# Supplementary material for: AI-guided pipeline for protein–protein interaction drug discovery identifies a SARS-CoV-2 inhibitor
Source: Mol Syst Biol. 2024 Mar 11;20(4):428–57. doi: 10.1038/s44320-024-00019-8 (PMC10987651; doi:10.1038/s44320-024-00019-8)
Supplement: Supplementary file 15 — Source Data Fig. 5 [file 44320_2024_19_MOESM15_ESM.zip › Source Data Figure 5/ColabFold/E-ORF7a_764d1.result/E_ORF7a_764d1_unrelaxed_rank_2_model_1.pdb]

MODEL     1                                                                     
ATOM      1  N   MET B   1      19.744 -53.804 -20.208  1.00 39.99           N  
ATOM      2  CA  MET B   1      19.633 -53.028 -18.977  1.00 39.99           C  
ATOM      3  C   MET B   1      19.507 -51.539 -19.282  1.00 39.99           C  
ATOM      4  CB  MET B   1      20.842 -53.276 -18.074  1.00 39.99           C  
ATOM      5  O   MET B   1      19.357 -50.724 -18.370  1.00 39.99           O  
ATOM      6  CG  MET B   1      20.555 -53.073 -16.595  1.00 39.99           C  
ATOM      7  SD  MET B   1      21.304 -54.380 -15.547  1.00 39.99           S  
ATOM      8  CE  MET B   1      21.486 -53.473 -13.986  1.00 39.99           C  
ATOM      9  N   TYR B   2      19.972 -51.123 -20.420  1.00 46.86           N  
ATOM     10  CA  TYR B   2      19.938 -49.750 -20.911  1.00 46.86           C  
ATOM     11  C   TYR B   2      18.517 -49.336 -21.274  1.00 46.86           C  
ATOM     12  CB  TYR B   2      20.855 -49.590 -22.127  1.00 46.86           C  
ATOM     13  O   TYR B   2      18.225 -48.145 -21.407  1.00 46.86           O  
ATOM     14  CG  TYR B   2      22.321 -49.757 -21.808  1.00 46.86           C  
ATOM     15  CD1 TYR B   2      23.061 -48.705 -21.271  1.00 46.86           C  
ATOM     16  CD2 TYR B   2      22.969 -50.965 -22.042  1.00 46.86           C  
ATOM     17  CE1 TYR B   2      24.412 -48.853 -20.977  1.00 46.86           C  
ATOM     18  CE2 TYR B   2      24.320 -51.124 -21.751  1.00 46.86           C  
ATOM     19  OH  TYR B   2      26.370 -50.217 -20.931  1.00 46.86           O  
ATOM     20  CZ  TYR B   2      25.032 -50.065 -21.220  1.00 46.86           C  
ATOM     21  N   SER B   3      17.667 -50.259 -21.638  1.00 52.40           N  
ATOM     22  CA  SER B   3      16.306 -49.945 -22.060  1.00 52.40           C  
ATOM     23  C   SER B   3      15.469 -49.433 -20.893  1.00 52.40           C  
ATOM     24  CB  SER B   3      15.638 -51.175 -22.676  1.00 52.40           C  
ATOM     25  O   SER B   3      14.634 -48.542 -21.064  1.00 52.40           O  
ATOM     26  OG  SER B   3      15.588 -51.067 -24.088  1.00 52.40           O  
ATOM     27  N   PHE B   4      15.737 -49.941 -19.686  1.00 53.21           N  
ATOM     28  CA  PHE B   4      14.995 -49.527 -18.501  1.00 53.21           C  
ATOM     29  C   PHE B   4      15.368 -48.106 -18.097  1.00 53.21           C  
ATOM     30  CB  PHE B   4      15.256 -50.489 -17.338  1.00 53.21           C  
ATOM     31  O   PHE B   4      14.504 -47.320 -17.704  1.00 53.21           O  
ATOM     32  CG  PHE B   4      14.059 -50.712 -16.454  1.00 53.21           C  
ATOM     33  CD1 PHE B   4      13.861 -49.935 -15.319  1.00 53.21           C  
ATOM     34  CD2 PHE B   4      13.130 -51.699 -16.758  1.00 53.21           C  
ATOM     35  CE1 PHE B   4      12.754 -50.139 -14.499  1.00 53.21           C  
ATOM     36  CE2 PHE B   4      12.021 -51.909 -15.943  1.00 53.21           C  
ATOM     37  CZ  PHE B   4      11.836 -51.128 -14.814  1.00 53.21           C  
ATOM     38  N   VAL B   5      16.651 -47.784 -18.218  1.00 55.67           N  
ATOM     39  CA  VAL B   5      17.124 -46.448 -17.871  1.00 55.67           C  
ATOM     40  C   VAL B   5      16.549 -45.426 -18.849  1.00 55.67           C  
ATOM     41  CB  VAL B   5      18.667 -46.374 -17.869  1.00 55.67           C  
ATOM     42  O   VAL B   5      16.153 -44.329 -18.449  1.00 55.67           O  
ATOM     43  CG1 VAL B   5      19.140 -44.954 -17.564  1.00 55.67           C  
ATOM     44  CG2 VAL B   5      19.247 -47.362 -16.859  1.00 55.67           C  
ATOM     45  N   SER B   6      16.352 -45.887 -20.088  1.00 54.82           N  
ATOM     46  CA  SER B   6      15.846 -44.982 -21.115  1.00 54.82           C  
ATOM     47  C   SER B   6      14.366 -44.681 -20.906  1.00 54.82           C  
ATOM     48  CB  SER B   6      16.063 -45.576 -22.507  1.00 54.82           C  
ATOM     49  O   SER B   6      13.925 -43.546 -21.096  1.00 54.82           O  
ATOM     50  OG  SER B   6      15.411 -44.795 -23.494  1.00 54.82           O  
ATOM     51  N   GLU B   7      13.618 -45.672 -20.269  1.00 55.04           N  
ATOM     52  CA  GLU B   7      12.194 -45.481 -20.010  1.00 55.04           C  
ATOM     53  C   GLU B   7      11.970 -44.556 -18.817  1.00 55.04           C  
ATOM     54  CB  GLU B   7      11.506 -46.827 -19.769  1.00 55.04           C  
ATOM     55  O   GLU B   7      11.080 -43.704 -18.845  1.00 55.04           O  
ATOM     56  CG  GLU B   7      10.036 -46.846 -20.163  1.00 55.04           C  
ATOM     57  CD  GLU B   7       9.400 -48.221 -20.042  1.00 55.04           C  
ATOM     58  OE1 GLU B   7       8.713 -48.485 -19.029  1.00 55.04           O  
ATOM     59  OE2 GLU B   7       9.591 -49.042 -20.966  1.00 55.04           O  
ATOM     60  N   GLU B   8      12.880 -44.783 -17.824  1.00 59.36           N  
ATOM     61  CA  GLU B   8      12.776 -43.947 -16.632  1.00 59.36           C  
ATOM     62  C   GLU B   8      13.185 -42.507 -16.930  1.00 59.36           C  
ATOM     63  CB  GLU B   8      13.637 -44.514 -15.500  1.00 59.36           C  
ATOM     64  O   GLU B   8      12.557 -41.564 -16.444  1.00 59.36           O  
ATOM     65  CG  GLU B   8      12.832 -45.058 -14.329  1.00 59.36           C  
ATOM     66  CD  GLU B   8      13.699 -45.645 -13.226  1.00 59.36           C  
ATOM     67  OE1 GLU B   8      13.493 -45.297 -12.042  1.00 59.36           O  
ATOM     68  OE2 GLU B   8      14.592 -46.460 -13.550  1.00 59.36           O  
ATOM     69  N   THR B   9      14.279 -42.431 -17.762  1.00 61.19           N  
ATOM     70  CA  THR B   9      14.748 -41.108 -18.158  1.00 61.19           C  
ATOM     71  C   THR B   9      13.701 -40.396 -19.010  1.00 61.19           C  
ATOM     72  CB  THR B   9      16.074 -41.194 -18.936  1.00 61.19           C  
ATOM     73  O   THR B   9      13.503 -39.186 -18.877  1.00 61.19           O  
ATOM     74  CG2 THR B   9      17.180 -40.420 -18.226  1.00 61.19           C  
ATOM     75  OG1 THR B   9      16.466 -42.568 -19.050  1.00 61.19           O  
ATOM     76  N   GLY B  10      13.029 -41.237 -19.796  1.00 62.57           N  
ATOM     77  CA  GLY B  10      12.003 -40.673 -20.658  1.00 62.57           C  
ATOM     78  C   GLY B  10      10.833 -40.090 -19.889  1.00 62.57           C  
ATOM     79  O   GLY B  10      10.349 -39.004 -20.215  1.00 62.57           O  
ATOM     80  N   THR B  11      10.439 -40.801 -18.845  1.00 64.21           N  
ATOM     81  CA  THR B  11       9.325 -40.340 -18.024  1.00 64.21           C  
ATOM     82  C   THR B  11       9.721 -39.107 -17.217  1.00 64.21           C  
ATOM     83  CB  THR B  11       8.839 -41.447 -17.070  1.00 64.21           C  
ATOM     84  O   THR B  11       8.916 -38.191 -17.038  1.00 64.21           O  
ATOM     85  CG2 THR B  11       7.689 -42.238 -17.686  1.00 64.21           C  
ATOM     86  OG1 THR B  11       9.924 -42.341 -16.792  1.00 64.21           O  
ATOM     87  N   LEU B  12      10.969 -39.170 -16.791  1.00 66.42           N  
ATOM     88  CA  LEU B  12      11.475 -38.032 -16.032  1.00 66.42           C  
ATOM     89  C   LEU B  12      11.533 -36.781 -16.903  1.00 66.42           C  
ATOM     90  CB  LEU B  12      12.864 -38.339 -15.467  1.00 66.42           C  
ATOM     91  O   LEU B  12      11.203 -35.685 -16.444  1.00 66.42           O  
ATOM     92  CG  LEU B  12      13.281 -37.549 -14.226  1.00 66.42           C  
ATOM     93  CD1 LEU B  12      14.056 -38.443 -13.264  1.00 66.42           C  
ATOM     94  CD2 LEU B  12      14.112 -36.333 -14.621  1.00 66.42           C  
ATOM     95  N   ILE B  13      11.996 -37.018 -18.189  1.00 64.13           N  
ATOM     96  CA  ILE B  13      12.093 -35.917 -19.141  1.00 64.13           C  
ATOM     97  C   ILE B  13      10.704 -35.346 -19.413  1.00 64.13           C  
ATOM     98  CB  ILE B  13      12.756 -36.369 -20.461  1.00 64.13           C  
ATOM     99  O   ILE B  13      10.522 -34.127 -19.445  1.00 64.13           O  
ATOM    100  CG1 ILE B  13      14.234 -35.963 -20.483  1.00 64.13           C  
ATOM    101  CG2 ILE B  13      12.010 -35.787 -21.666  1.00 64.13           C  
ATOM    102  CD1 ILE B  13      15.177 -37.081 -20.904  1.00 64.13           C  
ATOM    103  N   VAL B  14       9.734 -36.224 -19.531  1.00 67.22           N  
ATOM    104  CA  VAL B  14       8.367 -35.810 -19.827  1.00 67.22           C  
ATOM    105  C   VAL B  14       7.776 -35.079 -18.623  1.00 67.22           C  
ATOM    106  CB  VAL B  14       7.478 -37.015 -20.207  1.00 67.22           C  
ATOM    107  O   VAL B  14       7.112 -34.052 -18.777  1.00 67.22           O  
ATOM    108  CG1 VAL B  14       6.019 -36.586 -20.351  1.00 67.22           C  
ATOM    109  CG2 VAL B  14       7.979 -37.661 -21.497  1.00 67.22           C  
ATOM    110  N   ASN B  15       8.054 -35.505 -17.467  1.00 67.77           N  
ATOM    111  CA  ASN B  15       7.568 -34.871 -16.246  1.00 67.77           C  
ATOM    112  C   ASN B  15       8.184 -33.489 -16.047  1.00 67.77           C  
ATOM    113  CB  ASN B  15       7.851 -35.758 -15.032  1.00 67.77           C  
ATOM    114  O   ASN B  15       7.505 -32.559 -15.610  1.00 67.77           O  
ATOM    115  CG  ASN B  15       6.669 -36.631 -14.657  1.00 67.77           C  
ATOM    116  ND2 ASN B  15       6.918 -37.650 -13.843  1.00 67.77           N  
ATOM    117  OD1 ASN B  15       5.541 -36.392 -15.097  1.00 67.77           O  
ATOM    118  N   SER B  16       9.448 -33.549 -16.419  1.00 62.29           N  
ATOM    119  CA  SER B  16      10.150 -32.276 -16.297  1.00 62.29           C  
ATOM    120  C   SER B  16       9.564 -31.229 -17.238  1.00 62.29           C  
ATOM    121  CB  SER B  16      11.641 -32.456 -16.587  1.00 62.29           C  
ATOM    122  O   SER B  16       9.382 -30.072 -16.852  1.00 62.29           O  
ATOM    123  OG  SER B  16      12.413 -31.524 -15.850  1.00 62.29           O  
ATOM    124  N   VAL B  17       9.278 -31.602 -18.436  1.00 63.98           N  
ATOM    125  CA  VAL B  17       8.701 -30.711 -19.437  1.00 63.98           C  
ATOM    126  C   VAL B  17       7.303 -30.278 -18.999  1.00 63.98           C  
ATOM    127  CB  VAL B  17       8.639 -31.383 -20.827  1.00 63.98           C  
ATOM    128  O   VAL B  17       6.940 -29.107 -19.130  1.00 63.98           O  
ATOM    129  CG1 VAL B  17       7.863 -30.513 -21.813  1.00 63.98           C  
ATOM    130  CG2 VAL B  17      10.049 -31.660 -21.347  1.00 63.98           C  
ATOM    131  N   LEU B  18       6.515 -31.109 -18.373  1.00 71.89           N  
ATOM    132  CA  LEU B  18       5.171 -30.799 -17.897  1.00 71.89           C  
ATOM    133  C   LEU B  18       5.221 -29.831 -16.719  1.00 71.89           C  
ATOM    134  CB  LEU B  18       4.437 -32.079 -17.490  1.00 71.89           C  
ATOM    135  O   LEU B  18       4.404 -28.912 -16.631  1.00 71.89           O  
ATOM    136  CG  LEU B  18       3.871 -32.928 -18.630  1.00 71.89           C  
ATOM    137  CD1 LEU B  18       3.345 -34.254 -18.092  1.00 71.89           C  
ATOM    138  CD2 LEU B  18       2.772 -32.170 -19.366  1.00 71.89           C  
ATOM    139  N   LEU B  19       6.205 -30.060 -15.991  1.00 61.40           N  
ATOM    140  CA  LEU B  19       6.385 -29.183 -14.839  1.00 61.40           C  
ATOM    141  C   LEU B  19       6.738 -27.767 -15.285  1.00 61.40           C  
ATOM    142  CB  LEU B  19       7.478 -29.727 -13.916  1.00 61.40           C  
ATOM    143  O   LEU B  19       6.244 -26.792 -14.714  1.00 61.40           O  
ATOM    144  CG  LEU B  19       7.058 -30.831 -12.944  1.00 61.40           C  
ATOM    145  CD1 LEU B  19       8.279 -31.407 -12.236  1.00 61.40           C  
ATOM    146  CD2 LEU B  19       6.049 -30.297 -11.933  1.00 61.40           C  
ATOM    147  N   PHE B  20       7.560 -27.728 -16.260  1.00 62.64           N  
ATOM    148  CA  PHE B  20       7.961 -26.436 -16.805  1.00 62.64           C  
ATOM    149  C   PHE B  20       6.762 -25.698 -17.388  1.00 62.64           C  
ATOM    150  CB  PHE B  20       9.039 -26.616 -17.878  1.00 62.64           C  
ATOM    151  O   PHE B  20       6.610 -24.492 -17.186  1.00 62.64           O  
ATOM    152  CG  PHE B  20      10.443 -26.459 -17.360  1.00 62.64           C  
ATOM    153  CD1 PHE B  20      11.017 -25.199 -17.238  1.00 62.64           C  
ATOM    154  CD2 PHE B  20      11.190 -27.571 -16.996  1.00 62.64           C  
ATOM    155  CE1 PHE B  20      12.316 -25.050 -16.758  1.00 62.64           C  
ATOM    156  CE2 PHE B  20      12.489 -27.431 -16.516  1.00 62.64           C  
ATOM    157  CZ  PHE B  20      13.051 -26.170 -16.399  1.00 62.64           C  
ATOM    158  N   LEU B  21       5.943 -26.344 -18.040  1.00 66.67           N  
ATOM    159  CA  LEU B  21       4.748 -25.761 -18.639  1.00 66.67           C  
ATOM    160  C   LEU B  21       3.780 -25.281 -17.564  1.00 66.67           C  
ATOM    161  CB  LEU B  21       4.054 -26.778 -19.550  1.00 66.67           C  
ATOM    162  O   LEU B  21       3.203 -24.197 -17.681  1.00 66.67           O  
ATOM    163  CG  LEU B  21       3.229 -26.204 -20.702  1.00 66.67           C  
ATOM    164  CD1 LEU B  21       4.107 -25.999 -21.932  1.00 66.67           C  
ATOM    165  CD2 LEU B  21       2.052 -27.118 -21.025  1.00 66.67           C  
ATOM    166  N   ALA B  22       3.651 -25.998 -16.536  1.00 61.69           N  
ATOM    167  CA  ALA B  22       2.792 -25.621 -15.417  1.00 61.69           C  
ATOM    168  C   ALA B  22       3.320 -24.371 -14.718  1.00 61.69           C  
ATOM    169  CB  ALA B  22       2.676 -26.774 -14.423  1.00 61.69           C  
ATOM    170  O   ALA B  22       2.543 -23.499 -14.321  1.00 61.69           O  
ATOM    171  N   PHE B  23       4.609 -24.313 -14.682  1.00 59.43           N  
ATOM    172  CA  PHE B  23       5.258 -23.166 -14.058  1.00 59.43           C  
ATOM    173  C   PHE B  23       4.975 -21.891 -14.843  1.00 59.43           C  
ATOM    174  CB  PHE B  23       6.769 -23.393 -13.952  1.00 59.43           C  
ATOM    175  O   PHE B  23       4.674 -20.849 -14.257  1.00 59.43           O  
ATOM    176  CG  PHE B  23       7.469 -22.409 -13.053  1.00 59.43           C  
ATOM    177  CD1 PHE B  23       8.161 -21.329 -13.587  1.00 59.43           C  
ATOM    178  CD2 PHE B  23       7.435 -22.565 -11.674  1.00 59.43           C  
ATOM    179  CE1 PHE B  23       8.810 -20.417 -12.758  1.00 59.43           C  
ATOM    180  CE2 PHE B  23       8.081 -21.658 -10.839  1.00 59.43           C  
ATOM    181  CZ  PHE B  23       8.769 -20.585 -11.383  1.00 59.43           C  
ATOM    182  N   VAL B  24       5.099 -21.957 -16.099  1.00 61.62           N  
ATOM    183  CA  VAL B  24       4.870 -20.806 -16.966  1.00 61.62           C  
ATOM    184  C   VAL B  24       3.430 -20.321 -16.813  1.00 61.62           C  
ATOM    185  CB  VAL B  24       5.164 -21.143 -18.445  1.00 61.62           C  
ATOM    186  O   VAL B  24       3.182 -19.119 -16.693  1.00 61.62           O  
ATOM    187  CG1 VAL B  24       4.782 -19.974 -19.352  1.00 61.62           C  
ATOM    188  CG2 VAL B  24       6.637 -21.505 -18.627  1.00 61.62           C  
ATOM    189  N   VAL B  25       2.503 -21.192 -16.773  1.00 67.16           N  
ATOM    190  CA  VAL B  25       1.092 -20.852 -16.619  1.00 67.16           C  
ATOM    191  C   VAL B  25       0.862 -20.203 -15.256  1.00 67.16           C  
ATOM    192  CB  VAL B  25       0.189 -22.095 -16.777  1.00 67.16           C  
ATOM    193  O   VAL B  25       0.129 -19.218 -15.146  1.00 67.16           O  
ATOM    194  CG1 VAL B  25      -1.271 -21.741 -16.496  1.00 67.16           C  
ATOM    195  CG2 VAL B  25       0.338 -22.688 -18.177  1.00 67.16           C  
ATOM    196  N   PHE B  26       1.552 -20.695 -14.346  1.00 64.44           N  
ATOM    197  CA  PHE B  26       1.431 -20.166 -12.992  1.00 64.44           C  
ATOM    198  C   PHE B  26       1.933 -18.729 -12.926  1.00 64.44           C  
ATOM    199  CB  PHE B  26       2.207 -21.040 -12.001  1.00 64.44           C  
ATOM    200  O   PHE B  26       1.302 -17.874 -12.301  1.00 64.44           O  
ATOM    201  CG  PHE B  26       1.775 -20.865 -10.570  1.00 64.44           C  
ATOM    202  CD1 PHE B  26       2.455 -19.996  -9.725  1.00 64.44           C  
ATOM    203  CD2 PHE B  26       0.688 -21.569 -10.070  1.00 64.44           C  
ATOM    204  CE1 PHE B  26       2.058 -19.832  -8.400  1.00 64.44           C  
ATOM    205  CE2 PHE B  26       0.284 -21.410  -8.747  1.00 64.44           C  
ATOM    206  CZ  PHE B  26       0.971 -20.542  -7.914  1.00 64.44           C  
ATOM    207  N   LEU B  27       3.012 -18.468 -13.503  1.00 58.35           N  
ATOM    208  CA  LEU B  27       3.584 -17.126 -13.524  1.00 58.35           C  
ATOM    209  C   LEU B  27       2.641 -16.144 -14.211  1.00 58.35           C  
ATOM    210  CB  LEU B  27       4.940 -17.132 -14.235  1.00 58.35           C  
ATOM    211  O   LEU B  27       2.484 -15.008 -13.758  1.00 58.35           O  
ATOM    212  CG  LEU B  27       6.104 -17.764 -13.471  1.00 58.35           C  
ATOM    213  CD1 LEU B  27       7.361 -17.775 -14.334  1.00 58.35           C  
ATOM    214  CD2 LEU B  27       6.353 -17.019 -12.164  1.00 58.35           C  
ATOM    215  N   LEU B  28       2.085 -16.559 -15.231  1.00 61.70           N  
ATOM    216  CA  LEU B  28       1.165 -15.712 -15.983  1.00 61.70           C  
ATOM    217  C   LEU B  28      -0.049 -15.343 -15.137  1.00 61.70           C  
ATOM    218  CB  LEU B  28       0.713 -16.418 -17.264  1.00 61.70           C  
ATOM    219  O   LEU B  28      -0.489 -14.191 -15.145  1.00 61.70           O  
ATOM    220  CG  LEU B  28       1.730 -16.469 -18.405  1.00 61.70           C  
ATOM    221  CD1 LEU B  28       1.187 -17.300 -19.563  1.00 61.70           C  
ATOM    222  CD2 LEU B  28       2.084 -15.061 -18.871  1.00 61.70           C  
ATOM    223  N   VAL B  29      -0.545 -16.306 -14.401  1.00 61.30           N  
ATOM    224  CA  VAL B  29      -1.716 -16.085 -13.560  1.00 61.30           C  
ATOM    225  C   VAL B  29      -1.374 -15.095 -12.448  1.00 61.30           C  
ATOM    226  CB  VAL B  29      -2.238 -17.407 -12.954  1.00 61.30           C  
ATOM    227  O   VAL B  29      -2.158 -14.191 -12.151  1.00 61.30           O  
ATOM    228  CG1 VAL B  29      -3.382 -17.139 -11.978  1.00 61.30           C  
ATOM    229  CG2 VAL B  29      -2.688 -18.359 -14.061  1.00 61.30           C  
ATOM    230  N   THR B  30      -0.259 -15.288 -11.967  1.00 60.03           N  
ATOM    231  CA  THR B  30       0.177 -14.405 -10.890  1.00 60.03           C  
ATOM    232  C   THR B  30       0.315 -12.970 -11.391  1.00 60.03           C  
ATOM    233  CB  THR B  30       1.515 -14.874 -10.290  1.00 60.03           C  
ATOM    234  O   THR B  30      -0.083 -12.027 -10.705  1.00 60.03           O  
ATOM    235  CG2 THR B  30       1.301 -15.592  -8.962  1.00 60.03           C  
ATOM    236  OG1 THR B  30       2.155 -15.770 -11.207  1.00 60.03           O  
ATOM    237  N   LEU B  31       0.892 -12.891 -12.440  1.00 57.83           N  
ATOM    238  CA  LEU B  31       1.030 -11.569 -13.042  1.00 57.83           C  
ATOM    239  C   LEU B  31      -0.336 -10.943 -13.297  1.00 57.83           C  
ATOM    240  CB  LEU B  31       1.817 -11.657 -14.353  1.00 57.83           C  
ATOM    241  O   LEU B  31      -0.524  -9.743 -13.082  1.00 57.83           O  
ATOM    242  CG  LEU B  31       3.330 -11.839 -14.224  1.00 57.83           C  
ATOM    243  CD1 LEU B  31       3.958 -12.045 -15.599  1.00 57.83           C  
ATOM    244  CD2 LEU B  31       3.955 -10.640 -13.520  1.00 57.83           C  
ATOM    245  N   ALA B  32      -1.216 -11.692 -13.772  1.00 56.65           N  
ATOM    246  CA  ALA B  32      -2.569 -11.206 -14.028  1.00 56.65           C  
ATOM    247  C   ALA B  32      -3.231 -10.722 -12.741  1.00 56.65           C  
ATOM    248  CB  ALA B  32      -3.414 -12.299 -14.679  1.00 56.65           C  
ATOM    249  O   ALA B  32      -3.891  -9.680 -12.729  1.00 56.65           O  
ATOM    250  N   ILE B  33      -3.026 -11.454 -11.726  1.00 57.00           N  
ATOM    251  CA  ILE B  33      -3.615 -11.105 -10.438  1.00 57.00           C  
ATOM    252  C   ILE B  33      -3.020  -9.790  -9.938  1.00 57.00           C  
ATOM    253  CB  ILE B  33      -3.397 -12.223  -9.395  1.00 57.00           C  
ATOM    254  O   ILE B  33      -3.741  -8.928  -9.430  1.00 57.00           O  
ATOM    255  CG1 ILE B  33      -4.127 -13.502  -9.822  1.00 57.00           C  
ATOM    256  CG2 ILE B  33      -3.858 -11.766  -8.008  1.00 57.00           C  
ATOM    257  CD1 ILE B  33      -3.804 -14.716  -8.962  1.00 57.00           C  
ATOM    258  N   LEU B  34      -1.788  -9.724 -10.177  1.00 54.47           N  
ATOM    259  CA  LEU B  34      -1.099  -8.510  -9.754  1.00 54.47           C  
ATOM    260  C   LEU B  34      -1.640  -7.292 -10.496  1.00 54.47           C  
ATOM    261  CB  LEU B  34       0.408  -8.638  -9.989  1.00 54.47           C  
ATOM    262  O   LEU B  34      -1.862  -6.240  -9.893  1.00 54.47           O  
ATOM    263  CG  LEU B  34       1.275  -7.487  -9.476  1.00 54.47           C  
ATOM    264  CD1 LEU B  34       1.120  -7.339  -7.966  1.00 54.47           C  
ATOM    265  CD2 LEU B  34       2.736  -7.710  -9.849  1.00 54.47           C  
ATOM    266  N   THR B  35      -1.701  -7.440 -11.658  1.00 53.69           N  
ATOM    267  CA  THR B  35      -2.250  -6.364 -12.476  1.00 53.69           C  
ATOM    268  C   THR B  35      -3.669  -6.020 -12.034  1.00 53.69           C  
ATOM    269  CB  THR B  35      -2.251  -6.743 -13.968  1.00 53.69           C  
ATOM    270  O   THR B  35      -4.042  -4.846 -11.987  1.00 53.69           O  
ATOM    271  CG2 THR B  35      -2.053  -5.513 -14.848  1.00 53.69           C  
ATOM    272  OG1 THR B  35      -1.191  -7.673 -14.220  1.00 53.69           O  
ATOM    273  N   ALA B  36      -4.407  -7.060 -11.749  1.00 53.52           N  
ATOM    274  CA  ALA B  36      -5.773  -6.844 -11.279  1.00 53.52           C  
ATOM    275  C   ALA B  36      -5.783  -6.066  -9.966  1.00 53.52           C  
ATOM    276  CB  ALA B  36      -6.495  -8.178 -11.109  1.00 53.52           C  
ATOM    277  O   ALA B  36      -6.610  -5.171  -9.774  1.00 53.52           O  
ATOM    278  N   LEU B  37      -4.902  -6.457  -9.167  1.00 51.80           N  
ATOM    279  CA  LEU B  37      -4.808  -5.775  -7.881  1.00 51.80           C  
ATOM    280  C   LEU B  37      -4.434  -4.309  -8.069  1.00 51.80           C  
ATOM    281  CB  LEU B  37      -3.778  -6.465  -6.983  1.00 51.80           C  
ATOM    282  O   LEU B  37      -4.940  -3.438  -7.357  1.00 51.80           O  
ATOM    283  CG  LEU B  37      -4.181  -7.824  -6.409  1.00 51.80           C  
ATOM    284  CD1 LEU B  37      -3.013  -8.447  -5.651  1.00 51.80           C  
ATOM    285  CD2 LEU B  37      -5.399  -7.683  -5.503  1.00 51.80           C  
ATOM    286  N   ARG B  38      -3.493  -4.165  -8.909  1.00 51.29           N  
ATOM    287  CA  ARG B  38      -3.116  -2.791  -9.223  1.00 51.29           C  
ATOM    288  C   ARG B  38      -4.315  -1.997  -9.731  1.00 51.29           C  
ATOM    289  CB  ARG B  38      -1.992  -2.765 -10.262  1.00 51.29           C  
ATOM    290  O   ARG B  38      -4.493  -0.832  -9.369  1.00 51.29           O  
ATOM    291  CG  ARG B  38      -0.597  -2.814  -9.661  1.00 51.29           C  
ATOM    292  CD  ARG B  38       0.480  -2.626 -10.720  1.00 51.29           C  
ATOM    293  NE  ARG B  38       1.777  -3.117 -10.262  1.00 51.29           N  
ATOM    294  NH1 ARG B  38       2.917  -2.502 -12.175  1.00 51.29           N  
ATOM    295  NH2 ARG B  38       4.030  -3.525 -10.452  1.00 51.29           N  
ATOM    296  CZ  ARG B  38       2.905  -3.047 -10.964  1.00 51.29           C  
ATOM    297  N   LEU B  39      -5.024  -2.548 -10.570  1.00 52.55           N  
ATOM    298  CA  LEU B  39      -6.203  -1.892 -11.126  1.00 52.55           C  
ATOM    299  C   LEU B  39      -7.236  -1.617 -10.038  1.00 52.55           C  
ATOM    300  CB  LEU B  39      -6.824  -2.750 -12.231  1.00 52.55           C  
ATOM    301  O   LEU B  39      -7.889  -0.572 -10.046  1.00 52.55           O  
ATOM    302  CG  LEU B  39      -7.456  -1.996 -13.402  1.00 52.55           C  
ATOM    303  CD1 LEU B  39      -6.488  -1.938 -14.579  1.00 52.55           C  
ATOM    304  CD2 LEU B  39      -8.769  -2.652 -13.814  1.00 52.55           C  
ATOM    305  N   CYS B  40      -7.361  -2.569  -9.218  1.00 47.69           N  
ATOM    306  CA  CYS B  40      -8.282  -2.376  -8.103  1.00 47.69           C  
ATOM    307  C   CYS B  40      -7.843  -1.208  -7.228  1.00 47.69           C  
ATOM    308  CB  CYS B  40      -8.378  -3.648  -7.261  1.00 47.69           C  
ATOM    309  O   CYS B  40      -8.667  -0.388  -6.820  1.00 47.69           O  
ATOM    310  SG  CYS B  40      -9.689  -3.602  -6.019  1.00 47.69           S  
ATOM    311  N   ALA B  41      -6.611  -1.255  -6.982  1.00 46.61           N  
ATOM    312  CA  ALA B  41      -6.071  -0.166  -6.172  1.00 46.61           C  
ATOM    313  C   ALA B  41      -6.244   1.177  -6.875  1.00 46.61           C  
ATOM    314  CB  ALA B  41      -4.597  -0.415  -5.861  1.00 46.61           C  
ATOM    315  O   ALA B  41      -6.522   2.191  -6.230  1.00 46.61           O  
ATOM    316  N   TYR B  42      -6.020   1.185  -8.081  1.00 47.98           N  
ATOM    317  CA  TYR B  42      -6.217   2.378  -8.896  1.00 47.98           C  
ATOM    318  C   TYR B  42      -7.678   2.813  -8.882  1.00 47.98           C  
ATOM    319  CB  TYR B  42      -5.761   2.127 -10.337  1.00 47.98           C  
ATOM    320  O   TYR B  42      -7.975   4.008  -8.821  1.00 47.98           O  
ATOM    321  CG  TYR B  42      -4.444   2.780 -10.679  1.00 47.98           C  
ATOM    322  CD1 TYR B  42      -4.383   4.125 -11.037  1.00 47.98           C  
ATOM    323  CD2 TYR B  42      -3.258   2.054 -10.646  1.00 47.98           C  
ATOM    324  CE1 TYR B  42      -3.172   4.731 -11.355  1.00 47.98           C  
ATOM    325  CE2 TYR B  42      -2.042   2.650 -10.963  1.00 47.98           C  
ATOM    326  OH  TYR B  42      -0.807   4.581 -11.629  1.00 47.98           O  
ATOM    327  CZ  TYR B  42      -2.009   3.986 -11.315  1.00 47.98           C  
ATOM    328  N   CYS B  43      -8.525   1.889  -9.079  1.00 45.55           N  
ATOM    329  CA  CYS B  43      -9.952   2.186  -9.050  1.00 45.55           C  
ATOM    330  C   CYS B  43     -10.374   2.700  -7.678  1.00 45.55           C  
ATOM    331  CB  CYS B  43     -10.766   0.945  -9.412  1.00 45.55           C  
ATOM    332  O   CYS B  43     -11.190   3.617  -7.578  1.00 45.55           O  
ATOM    333  SG  CYS B  43     -10.746   0.549 -11.174  1.00 45.55           S  
ATOM    334  N   CYS B  44      -9.916   2.013  -6.721  1.00 43.43           N  
ATOM    335  CA  CYS B  44     -10.207   2.507  -5.380  1.00 43.43           C  
ATOM    336  C   CYS B  44      -9.612   3.894  -5.168  1.00 43.43           C  
ATOM    337  CB  CYS B  44      -9.664   1.543  -4.324  1.00 43.43           C  
ATOM    338  O   CYS B  44     -10.194   4.723  -4.467  1.00 43.43           O  
ATOM    339  SG  CYS B  44     -10.493  -0.062  -4.309  1.00 43.43           S  
ATOM    340  N   ASN B  45      -8.489   4.101  -5.714  1.00 40.13           N  
ATOM    341  CA  ASN B  45      -7.866   5.418  -5.643  1.00 40.13           C  
ATOM    342  C   ASN B  45      -8.664   6.459  -6.423  1.00 40.13           C  
ATOM    343  CB  ASN B  45      -6.425   5.359  -6.155  1.00 40.13           C  
ATOM    344  O   ASN B  45      -8.787   7.606  -5.990  1.00 40.13           O  
ATOM    345  CG  ASN B  45      -5.406   5.338  -5.033  1.00 40.13           C  
ATOM    346  ND2 ASN B  45      -4.608   4.279  -4.977  1.00 40.13           N  
ATOM    347  OD1 ASN B  45      -5.338   6.266  -4.223  1.00 40.13           O  
ATOM    348  N   ILE B  46      -9.022   6.162  -7.605  1.00 40.90           N  
ATOM    349  CA  ILE B  46      -9.821   7.074  -8.417  1.00 40.90           C  
ATOM    350  C   ILE B  46     -11.163   7.331  -7.735  1.00 40.90           C  
ATOM    351  CB  ILE B  46     -10.041   6.517  -9.841  1.00 40.90           C  
ATOM    352  O   ILE B  46     -11.663   8.458  -7.741  1.00 40.90           O  
ATOM    353  CG1 ILE B  46      -8.830   6.826 -10.728  1.00 40.90           C  
ATOM    354  CG2 ILE B  46     -11.326   7.085 -10.450  1.00 40.90           C  
ATOM    355  CD1 ILE B  46      -8.646   5.854 -11.886  1.00 40.90           C  
ATOM    356  N   VAL B  47     -11.849   6.309  -7.284  1.00 37.54           N  
ATOM    357  CA  VAL B  47     -13.108   6.491  -6.568  1.00 37.54           C  
ATOM    358  C   VAL B  47     -12.866   7.294  -5.292  1.00 37.54           C  
ATOM    359  CB  VAL B  47     -13.769   5.136  -6.228  1.00 37.54           C  
ATOM    360  O   VAL B  47     -13.663   8.166  -4.939  1.00 37.54           O  
ATOM    361  CG1 VAL B  47     -15.034   5.346  -5.398  1.00 37.54           C  
ATOM    362  CG2 VAL B  47     -14.086   4.362  -7.506  1.00 37.54           C  
ATOM    363  N   ASN B  48     -11.873   7.003  -4.681  1.00 38.10           N  
ATOM    364  CA  ASN B  48     -11.499   7.794  -3.514  1.00 38.10           C  
ATOM    365  C   ASN B  48     -11.149   9.229  -3.897  1.00 38.10           C  
ATOM    366  CB  ASN B  48     -10.328   7.141  -2.776  1.00 38.10           C  
ATOM    367  O   ASN B  48     -11.493  10.169  -3.178  1.00 38.10           O  
ATOM    368  CG  ASN B  48     -10.434   7.283  -1.270  1.00 38.10           C  
ATOM    369  ND2 ASN B  48      -9.759   6.401  -0.543  1.00 38.10           N  
ATOM    370  OD1 ASN B  48     -11.118   8.176  -0.766  1.00 38.10           O  
ATOM    371  N   VAL B  49     -10.471   9.441  -4.944  1.00 36.34           N  
ATOM    372  CA  VAL B  49     -10.230  10.783  -5.463  1.00 36.34           C  
ATOM    373  C   VAL B  49     -11.548  11.406  -5.917  1.00 36.34           C  
ATOM    374  CB  VAL B  49      -9.219  10.766  -6.631  1.00 36.34           C  
ATOM    375  O   VAL B  49     -11.756  12.612  -5.765  1.00 36.34           O  
ATOM    376  CG1 VAL B  49      -8.943  12.184  -7.127  1.00 36.34           C  
ATOM    377  CG2 VAL B  49      -7.920  10.084  -6.202  1.00 36.34           C  
ATOM    378  N   SER B  50     -12.373  10.846  -6.806  1.00 34.61           N  
ATOM    379  CA  SER B  50     -13.626  11.402  -7.307  1.00 34.61           C  
ATOM    380  C   SER B  50     -14.607  11.666  -6.170  1.00 34.61           C  
ATOM    381  CB  SER B  50     -14.260  10.459  -8.330  1.00 34.61           C  
ATOM    382  O   SER B  50     -15.343  12.655  -6.195  1.00 34.61           O  
ATOM    383  OG  SER B  50     -14.581  11.153  -9.523  1.00 34.61           O  
ATOM    384  N   LEU B  51     -14.969  10.794  -5.320  1.00 29.44           N  
ATOM    385  CA  LEU B  51     -15.857  11.008  -4.183  1.00 29.44           C  
ATOM    386  C   LEU B  51     -15.242  11.987  -3.189  1.00 29.44           C  
ATOM    387  CB  LEU B  51     -16.165   9.681  -3.485  1.00 29.44           C  
ATOM    388  O   LEU B  51     -15.947  12.552  -2.350  1.00 29.44           O  
ATOM    389  CG  LEU B  51     -17.514   9.038  -3.815  1.00 29.44           C  
ATOM    390  CD1 LEU B  51     -17.418   7.520  -3.706  1.00 29.44           C  
ATOM    391  CD2 LEU B  51     -18.603   9.578  -2.895  1.00 29.44           C  
ATOM    392  N   VAL B  52     -14.010  11.905  -3.009  1.00 30.54           N  
ATOM    393  CA  VAL B  52     -13.447  12.823  -2.024  1.00 30.54           C  
ATOM    394  C   VAL B  52     -13.395  14.235  -2.605  1.00 30.54           C  
ATOM    395  CB  VAL B  52     -12.037  12.379  -1.575  1.00 30.54           C  
ATOM    396  O   VAL B  52     -12.691  14.483  -3.587  1.00 30.54           O  
ATOM    397  CG1 VAL B  52     -11.481  13.334  -0.519  1.00 30.54           C  
ATOM    398  CG2 VAL B  52     -12.074  10.949  -1.040  1.00 30.54           C  
ATOM    399  N   LYS B  53     -14.641  14.874  -2.877  1.00 31.10           N  
ATOM    400  CA  LYS B  53     -14.996  16.252  -3.207  1.00 31.10           C  
ATOM    401  C   LYS B  53     -14.254  17.239  -2.310  1.00 31.10           C  
ATOM    402  CB  LYS B  53     -16.506  16.462  -3.082  1.00 31.10           C  
ATOM    403  O   LYS B  53     -14.305  17.131  -1.083  1.00 31.10           O  
ATOM    404  CG  LYS B  53     -17.294  16.034  -4.311  1.00 31.10           C  
ATOM    405  CD  LYS B  53     -18.731  16.535  -4.255  1.00 31.10           C  
ATOM    406  CE  LYS B  53     -19.368  16.563  -5.638  1.00 31.10           C  
ATOM    407  NZ  LYS B  53     -20.664  17.306  -5.636  1.00 31.10           N  
ATOM    408  N   PRO B  54     -13.430  17.949  -2.808  1.00 28.30           N  
ATOM    409  CA  PRO B  54     -12.712  18.896  -1.950  1.00 28.30           C  
ATOM    410  C   PRO B  54     -13.648  19.857  -1.220  1.00 28.30           C  
ATOM    411  CB  PRO B  54     -11.813  19.650  -2.933  1.00 28.30           C  
ATOM    412  O   PRO B  54     -14.713  20.201  -1.739  1.00 28.30           O  
ATOM    413  CG  PRO B  54     -12.334  19.284  -4.285  1.00 28.30           C  
ATOM    414  CD  PRO B  54     -13.356  18.195  -4.124  1.00 28.30           C  
ATOM    415  N   SER B  55     -13.373  20.061   0.076  1.00 24.20           N  
ATOM    416  CA  SER B  55     -13.877  20.851   1.195  1.00 24.20           C  
ATOM    417  C   SER B  55     -13.786  22.345   0.901  1.00 24.20           C  
ATOM    418  CB  SER B  55     -13.103  20.526   2.473  1.00 24.20           C  
ATOM    419  O   SER B  55     -12.693  22.914   0.885  1.00 24.20           O  
ATOM    420  OG  SER B  55     -11.720  20.786   2.303  1.00 24.20           O  
ATOM    421  N   PHE B  56     -14.253  22.984  -0.224  1.00 24.46           N  
ATOM    422  CA  PHE B  56     -14.406  24.415  -0.455  1.00 24.46           C  
ATOM    423  C   PHE B  56     -15.085  25.087   0.733  1.00 24.46           C  
ATOM    424  CB  PHE B  56     -15.210  24.672  -1.734  1.00 24.46           C  
ATOM    425  O   PHE B  56     -14.698  26.185   1.136  1.00 24.46           O  
ATOM    426  CG  PHE B  56     -15.133  26.093  -2.224  1.00 24.46           C  
ATOM    427  CD1 PHE B  56     -16.141  27.001  -1.925  1.00 24.46           C  
ATOM    428  CD2 PHE B  56     -14.052  26.519  -2.985  1.00 24.46           C  
ATOM    429  CE1 PHE B  56     -16.072  28.317  -2.378  1.00 24.46           C  
ATOM    430  CE2 PHE B  56     -13.977  27.832  -3.441  1.00 24.46           C  
ATOM    431  CZ  PHE B  56     -14.988  28.729  -3.137  1.00 24.46           C  
ATOM    432  N   TYR B  57     -16.144  24.604   1.208  1.00 23.48           N  
ATOM    433  CA  TYR B  57     -17.142  25.424   1.886  1.00 23.48           C  
ATOM    434  C   TYR B  57     -16.730  25.705   3.326  1.00 23.48           C  
ATOM    435  CB  TYR B  57     -18.510  24.737   1.859  1.00 23.48           C  
ATOM    436  O   TYR B  57     -17.342  26.535   4.002  1.00 23.48           O  
ATOM    437  CG  TYR B  57     -19.660  25.663   2.174  1.00 23.48           C  
ATOM    438  CD1 TYR B  57     -20.227  25.692   3.447  1.00 23.48           C  
ATOM    439  CD2 TYR B  57     -20.182  26.509   1.202  1.00 23.48           C  
ATOM    440  CE1 TYR B  57     -21.288  26.541   3.742  1.00 23.48           C  
ATOM    441  CE2 TYR B  57     -21.243  27.362   1.486  1.00 23.48           C  
ATOM    442  OH  TYR B  57     -22.839  28.215   3.044  1.00 23.48           O  
ATOM    443  CZ  TYR B  57     -21.788  27.372   2.757  1.00 23.48           C  
ATOM    444  N   VAL B  58     -15.715  24.922   3.828  1.00 26.59           N  
ATOM    445  CA  VAL B  58     -15.717  25.104   5.276  1.00 26.59           C  
ATOM    446  C   VAL B  58     -15.145  26.476   5.625  1.00 26.59           C  
ATOM    447  CB  VAL B  58     -14.914  23.994   5.989  1.00 26.59           C  
ATOM    448  O   VAL B  58     -15.034  26.828   6.802  1.00 26.59           O  
ATOM    449  CG1 VAL B  58     -14.998  24.155   7.506  1.00 26.59           C  
ATOM    450  CG2 VAL B  58     -15.418  22.615   5.566  1.00 26.59           C  
ATOM    451  N   TYR B  59     -14.659  27.277   4.590  1.00 25.24           N  
ATOM    452  CA  TYR B  59     -14.140  28.600   4.916  1.00 25.24           C  
ATOM    453  C   TYR B  59     -15.220  29.469   5.550  1.00 25.24           C  
ATOM    454  CB  TYR B  59     -13.587  29.286   3.663  1.00 25.24           C  
ATOM    455  O   TYR B  59     -14.958  30.188   6.518  1.00 25.24           O  
ATOM    456  CG  TYR B  59     -12.565  30.357   3.957  1.00 25.24           C  
ATOM    457  CD1 TYR B  59     -12.935  31.698   4.034  1.00 25.24           C  
ATOM    458  CD2 TYR B  59     -11.228  30.030   4.159  1.00 25.24           C  
ATOM    459  CE1 TYR B  59     -11.996  32.688   4.303  1.00 25.24           C  
ATOM    460  CE2 TYR B  59     -10.281  31.013   4.428  1.00 25.24           C  
ATOM    461  OH  TYR B  59      -9.740  33.313   4.765  1.00 25.24           O  
ATOM    462  CZ  TYR B  59     -10.674  32.336   4.499  1.00 25.24           C  
ATOM    463  N   SER B  60     -16.311  29.707   4.953  1.00 27.50           N  
ATOM    464  CA  SER B  60     -17.059  30.922   5.258  1.00 27.50           C  
ATOM    465  C   SER B  60     -17.555  30.918   6.700  1.00 27.50           C  
ATOM    466  CB  SER B  60     -18.244  31.077   4.304  1.00 27.50           C  
ATOM    467  O   SER B  60     -17.604  31.966   7.348  1.00 27.50           O  
ATOM    468  OG  SER B  60     -19.136  29.982   4.428  1.00 27.50           O  
ATOM    469  N   ARG B  61     -17.926  29.704   7.201  1.00 27.64           N  
ATOM    470  CA  ARG B  61     -18.703  29.639   8.435  1.00 27.64           C  
ATOM    471  C   ARG B  61     -17.800  29.767   9.657  1.00 27.64           C  
ATOM    472  CB  ARG B  61     -19.496  28.333   8.503  1.00 27.64           C  
ATOM    473  O   ARG B  61     -18.184  30.376  10.658  1.00 27.64           O  
ATOM    474  CG  ARG B  61     -20.944  28.467   8.057  1.00 27.64           C  
ATOM    475  CD  ARG B  61     -21.835  27.421   8.712  1.00 27.64           C  
ATOM    476  NE  ARG B  61     -22.951  28.034   9.426  1.00 27.64           N  
ATOM    477  NH1 ARG B  61     -24.300  26.160   9.350  1.00 27.64           N  
ATOM    478  NH2 ARG B  61     -25.046  28.074  10.366  1.00 27.64           N  
ATOM    479  CZ  ARG B  61     -24.096  27.421   9.712  1.00 27.64           C  
ATOM    480  N   VAL B  62     -16.566  29.239   9.613  1.00 30.98           N  
ATOM    481  CA  VAL B  62     -15.810  29.398  10.850  1.00 30.98           C  
ATOM    482  C   VAL B  62     -15.409  30.861  11.026  1.00 30.98           C  
ATOM    483  CB  VAL B  62     -14.555  28.496  10.869  1.00 30.98           C  
ATOM    484  O   VAL B  62     -14.974  31.267  12.107  1.00 30.98           O  
ATOM    485  CG1 VAL B  62     -13.701  28.785  12.102  1.00 30.98           C  
ATOM    486  CG2 VAL B  62     -14.958  27.023  10.828  1.00 30.98           C  
ATOM    487  N   LYS B  63     -15.472  31.702  10.027  1.00 29.83           N  
ATOM    488  CA  LYS B  63     -15.404  33.141  10.263  1.00 29.83           C  
ATOM    489  C   LYS B  63     -16.371  33.564  11.365  1.00 29.83           C  
ATOM    490  CB  LYS B  63     -15.707  33.911   8.976  1.00 29.83           C  
ATOM    491  O   LYS B  63     -16.066  34.459  12.156  1.00 29.83           O  
ATOM    492  CG  LYS B  63     -15.472  35.411   9.083  1.00 29.83           C  
ATOM    493  CD  LYS B  63     -15.783  36.120   7.771  1.00 29.83           C  
ATOM    494  CE  LYS B  63     -15.571  37.624   7.884  1.00 29.83           C  
ATOM    495  NZ  LYS B  63     -15.860  38.322   6.595  1.00 29.83           N  
ATOM    496  N   ASN B  64     -17.676  33.165  11.313  1.00 33.68           N  
ATOM    497  CA  ASN B  64     -18.739  33.592  12.217  1.00 33.68           C  
ATOM    498  C   ASN B  64     -18.498  33.098  13.640  1.00 33.68           C  
ATOM    499  CB  ASN B  64     -20.100  33.110  11.710  1.00 33.68           C  
ATOM    500  O   ASN B  64     -18.818  33.793  14.606  1.00 33.68           O  
ATOM    501  CG  ASN B  64     -20.929  34.227  11.108  1.00 33.68           C  
ATOM    502  ND2 ASN B  64     -21.063  34.221   9.787  1.00 33.68           N  
ATOM    503  OD1 ASN B  64     -21.444  35.090  11.825  1.00 33.68           O  
ATOM    504  N   LEU B  65     -17.968  31.796  13.869  1.00 32.31           N  
ATOM    505  CA  LEU B  65     -18.013  31.271  15.229  1.00 32.31           C  
ATOM    506  C   LEU B  65     -16.865  31.827  16.065  1.00 32.31           C  
ATOM    507  CB  LEU B  65     -17.955  29.741  15.215  1.00 32.31           C  
ATOM    508  O   LEU B  65     -17.020  32.052  17.268  1.00 32.31           O  
ATOM    509  CG  LEU B  65     -19.267  29.010  15.505  1.00 32.31           C  
ATOM    510  CD1 LEU B  65     -19.412  27.799  14.590  1.00 32.31           C  
ATOM    511  CD2 LEU B  65     -19.335  28.591  16.970  1.00 32.31           C  
ATOM    512  N   ASN B  66     -15.573  31.897  15.614  1.00 30.83           N  
ATOM    513  CA  ASN B  66     -14.622  32.517  16.531  1.00 30.83           C  
ATOM    514  C   ASN B  66     -14.942  33.991  16.759  1.00 30.83           C  
ATOM    515  CB  ASN B  66     -13.192  32.358  16.010  1.00 30.83           C  
ATOM    516  O   ASN B  66     -14.261  34.666  17.533  1.00 30.83           O  
ATOM    517  CG  ASN B  66     -12.176  32.210  17.125  1.00 30.83           C  
ATOM    518  ND2 ASN B  66     -10.975  32.731  16.907  1.00 30.83           N  
ATOM    519  OD1 ASN B  66     -12.469  31.632  18.175  1.00 30.83           O  
ATOM    520  N   SER B  67     -15.574  34.661  15.925  1.00 35.21           N  
ATOM    521  CA  SER B  67     -15.763  36.056  16.307  1.00 35.21           C  
ATOM    522  C   SER B  67     -16.419  36.169  17.680  1.00 35.21           C  
ATOM    523  CB  SER B  67     -16.611  36.788  15.266  1.00 35.21           C  
ATOM    524  O   SER B  67     -16.300  37.198  18.347  1.00 35.21           O  
ATOM    525  OG  SER B  67     -15.820  37.176  14.156  1.00 35.21           O  
ATOM    526  N   SER B  68     -17.474  35.481  18.093  1.00 32.39           N  
ATOM    527  CA  SER B  68     -18.156  35.676  19.368  1.00 32.39           C  
ATOM    528  C   SER B  68     -17.322  35.143  20.528  1.00 32.39           C  
ATOM    529  CB  SER B  68     -19.523  34.992  19.355  1.00 32.39           C  
ATOM    530  O   SER B  68     -17.308  35.732  21.611  1.00 32.39           O  
ATOM    531  OG  SER B  68     -20.379  35.593  18.399  1.00 32.39           O  
ATOM    532  N   ARG B  69     -16.849  33.717  20.646  1.00 28.42           N  
ATOM    533  CA  ARG B  69     -16.620  33.120  21.958  1.00 28.42           C  
ATOM    534  C   ARG B  69     -15.159  33.251  22.372  1.00 28.42           C  
ATOM    535  CB  ARG B  69     -17.035  31.647  21.958  1.00 28.42           C  
ATOM    536  O   ARG B  69     -14.519  32.261  22.733  1.00 28.42           O  
ATOM    537  CG  ARG B  69     -18.017  31.283  23.061  1.00 28.42           C  
ATOM    538  CD  ARG B  69     -18.668  29.930  22.812  1.00 28.42           C  
ATOM    539  NE  ARG B  69     -19.546  29.544  23.913  1.00 28.42           N  
ATOM    540  NH1 ARG B  69     -20.586  27.834  22.758  1.00 28.42           N  
ATOM    541  NH2 ARG B  69     -21.185  28.291  24.922  1.00 28.42           N  
ATOM    542  CZ  ARG B  69     -20.437  28.557  23.862  1.00 28.42           C  
ATOM    543  N   VAL B  70     -14.313  34.099  21.847  1.00 32.18           N  
ATOM    544  CA  VAL B  70     -13.026  34.121  22.534  1.00 32.18           C  
ATOM    545  C   VAL B  70     -13.204  34.670  23.948  1.00 32.18           C  
ATOM    546  CB  VAL B  70     -11.985  34.963  21.763  1.00 32.18           C  
ATOM    547  O   VAL B  70     -13.451  35.864  24.130  1.00 32.18           O  
ATOM    548  CG1 VAL B  70     -10.579  34.716  22.309  1.00 32.18           C  
ATOM    549  CG2 VAL B  70     -12.044  34.646  20.270  1.00 32.18           C  
ATOM    550  N   PRO B  71     -14.091  34.186  24.795  1.00 28.63           N  
ATOM    551  CA  PRO B  71     -13.885  34.812  26.103  1.00 28.63           C  
ATOM    552  C   PRO B  71     -12.442  34.701  26.590  1.00 28.63           C  
ATOM    553  CB  PRO B  71     -14.831  34.033  27.020  1.00 28.63           C  
ATOM    554  O   PRO B  71     -11.566  34.261  25.840  1.00 28.63           O  
ATOM    555  CG  PRO B  71     -15.157  32.786  26.262  1.00 28.63           C  
ATOM    556  CD  PRO B  71     -14.696  32.956  24.843  1.00 28.63           C  
ATOM    557  N   ASP B  72     -12.254  34.038  27.856  1.00 26.03           N  
ATOM    558  CA  ASP B  72     -11.557  34.157  29.133  1.00 26.03           C  
ATOM    559  C   ASP B  72     -10.243  33.381  29.116  1.00 26.03           C  
ATOM    560  CB  ASP B  72     -12.446  33.663  30.277  1.00 26.03           C  
ATOM    561  O   ASP B  72      -9.651  33.128  30.168  1.00 26.03           O  
ATOM    562  CG  ASP B  72     -13.228  34.780  30.945  1.00 26.03           C  
ATOM    563  OD1 ASP B  72     -12.622  35.803  31.330  1.00 26.03           O  
ATOM    564  OD2 ASP B  72     -14.461  34.635  31.090  1.00 26.03           O  
ATOM    565  N   LEU B  73      -9.813  32.672  28.142  1.00 25.92           N  
ATOM    566  CA  LEU B  73      -8.674  31.893  28.616  1.00 25.92           C  
ATOM    567  C   LEU B  73      -7.551  32.808  29.094  1.00 25.92           C  
ATOM    568  CB  LEU B  73      -8.159  30.969  27.510  1.00 25.92           C  
ATOM    569  O   LEU B  73      -7.021  33.605  28.316  1.00 25.92           O  
ATOM    570  CG  LEU B  73      -7.375  29.737  27.966  1.00 25.92           C  
ATOM    571  CD1 LEU B  73      -8.328  28.665  28.485  1.00 25.92           C  
ATOM    572  CD2 LEU B  73      -6.520  29.194  26.826  1.00 25.92           C  
ATOM    573  N   LEU B  74      -7.471  33.137  30.390  1.00 23.09           N  
ATOM    574  CA  LEU B  74      -6.699  33.924  31.345  1.00 23.09           C  
ATOM    575  C   LEU B  74      -5.216  33.577  31.264  1.00 23.09           C  
ATOM    576  CB  LEU B  74      -7.212  33.692  32.769  1.00 23.09           C  
ATOM    577  O   LEU B  74      -4.848  32.400  31.278  1.00 23.09           O  
ATOM    578  CG  LEU B  74      -7.204  34.906  33.699  1.00 23.09           C  
ATOM    579  CD1 LEU B  74      -8.596  35.523  33.777  1.00 23.09           C  
ATOM    580  CD2 LEU B  74      -6.708  34.514  35.087  1.00 23.09           C  
ATOM    581  N   VAL B  75      -4.293  34.508  31.082  1.00 18.10           N  
ATOM    582  CA  VAL B  75      -2.995  34.644  31.733  1.00 18.10           C  
ATOM    583  C   VAL B  75      -3.156  34.491  33.244  1.00 18.10           C  
ATOM    584  CB  VAL B  75      -2.333  36.000  31.403  1.00 18.10           C  
ATOM    585  O   VAL B  75      -4.036  35.110  33.847  1.00 18.10           O  
ATOM    586  CG1 VAL B  75      -1.024  36.165  32.174  1.00 18.10           C  
ATOM    587  CG2 VAL B  75      -2.089  36.122  29.899  1.00 18.10           C  
TER     588      VAL B  75                                                      
ATOM    589  N   MET C   1      -7.248 -24.003  -5.523  1.00 44.41           N  
ATOM    590  CA  MET C   1      -7.944 -23.078  -4.633  1.00 44.41           C  
ATOM    591  C   MET C   1      -7.023 -22.604  -3.513  1.00 44.41           C  
ATOM    592  CB  MET C   1      -9.192 -23.736  -4.041  1.00 44.41           C  
ATOM    593  O   MET C   1      -7.263 -21.558  -2.907  1.00 44.41           O  
ATOM    594  CG  MET C   1     -10.192 -24.203  -5.085  1.00 44.41           C  
ATOM    595  SD  MET C   1     -11.656 -25.021  -4.340  1.00 44.41           S  
ATOM    596  CE  MET C   1     -12.988 -24.107  -5.167  1.00 44.41           C  
ATOM    597  N   LYS C   2      -5.971 -23.324  -3.237  1.00 53.55           N  
ATOM    598  CA  LYS C   2      -5.008 -23.105  -2.163  1.00 53.55           C  
ATOM    599  C   LYS C   2      -3.971 -22.058  -2.559  1.00 53.55           C  
ATOM    600  CB  LYS C   2      -4.313 -24.416  -1.789  1.00 53.55           C  
ATOM    601  O   LYS C   2      -3.516 -21.279  -1.719  1.00 53.55           O  
ATOM    602  CG  LYS C   2      -5.230 -25.437  -1.132  1.00 53.55           C  
ATOM    603  CD  LYS C   2      -4.576 -26.811  -1.060  1.00 53.55           C  
ATOM    604  CE  LYS C   2      -5.472 -27.821  -0.355  1.00 53.55           C  
ATOM    605  NZ  LYS C   2      -4.908 -29.202  -0.422  1.00 53.55           N  
ATOM    606  N   ILE C   3      -3.517 -21.903  -3.825  1.00 46.33           N  
ATOM    607  CA  ILE C   3      -2.478 -21.003  -4.312  1.00 46.33           C  
ATOM    608  C   ILE C   3      -2.988 -19.564  -4.288  1.00 46.33           C  
ATOM    609  CB  ILE C   3      -2.021 -21.386  -5.738  1.00 46.33           C  
ATOM    610  O   ILE C   3      -2.263 -18.649  -3.890  1.00 46.33           O  
ATOM    611  CG1 ILE C   3      -1.389 -22.782  -5.740  1.00 46.33           C  
ATOM    612  CG2 ILE C   3      -1.046 -20.343  -6.292  1.00 46.33           C  
ATOM    613  CD1 ILE C   3      -1.278 -23.410  -7.122  1.00 46.33           C  
ATOM    614  N   ILE C   4      -4.154 -19.265  -4.637  1.00 45.27           N  
ATOM    615  CA  ILE C   4      -4.791 -17.953  -4.666  1.00 45.27           C  
ATOM    616  C   ILE C   4      -4.945 -17.423  -3.242  1.00 45.27           C  
ATOM    617  CB  ILE C   4      -6.166 -18.008  -5.369  1.00 45.27           C  
ATOM    618  O   ILE C   4      -4.706 -16.241  -2.984  1.00 45.27           O  
ATOM    619  CG1 ILE C   4      -6.004 -18.455  -6.826  1.00 45.27           C  
ATOM    620  CG2 ILE C   4      -6.869 -16.649  -5.287  1.00 45.27           C  
ATOM    621  CD1 ILE C   4      -7.317 -18.775  -7.526  1.00 45.27           C  
ATOM    622  N   LEU C   5      -5.194 -18.309  -2.255  1.00 47.78           N  
ATOM    623  CA  LEU C   5      -5.344 -17.968  -0.845  1.00 47.78           C  
ATOM    624  C   LEU C   5      -4.011 -17.530  -0.247  1.00 47.78           C  
ATOM    625  CB  LEU C   5      -5.901 -19.159  -0.061  1.00 47.78           C  
ATOM    626  O   LEU C   5      -3.957 -16.566   0.521  1.00 47.78           O  
ATOM    627  CG  LEU C   5      -6.711 -18.826   1.193  1.00 47.78           C  
ATOM    628  CD1 LEU C   5      -8.192 -19.103   0.956  1.00 47.78           C  
ATOM    629  CD2 LEU C   5      -6.197 -19.621   2.388  1.00 47.78           C  
ATOM    630  N   PHE C   6      -2.873 -18.185  -0.552  1.00 49.27           N  
ATOM    631  CA  PHE C   6      -1.547 -17.871  -0.035  1.00 49.27           C  
ATOM    632  C   PHE C   6      -1.076 -16.514  -0.542  1.00 49.27           C  
ATOM    633  CB  PHE C   6      -0.543 -18.958  -0.432  1.00 49.27           C  
ATOM    634  O   PHE C   6      -0.522 -15.718   0.221  1.00 49.27           O  
ATOM    635  CG  PHE C   6      -0.415 -20.065   0.579  1.00 49.27           C  
ATOM    636  CD1 PHE C   6       0.396 -19.915   1.697  1.00 49.27           C  
ATOM    637  CD2 PHE C   6      -1.107 -21.258   0.410  1.00 49.27           C  
ATOM    638  CE1 PHE C   6       0.516 -20.939   2.634  1.00 49.27           C  
ATOM    639  CE2 PHE C   6      -0.993 -22.285   1.343  1.00 49.27           C  
ATOM    640  CZ  PHE C   6      -0.180 -22.124   2.453  1.00 49.27           C  
ATOM    641  N   LEU C   7      -1.242 -16.157  -1.780  1.00 41.66           N  
ATOM    642  CA  LEU C   7      -0.851 -14.894  -2.397  1.00 41.66           C  
ATOM    643  C   LEU C   7      -1.627 -13.730  -1.791  1.00 41.66           C  
ATOM    644  CB  LEU C   7      -1.079 -14.943  -3.910  1.00 41.66           C  
ATOM    645  O   LEU C   7      -1.065 -12.656  -1.560  1.00 41.66           O  
ATOM    646  CG  LEU C   7      -0.089 -15.783  -4.718  1.00 41.66           C  
ATOM    647  CD1 LEU C   7      -0.558 -15.911  -6.164  1.00 41.66           C  
ATOM    648  CD2 LEU C   7       1.307 -15.172  -4.656  1.00 41.66           C  
ATOM    649  N   ALA C   8      -2.791 -13.956  -1.421  1.00 43.22           N  
ATOM    650  CA  ALA C   8      -3.667 -12.969  -0.794  1.00 43.22           C  
ATOM    651  C   ALA C   8      -3.219 -12.666   0.633  1.00 43.22           C  
ATOM    652  CB  ALA C   8      -5.112 -13.460  -0.802  1.00 43.22           C  
ATOM    653  O   ALA C   8      -3.248 -11.513   1.067  1.00 43.22           O  
ATOM    654  N   LEU C   9      -2.687 -13.737   1.295  1.00 43.57           N  
ATOM    655  CA  LEU C   9      -2.263 -13.616   2.686  1.00 43.57           C  
ATOM    656  C   LEU C   9      -1.001 -12.768   2.797  1.00 43.57           C  
ATOM    657  CB  LEU C   9      -2.018 -14.999   3.294  1.00 43.57           C  
ATOM    658  O   LEU C   9      -0.871 -11.957   3.717  1.00 43.57           O  
ATOM    659  CG  LEU C   9      -2.482 -15.196   4.738  1.00 43.57           C  
ATOM    660  CD1 LEU C   9      -3.597 -16.235   4.800  1.00 43.57           C  
ATOM    661  CD2 LEU C   9      -1.311 -15.607   5.625  1.00 43.57           C  
ATOM    662  N   ILE C  10       0.074 -12.904   1.975  1.00 44.03           N  
ATOM    663  CA  ILE C  10       1.350 -12.198   2.005  1.00 44.03           C  
ATOM    664  C   ILE C  10       1.127 -10.716   1.713  1.00 44.03           C  
ATOM    665  CB  ILE C  10       2.353 -12.799   0.995  1.00 44.03           C  
ATOM    666  O   ILE C  10       1.727  -9.853   2.358  1.00 44.03           O  
ATOM    667  CG1 ILE C  10       2.636 -14.267   1.332  1.00 44.03           C  
ATOM    668  CG2 ILE C  10       3.649 -11.983   0.969  1.00 44.03           C  
ATOM    669  CD1 ILE C  10       3.393 -15.017   0.245  1.00 44.03           C  
ATOM    670  N   THR C  11       0.454 -10.369   0.729  1.00 41.70           N  
ATOM    671  CA  THR C  11       0.195  -8.978   0.373  1.00 41.70           C  
ATOM    672  C   THR C  11      -0.493  -8.246   1.521  1.00 41.70           C  
ATOM    673  CB  THR C  11      -0.670  -8.877  -0.896  1.00 41.70           C  
ATOM    674  O   THR C  11      -0.267  -7.052   1.727  1.00 41.70           O  
ATOM    675  CG2 THR C  11       0.045  -9.485  -2.099  1.00 41.70           C  
ATOM    676  OG1 THR C  11      -1.903  -9.577  -0.684  1.00 41.70           O  
ATOM    677  N   LEU C  12      -1.216  -9.092   2.235  1.00 44.53           N  
ATOM    678  CA  LEU C  12      -1.947  -8.508   3.354  1.00 44.53           C  
ATOM    679  C   LEU C  12      -1.007  -8.195   4.513  1.00 44.53           C  
ATOM    680  CB  LEU C  12      -3.057  -9.453   3.822  1.00 44.53           C  
ATOM    681  O   LEU C  12      -1.290  -7.313   5.327  1.00 44.53           O  
ATOM    682  CG  LEU C  12      -4.437  -9.241   3.197  1.00 44.53           C  
ATOM    683  CD1 LEU C  12      -4.900 -10.510   2.490  1.00 44.53           C  
ATOM    684  CD2 LEU C  12      -5.445  -8.816   4.260  1.00 44.53           C  
ATOM    685  N   ALA C  13       0.172  -8.889   4.736  1.00 42.84           N  
ATOM    686  CA  ALA C  13       0.961  -8.792   5.961  1.00 42.84           C  
ATOM    687  C   ALA C  13       1.907  -7.595   5.911  1.00 42.84           C  
ATOM    688  CB  ALA C  13       1.749 -10.079   6.191  1.00 42.84           C  
ATOM    689  O   ALA C  13       2.403  -7.144   6.946  1.00 42.84           O  
ATOM    690  N   THR C  14       2.146  -6.767   4.887  1.00 37.96           N  
ATOM    691  CA  THR C  14       3.113  -5.683   5.017  1.00 37.96           C  
ATOM    692  C   THR C  14       2.423  -4.326   4.909  1.00 37.96           C  
ATOM    693  CB  THR C  14       4.217  -5.787   3.948  1.00 37.96           C  
ATOM    694  O   THR C  14       3.065  -3.320   4.598  1.00 37.96           O  
ATOM    695  CG2 THR C  14       4.998  -7.089   4.090  1.00 37.96           C  
ATOM    696  OG1 THR C  14       3.619  -5.740   2.647  1.00 37.96           O  
ATOM    697  N   CYS C  15       1.231  -4.164   5.127  1.00 36.12           N  
ATOM    698  CA  CYS C  15       0.689  -2.821   4.957  1.00 36.12           C  
ATOM    699  C   CYS C  15       0.923  -1.976   6.203  1.00 36.12           C  
ATOM    700  CB  CYS C  15      -0.806  -2.882   4.645  1.00 36.12           C  
ATOM    701  O   CYS C  15       0.555  -2.377   7.309  1.00 36.12           O  
ATOM    702  SG  CYS C  15      -1.533  -1.277   4.246  1.00 36.12           S  
ATOM    703  N   GLU C  16       2.130  -1.265   6.228  1.00 36.03           N  
ATOM    704  CA  GLU C  16       2.374  -0.258   7.258  1.00 36.03           C  
ATOM    705  C   GLU C  16       1.188   0.694   7.390  1.00 36.03           C  
ATOM    706  CB  GLU C  16       3.650   0.529   6.950  1.00 36.03           C  
ATOM    707  O   GLU C  16       0.627   1.137   6.386  1.00 36.03           O  
ATOM    708  CG  GLU C  16       4.834   0.149   7.827  1.00 36.03           C  
ATOM    709  CD  GLU C  16       6.117   0.870   7.447  1.00 36.03           C  
ATOM    710  OE1 GLU C  16       7.096   0.819   8.227  1.00 36.03           O  
ATOM    711  OE2 GLU C  16       6.145   1.492   6.361  1.00 36.03           O  
ATOM    712  N   LEU C  17       0.842   0.750   8.686  1.00 34.63           N  
ATOM    713  CA  LEU C  17      -0.353   1.517   9.017  1.00 34.63           C  
ATOM    714  C   LEU C  17      -0.063   3.014   8.990  1.00 34.63           C  
ATOM    715  CB  LEU C  17      -0.886   1.114  10.394  1.00 34.63           C  
ATOM    716  O   LEU C  17       0.804   3.496   9.724  1.00 34.63           O  
ATOM    717  CG  LEU C  17      -2.319   1.539  10.718  1.00 34.63           C  
ATOM    718  CD1 LEU C  17      -3.307   0.800   9.822  1.00 34.63           C  
ATOM    719  CD2 LEU C  17      -2.631   1.288  12.189  1.00 34.63           C  
ATOM    720  N   TYR C  18      -0.107   3.683   8.009  1.00 38.56           N  
ATOM    721  CA  TYR C  18      -0.023   5.137   7.930  1.00 38.56           C  
ATOM    722  C   TYR C  18      -1.376   5.778   8.216  1.00 38.56           C  
ATOM    723  CB  TYR C  18       0.480   5.573   6.551  1.00 38.56           C  
ATOM    724  O   TYR C  18      -2.415   5.258   7.803  1.00 38.56           O  
ATOM    725  CG  TYR C  18       1.932   5.242   6.302  1.00 38.56           C  
ATOM    726  CD1 TYR C  18       2.941   6.137   6.651  1.00 38.56           C  
ATOM    727  CD2 TYR C  18       2.297   4.034   5.716  1.00 38.56           C  
ATOM    728  CE1 TYR C  18       4.279   5.837   6.421  1.00 38.56           C  
ATOM    729  CE2 TYR C  18       3.632   3.724   5.481  1.00 38.56           C  
ATOM    730  OH  TYR C  18       5.938   4.327   5.608  1.00 38.56           O  
ATOM    731  CZ  TYR C  18       4.615   4.629   5.837  1.00 38.56           C  
ATOM    732  N   HIS C  19      -1.123   6.693   9.262  1.00 45.20           N  
ATOM    733  CA  HIS C  19      -2.357   7.457   9.408  1.00 45.20           C  
ATOM    734  C   HIS C  19      -2.336   8.708   8.537  1.00 45.20           C  
ATOM    735  CB  HIS C  19      -2.581   7.840  10.872  1.00 45.20           C  
ATOM    736  O   HIS C  19      -1.349   9.448   8.530  1.00 45.20           O  
ATOM    737  CG  HIS C  19      -3.212   6.755  11.686  1.00 45.20           C  
ATOM    738  CD2 HIS C  19      -2.803   6.145  12.823  1.00 45.20           C  
ATOM    739  ND1 HIS C  19      -4.415   6.174  11.346  1.00 45.20           N  
ATOM    740  CE1 HIS C  19      -4.720   5.252  12.243  1.00 45.20           C  
ATOM    741  NE2 HIS C  19      -3.758   5.214  13.150  1.00 45.20           N  
ATOM    742  N   TYR C  20      -3.117   8.635   7.622  1.00 46.30           N  
ATOM    743  CA  TYR C  20      -3.169   9.759   6.694  1.00 46.30           C  
ATOM    744  C   TYR C  20      -4.112  10.843   7.202  1.00 46.30           C  
ATOM    745  CB  TYR C  20      -3.612   9.291   5.305  1.00 46.30           C  
ATOM    746  O   TYR C  20      -5.208  10.546   7.683  1.00 46.30           O  
ATOM    747  CG  TYR C  20      -2.511   8.638   4.504  1.00 46.30           C  
ATOM    748  CD1 TYR C  20      -1.667   9.398   3.697  1.00 46.30           C  
ATOM    749  CD2 TYR C  20      -2.314   7.263   4.552  1.00 46.30           C  
ATOM    750  CE1 TYR C  20      -0.652   8.801   2.956  1.00 46.30           C  
ATOM    751  CE2 TYR C  20      -1.303   6.655   3.815  1.00 46.30           C  
ATOM    752  OH  TYR C  20       0.524   6.835   2.290  1.00 46.30           O  
ATOM    753  CZ  TYR C  20      -0.478   7.431   3.021  1.00 46.30           C  
ATOM    754  N   GLN C  21      -3.459  12.050   7.317  1.00 52.98           N  
ATOM    755  CA  GLN C  21      -4.323  13.181   7.639  1.00 52.98           C  
ATOM    756  C   GLN C  21      -4.192  14.288   6.597  1.00 52.98           C  
ATOM    757  CB  GLN C  21      -3.995  13.727   9.030  1.00 52.98           C  
ATOM    758  O   GLN C  21      -3.081  14.647   6.201  1.00 52.98           O  
ATOM    759  CG  GLN C  21      -5.033  14.704   9.566  1.00 52.98           C  
ATOM    760  CD  GLN C  21      -5.814  14.145  10.741  1.00 52.98           C  
ATOM    761  NE2 GLN C  21      -6.796  14.904  11.215  1.00 52.98           N  
ATOM    762  OE1 GLN C  21      -5.536  13.041  11.218  1.00 52.98           O  
ATOM    763  N   GLU C  22      -5.170  14.678   5.940  1.00 52.80           N  
ATOM    764  CA  GLU C  22      -5.163  15.748   4.946  1.00 52.80           C  
ATOM    765  C   GLU C  22      -4.936  17.107   5.601  1.00 52.80           C  
ATOM    766  CB  GLU C  22      -6.475  15.756   4.156  1.00 52.80           C  
ATOM    767  O   GLU C  22      -5.593  17.445   6.587  1.00 52.80           O  
ATOM    768  CG  GLU C  22      -6.479  14.815   2.961  1.00 52.80           C  
ATOM    769  CD  GLU C  22      -7.767  14.874   2.155  1.00 52.80           C  
ATOM    770  OE1 GLU C  22      -7.830  14.259   1.066  1.00 52.80           O  
ATOM    771  OE2 GLU C  22      -8.720  15.541   2.616  1.00 52.80           O  
ATOM    772  N   CYS C  23      -3.777  17.635   5.043  1.00 57.51           N  
ATOM    773  CA  CYS C  23      -3.459  18.930   5.635  1.00 57.51           C  
ATOM    774  C   CYS C  23      -3.216  19.978   4.555  1.00 57.51           C  
ATOM    775  CB  CYS C  23      -2.231  18.820   6.537  1.00 57.51           C  
ATOM    776  O   CYS C  23      -2.583  19.692   3.538  1.00 57.51           O  
ATOM    777  SG  CYS C  23      -2.104  20.143   7.759  1.00 57.51           S  
ATOM    778  N   VAL C  24      -3.961  20.989   4.571  1.00 56.79           N  
ATOM    779  CA  VAL C  24      -3.672  22.123   3.700  1.00 56.79           C  
ATOM    780  C   VAL C  24      -2.440  22.866   4.212  1.00 56.79           C  
ATOM    781  CB  VAL C  24      -4.875  23.088   3.607  1.00 56.79           C  
ATOM    782  O   VAL C  24      -2.360  23.210   5.394  1.00 56.79           O  
ATOM    783  CG1 VAL C  24      -4.544  24.278   2.708  1.00 56.79           C  
ATOM    784  CG2 VAL C  24      -6.110  22.352   3.090  1.00 56.79           C  
ATOM    785  N   ARG C  25      -1.491  22.957   3.344  1.00 56.24           N  
ATOM    786  CA  ARG C  25      -0.265  23.634   3.754  1.00 56.24           C  
ATOM    787  C   ARG C  25      -0.574  24.966   4.429  1.00 56.24           C  
ATOM    788  CB  ARG C  25       0.654  23.858   2.551  1.00 56.24           C  
ATOM    789  O   ARG C  25      -1.335  25.777   3.895  1.00 56.24           O  
ATOM    790  CG  ARG C  25       1.729  22.794   2.390  1.00 56.24           C  
ATOM    791  CD  ARG C  25       2.629  23.078   1.196  1.00 56.24           C  
ATOM    792  NE  ARG C  25       3.589  24.140   1.485  1.00 56.24           N  
ATOM    793  NH1 ARG C  25       4.729  23.936  -0.514  1.00 56.24           N  
ATOM    794  NH2 ARG C  25       5.382  25.501   1.029  1.00 56.24           N  
ATOM    795  CZ  ARG C  25       4.564  24.523   0.666  1.00 56.24           C  
ATOM    796  N   GLY C  26       0.014  25.060   5.480  1.00 56.83           N  
ATOM    797  CA  GLY C  26      -0.098  26.314   6.209  1.00 56.83           C  
ATOM    798  C   GLY C  26      -1.254  26.331   7.192  1.00 56.83           C  
ATOM    799  O   GLY C  26      -1.549  27.367   7.792  1.00 56.83           O  
ATOM    800  N   THR C  27      -1.975  25.270   7.198  1.00 58.86           N  
ATOM    801  CA  THR C  27      -3.065  25.159   8.161  1.00 58.86           C  
ATOM    802  C   THR C  27      -2.702  24.186   9.279  1.00 58.86           C  
ATOM    803  CB  THR C  27      -4.368  24.700   7.481  1.00 58.86           C  
ATOM    804  O   THR C  27      -1.688  23.490   9.198  1.00 58.86           O  
ATOM    805  CG2 THR C  27      -4.851  25.731   6.465  1.00 58.86           C  
ATOM    806  OG1 THR C  27      -4.137  23.456   6.809  1.00 58.86           O  
ATOM    807  N   THR C  28      -3.467  24.388  10.365  1.00 59.24           N  
ATOM    808  CA  THR C  28      -3.278  23.489  11.498  1.00 59.24           C  
ATOM    809  C   THR C  28      -4.354  22.407  11.516  1.00 59.24           C  
ATOM    810  CB  THR C  28      -3.299  24.259  12.831  1.00 59.24           C  
ATOM    811  O   THR C  28      -5.513  22.671  11.188  1.00 59.24           O  
ATOM    812  CG2 THR C  28      -2.026  25.081  13.012  1.00 59.24           C  
ATOM    813  OG1 THR C  28      -4.429  25.140  12.851  1.00 59.24           O  
ATOM    814  N   VAL C  29      -3.952  21.202  11.513  1.00 61.31           N  
ATOM    815  CA  VAL C  29      -4.884  20.080  11.541  1.00 61.31           C  
ATOM    816  C   VAL C  29      -4.778  19.353  12.879  1.00 61.31           C  
ATOM    817  CB  VAL C  29      -4.623  19.096  10.378  1.00 61.31           C  
ATOM    818  O   VAL C  29      -3.701  19.294  13.477  1.00 61.31           O  
ATOM    819  CG1 VAL C  29      -5.540  17.879  10.484  1.00 61.31           C  
ATOM    820  CG2 VAL C  29      -4.814  19.797   9.034  1.00 61.31           C  
ATOM    821  N   LEU C  30      -6.026  19.078  13.290  1.00 58.59           N  
ATOM    822  CA  LEU C  30      -6.063  18.267  14.502  1.00 58.59           C  
ATOM    823  C   LEU C  30      -5.996  16.781  14.163  1.00 58.59           C  
ATOM    824  CB  LEU C  30      -7.331  18.562  15.307  1.00 58.59           C  
ATOM    825  O   LEU C  30      -6.813  16.280  13.387  1.00 58.59           O  
ATOM    826  CG  LEU C  30      -7.174  19.512  16.495  1.00 58.59           C  
ATOM    827  CD1 LEU C  30      -7.853  20.845  16.202  1.00 58.59           C  
ATOM    828  CD2 LEU C  30      -7.744  18.883  17.762  1.00 58.59           C  
ATOM    829  N   LEU C  31      -4.973  16.289  14.620  1.00 58.67           N  
ATOM    830  CA  LEU C  31      -4.810  14.863  14.359  1.00 58.67           C  
ATOM    831  C   LEU C  31      -5.384  14.032  15.503  1.00 58.67           C  
ATOM    832  CB  LEU C  31      -3.332  14.521  14.156  1.00 58.67           C  
ATOM    833  O   LEU C  31      -5.212  14.378  16.674  1.00 58.67           O  
ATOM    834  CG  LEU C  31      -2.839  14.481  12.709  1.00 58.67           C  
ATOM    835  CD1 LEU C  31      -2.489  15.886  12.229  1.00 58.67           C  
ATOM    836  CD2 LEU C  31      -1.636  13.551  12.579  1.00 58.67           C  
ATOM    837  N   LYS C  32      -6.320  13.213  15.075  1.00 56.33           N  
ATOM    838  CA  LYS C  32      -6.791  12.277  16.092  1.00 56.33           C  
ATOM    839  C   LYS C  32      -5.709  11.262  16.448  1.00 56.33           C  
ATOM    840  CB  LYS C  32      -8.051  11.554  15.615  1.00 56.33           C  
ATOM    841  O   LYS C  32      -4.919  10.862  15.589  1.00 56.33           O  
ATOM    842  CG  LYS C  32      -8.834  10.875  16.728  1.00 56.33           C  
ATOM    843  CD  LYS C  32     -10.137  10.278  16.212  1.00 56.33           C  
ATOM    844  CE  LYS C  32     -10.901   9.560  17.316  1.00 56.33           C  
ATOM    845  NZ  LYS C  32     -12.198   9.007  16.824  1.00 56.33           N  
ATOM    846  N   GLU C  33      -5.562  10.908  17.806  1.00 56.14           N  
ATOM    847  CA  GLU C  33      -4.480  10.252  18.534  1.00 56.14           C  
ATOM    848  C   GLU C  33      -4.214   8.853  17.985  1.00 56.14           C  
ATOM    849  CB  GLU C  33      -4.806  10.177  20.028  1.00 56.14           C  
ATOM    850  O   GLU C  33      -5.103   7.999  17.992  1.00 56.14           O  
ATOM    851  CG  GLU C  33      -4.606  11.492  20.768  1.00 56.14           C  
ATOM    852  CD  GLU C  33      -4.784  11.366  22.273  1.00 56.14           C  
ATOM    853  OE1 GLU C  33      -4.301  12.250  23.017  1.00 56.14           O  
ATOM    854  OE2 GLU C  33      -5.411  10.376  22.711  1.00 56.14           O  
ATOM    855  N   PRO C  34      -3.071   8.789  17.383  1.00 58.85           N  
ATOM    856  CA  PRO C  34      -2.705   7.393  17.135  1.00 58.85           C  
ATOM    857  C   PRO C  34      -2.315   6.649  18.410  1.00 58.85           C  
ATOM    858  CB  PRO C  34      -1.513   7.504  16.181  1.00 58.85           C  
ATOM    859  O   PRO C  34      -2.353   5.417  18.447  1.00 58.85           O  
ATOM    860  CG  PRO C  34      -0.950   8.866  16.431  1.00 58.85           C  
ATOM    861  CD  PRO C  34      -2.049   9.749  16.947  1.00 58.85           C  
ATOM    862  N   CYS C  35      -2.131   7.511  19.499  1.00 62.87           N  
ATOM    863  CA  CYS C  35      -1.671   6.887  20.734  1.00 62.87           C  
ATOM    864  C   CYS C  35      -2.845   6.541  21.642  1.00 62.87           C  
ATOM    865  CB  CYS C  35      -0.699   7.809  21.471  1.00 62.87           C  
ATOM    866  O   CYS C  35      -3.929   7.111  21.505  1.00 62.87           O  
ATOM    867  SG  CYS C  35       0.771   8.233  20.512  1.00 62.87           S  
ATOM    868  N   SER C  36      -2.668   5.483  22.355  1.00 62.69           N  
ATOM    869  CA  SER C  36      -3.667   5.139  23.361  1.00 62.69           C  
ATOM    870  C   SER C  36      -3.904   6.297  24.324  1.00 62.69           C  
ATOM    871  CB  SER C  36      -3.236   3.896  24.142  1.00 62.69           C  
ATOM    872  O   SER C  36      -3.028   7.145  24.510  1.00 62.69           O  
ATOM    873  OG  SER C  36      -1.829   3.869  24.308  1.00 62.69           O  
ATOM    874  N   SER C  37      -5.121   6.388  24.720  1.00 59.39           N  
ATOM    875  CA  SER C  37      -5.515   7.452  25.638  1.00 59.39           C  
ATOM    876  C   SER C  37      -4.624   7.472  26.875  1.00 59.39           C  
ATOM    877  CB  SER C  37      -6.977   7.287  26.055  1.00 59.39           C  
ATOM    878  O   SER C  37      -4.395   6.434  27.499  1.00 59.39           O  
ATOM    879  OG  SER C  37      -7.315   5.915  26.170  1.00 59.39           O  
ATOM    880  N   GLY C  38      -4.037   8.629  27.159  1.00 58.93           N  
ATOM    881  CA  GLY C  38      -3.252   8.828  28.367  1.00 58.93           C  
ATOM    882  C   GLY C  38      -1.775   8.540  28.172  1.00 58.93           C  
ATOM    883  O   GLY C  38      -1.001   8.562  29.131  1.00 58.93           O  
ATOM    884  N   THR C  39      -1.328   8.243  27.006  1.00 60.86           N  
ATOM    885  CA  THR C  39       0.046   7.794  26.815  1.00 60.86           C  
ATOM    886  C   THR C  39       0.870   8.862  26.101  1.00 60.86           C  
ATOM    887  CB  THR C  39       0.098   6.481  26.013  1.00 60.86           C  
ATOM    888  O   THR C  39       2.058   8.664  25.838  1.00 60.86           O  
ATOM    889  CG2 THR C  39       1.487   5.853  26.075  1.00 60.86           C  
ATOM    890  OG1 THR C  39      -0.855   5.558  26.555  1.00 60.86           O  
ATOM    891  N   TYR C  40       0.348  10.007  25.965  1.00 53.56           N  
ATOM    892  CA  TYR C  40       1.185  10.956  25.241  1.00 53.56           C  
ATOM    893  C   TYR C  40       2.196  11.614  26.173  1.00 53.56           C  
ATOM    894  CB  TYR C  40       0.324  12.027  24.566  1.00 53.56           C  
ATOM    895  O   TYR C  40       1.825  12.164  27.212  1.00 53.56           O  
ATOM    896  CG  TYR C  40       0.117  11.798  23.088  1.00 53.56           C  
ATOM    897  CD1 TYR C  40       1.026  12.289  22.153  1.00 53.56           C  
ATOM    898  CD2 TYR C  40      -0.987  11.092  22.623  1.00 53.56           C  
ATOM    899  CE1 TYR C  40       0.839  12.081  20.791  1.00 53.56           C  
ATOM    900  CE2 TYR C  40      -1.184  10.878  21.263  1.00 53.56           C  
ATOM    901  OH  TYR C  40      -0.457  11.168  19.008  1.00 53.56           O  
ATOM    902  CZ  TYR C  40      -0.267  11.376  20.356  1.00 53.56           C  
ATOM    903  N   GLU C  41       3.330  10.981  26.291  1.00 46.67           N  
ATOM    904  CA  GLU C  41       4.468  11.621  26.945  1.00 46.67           C  
ATOM    905  C   GLU C  41       5.525  12.040  25.927  1.00 46.67           C  
ATOM    906  CB  GLU C  41       5.085  10.686  27.989  1.00 46.67           C  
ATOM    907  O   GLU C  41       6.020  11.211  25.161  1.00 46.67           O  
ATOM    908  CG  GLU C  41       5.798  11.412  29.120  1.00 46.67           C  
ATOM    909  CD  GLU C  41       6.237  10.487  30.244  1.00 46.67           C  
ATOM    910  OE1 GLU C  41       7.331  10.701  30.814  1.00 46.67           O  
ATOM    911  OE2 GLU C  41       5.481   9.541  30.557  1.00 46.67           O  
ATOM    912  N   GLY C  42       5.264  13.120  25.144  1.00 48.74           N  
ATOM    913  CA  GLY C  42       6.338  13.417  24.210  1.00 48.74           C  
ATOM    914  C   GLY C  42       6.783  14.867  24.254  1.00 48.74           C  
ATOM    915  O   GLY C  42       6.147  15.697  24.907  1.00 48.74           O  
ATOM    916  N   ASN C  43       8.097  14.925  24.072  1.00 44.03           N  
ATOM    917  CA  ASN C  43       8.810  16.178  23.850  1.00 44.03           C  
ATOM    918  C   ASN C  43       8.450  16.798  22.503  1.00 44.03           C  
ATOM    919  CB  ASN C  43      10.322  15.960  23.947  1.00 44.03           C  
ATOM    920  O   ASN C  43       9.260  17.508  21.905  1.00 44.03           O  
ATOM    921  CG  ASN C  43      10.886  16.369  25.293  1.00 44.03           C  
ATOM    922  ND2 ASN C  43      12.112  15.945  25.576  1.00 44.03           N  
ATOM    923  OD1 ASN C  43      10.225  17.061  26.073  1.00 44.03           O  
ATOM    924  N   SER C  44       7.412  16.326  21.844  1.00 48.97           N  
ATOM    925  CA  SER C  44       7.139  16.886  20.525  1.00 48.97           C  
ATOM    926  C   SER C  44       6.691  18.341  20.624  1.00 48.97           C  
ATOM    927  CB  SER C  44       6.072  16.063  19.803  1.00 48.97           C  
ATOM    928  O   SER C  44       6.162  18.764  21.654  1.00 48.97           O  
ATOM    929  OG  SER C  44       4.852  16.079  20.523  1.00 48.97           O  
ATOM    930  N   PRO C  45       7.285  19.094  19.711  1.00 47.19           N  
ATOM    931  CA  PRO C  45       6.854  20.494  19.722  1.00 47.19           C  
ATOM    932  C   PRO C  45       5.336  20.644  19.654  1.00 47.19           C  
ATOM    933  CB  PRO C  45       7.517  21.076  18.471  1.00 47.19           C  
ATOM    934  O   PRO C  45       4.812  21.744  19.851  1.00 47.19           O  
ATOM    935  CG  PRO C  45       7.988  19.886  17.699  1.00 47.19           C  
ATOM    936  CD  PRO C  45       7.899  18.677  18.585  1.00 47.19           C  
ATOM    937  N   PHE C  46       4.732  19.504  19.517  1.00 51.89           N  
ATOM    938  CA  PHE C  46       3.290  19.610  19.332  1.00 51.89           C  
ATOM    939  C   PHE C  46       2.549  19.152  20.582  1.00 51.89           C  
ATOM    940  CB  PHE C  46       2.840  18.783  18.123  1.00 51.89           C  
ATOM    941  O   PHE C  46       2.934  18.165  21.212  1.00 51.89           O  
ATOM    942  CG  PHE C  46       3.502  19.185  16.833  1.00 51.89           C  
ATOM    943  CD1 PHE C  46       3.063  20.297  16.126  1.00 51.89           C  
ATOM    944  CD2 PHE C  46       4.566  18.448  16.326  1.00 51.89           C  
ATOM    945  CE1 PHE C  46       3.674  20.671  14.931  1.00 51.89           C  
ATOM    946  CE2 PHE C  46       5.182  18.816  15.133  1.00 51.89           C  
ATOM    947  CZ  PHE C  46       4.734  19.927  14.437  1.00 51.89           C  
ATOM    948  N   HIS C  47       1.866  20.022  21.175  1.00 49.41           N  
ATOM    949  CA  HIS C  47       1.185  19.817  22.449  1.00 49.41           C  
ATOM    950  C   HIS C  47      -0.131  19.072  22.257  1.00 49.41           C  
ATOM    951  CB  HIS C  47       0.933  21.157  23.144  1.00 49.41           C  
ATOM    952  O   HIS C  47      -0.987  19.504  21.481  1.00 49.41           O  
ATOM    953  CG  HIS C  47       2.062  21.601  24.018  1.00 49.41           C  
ATOM    954  CD2 HIS C  47       2.444  21.195  25.252  1.00 49.41           C  
ATOM    955  ND1 HIS C  47       2.951  22.585  23.643  1.00 49.41           N  
ATOM    956  CE1 HIS C  47       3.834  22.765  24.611  1.00 49.41           C  
ATOM    957  NE2 HIS C  47       3.548  21.934  25.599  1.00 49.41           N  
ATOM    958  N   PRO C  48      -0.153  17.808  22.867  1.00 51.92           N  
ATOM    959  CA  PRO C  48      -1.448  17.127  22.798  1.00 51.92           C  
ATOM    960  C   PRO C  48      -2.576  17.941  23.427  1.00 51.92           C  
ATOM    961  CB  PRO C  48      -1.208  15.832  23.577  1.00 51.92           C  
ATOM    962  O   PRO C  48      -2.349  18.675  24.392  1.00 51.92           O  
ATOM    963  CG  PRO C  48       0.004  16.105  24.408  1.00 51.92           C  
ATOM    964  CD  PRO C  48       0.740  17.269  23.810  1.00 51.92           C  
ATOM    965  N   LEU C  49      -3.705  17.972  22.629  1.00 55.44           N  
ATOM    966  CA  LEU C  49      -4.894  18.634  23.153  1.00 55.44           C  
ATOM    967  C   LEU C  49      -5.715  17.677  24.011  1.00 55.44           C  
ATOM    968  CB  LEU C  49      -5.753  19.178  22.009  1.00 55.44           C  
ATOM    969  O   LEU C  49      -5.356  16.508  24.162  1.00 55.44           O  
ATOM    970  CG  LEU C  49      -5.626  20.674  21.717  1.00 55.44           C  
ATOM    971  CD1 LEU C  49      -4.306  20.965  21.010  1.00 55.44           C  
ATOM    972  CD2 LEU C  49      -6.805  21.158  20.880  1.00 55.44           C  
ATOM    973  N   ALA C  50      -6.723  18.175  24.869  1.00 54.26           N  
ATOM    974  CA  ALA C  50      -7.542  17.482  25.861  1.00 54.26           C  
ATOM    975  C   ALA C  50      -8.064  16.157  25.312  1.00 54.26           C  
ATOM    976  CB  ALA C  50      -8.704  18.367  26.304  1.00 54.26           C  
ATOM    977  O   ALA C  50      -8.151  15.167  26.042  1.00 54.26           O  
ATOM    978  N   ASP C  51      -7.939  15.880  24.134  1.00 52.88           N  
ATOM    979  CA  ASP C  51      -8.529  14.670  23.571  1.00 52.88           C  
ATOM    980  C   ASP C  51      -7.501  13.882  22.762  1.00 52.88           C  
ATOM    981  CB  ASP C  51      -9.733  15.018  22.693  1.00 52.88           C  
ATOM    982  O   ASP C  51      -7.853  13.195  21.801  1.00 52.88           O  
ATOM    983  CG  ASP C  51     -10.928  15.508  23.492  1.00 52.88           C  
ATOM    984  OD1 ASP C  51     -11.048  15.157  24.686  1.00 52.88           O  
ATOM    985  OD2 ASP C  51     -11.758  16.249  22.923  1.00 52.88           O  
ATOM    986  N   ASN C  52      -6.294  14.001  23.184  1.00 56.08           N  
ATOM    987  CA  ASN C  52      -5.219  13.314  22.476  1.00 56.08           C  
ATOM    988  C   ASN C  52      -5.101  13.795  21.033  1.00 56.08           C  
ATOM    989  CB  ASN C  52      -5.433  11.799  22.515  1.00 56.08           C  
ATOM    990  O   ASN C  52      -4.758  13.017  20.141  1.00 56.08           O  
ATOM    991  CG  ASN C  52      -4.953  11.175  23.811  1.00 56.08           C  
ATOM    992  ND2 ASN C  52      -5.413   9.961  24.090  1.00 56.08           N  
ATOM    993  OD1 ASN C  52      -4.177  11.779  24.555  1.00 56.08           O  
ATOM    994  N   LYS C  53      -5.611  14.912  20.890  1.00 59.96           N  
ATOM    995  CA  LYS C  53      -5.464  15.543  19.582  1.00 59.96           C  
ATOM    996  C   LYS C  53      -4.204  16.403  19.525  1.00 59.96           C  
ATOM    997  CB  LYS C  53      -6.693  16.392  19.253  1.00 59.96           C  
ATOM    998  O   LYS C  53      -3.737  16.897  20.553  1.00 59.96           O  
ATOM    999  CG  LYS C  53      -7.959  15.582  19.017  1.00 59.96           C  
ATOM   1000  CD  LYS C  53      -9.122  16.472  18.600  1.00 59.96           C  
ATOM   1001  CE  LYS C  53     -10.445  15.718  18.634  1.00 59.96           C  
ATOM   1002  NZ  LYS C  53     -11.576  16.561  18.143  1.00 59.96           N  
ATOM   1003  N   PHE C  54      -3.629  16.256  18.300  1.00 61.95           N  
ATOM   1004  CA  PHE C  54      -2.427  17.053  18.083  1.00 61.95           C  
ATOM   1005  C   PHE C  54      -2.666  18.116  17.018  1.00 61.95           C  
ATOM   1006  CB  PHE C  54      -1.252  16.157  17.677  1.00 61.95           C  
ATOM   1007  O   PHE C  54      -3.334  17.857  16.014  1.00 61.95           O  
ATOM   1008  CG  PHE C  54      -0.899  15.116  18.704  1.00 61.95           C  
ATOM   1009  CD1 PHE C  54       0.028  15.391  19.702  1.00 61.95           C  
ATOM   1010  CD2 PHE C  54      -1.495  13.862  18.672  1.00 61.95           C  
ATOM   1011  CE1 PHE C  54       0.357  14.429  20.655  1.00 61.95           C  
ATOM   1012  CE2 PHE C  54      -1.171  12.896  19.621  1.00 61.95           C  
ATOM   1013  CZ  PHE C  54      -0.244  13.181  20.610  1.00 61.95           C  
ATOM   1014  N   ALA C  55      -2.210  19.327  17.426  1.00 58.73           N  
ATOM   1015  CA  ALA C  55      -2.250  20.388  16.423  1.00 58.73           C  
ATOM   1016  C   ALA C  55      -0.914  20.506  15.695  1.00 58.73           C  
ATOM   1017  CB  ALA C  55      -2.618  21.720  17.073  1.00 58.73           C  
ATOM   1018  O   ALA C  55       0.132  20.668  16.328  1.00 58.73           O  
ATOM   1019  N   LEU C  56      -0.977  20.247  14.456  1.00 59.65           N  
ATOM   1020  CA  LEU C  56       0.246  20.339  13.667  1.00 59.65           C  
ATOM   1021  C   LEU C  56       0.082  21.333  12.522  1.00 59.65           C  
ATOM   1022  CB  LEU C  56       0.631  18.964  13.113  1.00 59.65           C  
ATOM   1023  O   LEU C  56      -1.003  21.452  11.949  1.00 59.65           O  
ATOM   1024  CG  LEU C  56       1.869  18.308  13.727  1.00 59.65           C  
ATOM   1025  CD1 LEU C  56       1.466  17.111  14.581  1.00 59.65           C  
ATOM   1026  CD2 LEU C  56       2.849  17.888  12.636  1.00 59.65           C  
ATOM   1027  N   THR C  57       1.213  22.015  12.371  1.00 56.61           N  
ATOM   1028  CA  THR C  57       1.250  22.899  11.211  1.00 56.61           C  
ATOM   1029  C   THR C  57       1.631  22.124   9.953  1.00 56.61           C  
ATOM   1030  CB  THR C  57       2.241  24.058  11.423  1.00 56.61           C  
ATOM   1031  O   THR C  57       2.557  21.311   9.975  1.00 56.61           O  
ATOM   1032  CG2 THR C  57       1.629  25.153  12.291  1.00 56.61           C  
ATOM   1033  OG1 THR C  57       3.421  23.559  12.065  1.00 56.61           O  
ATOM   1034  N   CYS C  58       0.671  22.222   9.101  1.00 58.52           N  
ATOM   1035  CA  CYS C  58       0.844  21.478   7.858  1.00 58.52           C  
ATOM   1036  C   CYS C  58       1.968  22.074   7.018  1.00 58.52           C  
ATOM   1037  CB  CYS C  58      -0.455  21.467   7.054  1.00 58.52           C  
ATOM   1038  O   CYS C  58       1.724  22.597   5.930  1.00 58.52           O  
ATOM   1039  SG  CYS C  58      -1.812  20.603   7.876  1.00 58.52           S  
ATOM   1040  N   PHE C  59       3.021  22.340   7.527  1.00 57.74           N  
ATOM   1041  CA  PHE C  59       4.168  22.794   6.750  1.00 57.74           C  
ATOM   1042  C   PHE C  59       5.087  21.627   6.408  1.00 57.74           C  
ATOM   1043  CB  PHE C  59       4.947  23.869   7.516  1.00 57.74           C  
ATOM   1044  O   PHE C  59       5.732  21.625   5.357  1.00 57.74           O  
ATOM   1045  CG  PHE C  59       5.461  24.983   6.644  1.00 57.74           C  
ATOM   1046  CD1 PHE C  59       6.751  24.943   6.129  1.00 57.74           C  
ATOM   1047  CD2 PHE C  59       4.653  26.071   6.340  1.00 57.74           C  
ATOM   1048  CE1 PHE C  59       7.229  25.973   5.323  1.00 57.74           C  
ATOM   1049  CE2 PHE C  59       5.124  27.104   5.535  1.00 57.74           C  
ATOM   1050  CZ  PHE C  59       6.413  27.054   5.028  1.00 57.74           C  
ATOM   1051  N   SER C  60       4.935  20.665   7.229  1.00 55.10           N  
ATOM   1052  CA  SER C  60       5.765  19.487   6.996  1.00 55.10           C  
ATOM   1053  C   SER C  60       4.931  18.315   6.489  1.00 55.10           C  
ATOM   1054  CB  SER C  60       6.499  19.086   8.276  1.00 55.10           C  
ATOM   1055  O   SER C  60       3.738  18.222   6.784  1.00 55.10           O  
ATOM   1056  OG  SER C  60       5.579  18.721   9.290  1.00 55.10           O  
ATOM   1057  N   THR C  61       5.419  17.515   5.541  1.00 58.59           N  
ATOM   1058  CA  THR C  61       4.694  16.425   4.896  1.00 58.59           C  
ATOM   1059  C   THR C  61       4.639  15.200   5.804  1.00 58.59           C  
ATOM   1060  CB  THR C  61       5.341  16.043   3.552  1.00 58.59           C  
ATOM   1061  O   THR C  61       3.690  14.416   5.741  1.00 58.59           O  
ATOM   1062  CG2 THR C  61       5.217  17.177   2.540  1.00 58.59           C  
ATOM   1063  OG1 THR C  61       6.729  15.754   3.762  1.00 58.59           O  
ATOM   1064  N   GLN C  62       5.655  15.181   6.693  1.00 57.07           N  
ATOM   1065  CA  GLN C  62       5.737  13.979   7.516  1.00 57.07           C  
ATOM   1066  C   GLN C  62       6.120  14.322   8.953  1.00 57.07           C  
ATOM   1067  CB  GLN C  62       6.745  12.991   6.926  1.00 57.07           C  
ATOM   1068  O   GLN C  62       6.986  15.167   9.186  1.00 57.07           O  
ATOM   1069  CG  GLN C  62       6.295  12.365   5.613  1.00 57.07           C  
ATOM   1070  CD  GLN C  62       7.317  11.398   5.043  1.00 57.07           C  
ATOM   1071  NE2 GLN C  62       7.000  10.809   3.895  1.00 57.07           N  
ATOM   1072  OE1 GLN C  62       8.382  11.183   5.630  1.00 57.07           O  
ATOM   1073  N   PHE C  63       5.290  13.772   9.851  1.00 61.21           N  
ATOM   1074  CA  PHE C  63       5.660  13.942  11.251  1.00 61.21           C  
ATOM   1075  C   PHE C  63       5.474  12.640  12.022  1.00 61.21           C  
ATOM   1076  CB  PHE C  63       4.831  15.057  11.896  1.00 61.21           C  
ATOM   1077  O   PHE C  63       4.692  11.778  11.615  1.00 61.21           O  
ATOM   1078  CG  PHE C  63       3.345  14.826  11.828  1.00 61.21           C  
ATOM   1079  CD1 PHE C  63       2.620  15.201  10.704  1.00 61.21           C  
ATOM   1080  CD2 PHE C  63       2.674  14.232  12.889  1.00 61.21           C  
ATOM   1081  CE1 PHE C  63       1.245  14.988  10.638  1.00 61.21           C  
ATOM   1082  CE2 PHE C  63       1.300  14.016  12.830  1.00 61.21           C  
ATOM   1083  CZ  PHE C  63       0.587  14.396  11.705  1.00 61.21           C  
ATOM   1084  N   ALA C  64       6.421  12.434  12.941  1.00 60.39           N  
ATOM   1085  CA  ALA C  64       6.354  11.207  13.731  1.00 60.39           C  
ATOM   1086  C   ALA C  64       6.208  11.519  15.217  1.00 60.39           C  
ATOM   1087  CB  ALA C  64       7.594  10.350  13.490  1.00 60.39           C  
ATOM   1088  O   ALA C  64       6.720  12.533  15.698  1.00 60.39           O  
ATOM   1089  N   PHE C  65       5.341  10.637  15.897  1.00 64.94           N  
ATOM   1090  CA  PHE C  65       5.178  10.718  17.343  1.00 64.94           C  
ATOM   1091  C   PHE C  65       5.550   9.397  18.005  1.00 64.94           C  
ATOM   1092  CB  PHE C  65       3.738  11.098  17.703  1.00 64.94           C  
ATOM   1093  O   PHE C  65       5.327   8.326  17.435  1.00 64.94           O  
ATOM   1094  CG  PHE C  65       3.243  12.333  17.000  1.00 64.94           C  
ATOM   1095  CD1 PHE C  65       3.489  13.595  17.527  1.00 64.94           C  
ATOM   1096  CD2 PHE C  65       2.530  12.232  15.812  1.00 64.94           C  
ATOM   1097  CE1 PHE C  65       3.032  14.740  16.879  1.00 64.94           C  
ATOM   1098  CE2 PHE C  65       2.070  13.371  15.159  1.00 64.94           C  
ATOM   1099  CZ  PHE C  65       2.321  14.624  15.694  1.00 64.94           C  
ATOM   1100  N   ALA C  66       6.371   9.501  19.071  1.00 61.02           N  
ATOM   1101  CA  ALA C  66       6.671   8.301  19.848  1.00 61.02           C  
ATOM   1102  C   ALA C  66       5.744   8.183  21.055  1.00 61.02           C  
ATOM   1103  CB  ALA C  66       8.129   8.310  20.300  1.00 61.02           C  
ATOM   1104  O   ALA C  66       5.628   9.119  21.850  1.00 61.02           O  
ATOM   1105  N   CYS C  67       5.136   7.100  21.120  1.00 65.28           N  
ATOM   1106  CA  CYS C  67       4.291   6.829  22.278  1.00 65.28           C  
ATOM   1107  C   CYS C  67       5.109   6.252  23.427  1.00 65.28           C  
ATOM   1108  CB  CYS C  67       3.166   5.863  21.905  1.00 65.28           C  
ATOM   1109  O   CYS C  67       6.228   5.778  23.222  1.00 65.28           O  
ATOM   1110  SG  CYS C  67       2.060   6.493  20.625  1.00 65.28           S  
ATOM   1111  N   PRO C  68       4.531   6.495  24.606  1.00 65.74           N  
ATOM   1112  CA  PRO C  68       5.242   5.928  25.754  1.00 65.74           C  
ATOM   1113  C   PRO C  68       5.489   4.428  25.613  1.00 65.74           C  
ATOM   1114  CB  PRO C  68       4.305   6.220  26.929  1.00 65.74           C  
ATOM   1115  O   PRO C  68       6.429   3.895  26.208  1.00 65.74           O  
ATOM   1116  CG  PRO C  68       3.210   7.054  26.345  1.00 65.74           C  
ATOM   1117  CD  PRO C  68       3.383   7.093  24.854  1.00 65.74           C  
ATOM   1118  N   ASP C  69       4.649   3.861  24.959  1.00 67.36           N  
ATOM   1119  CA  ASP C  69       4.796   2.421  24.771  1.00 67.36           C  
ATOM   1120  C   ASP C  69       5.963   2.105  23.838  1.00 67.36           C  
ATOM   1121  CB  ASP C  69       3.503   1.817  24.219  1.00 67.36           C  
ATOM   1122  O   ASP C  69       6.302   0.937  23.633  1.00 67.36           O  
ATOM   1123  CG  ASP C  69       2.827   2.705  23.189  1.00 67.36           C  
ATOM   1124  OD1 ASP C  69       3.265   3.859  22.997  1.00 67.36           O  
ATOM   1125  OD2 ASP C  69       1.845   2.246  22.565  1.00 67.36           O  
ATOM   1126  N   GLY C  70       6.562   3.138  23.411  1.00 66.64           N  
ATOM   1127  CA  GLY C  70       7.710   2.947  22.539  1.00 66.64           C  
ATOM   1128  C   GLY C  70       7.337   2.858  21.071  1.00 66.64           C  
ATOM   1129  O   GLY C  70       8.211   2.774  20.207  1.00 66.64           O  
ATOM   1130  N   VAL C  71       6.048   2.950  20.926  1.00 67.45           N  
ATOM   1131  CA  VAL C  71       5.606   2.835  19.540  1.00 67.45           C  
ATOM   1132  C   VAL C  71       5.711   4.193  18.850  1.00 67.45           C  
ATOM   1133  CB  VAL C  71       4.159   2.301  19.449  1.00 67.45           C  
ATOM   1134  O   VAL C  71       5.257   5.206  19.387  1.00 67.45           O  
ATOM   1135  CG1 VAL C  71       3.699   2.235  17.993  1.00 67.45           C  
ATOM   1136  CG2 VAL C  71       4.055   0.927  20.108  1.00 67.45           C  
ATOM   1137  N   LYS C  72       6.379   4.202  17.826  1.00 64.76           N  
ATOM   1138  CA  LYS C  72       6.515   5.412  17.020  1.00 64.76           C  
ATOM   1139  C   LYS C  72       5.446   5.471  15.932  1.00 64.76           C  
ATOM   1140  CB  LYS C  72       7.907   5.486  16.392  1.00 64.76           C  
ATOM   1141  O   LYS C  72       5.251   4.503  15.194  1.00 64.76           O  
ATOM   1142  CG  LYS C  72       8.999   5.924  17.357  1.00 64.76           C  
ATOM   1143  CD  LYS C  72      10.356   6.001  16.668  1.00 64.76           C  
ATOM   1144  CE  LYS C  72      11.466   6.340  17.654  1.00 64.76           C  
ATOM   1145  NZ  LYS C  72      12.741   6.681  16.956  1.00 64.76           N  
ATOM   1146  N   HIS C  73       4.707   6.565  16.018  1.00 64.48           N  
ATOM   1147  CA  HIS C  73       3.717   6.761  14.966  1.00 64.48           C  
ATOM   1148  C   HIS C  73       4.133   7.882  14.019  1.00 64.48           C  
ATOM   1149  CB  HIS C  73       2.345   7.066  15.570  1.00 64.48           C  
ATOM   1150  O   HIS C  73       4.527   8.962  14.465  1.00 64.48           O  
ATOM   1151  CG  HIS C  73       1.778   5.938  16.372  1.00 64.48           C  
ATOM   1152  CD2 HIS C  73       1.383   5.877  17.666  1.00 64.48           C  
ATOM   1153  ND1 HIS C  73       1.566   4.683  15.844  1.00 64.48           N  
ATOM   1154  CE1 HIS C  73       1.062   3.897  16.782  1.00 64.48           C  
ATOM   1155  NE2 HIS C  73       0.942   4.597  17.896  1.00 64.48           N  
ATOM   1156  N   VAL C  74       4.078   7.560  12.813  1.00 61.42           N  
ATOM   1157  CA  VAL C  74       4.464   8.551  11.813  1.00 61.42           C  
ATOM   1158  C   VAL C  74       3.229   9.016  11.044  1.00 61.42           C  
ATOM   1159  CB  VAL C  74       5.521   7.990  10.836  1.00 61.42           C  
ATOM   1160  O   VAL C  74       2.411   8.197  10.617  1.00 61.42           O  
ATOM   1161  CG1 VAL C  74       5.929   9.051   9.815  1.00 61.42           C  
ATOM   1162  CG2 VAL C  74       6.742   7.486  11.604  1.00 61.42           C  
ATOM   1163  N   TYR C  75       3.094  10.265  11.022  1.00 60.30           N  
ATOM   1164  CA  TYR C  75       1.995  10.853  10.264  1.00 60.30           C  
ATOM   1165  C   TYR C  75       2.495  11.450   8.954  1.00 60.30           C  
ATOM   1166  CB  TYR C  75       1.287  11.930  11.092  1.00 60.30           C  
ATOM   1167  O   TYR C  75       3.557  12.074   8.914  1.00 60.30           O  
ATOM   1168  CG  TYR C  75       0.444  11.375  12.214  1.00 60.30           C  
ATOM   1169  CD1 TYR C  75      -0.897  11.056  12.013  1.00 60.30           C  
ATOM   1170  CD2 TYR C  75       0.985  11.171  13.479  1.00 60.30           C  
ATOM   1171  CE1 TYR C  75      -1.678  10.547  13.045  1.00 60.30           C  
ATOM   1172  CE2 TYR C  75       0.214  10.662  14.518  1.00 60.30           C  
ATOM   1173  OH  TYR C  75      -1.884   9.850  15.317  1.00 60.30           O  
ATOM   1174  CZ  TYR C  75      -1.115  10.353  14.292  1.00 60.30           C  
ATOM   1175  N   GLN C  76       1.925  11.093   7.970  1.00 55.99           N  
ATOM   1176  CA  GLN C  76       2.208  11.729   6.687  1.00 55.99           C  
ATOM   1177  C   GLN C  76       1.104  12.710   6.304  1.00 55.99           C  
ATOM   1178  CB  GLN C  76       2.377  10.675   5.591  1.00 55.99           C  
ATOM   1179  O   GLN C  76      -0.069  12.337   6.235  1.00 55.99           O  
ATOM   1180  CG  GLN C  76       3.813  10.202   5.410  1.00 55.99           C  
ATOM   1181  CD  GLN C  76       4.012   9.404   4.135  1.00 55.99           C  
ATOM   1182  NE2 GLN C  76       5.260   9.059   3.839  1.00 55.99           N  
ATOM   1183  OE1 GLN C  76       3.050   9.098   3.422  1.00 55.99           O  
ATOM   1184  N   LEU C  77       1.668  13.928   6.241  1.00 57.02           N  
ATOM   1185  CA  LEU C  77       0.700  14.940   5.831  1.00 57.02           C  
ATOM   1186  C   LEU C  77       0.672  15.082   4.313  1.00 57.02           C  
ATOM   1187  CB  LEU C  77       1.030  16.290   6.475  1.00 57.02           C  
ATOM   1188  O   LEU C  77       1.723  15.103   3.667  1.00 57.02           O  
ATOM   1189  CG  LEU C  77       0.861  16.376   7.992  1.00 57.02           C  
ATOM   1190  CD1 LEU C  77       1.650  17.557   8.547  1.00 57.02           C  
ATOM   1191  CD2 LEU C  77      -0.614  16.492   8.360  1.00 57.02           C  
ATOM   1192  N   ARG C  78      -0.305  14.711   3.800  1.00 50.12           N  
ATOM   1193  CA  ARG C  78      -0.437  14.966   2.370  1.00 50.12           C  
ATOM   1194  C   ARG C  78      -0.922  16.388   2.109  1.00 50.12           C  
ATOM   1195  CB  ARG C  78      -1.396  13.959   1.731  1.00 50.12           C  
ATOM   1196  O   ARG C  78      -1.954  16.804   2.639  1.00 50.12           O  
ATOM   1197  CG  ARG C  78      -1.432  14.021   0.212  1.00 50.12           C  
ATOM   1198  CD  ARG C  78      -2.409  13.009  -0.371  1.00 50.12           C  
ATOM   1199  NE  ARG C  78      -1.863  11.655  -0.342  1.00 50.12           N  
ATOM   1200  NH1 ARG C  78      -3.770  10.647  -1.168  1.00 50.12           N  
ATOM   1201  NH2 ARG C  78      -1.930   9.381  -0.654  1.00 50.12           N  
ATOM   1202  CZ  ARG C  78      -2.522  10.564  -0.721  1.00 50.12           C  
ATOM   1203  N   ALA C  79       0.126  17.118   1.607  1.00 44.29           N  
ATOM   1204  CA  ALA C  79      -0.270  18.483   1.272  1.00 44.29           C  
ATOM   1205  C   ALA C  79      -1.224  18.501   0.081  1.00 44.29           C  
ATOM   1206  CB  ALA C  79       0.961  19.336   0.976  1.00 44.29           C  
ATOM   1207  O   ALA C  79      -0.981  17.832  -0.927  1.00 44.29           O  
ATOM   1208  N   ARG C  80      -2.496  18.568   0.296  1.00 43.35           N  
ATOM   1209  CA  ARG C  80      -3.365  18.718  -0.867  1.00 43.35           C  
ATOM   1210  C   ARG C  80      -3.387  20.163  -1.353  1.00 43.35           C  
ATOM   1211  CB  ARG C  80      -4.786  18.253  -0.541  1.00 43.35           C  
ATOM   1212  O   ARG C  80      -3.563  21.088  -0.557  1.00 43.35           O  
ATOM   1213  CG  ARG C  80      -5.578  17.794  -1.754  1.00 43.35           C  
ATOM   1214  CD  ARG C  80      -6.956  17.276  -1.365  1.00 43.35           C  
ATOM   1215  NE  ARG C  80      -7.632  16.644  -2.494  1.00 43.35           N  
ATOM   1216  NH1 ARG C  80      -9.747  17.346  -1.886  1.00 43.35           N  
ATOM   1217  NH2 ARG C  80      -9.454  16.081  -3.775  1.00 43.35           N  
ATOM   1218  CZ  ARG C  80      -8.943  16.692  -2.716  1.00 43.35           C  
ATOM   1219  N   SER C  81      -2.464  20.374  -2.412  1.00 37.69           N  
ATOM   1220  CA  SER C  81      -2.902  21.614  -3.046  1.00 37.69           C  
ATOM   1221  C   SER C  81      -4.386  21.562  -3.395  1.00 37.69           C  
ATOM   1222  CB  SER C  81      -2.083  21.889  -4.307  1.00 37.69           C  
ATOM   1223  O   SER C  81      -4.922  20.493  -3.695  1.00 37.69           O  
ATOM   1224  OG  SER C  81      -2.201  20.819  -5.228  1.00 37.69           O  
ATOM   1225  N   VAL C  82      -5.249  22.166  -2.636  1.00 35.95           N  
ATOM   1226  CA  VAL C  82      -6.664  22.134  -2.989  1.00 35.95           C  
ATOM   1227  C   VAL C  82      -6.830  22.391  -4.485  1.00 35.95           C  
ATOM   1228  CB  VAL C  82      -7.476  23.168  -2.176  1.00 35.95           C  
ATOM   1229  O   VAL C  82      -6.518  23.481  -4.972  1.00 35.95           O  
ATOM   1230  CG1 VAL C  82      -8.954  23.115  -2.558  1.00 35.95           C  
ATOM   1231  CG2 VAL C  82      -7.299  22.926  -0.678  1.00 35.95           C  
ATOM   1232  N   SER C  83      -6.158  21.831  -5.598  1.00 32.06           N  
ATOM   1233  CA  SER C  83      -7.075  21.802  -6.733  1.00 32.06           C  
ATOM   1234  C   SER C  83      -8.183  20.776  -6.523  1.00 32.06           C  
ATOM   1235  CB  SER C  83      -6.319  21.490  -8.025  1.00 32.06           C  
ATOM   1236  O   SER C  83      -8.041  19.858  -5.713  1.00 32.06           O  
ATOM   1237  OG  SER C  83      -7.022  21.986  -9.152  1.00 32.06           O  
ATOM   1238  N   PRO C  84      -9.574  20.796  -7.014  1.00 29.27           N  
ATOM   1239  CA  PRO C  84     -10.492  19.661  -6.883  1.00 29.27           C  
ATOM   1240  C   PRO C  84      -9.833  18.327  -7.226  1.00 29.27           C  
ATOM   1241  CB  PRO C  84     -11.605  19.992  -7.880  1.00 29.27           C  
ATOM   1242  O   PRO C  84     -10.509  17.296  -7.279  1.00 29.27           O  
ATOM   1243  CG  PRO C  84     -11.041  21.080  -8.736  1.00 29.27           C  
ATOM   1244  CD  PRO C  84      -9.797  21.607  -8.079  1.00 29.27           C  
ATOM   1245  N   LYS C  85      -8.601  18.136  -7.690  1.00 31.53           N  
ATOM   1246  CA  LYS C  85      -8.166  16.949  -8.420  1.00 31.53           C  
ATOM   1247  C   LYS C  85      -8.064  15.740  -7.495  1.00 31.53           C  
ATOM   1248  CB  LYS C  85      -6.820  17.202  -9.102  1.00 31.53           C  
ATOM   1249  O   LYS C  85      -7.984  15.891  -6.274  1.00 31.53           O  
ATOM   1250  CG  LYS C  85      -6.911  18.068 -10.349  1.00 31.53           C  
ATOM   1251  CD  LYS C  85      -5.551  18.236 -11.014  1.00 31.53           C  
ATOM   1252  CE  LYS C  85      -5.627  19.161 -12.221  1.00 31.53           C  
ATOM   1253  NZ  LYS C  85      -4.298  19.317 -12.885  1.00 31.53           N  
ATOM   1254  N   LEU C  86      -8.175  14.410  -8.136  1.00 24.91           N  
ATOM   1255  CA  LEU C  86      -8.217  13.004  -7.748  1.00 24.91           C  
ATOM   1256  C   LEU C  86      -6.895  12.574  -7.120  1.00 24.91           C  
ATOM   1257  CB  LEU C  86      -8.530  12.122  -8.959  1.00 24.91           C  
ATOM   1258  O   LEU C  86      -5.862  12.551  -7.793  1.00 24.91           O  
ATOM   1259  CG  LEU C  86      -9.184  10.771  -8.663  1.00 24.91           C  
ATOM   1260  CD1 LEU C  86     -10.614  10.970  -8.172  1.00 24.91           C  
ATOM   1261  CD2 LEU C  86      -9.157   9.882  -9.902  1.00 24.91           C  
ATOM   1262  N   PHE C  87      -6.288  13.075  -6.157  1.00 28.46           N  
ATOM   1263  CA  PHE C  87      -5.020  12.886  -5.462  1.00 28.46           C  
ATOM   1264  C   PHE C  87      -4.861  11.439  -5.010  1.00 28.46           C  
ATOM   1265  CB  PHE C  87      -4.921  13.827  -4.257  1.00 28.46           C  
ATOM   1266  O   PHE C  87      -5.061  11.125  -3.834  1.00 28.46           O  
ATOM   1267  CG  PHE C  87      -3.509  14.200  -3.894  1.00 28.46           C  
ATOM   1268  CD1 PHE C  87      -2.846  13.549  -2.861  1.00 28.46           C  
ATOM   1269  CD2 PHE C  87      -2.844  15.204  -4.586  1.00 28.46           C  
ATOM   1270  CE1 PHE C  87      -1.540  13.893  -2.522  1.00 28.46           C  
ATOM   1271  CE2 PHE C  87      -1.538  15.553  -4.254  1.00 28.46           C  
ATOM   1272  CZ  PHE C  87      -0.888  14.897  -3.221  1.00 28.46           C  
ATOM   1273  N   ILE C  88      -5.393  10.392  -5.581  1.00 29.47           N  
ATOM   1274  CA  ILE C  88      -5.164   9.068  -5.013  1.00 29.47           C  
ATOM   1275  C   ILE C  88      -3.706   8.665  -5.215  1.00 29.47           C  
ATOM   1276  CB  ILE C  88      -6.104   8.014  -5.640  1.00 29.47           C  
ATOM   1277  O   ILE C  88      -3.198   8.688  -6.339  1.00 29.47           O  
ATOM   1278  CG1 ILE C  88      -7.569   8.413  -5.431  1.00 29.47           C  
ATOM   1279  CG2 ILE C  88      -5.825   6.626  -5.056  1.00 29.47           C  
ATOM   1280  CD1 ILE C  88      -8.545   7.689  -6.349  1.00 29.47           C  
ATOM   1281  N   ARG C  89      -2.879   8.664  -4.313  1.00 32.27           N  
ATOM   1282  CA  ARG C  89      -1.521   8.195  -4.057  1.00 32.27           C  
ATOM   1283  C   ARG C  89      -1.341   6.755  -4.524  1.00 32.27           C  
ATOM   1284  CB  ARG C  89      -1.184   8.310  -2.569  1.00 32.27           C  
ATOM   1285  O   ARG C  89      -1.951   5.837  -3.971  1.00 32.27           O  
ATOM   1286  CG  ARG C  89      -0.730   9.698  -2.145  1.00 32.27           C  
ATOM   1287  CD  ARG C  89      -0.069   9.680  -0.774  1.00 32.27           C  
ATOM   1288  NE  ARG C  89       0.036  11.023  -0.209  1.00 32.27           N  
ATOM   1289  NH1 ARG C  89       1.767  10.506   1.231  1.00 32.27           N  
ATOM   1290  NH2 ARG C  89       0.915  12.633   1.173  1.00 32.27           N  
ATOM   1291  CZ  ARG C  89       0.906  11.384   0.730  1.00 32.27           C  
ATOM   1292  N   GLN C  90      -1.265   6.361  -5.740  1.00 33.52           N  
ATOM   1293  CA  GLN C  90      -0.978   5.115  -6.443  1.00 33.52           C  
ATOM   1294  C   GLN C  90       0.383   4.555  -6.038  1.00 33.52           C  
ATOM   1295  CB  GLN C  90      -1.028   5.328  -7.957  1.00 33.52           C  
ATOM   1296  O   GLN C  90       0.617   3.348  -6.132  1.00 33.52           O  
ATOM   1297  CG  GLN C  90      -1.934   4.345  -8.686  1.00 33.52           C  
ATOM   1298  CD  GLN C  90      -2.049   4.642 -10.169  1.00 33.52           C  
ATOM   1299  NE2 GLN C  90      -1.708   3.663 -10.999  1.00 33.52           N  
ATOM   1300  OE1 GLN C  90      -2.443   5.744 -10.566  1.00 33.52           O  
ATOM   1301  N   GLU C  91       1.441   5.288  -5.630  1.00 37.04           N  
ATOM   1302  CA  GLU C  91       2.799   4.753  -5.640  1.00 37.04           C  
ATOM   1303  C   GLU C  91       2.975   3.675  -4.574  1.00 37.04           C  
ATOM   1304  CB  GLU C  91       3.821   5.873  -5.429  1.00 37.04           C  
ATOM   1305  O   GLU C  91       3.765   2.745  -4.749  1.00 37.04           O  
ATOM   1306  CG  GLU C  91       5.184   5.586  -6.040  1.00 37.04           C  
ATOM   1307  CD  GLU C  91       6.199   6.690  -5.791  1.00 37.04           C  
ATOM   1308  OE1 GLU C  91       7.419   6.428  -5.891  1.00 37.04           O  
ATOM   1309  OE2 GLU C  91       5.770   7.827  -5.491  1.00 37.04           O  
ATOM   1310  N   GLU C  92       2.516   3.687  -3.369  1.00 39.76           N  
ATOM   1311  CA  GLU C  92       2.921   2.754  -2.321  1.00 39.76           C  
ATOM   1312  C   GLU C  92       2.525   1.323  -2.673  1.00 39.76           C  
ATOM   1313  CB  GLU C  92       2.306   3.155  -0.978  1.00 39.76           C  
ATOM   1314  O   GLU C  92       3.140   0.368  -2.194  1.00 39.76           O  
ATOM   1315  CG  GLU C  92       2.926   2.446   0.218  1.00 39.76           C  
ATOM   1316  CD  GLU C  92       2.311   2.860   1.545  1.00 39.76           C  
ATOM   1317  OE1 GLU C  92       2.705   2.304   2.596  1.00 39.76           O  
ATOM   1318  OE2 GLU C  92       1.429   3.747   1.535  1.00 39.76           O  
ATOM   1319  N   VAL C  93       1.664   1.043  -3.599  1.00 38.93           N  
ATOM   1320  CA  VAL C  93       1.198  -0.309  -3.885  1.00 38.93           C  
ATOM   1321  C   VAL C  93       2.249  -1.058  -4.701  1.00 38.93           C  
ATOM   1322  CB  VAL C  93      -0.152  -0.297  -4.637  1.00 38.93           C  
ATOM   1323  O   VAL C  93       2.360  -2.282  -4.609  1.00 38.93           O  
ATOM   1324  CG1 VAL C  93      -0.612  -1.721  -4.944  1.00 38.93           C  
ATOM   1325  CG2 VAL C  93      -1.210   0.445  -3.822  1.00 38.93           C  
ATOM   1326  N   GLN C  94       3.257  -0.377  -5.361  1.00 38.00           N  
ATOM   1327  CA  GLN C  94       4.112  -1.108  -6.290  1.00 38.00           C  
ATOM   1328  C   GLN C  94       5.164  -1.924  -5.544  1.00 38.00           C  
ATOM   1329  CB  GLN C  94       4.790  -0.145  -7.267  1.00 38.00           C  
ATOM   1330  O   GLN C  94       5.487  -3.044  -5.944  1.00 38.00           O  
ATOM   1331  CG  GLN C  94       5.442  -0.835  -8.457  1.00 38.00           C  
ATOM   1332  CD  GLN C  94       5.332  -0.027  -9.737  1.00 38.00           C  
ATOM   1333  NE2 GLN C  94       6.412   0.010 -10.509  1.00 38.00           N  
ATOM   1334  OE1 GLN C  94       4.284   0.559 -10.028  1.00 38.00           O  
ATOM   1335  N   GLU C  95       5.826  -1.482  -4.406  1.00 41.20           N  
ATOM   1336  CA  GLU C  95       6.968  -2.148  -3.787  1.00 41.20           C  
ATOM   1337  C   GLU C  95       6.536  -3.413  -3.050  1.00 41.20           C  
ATOM   1338  CB  GLU C  95       7.688  -1.199  -2.825  1.00 41.20           C  
ATOM   1339  O   GLU C  95       7.287  -4.388  -2.988  1.00 41.20           O  
ATOM   1340  CG  GLU C  95       8.837  -0.433  -3.463  1.00 41.20           C  
ATOM   1341  CD  GLU C  95       9.699   0.308  -2.453  1.00 41.20           C  
ATOM   1342  OE1 GLU C  95      10.777   0.819  -2.833  1.00 41.20           O  
ATOM   1343  OE2 GLU C  95       9.294   0.376  -1.271  1.00 41.20           O  
ATOM   1344  N   LEU C  96       5.328  -3.469  -2.527  1.00 42.27           N  
ATOM   1345  CA  LEU C  96       4.936  -4.647  -1.762  1.00 42.27           C  
ATOM   1346  C   LEU C  96       4.646  -5.825  -2.686  1.00 42.27           C  
ATOM   1347  CB  LEU C  96       3.707  -4.343  -0.901  1.00 42.27           C  
ATOM   1348  O   LEU C  96       4.941  -6.973  -2.348  1.00 42.27           O  
ATOM   1349  CG  LEU C  96       3.472  -5.266   0.295  1.00 42.27           C  
ATOM   1350  CD1 LEU C  96       4.609  -5.128   1.302  1.00 42.27           C  
ATOM   1351  CD2 LEU C  96       2.129  -4.960   0.951  1.00 42.27           C  
ATOM   1352  N   TYR C  97       4.456  -5.516  -4.014  1.00 47.57           N  
ATOM   1353  CA  TYR C  97       3.958  -6.582  -4.876  1.00 47.57           C  
ATOM   1354  C   TYR C  97       5.109  -7.374  -5.484  1.00 47.57           C  
ATOM   1355  CB  TYR C  97       3.076  -6.006  -5.988  1.00 47.57           C  
ATOM   1356  O   TYR C  97       4.990  -8.581  -5.709  1.00 47.57           O  
ATOM   1357  CG  TYR C  97       1.682  -5.649  -5.533  1.00 47.57           C  
ATOM   1358  CD1 TYR C  97       0.691  -6.623  -5.429  1.00 47.57           C  
ATOM   1359  CD2 TYR C  97       1.352  -4.338  -5.206  1.00 47.57           C  
ATOM   1360  CE1 TYR C  97      -0.596  -6.299  -5.012  1.00 47.57           C  
ATOM   1361  CE2 TYR C  97       0.068  -4.003  -4.788  1.00 47.57           C  
ATOM   1362  OH  TYR C  97      -2.169  -4.662  -4.281  1.00 47.57           O  
ATOM   1363  CZ  TYR C  97      -0.897  -4.988  -4.694  1.00 47.57           C  
ATOM   1364  N   SER C  98       6.362  -6.807  -5.499  1.00 53.87           N  
ATOM   1365  CA  SER C  98       7.379  -7.488  -6.294  1.00 53.87           C  
ATOM   1366  C   SER C  98       8.019  -8.629  -5.512  1.00 53.87           C  
ATOM   1367  CB  SER C  98       8.456  -6.501  -6.746  1.00 53.87           C  
ATOM   1368  O   SER C  98       8.107  -9.755  -6.006  1.00 53.87           O  
ATOM   1369  OG  SER C  98       9.536  -7.182  -7.361  1.00 53.87           O  
ATOM   1370  N   PRO C  99       8.516  -8.501  -4.277  1.00 47.99           N  
ATOM   1371  CA  PRO C  99       9.148  -9.632  -3.593  1.00 47.99           C  
ATOM   1372  C   PRO C  99       8.138 -10.670  -3.112  1.00 47.99           C  
ATOM   1373  CB  PRO C  99       9.861  -8.973  -2.409  1.00 47.99           C  
ATOM   1374  O   PRO C  99       8.415 -11.872  -3.151  1.00 47.99           O  
ATOM   1375  CG  PRO C  99       9.203  -7.640  -2.261  1.00 47.99           C  
ATOM   1376  CD  PRO C  99       8.567  -7.273  -3.571  1.00 47.99           C  
ATOM   1377  N   ILE C 100       6.997 -10.159  -2.763  1.00 51.92           N  
ATOM   1378  CA  ILE C 100       5.990 -11.093  -2.271  1.00 51.92           C  
ATOM   1379  C   ILE C 100       5.529 -12.002  -3.408  1.00 51.92           C  
ATOM   1380  CB  ILE C 100       4.782 -10.350  -1.656  1.00 51.92           C  
ATOM   1381  O   ILE C 100       5.371 -13.210  -3.219  1.00 51.92           O  
ATOM   1382  CG1 ILE C 100       5.229  -9.503  -0.459  1.00 51.92           C  
ATOM   1383  CG2 ILE C 100       3.689 -11.341  -1.248  1.00 51.92           C  
ATOM   1384  CD1 ILE C 100       4.167  -8.536   0.046  1.00 51.92           C  
ATOM   1385  N   PHE C 101       5.468 -11.447  -4.533  1.00 53.29           N  
ATOM   1386  CA  PHE C 101       5.097 -12.228  -5.707  1.00 53.29           C  
ATOM   1387  C   PHE C 101       6.147 -13.291  -6.005  1.00 53.29           C  
ATOM   1388  CB  PHE C 101       4.913 -11.316  -6.924  1.00 53.29           C  
ATOM   1389  O   PHE C 101       5.809 -14.421  -6.365  1.00 53.29           O  
ATOM   1390  CG  PHE C 101       3.482 -11.181  -7.371  1.00 53.29           C  
ATOM   1391  CD1 PHE C 101       2.912 -12.122  -8.220  1.00 53.29           C  
ATOM   1392  CD2 PHE C 101       2.706 -10.112  -6.941  1.00 53.29           C  
ATOM   1393  CE1 PHE C 101       1.588 -12.000  -8.635  1.00 53.29           C  
ATOM   1394  CE2 PHE C 101       1.382  -9.983  -7.352  1.00 53.29           C  
ATOM   1395  CZ  PHE C 101       0.826 -10.927  -8.199  1.00 53.29           C  
ATOM   1396  N   LEU C 102       7.385 -12.937  -5.859  1.00 53.25           N  
ATOM   1397  CA  LEU C 102       8.475 -13.870  -6.122  1.00 53.25           C  
ATOM   1398  C   LEU C 102       8.478 -15.004  -5.102  1.00 53.25           C  
ATOM   1399  CB  LEU C 102       9.822 -13.142  -6.096  1.00 53.25           C  
ATOM   1400  O   LEU C 102       8.709 -16.163  -5.457  1.00 53.25           O  
ATOM   1401  CG  LEU C 102      10.174 -12.323  -7.339  1.00 53.25           C  
ATOM   1402  CD1 LEU C 102      11.504 -11.604  -7.141  1.00 53.25           C  
ATOM   1403  CD2 LEU C 102      10.222 -13.218  -8.573  1.00 53.25           C  
ATOM   1404  N   ILE C 103       8.125 -14.721  -3.874  1.00 56.41           N  
ATOM   1405  CA  ILE C 103       8.116 -15.722  -2.812  1.00 56.41           C  
ATOM   1406  C   ILE C 103       6.960 -16.695  -3.030  1.00 56.41           C  
ATOM   1407  CB  ILE C 103       8.008 -15.065  -1.417  1.00 56.41           C  
ATOM   1408  O   ILE C 103       7.132 -17.910  -2.909  1.00 56.41           O  
ATOM   1409  CG1 ILE C 103       9.232 -14.183  -1.146  1.00 56.41           C  
ATOM   1410  CG2 ILE C 103       7.849 -16.131  -0.329  1.00 56.41           C  
ATOM   1411  CD1 ILE C 103       9.090 -13.285   0.074  1.00 56.41           C  
ATOM   1412  N   VAL C 104       5.814 -16.133  -3.404  1.00 57.26           N  
ATOM   1413  CA  VAL C 104       4.636 -16.960  -3.647  1.00 57.26           C  
ATOM   1414  C   VAL C 104       4.876 -17.855  -4.861  1.00 57.26           C  
ATOM   1415  CB  VAL C 104       3.372 -16.098  -3.862  1.00 57.26           C  
ATOM   1416  O   VAL C 104       4.535 -19.040  -4.842  1.00 57.26           O  
ATOM   1417  CG1 VAL C 104       2.175 -16.976  -4.223  1.00 57.26           C  
ATOM   1418  CG2 VAL C 104       3.073 -15.269  -2.614  1.00 57.26           C  
ATOM   1419  N   ALA C 105       5.533 -17.236  -5.847  1.00 55.56           N  
ATOM   1420  CA  ALA C 105       5.886 -18.010  -7.035  1.00 55.56           C  
ATOM   1421  C   ALA C 105       6.818 -19.165  -6.681  1.00 55.56           C  
ATOM   1422  CB  ALA C 105       6.534 -17.109  -8.084  1.00 55.56           C  
ATOM   1423  O   ALA C 105       6.659 -20.277  -7.188  1.00 55.56           O  
ATOM   1424  N   ALA C 106       7.793 -18.974  -5.844  1.00 55.95           N  
ATOM   1425  CA  ALA C 106       8.761 -19.982  -5.419  1.00 55.95           C  
ATOM   1426  C   ALA C 106       8.081 -21.099  -4.633  1.00 55.95           C  
ATOM   1427  CB  ALA C 106       9.864 -19.340  -4.580  1.00 55.95           C  
ATOM   1428  O   ALA C 106       8.374 -22.279  -4.838  1.00 55.95           O  
ATOM   1429  N   ILE C 107       7.124 -20.702  -3.805  1.00 60.39           N  
ATOM   1430  CA  ILE C 107       6.430 -21.679  -2.973  1.00 60.39           C  
ATOM   1431  C   ILE C 107       5.556 -22.575  -3.848  1.00 60.39           C  
ATOM   1432  CB  ILE C 107       5.572 -20.989  -1.888  1.00 60.39           C  
ATOM   1433  O   ILE C 107       5.533 -23.795  -3.670  1.00 60.39           O  
ATOM   1434  CG1 ILE C 107       6.467 -20.224  -0.907  1.00 60.39           C  
ATOM   1435  CG2 ILE C 107       4.705 -22.015  -1.153  1.00 60.39           C  
ATOM   1436  CD1 ILE C 107       5.700 -19.376   0.099  1.00 60.39           C  
ATOM   1437  N   VAL C 108       4.851 -22.003  -4.754  1.00 60.08           N  
ATOM   1438  CA  VAL C 108       3.989 -22.753  -5.662  1.00 60.08           C  
ATOM   1439  C   VAL C 108       4.832 -23.712  -6.500  1.00 60.08           C  
ATOM   1440  CB  VAL C 108       3.180 -21.812  -6.583  1.00 60.08           C  
ATOM   1441  O   VAL C 108       4.445 -24.864  -6.713  1.00 60.08           O  
ATOM   1442  CG1 VAL C 108       2.389 -22.614  -7.614  1.00 60.08           C  
ATOM   1443  CG2 VAL C 108       2.246 -20.930  -5.756  1.00 60.08           C  
ATOM   1444  N   PHE C 109       6.000 -23.168  -6.907  1.00 58.92           N  
ATOM   1445  CA  PHE C 109       6.934 -23.987  -7.672  1.00 58.92           C  
ATOM   1446  C   PHE C 109       7.373 -25.203  -6.865  1.00 58.92           C  
ATOM   1447  CB  PHE C 109       8.157 -23.163  -8.088  1.00 58.92           C  
ATOM   1448  O   PHE C 109       7.400 -26.322  -7.383  1.00 58.92           O  
ATOM   1449  CG  PHE C 109       9.027 -23.843  -9.110  1.00 58.92           C  
ATOM   1450  CD1 PHE C 109      10.183 -24.512  -8.725  1.00 58.92           C  
ATOM   1451  CD2 PHE C 109       8.690 -23.814 -10.457  1.00 58.92           C  
ATOM   1452  CE1 PHE C 109      10.991 -25.142  -9.669  1.00 58.92           C  
ATOM   1453  CE2 PHE C 109       9.492 -24.441 -11.406  1.00 58.92           C  
ATOM   1454  CZ  PHE C 109      10.642 -25.104 -11.010  1.00 58.92           C  
ATOM   1455  N   ILE C 110       7.754 -25.003  -5.637  1.00 59.74           N  
ATOM   1456  CA  ILE C 110       8.253 -26.054  -4.757  1.00 59.74           C  
ATOM   1457  C   ILE C 110       7.157 -27.090  -4.518  1.00 59.74           C  
ATOM   1458  CB  ILE C 110       8.748 -25.478  -3.411  1.00 59.74           C  
ATOM   1459  O   ILE C 110       7.417 -28.296  -4.540  1.00 59.74           O  
ATOM   1460  CG1 ILE C 110       9.937 -24.537  -3.639  1.00 59.74           C  
ATOM   1461  CG2 ILE C 110       9.118 -26.606  -2.444  1.00 59.74           C  
ATOM   1462  CD1 ILE C 110      10.384 -23.792  -2.389  1.00 59.74           C  
ATOM   1463  N   THR C 111       5.927 -26.541  -4.272  1.00 61.96           N  
ATOM   1464  CA  THR C 111       4.798 -27.437  -4.049  1.00 61.96           C  
ATOM   1465  C   THR C 111       4.507 -28.262  -5.299  1.00 61.96           C  
ATOM   1466  CB  THR C 111       3.536 -26.654  -3.642  1.00 61.96           C  
ATOM   1467  O   THR C 111       4.208 -29.454  -5.207  1.00 61.96           O  
ATOM   1468  CG2 THR C 111       2.652 -27.480  -2.713  1.00 61.96           C  
ATOM   1469  OG1 THR C 111       3.924 -25.450  -2.968  1.00 61.96           O  
ATOM   1470  N   LEU C 112       4.523 -27.604  -6.381  1.00 57.54           N  
ATOM   1471  CA  LEU C 112       4.286 -28.298  -7.643  1.00 57.54           C  
ATOM   1472  C   LEU C 112       5.345 -29.370  -7.880  1.00 57.54           C  
ATOM   1473  CB  LEU C 112       4.279 -27.305  -8.808  1.00 57.54           C  
ATOM   1474  O   LEU C 112       5.027 -30.472  -8.334  1.00 57.54           O  
ATOM   1475  CG  LEU C 112       3.532 -27.744 -10.068  1.00 57.54           C  
ATOM   1476  CD1 LEU C 112       2.171 -27.059 -10.142  1.00 57.54           C  
ATOM   1477  CD2 LEU C 112       4.358 -27.439 -11.313  1.00 57.54           C  
ATOM   1478  N   CYS C 113       6.688 -28.975  -7.645  1.00 54.66           N  
ATOM   1479  CA  CYS C 113       7.800 -29.906  -7.802  1.00 54.66           C  
ATOM   1480  C   CYS C 113       7.620 -31.126  -6.906  1.00 54.66           C  
ATOM   1481  CB  CYS C 113       9.126 -29.217  -7.480  1.00 54.66           C  
ATOM   1482  O   CYS C 113       7.903 -32.252  -7.319  1.00 54.66           O  
ATOM   1483  SG  CYS C 113       9.613 -27.973  -8.695  1.00 54.66           S  
ATOM   1484  N   PHE C 114       7.162 -30.884  -5.699  1.00 57.92           N  
ATOM   1485  CA  PHE C 114       6.980 -31.956  -4.727  1.00 57.92           C  
ATOM   1486  C   PHE C 114       5.839 -32.876  -5.143  1.00 57.92           C  
ATOM   1487  CB  PHE C 114       6.709 -31.379  -3.334  1.00 57.92           C  
ATOM   1488  O   PHE C 114       5.917 -34.093  -4.958  1.00 57.92           O  
ATOM   1489  CG  PHE C 114       7.944 -31.228  -2.488  1.00 57.92           C  
ATOM   1490  CD1 PHE C 114       8.441 -32.302  -1.760  1.00 57.92           C  
ATOM   1491  CD2 PHE C 114       8.609 -30.011  -2.421  1.00 57.92           C  
ATOM   1492  CE1 PHE C 114       9.584 -32.165  -0.976  1.00 57.92           C  
ATOM   1493  CE2 PHE C 114       9.752 -29.866  -1.640  1.00 57.92           C  
ATOM   1494  CZ  PHE C 114      10.238 -30.944  -0.918  1.00 57.92           C  
ATOM   1495  N   THR C 115       4.786 -32.328  -5.623  1.00 59.30           N  
ATOM   1496  CA  THR C 115       3.646 -33.127  -6.059  1.00 59.30           C  
ATOM   1497  C   THR C 115       4.016 -33.981  -7.269  1.00 59.30           C  
ATOM   1498  CB  THR C 115       2.439 -32.236  -6.406  1.00 59.30           C  
ATOM   1499  O   THR C 115       3.494 -35.085  -7.439  1.00 59.30           O  
ATOM   1500  CG2 THR C 115       1.724 -31.763  -5.145  1.00 59.30           C  
ATOM   1501  OG1 THR C 115       2.892 -31.094  -7.143  1.00 59.30           O  
ATOM   1502  N   LEU C 116       4.794 -33.417  -8.196  1.00 55.22           N  
ATOM   1503  CA  LEU C 116       5.214 -34.173  -9.370  1.00 55.22           C  
ATOM   1504  C   LEU C 116       6.146 -35.314  -8.978  1.00 55.22           C  
ATOM   1505  CB  LEU C 116       5.909 -33.255 -10.379  1.00 55.22           C  
ATOM   1506  O   LEU C 116       6.117 -36.384  -9.591  1.00 55.22           O  
ATOM   1507  CG  LEU C 116       5.014 -32.258 -11.117  1.00 55.22           C  
ATOM   1508  CD1 LEU C 116       5.857 -31.330 -11.985  1.00 55.22           C  
ATOM   1509  CD2 LEU C 116       3.978 -32.992 -11.962  1.00 55.22           C  
ATOM   1510  N   LYS C 117       7.087 -35.098  -8.079  1.00 55.16           N  
ATOM   1511  CA  LYS C 117       8.003 -36.127  -7.598  1.00 55.16           C  
ATOM   1512  C   LYS C 117       7.243 -37.274  -6.938  1.00 55.16           C  
ATOM   1513  CB  LYS C 117       9.011 -35.531  -6.614  1.00 55.16           C  
ATOM   1514  O   LYS C 117       7.622 -38.439  -7.079  1.00 55.16           O  
ATOM   1515  CG  LYS C 117      10.141 -36.478  -6.236  1.00 55.16           C  
ATOM   1516  CD  LYS C 117      11.425 -36.141  -6.983  1.00 55.16           C  
ATOM   1517  CE  LYS C 117      12.530 -37.144  -6.679  1.00 55.16           C  
ATOM   1518  NZ  LYS C 117      13.634 -36.527  -5.884  1.00 55.16           N  
ATOM   1519  N   ARG C 118       6.205 -36.933  -6.240  1.00 55.71           N  
ATOM   1520  CA  ARG C 118       5.434 -37.951  -5.534  1.00 55.71           C  
ATOM   1521  C   ARG C 118       4.700 -38.859  -6.515  1.00 55.71           C  
ATOM   1522  CB  ARG C 118       4.435 -37.301  -4.575  1.00 55.71           C  
ATOM   1523  O   ARG C 118       4.556 -40.059  -6.270  1.00 55.71           O  
ATOM   1524  CG  ARG C 118       4.166 -38.115  -3.320  1.00 55.71           C  
ATOM   1525  CD  ARG C 118       3.210 -37.400  -2.376  1.00 55.71           C  
ATOM   1526  NE  ARG C 118       2.946 -38.188  -1.176  1.00 55.71           N  
ATOM   1527  NH1 ARG C 118       1.447 -36.683  -0.267  1.00 55.71           N  
ATOM   1528  NH2 ARG C 118       1.949 -38.623   0.847  1.00 55.71           N  
ATOM   1529  CZ  ARG C 118       2.114 -37.830  -0.202  1.00 55.71           C  
ATOM   1530  N   LYS C 119       4.317 -38.232  -7.603  1.00 53.20           N  
ATOM   1531  CA  LYS C 119       3.575 -39.023  -8.580  1.00 53.20           C  
ATOM   1532  C   LYS C 119       4.508 -39.940  -9.366  1.00 53.20           C  
ATOM   1533  CB  LYS C 119       2.807 -38.111  -9.538  1.00 53.20           C  
ATOM   1534  O   LYS C 119       4.085 -40.986  -9.863  1.00 53.20           O  
ATOM   1535  CG  LYS C 119       1.645 -38.794 -10.244  1.00 53.20           C  
ATOM   1536  CD  LYS C 119       0.802 -37.796 -11.027  1.00 53.20           C  
ATOM   1537  CE  LYS C 119      -0.436 -38.453 -11.622  1.00 53.20           C  
ATOM   1538  NZ  LYS C 119      -1.233 -37.492 -12.442  1.00 53.20           N  
ATOM   1539  N   THR C 120       5.760 -39.565  -9.400  1.00 51.70           N  
ATOM   1540  CA  THR C 120       6.710 -40.395 -10.134  1.00 51.70           C  
ATOM   1541  C   THR C 120       7.254 -41.509  -9.244  1.00 51.70           C  
ATOM   1542  CB  THR C 120       7.879 -39.555 -10.682  1.00 51.70           C  
ATOM   1543  O   THR C 120       7.779 -42.507  -9.742  1.00 51.70           O  
ATOM   1544  CG2 THR C 120       7.459 -38.772 -11.922  1.00 51.70           C  
ATOM   1545  OG1 THR C 120       8.312 -38.635  -9.673  1.00 51.70           O  
ATOM   1546  N   GLU C 121       7.168 -41.357  -7.905  1.00 43.79           N  
ATOM   1547  CA  GLU C 121       7.566 -42.479  -7.060  1.00 43.79           C  
ATOM   1548  C   GLU C 121       6.409 -43.453  -6.854  1.00 43.79           C  
ATOM   1549  CB  GLU C 121       8.079 -41.978  -5.708  1.00 43.79           C  
ATOM   1550  O   GLU C 121       6.613 -44.668  -6.817  1.00 43.79           O  
ATOM   1551  CG  GLU C 121       9.590 -41.807  -5.648  1.00 43.79           C  
ATOM   1552  CD  GLU C 121      10.088 -41.335  -4.291  1.00 43.79           C  
ATOM   1553  OE1 GLU C 121      11.215 -41.709  -3.894  1.00 43.79           O  
ATOM   1554  OE2 GLU C 121       9.345 -40.585  -3.620  1.00 43.79           O  
TER    1555      GLU C 121                                                      
ENDMDL                                                                          
END                                                                             
