# Supplementary material for: AI-guided pipeline for protein–protein interaction drug discovery identifies a SARS-CoV-2 inhibitor
Source: Mol Syst Biol. 2024 Mar 11;20(4):428–57. doi: 10.1038/s44320-024-00019-8 (PMC10987651; doi:10.1038/s44320-024-00019-8)
Supplement: Supplementary file 15 — Source Data Fig. 5 [file 44320_2024_19_MOESM15_ESM.zip › Source Data Figure 5/ColabFold/E-ORF7a_764d1.result/E_ORF7a_764d1_unrelaxed_rank_1_model_2.pdb]

MODEL     1                                                                     
ATOM      1  N   MET B   1      -5.320  48.504  26.713  1.00 43.99           N  
ATOM      2  CA  MET B   1      -4.625  47.275  27.085  1.00 43.99           C  
ATOM      3  C   MET B   1      -5.062  46.113  26.201  1.00 43.99           C  
ATOM      4  CB  MET B   1      -4.879  46.938  28.556  1.00 43.99           C  
ATOM      5  O   MET B   1      -4.522  45.010  26.305  1.00 43.99           O  
ATOM      6  CG  MET B   1      -3.671  47.157  29.452  1.00 43.99           C  
ATOM      7  SD  MET B   1      -4.072  46.964  31.232  1.00 43.99           S  
ATOM      8  CE  MET B   1      -2.512  46.262  31.837  1.00 43.99           C  
ATOM      9  N   TYR B   2      -6.245  46.076  25.579  1.00 51.75           N  
ATOM     10  CA  TYR B   2      -6.865  45.098  24.694  1.00 51.75           C  
ATOM     11  C   TYR B   2      -6.131  45.026  23.360  1.00 51.75           C  
ATOM     12  CB  TYR B   2      -8.339  45.442  24.461  1.00 51.75           C  
ATOM     13  O   TYR B   2      -6.386  44.130  22.552  1.00 51.75           O  
ATOM     14  CG  TYR B   2      -9.144  45.560  25.732  1.00 51.75           C  
ATOM     15  CD1 TYR B   2      -9.702  44.434  26.333  1.00 51.75           C  
ATOM     16  CD2 TYR B   2      -9.349  46.796  26.335  1.00 51.75           C  
ATOM     17  CE1 TYR B   2     -10.445  44.537  27.504  1.00 51.75           C  
ATOM     18  CE2 TYR B   2     -10.091  46.912  27.505  1.00 51.75           C  
ATOM     19  OH  TYR B   2     -11.369  45.887  29.241  1.00 51.75           O  
ATOM     20  CZ  TYR B   2     -10.634  45.779  28.082  1.00 51.75           C  
ATOM     21  N   SER B   3      -5.399  46.107  23.021  1.00 54.11           N  
ATOM     22  CA  SER B   3      -4.776  46.149  21.702  1.00 54.11           C  
ATOM     23  C   SER B   3      -3.652  45.125  21.589  1.00 54.11           C  
ATOM     24  CB  SER B   3      -4.232  47.549  21.411  1.00 54.11           C  
ATOM     25  O   SER B   3      -3.388  44.602  20.504  1.00 54.11           O  
ATOM     26  OG  SER B   3      -5.292  48.471  21.224  1.00 54.11           O  
ATOM     27  N   PHE B   4      -2.973  44.810  22.719  1.00 55.71           N  
ATOM     28  CA  PHE B   4      -1.832  43.903  22.675  1.00 55.71           C  
ATOM     29  C   PHE B   4      -2.291  42.467  22.452  1.00 55.71           C  
ATOM     30  CB  PHE B   4      -1.018  43.998  23.969  1.00 55.71           C  
ATOM     31  O   PHE B   4      -1.649  41.711  21.718  1.00 55.71           O  
ATOM     32  CG  PHE B   4       0.383  43.463  23.846  1.00 55.71           C  
ATOM     33  CD1 PHE B   4       0.684  42.166  24.241  1.00 55.71           C  
ATOM     34  CD2 PHE B   4       1.400  44.259  23.334  1.00 55.71           C  
ATOM     35  CE1 PHE B   4       1.980  41.668  24.128  1.00 55.71           C  
ATOM     36  CE2 PHE B   4       2.698  43.768  23.218  1.00 55.71           C  
ATOM     37  CZ  PHE B   4       2.986  42.473  23.617  1.00 55.71           C  
ATOM     38  N   VAL B   5      -3.399  42.057  23.118  1.00 58.40           N  
ATOM     39  CA  VAL B   5      -3.932  40.705  22.982  1.00 58.40           C  
ATOM     40  C   VAL B   5      -4.373  40.466  21.540  1.00 58.40           C  
ATOM     41  CB  VAL B   5      -5.112  40.460  23.948  1.00 58.40           C  
ATOM     42  O   VAL B   5      -4.174  39.377  20.996  1.00 58.40           O  
ATOM     43  CG1 VAL B   5      -5.696  39.063  23.745  1.00 58.40           C  
ATOM     44  CG2 VAL B   5      -4.664  40.651  25.396  1.00 58.40           C  
ATOM     45  N   SER B   6      -4.870  41.607  20.891  1.00 57.68           N  
ATOM     46  CA  SER B   6      -5.389  41.475  19.534  1.00 57.68           C  
ATOM     47  C   SER B   6      -4.260  41.271  18.528  1.00 57.68           C  
ATOM     48  CB  SER B   6      -6.207  42.709  19.150  1.00 57.68           C  
ATOM     49  O   SER B   6      -4.408  40.513  17.567  1.00 57.68           O  
ATOM     50  OG  SER B   6      -6.650  42.621  17.807  1.00 57.68           O  
ATOM     51  N   GLU B   7      -3.036  41.830  18.849  1.00 60.41           N  
ATOM     52  CA  GLU B   7      -1.917  41.716  17.919  1.00 60.41           C  
ATOM     53  C   GLU B   7      -1.330  40.307  17.931  1.00 60.41           C  
ATOM     54  CB  GLU B   7      -0.831  42.741  18.257  1.00 60.41           C  
ATOM     55  O   GLU B   7      -0.992  39.762  16.879  1.00 60.41           O  
ATOM     56  CG  GLU B   7       0.034  43.135  17.069  1.00 60.41           C  
ATOM     57  CD  GLU B   7       0.998  44.270  17.378  1.00 60.41           C  
ATOM     58  OE1 GLU B   7       2.099  44.002  17.910  1.00 60.41           O  
ATOM     59  OE2 GLU B   7       0.648  45.435  17.087  1.00 60.41           O  
ATOM     60  N   GLU B   8      -1.283  39.726  19.169  1.00 62.81           N  
ATOM     61  CA  GLU B   8      -0.756  38.369  19.286  1.00 62.81           C  
ATOM     62  C   GLU B   8      -1.722  37.349  18.692  1.00 62.81           C  
ATOM     63  CB  GLU B   8      -0.466  38.030  20.750  1.00 62.81           C  
ATOM     64  O   GLU B   8      -1.300  36.399  18.029  1.00 62.81           O  
ATOM     65  CG  GLU B   8       0.938  38.405  21.203  1.00 62.81           C  
ATOM     66  CD  GLU B   8       1.348  37.734  22.504  1.00 62.81           C  
ATOM     67  OE1 GLU B   8       2.125  36.753  22.462  1.00 62.81           O  
ATOM     68  OE2 GLU B   8       0.889  38.192  23.573  1.00 62.81           O  
ATOM     69  N   THR B   9      -3.043  37.665  18.958  1.00 62.30           N  
ATOM     70  CA  THR B   9      -4.069  36.771  18.433  1.00 62.30           C  
ATOM     71  C   THR B   9      -4.118  36.840  16.909  1.00 62.30           C  
ATOM     72  CB  THR B   9      -5.455  37.112  19.010  1.00 62.30           C  
ATOM     73  O   THR B   9      -4.318  35.823  16.242  1.00 62.30           O  
ATOM     74  CG2 THR B   9      -6.324  35.864  19.128  1.00 62.30           C  
ATOM     75  OG1 THR B   9      -5.296  37.694  20.309  1.00 62.30           O  
ATOM     76  N   GLY B  10      -3.773  38.066  16.421  1.00 63.27           N  
ATOM     77  CA  GLY B  10      -3.770  38.257  14.979  1.00 63.27           C  
ATOM     78  C   GLY B  10      -2.668  37.487  14.277  1.00 63.27           C  
ATOM     79  O   GLY B  10      -2.898  36.879  13.229  1.00 63.27           O  
ATOM     80  N   THR B  11      -1.488  37.392  14.903  1.00 66.46           N  
ATOM     81  CA  THR B  11      -0.340  36.694  14.335  1.00 66.46           C  
ATOM     82  C   THR B  11      -0.530  35.182  14.422  1.00 66.46           C  
ATOM     83  CB  THR B  11       0.966  37.092  15.047  1.00 66.46           C  
ATOM     84  O   THR B  11      -0.172  34.452  13.495  1.00 66.46           O  
ATOM     85  CG2 THR B  11       2.173  36.889  14.137  1.00 66.46           C  
ATOM     86  OG1 THR B  11       0.894  38.472  15.426  1.00 66.46           O  
ATOM     87  N   LEU B  12      -1.221  34.841  15.483  1.00 66.51           N  
ATOM     88  CA  LEU B  12      -1.491  33.419  15.663  1.00 66.51           C  
ATOM     89  C   LEU B  12      -2.493  32.920  14.627  1.00 66.51           C  
ATOM     90  CB  LEU B  12      -2.021  33.148  17.074  1.00 66.51           C  
ATOM     91  O   LEU B  12      -2.338  31.823  14.086  1.00 66.51           O  
ATOM     92  CG  LEU B  12      -1.748  31.755  17.645  1.00 66.51           C  
ATOM     93  CD1 LEU B  12      -1.150  31.864  19.044  1.00 66.51           C  
ATOM     94  CD2 LEU B  12      -3.028  30.926  17.668  1.00 66.51           C  
ATOM     95  N   ILE B  13      -3.471  33.783  14.347  1.00 66.88           N  
ATOM     96  CA  ILE B  13      -4.491  33.442  13.361  1.00 66.88           C  
ATOM     97  C   ILE B  13      -3.862  33.370  11.971  1.00 66.88           C  
ATOM     98  CB  ILE B  13      -5.652  34.462  13.372  1.00 66.88           C  
ATOM     99  O   ILE B  13      -4.153  32.456  11.197  1.00 66.88           O  
ATOM    100  CG1 ILE B  13      -6.817  33.935  14.218  1.00 66.88           C  
ATOM    101  CG2 ILE B  13      -6.109  34.775  11.944  1.00 66.88           C  
ATOM    102  CD1 ILE B  13      -7.229  34.865  15.351  1.00 66.88           C  
ATOM    103  N   VAL B  14      -2.957  34.304  11.692  1.00 67.23           N  
ATOM    104  CA  VAL B  14      -2.307  34.381  10.388  1.00 67.23           C  
ATOM    105  C   VAL B  14      -1.360  33.196  10.212  1.00 67.23           C  
ATOM    106  CB  VAL B  14      -1.537  35.709  10.215  1.00 67.23           C  
ATOM    107  O   VAL B  14      -1.313  32.585   9.142  1.00 67.23           O  
ATOM    108  CG1 VAL B  14      -0.749  35.709   8.907  1.00 67.23           C  
ATOM    109  CG2 VAL B  14      -2.501  36.893  10.262  1.00 67.23           C  
ATOM    110  N   ASN B  15      -0.705  32.834  11.244  1.00 67.66           N  
ATOM    111  CA  ASN B  15       0.230  31.715  11.203  1.00 67.66           C  
ATOM    112  C   ASN B  15      -0.496  30.383  11.034  1.00 67.66           C  
ATOM    113  CB  ASN B  15       1.094  31.691  12.466  1.00 67.66           C  
ATOM    114  O   ASN B  15      -0.023  29.500  10.317  1.00 67.66           O  
ATOM    115  CG  ASN B  15       2.508  31.215  12.197  1.00 67.66           C  
ATOM    116  ND2 ASN B  15       3.175  30.720  13.233  1.00 67.66           N  
ATOM    117  OD1 ASN B  15       2.998  31.293  11.067  1.00 67.66           O  
ATOM    118  N   SER B  16      -1.620  30.342  11.688  1.00 65.88           N  
ATOM    119  CA  SER B  16      -2.432  29.136  11.570  1.00 65.88           C  
ATOM    120  C   SER B  16      -2.950  28.955  10.147  1.00 65.88           C  
ATOM    121  CB  SER B  16      -3.608  29.183  12.546  1.00 65.88           C  
ATOM    122  O   SER B  16      -2.935  27.845   9.611  1.00 65.88           O  
ATOM    123  OG  SER B  16      -4.196  27.901  12.689  1.00 65.88           O  
ATOM    124  N   VAL B  17      -3.341  29.990   9.480  1.00 69.01           N  
ATOM    125  CA  VAL B  17      -3.866  29.971   8.118  1.00 69.01           C  
ATOM    126  C   VAL B  17      -2.746  29.636   7.136  1.00 69.01           C  
ATOM    127  CB  VAL B  17      -4.518  31.321   7.743  1.00 69.01           C  
ATOM    128  O   VAL B  17      -2.946  28.861   6.198  1.00 69.01           O  
ATOM    129  CG1 VAL B  17      -4.923  31.334   6.270  1.00 69.01           C  
ATOM    130  CG2 VAL B  17      -5.728  31.595   8.635  1.00 69.01           C  
ATOM    131  N   LEU B  18      -1.606  30.075   7.306  1.00 69.04           N  
ATOM    132  CA  LEU B  18      -0.454  29.820   6.448  1.00 69.04           C  
ATOM    133  C   LEU B  18      -0.002  28.368   6.562  1.00 69.04           C  
ATOM    134  CB  LEU B  18       0.702  30.757   6.810  1.00 69.04           C  
ATOM    135  O   LEU B  18       0.364  27.747   5.561  1.00 69.04           O  
ATOM    136  CG  LEU B  18       0.645  32.165   6.215  1.00 69.04           C  
ATOM    137  CD1 LEU B  18       1.725  33.046   6.834  1.00 69.04           C  
ATOM    138  CD2 LEU B  18       0.795  32.112   4.699  1.00 69.04           C  
ATOM    139  N   LEU B  19      -0.097  27.919   7.703  1.00 63.55           N  
ATOM    140  CA  LEU B  19       0.255  26.522   7.934  1.00 63.55           C  
ATOM    141  C   LEU B  19      -0.731  25.590   7.237  1.00 63.55           C  
ATOM    142  CB  LEU B  19       0.289  26.218   9.434  1.00 63.55           C  
ATOM    143  O   LEU B  19      -0.333  24.575   6.662  1.00 63.55           O  
ATOM    144  CG  LEU B  19       1.581  26.577  10.169  1.00 63.55           C  
ATOM    145  CD1 LEU B  19       1.461  26.233  11.650  1.00 63.55           C  
ATOM    146  CD2 LEU B  19       2.771  25.858   9.542  1.00 63.55           C  
ATOM    147  N   PHE B  20      -1.978  25.924   7.292  1.00 65.72           N  
ATOM    148  CA  PHE B  20      -3.021  25.157   6.621  1.00 65.72           C  
ATOM    149  C   PHE B  20      -2.810  25.159   5.112  1.00 65.72           C  
ATOM    150  CB  PHE B  20      -4.405  25.722   6.958  1.00 65.72           C  
ATOM    151  O   PHE B  20      -2.949  24.123   4.459  1.00 65.72           O  
ATOM    152  CG  PHE B  20      -5.111  24.980   8.061  1.00 65.72           C  
ATOM    153  CD1 PHE B  20      -5.898  23.870   7.778  1.00 65.72           C  
ATOM    154  CD2 PHE B  20      -4.989  25.393   9.381  1.00 65.72           C  
ATOM    155  CE1 PHE B  20      -6.552  23.181   8.797  1.00 65.72           C  
ATOM    156  CE2 PHE B  20      -5.640  24.710  10.404  1.00 65.72           C  
ATOM    157  CZ  PHE B  20      -6.422  23.605  10.110  1.00 65.72           C  
ATOM    158  N   LEU B  21      -2.468  26.214   4.568  1.00 66.56           N  
ATOM    159  CA  LEU B  21      -2.219  26.347   3.137  1.00 66.56           C  
ATOM    160  C   LEU B  21      -1.001  25.531   2.719  1.00 66.56           C  
ATOM    161  CB  LEU B  21      -2.015  27.818   2.763  1.00 66.56           C  
ATOM    162  O   LEU B  21      -1.021  24.867   1.680  1.00 66.56           O  
ATOM    163  CG  LEU B  21      -2.355  28.204   1.322  1.00 66.56           C  
ATOM    164  CD1 LEU B  21      -3.777  28.747   1.240  1.00 66.56           C  
ATOM    165  CD2 LEU B  21      -1.355  29.227   0.793  1.00 66.56           C  
ATOM    166  N   ALA B  22      -0.030  25.552   3.522  1.00 60.89           N  
ATOM    167  CA  ALA B  22       1.189  24.792   3.256  1.00 60.89           C  
ATOM    168  C   ALA B  22       0.921  23.291   3.302  1.00 60.89           C  
ATOM    169  CB  ALA B  22       2.279  25.165   4.259  1.00 60.89           C  
ATOM    170  O   ALA B  22       1.453  22.534   2.486  1.00 60.89           O  
ATOM    171  N   PHE B  23       0.052  22.890   4.126  1.00 63.82           N  
ATOM    172  CA  PHE B  23      -0.338  21.492   4.265  1.00 63.82           C  
ATOM    173  C   PHE B  23      -1.109  21.020   3.038  1.00 63.82           C  
ATOM    174  CB  PHE B  23      -1.185  21.292   5.526  1.00 63.82           C  
ATOM    175  O   PHE B  23      -0.867  19.923   2.530  1.00 63.82           O  
ATOM    176  CG  PHE B  23      -1.232  19.866   6.006  1.00 63.82           C  
ATOM    177  CD1 PHE B  23      -2.315  19.051   5.702  1.00 63.82           C  
ATOM    178  CD2 PHE B  23      -0.191  19.341   6.762  1.00 63.82           C  
ATOM    179  CE1 PHE B  23      -2.361  17.731   6.145  1.00 63.82           C  
ATOM    180  CE2 PHE B  23      -0.230  18.023   7.208  1.00 63.82           C  
ATOM    181  CZ  PHE B  23      -1.317  17.220   6.899  1.00 63.82           C  
ATOM    182  N   VAL B  24      -1.964  21.813   2.557  1.00 63.36           N  
ATOM    183  CA  VAL B  24      -2.769  21.487   1.385  1.00 63.36           C  
ATOM    184  C   VAL B  24      -1.867  21.337   0.162  1.00 63.36           C  
ATOM    185  CB  VAL B  24      -3.849  22.561   1.122  1.00 63.36           C  
ATOM    186  O   VAL B  24      -2.021  20.397  -0.620  1.00 63.36           O  
ATOM    187  CG1 VAL B  24      -4.576  22.285  -0.193  1.00 63.36           C  
ATOM    188  CG2 VAL B  24      -4.840  22.615   2.283  1.00 63.36           C  
ATOM    189  N   VAL B  25      -0.924  22.180   0.033  1.00 64.57           N  
ATOM    190  CA  VAL B  25       0.002  22.148  -1.094  1.00 64.57           C  
ATOM    191  C   VAL B  25       0.882  20.904  -1.005  1.00 64.57           C  
ATOM    192  CB  VAL B  25       0.879  23.419  -1.143  1.00 64.57           C  
ATOM    193  O   VAL B  25       1.135  20.242  -2.015  1.00 64.57           O  
ATOM    194  CG1 VAL B  25       1.920  23.314  -2.257  1.00 64.57           C  
ATOM    195  CG2 VAL B  25       0.010  24.660  -1.336  1.00 64.57           C  
ATOM    196  N   PHE B  26       1.267  20.576   0.106  1.00 61.34           N  
ATOM    197  CA  PHE B  26       2.088  19.395   0.343  1.00 61.34           C  
ATOM    198  C   PHE B  26       1.324  18.124  -0.008  1.00 61.34           C  
ATOM    199  CB  PHE B  26       2.550  19.344   1.803  1.00 61.34           C  
ATOM    200  O   PHE B  26       1.873  17.217  -0.636  1.00 61.34           O  
ATOM    201  CG  PHE B  26       3.791  18.520   2.019  1.00 61.34           C  
ATOM    202  CD1 PHE B  26       3.700  17.195   2.427  1.00 61.34           C  
ATOM    203  CD2 PHE B  26       5.049  19.071   1.812  1.00 61.34           C  
ATOM    204  CE1 PHE B  26       4.847  16.430   2.628  1.00 61.34           C  
ATOM    205  CE2 PHE B  26       6.200  18.313   2.011  1.00 61.34           C  
ATOM    206  CZ  PHE B  26       6.096  16.993   2.419  1.00 61.34           C  
ATOM    207  N   LEU B  27       0.120  18.078   0.385  1.00 59.53           N  
ATOM    208  CA  LEU B  27      -0.732  16.936   0.071  1.00 59.53           C  
ATOM    209  C   LEU B  27      -0.935  16.807  -1.434  1.00 59.53           C  
ATOM    210  CB  LEU B  27      -2.087  17.070   0.772  1.00 59.53           C  
ATOM    211  O   LEU B  27      -0.915  15.698  -1.975  1.00 59.53           O  
ATOM    212  CG  LEU B  27      -2.138  16.637   2.238  1.00 59.53           C  
ATOM    213  CD1 LEU B  27      -3.563  16.740   2.771  1.00 59.53           C  
ATOM    214  CD2 LEU B  27      -1.604  15.217   2.395  1.00 59.53           C  
ATOM    215  N   LEU B  28      -1.101  17.866  -2.100  1.00 62.17           N  
ATOM    216  CA  LEU B  28      -1.309  17.888  -3.543  1.00 62.17           C  
ATOM    217  C   LEU B  28      -0.080  17.362  -4.278  1.00 62.17           C  
ATOM    218  CB  LEU B  28      -1.633  19.308  -4.017  1.00 62.17           C  
ATOM    219  O   LEU B  28      -0.205  16.586  -5.228  1.00 62.17           O  
ATOM    220  CG  LEU B  28      -3.070  19.783  -3.801  1.00 62.17           C  
ATOM    221  CD1 LEU B  28      -3.233  21.218  -4.290  1.00 62.17           C  
ATOM    222  CD2 LEU B  28      -4.052  18.857  -4.510  1.00 62.17           C  
ATOM    223  N   VAL B  29       1.062  17.766  -3.791  1.00 60.54           N  
ATOM    224  CA  VAL B  29       2.319  17.371  -4.418  1.00 60.54           C  
ATOM    225  C   VAL B  29       2.555  15.878  -4.207  1.00 60.54           C  
ATOM    226  CB  VAL B  29       3.510  18.183  -3.862  1.00 60.54           C  
ATOM    227  O   VAL B  29       2.970  15.172  -5.129  1.00 60.54           O  
ATOM    228  CG1 VAL B  29       4.828  17.673  -4.441  1.00 60.54           C  
ATOM    229  CG2 VAL B  29       3.330  19.670  -4.164  1.00 60.54           C  
ATOM    230  N   THR B  30       2.273  15.452  -3.034  1.00 61.27           N  
ATOM    231  CA  THR B  30       2.436  14.037  -2.721  1.00 61.27           C  
ATOM    232  C   THR B  30       1.484  13.185  -3.556  1.00 61.27           C  
ATOM    233  CB  THR B  30       2.196  13.764  -1.225  1.00 61.27           C  
ATOM    234  O   THR B  30       1.869  12.127  -4.059  1.00 61.27           O  
ATOM    235  CG2 THR B  30       3.454  13.220  -0.556  1.00 61.27           C  
ATOM    236  OG1 THR B  30       1.814  14.984  -0.578  1.00 61.27           O  
ATOM    237  N   LEU B  31       0.280  13.676  -3.635  1.00 60.86           N  
ATOM    238  CA  LEU B  31      -0.712  12.973  -4.440  1.00 60.86           C  
ATOM    239  C   LEU B  31      -0.298  12.939  -5.907  1.00 60.86           C  
ATOM    240  CB  LEU B  31      -2.085  13.637  -4.300  1.00 60.86           C  
ATOM    241  O   LEU B  31      -0.485  11.927  -6.586  1.00 60.86           O  
ATOM    242  CG  LEU B  31      -2.908  13.241  -3.074  1.00 60.86           C  
ATOM    243  CD1 LEU B  31      -4.132  14.141  -2.944  1.00 60.86           C  
ATOM    244  CD2 LEU B  31      -3.322  11.776  -3.158  1.00 60.86           C  
ATOM    245  N   ALA B  32       0.262  14.001  -6.367  1.00 55.90           N  
ATOM    246  CA  ALA B  32       0.719  14.084  -7.752  1.00 55.90           C  
ATOM    247  C   ALA B  32       1.855  13.100  -8.015  1.00 55.90           C  
ATOM    248  CB  ALA B  32       1.165  15.507  -8.080  1.00 55.90           C  
ATOM    249  O   ALA B  32       1.886  12.442  -9.058  1.00 55.90           O  
ATOM    250  N   ILE B  33       2.735  12.996  -7.039  1.00 55.50           N  
ATOM    251  CA  ILE B  33       3.885  12.108  -7.171  1.00 55.50           C  
ATOM    252  C   ILE B  33       3.419  10.654  -7.159  1.00 55.50           C  
ATOM    253  CB  ILE B  33       4.917  12.349  -6.047  1.00 55.50           C  
ATOM    254  O   ILE B  33       3.899   9.835  -7.946  1.00 55.50           O  
ATOM    255  CG1 ILE B  33       5.493  13.767  -6.145  1.00 55.50           C  
ATOM    256  CG2 ILE B  33       6.032  11.301  -6.103  1.00 55.50           C  
ATOM    257  CD1 ILE B  33       6.306  14.191  -4.930  1.00 55.50           C  
ATOM    258  N   LEU B  34       2.497  10.422  -6.325  1.00 55.03           N  
ATOM    259  CA  LEU B  34       1.961   9.069  -6.227  1.00 55.03           C  
ATOM    260  C   LEU B  34       1.238   8.676  -7.511  1.00 55.03           C  
ATOM    261  CB  LEU B  34       1.006   8.956  -5.035  1.00 55.03           C  
ATOM    262  O   LEU B  34       1.373   7.545  -7.984  1.00 55.03           O  
ATOM    263  CG  LEU B  34       0.772   7.548  -4.486  1.00 55.03           C  
ATOM    264  CD1 LEU B  34       1.950   7.114  -3.620  1.00 55.03           C  
ATOM    265  CD2 LEU B  34      -0.530   7.493  -3.693  1.00 55.03           C  
ATOM    266  N   THR B  35       0.457   9.596  -7.988  1.00 56.01           N  
ATOM    267  CA  THR B  35      -0.240   9.365  -9.249  1.00 56.01           C  
ATOM    268  C   THR B  35       0.755   9.124 -10.380  1.00 56.01           C  
ATOM    269  CB  THR B  35      -1.153  10.552  -9.608  1.00 56.01           C  
ATOM    270  O   THR B  35       0.526   8.277 -11.246  1.00 56.01           O  
ATOM    271  CG2 THR B  35      -2.560  10.078  -9.957  1.00 56.01           C  
ATOM    272  OG1 THR B  35      -1.226  11.446  -8.491  1.00 56.01           O  
ATOM    273  N   ALA B  36       1.805   9.908 -10.361  1.00 51.10           N  
ATOM    274  CA  ALA B  36       2.838   9.765 -11.383  1.00 51.10           C  
ATOM    275  C   ALA B  36       3.519   8.402 -11.287  1.00 51.10           C  
ATOM    276  CB  ALA B  36       3.871  10.882 -11.256  1.00 51.10           C  
ATOM    277  O   ALA B  36       3.795   7.766 -12.307  1.00 51.10           O  
ATOM    278  N   LEU B  37       3.813   8.087 -10.061  1.00 51.83           N  
ATOM    279  CA  LEU B  37       4.445   6.791  -9.839  1.00 51.83           C  
ATOM    280  C   LEU B  37       3.532   5.656 -10.291  1.00 51.83           C  
ATOM    281  CB  LEU B  37       4.802   6.616  -8.361  1.00 51.83           C  
ATOM    282  O   LEU B  37       4.000   4.665 -10.855  1.00 51.83           O  
ATOM    283  CG  LEU B  37       6.070   7.325  -7.881  1.00 51.83           C  
ATOM    284  CD1 LEU B  37       6.180   7.243  -6.362  1.00 51.83           C  
ATOM    285  CD2 LEU B  37       7.303   6.723  -8.545  1.00 51.83           C  
ATOM    286  N   ARG B  38       2.225   5.899  -9.937  1.00 51.26           N  
ATOM    287  CA  ARG B  38       1.245   4.916 -10.386  1.00 51.26           C  
ATOM    288  C   ARG B  38       1.202   4.842 -11.908  1.00 51.26           C  
ATOM    289  CB  ARG B  38      -0.144   5.252  -9.838  1.00 51.26           C  
ATOM    290  O   ARG B  38       1.093   3.754 -12.479  1.00 51.26           O  
ATOM    291  CG  ARG B  38      -0.527   4.458  -8.600  1.00 51.26           C  
ATOM    292  CD  ARG B  38      -2.007   4.099  -8.595  1.00 51.26           C  
ATOM    293  NE  ARG B  38      -2.493   3.836  -7.244  1.00 51.26           N  
ATOM    294  NH1 ARG B  38      -4.574   3.091  -7.916  1.00 51.26           N  
ATOM    295  NH2 ARG B  38      -4.041   3.162  -5.688  1.00 51.26           N  
ATOM    296  CZ  ARG B  38      -3.702   3.364  -6.952  1.00 51.26           C  
ATOM    297  N   LEU B  39       1.217   5.936 -12.473  1.00 52.43           N  
ATOM    298  CA  LEU B  39       1.195   6.008 -13.930  1.00 52.43           C  
ATOM    299  C   LEU B  39       2.453   5.385 -14.525  1.00 52.43           C  
ATOM    300  CB  LEU B  39       1.063   7.461 -14.393  1.00 52.43           C  
ATOM    301  O   LEU B  39       2.390   4.711 -15.556  1.00 52.43           O  
ATOM    302  CG  LEU B  39      -0.053   7.755 -15.396  1.00 52.43           C  
ATOM    303  CD1 LEU B  39      -0.882   8.948 -14.933  1.00 52.43           C  
ATOM    304  CD2 LEU B  39       0.527   8.007 -16.784  1.00 52.43           C  
ATOM    305  N   CYS B  40       3.572   5.690 -13.889  1.00 48.89           N  
ATOM    306  CA  CYS B  40       4.835   5.117 -14.340  1.00 48.89           C  
ATOM    307  C   CYS B  40       4.824   3.599 -14.204  1.00 48.89           C  
ATOM    308  CB  CYS B  40       6.002   5.701 -13.546  1.00 48.89           C  
ATOM    309  O   CYS B  40       5.274   2.888 -15.104  1.00 48.89           O  
ATOM    310  SG  CYS B  40       7.623   5.311 -14.241  1.00 48.89           S  
ATOM    311  N   ALA B  41       4.354   3.246 -13.081  1.00 48.59           N  
ATOM    312  CA  ALA B  41       4.233   1.806 -12.872  1.00 48.59           C  
ATOM    313  C   ALA B  41       3.315   1.175 -13.915  1.00 48.59           C  
ATOM    314  CB  ALA B  41       3.714   1.515 -11.465  1.00 48.59           C  
ATOM    315  O   ALA B  41       3.567   0.061 -14.380  1.00 48.59           O  
ATOM    316  N   TYR B  42       2.380   1.881 -14.267  1.00 48.00           N  
ATOM    317  CA  TYR B  42       1.463   1.446 -15.315  1.00 48.00           C  
ATOM    318  C   TYR B  42       2.168   1.384 -16.665  1.00 48.00           C  
ATOM    319  CB  TYR B  42       0.257   2.386 -15.399  1.00 48.00           C  
ATOM    320  O   TYR B  42       1.939   0.461 -17.450  1.00 48.00           O  
ATOM    321  CG  TYR B  42      -0.891   1.981 -14.506  1.00 48.00           C  
ATOM    322  CD1 TYR B  42      -1.766   0.964 -14.881  1.00 48.00           C  
ATOM    323  CD2 TYR B  42      -1.104   2.615 -13.287  1.00 48.00           C  
ATOM    324  CE1 TYR B  42      -2.826   0.588 -14.063  1.00 48.00           C  
ATOM    325  CE2 TYR B  42      -2.161   2.248 -12.460  1.00 48.00           C  
ATOM    326  OH  TYR B  42      -4.063   0.867 -12.042  1.00 48.00           O  
ATOM    327  CZ  TYR B  42      -3.015   1.235 -12.856  1.00 48.00           C  
ATOM    328  N   CYS B  43       2.847   2.420 -16.911  1.00 46.67           N  
ATOM    329  CA  CYS B  43       3.564   2.505 -18.179  1.00 46.67           C  
ATOM    330  C   CYS B  43       4.665   1.453 -18.255  1.00 46.67           C  
ATOM    331  CB  CYS B  43       4.164   3.898 -18.363  1.00 46.67           C  
ATOM    332  O   CYS B  43       4.884   0.853 -19.309  1.00 46.67           O  
ATOM    333  SG  CYS B  43       3.122   5.018 -19.324  1.00 46.67           S  
ATOM    334  N   CYS B  44       5.474   1.390 -17.198  1.00 45.89           N  
ATOM    335  CA  CYS B  44       6.511   0.364 -17.173  1.00 45.89           C  
ATOM    336  C   CYS B  44       5.905  -1.027 -17.308  1.00 45.89           C  
ATOM    337  CB  CYS B  44       7.322   0.454 -15.880  1.00 45.89           C  
ATOM    338  O   CYS B  44       6.509  -1.916 -17.911  1.00 45.89           O  
ATOM    339  SG  CYS B  44       8.748   1.557 -15.990  1.00 45.89           S  
ATOM    340  N   ASN B  45       4.751  -1.135 -16.793  1.00 39.93           N  
ATOM    341  CA  ASN B  45       3.993  -2.367 -16.985  1.00 39.93           C  
ATOM    342  C   ASN B  45       3.673  -2.605 -18.458  1.00 39.93           C  
ATOM    343  CB  ASN B  45       2.704  -2.338 -16.160  1.00 39.93           C  
ATOM    344  O   ASN B  45       3.722  -3.741 -18.932  1.00 39.93           O  
ATOM    345  CG  ASN B  45       2.307  -3.709 -15.649  1.00 39.93           C  
ATOM    346  ND2 ASN B  45       2.113  -3.822 -14.341  1.00 39.93           N  
ATOM    347  OD1 ASN B  45       2.177  -4.660 -16.425  1.00 39.93           O  
ATOM    348  N   ILE B  46       3.402  -1.579 -19.151  1.00 40.25           N  
ATOM    349  CA  ILE B  46       3.112  -1.659 -20.579  1.00 40.25           C  
ATOM    350  C   ILE B  46       4.377  -2.050 -21.341  1.00 40.25           C  
ATOM    351  CB  ILE B  46       2.553  -0.323 -21.118  1.00 40.25           C  
ATOM    352  O   ILE B  46       4.328  -2.880 -22.252  1.00 40.25           O  
ATOM    353  CG1 ILE B  46       1.136  -0.084 -20.586  1.00 40.25           C  
ATOM    354  CG2 ILE B  46       2.573  -0.308 -22.649  1.00 40.25           C  
ATOM    355  CD1 ILE B  46       0.672   1.363 -20.689  1.00 40.25           C  
ATOM    356  N   VAL B  47       5.463  -1.376 -21.223  1.00 37.06           N  
ATOM    357  CA  VAL B  47       6.716  -1.651 -21.919  1.00 37.06           C  
ATOM    358  C   VAL B  47       7.258  -3.012 -21.489  1.00 37.06           C  
ATOM    359  CB  VAL B  47       7.767  -0.550 -21.651  1.00 37.06           C  
ATOM    360  O   VAL B  47       7.795  -3.761 -22.309  1.00 37.06           O  
ATOM    361  CG1 VAL B  47       9.111  -0.925 -22.274  1.00 37.06           C  
ATOM    362  CG2 VAL B  47       7.281   0.794 -22.191  1.00 37.06           C  
ATOM    363  N   ASN B  48       7.242  -3.229 -20.213  1.00 35.60           N  
ATOM    364  CA  ASN B  48       7.610  -4.560 -19.742  1.00 35.60           C  
ATOM    365  C   ASN B  48       6.732  -5.639 -20.370  1.00 35.60           C  
ATOM    366  CB  ASN B  48       7.529  -4.631 -18.216  1.00 35.60           C  
ATOM    367  O   ASN B  48       7.216  -6.720 -20.709  1.00 35.60           O  
ATOM    368  CG  ASN B  48       8.543  -5.589 -17.621  1.00 35.60           C  
ATOM    369  ND2 ASN B  48       8.427  -5.844 -16.324  1.00 35.60           N  
ATOM    370  OD1 ASN B  48       9.423  -6.094 -18.323  1.00 35.60           O  
ATOM    371  N   VAL B  49       5.458  -5.369 -20.595  1.00 34.13           N  
ATOM    372  CA  VAL B  49       4.535  -6.236 -21.320  1.00 34.13           C  
ATOM    373  C   VAL B  49       4.946  -6.316 -22.788  1.00 34.13           C  
ATOM    374  CB  VAL B  49       3.077  -5.740 -21.200  1.00 34.13           C  
ATOM    375  O   VAL B  49       4.790  -7.360 -23.427  1.00 34.13           O  
ATOM    376  CG1 VAL B  49       2.183  -6.438 -22.223  1.00 34.13           C  
ATOM    377  CG2 VAL B  49       2.551  -5.966 -19.784  1.00 34.13           C  
ATOM    378  N   SER B  50       5.321  -5.256 -23.571  1.00 31.78           N  
ATOM    379  CA  SER B  50       5.725  -5.277 -24.974  1.00 31.78           C  
ATOM    380  C   SER B  50       7.041  -6.024 -25.159  1.00 31.78           C  
ATOM    381  CB  SER B  50       5.855  -3.854 -25.516  1.00 31.78           C  
ATOM    382  O   SER B  50       7.235  -6.711 -26.164  1.00 31.78           O  
ATOM    383  OG  SER B  50       4.591  -3.214 -25.561  1.00 31.78           O  
ATOM    384  N   LEU B  51       8.106  -5.859 -24.437  1.00 27.66           N  
ATOM    385  CA  LEU B  51       9.395  -6.517 -24.620  1.00 27.66           C  
ATOM    386  C   LEU B  51       9.330  -7.974 -24.172  1.00 27.66           C  
ATOM    387  CB  LEU B  51      10.489  -5.781 -23.842  1.00 27.66           C  
ATOM    388  O   LEU B  51      10.220  -8.766 -24.489  1.00 27.66           O  
ATOM    389  CG  LEU B  51      11.144  -4.595 -24.552  1.00 27.66           C  
ATOM    390  CD1 LEU B  51      11.912  -3.737 -23.552  1.00 27.66           C  
ATOM    391  CD2 LEU B  51      12.064  -5.080 -25.667  1.00 27.66           C  
ATOM    392  N   VAL B  52       8.555  -8.310 -23.155  1.00 29.52           N  
ATOM    393  CA  VAL B  52       8.546  -9.686 -22.668  1.00 29.52           C  
ATOM    394  C   VAL B  52       7.800 -10.580 -23.655  1.00 29.52           C  
ATOM    395  CB  VAL B  52       7.904  -9.787 -21.266  1.00 29.52           C  
ATOM    396  O   VAL B  52       6.607 -10.383 -23.901  1.00 29.52           O  
ATOM    397  CG1 VAL B  52       8.116 -11.179 -20.674  1.00 29.52           C  
ATOM    398  CG2 VAL B  52       8.476  -8.716 -20.339  1.00 29.52           C  
ATOM    399  N   LYS B  53       8.242 -10.838 -24.891  1.00 28.55           N  
ATOM    400  CA  LYS B  53       7.947 -11.887 -25.863  1.00 28.55           C  
ATOM    401  C   LYS B  53       7.784 -13.241 -25.179  1.00 28.55           C  
ATOM    402  CB  LYS B  53       9.049 -11.964 -26.921  1.00 28.55           C  
ATOM    403  O   LYS B  53       8.668 -13.679 -24.439  1.00 28.55           O  
ATOM    404  CG  LYS B  53       8.657 -11.376 -28.268  1.00 28.55           C  
ATOM    405  CD  LYS B  53       9.704 -10.392 -28.775  1.00 28.55           C  
ATOM    406  CE  LYS B  53      10.462 -10.950 -29.972  1.00 28.55           C  
ATOM    407  NZ  LYS B  53      10.579  -9.945 -31.071  1.00 28.55           N  
ATOM    408  N   PRO B  54       6.537 -13.594 -24.981  1.00 27.88           N  
ATOM    409  CA  PRO B  54       6.020 -14.822 -24.372  1.00 27.88           C  
ATOM    410  C   PRO B  54       6.684 -16.080 -24.926  1.00 27.88           C  
ATOM    411  CB  PRO B  54       4.530 -14.790 -24.725  1.00 27.88           C  
ATOM    412  O   PRO B  54       6.783 -16.245 -26.144  1.00 27.88           O  
ATOM    413  CG  PRO B  54       4.411 -13.744 -25.786  1.00 27.88           C  
ATOM    414  CD  PRO B  54       5.734 -13.044 -25.916  1.00 27.88           C  
ATOM    415  N   SER B  55       7.791 -16.561 -24.329  1.00 24.21           N  
ATOM    416  CA  SER B  55       8.385 -17.870 -24.581  1.00 24.21           C  
ATOM    417  C   SER B  55       7.337 -18.976 -24.511  1.00 24.21           C  
ATOM    418  CB  SER B  55       9.505 -18.153 -23.580  1.00 24.21           C  
ATOM    419  O   SER B  55       6.583 -19.063 -23.539  1.00 24.21           O  
ATOM    420  OG  SER B  55       9.125 -17.755 -22.274  1.00 24.21           O  
ATOM    421  N   PHE B  56       6.565 -19.380 -25.614  1.00 24.92           N  
ATOM    422  CA  PHE B  56       5.584 -20.362 -26.062  1.00 24.92           C  
ATOM    423  C   PHE B  56       5.925 -21.749 -25.532  1.00 24.92           C  
ATOM    424  CB  PHE B  56       5.509 -20.389 -27.592  1.00 24.92           C  
ATOM    425  O   PHE B  56       5.071 -22.638 -25.508  1.00 24.92           O  
ATOM    426  CG  PHE B  56       4.266 -21.047 -28.128  1.00 24.92           C  
ATOM    427  CD1 PHE B  56       4.287 -22.376 -28.534  1.00 24.92           C  
ATOM    428  CD2 PHE B  56       3.076 -20.337 -28.224  1.00 24.92           C  
ATOM    429  CE1 PHE B  56       3.138 -22.988 -29.030  1.00 24.92           C  
ATOM    430  CE2 PHE B  56       1.924 -20.942 -28.719  1.00 24.92           C  
ATOM    431  CZ  PHE B  56       1.958 -22.267 -29.122  1.00 24.92           C  
ATOM    432  N   TYR B  57       7.147 -22.172 -25.265  1.00 24.33           N  
ATOM    433  CA  TYR B  57       7.483 -23.551 -25.600  1.00 24.33           C  
ATOM    434  C   TYR B  57       6.879 -24.520 -24.592  1.00 24.33           C  
ATOM    435  CB  TYR B  57       9.002 -23.736 -25.657  1.00 24.33           C  
ATOM    436  O   TYR B  57       6.352 -25.570 -24.969  1.00 24.33           O  
ATOM    437  CG  TYR B  57       9.440 -24.910 -26.497  1.00 24.33           C  
ATOM    438  CD1 TYR B  57       9.729 -26.141 -25.913  1.00 24.33           C  
ATOM    439  CD2 TYR B  57       9.566 -24.792 -27.877  1.00 24.33           C  
ATOM    440  CE1 TYR B  57      10.135 -27.226 -26.683  1.00 24.33           C  
ATOM    441  CE2 TYR B  57       9.971 -25.870 -28.658  1.00 24.33           C  
ATOM    442  OH  TYR B  57      10.654 -28.151 -28.820  1.00 24.33           O  
ATOM    443  CZ  TYR B  57      10.252 -27.081 -28.052  1.00 24.33           C  
ATOM    444  N   VAL B  58       7.141 -24.421 -23.254  1.00 25.31           N  
ATOM    445  CA  VAL B  58       7.525 -25.659 -22.584  1.00 25.31           C  
ATOM    446  C   VAL B  58       6.278 -26.378 -22.072  1.00 25.31           C  
ATOM    447  CB  VAL B  58       8.504 -25.394 -21.418  1.00 25.31           C  
ATOM    448  O   VAL B  58       6.367 -27.488 -21.543  1.00 25.31           O  
ATOM    449  CG1 VAL B  58       8.953 -26.708 -20.781  1.00 25.31           C  
ATOM    450  CG2 VAL B  58       9.710 -24.593 -21.906  1.00 25.31           C  
ATOM    451  N   TYR B  59       5.054 -25.754 -22.052  1.00 27.11           N  
ATOM    452  CA  TYR B  59       4.042 -26.322 -21.169  1.00 27.11           C  
ATOM    453  C   TYR B  59       3.494 -27.626 -21.737  1.00 27.11           C  
ATOM    454  CB  TYR B  59       2.898 -25.327 -20.951  1.00 27.11           C  
ATOM    455  O   TYR B  59       2.605 -28.243 -21.145  1.00 27.11           O  
ATOM    456  CG  TYR B  59       2.295 -25.389 -19.569  1.00 27.11           C  
ATOM    457  CD1 TYR B  59       1.161 -26.157 -19.317  1.00 27.11           C  
ATOM    458  CD2 TYR B  59       2.857 -24.680 -18.513  1.00 27.11           C  
ATOM    459  CE1 TYR B  59       0.600 -26.216 -18.045  1.00 27.11           C  
ATOM    460  CE2 TYR B  59       2.305 -24.731 -17.237  1.00 27.11           C  
ATOM    461  OH  TYR B  59       0.628 -25.556 -15.753  1.00 27.11           O  
ATOM    462  CZ  TYR B  59       1.178 -25.501 -17.013  1.00 27.11           C  
ATOM    463  N   SER B  60       3.721 -28.047 -22.899  1.00 27.08           N  
ATOM    464  CA  SER B  60       3.028 -29.221 -23.419  1.00 27.08           C  
ATOM    465  C   SER B  60       3.342 -30.462 -22.589  1.00 27.08           C  
ATOM    466  CB  SER B  60       3.410 -29.466 -24.880  1.00 27.08           C  
ATOM    467  O   SER B  60       2.654 -31.479 -22.699  1.00 27.08           O  
ATOM    468  OG  SER B  60       4.817 -29.430 -25.045  1.00 27.08           O  
ATOM    469  N   ARG B  61       4.456 -30.392 -21.832  1.00 26.34           N  
ATOM    470  CA  ARG B  61       4.952 -31.683 -21.367  1.00 26.34           C  
ATOM    471  C   ARG B  61       4.209 -32.138 -20.116  1.00 26.34           C  
ATOM    472  CB  ARG B  61       6.455 -31.613 -21.088  1.00 26.34           C  
ATOM    473  O   ARG B  61       4.003 -33.336 -19.910  1.00 26.34           O  
ATOM    474  CG  ARG B  61       7.226 -32.839 -21.551  1.00 26.34           C  
ATOM    475  CD  ARG B  61       8.726 -32.671 -21.353  1.00 26.34           C  
ATOM    476  NE  ARG B  61       9.245 -33.601 -20.354  1.00 26.34           N  
ATOM    477  NH1 ARG B  61      11.466 -33.261 -20.891  1.00 26.34           N  
ATOM    478  NH2 ARG B  61      10.897 -34.725 -19.222  1.00 26.34           N  
ATOM    479  CZ  ARG B  61      10.535 -33.860 -20.158  1.00 26.34           C  
ATOM    480  N   VAL B  62       3.812 -31.194 -19.243  1.00 30.18           N  
ATOM    481  CA  VAL B  62       3.412 -31.723 -17.943  1.00 30.18           C  
ATOM    482  C   VAL B  62       2.037 -32.379 -18.053  1.00 30.18           C  
ATOM    483  CB  VAL B  62       3.390 -30.618 -16.863  1.00 30.18           C  
ATOM    484  O   VAL B  62       1.668 -33.205 -17.214  1.00 30.18           O  
ATOM    485  CG1 VAL B  62       2.819 -31.156 -15.552  1.00 30.18           C  
ATOM    486  CG2 VAL B  62       4.794 -30.057 -16.647  1.00 30.18           C  
ATOM    487  N   LYS B  63       1.224 -32.054 -19.077  1.00 30.74           N  
ATOM    488  CA  LYS B  63      -0.081 -32.705 -19.141  1.00 30.74           C  
ATOM    489  C   LYS B  63       0.064 -34.219 -19.258  1.00 30.74           C  
ATOM    490  CB  LYS B  63      -0.894 -32.163 -20.318  1.00 30.74           C  
ATOM    491  O   LYS B  63      -0.882 -34.962 -18.988  1.00 30.74           O  
ATOM    492  CG  LYS B  63      -2.340 -32.635 -20.341  1.00 30.74           C  
ATOM    493  CD  LYS B  63      -3.105 -32.037 -21.515  1.00 30.74           C  
ATOM    494  CE  LYS B  63      -4.536 -32.552 -21.572  1.00 30.74           C  
ATOM    495  NZ  LYS B  63      -5.307 -31.927 -22.688  1.00 30.74           N  
ATOM    496  N   ASN B  64       1.098 -34.696 -19.810  1.00 31.65           N  
ATOM    497  CA  ASN B  64       1.154 -36.143 -19.986  1.00 31.65           C  
ATOM    498  C   ASN B  64       1.206 -36.870 -18.646  1.00 31.65           C  
ATOM    499  CB  ASN B  64       2.357 -36.532 -20.848  1.00 31.65           C  
ATOM    500  O   ASN B  64       0.816 -38.035 -18.550  1.00 31.65           O  
ATOM    501  CG  ASN B  64       1.978 -36.809 -22.290  1.00 31.65           C  
ATOM    502  ND2 ASN B  64       2.077 -35.790 -23.135  1.00 31.65           N  
ATOM    503  OD1 ASN B  64       1.599 -37.930 -22.640  1.00 31.65           O  
ATOM    504  N   LEU B  65       1.809 -36.126 -17.631  1.00 28.34           N  
ATOM    505  CA  LEU B  65       2.037 -36.923 -16.431  1.00 28.34           C  
ATOM    506  C   LEU B  65       0.744 -37.099 -15.642  1.00 28.34           C  
ATOM    507  CB  LEU B  65       3.103 -36.270 -15.547  1.00 28.34           C  
ATOM    508  O   LEU B  65       0.513 -38.156 -15.049  1.00 28.34           O  
ATOM    509  CG  LEU B  65       4.556 -36.639 -15.851  1.00 28.34           C  
ATOM    510  CD1 LEU B  65       5.496 -35.547 -15.353  1.00 28.34           C  
ATOM    511  CD2 LEU B  65       4.908 -37.983 -15.222  1.00 28.34           C  
ATOM    512  N   ASN B  66       0.009 -35.926 -15.373  1.00 29.25           N  
ATOM    513  CA  ASN B  66      -1.067 -36.031 -14.393  1.00 29.25           C  
ATOM    514  C   ASN B  66      -2.268 -36.784 -14.959  1.00 29.25           C  
ATOM    515  CB  ASN B  66      -1.491 -34.643 -13.910  1.00 29.25           C  
ATOM    516  O   ASN B  66      -3.255 -37.006 -14.255  1.00 29.25           O  
ATOM    517  CG  ASN B  66      -1.980 -34.648 -12.475  1.00 29.25           C  
ATOM    518  ND2 ASN B  66      -3.165 -34.093 -12.250  1.00 29.25           N  
ATOM    519  OD1 ASN B  66      -1.297 -35.146 -11.576  1.00 29.25           O  
ATOM    520  N   SER B  67      -2.432 -36.907 -16.270  1.00 31.47           N  
ATOM    521  CA  SER B  67      -3.607 -37.636 -16.736  1.00 31.47           C  
ATOM    522  C   SER B  67      -3.648 -39.047 -16.158  1.00 31.47           C  
ATOM    523  CB  SER B  67      -3.625 -37.702 -18.264  1.00 31.47           C  
ATOM    524  O   SER B  67      -4.644 -39.756 -16.309  1.00 31.47           O  
ATOM    525  OG  SER B  67      -4.527 -36.747 -18.798  1.00 31.47           O  
ATOM    526  N   SER B  68      -2.508 -39.589 -15.810  1.00 32.65           N  
ATOM    527  CA  SER B  68      -2.639 -40.986 -15.412  1.00 32.65           C  
ATOM    528  C   SER B  68      -3.394 -41.117 -14.093  1.00 32.65           C  
ATOM    529  CB  SER B  68      -1.262 -41.639 -15.286  1.00 32.65           C  
ATOM    530  O   SER B  68      -4.083 -42.114 -13.863  1.00 32.65           O  
ATOM    531  OG  SER B  68      -0.599 -41.661 -16.539  1.00 32.65           O  
ATOM    532  N   ARG B  69      -3.007 -40.234 -13.008  1.00 28.99           N  
ATOM    533  CA  ARG B  69      -3.399 -40.694 -11.680  1.00 28.99           C  
ATOM    534  C   ARG B  69      -4.805 -40.217 -11.328  1.00 28.99           C  
ATOM    535  CB  ARG B  69      -2.402 -40.208 -10.626  1.00 28.99           C  
ATOM    536  O   ARG B  69      -5.254 -40.377 -10.191  1.00 28.99           O  
ATOM    537  CG  ARG B  69      -1.622 -41.327  -9.954  1.00 28.99           C  
ATOM    538  CD  ARG B  69      -0.713 -40.798  -8.853  1.00 28.99           C  
ATOM    539  NE  ARG B  69       0.007 -41.878  -8.184  1.00 28.99           N  
ATOM    540  NH1 ARG B  69       1.220 -40.486  -6.795  1.00 28.99           N  
ATOM    541  NH2 ARG B  69       1.504 -42.758  -6.681  1.00 28.99           N  
ATOM    542  CZ  ARG B  69       0.909 -41.705  -7.221  1.00 28.99           C  
ATOM    543  N   VAL B  70      -5.541 -39.494 -12.231  1.00 31.67           N  
ATOM    544  CA  VAL B  70      -6.785 -39.018 -11.635  1.00 31.67           C  
ATOM    545  C   VAL B  70      -7.629 -40.207 -11.183  1.00 31.67           C  
ATOM    546  CB  VAL B  70      -7.586 -38.139 -12.620  1.00 31.67           C  
ATOM    547  O   VAL B  70      -8.007 -41.053 -11.996  1.00 31.67           O  
ATOM    548  CG1 VAL B  70      -8.727 -37.422 -11.900  1.00 31.67           C  
ATOM    549  CG2 VAL B  70      -6.666 -37.130 -13.305  1.00 31.67           C  
ATOM    550  N   PRO B  71      -7.299 -40.744 -10.052  1.00 28.39           N  
ATOM    551  CA  PRO B  71      -8.258 -41.723  -9.535  1.00 28.39           C  
ATOM    552  C   PRO B  71      -9.691 -41.195  -9.521  1.00 28.39           C  
ATOM    553  CB  PRO B  71      -7.760 -41.987  -8.112  1.00 28.39           C  
ATOM    554  O   PRO B  71      -9.905 -39.980  -9.541  1.00 28.39           O  
ATOM    555  CG  PRO B  71      -6.813 -40.867  -7.825  1.00 28.39           C  
ATOM    556  CD  PRO B  71      -6.500 -40.165  -9.115  1.00 28.39           C  
ATOM    557  N   ASP B  72     -10.650 -41.841 -10.133  1.00 27.15           N  
ATOM    558  CA  ASP B  72     -12.105 -41.734 -10.166  1.00 27.15           C  
ATOM    559  C   ASP B  72     -12.667 -41.472  -8.770  1.00 27.15           C  
ATOM    560  CB  ASP B  72     -12.724 -43.004 -10.752  1.00 27.15           C  
ATOM    561  O   ASP B  72     -12.586 -42.331  -7.891  1.00 27.15           O  
ATOM    562  CG  ASP B  72     -13.832 -42.718 -11.750  1.00 27.15           C  
ATOM    563  OD1 ASP B  72     -14.828 -42.058 -11.383  1.00 27.15           O  
ATOM    564  OD2 ASP B  72     -13.709 -43.159 -12.913  1.00 27.15           O  
ATOM    565  N   LEU B  73     -12.331 -40.414  -8.053  1.00 22.83           N  
ATOM    566  CA  LEU B  73     -13.034 -40.201  -6.792  1.00 22.83           C  
ATOM    567  C   LEU B  73     -14.544 -40.208  -7.004  1.00 22.83           C  
ATOM    568  CB  LEU B  73     -12.602 -38.877  -6.155  1.00 22.83           C  
ATOM    569  O   LEU B  73     -15.052 -39.542  -7.909  1.00 22.83           O  
ATOM    570  CG  LEU B  73     -12.779 -38.765  -4.640  1.00 22.83           C  
ATOM    571  CD1 LEU B  73     -11.467 -39.076  -3.928  1.00 22.83           C  
ATOM    572  CD2 LEU B  73     -13.282 -37.375  -4.262  1.00 22.83           C  
ATOM    573  N   LEU B  74     -15.302 -41.156  -6.466  1.00 23.24           N  
ATOM    574  CA  LEU B  74     -16.703 -41.559  -6.401  1.00 23.24           C  
ATOM    575  C   LEU B  74     -17.575 -40.414  -5.897  1.00 23.24           C  
ATOM    576  CB  LEU B  74     -16.869 -42.780  -5.493  1.00 23.24           C  
ATOM    577  O   LEU B  74     -17.369 -39.912  -4.790  1.00 23.24           O  
ATOM    578  CG  LEU B  74     -17.046 -44.128  -6.194  1.00 23.24           C  
ATOM    579  CD1 LEU B  74     -15.926 -45.083  -5.798  1.00 23.24           C  
ATOM    580  CD2 LEU B  74     -18.409 -44.727  -5.864  1.00 23.24           C  
ATOM    581  N   VAL B  75     -17.766 -39.262  -6.549  1.00 19.21           N  
ATOM    582  CA  VAL B  75     -19.088 -38.781  -6.159  1.00 19.21           C  
ATOM    583  C   VAL B  75     -20.164 -39.676  -6.769  1.00 19.21           C  
ATOM    584  CB  VAL B  75     -19.308 -37.313  -6.590  1.00 19.21           C  
ATOM    585  O   VAL B  75     -20.070 -40.064  -7.936  1.00 19.21           O  
ATOM    586  CG1 VAL B  75     -20.715 -36.847  -6.222  1.00 19.21           C  
ATOM    587  CG2 VAL B  75     -18.257 -36.407  -5.951  1.00 19.21           C  
TER     588      VAL B  75                                                      
ATOM    589  N   MET C   1      -6.385  13.621  21.712  1.00 40.84           N  
ATOM    590  CA  MET C   1      -6.244  13.879  20.282  1.00 40.84           C  
ATOM    591  C   MET C   1      -5.151  13.004  19.677  1.00 40.84           C  
ATOM    592  CB  MET C   1      -5.932  15.355  20.030  1.00 40.84           C  
ATOM    593  O   MET C   1      -4.957  12.999  18.460  1.00 40.84           O  
ATOM    594  CG  MET C   1      -7.047  16.298  20.450  1.00 40.84           C  
ATOM    595  SD  MET C   1      -6.637  18.058  20.132  1.00 40.84           S  
ATOM    596  CE  MET C   1      -7.757  18.401  18.746  1.00 40.84           C  
ATOM    597  N   LYS C   2      -4.246  12.465  20.577  1.00 47.27           N  
ATOM    598  CA  LYS C   2      -3.115  11.614  20.220  1.00 47.27           C  
ATOM    599  C   LYS C   2      -3.571  10.189  19.921  1.00 47.27           C  
ATOM    600  CB  LYS C   2      -2.074  11.606  21.341  1.00 47.27           C  
ATOM    601  O   LYS C   2      -2.795   9.377  19.412  1.00 47.27           O  
ATOM    602  CG  LYS C   2      -1.138  12.806  21.325  1.00 47.27           C  
ATOM    603  CD  LYS C   2      -0.747  13.229  22.735  1.00 47.27           C  
ATOM    604  CE  LYS C   2       0.437  14.186  22.725  1.00 47.27           C  
ATOM    605  NZ  LYS C   2       0.846  14.576  24.107  1.00 47.27           N  
ATOM    606  N   ILE C   3      -4.777   9.780  20.215  1.00 51.44           N  
ATOM    607  CA  ILE C   3      -5.322   8.436  20.062  1.00 51.44           C  
ATOM    608  C   ILE C   3      -5.696   8.193  18.601  1.00 51.44           C  
ATOM    609  CB  ILE C   3      -6.550   8.216  20.973  1.00 51.44           C  
ATOM    610  O   ILE C   3      -5.520   7.088  18.084  1.00 51.44           O  
ATOM    611  CG1 ILE C   3      -6.135   8.260  22.448  1.00 51.44           C  
ATOM    612  CG2 ILE C   3      -7.241   6.891  20.638  1.00 51.44           C  
ATOM    613  CD1 ILE C   3      -7.242   8.718  23.389  1.00 51.44           C  
ATOM    614  N   ILE C   4      -6.060   9.299  17.839  1.00 46.43           N  
ATOM    615  CA  ILE C   4      -6.481   9.179  16.447  1.00 46.43           C  
ATOM    616  C   ILE C   4      -5.277   8.840  15.571  1.00 46.43           C  
ATOM    617  CB  ILE C   4      -7.160  10.474  15.948  1.00 46.43           C  
ATOM    618  O   ILE C   4      -5.376   8.012  14.662  1.00 46.43           O  
ATOM    619  CG1 ILE C   4      -8.426  10.762  16.763  1.00 46.43           C  
ATOM    620  CG2 ILE C   4      -7.481  10.375  14.454  1.00 46.43           C  
ATOM    621  CD1 ILE C   4      -8.954  12.182  16.606  1.00 46.43           C  
ATOM    622  N   LEU C   5      -4.093   9.494  15.875  1.00 44.25           N  
ATOM    623  CA  LEU C   5      -2.867   9.177  15.150  1.00 44.25           C  
ATOM    624  C   LEU C   5      -2.457   7.727  15.384  1.00 44.25           C  
ATOM    625  CB  LEU C   5      -1.734  10.115  15.577  1.00 44.25           C  
ATOM    626  O   LEU C   5      -2.029   7.040  14.453  1.00 44.25           O  
ATOM    627  CG  LEU C   5      -0.740  10.518  14.487  1.00 44.25           C  
ATOM    628  CD1 LEU C   5      -0.769  12.027  14.275  1.00 44.25           C  
ATOM    629  CD2 LEU C   5       0.666  10.049  14.845  1.00 44.25           C  
ATOM    630  N   PHE C   6      -2.654   7.254  16.578  1.00 47.86           N  
ATOM    631  CA  PHE C   6      -2.331   5.879  16.937  1.00 47.86           C  
ATOM    632  C   PHE C   6      -3.214   4.898  16.175  1.00 47.86           C  
ATOM    633  CB  PHE C   6      -2.488   5.664  18.446  1.00 47.86           C  
ATOM    634  O   PHE C   6      -2.732   3.882  15.671  1.00 47.86           O  
ATOM    635  CG  PHE C   6      -1.185   5.657  19.197  1.00 47.86           C  
ATOM    636  CD1 PHE C   6      -0.472   4.477  19.369  1.00 47.86           C  
ATOM    637  CD2 PHE C   6      -0.672   6.831  19.732  1.00 47.86           C  
ATOM    638  CE1 PHE C   6       0.735   4.467  20.064  1.00 47.86           C  
ATOM    639  CE2 PHE C   6       0.534   6.830  20.428  1.00 47.86           C  
ATOM    640  CZ  PHE C   6       1.235   5.646  20.594  1.00 47.86           C  
ATOM    641  N   LEU C   7      -4.458   5.274  16.010  1.00 45.32           N  
ATOM    642  CA  LEU C   7      -5.420   4.399  15.350  1.00 45.32           C  
ATOM    643  C   LEU C   7      -5.176   4.358  13.845  1.00 45.32           C  
ATOM    644  CB  LEU C   7      -6.851   4.863  15.634  1.00 45.32           C  
ATOM    645  O   LEU C   7      -5.311   3.305  13.218  1.00 45.32           O  
ATOM    646  CG  LEU C   7      -7.469   4.388  16.950  1.00 45.32           C  
ATOM    647  CD1 LEU C   7      -8.693   5.231  17.296  1.00 45.32           C  
ATOM    648  CD2 LEU C   7      -7.838   2.911  16.866  1.00 45.32           C  
ATOM    649  N   ALA C   8      -4.787   5.537  13.302  1.00 45.88           N  
ATOM    650  CA  ALA C   8      -4.457   5.588  11.880  1.00 45.88           C  
ATOM    651  C   ALA C   8      -3.230   4.736  11.571  1.00 45.88           C  
ATOM    652  CB  ALA C   8      -4.224   7.031  11.440  1.00 45.88           C  
ATOM    653  O   ALA C   8      -3.169   4.079  10.530  1.00 45.88           O  
ATOM    654  N   LEU C   9      -2.251   4.771  12.520  1.00 42.20           N  
ATOM    655  CA  LEU C   9      -1.031   3.983  12.382  1.00 42.20           C  
ATOM    656  C   LEU C   9      -1.339   2.490  12.442  1.00 42.20           C  
ATOM    657  CB  LEU C   9      -0.026   4.353  13.475  1.00 42.20           C  
ATOM    658  O   LEU C   9      -0.749   1.700  11.702  1.00 42.20           O  
ATOM    659  CG  LEU C   9       1.453   4.261  13.097  1.00 42.20           C  
ATOM    660  CD1 LEU C   9       2.098   5.642  13.137  1.00 42.20           C  
ATOM    661  CD2 LEU C   9       2.183   3.297  14.026  1.00 42.20           C  
ATOM    662  N   ILE C  10      -2.259   2.105  13.341  1.00 45.69           N  
ATOM    663  CA  ILE C  10      -2.634   0.706  13.516  1.00 45.69           C  
ATOM    664  C   ILE C  10      -3.319   0.193  12.252  1.00 45.69           C  
ATOM    665  CB  ILE C  10      -3.557   0.517  14.740  1.00 45.69           C  
ATOM    666  O   ILE C  10      -3.086  -0.942  11.829  1.00 45.69           O  
ATOM    667  CG1 ILE C  10      -2.845   0.966  16.021  1.00 45.69           C  
ATOM    668  CG2 ILE C  10      -4.016  -0.940  14.851  1.00 45.69           C  
ATOM    669  CD1 ILE C  10      -3.755   1.051  17.239  1.00 45.69           C  
ATOM    670  N   THR C  11      -4.139   1.075  11.753  1.00 43.26           N  
ATOM    671  CA  THR C  11      -4.876   0.662  10.564  1.00 43.26           C  
ATOM    672  C   THR C  11      -3.927   0.435   9.391  1.00 43.26           C  
ATOM    673  CB  THR C  11      -5.939   1.706  10.174  1.00 43.26           C  
ATOM    674  O   THR C  11      -4.172  -0.428   8.545  1.00 43.26           O  
ATOM    675  CG2 THR C  11      -7.076   1.740  11.191  1.00 43.26           C  
ATOM    676  OG1 THR C  11      -5.328   3.001  10.114  1.00 43.26           O  
ATOM    677  N   LEU C  12      -2.965   1.367   9.338  1.00 41.56           N  
ATOM    678  CA  LEU C  12      -2.014   1.201   8.245  1.00 41.56           C  
ATOM    679  C   LEU C  12      -1.221  -0.093   8.405  1.00 41.56           C  
ATOM    680  CB  LEU C  12      -1.057   2.394   8.180  1.00 41.56           C  
ATOM    681  O   LEU C  12      -0.684  -0.622   7.430  1.00 41.56           O  
ATOM    682  CG  LEU C  12      -1.001   3.147   6.850  1.00 41.56           C  
ATOM    683  CD1 LEU C  12      -1.668   4.512   6.986  1.00 41.56           C  
ATOM    684  CD2 LEU C  12       0.442   3.296   6.380  1.00 41.56           C  
ATOM    685  N   ALA C  13      -1.006  -0.499   9.676  1.00 42.01           N  
ATOM    686  CA  ALA C  13      -0.148  -1.651   9.942  1.00 42.01           C  
ATOM    687  C   ALA C  13      -0.853  -2.956   9.582  1.00 42.01           C  
ATOM    688  CB  ALA C  13       0.280  -1.668  11.408  1.00 42.01           C  
ATOM    689  O   ALA C  13      -0.241  -4.026   9.602  1.00 42.01           O  
ATOM    690  N   THR C  14      -2.147  -2.993   9.484  1.00 41.81           N  
ATOM    691  CA  THR C  14      -2.696  -4.326   9.264  1.00 41.81           C  
ATOM    692  C   THR C  14      -2.641  -4.697   7.785  1.00 41.81           C  
ATOM    693  CB  THR C  14      -4.148  -4.423   9.767  1.00 41.81           C  
ATOM    694  O   THR C  14      -3.532  -5.382   7.278  1.00 41.81           O  
ATOM    695  CG2 THR C  14      -4.223  -4.212  11.276  1.00 41.81           C  
ATOM    696  OG1 THR C  14      -4.940  -3.421   9.116  1.00 41.81           O  
ATOM    697  N   CYS C  15      -1.595  -4.321   7.092  1.00 43.24           N  
ATOM    698  CA  CYS C  15      -1.581  -4.675   5.677  1.00 43.24           C  
ATOM    699  C   CYS C  15      -1.408  -6.178   5.493  1.00 43.24           C  
ATOM    700  CB  CYS C  15      -0.461  -3.931   4.949  1.00 43.24           C  
ATOM    701  O   CYS C  15      -0.578  -6.798   6.160  1.00 43.24           O  
ATOM    702  SG  CYS C  15      -0.742  -3.750   3.174  1.00 43.24           S  
ATOM    703  N   GLU C  16      -2.418  -6.921   5.235  1.00 41.80           N  
ATOM    704  CA  GLU C  16      -2.366  -8.316   4.808  1.00 41.80           C  
ATOM    705  C   GLU C  16      -1.342  -8.513   3.694  1.00 41.80           C  
ATOM    706  CB  GLU C  16      -3.746  -8.788   4.344  1.00 41.80           C  
ATOM    707  O   GLU C  16      -1.260  -7.703   2.768  1.00 41.80           O  
ATOM    708  CG  GLU C  16      -4.426  -9.745   5.313  1.00 41.80           C  
ATOM    709  CD  GLU C  16      -5.815 -10.168   4.863  1.00 41.80           C  
ATOM    710  OE1 GLU C  16      -6.034 -11.378   4.626  1.00 41.80           O  
ATOM    711  OE2 GLU C  16      -6.691  -9.283   4.744  1.00 41.80           O  
ATOM    712  N   LEU C  17      -0.200  -9.181   3.997  1.00 43.72           N  
ATOM    713  CA  LEU C  17       0.867  -9.502   3.055  1.00 43.72           C  
ATOM    714  C   LEU C  17       0.329 -10.313   1.881  1.00 43.72           C  
ATOM    715  CB  LEU C  17       1.986 -10.277   3.755  1.00 43.72           C  
ATOM    716  O   LEU C  17      -0.266 -11.375   2.075  1.00 43.72           O  
ATOM    717  CG  LEU C  17       3.417  -9.874   3.397  1.00 43.72           C  
ATOM    718  CD1 LEU C  17       3.731  -8.487   3.950  1.00 43.72           C  
ATOM    719  CD2 LEU C  17       4.411 -10.902   3.926  1.00 43.72           C  
ATOM    720  N   TYR C  18       0.156  -9.703   0.782  1.00 42.80           N  
ATOM    721  CA  TYR C  18      -0.296 -10.353  -0.443  1.00 42.80           C  
ATOM    722  C   TYR C  18       0.887 -10.796  -1.295  1.00 42.80           C  
ATOM    723  CB  TYR C  18      -1.196  -9.412  -1.250  1.00 42.80           C  
ATOM    724  O   TYR C  18       1.824 -10.025  -1.517  1.00 42.80           O  
ATOM    725  CG  TYR C  18      -2.643  -9.439  -0.820  1.00 42.80           C  
ATOM    726  CD1 TYR C  18      -3.543 -10.335  -1.393  1.00 42.80           C  
ATOM    727  CD2 TYR C  18      -3.113  -8.569   0.158  1.00 42.80           C  
ATOM    728  CE1 TYR C  18      -4.878 -10.363  -1.002  1.00 42.80           C  
ATOM    729  CE2 TYR C  18      -4.446  -8.588   0.557  1.00 42.80           C  
ATOM    730  OH  TYR C  18      -6.639  -9.510   0.364  1.00 42.80           O  
ATOM    731  CZ  TYR C  18      -5.319  -9.487  -0.027  1.00 42.80           C  
ATOM    732  N   HIS C  19       1.054 -12.192  -1.419  1.00 42.63           N  
ATOM    733  CA  HIS C  19       2.087 -12.704  -2.313  1.00 42.63           C  
ATOM    734  C   HIS C  19       1.519 -13.006  -3.695  1.00 42.63           C  
ATOM    735  CB  HIS C  19       2.730 -13.960  -1.723  1.00 42.63           C  
ATOM    736  O   HIS C  19       0.598 -13.814  -3.830  1.00 42.63           O  
ATOM    737  CG  HIS C  19       3.950 -13.682  -0.904  1.00 42.63           C  
ATOM    738  CD2 HIS C  19       4.129 -13.640   0.437  1.00 42.63           C  
ATOM    739  ND1 HIS C  19       5.176 -13.399  -1.466  1.00 42.63           N  
ATOM    740  CE1 HIS C  19       6.059 -13.196  -0.503  1.00 42.63           C  
ATOM    741  NE2 HIS C  19       5.450 -13.337   0.661  1.00 42.63           N  
ATOM    742  N   TYR C  20       1.888 -12.063  -4.636  1.00 48.95           N  
ATOM    743  CA  TYR C  20       1.419 -12.217  -6.008  1.00 48.95           C  
ATOM    744  C   TYR C  20       2.368 -13.096  -6.813  1.00 48.95           C  
ATOM    745  CB  TYR C  20       1.273 -10.850  -6.683  1.00 48.95           C  
ATOM    746  O   TYR C  20       3.587 -12.914  -6.762  1.00 48.95           O  
ATOM    747  CG  TYR C  20      -0.159 -10.403  -6.846  1.00 48.95           C  
ATOM    748  CD1 TYR C  20      -0.885 -10.726  -7.990  1.00 48.95           C  
ATOM    749  CD2 TYR C  20      -0.789  -9.656  -5.857  1.00 48.95           C  
ATOM    750  CE1 TYR C  20      -2.204 -10.315  -8.146  1.00 48.95           C  
ATOM    751  CE2 TYR C  20      -2.109  -9.239  -6.001  1.00 48.95           C  
ATOM    752  OH  TYR C  20      -4.113  -9.163  -7.295  1.00 48.95           O  
ATOM    753  CZ  TYR C  20      -2.807  -9.573  -7.147  1.00 48.95           C  
ATOM    754  N   GLN C  21       1.837 -14.275  -7.359  1.00 48.65           N  
ATOM    755  CA  GLN C  21       2.639 -15.114  -8.244  1.00 48.65           C  
ATOM    756  C   GLN C  21       1.902 -15.399  -9.549  1.00 48.65           C  
ATOM    757  CB  GLN C  21       3.007 -16.427  -7.551  1.00 48.65           C  
ATOM    758  O   GLN C  21       0.722 -15.756  -9.537  1.00 48.65           O  
ATOM    759  CG  GLN C  21       4.201 -17.137  -8.175  1.00 48.65           C  
ATOM    760  CD  GLN C  21       4.857 -18.125  -7.228  1.00 48.65           C  
ATOM    761  NE2 GLN C  21       5.953 -18.732  -7.670  1.00 48.65           N  
ATOM    762  OE1 GLN C  21       4.383 -18.340  -6.108  1.00 48.65           O  
ATOM    763  N   GLU C  22       2.457 -15.001 -10.695  1.00 50.89           N  
ATOM    764  CA  GLU C  22       1.891 -15.291 -12.009  1.00 50.89           C  
ATOM    765  C   GLU C  22       2.272 -16.692 -12.478  1.00 50.89           C  
ATOM    766  CB  GLU C  22       2.351 -14.250 -13.034  1.00 50.89           C  
ATOM    767  O   GLU C  22       3.406 -17.133 -12.276  1.00 50.89           O  
ATOM    768  CG  GLU C  22       1.610 -12.924 -12.939  1.00 50.89           C  
ATOM    769  CD  GLU C  22       2.062 -11.909 -13.977  1.00 50.89           C  
ATOM    770  OE1 GLU C  22       1.248 -11.045 -14.375  1.00 50.89           O  
ATOM    771  OE2 GLU C  22       3.239 -11.978 -14.395  1.00 50.89           O  
ATOM    772  N   CYS C  23       1.206 -17.395 -12.783  1.00 58.74           N  
ATOM    773  CA  CYS C  23       1.486 -18.748 -13.252  1.00 58.74           C  
ATOM    774  C   CYS C  23       0.741 -19.040 -14.549  1.00 58.74           C  
ATOM    775  CB  CYS C  23       1.098 -19.774 -12.188  1.00 58.74           C  
ATOM    776  O   CYS C  23      -0.234 -18.362 -14.876  1.00 58.74           O  
ATOM    777  SG  CYS C  23      -0.633 -19.679 -11.682  1.00 58.74           S  
ATOM    778  N   VAL C  24       1.429 -19.724 -15.463  1.00 57.39           N  
ATOM    779  CA  VAL C  24       0.775 -20.192 -16.680  1.00 57.39           C  
ATOM    780  C   VAL C  24      -0.327 -21.188 -16.325  1.00 57.39           C  
ATOM    781  CB  VAL C  24       1.785 -20.840 -17.654  1.00 57.39           C  
ATOM    782  O   VAL C  24      -0.103 -22.121 -15.551  1.00 57.39           O  
ATOM    783  CG1 VAL C  24       1.081 -21.317 -18.923  1.00 57.39           C  
ATOM    784  CG2 VAL C  24       2.902 -19.855 -17.996  1.00 57.39           C  
ATOM    785  N   ARG C  25      -1.391 -20.717 -16.855  1.00 58.54           N  
ATOM    786  CA  ARG C  25      -2.531 -21.591 -16.597  1.00 58.54           C  
ATOM    787  C   ARG C  25      -2.189 -23.044 -16.908  1.00 58.54           C  
ATOM    788  CB  ARG C  25      -3.743 -21.149 -17.420  1.00 58.54           C  
ATOM    789  O   ARG C  25      -1.628 -23.343 -17.964  1.00 58.54           O  
ATOM    790  CG  ARG C  25      -5.076 -21.603 -16.846  1.00 58.54           C  
ATOM    791  CD  ARG C  25      -6.251 -21.034 -17.630  1.00 58.54           C  
ATOM    792  NE  ARG C  25      -7.272 -22.046 -17.880  1.00 58.54           N  
ATOM    793  NH1 ARG C  25      -8.970 -20.531 -18.281  1.00 58.54           N  
ATOM    794  NH2 ARG C  25      -9.387 -22.782 -18.392  1.00 58.54           N  
ATOM    795  CZ  ARG C  25      -8.541 -21.784 -18.184  1.00 58.54           C  
ATOM    796  N   GLY C  26      -2.362 -23.790 -15.969  1.00 59.42           N  
ATOM    797  CA  GLY C  26      -2.142 -25.214 -16.166  1.00 59.42           C  
ATOM    798  C   GLY C  26      -0.778 -25.678 -15.693  1.00 59.42           C  
ATOM    799  O   GLY C  26      -0.412 -26.840 -15.881  1.00 59.42           O  
ATOM    800  N   THR C  27       0.014 -24.615 -15.193  1.00 57.48           N  
ATOM    801  CA  THR C  27       1.333 -24.967 -14.679  1.00 57.48           C  
ATOM    802  C   THR C  27       1.309 -25.079 -13.158  1.00 57.48           C  
ATOM    803  CB  THR C  27       2.392 -23.933 -15.103  1.00 57.48           C  
ATOM    804  O   THR C  27       0.433 -24.512 -12.502  1.00 57.48           O  
ATOM    805  CG2 THR C  27       3.194 -24.427 -16.303  1.00 57.48           C  
ATOM    806  OG1 THR C  27       1.741 -22.705 -15.451  1.00 57.48           O  
ATOM    807  N   THR C  28       2.056 -25.954 -12.755  1.00 59.76           N  
ATOM    808  CA  THR C  28       2.191 -26.121 -11.312  1.00 59.76           C  
ATOM    809  C   THR C  28       3.204 -25.131 -10.745  1.00 59.76           C  
ATOM    810  CB  THR C  28       2.617 -27.557 -10.954  1.00 59.76           C  
ATOM    811  O   THR C  28       4.314 -25.003 -11.266  1.00 59.76           O  
ATOM    812  CG2 THR C  28       1.522 -28.559 -11.306  1.00 59.76           C  
ATOM    813  OG1 THR C  28       3.806 -27.892 -11.680  1.00 59.76           O  
ATOM    814  N   VAL C  29       2.616 -24.238 -10.016  1.00 60.47           N  
ATOM    815  CA  VAL C  29       3.479 -23.246  -9.383  1.00 60.47           C  
ATOM    816  C   VAL C  29       3.903 -23.737  -8.001  1.00 60.47           C  
ATOM    817  CB  VAL C  29       2.778 -21.874  -9.270  1.00 60.47           C  
ATOM    818  O   VAL C  29       3.101 -24.321  -7.269  1.00 60.47           O  
ATOM    819  CG1 VAL C  29       3.789 -20.778  -8.935  1.00 60.47           C  
ATOM    820  CG2 VAL C  29       2.038 -21.545 -10.565  1.00 60.47           C  
ATOM    821  N   LEU C  30       5.231 -23.733  -7.887  1.00 56.97           N  
ATOM    822  CA  LEU C  30       5.766 -24.106  -6.581  1.00 56.97           C  
ATOM    823  C   LEU C  30       5.858 -22.890  -5.665  1.00 56.97           C  
ATOM    824  CB  LEU C  30       7.145 -24.752  -6.731  1.00 56.97           C  
ATOM    825  O   LEU C  30       6.542 -21.916  -5.986  1.00 56.97           O  
ATOM    826  CG  LEU C  30       7.162 -26.252  -7.032  1.00 56.97           C  
ATOM    827  CD1 LEU C  30       7.810 -26.513  -8.387  1.00 56.97           C  
ATOM    828  CD2 LEU C  30       7.893 -27.010  -5.929  1.00 56.97           C  
ATOM    829  N   LEU C  31       4.901 -22.884  -4.770  1.00 57.30           N  
ATOM    830  CA  LEU C  31       4.907 -21.771  -3.827  1.00 57.30           C  
ATOM    831  C   LEU C  31       5.756 -22.101  -2.603  1.00 57.30           C  
ATOM    832  CB  LEU C  31       3.480 -21.426  -3.395  1.00 57.30           C  
ATOM    833  O   LEU C  31       5.657 -23.200  -2.052  1.00 57.30           O  
ATOM    834  CG  LEU C  31       3.009 -20.000  -3.686  1.00 57.30           C  
ATOM    835  CD1 LEU C  31       2.726 -19.830  -5.175  1.00 57.30           C  
ATOM    836  CD2 LEU C  31       1.773 -19.665  -2.859  1.00 57.30           C  
ATOM    837  N   LYS C  32       6.821 -21.213  -2.356  1.00 57.31           N  
ATOM    838  CA  LYS C  32       7.626 -21.401  -1.153  1.00 57.31           C  
ATOM    839  C   LYS C  32       6.809 -21.121   0.105  1.00 57.31           C  
ATOM    840  CB  LYS C  32       8.860 -20.498  -1.187  1.00 57.31           C  
ATOM    841  O   LYS C  32       5.961 -20.226   0.114  1.00 57.31           O  
ATOM    842  CG  LYS C  32       9.971 -20.932  -0.242  1.00 57.31           C  
ATOM    843  CD  LYS C  32      11.348 -20.644  -0.827  1.00 57.31           C  
ATOM    844  CE  LYS C  32      12.453 -20.906   0.187  1.00 57.31           C  
ATOM    845  NZ  LYS C  32      13.800 -20.572  -0.364  1.00 57.31           N  
ATOM    846  N   GLU C  33       6.766 -21.997   1.065  1.00 56.92           N  
ATOM    847  CA  GLU C  33       6.067 -21.873   2.341  1.00 56.92           C  
ATOM    848  C   GLU C  33       6.440 -20.574   3.051  1.00 56.92           C  
ATOM    849  CB  GLU C  33       6.375 -23.072   3.241  1.00 56.92           C  
ATOM    850  O   GLU C  33       7.613 -20.338   3.348  1.00 56.92           O  
ATOM    851  CG  GLU C  33       5.163 -23.607   3.989  1.00 56.92           C  
ATOM    852  CD  GLU C  33       5.456 -24.872   4.780  1.00 56.92           C  
ATOM    853  OE1 GLU C  33       5.750 -24.775   5.993  1.00 56.92           O  
ATOM    854  OE2 GLU C  33       5.392 -25.969   4.182  1.00 56.92           O  
ATOM    855  N   PRO C  34       5.459 -19.756   3.047  1.00 56.21           N  
ATOM    856  CA  PRO C  34       5.815 -18.568   3.826  1.00 56.21           C  
ATOM    857  C   PRO C  34       6.022 -18.874   5.308  1.00 56.21           C  
ATOM    858  CB  PRO C  34       4.614 -17.641   3.623  1.00 56.21           C  
ATOM    859  O   PRO C  34       6.669 -18.099   6.017  1.00 56.21           O  
ATOM    860  CG  PRO C  34       3.501 -18.544   3.201  1.00 56.21           C  
ATOM    861  CD  PRO C  34       4.096 -19.799   2.629  1.00 56.21           C  
ATOM    862  N   CYS C  35       5.325 -19.989   5.738  1.00 61.18           N  
ATOM    863  CA  CYS C  35       5.380 -20.345   7.152  1.00 61.18           C  
ATOM    864  C   CYS C  35       6.549 -21.281   7.433  1.00 61.18           C  
ATOM    865  CB  CYS C  35       4.072 -21.004   7.589  1.00 61.18           C  
ATOM    866  O   CYS C  35       7.069 -21.924   6.520  1.00 61.18           O  
ATOM    867  SG  CYS C  35       2.608 -19.990   7.284  1.00 61.18           S  
ATOM    868  N   SER C  36       7.126 -21.121   8.571  1.00 54.85           N  
ATOM    869  CA  SER C  36       8.165 -22.058   8.985  1.00 54.85           C  
ATOM    870  C   SER C  36       7.706 -23.502   8.818  1.00 54.85           C  
ATOM    871  CB  SER C  36       8.565 -21.807  10.440  1.00 54.85           C  
ATOM    872  O   SER C  36       6.505 -23.777   8.785  1.00 54.85           O  
ATOM    873  OG  SER C  36       7.503 -21.197  11.155  1.00 54.85           O  
ATOM    874  N   SER C  37       8.573 -24.401   8.503  1.00 51.07           N  
ATOM    875  CA  SER C  37       8.400 -25.825   8.235  1.00 51.07           C  
ATOM    876  C   SER C  37       7.623 -26.508   9.355  1.00 51.07           C  
ATOM    877  CB  SER C  37       9.758 -26.505   8.056  1.00 51.07           C  
ATOM    878  O   SER C  37       7.841 -26.222  10.534  1.00 51.07           O  
ATOM    879  OG  SER C  37      10.682 -26.048   9.029  1.00 51.07           O  
ATOM    880  N   GLY C  38       6.390 -27.139   8.973  1.00 50.29           N  
ATOM    881  CA  GLY C  38       5.640 -27.999   9.875  1.00 50.29           C  
ATOM    882  C   GLY C  38       4.331 -27.385  10.335  1.00 50.29           C  
ATOM    883  O   GLY C  38       3.694 -27.891  11.261  1.00 50.29           O  
ATOM    884  N   THR C  39       4.089 -26.157  10.010  1.00 49.07           N  
ATOM    885  CA  THR C  39       2.921 -25.527  10.615  1.00 49.07           C  
ATOM    886  C   THR C  39       1.732 -25.561   9.658  1.00 49.07           C  
ATOM    887  CB  THR C  39       3.217 -24.070  11.018  1.00 49.07           C  
ATOM    888  O   THR C  39       1.530 -24.628   8.877  1.00 49.07           O  
ATOM    889  CG2 THR C  39       2.067 -23.478  11.825  1.00 49.07           C  
ATOM    890  OG1 THR C  39       4.410 -24.034  11.811  1.00 49.07           O  
ATOM    891  N   TYR C  40       1.672 -26.490   8.898  1.00 47.31           N  
ATOM    892  CA  TYR C  40       0.547 -26.511   7.970  1.00 47.31           C  
ATOM    893  C   TYR C  40      -0.759 -26.793   8.702  1.00 47.31           C  
ATOM    894  CB  TYR C  40       0.772 -27.562   6.878  1.00 47.31           C  
ATOM    895  O   TYR C  40      -0.915 -27.847   9.323  1.00 47.31           O  
ATOM    896  CG  TYR C  40       1.641 -27.080   5.742  1.00 47.31           C  
ATOM    897  CD1 TYR C  40       1.094 -26.378   4.670  1.00 47.31           C  
ATOM    898  CD2 TYR C  40       3.010 -27.327   5.737  1.00 47.31           C  
ATOM    899  CE1 TYR C  40       1.891 -25.934   3.619  1.00 47.31           C  
ATOM    900  CE2 TYR C  40       3.816 -26.888   4.692  1.00 47.31           C  
ATOM    901  OH  TYR C  40       4.042 -25.756   2.603  1.00 47.31           O  
ATOM    902  CZ  TYR C  40       3.249 -26.193   3.640  1.00 47.31           C  
ATOM    903  N   GLU C  41      -1.201 -25.816   9.440  1.00 44.53           N  
ATOM    904  CA  GLU C  41      -2.502 -26.248   9.941  1.00 44.53           C  
ATOM    905  C   GLU C  41      -3.567 -26.174   8.851  1.00 44.53           C  
ATOM    906  CB  GLU C  41      -2.923 -25.400  11.145  1.00 44.53           C  
ATOM    907  O   GLU C  41      -4.722 -26.538   9.078  1.00 44.53           O  
ATOM    908  CG  GLU C  41      -3.810 -26.138  12.137  1.00 44.53           C  
ATOM    909  CD  GLU C  41      -3.605 -25.689  13.575  1.00 44.53           C  
ATOM    910  OE1 GLU C  41      -4.254 -24.708  14.003  1.00 44.53           O  
ATOM    911  OE2 GLU C  41      -2.787 -26.322  14.279  1.00 44.53           O  
ATOM    912  N   GLY C  42      -3.260 -25.398   7.805  1.00 44.79           N  
ATOM    913  CA  GLY C  42      -4.433 -24.944   7.073  1.00 44.79           C  
ATOM    914  C   GLY C  42      -5.166 -26.068   6.366  1.00 44.79           C  
ATOM    915  O   GLY C  42      -4.655 -27.186   6.270  1.00 44.79           O  
ATOM    916  N   ASN C  43      -6.473 -26.027   6.440  1.00 40.79           N  
ATOM    917  CA  ASN C  43      -7.435 -26.807   5.668  1.00 40.79           C  
ATOM    918  C   ASN C  43      -7.109 -26.783   4.178  1.00 40.79           C  
ATOM    919  CB  ASN C  43      -8.857 -26.295   5.909  1.00 40.79           C  
ATOM    920  O   ASN C  43      -7.996 -26.961   3.341  1.00 40.79           O  
ATOM    921  CG  ASN C  43      -9.562 -27.034   7.030  1.00 40.79           C  
ATOM    922  ND2 ASN C  43     -10.328 -26.305   7.831  1.00 40.79           N  
ATOM    923  OD1 ASN C  43      -9.417 -28.251   7.174  1.00 40.79           O  
ATOM    924  N   SER C  44      -5.926 -26.215   3.877  1.00 44.98           N  
ATOM    925  CA  SER C  44      -5.814 -26.089   2.428  1.00 44.98           C  
ATOM    926  C   SER C  44      -5.588 -27.447   1.771  1.00 44.98           C  
ATOM    927  CB  SER C  44      -4.676 -25.138   2.058  1.00 44.98           C  
ATOM    928  O   SER C  44      -5.047 -28.362   2.395  1.00 44.98           O  
ATOM    929  OG  SER C  44      -3.459 -25.554   2.654  1.00 44.98           O  
ATOM    930  N   PRO C  45      -6.432 -27.768   0.940  1.00 43.83           N  
ATOM    931  CA  PRO C  45      -6.287 -29.018   0.191  1.00 43.83           C  
ATOM    932  C   PRO C  45      -4.866 -29.235  -0.325  1.00 43.83           C  
ATOM    933  CB  PRO C  45      -7.269 -28.849  -0.971  1.00 43.83           C  
ATOM    934  O   PRO C  45      -4.585 -30.254  -0.961  1.00 43.83           O  
ATOM    935  CG  PRO C  45      -7.572 -27.386  -1.006  1.00 43.83           C  
ATOM    936  CD  PRO C  45      -7.137 -26.778   0.297  1.00 43.83           C  
ATOM    937  N   PHE C  46      -4.047 -28.235  -0.107  1.00 49.33           N  
ATOM    938  CA  PHE C  46      -2.782 -28.375  -0.819  1.00 49.33           C  
ATOM    939  C   PHE C  46      -1.693 -28.899   0.109  1.00 49.33           C  
ATOM    940  CB  PHE C  46      -2.355 -27.035  -1.426  1.00 49.33           C  
ATOM    941  O   PHE C  46      -1.558 -28.433   1.242  1.00 49.33           O  
ATOM    942  CG  PHE C  46      -3.347 -26.467  -2.404  1.00 49.33           C  
ATOM    943  CD1 PHE C  46      -3.392 -26.924  -3.715  1.00 49.33           C  
ATOM    944  CD2 PHE C  46      -4.237 -25.475  -2.012  1.00 49.33           C  
ATOM    945  CE1 PHE C  46      -4.309 -26.400  -4.623  1.00 49.33           C  
ATOM    946  CE2 PHE C  46      -5.157 -24.947  -2.913  1.00 49.33           C  
ATOM    947  CZ  PHE C  46      -5.191 -25.410  -4.218  1.00 49.33           C  
ATOM    948  N   HIS C  47      -1.479 -30.122   0.050  1.00 47.23           N  
ATOM    949  CA  HIS C  47      -0.423 -30.762   0.824  1.00 47.23           C  
ATOM    950  C   HIS C  47       0.956 -30.298   0.365  1.00 47.23           C  
ATOM    951  CB  HIS C  47      -0.527 -32.284   0.717  1.00 47.23           C  
ATOM    952  O   HIS C  47       1.269 -30.353  -0.826  1.00 47.23           O  
ATOM    953  CG  HIS C  47      -0.917 -32.951   1.998  1.00 47.23           C  
ATOM    954  CD2 HIS C  47      -0.166 -33.530   2.964  1.00 47.23           C  
ATOM    955  ND1 HIS C  47      -2.229 -33.077   2.401  1.00 47.23           N  
ATOM    956  CE1 HIS C  47      -2.267 -33.707   3.563  1.00 47.23           C  
ATOM    957  NE2 HIS C  47      -1.029 -33.992   3.927  1.00 47.23           N  
ATOM    958  N   PRO C  48       1.687 -29.620   1.366  1.00 47.17           N  
ATOM    959  CA  PRO C  48       3.042 -29.219   0.978  1.00 47.17           C  
ATOM    960  C   PRO C  48       3.897 -30.398   0.518  1.00 47.17           C  
ATOM    961  CB  PRO C  48       3.607 -28.600   2.258  1.00 47.17           C  
ATOM    962  O   PRO C  48       3.675 -31.532   0.950  1.00 47.17           O  
ATOM    963  CG  PRO C  48       2.675 -29.042   3.340  1.00 47.17           C  
ATOM    964  CD  PRO C  48       1.430 -29.590   2.703  1.00 47.17           C  
ATOM    965  N   LEU C  49       4.494 -30.199  -0.627  1.00 49.80           N  
ATOM    966  CA  LEU C  49       5.441 -31.194  -1.119  1.00 49.80           C  
ATOM    967  C   LEU C  49       6.663 -31.277  -0.210  1.00 49.80           C  
ATOM    968  CB  LEU C  49       5.876 -30.861  -2.548  1.00 49.80           C  
ATOM    969  O   LEU C  49       6.800 -30.487   0.727  1.00 49.80           O  
ATOM    970  CG  LEU C  49       5.215 -31.671  -3.664  1.00 49.80           C  
ATOM    971  CD1 LEU C  49       3.819 -31.131  -3.956  1.00 49.80           C  
ATOM    972  CD2 LEU C  49       6.075 -31.650  -4.923  1.00 49.80           C  
ATOM    973  N   ALA C  50       7.407 -32.401  -0.317  1.00 51.98           N  
ATOM    974  CA  ALA C  50       8.578 -32.732   0.489  1.00 51.98           C  
ATOM    975  C   ALA C  50       9.440 -31.498   0.738  1.00 51.98           C  
ATOM    976  CB  ALA C  50       9.402 -33.824  -0.190  1.00 51.98           C  
ATOM    977  O   ALA C  50      10.019 -31.344   1.816  1.00 51.98           O  
ATOM    978  N   ASP C  51       9.576 -30.512  -0.058  1.00 48.85           N  
ATOM    979  CA  ASP C  51      10.507 -29.392   0.034  1.00 48.85           C  
ATOM    980  C   ASP C  51       9.790 -28.114   0.464  1.00 48.85           C  
ATOM    981  CB  ASP C  51      11.216 -29.172  -1.304  1.00 48.85           C  
ATOM    982  O   ASP C  51      10.288 -27.010   0.238  1.00 48.85           O  
ATOM    983  CG  ASP C  51      12.442 -30.051  -1.477  1.00 48.85           C  
ATOM    984  OD1 ASP C  51      13.211 -30.223  -0.507  1.00 48.85           O  
ATOM    985  OD2 ASP C  51      12.642 -30.575  -2.595  1.00 48.85           O  
ATOM    986  N   ASN C  52       8.778 -28.282   1.397  1.00 52.23           N  
ATOM    987  CA  ASN C  52       8.029 -27.123   1.870  1.00 52.23           C  
ATOM    988  C   ASN C  52       7.486 -26.295   0.709  1.00 52.23           C  
ATOM    989  CB  ASN C  52       8.902 -26.255   2.779  1.00 52.23           C  
ATOM    990  O   ASN C  52       7.347 -25.076   0.822  1.00 52.23           O  
ATOM    991  CG  ASN C  52       9.130 -26.881   4.141  1.00 52.23           C  
ATOM    992  ND2 ASN C  52      10.282 -26.599   4.738  1.00 52.23           N  
ATOM    993  OD1 ASN C  52       8.278 -27.612   4.652  1.00 52.23           O  
ATOM    994  N   LYS C  53       7.424 -27.005  -0.461  1.00 55.44           N  
ATOM    995  CA  LYS C  53       6.870 -26.325  -1.628  1.00 55.44           C  
ATOM    996  C   LYS C  53       5.453 -26.810  -1.925  1.00 55.44           C  
ATOM    997  CB  LYS C  53       7.764 -26.541  -2.850  1.00 55.44           C  
ATOM    998  O   LYS C  53       5.119 -27.967  -1.661  1.00 55.44           O  
ATOM    999  CG  LYS C  53       9.089 -25.795  -2.787  1.00 55.44           C  
ATOM   1000  CD  LYS C  53       9.888 -25.966  -4.072  1.00 55.44           C  
ATOM   1001  CE  LYS C  53      11.317 -25.464  -3.913  1.00 55.44           C  
ATOM   1002  NZ  LYS C  53      11.642 -24.395  -4.904  1.00 55.44           N  
ATOM   1003  N   PHE C  54       4.553 -25.780  -2.060  1.00 58.10           N  
ATOM   1004  CA  PHE C  54       3.174 -26.081  -2.428  1.00 58.10           C  
ATOM   1005  C   PHE C  54       3.005 -26.076  -3.942  1.00 58.10           C  
ATOM   1006  CB  PHE C  54       2.213 -25.073  -1.789  1.00 58.10           C  
ATOM   1007  O   PHE C  54       3.488 -25.169  -4.623  1.00 58.10           O  
ATOM   1008  CG  PHE C  54       2.039 -25.257  -0.305  1.00 58.10           C  
ATOM   1009  CD1 PHE C  54       1.069 -26.119   0.193  1.00 58.10           C  
ATOM   1010  CD2 PHE C  54       2.845 -24.569   0.591  1.00 58.10           C  
ATOM   1011  CE1 PHE C  54       0.905 -26.291   1.565  1.00 58.10           C  
ATOM   1012  CE2 PHE C  54       2.687 -24.736   1.964  1.00 58.10           C  
ATOM   1013  CZ  PHE C  54       1.716 -25.597   2.449  1.00 58.10           C  
ATOM   1014  N   ALA C  55       2.709 -27.263  -4.516  1.00 57.27           N  
ATOM   1015  CA  ALA C  55       2.403 -27.307  -5.943  1.00 57.27           C  
ATOM   1016  C   ALA C  55       0.918 -27.057  -6.194  1.00 57.27           C  
ATOM   1017  CB  ALA C  55       2.821 -28.650  -6.536  1.00 57.27           C  
ATOM   1018  O   ALA C  55       0.064 -27.777  -5.671  1.00 57.27           O  
ATOM   1019  N   LEU C  56       0.702 -25.863  -6.630  1.00 58.64           N  
ATOM   1020  CA  LEU C  56      -0.680 -25.519  -6.945  1.00 58.64           C  
ATOM   1021  C   LEU C  56      -0.864 -25.328  -8.447  1.00 58.64           C  
ATOM   1022  CB  LEU C  56      -1.100 -24.248  -6.202  1.00 58.64           C  
ATOM   1023  O   LEU C  56       0.068 -24.921  -9.144  1.00 58.64           O  
ATOM   1024  CG  LEU C  56      -1.517 -24.424  -4.741  1.00 58.64           C  
ATOM   1025  CD1 LEU C  56      -1.161 -23.179  -3.935  1.00 58.64           C  
ATOM   1026  CD2 LEU C  56      -3.009 -24.723  -4.642  1.00 58.64           C  
ATOM   1027  N   THR C  57      -1.960 -25.957  -8.914  1.00 58.42           N  
ATOM   1028  CA  THR C  57      -2.317 -25.688 -10.302  1.00 58.42           C  
ATOM   1029  C   THR C  57      -2.727 -24.229 -10.482  1.00 58.42           C  
ATOM   1030  CB  THR C  57      -3.458 -26.608 -10.774  1.00 58.42           C  
ATOM   1031  O   THR C  57      -3.472 -23.684  -9.665  1.00 58.42           O  
ATOM   1032  CG2 THR C  57      -2.923 -27.756 -11.624  1.00 58.42           C  
ATOM   1033  OG1 THR C  57      -4.133 -27.147  -9.631  1.00 58.42           O  
ATOM   1034  N   CYS C  58      -1.931 -23.739 -11.352  1.00 59.96           N  
ATOM   1035  CA  CYS C  58      -2.159 -22.323 -11.619  1.00 59.96           C  
ATOM   1036  C   CYS C  58      -3.558 -22.092 -12.178  1.00 59.96           C  
ATOM   1037  CB  CYS C  58      -1.114 -21.787 -12.598  1.00 59.96           C  
ATOM   1038  O   CYS C  58      -3.837 -22.439 -13.327  1.00 59.96           O  
ATOM   1039  SG  CYS C  58      -0.489 -20.147 -12.169  1.00 59.96           S  
ATOM   1040  N   PHE C  59      -4.448 -21.915 -11.197  1.00 59.12           N  
ATOM   1041  CA  PHE C  59      -5.772 -21.403 -11.531  1.00 59.12           C  
ATOM   1042  C   PHE C  59      -6.033 -20.077 -10.827  1.00 59.12           C  
ATOM   1043  CB  PHE C  59      -6.854 -22.420 -11.153  1.00 59.12           C  
ATOM   1044  O   PHE C  59      -5.481 -19.817  -9.756  1.00 59.12           O  
ATOM   1045  CG  PHE C  59      -8.085 -22.346 -12.016  1.00 59.12           C  
ATOM   1046  CD1 PHE C  59      -9.209 -21.651 -11.588  1.00 59.12           C  
ATOM   1047  CD2 PHE C  59      -8.117 -22.972 -13.255  1.00 59.12           C  
ATOM   1048  CE1 PHE C  59     -10.350 -21.581 -12.385  1.00 59.12           C  
ATOM   1049  CE2 PHE C  59      -9.253 -22.907 -14.056  1.00 59.12           C  
ATOM   1050  CZ  PHE C  59     -10.369 -22.211 -13.619  1.00 59.12           C  
ATOM   1051  N   SER C  60      -6.451 -19.132 -11.622  1.00 54.42           N  
ATOM   1052  CA  SER C  60      -6.792 -17.884 -10.947  1.00 54.42           C  
ATOM   1053  C   SER C  60      -7.561 -18.145  -9.656  1.00 54.42           C  
ATOM   1054  CB  SER C  60      -7.617 -16.984 -11.868  1.00 54.42           C  
ATOM   1055  O   SER C  60      -8.779 -18.332  -9.680  1.00 54.42           O  
ATOM   1056  OG  SER C  60      -8.369 -17.758 -12.786  1.00 54.42           O  
ATOM   1057  N   THR C  61      -6.725 -18.525  -8.627  1.00 57.80           N  
ATOM   1058  CA  THR C  61      -7.331 -18.802  -7.329  1.00 57.80           C  
ATOM   1059  C   THR C  61      -6.619 -18.027  -6.224  1.00 57.80           C  
ATOM   1060  CB  THR C  61      -7.299 -20.307  -7.007  1.00 57.80           C  
ATOM   1061  O   THR C  61      -5.433 -17.711  -6.345  1.00 57.80           O  
ATOM   1062  CG2 THR C  61      -8.330 -21.069  -7.834  1.00 57.80           C  
ATOM   1063  OG1 THR C  61      -5.994 -20.825  -7.297  1.00 57.80           O  
ATOM   1064  N   GLN C  62      -7.554 -17.471  -5.359  1.00 55.81           N  
ATOM   1065  CA  GLN C  62      -7.027 -16.817  -4.165  1.00 55.81           C  
ATOM   1066  C   GLN C  62      -7.080 -17.750  -2.959  1.00 55.81           C  
ATOM   1067  CB  GLN C  62      -7.803 -15.532  -3.870  1.00 55.81           C  
ATOM   1068  O   GLN C  62      -8.082 -18.433  -2.739  1.00 55.81           O  
ATOM   1069  CG  GLN C  62      -7.456 -14.377  -4.800  1.00 55.81           C  
ATOM   1070  CD  GLN C  62      -8.291 -13.139  -4.534  1.00 55.81           C  
ATOM   1071  NE2 GLN C  62      -8.008 -12.065  -5.263  1.00 55.81           N  
ATOM   1072  OE1 GLN C  62      -9.184 -13.147  -3.681  1.00 55.81           O  
ATOM   1073  N   PHE C  63      -5.824 -17.935  -2.376  1.00 59.79           N  
ATOM   1074  CA  PHE C  63      -5.816 -18.766  -1.177  1.00 59.79           C  
ATOM   1075  C   PHE C  63      -4.988 -18.116  -0.074  1.00 59.79           C  
ATOM   1076  CB  PHE C  63      -5.267 -20.161  -1.493  1.00 59.79           C  
ATOM   1077  O   PHE C  63      -4.115 -17.291  -0.350  1.00 59.79           O  
ATOM   1078  CG  PHE C  63      -3.869 -20.151  -2.049  1.00 59.79           C  
ATOM   1079  CD1 PHE C  63      -3.649 -20.001  -3.413  1.00 59.79           C  
ATOM   1080  CD2 PHE C  63      -2.773 -20.294  -1.208  1.00 59.79           C  
ATOM   1081  CE1 PHE C  63      -2.356 -19.992  -3.931  1.00 59.79           C  
ATOM   1082  CE2 PHE C  63      -1.478 -20.286  -1.718  1.00 59.79           C  
ATOM   1083  CZ  PHE C  63      -1.272 -20.136  -3.080  1.00 59.79           C  
ATOM   1084  N   ALA C  64      -5.500 -18.377   1.122  1.00 58.16           N  
ATOM   1085  CA  ALA C  64      -4.802 -17.800   2.268  1.00 58.16           C  
ATOM   1086  C   ALA C  64      -4.268 -18.891   3.191  1.00 58.16           C  
ATOM   1087  CB  ALA C  64      -5.728 -16.862   3.038  1.00 58.16           C  
ATOM   1088  O   ALA C  64      -4.887 -19.948   3.335  1.00 58.16           O  
ATOM   1089  N   PHE C  65      -2.913 -18.548   3.673  1.00 60.62           N  
ATOM   1090  CA  PHE C  65      -2.290 -19.437   4.646  1.00 60.62           C  
ATOM   1091  C   PHE C  65      -2.085 -18.724   5.978  1.00 60.62           C  
ATOM   1092  CB  PHE C  65      -0.949 -19.959   4.119  1.00 60.62           C  
ATOM   1093  O   PHE C  65      -1.629 -17.579   6.011  1.00 60.62           O  
ATOM   1094  CG  PHE C  65      -1.083 -20.923   2.971  1.00 60.62           C  
ATOM   1095  CD1 PHE C  65      -1.286 -22.278   3.204  1.00 60.62           C  
ATOM   1096  CD2 PHE C  65      -1.004 -20.475   1.659  1.00 60.62           C  
ATOM   1097  CE1 PHE C  65      -1.410 -23.173   2.144  1.00 60.62           C  
ATOM   1098  CE2 PHE C  65      -1.127 -21.363   0.595  1.00 60.62           C  
ATOM   1099  CZ  PHE C  65      -1.328 -22.712   0.839  1.00 60.62           C  
ATOM   1100  N   ALA C  66      -2.669 -19.298   6.971  1.00 59.68           N  
ATOM   1101  CA  ALA C  66      -2.446 -18.728   8.297  1.00 59.68           C  
ATOM   1102  C   ALA C  66      -1.311 -19.448   9.020  1.00 59.68           C  
ATOM   1103  CB  ALA C  66      -3.727 -18.792   9.126  1.00 59.68           C  
ATOM   1104  O   ALA C  66      -1.331 -20.674   9.153  1.00 59.68           O  
ATOM   1105  N   CYS C  67      -0.241 -18.765   9.332  1.00 64.66           N  
ATOM   1106  CA  CYS C  67       0.873 -19.319  10.092  1.00 64.66           C  
ATOM   1107  C   CYS C  67       0.565 -19.326  11.585  1.00 64.66           C  
ATOM   1108  CB  CYS C  67       2.150 -18.523   9.829  1.00 64.66           C  
ATOM   1109  O   CYS C  67      -0.342 -18.627  12.039  1.00 64.66           O  
ATOM   1110  SG  CYS C  67       2.744 -18.639   8.128  1.00 64.66           S  
ATOM   1111  N   PRO C  68       1.278 -20.308  12.251  1.00 63.47           N  
ATOM   1112  CA  PRO C  68       1.066 -20.381  13.699  1.00 63.47           C  
ATOM   1113  C   PRO C  68       1.282 -19.040  14.396  1.00 63.47           C  
ATOM   1114  CB  PRO C  68       2.105 -21.408  14.156  1.00 63.47           C  
ATOM   1115  O   PRO C  68       0.765 -18.820  15.494  1.00 63.47           O  
ATOM   1116  CG  PRO C  68       2.915 -21.702  12.935  1.00 63.47           C  
ATOM   1117  CD  PRO C  68       2.297 -20.985  11.769  1.00 63.47           C  
ATOM   1118  N   ASP C  69       2.069 -18.201  13.802  1.00 61.85           N  
ATOM   1119  CA  ASP C  69       2.376 -16.890  14.365  1.00 61.85           C  
ATOM   1120  C   ASP C  69       1.194 -15.935  14.209  1.00 61.85           C  
ATOM   1121  CB  ASP C  69       3.621 -16.299  13.700  1.00 61.85           C  
ATOM   1122  O   ASP C  69       1.196 -14.840  14.775  1.00 61.85           O  
ATOM   1123  CG  ASP C  69       4.870 -17.128  13.938  1.00 61.85           C  
ATOM   1124  OD1 ASP C  69       5.053 -17.648  15.060  1.00 61.85           O  
ATOM   1125  OD2 ASP C  69       5.682 -17.260  12.996  1.00 61.85           O  
ATOM   1126  N   GLY C  70       0.084 -16.497  13.631  1.00 63.81           N  
ATOM   1127  CA  GLY C  70      -1.104 -15.676  13.459  1.00 63.81           C  
ATOM   1128  C   GLY C  70      -1.070 -14.834  12.197  1.00 63.81           C  
ATOM   1129  O   GLY C  70      -2.045 -14.153  11.873  1.00 63.81           O  
ATOM   1130  N   VAL C  71       0.013 -14.865  11.534  1.00 64.30           N  
ATOM   1131  CA  VAL C  71       0.116 -14.059  10.323  1.00 64.30           C  
ATOM   1132  C   VAL C  71      -0.551 -14.787   9.158  1.00 64.30           C  
ATOM   1133  CB  VAL C  71       1.588 -13.737   9.978  1.00 64.30           C  
ATOM   1134  O   VAL C  71      -0.302 -15.975   8.937  1.00 64.30           O  
ATOM   1135  CG1 VAL C  71       1.673 -12.887   8.712  1.00 64.30           C  
ATOM   1136  CG2 VAL C  71       2.266 -13.028  11.149  1.00 64.30           C  
ATOM   1137  N   LYS C  72      -1.499 -14.098   8.507  1.00 60.10           N  
ATOM   1138  CA  LYS C  72      -2.198 -14.647   7.349  1.00 60.10           C  
ATOM   1139  C   LYS C  72      -1.524 -14.222   6.047  1.00 60.10           C  
ATOM   1140  CB  LYS C  72      -3.663 -14.208   7.348  1.00 60.10           C  
ATOM   1141  O   LYS C  72      -1.239 -13.039   5.847  1.00 60.10           O  
ATOM   1142  CG  LYS C  72      -4.525 -14.925   8.377  1.00 60.10           C  
ATOM   1143  CD  LYS C  72      -5.976 -14.468   8.306  1.00 60.10           C  
ATOM   1144  CE  LYS C  72      -6.829 -15.146   9.370  1.00 60.10           C  
ATOM   1145  NZ  LYS C  72      -8.276 -15.152   8.999  1.00 60.10           N  
ATOM   1146  N   HIS C  73      -1.073 -15.256   5.332  1.00 63.69           N  
ATOM   1147  CA  HIS C  73      -0.499 -14.985   4.019  1.00 63.69           C  
ATOM   1148  C   HIS C  73      -1.489 -15.312   2.906  1.00 63.69           C  
ATOM   1149  CB  HIS C  73       0.792 -15.782   3.823  1.00 63.69           C  
ATOM   1150  O   HIS C  73      -1.978 -16.441   2.816  1.00 63.69           O  
ATOM   1151  CG  HIS C  73       1.907 -15.348   4.721  1.00 63.69           C  
ATOM   1152  CD2 HIS C  73       3.026 -14.630   4.465  1.00 63.69           C  
ATOM   1153  ND1 HIS C  73       1.945 -15.657   6.063  1.00 63.69           N  
ATOM   1154  CE1 HIS C  73       3.042 -15.146   6.596  1.00 63.69           C  
ATOM   1155  NE2 HIS C  73       3.715 -14.517   5.647  1.00 63.69           N  
ATOM   1156  N   VAL C  74      -1.845 -14.285   2.199  1.00 58.28           N  
ATOM   1157  CA  VAL C  74      -2.807 -14.476   1.118  1.00 58.28           C  
ATOM   1158  C   VAL C  74      -2.073 -14.560  -0.218  1.00 58.28           C  
ATOM   1159  CB  VAL C  74      -3.852 -13.339   1.081  1.00 58.28           C  
ATOM   1160  O   VAL C  74      -1.218 -13.723  -0.518  1.00 58.28           O  
ATOM   1161  CG1 VAL C  74      -4.926 -13.626   0.034  1.00 58.28           C  
ATOM   1162  CG2 VAL C  74      -4.483 -13.150   2.460  1.00 58.28           C  
ATOM   1163  N   TYR C  75      -2.337 -15.726  -0.881  1.00 59.89           N  
ATOM   1164  CA  TYR C  75      -1.737 -15.922  -2.196  1.00 59.89           C  
ATOM   1165  C   TYR C  75      -2.774 -15.747  -3.299  1.00 59.89           C  
ATOM   1166  CB  TYR C  75      -1.098 -17.310  -2.295  1.00 59.89           C  
ATOM   1167  O   TYR C  75      -3.893 -16.256  -3.194  1.00 59.89           O  
ATOM   1168  CG  TYR C  75       0.286 -17.385  -1.696  1.00 59.89           C  
ATOM   1169  CD1 TYR C  75       1.415 -17.127  -2.469  1.00 59.89           C  
ATOM   1170  CD2 TYR C  75       0.466 -17.714  -0.357  1.00 59.89           C  
ATOM   1171  CE1 TYR C  75       2.692 -17.197  -1.922  1.00 59.89           C  
ATOM   1172  CE2 TYR C  75       1.738 -17.787   0.201  1.00 59.89           C  
ATOM   1173  OH  TYR C  75       4.105 -17.598  -0.042  1.00 59.89           O  
ATOM   1174  CZ  TYR C  75       2.843 -17.527  -0.588  1.00 59.89           C  
ATOM   1175  N   GLN C  76      -2.507 -14.855  -4.184  1.00 57.68           N  
ATOM   1176  CA  GLN C  76      -3.361 -14.697  -5.357  1.00 57.68           C  
ATOM   1177  C   GLN C  76      -2.661 -15.195  -6.618  1.00 57.68           C  
ATOM   1178  CB  GLN C  76      -3.774 -13.235  -5.528  1.00 57.68           C  
ATOM   1179  O   GLN C  76      -1.616 -14.667  -7.003  1.00 57.68           O  
ATOM   1180  CG  GLN C  76      -5.196 -13.053  -6.042  1.00 57.68           C  
ATOM   1181  CD  GLN C  76      -5.600 -11.595  -6.150  1.00 57.68           C  
ATOM   1182  NE2 GLN C  76      -6.799 -11.348  -6.665  1.00 57.68           N  
ATOM   1183  OE1 GLN C  76      -4.840 -10.697  -5.773  1.00 57.68           O  
ATOM   1184  N   LEU C  77      -3.168 -16.410  -7.018  1.00 56.45           N  
ATOM   1185  CA  LEU C  77      -2.603 -16.979  -8.237  1.00 56.45           C  
ATOM   1186  C   LEU C  77      -3.414 -16.561  -9.459  1.00 56.45           C  
ATOM   1187  CB  LEU C  77      -2.553 -18.507  -8.143  1.00 56.45           C  
ATOM   1188  O   LEU C  77      -4.642 -16.677  -9.464  1.00 56.45           O  
ATOM   1189  CG  LEU C  77      -1.237 -19.112  -7.652  1.00 56.45           C  
ATOM   1190  CD1 LEU C  77      -1.482 -19.997  -6.434  1.00 56.45           C  
ATOM   1191  CD2 LEU C  77      -0.563 -19.904  -8.768  1.00 56.45           C  
ATOM   1192  N   ARG C  78      -2.852 -15.965 -10.385  1.00 54.92           N  
ATOM   1193  CA  ARG C  78      -3.518 -15.603 -11.632  1.00 54.92           C  
ATOM   1194  C   ARG C  78      -3.003 -16.448 -12.793  1.00 54.92           C  
ATOM   1195  CB  ARG C  78      -3.318 -14.117 -11.937  1.00 54.92           C  
ATOM   1196  O   ARG C  78      -1.804 -16.452 -13.081  1.00 54.92           O  
ATOM   1197  CG  ARG C  78      -4.248 -13.578 -13.012  1.00 54.92           C  
ATOM   1198  CD  ARG C  78      -4.064 -12.081 -13.218  1.00 54.92           C  
ATOM   1199  NE  ARG C  78      -5.227 -11.478 -13.862  1.00 54.92           N  
ATOM   1200  NH1 ARG C  78      -4.241  -9.414 -14.181  1.00 54.92           N  
ATOM   1201  NH2 ARG C  78      -6.394  -9.779 -14.876  1.00 54.92           N  
ATOM   1202  CZ  ARG C  78      -5.285 -10.225 -14.305  1.00 54.92           C  
ATOM   1203  N   ALA C  79      -3.942 -17.352 -13.203  1.00 53.41           N  
ATOM   1204  CA  ALA C  79      -3.614 -18.222 -14.329  1.00 53.41           C  
ATOM   1205  C   ALA C  79      -3.553 -17.431 -15.633  1.00 53.41           C  
ATOM   1206  CB  ALA C  79      -4.633 -19.352 -14.444  1.00 53.41           C  
ATOM   1207  O   ALA C  79      -4.477 -16.681 -15.956  1.00 53.41           O  
ATOM   1208  N   ARG C  80      -2.313 -17.336 -16.059  1.00 47.42           N  
ATOM   1209  CA  ARG C  80      -2.182 -16.608 -17.318  1.00 47.42           C  
ATOM   1210  C   ARG C  80      -2.175 -17.564 -18.505  1.00 47.42           C  
ATOM   1211  CB  ARG C  80      -0.908 -15.761 -17.319  1.00 47.42           C  
ATOM   1212  O   ARG C  80      -1.575 -18.639 -18.440  1.00 47.42           O  
ATOM   1213  CG  ARG C  80      -1.006 -14.501 -18.163  1.00 47.42           C  
ATOM   1214  CD  ARG C  80       0.223 -13.617 -18.003  1.00 47.42           C  
ATOM   1215  NE  ARG C  80       0.167 -12.452 -18.882  1.00 47.42           N  
ATOM   1216  NH1 ARG C  80       2.142 -11.525 -18.120  1.00 47.42           N  
ATOM   1217  NH2 ARG C  80       0.931 -10.470 -19.756  1.00 47.42           N  
ATOM   1218  CZ  ARG C  80       1.080 -11.485 -18.917  1.00 47.42           C  
ATOM   1219  N   SER C  81      -3.080 -17.586 -19.310  1.00 41.63           N  
ATOM   1220  CA  SER C  81      -2.908 -18.269 -20.588  1.00 41.63           C  
ATOM   1221  C   SER C  81      -1.624 -17.828 -21.283  1.00 41.63           C  
ATOM   1222  CB  SER C  81      -4.107 -18.009 -21.501  1.00 41.63           C  
ATOM   1223  O   SER C  81      -1.146 -16.713 -21.065  1.00 41.63           O  
ATOM   1224  OG  SER C  81      -4.152 -16.648 -21.896  1.00 41.63           O  
ATOM   1225  N   VAL C  82      -0.656 -18.852 -21.554  1.00 43.74           N  
ATOM   1226  CA  VAL C  82       0.703 -18.608 -22.027  1.00 43.74           C  
ATOM   1227  C   VAL C  82       0.734 -17.341 -22.879  1.00 43.74           C  
ATOM   1228  CB  VAL C  82       1.247 -19.807 -22.835  1.00 43.74           C  
ATOM   1229  O   VAL C  82       1.650 -17.147 -23.682  1.00 43.74           O  
ATOM   1230  CG1 VAL C  82       2.722 -19.603 -23.177  1.00 43.74           C  
ATOM   1231  CG2 VAL C  82       1.050 -21.107 -22.057  1.00 43.74           C  
ATOM   1232  N   SER C  83       0.005 -16.455 -23.127  1.00 34.84           N  
ATOM   1233  CA  SER C  83       0.763 -15.594 -24.029  1.00 34.84           C  
ATOM   1234  C   SER C  83       2.051 -15.107 -23.375  1.00 34.84           C  
ATOM   1235  CB  SER C  83      -0.083 -14.396 -24.464  1.00 34.84           C  
ATOM   1236  O   SER C  83       2.120 -14.971 -22.151  1.00 34.84           O  
ATOM   1237  OG  SER C  83      -1.264 -14.826 -25.118  1.00 34.84           O  
ATOM   1238  N   PRO C  84       3.319 -15.417 -23.963  1.00 30.72           N  
ATOM   1239  CA  PRO C  84       4.593 -14.976 -23.391  1.00 30.72           C  
ATOM   1240  C   PRO C  84       4.475 -13.652 -22.639  1.00 30.72           C  
ATOM   1241  CB  PRO C  84       5.498 -14.828 -24.617  1.00 30.72           C  
ATOM   1242  O   PRO C  84       5.489 -13.020 -22.331  1.00 30.72           O  
ATOM   1243  CG  PRO C  84       4.559 -14.740 -25.777  1.00 30.72           C  
ATOM   1244  CD  PRO C  84       3.191 -15.156 -25.315  1.00 30.72           C  
ATOM   1245  N   LYS C  85       3.300 -13.138 -22.574  1.00 31.82           N  
ATOM   1246  CA  LYS C  85       3.406 -11.700 -22.343  1.00 31.82           C  
ATOM   1247  C   LYS C  85       4.105 -11.406 -21.018  1.00 31.82           C  
ATOM   1248  CB  LYS C  85       2.022 -11.050 -22.361  1.00 31.82           C  
ATOM   1249  O   LYS C  85       4.258 -12.296 -20.180  1.00 31.82           O  
ATOM   1250  CG  LYS C  85       1.587 -10.558 -23.734  1.00 31.82           C  
ATOM   1251  CD  LYS C  85       0.324  -9.712 -23.651  1.00 31.82           C  
ATOM   1252  CE  LYS C  85      -0.152  -9.279 -25.031  1.00 31.82           C  
ATOM   1253  NZ  LYS C  85      -1.148  -8.169 -24.950  1.00 31.82           N  
ATOM   1254  N   LEU C  86       4.195 -10.173 -20.753  1.00 25.92           N  
ATOM   1255  CA  LEU C  86       4.805  -9.213 -19.839  1.00 25.92           C  
ATOM   1256  C   LEU C  86       4.402  -9.504 -18.397  1.00 25.92           C  
ATOM   1257  CB  LEU C  86       4.402  -7.785 -20.215  1.00 25.92           C  
ATOM   1258  O   LEU C  86       3.217  -9.464 -18.059  1.00 25.92           O  
ATOM   1259  CG  LEU C  86       5.329  -6.669 -19.730  1.00 25.92           C  
ATOM   1260  CD1 LEU C  86       6.554  -6.568 -20.632  1.00 25.92           C  
ATOM   1261  CD2 LEU C  86       4.584  -5.339 -19.680  1.00 25.92           C  
ATOM   1262  N   PHE C  87       5.085 -10.489 -17.816  1.00 29.71           N  
ATOM   1263  CA  PHE C  87       4.948 -10.869 -16.415  1.00 29.71           C  
ATOM   1264  C   PHE C  87       4.971  -9.640 -15.515  1.00 29.71           C  
ATOM   1265  CB  PHE C  87       6.062 -11.839 -16.008  1.00 29.71           C  
ATOM   1266  O   PHE C  87       6.037  -9.209 -15.071  1.00 29.71           O  
ATOM   1267  CG  PHE C  87       5.590 -12.979 -15.146  1.00 29.71           C  
ATOM   1268  CD1 PHE C  87       5.706 -12.917 -13.763  1.00 29.71           C  
ATOM   1269  CD2 PHE C  87       5.030 -14.113 -15.720  1.00 29.71           C  
ATOM   1270  CE1 PHE C  87       5.270 -13.971 -12.963  1.00 29.71           C  
ATOM   1271  CE2 PHE C  87       4.592 -15.170 -14.927  1.00 29.71           C  
ATOM   1272  CZ  PHE C  87       4.714 -15.097 -13.549  1.00 29.71           C  
ATOM   1273  N   ILE C  88       4.563  -8.527 -16.110  1.00 29.62           N  
ATOM   1274  CA  ILE C  88       4.900  -7.456 -15.178  1.00 29.62           C  
ATOM   1275  C   ILE C  88       4.237  -7.720 -13.828  1.00 29.62           C  
ATOM   1276  CB  ILE C  88       4.472  -6.075 -15.725  1.00 29.62           C  
ATOM   1277  O   ILE C  88       3.025  -7.940 -13.757  1.00 29.62           O  
ATOM   1278  CG1 ILE C  88       5.492  -5.567 -16.750  1.00 29.62           C  
ATOM   1279  CG2 ILE C  88       4.298  -5.072 -14.581  1.00 29.62           C  
ATOM   1280  CD1 ILE C  88       5.008  -5.636 -18.192  1.00 29.62           C  
ATOM   1281  N   ARG C  89       4.967  -8.266 -13.074  1.00 29.48           N  
ATOM   1282  CA  ARG C  89       4.662  -8.390 -11.652  1.00 29.48           C  
ATOM   1283  C   ARG C  89       4.088  -7.090 -11.100  1.00 29.48           C  
ATOM   1284  CB  ARG C  89       5.914  -8.785 -10.866  1.00 29.48           C  
ATOM   1285  O   ARG C  89       4.811  -6.105 -10.937  1.00 29.48           O  
ATOM   1286  CG  ARG C  89       6.270 -10.259 -10.975  1.00 29.48           C  
ATOM   1287  CD  ARG C  89       7.428 -10.629 -10.058  1.00 29.48           C  
ATOM   1288  NE  ARG C  89       7.407 -12.046  -9.708  1.00 29.48           N  
ATOM   1289  NH1 ARG C  89       8.723 -11.813  -7.824  1.00 29.48           N  
ATOM   1290  NH2 ARG C  89       7.938 -13.880  -8.430  1.00 29.48           N  
ATOM   1291  CZ  ARG C  89       8.023 -12.576  -8.655  1.00 29.48           C  
ATOM   1292  N   GLN C  90       3.133  -6.490 -11.835  1.00 30.99           N  
ATOM   1293  CA  GLN C  90       2.742  -5.204 -11.265  1.00 30.99           C  
ATOM   1294  C   GLN C  90       2.364  -5.347  -9.793  1.00 30.99           C  
ATOM   1295  CB  GLN C  90       1.576  -4.601 -12.050  1.00 30.99           C  
ATOM   1296  O   GLN C  90       1.564  -4.566  -9.274  1.00 30.99           O  
ATOM   1297  CG  GLN C  90       1.545  -3.078 -12.032  1.00 30.99           C  
ATOM   1298  CD  GLN C  90       0.548  -2.499 -13.018  1.00 30.99           C  
ATOM   1299  NE2 GLN C  90      -0.606  -2.075 -12.514  1.00 30.99           N  
ATOM   1300  OE1 GLN C  90       0.813  -2.433 -14.222  1.00 30.99           O  
ATOM   1301  N   GLU C  91       2.301  -6.528  -9.305  1.00 32.19           N  
ATOM   1302  CA  GLU C  91       1.242  -6.603  -8.303  1.00 32.19           C  
ATOM   1303  C   GLU C  91       1.359  -5.467  -7.290  1.00 32.19           C  
ATOM   1304  CB  GLU C  91       1.277  -7.954  -7.584  1.00 32.19           C  
ATOM   1305  O   GLU C  91       0.355  -4.859  -6.913  1.00 32.19           O  
ATOM   1306  CG  GLU C  91      -0.031  -8.318  -6.896  1.00 32.19           C  
ATOM   1307  CD  GLU C  91      -0.021  -9.711  -6.287  1.00 32.19           C  
ATOM   1308  OE1 GLU C  91       0.292  -9.845  -5.082  1.00 32.19           O  
ATOM   1309  OE2 GLU C  91      -0.327 -10.677  -7.021  1.00 32.19           O  
ATOM   1310  N   GLU C  92       2.338  -5.590  -6.509  1.00 34.88           N  
ATOM   1311  CA  GLU C  92       2.233  -5.336  -5.075  1.00 34.88           C  
ATOM   1312  C   GLU C  92       2.207  -3.839  -4.780  1.00 34.88           C  
ATOM   1313  CB  GLU C  92       3.391  -6.000  -4.325  1.00 34.88           C  
ATOM   1314  O   GLU C  92       2.278  -3.429  -3.620  1.00 34.88           O  
ATOM   1315  CG  GLU C  92       3.040  -6.428  -2.907  1.00 34.88           C  
ATOM   1316  CD  GLU C  92       4.236  -6.943  -2.123  1.00 34.88           C  
ATOM   1317  OE1 GLU C  92       4.748  -6.210  -1.246  1.00 34.88           O  
ATOM   1318  OE2 GLU C  92       4.666  -8.088  -2.388  1.00 34.88           O  
ATOM   1319  N   VAL C  93       2.581  -3.031  -5.755  1.00 38.71           N  
ATOM   1320  CA  VAL C  93       3.008  -1.737  -5.232  1.00 38.71           C  
ATOM   1321  C   VAL C  93       1.802  -0.977  -4.686  1.00 38.71           C  
ATOM   1322  CB  VAL C  93       3.724  -0.896  -6.313  1.00 38.71           C  
ATOM   1323  O   VAL C  93       1.947   0.119  -4.139  1.00 38.71           O  
ATOM   1324  CG1 VAL C  93       4.190   0.440  -5.737  1.00 38.71           C  
ATOM   1325  CG2 VAL C  93       4.904  -1.671  -6.897  1.00 38.71           C  
ATOM   1326  N   GLN C  94       0.664  -1.383  -5.203  1.00 35.78           N  
ATOM   1327  CA  GLN C  94      -0.412  -0.443  -4.909  1.00 35.78           C  
ATOM   1328  C   GLN C  94      -0.587  -0.260  -3.404  1.00 35.78           C  
ATOM   1329  CB  GLN C  94      -1.725  -0.914  -5.537  1.00 35.78           C  
ATOM   1330  O   GLN C  94      -0.916   0.833  -2.940  1.00 35.78           O  
ATOM   1331  CG  GLN C  94      -2.697   0.214  -5.851  1.00 35.78           C  
ATOM   1332  CD  GLN C  94      -3.695  -0.154  -6.933  1.00 35.78           C  
ATOM   1333  NE2 GLN C  94      -4.978   0.037  -6.647  1.00 35.78           N  
ATOM   1334  OE1 GLN C  94      -3.315  -0.606  -8.018  1.00 35.78           O  
ATOM   1335  N   GLU C  95      -0.681  -1.433  -2.681  1.00 39.45           N  
ATOM   1336  CA  GLU C  95      -1.128  -1.332  -1.295  1.00 39.45           C  
ATOM   1337  C   GLU C  95      -0.115  -0.572  -0.443  1.00 39.45           C  
ATOM   1338  CB  GLU C  95      -1.373  -2.723  -0.705  1.00 39.45           C  
ATOM   1339  O   GLU C  95      -0.479   0.045   0.560  1.00 39.45           O  
ATOM   1340  CG  GLU C  95      -2.538  -2.781   0.272  1.00 39.45           C  
ATOM   1341  CD  GLU C  95      -2.755  -4.163   0.867  1.00 39.45           C  
ATOM   1342  OE1 GLU C  95      -2.520  -4.344   2.083  1.00 39.45           O  
ATOM   1343  OE2 GLU C  95      -3.161  -5.073   0.110  1.00 39.45           O  
ATOM   1344  N   LEU C  96       1.130  -0.550  -0.919  1.00 38.78           N  
ATOM   1345  CA  LEU C  96       2.153   0.033  -0.057  1.00 38.78           C  
ATOM   1346  C   LEU C  96       2.090   1.556  -0.093  1.00 38.78           C  
ATOM   1347  CB  LEU C  96       3.545  -0.442  -0.480  1.00 38.78           C  
ATOM   1348  O   LEU C  96       2.376   2.217   0.908  1.00 38.78           O  
ATOM   1349  CG  LEU C  96       4.605  -0.502   0.621  1.00 38.78           C  
ATOM   1350  CD1 LEU C  96       4.251  -1.581   1.639  1.00 38.78           C  
ATOM   1351  CD2 LEU C  96       5.984  -0.756   0.023  1.00 38.78           C  
ATOM   1352  N   TYR C  97       1.573   2.135  -1.201  1.00 48.75           N  
ATOM   1353  CA  TYR C  97       1.629   3.588  -1.318  1.00 48.75           C  
ATOM   1354  C   TYR C  97       0.563   4.246  -0.450  1.00 48.75           C  
ATOM   1355  CB  TYR C  97       1.451   4.017  -2.778  1.00 48.75           C  
ATOM   1356  O   TYR C  97       0.756   5.360   0.043  1.00 48.75           O  
ATOM   1357  CG  TYR C  97       2.610   3.636  -3.667  1.00 48.75           C  
ATOM   1358  CD1 TYR C  97       3.767   4.411  -3.706  1.00 48.75           C  
ATOM   1359  CD2 TYR C  97       2.549   2.503  -4.471  1.00 48.75           C  
ATOM   1360  CE1 TYR C  97       4.837   4.065  -4.526  1.00 48.75           C  
ATOM   1361  CE2 TYR C  97       3.613   2.148  -5.294  1.00 48.75           C  
ATOM   1362  OH  TYR C  97       5.806   2.586  -6.128  1.00 48.75           O  
ATOM   1363  CZ  TYR C  97       4.750   2.933  -5.314  1.00 48.75           C  
ATOM   1364  N   SER C  98      -0.520   3.496  -0.208  1.00 49.63           N  
ATOM   1365  CA  SER C  98      -1.631   4.117   0.507  1.00 49.63           C  
ATOM   1366  C   SER C  98      -1.288   4.336   1.977  1.00 49.63           C  
ATOM   1367  CB  SER C  98      -2.891   3.258   0.392  1.00 49.63           C  
ATOM   1368  O   SER C  98      -1.494   5.428   2.512  1.00 49.63           O  
ATOM   1369  OG  SER C  98      -3.978   3.868   1.065  1.00 49.63           O  
ATOM   1370  N   PRO C  99      -0.708   3.370   2.726  1.00 49.28           N  
ATOM   1371  CA  PRO C  99      -0.379   3.611   4.133  1.00 49.28           C  
ATOM   1372  C   PRO C  99       0.803   4.562   4.308  1.00 49.28           C  
ATOM   1373  CB  PRO C  99      -0.038   2.214   4.659  1.00 49.28           C  
ATOM   1374  O   PRO C  99       0.840   5.337   5.267  1.00 49.28           O  
ATOM   1375  CG  PRO C  99       0.260   1.408   3.437  1.00 49.28           C  
ATOM   1376  CD  PRO C  99      -0.414   2.055   2.262  1.00 49.28           C  
ATOM   1377  N   ILE C 100       1.729   4.515   3.369  1.00 48.06           N  
ATOM   1378  CA  ILE C 100       2.892   5.389   3.473  1.00 48.06           C  
ATOM   1379  C   ILE C 100       2.463   6.843   3.287  1.00 48.06           C  
ATOM   1380  CB  ILE C 100       3.976   5.014   2.437  1.00 48.06           C  
ATOM   1381  O   ILE C 100       2.918   7.729   4.014  1.00 48.06           O  
ATOM   1382  CG1 ILE C 100       4.457   3.576   2.665  1.00 48.06           C  
ATOM   1383  CG2 ILE C 100       5.146   6.000   2.500  1.00 48.06           C  
ATOM   1384  CD1 ILE C 100       5.113   2.943   1.446  1.00 48.06           C  
ATOM   1385  N   PHE C 101       1.644   7.016   2.410  1.00 51.22           N  
ATOM   1386  CA  PHE C 101       1.099   8.346   2.165  1.00 51.22           C  
ATOM   1387  C   PHE C 101       0.340   8.853   3.385  1.00 51.22           C  
ATOM   1388  CB  PHE C 101       0.177   8.333   0.941  1.00 51.22           C  
ATOM   1389  O   PHE C 101       0.472  10.019   3.764  1.00 51.22           O  
ATOM   1390  CG  PHE C 101      -0.170   9.705   0.429  1.00 51.22           C  
ATOM   1391  CD1 PHE C 101      -1.377  10.304   0.768  1.00 51.22           C  
ATOM   1392  CD2 PHE C 101       0.712  10.395  -0.393  1.00 51.22           C  
ATOM   1393  CE1 PHE C 101      -1.700  11.574   0.294  1.00 51.22           C  
ATOM   1394  CE2 PHE C 101       0.396  11.664  -0.869  1.00 51.22           C  
ATOM   1395  CZ  PHE C 101      -0.811  12.251  -0.525  1.00 51.22           C  
ATOM   1396  N   LEU C 102      -0.339   8.064   3.987  1.00 51.39           N  
ATOM   1397  CA  LEU C 102      -1.111   8.439   5.167  1.00 51.39           C  
ATOM   1398  C   LEU C 102      -0.193   8.713   6.353  1.00 51.39           C  
ATOM   1399  CB  LEU C 102      -2.112   7.337   5.525  1.00 51.39           C  
ATOM   1400  O   LEU C 102      -0.434   9.641   7.129  1.00 51.39           O  
ATOM   1401  CG  LEU C 102      -3.424   7.331   4.738  1.00 51.39           C  
ATOM   1402  CD1 LEU C 102      -4.482   6.520   5.479  1.00 51.39           C  
ATOM   1403  CD2 LEU C 102      -3.908   8.756   4.495  1.00 51.39           C  
ATOM   1404  N   ILE C 103       0.881   7.944   6.345  1.00 52.33           N  
ATOM   1405  CA  ILE C 103       1.836   8.116   7.435  1.00 52.33           C  
ATOM   1406  C   ILE C 103       2.577   9.441   7.267  1.00 52.33           C  
ATOM   1407  CB  ILE C 103       2.841   6.944   7.497  1.00 52.33           C  
ATOM   1408  O   ILE C 103       2.749  10.190   8.232  1.00 52.33           O  
ATOM   1409  CG1 ILE C 103       2.106   5.624   7.757  1.00 52.33           C  
ATOM   1410  CG2 ILE C 103       3.904   7.200   8.569  1.00 52.33           C  
ATOM   1411  CD1 ILE C 103       2.937   4.384   7.455  1.00 52.33           C  
ATOM   1412  N   VAL C 104       2.994   9.658   6.113  1.00 54.09           N  
ATOM   1413  CA  VAL C 104       3.711  10.900   5.843  1.00 54.09           C  
ATOM   1414  C   VAL C 104       2.792  12.093   6.100  1.00 54.09           C  
ATOM   1415  CB  VAL C 104       4.247  10.943   4.395  1.00 54.09           C  
ATOM   1416  O   VAL C 104       3.209  13.087   6.698  1.00 54.09           O  
ATOM   1417  CG1 VAL C 104       4.899  12.293   4.100  1.00 54.09           C  
ATOM   1418  CG2 VAL C 104       5.239   9.805   4.160  1.00 54.09           C  
ATOM   1419  N   ALA C 105       1.536  11.999   5.760  1.00 52.80           N  
ATOM   1420  CA  ALA C 105       0.547  13.051   5.981  1.00 52.80           C  
ATOM   1421  C   ALA C 105       0.290  13.259   7.471  1.00 52.80           C  
ATOM   1422  CB  ALA C 105      -0.757  12.716   5.261  1.00 52.80           C  
ATOM   1423  O   ALA C 105       0.170  14.395   7.934  1.00 52.80           O  
ATOM   1424  N   ALA C 106       0.273  12.187   8.211  1.00 53.60           N  
ATOM   1425  CA  ALA C 106       0.041  12.237   9.653  1.00 53.60           C  
ATOM   1426  C   ALA C 106       1.212  12.898  10.374  1.00 53.60           C  
ATOM   1427  CB  ALA C 106      -0.194  10.833  10.203  1.00 53.60           C  
ATOM   1428  O   ALA C 106       1.012  13.722  11.270  1.00 53.60           O  
ATOM   1429  N   ILE C 107       2.428  12.538  10.010  1.00 58.02           N  
ATOM   1430  CA  ILE C 107       3.627  13.107  10.616  1.00 58.02           C  
ATOM   1431  C   ILE C 107       3.678  14.609  10.346  1.00 58.02           C  
ATOM   1432  CB  ILE C 107       4.907  12.423  10.086  1.00 58.02           C  
ATOM   1433  O   ILE C 107       3.992  15.396  11.242  1.00 58.02           O  
ATOM   1434  CG1 ILE C 107       4.939  10.949  10.507  1.00 58.02           C  
ATOM   1435  CG2 ILE C 107       6.156  13.160  10.577  1.00 58.02           C  
ATOM   1436  CD1 ILE C 107       6.063  10.146   9.866  1.00 58.02           C  
ATOM   1437  N   VAL C 108       3.429  15.014   9.262  1.00 56.42           N  
ATOM   1438  CA  VAL C 108       3.432  16.426   8.895  1.00 56.42           C  
ATOM   1439  C   VAL C 108       2.364  17.170   9.694  1.00 56.42           C  
ATOM   1440  CB  VAL C 108       3.196  16.620   7.381  1.00 56.42           C  
ATOM   1441  O   VAL C 108       2.602  18.280  10.177  1.00 56.42           O  
ATOM   1442  CG1 VAL C 108       3.086  18.105   7.037  1.00 56.42           C  
ATOM   1443  CG2 VAL C 108       4.319  15.965   6.578  1.00 56.42           C  
ATOM   1444  N   PHE C 109       1.252  16.495   9.905  1.00 54.60           N  
ATOM   1445  CA  PHE C 109       0.144  17.059  10.667  1.00 54.60           C  
ATOM   1446  C   PHE C 109       0.541  17.270  12.123  1.00 54.60           C  
ATOM   1447  CB  PHE C 109      -1.085  16.149  10.584  1.00 54.60           C  
ATOM   1448  O   PHE C 109       0.276  18.328  12.698  1.00 54.60           O  
ATOM   1449  CG  PHE C 109      -2.329  16.754  11.178  1.00 54.60           C  
ATOM   1450  CD1 PHE C 109      -2.762  16.383  12.445  1.00 54.60           C  
ATOM   1451  CD2 PHE C 109      -3.066  17.693  10.468  1.00 54.60           C  
ATOM   1452  CE1 PHE C 109      -3.913  16.941  12.997  1.00 54.60           C  
ATOM   1453  CE2 PHE C 109      -4.217  18.255  11.013  1.00 54.60           C  
ATOM   1454  CZ  PHE C 109      -4.639  17.877  12.277  1.00 54.60           C  
ATOM   1455  N   ILE C 110       1.116  16.242  12.722  1.00 57.89           N  
ATOM   1456  CA  ILE C 110       1.520  16.278  14.124  1.00 57.89           C  
ATOM   1457  C   ILE C 110       2.590  17.348  14.325  1.00 57.89           C  
ATOM   1458  CB  ILE C 110       2.041  14.902  14.597  1.00 57.89           C  
ATOM   1459  O   ILE C 110       2.554  18.093  15.307  1.00 57.89           O  
ATOM   1460  CG1 ILE C 110       0.925  13.853  14.522  1.00 57.89           C  
ATOM   1461  CG2 ILE C 110       2.607  14.999  16.017  1.00 57.89           C  
ATOM   1462  CD1 ILE C 110       1.399  12.427  14.764  1.00 57.89           C  
ATOM   1463  N   THR C 111       3.580  17.387  13.457  1.00 57.92           N  
ATOM   1464  CA  THR C 111       4.632  18.395  13.523  1.00 57.92           C  
ATOM   1465  C   THR C 111       4.042  19.800  13.428  1.00 57.92           C  
ATOM   1466  CB  THR C 111       5.669  18.195  12.402  1.00 57.92           C  
ATOM   1467  O   THR C 111       4.456  20.703  14.159  1.00 57.92           O  
ATOM   1468  CG2 THR C 111       6.877  19.104  12.601  1.00 57.92           C  
ATOM   1469  OG1 THR C 111       6.106  16.830  12.402  1.00 57.92           O  
ATOM   1470  N   LEU C 112       3.081  19.897  12.602  1.00 52.58           N  
ATOM   1471  CA  LEU C 112       2.434  21.188  12.396  1.00 52.58           C  
ATOM   1472  C   LEU C 112       1.612  21.585  13.618  1.00 52.58           C  
ATOM   1473  CB  LEU C 112       1.537  21.146  11.155  1.00 52.58           C  
ATOM   1474  O   LEU C 112       1.609  22.752  14.016  1.00 52.58           O  
ATOM   1475  CG  LEU C 112       1.112  22.498  10.580  1.00 52.58           C  
ATOM   1476  CD1 LEU C 112       2.038  22.903   9.437  1.00 52.58           C  
ATOM   1477  CD2 LEU C 112      -0.337  22.448  10.109  1.00 52.58           C  
ATOM   1478  N   CYS C 113       0.877  20.627  14.190  1.00 53.98           N  
ATOM   1479  CA  CYS C 113       0.082  20.849  15.393  1.00 53.98           C  
ATOM   1480  C   CYS C 113       0.968  21.251  16.566  1.00 53.98           C  
ATOM   1481  CB  CYS C 113      -0.713  19.593  15.749  1.00 53.98           C  
ATOM   1482  O   CYS C 113       0.592  22.108  17.368  1.00 53.98           O  
ATOM   1483  SG  CYS C 113      -2.160  19.326  14.702  1.00 53.98           S  
ATOM   1484  N   PHE C 114       2.094  20.650  16.709  1.00 56.27           N  
ATOM   1485  CA  PHE C 114       3.025  20.932  17.795  1.00 56.27           C  
ATOM   1486  C   PHE C 114       3.657  22.308  17.623  1.00 56.27           C  
ATOM   1487  CB  PHE C 114       4.116  19.858  17.862  1.00 56.27           C  
ATOM   1488  O   PHE C 114       3.885  23.019  18.603  1.00 56.27           O  
ATOM   1489  CG  PHE C 114       4.515  19.486  19.264  1.00 56.27           C  
ATOM   1490  CD1 PHE C 114       5.600  20.097  19.879  1.00 56.27           C  
ATOM   1491  CD2 PHE C 114       3.803  18.522  19.968  1.00 56.27           C  
ATOM   1492  CE1 PHE C 114       5.972  19.754  21.177  1.00 56.27           C  
ATOM   1493  CE2 PHE C 114       4.169  18.174  21.266  1.00 56.27           C  
ATOM   1494  CZ  PHE C 114       5.254  18.791  21.868  1.00 56.27           C  
ATOM   1495  N   THR C 115       3.990  22.703  16.473  1.00 55.61           N  
ATOM   1496  CA  THR C 115       4.582  24.013  16.224  1.00 55.61           C  
ATOM   1497  C   THR C 115       3.582  25.125  16.525  1.00 55.61           C  
ATOM   1498  CB  THR C 115       5.069  24.138  14.768  1.00 55.61           C  
ATOM   1499  O   THR C 115       3.962  26.197  17.001  1.00 55.61           O  
ATOM   1500  CG2 THR C 115       6.127  25.227  14.634  1.00 55.61           C  
ATOM   1501  OG1 THR C 115       5.631  22.887  14.350  1.00 55.61           O  
ATOM   1502  N   LEU C 116       2.311  24.834  16.228  1.00 53.76           N  
ATOM   1503  CA  LEU C 116       1.272  25.828  16.477  1.00 53.76           C  
ATOM   1504  C   LEU C 116       1.002  25.969  17.972  1.00 53.76           C  
ATOM   1505  CB  LEU C 116      -0.019  25.448  15.747  1.00 53.76           C  
ATOM   1506  O   LEU C 116       0.685  27.060  18.449  1.00 53.76           O  
ATOM   1507  CG  LEU C 116      -0.013  25.615  14.227  1.00 53.76           C  
ATOM   1508  CD1 LEU C 116      -1.301  25.061  13.627  1.00 53.76           C  
ATOM   1509  CD2 LEU C 116       0.171  27.081  13.850  1.00 53.76           C  
ATOM   1510  N   LYS C 117       1.045  24.905  18.741  1.00 54.36           N  
ATOM   1511  CA  LYS C 117       0.832  24.941  20.185  1.00 54.36           C  
ATOM   1512  C   LYS C 117       1.956  25.697  20.888  1.00 54.36           C  
ATOM   1513  CB  LYS C 117       0.722  23.523  20.747  1.00 54.36           C  
ATOM   1514  O   LYS C 117       1.721  26.389  21.880  1.00 54.36           O  
ATOM   1515  CG  LYS C 117       0.101  23.454  22.135  1.00 54.36           C  
ATOM   1516  CD  LYS C 117      -1.408  23.261  22.062  1.00 54.36           C  
ATOM   1517  CE  LYS C 117      -2.031  23.192  23.450  1.00 54.36           C  
ATOM   1518  NZ  LYS C 117      -3.276  22.367  23.458  1.00 54.36           N  
ATOM   1519  N   ARG C 118       3.161  25.560  20.449  1.00 52.75           N  
ATOM   1520  CA  ARG C 118       4.282  26.206  21.125  1.00 52.75           C  
ATOM   1521  C   ARG C 118       4.225  27.721  20.955  1.00 52.75           C  
ATOM   1522  CB  ARG C 118       5.612  25.669  20.593  1.00 52.75           C  
ATOM   1523  O   ARG C 118       4.595  28.467  21.864  1.00 52.75           O  
ATOM   1524  CG  ARG C 118       6.117  24.437  21.327  1.00 52.75           C  
ATOM   1525  CD  ARG C 118       7.627  24.287  21.206  1.00 52.75           C  
ATOM   1526  NE  ARG C 118       7.994  23.382  20.120  1.00 52.75           N  
ATOM   1527  NH1 ARG C 118      10.261  23.439  20.562  1.00 52.75           N  
ATOM   1528  NH2 ARG C 118       9.457  22.173  18.828  1.00 52.75           N  
ATOM   1529  CZ  ARG C 118       9.236  23.000  19.839  1.00 52.75           C  
ATOM   1530  N   LYS C 119       3.713  28.142  19.831  1.00 53.82           N  
ATOM   1531  CA  LYS C 119       3.680  29.586  19.622  1.00 53.82           C  
ATOM   1532  C   LYS C 119       2.556  30.233  20.426  1.00 53.82           C  
ATOM   1533  CB  LYS C 119       3.515  29.910  18.137  1.00 53.82           C  
ATOM   1534  O   LYS C 119       2.604  31.429  20.720  1.00 53.82           O  
ATOM   1535  CG  LYS C 119       3.976  31.309  17.753  1.00 53.82           C  
ATOM   1536  CD  LYS C 119       4.001  31.495  16.242  1.00 53.82           C  
ATOM   1537  CE  LYS C 119       4.674  32.803  15.849  1.00 53.82           C  
ATOM   1538  NZ  LYS C 119       4.054  33.400  14.629  1.00 53.82           N  
ATOM   1539  N   THR C 120       1.565  29.457  20.818  1.00 48.54           N  
ATOM   1540  CA  THR C 120       0.457  30.027  21.577  1.00 48.54           C  
ATOM   1541  C   THR C 120       0.788  30.069  23.066  1.00 48.54           C  
ATOM   1542  CB  THR C 120      -0.840  29.227  21.359  1.00 48.54           C  
ATOM   1543  O   THR C 120       0.145  30.792  23.830  1.00 48.54           O  
ATOM   1544  CG2 THR C 120      -1.406  29.468  19.963  1.00 48.54           C  
ATOM   1545  OG1 THR C 120      -0.565  27.829  21.516  1.00 48.54           O  
ATOM   1546  N   GLU C 121       1.746  29.286  23.508  1.00 37.67           N  
ATOM   1547  CA  GLU C 121       2.129  29.477  24.904  1.00 37.67           C  
ATOM   1548  C   GLU C 121       3.218  30.538  25.037  1.00 37.67           C  
ATOM   1549  CB  GLU C 121       2.603  28.156  25.517  1.00 37.67           C  
ATOM   1550  O   GLU C 121       3.204  31.334  25.978  1.00 37.67           O  
ATOM   1551  CG  GLU C 121       1.717  27.649  26.644  1.00 37.67           C  
ATOM   1552  CD  GLU C 121       2.266  26.406  27.326  1.00 37.67           C  
ATOM   1553  OE1 GLU C 121       2.757  26.509  28.473  1.00 37.67           O  
ATOM   1554  OE2 GLU C 121       2.206  25.319  26.708  1.00 37.67           O  
TER    1555      GLU C 121                                                      
ENDMDL                                                                          
END                                                                             
