# Supplementary material for: AI-guided pipeline for protein–protein interaction drug discovery identifies a SARS-CoV-2 inhibitor
Source: Mol Syst Biol. 2024 Mar 11;20(4):428–57. doi: 10.1038/s44320-024-00019-8 (PMC10987651; doi:10.1038/s44320-024-00019-8)
Supplement: Supplementary file 15 — Source Data Fig. 5 [file 44320_2024_19_MOESM15_ESM.zip › Source Data Figure 5/ColabFold/E-ORF7a_764d1.result/E_ORF7a_764d1_unrelaxed_rank_4_model_3.pdb]

MODEL     1                                                                     
ATOM      1  N   MET B   1      13.993 -42.232 -37.572  1.00 29.26           N  
ATOM      2  CA  MET B   1      14.743 -41.198 -36.865  1.00 29.26           C  
ATOM      3  C   MET B   1      13.807 -40.134 -36.303  1.00 29.26           C  
ATOM      4  CB  MET B   1      15.773 -40.550 -37.793  1.00 29.26           C  
ATOM      5  O   MET B   1      14.239 -39.249 -35.562  1.00 29.26           O  
ATOM      6  CG  MET B   1      17.148 -40.388 -37.166  1.00 29.26           C  
ATOM      7  SD  MET B   1      18.477 -40.219 -38.419  1.00 29.26           S  
ATOM      8  CE  MET B   1      19.747 -39.384 -37.428  1.00 29.26           C  
ATOM      9  N   TYR B   2      12.568 -39.975 -36.828  1.00 40.53           N  
ATOM     10  CA  TYR B   2      11.477 -39.068 -36.488  1.00 40.53           C  
ATOM     11  C   TYR B   2      10.826 -39.469 -35.170  1.00 40.53           C  
ATOM     12  CB  TYR B   2      10.427 -39.048 -37.603  1.00 40.53           C  
ATOM     13  O   TYR B   2      10.015 -38.721 -34.619  1.00 40.53           O  
ATOM     14  CG  TYR B   2      10.969 -38.598 -38.939  1.00 40.53           C  
ATOM     15  CD1 TYR B   2      11.114 -37.245 -39.234  1.00 40.53           C  
ATOM     16  CD2 TYR B   2      11.336 -39.526 -39.908  1.00 40.53           C  
ATOM     17  CE1 TYR B   2      11.611 -36.826 -40.464  1.00 40.53           C  
ATOM     18  CE2 TYR B   2      11.834 -39.119 -41.141  1.00 40.53           C  
ATOM     19  OH  TYR B   2      12.461 -37.360 -42.628  1.00 40.53           O  
ATOM     20  CZ  TYR B   2      11.968 -37.769 -41.409  1.00 40.53           C  
ATOM     21  N   SER B   3      10.960 -40.777 -34.833  1.00 36.66           N  
ATOM     22  CA  SER B   3      10.307 -41.295 -33.636  1.00 36.66           C  
ATOM     23  C   SER B   3      10.893 -40.672 -32.373  1.00 36.66           C  
ATOM     24  CB  SER B   3      10.436 -42.817 -33.571  1.00 36.66           C  
ATOM     25  O   SER B   3      10.216 -40.584 -31.346  1.00 36.66           O  
ATOM     26  OG  SER B   3       9.900 -43.418 -34.737  1.00 36.66           O  
ATOM     27  N   PHE B   4      12.275 -40.363 -32.376  1.00 38.61           N  
ATOM     28  CA  PHE B   4      12.960 -39.784 -31.227  1.00 38.61           C  
ATOM     29  C   PHE B   4      12.469 -38.365 -30.963  1.00 38.61           C  
ATOM     30  CB  PHE B   4      14.476 -39.783 -31.447  1.00 38.61           C  
ATOM     31  O   PHE B   4      12.290 -37.969 -29.810  1.00 38.61           O  
ATOM     32  CG  PHE B   4      15.272 -39.563 -30.189  1.00 38.61           C  
ATOM     33  CD1 PHE B   4      15.731 -38.295 -29.853  1.00 38.61           C  
ATOM     34  CD2 PHE B   4      15.560 -40.624 -29.342  1.00 38.61           C  
ATOM     35  CE1 PHE B   4      16.468 -38.088 -28.689  1.00 38.61           C  
ATOM     36  CE2 PHE B   4      16.296 -40.426 -28.177  1.00 38.61           C  
ATOM     37  CZ  PHE B   4      16.750 -39.157 -27.853  1.00 38.61           C  
ATOM     38  N   VAL B   5      12.242 -37.600 -32.072  1.00 44.23           N  
ATOM     39  CA  VAL B   5      11.801 -36.213 -31.979  1.00 44.23           C  
ATOM     40  C   VAL B   5      10.437 -36.148 -31.295  1.00 44.23           C  
ATOM     41  CB  VAL B   5      11.731 -35.545 -33.371  1.00 44.23           C  
ATOM     42  O   VAL B   5      10.180 -35.248 -30.493  1.00 44.23           O  
ATOM     43  CG1 VAL B   5      11.285 -34.089 -33.249  1.00 44.23           C  
ATOM     44  CG2 VAL B   5      13.084 -35.636 -34.074  1.00 44.23           C  
ATOM     45  N   SER B   6       9.650 -37.228 -31.579  1.00 39.78           N  
ATOM     46  CA  SER B   6       8.268 -37.205 -31.114  1.00 39.78           C  
ATOM     47  C   SER B   6       8.186 -37.450 -29.611  1.00 39.78           C  
ATOM     48  CB  SER B   6       7.435 -38.252 -31.854  1.00 39.78           C  
ATOM     49  O   SER B   6       7.378 -36.828 -28.918  1.00 39.78           O  
ATOM     50  OG  SER B   6       6.096 -38.251 -31.390  1.00 39.78           O  
ATOM     51  N   GLU B   7       9.162 -38.257 -29.111  1.00 45.49           N  
ATOM     52  CA  GLU B   7       9.146 -38.553 -27.681  1.00 45.49           C  
ATOM     53  C   GLU B   7       9.550 -37.331 -26.860  1.00 45.49           C  
ATOM     54  CB  GLU B   7      10.073 -39.729 -27.365  1.00 45.49           C  
ATOM     55  O   GLU B   7       8.952 -37.050 -25.820  1.00 45.49           O  
ATOM     56  CG  GLU B   7       9.385 -41.086 -27.422  1.00 45.49           C  
ATOM     57  CD  GLU B   7      10.226 -42.209 -26.836  1.00 45.49           C  
ATOM     58  OE1 GLU B   7       9.993 -42.595 -25.667  1.00 45.49           O  
ATOM     59  OE2 GLU B   7      11.124 -42.707 -27.550  1.00 45.49           O  
ATOM     60  N   GLU B   8      10.647 -36.597 -27.398  1.00 49.75           N  
ATOM     61  CA  GLU B   8      11.130 -35.397 -26.721  1.00 49.75           C  
ATOM     62  C   GLU B   8      10.086 -34.284 -26.760  1.00 49.75           C  
ATOM     63  CB  GLU B   8      12.438 -34.913 -27.352  1.00 49.75           C  
ATOM     64  O   GLU B   8       9.874 -33.590 -25.763  1.00 49.75           O  
ATOM     65  CG  GLU B   8      13.555 -34.674 -26.346  1.00 49.75           C  
ATOM     66  CD  GLU B   8      14.896 -34.380 -26.998  1.00 49.75           C  
ATOM     67  OE1 GLU B   8      15.248 -33.188 -27.153  1.00 49.75           O  
ATOM     68  OE2 GLU B   8      15.601 -35.349 -27.358  1.00 49.75           O  
ATOM     69  N   THR B   9       9.433 -34.245 -27.953  1.00 49.18           N  
ATOM     70  CA  THR B   9       8.405 -33.228 -28.143  1.00 49.18           C  
ATOM     71  C   THR B   9       7.210 -33.489 -27.230  1.00 49.18           C  
ATOM     72  CB  THR B   9       7.934 -33.176 -29.608  1.00 49.18           C  
ATOM     73  O   THR B   9       6.568 -32.550 -26.755  1.00 49.18           O  
ATOM     74  CG2 THR B   9       8.896 -32.363 -30.467  1.00 49.18           C  
ATOM     75  OG1 THR B   9       7.857 -34.510 -30.126  1.00 49.18           O  
ATOM     76  N   GLY B  10       7.003 -34.832 -27.033  1.00 49.31           N  
ATOM     77  CA  GLY B  10       5.879 -35.208 -26.191  1.00 49.31           C  
ATOM     78  C   GLY B  10       6.042 -34.769 -24.748  1.00 49.31           C  
ATOM     79  O   GLY B  10       5.100 -34.257 -24.139  1.00 49.31           O  
ATOM     80  N   THR B  11       7.245 -34.904 -24.202  1.00 54.45           N  
ATOM     81  CA  THR B  11       7.528 -34.522 -22.823  1.00 54.45           C  
ATOM     82  C   THR B  11       7.509 -33.004 -22.667  1.00 54.45           C  
ATOM     83  CB  THR B  11       8.890 -35.071 -22.360  1.00 54.45           C  
ATOM     84  O   THR B  11       7.029 -32.485 -21.658  1.00 54.45           O  
ATOM     85  CG2 THR B  11       8.743 -35.916 -21.099  1.00 54.45           C  
ATOM     86  OG1 THR B  11       9.452 -35.880 -23.401  1.00 54.45           O  
ATOM     87  N   LEU B  12       7.987 -32.382 -23.736  1.00 54.48           N  
ATOM     88  CA  LEU B  12       7.996 -30.924 -23.719  1.00 54.48           C  
ATOM     89  C   LEU B  12       6.574 -30.372 -23.710  1.00 54.48           C  
ATOM     90  CB  LEU B  12       8.761 -30.377 -24.927  1.00 54.48           C  
ATOM     91  O   LEU B  12       6.280 -29.412 -22.994  1.00 54.48           O  
ATOM     92  CG  LEU B  12      10.076 -29.656 -24.627  1.00 54.48           C  
ATOM     93  CD1 LEU B  12      11.109 -29.968 -25.704  1.00 54.48           C  
ATOM     94  CD2 LEU B  12       9.848 -28.152 -24.517  1.00 54.48           C  
ATOM     95  N   ILE B  13       5.754 -31.032 -24.460  1.00 56.49           N  
ATOM     96  CA  ILE B  13       4.357 -30.621 -24.545  1.00 56.49           C  
ATOM     97  C   ILE B  13       3.678 -30.818 -23.192  1.00 56.49           C  
ATOM     98  CB  ILE B  13       3.603 -31.405 -25.643  1.00 56.49           C  
ATOM     99  O   ILE B  13       2.946 -29.943 -22.724  1.00 56.49           O  
ATOM    100  CG1 ILE B  13       4.062 -30.952 -27.033  1.00 56.49           C  
ATOM    101  CG2 ILE B  13       2.089 -31.236 -25.483  1.00 56.49           C  
ATOM    102  CD1 ILE B  13       4.129 -32.075 -28.059  1.00 56.49           C  
ATOM    103  N   VAL B  14       3.955 -31.955 -22.579  1.00 57.79           N  
ATOM    104  CA  VAL B  14       3.339 -32.279 -21.296  1.00 57.79           C  
ATOM    105  C   VAL B  14       3.828 -31.305 -20.227  1.00 57.79           C  
ATOM    106  CB  VAL B  14       3.643 -33.734 -20.872  1.00 57.79           C  
ATOM    107  O   VAL B  14       3.038 -30.816 -19.415  1.00 57.79           O  
ATOM    108  CG1 VAL B  14       3.129 -34.003 -19.459  1.00 57.79           C  
ATOM    109  CG2 VAL B  14       3.028 -34.718 -21.865  1.00 57.79           C  
ATOM    110  N   ASN B  15       5.041 -30.962 -20.270  1.00 59.97           N  
ATOM    111  CA  ASN B  15       5.621 -30.023 -19.315  1.00 59.97           C  
ATOM    112  C   ASN B  15       5.060 -28.616 -19.501  1.00 59.97           C  
ATOM    113  CB  ASN B  15       7.146 -30.008 -19.436  1.00 59.97           C  
ATOM    114  O   ASN B  15       4.789 -27.917 -18.524  1.00 59.97           O  
ATOM    115  CG  ASN B  15       7.829 -29.578 -18.153  1.00 59.97           C  
ATOM    116  ND2 ASN B  15       8.993 -28.953 -18.282  1.00 59.97           N  
ATOM    117  OD1 ASN B  15       7.316 -29.806 -17.055  1.00 59.97           O  
ATOM    118  N   SER B  16       4.911 -28.348 -20.710  1.00 59.08           N  
ATOM    119  CA  SER B  16       4.346 -27.038 -21.020  1.00 59.08           C  
ATOM    120  C   SER B  16       2.914 -26.919 -20.509  1.00 59.08           C  
ATOM    121  CB  SER B  16       4.382 -26.781 -22.527  1.00 59.08           C  
ATOM    122  O   SER B  16       2.535 -25.892 -19.942  1.00 59.08           O  
ATOM    123  OG  SER B  16       3.942 -25.467 -22.823  1.00 59.08           O  
ATOM    124  N   VAL B  17       2.134 -27.952 -20.654  1.00 59.93           N  
ATOM    125  CA  VAL B  17       0.742 -27.981 -20.218  1.00 59.93           C  
ATOM    126  C   VAL B  17       0.675 -27.899 -18.695  1.00 59.93           C  
ATOM    127  CB  VAL B  17       0.018 -29.252 -20.716  1.00 59.93           C  
ATOM    128  O   VAL B  17      -0.149 -27.166 -18.143  1.00 59.93           O  
ATOM    129  CG1 VAL B  17      -1.384 -29.345 -20.116  1.00 59.93           C  
ATOM    130  CG2 VAL B  17      -0.048 -29.265 -22.242  1.00 59.93           C  
ATOM    131  N   LEU B  18       1.544 -28.525 -18.010  1.00 62.80           N  
ATOM    132  CA  LEU B  18       1.586 -28.514 -16.552  1.00 62.80           C  
ATOM    133  C   LEU B  18       1.986 -27.138 -16.029  1.00 62.80           C  
ATOM    134  CB  LEU B  18       2.564 -29.573 -16.035  1.00 62.80           C  
ATOM    135  O   LEU B  18       1.415 -26.650 -15.051  1.00 62.80           O  
ATOM    136  CG  LEU B  18       2.077 -31.022 -16.077  1.00 62.80           C  
ATOM    137  CD1 LEU B  18       3.213 -31.973 -15.712  1.00 62.80           C  
ATOM    138  CD2 LEU B  18       0.890 -31.215 -15.141  1.00 62.80           C  
ATOM    139  N   LEU B  19       2.862 -26.549 -16.698  1.00 58.83           N  
ATOM    140  CA  LEU B  19       3.304 -25.207 -16.337  1.00 58.83           C  
ATOM    141  C   LEU B  19       2.186 -24.192 -16.545  1.00 58.83           C  
ATOM    142  CB  LEU B  19       4.532 -24.808 -17.159  1.00 58.83           C  
ATOM    143  O   LEU B  19       2.000 -23.289 -15.725  1.00 58.83           O  
ATOM    144  CG  LEU B  19       5.870 -25.397 -16.711  1.00 58.83           C  
ATOM    145  CD1 LEU B  19       6.975 -25.006 -17.686  1.00 58.83           C  
ATOM    146  CD2 LEU B  19       6.210 -24.938 -15.297  1.00 58.83           C  
ATOM    147  N   PHE B  20       1.499 -24.355 -17.575  1.00 59.70           N  
ATOM    148  CA  PHE B  20       0.362 -23.490 -17.867  1.00 59.70           C  
ATOM    149  C   PHE B  20      -0.703 -23.612 -16.784  1.00 59.70           C  
ATOM    150  CB  PHE B  20      -0.237 -23.830 -19.235  1.00 59.70           C  
ATOM    151  O   PHE B  20      -1.251 -22.607 -16.328  1.00 59.70           O  
ATOM    152  CG  PHE B  20      -1.169 -22.776 -19.768  1.00 59.70           C  
ATOM    153  CD1 PHE B  20      -2.545 -22.908 -19.626  1.00 59.70           C  
ATOM    154  CD2 PHE B  20      -0.669 -21.652 -20.413  1.00 59.70           C  
ATOM    155  CE1 PHE B  20      -3.410 -21.934 -20.118  1.00 59.70           C  
ATOM    156  CE2 PHE B  20      -1.528 -20.674 -20.908  1.00 59.70           C  
ATOM    157  CZ  PHE B  20      -2.898 -20.818 -20.761  1.00 59.70           C  
ATOM    158  N   LEU B  21      -0.970 -24.748 -16.390  1.00 61.98           N  
ATOM    159  CA  LEU B  21      -1.947 -24.999 -15.337  1.00 61.98           C  
ATOM    160  C   LEU B  21      -1.497 -24.379 -14.018  1.00 61.98           C  
ATOM    161  CB  LEU B  21      -2.169 -26.503 -15.158  1.00 61.98           C  
ATOM    162  O   LEU B  21      -2.297 -23.760 -13.313  1.00 61.98           O  
ATOM    163  CG  LEU B  21      -3.491 -26.922 -14.514  1.00 61.98           C  
ATOM    164  CD1 LEU B  21      -4.515 -27.274 -15.587  1.00 61.98           C  
ATOM    165  CD2 LEU B  21      -3.276 -28.097 -13.566  1.00 61.98           C  
ATOM    166  N   ALA B  22      -0.293 -24.480 -13.701  1.00 57.06           N  
ATOM    167  CA  ALA B  22       0.269 -23.904 -12.482  1.00 57.06           C  
ATOM    168  C   ALA B  22       0.199 -22.380 -12.513  1.00 57.06           C  
ATOM    169  CB  ALA B  22       1.713 -24.364 -12.294  1.00 57.06           C  
ATOM    170  O   ALA B  22      -0.101 -21.746 -11.499  1.00 57.06           O  
ATOM    171  N   PHE B  23       0.400 -21.854 -13.639  1.00 61.45           N  
ATOM    172  CA  PHE B  23       0.327 -20.411 -13.838  1.00 61.45           C  
ATOM    173  C   PHE B  23      -1.091 -19.904 -13.606  1.00 61.45           C  
ATOM    174  CB  PHE B  23       0.794 -20.037 -15.248  1.00 61.45           C  
ATOM    175  O   PHE B  23      -1.291 -18.883 -12.945  1.00 61.45           O  
ATOM    176  CG  PHE B  23       0.837 -18.554 -15.501  1.00 61.45           C  
ATOM    177  CD1 PHE B  23      -0.144 -17.937 -16.267  1.00 61.45           C  
ATOM    178  CD2 PHE B  23       1.859 -17.777 -14.971  1.00 61.45           C  
ATOM    179  CE1 PHE B  23      -0.107 -16.565 -16.502  1.00 61.45           C  
ATOM    180  CE2 PHE B  23       1.902 -16.405 -15.201  1.00 61.45           C  
ATOM    181  CZ  PHE B  23       0.919 -15.801 -15.968  1.00 61.45           C  
ATOM    182  N   VAL B  24      -2.041 -20.600 -14.056  1.00 60.78           N  
ATOM    183  CA  VAL B  24      -3.443 -20.225 -13.909  1.00 60.78           C  
ATOM    184  C   VAL B  24      -3.826 -20.227 -12.431  1.00 60.78           C  
ATOM    185  CB  VAL B  24      -4.371 -21.174 -14.701  1.00 60.78           C  
ATOM    186  O   VAL B  24      -4.474 -19.294 -11.950  1.00 60.78           O  
ATOM    187  CG1 VAL B  24      -5.838 -20.869 -14.402  1.00 60.78           C  
ATOM    188  CG2 VAL B  24      -4.093 -21.064 -16.199  1.00 60.78           C  
ATOM    189  N   VAL B  25      -3.407 -21.187 -11.768  1.00 61.73           N  
ATOM    190  CA  VAL B  25      -3.711 -21.301 -10.346  1.00 61.73           C  
ATOM    191  C   VAL B  25      -3.044 -20.160  -9.581  1.00 61.73           C  
ATOM    192  CB  VAL B  25      -3.256 -22.663  -9.775  1.00 61.73           C  
ATOM    193  O   VAL B  25      -3.652 -19.562  -8.690  1.00 61.73           O  
ATOM    194  CG1 VAL B  25      -3.524 -22.736  -8.273  1.00 61.73           C  
ATOM    195  CG2 VAL B  25      -3.959 -23.807 -10.503  1.00 61.73           C  
ATOM    196  N   PHE B  26      -1.869 -19.896  -9.971  1.00 58.65           N  
ATOM    197  CA  PHE B  26      -1.120 -18.810  -9.350  1.00 58.65           C  
ATOM    198  C   PHE B  26      -1.820 -17.474  -9.571  1.00 58.65           C  
ATOM    199  CB  PHE B  26       0.307 -18.753  -9.904  1.00 58.65           C  
ATOM    200  O   PHE B  26      -1.940 -16.669  -8.645  1.00 58.65           O  
ATOM    201  CG  PHE B  26       1.188 -17.750  -9.210  1.00 58.65           C  
ATOM    202  CD1 PHE B  26       1.409 -16.495  -9.766  1.00 58.65           C  
ATOM    203  CD2 PHE B  26       1.796 -18.062  -8.001  1.00 58.65           C  
ATOM    204  CE1 PHE B  26       2.224 -15.565  -9.125  1.00 58.65           C  
ATOM    205  CE2 PHE B  26       2.612 -17.137  -7.355  1.00 58.65           C  
ATOM    206  CZ  PHE B  26       2.826 -15.890  -7.920  1.00 58.65           C  
ATOM    207  N   LEU B  27      -2.308 -17.223 -10.730  1.00 56.68           N  
ATOM    208  CA  LEU B  27      -3.029 -16.001 -11.069  1.00 56.68           C  
ATOM    209  C   LEU B  27      -4.318 -15.888 -10.261  1.00 56.68           C  
ATOM    210  CB  LEU B  27      -3.346 -15.964 -12.566  1.00 56.68           C  
ATOM    211  O   LEU B  27      -4.657 -14.808  -9.773  1.00 56.68           O  
ATOM    212  CG  LEU B  27      -2.179 -15.632 -13.498  1.00 56.68           C  
ATOM    213  CD1 LEU B  27      -2.658 -15.570 -14.945  1.00 56.68           C  
ATOM    214  CD2 LEU B  27      -1.524 -14.317 -13.089  1.00 56.68           C  
ATOM    215  N   LEU B  28      -4.959 -16.966 -10.131  1.00 58.46           N  
ATOM    216  CA  LEU B  28      -6.208 -16.988  -9.379  1.00 58.46           C  
ATOM    217  C   LEU B  28      -5.971 -16.616  -7.919  1.00 58.46           C  
ATOM    218  CB  LEU B  28      -6.862 -18.369  -9.466  1.00 58.46           C  
ATOM    219  O   LEU B  28      -6.728 -15.831  -7.343  1.00 58.46           O  
ATOM    220  CG  LEU B  28      -7.557 -18.709 -10.786  1.00 58.46           C  
ATOM    221  CD1 LEU B  28      -8.138 -20.117 -10.732  1.00 58.46           C  
ATOM    222  CD2 LEU B  28      -8.646 -17.687 -11.095  1.00 58.46           C  
ATOM    223  N   VAL B  29      -4.930 -17.153  -7.402  1.00 59.34           N  
ATOM    224  CA  VAL B  29      -4.610 -16.924  -5.997  1.00 59.34           C  
ATOM    225  C   VAL B  29      -4.209 -15.466  -5.788  1.00 59.34           C  
ATOM    226  CB  VAL B  29      -3.481 -17.862  -5.512  1.00 59.34           C  
ATOM    227  O   VAL B  29      -4.637 -14.830  -4.822  1.00 59.34           O  
ATOM    228  CG1 VAL B  29      -3.086 -17.531  -4.074  1.00 59.34           C  
ATOM    229  CG2 VAL B  29      -3.914 -19.322  -5.629  1.00 59.34           C  
ATOM    230  N   THR B  30      -3.464 -14.970  -6.698  1.00 56.45           N  
ATOM    231  CA  THR B  30      -3.024 -13.582  -6.612  1.00 56.45           C  
ATOM    232  C   THR B  30      -4.211 -12.630  -6.719  1.00 56.45           C  
ATOM    233  CB  THR B  30      -1.998 -13.253  -7.713  1.00 56.45           C  
ATOM    234  O   THR B  30      -4.309 -11.663  -5.960  1.00 56.45           O  
ATOM    235  CG2 THR B  30      -1.356 -11.889  -7.477  1.00 56.45           C  
ATOM    236  OG1 THR B  30      -0.974 -14.256  -7.719  1.00 56.45           O  
ATOM    237  N   LEU B  31      -5.066 -13.000  -7.578  1.00 56.57           N  
ATOM    238  CA  LEU B  31      -6.262 -12.182  -7.746  1.00 56.57           C  
ATOM    239  C   LEU B  31      -7.116 -12.202  -6.483  1.00 56.57           C  
ATOM    240  CB  LEU B  31      -7.085 -12.674  -8.940  1.00 56.57           C  
ATOM    241  O   LEU B  31      -7.672 -11.174  -6.088  1.00 56.57           O  
ATOM    242  CG  LEU B  31      -6.589 -12.254 -10.324  1.00 56.57           C  
ATOM    243  CD1 LEU B  31      -7.371 -12.983 -11.411  1.00 56.57           C  
ATOM    244  CD2 LEU B  31      -6.703 -10.743 -10.498  1.00 56.57           C  
ATOM    245  N   ALA B  32      -7.140 -13.309  -5.916  1.00 54.27           N  
ATOM    246  CA  ALA B  32      -7.907 -13.452  -4.682  1.00 54.27           C  
ATOM    247  C   ALA B  32      -7.305 -12.610  -3.561  1.00 54.27           C  
ATOM    248  CB  ALA B  32      -7.973 -14.919  -4.264  1.00 54.27           C  
ATOM    249  O   ALA B  32      -8.030 -11.941  -2.821  1.00 54.27           O  
ATOM    250  N   ILE B  33      -6.061 -12.603  -3.488  1.00 54.21           N  
ATOM    251  CA  ILE B  33      -5.358 -11.872  -2.439  1.00 54.21           C  
ATOM    252  C   ILE B  33      -5.528 -10.370  -2.654  1.00 54.21           C  
ATOM    253  CB  ILE B  33      -3.859 -12.242  -2.401  1.00 54.21           C  
ATOM    254  O   ILE B  33      -5.780  -9.625  -1.704  1.00 54.21           O  
ATOM    255  CG1 ILE B  33      -3.683 -13.727  -2.059  1.00 54.21           C  
ATOM    256  CG2 ILE B  33      -3.110 -11.358  -1.399  1.00 54.21           C  
ATOM    257  CD1 ILE B  33      -2.267 -14.246  -2.266  1.00 54.21           C  
ATOM    258  N   LEU B  34      -5.453 -10.116  -3.893  1.00 52.65           N  
ATOM    259  CA  LEU B  34      -5.600  -8.702  -4.219  1.00 52.65           C  
ATOM    260  C   LEU B  34      -7.001  -8.208  -3.876  1.00 52.65           C  
ATOM    261  CB  LEU B  34      -5.310  -8.461  -5.703  1.00 52.65           C  
ATOM    262  O   LEU B  34      -7.162  -7.115  -3.327  1.00 52.65           O  
ATOM    263  CG  LEU B  34      -5.180  -7.001  -6.140  1.00 52.65           C  
ATOM    264  CD1 LEU B  34      -3.942  -6.368  -5.513  1.00 52.65           C  
ATOM    265  CD2 LEU B  34      -5.127  -6.901  -7.660  1.00 52.65           C  
ATOM    266  N   THR B  35      -7.923  -8.961  -4.178  1.00 54.11           N  
ATOM    267  CA  THR B  35      -9.303  -8.625  -3.843  1.00 54.11           C  
ATOM    268  C   THR B  35      -9.478  -8.499  -2.333  1.00 54.11           C  
ATOM    269  CB  THR B  35     -10.283  -9.679  -4.391  1.00 54.11           C  
ATOM    270  O   THR B  35     -10.187  -7.611  -1.856  1.00 54.11           O  
ATOM    271  CG2 THR B  35     -11.057  -9.139  -5.589  1.00 54.11           C  
ATOM    272  OG1 THR B  35      -9.548 -10.841  -4.795  1.00 54.11           O  
ATOM    273  N   ALA B  36      -8.841  -9.363  -1.705  1.00 50.71           N  
ATOM    274  CA  ALA B  36      -8.926  -9.348  -0.247  1.00 50.71           C  
ATOM    275  C   ALA B  36      -8.287  -8.087   0.327  1.00 50.71           C  
ATOM    276  CB  ALA B  36      -8.260 -10.591   0.337  1.00 50.71           C  
ATOM    277  O   ALA B  36      -8.822  -7.481   1.258  1.00 50.71           O  
ATOM    278  N   LEU B  37      -7.183  -7.755  -0.205  1.00 49.31           N  
ATOM    279  CA  LEU B  37      -6.479  -6.566   0.263  1.00 49.31           C  
ATOM    280  C   LEU B  37      -7.302  -5.309   0.002  1.00 49.31           C  
ATOM    281  CB  LEU B  37      -5.114  -6.448  -0.420  1.00 49.31           C  
ATOM    282  O   LEU B  37      -7.322  -4.393   0.827  1.00 49.31           O  
ATOM    283  CG  LEU B  37      -4.036  -7.428   0.046  1.00 49.31           C  
ATOM    284  CD1 LEU B  37      -2.803  -7.323  -0.846  1.00 49.31           C  
ATOM    285  CD2 LEU B  37      -3.670  -7.167   1.504  1.00 49.31           C  
ATOM    286  N   ARG B  38      -7.869  -5.390  -1.209  1.00 50.67           N  
ATOM    287  CA  ARG B  38      -8.739  -4.267  -1.546  1.00 50.67           C  
ATOM    288  C   ARG B  38      -9.885  -4.144  -0.549  1.00 50.67           C  
ATOM    289  CB  ARG B  38      -9.293  -4.423  -2.964  1.00 50.67           C  
ATOM    290  O   ARG B  38     -10.245  -3.037  -0.142  1.00 50.67           O  
ATOM    291  CG  ARG B  38      -8.499  -3.671  -4.021  1.00 50.67           C  
ATOM    292  CD  ARG B  38      -9.293  -3.504  -5.310  1.00 50.67           C  
ATOM    293  NE  ARG B  38      -8.435  -3.597  -6.487  1.00 50.67           N  
ATOM    294  NH1 ARG B  38     -10.103  -3.079  -7.999  1.00 50.67           N  
ATOM    295  NH2 ARG B  38      -7.974  -3.504  -8.735  1.00 50.67           N  
ATOM    296  CZ  ARG B  38      -8.840  -3.393  -7.738  1.00 50.67           C  
ATOM    297  N   LEU B  39     -10.419  -5.243  -0.231  1.00 50.90           N  
ATOM    298  CA  LEU B  39     -11.511  -5.271   0.736  1.00 50.90           C  
ATOM    299  C   LEU B  39     -11.032  -4.812   2.110  1.00 50.90           C  
ATOM    300  CB  LEU B  39     -12.105  -6.678   0.833  1.00 50.90           C  
ATOM    301  O   LEU B  39     -11.737  -4.077   2.804  1.00 50.90           O  
ATOM    302  CG  LEU B  39     -13.542  -6.773   1.349  1.00 50.90           C  
ATOM    303  CD1 LEU B  39     -14.510  -6.968   0.187  1.00 50.90           C  
ATOM    304  CD2 LEU B  39     -13.674  -7.908   2.359  1.00 50.90           C  
ATOM    305  N   CYS B  40      -9.846  -5.234   2.461  1.00 48.00           N  
ATOM    306  CA  CYS B  40      -9.279  -4.865   3.753  1.00 48.00           C  
ATOM    307  C   CYS B  40      -8.997  -3.368   3.816  1.00 48.00           C  
ATOM    308  CB  CYS B  40      -7.994  -5.647   4.018  1.00 48.00           C  
ATOM    309  O   CYS B  40      -9.280  -2.721   4.826  1.00 48.00           O  
ATOM    310  SG  CYS B  40      -7.371  -5.476   5.705  1.00 48.00           S  
ATOM    311  N   ALA B  41      -8.461  -2.899   2.834  1.00 46.16           N  
ATOM    312  CA  ALA B  41      -8.172  -1.469   2.768  1.00 46.16           C  
ATOM    313  C   ALA B  41      -9.452  -0.645   2.867  1.00 46.16           C  
ATOM    314  CB  ALA B  41      -7.427  -1.136   1.478  1.00 46.16           C  
ATOM    315  O   ALA B  41      -9.469   0.413   3.500  1.00 46.16           O  
ATOM    316  N   TYR B  42     -10.428  -1.107   2.238  1.00 46.63           N  
ATOM    317  CA  TYR B  42     -11.740  -0.474   2.314  1.00 46.63           C  
ATOM    318  C   TYR B  42     -12.266  -0.480   3.745  1.00 46.63           C  
ATOM    319  CB  TYR B  42     -12.734  -1.184   1.390  1.00 46.63           C  
ATOM    320  O   TYR B  42     -12.848   0.506   4.203  1.00 46.63           O  
ATOM    321  CG  TYR B  42     -12.618  -0.772  -0.057  1.00 46.63           C  
ATOM    322  CD1 TYR B  42     -13.115   0.454  -0.494  1.00 46.63           C  
ATOM    323  CD2 TYR B  42     -12.013  -1.607  -0.991  1.00 46.63           C  
ATOM    324  CE1 TYR B  42     -13.012   0.838  -1.827  1.00 46.63           C  
ATOM    325  CE2 TYR B  42     -11.905  -1.233  -2.326  1.00 46.63           C  
ATOM    326  OH  TYR B  42     -12.302   0.364  -4.055  1.00 46.63           O  
ATOM    327  CZ  TYR B  42     -12.406  -0.011  -2.734  1.00 46.63           C  
ATOM    328  N   CYS B  43     -12.107  -1.615   4.293  1.00 46.25           N  
ATOM    329  CA  CYS B  43     -12.573  -1.765   5.666  1.00 46.25           C  
ATOM    330  C   CYS B  43     -11.778  -0.873   6.613  1.00 46.25           C  
ATOM    331  CB  CYS B  43     -12.464  -3.222   6.113  1.00 46.25           C  
ATOM    332  O   CYS B  43     -12.345  -0.264   7.522  1.00 46.25           O  
ATOM    333  SG  CYS B  43     -13.723  -4.300   5.394  1.00 46.25           S  
ATOM    334  N   CYS B  44     -10.436  -0.912   6.464  1.00 43.08           N  
ATOM    335  CA  CYS B  44      -9.587  -0.079   7.308  1.00 43.08           C  
ATOM    336  C   CYS B  44      -9.899   1.399   7.106  1.00 43.08           C  
ATOM    337  CB  CYS B  44      -8.111  -0.343   7.011  1.00 43.08           C  
ATOM    338  O   CYS B  44      -9.865   2.180   8.057  1.00 43.08           O  
ATOM    339  SG  CYS B  44      -7.533  -1.960   7.573  1.00 43.08           S  
ATOM    340  N   ASN B  45     -10.102   1.766   5.866  1.00 37.82           N  
ATOM    341  CA  ASN B  45     -10.492   3.134   5.539  1.00 37.82           C  
ATOM    342  C   ASN B  45     -11.779   3.535   6.254  1.00 37.82           C  
ATOM    343  CB  ASN B  45     -10.651   3.300   4.027  1.00 37.82           C  
ATOM    344  O   ASN B  45     -11.910   4.670   6.716  1.00 37.82           O  
ATOM    345  CG  ASN B  45      -9.527   4.106   3.406  1.00 37.82           C  
ATOM    346  ND2 ASN B  45      -8.669   3.438   2.644  1.00 37.82           N  
ATOM    347  OD1 ASN B  45      -9.429   5.318   3.611  1.00 37.82           O  
ATOM    348  N   ILE B  46     -12.738   2.639   6.241  1.00 41.93           N  
ATOM    349  CA  ILE B  46     -14.004   2.868   6.928  1.00 41.93           C  
ATOM    350  C   ILE B  46     -13.753   3.062   8.422  1.00 41.93           C  
ATOM    351  CB  ILE B  46     -14.992   1.702   6.698  1.00 41.93           C  
ATOM    352  O   ILE B  46     -14.357   3.934   9.052  1.00 41.93           O  
ATOM    353  CG1 ILE B  46     -15.836   1.957   5.444  1.00 41.93           C  
ATOM    354  CG2 ILE B  46     -15.883   1.499   7.927  1.00 41.93           C  
ATOM    355  CD1 ILE B  46     -16.230   0.691   4.696  1.00 41.93           C  
ATOM    356  N   VAL B  47     -12.940   2.141   8.994  1.00 38.96           N  
ATOM    357  CA  VAL B  47     -12.623   2.205  10.417  1.00 38.96           C  
ATOM    358  C   VAL B  47     -11.836   3.479  10.714  1.00 38.96           C  
ATOM    359  CB  VAL B  47     -11.825   0.965  10.877  1.00 38.96           C  
ATOM    360  O   VAL B  47     -12.068   4.136  11.731  1.00 38.96           O  
ATOM    361  CG1 VAL B  47     -11.719   0.926  12.401  1.00 38.96           C  
ATOM    362  CG2 VAL B  47     -12.475  -0.313  10.351  1.00 38.96           C  
ATOM    363  N   ASN B  48     -10.839   3.708   9.859  1.00 34.08           N  
ATOM    364  CA  ASN B  48     -10.034   4.916  10.006  1.00 34.08           C  
ATOM    365  C   ASN B  48     -10.893   6.175   9.927  1.00 34.08           C  
ATOM    366  CB  ASN B  48      -8.931   4.958   8.946  1.00 34.08           C  
ATOM    367  O   ASN B  48     -10.688   7.120  10.691  1.00 34.08           O  
ATOM    368  CG  ASN B  48      -7.653   5.592   9.458  1.00 34.08           C  
ATOM    369  ND2 ASN B  48      -6.532   5.256   8.831  1.00 34.08           N  
ATOM    370  OD1 ASN B  48      -7.673   6.376  10.410  1.00 34.08           O  
ATOM    371  N   VAL B  49     -11.756   6.254   8.918  1.00 35.28           N  
ATOM    372  CA  VAL B  49     -12.687   7.369   8.778  1.00 35.28           C  
ATOM    373  C   VAL B  49     -13.614   7.423   9.990  1.00 35.28           C  
ATOM    374  CB  VAL B  49     -13.515   7.258   7.478  1.00 35.28           C  
ATOM    375  O   VAL B  49     -13.985   8.506  10.448  1.00 35.28           O  
ATOM    376  CG1 VAL B  49     -14.483   8.433   7.353  1.00 35.28           C  
ATOM    377  CG2 VAL B  49     -12.592   7.190   6.263  1.00 35.28           C  
ATOM    378  N   SER B  50     -14.148   6.283  10.408  1.00 35.00           N  
ATOM    379  CA  SER B  50     -14.996   6.224  11.595  1.00 35.00           C  
ATOM    380  C   SER B  50     -14.246   6.701  12.834  1.00 35.00           C  
ATOM    381  CB  SER B  50     -15.511   4.802  11.816  1.00 35.00           C  
ATOM    382  O   SER B  50     -14.827   7.350  13.706  1.00 35.00           O  
ATOM    383  OG  SER B  50     -16.385   4.414  10.770  1.00 35.00           O  
ATOM    384  N   LEU B  51     -12.992   6.247  12.973  1.00 29.12           N  
ATOM    385  CA  LEU B  51     -12.175   6.621  14.122  1.00 29.12           C  
ATOM    386  C   LEU B  51     -11.781   8.092  14.054  1.00 29.12           C  
ATOM    387  CB  LEU B  51     -10.920   5.747  14.194  1.00 29.12           C  
ATOM    388  O   LEU B  51     -11.762   8.782  15.075  1.00 29.12           O  
ATOM    389  CG  LEU B  51     -11.054   4.428  14.957  1.00 29.12           C  
ATOM    390  CD1 LEU B  51      -9.874   3.513  14.646  1.00 29.12           C  
ATOM    391  CD2 LEU B  51     -11.157   4.686  16.456  1.00 29.12           C  
ATOM    392  N   VAL B  52     -11.465   8.558  12.793  1.00 33.62           N  
ATOM    393  CA  VAL B  52     -10.987   9.921  12.585  1.00 33.62           C  
ATOM    394  C   VAL B  52     -12.154  10.900  12.692  1.00 33.62           C  
ATOM    395  CB  VAL B  52     -10.286  10.074  11.217  1.00 33.62           C  
ATOM    396  O   VAL B  52     -11.949  12.101  12.885  1.00 33.62           O  
ATOM    397  CG1 VAL B  52      -9.449  11.351  11.179  1.00 33.62           C  
ATOM    398  CG2 VAL B  52      -9.417   8.852  10.924  1.00 33.62           C  
ATOM    399  N   LYS B  53     -13.365  10.506  12.439  1.00 34.78           N  
ATOM    400  CA  LYS B  53     -14.475  11.453  12.498  1.00 34.78           C  
ATOM    401  C   LYS B  53     -14.523  12.160  13.850  1.00 34.78           C  
ATOM    402  CB  LYS B  53     -15.802  10.743  12.230  1.00 34.78           C  
ATOM    403  O   LYS B  53     -14.774  13.365  13.918  1.00 34.78           O  
ATOM    404  CG  LYS B  53     -16.424  11.079  10.883  1.00 34.78           C  
ATOM    405  CD  LYS B  53     -16.901   9.827  10.159  1.00 34.78           C  
ATOM    406  CE  LYS B  53     -18.256  10.044   9.498  1.00 34.78           C  
ATOM    407  NZ  LYS B  53     -18.382   9.271   8.227  1.00 34.78           N  
ATOM    408  N   PRO B  54     -14.510  11.256  14.910  1.00 33.54           N  
ATOM    409  CA  PRO B  54     -14.786  11.943  16.174  1.00 33.54           C  
ATOM    410  C   PRO B  54     -13.726  12.985  16.522  1.00 33.54           C  
ATOM    411  CB  PRO B  54     -14.793  10.807  17.200  1.00 33.54           C  
ATOM    412  O   PRO B  54     -13.946  13.826  17.398  1.00 33.54           O  
ATOM    413  CG  PRO B  54     -14.184   9.644  16.485  1.00 33.54           C  
ATOM    414  CD  PRO B  54     -14.043   9.997  15.032  1.00 33.54           C  
ATOM    415  N   SER B  55     -12.550  12.707  15.979  1.00 28.14           N  
ATOM    416  CA  SER B  55     -11.445  13.575  16.372  1.00 28.14           C  
ATOM    417  C   SER B  55     -11.654  14.999  15.868  1.00 28.14           C  
ATOM    418  CB  SER B  55     -10.118  13.028  15.844  1.00 28.14           C  
ATOM    419  O   SER B  55     -10.984  15.929  16.322  1.00 28.14           O  
ATOM    420  OG  SER B  55      -9.846  13.534  14.548  1.00 28.14           O  
ATOM    421  N   PHE B  56     -12.495  15.157  14.860  1.00 28.36           N  
ATOM    422  CA  PHE B  56     -12.729  16.483  14.299  1.00 28.36           C  
ATOM    423  C   PHE B  56     -13.523  17.349  15.270  1.00 28.36           C  
ATOM    424  CB  PHE B  56     -13.470  16.379  12.962  1.00 28.36           C  
ATOM    425  O   PHE B  56     -13.284  18.554  15.372  1.00 28.36           O  
ATOM    426  CG  PHE B  56     -13.573  17.685  12.222  1.00 28.36           C  
ATOM    427  CD1 PHE B  56     -14.728  18.454  12.296  1.00 28.36           C  
ATOM    428  CD2 PHE B  56     -12.513  18.145  11.451  1.00 28.36           C  
ATOM    429  CE1 PHE B  56     -14.825  19.663  11.612  1.00 28.36           C  
ATOM    430  CE2 PHE B  56     -12.603  19.352  10.764  1.00 28.36           C  
ATOM    431  CZ  PHE B  56     -13.760  20.109  10.845  1.00 28.36           C  
ATOM    432  N   TYR B  57     -14.412  16.760  16.074  1.00 31.23           N  
ATOM    433  CA  TYR B  57     -15.266  17.524  16.978  1.00 31.23           C  
ATOM    434  C   TYR B  57     -14.437  18.237  18.039  1.00 31.23           C  
ATOM    435  CB  TYR B  57     -16.295  16.608  17.648  1.00 31.23           C  
ATOM    436  O   TYR B  57     -14.733  19.377  18.404  1.00 31.23           O  
ATOM    437  CG  TYR B  57     -17.644  17.255  17.848  1.00 31.23           C  
ATOM    438  CD1 TYR B  57     -17.967  17.878  19.051  1.00 31.23           C  
ATOM    439  CD2 TYR B  57     -18.597  17.244  16.836  1.00 31.23           C  
ATOM    440  CE1 TYR B  57     -19.210  18.473  19.241  1.00 31.23           C  
ATOM    441  CE2 TYR B  57     -19.843  17.836  17.015  1.00 31.23           C  
ATOM    442  OH  TYR B  57     -21.371  19.036  18.401  1.00 31.23           O  
ATOM    443  CZ  TYR B  57     -20.139  18.448  18.219  1.00 31.23           C  
ATOM    444  N   VAL B  58     -13.345  17.540  18.432  1.00 30.92           N  
ATOM    445  CA  VAL B  58     -12.573  18.133  19.519  1.00 30.92           C  
ATOM    446  C   VAL B  58     -11.870  19.396  19.025  1.00 30.92           C  
ATOM    447  CB  VAL B  58     -11.540  17.137  20.091  1.00 30.92           C  
ATOM    448  O   VAL B  58     -11.514  20.268  19.821  1.00 30.92           O  
ATOM    449  CG1 VAL B  58     -11.829  16.844  21.562  1.00 30.92           C  
ATOM    450  CG2 VAL B  58     -11.538  15.845  19.276  1.00 30.92           C  
ATOM    451  N   TYR B  59     -11.536  19.453  17.716  1.00 29.27           N  
ATOM    452  CA  TYR B  59     -10.740  20.550  17.177  1.00 29.27           C  
ATOM    453  C   TYR B  59     -11.531  21.852  17.181  1.00 29.27           C  
ATOM    454  CB  TYR B  59     -10.273  20.227  15.754  1.00 29.27           C  
ATOM    455  O   TYR B  59     -10.971  22.926  17.411  1.00 29.27           O  
ATOM    456  CG  TYR B  59      -8.800  19.912  15.655  1.00 29.27           C  
ATOM    457  CD1 TYR B  59      -7.866  20.921  15.434  1.00 29.27           C  
ATOM    458  CD2 TYR B  59      -8.340  18.605  15.782  1.00 29.27           C  
ATOM    459  CE1 TYR B  59      -6.508  20.635  15.340  1.00 29.27           C  
ATOM    460  CE2 TYR B  59      -6.985  18.308  15.689  1.00 29.27           C  
ATOM    461  OH  TYR B  59      -4.734  19.040  15.377  1.00 29.27           O  
ATOM    462  CZ  TYR B  59      -6.077  19.328  15.469  1.00 29.27           C  
ATOM    463  N   SER B  60     -12.774  21.857  16.952  1.00 28.72           N  
ATOM    464  CA  SER B  60     -13.548  23.094  16.952  1.00 28.72           C  
ATOM    465  C   SER B  60     -13.482  23.788  18.308  1.00 28.72           C  
ATOM    466  CB  SER B  60     -15.006  22.814  16.584  1.00 28.72           C  
ATOM    467  O   SER B  60     -13.518  25.017  18.385  1.00 28.72           O  
ATOM    468  OG  SER B  60     -15.547  21.797  17.410  1.00 28.72           O  
ATOM    469  N   ARG B  61     -13.310  22.963  19.358  1.00 30.99           N  
ATOM    470  CA  ARG B  61     -13.282  23.488  20.719  1.00 30.99           C  
ATOM    471  C   ARG B  61     -11.984  24.241  20.989  1.00 30.99           C  
ATOM    472  CB  ARG B  61     -13.454  22.358  21.736  1.00 30.99           C  
ATOM    473  O   ARG B  61     -11.988  25.278  21.656  1.00 30.99           O  
ATOM    474  CG  ARG B  61     -14.892  22.144  22.182  1.00 30.99           C  
ATOM    475  CD  ARG B  61     -14.968  21.342  23.473  1.00 30.99           C  
ATOM    476  NE  ARG B  61     -15.003  22.210  24.647  1.00 30.99           N  
ATOM    477  NH1 ARG B  61     -16.295  20.781  25.922  1.00 30.99           N  
ATOM    478  NH2 ARG B  61     -15.600  22.787  26.788  1.00 30.99           N  
ATOM    479  CZ  ARG B  61     -15.632  21.924  25.783  1.00 30.99           C  
ATOM    480  N   VAL B  62     -10.827  23.677  20.392  1.00 30.85           N  
ATOM    481  CA  VAL B  62      -9.525  24.289  20.635  1.00 30.85           C  
ATOM    482  C   VAL B  62      -9.455  25.649  19.946  1.00 30.85           C  
ATOM    483  CB  VAL B  62      -8.372  23.384  20.146  1.00 30.85           C  
ATOM    484  O   VAL B  62      -8.869  26.594  20.480  1.00 30.85           O  
ATOM    485  CG1 VAL B  62      -7.033  24.112  20.248  1.00 30.85           C  
ATOM    486  CG2 VAL B  62      -8.339  22.083  20.946  1.00 30.85           C  
ATOM    487  N   LYS B  63     -10.038  25.826  18.773  1.00 29.14           N  
ATOM    488  CA  LYS B  63     -10.066  27.125  18.107  1.00 29.14           C  
ATOM    489  C   LYS B  63     -10.676  28.193  19.010  1.00 29.14           C  
ATOM    490  CB  LYS B  63     -10.849  27.039  16.795  1.00 29.14           C  
ATOM    491  O   LYS B  63     -10.230  29.342  19.011  1.00 29.14           O  
ATOM    492  CG  LYS B  63     -10.641  28.230  15.871  1.00 29.14           C  
ATOM    493  CD  LYS B  63     -11.460  28.095  14.594  1.00 29.14           C  
ATOM    494  CE  LYS B  63     -11.105  29.179  13.585  1.00 29.14           C  
ATOM    495  NZ  LYS B  63     -12.036  29.176  12.417  1.00 29.14           N  
ATOM    496  N   ASN B  64     -11.668  27.879  19.791  1.00 32.50           N  
ATOM    497  CA  ASN B  64     -12.283  28.851  20.689  1.00 32.50           C  
ATOM    498  C   ASN B  64     -11.307  29.317  21.765  1.00 32.50           C  
ATOM    499  CB  ASN B  64     -13.543  28.266  21.331  1.00 32.50           C  
ATOM    500  O   ASN B  64     -11.331  30.481  22.169  1.00 32.50           O  
ATOM    501  CG  ASN B  64     -14.813  28.701  20.628  1.00 32.50           C  
ATOM    502  ND2 ASN B  64     -15.312  27.859  19.730  1.00 32.50           N  
ATOM    503  OD1 ASN B  64     -15.342  29.785  20.888  1.00 32.50           O  
ATOM    504  N   LEU B  65     -10.413  28.332  22.173  1.00 32.71           N  
ATOM    505  CA  LEU B  65      -9.478  28.683  23.236  1.00 32.71           C  
ATOM    506  C   LEU B  65      -8.400  29.631  22.722  1.00 32.71           C  
ATOM    507  CB  LEU B  65      -8.831  27.423  23.818  1.00 32.71           C  
ATOM    508  O   LEU B  65      -8.000  30.562  23.425  1.00 32.71           O  
ATOM    509  CG  LEU B  65      -9.576  26.749  24.972  1.00 32.71           C  
ATOM    510  CD1 LEU B  65      -9.036  25.341  25.200  1.00 32.71           C  
ATOM    511  CD2 LEU B  65      -9.461  27.584  26.242  1.00 32.71           C  
ATOM    512  N   ASN B  66      -7.779  29.273  21.479  1.00 29.62           N  
ATOM    513  CA  ASN B  66      -6.684  30.073  20.941  1.00 29.62           C  
ATOM    514  C   ASN B  66      -7.146  31.481  20.573  1.00 29.62           C  
ATOM    515  CB  ASN B  66      -6.063  29.384  19.725  1.00 29.62           C  
ATOM    516  O   ASN B  66      -6.325  32.383  20.401  1.00 29.62           O  
ATOM    517  CG  ASN B  66      -4.617  29.781  19.503  1.00 29.62           C  
ATOM    518  ND2 ASN B  66      -4.301  30.218  18.289  1.00 29.62           N  
ATOM    519  OD1 ASN B  66      -3.790  29.696  20.415  1.00 29.62           O  
ATOM    520  N   SER B  67      -8.415  31.652  20.216  1.00 33.25           N  
ATOM    521  CA  SER B  67      -8.838  33.009  19.885  1.00 33.25           C  
ATOM    522  C   SER B  67      -8.570  33.969  21.040  1.00 33.25           C  
ATOM    523  CB  SER B  67     -10.324  33.035  19.524  1.00 33.25           C  
ATOM    524  O   SER B  67      -8.559  35.187  20.852  1.00 33.25           O  
ATOM    525  OG  SER B  67     -10.533  33.720  18.302  1.00 33.25           O  
ATOM    526  N   SER B  68      -8.620  33.438  22.269  1.00 33.83           N  
ATOM    527  CA  SER B  68      -8.526  34.401  23.362  1.00 33.83           C  
ATOM    528  C   SER B  68      -7.114  34.963  23.484  1.00 33.83           C  
ATOM    529  CB  SER B  68      -8.942  33.754  24.684  1.00 33.83           C  
ATOM    530  O   SER B  68      -6.883  35.919  24.226  1.00 33.83           O  
ATOM    531  OG  SER B  68     -10.227  33.166  24.574  1.00 33.83           O  
ATOM    532  N   ARG B  69      -6.059  34.072  23.122  1.00 30.08           N  
ATOM    533  CA  ARG B  69      -4.718  34.536  23.464  1.00 30.08           C  
ATOM    534  C   ARG B  69      -4.236  35.594  22.476  1.00 30.08           C  
ATOM    535  CB  ARG B  69      -3.735  33.364  23.497  1.00 30.08           C  
ATOM    536  O   ARG B  69      -3.112  36.087  22.587  1.00 30.08           O  
ATOM    537  CG  ARG B  69      -2.470  33.643  24.293  1.00 30.08           C  
ATOM    538  CD  ARG B  69      -1.943  32.387  24.973  1.00 30.08           C  
ATOM    539  NE  ARG B  69      -0.811  32.682  25.847  1.00 30.08           N  
ATOM    540  NH1 ARG B  69      -0.996  30.741  27.085  1.00 30.08           N  
ATOM    541  NH2 ARG B  69       0.653  32.259  27.565  1.00 30.08           N  
ATOM    542  CZ  ARG B  69      -0.387  31.893  26.831  1.00 30.08           C  
ATOM    543  N   VAL B  70      -4.750  35.719  21.302  1.00 34.29           N  
ATOM    544  CA  VAL B  70      -4.065  36.706  20.474  1.00 34.29           C  
ATOM    545  C   VAL B  70      -4.201  38.091  21.102  1.00 34.29           C  
ATOM    546  CB  VAL B  70      -4.617  36.719  19.031  1.00 34.29           C  
ATOM    547  O   VAL B  70      -5.314  38.592  21.281  1.00 34.29           O  
ATOM    548  CG1 VAL B  70      -3.832  37.699  18.161  1.00 34.29           C  
ATOM    549  CG2 VAL B  70      -4.574  35.314  18.432  1.00 34.29           C  
ATOM    550  N   PRO B  71      -3.200  38.533  21.982  1.00 30.33           N  
ATOM    551  CA  PRO B  71      -3.237  39.898  22.511  1.00 30.33           C  
ATOM    552  C   PRO B  71      -3.442  40.948  21.421  1.00 30.33           C  
ATOM    553  CB  PRO B  71      -1.865  40.058  23.171  1.00 30.33           C  
ATOM    554  O   PRO B  71      -3.337  40.637  20.232  1.00 30.33           O  
ATOM    555  CG  PRO B  71      -1.018  38.991  22.554  1.00 30.33           C  
ATOM    556  CD  PRO B  71      -1.919  38.006  21.866  1.00 30.33           C  
ATOM    557  N   ASP B  72      -3.693  42.331  21.876  1.00 28.83           N  
ATOM    558  CA  ASP B  72      -3.903  43.672  21.339  1.00 28.83           C  
ATOM    559  C   ASP B  72      -2.700  44.129  20.516  1.00 28.83           C  
ATOM    560  CB  ASP B  72      -4.174  44.666  22.470  1.00 28.83           C  
ATOM    561  O   ASP B  72      -1.814  44.815  21.030  1.00 28.83           O  
ATOM    562  CG  ASP B  72      -5.649  44.793  22.807  1.00 28.83           C  
ATOM    563  OD1 ASP B  72      -6.419  45.335  21.984  1.00 28.83           O  
ATOM    564  OD2 ASP B  72      -6.046  44.349  23.906  1.00 28.83           O  
ATOM    565  N   LEU B  73      -1.931  43.398  19.867  1.00 26.93           N  
ATOM    566  CA  LEU B  73      -0.886  44.175  19.209  1.00 26.93           C  
ATOM    567  C   LEU B  73      -1.490  45.272  18.340  1.00 26.93           C  
ATOM    568  CB  LEU B  73       0.003  43.265  18.359  1.00 26.93           C  
ATOM    569  O   LEU B  73      -1.833  45.033  17.179  1.00 26.93           O  
ATOM    570  CG  LEU B  73       1.466  43.689  18.214  1.00 26.93           C  
ATOM    571  CD1 LEU B  73       2.323  43.006  19.274  1.00 26.93           C  
ATOM    572  CD2 LEU B  73       1.980  43.368  16.815  1.00 26.93           C  
ATOM    573  N   LEU B  74      -2.757  45.759  18.549  1.00 25.44           N  
ATOM    574  CA  LEU B  74      -3.054  46.733  17.504  1.00 25.44           C  
ATOM    575  C   LEU B  74      -2.015  47.850  17.491  1.00 25.44           C  
ATOM    576  CB  LEU B  74      -4.452  47.323  17.703  1.00 25.44           C  
ATOM    577  O   LEU B  74      -1.459  48.173  16.439  1.00 25.44           O  
ATOM    578  CG  LEU B  74      -5.548  46.798  16.775  1.00 25.44           C  
ATOM    579  CD1 LEU B  74      -6.778  46.395  17.582  1.00 25.44           C  
ATOM    580  CD2 LEU B  74      -5.909  47.845  15.727  1.00 25.44           C  
ATOM    581  N   VAL B  75      -2.425  49.218  17.753  1.00 22.60           N  
ATOM    582  CA  VAL B  75      -1.688  50.408  18.164  1.00 22.60           C  
ATOM    583  C   VAL B  75      -1.066  50.181  19.540  1.00 22.60           C  
ATOM    584  CB  VAL B  75      -2.596  51.658  18.190  1.00 22.60           C  
ATOM    585  O   VAL B  75      -1.684  49.571  20.415  1.00 22.60           O  
ATOM    586  CG1 VAL B  75      -1.835  52.868  18.728  1.00 22.60           C  
ATOM    587  CG2 VAL B  75      -3.146  51.946  16.794  1.00 22.60           C  
TER     588      VAL B  75                                                      
ATOM    589  N   MET C   1       8.202 -24.970  -2.266  1.00 40.72           N  
ATOM    590  CA  MET C   1       7.140 -24.483  -1.390  1.00 40.72           C  
ATOM    591  C   MET C   1       7.554 -23.186  -0.702  1.00 40.72           C  
ATOM    592  CB  MET C   1       6.780 -25.538  -0.343  1.00 40.72           C  
ATOM    593  O   MET C   1       6.726 -22.515  -0.083  1.00 40.72           O  
ATOM    594  CG  MET C   1       6.090 -26.764  -0.920  1.00 40.72           C  
ATOM    595  SD  MET C   1       5.228 -27.754   0.362  1.00 40.72           S  
ATOM    596  CE  MET C   1       4.950 -29.294  -0.557  1.00 40.72           C  
ATOM    597  N   LYS C   2       8.909 -22.962  -0.608  1.00 43.89           N  
ATOM    598  CA  LYS C   2       9.563 -21.833   0.047  1.00 43.89           C  
ATOM    599  C   LYS C   2       9.499 -20.580  -0.823  1.00 43.89           C  
ATOM    600  CB  LYS C   2      11.019 -22.170   0.372  1.00 43.89           C  
ATOM    601  O   LYS C   2       9.539 -19.460  -0.311  1.00 43.89           O  
ATOM    602  CG  LYS C   2      11.191 -23.055   1.598  1.00 43.89           C  
ATOM    603  CD  LYS C   2      12.152 -24.205   1.327  1.00 43.89           C  
ATOM    604  CE  LYS C   2      12.992 -24.534   2.554  1.00 43.89           C  
ATOM    605  NZ  LYS C   2      13.733 -25.820   2.390  1.00 43.89           N  
ATOM    606  N   ILE C   3       9.318 -20.741  -2.137  1.00 44.72           N  
ATOM    607  CA  ILE C   3       9.343 -19.639  -3.093  1.00 44.72           C  
ATOM    608  C   ILE C   3       8.046 -18.839  -2.992  1.00 44.72           C  
ATOM    609  CB  ILE C   3       9.547 -20.149  -4.537  1.00 44.72           C  
ATOM    610  O   ILE C   3       8.067 -17.606  -3.027  1.00 44.72           O  
ATOM    611  CG1 ILE C   3      10.927 -20.801  -4.683  1.00 44.72           C  
ATOM    612  CG2 ILE C   3       9.372 -19.007  -5.543  1.00 44.72           C  
ATOM    613  CD1 ILE C   3      10.913 -22.115  -5.453  1.00 44.72           C  
ATOM    614  N   ILE C   4       6.902 -19.550  -2.902  1.00 41.30           N  
ATOM    615  CA  ILE C   4       5.594 -18.914  -2.789  1.00 41.30           C  
ATOM    616  C   ILE C   4       5.516 -18.122  -1.486  1.00 41.30           C  
ATOM    617  CB  ILE C   4       4.452 -19.953  -2.854  1.00 41.30           C  
ATOM    618  O   ILE C   4       5.009 -16.998  -1.464  1.00 41.30           O  
ATOM    619  CG1 ILE C   4       4.444 -20.653  -4.218  1.00 41.30           C  
ATOM    620  CG2 ILE C   4       3.101 -19.289  -2.571  1.00 41.30           C  
ATOM    621  CD1 ILE C   4       3.732 -21.999  -4.219  1.00 41.30           C  
ATOM    622  N   LEU C   5       5.970 -18.737  -0.372  1.00 39.83           N  
ATOM    623  CA  LEU C   5       6.034 -18.068   0.923  1.00 39.83           C  
ATOM    624  C   LEU C   5       6.931 -16.836   0.854  1.00 39.83           C  
ATOM    625  CB  LEU C   5       6.548 -19.029   1.998  1.00 39.83           C  
ATOM    626  O   LEU C   5       6.597 -15.788   1.413  1.00 39.83           O  
ATOM    627  CG  LEU C   5       5.973 -18.844   3.403  1.00 39.83           C  
ATOM    628  CD1 LEU C   5       5.257 -20.113   3.853  1.00 39.83           C  
ATOM    629  CD2 LEU C   5       7.076 -18.469   4.388  1.00 39.83           C  
ATOM    630  N   PHE C   6       8.039 -16.917   0.169  1.00 45.57           N  
ATOM    631  CA  PHE C   6       8.999 -15.835  -0.011  1.00 45.57           C  
ATOM    632  C   PHE C   6       8.379 -14.684  -0.794  1.00 45.57           C  
ATOM    633  CB  PHE C   6      10.254 -16.342  -0.728  1.00 45.57           C  
ATOM    634  O   PHE C   6       8.557 -13.517  -0.439  1.00 45.57           O  
ATOM    635  CG  PHE C   6      11.499 -16.288   0.116  1.00 45.57           C  
ATOM    636  CD1 PHE C   6      12.322 -15.169   0.094  1.00 45.57           C  
ATOM    637  CD2 PHE C   6      11.847 -17.358   0.930  1.00 45.57           C  
ATOM    638  CE1 PHE C   6      13.475 -15.116   0.874  1.00 45.57           C  
ATOM    639  CE2 PHE C   6      12.997 -17.312   1.712  1.00 45.57           C  
ATOM    640  CZ  PHE C   6      13.811 -16.191   1.682  1.00 45.57           C  
ATOM    641  N   LEU C   7       7.644 -15.034  -1.839  1.00 42.06           N  
ATOM    642  CA  LEU C   7       6.982 -14.022  -2.654  1.00 42.06           C  
ATOM    643  C   LEU C   7       5.888 -13.315  -1.860  1.00 42.06           C  
ATOM    644  CB  LEU C   7       6.386 -14.653  -3.915  1.00 42.06           C  
ATOM    645  O   LEU C   7       5.738 -12.095  -1.952  1.00 42.06           O  
ATOM    646  CG  LEU C   7       7.343 -14.847  -5.092  1.00 42.06           C  
ATOM    647  CD1 LEU C   7       6.784 -15.880  -6.065  1.00 42.06           C  
ATOM    648  CD2 LEU C   7       7.595 -13.520  -5.800  1.00 42.06           C  
ATOM    649  N   ALA C   8       5.126 -14.122  -1.150  1.00 39.29           N  
ATOM    650  CA  ALA C   8       4.088 -13.570  -0.284  1.00 39.29           C  
ATOM    651  C   ALA C   8       4.691 -12.667   0.789  1.00 39.29           C  
ATOM    652  CB  ALA C   8       3.281 -14.693   0.363  1.00 39.29           C  
ATOM    653  O   ALA C   8       4.130 -11.619   1.114  1.00 39.29           O  
ATOM    654  N   LEU C   9       5.840 -13.113   1.370  1.00 41.78           N  
ATOM    655  CA  LEU C   9       6.560 -12.371   2.399  1.00 41.78           C  
ATOM    656  C   LEU C   9       7.079 -11.046   1.851  1.00 41.78           C  
ATOM    657  CB  LEU C   9       7.723 -13.202   2.946  1.00 41.78           C  
ATOM    658  O   LEU C   9       7.017 -10.020   2.532  1.00 41.78           O  
ATOM    659  CG  LEU C   9       7.994 -13.085   4.447  1.00 41.78           C  
ATOM    660  CD1 LEU C   9       8.006 -14.467   5.092  1.00 41.78           C  
ATOM    661  CD2 LEU C   9       9.312 -12.361   4.698  1.00 41.78           C  
ATOM    662  N   ILE C  10       7.596 -11.027   0.620  1.00 46.71           N  
ATOM    663  CA  ILE C  10       8.120  -9.821  -0.014  1.00 46.71           C  
ATOM    664  C   ILE C  10       7.001  -8.794  -0.172  1.00 46.71           C  
ATOM    665  CB  ILE C  10       8.756 -10.136  -1.386  1.00 46.71           C  
ATOM    666  O   ILE C  10       7.209  -7.600   0.058  1.00 46.71           O  
ATOM    667  CG1 ILE C  10       9.819 -11.231  -1.243  1.00 46.71           C  
ATOM    668  CG2 ILE C  10       9.354  -8.870  -2.007  1.00 46.71           C  
ATOM    669  CD1 ILE C  10      10.302 -11.802  -2.570  1.00 46.71           C  
ATOM    670  N   THR C  11       5.919  -9.355  -0.729  1.00 41.64           N  
ATOM    671  CA  THR C  11       4.801  -8.445  -0.953  1.00 41.64           C  
ATOM    672  C   THR C  11       4.343  -7.817   0.360  1.00 41.64           C  
ATOM    673  CB  THR C  11       3.616  -9.169  -1.620  1.00 41.64           C  
ATOM    674  O   THR C  11       3.935  -6.654   0.389  1.00 41.64           O  
ATOM    675  CG2 THR C  11       3.969  -9.614  -3.035  1.00 41.64           C  
ATOM    676  OG1 THR C  11       3.270 -10.322  -0.842  1.00 41.64           O  
ATOM    677  N   LEU C  12       4.279  -8.742   1.381  1.00 42.16           N  
ATOM    678  CA  LEU C  12       3.815  -8.266   2.680  1.00 42.16           C  
ATOM    679  C   LEU C  12       4.811  -7.284   3.287  1.00 42.16           C  
ATOM    680  CB  LEU C  12       3.594  -9.443   3.634  1.00 42.16           C  
ATOM    681  O   LEU C  12       4.428  -6.400   4.057  1.00 42.16           O  
ATOM    682  CG  LEU C  12       2.200 -10.071   3.624  1.00 42.16           C  
ATOM    683  CD1 LEU C  12       2.295 -11.576   3.850  1.00 42.16           C  
ATOM    684  CD2 LEU C  12       1.313  -9.422   4.681  1.00 42.16           C  
ATOM    685  N   ALA C  13       6.142  -7.510   3.042  1.00 44.11           N  
ATOM    686  CA  ALA C  13       7.144  -6.748   3.783  1.00 44.11           C  
ATOM    687  C   ALA C  13       7.130  -5.278   3.373  1.00 44.11           C  
ATOM    688  CB  ALA C  13       8.533  -7.344   3.565  1.00 44.11           C  
ATOM    689  O   ALA C  13       7.561  -4.411   4.137  1.00 44.11           O  
ATOM    690  N   THR C  14       6.801  -4.890   2.089  1.00 42.92           N  
ATOM    691  CA  THR C  14       7.003  -3.473   1.809  1.00 42.92           C  
ATOM    692  C   THR C  14       5.811  -2.651   2.292  1.00 42.92           C  
ATOM    693  CB  THR C  14       7.225  -3.226   0.306  1.00 42.92           C  
ATOM    694  O   THR C  14       4.873  -2.403   1.532  1.00 42.92           O  
ATOM    695  CG2 THR C  14       8.492  -3.919  -0.185  1.00 42.92           C  
ATOM    696  OG1 THR C  14       6.102  -3.733  -0.427  1.00 42.92           O  
ATOM    697  N   CYS C  15       5.153  -3.056   3.364  1.00 46.35           N  
ATOM    698  CA  CYS C  15       3.948  -2.327   3.746  1.00 46.35           C  
ATOM    699  C   CYS C  15       4.275  -0.882   4.104  1.00 46.35           C  
ATOM    700  CB  CYS C  15       3.260  -3.011   4.926  1.00 46.35           C  
ATOM    701  O   CYS C  15       4.910  -0.620   5.127  1.00 46.35           O  
ATOM    702  SG  CYS C  15       1.664  -2.284   5.359  1.00 46.35           S  
ATOM    703  N   GLU C  16       4.753   0.039   3.230  1.00 41.67           N  
ATOM    704  CA  GLU C  16       4.838   1.455   3.575  1.00 41.67           C  
ATOM    705  C   GLU C  16       3.468   2.015   3.949  1.00 41.67           C  
ATOM    706  CB  GLU C  16       5.436   2.257   2.416  1.00 41.67           C  
ATOM    707  O   GLU C  16       2.476   1.746   3.269  1.00 41.67           O  
ATOM    708  CG  GLU C  16       6.955   2.210   2.355  1.00 41.67           C  
ATOM    709  CD  GLU C  16       7.537   3.058   1.235  1.00 41.67           C  
ATOM    710  OE1 GLU C  16       8.577   3.721   1.454  1.00 41.67           O  
ATOM    711  OE2 GLU C  16       6.949   3.060   0.131  1.00 41.67           O  
ATOM    712  N   LEU C  17       3.308   2.329   5.308  1.00 45.38           N  
ATOM    713  CA  LEU C  17       2.058   2.887   5.813  1.00 45.38           C  
ATOM    714  C   LEU C  17       1.857   4.313   5.312  1.00 45.38           C  
ATOM    715  CB  LEU C  17       2.040   2.864   7.343  1.00 45.38           C  
ATOM    716  O   LEU C  17       2.711   5.177   5.526  1.00 45.38           O  
ATOM    717  CG  LEU C  17       0.793   2.268   7.998  1.00 45.38           C  
ATOM    718  CD1 LEU C  17       0.868   0.745   7.995  1.00 45.38           C  
ATOM    719  CD2 LEU C  17       0.630   2.798   9.419  1.00 45.38           C  
ATOM    720  N   TYR C  18       0.974   4.571   4.458  1.00 46.00           N  
ATOM    721  CA  TYR C  18       0.651   5.875   3.889  1.00 46.00           C  
ATOM    722  C   TYR C  18      -0.511   6.521   4.635  1.00 46.00           C  
ATOM    723  CB  TYR C  18       0.308   5.743   2.402  1.00 46.00           C  
ATOM    724  O   TYR C  18      -1.555   5.895   4.833  1.00 46.00           O  
ATOM    725  CG  TYR C  18       1.324   6.383   1.487  1.00 46.00           C  
ATOM    726  CD1 TYR C  18       1.158   7.691   1.038  1.00 46.00           C  
ATOM    727  CD2 TYR C  18       2.449   5.681   1.069  1.00 46.00           C  
ATOM    728  CE1 TYR C  18       2.090   8.285   0.192  1.00 46.00           C  
ATOM    729  CE2 TYR C  18       3.387   6.265   0.224  1.00 46.00           C  
ATOM    730  OH  TYR C  18       4.126   8.147  -1.045  1.00 46.00           O  
ATOM    731  CZ  TYR C  18       3.200   7.565  -0.208  1.00 46.00           C  
ATOM    732  N   HIS C  19      -0.262   7.743   5.351  1.00 45.07           N  
ATOM    733  CA  HIS C  19      -1.286   8.519   6.042  1.00 45.07           C  
ATOM    734  C   HIS C  19      -1.706   9.733   5.220  1.00 45.07           C  
ATOM    735  CB  HIS C  19      -0.784   8.964   7.417  1.00 45.07           C  
ATOM    736  O   HIS C  19      -0.872  10.572   4.874  1.00 45.07           O  
ATOM    737  CG  HIS C  19      -1.068   7.980   8.507  1.00 45.07           C  
ATOM    738  CD2 HIS C  19      -0.265   7.085   9.128  1.00 45.07           C  
ATOM    739  ND1 HIS C  19      -2.315   7.842   9.077  1.00 45.07           N  
ATOM    740  CE1 HIS C  19      -2.265   6.901  10.006  1.00 45.07           C  
ATOM    741  NE2 HIS C  19      -1.032   6.426  10.056  1.00 45.07           N  
ATOM    742  N   TYR C  20      -2.967   9.710   4.672  1.00 49.27           N  
ATOM    743  CA  TYR C  20      -3.494  10.805   3.866  1.00 49.27           C  
ATOM    744  C   TYR C  20      -4.405  11.703   4.694  1.00 49.27           C  
ATOM    745  CB  TYR C  20      -4.258  10.262   2.654  1.00 49.27           C  
ATOM    746  O   TYR C  20      -5.228  11.215   5.472  1.00 49.27           O  
ATOM    747  CG  TYR C  20      -3.363   9.805   1.528  1.00 49.27           C  
ATOM    748  CD1 TYR C  20      -2.975  10.685   0.520  1.00 49.27           C  
ATOM    749  CD2 TYR C  20      -2.904   8.493   1.469  1.00 49.27           C  
ATOM    750  CE1 TYR C  20      -2.153  10.268  -0.522  1.00 49.27           C  
ATOM    751  CE2 TYR C  20      -2.081   8.065   0.432  1.00 49.27           C  
ATOM    752  OH  TYR C  20      -0.897   8.540  -1.585  1.00 49.27           O  
ATOM    753  CZ  TYR C  20      -1.711   8.958  -0.557  1.00 49.27           C  
ATOM    754  N   GLN C  21      -4.056  13.007   4.798  1.00 52.59           N  
ATOM    755  CA  GLN C  21      -4.909  13.972   5.485  1.00 52.59           C  
ATOM    756  C   GLN C  21      -5.220  15.166   4.588  1.00 52.59           C  
ATOM    757  CB  GLN C  21      -4.249  14.446   6.781  1.00 52.59           C  
ATOM    758  O   GLN C  21      -4.339  15.671   3.888  1.00 52.59           O  
ATOM    759  CG  GLN C  21      -5.223  15.059   7.778  1.00 52.59           C  
ATOM    760  CD  GLN C  21      -5.128  14.428   9.154  1.00 52.59           C  
ATOM    761  NE2 GLN C  21      -6.034  14.813  10.047  1.00 52.59           N  
ATOM    762  OE1 GLN C  21      -4.248  13.601   9.414  1.00 52.59           O  
ATOM    763  N   GLU C  22      -6.497  15.444   4.392  1.00 53.19           N  
ATOM    764  CA  GLU C  22      -6.925  16.609   3.624  1.00 53.19           C  
ATOM    765  C   GLU C  22      -7.051  17.842   4.515  1.00 53.19           C  
ATOM    766  CB  GLU C  22      -8.255  16.330   2.920  1.00 53.19           C  
ATOM    767  O   GLU C  22      -7.497  17.743   5.660  1.00 53.19           O  
ATOM    768  CG  GLU C  22      -8.102  15.784   1.508  1.00 53.19           C  
ATOM    769  CD  GLU C  22      -9.431  15.499   0.827  1.00 53.19           C  
ATOM    770  OE1 GLU C  22      -9.460  15.378  -0.419  1.00 53.19           O  
ATOM    771  OE2 GLU C  22     -10.451  15.399   1.545  1.00 53.19           O  
ATOM    772  N   CYS C  23      -6.356  18.851   4.097  1.00 55.10           N  
ATOM    773  CA  CYS C  23      -6.444  20.071   4.890  1.00 55.10           C  
ATOM    774  C   CYS C  23      -6.655  21.288   3.997  1.00 55.10           C  
ATOM    775  CB  CYS C  23      -5.180  20.257   5.730  1.00 55.10           C  
ATOM    776  O   CYS C  23      -6.429  21.223   2.788  1.00 55.10           O  
ATOM    777  SG  CYS C  23      -3.671  20.408   4.751  1.00 55.10           S  
ATOM    778  N   VAL C  24      -7.526  22.248   4.580  1.00 58.51           N  
ATOM    779  CA  VAL C  24      -7.721  23.510   3.875  1.00 58.51           C  
ATOM    780  C   VAL C  24      -6.398  24.267   3.795  1.00 58.51           C  
ATOM    781  CB  VAL C  24      -8.794  24.384   4.564  1.00 58.51           C  
ATOM    782  O   VAL C  24      -5.671  24.368   4.786  1.00 58.51           O  
ATOM    783  CG1 VAL C  24      -8.972  25.706   3.820  1.00 58.51           C  
ATOM    784  CG2 VAL C  24     -10.121  23.632   4.648  1.00 58.51           C  
ATOM    785  N   ARG C  25      -6.186  24.568   2.607  1.00 56.01           N  
ATOM    786  CA  ARG C  25      -4.949  25.305   2.368  1.00 56.01           C  
ATOM    787  C   ARG C  25      -4.809  26.469   3.344  1.00 56.01           C  
ATOM    788  CB  ARG C  25      -4.899  25.820   0.928  1.00 56.01           C  
ATOM    789  O   ARG C  25      -5.757  27.230   3.551  1.00 56.01           O  
ATOM    790  CG  ARG C  25      -3.989  25.012   0.017  1.00 56.01           C  
ATOM    791  CD  ARG C  25      -3.934  25.597  -1.388  1.00 56.01           C  
ATOM    792  NE  ARG C  25      -2.565  25.908  -1.789  1.00 56.01           N  
ATOM    793  NH1 ARG C  25      -3.056  26.142  -4.034  1.00 56.01           N  
ATOM    794  NH2 ARG C  25      -0.908  26.433  -3.289  1.00 56.01           N  
ATOM    795  CZ  ARG C  25      -2.180  26.160  -3.036  1.00 56.01           C  
ATOM    796  N   GLY C  26      -3.706  26.503   4.013  1.00 58.71           N  
ATOM    797  CA  GLY C  26      -3.414  27.596   4.926  1.00 58.71           C  
ATOM    798  C   GLY C  26      -3.799  27.293   6.362  1.00 58.71           C  
ATOM    799  O   GLY C  26      -3.687  28.155   7.236  1.00 58.71           O  
ATOM    800  N   THR C  27      -4.310  26.094   6.525  1.00 57.98           N  
ATOM    801  CA  THR C  27      -4.685  25.715   7.882  1.00 57.98           C  
ATOM    802  C   THR C  27      -3.596  24.862   8.526  1.00 57.98           C  
ATOM    803  CB  THR C  27      -6.020  24.947   7.899  1.00 57.98           C  
ATOM    804  O   THR C  27      -2.782  24.254   7.828  1.00 57.98           O  
ATOM    805  CG2 THR C  27      -7.197  25.894   8.102  1.00 57.98           C  
ATOM    806  OG1 THR C  27      -6.184  24.258   6.653  1.00 57.98           O  
ATOM    807  N   THR C  28      -3.475  25.083   9.731  1.00 54.04           N  
ATOM    808  CA  THR C  28      -2.488  24.312  10.479  1.00 54.04           C  
ATOM    809  C   THR C  28      -3.056  22.956  10.886  1.00 54.04           C  
ATOM    810  CB  THR C  28      -2.019  25.073  11.733  1.00 54.04           C  
ATOM    811  O   THR C  28      -4.169  22.875  11.409  1.00 54.04           O  
ATOM    812  CG2 THR C  28      -1.194  26.299  11.356  1.00 54.04           C  
ATOM    813  OG1 THR C  28      -3.163  25.494  12.485  1.00 54.04           O  
ATOM    814  N   VAL C  29      -2.465  22.003  10.205  1.00 59.27           N  
ATOM    815  CA  VAL C  29      -2.913  20.651  10.523  1.00 59.27           C  
ATOM    816  C   VAL C  29      -1.995  20.037  11.578  1.00 59.27           C  
ATOM    817  CB  VAL C  29      -2.952  19.755   9.265  1.00 59.27           C  
ATOM    818  O   VAL C  29      -0.782  20.258  11.559  1.00 59.27           O  
ATOM    819  CG1 VAL C  29      -3.573  18.397   9.588  1.00 59.27           C  
ATOM    820  CG2 VAL C  29      -3.725  20.446   8.143  1.00 59.27           C  
ATOM    821  N   LEU C  30      -2.639  19.520  12.573  1.00 52.25           N  
ATOM    822  CA  LEU C  30      -1.867  18.875  13.630  1.00 52.25           C  
ATOM    823  C   LEU C  30      -1.654  17.396  13.322  1.00 52.25           C  
ATOM    824  CB  LEU C  30      -2.573  19.030  14.980  1.00 52.25           C  
ATOM    825  O   LEU C  30      -2.618  16.651  13.136  1.00 52.25           O  
ATOM    826  CG  LEU C  30      -2.489  20.411  15.634  1.00 52.25           C  
ATOM    827  CD1 LEU C  30      -3.632  20.597  16.626  1.00 52.25           C  
ATOM    828  CD2 LEU C  30      -1.141  20.596  16.322  1.00 52.25           C  
ATOM    829  N   LEU C  31      -0.446  17.121  12.967  1.00 53.41           N  
ATOM    830  CA  LEU C  31      -0.125  15.729  12.670  1.00 53.41           C  
ATOM    831  C   LEU C  31       0.446  15.028  13.898  1.00 53.41           C  
ATOM    832  CB  LEU C  31       0.871  15.644  11.510  1.00 53.41           C  
ATOM    833  O   LEU C  31       1.268  15.599  14.618  1.00 53.41           O  
ATOM    834  CG  LEU C  31       0.322  15.118  10.183  1.00 53.41           C  
ATOM    835  CD1 LEU C  31      -0.519  16.189   9.496  1.00 53.41           C  
ATOM    836  CD2 LEU C  31       1.461  14.663   9.276  1.00 53.41           C  
ATOM    837  N   LYS C  32      -0.208  13.854  14.205  1.00 56.27           N  
ATOM    838  CA  LYS C  32       0.278  13.067  15.335  1.00 56.27           C  
ATOM    839  C   LYS C  32       1.577  12.347  14.985  1.00 56.27           C  
ATOM    840  CB  LYS C  32      -0.780  12.054  15.778  1.00 56.27           C  
ATOM    841  O   LYS C  32       1.732  11.840  13.872  1.00 56.27           O  
ATOM    842  CG  LYS C  32      -0.563  11.506  17.180  1.00 56.27           C  
ATOM    843  CD  LYS C  32      -1.731  10.636  17.628  1.00 56.27           C  
ATOM    844  CE  LYS C  32      -1.359   9.771  18.824  1.00 56.27           C  
ATOM    845  NZ  LYS C  32      -2.535   9.014  19.348  1.00 56.27           N  
ATOM    846  N   GLU C  33       2.643  12.605  15.740  1.00 55.54           N  
ATOM    847  CA  GLU C  33       3.914  11.907  15.566  1.00 55.54           C  
ATOM    848  C   GLU C  33       3.725  10.394  15.623  1.00 55.54           C  
ATOM    849  CB  GLU C  33       4.922  12.352  16.628  1.00 55.54           C  
ATOM    850  O   GLU C  33       3.279   9.857  16.639  1.00 55.54           O  
ATOM    851  CG  GLU C  33       6.368  12.313  16.158  1.00 55.54           C  
ATOM    852  CD  GLU C  33       7.352  12.824  17.199  1.00 55.54           C  
ATOM    853  OE1 GLU C  33       7.941  11.998  17.933  1.00 55.54           O  
ATOM    854  OE2 GLU C  33       7.534  14.059  17.282  1.00 55.54           O  
ATOM    855  N   PRO C  34       3.731   9.899  14.438  1.00 53.13           N  
ATOM    856  CA  PRO C  34       3.581   8.443  14.481  1.00 53.13           C  
ATOM    857  C   PRO C  34       4.689   7.758  15.277  1.00 53.13           C  
ATOM    858  CB  PRO C  34       3.639   8.039  13.006  1.00 53.13           C  
ATOM    859  O   PRO C  34       4.518   6.624  15.732  1.00 53.13           O  
ATOM    860  CG  PRO C  34       4.292   9.194  12.319  1.00 53.13           C  
ATOM    861  CD  PRO C  34       4.151  10.409  13.189  1.00 53.13           C  
ATOM    862  N   CYS C  35       5.891   8.425  15.256  1.00 55.37           N  
ATOM    863  CA  CYS C  35       7.042   7.817  15.914  1.00 55.37           C  
ATOM    864  C   CYS C  35       7.091   8.197  17.389  1.00 55.37           C  
ATOM    865  CB  CYS C  35       8.339   8.241  15.225  1.00 55.37           C  
ATOM    866  O   CYS C  35       6.499   9.198  17.796  1.00 55.37           O  
ATOM    867  SG  CYS C  35       8.371   7.890  13.453  1.00 55.37           S  
ATOM    868  N   SER C  36       7.373   7.327  18.215  1.00 51.14           N  
ATOM    869  CA  SER C  36       7.552   7.662  19.624  1.00 51.14           C  
ATOM    870  C   SER C  36       8.349   8.951  19.788  1.00 51.14           C  
ATOM    871  CB  SER C  36       8.253   6.521  20.362  1.00 51.14           C  
ATOM    872  O   SER C  36       9.028   9.391  18.858  1.00 51.14           O  
ATOM    873  OG  SER C  36       9.159   5.848  19.503  1.00 51.14           O  
ATOM    874  N   SER C  37       8.234   9.792  20.802  1.00 48.89           N  
ATOM    875  CA  SER C  37       8.806  11.087  21.157  1.00 48.89           C  
ATOM    876  C   SER C  37      10.330  11.050  21.106  1.00 48.89           C  
ATOM    877  CB  SER C  37       8.344  11.514  22.551  1.00 48.89           C  
ATOM    878  O   SER C  37      10.946  10.062  21.510  1.00 48.89           O  
ATOM    879  OG  SER C  37       7.949  10.388  23.316  1.00 48.89           O  
ATOM    880  N   GLY C  38      10.958  11.765  20.144  1.00 47.83           N  
ATOM    881  CA  GLY C  38      12.351  12.180  20.184  1.00 47.83           C  
ATOM    882  C   GLY C  38      13.134  11.761  18.954  1.00 47.83           C  
ATOM    883  O   GLY C  38      14.361  11.881  18.922  1.00 47.83           O  
ATOM    884  N   THR C  39      12.538  10.767  18.165  1.00 47.52           N  
ATOM    885  CA  THR C  39      13.416  10.220  17.136  1.00 47.52           C  
ATOM    886  C   THR C  39      13.308  11.028  15.847  1.00 47.52           C  
ATOM    887  CB  THR C  39      13.087   8.743  16.849  1.00 47.52           C  
ATOM    888  O   THR C  39      12.512  10.696  14.965  1.00 47.52           O  
ATOM    889  CG2 THR C  39      14.092   8.135  15.877  1.00 47.52           C  
ATOM    890  OG1 THR C  39      13.119   8.005  18.077  1.00 47.52           O  
ATOM    891  N   TYR C  40      13.082  12.262  15.930  1.00 46.80           N  
ATOM    892  CA  TYR C  40      12.888  13.028  14.703  1.00 46.80           C  
ATOM    893  C   TYR C  40      14.207  13.213  13.962  1.00 46.80           C  
ATOM    894  CB  TYR C  40      12.268  14.393  15.015  1.00 46.80           C  
ATOM    895  O   TYR C  40      15.177  13.724  14.526  1.00 46.80           O  
ATOM    896  CG  TYR C  40      10.895  14.308  15.636  1.00 46.80           C  
ATOM    897  CD1 TYR C  40       9.759  14.157  14.844  1.00 46.80           C  
ATOM    898  CD2 TYR C  40      10.731  14.380  17.015  1.00 46.80           C  
ATOM    899  CE1 TYR C  40       8.491  14.081  15.412  1.00 46.80           C  
ATOM    900  CE2 TYR C  40       9.468  14.305  17.594  1.00 46.80           C  
ATOM    901  OH  TYR C  40       7.104  14.080  17.353  1.00 46.80           O  
ATOM    902  CZ  TYR C  40       8.356  14.155  16.785  1.00 46.80           C  
ATOM    903  N   GLU C  41      14.614  12.171  13.289  1.00 43.48           N  
ATOM    904  CA  GLU C  41      15.830  12.566  12.586  1.00 43.48           C  
ATOM    905  C   GLU C  41      15.565  13.731  11.636  1.00 43.48           C  
ATOM    906  CB  GLU C  41      16.416  11.381  11.814  1.00 43.48           C  
ATOM    907  O   GLU C  41      16.501  14.376  11.159  1.00 43.48           O  
ATOM    908  CG  GLU C  41      17.933  11.409  11.701  1.00 43.48           C  
ATOM    909  CD  GLU C  41      18.509  10.164  11.045  1.00 43.48           C  
ATOM    910  OE1 GLU C  41      18.687  10.159   9.805  1.00 43.48           O  
ATOM    911  OE2 GLU C  41      18.783   9.186  11.775  1.00 43.48           O  
ATOM    912  N   GLY C  42      14.321  13.644  11.030  1.00 44.09           N  
ATOM    913  CA  GLY C  42      14.274  14.448   9.820  1.00 44.09           C  
ATOM    914  C   GLY C  42      14.445  15.933  10.082  1.00 44.09           C  
ATOM    915  O   GLY C  42      14.398  16.374  11.232  1.00 44.09           O  
ATOM    916  N   ASN C  43      15.249  16.569   9.202  1.00 39.02           N  
ATOM    917  CA  ASN C  43      15.397  18.012   9.048  1.00 39.02           C  
ATOM    918  C   ASN C  43      14.044  18.718   9.065  1.00 39.02           C  
ATOM    919  CB  ASN C  43      16.151  18.340   7.757  1.00 39.02           C  
ATOM    920  O   ASN C  43      13.825  19.667   8.309  1.00 39.02           O  
ATOM    921  CG  ASN C  43      17.581  18.772   8.011  1.00 39.02           C  
ATOM    922  ND2 ASN C  43      18.511  18.236   7.229  1.00 39.02           N  
ATOM    923  OD1 ASN C  43      17.849  19.582   8.903  1.00 39.02           O  
ATOM    924  N   SER C  44      13.068  17.902   9.524  1.00 45.42           N  
ATOM    925  CA  SER C  44      11.839  18.646   9.268  1.00 45.42           C  
ATOM    926  C   SER C  44      11.789  19.930  10.090  1.00 45.42           C  
ATOM    927  CB  SER C  44      10.615  17.784   9.579  1.00 45.42           C  
ATOM    928  O   SER C  44      12.301  19.976  11.211  1.00 45.42           O  
ATOM    929  OG  SER C  44      10.716  17.215  10.873  1.00 45.42           O  
ATOM    930  N   PRO C  45      11.902  21.030   9.356  1.00 41.19           N  
ATOM    931  CA  PRO C  45      11.842  22.340  10.008  1.00 41.19           C  
ATOM    932  C   PRO C  45      10.718  22.435  11.038  1.00 41.19           C  
ATOM    933  CB  PRO C  45      11.597  23.302   8.843  1.00 41.19           C  
ATOM    934  O   PRO C  45      10.365  23.535  11.472  1.00 41.19           O  
ATOM    935  CG  PRO C  45      11.166  22.428   7.710  1.00 41.19           C  
ATOM    936  CD  PRO C  45      11.517  21.007   8.043  1.00 41.19           C  
ATOM    937  N   PHE C  46      10.092  21.245  11.217  1.00 49.36           N  
ATOM    938  CA  PHE C  46       8.846  21.456  11.944  1.00 49.36           C  
ATOM    939  C   PHE C  46       9.047  21.236  13.438  1.00 49.36           C  
ATOM    940  CB  PHE C  46       7.751  20.523  11.418  1.00 49.36           C  
ATOM    941  O   PHE C  46       9.765  20.320  13.845  1.00 49.36           O  
ATOM    942  CG  PHE C  46       7.489  20.666   9.943  1.00 49.36           C  
ATOM    943  CD1 PHE C  46       6.710  21.710   9.459  1.00 49.36           C  
ATOM    944  CD2 PHE C  46       8.021  19.755   9.040  1.00 49.36           C  
ATOM    945  CE1 PHE C  46       6.466  21.844   8.094  1.00 49.36           C  
ATOM    946  CE2 PHE C  46       7.782  19.882   7.675  1.00 49.36           C  
ATOM    947  CZ  PHE C  46       7.003  20.927   7.204  1.00 49.36           C  
ATOM    948  N   HIS C  47       8.991  22.300  14.084  1.00 43.65           N  
ATOM    949  CA  HIS C  47       9.172  22.299  15.531  1.00 43.65           C  
ATOM    950  C   HIS C  47       8.092  21.473  16.221  1.00 43.65           C  
ATOM    951  CB  HIS C  47       9.166  23.729  16.073  1.00 43.65           C  
ATOM    952  O   HIS C  47       6.899  21.725  16.037  1.00 43.65           O  
ATOM    953  CG  HIS C  47      10.506  24.200  16.541  1.00 43.65           C  
ATOM    954  CD2 HIS C  47      11.035  24.285  17.785  1.00 43.65           C  
ATOM    955  ND1 HIS C  47      11.477  24.658  15.677  1.00 43.65           N  
ATOM    956  CE1 HIS C  47      12.548  25.005  16.371  1.00 43.65           C  
ATOM    957  NE2 HIS C  47      12.305  24.789  17.653  1.00 43.65           N  
ATOM    958  N   PRO C  48       8.467  20.221  16.731  1.00 45.27           N  
ATOM    959  CA  PRO C  48       7.457  19.450  17.459  1.00 45.27           C  
ATOM    960  C   PRO C  48       6.804  20.248  18.586  1.00 45.27           C  
ATOM    961  CB  PRO C  48       8.251  18.267  18.018  1.00 45.27           C  
ATOM    962  O   PRO C  48       7.472  21.043  19.252  1.00 45.27           O  
ATOM    963  CG  PRO C  48       9.684  18.671  17.882  1.00 45.27           C  
ATOM    964  CD  PRO C  48       9.760  19.858  16.966  1.00 45.27           C  
ATOM    965  N   LEU C  49       5.480  20.518  18.470  1.00 46.44           N  
ATOM    966  CA  LEU C  49       4.756  21.140  19.573  1.00 46.44           C  
ATOM    967  C   LEU C  49       4.724  20.220  20.789  1.00 46.44           C  
ATOM    968  CB  LEU C  49       3.328  21.491  19.147  1.00 46.44           C  
ATOM    969  O   LEU C  49       5.207  19.087  20.729  1.00 46.44           O  
ATOM    970  CG  LEU C  49       3.078  22.948  18.752  1.00 46.44           C  
ATOM    971  CD1 LEU C  49       3.633  23.222  17.358  1.00 46.44           C  
ATOM    972  CD2 LEU C  49       1.589  23.270  18.814  1.00 46.44           C  
ATOM    973  N   ALA C  50       4.466  20.773  21.979  1.00 47.13           N  
ATOM    974  CA  ALA C  50       4.537  20.091  23.268  1.00 47.13           C  
ATOM    975  C   ALA C  50       3.919  18.697  23.186  1.00 47.13           C  
ATOM    976  CB  ALA C  50       3.837  20.916  24.346  1.00 47.13           C  
ATOM    977  O   ALA C  50       4.427  17.750  23.790  1.00 47.13           O  
ATOM    978  N   ASP C  51       2.778  18.480  22.595  1.00 49.06           N  
ATOM    979  CA  ASP C  51       1.992  17.252  22.679  1.00 49.06           C  
ATOM    980  C   ASP C  51       2.304  16.320  21.511  1.00 49.06           C  
ATOM    981  CB  ASP C  51       0.497  17.573  22.712  1.00 49.06           C  
ATOM    982  O   ASP C  51       1.452  15.533  21.094  1.00 49.06           O  
ATOM    983  CG  ASP C  51      -0.038  17.764  24.121  1.00 49.06           C  
ATOM    984  OD1 ASP C  51       0.404  17.047  25.044  1.00 49.06           O  
ATOM    985  OD2 ASP C  51      -0.912  18.638  24.309  1.00 49.06           O  
ATOM    986  N   ASN C  52       3.596  16.107  21.103  1.00 51.60           N  
ATOM    987  CA  ASN C  52       3.975  15.232  20.000  1.00 51.60           C  
ATOM    988  C   ASN C  52       3.175  15.541  18.738  1.00 51.60           C  
ATOM    989  CB  ASN C  52       3.799  13.764  20.394  1.00 51.60           C  
ATOM    990  O   ASN C  52       2.908  14.648  17.932  1.00 51.60           O  
ATOM    991  CG  ASN C  52       4.792  13.320  21.450  1.00 51.60           C  
ATOM    992  ND2 ASN C  52       4.647  12.086  21.918  1.00 51.60           N  
ATOM    993  OD1 ASN C  52       5.681  14.080  21.843  1.00 51.60           O  
ATOM    994  N   LYS C  53       2.495  16.742  18.771  1.00 51.13           N  
ATOM    995  CA  LYS C  53       1.732  17.159  17.597  1.00 51.13           C  
ATOM    996  C   LYS C  53       2.507  18.185  16.775  1.00 51.13           C  
ATOM    997  CB  LYS C  53       0.378  17.736  18.014  1.00 51.13           C  
ATOM    998  O   LYS C  53       3.274  18.978  17.325  1.00 51.13           O  
ATOM    999  CG  LYS C  53      -0.609  16.694  18.519  1.00 51.13           C  
ATOM   1000  CD  LYS C  53      -2.034  17.234  18.532  1.00 51.13           C  
ATOM   1001  CE  LYS C  53      -2.911  16.475  19.518  1.00 51.13           C  
ATOM   1002  NZ  LYS C  53      -4.077  15.832  18.841  1.00 51.13           N  
ATOM   1003  N   PHE C  54       2.577  17.792  15.488  1.00 54.59           N  
ATOM   1004  CA  PHE C  54       3.254  18.699  14.569  1.00 54.59           C  
ATOM   1005  C   PHE C  54       2.247  19.580  13.839  1.00 54.59           C  
ATOM   1006  CB  PHE C  54       4.094  17.914  13.557  1.00 54.59           C  
ATOM   1007  O   PHE C  54       1.204  19.100  13.390  1.00 54.59           O  
ATOM   1008  CG  PHE C  54       5.324  17.281  14.151  1.00 54.59           C  
ATOM   1009  CD1 PHE C  54       6.509  17.998  14.257  1.00 54.59           C  
ATOM   1010  CD2 PHE C  54       5.293  15.968  14.604  1.00 54.59           C  
ATOM   1011  CE1 PHE C  54       7.649  17.414  14.807  1.00 54.59           C  
ATOM   1012  CE2 PHE C  54       6.428  15.378  15.154  1.00 54.59           C  
ATOM   1013  CZ  PHE C  54       7.605  16.103  15.253  1.00 54.59           C  
ATOM   1014  N   ALA C  55       2.304  20.922  14.145  1.00 55.61           N  
ATOM   1015  CA  ALA C  55       1.451  21.843  13.399  1.00 55.61           C  
ATOM   1016  C   ALA C  55       2.063  22.181  12.043  1.00 55.61           C  
ATOM   1017  CB  ALA C  55       1.213  23.118  14.204  1.00 55.61           C  
ATOM   1018  O   ALA C  55       3.193  22.668  11.969  1.00 55.61           O  
ATOM   1019  N   LEU C  56       1.419  21.555  11.104  1.00 56.06           N  
ATOM   1020  CA  LEU C  56       1.900  21.821   9.753  1.00 56.06           C  
ATOM   1021  C   LEU C  56       0.873  22.623   8.959  1.00 56.06           C  
ATOM   1022  CB  LEU C  56       2.213  20.510   9.027  1.00 56.06           C  
ATOM   1023  O   LEU C  56      -0.328  22.536   9.224  1.00 56.06           O  
ATOM   1024  CG  LEU C  56       3.581  19.888   9.310  1.00 56.06           C  
ATOM   1025  CD1 LEU C  56       3.506  18.369   9.202  1.00 56.06           C  
ATOM   1026  CD2 LEU C  56       4.631  20.446   8.355  1.00 56.06           C  
ATOM   1027  N   THR C  57       1.445  23.595   8.273  1.00 57.27           N  
ATOM   1028  CA  THR C  57       0.586  24.314   7.339  1.00 57.27           C  
ATOM   1029  C   THR C  57       0.217  23.429   6.152  1.00 57.27           C  
ATOM   1030  CB  THR C  57       1.264  25.601   6.833  1.00 57.27           C  
ATOM   1031  O   THR C  57       1.052  22.672   5.652  1.00 57.27           O  
ATOM   1032  CG2 THR C  57       1.020  26.764   7.789  1.00 57.27           C  
ATOM   1033  OG1 THR C  57       2.675  25.377   6.720  1.00 57.27           O  
ATOM   1034  N   CYS C  58      -1.075  23.410   6.072  1.00 58.38           N  
ATOM   1035  CA  CYS C  58      -1.606  22.565   5.008  1.00 58.38           C  
ATOM   1036  C   CYS C  58      -1.189  23.086   3.638  1.00 58.38           C  
ATOM   1037  CB  CYS C  58      -3.130  22.490   5.093  1.00 58.38           C  
ATOM   1038  O   CYS C  58      -1.655  24.139   3.202  1.00 58.38           O  
ATOM   1039  SG  CYS C  58      -3.807  20.880   4.632  1.00 58.38           S  
ATOM   1040  N   PHE C  59       0.019  22.521   3.248  1.00 56.53           N  
ATOM   1041  CA  PHE C  59       0.440  22.738   1.869  1.00 56.53           C  
ATOM   1042  C   PHE C  59       0.641  21.409   1.150  1.00 56.53           C  
ATOM   1043  CB  PHE C  59       1.732  23.560   1.823  1.00 56.53           C  
ATOM   1044  O   PHE C  59       0.964  20.399   1.778  1.00 56.53           O  
ATOM   1045  CG  PHE C  59       1.942  24.287   0.523  1.00 56.53           C  
ATOM   1046  CD1 PHE C  59       2.790  23.770  -0.449  1.00 56.53           C  
ATOM   1047  CD2 PHE C  59       1.291  25.488   0.272  1.00 56.53           C  
ATOM   1048  CE1 PHE C  59       2.987  24.441  -1.654  1.00 56.53           C  
ATOM   1049  CE2 PHE C  59       1.483  26.164  -0.930  1.00 56.53           C  
ATOM   1050  CZ  PHE C  59       2.332  25.640  -1.891  1.00 56.53           C  
ATOM   1051  N   SER C  60      -0.076  21.240   0.026  1.00 55.60           N  
ATOM   1052  CA  SER C  60       0.102  20.001  -0.724  1.00 55.60           C  
ATOM   1053  C   SER C  60       1.558  19.549  -0.708  1.00 55.60           C  
ATOM   1054  CB  SER C  60      -0.370  20.175  -2.168  1.00 55.60           C  
ATOM   1055  O   SER C  60       2.362  19.996  -1.529  1.00 55.60           O  
ATOM   1056  OG  SER C  60       0.037  21.431  -2.682  1.00 55.60           O  
ATOM   1057  N   THR C  61       1.894  19.027   0.537  1.00 59.05           N  
ATOM   1058  CA  THR C  61       3.262  18.540   0.673  1.00 59.05           C  
ATOM   1059  C   THR C  61       3.278  17.113   1.213  1.00 59.05           C  
ATOM   1060  CB  THR C  61       4.090  19.451   1.598  1.00 59.05           C  
ATOM   1061  O   THR C  61       2.311  16.670   1.837  1.00 59.05           O  
ATOM   1062  CG2 THR C  61       4.413  20.778   0.919  1.00 59.05           C  
ATOM   1063  OG1 THR C  61       3.347  19.709   2.796  1.00 59.05           O  
ATOM   1064  N   GLN C  62       4.188  16.273   0.637  1.00 53.43           N  
ATOM   1065  CA  GLN C  62       4.386  14.904   1.101  1.00 53.43           C  
ATOM   1066  C   GLN C  62       5.661  14.783   1.931  1.00 53.43           C  
ATOM   1067  CB  GLN C  62       4.437  13.937  -0.083  1.00 53.43           C  
ATOM   1068  O   GLN C  62       6.704  15.324   1.558  1.00 53.43           O  
ATOM   1069  CG  GLN C  62       4.164  14.597  -1.428  1.00 53.43           C  
ATOM   1070  CD  GLN C  62       4.271  13.628  -2.590  1.00 53.43           C  
ATOM   1071  NE2 GLN C  62       4.303  14.162  -3.806  1.00 53.43           N  
ATOM   1072  OE1 GLN C  62       4.326  12.409  -2.396  1.00 53.43           O  
ATOM   1073  N   PHE C  63       5.459  14.377   3.216  1.00 58.44           N  
ATOM   1074  CA  PHE C  63       6.634  14.195   4.060  1.00 58.44           C  
ATOM   1075  C   PHE C  63       6.621  12.821   4.719  1.00 58.44           C  
ATOM   1076  CB  PHE C  63       6.703  15.289   5.130  1.00 58.44           C  
ATOM   1077  O   PHE C  63       5.557  12.223   4.898  1.00 58.44           O  
ATOM   1078  CG  PHE C  63       5.429  15.453   5.914  1.00 58.44           C  
ATOM   1079  CD1 PHE C  63       4.400  16.255   5.435  1.00 58.44           C  
ATOM   1080  CD2 PHE C  63       5.260  14.806   7.131  1.00 58.44           C  
ATOM   1081  CE1 PHE C  63       3.219  16.408   6.158  1.00 58.44           C  
ATOM   1082  CE2 PHE C  63       4.083  14.955   7.860  1.00 58.44           C  
ATOM   1083  CZ  PHE C  63       3.065  15.757   7.372  1.00 58.44           C  
ATOM   1084  N   ALA C  64       7.759  12.252   4.825  1.00 58.60           N  
ATOM   1085  CA  ALA C  64       7.871  10.931   5.438  1.00 58.60           C  
ATOM   1086  C   ALA C  64       8.712  10.986   6.710  1.00 58.60           C  
ATOM   1087  CB  ALA C  64       8.471   9.935   4.449  1.00 58.60           C  
ATOM   1088  O   ALA C  64       9.650  11.782   6.807  1.00 58.60           O  
ATOM   1089  N   PHE C  65       8.106  10.225   7.764  1.00 58.06           N  
ATOM   1090  CA  PHE C  65       8.836  10.102   9.020  1.00 58.06           C  
ATOM   1091  C   PHE C  65       9.427   8.705   9.169  1.00 58.06           C  
ATOM   1092  CB  PHE C  65       7.920  10.414  10.208  1.00 58.06           C  
ATOM   1093  O   PHE C  65       8.736   7.707   8.954  1.00 58.06           O  
ATOM   1094  CG  PHE C  65       7.651  11.882  10.398  1.00 58.06           C  
ATOM   1095  CD1 PHE C  65       8.527  12.676  11.128  1.00 58.06           C  
ATOM   1096  CD2 PHE C  65       6.520  12.469   9.844  1.00 58.06           C  
ATOM   1097  CE1 PHE C  65       8.279  14.035  11.305  1.00 58.06           C  
ATOM   1098  CE2 PHE C  65       6.266  13.827  10.017  1.00 58.06           C  
ATOM   1099  CZ  PHE C  65       7.147  14.608  10.748  1.00 58.06           C  
ATOM   1100  N   ALA C  66      10.656   8.666   9.197  1.00 57.41           N  
ATOM   1101  CA  ALA C  66      11.285   7.373   9.452  1.00 57.41           C  
ATOM   1102  C   ALA C  66      11.429   7.120  10.950  1.00 57.41           C  
ATOM   1103  CB  ALA C  66      12.649   7.302   8.770  1.00 57.41           C  
ATOM   1104  O   ALA C  66      12.135   7.854  11.645  1.00 57.41           O  
ATOM   1105  N   CYS C  67      10.561   6.232  11.469  1.00 59.46           N  
ATOM   1106  CA  CYS C  67      10.646   5.883  12.883  1.00 59.46           C  
ATOM   1107  C   CYS C  67      11.731   4.841  13.123  1.00 59.46           C  
ATOM   1108  CB  CYS C  67       9.302   5.359  13.387  1.00 59.46           C  
ATOM   1109  O   CYS C  67      12.165   4.164  12.190  1.00 59.46           O  
ATOM   1110  SG  CYS C  67       7.977   6.585  13.337  1.00 59.46           S  
ATOM   1111  N   PRO C  68      12.315   5.026  14.338  1.00 60.30           N  
ATOM   1112  CA  PRO C  68      13.359   4.054  14.670  1.00 60.30           C  
ATOM   1113  C   PRO C  68      12.910   2.610  14.458  1.00 60.30           C  
ATOM   1114  CB  PRO C  68      13.637   4.327  16.150  1.00 60.30           C  
ATOM   1115  O   PRO C  68      13.744   1.704  14.388  1.00 60.30           O  
ATOM   1116  CG  PRO C  68      12.547   5.255  16.579  1.00 60.30           C  
ATOM   1117  CD  PRO C  68      11.810   5.722  15.357  1.00 60.30           C  
ATOM   1118  N   ASP C  69      11.663   2.451  14.568  1.00 57.45           N  
ATOM   1119  CA  ASP C  69      11.111   1.111  14.398  1.00 57.45           C  
ATOM   1120  C   ASP C  69      11.247   0.640  12.952  1.00 57.45           C  
ATOM   1121  CB  ASP C  69       9.643   1.077  14.828  1.00 57.45           C  
ATOM   1122  O   ASP C  69      11.057  -0.542  12.658  1.00 57.45           O  
ATOM   1123  CG  ASP C  69       9.458   1.268  16.323  1.00 57.45           C  
ATOM   1124  OD1 ASP C  69      10.237   0.693  17.113  1.00 57.45           O  
ATOM   1125  OD2 ASP C  69       8.522   1.999  16.714  1.00 57.45           O  
ATOM   1126  N   GLY C  70      11.967   1.472  12.105  1.00 58.41           N  
ATOM   1127  CA  GLY C  70      12.229   1.108  10.722  1.00 58.41           C  
ATOM   1128  C   GLY C  70      11.041   1.340   9.808  1.00 58.41           C  
ATOM   1129  O   GLY C  70      11.153   1.205   8.588  1.00 58.41           O  
ATOM   1130  N   VAL C  71       9.930   1.669  10.442  1.00 61.73           N  
ATOM   1131  CA  VAL C  71       8.745   1.858   9.612  1.00 61.73           C  
ATOM   1132  C   VAL C  71       8.687   3.300   9.114  1.00 61.73           C  
ATOM   1133  CB  VAL C  71       7.452   1.507  10.382  1.00 61.73           C  
ATOM   1134  O   VAL C  71       8.900   4.239   9.885  1.00 61.73           O  
ATOM   1135  CG1 VAL C  71       6.343   1.096   9.415  1.00 61.73           C  
ATOM   1136  CG2 VAL C  71       7.719   0.397  11.396  1.00 61.73           C  
ATOM   1137  N   LYS C  72       8.673   3.411   7.822  1.00 57.57           N  
ATOM   1138  CA  LYS C  72       8.567   4.727   7.200  1.00 57.57           C  
ATOM   1139  C   LYS C  72       7.109   5.159   7.072  1.00 57.57           C  
ATOM   1140  CB  LYS C  72       9.236   4.726   5.824  1.00 57.57           C  
ATOM   1141  O   LYS C  72       6.290   4.436   6.500  1.00 57.57           O  
ATOM   1142  CG  LYS C  72      10.754   4.801   5.875  1.00 57.57           C  
ATOM   1143  CD  LYS C  72      11.360   4.811   4.477  1.00 57.57           C  
ATOM   1144  CE  LYS C  72      12.881   4.861   4.526  1.00 57.57           C  
ATOM   1145  NZ  LYS C  72      13.461   5.366   3.246  1.00 57.57           N  
ATOM   1146  N   HIS C  73       6.773   6.163   7.858  1.00 61.84           N  
ATOM   1147  CA  HIS C  73       5.422   6.706   7.774  1.00 61.84           C  
ATOM   1148  C   HIS C  73       5.368   7.906   6.834  1.00 61.84           C  
ATOM   1149  CB  HIS C  73       4.916   7.103   9.162  1.00 61.84           C  
ATOM   1150  O   HIS C  73       5.998   8.933   7.095  1.00 61.84           O  
ATOM   1151  CG  HIS C  73       4.551   5.937  10.024  1.00 61.84           C  
ATOM   1152  CD2 HIS C  73       4.937   5.602  11.278  1.00 61.84           C  
ATOM   1153  ND1 HIS C  73       3.686   4.947   9.609  1.00 61.84           N  
ATOM   1154  CE1 HIS C  73       3.555   4.052  10.574  1.00 61.84           C  
ATOM   1155  NE2 HIS C  73       4.304   4.426  11.597  1.00 61.84           N  
ATOM   1156  N   VAL C  74       4.716   7.716   5.703  1.00 58.46           N  
ATOM   1157  CA  VAL C  74       4.645   8.773   4.700  1.00 58.46           C  
ATOM   1158  C   VAL C  74       3.330   9.536   4.846  1.00 58.46           C  
ATOM   1159  CB  VAL C  74       4.777   8.208   3.268  1.00 58.46           C  
ATOM   1160  O   VAL C  74       2.257   8.931   4.899  1.00 58.46           O  
ATOM   1161  CG1 VAL C  74       4.746   9.335   2.238  1.00 58.46           C  
ATOM   1162  CG2 VAL C  74       6.062   7.392   3.134  1.00 58.46           C  
ATOM   1163  N   TYR C  75       3.477  10.852   5.093  1.00 59.44           N  
ATOM   1164  CA  TYR C  75       2.301  11.704   5.223  1.00 59.44           C  
ATOM   1165  C   TYR C  75       2.104  12.556   3.975  1.00 59.44           C  
ATOM   1166  CB  TYR C  75       2.423  12.605   6.456  1.00 59.44           C  
ATOM   1167  O   TYR C  75       3.050  13.173   3.480  1.00 59.44           O  
ATOM   1168  CG  TYR C  75       2.068  11.914   7.750  1.00 59.44           C  
ATOM   1169  CD1 TYR C  75       0.757  11.904   8.221  1.00 59.44           C  
ATOM   1170  CD2 TYR C  75       3.043  11.270   8.505  1.00 59.44           C  
ATOM   1171  CE1 TYR C  75       0.426  11.270   9.414  1.00 59.44           C  
ATOM   1172  CE2 TYR C  75       2.723  10.633   9.699  1.00 59.44           C  
ATOM   1173  OH  TYR C  75       1.092  10.008  11.326  1.00 59.44           O  
ATOM   1174  CZ  TYR C  75       1.414  10.638  10.144  1.00 59.44           C  
ATOM   1175  N   GLN C  76       0.953  12.443   3.340  1.00 58.91           N  
ATOM   1176  CA  GLN C  76       0.615  13.271   2.187  1.00 58.91           C  
ATOM   1177  C   GLN C  76      -0.508  14.248   2.522  1.00 58.91           C  
ATOM   1178  CB  GLN C  76       0.213  12.397   0.997  1.00 58.91           C  
ATOM   1179  O   GLN C  76      -1.596  13.837   2.930  1.00 58.91           O  
ATOM   1180  CG  GLN C  76       0.702  12.924  -0.345  1.00 58.91           C  
ATOM   1181  CD  GLN C  76       0.411  11.972  -1.490  1.00 58.91           C  
ATOM   1182  NE2 GLN C  76       0.796  12.364  -2.700  1.00 58.91           N  
ATOM   1183  OE1 GLN C  76      -0.153  10.892  -1.289  1.00 58.91           O  
ATOM   1184  N   LEU C  77      -0.120  15.501   2.598  1.00 53.22           N  
ATOM   1185  CA  LEU C  77      -1.106  16.540   2.871  1.00 53.22           C  
ATOM   1186  C   LEU C  77      -1.592  17.182   1.576  1.00 53.22           C  
ATOM   1187  CB  LEU C  77      -0.517  17.610   3.794  1.00 53.22           C  
ATOM   1188  O   LEU C  77      -0.784  17.562   0.725  1.00 53.22           O  
ATOM   1189  CG  LEU C  77      -0.611  17.336   5.296  1.00 53.22           C  
ATOM   1190  CD1 LEU C  77       0.756  17.499   5.952  1.00 53.22           C  
ATOM   1191  CD2 LEU C  77      -1.635  18.261   5.945  1.00 53.22           C  
ATOM   1192  N   ARG C  78      -2.811  17.092   1.319  1.00 57.23           N  
ATOM   1193  CA  ARG C  78      -3.381  17.750   0.148  1.00 57.23           C  
ATOM   1194  C   ARG C  78      -4.224  18.955   0.553  1.00 57.23           C  
ATOM   1195  CB  ARG C  78      -4.229  16.766  -0.662  1.00 57.23           C  
ATOM   1196  O   ARG C  78      -5.167  18.824   1.336  1.00 57.23           O  
ATOM   1197  CG  ARG C  78      -4.476  17.203  -2.098  1.00 57.23           C  
ATOM   1198  CD  ARG C  78      -5.292  16.174  -2.868  1.00 57.23           C  
ATOM   1199  NE  ARG C  78      -4.859  16.074  -4.258  1.00 57.23           N  
ATOM   1200  NH1 ARG C  78      -6.613  14.726  -4.924  1.00 57.23           N  
ATOM   1201  NH2 ARG C  78      -5.013  15.364  -6.437  1.00 57.23           N  
ATOM   1202  CZ  ARG C  78      -5.496  15.388  -5.203  1.00 57.23           C  
ATOM   1203  N   ALA C  79      -3.729  20.093   0.075  1.00 50.60           N  
ATOM   1204  CA  ALA C  79      -4.435  21.343   0.346  1.00 50.60           C  
ATOM   1205  C   ALA C  79      -5.662  21.485  -0.551  1.00 50.60           C  
ATOM   1206  CB  ALA C  79      -3.500  22.535   0.155  1.00 50.60           C  
ATOM   1207  O   ALA C  79      -5.563  21.360  -1.774  1.00 50.60           O  
ATOM   1208  N   ARG C  80      -6.787  21.118   0.064  1.00 50.28           N  
ATOM   1209  CA  ARG C  80      -8.001  21.233  -0.738  1.00 50.28           C  
ATOM   1210  C   ARG C  80      -8.587  22.638  -0.646  1.00 50.28           C  
ATOM   1211  CB  ARG C  80      -9.039  20.202  -0.292  1.00 50.28           C  
ATOM   1212  O   ARG C  80      -8.587  23.247   0.426  1.00 50.28           O  
ATOM   1213  CG  ARG C  80      -9.982  19.758  -1.400  1.00 50.28           C  
ATOM   1214  CD  ARG C  80     -10.912  18.646  -0.937  1.00 50.28           C  
ATOM   1215  NE  ARG C  80     -11.747  18.152  -2.028  1.00 50.28           N  
ATOM   1216  NH1 ARG C  80     -13.440  17.379  -0.660  1.00 50.28           N  
ATOM   1217  NH2 ARG C  80     -13.604  17.151  -2.935  1.00 50.28           N  
ATOM   1218  CZ  ARG C  80     -12.929  17.562  -1.872  1.00 50.28           C  
ATOM   1219  N   SER C  81      -8.679  23.153  -1.787  1.00 45.53           N  
ATOM   1220  CA  SER C  81      -9.507  24.354  -1.794  1.00 45.53           C  
ATOM   1221  C   SER C  81     -10.961  24.025  -1.475  1.00 45.53           C  
ATOM   1222  CB  SER C  81      -9.421  25.057  -3.149  1.00 45.53           C  
ATOM   1223  O   SER C  81     -11.395  22.882  -1.638  1.00 45.53           O  
ATOM   1224  OG  SER C  81     -10.023  24.271  -4.163  1.00 45.53           O  
ATOM   1225  N   VAL C  82     -11.649  24.498  -0.407  1.00 47.15           N  
ATOM   1226  CA  VAL C  82     -12.938  24.186   0.201  1.00 47.15           C  
ATOM   1227  C   VAL C  82     -13.931  23.765  -0.880  1.00 47.15           C  
ATOM   1228  CB  VAL C  82     -13.496  25.386   0.999  1.00 47.15           C  
ATOM   1229  O   VAL C  82     -14.910  24.468  -1.140  1.00 47.15           O  
ATOM   1230  CG1 VAL C  82     -14.809  25.016   1.684  1.00 47.15           C  
ATOM   1231  CG2 VAL C  82     -12.471  25.867   2.024  1.00 47.15           C  
ATOM   1232  N   SER C  83     -13.808  23.532  -2.207  1.00 40.14           N  
ATOM   1233  CA  SER C  83     -15.163  23.256  -2.675  1.00 40.14           C  
ATOM   1234  C   SER C  83     -15.684  21.939  -2.111  1.00 40.14           C  
ATOM   1235  CB  SER C  83     -15.206  23.220  -4.203  1.00 40.14           C  
ATOM   1236  O   SER C  83     -14.916  20.996  -1.909  1.00 40.14           O  
ATOM   1237  OG  SER C  83     -14.788  24.460  -4.748  1.00 40.14           O  
ATOM   1238  N   PRO C  84     -16.874  21.914  -1.383  1.00 36.59           N  
ATOM   1239  CA  PRO C  84     -17.464  20.786  -0.660  1.00 36.59           C  
ATOM   1240  C   PRO C  84     -17.528  19.514  -1.502  1.00 36.59           C  
ATOM   1241  CB  PRO C  84     -18.870  21.284  -0.316  1.00 36.59           C  
ATOM   1242  O   PRO C  84     -18.312  18.609  -1.203  1.00 36.59           O  
ATOM   1243  CG  PRO C  84     -19.095  22.450  -1.223  1.00 36.59           C  
ATOM   1244  CD  PRO C  84     -17.774  22.861  -1.807  1.00 36.59           C  
ATOM   1245  N   LYS C  85     -17.096  19.457  -2.800  1.00 36.18           N  
ATOM   1246  CA  LYS C  85     -17.650  18.296  -3.490  1.00 36.18           C  
ATOM   1247  C   LYS C  85     -17.246  16.999  -2.793  1.00 36.18           C  
ATOM   1248  CB  LYS C  85     -17.194  18.270  -4.949  1.00 36.18           C  
ATOM   1249  O   LYS C  85     -16.271  16.971  -2.039  1.00 36.18           O  
ATOM   1250  CG  LYS C  85     -18.016  19.161  -5.870  1.00 36.18           C  
ATOM   1251  CD  LYS C  85     -17.565  19.033  -7.319  1.00 36.18           C  
ATOM   1252  CE  LYS C  85     -18.468  19.822  -8.258  1.00 36.18           C  
ATOM   1253  NZ  LYS C  85     -17.988  19.760  -9.671  1.00 36.18           N  
ATOM   1254  N   LEU C  86     -18.126  15.954  -2.811  1.00 29.51           N  
ATOM   1255  CA  LEU C  86     -18.209  14.554  -2.411  1.00 29.51           C  
ATOM   1256  C   LEU C  86     -17.025  13.762  -2.956  1.00 29.51           C  
ATOM   1257  CB  LEU C  86     -19.521  13.933  -2.897  1.00 29.51           C  
ATOM   1258  O   LEU C  86     -17.032  13.348  -4.118  1.00 29.51           O  
ATOM   1259  CG  LEU C  86     -20.292  13.093  -1.878  1.00 29.51           C  
ATOM   1260  CD1 LEU C  86     -21.015  13.997  -0.885  1.00 29.51           C  
ATOM   1261  CD2 LEU C  86     -21.279  12.169  -2.583  1.00 29.51           C  
ATOM   1262  N   PHE C  87     -15.854  14.346  -3.023  1.00 30.77           N  
ATOM   1263  CA  PHE C  87     -14.807  13.670  -3.780  1.00 30.77           C  
ATOM   1264  C   PHE C  87     -14.353  12.404  -3.064  1.00 30.77           C  
ATOM   1265  CB  PHE C  87     -13.614  14.604  -4.003  1.00 30.77           C  
ATOM   1266  O   PHE C  87     -13.711  12.475  -2.014  1.00 30.77           O  
ATOM   1267  CG  PHE C  87     -12.854  14.327  -5.272  1.00 30.77           C  
ATOM   1268  CD1 PHE C  87     -11.688  13.571  -5.249  1.00 30.77           C  
ATOM   1269  CD2 PHE C  87     -13.306  14.821  -6.488  1.00 30.77           C  
ATOM   1270  CE1 PHE C  87     -10.983  13.312  -6.422  1.00 30.77           C  
ATOM   1271  CE2 PHE C  87     -12.607  14.567  -7.664  1.00 30.77           C  
ATOM   1272  CZ  PHE C  87     -11.445  13.813  -7.629  1.00 30.77           C  
ATOM   1273  N   ILE C  88     -15.257  11.523  -2.712  1.00 30.92           N  
ATOM   1274  CA  ILE C  88     -14.645  10.284  -2.243  1.00 30.92           C  
ATOM   1275  C   ILE C  88     -13.669   9.761  -3.294  1.00 30.92           C  
ATOM   1276  CB  ILE C  88     -15.711   9.213  -1.922  1.00 30.92           C  
ATOM   1277  O   ILE C  88     -14.076   9.379  -4.394  1.00 30.92           O  
ATOM   1278  CG1 ILE C  88     -16.700   9.740  -0.876  1.00 30.92           C  
ATOM   1279  CG2 ILE C  88     -15.048   7.917  -1.446  1.00 30.92           C  
ATOM   1280  CD1 ILE C  88     -18.159   9.647  -1.300  1.00 30.92           C  
ATOM   1281  N   ARG C  89     -12.553  10.400  -3.476  1.00 31.08           N  
ATOM   1282  CA  ARG C  89     -11.555   9.908  -4.420  1.00 31.08           C  
ATOM   1283  C   ARG C  89     -11.058   8.523  -4.019  1.00 31.08           C  
ATOM   1284  CB  ARG C  89     -10.377  10.881  -4.513  1.00 31.08           C  
ATOM   1285  O   ARG C  89     -10.275   8.388  -3.077  1.00 31.08           O  
ATOM   1286  CG  ARG C  89     -10.702  12.173  -5.246  1.00 31.08           C  
ATOM   1287  CD  ARG C  89      -9.581  12.583  -6.191  1.00 31.08           C  
ATOM   1288  NE  ARG C  89      -9.869  13.853  -6.850  1.00 31.08           N  
ATOM   1289  NH1 ARG C  89      -8.400  13.514  -8.600  1.00 31.08           N  
ATOM   1290  NH2 ARG C  89      -9.638  15.441  -8.494  1.00 31.08           N  
ATOM   1291  CZ  ARG C  89      -9.302  14.266  -7.980  1.00 31.08           C  
ATOM   1292  N   GLN C  90     -11.925   7.505  -3.755  1.00 34.29           N  
ATOM   1293  CA  GLN C  90     -11.394   6.150  -3.647  1.00 34.29           C  
ATOM   1294  C   GLN C  90     -10.578   5.779  -4.881  1.00 34.29           C  
ATOM   1295  CB  GLN C  90     -12.528   5.144  -3.445  1.00 34.29           C  
ATOM   1296  O   GLN C  90     -10.410   4.597  -5.188  1.00 34.29           O  
ATOM   1297  CG  GLN C  90     -12.407   4.329  -2.164  1.00 34.29           C  
ATOM   1298  CD  GLN C  90     -13.540   3.335  -1.991  1.00 34.29           C  
ATOM   1299  NE2 GLN C  90     -13.194   2.063  -1.828  1.00 34.29           N  
ATOM   1300  OE1 GLN C  90     -14.718   3.708  -2.002  1.00 34.29           O  
ATOM   1301  N   GLU C  91     -10.566   6.587  -5.945  1.00 36.00           N  
ATOM   1302  CA  GLU C  91     -10.201   6.037  -7.248  1.00 36.00           C  
ATOM   1303  C   GLU C  91      -8.784   5.472  -7.231  1.00 36.00           C  
ATOM   1304  CB  GLU C  91     -10.328   7.106  -8.336  1.00 36.00           C  
ATOM   1305  O   GLU C  91      -8.461   4.569  -8.006  1.00 36.00           O  
ATOM   1306  CG  GLU C  91     -10.663   6.546  -9.711  1.00 36.00           C  
ATOM   1307  CD  GLU C  91     -10.825   7.621 -10.774  1.00 36.00           C  
ATOM   1308  OE1 GLU C  91      -9.875   7.848 -11.558  1.00 36.00           O  
ATOM   1309  OE2 GLU C  91     -11.910   8.243 -10.822  1.00 36.00           O  
ATOM   1310  N   GLU C  92      -7.785   6.144  -6.659  1.00 36.67           N  
ATOM   1311  CA  GLU C  92      -6.421   5.890  -7.114  1.00 36.67           C  
ATOM   1312  C   GLU C  92      -5.930   4.522  -6.650  1.00 36.67           C  
ATOM   1313  CB  GLU C  92      -5.475   6.986  -6.617  1.00 36.67           C  
ATOM   1314  O   GLU C  92      -4.992   3.966  -7.225  1.00 36.67           O  
ATOM   1315  CG  GLU C  92      -5.125   8.023  -7.674  1.00 36.67           C  
ATOM   1316  CD  GLU C  92      -3.726   8.596  -7.513  1.00 36.67           C  
ATOM   1317  OE1 GLU C  92      -2.845   8.290  -8.348  1.00 36.67           O  
ATOM   1318  OE2 GLU C  92      -3.508   9.355  -6.542  1.00 36.67           O  
ATOM   1319  N   VAL C  93      -6.348   3.974  -5.500  1.00 39.34           N  
ATOM   1320  CA  VAL C  93      -5.616   2.784  -5.077  1.00 39.34           C  
ATOM   1321  C   VAL C  93      -5.803   1.670  -6.104  1.00 39.34           C  
ATOM   1322  CB  VAL C  93      -6.072   2.304  -3.681  1.00 39.34           C  
ATOM   1323  O   VAL C  93      -4.962   0.775  -6.219  1.00 39.34           O  
ATOM   1324  CG1 VAL C  93      -5.264   1.085  -3.239  1.00 39.34           C  
ATOM   1325  CG2 VAL C  93      -5.943   3.433  -2.661  1.00 39.34           C  
ATOM   1326  N   GLN C  94      -6.958   1.541  -6.765  1.00 36.02           N  
ATOM   1327  CA  GLN C  94      -7.256   0.373  -7.588  1.00 36.02           C  
ATOM   1328  C   GLN C  94      -6.307   0.284  -8.780  1.00 36.02           C  
ATOM   1329  CB  GLN C  94      -8.706   0.414  -8.074  1.00 36.02           C  
ATOM   1330  O   GLN C  94      -5.983  -0.813  -9.241  1.00 36.02           O  
ATOM   1331  CG  GLN C  94      -9.335  -0.962  -8.247  1.00 36.02           C  
ATOM   1332  CD  GLN C  94     -10.852  -0.921  -8.231  1.00 36.02           C  
ATOM   1333  NE2 GLN C  94     -11.478  -2.090  -8.304  1.00 36.02           N  
ATOM   1334  OE1 GLN C  94     -11.456   0.154  -8.152  1.00 36.02           O  
ATOM   1335  N   GLU C  95      -5.945   1.386  -9.446  1.00 38.66           N  
ATOM   1336  CA  GLU C  95      -5.258   1.313 -10.732  1.00 38.66           C  
ATOM   1337  C   GLU C  95      -3.831   0.798 -10.567  1.00 38.66           C  
ATOM   1338  CB  GLU C  95      -5.247   2.683 -11.414  1.00 38.66           C  
ATOM   1339  O   GLU C  95      -3.302   0.124 -11.453  1.00 38.66           O  
ATOM   1340  CG  GLU C  95      -6.374   2.878 -12.419  1.00 38.66           C  
ATOM   1341  CD  GLU C  95      -6.175   4.091 -13.315  1.00 38.66           C  
ATOM   1342  OE1 GLU C  95      -6.316   3.961 -14.552  1.00 38.66           O  
ATOM   1343  OE2 GLU C  95      -5.876   5.179 -12.775  1.00 38.66           O  
ATOM   1344  N   LEU C  96      -3.192   1.173  -9.490  1.00 37.03           N  
ATOM   1345  CA  LEU C  96      -1.767   0.877  -9.384  1.00 37.03           C  
ATOM   1346  C   LEU C  96      -1.537  -0.614  -9.162  1.00 37.03           C  
ATOM   1347  CB  LEU C  96      -1.136   1.678  -8.243  1.00 37.03           C  
ATOM   1348  O   LEU C  96      -0.552  -1.174  -9.650  1.00 37.03           O  
ATOM   1349  CG  LEU C  96       0.284   2.194  -8.481  1.00 37.03           C  
ATOM   1350  CD1 LEU C  96       0.270   3.341  -9.486  1.00 37.03           C  
ATOM   1351  CD2 LEU C  96       0.920   2.637  -7.167  1.00 37.03           C  
ATOM   1352  N   TYR C  97      -2.465  -1.207  -8.470  1.00 44.79           N  
ATOM   1353  CA  TYR C  97      -2.228  -2.596  -8.092  1.00 44.79           C  
ATOM   1354  C   TYR C  97      -2.413  -3.525  -9.286  1.00 44.79           C  
ATOM   1355  CB  TYR C  97      -3.167  -3.012  -6.956  1.00 44.79           C  
ATOM   1356  O   TYR C  97      -1.721  -4.539  -9.403  1.00 44.79           O  
ATOM   1357  CG  TYR C  97      -2.624  -2.712  -5.579  1.00 44.79           C  
ATOM   1358  CD1 TYR C  97      -1.825  -3.635  -4.908  1.00 44.79           C  
ATOM   1359  CD2 TYR C  97      -2.910  -1.507  -4.947  1.00 44.79           C  
ATOM   1360  CE1 TYR C  97      -1.325  -3.365  -3.639  1.00 44.79           C  
ATOM   1361  CE2 TYR C  97      -2.415  -1.226  -3.678  1.00 44.79           C  
ATOM   1362  OH  TYR C  97      -1.132  -1.886  -1.777  1.00 44.79           O  
ATOM   1363  CZ  TYR C  97      -1.624  -2.159  -3.033  1.00 44.79           C  
ATOM   1364  N   SER C  98      -3.239  -3.081 -10.247  1.00 50.83           N  
ATOM   1365  CA  SER C  98      -3.566  -4.008 -11.325  1.00 50.83           C  
ATOM   1366  C   SER C  98      -2.366  -4.241 -12.237  1.00 50.83           C  
ATOM   1367  CB  SER C  98      -4.745  -3.484 -12.144  1.00 50.83           C  
ATOM   1368  O   SER C  98      -2.005  -5.386 -12.517  1.00 50.83           O  
ATOM   1369  OG  SER C  98      -5.050  -4.368 -13.210  1.00 50.83           O  
ATOM   1370  N   PRO C  99      -1.731  -3.200 -12.740  1.00 47.79           N  
ATOM   1371  CA  PRO C  99      -0.615  -3.448 -13.657  1.00 47.79           C  
ATOM   1372  C   PRO C  99       0.586  -4.087 -12.964  1.00 47.79           C  
ATOM   1373  CB  PRO C  99      -0.267  -2.050 -14.174  1.00 47.79           C  
ATOM   1374  O   PRO C  99       1.274  -4.922 -13.558  1.00 47.79           O  
ATOM   1375  CG  PRO C  99      -0.888  -1.113 -13.189  1.00 47.79           C  
ATOM   1376  CD  PRO C  99      -1.991  -1.836 -12.472  1.00 47.79           C  
ATOM   1377  N   ILE C 100       0.841  -3.697 -11.789  1.00 49.21           N  
ATOM   1378  CA  ILE C 100       1.981  -4.228 -11.049  1.00 49.21           C  
ATOM   1379  C   ILE C 100       1.799  -5.728 -10.828  1.00 49.21           C  
ATOM   1380  CB  ILE C 100       2.162  -3.505  -9.696  1.00 49.21           C  
ATOM   1381  O   ILE C 100       2.747  -6.503 -10.977  1.00 49.21           O  
ATOM   1382  CG1 ILE C 100       2.429  -2.012  -9.919  1.00 49.21           C  
ATOM   1383  CG2 ILE C 100       3.292  -4.149  -8.887  1.00 49.21           C  
ATOM   1384  CD1 ILE C 100       1.832  -1.109  -8.849  1.00 49.21           C  
ATOM   1385  N   PHE C 101       0.660  -6.123 -10.537  1.00 48.83           N  
ATOM   1386  CA  PHE C 101       0.347  -7.538 -10.380  1.00 48.83           C  
ATOM   1387  C   PHE C 101       0.566  -8.289 -11.688  1.00 48.83           C  
ATOM   1388  CB  PHE C 101      -1.098  -7.721  -9.905  1.00 48.83           C  
ATOM   1389  O   PHE C 101       1.098  -9.401 -11.689  1.00 48.83           O  
ATOM   1390  CG  PHE C 101      -1.337  -9.015  -9.174  1.00 48.83           C  
ATOM   1391  CD1 PHE C 101      -1.810 -10.134  -9.848  1.00 48.83           C  
ATOM   1392  CD2 PHE C 101      -1.088  -9.112  -7.811  1.00 48.83           C  
ATOM   1393  CE1 PHE C 101      -2.032 -11.332  -9.174  1.00 48.83           C  
ATOM   1394  CE2 PHE C 101      -1.308 -10.306  -7.130  1.00 48.83           C  
ATOM   1395  CZ  PHE C 101      -1.781 -11.415  -7.813  1.00 48.83           C  
ATOM   1396  N   LEU C 102       0.169  -7.699 -12.767  1.00 49.36           N  
ATOM   1397  CA  LEU C 102       0.346  -8.302 -14.083  1.00 49.36           C  
ATOM   1398  C   LEU C 102       1.827  -8.440 -14.423  1.00 49.36           C  
ATOM   1399  CB  LEU C 102      -0.359  -7.467 -15.155  1.00 49.36           C  
ATOM   1400  O   LEU C 102       2.246  -9.453 -14.987  1.00 49.36           O  
ATOM   1401  CG  LEU C 102      -1.855  -7.727 -15.342  1.00 49.36           C  
ATOM   1402  CD1 LEU C 102      -2.322  -7.189 -16.691  1.00 49.36           C  
ATOM   1403  CD2 LEU C 102      -2.157  -9.217 -15.221  1.00 49.36           C  
ATOM   1404  N   ILE C 103       2.612  -7.491 -14.093  1.00 52.24           N  
ATOM   1405  CA  ILE C 103       4.043  -7.502 -14.376  1.00 52.24           C  
ATOM   1406  C   ILE C 103       4.724  -8.590 -13.549  1.00 52.24           C  
ATOM   1407  CB  ILE C 103       4.686  -6.127 -14.087  1.00 52.24           C  
ATOM   1408  O   ILE C 103       5.554  -9.342 -14.064  1.00 52.24           O  
ATOM   1409  CG1 ILE C 103       4.076  -5.051 -14.993  1.00 52.24           C  
ATOM   1410  CG2 ILE C 103       6.206  -6.194 -14.264  1.00 52.24           C  
ATOM   1411  CD1 ILE C 103       4.248  -3.632 -14.470  1.00 52.24           C  
ATOM   1412  N   VAL C 104       4.352  -8.707 -12.318  1.00 53.29           N  
ATOM   1413  CA  VAL C 104       4.941  -9.706 -11.432  1.00 53.29           C  
ATOM   1414  C   VAL C 104       4.578 -11.107 -11.919  1.00 53.29           C  
ATOM   1415  CB  VAL C 104       4.476  -9.513  -9.971  1.00 53.29           C  
ATOM   1416  O   VAL C 104       5.423 -12.005 -11.931  1.00 53.29           O  
ATOM   1417  CG1 VAL C 104       5.083 -10.584  -9.066  1.00 53.29           C  
ATOM   1418  CG2 VAL C 104       4.846  -8.117  -9.474  1.00 53.29           C  
ATOM   1419  N   ALA C 105       3.347 -11.212 -12.318  1.00 51.60           N  
ATOM   1420  CA  ALA C 105       2.895 -12.482 -12.878  1.00 51.60           C  
ATOM   1421  C   ALA C 105       3.693 -12.847 -14.126  1.00 51.60           C  
ATOM   1422  CB  ALA C 105       1.404 -12.419 -13.204  1.00 51.60           C  
ATOM   1423  O   ALA C 105       4.065 -14.007 -14.316  1.00 51.60           O  
ATOM   1424  N   ALA C 106       3.958 -11.913 -14.960  1.00 52.06           N  
ATOM   1425  CA  ALA C 106       4.725 -12.113 -16.187  1.00 52.06           C  
ATOM   1426  C   ALA C 106       6.153 -12.553 -15.875  1.00 52.06           C  
ATOM   1427  CB  ALA C 106       4.736 -10.835 -17.022  1.00 52.06           C  
ATOM   1428  O   ALA C 106       6.678 -13.472 -16.508  1.00 52.06           O  
ATOM   1429  N   ILE C 107       6.805 -12.023 -14.941  1.00 56.14           N  
ATOM   1430  CA  ILE C 107       8.178 -12.329 -14.557  1.00 56.14           C  
ATOM   1431  C   ILE C 107       8.252 -13.747 -13.993  1.00 56.14           C  
ATOM   1432  CB  ILE C 107       8.716 -11.313 -13.525  1.00 56.14           C  
ATOM   1433  O   ILE C 107       9.152 -14.514 -14.342  1.00 56.14           O  
ATOM   1434  CG1 ILE C 107       8.796  -9.914 -14.145  1.00 56.14           C  
ATOM   1435  CG2 ILE C 107      10.083 -11.755 -12.993  1.00 56.14           C  
ATOM   1436  CD1 ILE C 107       9.105  -8.809 -13.143  1.00 56.14           C  
ATOM   1437  N   VAL C 108       7.387 -14.093 -13.102  1.00 55.49           N  
ATOM   1438  CA  VAL C 108       7.345 -15.429 -12.517  1.00 55.49           C  
ATOM   1439  C   VAL C 108       7.163 -16.470 -13.619  1.00 55.49           C  
ATOM   1440  CB  VAL C 108       6.213 -15.556 -11.472  1.00 55.49           C  
ATOM   1441  O   VAL C 108       7.793 -17.530 -13.590  1.00 55.49           O  
ATOM   1442  CG1 VAL C 108       6.173 -16.967 -10.888  1.00 55.49           C  
ATOM   1443  CG2 VAL C 108       6.394 -14.520 -10.364  1.00 55.49           C  
ATOM   1444  N   PHE C 109       6.313 -16.112 -14.571  1.00 54.72           N  
ATOM   1445  CA  PHE C 109       6.048 -16.975 -15.716  1.00 54.72           C  
ATOM   1446  C   PHE C 109       7.320 -17.214 -16.520  1.00 54.72           C  
ATOM   1447  CB  PHE C 109       4.967 -16.363 -16.613  1.00 54.72           C  
ATOM   1448  O   PHE C 109       7.630 -18.352 -16.879  1.00 54.72           O  
ATOM   1449  CG  PHE C 109       4.531 -17.262 -17.738  1.00 54.72           C  
ATOM   1450  CD1 PHE C 109       4.992 -17.052 -19.032  1.00 54.72           C  
ATOM   1451  CD2 PHE C 109       3.661 -18.318 -17.502  1.00 54.72           C  
ATOM   1452  CE1 PHE C 109       4.590 -17.883 -20.076  1.00 54.72           C  
ATOM   1453  CE2 PHE C 109       3.255 -19.153 -18.540  1.00 54.72           C  
ATOM   1454  CZ  PHE C 109       3.720 -18.933 -19.826  1.00 54.72           C  
ATOM   1455  N   ILE C 110       8.014 -16.178 -16.818  1.00 54.18           N  
ATOM   1456  CA  ILE C 110       9.240 -16.243 -17.607  1.00 54.18           C  
ATOM   1457  C   ILE C 110      10.287 -17.070 -16.865  1.00 54.18           C  
ATOM   1458  CB  ILE C 110       9.790 -14.832 -17.914  1.00 54.18           C  
ATOM   1459  O   ILE C 110      10.977 -17.895 -17.468  1.00 54.18           O  
ATOM   1460  CG1 ILE C 110       8.789 -14.043 -18.767  1.00 54.18           C  
ATOM   1461  CG2 ILE C 110      11.151 -14.923 -18.611  1.00 54.18           C  
ATOM   1462  CD1 ILE C 110       9.132 -12.567 -18.915  1.00 54.18           C  
ATOM   1463  N   THR C 111      10.432 -16.793 -15.591  1.00 55.14           N  
ATOM   1464  CA  THR C 111      11.375 -17.530 -14.757  1.00 55.14           C  
ATOM   1465  C   THR C 111      11.023 -19.014 -14.725  1.00 55.14           C  
ATOM   1466  CB  THR C 111      11.403 -16.975 -13.321  1.00 55.14           C  
ATOM   1467  O   THR C 111      11.905 -19.870 -14.820  1.00 55.14           O  
ATOM   1468  CG2 THR C 111      12.657 -17.428 -12.581  1.00 55.14           C  
ATOM   1469  OG1 THR C 111      11.380 -15.543 -13.368  1.00 55.14           O  
ATOM   1470  N   LEU C 112       9.726 -19.288 -14.508  1.00 51.10           N  
ATOM   1471  CA  LEU C 112       9.264 -20.671 -14.505  1.00 51.10           C  
ATOM   1472  C   LEU C 112       9.533 -21.337 -15.850  1.00 51.10           C  
ATOM   1473  CB  LEU C 112       7.769 -20.737 -14.180  1.00 51.10           C  
ATOM   1474  O   LEU C 112       9.955 -22.495 -15.901  1.00 51.10           O  
ATOM   1475  CG  LEU C 112       7.262 -22.051 -13.583  1.00 51.10           C  
ATOM   1476  CD1 LEU C 112       6.735 -21.823 -12.170  1.00 51.10           C  
ATOM   1477  CD2 LEU C 112       6.181 -22.659 -14.470  1.00 51.10           C  
ATOM   1478  N   CYS C 113       9.262 -20.594 -16.989  1.00 49.81           N  
ATOM   1479  CA  CYS C 113       9.498 -21.094 -18.339  1.00 49.81           C  
ATOM   1480  C   CYS C 113      10.975 -21.397 -18.558  1.00 49.81           C  
ATOM   1481  CB  CYS C 113       9.016 -20.081 -19.377  1.00 49.81           C  
ATOM   1482  O   CYS C 113      11.321 -22.404 -19.177  1.00 49.81           O  
ATOM   1483  SG  CYS C 113       7.219 -19.915 -19.453  1.00 49.81           S  
ATOM   1484  N   PHE C 114      11.777 -20.595 -18.036  1.00 51.30           N  
ATOM   1485  CA  PHE C 114      13.216 -20.756 -18.206  1.00 51.30           C  
ATOM   1486  C   PHE C 114      13.730 -21.932 -17.385  1.00 51.30           C  
ATOM   1487  CB  PHE C 114      13.953 -19.474 -17.805  1.00 51.30           C  
ATOM   1488  O   PHE C 114      14.600 -22.679 -17.837  1.00 51.30           O  
ATOM   1489  CG  PHE C 114      14.226 -18.545 -18.957  1.00 51.30           C  
ATOM   1490  CD1 PHE C 114      15.354 -18.712 -19.751  1.00 51.30           C  
ATOM   1491  CD2 PHE C 114      13.353 -17.503 -19.246  1.00 51.30           C  
ATOM   1492  CE1 PHE C 114      15.609 -17.853 -20.818  1.00 51.30           C  
ATOM   1493  CE2 PHE C 114      13.602 -16.641 -20.310  1.00 51.30           C  
ATOM   1494  CZ  PHE C 114      14.730 -16.818 -21.094  1.00 51.30           C  
ATOM   1495  N   THR C 115      13.267 -22.070 -16.194  1.00 52.08           N  
ATOM   1496  CA  THR C 115      13.706 -23.170 -15.342  1.00 52.08           C  
ATOM   1497  C   THR C 115      13.249 -24.510 -15.911  1.00 52.08           C  
ATOM   1498  CB  THR C 115      13.174 -23.010 -13.906  1.00 52.08           C  
ATOM   1499  O   THR C 115      13.954 -25.515 -15.789  1.00 52.08           O  
ATOM   1500  CG2 THR C 115      14.021 -22.021 -13.112  1.00 52.08           C  
ATOM   1501  OG1 THR C 115      11.823 -22.535 -13.953  1.00 52.08           O  
ATOM   1502  N   LEU C 116      11.983 -24.581 -16.429  1.00 49.71           N  
ATOM   1503  CA  LEU C 116      11.478 -25.809 -17.031  1.00 49.71           C  
ATOM   1504  C   LEU C 116      12.266 -26.163 -18.287  1.00 49.71           C  
ATOM   1505  CB  LEU C 116       9.992 -25.668 -17.370  1.00 49.71           C  
ATOM   1506  O   LEU C 116      12.522 -27.340 -18.555  1.00 49.71           O  
ATOM   1507  CG  LEU C 116       9.035 -25.540 -16.184  1.00 49.71           C  
ATOM   1508  CD1 LEU C 116       7.620 -25.249 -16.673  1.00 49.71           C  
ATOM   1509  CD2 LEU C 116       9.062 -26.807 -15.335  1.00 49.71           C  
ATOM   1510  N   LYS C 117      12.632 -25.180 -19.108  1.00 51.09           N  
ATOM   1511  CA  LYS C 117      13.427 -25.403 -20.312  1.00 51.09           C  
ATOM   1512  C   LYS C 117      14.795 -25.983 -19.968  1.00 51.09           C  
ATOM   1513  CB  LYS C 117      13.592 -24.100 -21.096  1.00 51.09           C  
ATOM   1514  O   LYS C 117      15.305 -26.850 -20.682  1.00 51.09           O  
ATOM   1515  CG  LYS C 117      13.806 -24.299 -22.589  1.00 51.09           C  
ATOM   1516  CD  LYS C 117      12.644 -23.739 -23.400  1.00 51.09           C  
ATOM   1517  CE  LYS C 117      12.790 -24.058 -24.882  1.00 51.09           C  
ATOM   1518  NZ  LYS C 117      12.483 -22.872 -25.736  1.00 51.09           N  
ATOM   1519  N   ARG C 118      15.413 -25.498 -18.869  1.00 49.73           N  
ATOM   1520  CA  ARG C 118      16.750 -25.951 -18.500  1.00 49.73           C  
ATOM   1521  C   ARG C 118      16.728 -27.405 -18.041  1.00 49.73           C  
ATOM   1522  CB  ARG C 118      17.335 -25.063 -17.400  1.00 49.73           C  
ATOM   1523  O   ARG C 118      17.673 -28.156 -18.295  1.00 49.73           O  
ATOM   1524  CG  ARG C 118      17.825 -23.711 -17.894  1.00 49.73           C  
ATOM   1525  CD  ARG C 118      18.747 -23.041 -16.884  1.00 49.73           C  
ATOM   1526  NE  ARG C 118      18.007 -22.540 -15.730  1.00 49.73           N  
ATOM   1527  NH1 ARG C 118      19.886 -21.929 -14.531  1.00 49.73           N  
ATOM   1528  NH2 ARG C 118      17.798 -21.597 -13.646  1.00 49.73           N  
ATOM   1529  CZ  ARG C 118      18.565 -22.023 -14.638  1.00 49.73           C  
ATOM   1530  N   LYS C 119      15.607 -27.759 -17.358  1.00 48.51           N  
ATOM   1531  CA  LYS C 119      15.549 -29.132 -16.863  1.00 48.51           C  
ATOM   1532  C   LYS C 119      15.297 -30.117 -18.001  1.00 48.51           C  
ATOM   1533  CB  LYS C 119      14.461 -29.272 -15.798  1.00 48.51           C  
ATOM   1534  O   LYS C 119      15.675 -31.287 -17.911  1.00 48.51           O  
ATOM   1535  CG  LYS C 119      14.822 -30.222 -14.665  1.00 48.51           C  
ATOM   1536  CD  LYS C 119      13.976 -29.961 -13.426  1.00 48.51           C  
ATOM   1537  CE  LYS C 119      14.374 -30.874 -12.274  1.00 48.51           C  
ATOM   1538  NZ  LYS C 119      13.353 -30.868 -11.184  1.00 48.51           N  
ATOM   1539  N   THR C 120      14.706 -29.553 -19.113  1.00 41.42           N  
ATOM   1540  CA  THR C 120      14.422 -30.439 -20.236  1.00 41.42           C  
ATOM   1541  C   THR C 120      15.638 -30.561 -21.150  1.00 41.42           C  
ATOM   1542  CB  THR C 120      13.213 -29.940 -21.049  1.00 41.42           C  
ATOM   1543  O   THR C 120      15.719 -31.484 -21.963  1.00 41.42           O  
ATOM   1544  CG2 THR C 120      11.907 -30.188 -20.302  1.00 41.42           C  
ATOM   1545  OG1 THR C 120      13.354 -28.534 -21.289  1.00 41.42           O  
ATOM   1546  N   GLU C 121      16.606 -29.588 -21.056  1.00 33.39           N  
ATOM   1547  CA  GLU C 121      17.830 -29.801 -21.823  1.00 33.39           C  
ATOM   1548  C   GLU C 121      18.854 -30.597 -21.019  1.00 33.39           C  
ATOM   1549  CB  GLU C 121      18.430 -28.462 -22.259  1.00 33.39           C  
ATOM   1550  O   GLU C 121      19.530 -31.474 -21.561  1.00 33.39           O  
ATOM   1551  CG  GLU C 121      17.887 -27.947 -23.584  1.00 33.39           C  
ATOM   1552  CD  GLU C 121      18.680 -26.777 -24.144  1.00 33.39           C  
ATOM   1553  OE1 GLU C 121      19.049 -26.811 -25.340  1.00 33.39           O  
ATOM   1554  OE2 GLU C 121      18.935 -25.819 -23.381  1.00 33.39           O  
TER    1555      GLU C 121                                                      
ENDMDL                                                                          
END                                                                             
