# Supplementary material for: AI-guided pipeline for protein–protein interaction drug discovery identifies a SARS-CoV-2 inhibitor
Source: Mol Syst Biol. 2024 Mar 11;20(4):428–57. doi: 10.1038/s44320-024-00019-8 (PMC10987651; doi:10.1038/s44320-024-00019-8)
Supplement: Supplementary file 15 — Source Data Fig. 5 [file 44320_2024_19_MOESM15_ESM.zip › Source Data Figure 5/ColabFold/E-ORF7a_764d1.result/E_ORF7a_764d1_unrelaxed_rank_3_model_4.pdb]

MODEL     1                                                                     
ATOM      1  N   MET B   1      -2.100 -46.851 -36.944  1.00 41.99           N  
ATOM      2  CA  MET B   1      -2.106 -45.393 -37.015  1.00 41.99           C  
ATOM      3  C   MET B   1      -2.412 -44.783 -35.652  1.00 41.99           C  
ATOM      4  CB  MET B   1      -3.128 -44.909 -38.046  1.00 41.99           C  
ATOM      5  O   MET B   1      -2.327 -43.566 -35.478  1.00 41.99           O  
ATOM      6  CG  MET B   1      -2.514 -44.510 -39.378  1.00 41.99           C  
ATOM      7  SD  MET B   1      -3.775 -44.264 -40.688  1.00 41.99           S  
ATOM      8  CE  MET B   1      -3.177 -42.715 -41.420  1.00 41.99           C  
ATOM      9  N   TYR B   2      -3.055 -45.561 -34.666  1.00 51.28           N  
ATOM     10  CA  TYR B   2      -3.447 -45.170 -33.317  1.00 51.28           C  
ATOM     11  C   TYR B   2      -2.232 -45.071 -32.403  1.00 51.28           C  
ATOM     12  CB  TYR B   2      -4.454 -46.169 -32.739  1.00 51.28           C  
ATOM     13  O   TYR B   2      -2.308 -44.489 -31.318  1.00 51.28           O  
ATOM     14  CG  TYR B   2      -5.755 -46.229 -33.502  1.00 51.28           C  
ATOM     15  CD1 TYR B   2      -6.748 -45.273 -33.302  1.00 51.28           C  
ATOM     16  CD2 TYR B   2      -5.994 -47.242 -34.425  1.00 51.28           C  
ATOM     17  CE1 TYR B   2      -7.949 -45.326 -34.001  1.00 51.28           C  
ATOM     18  CE2 TYR B   2      -7.192 -47.305 -35.130  1.00 51.28           C  
ATOM     19  OH  TYR B   2      -9.348 -46.400 -35.608  1.00 51.28           O  
ATOM     20  CZ  TYR B   2      -8.161 -46.343 -34.912  1.00 51.28           C  
ATOM     21  N   SER B   3      -1.096 -45.716 -32.696  1.00 56.83           N  
ATOM     22  CA  SER B   3       0.065 -45.752 -31.813  1.00 56.83           C  
ATOM     23  C   SER B   3       0.807 -44.419 -31.821  1.00 56.83           C  
ATOM     24  CB  SER B   3       1.016 -46.877 -32.223  1.00 56.83           C  
ATOM     25  O   SER B   3       1.451 -44.056 -30.835  1.00 56.83           O  
ATOM     26  OG  SER B   3       0.551 -47.526 -33.394  1.00 56.83           O  
ATOM     27  N   PHE B   4       0.826 -43.618 -32.941  1.00 54.23           N  
ATOM     28  CA  PHE B   4       1.515 -42.336 -33.034  1.00 54.23           C  
ATOM     29  C   PHE B   4       0.781 -41.268 -32.231  1.00 54.23           C  
ATOM     30  CB  PHE B   4       1.643 -41.898 -34.496  1.00 54.23           C  
ATOM     31  O   PHE B   4       1.410 -40.451 -31.556  1.00 54.23           O  
ATOM     32  CG  PHE B   4       2.751 -40.910 -34.739  1.00 54.23           C  
ATOM     33  CD1 PHE B   4       2.491 -39.545 -34.764  1.00 54.23           C  
ATOM     34  CD2 PHE B   4       4.054 -41.346 -34.943  1.00 54.23           C  
ATOM     35  CE1 PHE B   4       3.515 -38.628 -34.989  1.00 54.23           C  
ATOM     36  CE2 PHE B   4       5.082 -40.435 -35.168  1.00 54.23           C  
ATOM     37  CZ  PHE B   4       4.810 -39.077 -35.192  1.00 54.23           C  
ATOM     38  N   VAL B   5      -0.629 -41.314 -32.252  1.00 58.35           N  
ATOM     39  CA  VAL B   5      -1.445 -40.340 -31.535  1.00 58.35           C  
ATOM     40  C   VAL B   5      -1.248 -40.508 -30.030  1.00 58.35           C  
ATOM     41  CB  VAL B   5      -2.941 -40.478 -31.895  1.00 58.35           C  
ATOM     42  O   VAL B   5      -1.163 -39.522 -29.294  1.00 58.35           O  
ATOM     43  CG1 VAL B   5      -3.786 -39.507 -31.073  1.00 58.35           C  
ATOM     44  CG2 VAL B   5      -3.154 -40.244 -33.389  1.00 58.35           C  
ATOM     45  N   SER B   6      -0.899 -41.812 -29.549  1.00 59.36           N  
ATOM     46  CA  SER B   6      -0.773 -42.105 -28.125  1.00 59.36           C  
ATOM     47  C   SER B   6       0.557 -41.602 -27.573  1.00 59.36           C  
ATOM     48  CB  SER B   6      -0.904 -43.607 -27.872  1.00 59.36           C  
ATOM     49  O   SER B   6       0.609 -41.056 -26.469  1.00 59.36           O  
ATOM     50  OG  SER B   6      -0.708 -43.905 -26.501  1.00 59.36           O  
ATOM     51  N   GLU B   7       1.697 -41.509 -28.414  1.00 60.30           N  
ATOM     52  CA  GLU B   7       3.014 -41.066 -27.967  1.00 60.30           C  
ATOM     53  C   GLU B   7       3.071 -39.547 -27.836  1.00 60.30           C  
ATOM     54  CB  GLU B   7       4.100 -41.552 -28.931  1.00 60.30           C  
ATOM     55  O   GLU B   7       3.628 -39.023 -26.869  1.00 60.30           O  
ATOM     56  CG  GLU B   7       5.450 -41.789 -28.268  1.00 60.30           C  
ATOM     57  CD  GLU B   7       6.504 -42.320 -29.226  1.00 60.30           C  
ATOM     58  OE1 GLU B   7       7.517 -41.624 -29.461  1.00 60.30           O  
ATOM     59  OE2 GLU B   7       6.314 -43.442 -29.746  1.00 60.30           O  
ATOM     60  N   GLU B   8       2.358 -38.834 -28.766  1.00 63.81           N  
ATOM     61  CA  GLU B   8       2.312 -37.376 -28.732  1.00 63.81           C  
ATOM     62  C   GLU B   8       1.462 -36.877 -27.566  1.00 63.81           C  
ATOM     63  CB  GLU B   8       1.769 -36.824 -30.052  1.00 63.81           C  
ATOM     64  O   GLU B   8       1.832 -35.916 -26.889  1.00 63.81           O  
ATOM     65  CG  GLU B   8       2.588 -35.674 -30.622  1.00 63.81           C  
ATOM     66  CD  GLU B   8       2.072 -35.175 -31.962  1.00 63.81           C  
ATOM     67  OE1 GLU B   8       1.579 -34.027 -32.033  1.00 63.81           O  
ATOM     68  OE2 GLU B   8       2.160 -35.940 -32.948  1.00 63.81           O  
ATOM     69  N   THR B   9       0.394 -37.705 -27.319  1.00 66.51           N  
ATOM     70  CA  THR B   9      -0.496 -37.353 -26.218  1.00 66.51           C  
ATOM     71  C   THR B   9       0.190 -37.581 -24.874  1.00 66.51           C  
ATOM     72  CB  THR B   9      -1.803 -38.164 -26.275  1.00 66.51           C  
ATOM     73  O   THR B   9      -0.007 -36.810 -23.932  1.00 66.51           O  
ATOM     74  CG2 THR B   9      -2.914 -37.371 -26.956  1.00 66.51           C  
ATOM     75  OG1 THR B   9      -1.577 -39.374 -27.008  1.00 66.51           O  
ATOM     76  N   GLY B  10       1.047 -38.597 -24.881  1.00 64.50           N  
ATOM     77  CA  GLY B  10       1.759 -38.914 -23.653  1.00 64.50           C  
ATOM     78  C   GLY B  10       2.776 -37.858 -23.263  1.00 64.50           C  
ATOM     79  O   GLY B  10       2.870 -37.481 -22.093  1.00 64.50           O  
ATOM     80  N   THR B  11       3.492 -37.303 -24.176  1.00 71.48           N  
ATOM     81  CA  THR B  11       4.493 -36.270 -23.933  1.00 71.48           C  
ATOM     82  C   THR B  11       3.829 -34.959 -23.522  1.00 71.48           C  
ATOM     83  CB  THR B  11       5.369 -36.037 -25.178  1.00 71.48           C  
ATOM     84  O   THR B  11       4.337 -34.245 -22.656  1.00 71.48           O  
ATOM     85  CG2 THR B  11       6.539 -37.014 -25.218  1.00 71.48           C  
ATOM     86  OG1 THR B  11       4.572 -36.215 -26.356  1.00 71.48           O  
ATOM     87  N   LEU B  12       2.650 -34.778 -24.137  1.00 66.54           N  
ATOM     88  CA  LEU B  12       1.902 -33.566 -23.821  1.00 66.54           C  
ATOM     89  C   LEU B  12       1.382 -33.607 -22.388  1.00 66.54           C  
ATOM     90  CB  LEU B  12       0.735 -33.386 -24.795  1.00 66.54           C  
ATOM     91  O   LEU B  12       1.434 -32.602 -21.675  1.00 66.54           O  
ATOM     92  CG  LEU B  12       0.464 -31.958 -25.271  1.00 66.54           C  
ATOM     93  CD1 LEU B  12       0.037 -31.959 -26.736  1.00 66.54           C  
ATOM     94  CD2 LEU B  12      -0.599 -31.296 -24.401  1.00 66.54           C  
ATOM     95  N   ILE B  13       1.000 -34.788 -21.981  1.00 70.72           N  
ATOM     96  CA  ILE B  13       0.481 -34.980 -20.631  1.00 70.72           C  
ATOM     97  C   ILE B  13       1.604 -34.784 -19.614  1.00 70.72           C  
ATOM     98  CB  ILE B  13      -0.155 -36.378 -20.463  1.00 70.72           C  
ATOM     99  O   ILE B  13       1.419 -34.107 -18.599  1.00 70.72           O  
ATOM    100  CG1 ILE B  13      -1.432 -36.488 -21.305  1.00 70.72           C  
ATOM    101  CG2 ILE B  13      -0.445 -36.667 -18.987  1.00 70.72           C  
ATOM    102  CD1 ILE B  13      -1.806 -37.915 -21.679  1.00 70.72           C  
ATOM    103  N   VAL B  14       2.758 -35.298 -19.880  1.00 71.16           N  
ATOM    104  CA  VAL B  14       3.904 -35.226 -18.980  1.00 71.16           C  
ATOM    105  C   VAL B  14       4.400 -33.784 -18.890  1.00 71.16           C  
ATOM    106  CB  VAL B  14       5.049 -36.155 -19.443  1.00 71.16           C  
ATOM    107  O   VAL B  14       4.695 -33.290 -17.799  1.00 71.16           O  
ATOM    108  CG1 VAL B  14       6.286 -35.964 -18.568  1.00 71.16           C  
ATOM    109  CG2 VAL B  14       4.594 -37.613 -19.420  1.00 71.16           C  
ATOM    110  N   ASN B  15       4.398 -33.135 -20.019  1.00 67.77           N  
ATOM    111  CA  ASN B  15       4.833 -31.743 -20.056  1.00 67.77           C  
ATOM    112  C   ASN B  15       3.880 -30.837 -19.282  1.00 67.77           C  
ATOM    113  CB  ASN B  15       4.968 -31.261 -21.502  1.00 67.77           C  
ATOM    114  O   ASN B  15       4.318 -29.939 -18.561  1.00 67.77           O  
ATOM    115  CG  ASN B  15       6.080 -30.245 -21.677  1.00 67.77           C  
ATOM    116  ND2 ASN B  15       5.919 -29.352 -22.646  1.00 67.77           N  
ATOM    117  OD1 ASN B  15       7.075 -30.264 -20.948  1.00 67.77           O  
ATOM    118  N   SER B  16       2.679 -31.201 -19.449  1.00 65.32           N  
ATOM    119  CA  SER B  16       1.664 -30.413 -18.758  1.00 65.32           C  
ATOM    120  C   SER B  16       1.782 -30.566 -17.245  1.00 65.32           C  
ATOM    121  CB  SER B  16       0.264 -30.825 -19.212  1.00 65.32           C  
ATOM    122  O   SER B  16       1.680 -29.584 -16.507  1.00 65.32           O  
ATOM    123  OG  SER B  16      -0.658 -29.765 -19.023  1.00 65.32           O  
ATOM    124  N   VAL B  17       2.026 -31.696 -16.760  1.00 69.34           N  
ATOM    125  CA  VAL B  17       2.154 -32.003 -15.339  1.00 69.34           C  
ATOM    126  C   VAL B  17       3.407 -31.334 -14.777  1.00 69.34           C  
ATOM    127  CB  VAL B  17       2.206 -33.527 -15.090  1.00 69.34           C  
ATOM    128  O   VAL B  17       3.374 -30.758 -13.687  1.00 69.34           O  
ATOM    129  CG1 VAL B  17       2.517 -33.824 -13.624  1.00 69.34           C  
ATOM    130  CG2 VAL B  17       0.888 -34.179 -15.503  1.00 69.34           C  
ATOM    131  N   LEU B  18       4.480 -31.236 -15.499  1.00 72.84           N  
ATOM    132  CA  LEU B  18       5.734 -30.625 -15.074  1.00 72.84           C  
ATOM    133  C   LEU B  18       5.595 -29.109 -14.979  1.00 72.84           C  
ATOM    134  CB  LEU B  18       6.862 -30.986 -16.044  1.00 72.84           C  
ATOM    135  O   LEU B  18       6.090 -28.494 -14.032  1.00 72.84           O  
ATOM    136  CG  LEU B  18       7.555 -32.329 -15.810  1.00 72.84           C  
ATOM    137  CD1 LEU B  18       8.364 -32.731 -17.039  1.00 72.84           C  
ATOM    138  CD2 LEU B  18       8.447 -32.263 -14.575  1.00 72.84           C  
ATOM    139  N   LEU B  19       4.870 -28.615 -15.898  1.00 65.24           N  
ATOM    140  CA  LEU B  19       4.636 -27.175 -15.908  1.00 65.24           C  
ATOM    141  C   LEU B  19       3.774 -26.756 -14.721  1.00 65.24           C  
ATOM    142  CB  LEU B  19       3.964 -26.749 -17.216  1.00 65.24           C  
ATOM    143  O   LEU B  19       4.027 -25.722 -14.099  1.00 65.24           O  
ATOM    144  CG  LEU B  19       4.872 -26.647 -18.443  1.00 65.24           C  
ATOM    145  CD1 LEU B  19       4.057 -26.274 -19.676  1.00 65.24           C  
ATOM    146  CD2 LEU B  19       5.983 -25.631 -18.202  1.00 65.24           C  
ATOM    147  N   PHE B  20       2.818 -27.583 -14.439  1.00 63.47           N  
ATOM    148  CA  PHE B  20       1.941 -27.329 -13.303  1.00 63.47           C  
ATOM    149  C   PHE B  20       2.729 -27.340 -11.998  1.00 63.47           C  
ATOM    150  CB  PHE B  20       0.817 -28.368 -13.246  1.00 63.47           C  
ATOM    151  O   PHE B  20       2.533 -26.476 -11.141  1.00 63.47           O  
ATOM    152  CG  PHE B  20      -0.563 -27.768 -13.208  1.00 63.47           C  
ATOM    153  CD1 PHE B  20      -1.182 -27.493 -11.995  1.00 63.47           C  
ATOM    154  CD2 PHE B  20      -1.240 -27.478 -14.385  1.00 63.47           C  
ATOM    155  CE1 PHE B  20      -2.459 -26.938 -11.956  1.00 63.47           C  
ATOM    156  CE2 PHE B  20      -2.516 -26.924 -14.354  1.00 63.47           C  
ATOM    157  CZ  PHE B  20      -3.124 -26.655 -13.138  1.00 63.47           C  
ATOM    158  N   LEU B  21       3.540 -28.257 -11.836  1.00 69.18           N  
ATOM    159  CA  LEU B  21       4.367 -28.381 -10.640  1.00 69.18           C  
ATOM    160  C   LEU B  21       5.301 -27.184 -10.498  1.00 69.18           C  
ATOM    161  CB  LEU B  21       5.182 -29.677 -10.683  1.00 69.18           C  
ATOM    162  O   LEU B  21       5.458 -26.640  -9.403  1.00 69.18           O  
ATOM    163  CG  LEU B  21       5.495 -30.326  -9.334  1.00 69.18           C  
ATOM    164  CD1 LEU B  21       4.389 -31.303  -8.947  1.00 69.18           C  
ATOM    165  CD2 LEU B  21       6.846 -31.031  -9.381  1.00 69.18           C  
ATOM    166  N   ALA B  22       5.850 -26.692 -11.558  1.00 65.00           N  
ATOM    167  CA  ALA B  22       6.746 -25.538 -11.554  1.00 65.00           C  
ATOM    168  C   ALA B  22       6.000 -24.265 -11.165  1.00 65.00           C  
ATOM    169  CB  ALA B  22       7.403 -25.369 -12.921  1.00 65.00           C  
ATOM    170  O   ALA B  22       6.521 -23.436 -10.415  1.00 65.00           O  
ATOM    171  N   PHE B  23       4.777 -24.251 -11.555  1.00 63.73           N  
ATOM    172  CA  PHE B  23       3.932 -23.099 -11.266  1.00 63.73           C  
ATOM    173  C   PHE B  23       3.611 -23.023  -9.778  1.00 63.73           C  
ATOM    174  CB  PHE B  23       2.636 -23.162 -12.080  1.00 63.73           C  
ATOM    175  O   PHE B  23       3.675 -21.948  -9.177  1.00 63.73           O  
ATOM    176  CG  PHE B  23       1.814 -21.904 -12.011  1.00 63.73           C  
ATOM    177  CD1 PHE B  23       0.678 -21.842 -11.212  1.00 63.73           C  
ATOM    178  CD2 PHE B  23       2.176 -20.782 -12.745  1.00 63.73           C  
ATOM    179  CE1 PHE B  23      -0.085 -20.678 -11.145  1.00 63.73           C  
ATOM    180  CE2 PHE B  23       1.418 -19.616 -12.684  1.00 63.73           C  
ATOM    181  CZ  PHE B  23       0.288 -19.566 -11.885  1.00 63.73           C  
ATOM    182  N   VAL B  24       3.320 -24.094  -9.190  1.00 64.77           N  
ATOM    183  CA  VAL B  24       2.992 -24.168  -7.770  1.00 64.77           C  
ATOM    184  C   VAL B  24       4.197 -23.733  -6.939  1.00 64.77           C  
ATOM    185  CB  VAL B  24       2.550 -25.592  -7.363  1.00 64.77           C  
ATOM    186  O   VAL B  24       4.058 -22.955  -5.992  1.00 64.77           O  
ATOM    187  CG1 VAL B  24       2.336 -25.679  -5.853  1.00 64.77           C  
ATOM    188  CG2 VAL B  24       1.278 -25.988  -8.110  1.00 64.77           C  
ATOM    189  N   VAL B  25       5.368 -24.121  -7.312  1.00 69.31           N  
ATOM    190  CA  VAL B  25       6.598 -23.784  -6.603  1.00 69.31           C  
ATOM    191  C   VAL B  25       6.873 -22.287  -6.728  1.00 69.31           C  
ATOM    192  CB  VAL B  25       7.801 -24.594  -7.136  1.00 69.31           C  
ATOM    193  O   VAL B  25       7.248 -21.635  -5.752  1.00 69.31           O  
ATOM    194  CG1 VAL B  25       9.096 -24.142  -6.465  1.00 69.31           C  
ATOM    195  CG2 VAL B  25       7.576 -26.089  -6.918  1.00 69.31           C  
ATOM    196  N   PHE B  26       6.627 -21.756  -7.818  1.00 62.80           N  
ATOM    197  CA  PHE B  26       6.840 -20.338  -8.083  1.00 62.80           C  
ATOM    198  C   PHE B  26       5.909 -19.482  -7.233  1.00 62.80           C  
ATOM    199  CB  PHE B  26       6.627 -20.030  -9.568  1.00 62.80           C  
ATOM    200  O   PHE B  26       6.335 -18.483  -6.650  1.00 62.80           O  
ATOM    201  CG  PHE B  26       7.091 -18.657  -9.976  1.00 62.80           C  
ATOM    202  CD1 PHE B  26       6.187 -17.607 -10.083  1.00 62.80           C  
ATOM    203  CD2 PHE B  26       8.430 -18.418 -10.253  1.00 62.80           C  
ATOM    204  CE1 PHE B  26       6.613 -16.335 -10.460  1.00 62.80           C  
ATOM    205  CE2 PHE B  26       8.864 -17.150 -10.630  1.00 62.80           C  
ATOM    206  CZ  PHE B  26       7.953 -16.110 -10.734  1.00 62.80           C  
ATOM    207  N   LEU B  27       4.674 -19.914  -7.105  1.00 59.57           N  
ATOM    208  CA  LEU B  27       3.686 -19.192  -6.311  1.00 59.57           C  
ATOM    209  C   LEU B  27       4.067 -19.196  -4.834  1.00 59.57           C  
ATOM    210  CB  LEU B  27       2.297 -19.809  -6.493  1.00 59.57           C  
ATOM    211  O   LEU B  27       3.943 -18.175  -4.154  1.00 59.57           O  
ATOM    212  CG  LEU B  27       1.589 -19.505  -7.815  1.00 59.57           C  
ATOM    213  CD1 LEU B  27       0.236 -20.209  -7.865  1.00 59.57           C  
ATOM    214  CD2 LEU B  27       1.422 -18.001  -7.999  1.00 59.57           C  
ATOM    215  N   LEU B  28       4.505 -20.259  -4.382  1.00 62.26           N  
ATOM    216  CA  LEU B  28       4.899 -20.402  -2.984  1.00 62.26           C  
ATOM    217  C   LEU B  28       6.078 -19.493  -2.656  1.00 62.26           C  
ATOM    218  CB  LEU B  28       5.260 -21.857  -2.676  1.00 62.26           C  
ATOM    219  O   LEU B  28       6.091 -18.840  -1.610  1.00 62.26           O  
ATOM    220  CG  LEU B  28       4.090 -22.834  -2.549  1.00 62.26           C  
ATOM    221  CD1 LEU B  28       4.605 -24.254  -2.335  1.00 62.26           C  
ATOM    222  CD2 LEU B  28       3.166 -22.418  -1.410  1.00 62.26           C  
ATOM    223  N   VAL B  29       7.021 -19.410  -3.608  1.00 65.40           N  
ATOM    224  CA  VAL B  29       8.222 -18.608  -3.405  1.00 65.40           C  
ATOM    225  C   VAL B  29       7.856 -17.126  -3.378  1.00 65.40           C  
ATOM    226  CB  VAL B  29       9.276 -18.877  -4.503  1.00 65.40           C  
ATOM    227  O   VAL B  29       8.335 -16.377  -2.523  1.00 65.40           O  
ATOM    228  CG1 VAL B  29      10.466 -17.931  -4.352  1.00 65.40           C  
ATOM    229  CG2 VAL B  29       9.737 -20.332  -4.454  1.00 65.40           C  
ATOM    230  N   THR B  30       6.972 -16.794  -4.235  1.00 60.60           N  
ATOM    231  CA  THR B  30       6.544 -15.403  -4.326  1.00 60.60           C  
ATOM    232  C   THR B  30       5.793 -14.984  -3.066  1.00 60.60           C  
ATOM    233  CB  THR B  30       5.651 -15.173  -5.560  1.00 60.60           C  
ATOM    234  O   THR B  30       6.006 -13.886  -2.546  1.00 60.60           O  
ATOM    235  CG2 THR B  30       6.414 -14.447  -6.664  1.00 60.60           C  
ATOM    236  OG1 THR B  30       5.199 -16.438  -6.058  1.00 60.60           O  
ATOM    237  N   LEU B  31       4.993 -15.850  -2.602  1.00 60.09           N  
ATOM    238  CA  LEU B  31       4.238 -15.582  -1.384  1.00 60.09           C  
ATOM    239  C   LEU B  31       5.171 -15.429  -0.188  1.00 60.09           C  
ATOM    240  CB  LEU B  31       3.230 -16.704  -1.119  1.00 60.09           C  
ATOM    241  O   LEU B  31       4.958 -14.564   0.665  1.00 60.09           O  
ATOM    242  CG  LEU B  31       1.946 -16.672  -1.950  1.00 60.09           C  
ATOM    243  CD1 LEU B  31       1.133 -17.941  -1.718  1.00 60.09           C  
ATOM    244  CD2 LEU B  31       1.122 -15.434  -1.613  1.00 60.09           C  
ATOM    245  N   ALA B  32       6.145 -16.240  -0.174  1.00 58.92           N  
ATOM    246  CA  ALA B  32       7.128 -16.183   0.905  1.00 58.92           C  
ATOM    247  C   ALA B  32       7.895 -14.864   0.880  1.00 58.92           C  
ATOM    248  CB  ALA B  32       8.096 -17.360   0.805  1.00 58.92           C  
ATOM    249  O   ALA B  32       8.121 -14.250   1.925  1.00 58.92           O  
ATOM    250  N   ILE B  33       8.186 -14.433  -0.315  1.00 57.71           N  
ATOM    251  CA  ILE B  33       8.950 -13.201  -0.476  1.00 57.71           C  
ATOM    252  C   ILE B  33       8.097 -12.006  -0.058  1.00 57.71           C  
ATOM    253  CB  ILE B  33       9.442 -13.027  -1.930  1.00 57.71           C  
ATOM    254  O   ILE B  33       8.574 -11.108   0.640  1.00 57.71           O  
ATOM    255  CG1 ILE B  33      10.422 -14.146  -2.300  1.00 57.71           C  
ATOM    256  CG2 ILE B  33      10.084 -11.650  -2.122  1.00 57.71           C  
ATOM    257  CD1 ILE B  33      10.788 -14.185  -3.778  1.00 57.71           C  
ATOM    258  N   LEU B  34       6.884 -12.106  -0.381  1.00 54.33           N  
ATOM    259  CA  LEU B  34       5.979 -11.008  -0.060  1.00 54.33           C  
ATOM    260  C   LEU B  34       5.763 -10.903   1.446  1.00 54.33           C  
ATOM    261  CB  LEU B  34       4.635 -11.196  -0.768  1.00 54.33           C  
ATOM    262  O   LEU B  34       5.755  -9.803   2.002  1.00 54.33           O  
ATOM    263  CG  LEU B  34       3.745  -9.957  -0.875  1.00 54.33           C  
ATOM    264  CD1 LEU B  34       4.282  -9.008  -1.940  1.00 54.33           C  
ATOM    265  CD2 LEU B  34       2.306 -10.357  -1.184  1.00 54.33           C  
ATOM    266  N   THR B  35       5.552 -11.935   2.054  1.00 55.61           N  
ATOM    267  CA  THR B  35       5.394 -11.975   3.504  1.00 55.61           C  
ATOM    268  C   THR B  35       6.643 -11.441   4.199  1.00 55.61           C  
ATOM    269  CB  THR B  35       5.101 -13.404   3.995  1.00 55.61           C  
ATOM    270  O   THR B  35       6.547 -10.732   5.202  1.00 55.61           O  
ATOM    271  CG2 THR B  35       3.613 -13.724   3.903  1.00 55.61           C  
ATOM    272  OG1 THR B  35       5.830 -14.339   3.190  1.00 55.61           O  
ATOM    273  N   ALA B  36       7.769 -11.811   3.628  1.00 54.41           N  
ATOM    274  CA  ALA B  36       9.037 -11.351   4.188  1.00 54.41           C  
ATOM    275  C   ALA B  36       9.165  -9.834   4.082  1.00 54.41           C  
ATOM    276  CB  ALA B  36      10.208 -12.031   3.484  1.00 54.41           C  
ATOM    277  O   ALA B  36       9.623  -9.176   5.020  1.00 54.41           O  
ATOM    278  N   LEU B  37       8.715  -9.263   3.038  1.00 52.91           N  
ATOM    279  CA  LEU B  37       8.783  -7.824   2.811  1.00 52.91           C  
ATOM    280  C   LEU B  37       7.854  -7.080   3.765  1.00 52.91           C  
ATOM    281  CB  LEU B  37       8.419  -7.491   1.362  1.00 52.91           C  
ATOM    282  O   LEU B  37       8.204  -6.011   4.271  1.00 52.91           O  
ATOM    283  CG  LEU B  37       9.459  -7.854   0.301  1.00 52.91           C  
ATOM    284  CD1 LEU B  37       8.900  -7.606  -1.096  1.00 52.91           C  
ATOM    285  CD2 LEU B  37      10.743  -7.060   0.517  1.00 52.91           C  
ATOM    286  N   ARG B  38       6.752  -7.772   3.936  1.00 50.46           N  
ATOM    287  CA  ARG B  38       5.798  -7.174   4.864  1.00 50.46           C  
ATOM    288  C   ARG B  38       6.359  -7.144   6.282  1.00 50.46           C  
ATOM    289  CB  ARG B  38       4.473  -7.938   4.841  1.00 50.46           C  
ATOM    290  O   ARG B  38       6.199  -6.153   6.998  1.00 50.46           O  
ATOM    291  CG  ARG B  38       3.247  -7.043   4.755  1.00 50.46           C  
ATOM    292  CD  ARG B  38       1.956  -7.846   4.821  1.00 50.46           C  
ATOM    293  NE  ARG B  38       1.044  -7.492   3.736  1.00 50.46           N  
ATOM    294  NH1 ARG B  38      -0.732  -8.726   4.549  1.00 50.46           N  
ATOM    295  NH2 ARG B  38      -0.953  -7.534   2.603  1.00 50.46           N  
ATOM    296  CZ  ARG B  38      -0.212  -7.918   3.632  1.00 50.46           C  
ATOM    297  N   LEU B  39       6.880  -8.160   6.682  1.00 52.37           N  
ATOM    298  CA  LEU B  39       7.469  -8.257   8.013  1.00 52.37           C  
ATOM    299  C   LEU B  39       8.630  -7.280   8.166  1.00 52.37           C  
ATOM    300  CB  LEU B  39       7.950  -9.685   8.284  1.00 52.37           C  
ATOM    301  O   LEU B  39       8.798  -6.669   9.224  1.00 52.37           O  
ATOM    302  CG  LEU B  39       7.753 -10.208   9.708  1.00 52.37           C  
ATOM    303  CD1 LEU B  39       6.567 -11.165   9.762  1.00 52.37           C  
ATOM    304  CD2 LEU B  39       9.021 -10.891  10.207  1.00 52.37           C  
ATOM    305  N   CYS B  40       9.337  -7.160   7.043  1.00 48.28           N  
ATOM    306  CA  CYS B  40      10.459  -6.228   7.051  1.00 48.28           C  
ATOM    307  C   CYS B  40       9.974  -4.791   7.207  1.00 48.28           C  
ATOM    308  CB  CYS B  40      11.278  -6.363   5.768  1.00 48.28           C  
ATOM    309  O   CYS B  40      10.549  -4.017   7.973  1.00 48.28           O  
ATOM    310  SG  CYS B  40      12.958  -5.715   5.904  1.00 48.28           S  
ATOM    311  N   ALA B  41       8.935  -4.513   6.577  1.00 47.91           N  
ATOM    312  CA  ALA B  41       8.360  -3.172   6.642  1.00 47.91           C  
ATOM    313  C   ALA B  41       7.821  -2.874   8.038  1.00 47.91           C  
ATOM    314  CB  ALA B  41       7.253  -3.017   5.603  1.00 47.91           C  
ATOM    315  O   ALA B  41       7.964  -1.756   8.539  1.00 47.91           O  
ATOM    316  N   TYR B  42       7.214  -3.706   8.688  1.00 45.76           N  
ATOM    317  CA  TYR B  42       6.677  -3.589  10.039  1.00 45.76           C  
ATOM    318  C   TYR B  42       7.790  -3.336  11.049  1.00 45.76           C  
ATOM    319  CB  TYR B  42       5.904  -4.856  10.422  1.00 45.76           C  
ATOM    320  O   TYR B  42       7.634  -2.522  11.962  1.00 45.76           O  
ATOM    321  CG  TYR B  42       4.455  -4.832  10.001  1.00 45.76           C  
ATOM    322  CD1 TYR B  42       3.522  -4.058  10.688  1.00 45.76           C  
ATOM    323  CD2 TYR B  42       4.014  -5.585   8.918  1.00 45.76           C  
ATOM    324  CE1 TYR B  42       2.185  -4.035  10.305  1.00 45.76           C  
ATOM    325  CE2 TYR B  42       2.680  -5.569   8.526  1.00 45.76           C  
ATOM    326  OH  TYR B  42       0.452  -4.773   8.842  1.00 45.76           O  
ATOM    327  CZ  TYR B  42       1.774  -4.792   9.225  1.00 45.76           C  
ATOM    328  N   CYS B  43       8.765  -4.121  10.949  1.00 47.84           N  
ATOM    329  CA  CYS B  43       9.900  -3.993  11.857  1.00 47.84           C  
ATOM    330  C   CYS B  43      10.553  -2.622  11.724  1.00 47.84           C  
ATOM    331  CB  CYS B  43      10.930  -5.088  11.584  1.00 47.84           C  
ATOM    332  O   CYS B  43      10.952  -2.021  12.723  1.00 47.84           O  
ATOM    333  SG  CYS B  43      10.469  -6.704  12.246  1.00 47.84           S  
ATOM    334  N   CYS B  44      10.643  -2.139  10.513  1.00 44.30           N  
ATOM    335  CA  CYS B  44      11.220  -0.821  10.277  1.00 44.30           C  
ATOM    336  C   CYS B  44      10.326   0.276  10.845  1.00 44.30           C  
ATOM    337  CB  CYS B  44      11.438  -0.590   8.782  1.00 44.30           C  
ATOM    338  O   CYS B  44      10.820   1.289  11.342  1.00 44.30           O  
ATOM    339  SG  CYS B  44      12.715  -1.645   8.061  1.00 44.30           S  
ATOM    340  N   ASN B  45       9.071   0.078  10.848  1.00 40.81           N  
ATOM    341  CA  ASN B  45       8.112   1.050  11.363  1.00 40.81           C  
ATOM    342  C   ASN B  45       8.173   1.146  12.885  1.00 40.81           C  
ATOM    343  CB  ASN B  45       6.694   0.698  10.910  1.00 40.81           C  
ATOM    344  O   ASN B  45       8.069   2.237  13.447  1.00 40.81           O  
ATOM    345  CG  ASN B  45       6.090   1.755  10.006  1.00 40.81           C  
ATOM    346  ND2 ASN B  45       5.524   1.324   8.885  1.00 40.81           N  
ATOM    347  OD1 ASN B  45       6.133   2.950  10.313  1.00 40.81           O  
ATOM    348  N   ILE B  46       8.229   0.069  13.591  1.00 45.09           N  
ATOM    349  CA  ILE B  46       8.309   0.046  15.047  1.00 45.09           C  
ATOM    350  C   ILE B  46       9.565   0.783  15.507  1.00 45.09           C  
ATOM    351  CB  ILE B  46       8.309  -1.401  15.590  1.00 45.09           C  
ATOM    352  O   ILE B  46       9.531   1.526  16.491  1.00 45.09           O  
ATOM    353  CG1 ILE B  46       6.895  -1.991  15.538  1.00 45.09           C  
ATOM    354  CG2 ILE B  46       8.868  -1.443  17.016  1.00 45.09           C  
ATOM    355  CD1 ILE B  46       6.857  -3.512  15.576  1.00 45.09           C  
ATOM    356  N   VAL B  47      10.679   0.536  14.867  1.00 44.63           N  
ATOM    357  CA  VAL B  47      11.923   1.218  15.211  1.00 44.63           C  
ATOM    358  C   VAL B  47      11.767   2.721  14.991  1.00 44.63           C  
ATOM    359  CB  VAL B  47      13.112   0.678  14.386  1.00 44.63           C  
ATOM    360  O   VAL B  47      12.243   3.525  15.796  1.00 44.63           O  
ATOM    361  CG1 VAL B  47      14.374   1.494  14.662  1.00 44.63           C  
ATOM    362  CG2 VAL B  47      13.349  -0.799  14.694  1.00 44.63           C  
ATOM    363  N   ASN B  48      11.035   3.132  14.094  1.00 40.64           N  
ATOM    364  CA  ASN B  48      10.787   4.529  13.756  1.00 40.64           C  
ATOM    365  C   ASN B  48       9.889   5.205  14.789  1.00 40.64           C  
ATOM    366  CB  ASN B  48      10.171   4.643  12.361  1.00 40.64           C  
ATOM    367  O   ASN B  48      10.126   6.353  15.168  1.00 40.64           O  
ATOM    368  CG  ASN B  48      10.464   5.976  11.700  1.00 40.64           C  
ATOM    369  ND2 ASN B  48       9.792   6.247  10.587  1.00 40.64           N  
ATOM    370  OD1 ASN B  48      11.287   6.756  12.185  1.00 40.64           O  
ATOM    371  N   VAL B  49       8.838   4.602  15.311  1.00 40.17           N  
ATOM    372  CA  VAL B  49       7.934   5.135  16.325  1.00 40.17           C  
ATOM    373  C   VAL B  49       8.662   5.242  17.662  1.00 40.17           C  
ATOM    374  CB  VAL B  49       6.670   4.259  16.475  1.00 40.17           C  
ATOM    375  O   VAL B  49       8.403   6.159  18.446  1.00 40.17           O  
ATOM    376  CG1 VAL B  49       5.769   4.797  17.585  1.00 40.17           C  
ATOM    377  CG2 VAL B  49       5.909   4.190  15.152  1.00 40.17           C  
ATOM    378  N   SER B  50       9.433   4.258  18.270  1.00 39.07           N  
ATOM    379  CA  SER B  50      10.153   4.301  19.538  1.00 39.07           C  
ATOM    380  C   SER B  50      11.106   5.490  19.593  1.00 39.07           C  
ATOM    381  CB  SER B  50      10.930   3.002  19.758  1.00 39.07           C  
ATOM    382  O   SER B  50      11.311   6.080  20.656  1.00 39.07           O  
ATOM    383  OG  SER B  50      10.574   2.406  20.993  1.00 39.07           O  
ATOM    384  N   LEU B  51      11.742   6.034  18.605  1.00 32.74           N  
ATOM    385  CA  LEU B  51      12.577   7.230  18.572  1.00 32.74           C  
ATOM    386  C   LEU B  51      11.721   8.492  18.620  1.00 32.74           C  
ATOM    387  CB  LEU B  51      13.450   7.240  17.314  1.00 32.74           C  
ATOM    388  O   LEU B  51      12.151   9.519  19.150  1.00 32.74           O  
ATOM    389  CG  LEU B  51      14.828   6.590  17.441  1.00 32.74           C  
ATOM    390  CD1 LEU B  51      15.326   6.132  16.074  1.00 32.74           C  
ATOM    391  CD2 LEU B  51      15.819   7.556  18.080  1.00 32.74           C  
ATOM    392  N   VAL B  52      10.538   8.517  18.211  1.00 33.75           N  
ATOM    393  CA  VAL B  52       9.691   9.702  18.129  1.00 33.75           C  
ATOM    394  C   VAL B  52       8.882   9.849  19.415  1.00 33.75           C  
ATOM    395  CB  VAL B  52       8.745   9.641  16.908  1.00 33.75           C  
ATOM    396  O   VAL B  52       8.047  10.750  19.531  1.00 33.75           O  
ATOM    397  CG1 VAL B  52       8.472  11.042  16.366  1.00 33.75           C  
ATOM    398  CG2 VAL B  52       9.338   8.749  15.819  1.00 33.75           C  
ATOM    399  N   LYS B  53       9.024   9.303  20.681  1.00 36.65           N  
ATOM    400  CA  LYS B  53       8.363   9.428  21.977  1.00 36.65           C  
ATOM    401  C   LYS B  53       8.313  10.884  22.430  1.00 36.65           C  
ATOM    402  CB  LYS B  53       9.075   8.575  23.028  1.00 36.65           C  
ATOM    403  O   LYS B  53       7.702  11.200  23.453  1.00 36.65           O  
ATOM    404  CG  LYS B  53       8.497   7.177  23.186  1.00 36.65           C  
ATOM    405  CD  LYS B  53       9.260   6.371  24.229  1.00 36.65           C  
ATOM    406  CE  LYS B  53       8.345   5.407  24.972  1.00 36.65           C  
ATOM    407  NZ  LYS B  53       9.076   4.660  26.039  1.00 36.65           N  
ATOM    408  N   PRO B  54       9.218  11.866  21.981  1.00 32.32           N  
ATOM    409  CA  PRO B  54       9.208  13.154  22.679  1.00 32.32           C  
ATOM    410  C   PRO B  54       7.857  13.860  22.595  1.00 32.32           C  
ATOM    411  CB  PRO B  54      10.290  13.957  21.952  1.00 32.32           C  
ATOM    412  O   PRO B  54       7.720  14.997  23.054  1.00 32.32           O  
ATOM    413  CG  PRO B  54      10.646  13.128  20.761  1.00 32.32           C  
ATOM    414  CD  PRO B  54       9.858  11.851  20.816  1.00 32.32           C  
ATOM    415  N   SER B  55       6.790  13.234  21.954  1.00 27.31           N  
ATOM    416  CA  SER B  55       5.552  13.979  21.748  1.00 27.31           C  
ATOM    417  C   SER B  55       4.820  14.210  23.065  1.00 27.31           C  
ATOM    418  CB  SER B  55       4.638  13.240  20.769  1.00 27.31           C  
ATOM    419  O   SER B  55       3.796  14.897  23.100  1.00 27.31           O  
ATOM    420  OG  SER B  55       4.523  11.873  21.124  1.00 27.31           O  
ATOM    421  N   PHE B  56       5.069  13.616  24.223  1.00 29.77           N  
ATOM    422  CA  PHE B  56       4.436  13.827  25.519  1.00 29.77           C  
ATOM    423  C   PHE B  56       4.781  15.204  26.073  1.00 29.77           C  
ATOM    424  CB  PHE B  56       4.864  12.741  26.511  1.00 29.77           C  
ATOM    425  O   PHE B  56       3.931  15.871  26.666  1.00 29.77           O  
ATOM    426  CG  PHE B  56       4.135  12.798  27.826  1.00 29.77           C  
ATOM    427  CD1 PHE B  56       4.714  13.411  28.931  1.00 29.77           C  
ATOM    428  CD2 PHE B  56       2.870  12.239  27.958  1.00 29.77           C  
ATOM    429  CE1 PHE B  56       4.041  13.466  30.150  1.00 29.77           C  
ATOM    430  CE2 PHE B  56       2.192  12.290  29.172  1.00 29.77           C  
ATOM    431  CZ  PHE B  56       2.780  12.903  30.267  1.00 29.77           C  
ATOM    432  N   TYR B  57       5.986  15.838  25.884  1.00 28.95           N  
ATOM    433  CA  TYR B  57       6.461  17.065  26.513  1.00 28.95           C  
ATOM    434  C   TYR B  57       5.800  18.289  25.890  1.00 28.95           C  
ATOM    435  CB  TYR B  57       7.984  17.177  26.392  1.00 28.95           C  
ATOM    436  O   TYR B  57       5.448  19.238  26.594  1.00 28.95           O  
ATOM    437  CG  TYR B  57       8.591  18.212  27.308  1.00 28.95           C  
ATOM    438  CD1 TYR B  57       8.877  19.495  26.849  1.00 28.95           C  
ATOM    439  CD2 TYR B  57       8.882  17.908  28.634  1.00 28.95           C  
ATOM    440  CE1 TYR B  57       9.439  20.452  27.689  1.00 28.95           C  
ATOM    441  CE2 TYR B  57       9.443  18.856  29.483  1.00 28.95           C  
ATOM    442  OH  TYR B  57      10.273  21.065  29.838  1.00 28.95           O  
ATOM    443  CZ  TYR B  57       9.717  20.123  29.002  1.00 28.95           C  
ATOM    444  N   VAL B  58       5.338  18.261  24.556  1.00 30.72           N  
ATOM    445  CA  VAL B  58       4.735  19.457  23.976  1.00 30.72           C  
ATOM    446  C   VAL B  58       3.317  19.634  24.514  1.00 30.72           C  
ATOM    447  CB  VAL B  58       4.714  19.391  22.432  1.00 30.72           C  
ATOM    448  O   VAL B  58       2.732  20.713  24.396  1.00 30.72           O  
ATOM    449  CG1 VAL B  58       4.081  20.651  21.846  1.00 30.72           C  
ATOM    450  CG2 VAL B  58       6.128  19.196  21.888  1.00 30.72           C  
ATOM    451  N   TYR B  59       2.584  18.683  25.236  1.00 32.25           N  
ATOM    452  CA  TYR B  59       1.298  18.826  25.910  1.00 32.25           C  
ATOM    453  C   TYR B  59       1.373  19.878  27.010  1.00 32.25           C  
ATOM    454  CB  TYR B  59       0.848  17.486  26.499  1.00 32.25           C  
ATOM    455  O   TYR B  59       0.499  20.743  27.111  1.00 32.25           O  
ATOM    456  CG  TYR B  59      -0.636  17.406  26.760  1.00 32.25           C  
ATOM    457  CD1 TYR B  59      -1.155  17.665  28.027  1.00 32.25           C  
ATOM    458  CD2 TYR B  59      -1.523  17.070  25.742  1.00 32.25           C  
ATOM    459  CE1 TYR B  59      -2.522  17.590  28.273  1.00 32.25           C  
ATOM    460  CE2 TYR B  59      -2.892  16.992  25.977  1.00 32.25           C  
ATOM    461  OH  TYR B  59      -4.735  17.179  27.482  1.00 32.25           O  
ATOM    462  CZ  TYR B  59      -3.381  17.254  27.243  1.00 32.25           C  
ATOM    463  N   SER B  60       2.205  19.904  27.896  1.00 33.64           N  
ATOM    464  CA  SER B  60       2.265  20.762  29.075  1.00 33.64           C  
ATOM    465  C   SER B  60       2.649  22.190  28.701  1.00 33.64           C  
ATOM    466  CB  SER B  60       3.264  20.206  30.091  1.00 33.64           C  
ATOM    467  O   SER B  60       2.185  23.146  29.325  1.00 33.64           O  
ATOM    468  OG  SER B  60       4.528  19.989  29.488  1.00 33.64           O  
ATOM    469  N   ARG B  61       3.427  22.468  27.491  1.00 34.14           N  
ATOM    470  CA  ARG B  61       3.966  23.787  27.176  1.00 34.14           C  
ATOM    471  C   ARG B  61       2.972  24.603  26.356  1.00 34.14           C  
ATOM    472  CB  ARG B  61       5.290  23.660  26.420  1.00 34.14           C  
ATOM    473  O   ARG B  61       2.805  25.802  26.588  1.00 34.14           O  
ATOM    474  CG  ARG B  61       6.346  24.664  26.854  1.00 34.14           C  
ATOM    475  CD  ARG B  61       7.685  24.402  26.180  1.00 34.14           C  
ATOM    476  NE  ARG B  61       8.153  25.569  25.438  1.00 34.14           N  
ATOM    477  NH1 ARG B  61      10.396  25.178  25.830  1.00 34.14           N  
ATOM    478  NH2 ARG B  61       9.744  26.994  24.593  1.00 34.14           N  
ATOM    479  CZ  ARG B  61       9.430  25.911  25.289  1.00 34.14           C  
ATOM    480  N   VAL B  62       2.088  24.011  25.441  1.00 38.79           N  
ATOM    481  CA  VAL B  62       1.081  24.778  24.715  1.00 38.79           C  
ATOM    482  C   VAL B  62      -0.062  25.151  25.656  1.00 38.79           C  
ATOM    483  CB  VAL B  62       0.537  23.993  23.501  1.00 38.79           C  
ATOM    484  O   VAL B  62      -0.632  26.240  25.549  1.00 38.79           O  
ATOM    485  CG1 VAL B  62      -0.640  24.730  22.864  1.00 38.79           C  
ATOM    486  CG2 VAL B  62       1.645  23.763  22.474  1.00 38.79           C  
ATOM    487  N   LYS B  63      -0.466  24.500  26.708  1.00 36.75           N  
ATOM    488  CA  LYS B  63      -1.382  24.902  27.772  1.00 36.75           C  
ATOM    489  C   LYS B  63      -0.916  26.193  28.439  1.00 36.75           C  
ATOM    490  CB  LYS B  63      -1.515  23.791  28.815  1.00 36.75           C  
ATOM    491  O   LYS B  63      -1.731  27.059  28.765  1.00 36.75           O  
ATOM    492  CG  LYS B  63      -2.618  24.030  29.836  1.00 36.75           C  
ATOM    493  CD  LYS B  63      -2.714  22.883  30.833  1.00 36.75           C  
ATOM    494  CE  LYS B  63      -3.744  23.168  31.918  1.00 36.75           C  
ATOM    495  NZ  LYS B  63      -3.972  21.979  32.792  1.00 36.75           N  
ATOM    496  N   ASN B  64       0.375  26.426  28.762  1.00 37.30           N  
ATOM    497  CA  ASN B  64       0.928  27.614  29.403  1.00 37.30           C  
ATOM    498  C   ASN B  64       0.897  28.821  28.470  1.00 37.30           C  
ATOM    499  CB  ASN B  64       2.357  27.349  29.882  1.00 37.30           C  
ATOM    500  O   ASN B  64       0.644  29.944  28.909  1.00 37.30           O  
ATOM    501  CG  ASN B  64       2.548  27.663  31.353  1.00 37.30           C  
ATOM    502  ND2 ASN B  64       2.460  26.639  32.194  1.00 37.30           N  
ATOM    503  OD1 ASN B  64       2.770  28.816  31.730  1.00 37.30           O  
ATOM    504  N   LEU B  65       1.139  28.566  26.996  1.00 34.82           N  
ATOM    505  CA  LEU B  65       1.188  29.713  26.095  1.00 34.82           C  
ATOM    506  C   LEU B  65      -0.217  30.192  25.749  1.00 34.82           C  
ATOM    507  CB  LEU B  65       1.949  29.357  24.815  1.00 34.82           C  
ATOM    508  O   LEU B  65      -0.434  31.387  25.531  1.00 34.82           O  
ATOM    509  CG  LEU B  65       3.475  29.440  24.888  1.00 34.82           C  
ATOM    510  CD1 LEU B  65       4.105  28.595  23.786  1.00 34.82           C  
ATOM    511  CD2 LEU B  65       3.937  30.890  24.789  1.00 34.82           C  
ATOM    512  N   ASN B  66      -1.323  29.319  25.545  1.00 32.80           N  
ATOM    513  CA  ASN B  66      -2.670  29.784  25.236  1.00 32.80           C  
ATOM    514  C   ASN B  66      -3.287  30.537  26.411  1.00 32.80           C  
ATOM    515  CB  ASN B  66      -3.564  28.610  24.830  1.00 32.80           C  
ATOM    516  O   ASN B  66      -4.298  31.223  26.253  1.00 32.80           O  
ATOM    517  CG  ASN B  66      -4.526  28.967  23.714  1.00 32.80           C  
ATOM    518  ND2 ASN B  66      -5.716  28.378  23.746  1.00 32.80           N  
ATOM    519  OD1 ASN B  66      -4.202  29.764  22.829  1.00 32.80           O  
ATOM    520  N   SER B  67      -2.938  30.359  27.602  1.00 35.68           N  
ATOM    521  CA  SER B  67      -3.488  31.150  28.698  1.00 35.68           C  
ATOM    522  C   SER B  67      -3.177  32.632  28.521  1.00 35.68           C  
ATOM    523  CB  SER B  67      -2.938  30.662  30.039  1.00 35.68           C  
ATOM    524  O   SER B  67      -3.922  33.490  29.000  1.00 35.68           O  
ATOM    525  OG  SER B  67      -3.318  29.318  30.280  1.00 35.68           O  
ATOM    526  N   SER B  68      -2.001  33.062  28.064  1.00 36.32           N  
ATOM    527  CA  SER B  68      -1.677  34.484  28.042  1.00 36.32           C  
ATOM    528  C   SER B  68      -2.311  35.177  26.841  1.00 36.32           C  
ATOM    529  CB  SER B  68      -0.161  34.689  28.017  1.00 36.32           C  
ATOM    530  O   SER B  68      -2.723  36.336  26.933  1.00 36.32           O  
ATOM    531  OG  SER B  68       0.445  34.099  29.155  1.00 36.32           O  
ATOM    532  N   ARG B  69      -2.196  34.638  25.542  1.00 30.99           N  
ATOM    533  CA  ARG B  69      -2.493  35.523  24.420  1.00 30.99           C  
ATOM    534  C   ARG B  69      -3.957  35.412  24.008  1.00 30.99           C  
ATOM    535  CB  ARG B  69      -1.588  35.203  23.228  1.00 30.99           C  
ATOM    536  O   ARG B  69      -4.385  34.379  23.490  1.00 30.99           O  
ATOM    537  CG  ARG B  69      -1.062  36.433  22.506  1.00 30.99           C  
ATOM    538  CD  ARG B  69      -0.046  36.066  21.433  1.00 30.99           C  
ATOM    539  NE  ARG B  69       0.452  37.249  20.737  1.00 30.99           N  
ATOM    540  NH1 ARG B  69       1.668  36.066  19.168  1.00 30.99           N  
ATOM    541  NH2 ARG B  69       1.649  38.358  19.120  1.00 30.99           N  
ATOM    542  CZ  ARG B  69       1.255  37.221  19.676  1.00 30.99           C  
ATOM    543  N   VAL B  70      -4.977  35.599  24.955  1.00 32.75           N  
ATOM    544  CA  VAL B  70      -6.374  35.837  24.607  1.00 32.75           C  
ATOM    545  C   VAL B  70      -6.476  37.036  23.667  1.00 32.75           C  
ATOM    546  CB  VAL B  70      -7.241  36.071  25.865  1.00 32.75           C  
ATOM    547  O   VAL B  70      -6.221  38.173  24.071  1.00 32.75           O  
ATOM    548  CG1 VAL B  70      -8.675  35.603  25.628  1.00 32.75           C  
ATOM    549  CG2 VAL B  70      -6.634  35.354  27.071  1.00 32.75           C  
ATOM    550  N   PRO B  71      -5.853  37.248  22.548  1.00 27.99           N  
ATOM    551  CA  PRO B  71      -6.291  38.541  22.016  1.00 27.99           C  
ATOM    552  C   PRO B  71      -7.811  38.686  21.996  1.00 27.99           C  
ATOM    553  CB  PRO B  71      -5.723  38.548  20.595  1.00 27.99           C  
ATOM    554  O   PRO B  71      -8.531  37.686  22.049  1.00 27.99           O  
ATOM    555  CG  PRO B  71      -5.331  37.130  20.333  1.00 27.99           C  
ATOM    556  CD  PRO B  71      -5.403  36.368  21.625  1.00 27.99           C  
ATOM    557  N   ASP B  72      -8.366  39.945  22.235  1.00 27.89           N  
ATOM    558  CA  ASP B  72      -9.604  40.708  22.108  1.00 27.89           C  
ATOM    559  C   ASP B  72     -10.206  40.550  20.713  1.00 27.89           C  
ATOM    560  CB  ASP B  72      -9.356  42.188  22.409  1.00 27.89           C  
ATOM    561  O   ASP B  72      -9.669  41.077  19.737  1.00 27.89           O  
ATOM    562  CG  ASP B  72      -9.840  42.601  23.788  1.00 27.89           C  
ATOM    563  OD1 ASP B  72     -10.855  42.051  24.268  1.00 27.89           O  
ATOM    564  OD2 ASP B  72      -9.203  43.487  24.398  1.00 27.89           O  
ATOM    565  N   LEU B  73     -10.413  39.586  20.015  1.00 22.53           N  
ATOM    566  CA  LEU B  73     -11.144  39.723  18.760  1.00 22.53           C  
ATOM    567  C   LEU B  73     -12.474  40.436  18.980  1.00 22.53           C  
ATOM    568  CB  LEU B  73     -11.387  38.349  18.129  1.00 22.53           C  
ATOM    569  O   LEU B  73     -13.295  39.993  19.786  1.00 22.53           O  
ATOM    570  CG  LEU B  73     -10.988  38.197  16.660  1.00 22.53           C  
ATOM    571  CD1 LEU B  73      -9.761  37.301  16.535  1.00 22.53           C  
ATOM    572  CD2 LEU B  73     -12.150  37.639  15.845  1.00 22.53           C  
ATOM    573  N   LEU B  74     -12.693  41.785  18.704  1.00 21.79           N  
ATOM    574  CA  LEU B  74     -13.568  42.951  18.753  1.00 21.79           C  
ATOM    575  C   LEU B  74     -14.879  42.678  18.023  1.00 21.79           C  
ATOM    576  CB  LEU B  74     -12.873  44.169  18.139  1.00 21.79           C  
ATOM    577  O   LEU B  74     -14.874  42.270  16.860  1.00 21.79           O  
ATOM    578  CG  LEU B  74     -12.724  45.393  19.045  1.00 21.79           C  
ATOM    579  CD1 LEU B  74     -11.294  45.497  19.565  1.00 21.79           C  
ATOM    580  CD2 LEU B  74     -13.121  46.662  18.299  1.00 21.79           C  
ATOM    581  N   VAL B  75     -16.112  42.688  18.734  1.00 19.62           N  
ATOM    582  CA  VAL B  75     -17.390  43.182  18.233  1.00 19.62           C  
ATOM    583  C   VAL B  75     -17.267  44.659  17.868  1.00 19.62           C  
ATOM    584  CB  VAL B  75     -18.521  42.980  19.266  1.00 19.62           C  
ATOM    585  O   VAL B  75     -16.749  45.458  18.652  1.00 19.62           O  
ATOM    586  CG1 VAL B  75     -19.833  43.571  18.753  1.00 19.62           C  
ATOM    587  CG2 VAL B  75     -18.690  41.497  19.590  1.00 19.62           C  
TER     588      VAL B  75                                                      
ATOM    589  N   MET C   1      -0.405  -7.472 -28.010  1.00 42.54           N  
ATOM    590  CA  MET C   1      -1.631  -6.845 -27.524  1.00 42.54           C  
ATOM    591  C   MET C   1      -1.856  -7.160 -26.049  1.00 42.54           C  
ATOM    592  CB  MET C   1      -2.834  -7.309 -28.347  1.00 42.54           C  
ATOM    593  O   MET C   1      -2.726  -6.566 -25.409  1.00 42.54           O  
ATOM    594  CG  MET C   1      -2.792  -6.862 -29.800  1.00 42.54           C  
ATOM    595  SD  MET C   1      -4.320  -7.304 -30.716  1.00 42.54           S  
ATOM    596  CE  MET C   1      -4.619  -5.752 -31.606  1.00 42.54           C  
ATOM    597  N   LYS C   2      -1.261  -8.183 -25.638  1.00 43.15           N  
ATOM    598  CA  LYS C   2      -1.214  -8.702 -24.274  1.00 43.15           C  
ATOM    599  C   LYS C   2      -0.440  -7.761 -23.355  1.00 43.15           C  
ATOM    600  CB  LYS C   2      -0.583 -10.095 -24.251  1.00 43.15           C  
ATOM    601  O   LYS C   2      -0.734  -7.671 -22.161  1.00 43.15           O  
ATOM    602  CG  LYS C   2      -1.439 -11.173 -24.900  1.00 43.15           C  
ATOM    603  CD  LYS C   2      -0.654 -12.462 -25.104  1.00 43.15           C  
ATOM    604  CE  LYS C   2      -1.544 -13.584 -25.622  1.00 43.15           C  
ATOM    605  NZ  LYS C   2      -0.773 -14.841 -25.853  1.00 43.15           N  
ATOM    606  N   ILE C   3       0.184  -6.740 -23.975  1.00 48.36           N  
ATOM    607  CA  ILE C   3       1.044  -5.773 -23.302  1.00 48.36           C  
ATOM    608  C   ILE C   3       0.201  -4.615 -22.770  1.00 48.36           C  
ATOM    609  CB  ILE C   3       2.147  -5.243 -24.246  1.00 48.36           C  
ATOM    610  O   ILE C   3       0.461  -4.100 -21.680  1.00 48.36           O  
ATOM    611  CG1 ILE C   3       3.068  -6.387 -24.685  1.00 48.36           C  
ATOM    612  CG2 ILE C   3       2.945  -4.125 -23.569  1.00 48.36           C  
ATOM    613  CD1 ILE C   3       3.864  -6.090 -25.948  1.00 48.36           C  
ATOM    614  N   ILE C   4      -1.020  -4.415 -23.360  1.00 45.80           N  
ATOM    615  CA  ILE C   4      -1.902  -3.302 -23.026  1.00 45.80           C  
ATOM    616  C   ILE C   4      -2.668  -3.617 -21.743  1.00 45.80           C  
ATOM    617  CB  ILE C   4      -2.888  -2.998 -24.177  1.00 45.80           C  
ATOM    618  O   ILE C   4      -2.824  -2.752 -20.878  1.00 45.80           O  
ATOM    619  CG1 ILE C   4      -2.123  -2.584 -25.439  1.00 45.80           C  
ATOM    620  CG2 ILE C   4      -3.886  -1.913 -23.761  1.00 45.80           C  
ATOM    621  CD1 ILE C   4      -2.971  -2.582 -26.704  1.00 45.80           C  
ATOM    622  N   LEU C   5      -3.190  -4.929 -21.443  1.00 42.40           N  
ATOM    623  CA  LEU C   5      -3.882  -5.342 -20.227  1.00 42.40           C  
ATOM    624  C   LEU C   5      -2.949  -5.280 -19.023  1.00 42.40           C  
ATOM    625  CB  LEU C   5      -4.439  -6.760 -20.384  1.00 42.40           C  
ATOM    626  O   LEU C   5      -3.350  -4.839 -17.944  1.00 42.40           O  
ATOM    627  CG  LEU C   5      -5.683  -7.094 -19.558  1.00 42.40           C  
ATOM    628  CD1 LEU C   5      -6.943  -6.879 -20.389  1.00 42.40           C  
ATOM    629  CD2 LEU C   5      -5.614  -8.528 -19.044  1.00 42.40           C  
ATOM    630  N   PHE C   6      -1.707  -5.567 -19.239  1.00 42.24           N  
ATOM    631  CA  PHE C   6      -0.684  -5.383 -18.217  1.00 42.24           C  
ATOM    632  C   PHE C   6      -0.580  -3.917 -17.813  1.00 42.24           C  
ATOM    633  CB  PHE C   6       0.674  -5.887 -18.717  1.00 42.24           C  
ATOM    634  O   PHE C   6      -0.512  -3.599 -16.624  1.00 42.24           O  
ATOM    635  CG  PHE C   6       1.370  -6.810 -17.754  1.00 42.24           C  
ATOM    636  CD1 PHE C   6       2.264  -6.312 -16.814  1.00 42.24           C  
ATOM    637  CD2 PHE C   6       1.132  -8.178 -17.790  1.00 42.24           C  
ATOM    638  CE1 PHE C   6       2.910  -7.164 -15.922  1.00 42.24           C  
ATOM    639  CE2 PHE C   6       1.774  -9.036 -16.902  1.00 42.24           C  
ATOM    640  CZ  PHE C   6       2.663  -8.527 -15.969  1.00 42.24           C  
ATOM    641  N   LEU C   7      -0.777  -3.010 -18.825  1.00 38.28           N  
ATOM    642  CA  LEU C   7      -0.616  -1.574 -18.620  1.00 38.28           C  
ATOM    643  C   LEU C   7      -1.848  -0.980 -17.946  1.00 38.28           C  
ATOM    644  CB  LEU C   7      -0.360  -0.868 -19.954  1.00 38.28           C  
ATOM    645  O   LEU C   7      -1.733  -0.064 -17.128  1.00 38.28           O  
ATOM    646  CG  LEU C   7       1.035  -1.045 -20.557  1.00 38.28           C  
ATOM    647  CD1 LEU C   7       1.079  -0.468 -21.968  1.00 38.28           C  
ATOM    648  CD2 LEU C   7       2.088  -0.388 -19.672  1.00 38.28           C  
ATOM    649  N   ALA C   8      -3.110  -1.501 -18.237  1.00 38.94           N  
ATOM    650  CA  ALA C   8      -4.311  -1.086 -17.518  1.00 38.94           C  
ATOM    651  C   ALA C   8      -4.230  -1.473 -16.045  1.00 38.94           C  
ATOM    652  CB  ALA C   8      -5.554  -1.699 -18.159  1.00 38.94           C  
ATOM    653  O   ALA C   8      -4.720  -0.746 -15.177  1.00 38.94           O  
ATOM    654  N   LEU C   9      -3.622  -2.687 -15.723  1.00 35.98           N  
ATOM    655  CA  LEU C   9      -3.295  -3.065 -14.352  1.00 35.98           C  
ATOM    656  C   LEU C   9      -2.396  -2.020 -13.700  1.00 35.98           C  
ATOM    657  CB  LEU C   9      -2.611  -4.434 -14.322  1.00 35.98           C  
ATOM    658  O   LEU C   9      -2.540  -1.725 -12.512  1.00 35.98           O  
ATOM    659  CG  LEU C   9      -2.745  -5.230 -13.023  1.00 35.98           C  
ATOM    660  CD1 LEU C   9      -3.834  -6.290 -13.160  1.00 35.98           C  
ATOM    661  CD2 LEU C   9      -1.413  -5.871 -12.649  1.00 35.98           C  
ATOM    662  N   ILE C  10      -1.671  -1.200 -14.565  1.00 39.75           N  
ATOM    663  CA  ILE C  10      -0.812  -0.099 -14.142  1.00 39.75           C  
ATOM    664  C   ILE C  10      -1.670   1.082 -13.695  1.00 39.75           C  
ATOM    665  CB  ILE C  10       0.150   0.333 -15.271  1.00 39.75           C  
ATOM    666  O   ILE C  10      -1.345   1.759 -12.717  1.00 39.75           O  
ATOM    667  CG1 ILE C  10       1.084  -0.822 -15.649  1.00 39.75           C  
ATOM    668  CG2 ILE C  10       0.950   1.571 -14.854  1.00 39.75           C  
ATOM    669  CD1 ILE C  10       1.878  -0.584 -16.926  1.00 39.75           C  
ATOM    670  N   THR C  11      -2.845   1.263 -14.416  1.00 39.34           N  
ATOM    671  CA  THR C  11      -3.658   2.424 -14.070  1.00 39.34           C  
ATOM    672  C   THR C  11      -4.290   2.251 -12.692  1.00 39.34           C  
ATOM    673  CB  THR C  11      -4.761   2.666 -15.117  1.00 39.34           C  
ATOM    674  O   THR C  11      -4.758   3.220 -12.092  1.00 39.34           O  
ATOM    675  CG2 THR C  11      -4.163   2.994 -16.481  1.00 39.34           C  
ATOM    676  OG1 THR C  11      -5.568   1.487 -15.233  1.00 39.34           O  
ATOM    677  N   LEU C  12      -4.752   1.034 -12.275  1.00 35.49           N  
ATOM    678  CA  LEU C  12      -5.202   0.896 -10.894  1.00 35.49           C  
ATOM    679  C   LEU C  12      -4.143   1.409  -9.924  1.00 35.49           C  
ATOM    680  CB  LEU C  12      -5.533  -0.565 -10.581  1.00 35.49           C  
ATOM    681  O   LEU C  12      -4.395   1.510  -8.721  1.00 35.49           O  
ATOM    682  CG  LEU C  12      -7.016  -0.938 -10.575  1.00 35.49           C  
ATOM    683  CD1 LEU C  12      -7.301  -1.995 -11.637  1.00 35.49           C  
ATOM    684  CD2 LEU C  12      -7.438  -1.432  -9.195  1.00 35.49           C  
ATOM    685  N   ALA C  13      -2.992   1.638 -10.503  1.00 36.39           N  
ATOM    686  CA  ALA C  13      -1.974   2.239  -9.644  1.00 36.39           C  
ATOM    687  C   ALA C  13      -2.301   3.699  -9.346  1.00 36.39           C  
ATOM    688  CB  ALA C  13      -0.597   2.127 -10.293  1.00 36.39           C  
ATOM    689  O   ALA C  13      -1.485   4.418  -8.764  1.00 36.39           O  
ATOM    690  N   THR C  14      -3.293   4.265 -10.012  1.00 35.81           N  
ATOM    691  CA  THR C  14      -3.413   5.681  -9.681  1.00 35.81           C  
ATOM    692  C   THR C  14      -3.927   5.861  -8.255  1.00 35.81           C  
ATOM    693  CB  THR C  14      -4.350   6.407 -10.663  1.00 35.81           C  
ATOM    694  O   THR C  14      -5.123   5.710  -7.998  1.00 35.81           O  
ATOM    695  CG2 THR C  14      -3.788   6.380 -12.081  1.00 35.81           C  
ATOM    696  OG1 THR C  14      -5.631   5.764 -10.656  1.00 35.81           O  
ATOM    697  N   CYS C  15      -3.457   5.112  -7.379  1.00 32.96           N  
ATOM    698  CA  CYS C  15      -3.797   5.370  -5.984  1.00 32.96           C  
ATOM    699  C   CYS C  15      -3.699   6.857  -5.665  1.00 32.96           C  
ATOM    700  CB  CYS C  15      -2.881   4.578  -5.053  1.00 32.96           C  
ATOM    701  O   CYS C  15      -2.799   7.543  -6.154  1.00 32.96           O  
ATOM    702  SG  CYS C  15      -2.958   5.110  -3.329  1.00 32.96           S  
ATOM    703  N   GLU C  16      -4.938   7.525  -5.589  1.00 33.13           N  
ATOM    704  CA  GLU C  16      -5.003   8.882  -5.055  1.00 33.13           C  
ATOM    705  C   GLU C  16      -3.932   9.109  -3.992  1.00 33.13           C  
ATOM    706  CB  GLU C  16      -6.390   9.165  -4.473  1.00 33.13           C  
ATOM    707  O   GLU C  16      -3.801   8.316  -3.057  1.00 33.13           O  
ATOM    708  CG  GLU C  16      -7.480   9.315  -5.524  1.00 33.13           C  
ATOM    709  CD  GLU C  16      -8.707  10.056  -5.016  1.00 33.13           C  
ATOM    710  OE1 GLU C  16      -9.347  10.784  -5.808  1.00 33.13           O  
ATOM    711  OE2 GLU C  16      -9.029   9.908  -3.816  1.00 33.13           O  
ATOM    712  N   LEU C  17      -2.922   9.723  -4.458  1.00 29.20           N  
ATOM    713  CA  LEU C  17      -1.748  10.074  -3.666  1.00 29.20           C  
ATOM    714  C   LEU C  17      -2.142  10.903  -2.448  1.00 29.20           C  
ATOM    715  CB  LEU C  17      -0.737  10.845  -4.518  1.00 29.20           C  
ATOM    716  O   LEU C  17      -2.729  11.978  -2.588  1.00 29.20           O  
ATOM    717  CG  LEU C  17       0.740  10.543  -4.258  1.00 29.20           C  
ATOM    718  CD1 LEU C  17       1.079   9.128  -4.714  1.00 29.20           C  
ATOM    719  CD2 LEU C  17       1.627  11.564  -4.962  1.00 29.20           C  
ATOM    720  N   TYR C  18      -2.832  10.357  -1.599  1.00 36.82           N  
ATOM    721  CA  TYR C  18      -2.958  11.099  -0.349  1.00 36.82           C  
ATOM    722  C   TYR C  18      -1.588  11.416   0.238  1.00 36.82           C  
ATOM    723  CB  TYR C  18      -3.790  10.307   0.665  1.00 36.82           C  
ATOM    724  O   TYR C  18      -0.652  10.624   0.108  1.00 36.82           O  
ATOM    725  CG  TYR C  18      -5.205  10.040   0.212  1.00 36.82           C  
ATOM    726  CD1 TYR C  18      -6.211  10.983   0.411  1.00 36.82           C  
ATOM    727  CD2 TYR C  18      -5.539   8.843  -0.414  1.00 36.82           C  
ATOM    728  CE1 TYR C  18      -7.516  10.739  -0.003  1.00 36.82           C  
ATOM    729  CE2 TYR C  18      -6.841   8.589  -0.831  1.00 36.82           C  
ATOM    730  OH  TYR C  18      -9.112   9.296  -1.034  1.00 36.82           O  
ATOM    731  CZ  TYR C  18      -7.821   9.542  -0.622  1.00 36.82           C  
ATOM    732  N   HIS C  19      -1.267  12.677   0.299  1.00 37.55           N  
ATOM    733  CA  HIS C  19      -0.050  13.042   1.016  1.00 37.55           C  
ATOM    734  C   HIS C  19      -0.248  12.942   2.525  1.00 37.55           C  
ATOM    735  CB  HIS C  19       0.391  14.457   0.637  1.00 37.55           C  
ATOM    736  O   HIS C  19      -1.226  13.465   3.063  1.00 37.55           O  
ATOM    737  CG  HIS C  19       1.865  14.677   0.753  1.00 37.55           C  
ATOM    738  CD2 HIS C  19       2.874  13.816   1.023  1.00 37.55           C  
ATOM    739  ND1 HIS C  19       2.448  15.915   0.586  1.00 37.55           N  
ATOM    740  CE1 HIS C  19       3.756  15.804   0.748  1.00 37.55           C  
ATOM    741  NE2 HIS C  19       4.040  14.541   1.014  1.00 37.55           N  
ATOM    742  N   TYR C  20       0.258  11.976   3.139  1.00 44.95           N  
ATOM    743  CA  TYR C  20       0.174  11.808   4.585  1.00 44.95           C  
ATOM    744  C   TYR C  20       1.258  12.614   5.291  1.00 44.95           C  
ATOM    745  CB  TYR C  20       0.294  10.328   4.962  1.00 44.95           C  
ATOM    746  O   TYR C  20       2.384  12.718   4.798  1.00 44.95           O  
ATOM    747  CG  TYR C  20      -1.032   9.611   5.036  1.00 44.95           C  
ATOM    748  CD1 TYR C  20      -1.752   9.558   6.227  1.00 44.95           C  
ATOM    749  CD2 TYR C  20      -1.567   8.985   3.915  1.00 44.95           C  
ATOM    750  CE1 TYR C  20      -2.973   8.896   6.300  1.00 44.95           C  
ATOM    751  CE2 TYR C  20      -2.787   8.320   3.977  1.00 44.95           C  
ATOM    752  OH  TYR C  20      -4.691   7.626   5.238  1.00 44.95           O  
ATOM    753  CZ  TYR C  20      -3.482   8.282   5.172  1.00 44.95           C  
ATOM    754  N   GLN C  21       0.771  13.483   6.279  1.00 47.41           N  
ATOM    755  CA  GLN C  21       1.725  14.178   7.137  1.00 47.41           C  
ATOM    756  C   GLN C  21       1.582  13.736   8.590  1.00 47.41           C  
ATOM    757  CB  GLN C  21       1.541  15.692   7.028  1.00 47.41           C  
ATOM    758  O   GLN C  21       0.475  13.448   9.051  1.00 47.41           O  
ATOM    759  CG  GLN C  21       2.767  16.492   7.445  1.00 47.41           C  
ATOM    760  CD  GLN C  21       2.758  17.908   6.899  1.00 47.41           C  
ATOM    761  NE2 GLN C  21       3.778  18.685   7.248  1.00 47.41           N  
ATOM    762  OE1 GLN C  21       1.842  18.300   6.169  1.00 47.41           O  
ATOM    763  N   GLU C  22       2.564  13.376   9.284  1.00 50.23           N  
ATOM    764  CA  GLU C  22       2.601  12.975  10.687  1.00 50.23           C  
ATOM    765  C   GLU C  22       2.404  14.175  11.609  1.00 50.23           C  
ATOM    766  CB  GLU C  22       3.922  12.274  11.011  1.00 50.23           C  
ATOM    767  O   GLU C  22       2.995  15.235  11.392  1.00 50.23           O  
ATOM    768  CG  GLU C  22       3.960  10.810  10.595  1.00 50.23           C  
ATOM    769  CD  GLU C  22       5.244  10.104  11.000  1.00 50.23           C  
ATOM    770  OE1 GLU C  22       5.312   8.859  10.891  1.00 50.23           O  
ATOM    771  OE2 GLU C  22       6.189  10.802  11.430  1.00 50.23           O  
ATOM    772  N   CYS C  23       1.334  14.048  12.428  1.00 51.44           N  
ATOM    773  CA  CYS C  23       1.128  15.154  13.357  1.00 51.44           C  
ATOM    774  C   CYS C  23       1.092  14.657  14.797  1.00 51.44           C  
ATOM    775  CB  CYS C  23      -0.169  15.894  13.031  1.00 51.44           C  
ATOM    776  O   CYS C  23       0.475  13.631  15.089  1.00 51.44           O  
ATOM    777  SG  CYS C  23      -0.286  17.527  13.793  1.00 51.44           S  
ATOM    778  N   VAL C  24       2.100  15.110  15.564  1.00 49.05           N  
ATOM    779  CA  VAL C  24       1.970  14.897  17.001  1.00 49.05           C  
ATOM    780  C   VAL C  24       0.841  15.765  17.552  1.00 49.05           C  
ATOM    781  CB  VAL C  24       3.290  15.207  17.742  1.00 49.05           C  
ATOM    782  O   VAL C  24       0.724  16.941  17.199  1.00 49.05           O  
ATOM    783  CG1 VAL C  24       3.139  14.959  19.242  1.00 49.05           C  
ATOM    784  CG2 VAL C  24       4.432  14.368  17.171  1.00 49.05           C  
ATOM    785  N   ARG C  25      -0.041  15.199  18.117  1.00 45.35           N  
ATOM    786  CA  ARG C  25      -1.144  15.967  18.685  1.00 45.35           C  
ATOM    787  C   ARG C  25      -0.634  17.223  19.384  1.00 45.35           C  
ATOM    788  CB  ARG C  25      -1.946  15.111  19.667  1.00 45.35           C  
ATOM    789  O   ARG C  25       0.308  17.160  20.177  1.00 45.35           O  
ATOM    790  CG  ARG C  25      -3.348  14.772  19.185  1.00 45.35           C  
ATOM    791  CD  ARG C  25      -4.120  13.964  20.219  1.00 45.35           C  
ATOM    792  NE  ARG C  25      -5.413  14.571  20.523  1.00 45.35           N  
ATOM    793  NH1 ARG C  25      -5.835  13.246  22.368  1.00 45.35           N  
ATOM    794  NH2 ARG C  25      -7.354  14.836  21.721  1.00 45.35           N  
ATOM    795  CZ  ARG C  25      -6.197  14.216  21.537  1.00 45.35           C  
ATOM    796  N   GLY C  26      -1.075  18.279  19.000  1.00 50.87           N  
ATOM    797  CA  GLY C  26      -0.704  19.561  19.578  1.00 50.87           C  
ATOM    798  C   GLY C  26       0.411  20.256  18.821  1.00 50.87           C  
ATOM    799  O   GLY C  26       0.886  21.315  19.238  1.00 50.87           O  
ATOM    800  N   THR C  27       0.853  19.604  17.735  1.00 49.19           N  
ATOM    801  CA  THR C  27       1.907  20.214  16.933  1.00 49.19           C  
ATOM    802  C   THR C  27       1.351  20.725  15.607  1.00 49.19           C  
ATOM    803  CB  THR C  27       3.051  19.219  16.664  1.00 49.19           C  
ATOM    804  O   THR C  27       0.313  20.252  15.140  1.00 49.19           O  
ATOM    805  CG2 THR C  27       4.099  19.273  17.771  1.00 49.19           C  
ATOM    806  OG1 THR C  27       2.516  17.892  16.593  1.00 49.19           O  
ATOM    807  N   THR C  28       2.045  21.722  15.268  1.00 52.88           N  
ATOM    808  CA  THR C  28       1.704  22.327  13.986  1.00 52.88           C  
ATOM    809  C   THR C  28       2.551  21.732  12.865  1.00 52.88           C  
ATOM    810  CB  THR C  28       1.894  23.855  14.020  1.00 52.88           C  
ATOM    811  O   THR C  28       3.728  21.423  13.065  1.00 52.88           O  
ATOM    812  CG2 THR C  28       0.968  24.501  15.044  1.00 52.88           C  
ATOM    813  OG1 THR C  28       3.253  24.154  14.365  1.00 52.88           O  
ATOM    814  N   VAL C  29       1.854  21.072  12.015  1.00 55.09           N  
ATOM    815  CA  VAL C  29       2.598  20.503  10.896  1.00 55.09           C  
ATOM    816  C   VAL C  29       2.472  21.413   9.675  1.00 55.09           C  
ATOM    817  CB  VAL C  29       2.106  19.079  10.552  1.00 55.09           C  
ATOM    818  O   VAL C  29       1.428  22.033   9.461  1.00 55.09           O  
ATOM    819  CG1 VAL C  29       2.935  18.481   9.418  1.00 55.09           C  
ATOM    820  CG2 VAL C  29       2.161  18.184  11.789  1.00 55.09           C  
ATOM    821  N   LEU C  30       3.660  21.618   9.144  1.00 53.09           N  
ATOM    822  CA  LEU C  30       3.682  22.359   7.887  1.00 53.09           C  
ATOM    823  C   LEU C  30       3.415  21.432   6.706  1.00 53.09           C  
ATOM    824  CB  LEU C  30       5.028  23.064   7.704  1.00 53.09           C  
ATOM    825  O   LEU C  30       4.108  20.428   6.531  1.00 53.09           O  
ATOM    826  CG  LEU C  30       5.200  24.398   8.433  1.00 53.09           C  
ATOM    827  CD1 LEU C  30       6.437  24.361   9.323  1.00 53.09           C  
ATOM    828  CD2 LEU C  30       5.288  25.546   7.433  1.00 53.09           C  
ATOM    829  N   LEU C  31       2.320  21.632   6.081  1.00 53.49           N  
ATOM    830  CA  LEU C  31       1.957  20.763   4.966  1.00 53.49           C  
ATOM    831  C   LEU C  31       2.463  21.333   3.646  1.00 53.49           C  
ATOM    832  CB  LEU C  31       0.439  20.575   4.906  1.00 53.49           C  
ATOM    833  O   LEU C  31       2.412  22.546   3.428  1.00 53.49           O  
ATOM    834  CG  LEU C  31      -0.070  19.135   4.999  1.00 53.49           C  
ATOM    835  CD1 LEU C  31      -0.030  18.652   6.444  1.00 53.49           C  
ATOM    836  CD2 LEU C  31      -1.482  19.030   4.433  1.00 53.49           C  
ATOM    837  N   LYS C  32       3.136  20.365   2.910  1.00 54.72           N  
ATOM    838  CA  LYS C  32       3.527  20.777   1.565  1.00 54.72           C  
ATOM    839  C   LYS C  32       2.313  20.884   0.648  1.00 54.72           C  
ATOM    840  CB  LYS C  32       4.543  19.797   0.978  1.00 54.72           C  
ATOM    841  O   LYS C  32       1.347  20.132   0.797  1.00 54.72           O  
ATOM    842  CG  LYS C  32       5.478  20.416  -0.051  1.00 54.72           C  
ATOM    843  CD  LYS C  32       6.550  19.431  -0.497  1.00 54.72           C  
ATOM    844  CE  LYS C  32       7.446  20.028  -1.574  1.00 54.72           C  
ATOM    845  NZ  LYS C  32       8.525  19.080  -1.985  1.00 54.72           N  
ATOM    846  N   GLU C  33       2.158  21.838  -0.254  1.00 54.91           N  
ATOM    847  CA  GLU C  33       1.078  22.254  -1.143  1.00 54.91           C  
ATOM    848  C   GLU C  33       0.736  21.156  -2.147  1.00 54.91           C  
ATOM    849  CB  GLU C  33       1.454  23.542  -1.880  1.00 54.91           C  
ATOM    850  O   GLU C  33       1.609  20.680  -2.876  1.00 54.91           O  
ATOM    851  CG  GLU C  33       1.076  24.811  -1.132  1.00 54.91           C  
ATOM    852  CD  GLU C  33       1.464  26.082  -1.871  1.00 54.91           C  
ATOM    853  OE1 GLU C  33       0.777  27.115  -1.704  1.00 54.91           O  
ATOM    854  OE2 GLU C  33       2.462  26.044  -2.624  1.00 54.91           O  
ATOM    855  N   PRO C  34      -0.454  20.612  -2.006  1.00 57.44           N  
ATOM    856  CA  PRO C  34      -0.837  19.738  -3.118  1.00 57.44           C  
ATOM    857  C   PRO C  34      -1.185  20.515  -4.386  1.00 57.44           C  
ATOM    858  CB  PRO C  34      -2.062  18.997  -2.578  1.00 57.44           C  
ATOM    859  O   PRO C  34      -1.029  19.996  -5.494  1.00 57.44           O  
ATOM    860  CG  PRO C  34      -2.569  19.856  -1.465  1.00 57.44           C  
ATOM    861  CD  PRO C  34      -1.430  20.687  -0.947  1.00 57.44           C  
ATOM    862  N   CYS C  35      -1.573  21.784  -4.209  1.00 63.19           N  
ATOM    863  CA  CYS C  35      -1.981  22.656  -5.304  1.00 63.19           C  
ATOM    864  C   CYS C  35      -0.868  23.631  -5.669  1.00 63.19           C  
ATOM    865  CB  CYS C  35      -3.246  23.429  -4.932  1.00 63.19           C  
ATOM    866  O   CYS C  35       0.059  23.842  -4.886  1.00 63.19           O  
ATOM    867  SG  CYS C  35      -4.643  22.371  -4.495  1.00 63.19           S  
ATOM    868  N   SER C  36      -0.891  24.011  -6.838  1.00 61.89           N  
ATOM    869  CA  SER C  36       0.068  25.025  -7.265  1.00 61.89           C  
ATOM    870  C   SER C  36      -0.024  26.275  -6.396  1.00 61.89           C  
ATOM    871  CB  SER C  36      -0.159  25.395  -8.731  1.00 61.89           C  
ATOM    872  O   SER C  36      -1.082  26.570  -5.836  1.00 61.89           O  
ATOM    873  OG  SER C  36      -1.421  24.930  -9.177  1.00 61.89           O  
ATOM    874  N   SER C  37       1.115  26.842  -6.118  1.00 59.16           N  
ATOM    875  CA  SER C  37       1.187  28.054  -5.307  1.00 59.16           C  
ATOM    876  C   SER C  37       0.240  29.127  -5.832  1.00 59.16           C  
ATOM    877  CB  SER C  37       2.618  28.594  -5.277  1.00 59.16           C  
ATOM    878  O   SER C  37       0.184  29.378  -7.038  1.00 59.16           O  
ATOM    879  OG  SER C  37       3.169  28.632  -6.583  1.00 59.16           O  
ATOM    880  N   GLY C  38      -0.734  29.586  -4.975  1.00 59.99           N  
ATOM    881  CA  GLY C  38      -1.638  30.664  -5.342  1.00 59.99           C  
ATOM    882  C   GLY C  38      -3.006  30.174  -5.778  1.00 59.99           C  
ATOM    883  O   GLY C  38      -3.883  30.976  -6.108  1.00 59.99           O  
ATOM    884  N   THR C  39      -3.338  28.860  -5.849  1.00 64.49           N  
ATOM    885  CA  THR C  39      -4.595  28.317  -6.352  1.00 64.49           C  
ATOM    886  C   THR C  39      -5.472  27.830  -5.202  1.00 64.49           C  
ATOM    887  CB  THR C  39      -4.349  27.161  -7.339  1.00 64.49           C  
ATOM    888  O   THR C  39      -6.528  27.235  -5.428  1.00 64.49           O  
ATOM    889  CG2 THR C  39      -5.537  26.978  -8.278  1.00 64.49           C  
ATOM    890  OG1 THR C  39      -3.179  27.445  -8.116  1.00 64.49           O  
ATOM    891  N   TYR C  40      -5.212  28.148  -3.993  1.00 56.26           N  
ATOM    892  CA  TYR C  40      -5.985  27.647  -2.862  1.00 56.26           C  
ATOM    893  C   TYR C  40      -7.187  28.542  -2.584  1.00 56.26           C  
ATOM    894  CB  TYR C  40      -5.106  27.551  -1.611  1.00 56.26           C  
ATOM    895  O   TYR C  40      -7.079  29.769  -2.627  1.00 56.26           O  
ATOM    896  CG  TYR C  40      -4.182  26.358  -1.609  1.00 56.26           C  
ATOM    897  CD1 TYR C  40      -4.629  25.107  -1.190  1.00 56.26           C  
ATOM    898  CD2 TYR C  40      -2.861  26.479  -2.024  1.00 56.26           C  
ATOM    899  CE1 TYR C  40      -3.780  24.005  -1.184  1.00 56.26           C  
ATOM    900  CE2 TYR C  40      -2.003  25.384  -2.023  1.00 56.26           C  
ATOM    901  OH  TYR C  40      -1.627  23.065  -1.599  1.00 56.26           O  
ATOM    902  CZ  TYR C  40      -2.471  24.153  -1.602  1.00 56.26           C  
ATOM    903  N   GLU C  41      -8.445  27.880  -2.644  1.00 55.39           N  
ATOM    904  CA  GLU C  41      -9.618  28.622  -2.192  1.00 55.39           C  
ATOM    905  C   GLU C  41      -9.662  28.709  -0.669  1.00 55.39           C  
ATOM    906  CB  GLU C  41     -10.901  27.974  -2.719  1.00 55.39           C  
ATOM    907  O   GLU C  41      -9.332  27.744   0.023  1.00 55.39           O  
ATOM    908  CG  GLU C  41     -12.052  28.953  -2.907  1.00 55.39           C  
ATOM    909  CD  GLU C  41     -13.300  28.306  -3.485  1.00 55.39           C  
ATOM    910  OE1 GLU C  41     -14.410  28.857  -3.302  1.00 55.39           O  
ATOM    911  OE2 GLU C  41     -13.168  27.240  -4.127  1.00 55.39           O  
ATOM    912  N   GLY C  42      -9.450  29.797  -0.084  1.00 50.23           N  
ATOM    913  CA  GLY C  42      -9.256  30.160   1.311  1.00 50.23           C  
ATOM    914  C   GLY C  42     -10.411  29.743   2.202  1.00 50.23           C  
ATOM    915  O   GLY C  42     -10.562  30.257   3.312  1.00 50.23           O  
ATOM    916  N   ASN C  43     -11.523  29.281   1.704  1.00 44.96           N  
ATOM    917  CA  ASN C  43     -12.532  29.106   2.743  1.00 44.96           C  
ATOM    918  C   ASN C  43     -12.096  28.075   3.780  1.00 44.96           C  
ATOM    919  CB  ASN C  43     -13.873  28.703   2.125  1.00 44.96           C  
ATOM    920  O   ASN C  43     -12.883  27.688   4.646  1.00 44.96           O  
ATOM    921  CG  ASN C  43     -14.788  29.889   1.892  1.00 44.96           C  
ATOM    922  ND2 ASN C  43     -15.694  29.759   0.930  1.00 44.96           N  
ATOM    923  OD1 ASN C  43     -14.681  30.915   2.569  1.00 44.96           O  
ATOM    924  N   SER C  44     -10.917  27.410   3.629  1.00 49.81           N  
ATOM    925  CA  SER C  44     -10.475  26.464   4.649  1.00 49.81           C  
ATOM    926  C   SER C  44      -9.926  27.189   5.873  1.00 49.81           C  
ATOM    927  CB  SER C  44      -9.411  25.523   4.083  1.00 49.81           C  
ATOM    928  O   SER C  44      -9.487  28.337   5.777  1.00 49.81           O  
ATOM    929  OG  SER C  44      -8.413  26.252   3.389  1.00 49.81           O  
ATOM    930  N   PRO C  45     -10.374  26.857   7.121  1.00 45.35           N  
ATOM    931  CA  PRO C  45      -9.896  27.534   8.330  1.00 45.35           C  
ATOM    932  C   PRO C  45      -8.376  27.678   8.364  1.00 45.35           C  
ATOM    933  CB  PRO C  45     -10.384  26.624   9.460  1.00 45.35           C  
ATOM    934  O   PRO C  45      -7.832  28.303   9.277  1.00 45.35           O  
ATOM    935  CG  PRO C  45     -10.785  25.354   8.781  1.00 45.35           C  
ATOM    936  CD  PRO C  45     -10.869  25.609   7.303  1.00 45.35           C  
ATOM    937  N   PHE C  46      -7.684  27.219   7.323  1.00 50.12           N  
ATOM    938  CA  PHE C  46      -6.231  27.158   7.424  1.00 50.12           C  
ATOM    939  C   PHE C  46      -5.581  28.190   6.509  1.00 50.12           C  
ATOM    940  CB  PHE C  46      -5.725  25.755   7.075  1.00 50.12           C  
ATOM    941  O   PHE C  46      -6.058  28.430   5.398  1.00 50.12           O  
ATOM    942  CG  PHE C  46      -6.365  24.660   7.885  1.00 50.12           C  
ATOM    943  CD1 PHE C  46      -5.900  24.356   9.158  1.00 50.12           C  
ATOM    944  CD2 PHE C  46      -7.433  23.935   7.373  1.00 50.12           C  
ATOM    945  CE1 PHE C  46      -6.490  23.343   9.910  1.00 50.12           C  
ATOM    946  CE2 PHE C  46      -8.028  22.922   8.118  1.00 50.12           C  
ATOM    947  CZ  PHE C  46      -7.555  22.626   9.386  1.00 50.12           C  
ATOM    948  N   HIS C  47      -5.048  29.222   7.110  1.00 46.64           N  
ATOM    949  CA  HIS C  47      -4.477  30.363   6.402  1.00 46.64           C  
ATOM    950  C   HIS C  47      -3.134  30.005   5.774  1.00 46.64           C  
ATOM    951  CB  HIS C  47      -4.314  31.554   7.348  1.00 46.64           C  
ATOM    952  O   HIS C  47      -2.259  29.451   6.444  1.00 46.64           O  
ATOM    953  CG  HIS C  47      -5.559  32.366   7.511  1.00 46.64           C  
ATOM    954  CD2 HIS C  47      -6.670  32.151   8.253  1.00 46.64           C  
ATOM    955  ND1 HIS C  47      -5.759  33.561   6.854  1.00 46.64           N  
ATOM    956  CE1 HIS C  47      -6.942  34.048   7.189  1.00 46.64           C  
ATOM    957  NE2 HIS C  47      -7.516  33.211   8.036  1.00 46.64           N  
ATOM    958  N   PRO C  48      -3.027  30.138   4.411  1.00 48.73           N  
ATOM    959  CA  PRO C  48      -1.726  29.885   3.789  1.00 48.73           C  
ATOM    960  C   PRO C  48      -0.631  30.812   4.312  1.00 48.73           C  
ATOM    961  CB  PRO C  48      -1.990  30.136   2.302  1.00 48.73           C  
ATOM    962  O   PRO C  48      -0.897  31.979   4.612  1.00 48.73           O  
ATOM    963  CG  PRO C  48      -3.239  30.956   2.270  1.00 48.73           C  
ATOM    964  CD  PRO C  48      -3.942  30.807   3.588  1.00 48.73           C  
ATOM    965  N   LEU C  49       0.481  30.178   4.847  1.00 48.53           N  
ATOM    966  CA  LEU C  49       1.649  30.957   5.245  1.00 48.53           C  
ATOM    967  C   LEU C  49       2.427  31.433   4.024  1.00 48.53           C  
ATOM    968  CB  LEU C  49       2.560  30.129   6.155  1.00 48.53           C  
ATOM    969  O   LEU C  49       2.104  31.063   2.893  1.00 48.53           O  
ATOM    970  CG  LEU C  49       2.389  30.340   7.660  1.00 48.53           C  
ATOM    971  CD1 LEU C  49       1.167  29.581   8.166  1.00 48.53           C  
ATOM    972  CD2 LEU C  49       3.644  29.902   8.408  1.00 48.53           C  
ATOM    973  N   ALA C  50       3.317  32.479   4.050  1.00 51.27           N  
ATOM    974  CA  ALA C  50       4.060  33.186   3.010  1.00 51.27           C  
ATOM    975  C   ALA C  50       4.653  32.208   2.000  1.00 51.27           C  
ATOM    976  CB  ALA C  50       5.164  34.039   3.631  1.00 51.27           C  
ATOM    977  O   ALA C  50       4.711  32.501   0.803  1.00 51.27           O  
ATOM    978  N   ASP C  51       4.758  30.963   2.332  1.00 48.18           N  
ATOM    979  CA  ASP C  51       5.390  29.996   1.440  1.00 48.18           C  
ATOM    980  C   ASP C  51       4.435  28.854   1.101  1.00 48.18           C  
ATOM    981  CB  ASP C  51       6.670  29.443   2.069  1.00 48.18           C  
ATOM    982  O   ASP C  51       4.866  27.718   0.895  1.00 48.18           O  
ATOM    983  CG  ASP C  51       7.821  30.433   2.042  1.00 48.18           C  
ATOM    984  OD1 ASP C  51       7.828  31.337   1.178  1.00 48.18           O  
ATOM    985  OD2 ASP C  51       8.731  30.307   2.890  1.00 48.18           O  
ATOM    986  N   ASN C  52       3.025  29.251   0.981  1.00 49.57           N  
ATOM    987  CA  ASN C  52       2.014  28.245   0.670  1.00 49.57           C  
ATOM    988  C   ASN C  52       2.016  27.113   1.693  1.00 49.57           C  
ATOM    989  CB  ASN C  52       2.226  27.688  -0.740  1.00 49.57           C  
ATOM    990  O   ASN C  52       1.743  25.961   1.350  1.00 49.57           O  
ATOM    991  CG  ASN C  52       1.846  28.679  -1.822  1.00 49.57           C  
ATOM    992  ND2 ASN C  52       2.485  28.566  -2.981  1.00 49.57           N  
ATOM    993  OD1 ASN C  52       0.986  29.540  -1.619  1.00 49.57           O  
ATOM    994  N   LYS C  53       2.667  27.390   2.817  1.00 53.26           N  
ATOM    995  CA  LYS C  53       2.658  26.451   3.935  1.00 53.26           C  
ATOM    996  C   LYS C  53       1.441  26.674   4.829  1.00 53.26           C  
ATOM    997  CB  LYS C  53       3.942  26.580   4.756  1.00 53.26           C  
ATOM    998  O   LYS C  53       0.907  27.783   4.895  1.00 53.26           O  
ATOM    999  CG  LYS C  53       5.199  26.161   4.008  1.00 53.26           C  
ATOM   1000  CD  LYS C  53       6.430  26.227   4.903  1.00 53.26           C  
ATOM   1001  CE  LYS C  53       7.715  26.084   4.099  1.00 53.26           C  
ATOM   1002  NZ  LYS C  53       8.876  25.726   4.969  1.00 53.26           N  
ATOM   1003  N   PHE C  54       0.783  25.545   5.157  1.00 54.76           N  
ATOM   1004  CA  PHE C  54      -0.367  25.605   6.051  1.00 54.76           C  
ATOM   1005  C   PHE C  54      -0.005  25.080   7.435  1.00 54.76           C  
ATOM   1006  CB  PHE C  54      -1.539  24.805   5.476  1.00 54.76           C  
ATOM   1007  O   PHE C  54       0.854  24.206   7.568  1.00 54.76           O  
ATOM   1008  CG  PHE C  54      -2.008  25.296   4.132  1.00 54.76           C  
ATOM   1009  CD1 PHE C  54      -2.971  26.293   4.038  1.00 54.76           C  
ATOM   1010  CD2 PHE C  54      -1.485  24.760   2.963  1.00 54.76           C  
ATOM   1011  CE1 PHE C  54      -3.407  26.749   2.797  1.00 54.76           C  
ATOM   1012  CE2 PHE C  54      -1.915  25.210   1.718  1.00 54.76           C  
ATOM   1013  CZ  PHE C  54      -2.877  26.204   1.637  1.00 54.76           C  
ATOM   1014  N   ALA C  55      -0.453  25.818   8.380  1.00 52.46           N  
ATOM   1015  CA  ALA C  55      -0.321  25.314   9.745  1.00 52.46           C  
ATOM   1016  C   ALA C  55      -1.636  24.719  10.239  1.00 52.46           C  
ATOM   1017  CB  ALA C  55       0.141  26.428  10.681  1.00 52.46           C  
ATOM   1018  O   ALA C  55      -2.694  25.338  10.105  1.00 52.46           O  
ATOM   1019  N   LEU C  56      -1.594  23.467  10.409  1.00 53.87           N  
ATOM   1020  CA  LEU C  56      -2.785  22.819  10.948  1.00 53.87           C  
ATOM   1021  C   LEU C  56      -2.526  22.290  12.355  1.00 53.87           C  
ATOM   1022  CB  LEU C  56      -3.233  21.675  10.035  1.00 53.87           C  
ATOM   1023  O   LEU C  56      -1.389  21.957  12.698  1.00 53.87           O  
ATOM   1024  CG  LEU C  56      -3.754  22.075   8.654  1.00 53.87           C  
ATOM   1025  CD1 LEU C  56      -3.527  20.945   7.654  1.00 53.87           C  
ATOM   1026  CD2 LEU C  56      -5.232  22.443   8.725  1.00 53.87           C  
ATOM   1027  N   THR C  57      -3.557  22.516  13.186  1.00 51.34           N  
ATOM   1028  CA  THR C  57      -3.496  21.882  14.499  1.00 51.34           C  
ATOM   1029  C   THR C  57      -3.958  20.430  14.419  1.00 51.34           C  
ATOM   1030  CB  THR C  57      -4.356  22.641  15.526  1.00 51.34           C  
ATOM   1031  O   THR C  57      -4.896  20.110  13.686  1.00 51.34           O  
ATOM   1032  CG2 THR C  57      -3.723  23.981  15.889  1.00 51.34           C  
ATOM   1033  OG1 THR C  57      -5.657  22.874  14.974  1.00 51.34           O  
ATOM   1034  N   CYS C  58      -3.119  19.530  14.852  1.00 52.76           N  
ATOM   1035  CA  CYS C  58      -3.334  18.090  14.780  1.00 52.76           C  
ATOM   1036  C   CYS C  58      -4.575  17.684  15.566  1.00 52.76           C  
ATOM   1037  CB  CYS C  58      -2.114  17.339  15.313  1.00 52.76           C  
ATOM   1038  O   CYS C  58      -4.594  16.629  16.203  1.00 52.76           O  
ATOM   1039  SG  CYS C  58      -0.627  17.561  14.312  1.00 52.76           S  
ATOM   1040  N   PHE C  59      -5.479  18.575  15.663  1.00 52.80           N  
ATOM   1041  CA  PHE C  59      -6.695  18.192  16.370  1.00 52.80           C  
ATOM   1042  C   PHE C  59      -7.644  17.439  15.446  1.00 52.80           C  
ATOM   1043  CB  PHE C  59      -7.394  19.427  16.948  1.00 52.80           C  
ATOM   1044  O   PHE C  59      -8.312  16.494  15.871  1.00 52.80           O  
ATOM   1045  CG  PHE C  59      -8.339  19.117  18.077  1.00 52.80           C  
ATOM   1046  CD1 PHE C  59      -9.709  19.042  17.854  1.00 52.80           C  
ATOM   1047  CD2 PHE C  59      -7.858  18.901  19.361  1.00 52.80           C  
ATOM   1048  CE1 PHE C  59     -10.586  18.755  18.897  1.00 52.80           C  
ATOM   1049  CE2 PHE C  59      -8.729  18.614  20.409  1.00 52.80           C  
ATOM   1050  CZ  PHE C  59     -10.092  18.543  20.175  1.00 52.80           C  
ATOM   1051  N   SER C  60      -7.438  17.805  14.219  1.00 54.64           N  
ATOM   1052  CA  SER C  60      -8.241  17.122  13.210  1.00 54.64           C  
ATOM   1053  C   SER C  60      -7.364  16.313  12.260  1.00 54.64           C  
ATOM   1054  CB  SER C  60      -9.074  18.129  12.415  1.00 54.64           C  
ATOM   1055  O   SER C  60      -6.299  16.774  11.845  1.00 54.64           O  
ATOM   1056  OG  SER C  60      -9.686  17.506  11.299  1.00 54.64           O  
ATOM   1057  N   THR C  61      -7.725  15.013  12.144  1.00 56.00           N  
ATOM   1058  CA  THR C  61      -6.894  14.087  11.383  1.00 56.00           C  
ATOM   1059  C   THR C  61      -7.150  14.237   9.886  1.00 56.00           C  
ATOM   1060  CB  THR C  61      -7.150  12.629  11.807  1.00 56.00           C  
ATOM   1061  O   THR C  61      -6.270  13.955   9.069  1.00 56.00           O  
ATOM   1062  CG2 THR C  61      -6.688  12.384  13.239  1.00 56.00           C  
ATOM   1063  OG1 THR C  61      -8.552  12.349  11.713  1.00 56.00           O  
ATOM   1064  N   GLN C  62      -8.387  14.761   9.711  1.00 56.96           N  
ATOM   1065  CA  GLN C  62      -8.699  14.876   8.290  1.00 56.96           C  
ATOM   1066  C   GLN C  62      -9.053  16.313   7.919  1.00 56.96           C  
ATOM   1067  CB  GLN C  62      -9.848  13.938   7.914  1.00 56.96           C  
ATOM   1068  O   GLN C  62      -9.771  16.991   8.657  1.00 56.96           O  
ATOM   1069  CG  GLN C  62      -9.506  12.461   8.054  1.00 56.96           C  
ATOM   1070  CD  GLN C  62     -10.676  11.554   7.721  1.00 56.96           C  
ATOM   1071  NE2 GLN C  62     -10.491  10.253   7.912  1.00 56.96           N  
ATOM   1072  OE1 GLN C  62     -11.739  12.020   7.297  1.00 56.96           O  
ATOM   1073  N   PHE C  63      -8.350  16.802   6.835  1.00 62.49           N  
ATOM   1074  CA  PHE C  63      -8.709  18.119   6.322  1.00 62.49           C  
ATOM   1075  C   PHE C  63      -8.671  18.135   4.799  1.00 62.49           C  
ATOM   1076  CB  PHE C  63      -7.769  19.191   6.883  1.00 62.49           C  
ATOM   1077  O   PHE C  63      -8.015  17.294   4.180  1.00 62.49           O  
ATOM   1078  CG  PHE C  63      -6.321  18.965   6.544  1.00 62.49           C  
ATOM   1079  CD1 PHE C  63      -5.531  18.130   7.324  1.00 62.49           C  
ATOM   1080  CD2 PHE C  63      -5.748  19.589   5.443  1.00 62.49           C  
ATOM   1081  CE1 PHE C  63      -4.190  17.919   7.013  1.00 62.49           C  
ATOM   1082  CE2 PHE C  63      -4.408  19.384   5.126  1.00 62.49           C  
ATOM   1083  CZ  PHE C  63      -3.631  18.549   5.912  1.00 62.49           C  
ATOM   1084  N   ALA C  64      -9.565  18.944   4.219  1.00 60.65           N  
ATOM   1085  CA  ALA C  64      -9.652  19.002   2.762  1.00 60.65           C  
ATOM   1086  C   ALA C  64      -9.420  20.423   2.256  1.00 60.65           C  
ATOM   1087  CB  ALA C  64     -11.009  18.486   2.289  1.00 60.65           C  
ATOM   1088  O   ALA C  64      -9.788  21.394   2.922  1.00 60.65           O  
ATOM   1089  N   PHE C  65      -8.637  20.473   1.139  1.00 65.27           N  
ATOM   1090  CA  PHE C  65      -8.397  21.734   0.447  1.00 65.27           C  
ATOM   1091  C   PHE C  65      -9.017  21.714  -0.945  1.00 65.27           C  
ATOM   1092  CB  PHE C  65      -6.895  22.018   0.349  1.00 65.27           C  
ATOM   1093  O   PHE C  65      -8.950  20.702  -1.646  1.00 65.27           O  
ATOM   1094  CG  PHE C  65      -6.230  22.233   1.682  1.00 65.27           C  
ATOM   1095  CD1 PHE C  65      -6.261  23.480   2.296  1.00 65.27           C  
ATOM   1096  CD2 PHE C  65      -5.575  21.189   2.321  1.00 65.27           C  
ATOM   1097  CE1 PHE C  65      -5.646  23.682   3.530  1.00 65.27           C  
ATOM   1098  CE2 PHE C  65      -4.958  21.384   3.554  1.00 65.27           C  
ATOM   1099  CZ  PHE C  65      -4.994  22.631   4.156  1.00 65.27           C  
ATOM   1100  N   ALA C  66      -9.731  22.769  -1.262  1.00 65.31           N  
ATOM   1101  CA  ALA C  66     -10.275  22.897  -2.611  1.00 65.31           C  
ATOM   1102  C   ALA C  66      -9.395  23.796  -3.474  1.00 65.31           C  
ATOM   1103  CB  ALA C  66     -11.700  23.442  -2.561  1.00 65.31           C  
ATOM   1104  O   ALA C  66      -9.139  24.950  -3.120  1.00 65.31           O  
ATOM   1105  N   CYS C  67      -8.996  23.223  -4.554  1.00 66.95           N  
ATOM   1106  CA  CYS C  67      -8.181  24.000  -5.481  1.00 66.95           C  
ATOM   1107  C   CYS C  67      -9.055  24.757  -6.473  1.00 66.95           C  
ATOM   1108  CB  CYS C  67      -7.210  23.090  -6.233  1.00 66.95           C  
ATOM   1109  O   CYS C  67     -10.223  24.413  -6.667  1.00 66.95           O  
ATOM   1110  SG  CYS C  67      -6.025  22.247  -5.162  1.00 66.95           S  
ATOM   1111  N   PRO C  68      -8.561  25.853  -6.994  1.00 71.53           N  
ATOM   1112  CA  PRO C  68      -9.328  26.625  -7.974  1.00 71.53           C  
ATOM   1113  C   PRO C  68      -9.777  25.784  -9.167  1.00 71.53           C  
ATOM   1114  CB  PRO C  68      -8.345  27.713  -8.413  1.00 71.53           C  
ATOM   1115  O   PRO C  68     -10.781  26.104  -9.810  1.00 71.53           O  
ATOM   1116  CG  PRO C  68      -7.163  27.545  -7.514  1.00 71.53           C  
ATOM   1117  CD  PRO C  68      -7.324  26.263  -6.749  1.00 71.53           C  
ATOM   1118  N   ASP C  69      -9.073  24.694  -9.460  1.00 70.29           N  
ATOM   1119  CA  ASP C  69      -9.396  23.818 -10.582  1.00 70.29           C  
ATOM   1120  C   ASP C  69     -10.575  22.908 -10.246  1.00 70.29           C  
ATOM   1121  CB  ASP C  69      -8.178  22.978 -10.975  1.00 70.29           C  
ATOM   1122  O   ASP C  69     -11.066  22.176 -11.108  1.00 70.29           O  
ATOM   1123  CG  ASP C  69      -6.860  23.670 -10.677  1.00 70.29           C  
ATOM   1124  OD1 ASP C  69      -6.850  24.904 -10.477  1.00 70.29           O  
ATOM   1125  OD2 ASP C  69      -5.821  22.975 -10.646  1.00 70.29           O  
ATOM   1126  N   GLY C  70     -11.084  23.055  -9.031  1.00 71.45           N  
ATOM   1127  CA  GLY C  70     -12.243  22.276  -8.625  1.00 71.45           C  
ATOM   1128  C   GLY C  70     -11.876  20.953  -7.979  1.00 71.45           C  
ATOM   1129  O   GLY C  70     -12.748  20.233  -7.488  1.00 71.45           O  
ATOM   1130  N   VAL C  71     -10.575  20.741  -7.904  1.00 70.21           N  
ATOM   1131  CA  VAL C  71     -10.132  19.479  -7.321  1.00 70.21           C  
ATOM   1132  C   VAL C  71     -10.029  19.619  -5.803  1.00 70.21           C  
ATOM   1133  CB  VAL C  71      -8.776  19.027  -7.907  1.00 70.21           C  
ATOM   1134  O   VAL C  71      -9.463  20.593  -5.301  1.00 70.21           O  
ATOM   1135  CG1 VAL C  71      -8.349  17.687  -7.311  1.00 70.21           C  
ATOM   1136  CG2 VAL C  71      -8.858  18.936  -9.430  1.00 70.21           C  
ATOM   1137  N   LYS C  72     -10.656  18.790  -5.126  1.00 68.47           N  
ATOM   1138  CA  LYS C  72     -10.597  18.751  -3.668  1.00 68.47           C  
ATOM   1139  C   LYS C  72      -9.562  17.738  -3.187  1.00 68.47           C  
ATOM   1140  CB  LYS C  72     -11.970  18.415  -3.083  1.00 68.47           C  
ATOM   1141  O   LYS C  72      -9.547  16.593  -3.643  1.00 68.47           O  
ATOM   1142  CG  LYS C  72     -12.921  19.600  -3.017  1.00 68.47           C  
ATOM   1143  CD  LYS C  72     -14.249  19.216  -2.376  1.00 68.47           C  
ATOM   1144  CE  LYS C  72     -15.228  20.383  -2.373  1.00 68.47           C  
ATOM   1145  NZ  LYS C  72     -16.442  20.085  -1.556  1.00 68.47           N  
ATOM   1146  N   HIS C  73      -8.634  18.306  -2.367  1.00 66.04           N  
ATOM   1147  CA  HIS C  73      -7.638  17.406  -1.795  1.00 66.04           C  
ATOM   1148  C   HIS C  73      -7.894  17.174  -0.309  1.00 66.04           C  
ATOM   1149  CB  HIS C  73      -6.229  17.964  -2.004  1.00 66.04           C  
ATOM   1150  O   HIS C  73      -8.052  18.129   0.454  1.00 66.04           O  
ATOM   1151  CG  HIS C  73      -5.845  18.097  -3.444  1.00 66.04           C  
ATOM   1152  CD2 HIS C  73      -5.816  19.177  -4.260  1.00 66.04           C  
ATOM   1153  ND1 HIS C  73      -5.428  17.026  -4.205  1.00 66.04           N  
ATOM   1154  CE1 HIS C  73      -5.159  17.444  -5.431  1.00 66.04           C  
ATOM   1155  NE2 HIS C  73      -5.387  18.744  -5.490  1.00 66.04           N  
ATOM   1156  N   VAL C  74      -8.014  15.998   0.006  1.00 64.06           N  
ATOM   1157  CA  VAL C  74      -8.248  15.642   1.402  1.00 64.06           C  
ATOM   1158  C   VAL C  74      -6.958  15.113   2.025  1.00 64.06           C  
ATOM   1159  CB  VAL C  74      -9.374  14.594   1.539  1.00 64.06           C  
ATOM   1160  O   VAL C  74      -6.271  14.279   1.430  1.00 64.06           O  
ATOM   1161  CG1 VAL C  74      -9.631  14.266   3.009  1.00 64.06           C  
ATOM   1162  CG2 VAL C  74     -10.653  15.094   0.869  1.00 64.06           C  
ATOM   1163  N   TYR C  75      -6.642  15.767   3.103  1.00 58.24           N  
ATOM   1164  CA  TYR C  75      -5.452  15.345   3.832  1.00 58.24           C  
ATOM   1165  C   TYR C  75      -5.828  14.619   5.118  1.00 58.24           C  
ATOM   1166  CB  TYR C  75      -4.563  16.551   4.155  1.00 58.24           C  
ATOM   1167  O   TYR C  75      -6.828  14.956   5.759  1.00 58.24           O  
ATOM   1168  CG  TYR C  75      -3.961  17.204   2.934  1.00 58.24           C  
ATOM   1169  CD1 TYR C  75      -2.730  16.787   2.433  1.00 58.24           C  
ATOM   1170  CD2 TYR C  75      -4.620  18.240   2.282  1.00 58.24           C  
ATOM   1171  CE1 TYR C  75      -2.170  17.387   1.310  1.00 58.24           C  
ATOM   1172  CE2 TYR C  75      -4.070  18.848   1.158  1.00 58.24           C  
ATOM   1173  OH  TYR C  75      -2.297  19.013  -0.432  1.00 58.24           O  
ATOM   1174  CZ  TYR C  75      -2.847  18.415   0.680  1.00 58.24           C  
ATOM   1175  N   GLN C  76      -5.248  13.530   5.387  1.00 58.28           N  
ATOM   1176  CA  GLN C  76      -5.417  12.810   6.645  1.00 58.28           C  
ATOM   1177  C   GLN C  76      -4.152  12.884   7.495  1.00 58.28           C  
ATOM   1178  CB  GLN C  76      -5.790  11.350   6.384  1.00 58.28           C  
ATOM   1179  O   GLN C  76      -3.056  12.592   7.012  1.00 58.28           O  
ATOM   1180  CG  GLN C  76      -6.579  10.705   7.515  1.00 58.28           C  
ATOM   1181  CD  GLN C  76      -7.033   9.296   7.184  1.00 58.28           C  
ATOM   1182  NE2 GLN C  76      -7.551   8.590   8.183  1.00 58.28           N  
ATOM   1183  OE1 GLN C  76      -6.920   8.845   6.039  1.00 58.28           O  
ATOM   1184  N   LEU C  77      -4.452  13.447   8.703  1.00 56.53           N  
ATOM   1185  CA  LEU C  77      -3.341  13.476   9.647  1.00 56.53           C  
ATOM   1186  C   LEU C  77      -3.315  12.210  10.496  1.00 56.53           C  
ATOM   1187  CB  LEU C  77      -3.437  14.708  10.551  1.00 56.53           C  
ATOM   1188  O   LEU C  77      -4.364  11.718  10.917  1.00 56.53           O  
ATOM   1189  CG  LEU C  77      -3.236  16.064   9.872  1.00 56.53           C  
ATOM   1190  CD1 LEU C  77      -3.779  17.184  10.754  1.00 56.53           C  
ATOM   1191  CD2 LEU C  77      -1.761  16.292   9.558  1.00 56.53           C  
ATOM   1192  N   ARG C  78      -2.349  11.517  10.618  1.00 51.50           N  
ATOM   1193  CA  ARG C  78      -2.241  10.342  11.477  1.00 51.50           C  
ATOM   1194  C   ARG C  78      -1.559  10.689  12.796  1.00 51.50           C  
ATOM   1195  CB  ARG C  78      -1.472   9.226  10.768  1.00 51.50           C  
ATOM   1196  O   ARG C  78      -0.522  11.356  12.808  1.00 51.50           O  
ATOM   1197  CG  ARG C  78      -1.857   7.827  11.223  1.00 51.50           C  
ATOM   1198  CD  ARG C  78      -1.098   6.755  10.453  1.00 51.50           C  
ATOM   1199  NE  ARG C  78      -1.680   5.431  10.657  1.00 51.50           N  
ATOM   1200  NH1 ARG C  78      -0.327   4.371   9.114  1.00 51.50           N  
ATOM   1201  NH2 ARG C  78      -1.899   3.176  10.280  1.00 51.50           N  
ATOM   1202  CZ  ARG C  78      -1.301   4.329  10.017  1.00 51.50           C  
ATOM   1203  N   ALA C  79      -2.350  10.523  13.789  1.00 43.78           N  
ATOM   1204  CA  ALA C  79      -1.745  10.766  15.096  1.00 43.78           C  
ATOM   1205  C   ALA C  79      -0.668   9.729  15.403  1.00 43.78           C  
ATOM   1206  CB  ALA C  79      -2.813  10.756  16.187  1.00 43.78           C  
ATOM   1207  O   ALA C  79      -0.851   8.538  15.141  1.00 43.78           O  
ATOM   1208  N   ARG C  80       0.612   9.961  15.322  1.00 43.81           N  
ATOM   1209  CA  ARG C  80       1.617   8.971  15.694  1.00 43.81           C  
ATOM   1210  C   ARG C  80       1.625   8.737  17.201  1.00 43.81           C  
ATOM   1211  CB  ARG C  80       3.005   9.411  15.225  1.00 43.81           C  
ATOM   1212  O   ARG C  80       1.603   9.690  17.982  1.00 43.81           O  
ATOM   1213  CG  ARG C  80       4.025   8.284  15.174  1.00 43.81           C  
ATOM   1214  CD  ARG C  80       5.361   8.757  14.620  1.00 43.81           C  
ATOM   1215  NE  ARG C  80       6.294   7.648  14.442  1.00 43.81           N  
ATOM   1216  NH1 ARG C  80       8.144   8.987  14.098  1.00 43.81           N  
ATOM   1217  NH2 ARG C  80       8.352   6.705  14.053  1.00 43.81           N  
ATOM   1218  CZ  ARG C  80       7.595   7.782  14.198  1.00 43.81           C  
ATOM   1219  N   SER C  81       1.000   7.544  17.665  1.00 34.56           N  
ATOM   1220  CA  SER C  81       1.466   7.290  19.024  1.00 34.56           C  
ATOM   1221  C   SER C  81       2.986   7.372  19.112  1.00 34.56           C  
ATOM   1222  CB  SER C  81       0.993   5.918  19.506  1.00 34.56           C  
ATOM   1223  O   SER C  81       3.686   7.088  18.138  1.00 34.56           O  
ATOM   1224  OG  SER C  81       1.663   4.882  18.809  1.00 34.56           O  
ATOM   1225  N   VAL C  82       3.626   8.232  19.867  1.00 34.80           N  
ATOM   1226  CA  VAL C  82       5.078   8.169  20.000  1.00 34.80           C  
ATOM   1227  C   VAL C  82       5.506   6.739  20.321  1.00 34.80           C  
ATOM   1228  CB  VAL C  82       5.591   9.136  21.090  1.00 34.80           C  
ATOM   1229  O   VAL C  82       5.247   6.238  21.418  1.00 34.80           O  
ATOM   1230  CG1 VAL C  82       7.116   9.101  21.169  1.00 34.80           C  
ATOM   1231  CG2 VAL C  82       5.099  10.556  20.817  1.00 34.80           C  
ATOM   1232  N   SER C  83       5.036   5.442  19.963  1.00 32.91           N  
ATOM   1233  CA  SER C  83       6.131   4.492  20.128  1.00 32.91           C  
ATOM   1234  C   SER C  83       7.320   4.861  19.247  1.00 32.91           C  
ATOM   1235  CB  SER C  83       5.664   3.073  19.799  1.00 32.91           C  
ATOM   1236  O   SER C  83       7.167   5.577  18.256  1.00 32.91           O  
ATOM   1237  OG  SER C  83       4.705   2.628  20.743  1.00 32.91           O  
ATOM   1238  N   PRO C  84       8.742   4.605  19.446  1.00 30.42           N  
ATOM   1239  CA  PRO C  84       9.756   4.823  18.411  1.00 30.42           C  
ATOM   1240  C   PRO C  84       9.379   4.189  17.074  1.00 30.42           C  
ATOM   1241  CB  PRO C  84      11.006   4.160  18.997  1.00 30.42           C  
ATOM   1242  O   PRO C  84       9.899   4.589  16.029  1.00 30.42           O  
ATOM   1243  CG  PRO C  84      10.514   3.404  20.189  1.00 30.42           C  
ATOM   1244  CD  PRO C  84       9.085   3.790  20.443  1.00 30.42           C  
ATOM   1245  N   LYS C  85       8.615   2.958  17.001  1.00 36.26           N  
ATOM   1246  CA  LYS C  85       8.535   2.136  15.797  1.00 36.26           C  
ATOM   1247  C   LYS C  85       7.534   2.716  14.802  1.00 36.26           C  
ATOM   1248  CB  LYS C  85       8.150   0.699  16.151  1.00 36.26           C  
ATOM   1249  O   LYS C  85       7.433   2.243  13.668  1.00 36.26           O  
ATOM   1250  CG  LYS C  85       9.319  -0.158  16.614  1.00 36.26           C  
ATOM   1251  CD  LYS C  85       8.888  -1.595  16.878  1.00 36.26           C  
ATOM   1252  CE  LYS C  85      10.042  -2.439  17.402  1.00 36.26           C  
ATOM   1253  NZ  LYS C  85       9.645  -3.866  17.590  1.00 36.26           N  
ATOM   1254  N   LEU C  86       6.405   3.244  15.328  1.00 28.53           N  
ATOM   1255  CA  LEU C  86       5.075   3.294  14.730  1.00 28.53           C  
ATOM   1256  C   LEU C  86       5.111   4.010  13.384  1.00 28.53           C  
ATOM   1257  CB  LEU C  86       4.090   3.996  15.669  1.00 28.53           C  
ATOM   1258  O   LEU C  86       4.064   4.287  12.795  1.00 28.53           O  
ATOM   1259  CG  LEU C  86       2.617   3.615  15.514  1.00 28.53           C  
ATOM   1260  CD1 LEU C  86       2.360   2.237  16.115  1.00 28.53           C  
ATOM   1261  CD2 LEU C  86       1.722   4.664  16.166  1.00 28.53           C  
ATOM   1262  N   PHE C  87       5.986   4.811  13.062  1.00 29.29           N  
ATOM   1263  CA  PHE C  87       5.674   5.633  11.899  1.00 29.29           C  
ATOM   1264  C   PHE C  87       5.341   4.761  10.693  1.00 29.29           C  
ATOM   1265  CB  PHE C  87       6.844   6.564  11.567  1.00 29.29           C  
ATOM   1266  O   PHE C  87       5.082   5.274   9.603  1.00 29.29           O  
ATOM   1267  CG  PHE C  87       6.447   7.777  10.771  1.00 29.29           C  
ATOM   1268  CD1 PHE C  87       6.673   7.832   9.401  1.00 29.29           C  
ATOM   1269  CD2 PHE C  87       5.848   8.865  11.393  1.00 29.29           C  
ATOM   1270  CE1 PHE C  87       6.307   8.954   8.661  1.00 29.29           C  
ATOM   1271  CE2 PHE C  87       5.479   9.990  10.660  1.00 29.29           C  
ATOM   1272  CZ  PHE C  87       5.710  10.033   9.295  1.00 29.29           C  
ATOM   1273  N   ILE C  88       5.647   3.412  10.660  1.00 29.30           N  
ATOM   1274  CA  ILE C  88       5.543   2.811   9.335  1.00 29.30           C  
ATOM   1275  C   ILE C  88       4.086   2.464   9.038  1.00 29.30           C  
ATOM   1276  CB  ILE C  88       6.430   1.551   9.214  1.00 29.30           C  
ATOM   1277  O   ILE C  88       3.434   1.772   9.823  1.00 29.30           O  
ATOM   1278  CG1 ILE C  88       7.889   1.891   9.539  1.00 29.30           C  
ATOM   1279  CG2 ILE C  88       6.308   0.936   7.817  1.00 29.30           C  
ATOM   1280  CD1 ILE C  88       8.756   0.677   9.839  1.00 29.30           C  
ATOM   1281  N   ARG C  89       3.338   3.135   8.277  1.00 29.74           N  
ATOM   1282  CA  ARG C  89       2.079   2.989   7.554  1.00 29.74           C  
ATOM   1283  C   ARG C  89       1.923   1.573   7.008  1.00 29.74           C  
ATOM   1284  CB  ARG C  89       1.993   4.003   6.412  1.00 29.74           C  
ATOM   1285  O   ARG C  89       2.594   1.196   6.045  1.00 29.74           O  
ATOM   1286  CG  ARG C  89       1.962   5.451   6.876  1.00 29.74           C  
ATOM   1287  CD  ARG C  89       1.624   6.401   5.735  1.00 29.74           C  
ATOM   1288  NE  ARG C  89       1.468   7.775   6.207  1.00 29.74           N  
ATOM   1289  NH1 ARG C  89      -0.724   7.985   5.506  1.00 29.74           N  
ATOM   1290  NH2 ARG C  89       0.323   9.736   6.551  1.00 29.74           N  
ATOM   1291  CZ  ARG C  89       0.356   8.495   6.087  1.00 29.74           C  
ATOM   1292  N   GLN C  90       1.898   0.420   7.700  1.00 33.64           N  
ATOM   1293  CA  GLN C  90       1.760  -0.954   7.228  1.00 33.64           C  
ATOM   1294  C   GLN C  90       0.467  -1.136   6.438  1.00 33.64           C  
ATOM   1295  CB  GLN C  90       1.801  -1.933   8.402  1.00 33.64           C  
ATOM   1296  O   GLN C  90       0.274  -2.161   5.781  1.00 33.64           O  
ATOM   1297  CG  GLN C  90       2.846  -3.030   8.252  1.00 33.64           C  
ATOM   1298  CD  GLN C  90       2.955  -3.910   9.483  1.00 33.64           C  
ATOM   1299  NE2 GLN C  90       2.676  -5.198   9.318  1.00 33.64           N  
ATOM   1300  OE1 GLN C  90       3.287  -3.435  10.574  1.00 33.64           O  
ATOM   1301  N   GLU C  91      -0.685  -0.473   6.684  1.00 35.05           N  
ATOM   1302  CA  GLU C  91      -1.935  -0.981   6.126  1.00 35.05           C  
ATOM   1303  C   GLU C  91      -1.866  -1.065   4.604  1.00 35.05           C  
ATOM   1304  CB  GLU C  91      -3.112  -0.098   6.551  1.00 35.05           C  
ATOM   1305  O   GLU C  91      -2.541  -1.895   3.992  1.00 35.05           O  
ATOM   1306  CG  GLU C  91      -4.474  -0.727   6.300  1.00 35.05           C  
ATOM   1307  CD  GLU C  91      -5.632   0.153   6.743  1.00 35.05           C  
ATOM   1308  OE1 GLU C  91      -6.675   0.179   6.050  1.00 35.05           O  
ATOM   1309  OE2 GLU C  91      -5.495   0.823   7.791  1.00 35.05           O  
ATOM   1310  N   GLU C  92      -1.450  -0.111   3.776  1.00 37.15           N  
ATOM   1311  CA  GLU C  92      -1.787   0.001   2.360  1.00 37.15           C  
ATOM   1312  C   GLU C  92      -1.169  -1.138   1.554  1.00 37.15           C  
ATOM   1313  CB  GLU C  92      -1.326   1.350   1.802  1.00 37.15           C  
ATOM   1314  O   GLU C  92      -1.720  -1.552   0.532  1.00 37.15           O  
ATOM   1315  CG  GLU C  92      -2.092   1.798   0.565  1.00 37.15           C  
ATOM   1316  CD  GLU C  92      -1.657   3.162   0.052  1.00 37.15           C  
ATOM   1317  OE1 GLU C  92      -1.990   3.509  -1.104  1.00 37.15           O  
ATOM   1318  OE2 GLU C  92      -0.978   3.888   0.812  1.00 37.15           O  
ATOM   1319  N   VAL C  93      -0.059  -1.834   1.911  1.00 38.44           N  
ATOM   1320  CA  VAL C  93       0.700  -2.628   0.951  1.00 38.44           C  
ATOM   1321  C   VAL C  93       0.101  -4.029   0.850  1.00 38.44           C  
ATOM   1322  CB  VAL C  93       2.193  -2.713   1.339  1.00 38.44           C  
ATOM   1323  O   VAL C  93       0.304  -4.728  -0.145  1.00 38.44           O  
ATOM   1324  CG1 VAL C  93       2.989  -3.454   0.266  1.00 38.44           C  
ATOM   1325  CG2 VAL C  93       2.766  -1.315   1.564  1.00 38.44           C  
ATOM   1326  N   GLN C  94      -0.529  -4.573   1.901  1.00 37.00           N  
ATOM   1327  CA  GLN C  94      -0.740  -6.017   1.860  1.00 37.00           C  
ATOM   1328  C   GLN C  94      -1.748  -6.395   0.779  1.00 37.00           C  
ATOM   1329  CB  GLN C  94      -1.214  -6.529   3.221  1.00 37.00           C  
ATOM   1330  O   GLN C  94      -1.603  -7.428   0.122  1.00 37.00           O  
ATOM   1331  CG  GLN C  94      -0.703  -7.922   3.566  1.00 37.00           C  
ATOM   1332  CD  GLN C  94      -0.363  -8.075   5.037  1.00 37.00           C  
ATOM   1333  NE2 GLN C  94       0.114  -9.256   5.415  1.00 37.00           N  
ATOM   1334  OE1 GLN C  94      -0.527  -7.139   5.826  1.00 37.00           O  
ATOM   1335  N   GLU C  95      -2.941  -5.761   0.657  1.00 39.47           N  
ATOM   1336  CA  GLU C  95      -4.071  -6.288  -0.102  1.00 39.47           C  
ATOM   1337  C   GLU C  95      -3.777  -6.292  -1.599  1.00 39.47           C  
ATOM   1338  CB  GLU C  95      -5.337  -5.476   0.184  1.00 39.47           C  
ATOM   1339  O   GLU C  95      -4.290  -7.138  -2.335  1.00 39.47           O  
ATOM   1340  CG  GLU C  95      -6.018  -5.839   1.496  1.00 39.47           C  
ATOM   1341  CD  GLU C  95      -7.173  -6.812   1.323  1.00 39.47           C  
ATOM   1342  OE1 GLU C  95      -7.504  -7.539   2.287  1.00 39.47           O  
ATOM   1343  OE2 GLU C  95      -7.752  -6.849   0.214  1.00 39.47           O  
ATOM   1344  N   LEU C  96      -3.059  -5.306  -2.096  1.00 37.83           N  
ATOM   1345  CA  LEU C  96      -3.044  -5.138  -3.545  1.00 37.83           C  
ATOM   1346  C   LEU C  96      -2.119  -6.157  -4.201  1.00 37.83           C  
ATOM   1347  CB  LEU C  96      -2.604  -3.719  -3.915  1.00 37.83           C  
ATOM   1348  O   LEU C  96      -2.414  -6.660  -5.288  1.00 37.83           O  
ATOM   1349  CG  LEU C  96      -3.153  -3.160  -5.229  1.00 37.83           C  
ATOM   1350  CD1 LEU C  96      -4.666  -2.994  -5.144  1.00 37.83           C  
ATOM   1351  CD2 LEU C  96      -2.483  -1.832  -5.567  1.00 37.83           C  
ATOM   1352  N   TYR C  97      -1.033  -6.612  -3.451  1.00 45.51           N  
ATOM   1353  CA  TYR C  97      -0.002  -7.315  -4.206  1.00 45.51           C  
ATOM   1354  C   TYR C  97      -0.298  -8.808  -4.275  1.00 45.51           C  
ATOM   1355  CB  TYR C  97       1.376  -7.085  -3.578  1.00 45.51           C  
ATOM   1356  O   TYR C  97       0.101  -9.484  -5.226  1.00 45.51           O  
ATOM   1357  CG  TYR C  97       1.881  -5.670  -3.723  1.00 45.51           C  
ATOM   1358  CD1 TYR C  97       2.448  -5.231  -4.917  1.00 45.51           C  
ATOM   1359  CD2 TYR C  97       1.793  -4.770  -2.666  1.00 45.51           C  
ATOM   1360  CE1 TYR C  97       2.916  -3.928  -5.055  1.00 45.51           C  
ATOM   1361  CE2 TYR C  97       2.258  -3.465  -2.793  1.00 45.51           C  
ATOM   1362  OH  TYR C  97       3.278  -1.763  -4.120  1.00 45.51           O  
ATOM   1363  CZ  TYR C  97       2.816  -3.054  -3.989  1.00 45.51           C  
ATOM   1364  N   SER C  98      -1.096  -9.367  -3.321  1.00 49.15           N  
ATOM   1365  CA  SER C  98      -1.192 -10.822  -3.269  1.00 49.15           C  
ATOM   1366  C   SER C  98      -2.013 -11.365  -4.433  1.00 49.15           C  
ATOM   1367  CB  SER C  98      -1.811 -11.271  -1.944  1.00 49.15           C  
ATOM   1368  O   SER C  98      -1.575 -12.277  -5.138  1.00 49.15           O  
ATOM   1369  OG  SER C  98      -2.762 -12.301  -2.157  1.00 49.15           O  
ATOM   1370  N   PRO C  99      -3.158 -10.937  -4.774  1.00 45.62           N  
ATOM   1371  CA  PRO C  99      -3.937 -11.511  -5.873  1.00 45.62           C  
ATOM   1372  C   PRO C  99      -3.401 -11.114  -7.247  1.00 45.62           C  
ATOM   1373  CB  PRO C  99      -5.339 -10.938  -5.648  1.00 45.62           C  
ATOM   1374  O   PRO C  99      -3.454 -11.910  -8.188  1.00 45.62           O  
ATOM   1375  CG  PRO C  99      -5.133  -9.771  -4.737  1.00 45.62           C  
ATOM   1376  CD  PRO C  99      -3.836  -9.962  -4.003  1.00 45.62           C  
ATOM   1377  N   ILE C 100      -2.773  -9.917  -7.320  1.00 49.23           N  
ATOM   1378  CA  ILE C 100      -2.228  -9.467  -8.597  1.00 49.23           C  
ATOM   1379  C   ILE C 100      -1.010 -10.310  -8.964  1.00 49.23           C  
ATOM   1380  CB  ILE C 100      -1.851  -7.969  -8.553  1.00 49.23           C  
ATOM   1381  O   ILE C 100      -0.852 -10.715 -10.118  1.00 49.23           O  
ATOM   1382  CG1 ILE C 100      -3.093  -7.113  -8.285  1.00 49.23           C  
ATOM   1383  CG2 ILE C 100      -1.165  -7.547  -9.856  1.00 49.23           C  
ATOM   1384  CD1 ILE C 100      -2.781  -5.683  -7.864  1.00 49.23           C  
ATOM   1385  N   PHE C 101      -0.271 -10.595  -7.969  1.00 50.79           N  
ATOM   1386  CA  PHE C 101       0.904 -11.426  -8.204  1.00 50.79           C  
ATOM   1387  C   PHE C 101       0.497 -12.842  -8.594  1.00 50.79           C  
ATOM   1388  CB  PHE C 101       1.797 -11.461  -6.960  1.00 50.79           C  
ATOM   1389  O   PHE C 101       1.101 -13.444  -9.483  1.00 50.79           O  
ATOM   1390  CG  PHE C 101       3.235 -11.796  -7.254  1.00 50.79           C  
ATOM   1391  CD1 PHE C 101       3.698 -13.101  -7.130  1.00 50.79           C  
ATOM   1392  CD2 PHE C 101       4.123 -10.807  -7.654  1.00 50.79           C  
ATOM   1393  CE1 PHE C 101       5.027 -13.414  -7.401  1.00 50.79           C  
ATOM   1394  CE2 PHE C 101       5.453 -11.113  -7.927  1.00 50.79           C  
ATOM   1395  CZ  PHE C 101       5.904 -12.417  -7.799  1.00 50.79           C  
ATOM   1396  N   LEU C 102      -0.582 -13.380  -7.994  1.00 50.42           N  
ATOM   1397  CA  LEU C 102      -1.104 -14.703  -8.320  1.00 50.42           C  
ATOM   1398  C   LEU C 102      -1.643 -14.739  -9.746  1.00 50.42           C  
ATOM   1399  CB  LEU C 102      -2.206 -15.102  -7.335  1.00 50.42           C  
ATOM   1400  O   LEU C 102      -1.439 -15.718 -10.467  1.00 50.42           O  
ATOM   1401  CG  LEU C 102      -1.747 -15.523  -5.938  1.00 50.42           C  
ATOM   1402  CD1 LEU C 102      -2.914 -16.112  -5.152  1.00 50.42           C  
ATOM   1403  CD2 LEU C 102      -0.599 -16.523  -6.031  1.00 50.42           C  
ATOM   1404  N   ILE C 103      -2.158 -13.683 -10.161  1.00 51.36           N  
ATOM   1405  CA  ILE C 103      -2.750 -13.588 -11.491  1.00 51.36           C  
ATOM   1406  C   ILE C 103      -1.645 -13.487 -12.541  1.00 51.36           C  
ATOM   1407  CB  ILE C 103      -3.705 -12.379 -11.599  1.00 51.36           C  
ATOM   1408  O   ILE C 103      -1.699 -14.158 -13.574  1.00 51.36           O  
ATOM   1409  CG1 ILE C 103      -4.874 -12.532 -10.619  1.00 51.36           C  
ATOM   1410  CG2 ILE C 103      -4.212 -12.219 -13.035  1.00 51.36           C  
ATOM   1411  CD1 ILE C 103      -5.659 -11.249 -10.386  1.00 51.36           C  
ATOM   1412  N   VAL C 104      -0.591 -12.642 -12.199  1.00 53.37           N  
ATOM   1413  CA  VAL C 104       0.542 -12.481 -13.105  1.00 53.37           C  
ATOM   1414  C   VAL C 104       1.290 -13.806 -13.237  1.00 53.37           C  
ATOM   1415  CB  VAL C 104       1.503 -11.373 -12.620  1.00 53.37           C  
ATOM   1416  O   VAL C 104       1.679 -14.199 -14.339  1.00 53.37           O  
ATOM   1417  CG1 VAL C 104       2.729 -11.286 -13.528  1.00 53.37           C  
ATOM   1418  CG2 VAL C 104       0.781 -10.028 -12.562  1.00 53.37           C  
ATOM   1419  N   ALA C 105       1.364 -14.517 -12.085  1.00 55.48           N  
ATOM   1420  CA  ALA C 105       2.048 -15.807 -12.092  1.00 55.48           C  
ATOM   1421  C   ALA C 105       1.291 -16.825 -12.941  1.00 55.48           C  
ATOM   1422  CB  ALA C 105       2.215 -16.328 -10.666  1.00 55.48           C  
ATOM   1423  O   ALA C 105       1.900 -17.599 -13.683  1.00 55.48           O  
ATOM   1424  N   ALA C 106      -0.097 -16.783 -12.930  1.00 54.09           N  
ATOM   1425  CA  ALA C 106      -0.963 -17.679 -13.693  1.00 54.09           C  
ATOM   1426  C   ALA C 106      -0.838 -17.418 -15.192  1.00 54.09           C  
ATOM   1427  CB  ALA C 106      -2.415 -17.522 -13.248  1.00 54.09           C  
ATOM   1428  O   ALA C 106      -0.751 -18.357 -15.986  1.00 54.09           O  
ATOM   1429  N   ILE C 107      -0.647 -16.129 -15.546  1.00 57.35           N  
ATOM   1430  CA  ILE C 107      -0.549 -15.718 -16.943  1.00 57.35           C  
ATOM   1431  C   ILE C 107       0.792 -16.167 -17.520  1.00 57.35           C  
ATOM   1432  CB  ILE C 107      -0.713 -14.189 -17.095  1.00 57.35           C  
ATOM   1433  O   ILE C 107       0.851 -16.687 -18.636  1.00 57.35           O  
ATOM   1434  CG1 ILE C 107      -2.119 -13.757 -16.661  1.00 57.35           C  
ATOM   1435  CG2 ILE C 107      -0.429 -13.756 -18.536  1.00 57.35           C  
ATOM   1436  CD1 ILE C 107      -2.312 -12.248 -16.601  1.00 57.35           C  
ATOM   1437  N   VAL C 108       1.920 -15.949 -16.827  1.00 57.27           N  
ATOM   1438  CA  VAL C 108       3.257 -16.342 -17.259  1.00 57.27           C  
ATOM   1439  C   VAL C 108       3.314 -17.855 -17.454  1.00 57.27           C  
ATOM   1440  CB  VAL C 108       4.335 -15.894 -16.246  1.00 57.27           C  
ATOM   1441  O   VAL C 108       3.895 -18.340 -18.428  1.00 57.27           O  
ATOM   1442  CG1 VAL C 108       5.711 -16.416 -16.656  1.00 57.27           C  
ATOM   1443  CG2 VAL C 108       4.352 -14.371 -16.125  1.00 57.27           C  
ATOM   1444  N   PHE C 109       2.569 -18.484 -16.506  1.00 59.45           N  
ATOM   1445  CA  PHE C 109       2.506 -19.941 -16.535  1.00 59.45           C  
ATOM   1446  C   PHE C 109       1.821 -20.428 -17.806  1.00 59.45           C  
ATOM   1447  CB  PHE C 109       1.765 -20.472 -15.304  1.00 59.45           C  
ATOM   1448  O   PHE C 109       2.314 -21.341 -18.472  1.00 59.45           O  
ATOM   1449  CG  PHE C 109       1.773 -21.972 -15.191  1.00 59.45           C  
ATOM   1450  CD1 PHE C 109       0.659 -22.717 -15.559  1.00 59.45           C  
ATOM   1451  CD2 PHE C 109       2.895 -22.639 -14.716  1.00 59.45           C  
ATOM   1452  CE1 PHE C 109       0.664 -24.106 -15.455  1.00 59.45           C  
ATOM   1453  CE2 PHE C 109       2.907 -24.027 -14.610  1.00 59.45           C  
ATOM   1454  CZ  PHE C 109       1.790 -24.758 -14.979  1.00 59.45           C  
ATOM   1455  N   ILE C 110       0.726 -19.859 -18.186  1.00 57.02           N  
ATOM   1456  CA  ILE C 110      -0.076 -20.225 -19.349  1.00 57.02           C  
ATOM   1457  C   ILE C 110       0.717 -19.957 -20.626  1.00 57.02           C  
ATOM   1458  CB  ILE C 110      -1.415 -19.454 -19.377  1.00 57.02           C  
ATOM   1459  O   ILE C 110       0.700 -20.767 -21.556  1.00 57.02           O  
ATOM   1460  CG1 ILE C 110      -2.268 -19.822 -18.158  1.00 57.02           C  
ATOM   1461  CG2 ILE C 110      -2.171 -19.733 -20.679  1.00 57.02           C  
ATOM   1462  CD1 ILE C 110      -3.516 -18.965 -17.994  1.00 57.02           C  
ATOM   1463  N   THR C 111       1.464 -18.767 -20.612  1.00 58.99           N  
ATOM   1464  CA  THR C 111       2.294 -18.414 -21.758  1.00 58.99           C  
ATOM   1465  C   THR C 111       3.416 -19.430 -21.948  1.00 58.99           C  
ATOM   1466  CB  THR C 111       2.895 -17.005 -21.600  1.00 58.99           C  
ATOM   1467  O   THR C 111       3.707 -19.839 -23.074  1.00 58.99           O  
ATOM   1468  CG2 THR C 111       3.328 -16.437 -22.948  1.00 58.99           C  
ATOM   1469  OG1 THR C 111       1.914 -16.135 -21.021  1.00 58.99           O  
ATOM   1470  N   LEU C 112       4.084 -19.841 -20.857  1.00 56.74           N  
ATOM   1471  CA  LEU C 112       5.191 -20.789 -20.906  1.00 56.74           C  
ATOM   1472  C   LEU C 112       4.718 -22.153 -21.396  1.00 56.74           C  
ATOM   1473  CB  LEU C 112       5.840 -20.927 -19.526  1.00 56.74           C  
ATOM   1474  O   LEU C 112       5.412 -22.814 -22.173  1.00 56.74           O  
ATOM   1475  CG  LEU C 112       7.253 -21.513 -19.497  1.00 56.74           C  
ATOM   1476  CD1 LEU C 112       8.290 -20.402 -19.625  1.00 56.74           C  
ATOM   1477  CD2 LEU C 112       7.474 -22.312 -18.217  1.00 56.74           C  
ATOM   1478  N   CYS C 113       3.411 -22.547 -20.916  1.00 54.21           N  
ATOM   1479  CA  CYS C 113       2.804 -23.808 -21.328  1.00 54.21           C  
ATOM   1480  C   CYS C 113       2.530 -23.818 -22.827  1.00 54.21           C  
ATOM   1481  CB  CYS C 113       1.504 -24.051 -20.561  1.00 54.21           C  
ATOM   1482  O   CYS C 113       2.733 -24.835 -23.492  1.00 54.21           O  
ATOM   1483  SG  CYS C 113       1.751 -24.441 -18.815  1.00 54.21           S  
ATOM   1484  N   PHE C 114       2.216 -22.658 -23.349  1.00 55.74           N  
ATOM   1485  CA  PHE C 114       1.880 -22.525 -24.762  1.00 55.74           C  
ATOM   1486  C   PHE C 114       3.140 -22.507 -25.619  1.00 55.74           C  
ATOM   1487  CB  PHE C 114       1.063 -21.251 -25.004  1.00 55.74           C  
ATOM   1488  O   PHE C 114       3.157 -23.063 -26.719  1.00 55.74           O  
ATOM   1489  CG  PHE C 114      -0.367 -21.512 -25.393  1.00 55.74           C  
ATOM   1490  CD1 PHE C 114      -0.715 -21.709 -26.724  1.00 55.74           C  
ATOM   1491  CD2 PHE C 114      -1.364 -21.561 -24.427  1.00 55.74           C  
ATOM   1492  CE1 PHE C 114      -2.038 -21.951 -27.087  1.00 55.74           C  
ATOM   1493  CE2 PHE C 114      -2.688 -21.802 -24.782  1.00 55.74           C  
ATOM   1494  CZ  PHE C 114      -3.023 -21.996 -26.113  1.00 55.74           C  
ATOM   1495  N   THR C 115       4.196 -21.864 -25.099  1.00 56.69           N  
ATOM   1496  CA  THR C 115       5.450 -21.806 -25.841  1.00 56.69           C  
ATOM   1497  C   THR C 115       6.110 -23.181 -25.895  1.00 56.69           C  
ATOM   1498  CB  THR C 115       6.423 -20.790 -25.216  1.00 56.69           C  
ATOM   1499  O   THR C 115       6.859 -23.480 -26.827  1.00 56.69           O  
ATOM   1500  CG2 THR C 115       5.971 -19.359 -25.483  1.00 56.69           C  
ATOM   1501  OG1 THR C 115       6.483 -21.004 -23.800  1.00 56.69           O  
ATOM   1502  N   LEU C 116       6.049 -23.975 -24.762  1.00 56.12           N  
ATOM   1503  CA  LEU C 116       6.646 -25.306 -24.721  1.00 56.12           C  
ATOM   1504  C   LEU C 116       5.943 -26.248 -25.692  1.00 56.12           C  
ATOM   1505  CB  LEU C 116       6.584 -25.878 -23.302  1.00 56.12           C  
ATOM   1506  O   LEU C 116       6.576 -27.134 -26.271  1.00 56.12           O  
ATOM   1507  CG  LEU C 116       7.511 -25.233 -22.270  1.00 56.12           C  
ATOM   1508  CD1 LEU C 116       7.278 -25.846 -20.893  1.00 56.12           C  
ATOM   1509  CD2 LEU C 116       8.968 -25.387 -22.690  1.00 56.12           C  
ATOM   1510  N   LYS C 117       4.622 -26.065 -26.002  1.00 55.53           N  
ATOM   1511  CA  LYS C 117       3.863 -26.872 -26.953  1.00 55.53           C  
ATOM   1512  C   LYS C 117       4.311 -26.599 -28.386  1.00 55.53           C  
ATOM   1513  CB  LYS C 117       2.364 -26.601 -26.812  1.00 55.53           C  
ATOM   1514  O   LYS C 117       4.336 -27.508 -29.218  1.00 55.53           O  
ATOM   1515  CG  LYS C 117       1.481 -27.656 -27.462  1.00 55.53           C  
ATOM   1516  CD  LYS C 117       0.177 -27.843 -26.696  1.00 55.53           C  
ATOM   1517  CE  LYS C 117      -0.742 -28.839 -27.388  1.00 55.53           C  
ATOM   1518  NZ  LYS C 117      -2.120 -28.816 -26.812  1.00 55.53           N  
ATOM   1519  N   ARG C 118       4.740 -25.445 -28.752  1.00 56.49           N  
ATOM   1520  CA  ARG C 118       5.125 -25.096 -30.115  1.00 56.49           C  
ATOM   1521  C   ARG C 118       6.434 -25.774 -30.505  1.00 56.49           C  
ATOM   1522  CB  ARG C 118       5.256 -23.579 -30.265  1.00 56.49           C  
ATOM   1523  O   ARG C 118       6.624 -26.148 -31.664  1.00 56.49           O  
ATOM   1524  CG  ARG C 118       3.977 -22.891 -30.715  1.00 56.49           C  
ATOM   1525  CD  ARG C 118       4.218 -21.433 -31.080  1.00 56.49           C  
ATOM   1526  NE  ARG C 118       3.177 -20.563 -30.539  1.00 56.49           N  
ATOM   1527  NH1 ARG C 118       4.282 -18.593 -31.025  1.00 56.49           N  
ATOM   1528  NH2 ARG C 118       2.228 -18.540 -30.009  1.00 56.49           N  
ATOM   1529  CZ  ARG C 118       3.231 -19.234 -30.526  1.00 56.49           C  
ATOM   1530  N   LYS C 119       7.256 -25.928 -29.490  1.00 54.32           N  
ATOM   1531  CA  LYS C 119       8.572 -26.465 -29.822  1.00 54.32           C  
ATOM   1532  C   LYS C 119       8.506 -27.970 -30.067  1.00 54.32           C  
ATOM   1533  CB  LYS C 119       9.574 -26.159 -28.708  1.00 54.32           C  
ATOM   1534  O   LYS C 119       9.346 -28.525 -30.779  1.00 54.32           O  
ATOM   1535  CG  LYS C 119      11.028 -26.348 -29.114  1.00 54.32           C  
ATOM   1536  CD  LYS C 119      11.978 -25.738 -28.091  1.00 54.32           C  
ATOM   1537  CE  LYS C 119      13.433 -25.910 -28.505  1.00 54.32           C  
ATOM   1538  NZ  LYS C 119      14.369 -25.343 -27.489  1.00 54.32           N  
ATOM   1539  N   THR C 120       7.407 -28.590 -29.550  1.00 50.83           N  
ATOM   1540  CA  THR C 120       7.305 -30.032 -29.739  1.00 50.83           C  
ATOM   1541  C   THR C 120       6.634 -30.358 -31.070  1.00 50.83           C  
ATOM   1542  CB  THR C 120       6.520 -30.693 -28.591  1.00 50.83           C  
ATOM   1543  O   THR C 120       6.730 -31.485 -31.561  1.00 50.83           O  
ATOM   1544  CG2 THR C 120       7.277 -30.581 -27.271  1.00 50.83           C  
ATOM   1545  OG1 THR C 120       5.249 -30.046 -28.455  1.00 50.83           O  
ATOM   1546  N   GLU C 121       6.016 -29.274 -31.776  1.00 40.43           N  
ATOM   1547  CA  GLU C 121       5.486 -29.567 -33.104  1.00 40.43           C  
ATOM   1548  C   GLU C 121       6.506 -29.239 -34.190  1.00 40.43           C  
ATOM   1549  CB  GLU C 121       4.189 -28.791 -33.349  1.00 40.43           C  
ATOM   1550  O   GLU C 121       6.619 -29.961 -35.183  1.00 40.43           O  
ATOM   1551  CG  GLU C 121       2.950 -29.472 -32.788  1.00 40.43           C  
ATOM   1552  CD  GLU C 121       1.653 -28.792 -33.199  1.00 40.43           C  
ATOM   1553  OE1 GLU C 121       0.719 -29.490 -33.655  1.00 40.43           O  
ATOM   1554  OE2 GLU C 121       1.571 -27.550 -33.065  1.00 40.43           O  
TER    1555      GLU C 121                                                      
ENDMDL                                                                          
END                                                                             
