# Supplementary material for: AI-guided pipeline for protein–protein interaction drug discovery identifies a SARS-CoV-2 inhibitor
Source: Mol Syst Biol. 2024 Mar 11;20(4):428–57. doi: 10.1038/s44320-024-00019-8 (PMC10987651; doi:10.1038/s44320-024-00019-8)
Supplement: Supplementary file 15 — Source Data Fig. 5 [file 44320_2024_19_MOESM15_ESM.zip › Source Data Figure 5/ColabFold/E-ORF7a_764d1.result/E_ORF7a_764d1_unrelaxed_rank_5_model_5.pdb]

MODEL     1                                                                     
ATOM      1  N   MET B   1      -3.649  52.185  23.144  1.00 39.28           N  
ATOM      2  CA  MET B   1      -4.579  51.397  22.340  1.00 39.28           C  
ATOM      3  C   MET B   1      -3.834  50.362  21.505  1.00 39.28           C  
ATOM      4  CB  MET B   1      -5.408  52.305  21.431  1.00 39.28           C  
ATOM      5  O   MET B   1      -4.453  49.495  20.885  1.00 39.28           O  
ATOM      6  CG  MET B   1      -6.903  52.038  21.496  1.00 39.28           C  
ATOM      7  SD  MET B   1      -7.899  53.567  21.296  1.00 39.28           S  
ATOM      8  CE  MET B   1      -9.352  52.893  20.443  1.00 39.28           C  
ATOM      9  N   TYR B   2      -2.543  50.583  21.087  1.00 47.02           N  
ATOM     10  CA  TYR B   2      -1.634  49.757  20.300  1.00 47.02           C  
ATOM     11  C   TYR B   2      -1.207  48.520  21.082  1.00 47.02           C  
ATOM     12  CB  TYR B   2      -0.399  50.562  19.884  1.00 47.02           C  
ATOM     13  O   TYR B   2      -0.621  47.593  20.518  1.00 47.02           O  
ATOM     14  CG  TYR B   2      -0.704  51.687  18.924  1.00 47.02           C  
ATOM     15  CD1 TYR B   2      -0.807  51.452  17.555  1.00 47.02           C  
ATOM     16  CD2 TYR B   2      -0.888  52.986  19.385  1.00 47.02           C  
ATOM     17  CE1 TYR B   2      -1.086  52.486  16.667  1.00 47.02           C  
ATOM     18  CE2 TYR B   2      -1.167  54.028  18.506  1.00 47.02           C  
ATOM     19  OH  TYR B   2      -1.540  54.795  16.277  1.00 47.02           O  
ATOM     20  CZ  TYR B   2      -1.264  53.768  17.151  1.00 47.02           C  
ATOM     21  N   SER B   3      -1.356  48.555  22.429  1.00 47.10           N  
ATOM     22  CA  SER B   3      -0.840  47.456  23.239  1.00 47.10           C  
ATOM     23  C   SER B   3      -1.662  46.188  23.039  1.00 47.10           C  
ATOM     24  CB  SER B   3      -0.832  47.840  24.719  1.00 47.10           C  
ATOM     25  O   SER B   3      -1.198  45.087  23.343  1.00 47.10           O  
ATOM     26  OG  SER B   3      -0.283  49.134  24.901  1.00 47.10           O  
ATOM     27  N   PHE B   4      -3.032  46.352  22.713  1.00 48.31           N  
ATOM     28  CA  PHE B   4      -3.926  45.206  22.595  1.00 48.31           C  
ATOM     29  C   PHE B   4      -3.623  44.411  21.331  1.00 48.31           C  
ATOM     30  CB  PHE B   4      -5.389  45.662  22.590  1.00 48.31           C  
ATOM     31  O   PHE B   4      -3.650  43.178  21.345  1.00 48.31           O  
ATOM     32  CG  PHE B   4      -6.360  44.590  23.006  1.00 48.31           C  
ATOM     33  CD1 PHE B   4      -7.025  43.828  22.053  1.00 48.31           C  
ATOM     34  CD2 PHE B   4      -6.609  44.345  24.350  1.00 48.31           C  
ATOM     35  CE1 PHE B   4      -7.924  42.835  22.435  1.00 48.31           C  
ATOM     36  CE2 PHE B   4      -7.506  43.355  24.739  1.00 48.31           C  
ATOM     37  CZ  PHE B   4      -8.164  42.602  23.780  1.00 48.31           C  
ATOM     38  N   VAL B   5      -3.305  45.135  20.189  1.00 53.47           N  
ATOM     39  CA  VAL B   5      -3.037  44.480  18.912  1.00 53.47           C  
ATOM     40  C   VAL B   5      -1.787  43.611  19.029  1.00 53.47           C  
ATOM     41  CB  VAL B   5      -2.867  45.509  17.772  1.00 53.47           C  
ATOM     42  O   VAL B   5      -1.724  42.523  18.453  1.00 53.47           O  
ATOM     43  CG1 VAL B   5      -2.482  44.811  16.469  1.00 53.47           C  
ATOM     44  CG2 VAL B   5      -4.148  46.320  17.589  1.00 53.47           C  
ATOM     45  N   SER B   6      -0.781  44.089  19.995  1.00 52.68           N  
ATOM     46  CA  SER B   6       0.488  43.376  20.095  1.00 52.68           C  
ATOM     47  C   SER B   6       0.322  42.052  20.835  1.00 52.68           C  
ATOM     48  CB  SER B   6       1.533  44.238  20.805  1.00 52.68           C  
ATOM     49  O   SER B   6       0.976  41.062  20.500  1.00 52.68           O  
ATOM     50  OG  SER B   6       2.741  43.518  20.985  1.00 52.68           O  
ATOM     51  N   GLU B   7      -0.748  41.962  21.767  1.00 56.81           N  
ATOM     52  CA  GLU B   7      -0.943  40.748  22.553  1.00 56.81           C  
ATOM     53  C   GLU B   7      -1.517  39.623  21.697  1.00 56.81           C  
ATOM     54  CB  GLU B   7      -1.862  41.022  23.747  1.00 56.81           C  
ATOM     55  O   GLU B   7      -1.098  38.469  21.816  1.00 56.81           O  
ATOM     56  CG  GLU B   7      -1.483  40.252  25.004  1.00 56.81           C  
ATOM     57  CD  GLU B   7      -2.343  40.607  26.207  1.00 56.81           C  
ATOM     58  OE1 GLU B   7      -3.300  39.859  26.510  1.00 56.81           O  
ATOM     59  OE2 GLU B   7      -2.058  41.641  26.851  1.00 56.81           O  
ATOM     60  N   GLU B   8      -2.539  40.056  20.738  1.00 59.52           N  
ATOM     61  CA  GLU B   8      -3.149  39.073  19.849  1.00 59.52           C  
ATOM     62  C   GLU B   8      -2.146  38.563  18.818  1.00 59.52           C  
ATOM     63  CB  GLU B   8      -4.370  39.670  19.143  1.00 59.52           C  
ATOM     64  O   GLU B   8      -2.113  37.368  18.515  1.00 59.52           O  
ATOM     65  CG  GLU B   8      -5.554  39.917  20.067  1.00 59.52           C  
ATOM     66  CD  GLU B   8      -6.873  40.064  19.325  1.00 59.52           C  
ATOM     67  OE1 GLU B   8      -7.753  39.186  19.473  1.00 59.52           O  
ATOM     68  OE2 GLU B   8      -7.027  41.065  18.590  1.00 59.52           O  
ATOM     69  N   THR B   9      -1.267  39.566  18.393  1.00 59.73           N  
ATOM     70  CA  THR B   9      -0.247  39.199  17.417  1.00 59.73           C  
ATOM     71  C   THR B   9       0.783  38.260  18.039  1.00 59.73           C  
ATOM     72  CB  THR B   9       0.463  40.445  16.856  1.00 59.73           C  
ATOM     73  O   THR B   9       1.281  37.349  17.375  1.00 59.73           O  
ATOM     74  CG2 THR B   9      -0.313  41.038  15.684  1.00 59.73           C  
ATOM     75  OG1 THR B   9       0.574  41.431  17.889  1.00 59.73           O  
ATOM     76  N   GLY B  10       0.943  38.525  19.370  1.00 62.19           N  
ATOM     77  CA  GLY B  10       1.910  37.700  20.076  1.00 62.19           C  
ATOM     78  C   GLY B  10       1.474  36.253  20.210  1.00 62.19           C  
ATOM     79  O   GLY B  10       2.274  35.337  20.005  1.00 62.19           O  
ATOM     80  N   THR B  11       0.124  36.103  20.504  1.00 64.18           N  
ATOM     81  CA  THR B  11      -0.410  34.756  20.669  1.00 64.18           C  
ATOM     82  C   THR B  11      -0.446  34.021  19.332  1.00 64.18           C  
ATOM     83  CB  THR B  11      -1.824  34.787  21.279  1.00 64.18           C  
ATOM     84  O   THR B  11      -0.166  32.822  19.270  1.00 64.18           O  
ATOM     85  CG2 THR B  11      -1.806  34.333  22.734  1.00 64.18           C  
ATOM     86  OG1 THR B  11      -2.338  36.123  21.213  1.00 64.18           O  
ATOM     87  N   LEU B  12      -0.757  34.864  18.339  1.00 63.36           N  
ATOM     88  CA  LEU B  12      -0.774  34.283  17.001  1.00 63.36           C  
ATOM     89  C   LEU B  12       0.625  33.846  16.580  1.00 63.36           C  
ATOM     90  CB  LEU B  12      -1.334  35.286  15.988  1.00 63.36           C  
ATOM     91  O   LEU B  12       0.790  32.794  15.958  1.00 63.36           O  
ATOM     92  CG  LEU B  12      -2.797  35.097  15.584  1.00 63.36           C  
ATOM     93  CD1 LEU B  12      -3.391  36.419  15.110  1.00 63.36           C  
ATOM     94  CD2 LEU B  12      -2.918  34.031  14.500  1.00 63.36           C  
ATOM     95  N   ILE B  13       1.630  34.576  16.991  1.00 66.80           N  
ATOM     96  CA  ILE B  13       3.017  34.264  16.663  1.00 66.80           C  
ATOM     97  C   ILE B  13       3.451  33.000  17.403  1.00 66.80           C  
ATOM     98  CB  ILE B  13       3.958  35.439  17.012  1.00 66.80           C  
ATOM     99  O   ILE B  13       4.093  32.123  16.822  1.00 66.80           O  
ATOM    100  CG1 ILE B  13       4.313  36.232  15.749  1.00 66.80           C  
ATOM    101  CG2 ILE B  13       5.222  34.929  17.711  1.00 66.80           C  
ATOM    102  CD1 ILE B  13       3.828  37.676  15.768  1.00 66.80           C  
ATOM    103  N   VAL B  14       3.022  32.960  18.635  1.00 65.94           N  
ATOM    104  CA  VAL B  14       3.410  31.822  19.462  1.00 65.94           C  
ATOM    105  C   VAL B  14       2.723  30.556  18.955  1.00 65.94           C  
ATOM    106  CB  VAL B  14       3.064  32.058  20.949  1.00 65.94           C  
ATOM    107  O   VAL B  14       3.353  29.501  18.849  1.00 65.94           O  
ATOM    108  CG1 VAL B  14       3.306  30.790  21.767  1.00 65.94           C  
ATOM    109  CG2 VAL B  14       3.879  33.222  21.509  1.00 65.94           C  
ATOM    110  N   ASN B  15       1.492  30.725  18.579  1.00 68.48           N  
ATOM    111  CA  ASN B  15       0.754  29.581  18.054  1.00 68.48           C  
ATOM    112  C   ASN B  15       1.336  29.098  16.729  1.00 68.48           C  
ATOM    113  CB  ASN B  15      -0.728  29.927  17.889  1.00 68.48           C  
ATOM    114  O   ASN B  15       1.415  27.893  16.483  1.00 68.48           O  
ATOM    115  CG  ASN B  15      -1.592  29.332  18.983  1.00 68.48           C  
ATOM    116  ND2 ASN B  15      -2.895  29.266  18.739  1.00 68.48           N  
ATOM    117  OD1 ASN B  15      -1.093  28.936  20.040  1.00 68.48           O  
ATOM    118  N   SER B  16       1.715  30.034  15.969  1.00 63.53           N  
ATOM    119  CA  SER B  16       2.310  29.696  14.680  1.00 63.53           C  
ATOM    120  C   SER B  16       3.633  28.959  14.858  1.00 63.53           C  
ATOM    121  CB  SER B  16       2.527  30.957  13.842  1.00 63.53           C  
ATOM    122  O   SER B  16       3.905  27.983  14.156  1.00 63.53           O  
ATOM    123  OG  SER B  16       3.039  30.628  12.562  1.00 63.53           O  
ATOM    124  N   VAL B  17       4.423  29.375  15.774  1.00 72.40           N  
ATOM    125  CA  VAL B  17       5.723  28.769  16.043  1.00 72.40           C  
ATOM    126  C   VAL B  17       5.531  27.356  16.590  1.00 72.40           C  
ATOM    127  CB  VAL B  17       6.550  29.617  17.035  1.00 72.40           C  
ATOM    128  O   VAL B  17       6.242  26.429  16.194  1.00 72.40           O  
ATOM    129  CG1 VAL B  17       7.844  28.898  17.412  1.00 72.40           C  
ATOM    130  CG2 VAL B  17       6.853  30.990  16.438  1.00 72.40           C  
ATOM    131  N   LEU B  18       4.504  27.166  17.377  1.00 72.76           N  
ATOM    132  CA  LEU B  18       4.219  25.859  17.958  1.00 72.76           C  
ATOM    133  C   LEU B  18       3.728  24.886  16.891  1.00 72.76           C  
ATOM    134  CB  LEU B  18       3.176  25.982  19.072  1.00 72.76           C  
ATOM    135  O   LEU B  18       4.115  23.715  16.887  1.00 72.76           O  
ATOM    136  CG  LEU B  18       3.690  26.458  20.432  1.00 72.76           C  
ATOM    137  CD1 LEU B  18       2.522  26.742  21.370  1.00 72.76           C  
ATOM    138  CD2 LEU B  18       4.632  25.424  21.039  1.00 72.76           C  
ATOM    139  N   LEU B  19       2.947  25.434  16.072  1.00 63.15           N  
ATOM    140  CA  LEU B  19       2.461  24.618  14.964  1.00 63.15           C  
ATOM    141  C   LEU B  19       3.610  24.203  14.050  1.00 63.15           C  
ATOM    142  CB  LEU B  19       1.404  25.380  14.160  1.00 63.15           C  
ATOM    143  O   LEU B  19       3.655  23.064  13.581  1.00 63.15           O  
ATOM    144  CG  LEU B  19      -0.026  25.326  14.699  1.00 63.15           C  
ATOM    145  CD1 LEU B  19      -0.948  26.189  13.843  1.00 63.15           C  
ATOM    146  CD2 LEU B  19      -0.526  23.886  14.747  1.00 63.15           C  
ATOM    147  N   PHE B  20       4.516  25.070  13.831  1.00 69.82           N  
ATOM    148  CA  PHE B  20       5.674  24.791  12.990  1.00 69.82           C  
ATOM    149  C   PHE B  20       6.546  23.706  13.611  1.00 69.82           C  
ATOM    150  CB  PHE B  20       6.498  26.063  12.769  1.00 69.82           C  
ATOM    151  O   PHE B  20       7.000  22.794  12.917  1.00 69.82           O  
ATOM    152  CG  PHE B  20       7.372  26.016  11.545  1.00 69.82           C  
ATOM    153  CD1 PHE B  20       8.706  25.639  11.640  1.00 69.82           C  
ATOM    154  CD2 PHE B  20       6.858  26.347  10.298  1.00 69.82           C  
ATOM    155  CE1 PHE B  20       9.517  25.594  10.509  1.00 69.82           C  
ATOM    156  CE2 PHE B  20       7.663  26.304   9.162  1.00 69.82           C  
ATOM    157  CZ  PHE B  20       8.992  25.928   9.270  1.00 69.82           C  
ATOM    158  N   LEU B  21       6.755  23.765  14.832  1.00 72.04           N  
ATOM    159  CA  LEU B  21       7.561  22.777  15.540  1.00 72.04           C  
ATOM    160  C   LEU B  21       6.891  21.407  15.513  1.00 72.04           C  
ATOM    161  CB  LEU B  21       7.795  23.214  16.989  1.00 72.04           C  
ATOM    162  O   LEU B  21       7.556  20.390  15.305  1.00 72.04           O  
ATOM    163  CG  LEU B  21       9.253  23.363  17.425  1.00 72.04           C  
ATOM    164  CD1 LEU B  21       9.502  24.765  17.972  1.00 72.04           C  
ATOM    165  CD2 LEU B  21       9.611  22.307  18.465  1.00 72.04           C  
ATOM    166  N   ALA B  22       5.596  21.425  15.663  1.00 65.06           N  
ATOM    167  CA  ALA B  22       4.831  20.181  15.618  1.00 65.06           C  
ATOM    168  C   ALA B  22       4.921  19.531  14.240  1.00 65.06           C  
ATOM    169  CB  ALA B  22       3.372  20.440  15.986  1.00 65.06           C  
ATOM    170  O   ALA B  22       5.051  18.309  14.131  1.00 65.06           O  
ATOM    171  N   PHE B  23       4.885  20.355  13.301  1.00 64.99           N  
ATOM    172  CA  PHE B  23       5.000  19.892  11.923  1.00 64.99           C  
ATOM    173  C   PHE B  23       6.366  19.264  11.676  1.00 64.99           C  
ATOM    174  CB  PHE B  23       4.769  21.048  10.945  1.00 64.99           C  
ATOM    175  O   PHE B  23       6.465  18.212  11.041  1.00 64.99           O  
ATOM    176  CG  PHE B  23       4.578  20.608   9.519  1.00 64.99           C  
ATOM    177  CD1 PHE B  23       5.613  20.718   8.598  1.00 64.99           C  
ATOM    178  CD2 PHE B  23       3.363  20.082   9.098  1.00 64.99           C  
ATOM    179  CE1 PHE B  23       5.440  20.311   7.277  1.00 64.99           C  
ATOM    180  CE2 PHE B  23       3.183  19.673   7.780  1.00 64.99           C  
ATOM    181  CZ  PHE B  23       4.222  19.790   6.871  1.00 64.99           C  
ATOM    182  N   VAL B  24       7.390  19.856  12.202  1.00 69.00           N  
ATOM    183  CA  VAL B  24       8.747  19.349  12.023  1.00 69.00           C  
ATOM    184  C   VAL B  24       8.878  17.978  12.684  1.00 69.00           C  
ATOM    185  CB  VAL B  24       9.798  20.322  12.603  1.00 69.00           C  
ATOM    186  O   VAL B  24       9.438  17.050  12.097  1.00 69.00           O  
ATOM    187  CG1 VAL B  24      11.198  19.717  12.522  1.00 69.00           C  
ATOM    188  CG2 VAL B  24       9.747  21.660  11.868  1.00 69.00           C  
ATOM    189  N   VAL B  25       8.337  17.854  13.774  1.00 69.22           N  
ATOM    190  CA  VAL B  25       8.403  16.597  14.513  1.00 69.22           C  
ATOM    191  C   VAL B  25       7.602  15.524  13.779  1.00 69.22           C  
ATOM    192  CB  VAL B  25       7.878  16.760  15.957  1.00 69.22           C  
ATOM    193  O   VAL B  25       8.049  14.381  13.660  1.00 69.22           O  
ATOM    194  CG1 VAL B  25       7.855  15.414  16.678  1.00 69.22           C  
ATOM    195  CG2 VAL B  25       8.734  17.767  16.724  1.00 69.22           C  
ATOM    196  N   PHE B  26       6.512  15.943  13.323  1.00 66.25           N  
ATOM    197  CA  PHE B  26       5.662  15.030  12.568  1.00 66.25           C  
ATOM    198  C   PHE B  26       6.390  14.504  11.337  1.00 66.25           C  
ATOM    199  CB  PHE B  26       4.362  15.725  12.151  1.00 66.25           C  
ATOM    200  O   PHE B  26       6.340  13.308  11.043  1.00 66.25           O  
ATOM    201  CG  PHE B  26       3.304  14.782  11.645  1.00 66.25           C  
ATOM    202  CD1 PHE B  26       3.125  14.584  10.281  1.00 66.25           C  
ATOM    203  CD2 PHE B  26       2.489  14.093  12.533  1.00 66.25           C  
ATOM    204  CE1 PHE B  26       2.147  13.711   9.810  1.00 66.25           C  
ATOM    205  CE2 PHE B  26       1.509  13.219  12.070  1.00 66.25           C  
ATOM    206  CZ  PHE B  26       1.339  13.030  10.708  1.00 66.25           C  
ATOM    207  N   LEU B  27       7.011  15.359  10.654  1.00 60.40           N  
ATOM    208  CA  LEU B  27       7.754  14.987   9.455  1.00 60.40           C  
ATOM    209  C   LEU B  27       8.896  14.036   9.797  1.00 60.40           C  
ATOM    210  CB  LEU B  27       8.304  16.233   8.756  1.00 60.40           C  
ATOM    211  O   LEU B  27       9.139  13.067   9.074  1.00 60.40           O  
ATOM    212  CG  LEU B  27       7.307  17.037   7.921  1.00 60.40           C  
ATOM    213  CD1 LEU B  27       7.996  18.241   7.287  1.00 60.40           C  
ATOM    214  CD2 LEU B  27       6.670  16.155   6.852  1.00 60.40           C  
ATOM    215  N   LEU B  28       9.521  14.236  10.839  1.00 65.66           N  
ATOM    216  CA  LEU B  28      10.628  13.388  11.268  1.00 65.66           C  
ATOM    217  C   LEU B  28      10.139  11.981  11.596  1.00 65.66           C  
ATOM    218  CB  LEU B  28      11.328  13.995  12.486  1.00 65.66           C  
ATOM    219  O   LEU B  28      10.770  10.995  11.210  1.00 65.66           O  
ATOM    220  CG  LEU B  28      12.320  15.125  12.206  1.00 65.66           C  
ATOM    221  CD1 LEU B  28      12.870  15.684  13.513  1.00 65.66           C  
ATOM    222  CD2 LEU B  28      13.451  14.633  11.310  1.00 65.66           C  
ATOM    223  N   VAL B  29       9.007  11.979  12.255  1.00 62.24           N  
ATOM    224  CA  VAL B  29       8.453  10.700  12.687  1.00 62.24           C  
ATOM    225  C   VAL B  29       8.001   9.895  11.471  1.00 62.24           C  
ATOM    226  CB  VAL B  29       7.274  10.894  13.667  1.00 62.24           C  
ATOM    227  O   VAL B  29       8.246   8.689  11.390  1.00 62.24           O  
ATOM    228  CG1 VAL B  29       6.623   9.553  14.000  1.00 62.24           C  
ATOM    229  CG2 VAL B  29       7.748  11.593  14.940  1.00 62.24           C  
ATOM    230  N   THR B  30       7.360  10.633  10.641  1.00 57.35           N  
ATOM    231  CA  THR B  30       6.914   9.974   9.419  1.00 57.35           C  
ATOM    232  C   THR B  30       8.104   9.431   8.632  1.00 57.35           C  
ATOM    233  CB  THR B  30       6.104  10.935   8.530  1.00 57.35           C  
ATOM    234  O   THR B  30       8.053   8.315   8.111  1.00 57.35           O  
ATOM    235  CG2 THR B  30       4.709  11.169   9.101  1.00 57.35           C  
ATOM    236  OG1 THR B  30       6.789  12.190   8.443  1.00 57.35           O  
ATOM    237  N   LEU B  31       9.087  10.178   8.626  1.00 59.57           N  
ATOM    238  CA  LEU B  31      10.285   9.750   7.911  1.00 59.57           C  
ATOM    239  C   LEU B  31      10.903   8.523   8.573  1.00 59.57           C  
ATOM    240  CB  LEU B  31      11.311  10.885   7.856  1.00 59.57           C  
ATOM    241  O   LEU B  31      11.370   7.611   7.887  1.00 59.57           O  
ATOM    242  CG  LEU B  31      11.105  11.932   6.760  1.00 59.57           C  
ATOM    243  CD1 LEU B  31      12.033  13.121   6.981  1.00 59.57           C  
ATOM    244  CD2 LEU B  31      11.334  11.317   5.383  1.00 59.57           C  
ATOM    245  N   ALA B  32      10.861   8.539   9.777  1.00 56.99           N  
ATOM    246  CA  ALA B  32      11.413   7.417  10.532  1.00 56.99           C  
ATOM    247  C   ALA B  32      10.603   6.146  10.295  1.00 56.99           C  
ATOM    248  CB  ALA B  32      11.457   7.748  12.021  1.00 56.99           C  
ATOM    249  O   ALA B  32      11.170   5.065  10.114  1.00 56.99           O  
ATOM    250  N   ILE B  33       9.312   6.383  10.320  1.00 54.46           N  
ATOM    251  CA  ILE B  33       8.420   5.242  10.142  1.00 54.46           C  
ATOM    252  C   ILE B  33       8.607   4.655   8.745  1.00 54.46           C  
ATOM    253  CB  ILE B  33       6.944   5.639  10.363  1.00 54.46           C  
ATOM    254  O   ILE B  33       8.663   3.434   8.580  1.00 54.46           O  
ATOM    255  CG1 ILE B  33       6.718   6.067  11.818  1.00 54.46           C  
ATOM    256  CG2 ILE B  33       6.012   4.486   9.980  1.00 54.46           C  
ATOM    257  CD1 ILE B  33       5.366   6.720  12.068  1.00 54.46           C  
ATOM    258  N   LEU B  34       8.650   5.550   7.877  1.00 50.94           N  
ATOM    259  CA  LEU B  34       8.861   5.121   6.499  1.00 50.94           C  
ATOM    260  C   LEU B  34      10.188   4.384   6.356  1.00 50.94           C  
ATOM    261  CB  LEU B  34       8.827   6.324   5.552  1.00 50.94           C  
ATOM    262  O   LEU B  34      10.265   3.362   5.670  1.00 50.94           O  
ATOM    263  CG  LEU B  34       8.834   6.009   4.055  1.00 50.94           C  
ATOM    264  CD1 LEU B  34       7.549   5.288   3.660  1.00 50.94           C  
ATOM    265  CD2 LEU B  34       9.010   7.285   3.241  1.00 50.94           C  
ATOM    266  N   THR B  35      11.160   4.881   7.068  1.00 53.16           N  
ATOM    267  CA  THR B  35      12.454   4.206   7.059  1.00 53.16           C  
ATOM    268  C   THR B  35      12.347   2.822   7.693  1.00 53.16           C  
ATOM    269  CB  THR B  35      13.520   5.033   7.801  1.00 53.16           C  
ATOM    270  O   THR B  35      12.953   1.864   7.209  1.00 53.16           O  
ATOM    271  CG2 THR B  35      14.712   5.331   6.897  1.00 53.16           C  
ATOM    272  OG1 THR B  35      12.942   6.270   8.233  1.00 53.16           O  
ATOM    273  N   ALA B  36      11.663   2.733   8.660  1.00 50.65           N  
ATOM    274  CA  ALA B  36      11.488   1.482   9.394  1.00 50.65           C  
ATOM    275  C   ALA B  36      10.705   0.466   8.567  1.00 50.65           C  
ATOM    276  CB  ALA B  36      10.782   1.739  10.723  1.00 50.65           C  
ATOM    277  O   ALA B  36      11.039  -0.721   8.554  1.00 50.65           O  
ATOM    278  N   LEU B  37       9.639   1.045   8.071  1.00 47.48           N  
ATOM    279  CA  LEU B  37       8.835   0.164   7.230  1.00 47.48           C  
ATOM    280  C   LEU B  37       9.671  -0.414   6.093  1.00 47.48           C  
ATOM    281  CB  LEU B  37       7.630   0.917   6.662  1.00 47.48           C  
ATOM    282  O   LEU B  37       9.516  -1.583   5.734  1.00 47.48           O  
ATOM    283  CG  LEU B  37       6.478   1.184   7.632  1.00 47.48           C  
ATOM    284  CD1 LEU B  37       5.438   2.092   6.983  1.00 47.48           C  
ATOM    285  CD2 LEU B  37       5.844  -0.128   8.082  1.00 47.48           C  
ATOM    286  N   ARG B  38      10.431   0.503   5.610  1.00 49.47           N  
ATOM    287  CA  ARG B  38      11.304   0.055   4.530  1.00 49.47           C  
ATOM    288  C   ARG B  38      12.254  -1.038   5.011  1.00 49.47           C  
ATOM    289  CB  ARG B  38      12.102   1.229   3.961  1.00 49.47           C  
ATOM    290  O   ARG B  38      12.506  -2.008   4.294  1.00 49.47           O  
ATOM    291  CG  ARG B  38      11.568   1.754   2.637  1.00 49.47           C  
ATOM    292  CD  ARG B  38      12.665   1.860   1.588  1.00 49.47           C  
ATOM    293  NE  ARG B  38      12.293   2.770   0.509  1.00 49.47           N  
ATOM    294  NH1 ARG B  38      14.206   2.410  -0.735  1.00 49.47           N  
ATOM    295  NH2 ARG B  38      12.599   3.858  -1.491  1.00 49.47           N  
ATOM    296  CZ  ARG B  38      13.034   3.011  -0.570  1.00 49.47           C  
ATOM    297  N   LEU B  39      12.658  -0.958   6.170  1.00 49.32           N  
ATOM    298  CA  LEU B  39      13.532  -1.949   6.787  1.00 49.32           C  
ATOM    299  C   LEU B  39      12.766  -3.230   7.101  1.00 49.32           C  
ATOM    300  CB  LEU B  39      14.159  -1.389   8.067  1.00 49.32           C  
ATOM    301  O   LEU B  39      13.299  -4.331   6.946  1.00 49.32           O  
ATOM    302  CG  LEU B  39      15.675  -1.538   8.201  1.00 49.32           C  
ATOM    303  CD1 LEU B  39      16.340  -0.166   8.245  1.00 49.32           C  
ATOM    304  CD2 LEU B  39      16.025  -2.348   9.444  1.00 49.32           C  
ATOM    305  N   CYS B  40      11.544  -3.054   7.593  1.00 46.89           N  
ATOM    306  CA  CYS B  40      10.681  -4.188   7.903  1.00 46.89           C  
ATOM    307  C   CYS B  40      10.316  -4.957   6.640  1.00 46.89           C  
ATOM    308  CB  CYS B  40       9.410  -3.717   8.610  1.00 46.89           C  
ATOM    309  O   CYS B  40      10.310  -6.189   6.637  1.00 46.89           O  
ATOM    310  SG  CYS B  40       8.400  -5.063   9.265  1.00 46.89           S  
ATOM    311  N   ALA B  41       9.854  -4.279   5.744  1.00 43.34           N  
ATOM    312  CA  ALA B  41       9.589  -4.929   4.463  1.00 43.34           C  
ATOM    313  C   ALA B  41      10.799  -5.732   3.994  1.00 43.34           C  
ATOM    314  CB  ALA B  41       9.202  -3.892   3.411  1.00 43.34           C  
ATOM    315  O   ALA B  41      10.650  -6.811   3.417  1.00 43.34           O  
ATOM    316  N   TYR B  42      11.895  -5.440   4.361  1.00 44.86           N  
ATOM    317  CA  TYR B  42      13.114  -6.191   4.080  1.00 44.86           C  
ATOM    318  C   TYR B  42      13.182  -7.456   4.927  1.00 44.86           C  
ATOM    319  CB  TYR B  42      14.351  -5.324   4.335  1.00 44.86           C  
ATOM    320  O   TYR B  42      13.594  -8.513   4.443  1.00 44.86           O  
ATOM    321  CG  TYR B  42      14.803  -4.542   3.126  1.00 44.86           C  
ATOM    322  CD1 TYR B  42      15.508  -5.160   2.096  1.00 44.86           C  
ATOM    323  CD2 TYR B  42      14.527  -3.183   3.012  1.00 44.86           C  
ATOM    324  CE1 TYR B  42      15.929  -4.442   0.981  1.00 44.86           C  
ATOM    325  CE2 TYR B  42      14.943  -2.456   1.902  1.00 44.86           C  
ATOM    326  OH  TYR B  42      16.056  -2.378  -0.209  1.00 44.86           O  
ATOM    327  CZ  TYR B  42      15.642  -3.093   0.893  1.00 44.86           C  
ATOM    328  N   CYS B  43      12.878  -7.269   6.078  1.00 44.11           N  
ATOM    329  CA  CYS B  43      12.927  -8.393   7.007  1.00 44.11           C  
ATOM    330  C   CYS B  43      11.781  -9.364   6.749  1.00 44.11           C  
ATOM    331  CB  CYS B  43      12.871  -7.896   8.451  1.00 44.11           C  
ATOM    332  O   CYS B  43      11.966 -10.580   6.815  1.00 44.11           O  
ATOM    333  SG  CYS B  43      14.465  -7.342   9.093  1.00 44.11           S  
ATOM    334  N   CYS B  44      10.535  -8.876   6.663  1.00 39.00           N  
ATOM    335  CA  CYS B  44       9.380  -9.715   6.361  1.00 39.00           C  
ATOM    336  C   CYS B  44       9.582 -10.470   5.053  1.00 39.00           C  
ATOM    337  CB  CYS B  44       8.110  -8.869   6.282  1.00 39.00           C  
ATOM    338  O   CYS B  44       9.090 -11.589   4.896  1.00 39.00           O  
ATOM    339  SG  CYS B  44       7.343  -8.555   7.886  1.00 39.00           S  
ATOM    340  N   ASN B  45      10.193  -9.917   4.162  1.00 36.64           N  
ATOM    341  CA  ASN B  45      10.560 -10.643   2.951  1.00 36.64           C  
ATOM    342  C   ASN B  45      11.420 -11.863   3.267  1.00 36.64           C  
ATOM    343  CB  ASN B  45      11.288  -9.719   1.972  1.00 36.64           C  
ATOM    344  O   ASN B  45      11.282 -12.908   2.629  1.00 36.64           O  
ATOM    345  CG  ASN B  45      10.582  -9.614   0.634  1.00 36.64           C  
ATOM    346  ND2 ASN B  45      10.712  -8.463  -0.016  1.00 36.64           N  
ATOM    347  OD1 ASN B  45       9.924 -10.558   0.189  1.00 36.64           O  
ATOM    348  N   ILE B  46      12.161 -11.826   4.335  1.00 39.48           N  
ATOM    349  CA  ILE B  46      12.980 -12.943   4.792  1.00 39.48           C  
ATOM    350  C   ILE B  46      12.097 -13.982   5.480  1.00 39.48           C  
ATOM    351  CB  ILE B  46      14.097 -12.471   5.750  1.00 39.48           C  
ATOM    352  O   ILE B  46      12.276 -15.186   5.284  1.00 39.48           O  
ATOM    353  CG1 ILE B  46      15.300 -11.955   4.953  1.00 39.48           C  
ATOM    354  CG2 ILE B  46      14.511 -13.602   6.696  1.00 39.48           C  
ATOM    355  CD1 ILE B  46      16.020 -10.784   5.607  1.00 39.48           C  
ATOM    356  N   VAL B  47      11.310 -13.598   6.452  1.00 37.25           N  
ATOM    357  CA  VAL B  47      10.449 -14.508   7.201  1.00 37.25           C  
ATOM    358  C   VAL B  47       9.366 -15.068   6.283  1.00 37.25           C  
ATOM    359  CB  VAL B  47       9.806 -13.807   8.419  1.00 37.25           C  
ATOM    360  O   VAL B  47       8.974 -16.230   6.412  1.00 37.25           O  
ATOM    361  CG1 VAL B  47       8.806 -14.733   9.109  1.00 37.25           C  
ATOM    362  CG2 VAL B  47      10.883 -13.352   9.402  1.00 37.25           C  
ATOM    363  N   ASN B  48       8.723 -14.320   5.449  1.00 37.76           N  
ATOM    364  CA  ASN B  48       7.749 -14.816   4.483  1.00 37.76           C  
ATOM    365  C   ASN B  48       8.326 -15.948   3.637  1.00 37.76           C  
ATOM    366  CB  ASN B  48       7.257 -13.680   3.585  1.00 37.76           C  
ATOM    367  O   ASN B  48       7.633 -16.923   3.342  1.00 37.76           O  
ATOM    368  CG  ASN B  48       5.801 -13.836   3.190  1.00 37.76           C  
ATOM    369  ND2 ASN B  48       5.331 -12.967   2.304  1.00 37.76           N  
ATOM    370  OD1 ASN B  48       5.106 -14.730   3.679  1.00 37.76           O  
ATOM    371  N   VAL B  49       9.565 -15.963   3.252  1.00 35.18           N  
ATOM    372  CA  VAL B  49      10.258 -17.078   2.615  1.00 35.18           C  
ATOM    373  C   VAL B  49      10.494 -18.190   3.635  1.00 35.18           C  
ATOM    374  CB  VAL B  49      11.600 -16.632   1.993  1.00 35.18           C  
ATOM    375  O   VAL B  49      10.436 -19.375   3.296  1.00 35.18           O  
ATOM    376  CG1 VAL B  49      12.347 -17.828   1.405  1.00 35.18           C  
ATOM    377  CG2 VAL B  49      11.364 -15.567   0.924  1.00 35.18           C  
ATOM    378  N   SER B  50      10.715 -17.958   4.876  1.00 39.10           N  
ATOM    379  CA  SER B  50      10.991 -18.971   5.889  1.00 39.10           C  
ATOM    380  C   SER B  50       9.703 -19.610   6.397  1.00 39.10           C  
ATOM    381  CB  SER B  50      11.764 -18.363   7.059  1.00 39.10           C  
ATOM    382  O   SER B  50       9.671 -20.808   6.686  1.00 39.10           O  
ATOM    383  OG  SER B  50      12.939 -19.108   7.328  1.00 39.10           O  
ATOM    384  N   LEU B  51       8.613 -18.921   6.696  1.00 32.42           N  
ATOM    385  CA  LEU B  51       7.355 -19.450   7.212  1.00 32.42           C  
ATOM    386  C   LEU B  51       6.569 -20.155   6.112  1.00 32.42           C  
ATOM    387  CB  LEU B  51       6.510 -18.327   7.820  1.00 32.42           C  
ATOM    388  O   LEU B  51       5.914 -21.169   6.363  1.00 32.42           O  
ATOM    389  CG  LEU B  51       6.133 -18.484   9.294  1.00 32.42           C  
ATOM    390  CD1 LEU B  51       6.344 -17.170  10.038  1.00 32.42           C  
ATOM    391  CD2 LEU B  51       4.689 -18.955   9.429  1.00 32.42           C  
ATOM    392  N   VAL B  52       6.471 -19.666   4.902  1.00 35.45           N  
ATOM    393  CA  VAL B  52       5.686 -20.253   3.821  1.00 35.45           C  
ATOM    394  C   VAL B  52       6.353 -21.540   3.340  1.00 35.45           C  
ATOM    395  CB  VAL B  52       5.516 -19.268   2.643  1.00 35.45           C  
ATOM    396  O   VAL B  52       5.712 -22.376   2.698  1.00 35.45           O  
ATOM    397  CG1 VAL B  52       4.586 -19.852   1.581  1.00 35.45           C  
ATOM    398  CG2 VAL B  52       4.985 -17.926   3.143  1.00 35.45           C  
ATOM    399  N   LYS B  53       7.608 -21.790   3.487  1.00 36.33           N  
ATOM    400  CA  LYS B  53       8.168 -23.039   2.979  1.00 36.33           C  
ATOM    401  C   LYS B  53       7.626 -24.239   3.750  1.00 36.33           C  
ATOM    402  CB  LYS B  53       9.695 -23.013   3.055  1.00 36.33           C  
ATOM    403  O   LYS B  53       7.303 -25.270   3.157  1.00 36.33           O  
ATOM    404  CG  LYS B  53      10.376 -22.728   1.724  1.00 36.33           C  
ATOM    405  CD  LYS B  53      11.886 -22.602   1.885  1.00 36.33           C  
ATOM    406  CE  LYS B  53      12.630 -23.473   0.882  1.00 36.33           C  
ATOM    407  NZ  LYS B  53      13.862 -22.800   0.371  1.00 36.33           N  
ATOM    408  N   PRO B  54       7.816 -24.287   5.072  1.00 36.73           N  
ATOM    409  CA  PRO B  54       7.533 -25.571   5.719  1.00 36.73           C  
ATOM    410  C   PRO B  54       6.042 -25.898   5.752  1.00 36.73           C  
ATOM    411  CB  PRO B  54       8.081 -25.380   7.135  1.00 36.73           C  
ATOM    412  O   PRO B  54       5.664 -27.054   5.963  1.00 36.73           O  
ATOM    413  CG  PRO B  54       8.242 -23.902   7.288  1.00 36.73           C  
ATOM    414  CD  PRO B  54       7.982 -23.255   5.958  1.00 36.73           C  
ATOM    415  N   SER B  55       5.141 -24.937   5.825  1.00 32.53           N  
ATOM    416  CA  SER B  55       3.720 -25.267   5.877  1.00 32.53           C  
ATOM    417  C   SER B  55       3.241 -25.859   4.556  1.00 32.53           C  
ATOM    418  CB  SER B  55       2.894 -24.027   6.219  1.00 32.53           C  
ATOM    419  O   SER B  55       2.280 -26.630   4.528  1.00 32.53           O  
ATOM    420  OG  SER B  55       3.076 -23.016   5.241  1.00 32.53           O  
ATOM    421  N   PHE B  56       3.785 -25.474   3.452  1.00 31.67           N  
ATOM    422  CA  PHE B  56       3.434 -26.038   2.154  1.00 31.67           C  
ATOM    423  C   PHE B  56       4.024 -27.434   1.994  1.00 31.67           C  
ATOM    424  CB  PHE B  56       3.922 -25.129   1.022  1.00 31.67           C  
ATOM    425  O   PHE B  56       3.399 -28.314   1.399  1.00 31.67           O  
ATOM    426  CG  PHE B  56       3.389 -25.509  -0.334  1.00 31.67           C  
ATOM    427  CD1 PHE B  56       4.158 -26.261  -1.213  1.00 31.67           C  
ATOM    428  CD2 PHE B  56       2.117 -25.113  -0.728  1.00 31.67           C  
ATOM    429  CE1 PHE B  56       3.667 -26.614  -2.468  1.00 31.67           C  
ATOM    430  CE2 PHE B  56       1.620 -25.462  -1.981  1.00 31.67           C  
ATOM    431  CZ  PHE B  56       2.397 -26.212  -2.849  1.00 31.67           C  
ATOM    432  N   TYR B  57       5.186 -27.750   2.547  1.00 33.64           N  
ATOM    433  CA  TYR B  57       5.741 -29.098   2.490  1.00 33.64           C  
ATOM    434  C   TYR B  57       4.893 -30.071   3.300  1.00 33.64           C  
ATOM    435  CB  TYR B  57       7.183 -29.108   3.006  1.00 33.64           C  
ATOM    436  O   TYR B  57       4.668 -31.208   2.879  1.00 33.64           O  
ATOM    437  CG  TYR B  57       7.943 -30.365   2.659  1.00 33.64           C  
ATOM    438  CD1 TYR B  57       8.043 -31.416   3.568  1.00 33.64           C  
ATOM    439  CD2 TYR B  57       8.563 -30.504   1.422  1.00 33.64           C  
ATOM    440  CE1 TYR B  57       8.745 -32.575   3.253  1.00 33.64           C  
ATOM    441  CE2 TYR B  57       9.267 -31.659   1.096  1.00 33.64           C  
ATOM    442  OH  TYR B  57      10.047 -33.833   1.699  1.00 33.64           O  
ATOM    443  CZ  TYR B  57       9.352 -32.687   2.016  1.00 33.64           C  
ATOM    444  N   VAL B  58       4.351 -29.670   4.435  1.00 37.56           N  
ATOM    445  CA  VAL B  58       3.503 -30.560   5.220  1.00 37.56           C  
ATOM    446  C   VAL B  58       2.152 -30.730   4.530  1.00 37.56           C  
ATOM    447  CB  VAL B  58       3.303 -30.030   6.658  1.00 37.56           C  
ATOM    448  O   VAL B  58       1.590 -31.828   4.513  1.00 37.56           O  
ATOM    449  CG1 VAL B  58       2.360 -30.941   7.443  1.00 37.56           C  
ATOM    450  CG2 VAL B  58       4.648 -29.906   7.372  1.00 37.56           C  
ATOM    451  N   TYR B  59       1.648 -29.757   3.788  1.00 35.36           N  
ATOM    452  CA  TYR B  59       0.368 -29.841   3.094  1.00 35.36           C  
ATOM    453  C   TYR B  59       0.485 -30.691   1.835  1.00 35.36           C  
ATOM    454  CB  TYR B  59      -0.142 -28.442   2.734  1.00 35.36           C  
ATOM    455  O   TYR B  59      -0.387 -31.516   1.552  1.00 35.36           O  
ATOM    456  CG  TYR B  59      -1.636 -28.374   2.532  1.00 35.36           C  
ATOM    457  CD1 TYR B  59      -2.190 -28.449   1.256  1.00 35.36           C  
ATOM    458  CD2 TYR B  59      -2.497 -28.234   3.615  1.00 35.36           C  
ATOM    459  CE1 TYR B  59      -3.566 -28.385   1.064  1.00 35.36           C  
ATOM    460  CE2 TYR B  59      -3.875 -28.169   3.435  1.00 35.36           C  
ATOM    461  OH  TYR B  59      -5.763 -28.182   1.974  1.00 35.36           O  
ATOM    462  CZ  TYR B  59      -4.399 -28.246   2.158  1.00 35.36           C  
ATOM    463  N   SER B  60       1.543 -30.554   1.076  1.00 31.28           N  
ATOM    464  CA  SER B  60       1.713 -31.383  -0.114  1.00 31.28           C  
ATOM    465  C   SER B  60       2.059 -32.821   0.259  1.00 31.28           C  
ATOM    466  CB  SER B  60       2.802 -30.806  -1.018  1.00 31.28           C  
ATOM    467  O   SER B  60       1.706 -33.756  -0.462  1.00 31.28           O  
ATOM    468  OG  SER B  60       4.053 -30.787  -0.351  1.00 31.28           O  
ATOM    469  N   ARG B  61       2.722 -33.074   1.350  1.00 34.46           N  
ATOM    470  CA  ARG B  61       3.020 -34.417   1.836  1.00 34.46           C  
ATOM    471  C   ARG B  61       1.769 -35.086   2.397  1.00 34.46           C  
ATOM    472  CB  ARG B  61       4.114 -34.372   2.905  1.00 34.46           C  
ATOM    473  O   ARG B  61       1.549 -36.280   2.184  1.00 34.46           O  
ATOM    474  CG  ARG B  61       5.224 -35.390   2.693  1.00 34.46           C  
ATOM    475  CD  ARG B  61       6.283 -35.304   3.784  1.00 34.46           C  
ATOM    476  NE  ARG B  61       6.940 -36.590   3.998  1.00 34.46           N  
ATOM    477  NH1 ARG B  61       8.771 -35.705   5.094  1.00 34.46           N  
ATOM    478  NH2 ARG B  61       8.615 -37.967   4.756  1.00 34.46           N  
ATOM    479  CZ  ARG B  61       8.107 -36.751   4.616  1.00 34.46           C  
ATOM    480  N   VAL B  62       0.868 -34.370   3.057  1.00 39.16           N  
ATOM    481  CA  VAL B  62      -0.397 -34.900   3.555  1.00 39.16           C  
ATOM    482  C   VAL B  62      -1.336 -35.183   2.384  1.00 39.16           C  
ATOM    483  CB  VAL B  62      -1.067 -33.929   4.553  1.00 39.16           C  
ATOM    484  O   VAL B  62      -2.035 -36.198   2.372  1.00 39.16           O  
ATOM    485  CG1 VAL B  62      -2.492 -34.378   4.870  1.00 39.16           C  
ATOM    486  CG2 VAL B  62      -0.239 -33.825   5.832  1.00 39.16           C  
ATOM    487  N   LYS B  63      -1.374 -34.337   1.323  1.00 36.39           N  
ATOM    488  CA  LYS B  63      -2.204 -34.578   0.147  1.00 36.39           C  
ATOM    489  C   LYS B  63      -1.672 -35.753  -0.670  1.00 36.39           C  
ATOM    490  CB  LYS B  63      -2.277 -33.324  -0.726  1.00 36.39           C  
ATOM    491  O   LYS B  63      -2.449 -36.549  -1.201  1.00 36.39           O  
ATOM    492  CG  LYS B  63      -3.479 -33.288  -1.658  1.00 36.39           C  
ATOM    493  CD  LYS B  63      -3.498 -32.016  -2.496  1.00 36.39           C  
ATOM    494  CE  LYS B  63      -4.610 -32.047  -3.536  1.00 36.39           C  
ATOM    495  NZ  LYS B  63      -4.770 -30.727  -4.216  1.00 36.39           N  
ATOM    496  N   ASN B  64      -0.363 -35.902  -0.808  1.00 34.46           N  
ATOM    497  CA  ASN B  64       0.173 -37.073  -1.494  1.00 34.46           C  
ATOM    498  C   ASN B  64      -0.062 -38.350  -0.692  1.00 34.46           C  
ATOM    499  CB  ASN B  64       1.666 -36.892  -1.779  1.00 34.46           C  
ATOM    500  O   ASN B  64      -0.256 -39.422  -1.266  1.00 34.46           O  
ATOM    501  CG  ASN B  64       1.933 -36.347  -3.169  1.00 34.46           C  
ATOM    502  ND2 ASN B  64       2.412 -35.111  -3.239  1.00 34.46           N  
ATOM    503  OD1 ASN B  64       1.711 -37.032  -4.171  1.00 34.46           O  
ATOM    504  N   LEU B  65      -0.048 -38.251   0.658  1.00 38.10           N  
ATOM    505  CA  LEU B  65      -0.331 -39.423   1.479  1.00 38.10           C  
ATOM    506  C   LEU B  65      -1.814 -39.773   1.434  1.00 38.10           C  
ATOM    507  CB  LEU B  65       0.105 -39.181   2.927  1.00 38.10           C  
ATOM    508  O   LEU B  65      -2.180 -40.950   1.470  1.00 38.10           O  
ATOM    509  CG  LEU B  65       1.573 -39.463   3.250  1.00 38.10           C  
ATOM    510  CD1 LEU B  65       1.926 -38.919   4.630  1.00 38.10           C  
ATOM    511  CD2 LEU B  65       1.860 -40.959   3.170  1.00 38.10           C  
ATOM    512  N   ASN B  66      -2.683 -38.693   1.451  1.00 31.24           N  
ATOM    513  CA  ASN B  66      -4.116 -38.959   1.375  1.00 31.24           C  
ATOM    514  C   ASN B  66      -4.528 -39.416  -0.021  1.00 31.24           C  
ATOM    515  CB  ASN B  66      -4.914 -37.720   1.786  1.00 31.24           C  
ATOM    516  O   ASN B  66      -5.438 -40.234  -0.167  1.00 31.24           O  
ATOM    517  CG  ASN B  66      -6.267 -38.067   2.377  1.00 31.24           C  
ATOM    518  ND2 ASN B  66      -7.308 -37.384   1.915  1.00 31.24           N  
ATOM    519  OD1 ASN B  66      -6.375 -38.940   3.241  1.00 31.24           O  
ATOM    520  N   SER B  67      -3.948 -38.759  -1.087  1.00 33.08           N  
ATOM    521  CA  SER B  67      -4.329 -39.179  -2.432  1.00 33.08           C  
ATOM    522  C   SER B  67      -3.811 -40.579  -2.742  1.00 33.08           C  
ATOM    523  CB  SER B  67      -3.802 -38.189  -3.472  1.00 33.08           C  
ATOM    524  O   SER B  67      -4.162 -41.163  -3.769  1.00 33.08           O  
ATOM    525  OG  SER B  67      -3.684 -36.891  -2.917  1.00 33.08           O  
ATOM    526  N   SER B  68      -2.716 -40.954  -2.090  1.00 34.14           N  
ATOM    527  CA  SER B  68      -2.277 -42.318  -2.365  1.00 34.14           C  
ATOM    528  C   SER B  68      -3.269 -43.338  -1.815  1.00 34.14           C  
ATOM    529  CB  SER B  68      -0.892 -42.567  -1.766  1.00 34.14           C  
ATOM    530  O   SER B  68      -3.113 -44.542  -2.030  1.00 34.14           O  
ATOM    531  OG  SER B  68      -0.113 -41.384  -1.793  1.00 34.14           O  
ATOM    532  N   ARG B  69      -4.112 -42.882  -0.772  1.00 33.67           N  
ATOM    533  CA  ARG B  69      -5.012 -43.922  -0.283  1.00 33.67           C  
ATOM    534  C   ARG B  69      -6.133 -44.191  -1.281  1.00 33.67           C  
ATOM    535  CB  ARG B  69      -5.601 -43.529   1.073  1.00 33.67           C  
ATOM    536  O   ARG B  69      -6.979 -45.058  -1.054  1.00 33.67           O  
ATOM    537  CG  ARG B  69      -5.776 -44.697   2.031  1.00 33.67           C  
ATOM    538  CD  ARG B  69      -5.813 -44.236   3.481  1.00 33.67           C  
ATOM    539  NE  ARG B  69      -6.051 -45.350   4.395  1.00 33.67           N  
ATOM    540  NH1 ARG B  69      -4.938 -44.395   6.180  1.00 33.67           N  
ATOM    541  NH2 ARG B  69      -5.902 -46.463   6.398  1.00 33.67           N  
ATOM    542  CZ  ARG B  69      -5.630 -45.400   5.656  1.00 33.67           C  
ATOM    543  N   VAL B  70      -6.478 -43.291  -2.181  1.00 34.66           N  
ATOM    544  CA  VAL B  70      -7.562 -43.782  -3.024  1.00 34.66           C  
ATOM    545  C   VAL B  70      -7.111 -45.039  -3.766  1.00 34.66           C  
ATOM    546  CB  VAL B  70      -8.029 -42.707  -4.031  1.00 34.66           C  
ATOM    547  O   VAL B  70      -6.169 -44.994  -4.560  1.00 34.66           O  
ATOM    548  CG1 VAL B  70      -9.261 -43.185  -4.799  1.00 34.66           C  
ATOM    549  CG2 VAL B  70      -8.322 -41.393  -3.310  1.00 34.66           C  
ATOM    550  N   PRO B  71      -7.109 -46.186  -3.093  1.00 31.58           N  
ATOM    551  CA  PRO B  71      -7.076 -47.471  -3.796  1.00 31.58           C  
ATOM    552  C   PRO B  71      -8.023 -47.512  -4.993  1.00 31.58           C  
ATOM    553  CB  PRO B  71      -7.510 -48.472  -2.722  1.00 31.58           C  
ATOM    554  O   PRO B  71      -8.884 -46.640  -5.135  1.00 31.58           O  
ATOM    555  CG  PRO B  71      -8.172 -47.641  -1.670  1.00 31.58           C  
ATOM    556  CD  PRO B  71      -7.868 -46.196  -1.943  1.00 31.58           C  
ATOM    557  N   ASP B  72      -7.813 -48.586  -5.828  1.00 29.45           N  
ATOM    558  CA  ASP B  72      -8.403 -49.477  -6.821  1.00 29.45           C  
ATOM    559  C   ASP B  72      -9.759 -50.000  -6.352  1.00 29.45           C  
ATOM    560  CB  ASP B  72      -7.463 -50.647  -7.120  1.00 29.45           C  
ATOM    561  O   ASP B  72     -10.004 -51.209  -6.369  1.00 29.45           O  
ATOM    562  CG  ASP B  72      -7.551 -51.126  -8.558  1.00 29.45           C  
ATOM    563  OD1 ASP B  72      -7.360 -50.311  -9.486  1.00 29.45           O  
ATOM    564  OD2 ASP B  72      -7.818 -52.330  -8.765  1.00 29.45           O  
ATOM    565  N   LEU B  73     -10.554 -49.502  -5.492  1.00 27.17           N  
ATOM    566  CA  LEU B  73     -11.856 -50.155  -5.570  1.00 27.17           C  
ATOM    567  C   LEU B  73     -12.487 -49.947  -6.943  1.00 27.17           C  
ATOM    568  CB  LEU B  73     -12.789 -49.623  -4.480  1.00 27.17           C  
ATOM    569  O   LEU B  73     -12.794 -48.815  -7.324  1.00 27.17           O  
ATOM    570  CG  LEU B  73     -13.649 -50.661  -3.757  1.00 27.17           C  
ATOM    571  CD1 LEU B  73     -13.132 -50.883  -2.340  1.00 27.17           C  
ATOM    572  CD2 LEU B  73     -15.110 -50.224  -3.737  1.00 27.17           C  
ATOM    573  N   LEU B  74     -11.985 -50.362  -8.041  1.00 26.95           N  
ATOM    574  CA  LEU B  74     -12.733 -51.147  -9.016  1.00 26.95           C  
ATOM    575  C   LEU B  74     -13.398 -52.349  -8.353  1.00 26.95           C  
ATOM    576  CB  LEU B  74     -11.813 -51.617 -10.146  1.00 26.95           C  
ATOM    577  O   LEU B  74     -13.974 -53.199  -9.035  1.00 26.95           O  
ATOM    578  CG  LEU B  74     -11.494 -50.589 -11.233  1.00 26.95           C  
ATOM    579  CD1 LEU B  74     -10.312 -51.057 -12.075  1.00 26.95           C  
ATOM    580  CD2 LEU B  74     -12.717 -50.342 -12.110  1.00 26.95           C  
ATOM    581  N   VAL B  75     -13.723 -52.613  -7.096  1.00 24.08           N  
ATOM    582  CA  VAL B  75     -15.145 -52.742  -6.799  1.00 24.08           C  
ATOM    583  C   VAL B  75     -15.765 -51.357  -6.624  1.00 24.08           C  
ATOM    584  CB  VAL B  75     -15.386 -53.597  -5.535  1.00 24.08           C  
ATOM    585  O   VAL B  75     -15.152 -50.467  -6.029  1.00 24.08           O  
ATOM    586  CG1 VAL B  75     -16.870 -53.625  -5.176  1.00 24.08           C  
ATOM    587  CG2 VAL B  75     -14.856 -55.015  -5.742  1.00 24.08           C  
TER     588      VAL B  75                                                      
ATOM    589  N   MET C   1      -4.697   8.326  20.584  1.00 36.50           N  
ATOM    590  CA  MET C   1      -5.469   7.657  19.541  1.00 36.50           C  
ATOM    591  C   MET C   1      -4.909   7.980  18.159  1.00 36.50           C  
ATOM    592  CB  MET C   1      -6.942   8.063  19.616  1.00 36.50           C  
ATOM    593  O   MET C   1      -5.317   7.380  17.163  1.00 36.50           O  
ATOM    594  CG  MET C   1      -7.654   7.557  20.860  1.00 36.50           C  
ATOM    595  SD  MET C   1      -9.419   8.055  20.910  1.00 36.50           S  
ATOM    596  CE  MET C   1     -10.212   6.455  20.583  1.00 36.50           C  
ATOM    597  N   LYS C   2      -4.113   9.041  18.041  1.00 35.64           N  
ATOM    598  CA  LYS C   2      -3.580   9.622  16.813  1.00 35.64           C  
ATOM    599  C   LYS C   2      -2.352   8.856  16.329  1.00 35.64           C  
ATOM    600  CB  LYS C   2      -3.227  11.096  17.025  1.00 35.64           C  
ATOM    601  O   LYS C   2      -2.030   8.877  15.139  1.00 35.64           O  
ATOM    602  CG  LYS C   2      -4.427  12.030  16.992  1.00 35.64           C  
ATOM    603  CD  LYS C   2      -4.061  13.428  17.474  1.00 35.64           C  
ATOM    604  CE  LYS C   2      -5.095  14.459  17.042  1.00 35.64           C  
ATOM    605  NZ  LYS C   2      -4.810  15.806  17.621  1.00 35.64           N  
ATOM    606  N   ILE C   3      -1.589   8.170  17.137  1.00 43.07           N  
ATOM    607  CA  ILE C   3      -0.325   7.500  16.851  1.00 43.07           C  
ATOM    608  C   ILE C   3      -0.587   6.227  16.049  1.00 43.07           C  
ATOM    609  CB  ILE C   3       0.444   7.167  18.149  1.00 43.07           C  
ATOM    610  O   ILE C   3       0.189   5.878  15.156  1.00 43.07           O  
ATOM    611  CG1 ILE C   3       0.910   8.455  18.838  1.00 43.07           C  
ATOM    612  CG2 ILE C   3       1.631   6.245  17.852  1.00 43.07           C  
ATOM    613  CD1 ILE C   3       1.176   8.298  20.329  1.00 43.07           C  
ATOM    614  N   ILE C   4      -1.671   5.566  16.197  1.00 43.64           N  
ATOM    615  CA  ILE C   4      -2.034   4.313  15.546  1.00 43.64           C  
ATOM    616  C   ILE C   4      -2.267   4.554  14.056  1.00 43.64           C  
ATOM    617  CB  ILE C   4      -3.291   3.684  16.189  1.00 43.64           C  
ATOM    618  O   ILE C   4      -1.839   3.757  13.217  1.00 43.64           O  
ATOM    619  CG1 ILE C   4      -3.042   3.396  17.674  1.00 43.64           C  
ATOM    620  CG2 ILE C   4      -3.699   2.410  15.444  1.00 43.64           C  
ATOM    621  CD1 ILE C   4      -4.276   2.914  18.426  1.00 43.64           C  
ATOM    622  N   LEU C   5      -2.769   5.735  13.694  1.00 39.18           N  
ATOM    623  CA  LEU C   5      -3.069   6.099  12.313  1.00 39.18           C  
ATOM    624  C   LEU C   5      -1.788   6.348  11.525  1.00 39.18           C  
ATOM    625  CB  LEU C   5      -3.961   7.343  12.268  1.00 39.18           C  
ATOM    626  O   LEU C   5      -1.669   5.922  10.374  1.00 39.18           O  
ATOM    627  CG  LEU C   5      -4.944   7.430  11.100  1.00 39.18           C  
ATOM    628  CD1 LEU C   5      -6.365   7.157  11.582  1.00 39.18           C  
ATOM    629  CD2 LEU C   5      -4.856   8.796  10.428  1.00 39.18           C  
ATOM    630  N   PHE C   6      -0.768   6.910  12.107  1.00 45.59           N  
ATOM    631  CA  PHE C   6       0.510   7.234  11.484  1.00 45.59           C  
ATOM    632  C   PHE C   6       1.281   5.966  11.139  1.00 45.59           C  
ATOM    633  CB  PHE C   6       1.349   8.125  12.405  1.00 45.59           C  
ATOM    634  O   PHE C   6       1.861   5.860  10.057  1.00 45.59           O  
ATOM    635  CG  PHE C   6       1.550   9.521  11.882  1.00 45.59           C  
ATOM    636  CD1 PHE C   6       2.637   9.825  11.072  1.00 45.59           C  
ATOM    637  CD2 PHE C   6       0.650  10.531  12.200  1.00 45.59           C  
ATOM    638  CE1 PHE C   6       2.825  11.117  10.586  1.00 45.59           C  
ATOM    639  CE2 PHE C   6       0.832  11.824  11.718  1.00 45.59           C  
ATOM    640  CZ  PHE C   6       1.920  12.115  10.912  1.00 45.59           C  
ATOM    641  N   LEU C   7       1.336   5.003  11.986  1.00 38.14           N  
ATOM    642  CA  LEU C   7       2.031   3.732  11.815  1.00 38.14           C  
ATOM    643  C   LEU C   7       1.409   2.921  10.682  1.00 38.14           C  
ATOM    644  CB  LEU C   7       1.998   2.924  13.114  1.00 38.14           C  
ATOM    645  O   LEU C   7       2.119   2.237   9.942  1.00 38.14           O  
ATOM    646  CG  LEU C   7       3.048   3.288  14.166  1.00 38.14           C  
ATOM    647  CD1 LEU C   7       2.655   2.719  15.525  1.00 38.14           C  
ATOM    648  CD2 LEU C   7       4.424   2.782  13.746  1.00 38.14           C  
ATOM    649  N   ALA C   8       0.226   3.162  10.445  1.00 38.30           N  
ATOM    650  CA  ALA C   8      -0.497   2.448   9.396  1.00 38.30           C  
ATOM    651  C   ALA C   8      -0.096   2.952   8.013  1.00 38.30           C  
ATOM    652  CB  ALA C   8      -2.003   2.591   9.596  1.00 38.30           C  
ATOM    653  O   ALA C   8      -0.002   2.171   7.064  1.00 38.30           O  
ATOM    654  N   LEU C   9       0.312   4.227   7.926  1.00 35.85           N  
ATOM    655  CA  LEU C   9       0.663   4.884   6.672  1.00 35.85           C  
ATOM    656  C   LEU C   9       2.010   4.389   6.157  1.00 35.85           C  
ATOM    657  CB  LEU C   9       0.701   6.404   6.856  1.00 35.85           C  
ATOM    658  O   LEU C   9       2.180   4.176   4.954  1.00 35.85           O  
ATOM    659  CG  LEU C   9       0.281   7.243   5.648  1.00 35.85           C  
ATOM    660  CD1 LEU C   9      -1.150   7.742   5.822  1.00 35.85           C  
ATOM    661  CD2 LEU C   9       1.240   8.412   5.450  1.00 35.85           C  
ATOM    662  N   ILE C  10       3.096   4.208   6.942  1.00 39.98           N  
ATOM    663  CA  ILE C  10       4.459   3.809   6.607  1.00 39.98           C  
ATOM    664  C   ILE C  10       4.461   2.380   6.069  1.00 39.98           C  
ATOM    665  CB  ILE C  10       5.398   3.922   7.830  1.00 39.98           C  
ATOM    666  O   ILE C  10       5.362   1.993   5.320  1.00 39.98           O  
ATOM    667  CG1 ILE C  10       4.886   4.995   8.798  1.00 39.98           C  
ATOM    668  CG2 ILE C  10       6.831   4.226   7.384  1.00 39.98           C  
ATOM    669  CD1 ILE C  10       5.597   5.004  10.144  1.00 39.98           C  
ATOM    670  N   THR C  11       3.736   1.593   6.652  1.00 36.81           N  
ATOM    671  CA  THR C  11       3.780   0.181   6.289  1.00 36.81           C  
ATOM    672  C   THR C  11       3.439  -0.010   4.814  1.00 36.81           C  
ATOM    673  CB  THR C  11       2.813  -0.649   7.154  1.00 36.81           C  
ATOM    674  O   THR C  11       3.625  -1.098   4.264  1.00 36.81           O  
ATOM    675  CG2 THR C  11       3.238  -0.638   8.619  1.00 36.81           C  
ATOM    676  OG1 THR C  11       1.494  -0.099   7.047  1.00 36.81           O  
ATOM    677  N   LEU C  12       2.872   1.085   4.326  1.00 34.50           N  
ATOM    678  CA  LEU C  12       2.377   0.786   2.987  1.00 34.50           C  
ATOM    679  C   LEU C  12       3.522   0.748   1.980  1.00 34.50           C  
ATOM    680  CB  LEU C  12       1.337   1.823   2.555  1.00 34.50           C  
ATOM    681  O   LEU C  12       3.392   0.153   0.908  1.00 34.50           O  
ATOM    682  CG  LEU C  12      -0.121   1.500   2.887  1.00 34.50           C  
ATOM    683  CD1 LEU C  12      -0.723   2.599   3.757  1.00 34.50           C  
ATOM    684  CD2 LEU C  12      -0.933   1.318   1.609  1.00 34.50           C  
ATOM    685  N   ALA C  13       4.799   1.495   1.991  1.00 37.37           N  
ATOM    686  CA  ALA C  13       5.398   1.752   0.683  1.00 37.37           C  
ATOM    687  C   ALA C  13       6.241   0.566   0.224  1.00 37.37           C  
ATOM    688  CB  ALA C  13       6.247   3.020   0.727  1.00 37.37           C  
ATOM    689  O   ALA C  13       6.986   0.668  -0.753  1.00 37.37           O  
ATOM    690  N   THR C  14       7.013  -0.344   0.845  1.00 36.99           N  
ATOM    691  CA  THR C  14       8.053  -1.179   0.254  1.00 36.99           C  
ATOM    692  C   THR C  14       7.507  -1.959  -0.938  1.00 36.99           C  
ATOM    693  CB  THR C  14       8.638  -2.159   1.288  1.00 36.99           C  
ATOM    694  O   THR C  14       6.533  -2.703  -0.807  1.00 36.99           O  
ATOM    695  CG2 THR C  14       9.330  -1.412   2.424  1.00 36.99           C  
ATOM    696  OG1 THR C  14       7.580  -2.958   1.832  1.00 36.99           O  
ATOM    697  N   CYS C  15       7.732  -1.258  -2.186  1.00 40.47           N  
ATOM    698  CA  CYS C  15       7.022  -1.717  -3.374  1.00 40.47           C  
ATOM    699  C   CYS C  15       7.774  -2.856  -4.053  1.00 40.47           C  
ATOM    700  CB  CYS C  15       6.825  -0.566  -4.360  1.00 40.47           C  
ATOM    701  O   CYS C  15       8.905  -2.676  -4.505  1.00 40.47           O  
ATOM    702  SG  CYS C  15       5.784  -0.988  -5.774  1.00 40.47           S  
ATOM    703  N   GLU C  16       8.452  -3.934  -3.633  1.00 40.70           N  
ATOM    704  CA  GLU C  16       8.899  -5.047  -4.465  1.00 40.70           C  
ATOM    705  C   GLU C  16       7.880  -5.365  -5.555  1.00 40.70           C  
ATOM    706  CB  GLU C  16       9.159  -6.288  -3.608  1.00 40.70           C  
ATOM    707  O   GLU C  16       6.680  -5.447  -5.285  1.00 40.70           O  
ATOM    708  CG  GLU C  16      10.621  -6.484  -3.236  1.00 40.70           C  
ATOM    709  CD  GLU C  16      10.857  -7.694  -2.346  1.00 40.70           C  
ATOM    710  OE1 GLU C  16      11.908  -8.359  -2.492  1.00 40.70           O  
ATOM    711  OE2 GLU C  16       9.984  -7.980  -1.497  1.00 40.70           O  
ATOM    712  N   LEU C  17       8.634  -5.075  -6.846  1.00 41.87           N  
ATOM    713  CA  LEU C  17       7.729  -5.336  -7.960  1.00 41.87           C  
ATOM    714  C   LEU C  17       7.522  -6.835  -8.153  1.00 41.87           C  
ATOM    715  CB  LEU C  17       8.272  -4.714  -9.249  1.00 41.87           C  
ATOM    716  O   LEU C  17       8.479  -7.571  -8.403  1.00 41.87           O  
ATOM    717  CG  LEU C  17       7.257  -3.984 -10.130  1.00 41.87           C  
ATOM    718  CD1 LEU C  17       6.814  -2.685  -9.464  1.00 41.87           C  
ATOM    719  CD2 LEU C  17       7.846  -3.709 -11.510  1.00 41.87           C  
ATOM    720  N   TYR C  18       6.620  -7.359  -7.785  1.00 44.57           N  
ATOM    721  CA  TYR C  18       6.230  -8.758  -7.917  1.00 44.57           C  
ATOM    722  C   TYR C  18       5.377  -8.971  -9.162  1.00 44.57           C  
ATOM    723  CB  TYR C  18       5.465  -9.222  -6.674  1.00 44.57           C  
ATOM    724  O   TYR C  18       4.432  -8.218  -9.411  1.00 44.57           O  
ATOM    725  CG  TYR C  18       5.682 -10.677  -6.336  1.00 44.57           C  
ATOM    726  CD1 TYR C  18       4.800 -11.657  -6.787  1.00 44.57           C  
ATOM    727  CD2 TYR C  18       6.769 -11.076  -5.565  1.00 44.57           C  
ATOM    728  CE1 TYR C  18       4.995 -12.999  -6.477  1.00 44.57           C  
ATOM    729  CE2 TYR C  18       6.974 -12.415  -5.248  1.00 44.57           C  
ATOM    730  OH  TYR C  18       6.281 -14.694  -5.398  1.00 44.57           O  
ATOM    731  CZ  TYR C  18       6.083 -13.367  -5.709  1.00 44.57           C  
ATOM    732  N   HIS C  19       6.048  -9.747 -10.081  1.00 44.08           N  
ATOM    733  CA  HIS C  19       5.293 -10.116 -11.273  1.00 44.08           C  
ATOM    734  C   HIS C  19       4.690 -11.510 -11.134  1.00 44.08           C  
ATOM    735  CB  HIS C  19       6.184 -10.051 -12.514  1.00 44.08           C  
ATOM    736  O   HIS C  19       5.417 -12.489 -10.950  1.00 44.08           O  
ATOM    737  CG  HIS C  19       6.239  -8.695 -13.142  1.00 44.08           C  
ATOM    738  CD2 HIS C  19       7.109  -7.671 -12.973  1.00 44.08           C  
ATOM    739  ND1 HIS C  19       5.313  -8.266 -14.069  1.00 44.08           N  
ATOM    740  CE1 HIS C  19       5.613  -7.034 -14.444  1.00 44.08           C  
ATOM    741  NE2 HIS C  19       6.698  -6.649 -13.794  1.00 44.08           N  
ATOM    742  N   TYR C  20       3.432 -11.546 -11.015  1.00 51.15           N  
ATOM    743  CA  TYR C  20       2.721 -12.812 -10.874  1.00 51.15           C  
ATOM    744  C   TYR C  20       2.124 -13.253 -12.205  1.00 51.15           C  
ATOM    745  CB  TYR C  20       1.615 -12.693  -9.820  1.00 51.15           C  
ATOM    746  O   TYR C  20       1.481 -12.461 -12.898  1.00 51.15           O  
ATOM    747  CG  TYR C  20       0.898 -13.992  -9.544  1.00 51.15           C  
ATOM    748  CD1 TYR C  20      -0.320 -14.282 -10.155  1.00 51.15           C  
ATOM    749  CD2 TYR C  20       1.436 -14.931  -8.671  1.00 51.15           C  
ATOM    750  CE1 TYR C  20      -0.985 -15.477  -9.902  1.00 51.15           C  
ATOM    751  CE2 TYR C  20       0.779 -16.130  -8.410  1.00 51.15           C  
ATOM    752  OH  TYR C  20      -1.083 -17.578  -8.775  1.00 51.15           O  
ATOM    753  CZ  TYR C  20      -0.428 -16.393  -9.030  1.00 51.15           C  
ATOM    754  N   GLN C  21       2.557 -14.472 -12.628  1.00 49.03           N  
ATOM    755  CA  GLN C  21       1.973 -15.041 -13.838  1.00 49.03           C  
ATOM    756  C   GLN C  21       1.487 -16.467 -13.597  1.00 49.03           C  
ATOM    757  CB  GLN C  21       2.984 -15.017 -14.986  1.00 49.03           C  
ATOM    758  O   GLN C  21       2.203 -17.281 -13.009  1.00 49.03           O  
ATOM    759  CG  GLN C  21       2.350 -15.131 -16.366  1.00 49.03           C  
ATOM    760  CD  GLN C  21       2.953 -14.165 -17.370  1.00 49.03           C  
ATOM    761  NE2 GLN C  21       2.322 -14.049 -18.533  1.00 49.03           N  
ATOM    762  OE1 GLN C  21       3.976 -13.528 -17.101  1.00 49.03           O  
ATOM    763  N   GLU C  22       0.169 -16.696 -13.940  1.00 51.60           N  
ATOM    764  CA  GLU C  22      -0.402 -18.037 -13.857  1.00 51.60           C  
ATOM    765  C   GLU C  22      -0.224 -18.795 -15.169  1.00 51.60           C  
ATOM    766  CB  GLU C  22      -1.885 -17.968 -13.486  1.00 51.60           C  
ATOM    767  O   GLU C  22      -0.381 -18.223 -16.249  1.00 51.60           O  
ATOM    768  CG  GLU C  22      -2.139 -17.639 -12.022  1.00 51.60           C  
ATOM    769  CD  GLU C  22      -3.616 -17.593 -11.665  1.00 51.60           C  
ATOM    770  OE1 GLU C  22      -3.958 -17.761 -10.472  1.00 51.60           O  
ATOM    771  OE2 GLU C  22      -4.439 -17.387 -12.585  1.00 51.60           O  
ATOM    772  N   CYS C  23       0.379 -19.919 -14.939  1.00 58.55           N  
ATOM    773  CA  CYS C  23       0.588 -20.727 -16.135  1.00 58.55           C  
ATOM    774  C   CYS C  23       0.120 -22.160 -15.915  1.00 58.55           C  
ATOM    775  CB  CYS C  23       2.063 -20.718 -16.536  1.00 58.55           C  
ATOM    776  O   CYS C  23      -0.044 -22.595 -14.774  1.00 58.55           O  
ATOM    777  SG  CYS C  23       3.179 -21.249 -15.218  1.00 58.55           S  
ATOM    778  N   VAL C  24      -0.469 -22.691 -17.012  1.00 60.11           N  
ATOM    779  CA  VAL C  24      -0.857 -24.097 -16.976  1.00 60.11           C  
ATOM    780  C   VAL C  24       0.383 -24.971 -16.807  1.00 60.11           C  
ATOM    781  CB  VAL C  24      -1.629 -24.506 -18.250  1.00 60.11           C  
ATOM    782  O   VAL C  24       1.383 -24.782 -17.504  1.00 60.11           O  
ATOM    783  CG1 VAL C  24      -2.041 -25.976 -18.183  1.00 60.11           C  
ATOM    784  CG2 VAL C  24      -2.853 -23.613 -18.442  1.00 60.11           C  
ATOM    785  N   ARG C  25       0.174 -25.689 -15.867  1.00 61.49           N  
ATOM    786  CA  ARG C  25       1.286 -26.590 -15.582  1.00 61.49           C  
ATOM    787  C   ARG C  25       1.737 -27.319 -16.844  1.00 61.49           C  
ATOM    788  CB  ARG C  25       0.895 -27.603 -14.503  1.00 61.49           C  
ATOM    789  O   ARG C  25       0.914 -27.879 -17.571  1.00 61.49           O  
ATOM    790  CG  ARG C  25       1.973 -27.833 -13.456  1.00 61.49           C  
ATOM    791  CD  ARG C  25       1.536 -28.851 -12.412  1.00 61.49           C  
ATOM    792  NE  ARG C  25       2.584 -29.095 -11.425  1.00 61.49           N  
ATOM    793  NH1 ARG C  25       1.234 -30.289  -9.981  1.00 61.49           N  
ATOM    794  NH2 ARG C  25       3.439 -29.935  -9.466  1.00 61.49           N  
ATOM    795  CZ  ARG C  25       2.417 -29.772 -10.293  1.00 61.49           C  
ATOM    796  N   GLY C  26       2.935 -27.189 -17.103  1.00 61.64           N  
ATOM    797  CA  GLY C  26       3.503 -27.885 -18.247  1.00 61.64           C  
ATOM    798  C   GLY C  26       3.531 -27.039 -19.506  1.00 61.64           C  
ATOM    799  O   GLY C  26       3.936 -27.513 -20.570  1.00 61.64           O  
ATOM    800  N   THR C  27       3.003 -25.836 -19.369  1.00 61.93           N  
ATOM    801  CA  THR C  27       3.013 -24.950 -20.528  1.00 61.93           C  
ATOM    802  C   THR C  27       4.202 -23.995 -20.468  1.00 61.93           C  
ATOM    803  CB  THR C  27       1.706 -24.142 -20.624  1.00 61.93           C  
ATOM    804  O   THR C  27       4.732 -23.722 -19.389  1.00 61.93           O  
ATOM    805  CG2 THR C  27       0.620 -24.935 -21.344  1.00 61.93           C  
ATOM    806  OG1 THR C  27       1.251 -23.821 -19.303  1.00 61.93           O  
ATOM    807  N   THR C  28       4.722 -23.800 -21.530  1.00 60.43           N  
ATOM    808  CA  THR C  28       5.854 -22.888 -21.644  1.00 60.43           C  
ATOM    809  C   THR C  28       5.378 -21.440 -21.713  1.00 60.43           C  
ATOM    810  CB  THR C  28       6.708 -23.210 -22.884  1.00 60.43           C  
ATOM    811  O   THR C  28       4.484 -21.112 -22.496  1.00 60.43           O  
ATOM    812  CG2 THR C  28       7.302 -24.612 -22.794  1.00 60.43           C  
ATOM    813  OG1 THR C  28       5.889 -23.125 -24.057  1.00 60.43           O  
ATOM    814  N   VAL C  29       5.657 -20.787 -20.615  1.00 61.55           N  
ATOM    815  CA  VAL C  29       5.298 -19.373 -20.583  1.00 61.55           C  
ATOM    816  C   VAL C  29       6.493 -18.527 -21.016  1.00 61.55           C  
ATOM    817  CB  VAL C  29       4.820 -18.941 -19.179  1.00 61.55           C  
ATOM    818  O   VAL C  29       7.635 -18.824 -20.658  1.00 61.55           O  
ATOM    819  CG1 VAL C  29       4.406 -17.470 -19.179  1.00 61.55           C  
ATOM    820  CG2 VAL C  29       3.663 -19.824 -18.714  1.00 61.55           C  
ATOM    821  N   LEU C  30       6.146 -17.673 -21.942  1.00 56.52           N  
ATOM    822  CA  LEU C  30       7.195 -16.765 -22.393  1.00 56.52           C  
ATOM    823  C   LEU C  30       7.222 -15.499 -21.543  1.00 56.52           C  
ATOM    824  CB  LEU C  30       6.991 -16.400 -23.866  1.00 56.52           C  
ATOM    825  O   LEU C  30       6.220 -14.786 -21.453  1.00 56.52           O  
ATOM    826  CG  LEU C  30       7.197 -17.528 -24.879  1.00 56.52           C  
ATOM    827  CD1 LEU C  30       6.424 -17.237 -26.161  1.00 56.52           C  
ATOM    828  CD2 LEU C  30       8.681 -17.718 -25.174  1.00 56.52           C  
ATOM    829  N   LEU C  31       8.194 -15.419 -20.778  1.00 58.56           N  
ATOM    830  CA  LEU C  31       8.342 -14.244 -19.927  1.00 58.56           C  
ATOM    831  C   LEU C  31       9.247 -13.207 -20.583  1.00 58.56           C  
ATOM    832  CB  LEU C  31       8.906 -14.639 -18.560  1.00 58.56           C  
ATOM    833  O   LEU C  31      10.263 -13.558 -21.188  1.00 58.56           O  
ATOM    834  CG  LEU C  31       7.925 -14.613 -17.387  1.00 58.56           C  
ATOM    835  CD1 LEU C  31       7.122 -15.909 -17.340  1.00 58.56           C  
ATOM    836  CD2 LEU C  31       8.666 -14.389 -16.074  1.00 58.56           C  
ATOM    837  N   LYS C  32       8.638 -11.900 -20.669  1.00 57.59           N  
ATOM    838  CA  LYS C  32       9.429 -10.809 -21.231  1.00 57.59           C  
ATOM    839  C   LYS C  32      10.578 -10.428 -20.301  1.00 57.59           C  
ATOM    840  CB  LYS C  32       8.547  -9.589 -21.501  1.00 57.59           C  
ATOM    841  O   LYS C  32      10.406 -10.378 -19.081  1.00 57.59           O  
ATOM    842  CG  LYS C  32       9.100  -8.648 -22.562  1.00 57.59           C  
ATOM    843  CD  LYS C  32       8.103  -7.551 -22.910  1.00 57.59           C  
ATOM    844  CE  LYS C  32       8.676  -6.577 -23.931  1.00 57.59           C  
ATOM    845  NZ  LYS C  32       7.714  -5.480 -24.250  1.00 57.59           N  
ATOM    846  N   GLU C  33      11.798 -10.360 -20.700  1.00 56.61           N  
ATOM    847  CA  GLU C  33      12.988  -9.951 -19.960  1.00 56.61           C  
ATOM    848  C   GLU C  33      12.828  -8.544 -19.391  1.00 56.61           C  
ATOM    849  CB  GLU C  33      14.228 -10.018 -20.856  1.00 56.61           C  
ATOM    850  O   GLU C  33      12.606  -7.588 -20.137  1.00 56.61           O  
ATOM    851  CG  GLU C  33      15.445 -10.630 -20.177  1.00 56.61           C  
ATOM    852  CD  GLU C  33      16.652 -10.740 -21.094  1.00 56.61           C  
ATOM    853  OE1 GLU C  33      17.778 -10.410 -20.658  1.00 56.61           O  
ATOM    854  OE2 GLU C  33      16.470 -11.159 -22.259  1.00 56.61           O  
ATOM    855  N   PRO C  34      12.683  -8.544 -18.129  1.00 56.26           N  
ATOM    856  CA  PRO C  34      12.554  -7.199 -17.564  1.00 56.26           C  
ATOM    857  C   PRO C  34      13.824  -6.367 -17.722  1.00 56.26           C  
ATOM    858  CB  PRO C  34      12.256  -7.465 -16.086  1.00 56.26           C  
ATOM    859  O   PRO C  34      13.777  -5.138 -17.632  1.00 56.26           O  
ATOM    860  CG  PRO C  34      12.753  -8.853 -15.840  1.00 56.26           C  
ATOM    861  CD  PRO C  34      12.805  -9.580 -17.153  1.00 56.26           C  
ATOM    862  N   CYS C  35      14.974  -7.025 -17.787  1.00 56.98           N  
ATOM    863  CA  CYS C  35      16.238  -6.301 -17.876  1.00 56.98           C  
ATOM    864  C   CYS C  35      16.614  -6.038 -19.329  1.00 56.98           C  
ATOM    865  CB  CYS C  35      17.354  -7.084 -17.184  1.00 56.98           C  
ATOM    866  O   CYS C  35      16.089  -6.684 -20.237  1.00 56.98           O  
ATOM    867  SG  CYS C  35      17.022  -7.441 -15.445  1.00 56.98           S  
ATOM    868  N   SER C  36      17.356  -4.868 -19.445  1.00 51.95           N  
ATOM    869  CA  SER C  36      17.893  -4.594 -20.774  1.00 51.95           C  
ATOM    870  C   SER C  36      18.618  -5.811 -21.339  1.00 51.95           C  
ATOM    871  CB  SER C  36      18.845  -3.398 -20.732  1.00 51.95           C  
ATOM    872  O   SER C  36      19.092  -6.663 -20.585  1.00 51.95           O  
ATOM    873  OG  SER C  36      18.594  -2.596 -19.591  1.00 51.95           O  
ATOM    874  N   SER C  37      18.660  -6.052 -22.556  1.00 50.31           N  
ATOM    875  CA  SER C  37      19.244  -7.156 -23.312  1.00 50.31           C  
ATOM    876  C   SER C  37      20.713  -7.354 -22.956  1.00 50.31           C  
ATOM    877  CB  SER C  37      19.103  -6.910 -24.815  1.00 50.31           C  
ATOM    878  O   SER C  37      21.465  -6.384 -22.837  1.00 50.31           O  
ATOM    879  OG  SER C  37      18.294  -5.774 -25.065  1.00 50.31           O  
ATOM    880  N   GLY C  38      21.208  -8.568 -22.535  1.00 48.91           N  
ATOM    881  CA  GLY C  38      22.596  -8.950 -22.327  1.00 48.91           C  
ATOM    882  C   GLY C  38      23.021  -8.885 -20.873  1.00 48.91           C  
ATOM    883  O   GLY C  38      24.200  -9.060 -20.557  1.00 48.91           O  
ATOM    884  N   THR C  39      22.245  -8.411 -20.002  1.00 48.20           N  
ATOM    885  CA  THR C  39      22.693  -8.202 -18.630  1.00 48.20           C  
ATOM    886  C   THR C  39      22.218  -9.338 -17.727  1.00 48.20           C  
ATOM    887  CB  THR C  39      22.188  -6.857 -18.076  1.00 48.20           C  
ATOM    888  O   THR C  39      21.117  -9.280 -17.176  1.00 48.20           O  
ATOM    889  CG2 THR C  39      22.822  -6.546 -16.724  1.00 48.20           C  
ATOM    890  OG1 THR C  39      22.519  -5.812 -18.999  1.00 48.20           O  
ATOM    891  N   TYR C  40      22.091 -10.321 -18.278  1.00 46.02           N  
ATOM    892  CA  TYR C  40      21.612 -11.439 -17.473  1.00 46.02           C  
ATOM    893  C   TYR C  40      22.682 -11.903 -16.492  1.00 46.02           C  
ATOM    894  CB  TYR C  40      21.186 -12.604 -18.372  1.00 46.02           C  
ATOM    895  O   TYR C  40      23.788 -12.268 -16.898  1.00 46.02           O  
ATOM    896  CG  TYR C  40      19.917 -12.342 -19.146  1.00 46.02           C  
ATOM    897  CD1 TYR C  40      18.668 -12.528 -18.558  1.00 46.02           C  
ATOM    898  CD2 TYR C  40      19.965 -11.909 -20.467  1.00 46.02           C  
ATOM    899  CE1 TYR C  40      17.496 -12.289 -19.268  1.00 46.02           C  
ATOM    900  CE2 TYR C  40      18.799 -11.667 -21.187  1.00 46.02           C  
ATOM    901  OH  TYR C  40      16.415 -11.622 -21.287  1.00 46.02           O  
ATOM    902  CZ  TYR C  40      17.572 -11.859 -20.580  1.00 46.02           C  
ATOM    903  N   GLU C  41      22.780 -11.146 -15.454  1.00 44.54           N  
ATOM    904  CA  GLU C  41      23.760 -11.755 -14.561  1.00 44.54           C  
ATOM    905  C   GLU C  41      23.238 -13.065 -13.980  1.00 44.54           C  
ATOM    906  CB  GLU C  41      24.132 -10.790 -13.432  1.00 44.54           C  
ATOM    907  O   GLU C  41      23.988 -13.816 -13.352  1.00 44.54           O  
ATOM    908  CG  GLU C  41      25.513 -11.036 -12.842  1.00 44.54           C  
ATOM    909  CD  GLU C  41      26.042  -9.857 -12.042  1.00 44.54           C  
ATOM    910  OE1 GLU C  41      25.754  -9.769 -10.826  1.00 44.54           O  
ATOM    911  OE2 GLU C  41      26.751  -9.013 -12.635  1.00 44.54           O  
ATOM    912  N   GLY C  42      21.936 -13.043 -13.860  1.00 45.28           N  
ATOM    913  CA  GLY C  42      21.498 -14.023 -12.878  1.00 45.28           C  
ATOM    914  C   GLY C  42      21.768 -15.454 -13.303  1.00 45.28           C  
ATOM    915  O   GLY C  42      22.136 -15.707 -14.452  1.00 45.28           O  
ATOM    916  N   ASN C  43      22.122 -16.252 -12.348  1.00 40.75           N  
ATOM    917  CA  ASN C  43      22.197 -17.709 -12.386  1.00 40.75           C  
ATOM    918  C   ASN C  43      20.907 -18.324 -12.920  1.00 40.75           C  
ATOM    919  CB  ASN C  43      22.516 -18.266 -10.997  1.00 40.75           C  
ATOM    920  O   ASN C  43      20.437 -19.338 -12.402  1.00 40.75           O  
ATOM    921  CG  ASN C  43      23.831 -19.019 -10.957  1.00 40.75           C  
ATOM    922  ND2 ASN C  43      24.393 -19.167  -9.763  1.00 40.75           N  
ATOM    923  OD1 ASN C  43      24.338 -19.462 -11.990  1.00 40.75           O  
ATOM    924  N   SER C  44      20.117 -17.466 -13.572  1.00 46.28           N  
ATOM    925  CA  SER C  44      18.876 -18.160 -13.896  1.00 46.28           C  
ATOM    926  C   SER C  44      19.102 -19.228 -14.961  1.00 46.28           C  
ATOM    927  CB  SER C  44      17.815 -17.167 -14.375  1.00 46.28           C  
ATOM    928  O   SER C  44      19.982 -19.086 -15.813  1.00 46.28           O  
ATOM    929  OG  SER C  44      18.287 -16.424 -15.486  1.00 46.28           O  
ATOM    930  N   PRO C  45      18.807 -20.421 -14.519  1.00 44.99           N  
ATOM    931  CA  PRO C  45      18.964 -21.555 -15.434  1.00 44.99           C  
ATOM    932  C   PRO C  45      18.352 -21.293 -16.808  1.00 44.99           C  
ATOM    933  CB  PRO C  45      18.232 -22.691 -14.716  1.00 44.99           C  
ATOM    934  O   PRO C  45      18.441 -22.142 -17.699  1.00 44.99           O  
ATOM    935  CG  PRO C  45      17.394 -22.012 -13.681  1.00 44.99           C  
ATOM    936  CD  PRO C  45      17.878 -20.599 -13.527  1.00 44.99           C  
ATOM    937  N   PHE C  46      17.818 -20.143 -16.891  1.00 50.73           N  
ATOM    938  CA  PHE C  46      17.016 -20.054 -18.106  1.00 50.73           C  
ATOM    939  C   PHE C  46      17.713 -19.194 -19.153  1.00 50.73           C  
ATOM    940  CB  PHE C  46      15.629 -19.482 -17.795  1.00 50.73           C  
ATOM    941  O   PHE C  46      18.316 -18.171 -18.822  1.00 50.73           O  
ATOM    942  CG  PHE C  46      14.779 -20.382 -16.939  1.00 50.73           C  
ATOM    943  CD1 PHE C  46      14.059 -21.426 -17.506  1.00 50.73           C  
ATOM    944  CD2 PHE C  46      14.700 -20.183 -15.567  1.00 50.73           C  
ATOM    945  CE1 PHE C  46      13.271 -22.261 -16.716  1.00 50.73           C  
ATOM    946  CE2 PHE C  46      13.915 -21.013 -14.771  1.00 50.73           C  
ATOM    947  CZ  PHE C  46      13.201 -22.050 -15.348  1.00 50.73           C  
ATOM    948  N   HIS C  47      18.111 -19.828 -20.132  1.00 46.49           N  
ATOM    949  CA  HIS C  47      18.789 -19.192 -21.256  1.00 46.49           C  
ATOM    950  C   HIS C  47      17.835 -18.298 -22.041  1.00 46.49           C  
ATOM    951  CB  HIS C  47      19.400 -20.248 -22.180  1.00 46.49           C  
ATOM    952  O   HIS C  47      16.753 -18.735 -22.437  1.00 46.49           O  
ATOM    953  CG  HIS C  47      20.851 -20.503 -21.923  1.00 46.49           C  
ATOM    954  CD2 HIS C  47      21.907 -19.657 -21.873  1.00 46.49           C  
ATOM    955  ND1 HIS C  47      21.354 -21.763 -21.683  1.00 46.49           N  
ATOM    956  CE1 HIS C  47      22.660 -21.681 -21.495  1.00 46.49           C  
ATOM    957  NE2 HIS C  47      23.021 -20.414 -21.604  1.00 46.49           N  
ATOM    958  N   PRO C  48      18.090 -16.897 -22.000  1.00 47.15           N  
ATOM    959  CA  PRO C  48      17.236 -16.025 -22.809  1.00 47.15           C  
ATOM    960  C   PRO C  48      17.174 -16.453 -24.273  1.00 47.15           C  
ATOM    961  CB  PRO C  48      17.899 -14.653 -22.669  1.00 47.15           C  
ATOM    962  O   PRO C  48      18.157 -16.967 -24.812  1.00 47.15           O  
ATOM    963  CG  PRO C  48      19.264 -14.941 -22.133  1.00 47.15           C  
ATOM    964  CD  PRO C  48      19.290 -16.356 -21.631  1.00 47.15           C  
ATOM    965  N   LEU C  49      15.972 -16.766 -24.769  1.00 48.93           N  
ATOM    966  CA  LEU C  49      15.761 -17.092 -26.175  1.00 48.93           C  
ATOM    967  C   LEU C  49      16.083 -15.896 -27.064  1.00 48.93           C  
ATOM    968  CB  LEU C  49      14.317 -17.544 -26.410  1.00 48.93           C  
ATOM    969  O   LEU C  49      16.434 -14.824 -26.567  1.00 48.93           O  
ATOM    970  CG  LEU C  49      14.103 -19.041 -26.637  1.00 48.93           C  
ATOM    971  CD1 LEU C  49      14.125 -19.787 -25.306  1.00 48.93           C  
ATOM    972  CD2 LEU C  49      12.791 -19.289 -27.373  1.00 48.93           C  
ATOM    973  N   ALA C  50      16.237 -15.914 -28.379  1.00 52.48           N  
ATOM    974  CA  ALA C  50      16.655 -15.000 -29.439  1.00 52.48           C  
ATOM    975  C   ALA C  50      15.858 -13.700 -29.388  1.00 52.48           C  
ATOM    976  CB  ALA C  50      16.499 -15.663 -30.805  1.00 52.48           C  
ATOM    977  O   ALA C  50      16.365 -12.638 -29.759  1.00 52.48           O  
ATOM    978  N   ASP C  51      14.824 -13.480 -28.533  1.00 48.28           N  
ATOM    979  CA  ASP C  51      14.000 -12.275 -28.528  1.00 48.28           C  
ATOM    980  C   ASP C  51      13.769 -11.772 -27.105  1.00 48.28           C  
ATOM    981  CB  ASP C  51      12.659 -12.539 -29.217  1.00 48.28           C  
ATOM    982  O   ASP C  51      12.740 -11.156 -26.818  1.00 48.28           O  
ATOM    983  CG  ASP C  51      12.665 -12.168 -30.689  1.00 48.28           C  
ATOM    984  OD1 ASP C  51      13.290 -11.151 -31.060  1.00 48.28           O  
ATOM    985  OD2 ASP C  51      12.038 -12.899 -31.487  1.00 48.28           O  
ATOM    986  N   ASN C  52      14.811 -11.877 -26.239  1.00 50.90           N  
ATOM    987  CA  ASN C  52      14.715 -11.415 -24.858  1.00 50.90           C  
ATOM    988  C   ASN C  52      13.524 -12.043 -24.139  1.00 50.90           C  
ATOM    989  CB  ASN C  52      14.620  -9.889 -24.809  1.00 50.90           C  
ATOM    990  O   ASN C  52      12.925 -11.420 -23.260  1.00 50.90           O  
ATOM    991  CG  ASN C  52      15.959  -9.213 -25.032  1.00 50.90           C  
ATOM    992  ND2 ASN C  52      15.929  -8.002 -25.574  1.00 50.90           N  
ATOM    993  OD1 ASN C  52      17.012  -9.776 -24.720  1.00 50.90           O  
ATOM    994  N   LYS C  53      12.980 -13.027 -24.752  1.00 53.50           N  
ATOM    995  CA  LYS C  53      11.904 -13.758 -24.090  1.00 53.50           C  
ATOM    996  C   LYS C  53      12.418 -15.057 -23.476  1.00 53.50           C  
ATOM    997  CB  LYS C  53      10.772 -14.056 -25.075  1.00 53.50           C  
ATOM    998  O   LYS C  53      13.299 -15.710 -24.039  1.00 53.50           O  
ATOM    999  CG  LYS C  53      10.036 -12.818 -25.566  1.00 53.50           C  
ATOM   1000  CD  LYS C  53       8.847 -13.186 -26.443  1.00 53.50           C  
ATOM   1001  CE  LYS C  53       8.403 -12.013 -27.306  1.00 53.50           C  
ATOM   1002  NZ  LYS C  53       6.961 -12.116 -27.683  1.00 53.50           N  
ATOM   1003  N   PHE C  54      12.087 -15.218 -22.274  1.00 57.23           N  
ATOM   1004  CA  PHE C  54      12.460 -16.433 -21.559  1.00 57.23           C  
ATOM   1005  C   PHE C  54      11.294 -17.412 -21.510  1.00 57.23           C  
ATOM   1006  CB  PHE C  54      12.925 -16.100 -20.137  1.00 57.23           C  
ATOM   1007  O   PHE C  54      10.164 -17.026 -21.202  1.00 57.23           O  
ATOM   1008  CG  PHE C  54      14.293 -15.475 -20.077  1.00 57.23           C  
ATOM   1009  CD1 PHE C  54      15.434 -16.267 -20.047  1.00 57.23           C  
ATOM   1010  CD2 PHE C  54      14.437 -14.094 -20.051  1.00 57.23           C  
ATOM   1011  CE1 PHE C  54      16.701 -15.691 -19.991  1.00 57.23           C  
ATOM   1012  CE2 PHE C  54      15.700 -13.511 -19.995  1.00 57.23           C  
ATOM   1013  CZ  PHE C  54      16.830 -14.311 -19.964  1.00 57.23           C  
ATOM   1014  N   ALA C  55      11.537 -18.573 -22.187  1.00 55.34           N  
ATOM   1015  CA  ALA C  55      10.513 -19.608 -22.078  1.00 55.34           C  
ATOM   1016  C   ALA C  55      10.717 -20.453 -20.824  1.00 55.34           C  
ATOM   1017  CB  ALA C  55      10.518 -20.495 -23.321  1.00 55.34           C  
ATOM   1018  O   ALA C  55      11.796 -21.014 -20.616  1.00 55.34           O  
ATOM   1019  N   LEU C  56       9.864 -20.214 -19.992  1.00 57.09           N  
ATOM   1020  CA  LEU C  56       9.920 -21.002 -18.766  1.00 57.09           C  
ATOM   1021  C   LEU C  56       8.733 -21.955 -18.677  1.00 57.09           C  
ATOM   1022  CB  LEU C  56       9.946 -20.085 -17.540  1.00 57.09           C  
ATOM   1023  O   LEU C  56       7.641 -21.639 -19.156  1.00 57.09           O  
ATOM   1024  CG  LEU C  56      11.322 -19.800 -16.936  1.00 57.09           C  
ATOM   1025  CD1 LEU C  56      11.579 -18.297 -16.889  1.00 57.09           C  
ATOM   1026  CD2 LEU C  56      11.432 -20.410 -15.543  1.00 57.09           C  
ATOM   1027  N   THR C  57       9.112 -23.121 -18.408  1.00 54.91           N  
ATOM   1028  CA  THR C  57       8.050 -24.080 -18.127  1.00 54.91           C  
ATOM   1029  C   THR C  57       7.332 -23.728 -16.827  1.00 54.91           C  
ATOM   1030  CB  THR C  57       8.601 -25.515 -18.039  1.00 54.91           C  
ATOM   1031  O   THR C  57       7.970 -23.345 -15.844  1.00 54.91           O  
ATOM   1032  CG2 THR C  57       9.162 -25.972 -19.381  1.00 54.91           C  
ATOM   1033  OG1 THR C  57       9.645 -25.560 -17.058  1.00 54.91           O  
ATOM   1034  N   CYS C  58       6.016 -23.642 -17.130  1.00 58.90           N  
ATOM   1035  CA  CYS C  58       5.165 -23.235 -16.018  1.00 58.90           C  
ATOM   1036  C   CYS C  58       5.175 -24.283 -14.911  1.00 58.90           C  
ATOM   1037  CB  CYS C  58       3.732 -23.000 -16.496  1.00 58.90           C  
ATOM   1038  O   CYS C  58       4.550 -25.337 -15.043  1.00 58.90           O  
ATOM   1039  SG  CYS C  58       3.094 -21.356 -16.104  1.00 58.90           S  
ATOM   1040  N   PHE C  59       6.192 -24.085 -14.083  1.00 57.10           N  
ATOM   1041  CA  PHE C  59       6.194 -24.844 -12.838  1.00 57.10           C  
ATOM   1042  C   PHE C  59       6.098 -23.912 -11.635  1.00 57.10           C  
ATOM   1043  CB  PHE C  59       7.456 -25.707 -12.735  1.00 57.10           C  
ATOM   1044  O   PHE C  59       6.538 -22.762 -11.698  1.00 57.10           O  
ATOM   1045  CG  PHE C  59       7.175 -27.177 -12.577  1.00 57.10           C  
ATOM   1046  CD1 PHE C  59       7.047 -27.743 -11.315  1.00 57.10           C  
ATOM   1047  CD2 PHE C  59       7.040 -27.993 -13.693  1.00 57.10           C  
ATOM   1048  CE1 PHE C  59       6.787 -29.103 -11.166  1.00 57.10           C  
ATOM   1049  CE2 PHE C  59       6.781 -29.353 -13.552  1.00 57.10           C  
ATOM   1050  CZ  PHE C  59       6.655 -29.907 -12.288  1.00 57.10           C  
ATOM   1051  N   SER C  60       5.066 -24.182 -10.918  1.00 55.06           N  
ATOM   1052  CA  SER C  60       5.024 -23.340  -9.727  1.00 55.06           C  
ATOM   1053  C   SER C  60       6.428 -23.039  -9.213  1.00 55.06           C  
ATOM   1054  CB  SER C  60       4.202 -24.010  -8.625  1.00 55.06           C  
ATOM   1055  O   SER C  60       7.003 -23.831  -8.462  1.00 55.06           O  
ATOM   1056  OG  SER C  60       4.853 -25.175  -8.148  1.00 55.06           O  
ATOM   1057  N   THR C  61       7.167 -22.070  -9.994  1.00 56.63           N  
ATOM   1058  CA  THR C  61       8.526 -21.705  -9.611  1.00 56.63           C  
ATOM   1059  C   THR C  61       8.660 -20.191  -9.469  1.00 56.63           C  
ATOM   1060  CB  THR C  61       9.552 -22.219 -10.638  1.00 56.63           C  
ATOM   1061  O   THR C  61       7.880 -19.436 -10.054  1.00 56.63           O  
ATOM   1062  CG2 THR C  61       9.582 -23.744 -10.669  1.00 56.63           C  
ATOM   1063  OG1 THR C  61       9.202 -21.732 -11.940  1.00 56.63           O  
ATOM   1064  N   GLN C  62       9.377 -19.826  -8.427  1.00 55.59           N  
ATOM   1065  CA  GLN C  62       9.702 -18.417  -8.231  1.00 55.59           C  
ATOM   1066  C   GLN C  62      11.146 -18.125  -8.629  1.00 55.59           C  
ATOM   1067  CB  GLN C  62       9.465 -18.008  -6.777  1.00 55.59           C  
ATOM   1068  O   GLN C  62      12.053 -18.893  -8.299  1.00 55.59           O  
ATOM   1069  CG  GLN C  62       8.002 -18.052  -6.356  1.00 55.59           C  
ATOM   1070  CD  GLN C  62       7.805 -17.741  -4.884  1.00 55.59           C  
ATOM   1071  NE2 GLN C  62       6.549 -17.655  -4.459  1.00 55.59           N  
ATOM   1072  OE1 GLN C  62       8.774 -17.581  -4.135  1.00 55.59           O  
ATOM   1073  N   PHE C  63      11.349 -17.149  -9.585  1.00 59.68           N  
ATOM   1074  CA  PHE C  63      12.695 -16.750  -9.977  1.00 59.68           C  
ATOM   1075  C   PHE C  63      12.834 -15.233  -9.969  1.00 59.68           C  
ATOM   1076  CB  PHE C  63      13.038 -17.301 -11.365  1.00 59.68           C  
ATOM   1077  O   PHE C  63      11.845 -14.513 -10.119  1.00 59.68           O  
ATOM   1078  CG  PHE C  63      12.038 -16.932 -12.428  1.00 59.68           C  
ATOM   1079  CD1 PHE C  63      10.915 -17.720 -12.649  1.00 59.68           C  
ATOM   1080  CD2 PHE C  63      12.221 -15.797 -13.207  1.00 59.68           C  
ATOM   1081  CE1 PHE C  63       9.988 -17.382 -13.632  1.00 59.68           C  
ATOM   1082  CE2 PHE C  63      11.299 -15.452 -14.191  1.00 59.68           C  
ATOM   1083  CZ  PHE C  63      10.184 -16.247 -14.402  1.00 59.68           C  
ATOM   1084  N   ALA C  64      14.012 -14.823  -9.612  1.00 58.37           N  
ATOM   1085  CA  ALA C  64      14.283 -13.388  -9.572  1.00 58.37           C  
ATOM   1086  C   ALA C  64      15.428 -13.020 -10.510  1.00 58.37           C  
ATOM   1087  CB  ALA C  64      14.604 -12.947  -8.146  1.00 58.37           C  
ATOM   1088  O   ALA C  64      16.371 -13.796 -10.683  1.00 58.37           O  
ATOM   1089  N   PHE C  65      15.201 -11.867 -11.280  1.00 58.90           N  
ATOM   1090  CA  PHE C  65      16.241 -11.334 -12.153  1.00 58.90           C  
ATOM   1091  C   PHE C  65      16.808 -10.037 -11.591  1.00 58.90           C  
ATOM   1092  CB  PHE C  65      15.692 -11.100 -13.564  1.00 58.90           C  
ATOM   1093  O   PHE C  65      16.057  -9.120 -11.252  1.00 58.90           O  
ATOM   1094  CG  PHE C  65      15.730 -12.322 -14.441  1.00 58.90           C  
ATOM   1095  CD1 PHE C  65      16.859 -12.619 -15.195  1.00 58.90           C  
ATOM   1096  CD2 PHE C  65      14.635 -13.174 -14.512  1.00 58.90           C  
ATOM   1097  CE1 PHE C  65      16.897 -13.749 -16.008  1.00 58.90           C  
ATOM   1098  CE2 PHE C  65      14.666 -14.306 -15.322  1.00 58.90           C  
ATOM   1099  CZ  PHE C  65      15.797 -14.591 -16.070  1.00 58.90           C  
ATOM   1100  N   ALA C  66      18.032 -10.020 -11.313  1.00 59.19           N  
ATOM   1101  CA  ALA C  66      18.682  -8.784 -10.884  1.00 59.19           C  
ATOM   1102  C   ALA C  66      19.236  -8.013 -12.079  1.00 59.19           C  
ATOM   1103  CB  ALA C  66      19.797  -9.087  -9.887  1.00 59.19           C  
ATOM   1104  O   ALA C  66      20.142  -8.489 -12.766  1.00 59.19           O  
ATOM   1105  N   CYS C  67      18.499  -6.933 -12.388  1.00 59.37           N  
ATOM   1106  CA  CYS C  67      18.933  -6.110 -13.511  1.00 59.37           C  
ATOM   1107  C   CYS C  67      20.080  -5.193 -13.105  1.00 59.37           C  
ATOM   1108  CB  CYS C  67      17.769  -5.278 -14.048  1.00 59.37           C  
ATOM   1109  O   CYS C  67      20.283  -4.935 -11.917  1.00 59.37           O  
ATOM   1110  SG  CYS C  67      16.440  -6.265 -14.770  1.00 59.37           S  
ATOM   1111  N   PRO C  68      20.947  -4.822 -14.074  1.00 58.49           N  
ATOM   1112  CA  PRO C  68      22.037  -3.888 -13.782  1.00 58.49           C  
ATOM   1113  C   PRO C  68      21.544  -2.574 -13.182  1.00 58.49           C  
ATOM   1114  CB  PRO C  68      22.680  -3.656 -15.152  1.00 58.49           C  
ATOM   1115  O   PRO C  68      22.336  -1.808 -12.628  1.00 58.49           O  
ATOM   1116  CG  PRO C  68      21.757  -4.318 -16.124  1.00 58.49           C  
ATOM   1117  CD  PRO C  68      20.697  -5.050 -15.352  1.00 58.49           C  
ATOM   1118  N   ASP C  69      20.434  -2.165 -13.307  1.00 56.18           N  
ATOM   1119  CA  ASP C  69      19.822  -0.924 -12.842  1.00 56.18           C  
ATOM   1120  C   ASP C  69      19.496  -0.997 -11.352  1.00 56.18           C  
ATOM   1121  CB  ASP C  69      18.555  -0.617 -13.644  1.00 56.18           C  
ATOM   1122  O   ASP C  69      19.132   0.010 -10.741  1.00 56.18           O  
ATOM   1123  CG  ASP C  69      18.817  -0.464 -15.132  1.00 56.18           C  
ATOM   1124  OD1 ASP C  69      19.859   0.114 -15.511  1.00 56.18           O  
ATOM   1125  OD2 ASP C  69      17.973  -0.922 -15.932  1.00 56.18           O  
ATOM   1126  N   GLY C  70      19.812  -2.127 -10.835  1.00 59.02           N  
ATOM   1127  CA  GLY C  70      19.617  -2.263  -9.400  1.00 59.02           C  
ATOM   1128  C   GLY C  70      18.223  -2.734  -9.029  1.00 59.02           C  
ATOM   1129  O   GLY C  70      17.952  -3.030  -7.864  1.00 59.02           O  
ATOM   1130  N   VAL C  71      17.342  -2.869  -9.994  1.00 60.71           N  
ATOM   1131  CA  VAL C  71      15.979  -3.279  -9.673  1.00 60.71           C  
ATOM   1132  C   VAL C  71      15.860  -4.798  -9.772  1.00 60.71           C  
ATOM   1133  CB  VAL C  71      14.948  -2.601 -10.603  1.00 60.71           C  
ATOM   1134  O   VAL C  71      16.342  -5.403 -10.732  1.00 60.71           O  
ATOM   1135  CG1 VAL C  71      13.524  -2.921 -10.154  1.00 60.71           C  
ATOM   1136  CG2 VAL C  71      15.174  -1.091 -10.638  1.00 60.71           C  
ATOM   1137  N   LYS C  72      15.325  -5.335  -8.708  1.00 61.13           N  
ATOM   1138  CA  LYS C  72      15.116  -6.779  -8.669  1.00 61.13           C  
ATOM   1139  C   LYS C  72      13.694  -7.140  -9.090  1.00 61.13           C  
ATOM   1140  CB  LYS C  72      15.403  -7.326  -7.270  1.00 61.13           C  
ATOM   1141  O   LYS C  72      12.725  -6.630  -8.523  1.00 61.13           O  
ATOM   1142  CG  LYS C  72      16.034  -8.710  -7.264  1.00 61.13           C  
ATOM   1143  CD  LYS C  72      16.330  -9.183  -5.846  1.00 61.13           C  
ATOM   1144  CE  LYS C  72      16.855 -10.613  -5.831  1.00 61.13           C  
ATOM   1145  NZ  LYS C  72      16.905 -11.170  -4.447  1.00 61.13           N  
ATOM   1146  N   HIS C  73      13.635  -7.832 -10.193  1.00 62.05           N  
ATOM   1147  CA  HIS C  73      12.331  -8.295 -10.654  1.00 62.05           C  
ATOM   1148  C   HIS C  73      12.094  -9.750 -10.266  1.00 62.05           C  
ATOM   1149  CB  HIS C  73      12.208  -8.130 -12.170  1.00 62.05           C  
ATOM   1150  O   HIS C  73      12.855 -10.635 -10.662  1.00 62.05           O  
ATOM   1151  CG  HIS C  73      12.133  -6.703 -12.614  1.00 62.05           C  
ATOM   1152  CD2 HIS C  73      12.722  -6.063 -13.651  1.00 62.05           C  
ATOM   1153  ND1 HIS C  73      11.378  -5.758 -11.954  1.00 62.05           N  
ATOM   1154  CE1 HIS C  73      11.506  -4.594 -12.569  1.00 62.05           C  
ATOM   1155  NE2 HIS C  73      12.316  -4.752 -13.602  1.00 62.05           N  
ATOM   1156  N   VAL C  74      11.138  -9.911  -9.374  1.00 59.57           N  
ATOM   1157  CA  VAL C  74      10.825 -11.259  -8.913  1.00 59.57           C  
ATOM   1158  C   VAL C  74       9.607 -11.792  -9.665  1.00 59.57           C  
ATOM   1159  CB  VAL C  74      10.567 -11.292  -7.390  1.00 59.57           C  
ATOM   1160  O   VAL C  74       8.559 -11.144  -9.702  1.00 59.57           O  
ATOM   1161  CG1 VAL C  74      10.245 -12.712  -6.927  1.00 59.57           C  
ATOM   1162  CG2 VAL C  74      11.774 -10.741  -6.633  1.00 59.57           C  
ATOM   1163  N   TYR C  75       9.882 -12.901 -10.350  1.00 58.44           N  
ATOM   1164  CA  TYR C  75       8.791 -13.540 -11.077  1.00 58.44           C  
ATOM   1165  C   TYR C  75       8.280 -14.764 -10.327  1.00 58.44           C  
ATOM   1166  CB  TYR C  75       9.244 -13.942 -12.484  1.00 58.44           C  
ATOM   1167  O   TYR C  75       9.068 -15.600  -9.880  1.00 58.44           O  
ATOM   1168  CG  TYR C  75       9.069 -12.850 -13.512  1.00 58.44           C  
ATOM   1169  CD1 TYR C  75       7.890 -12.739 -14.245  1.00 58.44           C  
ATOM   1170  CD2 TYR C  75      10.083 -11.930 -13.753  1.00 58.44           C  
ATOM   1171  CE1 TYR C  75       7.726 -11.736 -15.195  1.00 58.44           C  
ATOM   1172  CE2 TYR C  75       9.930 -10.923 -14.701  1.00 58.44           C  
ATOM   1173  OH  TYR C  75       8.592  -9.839 -16.354  1.00 58.44           O  
ATOM   1174  CZ  TYR C  75       8.749 -10.834 -15.415  1.00 58.44           C  
ATOM   1175  N   GLN C  76       6.970 -14.797 -10.027  1.00 56.90           N  
ATOM   1176  CA  GLN C  76       6.345 -15.958  -9.402  1.00 56.90           C  
ATOM   1177  C   GLN C  76       5.371 -16.640 -10.358  1.00 56.90           C  
ATOM   1178  CB  GLN C  76       5.622 -15.551  -8.117  1.00 56.90           C  
ATOM   1179  O   GLN C  76       4.382 -16.037 -10.780  1.00 56.90           O  
ATOM   1180  CG  GLN C  76       5.635 -16.625  -7.038  1.00 56.90           C  
ATOM   1181  CD  GLN C  76       5.042 -16.146  -5.726  1.00 56.90           C  
ATOM   1182  NE2 GLN C  76       5.237 -16.926  -4.667  1.00 56.90           N  
ATOM   1183  OE1 GLN C  76       4.414 -15.084  -5.664  1.00 56.90           O  
ATOM   1184  N   LEU C  77       5.842 -17.796 -10.789  1.00 53.86           N  
ATOM   1185  CA  LEU C  77       4.984 -18.565 -11.683  1.00 53.86           C  
ATOM   1186  C   LEU C  77       4.181 -19.603 -10.906  1.00 53.86           C  
ATOM   1187  CB  LEU C  77       5.818 -19.254 -12.766  1.00 53.86           C  
ATOM   1188  O   LEU C  77       4.737 -20.338 -10.086  1.00 53.86           O  
ATOM   1189  CG  LEU C  77       6.255 -18.381 -13.944  1.00 53.86           C  
ATOM   1190  CD1 LEU C  77       7.727 -18.619 -14.263  1.00 53.86           C  
ATOM   1191  CD2 LEU C  77       5.386 -18.658 -15.166  1.00 53.86           C  
ATOM   1192  N   ARG C  78       2.871 -19.541 -10.990  1.00 56.57           N  
ATOM   1193  CA  ARG C  78       2.007 -20.540 -10.370  1.00 56.57           C  
ATOM   1194  C   ARG C  78       1.347 -21.422 -11.424  1.00 56.57           C  
ATOM   1195  CB  ARG C  78       0.939 -19.867  -9.506  1.00 56.57           C  
ATOM   1196  O   ARG C  78       0.644 -20.924 -12.306  1.00 56.57           O  
ATOM   1197  CG  ARG C  78       0.161 -20.832  -8.626  1.00 56.57           C  
ATOM   1198  CD  ARG C  78      -0.898 -20.114  -7.800  1.00 56.57           C  
ATOM   1199  NE  ARG C  78      -0.563 -20.113  -6.379  1.00 56.57           N  
ATOM   1200  NH1 ARG C  78      -2.521 -19.087  -5.708  1.00 56.57           N  
ATOM   1201  NH2 ARG C  78      -0.940 -19.675  -4.156  1.00 56.57           N  
ATOM   1202  CZ  ARG C  78      -1.342 -19.625  -5.417  1.00 56.57           C  
ATOM   1203  N   ALA C  79       1.724 -22.658 -11.347  1.00 53.57           N  
ATOM   1204  CA  ALA C  79       1.160 -23.623 -12.288  1.00 53.57           C  
ATOM   1205  C   ALA C  79      -0.268 -23.996 -11.900  1.00 53.57           C  
ATOM   1206  CB  ALA C  79       2.034 -24.873 -12.356  1.00 53.57           C  
ATOM   1207  O   ALA C  79      -0.526 -24.388 -10.759  1.00 53.57           O  
ATOM   1208  N   ARG C  80      -1.262 -23.458 -12.566  1.00 47.49           N  
ATOM   1209  CA  ARG C  80      -2.649 -23.835 -12.313  1.00 47.49           C  
ATOM   1210  C   ARG C  80      -3.025 -25.091 -13.091  1.00 47.49           C  
ATOM   1211  CB  ARG C  80      -3.594 -22.689 -12.679  1.00 47.49           C  
ATOM   1212  O   ARG C  80      -2.585 -25.278 -14.228  1.00 47.49           O  
ATOM   1213  CG  ARG C  80      -4.932 -22.739 -11.959  1.00 47.49           C  
ATOM   1214  CD  ARG C  80      -5.796 -21.531 -12.289  1.00 47.49           C  
ATOM   1215  NE  ARG C  80      -6.772 -21.262 -11.237  1.00 47.49           N  
ATOM   1216  NH1 ARG C  80      -7.908 -19.634 -12.420  1.00 47.49           N  
ATOM   1217  NH2 ARG C  80      -8.585 -20.204 -10.305  1.00 47.49           N  
ATOM   1218  CZ  ARG C  80      -7.753 -20.368 -11.323  1.00 47.49           C  
ATOM   1219  N   SER C  81      -3.556 -26.009 -12.414  1.00 44.72           N  
ATOM   1220  CA  SER C  81      -4.205 -27.081 -13.162  1.00 44.72           C  
ATOM   1221  C   SER C  81      -5.311 -26.538 -14.060  1.00 44.72           C  
ATOM   1222  CB  SER C  81      -4.779 -28.129 -12.208  1.00 44.72           C  
ATOM   1223  O   SER C  81      -5.921 -25.512 -13.751  1.00 44.72           O  
ATOM   1224  OG  SER C  81      -5.882 -27.605 -11.489  1.00 44.72           O  
ATOM   1225  N   VAL C  82      -5.419 -26.796 -15.372  1.00 45.32           N  
ATOM   1226  CA  VAL C  82      -6.148 -26.191 -16.482  1.00 45.32           C  
ATOM   1227  C   VAL C  82      -7.591 -25.916 -16.064  1.00 45.32           C  
ATOM   1228  CB  VAL C  82      -6.119 -27.092 -17.737  1.00 45.32           C  
ATOM   1229  O   VAL C  82      -8.425 -26.824 -16.055  1.00 45.32           O  
ATOM   1230  CG1 VAL C  82      -6.694 -26.353 -18.944  1.00 45.32           C  
ATOM   1231  CG2 VAL C  82      -4.694 -27.562 -18.023  1.00 45.32           C  
ATOM   1232  N   SER C  83      -8.248 -25.696 -14.999  1.00 35.52           N  
ATOM   1233  CA  SER C  83      -9.552 -25.295 -15.517  1.00 35.52           C  
ATOM   1234  C   SER C  83      -9.452 -24.006 -16.325  1.00 35.52           C  
ATOM   1235  CB  SER C  83     -10.551 -25.114 -14.374  1.00 35.52           C  
ATOM   1236  O   SER C  83      -8.580 -23.172 -16.070  1.00 35.52           O  
ATOM   1237  OG  SER C  83      -9.919 -24.547 -13.238  1.00 35.52           O  
ATOM   1238  N   PRO C  84     -10.037 -23.876 -17.612  1.00 31.31           N  
ATOM   1239  CA  PRO C  84      -9.927 -22.765 -18.560  1.00 31.31           C  
ATOM   1240  C   PRO C  84      -9.757 -21.414 -17.869  1.00 31.31           C  
ATOM   1241  CB  PRO C  84     -11.251 -22.823 -19.327  1.00 31.31           C  
ATOM   1242  O   PRO C  84      -9.866 -21.326 -16.644  1.00 31.31           O  
ATOM   1243  CG  PRO C  84     -12.138 -23.691 -18.493  1.00 31.31           C  
ATOM   1244  CD  PRO C  84     -11.300 -24.355 -17.438  1.00 31.31           C  
ATOM   1245  N   LYS C  85     -10.456 -20.352 -18.316  1.00 33.69           N  
ATOM   1246  CA  LYS C  85     -10.260 -18.962 -18.720  1.00 33.69           C  
ATOM   1247  C   LYS C  85     -10.018 -18.067 -17.508  1.00 33.69           C  
ATOM   1248  CB  LYS C  85     -11.467 -18.457 -19.512  1.00 33.69           C  
ATOM   1249  O   LYS C  85     -10.005 -16.840 -17.629  1.00 33.69           O  
ATOM   1250  CG  LYS C  85     -11.298 -18.549 -21.021  1.00 33.69           C  
ATOM   1251  CD  LYS C  85     -12.534 -18.041 -21.754  1.00 33.69           C  
ATOM   1252  CE  LYS C  85     -12.410 -18.230 -23.259  1.00 33.69           C  
ATOM   1253  NZ  LYS C  85     -13.477 -17.493 -24.000  1.00 33.69           N  
ATOM   1254  N   LEU C  86     -10.359 -18.430 -16.251  1.00 25.93           N  
ATOM   1255  CA  LEU C  86     -10.747 -17.085 -15.841  1.00 25.93           C  
ATOM   1256  C   LEU C  86      -9.536 -16.159 -15.798  1.00 25.93           C  
ATOM   1257  CB  LEU C  86     -11.427 -17.118 -14.470  1.00 25.93           C  
ATOM   1258  O   LEU C  86      -8.531 -16.473 -15.156  1.00 25.93           O  
ATOM   1259  CG  LEU C  86     -12.534 -16.087 -14.238  1.00 25.93           C  
ATOM   1260  CD1 LEU C  86     -13.802 -16.495 -14.980  1.00 25.93           C  
ATOM   1261  CD2 LEU C  86     -12.809 -15.925 -12.747  1.00 25.93           C  
ATOM   1262  N   PHE C  87      -9.241 -15.347 -16.845  1.00 28.68           N  
ATOM   1263  CA  PHE C  87      -8.336 -14.236 -17.116  1.00 28.68           C  
ATOM   1264  C   PHE C  87      -8.157 -13.368 -15.876  1.00 28.68           C  
ATOM   1265  CB  PHE C  87      -8.858 -13.388 -18.280  1.00 28.68           C  
ATOM   1266  O   PHE C  87      -9.067 -12.631 -15.492  1.00 28.68           O  
ATOM   1267  CG  PHE C  87      -7.775 -12.687 -19.055  1.00 28.68           C  
ATOM   1268  CD1 PHE C  87      -7.526 -11.334 -18.861  1.00 28.68           C  
ATOM   1269  CD2 PHE C  87      -7.004 -13.383 -19.977  1.00 28.68           C  
ATOM   1270  CE1 PHE C  87      -6.524 -10.684 -19.577  1.00 28.68           C  
ATOM   1271  CE2 PHE C  87      -6.001 -12.740 -20.696  1.00 28.68           C  
ATOM   1272  CZ  PHE C  87      -5.763 -11.390 -20.495  1.00 28.68           C  
ATOM   1273  N   ILE C  88      -7.716 -14.053 -14.807  1.00 29.76           N  
ATOM   1274  CA  ILE C  88      -7.713 -13.052 -13.746  1.00 29.76           C  
ATOM   1275  C   ILE C  88      -6.782 -11.903 -14.124  1.00 29.76           C  
ATOM   1276  CB  ILE C  88      -7.287 -13.664 -12.393  1.00 29.76           C  
ATOM   1277  O   ILE C  88      -5.602 -12.119 -14.409  1.00 29.76           O  
ATOM   1278  CG1 ILE C  88      -8.185 -14.854 -12.038  1.00 29.76           C  
ATOM   1279  CG2 ILE C  88      -7.319 -12.605 -11.287  1.00 29.76           C  
ATOM   1280  CD1 ILE C  88      -7.522 -15.883 -11.133  1.00 29.76           C  
ATOM   1281  N   ARG C  89      -7.259 -10.913 -14.702  1.00 27.79           N  
ATOM   1282  CA  ARG C  89      -6.679  -9.589 -14.903  1.00 27.79           C  
ATOM   1283  C   ARG C  89      -5.835  -9.173 -13.702  1.00 27.79           C  
ATOM   1284  CB  ARG C  89      -7.777  -8.553 -15.155  1.00 27.79           C  
ATOM   1285  O   ARG C  89      -6.316  -9.179 -12.567  1.00 27.79           O  
ATOM   1286  CG  ARG C  89      -8.241  -8.487 -16.601  1.00 27.79           C  
ATOM   1287  CD  ARG C  89      -9.233  -7.354 -16.825  1.00 27.79           C  
ATOM   1288  NE  ARG C  89      -9.320  -6.985 -18.235  1.00 27.79           N  
ATOM   1289  NH1 ARG C  89     -10.291  -4.924 -17.848  1.00 27.79           N  
ATOM   1290  NH2 ARG C  89      -9.853  -5.605 -19.992  1.00 27.79           N  
ATOM   1291  CZ  ARG C  89      -9.821  -5.839 -18.688  1.00 27.79           C  
ATOM   1292  N   GLN C  90      -4.621  -9.513 -13.764  1.00 28.30           N  
ATOM   1293  CA  GLN C  90      -3.746  -8.952 -12.740  1.00 28.30           C  
ATOM   1294  C   GLN C  90      -4.033  -7.468 -12.525  1.00 28.30           C  
ATOM   1295  CB  GLN C  90      -2.278  -9.153 -13.118  1.00 28.30           C  
ATOM   1296  O   GLN C  90      -3.984  -6.678 -13.469  1.00 28.30           O  
ATOM   1297  CG  GLN C  90      -1.454  -9.842 -12.038  1.00 28.30           C  
ATOM   1298  CD  GLN C  90      -0.052 -10.190 -12.502  1.00 28.30           C  
ATOM   1299  NE2 GLN C  90       0.931  -9.421 -12.049  1.00 28.30           N  
ATOM   1300  OE1 GLN C  90       0.145 -11.145 -13.261  1.00 28.30           O  
ATOM   1301  N   GLU C  91      -4.841  -7.132 -11.683  1.00 29.08           N  
ATOM   1302  CA  GLU C  91      -5.029  -5.746 -11.264  1.00 29.08           C  
ATOM   1303  C   GLU C  91      -3.690  -5.061 -11.008  1.00 29.08           C  
ATOM   1304  CB  GLU C  91      -5.904  -5.677 -10.010  1.00 29.08           C  
ATOM   1305  O   GLU C  91      -2.812  -5.628 -10.354  1.00 29.08           O  
ATOM   1306  CG  GLU C  91      -6.554  -4.319  -9.788  1.00 29.08           C  
ATOM   1307  CD  GLU C  91      -7.473  -4.284  -8.578  1.00 29.08           C  
ATOM   1308  OE1 GLU C  91      -7.039  -3.821  -7.499  1.00 29.08           O  
ATOM   1309  OE2 GLU C  91      -8.637  -4.725  -8.709  1.00 29.08           O  
ATOM   1310  N   GLU C  92      -3.143  -4.316 -11.945  1.00 30.57           N  
ATOM   1311  CA  GLU C  92      -2.159  -3.248 -11.792  1.00 30.57           C  
ATOM   1312  C   GLU C  92      -2.217  -2.641 -10.393  1.00 30.57           C  
ATOM   1313  CB  GLU C  92      -2.378  -2.160 -12.847  1.00 30.57           C  
ATOM   1314  O   GLU C  92      -3.222  -2.038 -10.013  1.00 30.57           O  
ATOM   1315  CG  GLU C  92      -1.214  -1.189 -12.979  1.00 30.57           C  
ATOM   1316  CD  GLU C  92      -1.436  -0.128 -14.045  1.00 30.57           C  
ATOM   1317  OE1 GLU C  92      -1.547   1.069 -13.696  1.00 30.57           O  
ATOM   1318  OE2 GLU C  92      -1.502  -0.497 -15.239  1.00 30.57           O  
ATOM   1319  N   VAL C  93      -1.860  -3.354  -9.474  1.00 33.69           N  
ATOM   1320  CA  VAL C  93      -1.734  -2.595  -8.235  1.00 33.69           C  
ATOM   1321  C   VAL C  93      -0.981  -1.293  -8.499  1.00 33.69           C  
ATOM   1322  CB  VAL C  93      -1.016  -3.413  -7.138  1.00 33.69           C  
ATOM   1323  O   VAL C  93       0.209  -1.312  -8.824  1.00 33.69           O  
ATOM   1324  CG1 VAL C  93      -0.880  -2.594  -5.855  1.00 33.69           C  
ATOM   1325  CG2 VAL C  93      -1.766  -4.715  -6.868  1.00 33.69           C  
ATOM   1326  N   GLN C  94      -1.266  -0.480  -9.496  1.00 29.81           N  
ATOM   1327  CA  GLN C  94      -0.760   0.870  -9.716  1.00 29.81           C  
ATOM   1328  C   GLN C  94      -0.477   1.574  -8.392  1.00 29.81           C  
ATOM   1329  CB  GLN C  94      -1.752   1.688 -10.544  1.00 29.81           C  
ATOM   1330  O   GLN C  94      -1.112   1.277  -7.377  1.00 29.81           O  
ATOM   1331  CG  GLN C  94      -1.092   2.672 -11.500  1.00 29.81           C  
ATOM   1332  CD  GLN C  94      -1.980   3.034 -12.676  1.00 29.81           C  
ATOM   1333  NE2 GLN C  94      -1.394   3.659 -13.692  1.00 29.81           N  
ATOM   1334  OE1 GLN C  94      -3.183   2.754 -12.671  1.00 29.81           O  
ATOM   1335  N   GLU C  95       0.594   2.498  -8.409  1.00 35.72           N  
ATOM   1336  CA  GLU C  95       1.293   3.496  -7.606  1.00 35.72           C  
ATOM   1337  C   GLU C  95       0.318   4.515  -7.021  1.00 35.72           C  
ATOM   1338  CB  GLU C  95       2.360   4.208  -8.441  1.00 35.72           C  
ATOM   1339  O   GLU C  95       0.227   5.644  -7.508  1.00 35.72           O  
ATOM   1340  CG  GLU C  95       3.737   3.567  -8.355  1.00 35.72           C  
ATOM   1341  CD  GLU C  95       4.872   4.543  -8.625  1.00 35.72           C  
ATOM   1342  OE1 GLU C  95       5.880   4.521  -7.883  1.00 35.72           O  
ATOM   1343  OE2 GLU C  95       4.750   5.336  -9.585  1.00 35.72           O  
ATOM   1344  N   LEU C  96      -0.864   4.180  -7.093  1.00 34.67           N  
ATOM   1345  CA  LEU C  96      -1.845   5.202  -6.745  1.00 34.67           C  
ATOM   1346  C   LEU C  96      -1.588   5.748  -5.345  1.00 34.67           C  
ATOM   1347  CB  LEU C  96      -3.264   4.635  -6.833  1.00 34.67           C  
ATOM   1348  O   LEU C  96      -2.191   6.746  -4.942  1.00 34.67           O  
ATOM   1349  CG  LEU C  96      -4.402   5.658  -6.867  1.00 34.67           C  
ATOM   1350  CD1 LEU C  96      -4.366   6.446  -8.172  1.00 34.67           C  
ATOM   1351  CD2 LEU C  96      -5.749   4.965  -6.691  1.00 34.67           C  
ATOM   1352  N   TYR C  97      -0.729   5.025  -4.677  1.00 44.66           N  
ATOM   1353  CA  TYR C  97      -0.762   5.391  -3.265  1.00 44.66           C  
ATOM   1354  C   TYR C  97      -0.114   6.752  -3.039  1.00 44.66           C  
ATOM   1355  CB  TYR C  97      -0.054   4.329  -2.418  1.00 44.66           C  
ATOM   1356  O   TYR C  97      -0.399   7.425  -2.046  1.00 44.66           O  
ATOM   1357  CG  TYR C  97      -0.956   3.199  -1.984  1.00 44.66           C  
ATOM   1358  CD1 TYR C  97      -1.720   3.299  -0.823  1.00 44.66           C  
ATOM   1359  CD2 TYR C  97      -1.046   2.030  -2.731  1.00 44.66           C  
ATOM   1360  CE1 TYR C  97      -2.552   2.260  -0.418  1.00 44.66           C  
ATOM   1361  CE2 TYR C  97      -1.873   0.985  -2.335  1.00 44.66           C  
ATOM   1362  OH  TYR C  97      -3.443   0.077  -0.782  1.00 44.66           O  
ATOM   1363  CZ  TYR C  97      -2.622   1.109  -1.179  1.00 44.66           C  
ATOM   1364  N   SER C  98       0.877   7.079  -3.986  1.00 48.72           N  
ATOM   1365  CA  SER C  98       1.753   8.177  -3.592  1.00 48.72           C  
ATOM   1366  C   SER C  98       1.005   9.505  -3.583  1.00 48.72           C  
ATOM   1367  CB  SER C  98       2.957   8.266  -4.531  1.00 48.72           C  
ATOM   1368  O   SER C  98       1.069  10.254  -2.605  1.00 48.72           O  
ATOM   1369  OG  SER C  98       3.628   9.504  -4.372  1.00 48.72           O  
ATOM   1370  N   PRO C  99       0.421   9.912  -4.715  1.00 46.27           N  
ATOM   1371  CA  PRO C  99      -0.212  11.231  -4.642  1.00 46.27           C  
ATOM   1372  C   PRO C  99      -1.405  11.262  -3.690  1.00 46.27           C  
ATOM   1373  CB  PRO C  99      -0.657  11.489  -6.084  1.00 46.27           C  
ATOM   1374  O   PRO C  99      -1.671  12.289  -3.060  1.00 46.27           O  
ATOM   1375  CG  PRO C  99      -0.655  10.141  -6.731  1.00 46.27           C  
ATOM   1376  CD  PRO C  99       0.225   9.228  -5.927  1.00 46.27           C  
ATOM   1377  N   ILE C 100      -2.062  10.190  -3.559  1.00 48.97           N  
ATOM   1378  CA  ILE C 100      -3.226  10.144  -2.680  1.00 48.97           C  
ATOM   1379  C   ILE C 100      -2.783  10.316  -1.229  1.00 48.97           C  
ATOM   1380  CB  ILE C 100      -4.009   8.823  -2.848  1.00 48.97           C  
ATOM   1381  O   ILE C 100      -3.429  11.028  -0.457  1.00 48.97           O  
ATOM   1382  CG1 ILE C 100      -4.519   8.684  -4.287  1.00 48.97           C  
ATOM   1383  CG2 ILE C 100      -5.167   8.751  -1.848  1.00 48.97           C  
ATOM   1384  CD1 ILE C 100      -4.928   7.267  -4.665  1.00 48.97           C  
ATOM   1385  N   PHE C 101      -1.756   9.735  -0.955  1.00 50.34           N  
ATOM   1386  CA  PHE C 101      -1.233   9.928   0.393  1.00 50.34           C  
ATOM   1387  C   PHE C 101      -0.865  11.389   0.626  1.00 50.34           C  
ATOM   1388  CB  PHE C 101      -0.012   9.035   0.631  1.00 50.34           C  
ATOM   1389  O   PHE C 101      -1.124  11.936   1.700  1.00 50.34           O  
ATOM   1390  CG  PHE C 101      -0.050   8.291   1.938  1.00 50.34           C  
ATOM   1391  CD1 PHE C 101       0.538   8.828   3.077  1.00 50.34           C  
ATOM   1392  CD2 PHE C 101      -0.674   7.053   2.028  1.00 50.34           C  
ATOM   1393  CE1 PHE C 101       0.505   8.141   4.288  1.00 50.34           C  
ATOM   1394  CE2 PHE C 101      -0.712   6.361   3.236  1.00 50.34           C  
ATOM   1395  CZ  PHE C 101      -0.121   6.907   4.364  1.00 50.34           C  
ATOM   1396  N   LEU C 102      -0.257  12.020  -0.358  1.00 50.74           N  
ATOM   1397  CA  LEU C 102       0.097  13.431  -0.248  1.00 50.74           C  
ATOM   1398  C   LEU C 102      -1.153  14.298  -0.138  1.00 50.74           C  
ATOM   1399  CB  LEU C 102       0.933  13.870  -1.453  1.00 50.74           C  
ATOM   1400  O   LEU C 102      -1.184  15.253   0.641  1.00 50.74           O  
ATOM   1401  CG  LEU C 102       2.425  13.540  -1.399  1.00 50.74           C  
ATOM   1402  CD1 LEU C 102       3.250  14.745  -1.839  1.00 50.74           C  
ATOM   1403  CD2 LEU C 102       2.825  13.096   0.003  1.00 50.74           C  
ATOM   1404  N   ILE C 103      -2.129  13.926  -0.833  1.00 53.95           N  
ATOM   1405  CA  ILE C 103      -3.368  14.695  -0.807  1.00 53.95           C  
ATOM   1406  C   ILE C 103      -4.067  14.502   0.536  1.00 53.95           C  
ATOM   1407  CB  ILE C 103      -4.309  14.290  -1.964  1.00 53.95           C  
ATOM   1408  O   ILE C 103      -4.540  15.467   1.142  1.00 53.95           O  
ATOM   1409  CG1 ILE C 103      -3.642  14.566  -3.316  1.00 53.95           C  
ATOM   1410  CG2 ILE C 103      -5.648  15.025  -1.854  1.00 53.95           C  
ATOM   1411  CD1 ILE C 103      -4.278  13.824  -4.484  1.00 53.95           C  
ATOM   1412  N   VAL C 104      -4.091  13.351   0.993  1.00 54.42           N  
ATOM   1413  CA  VAL C 104      -4.734  13.073   2.273  1.00 54.42           C  
ATOM   1414  C   VAL C 104      -3.968  13.765   3.398  1.00 54.42           C  
ATOM   1415  CB  VAL C 104      -4.825  11.554   2.545  1.00 54.42           C  
ATOM   1416  O   VAL C 104      -4.571  14.350   4.301  1.00 54.42           O  
ATOM   1417  CG1 VAL C 104      -5.435  11.287   3.920  1.00 54.42           C  
ATOM   1418  CG2 VAL C 104      -5.639  10.865   1.452  1.00 54.42           C  
ATOM   1419  N   ALA C 105      -2.655  13.747   3.269  1.00 54.46           N  
ATOM   1420  CA  ALA C 105      -1.818  14.444   4.243  1.00 54.46           C  
ATOM   1421  C   ALA C 105      -2.089  15.945   4.225  1.00 54.46           C  
ATOM   1422  CB  ALA C 105      -0.342  14.169   3.969  1.00 54.46           C  
ATOM   1423  O   ALA C 105      -2.170  16.581   5.279  1.00 54.46           O  
ATOM   1424  N   ALA C 106      -2.200  16.499   3.049  1.00 55.33           N  
ATOM   1425  CA  ALA C 106      -2.483  17.924   2.896  1.00 55.33           C  
ATOM   1426  C   ALA C 106      -3.840  18.280   3.497  1.00 55.33           C  
ATOM   1427  CB  ALA C 106      -2.436  18.321   1.423  1.00 55.33           C  
ATOM   1428  O   ALA C 106      -3.970  19.286   4.199  1.00 55.33           O  
ATOM   1429  N   ILE C 107      -4.836  17.445   3.299  1.00 58.22           N  
ATOM   1430  CA  ILE C 107      -6.183  17.697   3.800  1.00 58.22           C  
ATOM   1431  C   ILE C 107      -6.192  17.608   5.324  1.00 58.22           C  
ATOM   1432  CB  ILE C 107      -7.205  16.706   3.199  1.00 58.22           C  
ATOM   1433  O   ILE C 107      -6.796  18.446   5.998  1.00 58.22           O  
ATOM   1434  CG1 ILE C 107      -7.299  16.891   1.680  1.00 58.22           C  
ATOM   1435  CG2 ILE C 107      -8.576  16.878   3.858  1.00 58.22           C  
ATOM   1436  CD1 ILE C 107      -8.089  15.799   0.972  1.00 58.22           C  
ATOM   1437  N   VAL C 108      -5.583  16.638   5.871  1.00 57.10           N  
ATOM   1438  CA  VAL C 108      -5.514  16.470   7.319  1.00 57.10           C  
ATOM   1439  C   VAL C 108      -4.810  17.671   7.946  1.00 57.10           C  
ATOM   1440  CB  VAL C 108      -4.785  15.163   7.704  1.00 57.10           C  
ATOM   1441  O   VAL C 108      -5.239  18.178   8.985  1.00 57.10           O  
ATOM   1442  CG1 VAL C 108      -4.618  15.065   9.219  1.00 57.10           C  
ATOM   1443  CG2 VAL C 108      -5.543  13.951   7.167  1.00 57.10           C  
ATOM   1444  N   PHE C 109      -3.739  18.078   7.263  1.00 57.90           N  
ATOM   1445  CA  PHE C 109      -2.986  19.248   7.699  1.00 57.90           C  
ATOM   1446  C   PHE C 109      -3.875  20.485   7.723  1.00 57.90           C  
ATOM   1447  CB  PHE C 109      -1.781  19.485   6.783  1.00 57.90           C  
ATOM   1448  O   PHE C 109      -3.852  21.254   8.687  1.00 57.90           O  
ATOM   1449  CG  PHE C 109      -0.832  20.537   7.290  1.00 57.90           C  
ATOM   1450  CD1 PHE C 109      -0.866  21.828   6.777  1.00 57.90           C  
ATOM   1451  CD2 PHE C 109       0.095  20.234   8.279  1.00 57.90           C  
ATOM   1452  CE1 PHE C 109       0.012  22.804   7.244  1.00 57.90           C  
ATOM   1453  CE2 PHE C 109       0.975  21.204   8.750  1.00 57.90           C  
ATOM   1454  CZ  PHE C 109       0.933  22.488   8.231  1.00 57.90           C  
ATOM   1455  N   ILE C 110      -4.631  20.684   6.685  1.00 55.40           N  
ATOM   1456  CA  ILE C 110      -5.519  21.836   6.572  1.00 55.40           C  
ATOM   1457  C   ILE C 110      -6.584  21.776   7.665  1.00 55.40           C  
ATOM   1458  CB  ILE C 110      -6.184  21.904   5.179  1.00 55.40           C  
ATOM   1459  O   ILE C 110      -6.906  22.793   8.284  1.00 55.40           O  
ATOM   1460  CG1 ILE C 110      -5.123  22.100   4.090  1.00 55.40           C  
ATOM   1461  CG2 ILE C 110      -7.229  23.022   5.133  1.00 55.40           C  
ATOM   1462  CD1 ILE C 110      -5.660  21.969   2.672  1.00 55.40           C  
ATOM   1463  N   THR C 111      -7.132  20.582   7.889  1.00 57.59           N  
ATOM   1464  CA  THR C 111      -8.149  20.403   8.919  1.00 57.59           C  
ATOM   1465  C   THR C 111      -7.578  20.702  10.302  1.00 57.59           C  
ATOM   1466  CB  THR C 111      -8.722  18.973   8.896  1.00 57.59           C  
ATOM   1467  O   THR C 111      -8.236  21.338  11.127  1.00 57.59           O  
ATOM   1468  CG2 THR C 111     -10.108  18.926   9.531  1.00 57.59           C  
ATOM   1469  OG1 THR C 111      -8.815  18.524   7.538  1.00 57.59           O  
ATOM   1470  N   LEU C 112      -6.392  20.221  10.549  1.00 52.90           N  
ATOM   1471  CA  LEU C 112      -5.740  20.455  11.833  1.00 52.90           C  
ATOM   1472  C   LEU C 112      -5.473  21.941  12.044  1.00 52.90           C  
ATOM   1473  CB  LEU C 112      -4.428  19.671  11.919  1.00 52.90           C  
ATOM   1474  O   LEU C 112      -5.655  22.458  13.148  1.00 52.90           O  
ATOM   1475  CG  LEU C 112      -3.914  19.360  13.326  1.00 52.90           C  
ATOM   1476  CD1 LEU C 112      -4.076  17.875  13.633  1.00 52.90           C  
ATOM   1477  CD2 LEU C 112      -2.457  19.786  13.470  1.00 52.90           C  
ATOM   1478  N   CYS C 113      -5.010  22.602  10.924  1.00 54.30           N  
ATOM   1479  CA  CYS C 113      -4.744  24.036  10.976  1.00 54.30           C  
ATOM   1480  C   CYS C 113      -6.015  24.815  11.290  1.00 54.30           C  
ATOM   1481  CB  CYS C 113      -4.152  24.519   9.652  1.00 54.30           C  
ATOM   1482  O   CYS C 113      -5.981  25.788  12.046  1.00 54.30           O  
ATOM   1483  SG  CYS C 113      -2.469  23.937   9.351  1.00 54.30           S  
ATOM   1484  N   PHE C 114      -7.096  24.345  10.771  1.00 54.54           N  
ATOM   1485  CA  PHE C 114      -8.367  25.033  10.964  1.00 54.54           C  
ATOM   1486  C   PHE C 114      -8.897  24.808  12.375  1.00 54.54           C  
ATOM   1487  CB  PHE C 114      -9.398  24.559   9.934  1.00 54.54           C  
ATOM   1488  O   PHE C 114      -9.486  25.710  12.974  1.00 54.54           O  
ATOM   1489  CG  PHE C 114      -9.686  25.567   8.855  1.00 54.54           C  
ATOM   1490  CD1 PHE C 114     -10.654  26.547   9.040  1.00 54.54           C  
ATOM   1491  CD2 PHE C 114      -8.990  25.535   7.654  1.00 54.54           C  
ATOM   1492  CE1 PHE C 114     -10.923  27.482   8.043  1.00 54.54           C  
ATOM   1493  CE2 PHE C 114      -9.253  26.465   6.653  1.00 54.54           C  
ATOM   1494  CZ  PHE C 114     -10.220  27.437   6.849  1.00 54.54           C  
ATOM   1495  N   THR C 115      -8.761  23.668  12.899  1.00 53.69           N  
ATOM   1496  CA  THR C 115      -9.228  23.383  14.251  1.00 53.69           C  
ATOM   1497  C   THR C 115      -8.429  24.180  15.279  1.00 53.69           C  
ATOM   1498  CB  THR C 115      -9.127  21.880  14.573  1.00 53.69           C  
ATOM   1499  O   THR C 115      -8.908  24.433  16.386  1.00 53.69           O  
ATOM   1500  CG2 THR C 115     -10.083  21.067  13.705  1.00 53.69           C  
ATOM   1501  OG1 THR C 115      -7.786  21.435  14.333  1.00 53.69           O  
ATOM   1502  N   LEU C 116      -7.092  24.304  15.046  1.00 50.77           N  
ATOM   1503  CA  LEU C 116      -6.271  25.077  15.972  1.00 50.77           C  
ATOM   1504  C   LEU C 116      -6.669  26.549  15.953  1.00 50.77           C  
ATOM   1505  CB  LEU C 116      -4.787  24.932  15.623  1.00 50.77           C  
ATOM   1506  O   LEU C 116      -6.608  27.226  16.981  1.00 50.77           O  
ATOM   1507  CG  LEU C 116      -4.167  23.554  15.857  1.00 50.77           C  
ATOM   1508  CD1 LEU C 116      -2.735  23.522  15.335  1.00 50.77           C  
ATOM   1509  CD2 LEU C 116      -4.210  23.192  17.338  1.00 50.77           C  
ATOM   1510  N   LYS C 117      -7.097  27.037  14.831  1.00 52.49           N  
ATOM   1511  CA  LYS C 117      -7.527  28.428  14.717  1.00 52.49           C  
ATOM   1512  C   LYS C 117      -8.821  28.668  15.491  1.00 52.49           C  
ATOM   1513  CB  LYS C 117      -7.716  28.813  13.249  1.00 52.49           C  
ATOM   1514  O   LYS C 117      -9.006  29.731  16.085  1.00 52.49           O  
ATOM   1515  CG  LYS C 117      -7.800  30.313  13.009  1.00 52.49           C  
ATOM   1516  CD  LYS C 117      -6.956  30.736  11.814  1.00 52.49           C  
ATOM   1517  CE  LYS C 117      -7.022  32.240  11.586  1.00 52.49           C  
ATOM   1518  NZ  LYS C 117      -6.481  32.622  10.247  1.00 52.49           N  
ATOM   1519  N   ARG C 118      -9.686  27.717  15.494  1.00 52.82           N  
ATOM   1520  CA  ARG C 118     -10.980  27.935  16.133  1.00 52.82           C  
ATOM   1521  C   ARG C 118     -10.838  28.002  17.650  1.00 52.82           C  
ATOM   1522  CB  ARG C 118     -11.964  26.828  15.747  1.00 52.82           C  
ATOM   1523  O   ARG C 118     -11.550  28.759  18.312  1.00 52.82           O  
ATOM   1524  CG  ARG C 118     -13.323  27.341  15.298  1.00 52.82           C  
ATOM   1525  CD  ARG C 118     -14.298  26.201  15.039  1.00 52.82           C  
ATOM   1526  NE  ARG C 118     -14.416  25.906  13.614  1.00 52.82           N  
ATOM   1527  NH1 ARG C 118     -15.722  24.023  13.900  1.00 52.82           N  
ATOM   1528  NH2 ARG C 118     -15.132  24.704  11.793  1.00 52.82           N  
ATOM   1529  CZ  ARG C 118     -15.089  24.878  13.105  1.00 52.82           C  
ATOM   1530  N   LYS C 119      -9.841  27.339  18.116  1.00 50.15           N  
ATOM   1531  CA  LYS C 119      -9.736  27.377  19.572  1.00 50.15           C  
ATOM   1532  C   LYS C 119      -9.070  28.667  20.042  1.00 50.15           C  
ATOM   1533  CB  LYS C 119      -8.954  26.166  20.085  1.00 50.15           C  
ATOM   1534  O   LYS C 119      -9.245  29.079  21.190  1.00 50.15           O  
ATOM   1535  CG  LYS C 119      -9.617  25.453  21.255  1.00 50.15           C  
ATOM   1536  CD  LYS C 119      -8.850  24.198  21.651  1.00 50.15           C  
ATOM   1537  CE  LYS C 119      -9.587  23.405  22.721  1.00 50.15           C  
ATOM   1538  NZ  LYS C 119      -8.713  22.366  23.342  1.00 50.15           N  
ATOM   1539  N   THR C 120      -8.334  29.237  19.154  1.00 46.00           N  
ATOM   1540  CA  THR C 120      -7.657  30.458  19.578  1.00 46.00           C  
ATOM   1541  C   THR C 120      -8.579  31.666  19.434  1.00 46.00           C  
ATOM   1542  CB  THR C 120      -6.370  30.692  18.766  1.00 46.00           C  
ATOM   1543  O   THR C 120      -8.304  32.732  19.989  1.00 46.00           O  
ATOM   1544  CG2 THR C 120      -5.310  29.649  19.103  1.00 46.00           C  
ATOM   1545  OG1 THR C 120      -6.672  30.616  17.368  1.00 46.00           O  
ATOM   1546  N   GLU C 121      -9.694  31.591  18.692  1.00 37.53           N  
ATOM   1547  CA  GLU C 121     -10.638  32.703  18.741  1.00 37.53           C  
ATOM   1548  C   GLU C 121     -11.652  32.517  19.866  1.00 37.53           C  
ATOM   1549  CB  GLU C 121     -11.361  32.854  17.401  1.00 37.53           C  
ATOM   1550  O   GLU C 121     -12.016  33.479  20.546  1.00 37.53           O  
ATOM   1551  CG  GLU C 121     -10.540  33.567  16.336  1.00 37.53           C  
ATOM   1552  CD  GLU C 121     -11.320  34.644  15.599  1.00 37.53           C  
ATOM   1553  OE1 GLU C 121     -10.910  35.826  15.641  1.00 37.53           O  
ATOM   1554  OE2 GLU C 121     -12.350  34.303  14.974  1.00 37.53           O  
TER    1555      GLU C 121                                                      
ENDMDL                                                                          
END                                                                             
