# Supplementary material for: AI-guided pipeline for protein–protein interaction drug discovery identifies a SARS-CoV-2 inhibitor
Source: Mol Syst Biol. 2024 Mar 11;20(4):428–57. doi: 10.1038/s44320-024-00019-8 (PMC10987651; doi:10.1038/s44320-024-00019-8)
Supplement: Supplementary file 15 — Source Data Fig. 5 [file 44320_2024_19_MOESM15_ESM.zip › Source Data Figure 5/ColabFold/ORF7a-ORF7a_b4818.result/ORF7a_ORF7a_b4818_unrelaxed_rank_3_model_4.pdb]

MODEL     1                                                                     
ATOM      1  N   MET B   1     -21.800  18.895  40.574  1.00 44.54           N  
ATOM      2  CA  MET B   1     -20.672  19.645  40.029  1.00 44.54           C  
ATOM      3  C   MET B   1     -19.567  18.703  39.562  1.00 44.54           C  
ATOM      4  CB  MET B   1     -20.121  20.622  41.070  1.00 44.54           C  
ATOM      5  O   MET B   1     -18.722  19.085  38.750  1.00 44.54           O  
ATOM      6  CG  MET B   1     -20.536  22.065  40.836  1.00 44.54           C  
ATOM      7  SD  MET B   1     -19.983  23.183  42.182  1.00 44.54           S  
ATOM      8  CE  MET B   1     -18.208  23.271  41.816  1.00 44.54           C  
ATOM      9  N   LYS B   2     -19.567  17.447  40.239  1.00 43.80           N  
ATOM     10  CA  LYS B   2     -18.566  16.395  40.090  1.00 43.80           C  
ATOM     11  C   LYS B   2     -18.823  15.565  38.835  1.00 43.80           C  
ATOM     12  CB  LYS B   2     -18.551  15.489  41.322  1.00 43.80           C  
ATOM     13  O   LYS B   2     -17.956  14.804  38.399  1.00 43.80           O  
ATOM     14  CG  LYS B   2     -17.892  16.116  42.542  1.00 43.80           C  
ATOM     15  CD  LYS B   2     -17.993  15.207  43.760  1.00 43.80           C  
ATOM     16  CE  LYS B   2     -17.261  15.794  44.960  1.00 43.80           C  
ATOM     17  NZ  LYS B   2     -17.423  14.945  46.178  1.00 43.80           N  
ATOM     18  N   ILE B   3     -20.028  15.601  38.260  1.00 45.16           N  
ATOM     19  CA  ILE B   3     -20.450  14.741  37.160  1.00 45.16           C  
ATOM     20  C   ILE B   3     -19.734  15.156  35.877  1.00 45.16           C  
ATOM     21  CB  ILE B   3     -21.982  14.791  36.959  1.00 45.16           C  
ATOM     22  O   ILE B   3     -19.343  14.305  35.074  1.00 45.16           O  
ATOM     23  CG1 ILE B   3     -22.701  14.265  38.206  1.00 45.16           C  
ATOM     24  CG2 ILE B   3     -22.389  13.996  35.715  1.00 45.16           C  
ATOM     25  CD1 ILE B   3     -24.185  14.604  38.254  1.00 45.16           C  
ATOM     26  N   ILE B   4     -19.417  16.511  35.733  1.00 39.00           N  
ATOM     27  CA  ILE B   4     -18.904  17.078  34.490  1.00 39.00           C  
ATOM     28  C   ILE B   4     -17.458  16.636  34.279  1.00 39.00           C  
ATOM     29  CB  ILE B   4     -18.999  18.620  34.491  1.00 39.00           C  
ATOM     30  O   ILE B   4     -17.062  16.301  33.160  1.00 39.00           O  
ATOM     31  CG1 ILE B   4     -20.466  19.064  34.541  1.00 39.00           C  
ATOM     32  CG2 ILE B   4     -18.291  19.205  33.266  1.00 39.00           C  
ATOM     33  CD1 ILE B   4     -20.653  20.554  34.793  1.00 39.00           C  
ATOM     34  N   LEU B   5     -16.705  16.440  35.430  1.00 36.33           N  
ATOM     35  CA  LEU B   5     -15.285  16.133  35.298  1.00 36.33           C  
ATOM     36  C   LEU B   5     -15.082  14.734  34.725  1.00 36.33           C  
ATOM     37  CB  LEU B   5     -14.583  16.248  36.654  1.00 36.33           C  
ATOM     38  O   LEU B   5     -14.097  14.481  34.028  1.00 36.33           O  
ATOM     39  CG  LEU B   5     -13.183  16.865  36.642  1.00 36.33           C  
ATOM     40  CD1 LEU B   5     -13.256  18.350  36.980  1.00 36.33           C  
ATOM     41  CD2 LEU B   5     -12.269  16.133  37.619  1.00 36.33           C  
ATOM     42  N   PHE B   6     -16.124  13.844  35.070  1.00 41.63           N  
ATOM     43  CA  PHE B   6     -15.952  12.441  34.712  1.00 41.63           C  
ATOM     44  C   PHE B   6     -15.996  12.258  33.200  1.00 41.63           C  
ATOM     45  CB  PHE B   6     -17.030  11.579  35.377  1.00 41.63           C  
ATOM     46  O   PHE B   6     -15.268  11.431  32.647  1.00 41.63           O  
ATOM     47  CG  PHE B   6     -16.668  10.122  35.474  1.00 41.63           C  
ATOM     48  CD1 PHE B   6     -17.161   9.206  34.553  1.00 41.63           C  
ATOM     49  CD2 PHE B   6     -15.833   9.668  36.486  1.00 41.63           C  
ATOM     50  CE1 PHE B   6     -16.828   7.856  34.640  1.00 41.63           C  
ATOM     51  CE2 PHE B   6     -15.495   8.320  36.580  1.00 41.63           C  
ATOM     52  CZ  PHE B   6     -15.994   7.416  35.657  1.00 41.63           C  
ATOM     53  N   LEU B   7     -16.833  13.123  32.569  1.00 36.30           N  
ATOM     54  CA  LEU B   7     -17.088  12.906  31.149  1.00 36.30           C  
ATOM     55  C   LEU B   7     -15.848  13.223  30.319  1.00 36.30           C  
ATOM     56  CB  LEU B   7     -18.265  13.763  30.678  1.00 36.30           C  
ATOM     57  O   LEU B   7     -15.848  13.039  29.100  1.00 36.30           O  
ATOM     58  CG  LEU B   7     -19.661  13.267  31.060  1.00 36.30           C  
ATOM     59  CD1 LEU B   7     -20.690  14.375  30.863  1.00 36.30           C  
ATOM     60  CD2 LEU B   7     -20.032  12.034  30.242  1.00 36.30           C  
ATOM     61  N   ALA B   8     -14.923  13.955  30.969  1.00 35.95           N  
ATOM     62  CA  ALA B   8     -13.787  14.363  30.147  1.00 35.95           C  
ATOM     63  C   ALA B   8     -13.012  13.150  29.641  1.00 35.95           C  
ATOM     64  CB  ALA B   8     -12.865  15.289  30.935  1.00 35.95           C  
ATOM     65  O   ALA B   8     -12.208  13.261  28.713  1.00 35.95           O  
ATOM     66  N   LEU B   9     -13.100  12.001  30.450  1.00 33.48           N  
ATOM     67  CA  LEU B   9     -12.031  11.024  30.276  1.00 33.48           C  
ATOM     68  C   LEU B   9     -12.072  10.416  28.878  1.00 33.48           C  
ATOM     69  CB  LEU B   9     -12.138   9.919  31.330  1.00 33.48           C  
ATOM     70  O   LEU B   9     -11.027  10.132  28.289  1.00 33.48           O  
ATOM     71  CG  LEU B   9     -11.051   9.901  32.406  1.00 33.48           C  
ATOM     72  CD1 LEU B   9     -11.678   9.770  33.790  1.00 33.48           C  
ATOM     73  CD2 LEU B   9     -10.064   8.766  32.151  1.00 33.48           C  
ATOM     74  N   ILE B  10     -13.301   9.798  28.475  1.00 33.87           N  
ATOM     75  CA  ILE B  10     -13.133   8.754  27.470  1.00 33.87           C  
ATOM     76  C   ILE B  10     -12.850   9.388  26.109  1.00 33.87           C  
ATOM     77  CB  ILE B  10     -14.377   7.842  27.388  1.00 33.87           C  
ATOM     78  O   ILE B  10     -13.741   9.983  25.498  1.00 33.87           O  
ATOM     79  CG1 ILE B  10     -14.657   7.197  28.750  1.00 33.87           C  
ATOM     80  CG2 ILE B  10     -14.195   6.776  26.304  1.00 33.87           C  
ATOM     81  CD1 ILE B  10     -15.991   6.468  28.827  1.00 33.87           C  
ATOM     82  N   THR B  11     -11.891  10.339  25.938  1.00 32.90           N  
ATOM     83  CA  THR B  11     -11.515  10.696  24.574  1.00 32.90           C  
ATOM     84  C   THR B  11     -11.035   9.467  23.807  1.00 32.90           C  
ATOM     85  CB  THR B  11     -10.414  11.773  24.563  1.00 32.90           C  
ATOM     86  O   THR B  11     -10.107   8.781  24.240  1.00 32.90           O  
ATOM     87  CG2 THR B  11     -10.898  13.060  25.223  1.00 32.90           C  
ATOM     88  OG1 THR B  11      -9.269  11.286  25.272  1.00 32.90           O  
ATOM     89  N   LEU B  12     -11.953   8.603  23.393  1.00 31.19           N  
ATOM     90  CA  LEU B  12     -11.533   7.541  22.485  1.00 31.19           C  
ATOM     91  C   LEU B  12     -10.685   8.101  21.348  1.00 31.19           C  
ATOM     92  CB  LEU B  12     -12.751   6.809  21.916  1.00 31.19           C  
ATOM     93  O   LEU B  12     -11.194   8.819  20.484  1.00 31.19           O  
ATOM     94  CG  LEU B  12     -13.146   5.506  22.613  1.00 31.19           C  
ATOM     95  CD1 LEU B  12     -14.556   5.616  23.183  1.00 31.19           C  
ATOM     96  CD2 LEU B  12     -13.044   4.330  21.647  1.00 31.19           C  
ATOM     97  N   ALA B  13      -9.440   8.598  21.678  1.00 31.40           N  
ATOM     98  CA  ALA B  13      -8.584   9.050  20.583  1.00 31.40           C  
ATOM     99  C   ALA B  13      -8.466   7.979  19.502  1.00 31.40           C  
ATOM    100  CB  ALA B  13      -7.201   9.425  21.109  1.00 31.40           C  
ATOM    101  O   ALA B  13      -8.144   6.825  19.795  1.00 31.40           O  
ATOM    102  N   THR B  14      -9.473   7.826  18.571  1.00 30.47           N  
ATOM    103  CA  THR B  14      -9.291   6.952  17.418  1.00 30.47           C  
ATOM    104  C   THR B  14      -7.889   7.110  16.835  1.00 30.47           C  
ATOM    105  CB  THR B  14     -10.339   7.240  16.327  1.00 30.47           C  
ATOM    106  O   THR B  14      -7.382   8.227  16.719  1.00 30.47           O  
ATOM    107  CG2 THR B  14     -11.754   7.018  16.852  1.00 30.47           C  
ATOM    108  OG1 THR B  14     -10.209   8.600  15.896  1.00 30.47           O  
ATOM    109  N   CYS B  15      -7.027   6.114  17.217  1.00 31.05           N  
ATOM    110  CA  CYS B  15      -5.647   6.160  16.746  1.00 31.05           C  
ATOM    111  C   CYS B  15      -5.576   5.930  15.241  1.00 31.05           C  
ATOM    112  CB  CYS B  15      -4.798   5.116  17.471  1.00 31.05           C  
ATOM    113  O   CYS B  15      -6.189   4.995  14.722  1.00 31.05           O  
ATOM    114  SG  CYS B  15      -3.053   5.147  17.007  1.00 31.05           S  
ATOM    115  N   GLU B  16      -5.411   6.954  14.504  1.00 32.31           N  
ATOM    116  CA  GLU B  16      -5.175   6.841  13.067  1.00 32.31           C  
ATOM    117  C   GLU B  16      -3.694   6.624  12.767  1.00 32.31           C  
ATOM    118  CB  GLU B  16      -5.682   8.088  12.339  1.00 32.31           C  
ATOM    119  O   GLU B  16      -2.836   7.317  13.317  1.00 32.31           O  
ATOM    120  CG  GLU B  16      -7.195   8.247  12.373  1.00 32.31           C  
ATOM    121  CD  GLU B  16      -7.691   9.439  11.570  1.00 32.31           C  
ATOM    122  OE1 GLU B  16      -8.919   9.557  11.355  1.00 32.31           O  
ATOM    123  OE2 GLU B  16      -6.845  10.261  11.153  1.00 32.31           O  
ATOM    124  N   LEU B  17      -3.385   5.498  12.083  1.00 33.32           N  
ATOM    125  CA  LEU B  17      -2.018   5.224  11.655  1.00 33.32           C  
ATOM    126  C   LEU B  17      -1.825   5.589  10.187  1.00 33.32           C  
ATOM    127  CB  LEU B  17      -1.672   3.749  11.876  1.00 33.32           C  
ATOM    128  O   LEU B  17      -2.713   5.359   9.364  1.00 33.32           O  
ATOM    129  CG  LEU B  17      -1.022   3.399  13.215  1.00 33.32           C  
ATOM    130  CD1 LEU B  17      -1.857   2.358  13.954  1.00 33.32           C  
ATOM    131  CD2 LEU B  17       0.402   2.896  13.003  1.00 33.32           C  
ATOM    132  N   TYR B  18      -0.755   6.306   9.907  1.00 33.84           N  
ATOM    133  CA  TYR B  18      -0.413   6.692   8.542  1.00 33.84           C  
ATOM    134  C   TYR B  18       0.713   5.823   7.995  1.00 33.84           C  
ATOM    135  CB  TYR B  18      -0.008   8.168   8.487  1.00 33.84           C  
ATOM    136  O   TYR B  18       1.656   5.492   8.717  1.00 33.84           O  
ATOM    137  CG  TYR B  18      -1.148   9.121   8.751  1.00 33.84           C  
ATOM    138  CD1 TYR B  18      -1.853   9.703   7.700  1.00 33.84           C  
ATOM    139  CD2 TYR B  18      -1.521   9.443  10.052  1.00 33.84           C  
ATOM    140  CE1 TYR B  18      -2.903  10.583   7.939  1.00 33.84           C  
ATOM    141  CE2 TYR B  18      -2.569  10.322  10.302  1.00 33.84           C  
ATOM    142  OH  TYR B  18      -4.292  11.757   9.484  1.00 33.84           O  
ATOM    143  CZ  TYR B  18      -3.254  10.886   9.242  1.00 33.84           C  
ATOM    144  N   HIS B  19       0.482   5.315   6.705  1.00 34.07           N  
ATOM    145  CA  HIS B  19       1.465   4.470   6.037  1.00 34.07           C  
ATOM    146  C   HIS B  19       2.006   5.143   4.780  1.00 34.07           C  
ATOM    147  CB  HIS B  19       0.854   3.113   5.683  1.00 34.07           C  
ATOM    148  O   HIS B  19       1.235   5.629   3.950  1.00 34.07           O  
ATOM    149  CG  HIS B  19       0.357   2.351   6.871  1.00 34.07           C  
ATOM    150  CD2 HIS B  19      -0.795   2.456   7.575  1.00 34.07           C  
ATOM    151  ND1 HIS B  19       1.083   1.342   7.465  1.00 34.07           N  
ATOM    152  CE1 HIS B  19       0.397   0.857   8.486  1.00 34.07           C  
ATOM    153  NE2 HIS B  19      -0.746   1.515   8.575  1.00 34.07           N  
ATOM    154  N   TYR B  20       3.346   5.405   4.854  1.00 36.81           N  
ATOM    155  CA  TYR B  20       3.958   5.923   3.635  1.00 36.81           C  
ATOM    156  C   TYR B  20       4.725   4.829   2.903  1.00 36.81           C  
ATOM    157  CB  TYR B  20       4.895   7.091   3.957  1.00 36.81           C  
ATOM    158  O   TYR B  20       5.445   4.044   3.525  1.00 36.81           O  
ATOM    159  CG  TYR B  20       4.203   8.432   3.990  1.00 36.81           C  
ATOM    160  CD1 TYR B  20       4.114   9.220   2.844  1.00 36.81           C  
ATOM    161  CD2 TYR B  20       3.639   8.916   5.165  1.00 36.81           C  
ATOM    162  CE1 TYR B  20       3.480  10.457   2.869  1.00 36.81           C  
ATOM    163  CE2 TYR B  20       3.003  10.152   5.202  1.00 36.81           C  
ATOM    164  OH  TYR B  20       2.299  12.139   4.082  1.00 36.81           O  
ATOM    165  CZ  TYR B  20       2.928  10.914   4.051  1.00 36.81           C  
ATOM    166  N   GLN B  21       4.291   4.667   1.662  1.00 37.59           N  
ATOM    167  CA  GLN B  21       4.876   3.616   0.835  1.00 37.59           C  
ATOM    168  C   GLN B  21       5.861   4.196  -0.176  1.00 37.59           C  
ATOM    169  CB  GLN B  21       3.782   2.831   0.111  1.00 37.59           C  
ATOM    170  O   GLN B  21       5.572   5.204  -0.824  1.00 37.59           O  
ATOM    171  CG  GLN B  21       4.303   1.641  -0.684  1.00 37.59           C  
ATOM    172  CD  GLN B  21       3.191   0.740  -1.188  1.00 37.59           C  
ATOM    173  NE2 GLN B  21       3.566  -0.366  -1.822  1.00 37.59           N  
ATOM    174  OE1 GLN B  21       2.005   1.034  -1.007  1.00 37.59           O  
ATOM    175  N   GLU B  22       7.195   3.919   0.125  1.00 35.82           N  
ATOM    176  CA  GLU B  22       8.146   4.204  -0.945  1.00 35.82           C  
ATOM    177  C   GLU B  22       7.995   3.213  -2.097  1.00 35.82           C  
ATOM    178  CB  GLU B  22       9.581   4.175  -0.412  1.00 35.82           C  
ATOM    179  O   GLU B  22       8.078   2.000  -1.893  1.00 35.82           O  
ATOM    180  CG  GLU B  22      10.447   5.322  -0.914  1.00 35.82           C  
ATOM    181  CD  GLU B  22      11.902   5.206  -0.488  1.00 35.82           C  
ATOM    182  OE1 GLU B  22      12.722   6.060  -0.893  1.00 35.82           O  
ATOM    183  OE2 GLU B  22      12.223   4.253   0.257  1.00 35.82           O  
ATOM    184  N   CYS B  23       7.447   3.722  -3.164  1.00 32.81           N  
ATOM    185  CA  CYS B  23       7.184   2.884  -4.328  1.00 32.81           C  
ATOM    186  C   CYS B  23       8.426   2.092  -4.722  1.00 32.81           C  
ATOM    187  CB  CYS B  23       6.716   3.736  -5.507  1.00 32.81           C  
ATOM    188  O   CYS B  23       8.332   0.912  -5.062  1.00 32.81           O  
ATOM    189  SG  CYS B  23       4.969   4.189  -5.430  1.00 32.81           S  
ATOM    190  N   VAL B  24       9.535   2.889  -4.848  1.00 32.06           N  
ATOM    191  CA  VAL B  24      10.674   2.234  -5.483  1.00 32.06           C  
ATOM    192  C   VAL B  24      11.113   1.035  -4.645  1.00 32.06           C  
ATOM    193  CB  VAL B  24      11.856   3.211  -5.675  1.00 32.06           C  
ATOM    194  O   VAL B  24      11.434  -0.025  -5.188  1.00 32.06           O  
ATOM    195  CG1 VAL B  24      12.865   2.647  -6.674  1.00 32.06           C  
ATOM    196  CG2 VAL B  24      11.349   4.577  -6.136  1.00 32.06           C  
ATOM    197  N   ARG B  25      11.243   1.261  -3.283  1.00 32.08           N  
ATOM    198  CA  ARG B  25      11.890   0.206  -2.510  1.00 32.08           C  
ATOM    199  C   ARG B  25      10.866  -0.791  -1.980  1.00 32.08           C  
ATOM    200  CB  ARG B  25      12.690   0.802  -1.350  1.00 32.08           C  
ATOM    201  O   ARG B  25      11.206  -1.937  -1.678  1.00 32.08           O  
ATOM    202  CG  ARG B  25      14.103   1.220  -1.726  1.00 32.08           C  
ATOM    203  CD  ARG B  25      14.878   1.737  -0.521  1.00 32.08           C  
ATOM    204  NE  ARG B  25      15.624   0.669   0.138  1.00 32.08           N  
ATOM    205  NH1 ARG B  25      16.649   2.055   1.677  1.00 32.08           N  
ATOM    206  NH2 ARG B  25      17.077  -0.197   1.692  1.00 32.08           N  
ATOM    207  CZ  ARG B  25      16.448   0.845   1.167  1.00 32.08           C  
ATOM    208  N   GLY B  26       9.609  -0.730  -2.386  1.00 34.38           N  
ATOM    209  CA  GLY B  26       8.571  -1.638  -1.925  1.00 34.38           C  
ATOM    210  C   GLY B  26       8.458  -1.696  -0.413  1.00 34.38           C  
ATOM    211  O   GLY B  26       7.953  -2.675   0.139  1.00 34.38           O  
ATOM    212  N   THR B  27       9.286  -0.831   0.393  1.00 33.46           N  
ATOM    213  CA  THR B  27       9.254  -0.904   1.850  1.00 33.46           C  
ATOM    214  C   THR B  27       8.361   0.191   2.426  1.00 33.46           C  
ATOM    215  CB  THR B  27      10.668  -0.784   2.447  1.00 33.46           C  
ATOM    216  O   THR B  27       8.233   1.268   1.840  1.00 33.46           O  
ATOM    217  CG2 THR B  27      11.353  -2.145   2.515  1.00 33.46           C  
ATOM    218  OG1 THR B  27      11.453   0.093   1.629  1.00 33.46           O  
ATOM    219  N   THR B  28       7.261  -0.123   3.134  1.00 38.03           N  
ATOM    220  CA  THR B  28       6.381   0.836   3.794  1.00 38.03           C  
ATOM    221  C   THR B  28       6.907   1.185   5.184  1.00 38.03           C  
ATOM    222  CB  THR B  28       4.946   0.290   3.909  1.00 38.03           C  
ATOM    223  O   THR B  28       7.492   0.339   5.863  1.00 38.03           O  
ATOM    224  CG2 THR B  28       3.994   1.048   2.988  1.00 38.03           C  
ATOM    225  OG1 THR B  28       4.938  -1.097   3.548  1.00 38.03           O  
ATOM    226  N   VAL B  29       7.178   2.597   5.470  1.00 36.86           N  
ATOM    227  CA  VAL B  29       7.528   3.004   6.826  1.00 36.86           C  
ATOM    228  C   VAL B  29       6.284   3.508   7.553  1.00 36.86           C  
ATOM    229  CB  VAL B  29       8.624   4.094   6.827  1.00 36.86           C  
ATOM    230  O   VAL B  29       5.483   4.254   6.983  1.00 36.86           O  
ATOM    231  CG1 VAL B  29       8.978   4.503   8.255  1.00 36.86           C  
ATOM    232  CG2 VAL B  29       9.865   3.602   6.084  1.00 36.86           C  
ATOM    233  N   LEU B  30       5.991   2.978   8.765  1.00 35.07           N  
ATOM    234  CA  LEU B  30       4.872   3.335   9.629  1.00 35.07           C  
ATOM    235  C   LEU B  30       5.181   4.600  10.424  1.00 35.07           C  
ATOM    236  CB  LEU B  30       4.544   2.185  10.585  1.00 35.07           C  
ATOM    237  O   LEU B  30       6.222   4.688  11.079  1.00 35.07           O  
ATOM    238  CG  LEU B  30       3.235   1.438  10.322  1.00 35.07           C  
ATOM    239  CD1 LEU B  30       3.495  -0.060  10.202  1.00 35.07           C  
ATOM    240  CD2 LEU B  30       2.226   1.723  11.429  1.00 35.07           C  
ATOM    241  N   LEU B  31       4.498   5.705  10.083  1.00 37.37           N  
ATOM    242  CA  LEU B  31       4.661   6.926  10.864  1.00 37.37           C  
ATOM    243  C   LEU B  31       3.458   7.155  11.772  1.00 37.37           C  
ATOM    244  CB  LEU B  31       4.856   8.131   9.941  1.00 37.37           C  
ATOM    245  O   LEU B  31       2.344   6.732  11.453  1.00 37.37           O  
ATOM    246  CG  LEU B  31       6.116   8.125   9.074  1.00 37.37           C  
ATOM    247  CD1 LEU B  31       5.950   9.073   7.891  1.00 37.37           C  
ATOM    248  CD2 LEU B  31       7.337   8.506   9.904  1.00 37.37           C  
ATOM    249  N   LYS B  32       3.632   7.642  13.061  1.00 37.35           N  
ATOM    250  CA  LYS B  32       2.575   7.860  14.045  1.00 37.35           C  
ATOM    251  C   LYS B  32       1.706   9.055  13.662  1.00 37.35           C  
ATOM    252  CB  LYS B  32       3.173   8.071  15.436  1.00 37.35           C  
ATOM    253  O   LYS B  32       0.524   9.106  14.008  1.00 37.35           O  
ATOM    254  CG  LYS B  32       2.435   7.336  16.545  1.00 37.35           C  
ATOM    255  CD  LYS B  32       3.116   7.529  17.894  1.00 37.35           C  
ATOM    256  CE  LYS B  32       2.353   6.832  19.012  1.00 37.35           C  
ATOM    257  NZ  LYS B  32       3.017   7.018  20.336  1.00 37.35           N  
ATOM    258  N   GLU B  33       2.319  10.058  13.060  1.00 36.36           N  
ATOM    259  CA  GLU B  33       1.607  11.270  12.667  1.00 36.36           C  
ATOM    260  C   GLU B  33       1.865  11.611  11.202  1.00 36.36           C  
ATOM    261  CB  GLU B  33       2.013  12.446  13.560  1.00 36.36           C  
ATOM    262  O   GLU B  33       2.911  11.259  10.652  1.00 36.36           O  
ATOM    263  CG  GLU B  33       1.675  12.247  15.030  1.00 36.36           C  
ATOM    264  CD  GLU B  33       2.066  13.430  15.901  1.00 36.36           C  
ATOM    265  OE1 GLU B  33       1.622  13.496  17.070  1.00 36.36           O  
ATOM    266  OE2 GLU B  33       2.821  14.298  15.411  1.00 36.36           O  
ATOM    267  N   PRO B  34       0.848  12.275  10.656  1.00 37.25           N  
ATOM    268  CA  PRO B  34       1.083  12.677   9.267  1.00 37.25           C  
ATOM    269  C   PRO B  34       2.230  13.675   9.128  1.00 37.25           C  
ATOM    270  CB  PRO B  34      -0.247  13.311   8.854  1.00 37.25           C  
ATOM    271  O   PRO B  34       2.500  14.444  10.054  1.00 37.25           O  
ATOM    272  CG  PRO B  34      -0.948  13.601  10.142  1.00 37.25           C  
ATOM    273  CD  PRO B  34      -0.328  12.763  11.222  1.00 37.25           C  
ATOM    274  N   CYS B  35       3.036  13.589   8.063  1.00 40.19           N  
ATOM    275  CA  CYS B  35       4.079  14.578   7.815  1.00 40.19           C  
ATOM    276  C   CYS B  35       3.475  15.954   7.558  1.00 40.19           C  
ATOM    277  CB  CYS B  35       4.943  14.160   6.626  1.00 40.19           C  
ATOM    278  O   CYS B  35       2.359  16.061   7.046  1.00 40.19           O  
ATOM    279  SG  CYS B  35       5.813  12.596   6.873  1.00 40.19           S  
ATOM    280  N   SER B  36       4.013  16.976   8.199  1.00 40.66           N  
ATOM    281  CA  SER B  36       3.544  18.335   7.950  1.00 40.66           C  
ATOM    282  C   SER B  36       3.595  18.675   6.465  1.00 40.66           C  
ATOM    283  CB  SER B  36       4.380  19.343   8.741  1.00 40.66           C  
ATOM    284  O   SER B  36       4.419  18.131   5.726  1.00 40.66           O  
ATOM    285  OG  SER B  36       5.697  18.860   8.939  1.00 40.66           O  
ATOM    286  N   SER B  37       2.620  19.572   6.015  1.00 37.63           N  
ATOM    287  CA  SER B  37       2.577  20.046   4.635  1.00 37.63           C  
ATOM    288  C   SER B  37       3.876  20.746   4.251  1.00 37.63           C  
ATOM    289  CB  SER B  37       1.396  20.996   4.430  1.00 37.63           C  
ATOM    290  O   SER B  37       4.412  21.541   5.026  1.00 37.63           O  
ATOM    291  OG  SER B  37       1.833  22.344   4.410  1.00 37.63           O  
ATOM    292  N   GLY B  38       4.498  20.479   3.181  1.00 41.10           N  
ATOM    293  CA  GLY B  38       5.685  21.146   2.671  1.00 41.10           C  
ATOM    294  C   GLY B  38       6.977  20.475   3.097  1.00 41.10           C  
ATOM    295  O   GLY B  38       8.066  20.936   2.750  1.00 41.10           O  
ATOM    296  N   THR B  39       6.996  19.702   4.070  1.00 38.81           N  
ATOM    297  CA  THR B  39       8.214  19.059   4.553  1.00 38.81           C  
ATOM    298  C   THR B  39       8.542  17.825   3.718  1.00 38.81           C  
ATOM    299  CB  THR B  39       8.084  18.660   6.035  1.00 38.81           C  
ATOM    300  O   THR B  39       9.460  17.072   4.048  1.00 38.81           O  
ATOM    301  CG2 THR B  39       8.097  19.889   6.938  1.00 38.81           C  
ATOM    302  OG1 THR B  39       6.854  17.952   6.227  1.00 38.81           O  
ATOM    303  N   TYR B  40       7.592  17.687   2.757  1.00 39.21           N  
ATOM    304  CA  TYR B  40       7.881  16.608   1.820  1.00 39.21           C  
ATOM    305  C   TYR B  40       8.593  17.138   0.581  1.00 39.21           C  
ATOM    306  CB  TYR B  40       6.591  15.889   1.413  1.00 39.21           C  
ATOM    307  O   TYR B  40       8.430  18.304   0.215  1.00 39.21           O  
ATOM    308  CG  TYR B  40       5.763  15.418   2.584  1.00 39.21           C  
ATOM    309  CD1 TYR B  40       6.011  14.187   3.187  1.00 39.21           C  
ATOM    310  CD2 TYR B  40       4.731  16.202   3.089  1.00 39.21           C  
ATOM    311  CE1 TYR B  40       5.249  13.748   4.265  1.00 39.21           C  
ATOM    312  CE2 TYR B  40       3.963  15.773   4.166  1.00 39.21           C  
ATOM    313  OH  TYR B  40       3.473  14.118   5.814  1.00 39.21           O  
ATOM    314  CZ  TYR B  40       4.230  14.547   4.747  1.00 39.21           C  
ATOM    315  N   GLU B  41       9.757  16.680   0.059  1.00 33.13           N  
ATOM    316  CA  GLU B  41      10.595  17.029  -1.083  1.00 33.13           C  
ATOM    317  C   GLU B  41      10.082  16.379  -2.364  1.00 33.13           C  
ATOM    318  CB  GLU B  41      12.048  16.617  -0.830  1.00 33.13           C  
ATOM    319  O   GLU B  41       9.759  15.189  -2.376  1.00 33.13           O  
ATOM    320  CG  GLU B  41      13.057  17.724  -1.099  1.00 33.13           C  
ATOM    321  CD  GLU B  41      14.497  17.292  -0.874  1.00 33.13           C  
ATOM    322  OE1 GLU B  41      15.423  18.050  -1.240  1.00 33.13           O  
ATOM    323  OE2 GLU B  41      14.701  16.184  -0.328  1.00 33.13           O  
ATOM    324  N   GLY B  42       9.468  17.156  -3.460  1.00 36.21           N  
ATOM    325  CA  GLY B  42       9.116  16.980  -4.860  1.00 36.21           C  
ATOM    326  C   GLY B  42       7.750  17.541  -5.206  1.00 36.21           C  
ATOM    327  O   GLY B  42       7.007  17.972  -4.322  1.00 36.21           O  
ATOM    328  N   ASN B  43       7.646  18.287  -6.568  1.00 31.17           N  
ATOM    329  CA  ASN B  43       6.458  18.812  -7.232  1.00 31.17           C  
ATOM    330  C   ASN B  43       5.514  17.693  -7.660  1.00 31.17           C  
ATOM    331  CB  ASN B  43       6.852  19.667  -8.439  1.00 31.17           C  
ATOM    332  O   ASN B  43       5.515  17.286  -8.823  1.00 31.17           O  
ATOM    333  CG  ASN B  43       7.393  21.026  -8.041  1.00 31.17           C  
ATOM    334  ND2 ASN B  43       8.157  21.644  -8.934  1.00 31.17           N  
ATOM    335  OD1 ASN B  43       7.127  21.516  -6.940  1.00 31.17           O  
ATOM    336  N   SER B  44       5.166  16.757  -6.969  1.00 32.56           N  
ATOM    337  CA  SER B  44       4.724  15.559  -7.673  1.00 32.56           C  
ATOM    338  C   SER B  44       3.558  15.865  -8.608  1.00 32.56           C  
ATOM    339  CB  SER B  44       4.317  14.471  -6.678  1.00 32.56           C  
ATOM    340  O   SER B  44       2.483  16.264  -8.157  1.00 32.56           O  
ATOM    341  OG  SER B  44       3.684  13.392  -7.344  1.00 32.56           O  
ATOM    342  N   PRO B  45       3.570  16.212 -10.004  1.00 30.10           N  
ATOM    343  CA  PRO B  45       2.366  16.205 -10.838  1.00 30.10           C  
ATOM    344  C   PRO B  45       1.746  14.815 -10.967  1.00 30.10           C  
ATOM    345  CB  PRO B  45       2.872  16.705 -12.193  1.00 30.10           C  
ATOM    346  O   PRO B  45       0.822  14.619 -11.761  1.00 30.10           O  
ATOM    347  CG  PRO B  45       4.357  16.547 -12.129  1.00 30.10           C  
ATOM    348  CD  PRO B  45       4.756  16.370 -10.692  1.00 30.10           C  
ATOM    349  N   PHE B  46       2.133  13.726 -10.738  1.00 33.33           N  
ATOM    350  CA  PHE B  46       1.887  12.401 -11.293  1.00 33.33           C  
ATOM    351  C   PHE B  46       0.406  12.048 -11.220  1.00 33.33           C  
ATOM    352  CB  PHE B  46       2.715  11.345 -10.554  1.00 33.33           C  
ATOM    353  O   PHE B  46      -0.241  12.275 -10.196  1.00 33.33           O  
ATOM    354  CG  PHE B  46       4.197  11.606 -10.582  1.00 33.33           C  
ATOM    355  CD1 PHE B  46       4.958  11.259 -11.692  1.00 33.33           C  
ATOM    356  CD2 PHE B  46       4.829  12.201  -9.498  1.00 33.33           C  
ATOM    357  CE1 PHE B  46       6.329  11.500 -11.720  1.00 33.33           C  
ATOM    358  CE2 PHE B  46       6.200  12.445  -9.519  1.00 33.33           C  
ATOM    359  CZ  PHE B  46       6.948  12.093 -10.631  1.00 33.33           C  
ATOM    360  N   HIS B  47      -0.112  11.911 -12.693  1.00 29.94           N  
ATOM    361  CA  HIS B  47      -1.385  11.610 -13.338  1.00 29.94           C  
ATOM    362  C   HIS B  47      -1.636  10.107 -13.386  1.00 29.94           C  
ATOM    363  CB  HIS B  47      -1.422  12.194 -14.751  1.00 29.94           C  
ATOM    364  O   HIS B  47      -0.701   9.322 -13.559  1.00 29.94           O  
ATOM    365  CG  HIS B  47      -1.657  13.671 -14.784  1.00 29.94           C  
ATOM    366  CD2 HIS B  47      -0.791  14.708 -14.865  1.00 29.94           C  
ATOM    367  ND1 HIS B  47      -2.918  14.225 -14.727  1.00 29.94           N  
ATOM    368  CE1 HIS B  47      -2.816  15.542 -14.773  1.00 29.94           C  
ATOM    369  NE2 HIS B  47      -1.535  15.861 -14.857  1.00 29.94           N  
ATOM    370  N   PRO B  48      -2.985   9.465 -13.356  1.00 30.15           N  
ATOM    371  CA  PRO B  48      -3.182   8.046 -13.659  1.00 30.15           C  
ATOM    372  C   PRO B  48      -2.878   7.706 -15.116  1.00 30.15           C  
ATOM    373  CB  PRO B  48      -4.662   7.820 -13.343  1.00 30.15           C  
ATOM    374  O   PRO B  48      -3.308   8.422 -16.023  1.00 30.15           O  
ATOM    375  CG  PRO B  48      -5.251   9.192 -13.272  1.00 30.15           C  
ATOM    376  CD  PRO B  48      -4.132  10.187 -13.166  1.00 30.15           C  
ATOM    377  N   LEU B  49      -1.807   6.938 -15.814  1.00 29.65           N  
ATOM    378  CA  LEU B  49      -1.419   6.868 -17.219  1.00 29.65           C  
ATOM    379  C   LEU B  49      -2.270   5.848 -17.968  1.00 29.65           C  
ATOM    380  CB  LEU B  49       0.063   6.505 -17.348  1.00 29.65           C  
ATOM    381  O   LEU B  49      -2.840   4.941 -17.358  1.00 29.65           O  
ATOM    382  CG  LEU B  49       1.064   7.604 -16.987  1.00 29.65           C  
ATOM    383  CD1 LEU B  49       2.150   7.052 -16.070  1.00 29.65           C  
ATOM    384  CD2 LEU B  49       1.676   8.204 -18.248  1.00 29.65           C  
ATOM    385  N   ALA B  50      -2.554   5.808 -19.116  1.00 27.07           N  
ATOM    386  CA  ALA B  50      -3.659   4.991 -19.611  1.00 27.07           C  
ATOM    387  C   ALA B  50      -3.433   3.515 -19.298  1.00 27.07           C  
ATOM    388  CB  ALA B  50      -3.836   5.192 -21.115  1.00 27.07           C  
ATOM    389  O   ALA B  50      -4.369   2.804 -18.923  1.00 27.07           O  
ATOM    390  N   ASP B  51      -2.146   2.765 -19.722  1.00 28.14           N  
ATOM    391  CA  ASP B  51      -0.963   1.914 -19.808  1.00 28.14           C  
ATOM    392  C   ASP B  51      -0.042   2.131 -18.610  1.00 28.14           C  
ATOM    393  CB  ASP B  51      -0.204   2.179 -21.110  1.00 28.14           C  
ATOM    394  O   ASP B  51       1.174   1.952 -18.714  1.00 28.14           O  
ATOM    395  CG  ASP B  51      -0.679   3.430 -21.828  1.00 28.14           C  
ATOM    396  OD1 ASP B  51      -1.769   3.946 -21.500  1.00 28.14           O  
ATOM    397  OD2 ASP B  51       0.043   3.904 -22.732  1.00 28.14           O  
ATOM    398  N   ASN B  52      -0.331   1.927 -17.252  1.00 27.13           N  
ATOM    399  CA  ASN B  52      -0.348   1.807 -15.798  1.00 27.13           C  
ATOM    400  C   ASN B  52       0.205   3.060 -15.126  1.00 27.13           C  
ATOM    401  CB  ASN B  52       0.439   0.573 -15.352  1.00 27.13           C  
ATOM    402  O   ASN B  52       1.047   2.969 -14.231  1.00 27.13           O  
ATOM    403  CG  ASN B  52      -0.248  -0.725 -15.726  1.00 27.13           C  
ATOM    404  ND2 ASN B  52       0.540  -1.768 -15.957  1.00 27.13           N  
ATOM    405  OD1 ASN B  52      -1.478  -0.790 -15.807  1.00 27.13           O  
ATOM    406  N   LYS B  53      -0.255   4.315 -15.614  1.00 28.37           N  
ATOM    407  CA  LYS B  53      -0.229   5.773 -15.688  1.00 28.37           C  
ATOM    408  C   LYS B  53      -1.343   6.386 -14.844  1.00 28.37           C  
ATOM    409  CB  LYS B  53      -0.353   6.239 -17.139  1.00 28.37           C  
ATOM    410  O   LYS B  53      -2.516   6.044 -15.013  1.00 28.37           O  
ATOM    411  CG  LYS B  53       0.849   5.894 -18.005  1.00 28.37           C  
ATOM    412  CD  LYS B  53       0.716   6.479 -19.405  1.00 28.37           C  
ATOM    413  CE  LYS B  53       1.856   6.032 -20.310  1.00 28.37           C  
ATOM    414  NZ  LYS B  53       1.751   6.633 -21.673  1.00 28.37           N  
ATOM    415  N   PHE B  54      -1.140   6.637 -13.603  1.00 29.27           N  
ATOM    416  CA  PHE B  54      -2.182   7.045 -12.668  1.00 29.27           C  
ATOM    417  C   PHE B  54      -2.452   8.541 -12.777  1.00 29.27           C  
ATOM    418  CB  PHE B  54      -1.788   6.686 -11.232  1.00 29.27           C  
ATOM    419  O   PHE B  54      -1.522   9.335 -12.932  1.00 29.27           O  
ATOM    420  CG  PHE B  54      -1.551   5.215 -11.017  1.00 29.27           C  
ATOM    421  CD1 PHE B  54      -2.605   4.365 -10.706  1.00 29.27           C  
ATOM    422  CD2 PHE B  54      -0.273   4.683 -11.126  1.00 29.27           C  
ATOM    423  CE1 PHE B  54      -2.389   3.004 -10.507  1.00 29.27           C  
ATOM    424  CE2 PHE B  54      -0.049   3.324 -10.929  1.00 29.27           C  
ATOM    425  CZ  PHE B  54      -1.108   2.486 -10.618  1.00 29.27           C  
ATOM    426  N   ALA B  55      -3.494   8.938 -13.639  1.00 28.05           N  
ATOM    427  CA  ALA B  55      -3.847  10.346 -13.477  1.00 28.05           C  
ATOM    428  C   ALA B  55      -4.739  10.551 -12.255  1.00 28.05           C  
ATOM    429  CB  ALA B  55      -4.542  10.869 -14.732  1.00 28.05           C  
ATOM    430  O   ALA B  55      -5.872  10.067 -12.218  1.00 28.05           O  
ATOM    431  N   LEU B  56      -4.291  10.237 -10.978  1.00 26.86           N  
ATOM    432  CA  LEU B  56      -5.279  10.517  -9.942  1.00 26.86           C  
ATOM    433  C   LEU B  56      -5.560  12.013  -9.849  1.00 26.86           C  
ATOM    434  CB  LEU B  56      -4.798   9.991  -8.586  1.00 26.86           C  
ATOM    435  O   LEU B  56      -4.689  12.833 -10.152  1.00 26.86           O  
ATOM    436  CG  LEU B  56      -5.168   8.546  -8.251  1.00 26.86           C  
ATOM    437  CD1 LEU B  56      -3.956   7.804  -7.697  1.00 26.86           C  
ATOM    438  CD2 LEU B  56      -6.325   8.506  -7.258  1.00 26.86           C  
ATOM    439  N   THR B  57      -6.827  12.436 -10.149  1.00 28.45           N  
ATOM    440  CA  THR B  57      -7.225  13.779  -9.742  1.00 28.45           C  
ATOM    441  C   THR B  57      -6.916  14.011  -8.266  1.00 28.45           C  
ATOM    442  CB  THR B  57      -8.724  14.020 -10.000  1.00 28.45           C  
ATOM    443  O   THR B  57      -7.173  13.143  -7.429  1.00 28.45           O  
ATOM    444  CG2 THR B  57      -8.939  15.218 -10.918  1.00 28.45           C  
ATOM    445  OG1 THR B  57      -9.291  12.855 -10.612  1.00 28.45           O  
ATOM    446  N   CYS B  58      -5.968  14.847  -7.840  1.00 29.95           N  
ATOM    447  CA  CYS B  58      -5.370  15.143  -6.543  1.00 29.95           C  
ATOM    448  C   CYS B  58      -6.444  15.428  -5.499  1.00 29.95           C  
ATOM    449  CB  CYS B  58      -4.421  16.337  -6.650  1.00 29.95           C  
ATOM    450  O   CYS B  58      -6.173  16.068  -4.482  1.00 29.95           O  
ATOM    451  SG  CYS B  58      -3.000  16.043  -7.725  1.00 29.95           S  
ATOM    452  N   PHE B  59      -7.673  15.210  -5.718  1.00 32.47           N  
ATOM    453  CA  PHE B  59      -8.113  15.760  -4.442  1.00 32.47           C  
ATOM    454  C   PHE B  59      -7.610  14.908  -3.283  1.00 32.47           C  
ATOM    455  CB  PHE B  59      -9.641  15.859  -4.396  1.00 32.47           C  
ATOM    456  O   PHE B  59      -7.052  15.432  -2.317  1.00 32.47           O  
ATOM    457  CG  PHE B  59     -10.156  16.847  -3.384  1.00 32.47           C  
ATOM    458  CD1 PHE B  59     -10.604  16.419  -2.140  1.00 32.47           C  
ATOM    459  CD2 PHE B  59     -10.191  18.204  -3.678  1.00 32.47           C  
ATOM    460  CE1 PHE B  59     -11.081  17.332  -1.202  1.00 32.47           C  
ATOM    461  CE2 PHE B  59     -10.666  19.121  -2.745  1.00 32.47           C  
ATOM    462  CZ  PHE B  59     -11.112  18.683  -1.508  1.00 32.47           C  
ATOM    463  N   SER B  60      -8.232  13.627  -2.908  1.00 33.89           N  
ATOM    464  CA  SER B  60      -7.920  12.967  -1.645  1.00 33.89           C  
ATOM    465  C   SER B  60      -6.817  11.929  -1.821  1.00 33.89           C  
ATOM    466  CB  SER B  60      -9.169  12.302  -1.065  1.00 33.89           C  
ATOM    467  O   SER B  60      -6.891  11.082  -2.714  1.00 33.89           O  
ATOM    468  OG  SER B  60      -8.849  11.048  -0.487  1.00 33.89           O  
ATOM    469  N   THR B  61      -5.408  12.172  -1.462  1.00 40.97           N  
ATOM    470  CA  THR B  61      -4.186  11.377  -1.515  1.00 40.97           C  
ATOM    471  C   THR B  61      -4.149  10.364  -0.375  1.00 40.97           C  
ATOM    472  CB  THR B  61      -2.934  12.273  -1.450  1.00 40.97           C  
ATOM    473  O   THR B  61      -3.108   9.760  -0.107  1.00 40.97           O  
ATOM    474  CG2 THR B  61      -2.820  13.149  -2.693  1.00 40.97           C  
ATOM    475  OG1 THR B  61      -3.015  13.113  -0.292  1.00 40.97           O  
ATOM    476  N   GLN B  62      -5.049  10.358   0.417  1.00 41.95           N  
ATOM    477  CA  GLN B  62      -5.100   9.527   1.615  1.00 41.95           C  
ATOM    478  C   GLN B  62      -6.208   8.483   1.514  1.00 41.95           C  
ATOM    479  CB  GLN B  62      -5.304  10.391   2.860  1.00 41.95           C  
ATOM    480  O   GLN B  62      -7.240   8.725   0.884  1.00 41.95           O  
ATOM    481  CG  GLN B  62      -4.101  11.254   3.215  1.00 41.95           C  
ATOM    482  CD  GLN B  62      -4.325  12.091   4.460  1.00 41.95           C  
ATOM    483  NE2 GLN B  62      -3.321  12.875   4.837  1.00 41.95           N  
ATOM    484  OE1 GLN B  62      -5.394  12.036   5.077  1.00 41.95           O  
ATOM    485  N   PHE B  63      -5.759   7.235   1.661  1.00 43.25           N  
ATOM    486  CA  PHE B  63      -6.817   6.257   1.883  1.00 43.25           C  
ATOM    487  C   PHE B  63      -6.721   5.664   3.283  1.00 43.25           C  
ATOM    488  CB  PHE B  63      -6.751   5.143   0.835  1.00 43.25           C  
ATOM    489  O   PHE B  63      -5.655   5.690   3.902  1.00 43.25           O  
ATOM    490  CG  PHE B  63      -5.556   4.240   0.984  1.00 43.25           C  
ATOM    491  CD1 PHE B  63      -4.338   4.574   0.405  1.00 43.25           C  
ATOM    492  CD2 PHE B  63      -5.652   3.056   1.704  1.00 43.25           C  
ATOM    493  CE1 PHE B  63      -3.231   3.740   0.541  1.00 43.25           C  
ATOM    494  CE2 PHE B  63      -4.549   2.217   1.844  1.00 43.25           C  
ATOM    495  CZ  PHE B  63      -3.340   2.561   1.262  1.00 43.25           C  
ATOM    496  N   ALA B  64      -7.945   5.520   3.913  1.00 41.59           N  
ATOM    497  CA  ALA B  64      -7.987   4.982   5.270  1.00 41.59           C  
ATOM    498  C   ALA B  64      -8.906   3.766   5.350  1.00 41.59           C  
ATOM    499  CB  ALA B  64      -8.443   6.056   6.255  1.00 41.59           C  
ATOM    500  O   ALA B  64      -9.815   3.613   4.531  1.00 41.59           O  
ATOM    501  N   PHE B  65      -8.530   2.786   6.016  1.00 43.79           N  
ATOM    502  CA  PHE B  65      -9.437   1.692   6.343  1.00 43.79           C  
ATOM    503  C   PHE B  65      -9.485   1.459   7.848  1.00 43.79           C  
ATOM    504  CB  PHE B  65      -9.010   0.406   5.626  1.00 43.79           C  
ATOM    505  O   PHE B  65      -8.567   1.851   8.571  1.00 43.79           O  
ATOM    506  CG  PHE B  65      -7.708  -0.161   6.122  1.00 43.79           C  
ATOM    507  CD1 PHE B  65      -6.500   0.245   5.568  1.00 43.79           C  
ATOM    508  CD2 PHE B  65      -7.691  -1.102   7.144  1.00 43.79           C  
ATOM    509  CE1 PHE B  65      -5.293  -0.278   6.025  1.00 43.79           C  
ATOM    510  CE2 PHE B  65      -6.488  -1.629   7.606  1.00 43.79           C  
ATOM    511  CZ  PHE B  65      -5.291  -1.217   7.045  1.00 43.79           C  
ATOM    512  N   ALA B  66     -10.712   1.014   8.307  1.00 39.24           N  
ATOM    513  CA  ALA B  66     -10.898   0.713   9.724  1.00 39.24           C  
ATOM    514  C   ALA B  66     -10.836  -0.790   9.978  1.00 39.24           C  
ATOM    515  CB  ALA B  66     -12.227   1.280  10.219  1.00 39.24           C  
ATOM    516  O   ALA B  66     -11.390  -1.579   9.208  1.00 39.24           O  
ATOM    517  N   CYS B  67     -10.038  -1.179  10.952  1.00 37.92           N  
ATOM    518  CA  CYS B  67      -9.958  -2.564  11.403  1.00 37.92           C  
ATOM    519  C   CYS B  67     -11.122  -2.905  12.325  1.00 37.92           C  
ATOM    520  CB  CYS B  67      -8.634  -2.818  12.122  1.00 37.92           C  
ATOM    521  O   CYS B  67     -11.791  -2.010  12.846  1.00 37.92           O  
ATOM    522  SG  CYS B  67      -7.181  -2.595  11.073  1.00 37.92           S  
ATOM    523  N   PRO B  68     -11.496  -4.223  12.379  1.00 43.47           N  
ATOM    524  CA  PRO B  68     -12.580  -4.636  13.274  1.00 43.47           C  
ATOM    525  C   PRO B  68     -12.413  -4.096  14.692  1.00 43.47           C  
ATOM    526  CB  PRO B  68     -12.488  -6.164  13.257  1.00 43.47           C  
ATOM    527  O   PRO B  68     -13.403  -3.885  15.397  1.00 43.47           O  
ATOM    528  CG  PRO B  68     -11.746  -6.488  12.000  1.00 43.47           C  
ATOM    529  CD  PRO B  68     -10.888  -5.311  11.636  1.00 43.47           C  
ATOM    530  N   ASP B  69     -11.223  -3.902  15.141  1.00 41.35           N  
ATOM    531  CA  ASP B  69     -10.961  -3.413  16.491  1.00 41.35           C  
ATOM    532  C   ASP B  69     -11.174  -1.904  16.581  1.00 41.35           C  
ATOM    533  CB  ASP B  69      -9.537  -3.770  16.924  1.00 41.35           C  
ATOM    534  O   ASP B  69     -10.994  -1.308  17.645  1.00 41.35           O  
ATOM    535  CG  ASP B  69      -8.475  -3.170  16.020  1.00 41.35           C  
ATOM    536  OD1 ASP B  69      -8.825  -2.440  15.068  1.00 41.35           O  
ATOM    537  OD2 ASP B  69      -7.276  -3.433  16.259  1.00 41.35           O  
ATOM    538  N   GLY B  70     -11.504  -1.297  15.614  1.00 45.66           N  
ATOM    539  CA  GLY B  70     -11.834   0.119  15.631  1.00 45.66           C  
ATOM    540  C   GLY B  70     -10.680   1.005  15.203  1.00 45.66           C  
ATOM    541  O   GLY B  70     -10.845   2.217  15.048  1.00 45.66           O  
ATOM    542  N   VAL B  71      -9.585   0.455  14.993  1.00 42.87           N  
ATOM    543  CA  VAL B  71      -8.425   1.250  14.605  1.00 42.87           C  
ATOM    544  C   VAL B  71      -8.512   1.601  13.122  1.00 42.87           C  
ATOM    545  CB  VAL B  71      -7.103   0.507  14.901  1.00 42.87           C  
ATOM    546  O   VAL B  71      -8.782   0.735  12.287  1.00 42.87           O  
ATOM    547  CG1 VAL B  71      -5.904   1.335  14.442  1.00 42.87           C  
ATOM    548  CG2 VAL B  71      -6.995   0.184  16.390  1.00 42.87           C  
ATOM    549  N   LYS B  72      -8.280   2.864  12.796  1.00 44.72           N  
ATOM    550  CA  LYS B  72      -8.302   3.393  11.436  1.00 44.72           C  
ATOM    551  C   LYS B  72      -6.888   3.545  10.882  1.00 44.72           C  
ATOM    552  CB  LYS B  72      -9.028   4.738  11.394  1.00 44.72           C  
ATOM    553  O   LYS B  72      -6.009   4.092  11.552  1.00 44.72           O  
ATOM    554  CG  LYS B  72      -9.348   5.226   9.989  1.00 44.72           C  
ATOM    555  CD  LYS B  72     -10.084   6.559  10.014  1.00 44.72           C  
ATOM    556  CE  LYS B  72     -10.270   7.123   8.612  1.00 44.72           C  
ATOM    557  NZ  LYS B  72     -10.919   8.468   8.637  1.00 44.72           N  
ATOM    558  N   HIS B  73      -6.657   2.885   9.662  1.00 41.90           N  
ATOM    559  CA  HIS B  73      -5.384   3.038   8.967  1.00 41.90           C  
ATOM    560  C   HIS B  73      -5.520   3.963   7.763  1.00 41.90           C  
ATOM    561  CB  HIS B  73      -4.849   1.675   8.523  1.00 41.90           C  
ATOM    562  O   HIS B  73      -6.384   3.754   6.908  1.00 41.90           O  
ATOM    563  CG  HIS B  73      -4.446   0.789   9.659  1.00 41.90           C  
ATOM    564  CD2 HIS B  73      -5.168  -0.073  10.414  1.00 41.90           C  
ATOM    565  ND1 HIS B  73      -3.155   0.733  10.137  1.00 41.90           N  
ATOM    566  CE1 HIS B  73      -3.099  -0.129  11.139  1.00 41.90           C  
ATOM    567  NE2 HIS B  73      -4.307  -0.632  11.327  1.00 41.90           N  
ATOM    568  N   VAL B  74      -4.692   4.967   7.844  1.00 43.71           N  
ATOM    569  CA  VAL B  74      -4.697   5.935   6.752  1.00 43.71           C  
ATOM    570  C   VAL B  74      -3.396   5.826   5.959  1.00 43.71           C  
ATOM    571  CB  VAL B  74      -4.884   7.377   7.273  1.00 43.71           C  
ATOM    572  O   VAL B  74      -2.306   5.856   6.536  1.00 43.71           O  
ATOM    573  CG1 VAL B  74      -4.899   8.372   6.114  1.00 43.71           C  
ATOM    574  CG2 VAL B  74      -6.171   7.486   8.090  1.00 43.71           C  
ATOM    575  N   TYR B  75      -3.602   5.509   4.682  1.00 42.45           N  
ATOM    576  CA  TYR B  75      -2.455   5.385   3.789  1.00 42.45           C  
ATOM    577  C   TYR B  75      -2.331   6.608   2.887  1.00 42.45           C  
ATOM    578  CB  TYR B  75      -2.571   4.118   2.937  1.00 42.45           C  
ATOM    579  O   TYR B  75      -3.321   7.062   2.308  1.00 42.45           O  
ATOM    580  CG  TYR B  75      -2.413   2.840   3.725  1.00 42.45           C  
ATOM    581  CD1 TYR B  75      -1.194   2.165   3.756  1.00 42.45           C  
ATOM    582  CD2 TYR B  75      -3.479   2.305   4.438  1.00 42.45           C  
ATOM    583  CE1 TYR B  75      -1.044   0.986   4.478  1.00 42.45           C  
ATOM    584  CE2 TYR B  75      -3.340   1.127   5.165  1.00 42.45           C  
ATOM    585  OH  TYR B  75      -1.977  -0.691   5.896  1.00 42.45           O  
ATOM    586  CZ  TYR B  75      -2.120   0.476   5.179  1.00 42.45           C  
ATOM    587  N   GLN B  76      -1.157   7.192   3.090  1.00 42.05           N  
ATOM    588  CA  GLN B  76      -0.839   8.323   2.225  1.00 42.05           C  
ATOM    589  C   GLN B  76       0.178   7.930   1.157  1.00 42.05           C  
ATOM    590  CB  GLN B  76      -0.308   9.497   3.050  1.00 42.05           C  
ATOM    591  O   GLN B  76       1.269   7.455   1.477  1.00 42.05           O  
ATOM    592  CG  GLN B  76      -0.122  10.778   2.248  1.00 42.05           C  
ATOM    593  CD  GLN B  76       0.158  11.984   3.125  1.00 42.05           C  
ATOM    594  NE2 GLN B  76       0.184  13.165   2.517  1.00 42.05           N  
ATOM    595  OE1 GLN B  76       0.350  11.855   4.338  1.00 42.05           O  
ATOM    596  N   LEU B  77      -0.281   7.873  -0.037  1.00 37.99           N  
ATOM    597  CA  LEU B  77       0.594   7.503  -1.144  1.00 37.99           C  
ATOM    598  C   LEU B  77       1.547   8.642  -1.489  1.00 37.99           C  
ATOM    599  CB  LEU B  77      -0.232   7.123  -2.376  1.00 37.99           C  
ATOM    600  O   LEU B  77       1.121   9.789  -1.643  1.00 37.99           O  
ATOM    601  CG  LEU B  77      -1.064   5.844  -2.267  1.00 37.99           C  
ATOM    602  CD1 LEU B  77      -2.099   5.787  -3.386  1.00 37.99           C  
ATOM    603  CD2 LEU B  77      -0.162   4.615  -2.303  1.00 37.99           C  
ATOM    604  N   ARG B  78       2.884   8.439  -0.962  1.00 37.41           N  
ATOM    605  CA  ARG B  78       3.840   9.499  -1.264  1.00 37.41           C  
ATOM    606  C   ARG B  78       4.916   9.008  -2.227  1.00 37.41           C  
ATOM    607  CB  ARG B  78       4.487  10.022   0.021  1.00 37.41           C  
ATOM    608  O   ARG B  78       5.288   7.834  -2.204  1.00 37.41           O  
ATOM    609  CG  ARG B  78       3.620  11.005   0.791  1.00 37.41           C  
ATOM    610  CD  ARG B  78       4.447  11.869   1.733  1.00 37.41           C  
ATOM    611  NE  ARG B  78       3.621  12.848   2.433  1.00 37.41           N  
ATOM    612  NH1 ARG B  78       5.353  13.724   3.685  1.00 37.41           N  
ATOM    613  NH2 ARG B  78       3.230  14.556   3.918  1.00 37.41           N  
ATOM    614  CZ  ARG B  78       4.070  13.707   3.344  1.00 37.41           C  
ATOM    615  N   ALA B  79       5.279   9.783  -3.189  1.00 34.21           N  
ATOM    616  CA  ALA B  79       6.411   9.451  -4.051  1.00 34.21           C  
ATOM    617  C   ALA B  79       7.728   9.536  -3.284  1.00 34.21           C  
ATOM    618  CB  ALA B  79       6.444  10.376  -5.265  1.00 34.21           C  
ATOM    619  O   ALA B  79       7.832  10.267  -2.296  1.00 34.21           O  
ATOM    620  N   ARG B  80       8.712   8.523  -3.301  1.00 32.57           N  
ATOM    621  CA  ARG B  80       9.971   8.433  -2.568  1.00 32.57           C  
ATOM    622  C   ARG B  80      10.841   9.660  -2.822  1.00 32.57           C  
ATOM    623  CB  ARG B  80      10.730   7.163  -2.956  1.00 32.57           C  
ATOM    624  O   ARG B  80      11.134   9.993  -3.972  1.00 32.57           O  
ATOM    625  CG  ARG B  80      11.827   6.778  -1.977  1.00 32.57           C  
ATOM    626  CD  ARG B  80      12.633   5.585  -2.472  1.00 32.57           C  
ATOM    627  NE  ARG B  80      12.036   4.320  -2.054  1.00 32.57           N  
ATOM    628  NH1 ARG B  80      14.051   3.246  -1.706  1.00 32.57           N  
ATOM    629  NH2 ARG B  80      12.079   2.139  -1.335  1.00 32.57           N  
ATOM    630  CZ  ARG B  80      12.723   3.238  -1.699  1.00 32.57           C  
ATOM    631  N   SER B  81      10.907  10.667  -2.027  1.00 29.81           N  
ATOM    632  CA  SER B  81      12.080  11.522  -2.178  1.00 29.81           C  
ATOM    633  C   SER B  81      13.311  10.890  -1.536  1.00 29.81           C  
ATOM    634  CB  SER B  81      11.824  12.898  -1.562  1.00 29.81           C  
ATOM    635  O   SER B  81      13.209  10.236  -0.496  1.00 29.81           O  
ATOM    636  OG  SER B  81      11.836  12.826  -0.147  1.00 29.81           O  
ATOM    637  N   VAL B  82      14.350  10.374  -2.359  1.00 28.54           N  
ATOM    638  CA  VAL B  82      15.618   9.935  -1.786  1.00 28.54           C  
ATOM    639  C   VAL B  82      16.252  11.078  -0.996  1.00 28.54           C  
ATOM    640  CB  VAL B  82      16.593   9.438  -2.877  1.00 28.54           C  
ATOM    641  O   VAL B  82      17.469  11.105  -0.798  1.00 28.54           O  
ATOM    642  CG1 VAL B  82      17.739   8.643  -2.256  1.00 28.54           C  
ATOM    643  CG2 VAL B  82      15.850   8.592  -3.910  1.00 28.54           C  
ATOM    644  N   SER B  83      15.664  12.204  -0.736  1.00 30.09           N  
ATOM    645  CA  SER B  83      16.657  13.061  -0.097  1.00 30.09           C  
ATOM    646  C   SER B  83      17.085  12.498   1.255  1.00 30.09           C  
ATOM    647  CB  SER B  83      16.109  14.477   0.081  1.00 30.09           C  
ATOM    648  O   SER B  83      16.250  12.021   2.027  1.00 30.09           O  
ATOM    649  OG  SER B  83      17.164  15.409   0.243  1.00 30.09           O  
ATOM    650  N   PRO B  84      18.415  12.183   1.430  1.00 27.92           N  
ATOM    651  CA  PRO B  84      19.008  11.668   2.666  1.00 27.92           C  
ATOM    652  C   PRO B  84      18.493  12.386   3.911  1.00 27.92           C  
ATOM    653  CB  PRO B  84      20.505  11.920   2.470  1.00 27.92           C  
ATOM    654  O   PRO B  84      18.562  11.840   5.016  1.00 27.92           O  
ATOM    655  CG  PRO B  84      20.594  12.756   1.235  1.00 27.92           C  
ATOM    656  CD  PRO B  84      19.229  12.835   0.614  1.00 27.92           C  
ATOM    657  N   LYS B  85      18.206  13.713   3.811  1.00 31.51           N  
ATOM    658  CA  LYS B  85      18.102  14.553   5.000  1.00 31.51           C  
ATOM    659  C   LYS B  85      16.803  14.281   5.754  1.00 31.51           C  
ATOM    660  CB  LYS B  85      18.189  16.032   4.622  1.00 31.51           C  
ATOM    661  O   LYS B  85      16.588  14.816   6.844  1.00 31.51           O  
ATOM    662  CG  LYS B  85      19.609  16.531   4.398  1.00 31.51           C  
ATOM    663  CD  LYS B  85      19.635  18.023   4.092  1.00 31.51           C  
ATOM    664  CE  LYS B  85      21.047  18.509   3.792  1.00 31.51           C  
ATOM    665  NZ  LYS B  85      21.074  19.966   3.467  1.00 31.51           N  
ATOM    666  N   LEU B  86      15.819  13.649   5.038  1.00 30.14           N  
ATOM    667  CA  LEU B  86      14.502  13.612   5.663  1.00 30.14           C  
ATOM    668  C   LEU B  86      14.536  12.803   6.955  1.00 30.14           C  
ATOM    669  CB  LEU B  86      13.468  13.018   4.702  1.00 30.14           C  
ATOM    670  O   LEU B  86      13.598  12.860   7.754  1.00 30.14           O  
ATOM    671  CG  LEU B  86      12.114  13.726   4.641  1.00 30.14           C  
ATOM    672  CD1 LEU B  86      12.177  14.907   3.678  1.00 30.14           C  
ATOM    673  CD2 LEU B  86      11.018  12.750   4.226  1.00 30.14           C  
ATOM    674  N   PHE B  87      15.396  11.785   6.996  1.00 29.62           N  
ATOM    675  CA  PHE B  87      15.366  10.958   8.196  1.00 29.62           C  
ATOM    676  C   PHE B  87      15.884  11.734   9.401  1.00 29.62           C  
ATOM    677  CB  PHE B  87      16.196   9.686   7.995  1.00 29.62           C  
ATOM    678  O   PHE B  87      16.126  11.155  10.462  1.00 29.62           O  
ATOM    679  CG  PHE B  87      15.552   8.446   8.556  1.00 29.62           C  
ATOM    680  CD1 PHE B  87      15.911   7.965   9.808  1.00 29.62           C  
ATOM    681  CD2 PHE B  87      14.586   7.762   7.829  1.00 29.62           C  
ATOM    682  CE1 PHE B  87      15.317   6.818  10.330  1.00 29.62           C  
ATOM    683  CE2 PHE B  87      13.988   6.615   8.343  1.00 29.62           C  
ATOM    684  CZ  PHE B  87      14.355   6.145   9.593  1.00 29.62           C  
ATOM    685  N   ILE B  88      16.396  12.962   9.124  1.00 26.69           N  
ATOM    686  CA  ILE B  88      16.939  13.587  10.325  1.00 26.69           C  
ATOM    687  C   ILE B  88      15.852  13.682  11.394  1.00 26.69           C  
ATOM    688  CB  ILE B  88      17.516  14.988  10.022  1.00 26.69           C  
ATOM    689  O   ILE B  88      14.687  13.935  11.082  1.00 26.69           O  
ATOM    690  CG1 ILE B  88      18.585  14.900   8.926  1.00 26.69           C  
ATOM    691  CG2 ILE B  88      18.086  15.625  11.293  1.00 26.69           C  
ATOM    692  CD1 ILE B  88      18.967  16.245   8.325  1.00 26.69           C  
ATOM    693  N   ARG B  89      16.186  13.431  12.576  1.00 26.72           N  
ATOM    694  CA  ARG B  89      15.496  13.370  13.861  1.00 26.72           C  
ATOM    695  C   ARG B  89      14.684  14.637  14.107  1.00 26.72           C  
ATOM    696  CB  ARG B  89      16.497  13.160  14.999  1.00 26.72           C  
ATOM    697  O   ARG B  89      15.220  15.746  14.047  1.00 26.72           O  
ATOM    698  CG  ARG B  89      17.003  11.731  15.118  1.00 26.72           C  
ATOM    699  CD  ARG B  89      17.792  11.517  16.402  1.00 26.72           C  
ATOM    700  NE  ARG B  89      18.366  10.176  16.465  1.00 26.72           N  
ATOM    701  NH1 ARG B  89      17.357   9.614  18.466  1.00 26.72           N  
ATOM    702  NH2 ARG B  89      18.720   8.109  17.402  1.00 26.72           N  
ATOM    703  CZ  ARG B  89      18.147   9.303  17.444  1.00 26.72           C  
ATOM    704  N   GLN B  90      13.443  14.753  13.618  1.00 26.06           N  
ATOM    705  CA  GLN B  90      12.654  15.837  14.193  1.00 26.06           C  
ATOM    706  C   GLN B  90      12.905  15.965  15.693  1.00 26.06           C  
ATOM    707  CB  GLN B  90      11.164  15.615  13.928  1.00 26.06           C  
ATOM    708  O   GLN B  90      12.643  15.032  16.454  1.00 26.06           O  
ATOM    709  CG  GLN B  90      10.560  16.609  12.944  1.00 26.06           C  
ATOM    710  CD  GLN B  90       9.194  16.181  12.442  1.00 26.06           C  
ATOM    711  NE2 GLN B  90       8.143  16.713  13.055  1.00 26.06           N  
ATOM    712  OE1 GLN B  90       9.085  15.378  11.509  1.00 26.06           O  
ATOM    713  N   GLU B  91      13.980  16.597  16.163  1.00 28.22           N  
ATOM    714  CA  GLU B  91      14.139  16.960  17.568  1.00 28.22           C  
ATOM    715  C   GLU B  91      12.830  17.480  18.155  1.00 28.22           C  
ATOM    716  CB  GLU B  91      15.243  18.008  17.731  1.00 28.22           C  
ATOM    717  O   GLU B  91      12.047  18.130  17.460  1.00 28.22           O  
ATOM    718  CG  GLU B  91      15.906  17.994  19.101  1.00 28.22           C  
ATOM    719  CD  GLU B  91      17.081  18.953  19.208  1.00 28.22           C  
ATOM    720  OE1 GLU B  91      17.591  19.164  20.332  1.00 28.22           O  
ATOM    721  OE2 GLU B  91      17.494  19.498  18.161  1.00 28.22           O  
ATOM    722  N   GLU B  92      12.537  16.995  19.327  1.00 31.04           N  
ATOM    723  CA  GLU B  92      11.504  17.264  20.323  1.00 31.04           C  
ATOM    724  C   GLU B  92      11.349  18.762  20.567  1.00 31.04           C  
ATOM    725  CB  GLU B  92      11.826  16.547  21.638  1.00 31.04           C  
ATOM    726  O   GLU B  92      12.273  19.415  21.056  1.00 31.04           O  
ATOM    727  CG  GLU B  92      10.611  16.310  22.522  1.00 31.04           C  
ATOM    728  CD  GLU B  92      10.915  15.457  23.743  1.00 31.04           C  
ATOM    729  OE1 GLU B  92      10.005  15.245  24.577  1.00 31.04           O  
ATOM    730  OE2 GLU B  92      12.072  14.997  23.867  1.00 31.04           O  
ATOM    731  N   VAL B  93      11.051  19.550  19.586  1.00 32.76           N  
ATOM    732  CA  VAL B  93      10.791  20.915  20.034  1.00 32.76           C  
ATOM    733  C   VAL B  93       9.869  20.893  21.250  1.00 32.76           C  
ATOM    734  CB  VAL B  93      10.169  21.772  18.909  1.00 32.76           C  
ATOM    735  O   VAL B  93       8.755  20.367  21.184  1.00 32.76           O  
ATOM    736  CG1 VAL B  93       9.984  23.216  19.370  1.00 32.76           C  
ATOM    737  CG2 VAL B  93      11.038  21.715  17.653  1.00 32.76           C  
ATOM    738  N   GLN B  94      10.473  20.761  22.411  1.00 29.94           N  
ATOM    739  CA  GLN B  94       9.845  21.013  23.703  1.00 29.94           C  
ATOM    740  C   GLN B  94       9.053  22.318  23.685  1.00 29.94           C  
ATOM    741  CB  GLN B  94      10.896  21.053  24.814  1.00 29.94           C  
ATOM    742  O   GLN B  94       9.620  23.391  23.472  1.00 29.94           O  
ATOM    743  CG  GLN B  94      10.472  20.334  26.088  1.00 29.94           C  
ATOM    744  CD  GLN B  94      11.572  20.294  27.132  1.00 29.94           C  
ATOM    745  NE2 GLN B  94      11.234  19.830  28.331  1.00 29.94           N  
ATOM    746  OE1 GLN B  94      12.715  20.675  26.864  1.00 29.94           O  
ATOM    747  N   GLU B  95       7.984  22.427  23.090  1.00 32.96           N  
ATOM    748  CA  GLU B  95       7.208  23.651  23.268  1.00 32.96           C  
ATOM    749  C   GLU B  95       7.192  24.086  24.731  1.00 32.96           C  
ATOM    750  CB  GLU B  95       5.777  23.459  22.761  1.00 32.96           C  
ATOM    751  O   GLU B  95       6.923  23.277  25.621  1.00 32.96           O  
ATOM    752  CG  GLU B  95       5.650  23.507  21.245  1.00 32.96           C  
ATOM    753  CD  GLU B  95       5.428  24.911  20.705  1.00 32.96           C  
ATOM    754  OE1 GLU B  95       5.767  25.169  19.528  1.00 32.96           O  
ATOM    755  OE2 GLU B  95       4.911  25.759  21.466  1.00 32.96           O  
ATOM    756  N   LEU B  96       8.047  24.998  25.090  1.00 34.74           N  
ATOM    757  CA  LEU B  96       8.215  25.780  26.311  1.00 34.74           C  
ATOM    758  C   LEU B  96       6.864  26.220  26.865  1.00 34.74           C  
ATOM    759  CB  LEU B  96       9.095  27.004  26.047  1.00 34.74           C  
ATOM    760  O   LEU B  96       6.801  27.073  27.753  1.00 34.74           O  
ATOM    761  CG  LEU B  96      10.250  27.232  27.023  1.00 34.74           C  
ATOM    762  CD1 LEU B  96      11.299  26.137  26.868  1.00 34.74           C  
ATOM    763  CD2 LEU B  96      10.870  28.608  26.806  1.00 34.74           C  
ATOM    764  N   TYR B  97       5.807  25.855  26.140  1.00 38.55           N  
ATOM    765  CA  TYR B  97       4.621  26.463  26.730  1.00 38.55           C  
ATOM    766  C   TYR B  97       4.407  25.970  28.156  1.00 38.55           C  
ATOM    767  CB  TYR B  97       3.382  26.160  25.882  1.00 38.55           C  
ATOM    768  O   TYR B  97       3.568  26.504  28.885  1.00 38.55           O  
ATOM    769  CG  TYR B  97       3.354  26.896  24.564  1.00 38.55           C  
ATOM    770  CD1 TYR B  97       2.951  28.227  24.496  1.00 38.55           C  
ATOM    771  CD2 TYR B  97       3.729  26.261  23.385  1.00 38.55           C  
ATOM    772  CE1 TYR B  97       2.922  28.909  23.283  1.00 38.55           C  
ATOM    773  CE2 TYR B  97       3.704  26.932  22.167  1.00 38.55           C  
ATOM    774  OH  TYR B  97       3.273  28.924  20.924  1.00 38.55           O  
ATOM    775  CZ  TYR B  97       3.300  28.254  22.127  1.00 38.55           C  
ATOM    776  N   SER B  98       5.114  24.817  28.455  1.00 42.36           N  
ATOM    777  CA  SER B  98       4.669  24.239  29.719  1.00 42.36           C  
ATOM    778  C   SER B  98       5.093  25.104  30.901  1.00 42.36           C  
ATOM    779  CB  SER B  98       5.224  22.824  29.886  1.00 42.36           C  
ATOM    780  O   SER B  98       4.294  25.366  31.803  1.00 42.36           O  
ATOM    781  OG  SER B  98       6.546  22.860  30.396  1.00 42.36           O  
ATOM    782  N   PRO B  99       6.374  25.631  30.870  1.00 46.13           N  
ATOM    783  CA  PRO B  99       6.671  26.366  32.101  1.00 46.13           C  
ATOM    784  C   PRO B  99       5.930  27.699  32.186  1.00 46.13           C  
ATOM    785  CB  PRO B  99       8.184  26.587  32.023  1.00 46.13           C  
ATOM    786  O   PRO B  99       5.525  28.115  33.274  1.00 46.13           O  
ATOM    787  CG  PRO B  99       8.543  26.277  30.606  1.00 46.13           C  
ATOM    788  CD  PRO B  99       7.414  25.505  29.986  1.00 46.13           C  
ATOM    789  N   ILE B 100       5.736  28.367  30.997  1.00 49.26           N  
ATOM    790  CA  ILE B 100       5.045  29.650  31.069  1.00 49.26           C  
ATOM    791  C   ILE B 100       3.584  29.428  31.456  1.00 49.26           C  
ATOM    792  CB  ILE B 100       5.134  30.416  29.729  1.00 49.26           C  
ATOM    793  O   ILE B 100       3.032  30.170  32.270  1.00 49.26           O  
ATOM    794  CG1 ILE B 100       6.593  30.761  29.408  1.00 49.26           C  
ATOM    795  CG2 ILE B 100       4.269  31.679  29.771  1.00 49.26           C  
ATOM    796  CD1 ILE B 100       6.837  31.118  27.948  1.00 49.26           C  
ATOM    797  N   PHE B 101       3.015  28.315  30.905  1.00 48.90           N  
ATOM    798  CA  PHE B 101       1.646  28.024  31.315  1.00 48.90           C  
ATOM    799  C   PHE B 101       1.591  27.652  32.792  1.00 48.90           C  
ATOM    800  CB  PHE B 101       1.059  26.892  30.466  1.00 48.90           C  
ATOM    801  O   PHE B 101       0.694  28.091  33.515  1.00 48.90           O  
ATOM    802  CG  PHE B 101      -0.438  26.773  30.565  1.00 48.90           C  
ATOM    803  CD1 PHE B 101      -1.020  25.867  31.442  1.00 48.90           C  
ATOM    804  CD2 PHE B 101      -1.263  27.567  29.779  1.00 48.90           C  
ATOM    805  CE1 PHE B 101      -2.406  25.754  31.536  1.00 48.90           C  
ATOM    806  CE2 PHE B 101      -2.648  27.461  29.867  1.00 48.90           C  
ATOM    807  CZ  PHE B 101      -3.217  26.553  30.745  1.00 48.90           C  
ATOM    808  N   LEU B 102       2.641  26.963  33.236  1.00 50.35           N  
ATOM    809  CA  LEU B 102       2.664  26.642  34.659  1.00 50.35           C  
ATOM    810  C   LEU B 102       2.899  27.896  35.495  1.00 50.35           C  
ATOM    811  CB  LEU B 102       3.749  25.604  34.957  1.00 50.35           C  
ATOM    812  O   LEU B 102       2.293  28.062  36.556  1.00 50.35           O  
ATOM    813  CG  LEU B 102       3.460  24.172  34.506  1.00 50.35           C  
ATOM    814  CD1 LEU B 102       4.646  23.267  34.823  1.00 50.35           C  
ATOM    815  CD2 LEU B 102       2.190  23.649  35.168  1.00 50.35           C  
ATOM    816  N   ILE B 103       3.655  28.896  34.923  1.00 55.67           N  
ATOM    817  CA  ILE B 103       3.923  30.130  35.653  1.00 55.67           C  
ATOM    818  C   ILE B 103       2.669  31.002  35.668  1.00 55.67           C  
ATOM    819  CB  ILE B 103       5.108  30.906  35.036  1.00 55.67           C  
ATOM    820  O   ILE B 103       2.293  31.541  36.712  1.00 55.67           O  
ATOM    821  CG1 ILE B 103       6.403  30.097  35.170  1.00 55.67           C  
ATOM    822  CG2 ILE B 103       5.252  32.282  35.692  1.00 55.67           C  
ATOM    823  CD1 ILE B 103       7.562  30.643  34.347  1.00 55.67           C  
ATOM    824  N   VAL B 104       1.930  31.030  34.500  1.00 54.61           N  
ATOM    825  CA  VAL B 104       0.717  31.840  34.453  1.00 54.61           C  
ATOM    826  C   VAL B 104      -0.353  31.221  35.349  1.00 54.61           C  
ATOM    827  CB  VAL B 104       0.186  31.984  33.009  1.00 54.61           C  
ATOM    828  O   VAL B 104      -1.030  31.929  36.098  1.00 54.61           O  
ATOM    829  CG1 VAL B 104      -1.156  32.714  32.998  1.00 54.61           C  
ATOM    830  CG2 VAL B 104       1.204  32.716  32.137  1.00 54.61           C  
ATOM    831  N   ALA B 105      -0.370  29.836  35.446  1.00 54.62           N  
ATOM    832  CA  ALA B 105      -1.350  29.175  36.304  1.00 54.62           C  
ATOM    833  C   ALA B 105      -1.031  29.405  37.778  1.00 54.62           C  
ATOM    834  CB  ALA B 105      -1.399  27.679  36.000  1.00 54.62           C  
ATOM    835  O   ALA B 105      -1.933  29.645  38.584  1.00 54.62           O  
ATOM    836  N   ALA B 106       0.353  29.475  38.106  1.00 57.98           N  
ATOM    837  CA  ALA B 106       0.750  29.697  39.494  1.00 57.98           C  
ATOM    838  C   ALA B 106       0.428  31.122  39.935  1.00 57.98           C  
ATOM    839  CB  ALA B 106       2.239  29.412  39.673  1.00 57.98           C  
ATOM    840  O   ALA B 106      -0.072  31.338  41.041  1.00 57.98           O  
ATOM    841  N   ILE B 107       0.584  32.145  39.009  1.00 59.78           N  
ATOM    842  CA  ILE B 107       0.322  33.539  39.348  1.00 59.78           C  
ATOM    843  C   ILE B 107      -1.178  33.751  39.539  1.00 59.78           C  
ATOM    844  CB  ILE B 107       0.864  34.496  38.263  1.00 59.78           C  
ATOM    845  O   ILE B 107      -1.602  34.415  40.488  1.00 59.78           O  
ATOM    846  CG1 ILE B 107       2.388  34.365  38.149  1.00 59.78           C  
ATOM    847  CG2 ILE B 107       0.460  35.942  38.567  1.00 59.78           C  
ATOM    848  CD1 ILE B 107       3.000  35.213  37.042  1.00 59.78           C  
ATOM    849  N   VAL B 108      -2.040  33.143  38.673  1.00 55.09           N  
ATOM    850  CA  VAL B 108      -3.488  33.288  38.787  1.00 55.09           C  
ATOM    851  C   VAL B 108      -3.970  32.655  40.091  1.00 55.09           C  
ATOM    852  CB  VAL B 108      -4.218  32.651  37.584  1.00 55.09           C  
ATOM    853  O   VAL B 108      -4.803  33.228  40.796  1.00 55.09           O  
ATOM    854  CG1 VAL B 108      -5.731  32.678  37.794  1.00 55.09           C  
ATOM    855  CG2 VAL B 108      -3.843  33.373  36.290  1.00 55.09           C  
ATOM    856  N   PHE B 109      -3.308  31.484  40.432  1.00 61.25           N  
ATOM    857  CA  PHE B 109      -3.680  30.791  41.660  1.00 61.25           C  
ATOM    858  C   PHE B 109      -3.346  31.639  42.882  1.00 61.25           C  
ATOM    859  CB  PHE B 109      -2.971  29.436  41.751  1.00 61.25           C  
ATOM    860  O   PHE B 109      -4.167  31.777  43.791  1.00 61.25           O  
ATOM    861  CG  PHE B 109      -3.391  28.610  42.936  1.00 61.25           C  
ATOM    862  CD1 PHE B 109      -2.592  28.542  44.072  1.00 61.25           C  
ATOM    863  CD2 PHE B 109      -4.584  27.900  42.915  1.00 61.25           C  
ATOM    864  CE1 PHE B 109      -2.978  27.778  45.170  1.00 61.25           C  
ATOM    865  CE2 PHE B 109      -4.977  27.134  44.009  1.00 61.25           C  
ATOM    866  CZ  PHE B 109      -4.172  27.074  45.136  1.00 61.25           C  
ATOM    867  N   ILE B 110      -2.121  32.294  42.894  1.00 56.25           N  
ATOM    868  CA  ILE B 110      -1.684  33.083  44.040  1.00 56.25           C  
ATOM    869  C   ILE B 110      -2.585  34.306  44.199  1.00 56.25           C  
ATOM    870  CB  ILE B 110      -0.209  33.520  43.896  1.00 56.25           C  
ATOM    871  O   ILE B 110      -2.981  34.652  45.314  1.00 56.25           O  
ATOM    872  CG1 ILE B 110       0.711  32.294  43.875  1.00 56.25           C  
ATOM    873  CG2 ILE B 110       0.183  34.479  45.024  1.00 56.25           C  
ATOM    874  CD1 ILE B 110       2.161  32.613  43.537  1.00 56.25           C  
ATOM    875  N   THR B 111      -2.998  34.969  43.029  1.00 59.46           N  
ATOM    876  CA  THR B 111      -3.861  36.144  43.078  1.00 59.46           C  
ATOM    877  C   THR B 111      -5.239  35.781  43.624  1.00 59.46           C  
ATOM    878  CB  THR B 111      -4.011  36.786  41.686  1.00 59.46           C  
ATOM    879  O   THR B 111      -5.799  36.509  44.446  1.00 59.46           O  
ATOM    880  CG2 THR B 111      -4.612  38.184  41.787  1.00 59.46           C  
ATOM    881  OG1 THR B 111      -2.721  36.876  41.067  1.00 59.46           O  
ATOM    882  N   LEU B 112      -5.755  34.619  43.200  1.00 52.80           N  
ATOM    883  CA  LEU B 112      -7.066  34.187  43.671  1.00 52.80           C  
ATOM    884  C   LEU B 112      -7.036  33.887  45.166  1.00 52.80           C  
ATOM    885  CB  LEU B 112      -7.532  32.950  42.899  1.00 52.80           C  
ATOM    886  O   LEU B 112      -7.975  34.224  45.890  1.00 52.80           O  
ATOM    887  CG  LEU B 112      -9.040  32.695  42.872  1.00 52.80           C  
ATOM    888  CD1 LEU B 112      -9.680  33.433  41.700  1.00 52.80           C  
ATOM    889  CD2 LEU B 112      -9.329  31.200  42.791  1.00 52.80           C  
ATOM    890  N   CYS B 113      -5.917  33.222  45.621  1.00 51.42           N  
ATOM    891  CA  CYS B 113      -5.798  32.883  47.034  1.00 51.42           C  
ATOM    892  C   CYS B 113      -5.753  34.140  47.895  1.00 51.42           C  
ATOM    893  CB  CYS B 113      -4.547  32.041  47.280  1.00 51.42           C  
ATOM    894  O   CYS B 113      -6.354  34.183  48.970  1.00 51.42           O  
ATOM    895  SG  CYS B 113      -4.707  30.325  46.739  1.00 51.42           S  
ATOM    896  N   PHE B 114      -5.083  35.265  47.438  1.00 55.05           N  
ATOM    897  CA  PHE B 114      -4.948  36.502  48.198  1.00 55.05           C  
ATOM    898  C   PHE B 114      -6.266  37.266  48.230  1.00 55.05           C  
ATOM    899  CB  PHE B 114      -3.845  37.383  47.602  1.00 55.05           C  
ATOM    900  O   PHE B 114      -6.620  37.863  49.249  1.00 55.05           O  
ATOM    901  CG  PHE B 114      -3.022  38.106  48.633  1.00 55.05           C  
ATOM    902  CD1 PHE B 114      -3.350  39.399  49.024  1.00 55.05           C  
ATOM    903  CD2 PHE B 114      -1.919  37.493  49.213  1.00 55.05           C  
ATOM    904  CE1 PHE B 114      -2.589  40.071  49.978  1.00 55.05           C  
ATOM    905  CE2 PHE B 114      -1.154  38.158  50.167  1.00 55.05           C  
ATOM    906  CZ  PHE B 114      -1.490  39.447  50.548  1.00 55.05           C  
ATOM    907  N   THR B 115      -7.039  37.246  47.110  1.00 54.00           N  
ATOM    908  CA  THR B 115      -8.306  37.968  47.087  1.00 54.00           C  
ATOM    909  C   THR B 115      -9.340  37.275  47.969  1.00 54.00           C  
ATOM    910  CB  THR B 115      -8.852  38.092  45.652  1.00 54.00           C  
ATOM    911  O   THR B 115     -10.178  37.935  48.588  1.00 54.00           O  
ATOM    912  CG2 THR B 115      -7.935  38.949  44.786  1.00 54.00           C  
ATOM    913  OG1 THR B 115      -8.956  36.786  45.072  1.00 54.00           O  
ATOM    914  N   LEU B 116      -9.417  35.912  47.958  1.00 54.94           N  
ATOM    915  CA  LEU B 116     -10.416  35.207  48.753  1.00 54.94           C  
ATOM    916  C   LEU B 116     -10.124  35.349  50.243  1.00 54.94           C  
ATOM    917  CB  LEU B 116     -10.461  33.726  48.368  1.00 54.94           C  
ATOM    918  O   LEU B 116     -11.048  35.419  51.057  1.00 54.94           O  
ATOM    919  CG  LEU B 116     -11.073  33.398  47.006  1.00 54.94           C  
ATOM    920  CD1 LEU B 116     -10.940  31.907  46.710  1.00 54.94           C  
ATOM    921  CD2 LEU B 116     -12.535  33.829  46.959  1.00 54.94           C  
ATOM    922  N   LYS B 117      -8.798  35.322  50.685  1.00 58.94           N  
ATOM    923  CA  LYS B 117      -8.475  35.471  52.101  1.00 58.94           C  
ATOM    924  C   LYS B 117      -8.886  36.847  52.617  1.00 58.94           C  
ATOM    925  CB  LYS B 117      -6.981  35.247  52.338  1.00 58.94           C  
ATOM    926  O   LYS B 117      -9.335  36.979  53.758  1.00 58.94           O  
ATOM    927  CG  LYS B 117      -6.628  34.894  53.775  1.00 58.94           C  
ATOM    928  CD  LYS B 117      -5.733  33.663  53.844  1.00 58.94           C  
ATOM    929  CE  LYS B 117      -5.299  33.366  55.273  1.00 58.94           C  
ATOM    930  NZ  LYS B 117      -4.310  32.248  55.331  1.00 58.94           N  
ATOM    931  N   ARG B 118      -8.850  37.953  51.836  1.00 60.50           N  
ATOM    932  CA  ARG B 118      -9.179  39.300  52.288  1.00 60.50           C  
ATOM    933  C   ARG B 118     -10.673  39.437  52.560  1.00 60.50           C  
ATOM    934  CB  ARG B 118      -8.737  40.338  51.254  1.00 60.50           C  
ATOM    935  O   ARG B 118     -11.081  40.182  53.454  1.00 60.50           O  
ATOM    936  CG  ARG B 118      -7.289  40.777  51.401  1.00 60.50           C  
ATOM    937  CD  ARG B 118      -6.959  41.949  50.487  1.00 60.50           C  
ATOM    938  NE  ARG B 118      -5.525  42.222  50.457  1.00 60.50           N  
ATOM    939  NH1 ARG B 118      -5.625  43.647  48.641  1.00 60.50           N  
ATOM    940  NH2 ARG B 118      -3.613  43.200  49.644  1.00 60.50           N  
ATOM    941  CZ  ARG B 118      -4.924  43.022  49.581  1.00 60.50           C  
ATOM    942  N   LYS B 119     -11.502  38.682  51.815  1.00 58.80           N  
ATOM    943  CA  LYS B 119     -12.941  38.846  51.999  1.00 58.80           C  
ATOM    944  C   LYS B 119     -13.416  38.145  53.268  1.00 58.80           C  
ATOM    945  CB  LYS B 119     -13.702  38.308  50.787  1.00 58.80           C  
ATOM    946  O   LYS B 119     -14.401  38.561  53.882  1.00 58.80           O  
ATOM    947  CG  LYS B 119     -14.902  39.153  50.384  1.00 58.80           C  
ATOM    948  CD  LYS B 119     -15.497  38.685  49.062  1.00 58.80           C  
ATOM    949  CE  LYS B 119     -16.714  39.512  48.672  1.00 58.80           C  
ATOM    950  NZ  LYS B 119     -17.284  39.076  47.362  1.00 58.80           N  
ATOM    951  N   THR B 120     -12.736  37.059  53.748  1.00 58.77           N  
ATOM    952  CA  THR B 120     -13.221  36.345  54.924  1.00 58.77           C  
ATOM    953  C   THR B 120     -12.770  37.043  56.205  1.00 58.77           C  
ATOM    954  CB  THR B 120     -12.733  34.885  54.933  1.00 58.77           C  
ATOM    955  O   THR B 120     -13.390  36.880  57.258  1.00 58.77           O  
ATOM    956  CG2 THR B 120     -13.341  34.095  53.778  1.00 58.77           C  
ATOM    957  OG1 THR B 120     -11.305  34.864  54.812  1.00 58.77           O  
ATOM    958  N   GLU B 121     -11.724  37.917  56.188  1.00 45.05           N  
ATOM    959  CA  GLU B 121     -11.438  38.625  57.432  1.00 45.05           C  
ATOM    960  C   GLU B 121     -12.176  39.959  57.490  1.00 45.05           C  
ATOM    961  CB  GLU B 121      -9.932  38.849  57.590  1.00 45.05           C  
ATOM    962  O   GLU B 121     -12.594  40.397  58.564  1.00 45.05           O  
ATOM    963  CG  GLU B 121      -9.149  37.579  57.889  1.00 45.05           C  
ATOM    964  CD  GLU B 121      -7.669  37.828  58.127  1.00 45.05           C  
ATOM    965  OE1 GLU B 121      -7.133  37.365  59.160  1.00 45.05           O  
ATOM    966  OE2 GLU B 121      -7.039  38.493  57.274  1.00 45.05           O  
TER     967      GLU B 121                                                      
ATOM    968  N   MET C   1      13.784 -23.342 -43.375  1.00 45.54           N  
ATOM    969  CA  MET C   1      13.890 -24.143 -42.160  1.00 45.54           C  
ATOM    970  C   MET C   1      14.428 -23.308 -41.002  1.00 45.54           C  
ATOM    971  CB  MET C   1      14.793 -25.356 -42.392  1.00 45.54           C  
ATOM    972  O   MET C   1      14.164 -23.612 -39.837  1.00 45.54           O  
ATOM    973  CG  MET C   1      14.037 -26.620 -42.770  1.00 45.54           C  
ATOM    974  SD  MET C   1      15.158 -28.023 -43.148  1.00 45.54           S  
ATOM    975  CE  MET C   1      15.692 -28.466 -41.472  1.00 45.54           C  
ATOM    976  N   LYS C   2      15.320 -22.253 -41.361  1.00 45.71           N  
ATOM    977  CA  LYS C   2      16.090 -21.393 -40.467  1.00 45.71           C  
ATOM    978  C   LYS C   2      15.241 -20.235 -39.952  1.00 45.71           C  
ATOM    979  CB  LYS C   2      17.333 -20.856 -41.177  1.00 45.71           C  
ATOM    980  O   LYS C   2      15.583 -19.605 -38.949  1.00 45.71           O  
ATOM    981  CG  LYS C   2      18.431 -21.892 -41.370  1.00 45.71           C  
ATOM    982  CD  LYS C   2      19.603 -21.323 -42.160  1.00 45.71           C  
ATOM    983  CE  LYS C   2      20.742 -22.328 -42.274  1.00 45.71           C  
ATOM    984  NZ  LYS C   2      21.865 -21.801 -43.105  1.00 45.71           N  
ATOM    985  N   ILE C   3      14.157 -19.872 -40.641  1.00 45.86           N  
ATOM    986  CA  ILE C   3      13.362 -18.688 -40.332  1.00 45.86           C  
ATOM    987  C   ILE C   3      12.563 -18.923 -39.052  1.00 45.86           C  
ATOM    988  CB  ILE C   3      12.415 -18.324 -41.497  1.00 45.86           C  
ATOM    989  O   ILE C   3      12.399 -18.011 -38.239  1.00 45.86           O  
ATOM    990  CG1 ILE C   3      13.222 -17.976 -42.753  1.00 45.86           C  
ATOM    991  CG2 ILE C   3      11.492 -17.167 -41.101  1.00 45.86           C  
ATOM    992  CD1 ILE C   3      12.397 -17.955 -44.032  1.00 45.86           C  
ATOM    993  N   ILE C   4      12.172 -20.238 -38.771  1.00 40.54           N  
ATOM    994  CA  ILE C   4      11.286 -20.562 -37.658  1.00 40.54           C  
ATOM    995  C   ILE C   4      12.037 -20.403 -36.338  1.00 40.54           C  
ATOM    996  CB  ILE C   4      10.722 -21.995 -37.785  1.00 40.54           C  
ATOM    997  O   ILE C   4      11.486 -19.891 -35.361  1.00 40.54           O  
ATOM    998  CG1 ILE C   4       9.833 -22.111 -39.028  1.00 40.54           C  
ATOM    999  CG2 ILE C   4       9.950 -22.385 -36.521  1.00 40.54           C  
ATOM   1000  CD1 ILE C   4       9.444 -23.541 -39.380  1.00 40.54           C  
ATOM   1001  N   LEU C   5      13.427 -20.685 -36.379  1.00 37.74           N  
ATOM   1002  CA  LEU C   5      14.209 -20.636 -35.149  1.00 37.74           C  
ATOM   1003  C   LEU C   5      14.305 -19.207 -34.623  1.00 37.74           C  
ATOM   1004  CB  LEU C   5      15.612 -21.201 -35.382  1.00 37.74           C  
ATOM   1005  O   LEU C   5      14.288 -18.985 -33.410  1.00 37.74           O  
ATOM   1006  CG  LEU C   5      16.254 -21.932 -34.202  1.00 37.74           C  
ATOM   1007  CD1 LEU C   5      15.874 -23.409 -34.223  1.00 37.74           C  
ATOM   1008  CD2 LEU C   5      17.769 -21.764 -34.228  1.00 37.74           C  
ATOM   1009  N   PHE C   6      14.319 -18.214 -35.671  1.00 42.54           N  
ATOM   1010  CA  PHE C   6      14.587 -16.833 -35.287  1.00 42.54           C  
ATOM   1011  C   PHE C   6      13.428 -16.262 -34.478  1.00 42.54           C  
ATOM   1012  CB  PHE C   6      14.839 -15.968 -36.525  1.00 42.54           C  
ATOM   1013  O   PHE C   6      13.641 -15.508 -33.526  1.00 42.54           O  
ATOM   1014  CG  PHE C   6      15.572 -14.687 -36.232  1.00 42.54           C  
ATOM   1015  CD1 PHE C   6      14.881 -13.488 -36.107  1.00 42.54           C  
ATOM   1016  CD2 PHE C   6      16.953 -14.682 -36.079  1.00 42.54           C  
ATOM   1017  CE1 PHE C   6      15.557 -12.300 -35.836  1.00 42.54           C  
ATOM   1018  CE2 PHE C   6      17.635 -13.499 -35.808  1.00 42.54           C  
ATOM   1019  CZ  PHE C   6      16.935 -12.309 -35.687  1.00 42.54           C  
ATOM   1020  N   LEU C   7      12.205 -16.694 -34.853  1.00 36.95           N  
ATOM   1021  CA  LEU C   7      11.040 -16.078 -34.229  1.00 36.95           C  
ATOM   1022  C   LEU C   7      10.928 -16.487 -32.764  1.00 36.95           C  
ATOM   1023  CB  LEU C   7       9.762 -16.465 -34.978  1.00 36.95           C  
ATOM   1024  O   LEU C   7      10.019 -16.042 -32.059  1.00 36.95           O  
ATOM   1025  CG  LEU C   7       9.518 -15.760 -36.313  1.00 36.95           C  
ATOM   1026  CD1 LEU C   7       8.404 -16.458 -37.086  1.00 36.95           C  
ATOM   1027  CD2 LEU C   7       9.180 -14.290 -36.088  1.00 36.95           C  
ATOM   1028  N   ALA C   8      11.687 -17.551 -32.381  1.00 37.99           N  
ATOM   1029  CA  ALA C   8      11.566 -17.978 -30.989  1.00 37.99           C  
ATOM   1030  C   ALA C   8      12.003 -16.869 -30.035  1.00 37.99           C  
ATOM   1031  CB  ALA C   8      12.389 -19.240 -30.746  1.00 37.99           C  
ATOM   1032  O   ALA C   8      11.879 -17.006 -28.816  1.00 37.99           O  
ATOM   1033  N   LEU C   9      12.831 -15.866 -30.588  1.00 33.71           N  
ATOM   1034  CA  LEU C   9      13.598 -15.027 -29.674  1.00 33.71           C  
ATOM   1035  C   LEU C   9      12.671 -14.229 -28.762  1.00 33.71           C  
ATOM   1036  CB  LEU C   9      14.508 -14.075 -30.454  1.00 33.71           C  
ATOM   1037  O   LEU C   9      12.934 -14.096 -27.565  1.00 33.71           O  
ATOM   1038  CG  LEU C   9      15.958 -14.526 -30.642  1.00 33.71           C  
ATOM   1039  CD1 LEU C   9      16.468 -14.108 -32.017  1.00 33.71           C  
ATOM   1040  CD2 LEU C   9      16.843 -13.953 -29.541  1.00 33.71           C  
ATOM   1041  N   ILE C  10      11.912 -13.162 -29.340  1.00 34.62           N  
ATOM   1042  CA  ILE C  10      11.589 -12.004 -28.513  1.00 34.62           C  
ATOM   1043  C   ILE C  10      10.446 -12.352 -27.563  1.00 34.62           C  
ATOM   1044  CB  ILE C  10      11.215 -10.779 -29.376  1.00 34.62           C  
ATOM   1045  O   ILE C  10       9.302 -12.520 -27.993  1.00 34.62           O  
ATOM   1046  CG1 ILE C  10      12.366 -10.421 -30.323  1.00 34.62           C  
ATOM   1047  CG2 ILE C  10      10.844  -9.586 -28.489  1.00 34.62           C  
ATOM   1048  CD1 ILE C  10      12.001  -9.383 -31.376  1.00 34.62           C  
ATOM   1049  N   THR C  11      10.459 -13.453 -26.783  1.00 33.93           N  
ATOM   1050  CA  THR C  11       9.455 -13.528 -25.727  1.00 33.93           C  
ATOM   1051  C   THR C  11       9.575 -12.337 -24.780  1.00 33.93           C  
ATOM   1052  CB  THR C  11       9.584 -14.838 -24.927  1.00 33.93           C  
ATOM   1053  O   THR C  11      10.638 -12.101 -24.202  1.00 33.93           O  
ATOM   1054  CG2 THR C  11       9.353 -16.053 -25.820  1.00 33.93           C  
ATOM   1055  OG1 THR C  11      10.898 -14.918 -24.360  1.00 33.93           O  
ATOM   1056  N   LEU C  12       9.157 -11.152 -25.208  1.00 32.03           N  
ATOM   1057  CA  LEU C  12       9.078 -10.056 -24.248  1.00 32.03           C  
ATOM   1058  C   LEU C  12       8.410 -10.512 -22.956  1.00 32.03           C  
ATOM   1059  CB  LEU C  12       8.308  -8.875 -24.845  1.00 32.03           C  
ATOM   1060  O   LEU C  12       7.206 -10.781 -22.935  1.00 32.03           O  
ATOM   1061  CG  LEU C  12       9.152  -7.753 -25.451  1.00 32.03           C  
ATOM   1062  CD1 LEU C  12       8.935  -7.682 -26.959  1.00 32.03           C  
ATOM   1063  CD2 LEU C  12       8.818  -6.418 -24.795  1.00 32.03           C  
ATOM   1064  N   ALA C  13       9.120 -11.373 -22.139  1.00 32.67           N  
ATOM   1065  CA  ALA C  13       8.536 -11.770 -20.860  1.00 32.67           C  
ATOM   1066  C   ALA C  13       8.147 -10.549 -20.032  1.00 32.67           C  
ATOM   1067  CB  ALA C  13       9.510 -12.650 -20.081  1.00 32.67           C  
ATOM   1068  O   ALA C  13       8.965  -9.654 -19.812  1.00 32.67           O  
ATOM   1069  N   THR C  14       6.966  -9.858 -20.292  1.00 32.20           N  
ATOM   1070  CA  THR C  14       6.479  -8.816 -19.394  1.00 32.20           C  
ATOM   1071  C   THR C  14       6.661  -9.231 -17.937  1.00 32.20           C  
ATOM   1072  CB  THR C  14       4.996  -8.499 -19.659  1.00 32.20           C  
ATOM   1073  O   THR C  14       6.440 -10.391 -17.583  1.00 32.20           O  
ATOM   1074  CG2 THR C  14       4.782  -8.033 -21.096  1.00 32.20           C  
ATOM   1075  OG1 THR C  14       4.213  -9.676 -19.428  1.00 32.20           O  
ATOM   1076  N   CYS C  15       7.719  -8.571 -17.300  1.00 32.01           N  
ATOM   1077  CA  CYS C  15       8.018  -8.896 -15.910  1.00 32.01           C  
ATOM   1078  C   CYS C  15       6.931  -8.369 -14.980  1.00 32.01           C  
ATOM   1079  CB  CYS C  15       9.373  -8.318 -15.504  1.00 32.01           C  
ATOM   1080  O   CYS C  15       6.534  -7.207 -15.079  1.00 32.01           O  
ATOM   1081  SG  CYS C  15       9.864  -8.730 -13.815  1.00 32.01           S  
ATOM   1082  N   GLU C  16       6.080  -9.168 -14.487  1.00 33.88           N  
ATOM   1083  CA  GLU C  16       5.083  -8.815 -13.481  1.00 33.88           C  
ATOM   1084  C   GLU C  16       5.637  -8.988 -12.069  1.00 33.88           C  
ATOM   1085  CB  GLU C  16       3.818  -9.659 -13.657  1.00 33.88           C  
ATOM   1086  O   GLU C  16       6.250 -10.012 -11.759  1.00 33.88           O  
ATOM   1087  CG  GLU C  16       3.038  -9.341 -14.924  1.00 33.88           C  
ATOM   1088  CD  GLU C  16       1.743 -10.129 -15.045  1.00 33.88           C  
ATOM   1089  OE1 GLU C  16       0.924  -9.818 -15.939  1.00 33.88           O  
ATOM   1090  OE2 GLU C  16       1.545 -11.064 -14.237  1.00 33.88           O  
ATOM   1091  N   LEU C  17       5.574  -7.860 -11.260  1.00 34.10           N  
ATOM   1092  CA  LEU C  17       5.990  -7.919  -9.863  1.00 34.10           C  
ATOM   1093  C   LEU C  17       4.780  -7.980  -8.937  1.00 34.10           C  
ATOM   1094  CB  LEU C  17       6.857  -6.708  -9.510  1.00 34.10           C  
ATOM   1095  O   LEU C  17       3.767  -7.324  -9.189  1.00 34.10           O  
ATOM   1096  CG  LEU C  17       8.370  -6.898  -9.631  1.00 34.10           C  
ATOM   1097  CD1 LEU C  17       8.934  -5.985 -10.715  1.00 34.10           C  
ATOM   1098  CD2 LEU C  17       9.051  -6.633  -8.293  1.00 34.10           C  
ATOM   1099  N   TYR C  18       4.841  -8.870  -7.959  1.00 35.60           N  
ATOM   1100  CA  TYR C  18       3.772  -9.026  -6.978  1.00 35.60           C  
ATOM   1101  C   TYR C  18       4.181  -8.447  -5.629  1.00 35.60           C  
ATOM   1102  CB  TYR C  18       3.398 -10.503  -6.821  1.00 35.60           C  
ATOM   1103  O   TYR C  18       5.323  -8.614  -5.195  1.00 35.60           O  
ATOM   1104  CG  TYR C  18       2.740 -11.096  -8.043  1.00 35.60           C  
ATOM   1105  CD1 TYR C  18       1.353 -11.185  -8.136  1.00 35.60           C  
ATOM   1106  CD2 TYR C  18       3.503 -11.569  -9.105  1.00 35.60           C  
ATOM   1107  CE1 TYR C  18       0.741 -11.733  -9.260  1.00 35.60           C  
ATOM   1108  CE2 TYR C  18       2.902 -12.118 -10.233  1.00 35.60           C  
ATOM   1109  OH  TYR C  18       0.923 -12.738 -11.416  1.00 35.60           O  
ATOM   1110  CZ  TYR C  18       1.523 -12.195 -10.301  1.00 35.60           C  
ATOM   1111  N   HIS C  19       3.234  -7.595  -5.029  1.00 35.60           N  
ATOM   1112  CA  HIS C  19       3.450  -6.971  -3.729  1.00 35.60           C  
ATOM   1113  C   HIS C  19       2.472  -7.510  -2.690  1.00 35.60           C  
ATOM   1114  CB  HIS C  19       3.317  -5.450  -3.836  1.00 35.60           C  
ATOM   1115  O   HIS C  19       1.260  -7.515  -2.916  1.00 35.60           O  
ATOM   1116  CG  HIS C  19       4.295  -4.828  -4.780  1.00 35.60           C  
ATOM   1117  CD2 HIS C  19       4.289  -4.730  -6.130  1.00 35.60           C  
ATOM   1118  ND1 HIS C  19       5.452  -4.211  -4.353  1.00 35.60           N  
ATOM   1119  CE1 HIS C  19       6.116  -3.759  -5.404  1.00 35.60           C  
ATOM   1120  NE2 HIS C  19       5.432  -4.061  -6.494  1.00 35.60           N  
ATOM   1121  N   TYR C  20       3.091  -8.201  -1.693  1.00 38.08           N  
ATOM   1122  CA  TYR C  20       2.234  -8.648  -0.600  1.00 38.08           C  
ATOM   1123  C   TYR C  20       2.361  -7.725   0.606  1.00 38.08           C  
ATOM   1124  CB  TYR C  20       2.581 -10.084  -0.197  1.00 38.08           C  
ATOM   1125  O   TYR C  20       3.471  -7.370   1.009  1.00 38.08           O  
ATOM   1126  CG  TYR C  20       1.905 -11.133  -1.047  1.00 38.08           C  
ATOM   1127  CD1 TYR C  20       0.667 -11.658  -0.686  1.00 38.08           C  
ATOM   1128  CD2 TYR C  20       2.504 -11.601  -2.212  1.00 38.08           C  
ATOM   1129  CE1 TYR C  20       0.041 -12.626  -1.465  1.00 38.08           C  
ATOM   1130  CE2 TYR C  20       1.888 -12.569  -2.998  1.00 38.08           C  
ATOM   1131  OH  TYR C  20       0.044 -14.033  -3.392  1.00 38.08           O  
ATOM   1132  CZ  TYR C  20       0.659 -13.074  -2.617  1.00 38.08           C  
ATOM   1133  N   GLN C  21       1.225  -7.175   0.945  1.00 38.88           N  
ATOM   1134  CA  GLN C  21       1.178  -6.209   2.038  1.00 38.88           C  
ATOM   1135  C   GLN C  21       0.592  -6.835   3.300  1.00 38.88           C  
ATOM   1136  CB  GLN C  21       0.363  -4.980   1.634  1.00 38.88           C  
ATOM   1137  O   GLN C  21      -0.420  -7.536   3.239  1.00 38.88           O  
ATOM   1138  CG  GLN C  21       0.344  -3.881   2.688  1.00 38.88           C  
ATOM   1139  CD  GLN C  21      -0.218  -2.573   2.163  1.00 38.88           C  
ATOM   1140  NE2 GLN C  21      -0.086  -1.511   2.950  1.00 38.88           N  
ATOM   1141  OE1 GLN C  21      -0.767  -2.517   1.057  1.00 38.88           O  
ATOM   1142  N   GLU C  22       1.532  -7.052   4.312  1.00 37.01           N  
ATOM   1143  CA  GLU C  22       0.987  -7.382   5.625  1.00 37.01           C  
ATOM   1144  C   GLU C  22       0.352  -6.159   6.282  1.00 37.01           C  
ATOM   1145  CB  GLU C  22       2.077  -7.959   6.531  1.00 37.01           C  
ATOM   1146  O   GLU C  22       1.015  -5.139   6.478  1.00 37.01           O  
ATOM   1147  CG  GLU C  22       1.647  -9.202   7.296  1.00 37.01           C  
ATOM   1148  CD  GLU C  22       2.688  -9.682   8.295  1.00 37.01           C  
ATOM   1149  OE1 GLU C  22       2.422 -10.665   9.023  1.00 37.01           O  
ATOM   1150  OE2 GLU C  22       3.778  -9.070   8.350  1.00 37.01           O  
ATOM   1151  N   CYS C  23      -0.969  -6.176   6.356  1.00 34.33           N  
ATOM   1152  CA  CYS C  23      -1.736  -5.058   6.893  1.00 34.33           C  
ATOM   1153  C   CYS C  23      -1.198  -4.631   8.254  1.00 34.33           C  
ATOM   1154  CB  CYS C  23      -3.213  -5.429   7.012  1.00 34.33           C  
ATOM   1155  O   CYS C  23      -1.079  -3.437   8.532  1.00 34.33           O  
ATOM   1156  SG  CYS C  23      -4.133  -5.263   5.466  1.00 34.33           S  
ATOM   1157  N   VAL C  24      -1.068  -5.667   9.148  1.00 32.47           N  
ATOM   1158  CA  VAL C  24      -0.805  -5.307  10.538  1.00 32.47           C  
ATOM   1159  C   VAL C  24       0.534  -4.581  10.639  1.00 32.47           C  
ATOM   1160  CB  VAL C  24      -0.810  -6.548  11.457  1.00 32.47           C  
ATOM   1161  O   VAL C  24       0.662  -3.602  11.378  1.00 32.47           O  
ATOM   1162  CG1 VAL C  24      -0.956  -6.136  12.921  1.00 32.47           C  
ATOM   1163  CG2 VAL C  24      -1.930  -7.506  11.054  1.00 32.47           C  
ATOM   1164  N   ARG C  25       1.612  -5.125   9.949  1.00 33.30           N  
ATOM   1165  CA  ARG C  25       2.944  -4.583  10.198  1.00 33.30           C  
ATOM   1166  C   ARG C  25       3.256  -3.436   9.243  1.00 33.30           C  
ATOM   1167  CB  ARG C  25       4.004  -5.679  10.065  1.00 33.30           C  
ATOM   1168  O   ARG C  25       4.102  -2.588   9.538  1.00 33.30           O  
ATOM   1169  CG  ARG C  25       4.159  -6.540  11.308  1.00 33.30           C  
ATOM   1170  CD  ARG C  25       5.285  -7.553  11.156  1.00 33.30           C  
ATOM   1171  NE  ARG C  25       6.534  -7.062  11.732  1.00 33.30           N  
ATOM   1172  NH1 ARG C  25       7.711  -9.016  11.369  1.00 33.30           N  
ATOM   1173  NH2 ARG C  25       8.736  -7.222  12.363  1.00 33.30           N  
ATOM   1174  CZ  ARG C  25       7.657  -7.768  11.820  1.00 33.30           C  
ATOM   1175  N   GLY C  26       2.294  -3.037   8.365  1.00 35.64           N  
ATOM   1176  CA  GLY C  26       2.508  -1.972   7.398  1.00 35.64           C  
ATOM   1177  C   GLY C  26       3.697  -2.220   6.490  1.00 35.64           C  
ATOM   1178  O   GLY C  26       4.293  -1.276   5.967  1.00 35.64           O  
ATOM   1179  N   THR C  27       4.353  -3.455   6.588  1.00 34.93           N  
ATOM   1180  CA  THR C  27       5.528  -3.741   5.772  1.00 34.93           C  
ATOM   1181  C   THR C  27       5.143  -4.550   4.536  1.00 34.93           C  
ATOM   1182  CB  THR C  27       6.596  -4.505   6.577  1.00 34.93           C  
ATOM   1183  O   THR C  27       4.179  -5.318   4.566  1.00 34.93           O  
ATOM   1184  CG2 THR C  27       7.565  -3.543   7.255  1.00 34.93           C  
ATOM   1185  OG1 THR C  27       5.951  -5.302   7.578  1.00 34.93           O  
ATOM   1186  N   THR C  28       5.422  -4.036   3.321  1.00 38.63           N  
ATOM   1187  CA  THR C  28       5.181  -4.756   2.075  1.00 38.63           C  
ATOM   1188  C   THR C  28       6.415  -5.556   1.666  1.00 38.63           C  
ATOM   1189  CB  THR C  28       4.791  -3.792   0.939  1.00 38.63           C  
ATOM   1190  O   THR C  28       7.546  -5.137   1.921  1.00 38.63           O  
ATOM   1191  CG2 THR C  28       3.292  -3.843   0.666  1.00 38.63           C  
ATOM   1192  OG1 THR C  28       5.153  -2.456   1.309  1.00 38.63           O  
ATOM   1193  N   VAL C  29       6.231  -6.993   1.443  1.00 38.28           N  
ATOM   1194  CA  VAL C  29       7.331  -7.787   0.906  1.00 38.28           C  
ATOM   1195  C   VAL C  29       7.147  -7.974  -0.598  1.00 38.28           C  
ATOM   1196  CB  VAL C  29       7.434  -9.161   1.605  1.00 38.28           C  
ATOM   1197  O   VAL C  29       6.040  -8.250  -1.065  1.00 38.28           O  
ATOM   1198  CG1 VAL C  29       8.609  -9.963   1.049  1.00 38.28           C  
ATOM   1199  CG2 VAL C  29       7.574  -8.981   3.116  1.00 38.28           C  
ATOM   1200  N   LEU C  30       8.190  -7.615  -1.418  1.00 35.63           N  
ATOM   1201  CA  LEU C  30       8.217  -7.763  -2.869  1.00 35.63           C  
ATOM   1202  C   LEU C  30       8.577  -9.192  -3.263  1.00 35.63           C  
ATOM   1203  CB  LEU C  30       9.217  -6.784  -3.489  1.00 35.63           C  
ATOM   1204  O   LEU C  30       9.575  -9.739  -2.788  1.00 35.63           O  
ATOM   1205  CG  LEU C  30       8.626  -5.666  -4.350  1.00 35.63           C  
ATOM   1206  CD1 LEU C  30       9.127  -4.308  -3.872  1.00 35.63           C  
ATOM   1207  CD2 LEU C  30       8.973  -5.883  -5.819  1.00 35.63           C  
ATOM   1208  N   LEU C  31       7.621  -9.894  -3.856  1.00 38.26           N  
ATOM   1209  CA  LEU C  31       7.898 -11.243  -4.339  1.00 38.26           C  
ATOM   1210  C   LEU C  31       7.987 -11.267  -5.861  1.00 38.26           C  
ATOM   1211  CB  LEU C  31       6.816 -12.215  -3.863  1.00 38.26           C  
ATOM   1212  O   LEU C  31       7.351 -10.455  -6.537  1.00 38.26           O  
ATOM   1213  CG  LEU C  31       6.686 -12.399  -2.350  1.00 38.26           C  
ATOM   1214  CD1 LEU C  31       5.333 -13.011  -2.004  1.00 38.26           C  
ATOM   1215  CD2 LEU C  31       7.823 -13.264  -1.817  1.00 38.26           C  
ATOM   1216  N   LYS C  32       8.960 -12.047  -6.524  1.00 37.71           N  
ATOM   1217  CA  LYS C  32       9.173 -12.139  -7.966  1.00 37.71           C  
ATOM   1218  C   LYS C  32       8.024 -12.878  -8.645  1.00 37.71           C  
ATOM   1219  CB  LYS C  32      10.499 -12.839  -8.269  1.00 37.71           C  
ATOM   1220  O   LYS C  32       7.719 -12.623  -9.812  1.00 37.71           O  
ATOM   1221  CG  LYS C  32      11.134 -12.419  -9.586  1.00 37.71           C  
ATOM   1222  CD  LYS C  32      12.492 -13.078  -9.787  1.00 37.71           C  
ATOM   1223  CE  LYS C  32      13.105 -12.700 -11.129  1.00 37.71           C  
ATOM   1224  NZ  LYS C  32      14.443 -13.334 -11.325  1.00 37.71           N  
ATOM   1225  N   GLU C  33       7.418 -13.819  -7.954  1.00 37.14           N  
ATOM   1226  CA  GLU C  33       6.314 -14.614  -8.485  1.00 37.14           C  
ATOM   1227  C   GLU C  33       5.141 -14.650  -7.510  1.00 37.14           C  
ATOM   1228  CB  GLU C  33       6.780 -16.038  -8.799  1.00 37.14           C  
ATOM   1229  O   GLU C  33       5.331 -14.539  -6.297  1.00 37.14           O  
ATOM   1230  CG  GLU C  33       7.865 -16.110  -9.864  1.00 37.14           C  
ATOM   1231  CD  GLU C  33       8.298 -17.531 -10.185  1.00 37.14           C  
ATOM   1232  OE1 GLU C  33       8.992 -17.739 -11.206  1.00 37.14           O  
ATOM   1233  OE2 GLU C  33       7.940 -18.445  -9.409  1.00 37.14           O  
ATOM   1234  N   PRO C  34       3.982 -14.725  -8.198  1.00 38.46           N  
ATOM   1235  CA  PRO C  34       2.828 -14.802  -7.300  1.00 38.46           C  
ATOM   1236  C   PRO C  34       2.850 -16.047  -6.417  1.00 38.46           C  
ATOM   1237  CB  PRO C  34       1.636 -14.833  -8.259  1.00 38.46           C  
ATOM   1238  O   PRO C  34       3.407 -17.076  -6.808  1.00 38.46           O  
ATOM   1239  CG  PRO C  34       2.220 -15.214  -9.582  1.00 38.46           C  
ATOM   1240  CD  PRO C  34       3.694 -14.932  -9.551  1.00 38.46           C  
ATOM   1241  N   CYS C  35       2.410 -15.888  -5.172  1.00 41.19           N  
ATOM   1242  CA  CYS C  35       2.298 -17.070  -4.325  1.00 41.19           C  
ATOM   1243  C   CYS C  35       1.258 -18.039  -4.875  1.00 41.19           C  
ATOM   1244  CB  CYS C  35       1.932 -16.672  -2.896  1.00 41.19           C  
ATOM   1245  O   CYS C  35       0.292 -17.621  -5.516  1.00 41.19           O  
ATOM   1246  SG  CYS C  35       3.173 -15.640  -2.087  1.00 41.19           S  
ATOM   1247  N   SER C  36       1.575 -19.273  -5.028  1.00 42.13           N  
ATOM   1248  CA  SER C  36       0.601 -20.267  -5.466  1.00 42.13           C  
ATOM   1249  C   SER C  36      -0.706 -20.138  -4.691  1.00 42.13           C  
ATOM   1250  CB  SER C  36       1.164 -21.679  -5.302  1.00 42.13           C  
ATOM   1251  O   SER C  36      -0.711 -19.699  -3.540  1.00 42.13           O  
ATOM   1252  OG  SER C  36       2.053 -21.741  -4.199  1.00 42.13           O  
ATOM   1253  N   SER C  37      -1.839 -20.397  -5.455  1.00 39.06           N  
ATOM   1254  CA  SER C  37      -3.156 -20.377  -4.828  1.00 39.06           C  
ATOM   1255  C   SER C  37      -3.201 -21.286  -3.604  1.00 39.06           C  
ATOM   1256  CB  SER C  37      -4.232 -20.802  -5.828  1.00 39.06           C  
ATOM   1257  O   SER C  37      -2.682 -22.404  -3.636  1.00 39.06           O  
ATOM   1258  OG  SER C  37      -4.836 -22.021  -5.430  1.00 39.06           O  
ATOM   1259  N   GLY C  38      -3.726 -20.908  -2.540  1.00 42.51           N  
ATOM   1260  CA  GLY C  38      -3.867 -21.701  -1.329  1.00 42.51           C  
ATOM   1261  C   GLY C  38      -2.679 -21.580  -0.394  1.00 42.51           C  
ATOM   1262  O   GLY C  38      -2.651 -22.205   0.668  1.00 42.51           O  
ATOM   1263  N   THR C  39      -1.572 -20.961  -0.890  1.00 40.01           N  
ATOM   1264  CA  THR C  39      -0.392 -20.821  -0.044  1.00 40.01           C  
ATOM   1265  C   THR C  39      -0.445 -19.517   0.748  1.00 40.01           C  
ATOM   1266  CB  THR C  39       0.902 -20.865  -0.878  1.00 40.01           C  
ATOM   1267  O   THR C  39       0.484 -19.199   1.493  1.00 40.01           O  
ATOM   1268  CG2 THR C  39       1.183 -22.277  -1.382  1.00 40.01           C  
ATOM   1269  OG1 THR C  39       0.769 -19.987  -2.002  1.00 40.01           O  
ATOM   1270  N   TYR C  40      -1.526 -18.747   0.273  1.00 40.41           N  
ATOM   1271  CA  TYR C  40      -1.717 -17.515   1.029  1.00 40.41           C  
ATOM   1272  C   TYR C  40      -2.772 -17.698   2.114  1.00 40.41           C  
ATOM   1273  CB  TYR C  40      -2.120 -16.368   0.097  1.00 40.41           C  
ATOM   1274  O   TYR C  40      -3.658 -18.546   1.989  1.00 40.41           O  
ATOM   1275  CG  TYR C  40      -1.174 -16.167  -1.062  1.00 40.41           C  
ATOM   1276  CD1 TYR C  40      -0.035 -15.377  -0.927  1.00 40.41           C  
ATOM   1277  CD2 TYR C  40      -1.417 -16.766  -2.293  1.00 40.41           C  
ATOM   1278  CE1 TYR C  40       0.839 -15.187  -1.993  1.00 40.41           C  
ATOM   1279  CE2 TYR C  40      -0.551 -16.583  -3.366  1.00 40.41           C  
ATOM   1280  OH  TYR C  40       1.435 -15.608  -4.264  1.00 40.41           O  
ATOM   1281  CZ  TYR C  40       0.573 -15.793  -3.206  1.00 40.41           C  
ATOM   1282  N   GLU C  41      -2.540 -17.209   3.387  1.00 33.67           N  
ATOM   1283  CA  GLU C  41      -3.422 -17.306   4.547  1.00 33.67           C  
ATOM   1284  C   GLU C  41      -4.388 -16.126   4.606  1.00 33.67           C  
ATOM   1285  CB  GLU C  41      -2.604 -17.382   5.839  1.00 33.67           C  
ATOM   1286  O   GLU C  41      -3.975 -14.971   4.474  1.00 33.67           O  
ATOM   1287  CG  GLU C  41      -3.131 -18.399   6.841  1.00 33.67           C  
ATOM   1288  CD  GLU C  41      -2.312 -18.460   8.120  1.00 33.67           C  
ATOM   1289  OE1 GLU C  41      -2.745 -19.128   9.087  1.00 33.67           O  
ATOM   1290  OE2 GLU C  41      -1.229 -17.833   8.157  1.00 33.67           O  
ATOM   1291  N   GLY C  42      -5.730 -16.296   4.202  1.00 37.47           N  
ATOM   1292  CA  GLY C  42      -6.885 -15.455   4.475  1.00 37.47           C  
ATOM   1293  C   GLY C  42      -7.799 -15.289   3.277  1.00 37.47           C  
ATOM   1294  O   GLY C  42      -7.484 -15.754   2.179  1.00 37.47           O  
ATOM   1295  N   ASN C  43      -9.261 -15.295   3.439  1.00 33.04           N  
ATOM   1296  CA  ASN C  43     -10.417 -15.167   2.557  1.00 33.04           C  
ATOM   1297  C   ASN C  43     -10.595 -13.731   2.072  1.00 33.04           C  
ATOM   1298  CB  ASN C  43     -11.686 -15.650   3.262  1.00 33.04           C  
ATOM   1299  O   ASN C  43     -11.423 -12.990   2.604  1.00 33.04           O  
ATOM   1300  CG  ASN C  43     -11.770 -17.162   3.343  1.00 33.04           C  
ATOM   1301  ND2 ASN C  43     -12.535 -17.663   4.306  1.00 33.04           N  
ATOM   1302  OD1 ASN C  43     -11.151 -17.873   2.547  1.00 33.04           O  
ATOM   1303  N   SER C  44      -9.556 -12.992   1.527  1.00 35.85           N  
ATOM   1304  CA  SER C  44      -9.765 -11.548   1.566  1.00 35.85           C  
ATOM   1305  C   SER C  44     -10.920 -11.132   0.661  1.00 35.85           C  
ATOM   1306  CB  SER C  44      -8.491 -10.811   1.152  1.00 35.85           C  
ATOM   1307  O   SER C  44     -10.898 -11.395  -0.543  1.00 35.85           O  
ATOM   1308  OG  SER C  44      -8.779  -9.469   0.798  1.00 35.85           O  
ATOM   1309  N   PRO C  45     -12.275 -10.971   0.962  1.00 31.05           N  
ATOM   1310  CA  PRO C  45     -13.382 -10.557   0.097  1.00 31.05           C  
ATOM   1311  C   PRO C  45     -13.227  -9.127  -0.415  1.00 31.05           C  
ATOM   1312  CB  PRO C  45     -14.606 -10.681   1.008  1.00 31.05           C  
ATOM   1313  O   PRO C  45     -14.146  -8.587  -1.037  1.00 31.05           O  
ATOM   1314  CG  PRO C  45     -14.047 -10.746   2.393  1.00 31.05           C  
ATOM   1315  CD  PRO C  45     -12.581 -11.061   2.301  1.00 31.05           C  
ATOM   1316  N   PHE C  46     -12.365  -8.217  -0.114  1.00 34.99           N  
ATOM   1317  CA  PHE C  46     -12.476  -6.764  -0.153  1.00 34.99           C  
ATOM   1318  C   PHE C  46     -12.224  -6.240  -1.562  1.00 34.99           C  
ATOM   1319  CB  PHE C  46     -11.492  -6.121   0.829  1.00 34.99           C  
ATOM   1320  O   PHE C  46     -11.206  -6.562  -2.177  1.00 34.99           O  
ATOM   1321  CG  PHE C  46     -11.670  -6.579   2.252  1.00 34.99           C  
ATOM   1322  CD1 PHE C  46     -12.671  -6.039   3.050  1.00 34.99           C  
ATOM   1323  CD2 PHE C  46     -10.834  -7.548   2.792  1.00 34.99           C  
ATOM   1324  CE1 PHE C  46     -12.838  -6.461   4.368  1.00 34.99           C  
ATOM   1325  CE2 PHE C  46     -10.995  -7.974   4.107  1.00 34.99           C  
ATOM   1326  CZ  PHE C  46     -11.996  -7.428   4.894  1.00 34.99           C  
ATOM   1327  N   HIS C  47     -13.432  -5.975  -2.347  1.00 30.09           N  
ATOM   1328  CA  HIS C  47     -13.605  -5.586  -3.742  1.00 30.09           C  
ATOM   1329  C   HIS C  47     -13.430  -4.082  -3.921  1.00 30.09           C  
ATOM   1330  CB  HIS C  47     -14.981  -6.019  -4.252  1.00 30.09           C  
ATOM   1331  O   HIS C  47     -13.987  -3.292  -3.155  1.00 30.09           O  
ATOM   1332  CG  HIS C  47     -15.069  -7.477  -4.576  1.00 30.09           C  
ATOM   1333  CD2 HIS C  47     -15.590  -8.513  -3.878  1.00 30.09           C  
ATOM   1334  ND1 HIS C  47     -14.577  -8.010  -5.748  1.00 30.09           N  
ATOM   1335  CE1 HIS C  47     -14.794  -9.314  -5.757  1.00 30.09           C  
ATOM   1336  NE2 HIS C  47     -15.407  -9.645  -4.633  1.00 30.09           N  
ATOM   1337  N   PRO C  48     -12.613  -3.490  -4.819  1.00 31.68           N  
ATOM   1338  CA  PRO C  48     -12.470  -2.055  -5.078  1.00 31.68           C  
ATOM   1339  C   PRO C  48     -13.715  -1.444  -5.715  1.00 31.68           C  
ATOM   1340  CB  PRO C  48     -11.277  -1.987  -6.034  1.00 31.68           C  
ATOM   1341  O   PRO C  48     -14.174  -1.916  -6.758  1.00 31.68           O  
ATOM   1342  CG  PRO C  48     -11.127  -3.378  -6.559  1.00 31.68           C  
ATOM   1343  CD  PRO C  48     -11.906  -4.308  -5.674  1.00 31.68           C  
ATOM   1344  N   LEU C  49     -14.965  -0.839  -5.189  1.00 30.31           N  
ATOM   1345  CA  LEU C  49     -16.129  -0.506  -6.003  1.00 30.31           C  
ATOM   1346  C   LEU C  49     -15.911   0.803  -6.754  1.00 30.31           C  
ATOM   1347  CB  LEU C  49     -17.383  -0.405  -5.131  1.00 30.31           C  
ATOM   1348  O   LEU C  49     -15.017   1.579  -6.411  1.00 30.31           O  
ATOM   1349  CG  LEU C  49     -18.007  -1.728  -4.684  1.00 30.31           C  
ATOM   1350  CD1 LEU C  49     -18.177  -1.749  -3.169  1.00 30.31           C  
ATOM   1351  CD2 LEU C  49     -19.344  -1.951  -5.381  1.00 30.31           C  
ATOM   1352  N   ALA C  50     -16.885   1.350  -7.520  1.00 28.89           N  
ATOM   1353  CA  ALA C  50     -16.811   2.263  -8.658  1.00 28.89           C  
ATOM   1354  C   ALA C  50     -16.305   3.636  -8.227  1.00 28.89           C  
ATOM   1355  CB  ALA C  50     -18.176   2.389  -9.329  1.00 28.89           C  
ATOM   1356  O   ALA C  50     -15.408   4.201  -8.859  1.00 28.89           O  
ATOM   1357  N   ASP C  51     -17.214   4.783  -7.711  1.00 28.42           N  
ATOM   1358  CA  ASP C  51     -17.375   6.179  -7.318  1.00 28.42           C  
ATOM   1359  C   ASP C  51     -16.630   6.473  -6.017  1.00 28.42           C  
ATOM   1360  CB  ASP C  51     -18.857   6.527  -7.164  1.00 28.42           C  
ATOM   1361  O   ASP C  51     -17.020   7.364  -5.260  1.00 28.42           O  
ATOM   1362  CG  ASP C  51     -19.744   5.301  -7.035  1.00 28.42           C  
ATOM   1363  OD1 ASP C  51     -19.289   4.183  -7.360  1.00 28.42           O  
ATOM   1364  OD2 ASP C  51     -20.908   5.454  -6.607  1.00 28.42           O  
ATOM   1365  N   ASN C  52     -15.265   6.367  -5.804  1.00 29.05           N  
ATOM   1366  CA  ASN C  52     -14.021   6.310  -5.044  1.00 29.05           C  
ATOM   1367  C   ASN C  52     -14.153   5.412  -3.817  1.00 29.05           C  
ATOM   1368  CB  ASN C  52     -13.580   7.715  -4.629  1.00 29.05           C  
ATOM   1369  O   ASN C  52     -13.465   5.617  -2.816  1.00 29.05           O  
ATOM   1370  CG  ASN C  52     -13.116   8.553  -5.804  1.00 29.05           C  
ATOM   1371  ND2 ASN C  52     -13.265   9.867  -5.691  1.00 29.05           N  
ATOM   1372  OD1 ASN C  52     -12.628   8.023  -6.806  1.00 29.05           O  
ATOM   1373  N   LYS C  53     -15.340   4.896  -3.435  1.00 30.60           N  
ATOM   1374  CA  LYS C  53     -15.796   4.071  -2.320  1.00 30.60           C  
ATOM   1375  C   LYS C  53     -15.470   2.599  -2.555  1.00 30.60           C  
ATOM   1376  CB  LYS C  53     -17.300   4.246  -2.103  1.00 30.60           C  
ATOM   1377  O   LYS C  53     -15.843   2.032  -3.584  1.00 30.60           O  
ATOM   1378  CG  LYS C  53     -17.700   5.639  -1.638  1.00 30.60           C  
ATOM   1379  CD  LYS C  53     -19.191   5.720  -1.335  1.00 30.60           C  
ATOM   1380  CE  LYS C  53     -19.612   7.138  -0.971  1.00 30.60           C  
ATOM   1381  NZ  LYS C  53     -21.070   7.220  -0.661  1.00 30.60           N  
ATOM   1382  N   PHE C  54     -14.261   2.151  -2.180  1.00 30.36           N  
ATOM   1383  CA  PHE C  54     -13.922   0.776  -2.524  1.00 30.36           C  
ATOM   1384  C   PHE C  54     -14.735  -0.207  -1.690  1.00 30.36           C  
ATOM   1385  CB  PHE C  54     -12.425   0.524  -2.322  1.00 30.36           C  
ATOM   1386  O   PHE C  54     -14.848  -0.051  -0.473  1.00 30.36           O  
ATOM   1387  CG  PHE C  54     -11.541   1.398  -3.170  1.00 30.36           C  
ATOM   1388  CD1 PHE C  54     -11.210   1.025  -4.467  1.00 30.36           C  
ATOM   1389  CD2 PHE C  54     -11.043   2.594  -2.671  1.00 30.36           C  
ATOM   1390  CE1 PHE C  54     -10.393   1.832  -5.255  1.00 30.36           C  
ATOM   1391  CE2 PHE C  54     -10.225   3.406  -3.452  1.00 30.36           C  
ATOM   1392  CZ  PHE C  54      -9.901   3.023  -4.744  1.00 30.36           C  
ATOM   1393  N   ALA C  55     -15.888  -0.489  -2.217  1.00 29.01           N  
ATOM   1394  CA  ALA C  55     -16.451  -1.656  -1.542  1.00 29.01           C  
ATOM   1395  C   ALA C  55     -15.754  -2.938  -1.990  1.00 29.01           C  
ATOM   1396  CB  ALA C  55     -17.952  -1.751  -1.806  1.00 29.01           C  
ATOM   1397  O   ALA C  55     -15.792  -3.293  -3.170  1.00 29.01           O  
ATOM   1398  N   LEU C  56     -14.459  -3.181  -1.664  1.00 28.41           N  
ATOM   1399  CA  LEU C  56     -13.923  -4.417  -2.225  1.00 28.41           C  
ATOM   1400  C   LEU C  56     -14.775  -5.614  -1.816  1.00 28.41           C  
ATOM   1401  CB  LEU C  56     -12.476  -4.628  -1.773  1.00 28.41           C  
ATOM   1402  O   LEU C  56     -15.111  -5.769  -0.639  1.00 28.41           O  
ATOM   1403  CG  LEU C  56     -11.391  -4.046  -2.679  1.00 28.41           C  
ATOM   1404  CD1 LEU C  56     -10.348  -3.304  -1.849  1.00 28.41           C  
ATOM   1405  CD2 LEU C  56     -10.737  -5.147  -3.507  1.00 28.41           C  
ATOM   1406  N   THR C  57     -15.568  -6.116  -2.707  1.00 29.15           N  
ATOM   1407  CA  THR C  57     -16.207  -7.407  -2.478  1.00 29.15           C  
ATOM   1408  C   THR C  57     -15.168  -8.474  -2.145  1.00 29.15           C  
ATOM   1409  CB  THR C  57     -17.026  -7.850  -3.705  1.00 29.15           C  
ATOM   1410  O   THR C  57     -13.996  -8.339  -2.501  1.00 29.15           O  
ATOM   1411  CG2 THR C  57     -18.520  -7.854  -3.396  1.00 29.15           C  
ATOM   1412  OG1 THR C  57     -16.777  -6.948  -4.790  1.00 29.15           O  
ATOM   1413  N   CYS C  58     -15.406  -9.562  -1.415  1.00 30.40           N  
ATOM   1414  CA  CYS C  58     -14.640 -10.704  -0.929  1.00 30.40           C  
ATOM   1415  C   CYS C  58     -13.840 -11.345  -2.057  1.00 30.40           C  
ATOM   1416  CB  CYS C  58     -15.566 -11.741  -0.295  1.00 30.40           C  
ATOM   1417  O   CYS C  58     -12.953 -12.163  -1.808  1.00 30.40           O  
ATOM   1418  SG  CYS C  58     -16.389 -11.162   1.205  1.00 30.40           S  
ATOM   1419  N   PHE C  59     -14.255 -11.288  -3.372  1.00 33.59           N  
ATOM   1420  CA  PHE C  59     -13.600 -12.314  -4.174  1.00 33.59           C  
ATOM   1421  C   PHE C  59     -12.188 -11.884  -4.555  1.00 33.59           C  
ATOM   1422  CB  PHE C  59     -14.416 -12.613  -5.436  1.00 33.59           C  
ATOM   1423  O   PHE C  59     -11.253 -12.685  -4.499  1.00 33.59           O  
ATOM   1424  CG  PHE C  59     -14.065 -13.923  -6.089  1.00 33.59           C  
ATOM   1425  CD1 PHE C  59     -13.223 -13.961  -7.194  1.00 33.59           C  
ATOM   1426  CD2 PHE C  59     -14.577 -15.117  -5.597  1.00 33.59           C  
ATOM   1427  CE1 PHE C  59     -12.896 -15.172  -7.800  1.00 33.59           C  
ATOM   1428  CE2 PHE C  59     -14.255 -16.330  -6.198  1.00 33.59           C  
ATOM   1429  CZ  PHE C  59     -13.415 -16.356  -7.300  1.00 33.59           C  
ATOM   1430  N   SER C  60     -11.928 -10.736  -5.413  1.00 36.32           N  
ATOM   1431  CA  SER C  60     -10.595 -10.601  -5.990  1.00 36.32           C  
ATOM   1432  C   SER C  60      -9.676  -9.796  -5.076  1.00 36.32           C  
ATOM   1433  CB  SER C  60     -10.670  -9.935  -7.364  1.00 36.32           C  
ATOM   1434  O   SER C  60     -10.044  -8.715  -4.613  1.00 36.32           O  
ATOM   1435  OG  SER C  60      -9.441  -9.307  -7.687  1.00 36.32           O  
ATOM   1436  N   THR C  61      -8.596 -10.457  -4.378  1.00 43.14           N  
ATOM   1437  CA  THR C  61      -7.621  -9.989  -3.400  1.00 43.14           C  
ATOM   1438  C   THR C  61      -6.432  -9.330  -4.094  1.00 43.14           C  
ATOM   1439  CB  THR C  61      -7.124 -11.142  -2.509  1.00 43.14           C  
ATOM   1440  O   THR C  61      -5.405  -9.068  -3.464  1.00 43.14           O  
ATOM   1441  CG2 THR C  61      -8.250 -11.688  -1.637  1.00 43.14           C  
ATOM   1442  OG1 THR C  61      -6.624 -12.198  -3.339  1.00 43.14           O  
ATOM   1443  N   GLN C  62      -6.498  -9.246  -5.459  1.00 43.34           N  
ATOM   1444  CA  GLN C  62      -5.332  -8.776  -6.198  1.00 43.34           C  
ATOM   1445  C   GLN C  62      -5.647  -7.498  -6.971  1.00 43.34           C  
ATOM   1446  CB  GLN C  62      -4.831  -9.858  -7.156  1.00 43.34           C  
ATOM   1447  O   GLN C  62      -6.779  -7.301  -7.419  1.00 43.34           O  
ATOM   1448  CG  GLN C  62      -4.168 -11.038  -6.458  1.00 43.34           C  
ATOM   1449  CD  GLN C  62      -3.664 -12.088  -7.431  1.00 43.34           C  
ATOM   1450  NE2 GLN C  62      -3.086 -13.160  -6.900  1.00 43.34           N  
ATOM   1451  OE1 GLN C  62      -3.795 -11.938  -8.650  1.00 43.34           O  
ATOM   1452  N   PHE C  63      -4.799  -6.440  -6.846  1.00 44.21           N  
ATOM   1453  CA  PHE C  63      -4.856  -5.303  -7.758  1.00 44.21           C  
ATOM   1454  C   PHE C  63      -3.520  -5.107  -8.463  1.00 44.21           C  
ATOM   1455  CB  PHE C  63      -5.245  -4.027  -7.004  1.00 44.21           C  
ATOM   1456  O   PHE C  63      -2.485  -5.573  -7.984  1.00 44.21           O  
ATOM   1457  CG  PHE C  63      -4.187  -3.540  -6.050  1.00 44.21           C  
ATOM   1458  CD1 PHE C  63      -4.121  -4.034  -4.753  1.00 44.21           C  
ATOM   1459  CD2 PHE C  63      -3.259  -2.588  -6.451  1.00 44.21           C  
ATOM   1460  CE1 PHE C  63      -3.144  -3.585  -3.868  1.00 44.21           C  
ATOM   1461  CE2 PHE C  63      -2.280  -2.135  -5.572  1.00 44.21           C  
ATOM   1462  CZ  PHE C  63      -2.224  -2.634  -4.281  1.00 44.21           C  
ATOM   1463  N   ALA C  64      -3.558  -4.763  -9.839  1.00 41.99           N  
ATOM   1464  CA  ALA C  64      -2.340  -4.591 -10.627  1.00 41.99           C  
ATOM   1465  C   ALA C  64      -2.320  -3.230 -11.317  1.00 41.99           C  
ATOM   1466  CB  ALA C  64      -2.211  -5.709 -11.659  1.00 41.99           C  
ATOM   1467  O   ALA C  64      -3.373  -2.630 -11.551  1.00 41.99           O  
ATOM   1468  N   PHE C  65      -1.183  -2.600 -11.414  1.00 44.11           N  
ATOM   1469  CA  PHE C  65      -1.020  -1.413 -12.245  1.00 44.11           C  
ATOM   1470  C   PHE C  65       0.201  -1.548 -13.148  1.00 44.11           C  
ATOM   1471  CB  PHE C  65      -0.892  -0.159 -11.374  1.00 44.11           C  
ATOM   1472  O   PHE C  65       1.102  -2.341 -12.868  1.00 44.11           O  
ATOM   1473  CG  PHE C  65       0.369  -0.116 -10.554  1.00 44.11           C  
ATOM   1474  CD1 PHE C  65       0.411  -0.690  -9.289  1.00 44.11           C  
ATOM   1475  CD2 PHE C  65       1.512   0.499 -11.047  1.00 44.11           C  
ATOM   1476  CE1 PHE C  65       1.577  -0.651  -8.527  1.00 44.11           C  
ATOM   1477  CE2 PHE C  65       2.680   0.541 -10.292  1.00 44.11           C  
ATOM   1478  CZ  PHE C  65       2.710  -0.033  -9.031  1.00 44.11           C  
ATOM   1479  N   ALA C  66       0.158  -0.950 -14.388  1.00 39.46           N  
ATOM   1480  CA  ALA C  66       1.264  -0.980 -15.341  1.00 39.46           C  
ATOM   1481  C   ALA C  66       2.040   0.333 -15.323  1.00 39.46           C  
ATOM   1482  CB  ALA C  66       0.746  -1.269 -16.748  1.00 39.46           C  
ATOM   1483  O   ALA C  66       1.446   1.412 -15.261  1.00 39.46           O  
ATOM   1484  N   CYS C  67       3.399   0.209 -15.287  1.00 38.51           N  
ATOM   1485  CA  CYS C  67       4.295   1.358 -15.354  1.00 38.51           C  
ATOM   1486  C   CYS C  67       4.549   1.769 -16.799  1.00 38.51           C  
ATOM   1487  CB  CYS C  67       5.622   1.043 -14.663  1.00 38.51           C  
ATOM   1488  O   CYS C  67       4.295   0.994 -17.723  1.00 38.51           O  
ATOM   1489  SG  CYS C  67       5.458   0.689 -12.899  1.00 38.51           S  
ATOM   1490  N   PRO C  68       4.901   3.068 -17.034  1.00 43.63           N  
ATOM   1491  CA  PRO C  68       5.189   3.531 -18.393  1.00 43.63           C  
ATOM   1492  C   PRO C  68       6.200   2.645 -19.117  1.00 43.63           C  
ATOM   1493  CB  PRO C  68       5.753   4.937 -18.174  1.00 43.63           C  
ATOM   1494  O   PRO C  68       6.174   2.549 -20.346  1.00 43.63           O  
ATOM   1495  CG  PRO C  68       5.257   5.342 -16.824  1.00 43.63           C  
ATOM   1496  CD  PRO C  68       5.006   4.102 -16.016  1.00 43.63           C  
ATOM   1497  N   ASP C  69       7.088   2.035 -18.451  1.00 41.25           N  
ATOM   1498  CA  ASP C  69       8.111   1.189 -19.058  1.00 41.25           C  
ATOM   1499  C   ASP C  69       7.546  -0.182 -19.422  1.00 41.25           C  
ATOM   1500  CB  ASP C  69       9.305   1.031 -18.114  1.00 41.25           C  
ATOM   1501  O   ASP C  69       8.266  -1.038 -19.939  1.00 41.25           O  
ATOM   1502  CG  ASP C  69       8.933   0.392 -16.788  1.00 41.25           C  
ATOM   1503  OD1 ASP C  69       7.757   0.008 -16.604  1.00 41.25           O  
ATOM   1504  OD2 ASP C  69       9.822   0.272 -15.918  1.00 41.25           O  
ATOM   1505  N   GLY C  70       6.410  -0.488 -19.183  1.00 45.60           N  
ATOM   1506  CA  GLY C  70       5.774  -1.737 -19.571  1.00 45.60           C  
ATOM   1507  C   GLY C  70       5.703  -2.747 -18.442  1.00 45.60           C  
ATOM   1508  O   GLY C  70       5.084  -3.804 -18.585  1.00 45.60           O  
ATOM   1509  N   VAL C  71       6.245  -2.405 -17.389  1.00 42.80           N  
ATOM   1510  CA  VAL C  71       6.236  -3.356 -16.282  1.00 42.80           C  
ATOM   1511  C   VAL C  71       4.902  -3.278 -15.544  1.00 42.80           C  
ATOM   1512  CB  VAL C  71       7.403  -3.098 -15.303  1.00 42.80           C  
ATOM   1513  O   VAL C  71       4.429  -2.187 -15.216  1.00 42.80           O  
ATOM   1514  CG1 VAL C  71       7.353  -4.080 -14.133  1.00 42.80           C  
ATOM   1515  CG2 VAL C  71       8.742  -3.198 -16.031  1.00 42.80           C  
ATOM   1516  N   LYS C  72       4.270  -4.376 -15.243  1.00 45.53           N  
ATOM   1517  CA  LYS C  72       3.000  -4.516 -14.538  1.00 45.53           C  
ATOM   1518  C   LYS C  72       3.220  -4.917 -13.082  1.00 45.53           C  
ATOM   1519  CB  LYS C  72       2.108  -5.544 -15.235  1.00 45.53           C  
ATOM   1520  O   LYS C  72       3.996  -5.831 -12.795  1.00 45.53           O  
ATOM   1521  CG  LYS C  72       0.672  -5.560 -14.733  1.00 45.53           C  
ATOM   1522  CD  LYS C  72      -0.167  -6.596 -15.471  1.00 45.53           C  
ATOM   1523  CE  LYS C  72      -1.559  -6.723 -14.867  1.00 45.53           C  
ATOM   1524  NZ  LYS C  72      -2.356  -7.796 -15.533  1.00 45.53           N  
ATOM   1525  N   HIS C  73       2.564  -4.017 -12.084  1.00 42.99           N  
ATOM   1526  CA  HIS C  73       2.593  -4.351 -10.665  1.00 42.99           C  
ATOM   1527  C   HIS C  73       1.240  -4.876 -10.195  1.00 42.99           C  
ATOM   1528  CB  HIS C  73       3.000  -3.132  -9.835  1.00 42.99           C  
ATOM   1529  O   HIS C  73       0.212  -4.227 -10.402  1.00 42.99           O  
ATOM   1530  CG  HIS C  73       4.418  -2.707 -10.049  1.00 42.99           C  
ATOM   1531  CD2 HIS C  73       4.970  -1.882 -10.969  1.00 42.99           C  
ATOM   1532  ND1 HIS C  73       5.454  -3.150  -9.256  1.00 42.99           N  
ATOM   1533  CE1 HIS C  73       6.586  -2.612  -9.680  1.00 42.99           C  
ATOM   1534  NE2 HIS C  73       6.319  -1.839 -10.719  1.00 42.99           N  
ATOM   1535  N   VAL C  74       1.330  -6.068  -9.631  1.00 44.89           N  
ATOM   1536  CA  VAL C  74       0.122  -6.699  -9.112  1.00 44.89           C  
ATOM   1537  C   VAL C  74       0.194  -6.781  -7.589  1.00 44.89           C  
ATOM   1538  CB  VAL C  74      -0.086  -8.108  -9.712  1.00 44.89           C  
ATOM   1539  O   VAL C  74       1.174  -7.285  -7.034  1.00 44.89           O  
ATOM   1540  CG1 VAL C  74      -1.364  -8.744  -9.168  1.00 44.89           C  
ATOM   1541  CG2 VAL C  74      -0.128  -8.037 -11.237  1.00 44.89           C  
ATOM   1542  N   TYR C  75      -0.855  -6.072  -6.982  1.00 43.67           N  
ATOM   1543  CA  TYR C  75      -0.942  -6.079  -5.526  1.00 43.67           C  
ATOM   1544  C   TYR C  75      -2.023  -7.041  -5.049  1.00 43.67           C  
ATOM   1545  CB  TYR C  75      -1.227  -4.670  -4.997  1.00 43.67           C  
ATOM   1546  O   TYR C  75      -3.138  -7.044  -5.577  1.00 43.67           O  
ATOM   1547  CG  TYR C  75      -0.071  -3.714  -5.162  1.00 43.67           C  
ATOM   1548  CD1 TYR C  75       0.790  -3.442  -4.101  1.00 43.67           C  
ATOM   1549  CD2 TYR C  75       0.163  -3.080  -6.378  1.00 43.67           C  
ATOM   1550  CE1 TYR C  75       1.856  -2.561  -4.248  1.00 43.67           C  
ATOM   1551  CE2 TYR C  75       1.225  -2.197  -6.536  1.00 43.67           C  
ATOM   1552  OH  TYR C  75       3.119  -1.070  -5.618  1.00 43.67           O  
ATOM   1553  CZ  TYR C  75       2.066  -1.944  -5.467  1.00 43.67           C  
ATOM   1554  N   GLN C  76      -1.504  -7.964  -4.224  1.00 42.68           N  
ATOM   1555  CA  GLN C  76      -2.429  -8.902  -3.596  1.00 42.68           C  
ATOM   1556  C   GLN C  76      -2.618  -8.581  -2.116  1.00 42.68           C  
ATOM   1557  CB  GLN C  76      -1.931 -10.339  -3.762  1.00 42.68           C  
ATOM   1558  O   GLN C  76      -1.649  -8.546  -1.354  1.00 42.68           O  
ATOM   1559  CG  GLN C  76      -2.924 -11.392  -3.287  1.00 42.68           C  
ATOM   1560  CD  GLN C  76      -2.558 -12.792  -3.744  1.00 42.68           C  
ATOM   1561  NE2 GLN C  76      -3.488 -13.728  -3.590  1.00 42.68           N  
ATOM   1562  OE1 GLN C  76      -1.448 -13.029  -4.232  1.00 42.68           O  
ATOM   1563  N   LEU C  77      -3.800  -8.103  -1.827  1.00 39.43           N  
ATOM   1564  CA  LEU C  77      -4.110  -7.759  -0.444  1.00 39.43           C  
ATOM   1565  C   LEU C  77      -4.341  -9.015   0.390  1.00 39.43           C  
ATOM   1566  CB  LEU C  77      -5.344  -6.855  -0.379  1.00 39.43           C  
ATOM   1567  O   LEU C  77      -5.088  -9.907  -0.018  1.00 39.43           O  
ATOM   1568  CG  LEU C  77      -5.193  -5.458  -0.984  1.00 39.43           C  
ATOM   1569  CD1 LEU C  77      -6.560  -4.803  -1.150  1.00 39.43           C  
ATOM   1570  CD2 LEU C  77      -4.283  -4.596  -0.116  1.00 39.43           C  
ATOM   1571  N   ARG C  78      -3.256  -9.354   1.210  1.00 38.53           N  
ATOM   1572  CA  ARG C  78      -3.443 -10.544   2.033  1.00 38.53           C  
ATOM   1573  C   ARG C  78      -3.532 -10.179   3.511  1.00 38.53           C  
ATOM   1574  CB  ARG C  78      -2.301 -11.539   1.807  1.00 38.53           C  
ATOM   1575  O   ARG C  78      -2.856  -9.257   3.970  1.00 38.53           O  
ATOM   1576  CG  ARG C  78      -2.444 -12.363   0.538  1.00 38.53           C  
ATOM   1577  CD  ARG C  78      -1.624 -13.644   0.601  1.00 38.53           C  
ATOM   1578  NE  ARG C  78      -1.811 -14.463  -0.593  1.00 38.53           N  
ATOM   1579  NH1 ARG C  78      -0.300 -16.093   0.038  1.00 38.53           N  
ATOM   1580  NH2 ARG C  78      -1.423 -16.273  -1.952  1.00 38.53           N  
ATOM   1581  CZ  ARG C  78      -1.177 -15.608  -0.833  1.00 38.53           C  
ATOM   1582  N   ALA C  79      -4.557 -10.663   4.187  1.00 34.15           N  
ATOM   1583  CA  ALA C  79      -4.589 -10.496   5.637  1.00 34.15           C  
ATOM   1584  C   ALA C  79      -3.466 -11.286   6.305  1.00 34.15           C  
ATOM   1585  CB  ALA C  79      -5.943 -10.929   6.193  1.00 34.15           C  
ATOM   1586  O   ALA C  79      -3.075 -12.350   5.821  1.00 34.15           O  
ATOM   1587  N   ARG C  80      -2.410 -10.643   6.982  1.00 32.38           N  
ATOM   1588  CA  ARG C  80      -1.242 -11.279   7.584  1.00 32.38           C  
ATOM   1589  C   ARG C  80      -1.657 -12.378   8.555  1.00 32.38           C  
ATOM   1590  CB  ARG C  80      -0.376 -10.243   8.303  1.00 32.38           C  
ATOM   1591  O   ARG C  80      -2.402 -12.126   9.505  1.00 32.38           O  
ATOM   1592  CG  ARG C  80       0.991 -10.763   8.718  1.00 32.38           C  
ATOM   1593  CD  ARG C  80       1.781  -9.718   9.493  1.00 32.38           C  
ATOM   1594  NE  ARG C  80       2.529  -8.837   8.600  1.00 32.38           N  
ATOM   1595  NH1 ARG C  80       4.444  -8.812   9.892  1.00 32.38           N  
ATOM   1596  NH2 ARG C  80       4.361  -7.625   7.932  1.00 32.38           N  
ATOM   1597  CZ  ARG C  80       3.776  -8.426   8.810  1.00 32.38           C  
ATOM   1598  N   SER C  81      -1.845 -13.599   8.195  1.00 29.41           N  
ATOM   1599  CA  SER C  81      -1.783 -14.492   9.347  1.00 29.41           C  
ATOM   1600  C   SER C  81      -0.364 -14.587   9.897  1.00 29.41           C  
ATOM   1601  CB  SER C  81      -2.287 -15.886   8.972  1.00 29.41           C  
ATOM   1602  O   SER C  81       0.608 -14.446   9.152  1.00 29.41           O  
ATOM   1603  OG  SER C  81      -1.342 -16.562   8.161  1.00 29.41           O  
ATOM   1604  N   VAL C  82      -0.075 -14.085  11.169  1.00 28.35           N  
ATOM   1605  CA  VAL C  82       1.210 -14.222  11.846  1.00 28.35           C  
ATOM   1606  C   VAL C  82       1.705 -15.662  11.731  1.00 28.35           C  
ATOM   1607  CB  VAL C  82       1.116 -13.809  13.332  1.00 28.35           C  
ATOM   1608  O   VAL C  82       2.533 -16.107  12.529  1.00 28.35           O  
ATOM   1609  CG1 VAL C  82       2.508 -13.691  13.950  1.00 28.35           C  
ATOM   1610  CG2 VAL C  82       0.353 -12.493  13.472  1.00 28.35           C  
ATOM   1611  N   SER C  83       1.143 -16.562  10.933  1.00 29.91           N  
ATOM   1612  CA  SER C  83       1.801 -17.829  11.235  1.00 29.91           C  
ATOM   1613  C   SER C  83       3.253 -17.822  10.768  1.00 29.91           C  
ATOM   1614  CB  SER C  83       1.053 -18.991  10.582  1.00 29.91           C  
ATOM   1615  O   SER C  83       3.557 -17.336   9.676  1.00 29.91           O  
ATOM   1616  OG  SER C  83       1.364 -20.215  11.226  1.00 29.91           O  
ATOM   1617  N   PRO C  84       4.251 -17.950  11.692  1.00 28.26           N  
ATOM   1618  CA  PRO C  84       5.700 -17.974  11.476  1.00 28.26           C  
ATOM   1619  C   PRO C  84       6.102 -18.805  10.260  1.00 28.26           C  
ATOM   1620  CB  PRO C  84       6.238 -18.600  12.766  1.00 28.26           C  
ATOM   1621  O   PRO C  84       7.243 -18.720   9.800  1.00 28.26           O  
ATOM   1622  CG  PRO C  84       5.024 -19.086  13.490  1.00 28.26           C  
ATOM   1623  CD  PRO C  84       3.806 -18.597  12.761  1.00 28.26           C  
ATOM   1624  N   LYS C  85       5.315 -19.815   9.843  1.00 31.99           N  
ATOM   1625  CA  LYS C  85       5.828 -20.898   9.010  1.00 31.99           C  
ATOM   1626  C   LYS C  85       5.997 -20.447   7.562  1.00 31.99           C  
ATOM   1627  CB  LYS C  85       4.900 -22.112   9.076  1.00 31.99           C  
ATOM   1628  O   LYS C  85       6.480 -21.208   6.721  1.00 31.99           O  
ATOM   1629  CG  LYS C  85       5.099 -22.977  10.312  1.00 31.99           C  
ATOM   1630  CD  LYS C  85       4.196 -24.204  10.286  1.00 31.99           C  
ATOM   1631  CE  LYS C  85       4.339 -25.031  11.557  1.00 31.99           C  
ATOM   1632  NZ  LYS C  85       3.442 -26.225  11.545  1.00 31.99           N  
ATOM   1633  N   LEU C  86       5.389 -19.300   7.187  1.00 30.49           N  
ATOM   1634  CA  LEU C  86       5.300 -19.020   5.758  1.00 30.49           C  
ATOM   1635  C   LEU C  86       6.686 -18.812   5.157  1.00 30.49           C  
ATOM   1636  CB  LEU C  86       4.431 -17.785   5.507  1.00 30.49           C  
ATOM   1637  O   LEU C  86       6.855 -18.880   3.937  1.00 30.49           O  
ATOM   1638  CG  LEU C  86       3.442 -17.876   4.344  1.00 30.49           C  
ATOM   1639  CD1 LEU C  86       2.109 -18.439   4.825  1.00 30.49           C  
ATOM   1640  CD2 LEU C  86       3.249 -16.508   3.697  1.00 30.49           C  
ATOM   1641  N   PHE C  87       7.604 -18.231   5.945  1.00 30.24           N  
ATOM   1642  CA  PHE C  87       8.876 -17.883   5.323  1.00 30.24           C  
ATOM   1643  C   PHE C  87       9.680 -19.137   4.998  1.00 30.24           C  
ATOM   1644  CB  PHE C  87       9.689 -16.960   6.236  1.00 30.24           C  
ATOM   1645  O   PHE C  87      10.869 -19.054   4.683  1.00 30.24           O  
ATOM   1646  CG  PHE C  87      10.051 -15.644   5.601  1.00 30.24           C  
ATOM   1647  CD1 PHE C  87      11.266 -15.483   4.948  1.00 30.24           C  
ATOM   1648  CD2 PHE C  87       9.174 -14.568   5.659  1.00 30.24           C  
ATOM   1649  CE1 PHE C  87      11.604 -14.266   4.360  1.00 30.24           C  
ATOM   1650  CE2 PHE C  87       9.505 -13.349   5.073  1.00 30.24           C  
ATOM   1651  CZ  PHE C  87      10.720 -13.200   4.425  1.00 30.24           C  
ATOM   1652  N   ILE C  88       9.167 -20.308   5.373  1.00 27.24           N  
ATOM   1653  CA  ILE C  88      10.049 -21.437   5.100  1.00 27.24           C  
ATOM   1654  C   ILE C  88      10.373 -21.490   3.608  1.00 27.24           C  
ATOM   1655  CB  ILE C  88       9.419 -22.771   5.559  1.00 27.24           C  
ATOM   1656  O   ILE C  88       9.512 -21.214   2.770  1.00 27.24           O  
ATOM   1657  CG1 ILE C  88       9.072 -22.712   7.051  1.00 27.24           C  
ATOM   1658  CG2 ILE C  88      10.358 -23.944   5.260  1.00 27.24           C  
ATOM   1659  CD1 ILE C  88       8.162 -23.839   7.520  1.00 27.24           C  
ATOM   1660  N   ARG C  89      11.592 -21.810   3.254  1.00 27.55           N  
ATOM   1661  CA  ARG C  89      12.383 -21.897   2.031  1.00 27.55           C  
ATOM   1662  C   ARG C  89      11.690 -22.772   0.991  1.00 27.55           C  
ATOM   1663  CB  ARG C  89      13.779 -22.446   2.331  1.00 27.55           C  
ATOM   1664  O   ARG C  89      11.333 -23.917   1.275  1.00 27.55           O  
ATOM   1665  CG  ARG C  89      14.708 -21.440   2.993  1.00 27.55           C  
ATOM   1666  CD  ARG C  89      16.157 -21.905   2.962  1.00 27.55           C  
ATOM   1667  NE  ARG C  89      17.029 -21.000   3.705  1.00 27.55           N  
ATOM   1668  NH1 ARG C  89      18.394 -20.507   1.908  1.00 27.55           N  
ATOM   1669  NH2 ARG C  89      18.798 -19.557   3.955  1.00 27.55           N  
ATOM   1670  CZ  ARG C  89      18.072 -20.357   3.188  1.00 27.55           C  
ATOM   1671  N   GLN C  90      10.826 -22.244   0.105  1.00 26.36           N  
ATOM   1672  CA  GLN C  90      10.433 -23.034  -1.057  1.00 26.36           C  
ATOM   1673  C   GLN C  90      11.630 -23.771  -1.651  1.00 26.36           C  
ATOM   1674  CB  GLN C  90       9.785 -22.144  -2.119  1.00 26.36           C  
ATOM   1675  O   GLN C  90      12.594 -23.143  -2.096  1.00 26.36           O  
ATOM   1676  CG  GLN C  90       8.290 -22.378  -2.288  1.00 26.36           C  
ATOM   1677  CD  GLN C  90       7.618 -21.301  -3.120  1.00 26.36           C  
ATOM   1678  NE2 GLN C  90       7.349 -21.610  -4.384  1.00 26.36           N  
ATOM   1679  OE1 GLN C  90       7.343 -20.201  -2.630  1.00 26.36           O  
ATOM   1680  N   GLU C  91      12.101 -24.914  -1.122  1.00 28.85           N  
ATOM   1681  CA  GLU C  91      13.098 -25.777  -1.748  1.00 28.85           C  
ATOM   1682  C   GLU C  91      12.835 -25.929  -3.244  1.00 28.85           C  
ATOM   1683  CB  GLU C  91      13.120 -27.151  -1.075  1.00 28.85           C  
ATOM   1684  O   GLU C  91      11.686 -25.867  -3.687  1.00 28.85           O  
ATOM   1685  CG  GLU C  91      14.457 -27.869  -1.184  1.00 28.85           C  
ATOM   1686  CD  GLU C  91      14.500 -29.180  -0.416  1.00 28.85           C  
ATOM   1687  OE1 GLU C  91      15.463 -29.959  -0.597  1.00 28.85           O  
ATOM   1688  OE2 GLU C  91      13.562 -29.430   0.374  1.00 28.85           O  
ATOM   1689  N   GLU C  92      13.953 -26.079  -4.014  1.00 31.70           N  
ATOM   1690  CA  GLU C  92      14.300 -26.265  -5.419  1.00 31.70           C  
ATOM   1691  C   GLU C  92      13.535 -27.437  -6.027  1.00 31.70           C  
ATOM   1692  CB  GLU C  92      15.807 -26.482  -5.577  1.00 31.70           C  
ATOM   1693  O   GLU C  92      13.758 -28.591  -5.655  1.00 31.70           O  
ATOM   1694  CG  GLU C  92      16.315 -26.263  -6.995  1.00 31.70           C  
ATOM   1695  CD  GLU C  92      17.831 -26.295  -7.100  1.00 31.70           C  
ATOM   1696  OE1 GLU C  92      18.365 -26.135  -8.221  1.00 31.70           O  
ATOM   1697  OE2 GLU C  92      18.491 -26.483  -6.054  1.00 31.70           O  
ATOM   1698  N   VAL C  93      12.269 -27.492  -5.954  1.00 33.46           N  
ATOM   1699  CA  VAL C  93      11.722 -28.646  -6.661  1.00 33.46           C  
ATOM   1700  C   VAL C  93      12.254 -28.675  -8.093  1.00 33.46           C  
ATOM   1701  CB  VAL C  93      10.177 -28.627  -6.667  1.00 33.46           C  
ATOM   1702  O   VAL C  93      12.038 -27.734  -8.860  1.00 33.46           O  
ATOM   1703  CG1 VAL C  93       9.625 -29.888  -7.329  1.00 33.46           C  
ATOM   1704  CG2 VAL C  93       9.641 -28.489  -5.243  1.00 33.46           C  
ATOM   1705  N   GLN C  94      13.493 -29.177  -8.252  1.00 30.70           N  
ATOM   1706  CA  GLN C  94      14.093 -29.556  -9.527  1.00 30.70           C  
ATOM   1707  C   GLN C  94      13.130 -30.396 -10.360  1.00 30.70           C  
ATOM   1708  CB  GLN C  94      15.398 -30.322  -9.300  1.00 30.70           C  
ATOM   1709  O   GLN C  94      12.695 -31.465  -9.926  1.00 30.70           O  
ATOM   1710  CG  GLN C  94      16.511 -29.939 -10.265  1.00 30.70           C  
ATOM   1711  CD  GLN C  94      17.828 -30.619  -9.942  1.00 30.70           C  
ATOM   1712  NE2 GLN C  94      18.800 -30.488 -10.839  1.00 30.70           N  
ATOM   1713  OE1 GLN C  94      17.972 -31.256  -8.894  1.00 30.70           O  
ATOM   1714  N   GLU C  95      12.284 -29.899 -11.083  1.00 33.37           N  
ATOM   1715  CA  GLU C  95      11.438 -30.621 -12.029  1.00 33.37           C  
ATOM   1716  C   GLU C  95      12.259 -31.592 -12.873  1.00 33.37           C  
ATOM   1717  CB  GLU C  95      10.688 -29.641 -12.935  1.00 33.37           C  
ATOM   1718  O   GLU C  95      13.224 -31.192 -13.526  1.00 33.37           O  
ATOM   1719  CG  GLU C  95       9.496 -28.974 -12.265  1.00 33.37           C  
ATOM   1720  CD  GLU C  95       8.210 -29.774 -12.393  1.00 33.37           C  
ATOM   1721  OE1 GLU C  95       7.310 -29.618 -11.536  1.00 33.37           O  
ATOM   1722  OE2 GLU C  95       8.101 -30.565 -13.357  1.00 33.37           O  
ATOM   1723  N   LEU C  96      12.429 -32.818 -12.439  1.00 34.70           N  
ATOM   1724  CA  LEU C  96      13.030 -34.014 -13.020  1.00 34.70           C  
ATOM   1725  C   LEU C  96      12.615 -34.177 -14.478  1.00 34.70           C  
ATOM   1726  CB  LEU C  96      12.631 -35.257 -12.221  1.00 34.70           C  
ATOM   1727  O   LEU C  96      12.901 -35.204 -15.098  1.00 34.70           O  
ATOM   1728  CG  LEU C  96      13.768 -36.196 -11.814  1.00 34.70           C  
ATOM   1729  CD1 LEU C  96      14.670 -35.522 -10.787  1.00 34.70           C  
ATOM   1730  CD2 LEU C  96      13.210 -37.505 -11.266  1.00 34.70           C  
ATOM   1731  N   TYR C  97      11.630 -33.404 -14.885  1.00 39.51           N  
ATOM   1732  CA  TYR C  97      11.113 -33.841 -16.177  1.00 39.51           C  
ATOM   1733  C   TYR C  97      12.165 -33.681 -17.267  1.00 39.51           C  
ATOM   1734  CB  TYR C  97       9.854 -33.052 -16.547  1.00 39.51           C  
ATOM   1735  O   TYR C  97      11.939 -34.064 -18.418  1.00 39.51           O  
ATOM   1736  CG  TYR C  97       8.642 -33.423 -15.727  1.00 39.51           C  
ATOM   1737  CD1 TYR C  97       7.891 -34.556 -16.032  1.00 39.51           C  
ATOM   1738  CD2 TYR C  97       8.245 -32.642 -14.648  1.00 39.51           C  
ATOM   1739  CE1 TYR C  97       6.772 -34.901 -15.281  1.00 39.51           C  
ATOM   1740  CE2 TYR C  97       7.128 -32.977 -13.889  1.00 39.51           C  
ATOM   1741  OH  TYR C  97       5.293 -34.444 -13.466  1.00 39.51           O  
ATOM   1742  CZ  TYR C  97       6.399 -34.107 -14.213  1.00 39.51           C  
ATOM   1743  N   SER C  98      13.248 -32.927 -16.881  1.00 43.69           N  
ATOM   1744  CA  SER C  98      14.088 -32.530 -18.006  1.00 43.69           C  
ATOM   1745  C   SER C  98      14.820 -33.729 -18.600  1.00 43.69           C  
ATOM   1746  CB  SER C  98      15.099 -31.469 -17.573  1.00 43.69           C  
ATOM   1747  O   SER C  98      14.862 -33.896 -19.820  1.00 43.69           O  
ATOM   1748  OG  SER C  98      16.265 -32.073 -17.039  1.00 43.69           O  
ATOM   1749  N   PRO C  99      15.334 -34.635 -17.712  1.00 47.74           N  
ATOM   1750  CA  PRO C  99      16.119 -35.688 -18.361  1.00 47.74           C  
ATOM   1751  C   PRO C  99      15.249 -36.697 -19.108  1.00 47.74           C  
ATOM   1752  CB  PRO C  99      16.848 -36.356 -17.193  1.00 47.74           C  
ATOM   1753  O   PRO C  99      15.644 -37.195 -20.165  1.00 47.74           O  
ATOM   1754  CG  PRO C  99      16.153 -35.852 -15.970  1.00 47.74           C  
ATOM   1755  CD  PRO C  99      15.349 -34.640 -16.344  1.00 47.74           C  
ATOM   1756  N   ILE C 100      14.006 -36.926 -18.517  1.00 50.47           N  
ATOM   1757  CA  ILE C 100      13.175 -37.929 -19.174  1.00 50.47           C  
ATOM   1758  C   ILE C 100      12.693 -37.397 -20.522  1.00 50.47           C  
ATOM   1759  CB  ILE C 100      11.970 -38.331 -18.294  1.00 50.47           C  
ATOM   1760  O   ILE C 100      12.687 -38.125 -21.517  1.00 50.47           O  
ATOM   1761  CG1 ILE C 100      12.452 -38.992 -16.998  1.00 50.47           C  
ATOM   1762  CG2 ILE C 100      11.025 -39.258 -19.063  1.00 50.47           C  
ATOM   1763  CD1 ILE C 100      11.401 -39.035 -15.897  1.00 50.47           C  
ATOM   1764  N   PHE C 101      12.425 -36.071 -20.515  1.00 50.05           N  
ATOM   1765  CA  PHE C 101      12.010 -35.498 -21.790  1.00 50.05           C  
ATOM   1766  C   PHE C 101      13.164 -35.501 -22.786  1.00 50.05           C  
ATOM   1767  CB  PHE C 101      11.487 -34.072 -21.596  1.00 50.05           C  
ATOM   1768  O   PHE C 101      12.975 -35.821 -23.961  1.00 50.05           O  
ATOM   1769  CG  PHE C 101      10.664 -33.565 -22.750  1.00 50.05           C  
ATOM   1770  CD1 PHE C 101      11.243 -32.789 -23.746  1.00 50.05           C  
ATOM   1771  CD2 PHE C 101       9.311 -33.864 -22.837  1.00 50.05           C  
ATOM   1772  CE1 PHE C 101      10.485 -32.318 -24.815  1.00 50.05           C  
ATOM   1773  CE2 PHE C 101       8.546 -33.397 -23.902  1.00 50.05           C  
ATOM   1774  CZ  PHE C 101       9.135 -32.623 -24.890  1.00 50.05           C  
ATOM   1775  N   LEU C 102      14.372 -35.331 -22.266  1.00 51.73           N  
ATOM   1776  CA  LEU C 102      15.534 -35.377 -23.147  1.00 51.73           C  
ATOM   1777  C   LEU C 102      15.805 -36.803 -23.616  1.00 51.73           C  
ATOM   1778  CB  LEU C 102      16.769 -34.818 -22.435  1.00 51.73           C  
ATOM   1779  O   LEU C 102      16.151 -37.023 -24.779  1.00 51.73           O  
ATOM   1780  CG  LEU C 102      16.812 -33.302 -22.241  1.00 51.73           C  
ATOM   1781  CD1 LEU C 102      18.066 -32.901 -21.472  1.00 51.73           C  
ATOM   1782  CD2 LEU C 102      16.752 -32.588 -23.587  1.00 51.73           C  
ATOM   1783  N   ILE C 103      15.450 -37.780 -22.725  1.00 56.33           N  
ATOM   1784  CA  ILE C 103      15.691 -39.176 -23.070  1.00 56.33           C  
ATOM   1785  C   ILE C 103      14.651 -39.643 -24.087  1.00 56.33           C  
ATOM   1786  CB  ILE C 103      15.659 -40.081 -21.818  1.00 56.33           C  
ATOM   1787  O   ILE C 103      14.992 -40.291 -25.079  1.00 56.33           O  
ATOM   1788  CG1 ILE C 103      16.805 -39.717 -20.866  1.00 56.33           C  
ATOM   1789  CG2 ILE C 103      15.728 -41.558 -22.217  1.00 56.33           C  
ATOM   1790  CD1 ILE C 103      16.680 -40.336 -19.481  1.00 56.33           C  
ATOM   1791  N   VAL C 104      13.374 -39.144 -23.908  1.00 56.20           N  
ATOM   1792  CA  VAL C 104      12.320 -39.550 -24.831  1.00 56.20           C  
ATOM   1793  C   VAL C 104      12.554 -38.908 -26.197  1.00 56.20           C  
ATOM   1794  CB  VAL C 104      10.921 -39.171 -24.297  1.00 56.20           C  
ATOM   1795  O   VAL C 104      12.423 -39.568 -27.231  1.00 56.20           O  
ATOM   1796  CG1 VAL C 104       9.844 -39.481 -25.335  1.00 56.20           C  
ATOM   1797  CG2 VAL C 104      10.633 -39.904 -22.989  1.00 56.20           C  
ATOM   1798  N   ALA C 105      13.156 -37.672 -26.222  1.00 56.00           N  
ATOM   1799  CA  ALA C 105      13.436 -36.979 -27.476  1.00 56.00           C  
ATOM   1800  C   ALA C 105      14.595 -37.636 -28.220  1.00 56.00           C  
ATOM   1801  CB  ALA C 105      13.743 -35.506 -27.214  1.00 56.00           C  
ATOM   1802  O   ALA C 105      14.548 -37.790 -29.443  1.00 56.00           O  
ATOM   1803  N   ALA C 106      15.608 -38.206 -27.408  1.00 59.82           N  
ATOM   1804  CA  ALA C 106      16.767 -38.856 -28.013  1.00 59.82           C  
ATOM   1805  C   ALA C 106      16.380 -40.189 -28.647  1.00 59.82           C  
ATOM   1806  CB  ALA C 106      17.864 -39.064 -26.972  1.00 59.82           C  
ATOM   1807  O   ALA C 106      16.812 -40.504 -29.758  1.00 59.82           O  
ATOM   1808  N   ILE C 107      15.400 -40.937 -27.986  1.00 60.49           N  
ATOM   1809  CA  ILE C 107      14.980 -42.244 -28.479  1.00 60.49           C  
ATOM   1810  C   ILE C 107      14.161 -42.076 -29.757  1.00 60.49           C  
ATOM   1811  CB  ILE C 107      14.163 -43.013 -27.416  1.00 60.49           C  
ATOM   1812  O   ILE C 107      14.354 -42.813 -30.727  1.00 60.49           O  
ATOM   1813  CG1 ILE C 107      15.017 -43.273 -26.170  1.00 60.49           C  
ATOM   1814  CG2 ILE C 107      13.623 -44.324 -27.994  1.00 60.49           C  
ATOM   1815  CD1 ILE C 107      14.264 -43.948 -25.033  1.00 60.49           C  
ATOM   1816  N   VAL C 108      13.279 -41.058 -29.838  1.00 56.63           N  
ATOM   1817  CA  VAL C 108      12.443 -40.811 -31.008  1.00 56.63           C  
ATOM   1818  C   VAL C 108      13.319 -40.408 -32.193  1.00 56.63           C  
ATOM   1819  CB  VAL C 108      11.386 -39.719 -30.731  1.00 56.63           C  
ATOM   1820  O   VAL C 108      13.113 -40.880 -33.314  1.00 56.63           O  
ATOM   1821  CG1 VAL C 108      10.630 -39.362 -32.009  1.00 56.63           C  
ATOM   1822  CG2 VAL C 108      10.416 -40.181 -29.644  1.00 56.63           C  
ATOM   1823  N   PHE C 109      14.417 -39.619 -31.872  1.00 63.54           N  
ATOM   1824  CA  PHE C 109      15.342 -39.158 -32.900  1.00 63.54           C  
ATOM   1825  C   PHE C 109      16.113 -40.329 -33.499  1.00 63.54           C  
ATOM   1826  CB  PHE C 109      16.318 -38.127 -32.325  1.00 63.54           C  
ATOM   1827  O   PHE C 109      16.237 -40.438 -34.720  1.00 63.54           O  
ATOM   1828  CG  PHE C 109      17.242 -37.528 -33.350  1.00 63.54           C  
ATOM   1829  CD1 PHE C 109      18.556 -37.967 -33.463  1.00 63.54           C  
ATOM   1830  CD2 PHE C 109      16.797 -36.526 -34.203  1.00 63.54           C  
ATOM   1831  CE1 PHE C 109      19.414 -37.414 -34.411  1.00 63.54           C  
ATOM   1832  CE2 PHE C 109      17.649 -35.969 -35.152  1.00 63.54           C  
ATOM   1833  CZ  PHE C 109      18.957 -36.414 -35.254  1.00 63.54           C  
ATOM   1834  N   ILE C 110      16.570 -41.306 -32.623  1.00 57.13           N  
ATOM   1835  CA  ILE C 110      17.370 -42.441 -33.068  1.00 57.13           C  
ATOM   1836  C   ILE C 110      16.517 -43.367 -33.931  1.00 57.13           C  
ATOM   1837  CB  ILE C 110      17.963 -43.219 -31.872  1.00 57.13           C  
ATOM   1838  O   ILE C 110      16.973 -43.856 -34.968  1.00 57.13           O  
ATOM   1839  CG1 ILE C 110      18.928 -42.327 -31.081  1.00 57.13           C  
ATOM   1840  CG2 ILE C 110      18.663 -44.494 -32.350  1.00 57.13           C  
ATOM   1841  CD1 ILE C 110      19.421 -42.949 -29.782  1.00 57.13           C  
ATOM   1842  N   THR C 111      15.178 -43.566 -33.542  1.00 60.80           N  
ATOM   1843  CA  THR C 111      14.268 -44.428 -34.287  1.00 60.80           C  
ATOM   1844  C   THR C 111      13.991 -43.854 -35.673  1.00 60.80           C  
ATOM   1845  CB  THR C 111      12.938 -44.620 -33.533  1.00 60.80           C  
ATOM   1846  O   THR C 111      13.983 -44.588 -36.664  1.00 60.80           O  
ATOM   1847  CG2 THR C 111      12.105 -45.731 -34.163  1.00 60.80           C  
ATOM   1848  OG1 THR C 111      13.214 -44.960 -32.169  1.00 60.80           O  
ATOM   1849  N   LEU C 112      13.830 -42.521 -35.751  1.00 53.91           N  
ATOM   1850  CA  LEU C 112      13.558 -41.864 -37.024  1.00 53.91           C  
ATOM   1851  C   LEU C 112      14.763 -41.958 -37.953  1.00 53.91           C  
ATOM   1852  CB  LEU C 112      13.185 -40.396 -36.801  1.00 53.91           C  
ATOM   1853  O   LEU C 112      14.610 -42.186 -39.156  1.00 53.91           O  
ATOM   1854  CG  LEU C 112      12.446 -39.702 -37.946  1.00 53.91           C  
ATOM   1855  CD1 LEU C 112      10.944 -39.937 -37.827  1.00 53.91           C  
ATOM   1856  CD2 LEU C 112      12.760 -38.210 -37.959  1.00 53.91           C  
ATOM   1857  N   CYS C 113      15.989 -41.800 -37.358  1.00 52.75           N  
ATOM   1858  CA  CYS C 113      17.215 -41.855 -38.147  1.00 52.75           C  
ATOM   1859  C   CYS C 113      17.415 -43.241 -38.749  1.00 52.75           C  
ATOM   1860  CB  CYS C 113      18.423 -41.484 -37.287  1.00 52.75           C  
ATOM   1861  O   CYS C 113      17.840 -43.368 -39.898  1.00 52.75           O  
ATOM   1862  SG  CYS C 113      18.555 -39.716 -36.941  1.00 52.75           S  
ATOM   1863  N   PHE C 114      17.024 -44.359 -38.013  1.00 55.35           N  
ATOM   1864  CA  PHE C 114      17.208 -45.735 -38.459  1.00 55.35           C  
ATOM   1865  C   PHE C 114      16.187 -46.097 -39.531  1.00 55.35           C  
ATOM   1866  CB  PHE C 114      17.096 -46.705 -37.278  1.00 55.35           C  
ATOM   1867  O   PHE C 114      16.507 -46.812 -40.484  1.00 55.35           O  
ATOM   1868  CG  PHE C 114      18.024 -47.885 -37.372  1.00 55.35           C  
ATOM   1869  CD1 PHE C 114      17.596 -49.082 -37.933  1.00 55.35           C  
ATOM   1870  CD2 PHE C 114      19.327 -47.798 -36.897  1.00 55.35           C  
ATOM   1871  CE1 PHE C 114      18.453 -50.176 -38.021  1.00 55.35           C  
ATOM   1872  CE2 PHE C 114      20.189 -48.887 -36.982  1.00 55.35           C  
ATOM   1873  CZ  PHE C 114      19.750 -50.075 -37.543  1.00 55.35           C  
ATOM   1874  N   THR C 115      14.939 -45.542 -39.435  1.00 54.59           N  
ATOM   1875  CA  THR C 115      13.912 -45.855 -40.422  1.00 54.59           C  
ATOM   1876  C   THR C 115      14.206 -45.159 -41.748  1.00 54.59           C  
ATOM   1877  CB  THR C 115      12.514 -45.445 -39.923  1.00 54.59           C  
ATOM   1878  O   THR C 115      13.901 -45.693 -42.816  1.00 54.59           O  
ATOM   1879  CG2 THR C 115      12.095 -46.276 -38.714  1.00 54.59           C  
ATOM   1880  OG1 THR C 115      12.532 -44.060 -39.554  1.00 54.59           O  
ATOM   1881  N   LEU C 116      14.722 -43.888 -41.747  1.00 56.40           N  
ATOM   1882  CA  LEU C 116      14.999 -43.153 -42.976  1.00 56.40           C  
ATOM   1883  C   LEU C 116      16.184 -43.762 -43.718  1.00 56.40           C  
ATOM   1884  CB  LEU C 116      15.277 -41.679 -42.669  1.00 56.40           C  
ATOM   1885  O   LEU C 116      16.215 -43.764 -44.951  1.00 56.40           O  
ATOM   1886  CG  LEU C 116      14.076 -40.840 -42.230  1.00 56.40           C  
ATOM   1887  CD1 LEU C 116      14.523 -39.432 -41.851  1.00 56.40           C  
ATOM   1888  CD2 LEU C 116      13.024 -40.794 -43.332  1.00 56.40           C  
ATOM   1889  N   LYS C 117      17.261 -44.283 -42.988  1.00 59.62           N  
ATOM   1890  CA  LYS C 117      18.425 -44.887 -43.629  1.00 59.62           C  
ATOM   1891  C   LYS C 117      18.049 -46.181 -44.345  1.00 59.62           C  
ATOM   1892  CB  LYS C 117      19.525 -45.158 -42.601  1.00 59.62           C  
ATOM   1893  O   LYS C 117      18.584 -46.483 -45.414  1.00 59.62           O  
ATOM   1894  CG  LYS C 117      20.925 -45.222 -43.194  1.00 59.62           C  
ATOM   1895  CD  LYS C 117      21.917 -44.408 -42.374  1.00 59.62           C  
ATOM   1896  CE  LYS C 117      23.333 -44.535 -42.921  1.00 59.62           C  
ATOM   1897  NZ  LYS C 117      24.336 -43.899 -42.015  1.00 59.62           N  
ATOM   1898  N   ARG C 118      17.042 -46.981 -43.894  1.00 62.16           N  
ATOM   1899  CA  ARG C 118      16.670 -48.263 -44.484  1.00 62.16           C  
ATOM   1900  C   ARG C 118      15.957 -48.065 -45.818  1.00 62.16           C  
ATOM   1901  CB  ARG C 118      15.779 -49.057 -43.526  1.00 62.16           C  
ATOM   1902  O   ARG C 118      16.036 -48.921 -46.701  1.00 62.16           O  
ATOM   1903  CG  ARG C 118      16.550 -49.836 -42.472  1.00 62.16           C  
ATOM   1904  CD  ARG C 118      15.639 -50.764 -41.679  1.00 62.16           C  
ATOM   1905  NE  ARG C 118      16.390 -51.556 -40.709  1.00 62.16           N  
ATOM   1906  NH1 ARG C 118      14.524 -52.335 -39.592  1.00 62.16           N  
ATOM   1907  NH2 ARG C 118      16.620 -52.967 -38.912  1.00 62.16           N  
ATOM   1908  CZ  ARG C 118      15.843 -52.284 -39.740  1.00 62.16           C  
ATOM   1909  N   LYS C 119      15.265 -46.930 -45.989  1.00 59.89           N  
ATOM   1910  CA  LYS C 119      14.513 -46.725 -47.224  1.00 59.89           C  
ATOM   1911  C   LYS C 119      15.437 -46.324 -48.370  1.00 59.89           C  
ATOM   1912  CB  LYS C 119      13.434 -45.659 -47.024  1.00 59.89           C  
ATOM   1913  O   LYS C 119      15.144 -46.600 -49.536  1.00 59.89           O  
ATOM   1914  CG  LYS C 119      12.098 -46.002 -47.668  1.00 59.89           C  
ATOM   1915  CD  LYS C 119      11.025 -44.983 -47.306  1.00 59.89           C  
ATOM   1916  CE  LYS C 119       9.697 -45.307 -47.976  1.00 59.89           C  
ATOM   1917  NZ  LYS C 119       8.637 -44.320 -47.612  1.00 59.89           N  
ATOM   1918  N   THR C 120      16.645 -45.737 -48.103  1.00 60.06           N  
ATOM   1919  CA  THR C 120      17.532 -45.290 -49.172  1.00 60.06           C  
ATOM   1920  C   THR C 120      18.422 -46.433 -49.649  1.00 60.06           C  
ATOM   1921  CB  THR C 120      18.408 -44.110 -48.713  1.00 60.06           C  
ATOM   1922  O   THR C 120      18.973 -46.380 -50.750  1.00 60.06           O  
ATOM   1923  CG2 THR C 120      17.561 -42.876 -48.421  1.00 60.06           C  
ATOM   1924  OG1 THR C 120      19.116 -44.482 -47.524  1.00 60.06           O  
ATOM   1925  N   GLU C 121      18.547 -47.581 -48.881  1.00 45.76           N  
ATOM   1926  CA  GLU C 121      19.319 -48.690 -49.434  1.00 45.76           C  
ATOM   1927  C   GLU C 121      18.427 -49.647 -50.220  1.00 45.76           C  
ATOM   1928  CB  GLU C 121      20.048 -49.446 -48.320  1.00 45.76           C  
ATOM   1929  O   GLU C 121      18.858 -50.227 -51.218  1.00 45.76           O  
ATOM   1930  CG  GLU C 121      21.223 -48.684 -47.726  1.00 45.76           C  
ATOM   1931  CD  GLU C 121      21.990 -49.481 -46.683  1.00 45.76           C  
ATOM   1932  OE1 GLU C 121      23.223 -49.641 -46.826  1.00 45.76           O  
ATOM   1933  OE2 GLU C 121      21.352 -49.950 -45.714  1.00 45.76           O  
TER    1934      GLU C 121                                                      
ENDMDL                                                                          
END                                                                             
