# Supplementary material for: AI-guided pipeline for protein–protein interaction drug discovery identifies a SARS-CoV-2 inhibitor
Source: Mol Syst Biol. 2024 Mar 11;20(4):428–57. doi: 10.1038/s44320-024-00019-8 (PMC10987651; doi:10.1038/s44320-024-00019-8)
Supplement: Supplementary file 15 — Source Data Fig. 5 [file 44320_2024_19_MOESM15_ESM.zip › Source Data Figure 5/ColabFold/ORF7a-ORF7a_b4818.result/ORF7a_ORF7a_b4818_unrelaxed_rank_5_model_3.pdb]

MODEL     1                                                                     
ATOM      1  N   MET B   1       4.274 -50.672 -16.096  1.00 29.43           N  
ATOM      2  CA  MET B   1       5.075 -50.101 -15.017  1.00 29.43           C  
ATOM      3  C   MET B   1       5.373 -48.629 -15.280  1.00 29.43           C  
ATOM      4  CB  MET B   1       6.383 -50.877 -14.849  1.00 29.43           C  
ATOM      5  O   MET B   1       5.867 -47.924 -14.399  1.00 29.43           O  
ATOM      6  CG  MET B   1       6.223 -52.194 -14.106  1.00 29.43           C  
ATOM      7  SD  MET B   1       7.804 -53.112 -13.955  1.00 29.43           S  
ATOM      8  CE  MET B   1       8.629 -52.122 -12.678  1.00 29.43           C  
ATOM      9  N   LYS B   2       5.253 -48.243 -16.588  1.00 29.00           N  
ATOM     10  CA  LYS B   2       5.550 -46.960 -17.218  1.00 29.00           C  
ATOM     11  C   LYS B   2       4.467 -45.931 -16.908  1.00 29.00           C  
ATOM     12  CB  LYS B   2       5.697 -47.127 -18.731  1.00 29.00           C  
ATOM     13  O   LYS B   2       4.724 -44.725 -16.931  1.00 29.00           O  
ATOM     14  CG  LYS B   2       7.069 -47.617 -19.170  1.00 29.00           C  
ATOM     15  CD  LYS B   2       7.077 -48.013 -20.641  1.00 29.00           C  
ATOM     16  CE  LYS B   2       8.466 -48.439 -21.098  1.00 29.00           C  
ATOM     17  NZ  LYS B   2       8.412 -49.253 -22.349  1.00 29.00           N  
ATOM     18  N   ILE B   3       3.219 -46.311 -16.723  1.00 31.94           N  
ATOM     19  CA  ILE B   3       2.021 -45.492 -16.573  1.00 31.94           C  
ATOM     20  C   ILE B   3       2.025 -44.817 -15.203  1.00 31.94           C  
ATOM     21  CB  ILE B   3       0.736 -46.332 -16.753  1.00 31.94           C  
ATOM     22  O   ILE B   3       1.656 -43.647 -15.080  1.00 31.94           O  
ATOM     23  CG1 ILE B   3       0.680 -46.927 -18.165  1.00 31.94           C  
ATOM     24  CG2 ILE B   3      -0.507 -45.485 -16.466  1.00 31.94           C  
ATOM     25  CD1 ILE B   3      -0.410 -47.973 -18.353  1.00 31.94           C  
ATOM     26  N   ILE B   4       2.393 -45.590 -14.140  1.00 31.31           N  
ATOM     27  CA  ILE B   4       2.315 -45.157 -12.748  1.00 31.31           C  
ATOM     28  C   ILE B   4       3.284 -44.000 -12.513  1.00 31.31           C  
ATOM     29  CB  ILE B   4       2.622 -46.319 -11.778  1.00 31.31           C  
ATOM     30  O   ILE B   4       2.938 -43.018 -11.851  1.00 31.31           O  
ATOM     31  CG1 ILE B   4       1.539 -47.399 -11.878  1.00 31.31           C  
ATOM     32  CG2 ILE B   4       2.750 -45.804 -10.341  1.00 31.31           C  
ATOM     33  CD1 ILE B   4       1.867 -48.678 -11.119  1.00 31.31           C  
ATOM     34  N   LEU B   5       4.496 -44.108 -13.081  1.00 26.60           N  
ATOM     35  CA  LEU B   5       5.516 -43.078 -12.920  1.00 26.60           C  
ATOM     36  C   LEU B   5       5.069 -41.766 -13.558  1.00 26.60           C  
ATOM     37  CB  LEU B   5       6.841 -43.534 -13.537  1.00 26.60           C  
ATOM     38  O   LEU B   5       5.330 -40.688 -13.019  1.00 26.60           O  
ATOM     39  CG  LEU B   5       7.796 -44.288 -12.610  1.00 26.60           C  
ATOM     40  CD1 LEU B   5       8.818 -45.071 -13.427  1.00 26.60           C  
ATOM     41  CD2 LEU B   5       8.492 -43.321 -11.658  1.00 26.60           C  
ATOM     42  N   PHE B   6       4.422 -41.871 -14.709  1.00 34.66           N  
ATOM     43  CA  PHE B   6       4.019 -40.699 -15.478  1.00 34.66           C  
ATOM     44  C   PHE B   6       3.062 -39.827 -14.674  1.00 34.66           C  
ATOM     45  CB  PHE B   6       3.363 -41.120 -16.797  1.00 34.66           C  
ATOM     46  O   PHE B   6       3.183 -38.600 -14.674  1.00 34.66           O  
ATOM     47  CG  PHE B   6       3.359 -40.040 -17.845  1.00 34.66           C  
ATOM     48  CD1 PHE B   6       2.223 -39.271 -18.066  1.00 34.66           C  
ATOM     49  CD2 PHE B   6       4.492 -39.794 -18.609  1.00 34.66           C  
ATOM     50  CE1 PHE B   6       2.216 -38.270 -19.035  1.00 34.66           C  
ATOM     51  CE2 PHE B   6       4.493 -38.796 -19.580  1.00 34.66           C  
ATOM     52  CZ  PHE B   6       3.354 -38.036 -19.792  1.00 34.66           C  
ATOM     53  N   LEU B   7       2.134 -40.523 -14.000  1.00 29.07           N  
ATOM     54  CA  LEU B   7       1.040 -39.823 -13.336  1.00 29.07           C  
ATOM     55  C   LEU B   7       1.547 -39.045 -12.126  1.00 29.07           C  
ATOM     56  CB  LEU B   7      -0.044 -40.813 -12.903  1.00 29.07           C  
ATOM     57  O   LEU B   7       1.036 -37.966 -11.819  1.00 29.07           O  
ATOM     58  CG  LEU B   7      -1.018 -41.271 -13.990  1.00 29.07           C  
ATOM     59  CD1 LEU B   7      -1.756 -42.529 -13.544  1.00 29.07           C  
ATOM     60  CD2 LEU B   7      -2.004 -40.158 -14.328  1.00 29.07           C  
ATOM     61  N   ALA B   8       2.409 -39.787 -11.393  1.00 27.92           N  
ATOM     62  CA  ALA B   8       2.872 -39.141 -10.168  1.00 27.92           C  
ATOM     63  C   ALA B   8       3.576 -37.822 -10.476  1.00 27.92           C  
ATOM     64  CB  ALA B   8       3.805 -40.070  -9.396  1.00 27.92           C  
ATOM     65  O   ALA B   8       3.604 -36.916  -9.639  1.00 27.92           O  
ATOM     66  N   LEU B   9       4.204 -37.779 -11.729  1.00 28.18           N  
ATOM     67  CA  LEU B   9       4.965 -36.593 -12.104  1.00 28.18           C  
ATOM     68  C   LEU B   9       4.046 -35.387 -12.270  1.00 28.18           C  
ATOM     69  CB  LEU B   9       5.741 -36.840 -13.401  1.00 28.18           C  
ATOM     70  O   LEU B   9       4.475 -34.245 -12.095  1.00 28.18           O  
ATOM     71  CG  LEU B   9       7.076 -37.573 -13.263  1.00 28.18           C  
ATOM     72  CD1 LEU B   9       7.521 -38.124 -14.613  1.00 28.18           C  
ATOM     73  CD2 LEU B   9       8.138 -36.644 -12.683  1.00 28.18           C  
ATOM     74  N   ILE B  10       2.887 -35.661 -12.884  1.00 28.83           N  
ATOM     75  CA  ILE B  10       2.196 -34.478 -13.384  1.00 28.83           C  
ATOM     76  C   ILE B  10       1.721 -33.624 -12.210  1.00 28.83           C  
ATOM     77  CB  ILE B  10       1.003 -34.859 -14.287  1.00 28.83           C  
ATOM     78  O   ILE B  10       1.412 -32.442 -12.379  1.00 28.83           O  
ATOM     79  CG1 ILE B  10       1.474 -35.736 -15.453  1.00 28.83           C  
ATOM     80  CG2 ILE B  10       0.290 -33.604 -14.800  1.00 28.83           C  
ATOM     81  CD1 ILE B  10       0.341 -36.344 -16.268  1.00 28.83           C  
ATOM     82  N   THR B  11       1.298 -34.369 -11.163  1.00 26.22           N  
ATOM     83  CA  THR B  11       0.452 -33.555 -10.297  1.00 26.22           C  
ATOM     84  C   THR B  11       1.246 -32.398  -9.698  1.00 26.22           C  
ATOM     85  CB  THR B  11      -0.164 -34.398  -9.166  1.00 26.22           C  
ATOM     86  O   THR B  11       0.743 -31.673  -8.836  1.00 26.22           O  
ATOM     87  CG2 THR B  11      -1.070 -35.491  -9.725  1.00 26.22           C  
ATOM     88  OG1 THR B  11       0.886 -35.007  -8.405  1.00 26.22           O  
ATOM     89  N   LEU B  12       2.604 -32.758  -9.568  1.00 29.90           N  
ATOM     90  CA  LEU B  12       3.077 -31.636  -8.763  1.00 29.90           C  
ATOM     91  C   LEU B  12       2.751 -30.308  -9.437  1.00 29.90           C  
ATOM     92  CB  LEU B  12       4.586 -31.745  -8.526  1.00 29.90           C  
ATOM     93  O   LEU B  12       3.491 -29.853 -10.313  1.00 29.90           O  
ATOM     94  CG  LEU B  12       5.025 -32.600  -7.337  1.00 29.90           C  
ATOM     95  CD1 LEU B  12       6.352 -33.288  -7.640  1.00 29.90           C  
ATOM     96  CD2 LEU B  12       5.135 -31.748  -6.077  1.00 29.90           C  
ATOM     97  N   ALA B  13       1.730 -30.274 -10.282  1.00 24.25           N  
ATOM     98  CA  ALA B  13       1.532 -28.925 -10.805  1.00 24.25           C  
ATOM     99  C   ALA B  13       1.592 -27.888  -9.687  1.00 24.25           C  
ATOM    100  CB  ALA B  13       0.198 -28.830 -11.543  1.00 24.25           C  
ATOM    101  O   ALA B  13       1.056 -28.109  -8.598  1.00 24.25           O  
ATOM    102  N   THR B  14       2.784 -27.159  -9.775  1.00 24.99           N  
ATOM    103  CA  THR B  14       3.251 -26.005  -9.015  1.00 24.99           C  
ATOM    104  C   THR B  14       2.151 -24.954  -8.897  1.00 24.99           C  
ATOM    105  CB  THR B  14       4.499 -25.377  -9.663  1.00 24.99           C  
ATOM    106  O   THR B  14       1.533 -24.580  -9.897  1.00 24.99           O  
ATOM    107  CG2 THR B  14       5.661 -26.363  -9.688  1.00 24.99           C  
ATOM    108  OG1 THR B  14       4.187 -24.988 -11.006  1.00 24.99           O  
ATOM    109  N   CYS B  15       1.184 -25.230  -8.136  1.00 25.80           N  
ATOM    110  CA  CYS B  15       0.265 -24.133  -7.856  1.00 25.80           C  
ATOM    111  C   CYS B  15       1.026 -22.840  -7.586  1.00 25.80           C  
ATOM    112  CB  CYS B  15      -0.625 -24.471  -6.660  1.00 25.80           C  
ATOM    113  O   CYS B  15       1.898 -22.798  -6.716  1.00 25.80           O  
ATOM    114  SG  CYS B  15      -1.916 -23.247  -6.344  1.00 25.80           S  
ATOM    115  N   GLU B  16       1.300 -22.150  -8.724  1.00 25.28           N  
ATOM    116  CA  GLU B  16       1.902 -20.821  -8.699  1.00 25.28           C  
ATOM    117  C   GLU B  16       1.179 -19.906  -7.715  1.00 25.28           C  
ATOM    118  CB  GLU B  16       1.893 -20.200 -10.098  1.00 25.28           C  
ATOM    119  O   GLU B  16      -0.034 -19.709  -7.819  1.00 25.28           O  
ATOM    120  CG  GLU B  16       2.886 -20.837 -11.060  1.00 25.28           C  
ATOM    121  CD  GLU B  16       3.376 -19.881 -12.137  1.00 25.28           C  
ATOM    122  OE1 GLU B  16       4.389 -20.188 -12.805  1.00 25.28           O  
ATOM    123  OE2 GLU B  16       2.741 -18.817 -12.313  1.00 25.28           O  
ATOM    124  N   LEU B  17       1.641 -19.955  -6.458  1.00 24.60           N  
ATOM    125  CA  LEU B  17       1.101 -19.102  -5.404  1.00 24.60           C  
ATOM    126  C   LEU B  17       1.313 -17.629  -5.735  1.00 24.60           C  
ATOM    127  CB  LEU B  17       1.752 -19.434  -4.059  1.00 24.60           C  
ATOM    128  O   LEU B  17       2.420 -17.223  -6.096  1.00 24.60           O  
ATOM    129  CG  LEU B  17       0.815 -19.928  -2.956  1.00 24.60           C  
ATOM    130  CD1 LEU B  17       1.015 -21.421  -2.719  1.00 24.60           C  
ATOM    131  CD2 LEU B  17       1.043 -19.142  -1.669  1.00 24.60           C  
ATOM    132  N   TYR B  18       0.471 -16.998  -6.496  1.00 26.36           N  
ATOM    133  CA  TYR B  18       0.664 -15.590  -6.821  1.00 26.36           C  
ATOM    134  C   TYR B  18       0.415 -14.710  -5.602  1.00 26.36           C  
ATOM    135  CB  TYR B  18      -0.264 -15.170  -7.966  1.00 26.36           C  
ATOM    136  O   TYR B  18      -0.385 -15.057  -4.731  1.00 26.36           O  
ATOM    137  CG  TYR B  18      -0.020 -15.922  -9.252  1.00 26.36           C  
ATOM    138  CD1 TYR B  18       0.914 -15.468 -10.181  1.00 26.36           C  
ATOM    139  CD2 TYR B  18      -0.722 -17.087  -9.541  1.00 26.36           C  
ATOM    140  CE1 TYR B  18       1.141 -16.156 -11.368  1.00 26.36           C  
ATOM    141  CE2 TYR B  18      -0.503 -17.784 -10.725  1.00 26.36           C  
ATOM    142  OH  TYR B  18       0.649 -17.997 -12.804  1.00 26.36           O  
ATOM    143  CZ  TYR B  18       0.429 -17.312 -11.630  1.00 26.36           C  
ATOM    144  N   HIS B  19       1.520 -13.867  -5.296  1.00 26.86           N  
ATOM    145  CA  HIS B  19       1.562 -12.958  -4.156  1.00 26.86           C  
ATOM    146  C   HIS B  19       0.816 -11.662  -4.456  1.00 26.86           C  
ATOM    147  CB  HIS B  19       3.010 -12.651  -3.769  1.00 26.86           C  
ATOM    148  O   HIS B  19       0.767 -11.221  -5.607  1.00 26.86           O  
ATOM    149  CG  HIS B  19       3.529 -13.508  -2.658  1.00 26.86           C  
ATOM    150  CD2 HIS B  19       4.257 -14.649  -2.682  1.00 26.86           C  
ATOM    151  ND1 HIS B  19       3.307 -13.218  -1.330  1.00 26.86           N  
ATOM    152  CE1 HIS B  19       3.879 -14.147  -0.581  1.00 26.86           C  
ATOM    153  NE2 HIS B  19       4.462 -15.027  -1.377  1.00 26.86           N  
ATOM    154  N   TYR B  20       0.139 -11.073  -3.443  1.00 29.24           N  
ATOM    155  CA  TYR B  20      -0.885 -10.054  -3.243  1.00 29.24           C  
ATOM    156  C   TYR B  20      -0.259  -8.672  -3.098  1.00 29.24           C  
ATOM    157  CB  TYR B  20      -1.730 -10.376  -2.006  1.00 29.24           C  
ATOM    158  O   TYR B  20       0.812  -8.528  -2.505  1.00 29.24           O  
ATOM    159  CG  TYR B  20      -2.792 -11.420  -2.252  1.00 29.24           C  
ATOM    160  CD1 TYR B  20      -4.072 -11.056  -2.665  1.00 29.24           C  
ATOM    161  CD2 TYR B  20      -2.519 -12.772  -2.071  1.00 29.24           C  
ATOM    162  CE1 TYR B  20      -5.054 -12.015  -2.891  1.00 29.24           C  
ATOM    163  CE2 TYR B  20      -3.494 -13.739  -2.294  1.00 29.24           C  
ATOM    164  OH  TYR B  20      -5.725 -14.304  -2.925  1.00 29.24           O  
ATOM    165  CZ  TYR B  20      -4.756 -13.351  -2.703  1.00 29.24           C  
ATOM    166  N   GLN B  21      -0.395  -7.843  -4.180  1.00 27.86           N  
ATOM    167  CA  GLN B  21      -0.010  -6.442  -4.048  1.00 27.86           C  
ATOM    168  C   GLN B  21      -1.062  -5.653  -3.273  1.00 27.86           C  
ATOM    169  CB  GLN B  21       0.208  -5.813  -5.426  1.00 27.86           C  
ATOM    170  O   GLN B  21      -2.258  -5.762  -3.552  1.00 27.86           O  
ATOM    171  CG  GLN B  21       0.700  -4.373  -5.373  1.00 27.86           C  
ATOM    172  CD  GLN B  21       1.209  -3.877  -6.713  1.00 27.86           C  
ATOM    173  NE2 GLN B  21       2.120  -2.911  -6.681  1.00 27.86           N  
ATOM    174  OE1 GLN B  21       0.786  -4.359  -7.769  1.00 27.86           O  
ATOM    175  N   GLU B  22      -0.542  -5.173  -2.110  1.00 28.20           N  
ATOM    176  CA  GLU B  22      -1.405  -4.440  -1.190  1.00 28.20           C  
ATOM    177  C   GLU B  22      -1.680  -3.028  -1.697  1.00 28.20           C  
ATOM    178  CB  GLU B  22      -0.780  -4.385   0.206  1.00 28.20           C  
ATOM    179  O   GLU B  22      -0.748  -2.265  -1.963  1.00 28.20           O  
ATOM    180  CG  GLU B  22      -1.755  -3.976   1.301  1.00 28.20           C  
ATOM    181  CD  GLU B  22      -1.162  -4.070   2.698  1.00 28.20           C  
ATOM    182  OE1 GLU B  22      -1.905  -3.880   3.687  1.00 28.20           O  
ATOM    183  OE2 GLU B  22       0.057  -4.336   2.804  1.00 28.20           O  
ATOM    184  N   CYS B  23      -2.768  -2.853  -2.551  1.00 27.76           N  
ATOM    185  CA  CYS B  23      -2.976  -1.458  -2.923  1.00 27.76           C  
ATOM    186  C   CYS B  23      -2.894  -0.550  -1.702  1.00 27.76           C  
ATOM    187  CB  CYS B  23      -4.329  -1.283  -3.610  1.00 27.76           C  
ATOM    188  O   CYS B  23      -2.225   0.484  -1.736  1.00 27.76           O  
ATOM    189  SG  CYS B  23      -4.321  -1.732  -5.359  1.00 27.76           S  
ATOM    190  N   VAL B  24      -3.896  -0.562  -0.883  1.00 27.53           N  
ATOM    191  CA  VAL B  24      -3.962   0.120   0.406  1.00 27.53           C  
ATOM    192  C   VAL B  24      -3.397  -0.785   1.499  1.00 27.53           C  
ATOM    193  CB  VAL B  24      -5.408   0.537   0.754  1.00 27.53           C  
ATOM    194  O   VAL B  24      -3.556  -2.007   1.445  1.00 27.53           O  
ATOM    195  CG1 VAL B  24      -5.435   1.379   2.029  1.00 27.53           C  
ATOM    196  CG2 VAL B  24      -6.036   1.303  -0.409  1.00 27.53           C  
ATOM    197  N   ARG B  25      -2.406  -0.341   2.208  1.00 28.53           N  
ATOM    198  CA  ARG B  25      -1.844  -1.124   3.305  1.00 28.53           C  
ATOM    199  C   ARG B  25      -2.936  -1.874   4.059  1.00 28.53           C  
ATOM    200  CB  ARG B  25      -1.068  -0.221   4.267  1.00 28.53           C  
ATOM    201  O   ARG B  25      -3.933  -1.278   4.473  1.00 28.53           O  
ATOM    202  CG  ARG B  25       0.396  -0.603   4.424  1.00 28.53           C  
ATOM    203  CD  ARG B  25       1.117   0.318   5.399  1.00 28.53           C  
ATOM    204  NE  ARG B  25       2.104  -0.407   6.194  1.00 28.53           N  
ATOM    205  NH1 ARG B  25       3.472   1.422   6.540  1.00 28.53           N  
ATOM    206  NH2 ARG B  25       4.032  -0.617   7.425  1.00 28.53           N  
ATOM    207  CZ  ARG B  25       3.200   0.134   6.718  1.00 28.53           C  
ATOM    208  N   GLY B  26      -3.002  -3.173   4.092  1.00 28.93           N  
ATOM    209  CA  GLY B  26      -3.887  -4.125   4.745  1.00 28.93           C  
ATOM    210  C   GLY B  26      -4.794  -4.858   3.776  1.00 28.93           C  
ATOM    211  O   GLY B  26      -5.581  -5.716   4.181  1.00 28.93           O  
ATOM    212  N   THR B  27      -5.168  -4.130   2.635  1.00 28.26           N  
ATOM    213  CA  THR B  27      -6.080  -4.787   1.706  1.00 28.26           C  
ATOM    214  C   THR B  27      -5.308  -5.621   0.688  1.00 28.26           C  
ATOM    215  CB  THR B  27      -6.963  -3.762   0.970  1.00 28.26           C  
ATOM    216  O   THR B  27      -4.265  -5.191   0.189  1.00 28.26           O  
ATOM    217  CG2 THR B  27      -8.197  -3.408   1.793  1.00 28.26           C  
ATOM    218  OG1 THR B  27      -6.203  -2.570   0.732  1.00 28.26           O  
ATOM    219  N   THR B  28      -5.148  -6.882   0.907  1.00 30.32           N  
ATOM    220  CA  THR B  28      -4.482  -7.782  -0.029  1.00 30.32           C  
ATOM    221  C   THR B  28      -5.383  -8.083  -1.223  1.00 30.32           C  
ATOM    222  CB  THR B  28      -4.076  -9.100   0.656  1.00 30.32           C  
ATOM    223  O   THR B  28      -6.579  -8.332  -1.058  1.00 30.32           O  
ATOM    224  CG2 THR B  28      -2.872  -8.896   1.570  1.00 30.32           C  
ATOM    225  OG1 THR B  28      -5.176  -9.585   1.436  1.00 30.32           O  
ATOM    226  N   VAL B  29      -5.168  -7.232  -2.304  1.00 30.08           N  
ATOM    227  CA  VAL B  29      -5.942  -7.648  -3.468  1.00 30.08           C  
ATOM    228  C   VAL B  29      -5.182  -8.727  -4.236  1.00 30.08           C  
ATOM    229  CB  VAL B  29      -6.255  -6.454  -4.398  1.00 30.08           C  
ATOM    230  O   VAL B  29      -3.956  -8.669  -4.351  1.00 30.08           O  
ATOM    231  CG1 VAL B  29      -7.250  -6.860  -5.483  1.00 30.08           C  
ATOM    232  CG2 VAL B  29      -6.795  -5.276  -3.588  1.00 30.08           C  
ATOM    233  N   LEU B  30      -5.657  -9.855  -4.272  1.00 28.62           N  
ATOM    234  CA  LEU B  30      -5.084 -10.969  -5.019  1.00 28.62           C  
ATOM    235  C   LEU B  30      -5.154 -10.710  -6.521  1.00 28.62           C  
ATOM    236  CB  LEU B  30      -5.810 -12.273  -4.680  1.00 28.62           C  
ATOM    237  O   LEU B  30      -6.242 -10.524  -7.072  1.00 28.62           O  
ATOM    238  CG  LEU B  30      -5.418 -12.943  -3.362  1.00 28.62           C  
ATOM    239  CD1 LEU B  30      -6.459 -13.987  -2.969  1.00 28.62           C  
ATOM    240  CD2 LEU B  30      -4.035 -13.575  -3.473  1.00 28.62           C  
ATOM    241  N   LEU B  31      -4.053  -9.940  -6.963  1.00 30.33           N  
ATOM    242  CA  LEU B  31      -4.123  -9.758  -8.409  1.00 30.33           C  
ATOM    243  C   LEU B  31      -3.604 -10.992  -9.138  1.00 30.33           C  
ATOM    244  CB  LEU B  31      -3.321  -8.525  -8.833  1.00 30.33           C  
ATOM    245  O   LEU B  31      -2.765 -11.724  -8.609  1.00 30.33           O  
ATOM    246  CG  LEU B  31      -4.023  -7.174  -8.685  1.00 30.33           C  
ATOM    247  CD1 LEU B  31      -3.263  -6.287  -7.705  1.00 30.33           C  
ATOM    248  CD2 LEU B  31      -4.158  -6.490 -10.040  1.00 30.33           C  
ATOM    249  N   LYS B  32      -4.389 -11.526 -10.046  1.00 32.56           N  
ATOM    250  CA  LYS B  32      -3.885 -12.564 -10.941  1.00 32.56           C  
ATOM    251  C   LYS B  32      -2.513 -12.193 -11.496  1.00 32.56           C  
ATOM    252  CB  LYS B  32      -4.866 -12.808 -12.088  1.00 32.56           C  
ATOM    253  O   LYS B  32      -2.110 -11.029 -11.442  1.00 32.56           O  
ATOM    254  CG  LYS B  32      -4.656 -14.129 -12.813  1.00 32.56           C  
ATOM    255  CD  LYS B  32      -5.714 -14.353 -13.886  1.00 32.56           C  
ATOM    256  CE  LYS B  32      -5.500 -15.672 -14.616  1.00 32.56           C  
ATOM    257  NZ  LYS B  32      -6.522 -15.885 -15.684  1.00 32.56           N  
ATOM    258  N   GLU B  33      -1.620 -13.126 -11.845  1.00 34.46           N  
ATOM    259  CA  GLU B  33      -0.335 -12.873 -12.491  1.00 34.46           C  
ATOM    260  C   GLU B  33      -0.437 -11.726 -13.491  1.00 34.46           C  
ATOM    261  CB  GLU B  33       0.173 -14.137 -13.189  1.00 34.46           C  
ATOM    262  O   GLU B  33      -1.077 -11.860 -14.536  1.00 34.46           O  
ATOM    263  CG  GLU B  33       1.690 -14.264 -13.204  1.00 34.46           C  
ATOM    264  CD  GLU B  33       2.178 -15.551 -13.849  1.00 34.46           C  
ATOM    265  OE1 GLU B  33       3.410 -15.745 -13.961  1.00 34.46           O  
ATOM    266  OE2 GLU B  33       1.322 -16.372 -14.247  1.00 34.46           O  
ATOM    267  N   PRO B  34      -0.088 -10.591 -12.819  1.00 37.06           N  
ATOM    268  CA  PRO B  34      -0.417  -9.500 -13.738  1.00 37.06           C  
ATOM    269  C   PRO B  34       0.348  -9.587 -15.056  1.00 37.06           C  
ATOM    270  CB  PRO B  34      -0.016  -8.247 -12.955  1.00 37.06           C  
ATOM    271  O   PRO B  34      -0.087  -9.027 -16.065  1.00 37.06           O  
ATOM    272  CG  PRO B  34       0.945  -8.735 -11.919  1.00 37.06           C  
ATOM    273  CD  PRO B  34       0.712 -10.203 -11.707  1.00 37.06           C  
ATOM    274  N   CYS B  35       1.565 -10.052 -14.839  1.00 40.15           N  
ATOM    275  CA  CYS B  35       2.374  -9.998 -16.052  1.00 40.15           C  
ATOM    276  C   CYS B  35       2.436 -11.363 -16.727  1.00 40.15           C  
ATOM    277  CB  CYS B  35       3.787  -9.512 -15.733  1.00 40.15           C  
ATOM    278  O   CYS B  35       2.469 -12.393 -16.051  1.00 40.15           O  
ATOM    279  SG  CYS B  35       3.836  -7.902 -14.915  1.00 40.15           S  
ATOM    280  N   SER B  36       2.049 -11.285 -17.895  1.00 37.37           N  
ATOM    281  CA  SER B  36       2.253 -12.518 -18.649  1.00 37.37           C  
ATOM    282  C   SER B  36       3.709 -12.967 -18.590  1.00 37.37           C  
ATOM    283  CB  SER B  36       1.826 -12.333 -20.105  1.00 37.37           C  
ATOM    284  O   SER B  36       4.602 -12.162 -18.318  1.00 37.37           O  
ATOM    285  OG  SER B  36       2.267 -11.081 -20.603  1.00 37.37           O  
ATOM    286  N   SER B  37       4.049 -14.221 -18.684  1.00 36.57           N  
ATOM    287  CA  SER B  37       5.395 -14.784 -18.715  1.00 36.57           C  
ATOM    288  C   SER B  37       6.253 -14.106 -19.778  1.00 36.57           C  
ATOM    289  CB  SER B  37       5.340 -16.290 -18.976  1.00 36.57           C  
ATOM    290  O   SER B  37       5.820 -13.941 -20.920  1.00 36.57           O  
ATOM    291  OG  SER B  37       6.641 -16.811 -19.190  1.00 36.57           O  
ATOM    292  N   GLY B  38       7.297 -13.421 -19.420  1.00 40.09           N  
ATOM    293  CA  GLY B  38       8.241 -12.813 -20.344  1.00 40.09           C  
ATOM    294  C   GLY B  38       8.140 -11.300 -20.392  1.00 40.09           C  
ATOM    295  O   GLY B  38       8.849 -10.649 -21.162  1.00 40.09           O  
ATOM    296  N   THR B  39       7.174 -10.741 -19.785  1.00 38.22           N  
ATOM    297  CA  THR B  39       6.946  -9.302 -19.865  1.00 38.22           C  
ATOM    298  C   THR B  39       7.499  -8.598 -18.629  1.00 38.22           C  
ATOM    299  CB  THR B  39       5.448  -8.981 -20.015  1.00 38.22           C  
ATOM    300  O   THR B  39       7.066  -7.494 -18.292  1.00 38.22           O  
ATOM    301  CG2 THR B  39       5.021  -9.018 -21.478  1.00 38.22           C  
ATOM    302  OG1 THR B  39       4.683  -9.946 -19.281  1.00 38.22           O  
ATOM    303  N   TYR B  40       8.395  -9.251 -17.997  1.00 37.58           N  
ATOM    304  CA  TYR B  40       8.981  -8.658 -16.800  1.00 37.58           C  
ATOM    305  C   TYR B  40      10.130  -7.725 -17.160  1.00 37.58           C  
ATOM    306  CB  TYR B  40       9.474  -9.750 -15.846  1.00 37.58           C  
ATOM    307  O   TYR B  40      10.901  -8.006 -18.081  1.00 37.58           O  
ATOM    308  CG  TYR B  40       8.376 -10.650 -15.333  1.00 37.58           C  
ATOM    309  CD1 TYR B  40       7.597 -10.278 -14.239  1.00 37.58           C  
ATOM    310  CD2 TYR B  40       8.115 -11.873 -15.941  1.00 37.58           C  
ATOM    311  CE1 TYR B  40       6.585 -11.105 -13.762  1.00 37.58           C  
ATOM    312  CE2 TYR B  40       7.105 -12.708 -15.473  1.00 37.58           C  
ATOM    313  OH  TYR B  40       5.347 -13.138 -13.917  1.00 37.58           O  
ATOM    314  CZ  TYR B  40       6.347 -12.316 -14.385  1.00 37.58           C  
ATOM    315  N   GLU B  41      10.077  -6.327 -16.801  1.00 34.84           N  
ATOM    316  CA  GLU B  41      11.135  -5.360 -17.080  1.00 34.84           C  
ATOM    317  C   GLU B  41      12.312  -5.540 -16.127  1.00 34.84           C  
ATOM    318  CB  GLU B  41      10.595  -3.931 -16.986  1.00 34.84           C  
ATOM    319  O   GLU B  41      12.121  -5.722 -14.923  1.00 34.84           O  
ATOM    320  CG  GLU B  41      11.280  -2.952 -17.929  1.00 34.84           C  
ATOM    321  CD  GLU B  41      10.703  -1.547 -17.858  1.00 34.84           C  
ATOM    322  OE1 GLU B  41      11.212  -0.645 -18.561  1.00 34.84           O  
ATOM    323  OE2 GLU B  41       9.733  -1.347 -17.092  1.00 34.84           O  
ATOM    324  N   GLY B  42      13.630  -5.505 -16.783  1.00 35.91           N  
ATOM    325  CA  GLY B  42      15.011  -5.337 -16.359  1.00 35.91           C  
ATOM    326  C   GLY B  42      15.491  -6.443 -15.438  1.00 35.91           C  
ATOM    327  O   GLY B  42      14.713  -7.318 -15.052  1.00 35.91           O  
ATOM    328  N   ASN B  43      16.819  -6.612 -15.598  1.00 32.14           N  
ATOM    329  CA  ASN B  43      17.673  -7.335 -14.662  1.00 32.14           C  
ATOM    330  C   ASN B  43      17.620  -6.720 -13.266  1.00 32.14           C  
ATOM    331  CB  ASN B  43      19.115  -7.374 -15.170  1.00 32.14           C  
ATOM    332  O   ASN B  43      18.639  -6.643 -12.578  1.00 32.14           O  
ATOM    333  CG  ASN B  43      19.313  -8.379 -16.288  1.00 32.14           C  
ATOM    334  ND2 ASN B  43      20.301  -8.132 -17.140  1.00 32.14           N  
ATOM    335  OD1 ASN B  43      18.584  -9.370 -16.385  1.00 32.14           O  
ATOM    336  N   SER B  44      16.738  -5.756 -13.179  1.00 31.43           N  
ATOM    337  CA  SER B  44      16.961  -4.906 -12.014  1.00 31.43           C  
ATOM    338  C   SER B  44      16.923  -5.717 -10.723  1.00 31.43           C  
ATOM    339  CB  SER B  44      15.917  -3.790 -11.956  1.00 31.43           C  
ATOM    340  O   SER B  44      16.176  -6.691 -10.617  1.00 31.43           O  
ATOM    341  OG  SER B  44      14.775  -4.207 -11.229  1.00 31.43           O  
ATOM    342  N   PRO B  45      18.031  -5.478  -9.982  1.00 29.08           N  
ATOM    343  CA  PRO B  45      18.236  -6.198  -8.723  1.00 29.08           C  
ATOM    344  C   PRO B  45      17.023  -6.126  -7.799  1.00 29.08           C  
ATOM    345  CB  PRO B  45      19.440  -5.486  -8.101  1.00 29.08           C  
ATOM    346  O   PRO B  45      16.200  -5.215  -7.923  1.00 29.08           O  
ATOM    347  CG  PRO B  45      19.595  -4.231  -8.899  1.00 29.08           C  
ATOM    348  CD  PRO B  45      18.754  -4.346 -10.137  1.00 29.08           C  
ATOM    349  N   PHE B  46      16.609  -7.157  -7.199  1.00 33.55           N  
ATOM    350  CA  PHE B  46      15.621  -7.449  -6.167  1.00 33.55           C  
ATOM    351  C   PHE B  46      15.680  -6.411  -5.052  1.00 33.55           C  
ATOM    352  CB  PHE B  46      15.840  -8.851  -5.591  1.00 33.55           C  
ATOM    353  O   PHE B  46      16.746  -6.160  -4.487  1.00 33.55           O  
ATOM    354  CG  PHE B  46      15.700  -9.953  -6.606  1.00 33.55           C  
ATOM    355  CD1 PHE B  46      14.445 -10.432  -6.964  1.00 33.55           C  
ATOM    356  CD2 PHE B  46      16.823 -10.511  -7.203  1.00 33.55           C  
ATOM    357  CE1 PHE B  46      14.312 -11.452  -7.903  1.00 33.55           C  
ATOM    358  CE2 PHE B  46      16.698 -11.530  -8.142  1.00 33.55           C  
ATOM    359  CZ  PHE B  46      15.442 -12.000  -8.490  1.00 33.55           C  
ATOM    360  N   HIS B  47      14.995  -5.164  -5.302  1.00 29.66           N  
ATOM    361  CA  HIS B  47      15.121  -4.287  -4.143  1.00 29.66           C  
ATOM    362  C   HIS B  47      14.262  -4.779  -2.983  1.00 29.66           C  
ATOM    363  CB  HIS B  47      14.733  -2.854  -4.512  1.00 29.66           C  
ATOM    364  O   HIS B  47      13.049  -4.940  -3.129  1.00 29.66           O  
ATOM    365  CG  HIS B  47      15.830  -2.089  -5.183  1.00 29.66           C  
ATOM    366  CD2 HIS B  47      16.247  -2.079  -6.471  1.00 29.66           C  
ATOM    367  ND1 HIS B  47      16.643  -1.206  -4.506  1.00 29.66           N  
ATOM    368  CE1 HIS B  47      17.516  -0.684  -5.352  1.00 29.66           C  
ATOM    369  NE2 HIS B  47      17.297  -1.198  -6.551  1.00 29.66           N  
ATOM    370  N   PRO B  48      14.824  -5.238  -1.987  1.00 28.59           N  
ATOM    371  CA  PRO B  48      14.069  -5.669  -0.808  1.00 28.59           C  
ATOM    372  C   PRO B  48      13.186  -4.563  -0.236  1.00 28.59           C  
ATOM    373  CB  PRO B  48      15.163  -6.065   0.187  1.00 28.59           C  
ATOM    374  O   PRO B  48      13.601  -3.402  -0.182  1.00 28.59           O  
ATOM    375  CG  PRO B  48      16.424  -5.512  -0.393  1.00 28.59           C  
ATOM    376  CD  PRO B  48      16.159  -5.108  -1.815  1.00 28.59           C  
ATOM    377  N   LEU B  49      11.825  -4.697  -0.389  1.00 31.68           N  
ATOM    378  CA  LEU B  49      10.958  -3.733   0.279  1.00 31.68           C  
ATOM    379  C   LEU B  49      10.879  -4.019   1.775  1.00 31.68           C  
ATOM    380  CB  LEU B  49       9.554  -3.761  -0.332  1.00 31.68           C  
ATOM    381  O   LEU B  49      11.304  -5.083   2.231  1.00 31.68           O  
ATOM    382  CG  LEU B  49       9.408  -3.140  -1.722  1.00 31.68           C  
ATOM    383  CD1 LEU B  49       8.625  -4.074  -2.639  1.00 31.68           C  
ATOM    384  CD2 LEU B  49       8.728  -1.778  -1.631  1.00 31.68           C  
ATOM    385  N   ALA B  50      10.526  -3.084   2.577  1.00 31.62           N  
ATOM    386  CA  ALA B  50      10.554  -3.151   4.036  1.00 31.62           C  
ATOM    387  C   ALA B  50       9.950  -4.460   4.536  1.00 31.62           C  
ATOM    388  CB  ALA B  50       9.809  -1.961   4.637  1.00 31.62           C  
ATOM    389  O   ALA B  50      10.444  -5.050   5.500  1.00 31.62           O  
ATOM    390  N   ASP B  51       8.951  -4.914   4.032  1.00 29.55           N  
ATOM    391  CA  ASP B  51       8.199  -6.048   4.558  1.00 29.55           C  
ATOM    392  C   ASP B  51       8.477  -7.314   3.750  1.00 29.55           C  
ATOM    393  CB  ASP B  51       6.699  -5.744   4.558  1.00 29.55           C  
ATOM    394  O   ASP B  51       7.608  -8.179   3.622  1.00 29.55           O  
ATOM    395  CG  ASP B  51       6.328  -4.594   5.478  1.00 29.55           C  
ATOM    396  OD1 ASP B  51       7.115  -4.266   6.392  1.00 29.55           O  
ATOM    397  OD2 ASP B  51       5.237  -4.014   5.290  1.00 29.55           O  
ATOM    398  N   ASN B  52       9.713  -7.615   3.277  1.00 28.68           N  
ATOM    399  CA  ASN B  52      10.196  -8.798   2.573  1.00 28.68           C  
ATOM    400  C   ASN B  52       9.430  -9.028   1.274  1.00 28.68           C  
ATOM    401  CB  ASN B  52      10.103 -10.033   3.471  1.00 28.68           C  
ATOM    402  O   ASN B  52       9.219 -10.172   0.868  1.00 28.68           O  
ATOM    403  CG  ASN B  52      11.091  -9.996   4.621  1.00 28.68           C  
ATOM    404  ND2 ASN B  52      10.815 -10.768   5.665  1.00 28.68           N  
ATOM    405  OD1 ASN B  52      12.093  -9.278   4.571  1.00 28.68           O  
ATOM    406  N   LYS B  53       8.785  -8.035   0.842  1.00 32.92           N  
ATOM    407  CA  LYS B  53       8.075  -8.104  -0.432  1.00 32.92           C  
ATOM    408  C   LYS B  53       8.956  -7.620  -1.580  1.00 32.92           C  
ATOM    409  CB  LYS B  53       6.789  -7.278  -0.374  1.00 32.92           C  
ATOM    410  O   LYS B  53       9.902  -6.860  -1.365  1.00 32.92           O  
ATOM    411  CG  LYS B  53       5.772  -7.785   0.638  1.00 32.92           C  
ATOM    412  CD  LYS B  53       4.416  -7.117   0.450  1.00 32.92           C  
ATOM    413  CE  LYS B  53       3.415  -7.578   1.501  1.00 32.92           C  
ATOM    414  NZ  LYS B  53       2.066  -6.974   1.284  1.00 32.92           N  
ATOM    415  N   PHE B  54       8.993  -8.595  -2.612  1.00 32.84           N  
ATOM    416  CA  PHE B  54       9.741  -8.210  -3.803  1.00 32.84           C  
ATOM    417  C   PHE B  54       8.825  -7.553  -4.829  1.00 32.84           C  
ATOM    418  CB  PHE B  54      10.433  -9.428  -4.422  1.00 32.84           C  
ATOM    419  O   PHE B  54       7.659  -7.932  -4.960  1.00 32.84           O  
ATOM    420  CG  PHE B  54      11.491 -10.037  -3.542  1.00 32.84           C  
ATOM    421  CD1 PHE B  54      12.799  -9.569  -3.578  1.00 32.84           C  
ATOM    422  CD2 PHE B  54      11.178 -11.078  -2.678  1.00 32.84           C  
ATOM    423  CE1 PHE B  54      13.781 -10.131  -2.765  1.00 32.84           C  
ATOM    424  CE2 PHE B  54      12.153 -11.645  -1.862  1.00 32.84           C  
ATOM    425  CZ  PHE B  54      13.454 -11.170  -1.908  1.00 32.84           C  
ATOM    426  N   ALA B  55       9.049  -6.335  -5.227  1.00 36.92           N  
ATOM    427  CA  ALA B  55       8.246  -5.680  -6.256  1.00 36.92           C  
ATOM    428  C   ALA B  55       8.744  -6.040  -7.653  1.00 36.92           C  
ATOM    429  CB  ALA B  55       8.265  -4.165  -6.062  1.00 36.92           C  
ATOM    430  O   ALA B  55       9.947  -5.994  -7.921  1.00 36.92           O  
ATOM    431  N   LEU B  56       7.971  -7.055  -8.229  1.00 34.77           N  
ATOM    432  CA  LEU B  56       8.288  -7.327  -9.627  1.00 34.77           C  
ATOM    433  C   LEU B  56       7.608  -6.317 -10.545  1.00 34.77           C  
ATOM    434  CB  LEU B  56       7.860  -8.748 -10.007  1.00 34.77           C  
ATOM    435  O   LEU B  56       6.480  -5.894 -10.283  1.00 34.77           O  
ATOM    436  CG  LEU B  56       8.732  -9.884  -9.470  1.00 34.77           C  
ATOM    437  CD1 LEU B  56       7.890 -11.135  -9.241  1.00 34.77           C  
ATOM    438  CD2 LEU B  56       9.881 -10.175 -10.429  1.00 34.77           C  
ATOM    439  N   THR B  57       8.376  -5.595 -11.349  1.00 36.56           N  
ATOM    440  CA  THR B  57       7.818  -4.607 -12.265  1.00 36.56           C  
ATOM    441  C   THR B  57       7.344  -5.271 -13.554  1.00 36.56           C  
ATOM    442  CB  THR B  57       8.847  -3.510 -12.597  1.00 36.56           C  
ATOM    443  O   THR B  57       8.072  -6.064 -14.154  1.00 36.56           O  
ATOM    444  CG2 THR B  57       8.300  -2.125 -12.268  1.00 36.56           C  
ATOM    445  OG1 THR B  57      10.039  -3.734 -11.835  1.00 36.56           O  
ATOM    446  N   CYS B  58       5.999  -5.567 -13.649  1.00 38.54           N  
ATOM    447  CA  CYS B  58       5.493  -6.055 -14.927  1.00 38.54           C  
ATOM    448  C   CYS B  58       5.536  -4.958 -15.985  1.00 38.54           C  
ATOM    449  CB  CYS B  58       4.064  -6.574 -14.775  1.00 38.54           C  
ATOM    450  O   CYS B  58       5.560  -3.771 -15.654  1.00 38.54           O  
ATOM    451  SG  CYS B  58       3.898  -7.904 -13.563  1.00 38.54           S  
ATOM    452  N   PHE B  59       5.741  -5.352 -17.228  1.00 39.05           N  
ATOM    453  CA  PHE B  59       5.614  -4.290 -18.219  1.00 39.05           C  
ATOM    454  C   PHE B  59       4.422  -3.395 -17.904  1.00 39.05           C  
ATOM    455  CB  PHE B  59       5.472  -4.879 -19.626  1.00 39.05           C  
ATOM    456  O   PHE B  59       3.528  -3.785 -17.149  1.00 39.05           O  
ATOM    457  CG  PHE B  59       5.956  -3.964 -20.719  1.00 39.05           C  
ATOM    458  CD1 PHE B  59       5.052  -3.260 -21.506  1.00 39.05           C  
ATOM    459  CD2 PHE B  59       7.315  -3.809 -20.959  1.00 39.05           C  
ATOM    460  CE1 PHE B  59       5.497  -2.413 -22.518  1.00 39.05           C  
ATOM    461  CE2 PHE B  59       7.767  -2.964 -21.969  1.00 39.05           C  
ATOM    462  CZ  PHE B  59       6.857  -2.268 -22.748  1.00 39.05           C  
ATOM    463  N   SER B  60       4.194  -2.169 -18.650  1.00 39.77           N  
ATOM    464  CA  SER B  60       3.452  -0.925 -18.477  1.00 39.77           C  
ATOM    465  C   SER B  60       1.966  -1.192 -18.265  1.00 39.77           C  
ATOM    466  CB  SER B  60       3.646  -0.012 -19.689  1.00 39.77           C  
ATOM    467  O   SER B  60       1.215  -1.356 -19.229  1.00 39.77           O  
ATOM    468  OG  SER B  60       3.073  -0.588 -20.850  1.00 39.77           O  
ATOM    469  N   THR B  61       1.708  -2.154 -17.292  1.00 38.86           N  
ATOM    470  CA  THR B  61       0.263  -2.076 -17.114  1.00 38.86           C  
ATOM    471  C   THR B  61      -0.125  -0.791 -16.387  1.00 38.86           C  
ATOM    472  CB  THR B  61      -0.271  -3.292 -16.334  1.00 38.86           C  
ATOM    473  O   THR B  61       0.526  -0.402 -15.415  1.00 38.86           O  
ATOM    474  CG2 THR B  61      -1.591  -3.783 -16.917  1.00 38.86           C  
ATOM    475  OG1 THR B  61       0.691  -4.352 -16.397  1.00 38.86           O  
ATOM    476  N   GLN B  62      -0.774   0.093 -17.114  1.00 37.02           N  
ATOM    477  CA  GLN B  62      -1.244   1.364 -16.575  1.00 37.02           C  
ATOM    478  C   GLN B  62      -2.625   1.216 -15.941  1.00 37.02           C  
ATOM    479  CB  GLN B  62      -1.281   2.431 -17.670  1.00 37.02           C  
ATOM    480  O   GLN B  62      -3.443   0.418 -16.403  1.00 37.02           O  
ATOM    481  CG  GLN B  62       0.096   2.919 -18.100  1.00 37.02           C  
ATOM    482  CD  GLN B  62       0.033   3.944 -19.216  1.00 37.02           C  
ATOM    483  NE2 GLN B  62       1.115   4.057 -19.979  1.00 37.02           N  
ATOM    484  OE1 GLN B  62      -0.979   4.629 -19.392  1.00 37.02           O  
ATOM    485  N   PHE B  63      -2.566   1.454 -14.691  1.00 37.26           N  
ATOM    486  CA  PHE B  63      -3.917   1.534 -14.149  1.00 37.26           C  
ATOM    487  C   PHE B  63      -4.280   2.975 -13.810  1.00 37.26           C  
ATOM    488  CB  PHE B  63      -4.051   0.652 -12.903  1.00 37.26           C  
ATOM    489  O   PHE B  63      -3.399   3.802 -13.565  1.00 37.26           O  
ATOM    490  CG  PHE B  63      -3.389   1.226 -11.679  1.00 37.26           C  
ATOM    491  CD1 PHE B  63      -2.038   1.007 -11.436  1.00 37.26           C  
ATOM    492  CD2 PHE B  63      -4.117   1.984 -10.772  1.00 37.26           C  
ATOM    493  CE1 PHE B  63      -1.423   1.536 -10.304  1.00 37.26           C  
ATOM    494  CE2 PHE B  63      -3.509   2.516  -9.639  1.00 37.26           C  
ATOM    495  CZ  PHE B  63      -2.162   2.291  -9.406  1.00 37.26           C  
ATOM    496  N   ALA B  64      -5.532   3.368 -14.177  1.00 36.80           N  
ATOM    497  CA  ALA B  64      -5.988   4.733 -13.925  1.00 36.80           C  
ATOM    498  C   ALA B  64      -7.105   4.754 -12.886  1.00 36.80           C  
ATOM    499  CB  ALA B  64      -6.461   5.384 -15.223  1.00 36.80           C  
ATOM    500  O   ALA B  64      -7.875   3.798 -12.773  1.00 36.80           O  
ATOM    501  N   PHE B  65      -6.906   5.656 -11.878  1.00 37.49           N  
ATOM    502  CA  PHE B  65      -8.019   5.848 -10.956  1.00 37.49           C  
ATOM    503  C   PHE B  65      -8.537   7.280 -11.023  1.00 37.49           C  
ATOM    504  CB  PHE B  65      -7.596   5.509  -9.523  1.00 37.49           C  
ATOM    505  O   PHE B  65      -7.786   8.202 -11.346  1.00 37.49           O  
ATOM    506  CG  PHE B  65      -6.540   6.428  -8.969  1.00 37.49           C  
ATOM    507  CD1 PHE B  65      -5.191   6.149  -9.151  1.00 37.49           C  
ATOM    508  CD2 PHE B  65      -6.897   7.571  -8.265  1.00 37.49           C  
ATOM    509  CE1 PHE B  65      -4.212   6.997  -8.639  1.00 37.49           C  
ATOM    510  CE2 PHE B  65      -5.925   8.423  -7.751  1.00 37.49           C  
ATOM    511  CZ  PHE B  65      -4.583   8.134  -7.938  1.00 37.49           C  
ATOM    512  N   ALA B  66      -9.926   7.395 -10.973  1.00 34.85           N  
ATOM    513  CA  ALA B  66     -10.540   8.720 -10.992  1.00 34.85           C  
ATOM    514  C   ALA B  66     -10.917   9.170  -9.584  1.00 34.85           C  
ATOM    515  CB  ALA B  66     -11.771   8.722 -11.895  1.00 34.85           C  
ATOM    516  O   ALA B  66     -11.489   8.399  -8.811  1.00 34.85           O  
ATOM    517  N   CYS B  67     -10.363  10.409  -9.181  1.00 35.56           N  
ATOM    518  CA  CYS B  67     -10.696  11.015  -7.897  1.00 35.56           C  
ATOM    519  C   CYS B  67     -12.040  11.729  -7.963  1.00 35.56           C  
ATOM    520  CB  CYS B  67      -9.606  11.997  -7.468  1.00 35.56           C  
ATOM    521  O   CYS B  67     -12.546  12.010  -9.051  1.00 35.56           O  
ATOM    522  SG  CYS B  67      -7.988  11.230  -7.228  1.00 35.56           S  
ATOM    523  N   PRO B  68     -12.765  11.838  -6.886  1.00 39.53           N  
ATOM    524  CA  PRO B  68     -14.067  12.510  -6.898  1.00 39.53           C  
ATOM    525  C   PRO B  68     -14.038  13.839  -7.649  1.00 39.53           C  
ATOM    526  CB  PRO B  68     -14.365  12.728  -5.413  1.00 39.53           C  
ATOM    527  O   PRO B  68     -15.051  14.253  -8.218  1.00 39.53           O  
ATOM    528  CG  PRO B  68     -13.517  11.724  -4.701  1.00 39.53           C  
ATOM    529  CD  PRO B  68     -12.330  11.405  -5.564  1.00 39.53           C  
ATOM    530  N   ASP B  69     -13.031  14.611  -7.694  1.00 37.38           N  
ATOM    531  CA  ASP B  69     -12.901  15.895  -8.377  1.00 37.38           C  
ATOM    532  C   ASP B  69     -12.755  15.703  -9.884  1.00 37.38           C  
ATOM    533  CB  ASP B  69     -11.705  16.676  -7.828  1.00 37.38           C  
ATOM    534  O   ASP B  69     -12.657  16.677 -10.633  1.00 37.38           O  
ATOM    535  CG  ASP B  69     -10.387  15.942  -8.000  1.00 37.38           C  
ATOM    536  OD1 ASP B  69     -10.377  14.836  -8.581  1.00 37.38           O  
ATOM    537  OD2 ASP B  69      -9.350  16.474  -7.548  1.00 37.38           O  
ATOM    538  N   GLY B  70     -12.901  14.542 -10.380  1.00 43.33           N  
ATOM    539  CA  GLY B  70     -12.899  14.232 -11.800  1.00 43.33           C  
ATOM    540  C   GLY B  70     -11.507  14.013 -12.362  1.00 43.33           C  
ATOM    541  O   GLY B  70     -11.354  13.615 -13.519  1.00 43.33           O  
ATOM    542  N   VAL B  71     -10.520  14.263 -11.575  1.00 37.17           N  
ATOM    543  CA  VAL B  71      -9.154  14.102 -12.061  1.00 37.17           C  
ATOM    544  C   VAL B  71      -8.790  12.619 -12.100  1.00 37.17           C  
ATOM    545  CB  VAL B  71      -8.144  14.876 -11.184  1.00 37.17           C  
ATOM    546  O   VAL B  71      -9.019  11.892 -11.130  1.00 37.17           O  
ATOM    547  CG1 VAL B  71      -6.729  14.743 -11.744  1.00 37.17           C  
ATOM    548  CG2 VAL B  71      -8.545  16.346 -11.080  1.00 37.17           C  
ATOM    549  N   LYS B  72      -8.390  12.125 -13.279  1.00 37.93           N  
ATOM    550  CA  LYS B  72      -7.978  10.747 -13.529  1.00 37.93           C  
ATOM    551  C   LYS B  72      -6.478  10.574 -13.307  1.00 37.93           C  
ATOM    552  CB  LYS B  72      -8.349  10.325 -14.951  1.00 37.93           C  
ATOM    553  O   LYS B  72      -5.678  11.389 -13.770  1.00 37.93           O  
ATOM    554  CG  LYS B  72      -9.689   9.611 -15.054  1.00 37.93           C  
ATOM    555  CD  LYS B  72      -9.951   9.116 -16.471  1.00 37.93           C  
ATOM    556  CE  LYS B  72     -11.316   8.452 -16.589  1.00 37.93           C  
ATOM    557  NZ  LYS B  72     -11.532   7.866 -17.946  1.00 37.93           N  
ATOM    558  N   HIS B  73      -6.151   9.670 -12.412  1.00 37.70           N  
ATOM    559  CA  HIS B  73      -4.743   9.353 -12.202  1.00 37.70           C  
ATOM    560  C   HIS B  73      -4.387   7.999 -12.805  1.00 37.70           C  
ATOM    561  CB  HIS B  73      -4.408   9.368 -10.709  1.00 37.70           C  
ATOM    562  O   HIS B  73      -5.114   7.021 -12.618  1.00 37.70           O  
ATOM    563  CG  HIS B  73      -4.621  10.697 -10.059  1.00 37.70           C  
ATOM    564  CD2 HIS B  73      -5.650  11.169  -9.316  1.00 37.70           C  
ATOM    565  ND1 HIS B  73      -3.704  11.723 -10.143  1.00 37.70           N  
ATOM    566  CE1 HIS B  73      -4.161  12.770  -9.477  1.00 37.70           C  
ATOM    567  NE2 HIS B  73      -5.340  12.460  -8.966  1.00 37.70           N  
ATOM    568  N   VAL B  74      -3.393   8.010 -13.737  1.00 35.98           N  
ATOM    569  CA  VAL B  74      -2.954   6.782 -14.393  1.00 35.98           C  
ATOM    570  C   VAL B  74      -1.650   6.298 -13.763  1.00 35.98           C  
ATOM    571  CB  VAL B  74      -2.769   6.986 -15.913  1.00 35.98           C  
ATOM    572  O   VAL B  74      -0.717   7.081 -13.572  1.00 35.98           O  
ATOM    573  CG1 VAL B  74      -2.349   5.680 -16.585  1.00 35.98           C  
ATOM    574  CG2 VAL B  74      -4.054   7.524 -16.540  1.00 35.98           C  
ATOM    575  N   TYR B  75      -1.844   5.147 -13.255  1.00 38.59           N  
ATOM    576  CA  TYR B  75      -0.640   4.606 -12.635  1.00 38.59           C  
ATOM    577  C   TYR B  75      -0.089   3.437 -13.442  1.00 38.59           C  
ATOM    578  CB  TYR B  75      -0.929   4.160 -11.198  1.00 38.59           C  
ATOM    579  O   TYR B  75      -0.840   2.740 -14.129  1.00 38.59           O  
ATOM    580  CG  TYR B  75      -1.329   5.289 -10.280  1.00 38.59           C  
ATOM    581  CD1 TYR B  75      -0.370   6.020  -9.584  1.00 38.59           C  
ATOM    582  CD2 TYR B  75      -2.667   5.626 -10.107  1.00 38.59           C  
ATOM    583  CE1 TYR B  75      -0.734   7.060  -8.735  1.00 38.59           C  
ATOM    584  CE2 TYR B  75      -3.043   6.664  -9.261  1.00 38.59           C  
ATOM    585  OH  TYR B  75      -2.438   8.403  -7.742  1.00 38.59           O  
ATOM    586  CZ  TYR B  75      -2.071   7.375  -8.581  1.00 38.59           C  
ATOM    587  N   GLN B  76       1.240   3.343 -13.521  1.00 35.75           N  
ATOM    588  CA  GLN B  76       1.904   2.194 -14.128  1.00 35.75           C  
ATOM    589  C   GLN B  76       2.265   1.148 -13.077  1.00 35.75           C  
ATOM    590  CB  GLN B  76       3.159   2.636 -14.882  1.00 35.75           C  
ATOM    591  O   GLN B  76       2.873   1.472 -12.055  1.00 35.75           O  
ATOM    592  CG  GLN B  76       3.625   1.640 -15.936  1.00 35.75           C  
ATOM    593  CD  GLN B  76       4.757   2.178 -16.791  1.00 35.75           C  
ATOM    594  NE2 GLN B  76       5.299   1.330 -17.659  1.00 35.75           N  
ATOM    595  OE1 GLN B  76       5.141   3.346 -16.673  1.00 35.75           O  
ATOM    596  N   LEU B  77       1.513   0.028 -13.290  1.00 33.56           N  
ATOM    597  CA  LEU B  77       1.793  -1.049 -12.347  1.00 33.56           C  
ATOM    598  C   LEU B  77       3.186  -1.626 -12.578  1.00 33.56           C  
ATOM    599  CB  LEU B  77       0.742  -2.156 -12.469  1.00 33.56           C  
ATOM    600  O   LEU B  77       3.558  -1.922 -13.716  1.00 33.56           O  
ATOM    601  CG  LEU B  77      -0.578  -1.922 -11.733  1.00 33.56           C  
ATOM    602  CD1 LEU B  77      -1.684  -2.774 -12.346  1.00 33.56           C  
ATOM    603  CD2 LEU B  77      -0.423  -2.226 -10.247  1.00 33.56           C  
ATOM    604  N   ARG B  78       3.963  -1.403 -11.635  1.00 32.96           N  
ATOM    605  CA  ARG B  78       5.269  -2.047 -11.733  1.00 32.96           C  
ATOM    606  C   ARG B  78       5.360  -3.246 -10.796  1.00 32.96           C  
ATOM    607  CB  ARG B  78       6.385  -1.049 -11.418  1.00 32.96           C  
ATOM    608  O   ARG B  78       5.001  -3.150  -9.620  1.00 32.96           O  
ATOM    609  CG  ARG B  78       7.707  -1.368 -12.098  1.00 32.96           C  
ATOM    610  CD  ARG B  78       8.766  -0.317 -11.796  1.00 32.96           C  
ATOM    611  NE  ARG B  78      10.021  -0.601 -12.486  1.00 32.96           N  
ATOM    612  NH1 ARG B  78      11.157   1.203 -11.598  1.00 32.96           N  
ATOM    613  NH2 ARG B  78      12.215  -0.222 -13.049  1.00 32.96           N  
ATOM    614  CZ  ARG B  78      11.128   0.128 -12.376  1.00 32.96           C  
ATOM    615  N   ALA B  79       5.273  -4.440 -11.403  1.00 31.40           N  
ATOM    616  CA  ALA B  79       5.315  -5.647 -10.581  1.00 31.40           C  
ATOM    617  C   ALA B  79       6.645  -5.762  -9.842  1.00 31.40           C  
ATOM    618  CB  ALA B  79       5.080  -6.885 -11.443  1.00 31.40           C  
ATOM    619  O   ALA B  79       7.704  -5.493 -10.413  1.00 31.40           O  
ATOM    620  N   ARG B  80       6.536  -5.677  -8.509  1.00 30.54           N  
ATOM    621  CA  ARG B  80       7.757  -5.900  -7.742  1.00 30.54           C  
ATOM    622  C   ARG B  80       7.991  -7.388  -7.506  1.00 30.54           C  
ATOM    623  CB  ARG B  80       7.695  -5.160  -6.404  1.00 30.54           C  
ATOM    624  O   ARG B  80       7.063  -8.120  -7.159  1.00 30.54           O  
ATOM    625  CG  ARG B  80       9.023  -5.110  -5.665  1.00 30.54           C  
ATOM    626  CD  ARG B  80       8.912  -4.336  -4.359  1.00 30.54           C  
ATOM    627  NE  ARG B  80      10.182  -4.311  -3.639  1.00 30.54           N  
ATOM    628  NH1 ARG B  80       9.242  -3.844  -1.581  1.00 30.54           N  
ATOM    629  NH2 ARG B  80      11.514  -4.078  -1.782  1.00 30.54           N  
ATOM    630  CZ  ARG B  80      10.310  -4.078  -2.336  1.00 30.54           C  
ATOM    631  N   SER B  81       9.059  -7.980  -8.025  1.00 28.05           N  
ATOM    632  CA  SER B  81       9.360  -9.400  -7.880  1.00 28.05           C  
ATOM    633  C   SER B  81       9.581  -9.772  -6.418  1.00 28.05           C  
ATOM    634  CB  SER B  81      10.595  -9.773  -8.702  1.00 28.05           C  
ATOM    635  O   SER B  81      10.155  -8.994  -5.654  1.00 28.05           O  
ATOM    636  OG  SER B  81      11.704  -8.971  -8.335  1.00 28.05           O  
ATOM    637  N   VAL B  82       8.639 -10.552  -5.827  1.00 27.97           N  
ATOM    638  CA  VAL B  82       8.830 -11.114  -4.494  1.00 27.97           C  
ATOM    639  C   VAL B  82       9.831 -12.265  -4.556  1.00 27.97           C  
ATOM    640  CB  VAL B  82       7.495 -11.601  -3.886  1.00 27.97           C  
ATOM    641  O   VAL B  82       9.801 -13.072  -5.488  1.00 27.97           O  
ATOM    642  CG1 VAL B  82       7.678 -11.985  -2.419  1.00 27.97           C  
ATOM    643  CG2 VAL B  82       6.420 -10.526  -4.031  1.00 27.97           C  
ATOM    644  N   SER B  83      11.027 -12.168  -3.992  1.00 24.44           N  
ATOM    645  CA  SER B  83      11.886 -13.347  -3.938  1.00 24.44           C  
ATOM    646  C   SER B  83      11.188 -14.507  -3.236  1.00 24.44           C  
ATOM    647  CB  SER B  83      13.198 -13.022  -3.223  1.00 24.44           C  
ATOM    648  O   SER B  83      10.588 -14.327  -2.175  1.00 24.44           O  
ATOM    649  OG  SER B  83      14.285 -13.692  -3.839  1.00 24.44           O  
ATOM    650  N   PRO B  84      10.960 -15.575  -3.860  1.00 23.33           N  
ATOM    651  CA  PRO B  84      10.334 -16.658  -3.099  1.00 23.33           C  
ATOM    652  C   PRO B  84      11.134 -17.047  -1.858  1.00 23.33           C  
ATOM    653  CB  PRO B  84      10.288 -17.813  -4.103  1.00 23.33           C  
ATOM    654  O   PRO B  84      12.362 -17.147  -1.916  1.00 23.33           O  
ATOM    655  CG  PRO B  84      11.203 -17.395  -5.208  1.00 23.33           C  
ATOM    656  CD  PRO B  84      11.518 -15.936  -5.040  1.00 23.33           C  
ATOM    657  N   LYS B  85      11.023 -16.562  -0.683  1.00 23.32           N  
ATOM    658  CA  LYS B  85      11.686 -17.414   0.300  1.00 23.32           C  
ATOM    659  C   LYS B  85      11.473 -18.891  -0.019  1.00 23.32           C  
ATOM    660  CB  LYS B  85      11.177 -17.104   1.709  1.00 23.32           C  
ATOM    661  O   LYS B  85      10.431 -19.271  -0.558  1.00 23.32           O  
ATOM    662  CG  LYS B  85      11.808 -15.869   2.337  1.00 23.32           C  
ATOM    663  CD  LYS B  85      11.325 -15.661   3.766  1.00 23.32           C  
ATOM    664  CE  LYS B  85      11.895 -14.384   4.369  1.00 23.32           C  
ATOM    665  NZ  LYS B  85      11.489 -14.216   5.797  1.00 23.32           N  
ATOM    666  N   LEU B  86      12.688 -19.653  -0.066  1.00 21.76           N  
ATOM    667  CA  LEU B  86      12.562 -21.098  -0.219  1.00 21.76           C  
ATOM    668  C   LEU B  86      11.508 -21.655   0.732  1.00 21.76           C  
ATOM    669  CB  LEU B  86      13.907 -21.783   0.034  1.00 21.76           C  
ATOM    670  O   LEU B  86      11.669 -21.588   1.953  1.00 21.76           O  
ATOM    671  CG  LEU B  86      14.485 -22.592  -1.128  1.00 21.76           C  
ATOM    672  CD1 LEU B  86      15.700 -21.882  -1.717  1.00 21.76           C  
ATOM    673  CD2 LEU B  86      14.852 -24.000  -0.671  1.00 21.76           C  
ATOM    674  N   PHE B  87      10.324 -21.337   0.641  1.00 23.06           N  
ATOM    675  CA  PHE B  87       9.408 -21.904   1.624  1.00 23.06           C  
ATOM    676  C   PHE B  87       9.686 -23.389   1.829  1.00 23.06           C  
ATOM    677  CB  PHE B  87       7.954 -21.697   1.188  1.00 23.06           C  
ATOM    678  O   PHE B  87       9.155 -24.003   2.757  1.00 23.06           O  
ATOM    679  CG  PHE B  87       7.157 -20.831   2.127  1.00 23.06           C  
ATOM    680  CD1 PHE B  87       6.435 -21.395   3.171  1.00 23.06           C  
ATOM    681  CD2 PHE B  87       7.131 -19.452   1.964  1.00 23.06           C  
ATOM    682  CE1 PHE B  87       5.696 -20.597   4.041  1.00 23.06           C  
ATOM    683  CE2 PHE B  87       6.395 -18.647   2.829  1.00 23.06           C  
ATOM    684  CZ  PHE B  87       5.678 -19.222   3.866  1.00 23.06           C  
ATOM    685  N   ILE B  88      10.141 -24.070   0.720  1.00 23.33           N  
ATOM    686  CA  ILE B  88       9.879 -25.481   0.979  1.00 23.33           C  
ATOM    687  C   ILE B  88      10.802 -25.982   2.088  1.00 23.33           C  
ATOM    688  CB  ILE B  88      10.062 -26.334  -0.296  1.00 23.33           C  
ATOM    689  O   ILE B  88      12.027 -25.934   1.954  1.00 23.33           O  
ATOM    690  CG1 ILE B  88       9.141 -25.828  -1.413  1.00 23.33           C  
ATOM    691  CG2 ILE B  88       9.801 -27.813   0.002  1.00 23.33           C  
ATOM    692  CD1 ILE B  88       9.538 -26.302  -2.804  1.00 23.33           C  
ATOM    693  N   ARG B  89      10.515 -25.753   3.277  1.00 23.13           N  
ATOM    694  CA  ARG B  89      11.116 -26.705   4.205  1.00 23.13           C  
ATOM    695  C   ARG B  89      11.098 -28.117   3.628  1.00 23.13           C  
ATOM    696  CB  ARG B  89      10.388 -26.679   5.550  1.00 23.13           C  
ATOM    697  O   ARG B  89      10.031 -28.710   3.458  1.00 23.13           O  
ATOM    698  CG  ARG B  89      10.702 -25.456   6.397  1.00 23.13           C  
ATOM    699  CD  ARG B  89      10.690 -25.782   7.884  1.00 23.13           C  
ATOM    700  NE  ARG B  89      10.812 -24.577   8.700  1.00 23.13           N  
ATOM    701  NH1 ARG B  89      11.715 -25.659  10.531  1.00 23.13           N  
ATOM    702  NH2 ARG B  89      11.361 -23.395  10.591  1.00 23.13           N  
ATOM    703  CZ  ARG B  89      11.296 -24.547   9.939  1.00 23.13           C  
ATOM    704  N   GLN B  90      11.811 -28.285   2.520  1.00 27.87           N  
ATOM    705  CA  GLN B  90      11.858 -29.669   2.061  1.00 27.87           C  
ATOM    706  C   GLN B  90      12.300 -30.606   3.181  1.00 27.87           C  
ATOM    707  CB  GLN B  90      12.797 -29.806   0.861  1.00 27.87           C  
ATOM    708  O   GLN B  90      12.656 -31.759   2.929  1.00 27.87           O  
ATOM    709  CG  GLN B  90      12.123 -29.545  -0.480  1.00 27.87           C  
ATOM    710  CD  GLN B  90      13.016 -29.879  -1.660  1.00 27.87           C  
ATOM    711  NE2 GLN B  90      12.580 -30.825  -2.484  1.00 27.87           N  
ATOM    712  OE1 GLN B  90      14.089 -29.291  -1.830  1.00 27.87           O  
ATOM    713  N   GLU B  91      12.540 -30.135   4.387  1.00 30.66           N  
ATOM    714  CA  GLU B  91      13.093 -31.269   5.122  1.00 30.66           C  
ATOM    715  C   GLU B  91      12.223 -32.512   4.955  1.00 30.66           C  
ATOM    716  CB  GLU B  91      13.243 -30.927   6.606  1.00 30.66           C  
ATOM    717  O   GLU B  91      12.684 -33.633   5.178  1.00 30.66           O  
ATOM    718  CG  GLU B  91      14.574 -31.359   7.205  1.00 30.66           C  
ATOM    719  CD  GLU B  91      14.722 -30.983   8.671  1.00 30.66           C  
ATOM    720  OE1 GLU B  91      15.610 -31.542   9.354  1.00 30.66           O  
ATOM    721  OE2 GLU B  91      13.944 -30.123   9.140  1.00 30.66           O  
ATOM    722  N   GLU B  92      10.914 -32.239   4.923  1.00 31.91           N  
ATOM    723  CA  GLU B  92      10.154 -33.471   5.107  1.00 31.91           C  
ATOM    724  C   GLU B  92      10.283 -34.386   3.892  1.00 31.91           C  
ATOM    725  CB  GLU B  92       8.680 -33.159   5.376  1.00 31.91           C  
ATOM    726  O   GLU B  92       9.651 -35.443   3.834  1.00 31.91           O  
ATOM    727  CG  GLU B  92       8.271 -33.328   6.832  1.00 31.91           C  
ATOM    728  CD  GLU B  92       6.819 -33.747   7.003  1.00 31.91           C  
ATOM    729  OE1 GLU B  92       6.490 -34.395   8.022  1.00 31.91           O  
ATOM    730  OE2 GLU B  92       6.004 -33.424   6.109  1.00 31.91           O  
ATOM    731  N   VAL B  93      10.692 -33.821   2.722  1.00 34.77           N  
ATOM    732  CA  VAL B  93      10.773 -34.875   1.717  1.00 34.77           C  
ATOM    733  C   VAL B  93      11.732 -35.966   2.188  1.00 34.77           C  
ATOM    734  CB  VAL B  93      11.228 -34.321   0.348  1.00 34.77           C  
ATOM    735  O   VAL B  93      11.902 -36.985   1.515  1.00 34.77           O  
ATOM    736  CG1 VAL B  93      10.961 -35.337  -0.761  1.00 34.77           C  
ATOM    737  CG2 VAL B  93      10.523 -33.000   0.047  1.00 34.77           C  
ATOM    738  N   GLN B  94      12.813 -35.485   2.931  1.00 30.90           N  
ATOM    739  CA  GLN B  94      13.722 -36.622   3.029  1.00 30.90           C  
ATOM    740  C   GLN B  94      12.997 -37.864   3.541  1.00 30.90           C  
ATOM    741  CB  GLN B  94      14.902 -36.289   3.944  1.00 30.90           C  
ATOM    742  O   GLN B  94      13.421 -38.990   3.274  1.00 30.90           O  
ATOM    743  CG  GLN B  94      16.231 -36.858   3.466  1.00 30.90           C  
ATOM    744  CD  GLN B  94      17.406 -36.387   4.302  1.00 30.90           C  
ATOM    745  NE2 GLN B  94      18.582 -36.947   4.040  1.00 30.90           N  
ATOM    746  OE1 GLN B  94      17.258 -35.527   5.176  1.00 30.90           O  
ATOM    747  N   GLU B  95      12.309 -37.565   4.653  1.00 35.01           N  
ATOM    748  CA  GLU B  95      12.108 -38.784   5.431  1.00 35.01           C  
ATOM    749  C   GLU B  95      11.220 -39.776   4.684  1.00 35.01           C  
ATOM    750  CB  GLU B  95      11.498 -38.457   6.796  1.00 35.01           C  
ATOM    751  O   GLU B  95      10.977 -40.884   5.166  1.00 35.01           O  
ATOM    752  CG  GLU B  95      11.970 -39.372   7.916  1.00 35.01           C  
ATOM    753  CD  GLU B  95      11.470 -38.948   9.288  1.00 35.01           C  
ATOM    754  OE1 GLU B  95      11.718 -39.676  10.276  1.00 35.01           O  
ATOM    755  OE2 GLU B  95      10.824 -37.880   9.376  1.00 35.01           O  
ATOM    756  N   LEU B  96      10.425 -39.109   3.837  1.00 31.75           N  
ATOM    757  CA  LEU B  96       9.466 -40.092   3.345  1.00 31.75           C  
ATOM    758  C   LEU B  96      10.145 -41.104   2.429  1.00 31.75           C  
ATOM    759  CB  LEU B  96       8.323 -39.398   2.599  1.00 31.75           C  
ATOM    760  O   LEU B  96       9.477 -41.940   1.817  1.00 31.75           O  
ATOM    761  CG  LEU B  96       6.950 -39.439   3.272  1.00 31.75           C  
ATOM    762  CD1 LEU B  96       6.594 -38.067   3.834  1.00 31.75           C  
ATOM    763  CD2 LEU B  96       5.886 -39.912   2.288  1.00 31.75           C  
ATOM    764  N   TYR B  97      11.276 -40.607   1.865  1.00 37.54           N  
ATOM    765  CA  TYR B  97      11.787 -41.768   1.146  1.00 37.54           C  
ATOM    766  C   TYR B  97      11.948 -42.962   2.080  1.00 37.54           C  
ATOM    767  CB  TYR B  97      13.128 -41.442   0.481  1.00 37.54           C  
ATOM    768  O   TYR B  97      12.975 -43.100   2.749  1.00 37.54           O  
ATOM    769  CG  TYR B  97      12.992 -40.690  -0.821  1.00 37.54           C  
ATOM    770  CD1 TYR B  97      12.819 -41.369  -2.025  1.00 37.54           C  
ATOM    771  CD2 TYR B  97      13.038 -39.300  -0.850  1.00 37.54           C  
ATOM    772  CE1 TYR B  97      12.696 -40.681  -3.228  1.00 37.54           C  
ATOM    773  CE2 TYR B  97      12.916 -38.602  -2.047  1.00 37.54           C  
ATOM    774  OH  TYR B  97      12.624 -38.613  -4.416  1.00 37.54           O  
ATOM    775  CZ  TYR B  97      12.745 -39.299  -3.228  1.00 37.54           C  
ATOM    776  N   SER B  98      11.074 -43.109   3.060  1.00 40.72           N  
ATOM    777  CA  SER B  98      11.072 -44.073   4.156  1.00 40.72           C  
ATOM    778  C   SER B  98      11.402 -45.476   3.659  1.00 40.72           C  
ATOM    779  CB  SER B  98       9.716 -44.079   4.863  1.00 40.72           C  
ATOM    780  O   SER B  98      11.389 -45.732   2.453  1.00 40.72           O  
ATOM    781  OG  SER B  98       9.269 -45.406   5.081  1.00 40.72           O  
ATOM    782  N   PRO B  99      11.970 -46.398   4.491  1.00 45.95           N  
ATOM    783  CA  PRO B  99      12.126 -47.846   4.337  1.00 45.95           C  
ATOM    784  C   PRO B  99      11.006 -48.475   3.510  1.00 45.95           C  
ATOM    785  CB  PRO B  99      12.094 -48.360   5.778  1.00 45.95           C  
ATOM    786  O   PRO B  99      11.245 -49.431   2.768  1.00 45.95           O  
ATOM    787  CG  PRO B  99      11.586 -47.207   6.584  1.00 45.95           C  
ATOM    788  CD  PRO B  99      11.684 -45.963   5.749  1.00 45.95           C  
ATOM    789  N   ILE B 100       9.920 -47.794   3.465  1.00 45.98           N  
ATOM    790  CA  ILE B 100       8.789 -48.394   2.766  1.00 45.98           C  
ATOM    791  C   ILE B 100       9.016 -48.319   1.257  1.00 45.98           C  
ATOM    792  CB  ILE B 100       7.460 -47.703   3.143  1.00 45.98           C  
ATOM    793  O   ILE B 100       8.746 -49.280   0.534  1.00 45.98           O  
ATOM    794  CG1 ILE B 100       7.178 -47.869   4.641  1.00 45.98           C  
ATOM    795  CG2 ILE B 100       6.305 -48.257   2.303  1.00 45.98           C  
ATOM    796  CD1 ILE B 100       6.095 -46.942   5.174  1.00 45.98           C  
ATOM    797  N   PHE B 101       9.479 -47.229   0.764  1.00 46.85           N  
ATOM    798  CA  PHE B 101       9.751 -47.130  -0.665  1.00 46.85           C  
ATOM    799  C   PHE B 101      10.857 -48.096  -1.074  1.00 46.85           C  
ATOM    800  CB  PHE B 101      10.141 -45.697  -1.042  1.00 46.85           C  
ATOM    801  O   PHE B 101      10.769 -48.741  -2.121  1.00 46.85           O  
ATOM    802  CG  PHE B 101      10.179 -45.448  -2.525  1.00 46.85           C  
ATOM    803  CD1 PHE B 101      11.378 -45.510  -3.224  1.00 46.85           C  
ATOM    804  CD2 PHE B 101       9.014 -45.153  -3.221  1.00 46.85           C  
ATOM    805  CE1 PHE B 101      11.416 -45.280  -4.597  1.00 46.85           C  
ATOM    806  CE2 PHE B 101       9.044 -44.922  -4.594  1.00 46.85           C  
ATOM    807  CZ  PHE B 101      10.247 -44.985  -5.280  1.00 46.85           C  
ATOM    808  N   LEU B 102      11.827 -48.137  -0.262  1.00 49.85           N  
ATOM    809  CA  LEU B 102      12.870 -49.122  -0.525  1.00 49.85           C  
ATOM    810  C   LEU B 102      12.307 -50.538  -0.474  1.00 49.85           C  
ATOM    811  CB  LEU B 102      14.011 -48.977   0.486  1.00 49.85           C  
ATOM    812  O   LEU B 102      12.682 -51.389  -1.283  1.00 49.85           O  
ATOM    813  CG  LEU B 102      15.002 -47.840   0.232  1.00 49.85           C  
ATOM    814  CD1 LEU B 102      16.100 -47.847   1.290  1.00 49.85           C  
ATOM    815  CD2 LEU B 102      15.600 -47.954  -1.167  1.00 49.85           C  
ATOM    816  N   ILE B 103      11.354 -50.793   0.409  1.00 52.93           N  
ATOM    817  CA  ILE B 103      10.717 -52.097   0.554  1.00 52.93           C  
ATOM    818  C   ILE B 103       9.851 -52.387  -0.670  1.00 52.93           C  
ATOM    819  CB  ILE B 103       9.867 -52.171   1.842  1.00 52.93           C  
ATOM    820  O   ILE B 103       9.888 -53.491  -1.218  1.00 52.93           O  
ATOM    821  CG1 ILE B 103      10.760 -52.026   3.080  1.00 52.93           C  
ATOM    822  CG2 ILE B 103       9.072 -53.479   1.890  1.00 52.93           C  
ATOM    823  CD1 ILE B 103       9.992 -51.792   4.373  1.00 52.93           C  
ATOM    824  N   VAL B 104       9.188 -51.402  -1.138  1.00 55.01           N  
ATOM    825  CA  VAL B 104       8.319 -51.585  -2.295  1.00 55.01           C  
ATOM    826  C   VAL B 104       9.164 -51.788  -3.550  1.00 55.01           C  
ATOM    827  CB  VAL B 104       7.365 -50.384  -2.484  1.00 55.01           C  
ATOM    828  O   VAL B 104       8.868 -52.659  -4.372  1.00 55.01           O  
ATOM    829  CG1 VAL B 104       6.563 -50.529  -3.776  1.00 55.01           C  
ATOM    830  CG2 VAL B 104       6.429 -50.253  -1.283  1.00 55.01           C  
ATOM    831  N   ALA B 105      10.232 -51.046  -3.640  1.00 53.53           N  
ATOM    832  CA  ALA B 105      11.135 -51.216  -4.775  1.00 53.53           C  
ATOM    833  C   ALA B 105      11.776 -52.601  -4.763  1.00 53.53           C  
ATOM    834  CB  ALA B 105      12.213 -50.135  -4.763  1.00 53.53           C  
ATOM    835  O   ALA B 105      11.921 -53.234  -5.812  1.00 53.53           O  
ATOM    836  N   ALA B 106      12.098 -53.099  -3.555  1.00 55.80           N  
ATOM    837  CA  ALA B 106      12.686 -54.427  -3.404  1.00 55.80           C  
ATOM    838  C   ALA B 106      11.693 -55.515  -3.805  1.00 55.80           C  
ATOM    839  CB  ALA B 106      13.153 -54.642  -1.966  1.00 55.80           C  
ATOM    840  O   ALA B 106      12.058 -56.477  -4.484  1.00 55.80           O  
ATOM    841  N   ILE B 107      10.431 -55.332  -3.506  1.00 55.94           N  
ATOM    842  CA  ILE B 107       9.390 -56.307  -3.813  1.00 55.94           C  
ATOM    843  C   ILE B 107       9.151 -56.349  -5.321  1.00 55.94           C  
ATOM    844  CB  ILE B 107       8.074 -55.981  -3.071  1.00 55.94           C  
ATOM    845  O   ILE B 107       9.033 -57.428  -5.907  1.00 55.94           O  
ATOM    846  CG1 ILE B 107       8.272 -56.100  -1.556  1.00 55.94           C  
ATOM    847  CG2 ILE B 107       6.944 -56.897  -3.549  1.00 55.94           C  
ATOM    848  CD1 ILE B 107       7.054 -55.695  -0.738  1.00 55.94           C  
ATOM    849  N   VAL B 108       9.156 -55.308  -5.975  1.00 56.57           N  
ATOM    850  CA  VAL B 108       8.931 -55.245  -7.415  1.00 56.57           C  
ATOM    851  C   VAL B 108      10.107 -55.884  -8.150  1.00 56.57           C  
ATOM    852  CB  VAL B 108       8.730 -53.790  -7.896  1.00 56.57           C  
ATOM    853  O   VAL B 108       9.914 -56.626  -9.116  1.00 56.57           O  
ATOM    854  CG1 VAL B 108       8.630 -53.733  -9.419  1.00 56.57           C  
ATOM    855  CG2 VAL B 108       7.484 -53.184  -7.252  1.00 56.57           C  
ATOM    856  N   PHE B 109      11.270 -55.598  -7.641  1.00 57.46           N  
ATOM    857  CA  PHE B 109      12.477 -56.166  -8.230  1.00 57.46           C  
ATOM    858  C   PHE B 109      12.465 -57.686  -8.131  1.00 57.46           C  
ATOM    859  CB  PHE B 109      13.726 -55.605  -7.544  1.00 57.46           C  
ATOM    860  O   PHE B 109      12.762 -58.380  -9.107  1.00 57.46           O  
ATOM    861  CG  PHE B 109      15.018 -56.089  -8.145  1.00 57.46           C  
ATOM    862  CD1 PHE B 109      15.762 -57.083  -7.521  1.00 57.46           C  
ATOM    863  CD2 PHE B 109      15.489 -55.549  -9.335  1.00 57.46           C  
ATOM    864  CE1 PHE B 109      16.958 -57.533  -8.076  1.00 57.46           C  
ATOM    865  CE2 PHE B 109      16.683 -55.994  -9.895  1.00 57.46           C  
ATOM    866  CZ  PHE B 109      17.417 -56.985  -9.263  1.00 57.46           C  
ATOM    867  N   ILE B 110      12.090 -58.201  -6.951  1.00 55.09           N  
ATOM    868  CA  ILE B 110      12.049 -59.638  -6.704  1.00 55.09           C  
ATOM    869  C   ILE B 110      11.019 -60.291  -7.623  1.00 55.09           C  
ATOM    870  CB  ILE B 110      11.721 -59.947  -5.226  1.00 55.09           C  
ATOM    871  O   ILE B 110      11.279 -61.346  -8.205  1.00 55.09           O  
ATOM    872  CG1 ILE B 110      12.841 -59.437  -4.312  1.00 55.09           C  
ATOM    873  CG2 ILE B 110      11.493 -61.448  -5.026  1.00 55.09           C  
ATOM    874  CD1 ILE B 110      12.522 -59.537  -2.827  1.00 55.09           C  
ATOM    875  N   THR B 111       9.908 -59.616  -7.782  1.00 55.42           N  
ATOM    876  CA  THR B 111       8.847 -60.131  -8.640  1.00 55.42           C  
ATOM    877  C   THR B 111       9.295 -60.156 -10.099  1.00 55.42           C  
ATOM    878  CB  THR B 111       7.564 -59.290  -8.508  1.00 55.42           C  
ATOM    879  O   THR B 111       9.033 -61.123 -10.818  1.00 55.42           O  
ATOM    880  CG2 THR B 111       6.399 -59.944  -9.244  1.00 55.42           C  
ATOM    881  OG1 THR B 111       7.226 -59.158  -7.122  1.00 55.42           O  
ATOM    882  N   LEU B 112       9.943 -59.152 -10.515  1.00 51.37           N  
ATOM    883  CA  LEU B 112      10.432 -59.094 -11.889  1.00 51.37           C  
ATOM    884  C   LEU B 112      11.477 -60.176 -12.140  1.00 51.37           C  
ATOM    885  CB  LEU B 112      11.026 -57.715 -12.188  1.00 51.37           C  
ATOM    886  O   LEU B 112      11.479 -60.808 -13.199  1.00 51.37           O  
ATOM    887  CG  LEU B 112      10.983 -57.261 -13.648  1.00 51.37           C  
ATOM    888  CD1 LEU B 112      10.111 -56.018 -13.791  1.00 51.37           C  
ATOM    889  CD2 LEU B 112      12.392 -56.994 -14.167  1.00 51.37           C  
ATOM    890  N   CYS B 113      12.368 -60.341 -11.126  1.00 51.46           N  
ATOM    891  CA  CYS B 113      13.403 -61.360 -11.257  1.00 51.46           C  
ATOM    892  C   CYS B 113      12.789 -62.750 -11.374  1.00 51.46           C  
ATOM    893  CB  CYS B 113      14.356 -61.313 -10.063  1.00 51.46           C  
ATOM    894  O   CYS B 113      13.270 -63.583 -12.144  1.00 51.46           O  
ATOM    895  SG  CYS B 113      15.477 -59.897 -10.081  1.00 51.46           S  
ATOM    896  N   PHE B 114      11.714 -62.994 -10.673  1.00 52.76           N  
ATOM    897  CA  PHE B 114      11.053 -64.294 -10.678  1.00 52.76           C  
ATOM    898  C   PHE B 114      10.323 -64.524 -11.996  1.00 52.76           C  
ATOM    899  CB  PHE B 114      10.071 -64.403  -9.508  1.00 52.76           C  
ATOM    900  O   PHE B 114      10.304 -65.642 -12.514  1.00 52.76           O  
ATOM    901  CG  PHE B 114      10.685 -64.959  -8.251  1.00 52.76           C  
ATOM    902  CD1 PHE B 114      10.818 -66.330  -8.073  1.00 52.76           C  
ATOM    903  CD2 PHE B 114      11.129 -64.108  -7.247  1.00 52.76           C  
ATOM    904  CE1 PHE B 114      11.385 -66.847  -6.911  1.00 52.76           C  
ATOM    905  CE2 PHE B 114      11.697 -64.617  -6.082  1.00 52.76           C  
ATOM    906  CZ  PHE B 114      11.823 -65.987  -5.916  1.00 52.76           C  
ATOM    907  N   THR B 115       9.709 -63.554 -12.565  1.00 53.34           N  
ATOM    908  CA  THR B 115       8.987 -63.712 -13.823  1.00 53.34           C  
ATOM    909  C   THR B 115       9.958 -63.914 -14.982  1.00 53.34           C  
ATOM    910  CB  THR B 115       8.088 -62.494 -14.108  1.00 53.34           C  
ATOM    911  O   THR B 115       9.660 -64.648 -15.927  1.00 53.34           O  
ATOM    912  CG2 THR B 115       6.967 -62.386 -13.080  1.00 53.34           C  
ATOM    913  OG1 THR B 115       8.881 -61.302 -14.061  1.00 53.34           O  
ATOM    914  N   LEU B 116      11.020 -63.184 -15.064  1.00 52.71           N  
ATOM    915  CA  LEU B 116      11.994 -63.337 -16.139  1.00 52.71           C  
ATOM    916  C   LEU B 116      12.639 -64.718 -16.095  1.00 52.71           C  
ATOM    917  CB  LEU B 116      13.072 -62.254 -16.045  1.00 52.71           C  
ATOM    918  O   LEU B 116      12.901 -65.319 -17.139  1.00 52.71           O  
ATOM    919  CG  LEU B 116      12.643 -60.836 -16.425  1.00 52.71           C  
ATOM    920  CD1 LEU B 116      13.769 -59.848 -16.142  1.00 52.71           C  
ATOM    921  CD2 LEU B 116      12.227 -60.777 -17.891  1.00 52.71           C  
ATOM    922  N   LYS B 117      13.005 -65.218 -14.877  1.00 55.07           N  
ATOM    923  CA  LYS B 117      13.599 -66.547 -14.763  1.00 55.07           C  
ATOM    924  C   LYS B 117      12.654 -67.619 -15.299  1.00 55.07           C  
ATOM    925  CB  LYS B 117      13.964 -66.849 -13.309  1.00 55.07           C  
ATOM    926  O   LYS B 117      13.095 -68.589 -15.918  1.00 55.07           O  
ATOM    927  CG  LYS B 117      15.236 -67.669 -13.148  1.00 55.07           C  
ATOM    928  CD  LYS B 117      15.837 -67.500 -11.759  1.00 55.07           C  
ATOM    929  CE  LYS B 117      17.060 -68.387 -11.566  1.00 55.07           C  
ATOM    930  NZ  LYS B 117      17.648 -68.231 -10.202  1.00 55.07           N  
ATOM    931  N   ARG B 118      11.320 -67.467 -15.133  1.00 58.65           N  
ATOM    932  CA  ARG B 118      10.361 -68.472 -15.579  1.00 58.65           C  
ATOM    933  C   ARG B 118      10.293 -68.525 -17.102  1.00 58.65           C  
ATOM    934  CB  ARG B 118       8.973 -68.186 -15.002  1.00 58.65           C  
ATOM    935  O   ARG B 118      10.083 -69.593 -17.682  1.00 58.65           O  
ATOM    936  CG  ARG B 118       8.839 -68.519 -13.525  1.00 58.65           C  
ATOM    937  CD  ARG B 118       7.387 -68.487 -13.068  1.00 58.65           C  
ATOM    938  NE  ARG B 118       7.053 -67.220 -12.424  1.00 58.65           N  
ATOM    939  NH1 ARG B 118       4.794 -67.670 -12.244  1.00 58.65           N  
ATOM    940  NH2 ARG B 118       5.638 -65.684 -11.470  1.00 58.65           N  
ATOM    941  CZ  ARG B 118       5.829 -66.861 -12.047  1.00 58.65           C  
ATOM    942  N   LYS B 119      10.399 -67.404 -17.748  1.00 56.90           N  
ATOM    943  CA  LYS B 119      10.283 -67.415 -19.203  1.00 56.90           C  
ATOM    944  C   LYS B 119      11.507 -68.059 -19.848  1.00 56.90           C  
ATOM    945  CB  LYS B 119      10.096 -65.994 -19.738  1.00 56.90           C  
ATOM    946  O   LYS B 119      11.405 -68.666 -20.916  1.00 56.90           O  
ATOM    947  CG  LYS B 119       8.862 -65.818 -20.610  1.00 56.90           C  
ATOM    948  CD  LYS B 119       8.668 -64.363 -21.016  1.00 56.90           C  
ATOM    949  CE  LYS B 119       7.442 -64.188 -21.903  1.00 56.90           C  
ATOM    950  NZ  LYS B 119       7.268 -62.768 -22.333  1.00 56.90           N  
ATOM    951  N   THR B 120      12.658 -67.907 -19.232  1.00 56.29           N  
ATOM    952  CA  THR B 120      13.848 -68.487 -19.845  1.00 56.29           C  
ATOM    953  C   THR B 120      13.888 -69.997 -19.627  1.00 56.29           C  
ATOM    954  CB  THR B 120      15.133 -67.850 -19.282  1.00 56.29           C  
ATOM    955  O   THR B 120      14.572 -70.717 -20.358  1.00 56.29           O  
ATOM    956  CG2 THR B 120      15.159 -66.347 -19.537  1.00 56.29           C  
ATOM    957  OG1 THR B 120      15.196 -68.086 -17.870  1.00 56.29           O  
ATOM    958  N   GLU B 121      13.290 -70.492 -18.614  1.00 39.46           N  
ATOM    959  CA  GLU B 121      13.289 -71.952 -18.575  1.00 39.46           C  
ATOM    960  C   GLU B 121      12.139 -72.525 -19.399  1.00 39.46           C  
ATOM    961  CB  GLU B 121      13.201 -72.451 -17.130  1.00 39.46           C  
ATOM    962  O   GLU B 121      12.306 -73.532 -20.089  1.00 39.46           O  
ATOM    963  CG  GLU B 121      14.550 -72.569 -16.437  1.00 39.46           C  
ATOM    964  CD  GLU B 121      14.452 -73.113 -15.021  1.00 39.46           C  
ATOM    965  OE1 GLU B 121      15.438 -73.707 -14.529  1.00 39.46           O  
ATOM    966  OE2 GLU B 121      13.379 -72.946 -14.398  1.00 39.46           O  
TER     967      GLU B 121                                                      
ATOM    968  N   MET C   1       1.996  50.351  21.969  1.00 29.07           N  
ATOM    969  CA  MET C   1       2.378  49.138  22.687  1.00 29.07           C  
ATOM    970  C   MET C   1       1.669  47.918  22.111  1.00 29.07           C  
ATOM    971  CB  MET C   1       2.061  49.273  24.178  1.00 29.07           C  
ATOM    972  O   MET C   1       2.076  46.782  22.361  1.00 29.07           O  
ATOM    973  CG  MET C   1       3.071  50.110  24.946  1.00 29.07           C  
ATOM    974  SD  MET C   1       2.639  50.277  26.722  1.00 29.07           S  
ATOM    975  CE  MET C   1       3.112  48.632  27.323  1.00 29.07           C  
ATOM    976  N   LYS C   2       0.456  48.133  21.486  1.00 29.67           N  
ATOM    977  CA  LYS C   2      -0.561  47.185  21.039  1.00 29.67           C  
ATOM    978  C   LYS C   2      -0.164  46.536  19.717  1.00 29.67           C  
ATOM    979  CB  LYS C   2      -1.916  47.879  20.896  1.00 29.67           C  
ATOM    980  O   LYS C   2      -0.581  45.415  19.420  1.00 29.67           O  
ATOM    981  CG  LYS C   2      -2.668  48.046  22.208  1.00 29.67           C  
ATOM    982  CD  LYS C   2      -3.877  48.959  22.048  1.00 29.67           C  
ATOM    983  CE  LYS C   2      -4.657  49.090  23.349  1.00 29.67           C  
ATOM    984  NZ  LYS C   2      -5.660  50.194  23.285  1.00 29.67           N  
ATOM    985  N   ILE C   3       0.493  47.183  18.810  1.00 31.78           N  
ATOM    986  CA  ILE C   3       0.786  46.836  17.423  1.00 31.78           C  
ATOM    987  C   ILE C   3       1.856  45.747  17.379  1.00 31.78           C  
ATOM    988  CB  ILE C   3       1.244  48.071  16.616  1.00 31.78           C  
ATOM    989  O   ILE C   3       1.774  44.820  16.570  1.00 31.78           O  
ATOM    990  CG1 ILE C   3       0.134  49.128  16.583  1.00 31.78           C  
ATOM    991  CG2 ILE C   3       1.657  47.666  15.198  1.00 31.78           C  
ATOM    992  CD1 ILE C   3       0.579  50.475  16.030  1.00 31.78           C  
ATOM    993  N   ILE C   4       2.917  45.862  18.216  1.00 31.10           N  
ATOM    994  CA  ILE C   4       4.097  45.005  18.193  1.00 31.10           C  
ATOM    995  C   ILE C   4       3.713  43.587  18.609  1.00 31.10           C  
ATOM    996  CB  ILE C   4       5.210  45.552  19.116  1.00 31.10           C  
ATOM    997  O   ILE C   4       4.162  42.612  18.002  1.00 31.10           O  
ATOM    998  CG1 ILE C   4       5.733  46.892  18.586  1.00 31.10           C  
ATOM    999  CG2 ILE C   4       6.347  44.535  19.251  1.00 31.10           C  
ATOM   1000  CD1 ILE C   4       6.678  47.609  19.541  1.00 31.10           C  
ATOM   1001  N   LEU C   5       2.887  43.459  19.641  1.00 26.47           N  
ATOM   1002  CA  LEU C   5       2.465  42.153  20.135  1.00 26.47           C  
ATOM   1003  C   LEU C   5       1.672  41.400  19.072  1.00 26.47           C  
ATOM   1004  CB  LEU C   5       1.622  42.307  21.404  1.00 26.47           C  
ATOM   1005  O   LEU C   5       1.796  40.180  18.947  1.00 26.47           O  
ATOM   1006  CG  LEU C   5       2.385  42.303  22.729  1.00 26.47           C  
ATOM   1007  CD1 LEU C   5       1.536  42.928  23.831  1.00 26.47           C  
ATOM   1008  CD2 LEU C   5       2.797  40.884  23.105  1.00 26.47           C  
ATOM   1009  N   PHE C   6       0.892  42.120  18.286  1.00 34.50           N  
ATOM   1010  CA  PHE C   6       0.002  41.546  17.284  1.00 34.50           C  
ATOM   1011  C   PHE C   6       0.793  40.773  16.235  1.00 34.50           C  
ATOM   1012  CB  PHE C   6      -0.830  42.643  16.611  1.00 34.50           C  
ATOM   1013  O   PHE C   6       0.400  39.675  15.838  1.00 34.50           O  
ATOM   1014  CG  PHE C   6      -2.109  42.143  15.996  1.00 34.50           C  
ATOM   1015  CD1 PHE C   6      -2.189  41.891  14.632  1.00 34.50           C  
ATOM   1016  CD2 PHE C   6      -3.233  41.924  16.783  1.00 34.50           C  
ATOM   1017  CE1 PHE C   6      -3.372  41.429  14.060  1.00 34.50           C  
ATOM   1018  CE2 PHE C   6      -4.418  41.462  16.218  1.00 34.50           C  
ATOM   1019  CZ  PHE C   6      -4.486  41.216  14.856  1.00 34.50           C  
ATOM   1020  N   LEU C   7       1.909  41.347  15.847  1.00 28.96           N  
ATOM   1021  CA  LEU C   7       2.663  40.831  14.710  1.00 28.96           C  
ATOM   1022  C   LEU C   7       3.363  39.525  15.070  1.00 28.96           C  
ATOM   1023  CB  LEU C   7       3.692  41.861  14.237  1.00 28.96           C  
ATOM   1024  O   LEU C   7       3.526  38.648  14.218  1.00 28.96           O  
ATOM   1025  CG  LEU C   7       3.172  42.962  13.311  1.00 28.96           C  
ATOM   1026  CD1 LEU C   7       4.134  44.146  13.304  1.00 28.96           C  
ATOM   1027  CD2 LEU C   7       2.970  42.423  11.899  1.00 28.96           C  
ATOM   1028  N   ALA C   8       3.932  39.557  16.274  1.00 27.77           N  
ATOM   1029  CA  ALA C   8       4.666  38.357  16.668  1.00 27.77           C  
ATOM   1030  C   ALA C   8       3.765  37.127  16.634  1.00 27.77           C  
ATOM   1031  CB  ALA C   8       5.268  38.535  18.060  1.00 27.77           C  
ATOM   1032  O   ALA C   8       4.232  36.014  16.382  1.00 27.77           O  
ATOM   1033  N   LEU C   9       2.455  37.349  16.975  1.00 27.71           N  
ATOM   1034  CA  LEU C   9       1.546  36.210  17.053  1.00 27.71           C  
ATOM   1035  C   LEU C   9       1.303  35.612  15.671  1.00 27.71           C  
ATOM   1036  CB  LEU C   9       0.214  36.630  17.681  1.00 27.71           C  
ATOM   1037  O   LEU C   9       0.926  34.444  15.553  1.00 27.71           O  
ATOM   1038  CG  LEU C   9       0.181  36.713  19.208  1.00 27.71           C  
ATOM   1039  CD1 LEU C   9      -1.041  37.499  19.670  1.00 27.71           C  
ATOM   1040  CD2 LEU C   9       0.188  35.317  19.821  1.00 27.71           C  
ATOM   1041  N   ILE C  10       1.243  36.515  14.680  1.00 29.07           N  
ATOM   1042  CA  ILE C  10       0.668  35.971  13.455  1.00 29.07           C  
ATOM   1043  C   ILE C  10       1.606  34.920  12.866  1.00 29.07           C  
ATOM   1044  CB  ILE C  10       0.391  37.084  12.419  1.00 29.07           C  
ATOM   1045  O   ILE C  10       1.243  34.214  11.922  1.00 29.07           O  
ATOM   1046  CG1 ILE C  10      -0.492  38.177  13.032  1.00 29.07           C  
ATOM   1047  CG2 ILE C  10      -0.255  36.500  11.159  1.00 29.07           C  
ATOM   1048  CD1 ILE C  10      -0.626  39.422  12.166  1.00 29.07           C  
ATOM   1049  N   THR C  11       2.919  35.138  13.116  1.00 25.50           N  
ATOM   1050  CA  THR C  11       3.762  34.326  12.245  1.00 25.50           C  
ATOM   1051  C   THR C  11       3.568  32.841  12.537  1.00 25.50           C  
ATOM   1052  CB  THR C  11       5.248  34.694  12.405  1.00 25.50           C  
ATOM   1053  O   THR C  11       4.320  32.002  12.037  1.00 25.50           O  
ATOM   1054  CG2 THR C  11       5.496  36.154  12.038  1.00 25.50           C  
ATOM   1055  OG1 THR C  11       5.643  34.482  13.766  1.00 25.50           O  
ATOM   1056  N   LEU C  12       3.202  32.564  13.863  1.00 29.35           N  
ATOM   1057  CA  LEU C  12       3.269  31.106  13.882  1.00 29.35           C  
ATOM   1058  C   LEU C  12       2.466  30.510  12.730  1.00 29.35           C  
ATOM   1059  CB  LEU C  12       2.749  30.563  15.216  1.00 29.35           C  
ATOM   1060  O   LEU C  12       1.240  30.632  12.694  1.00 29.35           O  
ATOM   1061  CG  LEU C  12       3.757  30.513  16.366  1.00 29.35           C  
ATOM   1062  CD1 LEU C  12       3.050  30.732  17.699  1.00 29.35           C  
ATOM   1063  CD2 LEU C  12       4.506  29.185  16.363  1.00 29.35           C  
ATOM   1064  N   ALA C  13       2.744  30.912  11.571  1.00 22.79           N  
ATOM   1065  CA  ALA C  13       2.149  30.261  10.407  1.00 22.79           C  
ATOM   1066  C   ALA C  13       2.141  28.744  10.571  1.00 22.79           C  
ATOM   1067  CB  ALA C  13       2.901  30.651   9.137  1.00 22.79           C  
ATOM   1068  O   ALA C  13       3.041  28.176  11.195  1.00 22.79           O  
ATOM   1069  N   THR C  14       0.833  28.246  10.573  1.00 24.73           N  
ATOM   1070  CA  THR C  14       0.265  26.902  10.558  1.00 24.73           C  
ATOM   1071  C   THR C  14       0.980  26.024   9.535  1.00 24.73           C  
ATOM   1072  CB  THR C  14      -1.242  26.936  10.246  1.00 24.73           C  
ATOM   1073  O   THR C  14       1.074  26.383   8.360  1.00 24.73           O  
ATOM   1074  CG2 THR C  14      -2.006  27.727  11.303  1.00 24.73           C  
ATOM   1075  OG1 THR C  14      -1.445  27.550   8.967  1.00 24.73           O  
ATOM   1076  N   CYS C  15       2.177  25.779   9.775  1.00 25.30           N  
ATOM   1077  CA  CYS C  15       2.726  24.747   8.903  1.00 25.30           C  
ATOM   1078  C   CYS C  15       1.786  23.551   8.815  1.00 25.30           C  
ATOM   1079  CB  CYS C  15       4.097  24.295   9.404  1.00 25.30           C  
ATOM   1080  O   CYS C  15       1.396  22.986   9.839  1.00 25.30           O  
ATOM   1081  SG  CYS C  15       4.934  23.142   8.294  1.00 25.30           S  
ATOM   1082  N   GLU C  16       0.876  23.635   7.784  1.00 25.11           N  
ATOM   1083  CA  GLU C  16      -0.036  22.561   7.405  1.00 25.11           C  
ATOM   1084  C   GLU C  16       0.710  21.243   7.218  1.00 25.11           C  
ATOM   1085  CB  GLU C  16      -0.792  22.923   6.124  1.00 25.11           C  
ATOM   1086  O   GLU C  16       1.635  21.156   6.408  1.00 25.11           O  
ATOM   1087  CG  GLU C  16      -1.884  23.964   6.327  1.00 25.11           C  
ATOM   1088  CD  GLU C  16      -2.973  23.904   5.269  1.00 25.11           C  
ATOM   1089  OE1 GLU C  16      -4.062  24.484   5.485  1.00 25.11           O  
ATOM   1090  OE2 GLU C  16      -2.738  23.272   4.215  1.00 25.11           O  
ATOM   1091  N   LEU C  17       0.950  20.558   8.396  1.00 24.32           N  
ATOM   1092  CA  LEU C  17       1.581  19.243   8.367  1.00 24.32           C  
ATOM   1093  C   LEU C  17       0.775  18.272   7.511  1.00 24.32           C  
ATOM   1094  CB  LEU C  17       1.729  18.688   9.786  1.00 24.32           C  
ATOM   1095  O   LEU C  17      -0.451  18.210   7.622  1.00 24.32           O  
ATOM   1096  CG  LEU C  17       3.155  18.393  10.253  1.00 24.32           C  
ATOM   1097  CD1 LEU C  17       3.625  19.464  11.232  1.00 24.32           C  
ATOM   1098  CD2 LEU C  17       3.235  17.009  10.889  1.00 24.32           C  
ATOM   1099  N   TYR C  18       1.286  17.955   6.315  1.00 25.69           N  
ATOM   1100  CA  TYR C  18       0.641  17.177   5.263  1.00 25.69           C  
ATOM   1101  C   TYR C  18       0.899  15.687   5.450  1.00 25.69           C  
ATOM   1102  CB  TYR C  18       1.136  17.624   3.884  1.00 25.69           C  
ATOM   1103  O   TYR C  18       2.019  15.280   5.768  1.00 25.69           O  
ATOM   1104  CG  TYR C  18       0.854  19.075   3.579  1.00 25.69           C  
ATOM   1105  CD1 TYR C  18      -0.358  19.466   3.014  1.00 25.69           C  
ATOM   1106  CD2 TYR C  18       1.800  20.057   3.853  1.00 25.69           C  
ATOM   1107  CE1 TYR C  18      -0.621  20.802   2.730  1.00 25.69           C  
ATOM   1108  CE2 TYR C  18       1.548  21.396   3.572  1.00 25.69           C  
ATOM   1109  OH  TYR C  18       0.082  23.082   2.732  1.00 25.69           O  
ATOM   1110  CZ  TYR C  18       0.336  21.758   3.012  1.00 25.69           C  
ATOM   1111  N   HIS C  19      -0.233  15.046   5.918  1.00 27.17           N  
ATOM   1112  CA  HIS C  19      -0.077  13.621   6.185  1.00 27.17           C  
ATOM   1113  C   HIS C  19      -0.177  12.806   4.900  1.00 27.17           C  
ATOM   1114  CB  HIS C  19      -1.126  13.146   7.191  1.00 27.17           C  
ATOM   1115  O   HIS C  19      -0.915  13.173   3.983  1.00 27.17           O  
ATOM   1116  CG  HIS C  19      -0.674  13.229   8.614  1.00 27.17           C  
ATOM   1117  CD2 HIS C  19      -0.911  14.159   9.569  1.00 27.17           C  
ATOM   1118  ND1 HIS C  19       0.129  12.272   9.197  1.00 27.17           N  
ATOM   1119  CE1 HIS C  19       0.365  12.611  10.454  1.00 27.17           C  
ATOM   1120  NE2 HIS C  19      -0.254  13.752  10.704  1.00 27.17           N  
ATOM   1121  N   TYR C  20       0.682  11.771   4.801  1.00 29.82           N  
ATOM   1122  CA  TYR C  20       1.118  10.916   3.702  1.00 29.82           C  
ATOM   1123  C   TYR C  20       0.300   9.632   3.652  1.00 29.82           C  
ATOM   1124  CB  TYR C  20       2.607  10.582   3.839  1.00 29.82           C  
ATOM   1125  O   TYR C  20       0.041   9.013   4.687  1.00 29.82           O  
ATOM   1126  CG  TYR C  20       3.523  11.710   3.430  1.00 29.82           C  
ATOM   1127  CD1 TYR C  20       3.973  11.826   2.117  1.00 29.82           C  
ATOM   1128  CD2 TYR C  20       3.940  12.661   4.355  1.00 29.82           C  
ATOM   1129  CE1 TYR C  20       4.819  12.862   1.736  1.00 29.82           C  
ATOM   1130  CE2 TYR C  20       4.785  13.702   3.985  1.00 29.82           C  
ATOM   1131  OH  TYR C  20       6.056  14.822   2.303  1.00 29.82           O  
ATOM   1132  CZ  TYR C  20       5.218  13.794   2.675  1.00 29.82           C  
ATOM   1133  N   GLN C  21      -0.823   9.628   2.919  1.00 27.61           N  
ATOM   1134  CA  GLN C  21      -1.393   8.296   2.744  1.00 27.61           C  
ATOM   1135  C   GLN C  21      -0.757   7.577   1.558  1.00 27.61           C  
ATOM   1136  CB  GLN C  21      -2.908   8.380   2.556  1.00 27.61           C  
ATOM   1137  O   GLN C  21      -0.644   8.144   0.469  1.00 27.61           O  
ATOM   1138  CG  GLN C  21      -3.592   7.024   2.455  1.00 27.61           C  
ATOM   1139  CD  GLN C  21      -5.101   7.115   2.587  1.00 27.61           C  
ATOM   1140  NE2 GLN C  21      -5.740   5.988   2.879  1.00 27.61           N  
ATOM   1141  OE1 GLN C  21      -5.687   8.191   2.428  1.00 27.61           O  
ATOM   1142  N   GLU C  22       0.018   6.548   1.910  1.00 28.23           N  
ATOM   1143  CA  GLU C  22       0.728   5.792   0.881  1.00 28.23           C  
ATOM   1144  C   GLU C  22      -0.216   4.851   0.138  1.00 28.23           C  
ATOM   1145  CB  GLU C  22       1.883   4.999   1.498  1.00 28.23           C  
ATOM   1146  O   GLU C  22      -0.858   3.995   0.751  1.00 28.23           O  
ATOM   1147  CG  GLU C  22       2.887   4.482   0.477  1.00 28.23           C  
ATOM   1148  CD  GLU C  22       4.104   3.827   1.111  1.00 28.23           C  
ATOM   1149  OE1 GLU C  22       5.047   3.458   0.376  1.00 28.23           O  
ATOM   1150  OE2 GLU C  22       4.114   3.682   2.354  1.00 28.23           O  
ATOM   1151  N   CYS C  23      -0.944   5.409  -0.912  1.00 27.84           N  
ATOM   1152  CA  CYS C  23      -1.766   4.423  -1.603  1.00 27.84           C  
ATOM   1153  C   CYS C  23      -0.961   3.169  -1.924  1.00 27.84           C  
ATOM   1154  CB  CYS C  23      -2.342   5.013  -2.890  1.00 27.84           C  
ATOM   1155  O   CYS C  23      -1.429   2.052  -1.699  1.00 27.84           O  
ATOM   1156  SG  CYS C  23      -3.758   6.103  -2.622  1.00 27.84           S  
ATOM   1157  N   VAL C  24      -0.131   3.203  -2.925  1.00 27.49           N  
ATOM   1158  CA  VAL C  24       0.812   2.160  -3.315  1.00 27.49           C  
ATOM   1159  C   VAL C  24       2.098   2.295  -2.502  1.00 27.49           C  
ATOM   1160  CB  VAL C  24       1.129   2.218  -4.826  1.00 27.49           C  
ATOM   1161  O   VAL C  24       2.529   3.408  -2.191  1.00 27.49           O  
ATOM   1162  CG1 VAL C  24       2.006   1.038  -5.240  1.00 27.49           C  
ATOM   1163  CG2 VAL C  24      -0.163   2.238  -5.641  1.00 27.49           C  
ATOM   1164  N   ARG C  25       2.441   1.265  -1.794  1.00 28.54           N  
ATOM   1165  CA  ARG C  25       3.681   1.295  -1.025  1.00 28.54           C  
ATOM   1166  C   ARG C  25       4.795   1.981  -1.807  1.00 28.54           C  
ATOM   1167  CB  ARG C  25       4.108  -0.122  -0.637  1.00 28.54           C  
ATOM   1168  O   ARG C  25       5.053   1.636  -2.962  1.00 28.54           O  
ATOM   1169  CG  ARG C  25       4.263  -0.331   0.861  1.00 28.54           C  
ATOM   1170  CD  ARG C  25       4.698  -1.752   1.190  1.00 28.54           C  
ATOM   1171  NE  ARG C  25       5.387  -1.820   2.476  1.00 28.54           N  
ATOM   1172  NH1 ARG C  25       4.676  -3.961   2.977  1.00 28.54           N  
ATOM   1173  NH2 ARG C  25       6.024  -2.823   4.441  1.00 28.54           N  
ATOM   1174  CZ  ARG C  25       5.361  -2.868   3.295  1.00 28.54           C  
ATOM   1175  N   GLY C  26       5.354   3.013  -1.416  1.00 28.57           N  
ATOM   1176  CA  GLY C  26       6.429   3.846  -1.931  1.00 28.57           C  
ATOM   1177  C   GLY C  26       5.940   5.166  -2.499  1.00 28.57           C  
ATOM   1178  O   GLY C  26       6.739   5.980  -2.967  1.00 28.57           O  
ATOM   1179  N   THR C  27       4.672   5.102  -3.045  1.00 27.92           N  
ATOM   1180  CA  THR C  27       4.186   6.349  -3.626  1.00 27.92           C  
ATOM   1181  C   THR C  27       3.511   7.214  -2.566  1.00 27.92           C  
ATOM   1182  CB  THR C  27       3.199   6.080  -4.777  1.00 27.92           C  
ATOM   1183  O   THR C  27       2.784   6.703  -1.712  1.00 27.92           O  
ATOM   1184  CG2 THR C  27       3.936   5.872  -6.097  1.00 27.92           C  
ATOM   1185  OG1 THR C  27       2.434   4.905  -4.479  1.00 27.92           O  
ATOM   1186  N   THR C  28       4.242   8.100  -2.032  1.00 30.69           N  
ATOM   1187  CA  THR C  28       3.677   9.040  -1.070  1.00 30.69           C  
ATOM   1188  C   THR C  28       2.817  10.085  -1.776  1.00 30.69           C  
ATOM   1189  CB  THR C  28       4.782   9.743  -0.260  1.00 30.69           C  
ATOM   1190  O   THR C  28       3.214  10.628  -2.809  1.00 30.69           O  
ATOM   1191  CG2 THR C  28       5.404   8.794   0.760  1.00 30.69           C  
ATOM   1192  OG1 THR C  28       5.803  10.202  -1.154  1.00 30.69           O  
ATOM   1193  N   VAL C  29       1.487   9.704  -1.861  1.00 29.62           N  
ATOM   1194  CA  VAL C  29       0.691  10.784  -2.435  1.00 29.62           C  
ATOM   1195  C   VAL C  29       0.282  11.764  -1.337  1.00 29.62           C  
ATOM   1196  CB  VAL C  29      -0.562  10.243  -3.159  1.00 29.62           C  
ATOM   1197  O   VAL C  29      -0.033  11.356  -0.217  1.00 29.62           O  
ATOM   1198  CG1 VAL C  29      -1.265  11.359  -3.930  1.00 29.62           C  
ATOM   1199  CG2 VAL C  29      -0.183   9.099  -4.097  1.00 29.62           C  
ATOM   1200  N   LEU C  30       0.781  12.870  -1.351  1.00 28.41           N  
ATOM   1201  CA  LEU C  30       0.410  13.938  -0.429  1.00 28.41           C  
ATOM   1202  C   LEU C  30      -1.051  14.332  -0.613  1.00 28.41           C  
ATOM   1203  CB  LEU C  30       1.310  15.160  -0.634  1.00 28.41           C  
ATOM   1204  O   LEU C  30      -1.452  14.758  -1.698  1.00 28.41           O  
ATOM   1205  CG  LEU C  30       2.692  15.101   0.020  1.00 28.41           C  
ATOM   1206  CD1 LEU C  30       3.601  16.177  -0.566  1.00 28.41           C  
ATOM   1207  CD2 LEU C  30       2.575  15.258   1.532  1.00 28.41           C  
ATOM   1208  N   LEU C  31      -1.893  13.435   0.111  1.00 30.15           N  
ATOM   1209  CA  LEU C  31      -3.277  13.863  -0.064  1.00 30.15           C  
ATOM   1210  C   LEU C  31      -3.599  15.044   0.846  1.00 30.15           C  
ATOM   1211  CB  LEU C  31      -4.237  12.706   0.223  1.00 30.15           C  
ATOM   1212  O   LEU C  31      -2.987  15.202   1.905  1.00 30.15           O  
ATOM   1213  CG  LEU C  31      -4.455  11.708  -0.915  1.00 30.15           C  
ATOM   1214  CD1 LEU C  31      -3.991  10.317  -0.497  1.00 30.15           C  
ATOM   1215  CD2 LEU C  31      -5.922  11.686  -1.332  1.00 30.15           C  
ATOM   1216  N   LYS C  32      -4.106  16.115   0.287  1.00 32.95           N  
ATOM   1217  CA  LYS C  32      -4.655  17.196   1.099  1.00 32.95           C  
ATOM   1218  C   LYS C  32      -5.508  16.649   2.240  1.00 32.95           C  
ATOM   1219  CB  LYS C  32      -5.483  18.149   0.236  1.00 32.95           C  
ATOM   1220  O   LYS C  32      -5.910  15.483   2.218  1.00 32.95           O  
ATOM   1221  CG  LYS C  32      -5.733  19.506   0.877  1.00 32.95           C  
ATOM   1222  CD  LYS C  32      -6.490  20.437  -0.062  1.00 32.95           C  
ATOM   1223  CE  LYS C  32      -6.748  21.793   0.582  1.00 32.95           C  
ATOM   1224  NZ  LYS C  32      -7.511  22.701  -0.326  1.00 32.95           N  
ATOM   1225  N   GLU C  33      -5.665  17.326   3.359  1.00 34.32           N  
ATOM   1226  CA  GLU C  33      -6.554  16.947   4.453  1.00 34.32           C  
ATOM   1227  C   GLU C  33      -7.835  16.306   3.927  1.00 34.32           C  
ATOM   1228  CB  GLU C  33      -6.891  18.163   5.319  1.00 34.32           C  
ATOM   1229  O   GLU C  33      -8.659  16.977   3.302  1.00 34.32           O  
ATOM   1230  CG  GLU C  33      -7.115  17.830   6.787  1.00 34.32           C  
ATOM   1231  CD  GLU C  33      -7.381  19.055   7.647  1.00 34.32           C  
ATOM   1232  OE1 GLU C  33      -7.626  18.901   8.864  1.00 34.32           O  
ATOM   1233  OE2 GLU C  33      -7.345  20.179   7.097  1.00 34.32           O  
ATOM   1234  N   PRO C  34      -7.597  14.932   3.949  1.00 37.17           N  
ATOM   1235  CA  PRO C  34      -8.733  14.374   3.212  1.00 37.17           C  
ATOM   1236  C   PRO C  34     -10.077  14.720   3.850  1.00 37.17           C  
ATOM   1237  CB  PRO C  34      -8.478  12.865   3.262  1.00 37.17           C  
ATOM   1238  O   PRO C  34     -11.108  14.702   3.173  1.00 37.17           O  
ATOM   1239  CG  PRO C  34      -7.544  12.673   4.413  1.00 37.17           C  
ATOM   1240  CD  PRO C  34      -6.840  13.973   4.679  1.00 37.17           C  
ATOM   1241  N   CYS C  35      -9.981  14.719   5.157  1.00 39.67           N  
ATOM   1242  CA  CYS C  35     -11.280  14.903   5.796  1.00 39.67           C  
ATOM   1243  C   CYS C  35     -11.457  16.342   6.265  1.00 39.67           C  
ATOM   1244  CB  CYS C  35     -11.436  13.948   6.978  1.00 39.67           C  
ATOM   1245  O   CYS C  35     -10.497  16.982   6.696  1.00 39.67           O  
ATOM   1246  SG  CYS C  35     -11.232  12.208   6.541  1.00 39.67           S  
ATOM   1247  N   SER C  36     -12.468  16.838   5.801  1.00 37.60           N  
ATOM   1248  CA  SER C  36     -12.788  18.150   6.353  1.00 37.60           C  
ATOM   1249  C   SER C  36     -12.866  18.106   7.875  1.00 37.60           C  
ATOM   1250  CB  SER C  36     -14.109  18.665   5.781  1.00 37.60           C  
ATOM   1251  O   SER C  36     -13.054  17.039   8.462  1.00 37.60           O  
ATOM   1252  OG  SER C  36     -15.074  17.628   5.732  1.00 37.60           O  
ATOM   1253  N   SER C  37     -12.606  19.148   8.607  1.00 37.34           N  
ATOM   1254  CA  SER C  37     -12.704  19.263  10.059  1.00 37.34           C  
ATOM   1255  C   SER C  37     -14.076  18.822  10.557  1.00 37.34           C  
ATOM   1256  CB  SER C  37     -12.429  20.700  10.503  1.00 37.34           C  
ATOM   1257  O   SER C  37     -15.102  19.236  10.013  1.00 37.34           O  
ATOM   1258  OG  SER C  37     -13.493  21.192  11.300  1.00 37.34           O  
ATOM   1259  N   GLY C  38     -14.180  17.786  11.319  1.00 41.12           N  
ATOM   1260  CA  GLY C  38     -15.420  17.330  11.927  1.00 41.12           C  
ATOM   1261  C   GLY C  38     -15.945  16.044  11.319  1.00 41.12           C  
ATOM   1262  O   GLY C  38     -17.009  15.556  11.707  1.00 41.12           O  
ATOM   1263  N   THR C  39     -15.368  15.597  10.273  1.00 39.04           N  
ATOM   1264  CA  THR C  39     -15.872  14.422   9.571  1.00 39.04           C  
ATOM   1265  C   THR C  39     -15.080  13.178   9.960  1.00 39.04           C  
ATOM   1266  CB  THR C  39     -15.813  14.616   8.044  1.00 39.04           C  
ATOM   1267  O   THR C  39     -15.075  12.185   9.229  1.00 39.04           O  
ATOM   1268  CG2 THR C  39     -17.070  15.307   7.528  1.00 39.04           C  
ATOM   1269  OG1 THR C  39     -14.671  15.416   7.714  1.00 39.04           O  
ATOM   1270  N   TYR C  40     -14.466  13.276  11.077  1.00 38.34           N  
ATOM   1271  CA  TYR C  40     -13.682  12.133  11.531  1.00 38.34           C  
ATOM   1272  C   TYR C  40     -14.553  11.143  12.295  1.00 38.34           C  
ATOM   1273  CB  TYR C  40     -12.520  12.596  12.415  1.00 38.34           C  
ATOM   1274  O   TYR C  40     -15.452  11.543  13.038  1.00 38.34           O  
ATOM   1275  CG  TYR C  40     -11.526  13.477  11.698  1.00 38.34           C  
ATOM   1276  CD1 TYR C  40     -10.498  12.926  10.936  1.00 38.34           C  
ATOM   1277  CD2 TYR C  40     -11.612  14.863  11.782  1.00 38.34           C  
ATOM   1278  CE1 TYR C  40      -9.579  13.734  10.276  1.00 38.34           C  
ATOM   1279  CE2 TYR C  40     -10.698  15.681  11.125  1.00 38.34           C  
ATOM   1280  OH  TYR C  40      -8.780  15.913   9.724  1.00 38.34           O  
ATOM   1281  CZ  TYR C  40      -9.687  15.108  10.376  1.00 38.34           C  
ATOM   1282  N   GLU C  41     -14.640   9.801  11.855  1.00 35.46           N  
ATOM   1283  CA  GLU C  41     -15.419   8.776  12.543  1.00 35.46           C  
ATOM   1284  C   GLU C  41     -14.725   8.322  13.824  1.00 35.46           C  
ATOM   1285  CB  GLU C  41     -15.663   7.577  11.623  1.00 35.46           C  
ATOM   1286  O   GLU C  41     -13.514   8.094  13.832  1.00 35.46           O  
ATOM   1287  CG  GLU C  41     -16.977   6.856  11.887  1.00 35.46           C  
ATOM   1288  CD  GLU C  41     -17.225   5.696  10.937  1.00 35.46           C  
ATOM   1289  OE1 GLU C  41     -18.250   4.993  11.092  1.00 35.46           O  
ATOM   1290  OE2 GLU C  41     -16.389   5.487  10.030  1.00 35.46           O  
ATOM   1291  N   GLY C  42     -15.629   8.220  14.986  1.00 36.35           N  
ATOM   1292  CA  GLY C  42     -15.516   7.620  16.306  1.00 36.35           C  
ATOM   1293  C   GLY C  42     -14.441   8.263  17.163  1.00 36.35           C  
ATOM   1294  O   GLY C  42     -13.705   9.134  16.695  1.00 36.35           O  
ATOM   1295  N   ASN C  43     -14.809   8.277  18.444  1.00 32.92           N  
ATOM   1296  CA  ASN C  43     -13.841   8.464  19.519  1.00 32.92           C  
ATOM   1297  C   ASN C  43     -12.682   7.477  19.408  1.00 32.92           C  
ATOM   1298  CB  ASN C  43     -14.521   8.332  20.883  1.00 32.92           C  
ATOM   1299  O   ASN C  43     -12.238   6.919  20.413  1.00 32.92           O  
ATOM   1300  CG  ASN C  43     -15.328   9.561  21.254  1.00 32.92           C  
ATOM   1301  ND2 ASN C  43     -16.336   9.376  22.099  1.00 32.92           N  
ATOM   1302  OD1 ASN C  43     -15.048  10.667  20.785  1.00 32.92           O  
ATOM   1303  N   SER C  44     -12.717   6.808  18.279  1.00 32.34           N  
ATOM   1304  CA  SER C  44     -11.876   5.616  18.314  1.00 32.34           C  
ATOM   1305  C   SER C  44     -10.426   5.971  18.626  1.00 32.34           C  
ATOM   1306  CB  SER C  44     -11.951   4.868  16.983  1.00 32.34           C  
ATOM   1307  O   SER C  44      -9.920   6.997  18.167  1.00 32.34           O  
ATOM   1308  OG  SER C  44     -11.145   5.501  16.004  1.00 32.34           O  
ATOM   1309  N   PRO C  45     -10.027   5.372  19.750  1.00 30.09           N  
ATOM   1310  CA  PRO C  45      -8.664   5.602  20.234  1.00 30.09           C  
ATOM   1311  C   PRO C  45      -7.615   5.457  19.133  1.00 30.09           C  
ATOM   1312  CB  PRO C  45      -8.484   4.523  21.305  1.00 30.09           C  
ATOM   1313  O   PRO C  45      -7.876   4.824  18.107  1.00 30.09           O  
ATOM   1314  CG  PRO C  45      -9.620   3.577  21.089  1.00 30.09           C  
ATOM   1315  CD  PRO C  45     -10.621   4.232  20.182  1.00 30.09           C  
ATOM   1316  N   PHE C  46      -6.600   6.242  19.081  1.00 34.24           N  
ATOM   1317  CA  PHE C  46      -5.331   6.227  18.364  1.00 34.24           C  
ATOM   1318  C   PHE C  46      -4.785   4.808  18.259  1.00 34.24           C  
ATOM   1319  CB  PHE C  46      -4.309   7.133  19.057  1.00 34.24           C  
ATOM   1320  O   PHE C  46      -4.640   4.117  19.270  1.00 34.24           O  
ATOM   1321  CG  PHE C  46      -4.712   8.582  19.099  1.00 34.24           C  
ATOM   1322  CD1 PHE C  46      -4.508   9.407  17.999  1.00 34.24           C  
ATOM   1323  CD2 PHE C  46      -5.295   9.120  20.238  1.00 34.24           C  
ATOM   1324  CE1 PHE C  46      -4.880  10.748  18.034  1.00 34.24           C  
ATOM   1325  CE2 PHE C  46      -5.669  10.460  20.281  1.00 34.24           C  
ATOM   1326  CZ  PHE C  46      -5.460  11.273  19.179  1.00 34.24           C  
ATOM   1327  N   HIS C  47      -5.451   3.992  17.257  1.00 29.83           N  
ATOM   1328  CA  HIS C  47      -4.818   2.678  17.257  1.00 29.83           C  
ATOM   1329  C   HIS C  47      -3.395   2.752  16.715  1.00 29.83           C  
ATOM   1330  CB  HIS C  47      -5.642   1.686  16.433  1.00 29.83           C  
ATOM   1331  O   HIS C  47      -3.181   3.173  15.576  1.00 29.83           O  
ATOM   1332  CG  HIS C  47      -6.793   1.095  17.183  1.00 29.83           C  
ATOM   1333  CD2 HIS C  47      -8.081   1.496  17.296  1.00 29.83           C  
ATOM   1334  ND1 HIS C  47      -6.679  -0.053  17.937  1.00 29.83           N  
ATOM   1335  CE1 HIS C  47      -7.851  -0.334  18.482  1.00 29.83           C  
ATOM   1336  NE2 HIS C  47      -8.719   0.591  18.108  1.00 29.83           N  
ATOM   1337  N   PRO C  48      -2.483   2.616  17.547  1.00 28.76           N  
ATOM   1338  CA  PRO C  48      -1.102   2.606  17.060  1.00 28.76           C  
ATOM   1339  C   PRO C  48      -0.844   1.502  16.037  1.00 28.76           C  
ATOM   1340  CB  PRO C  48      -0.281   2.375  18.331  1.00 28.76           C  
ATOM   1341  O   PRO C  48      -1.349   0.387  16.187  1.00 28.76           O  
ATOM   1342  CG  PRO C  48      -1.281   1.957  19.360  1.00 28.76           C  
ATOM   1343  CD  PRO C  48      -2.658   2.237  18.829  1.00 28.76           C  
ATOM   1344  N   LEU C  49      -0.764   1.835  14.726  1.00 31.39           N  
ATOM   1345  CA  LEU C  49      -0.357   0.822  13.759  1.00 31.39           C  
ATOM   1346  C   LEU C  49       1.102   0.429  13.965  1.00 31.39           C  
ATOM   1347  CB  LEU C  49      -0.563   1.331  12.330  1.00 31.39           C  
ATOM   1348  O   LEU C  49       1.829   1.093  14.708  1.00 31.39           O  
ATOM   1349  CG  LEU C  49      -2.012   1.458  11.858  1.00 31.39           C  
ATOM   1350  CD1 LEU C  49      -2.196   2.738  11.048  1.00 31.39           C  
ATOM   1351  CD2 LEU C  49      -2.417   0.238  11.038  1.00 31.39           C  
ATOM   1352  N   ALA C  50       1.385  -0.696  13.427  1.00 28.99           N  
ATOM   1353  CA  ALA C  50       2.716  -1.249  13.662  1.00 28.99           C  
ATOM   1354  C   ALA C  50       3.790  -0.174  13.524  1.00 28.99           C  
ATOM   1355  CB  ALA C  50       2.992  -2.399  12.696  1.00 28.99           C  
ATOM   1356  O   ALA C  50       4.754  -0.148  14.292  1.00 28.99           O  
ATOM   1357  N   ASP C  51       3.870   0.554  12.531  1.00 29.26           N  
ATOM   1358  CA  ASP C  51       4.951   1.483  12.218  1.00 29.26           C  
ATOM   1359  C   ASP C  51       4.659   2.874  12.777  1.00 29.26           C  
ATOM   1360  CB  ASP C  51       5.172   1.560  10.706  1.00 29.26           C  
ATOM   1361  O   ASP C  51       5.131   3.877  12.238  1.00 29.26           O  
ATOM   1362  CG  ASP C  51       4.265   0.624   9.926  1.00 29.26           C  
ATOM   1363  OD1 ASP C  51       3.673  -0.295  10.530  1.00 29.26           O  
ATOM   1364  OD2 ASP C  51       4.145   0.806   8.695  1.00 29.26           O  
ATOM   1365  N   ASN C  52       4.087   2.984  14.019  1.00 28.49           N  
ATOM   1366  CA  ASN C  52       3.786   4.207  14.755  1.00 28.49           C  
ATOM   1367  C   ASN C  52       2.883   5.137  13.951  1.00 28.49           C  
ATOM   1368  CB  ASN C  52       5.077   4.928  15.148  1.00 28.49           C  
ATOM   1369  O   ASN C  52       2.974   6.360  14.078  1.00 28.49           O  
ATOM   1370  CG  ASN C  52       5.857   4.188  16.218  1.00 28.49           C  
ATOM   1371  ND2 ASN C  52       7.142   4.499  16.336  1.00 28.49           N  
ATOM   1372  OD1 ASN C  52       5.309   3.344  16.931  1.00 28.49           O  
ATOM   1373  N   LYS C  53       2.251   4.605  13.030  1.00 33.33           N  
ATOM   1374  CA  LYS C  53       1.301   5.367  12.225  1.00 33.33           C  
ATOM   1375  C   LYS C  53      -0.117   5.232  12.772  1.00 33.33           C  
ATOM   1376  CB  LYS C  53       1.345   4.909  10.766  1.00 33.33           C  
ATOM   1377  O   LYS C  53      -0.430   4.264  13.468  1.00 33.33           O  
ATOM   1378  CG  LYS C  53       2.683   5.150  10.082  1.00 33.33           C  
ATOM   1379  CD  LYS C  53       2.586   4.943   8.576  1.00 33.33           C  
ATOM   1380  CE  LYS C  53       3.934   5.140   7.896  1.00 33.33           C  
ATOM   1381  NZ  LYS C  53       3.838   4.970   6.415  1.00 33.33           N  
ATOM   1382  N   PHE C  54      -0.704   6.519  12.973  1.00 33.44           N  
ATOM   1383  CA  PHE C  54      -2.086   6.525  13.439  1.00 33.44           C  
ATOM   1384  C   PHE C  54      -3.054   6.533  12.262  1.00 33.44           C  
ATOM   1385  CB  PHE C  54      -2.345   7.735  14.341  1.00 33.44           C  
ATOM   1386  O   PHE C  54      -2.779   7.148  11.229  1.00 33.44           O  
ATOM   1387  CG  PHE C  54      -1.547   7.724  15.617  1.00 33.44           C  
ATOM   1388  CD1 PHE C  54      -2.024   7.068  16.745  1.00 33.44           C  
ATOM   1389  CD2 PHE C  54      -0.319   8.369  15.687  1.00 33.44           C  
ATOM   1390  CE1 PHE C  54      -1.287   7.056  17.927  1.00 33.44           C  
ATOM   1391  CE2 PHE C  54       0.423   8.361  16.865  1.00 33.44           C  
ATOM   1392  CZ  PHE C  54      -0.063   7.705  17.984  1.00 33.44           C  
ATOM   1393  N   ALA C  55      -3.891   5.557  12.113  1.00 36.88           N  
ATOM   1394  CA  ALA C  55      -4.896   5.560  11.054  1.00 36.88           C  
ATOM   1395  C   ALA C  55      -6.158   6.295  11.498  1.00 36.88           C  
ATOM   1396  CB  ALA C  55      -5.235   4.131  10.637  1.00 36.88           C  
ATOM   1397  O   ALA C  55      -6.665   6.062  12.598  1.00 36.88           O  
ATOM   1398  N   LEU C  56      -6.204   7.599  11.026  1.00 34.79           N  
ATOM   1399  CA  LEU C  56      -7.462   8.294  11.273  1.00 34.79           C  
ATOM   1400  C   LEU C  56      -8.507   7.914  10.229  1.00 34.79           C  
ATOM   1401  CB  LEU C  56      -7.247   9.810  11.269  1.00 34.79           C  
ATOM   1402  O   LEU C  56      -8.182   7.748   9.051  1.00 34.79           O  
ATOM   1403  CG  LEU C  56      -6.599  10.406  12.519  1.00 34.79           C  
ATOM   1404  CD1 LEU C  56      -5.749  11.617  12.150  1.00 34.79           C  
ATOM   1405  CD2 LEU C  56      -7.663  10.786  13.544  1.00 34.79           C  
ATOM   1406  N   THR C  57      -9.603   7.339  10.672  1.00 36.82           N  
ATOM   1407  CA  THR C  57     -10.660   6.945   9.747  1.00 36.82           C  
ATOM   1408  C   THR C  57     -11.561   8.132   9.419  1.00 36.82           C  
ATOM   1409  CB  THR C  57     -11.508   5.797  10.324  1.00 36.82           C  
ATOM   1410  O   THR C  57     -12.008   8.847  10.319  1.00 36.82           O  
ATOM   1411  CG2 THR C  57     -11.796   4.740   9.264  1.00 36.82           C  
ATOM   1412  OG1 THR C  57     -10.800   5.187  11.411  1.00 36.82           O  
ATOM   1413  N   CYS C  58     -11.305   8.804   8.283  1.00 38.87           N  
ATOM   1414  CA  CYS C  58     -12.246   9.842   7.877  1.00 38.87           C  
ATOM   1415  C   CYS C  58     -13.593   9.238   7.496  1.00 38.87           C  
ATOM   1416  CB  CYS C  58     -11.686  10.644   6.703  1.00 38.87           C  
ATOM   1417  O   CYS C  58     -13.678   8.050   7.183  1.00 38.87           O  
ATOM   1418  SG  CYS C  58     -10.096  11.428   7.048  1.00 38.87           S  
ATOM   1419  N   PHE C  59     -14.624   9.971   7.751  1.00 39.59           N  
ATOM   1420  CA  PHE C  59     -15.863   9.440   7.195  1.00 39.59           C  
ATOM   1421  C   PHE C  59     -15.623   8.840   5.815  1.00 39.59           C  
ATOM   1422  CB  PHE C  59     -16.930  10.535   7.114  1.00 39.59           C  
ATOM   1423  O   PHE C  59     -14.697   9.244   5.109  1.00 39.59           O  
ATOM   1424  CG  PHE C  59     -18.340  10.011   7.121  1.00 39.59           C  
ATOM   1425  CD1 PHE C  59     -19.076   9.939   5.944  1.00 39.59           C  
ATOM   1426  CD2 PHE C  59     -18.931   9.588   8.304  1.00 39.59           C  
ATOM   1427  CE1 PHE C  59     -20.381   9.454   5.947  1.00 39.59           C  
ATOM   1428  CE2 PHE C  59     -20.235   9.102   8.315  1.00 39.59           C  
ATOM   1429  CZ  PHE C  59     -20.959   9.036   7.136  1.00 39.59           C  
ATOM   1430  N   SER C  60     -16.431   7.711   5.454  1.00 39.62           N  
ATOM   1431  CA  SER C  60     -16.359   6.749   4.360  1.00 39.62           C  
ATOM   1432  C   SER C  60     -16.119   7.447   3.025  1.00 39.62           C  
ATOM   1433  CB  SER C  60     -17.644   5.922   4.288  1.00 39.62           C  
ATOM   1434  O   SER C  60     -17.015   8.106   2.493  1.00 39.62           O  
ATOM   1435  OG  SER C  60     -18.734   6.722   3.865  1.00 39.62           O  
ATOM   1436  N   THR C  61     -14.933   8.137   3.032  1.00 39.29           N  
ATOM   1437  CA  THR C  61     -14.757   8.494   1.629  1.00 39.29           C  
ATOM   1438  C   THR C  61     -14.477   7.254   0.786  1.00 39.29           C  
ATOM   1439  CB  THR C  61     -13.612   9.509   1.450  1.00 39.29           C  
ATOM   1440  O   THR C  61     -13.689   6.392   1.182  1.00 39.29           O  
ATOM   1441  CG2 THR C  61     -13.930  10.507   0.342  1.00 39.29           C  
ATOM   1442  OG1 THR C  61     -13.417  10.221   2.678  1.00 39.29           O  
ATOM   1443  N   GLN C  62     -15.499   6.873   0.030  1.00 37.31           N  
ATOM   1444  CA  GLN C  62     -15.390   5.733  -0.875  1.00 37.31           C  
ATOM   1445  C   GLN C  62     -14.732   6.137  -2.191  1.00 37.31           C  
ATOM   1446  CB  GLN C  62     -16.769   5.126  -1.141  1.00 37.31           C  
ATOM   1447  O   GLN C  62     -14.920   7.259  -2.666  1.00 37.31           O  
ATOM   1448  CG  GLN C  62     -17.341   4.357   0.042  1.00 37.31           C  
ATOM   1449  CD  GLN C  62     -18.726   3.802  -0.233  1.00 37.31           C  
ATOM   1450  NE2 GLN C  62     -19.524   3.651   0.819  1.00 37.31           N  
ATOM   1451  OE1 GLN C  62     -19.077   3.514  -1.382  1.00 37.31           O  
ATOM   1452  N   PHE C  63     -13.627   5.502  -2.302  1.00 36.94           N  
ATOM   1453  CA  PHE C  63     -13.129   5.726  -3.654  1.00 36.94           C  
ATOM   1454  C   PHE C  63     -13.278   4.467  -4.501  1.00 36.94           C  
ATOM   1455  CB  PHE C  63     -11.662   6.167  -3.622  1.00 36.94           C  
ATOM   1456  O   PHE C  63     -13.327   3.356  -3.968  1.00 36.94           O  
ATOM   1457  CG  PHE C  63     -10.701   5.053  -3.305  1.00 36.94           C  
ATOM   1458  CD1 PHE C  63     -10.399   4.731  -1.988  1.00 36.94           C  
ATOM   1459  CD2 PHE C  63     -10.097   4.329  -4.325  1.00 36.94           C  
ATOM   1460  CE1 PHE C  63      -9.509   3.701  -1.691  1.00 36.94           C  
ATOM   1461  CE2 PHE C  63      -9.207   3.299  -4.037  1.00 36.94           C  
ATOM   1462  CZ  PHE C  63      -8.914   2.987  -2.719  1.00 36.94           C  
ATOM   1463  N   ALA C  64     -13.753   4.636  -5.768  1.00 37.17           N  
ATOM   1464  CA  ALA C  64     -13.962   3.506  -6.669  1.00 37.17           C  
ATOM   1465  C   ALA C  64     -12.979   3.544  -7.835  1.00 37.17           C  
ATOM   1466  CB  ALA C  64     -15.398   3.499  -7.188  1.00 37.17           C  
ATOM   1467  O   ALA C  64     -12.541   4.620  -8.251  1.00 37.17           O  
ATOM   1468  N   PHE C  65     -12.346   2.360  -8.044  1.00 37.23           N  
ATOM   1469  CA  PHE C  65     -11.537   2.293  -9.255  1.00 37.23           C  
ATOM   1470  C   PHE C  65     -12.066   1.221 -10.201  1.00 37.23           C  
ATOM   1471  CB  PHE C  65     -10.071   2.010  -8.909  1.00 37.23           C  
ATOM   1472  O   PHE C  65     -12.675   0.244  -9.761  1.00 37.23           O  
ATOM   1473  CG  PHE C  65      -9.845   0.662  -8.280  1.00 37.23           C  
ATOM   1474  CD1 PHE C  65      -9.930   0.498  -6.903  1.00 37.23           C  
ATOM   1475  CD2 PHE C  65      -9.547  -0.443  -9.068  1.00 37.23           C  
ATOM   1476  CE1 PHE C  65      -9.721  -0.749  -6.319  1.00 37.23           C  
ATOM   1477  CE2 PHE C  65      -9.337  -1.692  -8.491  1.00 37.23           C  
ATOM   1478  CZ  PHE C  65      -9.424  -1.843  -7.117  1.00 37.23           C  
ATOM   1479  N   ALA C  66     -12.084   1.568 -11.558  1.00 34.98           N  
ATOM   1480  CA  ALA C  66     -12.547   0.619 -12.567  1.00 34.98           C  
ATOM   1481  C   ALA C  66     -11.372  -0.089 -13.235  1.00 34.98           C  
ATOM   1482  CB  ALA C  66     -13.401   1.330 -13.614  1.00 34.98           C  
ATOM   1483  O   ALA C  66     -10.382   0.549 -13.602  1.00 34.98           O  
ATOM   1484  N   CYS C  67     -11.415  -1.514 -13.167  1.00 35.19           N  
ATOM   1485  CA  CYS C  67     -10.409  -2.331 -13.835  1.00 35.19           C  
ATOM   1486  C   CYS C  67     -10.714  -2.465 -15.322  1.00 35.19           C  
ATOM   1487  CB  CYS C  67     -10.332  -3.716 -13.194  1.00 35.19           C  
ATOM   1488  O   CYS C  67     -11.836  -2.199 -15.756  1.00 35.19           O  
ATOM   1489  SG  CYS C  67      -9.839  -3.688 -11.456  1.00 35.19           S  
ATOM   1490  N   PRO C  68      -9.761  -2.638 -16.166  1.00 39.54           N  
ATOM   1491  CA  PRO C  68     -10.003  -2.765 -17.605  1.00 39.54           C  
ATOM   1492  C   PRO C  68     -11.142  -3.729 -17.929  1.00 39.54           C  
ATOM   1493  CB  PRO C  68      -8.671  -3.294 -18.142  1.00 39.54           C  
ATOM   1494  O   PRO C  68     -11.826  -3.565 -18.943  1.00 39.54           O  
ATOM   1495  CG  PRO C  68      -7.666  -2.929 -17.097  1.00 39.54           C  
ATOM   1496  CD  PRO C  68      -8.374  -2.807 -15.777  1.00 39.54           C  
ATOM   1497  N   ASP C  69     -11.411  -4.748 -17.232  1.00 37.51           N  
ATOM   1498  CA  ASP C  69     -12.469  -5.727 -17.457  1.00 37.51           C  
ATOM   1499  C   ASP C  69     -13.834  -5.160 -17.072  1.00 37.51           C  
ATOM   1500  CB  ASP C  69     -12.191  -7.009 -16.669  1.00 37.51           C  
ATOM   1501  O   ASP C  69     -14.856  -5.834 -17.216  1.00 37.51           O  
ATOM   1502  CG  ASP C  69     -12.105  -6.776 -15.170  1.00 37.51           C  
ATOM   1503  OD1 ASP C  69     -12.293  -5.625 -14.720  1.00 37.51           O  
ATOM   1504  OD2 ASP C  69     -11.845  -7.752 -14.434  1.00 37.51           O  
ATOM   1505  N   GLY C  70     -13.910  -3.921 -16.778  1.00 43.25           N  
ATOM   1506  CA  GLY C  70     -15.150  -3.211 -16.508  1.00 43.25           C  
ATOM   1507  C   GLY C  70     -15.604  -3.330 -15.065  1.00 43.25           C  
ATOM   1508  O   GLY C  70     -16.559  -2.668 -14.653  1.00 43.25           O  
ATOM   1509  N   VAL C  71     -14.945  -4.137 -14.321  1.00 37.79           N  
ATOM   1510  CA  VAL C  71     -15.347  -4.323 -12.930  1.00 37.79           C  
ATOM   1511  C   VAL C  71     -14.890  -3.129 -12.096  1.00 37.79           C  
ATOM   1512  CB  VAL C  71     -14.775  -5.633 -12.344  1.00 37.79           C  
ATOM   1513  O   VAL C  71     -13.736  -2.703 -12.190  1.00 37.79           O  
ATOM   1514  CG1 VAL C  71     -15.256  -5.837 -10.908  1.00 37.79           C  
ATOM   1515  CG2 VAL C  71     -15.167  -6.824 -13.217  1.00 37.79           C  
ATOM   1516  N   LYS C  72     -15.807  -2.451 -11.415  1.00 37.66           N  
ATOM   1517  CA  LYS C  72     -15.581  -1.298 -10.549  1.00 37.66           C  
ATOM   1518  C   LYS C  72     -15.325  -1.733  -9.109  1.00 37.66           C  
ATOM   1519  CB  LYS C  72     -16.775  -0.343 -10.604  1.00 37.66           C  
ATOM   1520  O   LYS C  72     -16.037  -2.587  -8.577  1.00 37.66           O  
ATOM   1521  CG  LYS C  72     -16.605   0.805 -11.588  1.00 37.66           C  
ATOM   1522  CD  LYS C  72     -17.771   1.782 -11.512  1.00 37.66           C  
ATOM   1523  CE  LYS C  72     -17.634   2.897 -12.541  1.00 37.66           C  
ATOM   1524  NZ  LYS C  72     -18.704   3.927 -12.386  1.00 37.66           N  
ATOM   1525  N   HIS C  73     -14.197  -1.306  -8.595  1.00 37.98           N  
ATOM   1526  CA  HIS C  73     -13.903  -1.581  -7.193  1.00 37.98           C  
ATOM   1527  C   HIS C  73     -14.028  -0.319  -6.346  1.00 37.98           C  
ATOM   1528  CB  HIS C  73     -12.501  -2.175  -7.046  1.00 37.98           C  
ATOM   1529  O   HIS C  73     -13.524   0.741  -6.725  1.00 37.98           O  
ATOM   1530  CG  HIS C  73     -12.324  -3.478  -7.760  1.00 37.98           C  
ATOM   1531  CD2 HIS C  73     -11.765  -3.766  -8.958  1.00 37.98           C  
ATOM   1532  ND1 HIS C  73     -12.755  -4.677  -7.236  1.00 37.98           N  
ATOM   1533  CE1 HIS C  73     -12.466  -5.650  -8.085  1.00 37.98           C  
ATOM   1534  NE2 HIS C  73     -11.865  -5.123  -9.138  1.00 37.98           N  
ATOM   1535  N   VAL C  74     -14.879  -0.386  -5.305  1.00 35.79           N  
ATOM   1536  CA  VAL C  74     -15.097   0.752  -4.419  1.00 35.79           C  
ATOM   1537  C   VAL C  74     -14.359   0.530  -3.101  1.00 35.79           C  
ATOM   1538  CB  VAL C  74     -16.602   0.985  -4.154  1.00 35.79           C  
ATOM   1539  O   VAL C  74     -14.445  -0.548  -2.508  1.00 35.79           O  
ATOM   1540  CG1 VAL C  74     -16.810   2.203  -3.255  1.00 35.79           C  
ATOM   1541  CG2 VAL C  74     -17.355   1.156  -5.473  1.00 35.79           C  
ATOM   1542  N   TYR C  75     -13.495   1.459  -2.932  1.00 38.69           N  
ATOM   1543  CA  TYR C  75     -12.742   1.318  -1.691  1.00 38.69           C  
ATOM   1544  C   TYR C  75     -13.123   2.407  -0.695  1.00 38.69           C  
ATOM   1545  CB  TYR C  75     -11.236   1.368  -1.967  1.00 38.69           C  
ATOM   1546  O   TYR C  75     -13.531   3.502  -1.089  1.00 38.69           O  
ATOM   1547  CG  TYR C  75     -10.737   0.225  -2.818  1.00 38.69           C  
ATOM   1548  CD1 TYR C  75     -10.327  -0.973  -2.237  1.00 38.69           C  
ATOM   1549  CD2 TYR C  75     -10.674   0.341  -4.202  1.00 38.69           C  
ATOM   1550  CE1 TYR C  75      -9.864  -2.029  -3.017  1.00 38.69           C  
ATOM   1551  CE2 TYR C  75     -10.213  -0.708  -4.991  1.00 38.69           C  
ATOM   1552  OH  TYR C  75      -9.355  -2.928  -5.167  1.00 38.69           O  
ATOM   1553  CZ  TYR C  75      -9.812  -1.887  -4.391  1.00 38.69           C  
ATOM   1554  N   GLN C  76     -13.156   2.023   0.588  1.00 35.74           N  
ATOM   1555  CA  GLN C  76     -13.353   2.989   1.664  1.00 35.74           C  
ATOM   1556  C   GLN C  76     -12.019   3.437   2.253  1.00 35.74           C  
ATOM   1557  CB  GLN C  76     -14.239   2.397   2.761  1.00 35.74           C  
ATOM   1558  O   GLN C  76     -11.171   2.606   2.587  1.00 35.74           O  
ATOM   1559  CG  GLN C  76     -14.946   3.443   3.612  1.00 35.74           C  
ATOM   1560  CD  GLN C  76     -15.942   2.836   4.582  1.00 35.74           C  
ATOM   1561  NE2 GLN C  76     -16.497   3.665   5.459  1.00 35.74           N  
ATOM   1562  OE1 GLN C  76     -16.212   1.631   4.542  1.00 35.74           O  
ATOM   1563  N   LEU C  77     -11.787   4.722   1.981  1.00 33.38           N  
ATOM   1564  CA  LEU C  77     -10.540   5.260   2.515  1.00 33.38           C  
ATOM   1565  C   LEU C  77     -10.576   5.305   4.039  1.00 33.38           C  
ATOM   1566  CB  LEU C  77     -10.279   6.662   1.957  1.00 33.38           C  
ATOM   1567  O   LEU C  77     -11.545   5.789   4.627  1.00 33.38           O  
ATOM   1568  CG  LEU C  77      -9.684   6.732   0.550  1.00 33.38           C  
ATOM   1569  CD1 LEU C  77      -9.955   8.097  -0.073  1.00 33.38           C  
ATOM   1570  CD2 LEU C  77      -8.187   6.443   0.586  1.00 33.38           C  
ATOM   1571  N   ARG C  78      -9.764   4.446   4.541  1.00 32.83           N  
ATOM   1572  CA  ARG C  78      -9.645   4.545   5.992  1.00 32.83           C  
ATOM   1573  C   ARG C  78      -8.329   5.204   6.389  1.00 32.83           C  
ATOM   1574  CB  ARG C  78      -9.754   3.161   6.636  1.00 32.83           C  
ATOM   1575  O   ARG C  78      -7.274   4.879   5.840  1.00 32.83           O  
ATOM   1576  CG  ARG C  78     -10.306   3.182   8.052  1.00 32.83           C  
ATOM   1577  CD  ARG C  78     -10.451   1.778   8.623  1.00 32.83           C  
ATOM   1578  NE  ARG C  78     -11.018   1.799   9.968  1.00 32.83           N  
ATOM   1579  NH1 ARG C  78     -10.847  -0.481  10.299  1.00 32.83           N  
ATOM   1580  NH2 ARG C  78     -11.718   0.858  11.943  1.00 32.83           N  
ATOM   1581  CZ  ARG C  78     -11.193   0.725  10.733  1.00 32.83           C  
ATOM   1582  N   ALA C  79      -8.381   6.371   6.893  1.00 31.29           N  
ATOM   1583  CA  ALA C  79      -7.172   7.094   7.279  1.00 31.29           C  
ATOM   1584  C   ALA C  79      -6.418   6.351   8.379  1.00 31.29           C  
ATOM   1585  CB  ALA C  79      -7.520   8.507   7.739  1.00 31.29           C  
ATOM   1586  O   ALA C  79      -7.026   5.844   9.324  1.00 31.29           O  
ATOM   1587  N   ARG C  80      -5.279   5.756   7.944  1.00 29.34           N  
ATOM   1588  CA  ARG C  80      -4.471   5.156   9.001  1.00 29.34           C  
ATOM   1589  C   ARG C  80      -3.643   6.212   9.724  1.00 29.34           C  
ATOM   1590  CB  ARG C  80      -3.555   4.072   8.429  1.00 29.34           C  
ATOM   1591  O   ARG C  80      -3.047   7.084   9.087  1.00 29.34           O  
ATOM   1592  CG  ARG C  80      -2.870   3.222   9.488  1.00 29.34           C  
ATOM   1593  CD  ARG C  80      -2.008   2.133   8.866  1.00 29.34           C  
ATOM   1594  NE  ARG C  80      -1.363   1.309   9.884  1.00 29.34           N  
ATOM   1595  NH1 ARG C  80       0.299   0.519   8.488  1.00 29.34           N  
ATOM   1596  NH2 ARG C  80       0.223  -0.150  10.679  1.00 29.34           N  
ATOM   1597  CZ  ARG C  80      -0.282   0.561   9.681  1.00 29.34           C  
ATOM   1598  N   SER C  81      -3.817   6.327  11.027  1.00 27.82           N  
ATOM   1599  CA  SER C  81      -3.112   7.330  11.817  1.00 27.82           C  
ATOM   1600  C   SER C  81      -1.619   7.027  11.891  1.00 27.82           C  
ATOM   1601  CB  SER C  81      -3.695   7.408  13.229  1.00 27.82           C  
ATOM   1602  O   SER C  81      -1.218   5.862  11.938  1.00 27.82           O  
ATOM   1603  OG  SER C  81      -3.645   6.142  13.864  1.00 27.82           O  
ATOM   1604  N   VAL C  82      -0.851   7.826  11.162  1.00 27.07           N  
ATOM   1605  CA  VAL C  82       0.593   7.732  11.348  1.00 27.07           C  
ATOM   1606  C   VAL C  82       0.957   8.126  12.778  1.00 27.07           C  
ATOM   1607  CB  VAL C  82       1.355   8.621  10.340  1.00 27.07           C  
ATOM   1608  O   VAL C  82       0.318   8.999  13.369  1.00 27.07           O  
ATOM   1609  CG1 VAL C  82       2.858   8.356  10.414  1.00 27.07           C  
ATOM   1610  CG2 VAL C  82       0.837   8.383   8.922  1.00 27.07           C  
ATOM   1611  N   SER C  83       1.619   7.274  13.573  1.00 24.06           N  
ATOM   1612  CA  SER C  83       2.041   7.636  14.922  1.00 24.06           C  
ATOM   1613  C   SER C  83       2.795   8.961  14.928  1.00 24.06           C  
ATOM   1614  CB  SER C  83       2.919   6.537  15.523  1.00 24.06           C  
ATOM   1615  O   SER C  83       3.773   9.128  14.197  1.00 24.06           O  
ATOM   1616  OG  SER C  83       2.487   6.207  16.832  1.00 24.06           O  
ATOM   1617  N   PRO C  84       2.163  10.017  15.386  1.00 22.72           N  
ATOM   1618  CA  PRO C  84       3.112  11.132  15.386  1.00 22.72           C  
ATOM   1619  C   PRO C  84       4.404  10.808  16.133  1.00 22.72           C  
ATOM   1620  CB  PRO C  84       2.341  12.252  16.089  1.00 22.72           C  
ATOM   1621  O   PRO C  84       4.392  10.015  17.078  1.00 22.72           O  
ATOM   1622  CG  PRO C  84       1.167  11.572  16.716  1.00 22.72           C  
ATOM   1623  CD  PRO C  84       1.073  10.178  16.165  1.00 22.72           C  
ATOM   1624  N   LYS C  85       5.598  10.583  15.625  1.00 22.82           N  
ATOM   1625  CA  LYS C  85       6.652  10.700  16.628  1.00 22.82           C  
ATOM   1626  C   LYS C  85       6.276  11.715  17.704  1.00 22.82           C  
ATOM   1627  CB  LYS C  85       7.975  11.097  15.972  1.00 22.82           C  
ATOM   1628  O   LYS C  85       5.656  12.739  17.410  1.00 22.82           O  
ATOM   1629  CG  LYS C  85       8.746   9.928  15.377  1.00 22.82           C  
ATOM   1630  CD  LYS C  85      10.081  10.377  14.797  1.00 22.82           C  
ATOM   1631  CE  LYS C  85      10.814   9.225  14.121  1.00 22.82           C  
ATOM   1632  NZ  LYS C  85      12.158   9.641  13.621  1.00 22.82           N  
ATOM   1633  N   LEU C  86       6.240  11.371  19.056  1.00 20.14           N  
ATOM   1634  CA  LEU C  86       5.867  12.339  20.082  1.00 20.14           C  
ATOM   1635  C   LEU C  86       6.360  13.735  19.717  1.00 20.14           C  
ATOM   1636  CB  LEU C  86       6.433  11.924  21.442  1.00 20.14           C  
ATOM   1637  O   LEU C  86       7.391  13.881  19.057  1.00 20.14           O  
ATOM   1638  CG  LEU C  86       5.412  11.652  22.548  1.00 20.14           C  
ATOM   1639  CD1 LEU C  86       5.412  10.172  22.917  1.00 20.14           C  
ATOM   1640  CD2 LEU C  86       5.706  12.514  23.771  1.00 20.14           C  
ATOM   1641  N   PHE C  87       5.731  15.024  20.222  1.00 20.99           N  
ATOM   1642  CA  PHE C  87       5.762  16.460  19.974  1.00 20.99           C  
ATOM   1643  C   PHE C  87       7.161  17.019  20.200  1.00 20.99           C  
ATOM   1644  CB  PHE C  87       4.756  17.184  20.875  1.00 20.99           C  
ATOM   1645  O   PHE C  87       8.013  16.353  20.794  1.00 20.99           O  
ATOM   1646  CG  PHE C  87       3.570  17.742  20.135  1.00 20.99           C  
ATOM   1647  CD1 PHE C  87       3.586  19.043  19.647  1.00 20.99           C  
ATOM   1648  CD2 PHE C  87       2.438  16.964  19.927  1.00 20.99           C  
ATOM   1649  CE1 PHE C  87       2.490  19.561  18.962  1.00 20.99           C  
ATOM   1650  CE2 PHE C  87       1.339  17.475  19.243  1.00 20.99           C  
ATOM   1651  CZ  PHE C  87       1.367  18.774  18.762  1.00 20.99           C  
ATOM   1652  N   ILE C  88       7.393  18.435  20.160  1.00 21.90           N  
ATOM   1653  CA  ILE C  88       8.549  19.270  20.470  1.00 21.90           C  
ATOM   1654  C   ILE C  88       9.050  18.956  21.878  1.00 21.90           C  
ATOM   1655  CB  ILE C  88       8.210  20.773  20.344  1.00 21.90           C  
ATOM   1656  O   ILE C  88       8.264  18.914  22.828  1.00 21.90           O  
ATOM   1657  CG1 ILE C  88       7.700  21.089  18.934  1.00 21.90           C  
ATOM   1658  CG2 ILE C  88       9.429  21.632  20.692  1.00 21.90           C  
ATOM   1659  CD1 ILE C  88       6.967  22.419  18.824  1.00 21.90           C  
ATOM   1660  N   ARG C  89      10.068  18.278  22.027  1.00 23.14           N  
ATOM   1661  CA  ARG C  89      10.814  18.502  23.261  1.00 23.14           C  
ATOM   1662  C   ARG C  89      10.688  19.951  23.722  1.00 23.14           C  
ATOM   1663  CB  ARG C  89      12.288  18.139  23.072  1.00 23.14           C  
ATOM   1664  O   ARG C  89      11.203  20.862  23.069  1.00 23.14           O  
ATOM   1665  CG  ARG C  89      12.553  16.642  23.026  1.00 23.14           C  
ATOM   1666  CD  ARG C  89      13.900  16.288  23.639  1.00 23.14           C  
ATOM   1667  NE  ARG C  89      14.247  14.888  23.407  1.00 23.14           N  
ATOM   1668  NH1 ARG C  89      15.520  14.672  25.323  1.00 23.14           N  
ATOM   1669  NH2 ARG C  89      15.260  12.889  23.906  1.00 23.14           N  
ATOM   1670  CZ  ARG C  89      15.008  14.153  24.213  1.00 23.14           C  
ATOM   1671  N   GLN C  90       9.447  20.311  24.039  1.00 28.15           N  
ATOM   1672  CA  GLN C  90       9.375  21.667  24.574  1.00 28.15           C  
ATOM   1673  C   GLN C  90      10.388  21.870  25.698  1.00 28.15           C  
ATOM   1674  CB  GLN C  90       7.963  21.971  25.079  1.00 28.15           C  
ATOM   1675  O   GLN C  90      10.280  22.822  26.473  1.00 28.15           O  
ATOM   1676  CG  GLN C  90       7.034  22.525  24.008  1.00 28.15           C  
ATOM   1677  CD  GLN C  90       5.719  23.029  24.575  1.00 28.15           C  
ATOM   1678  NE2 GLN C  90       5.422  24.302  24.342  1.00 28.15           N  
ATOM   1679  OE1 GLN C  90       4.977  22.278  25.216  1.00 28.15           O  
ATOM   1680  N   GLU C  91      11.126  20.869  26.076  1.00 31.06           N  
ATOM   1681  CA  GLU C  91      11.819  21.393  27.250  1.00 31.06           C  
ATOM   1682  C   GLU C  91      12.425  22.764  26.966  1.00 31.06           C  
ATOM   1683  CB  GLU C  91      12.908  20.421  27.710  1.00 31.06           C  
ATOM   1684  O   GLU C  91      12.872  23.453  27.886  1.00 31.06           O  
ATOM   1685  CG  GLU C  91      12.938  20.200  29.216  1.00 31.06           C  
ATOM   1686  CD  GLU C  91      14.017  19.224  29.657  1.00 31.06           C  
ATOM   1687  OE1 GLU C  91      14.414  19.254  30.844  1.00 31.06           O  
ATOM   1688  OE2 GLU C  91      14.470  18.424  28.809  1.00 31.06           O  
ATOM   1689  N   GLU C  92      12.843  22.896  25.686  1.00 31.94           N  
ATOM   1690  CA  GLU C  92      13.632  24.119  25.572  1.00 31.94           C  
ATOM   1691  C   GLU C  92      12.758  25.358  25.751  1.00 31.94           C  
ATOM   1692  CB  GLU C  92      14.351  24.173  24.222  1.00 31.94           C  
ATOM   1693  O   GLU C  92      13.229  26.485  25.587  1.00 31.94           O  
ATOM   1694  CG  GLU C  92      15.832  23.834  24.300  1.00 31.94           C  
ATOM   1695  CD  GLU C  92      16.664  24.534  23.237  1.00 31.94           C  
ATOM   1696  OE1 GLU C  92      17.900  24.641  23.407  1.00 31.94           O  
ATOM   1697  OE2 GLU C  92      16.076  24.980  22.227  1.00 31.94           O  
ATOM   1698  N   VAL C  93      11.416  25.175  25.580  1.00 34.62           N  
ATOM   1699  CA  VAL C  93      10.776  26.472  25.778  1.00 34.62           C  
ATOM   1700  C   VAL C  93      11.099  27.000  27.174  1.00 34.62           C  
ATOM   1701  CB  VAL C  93       9.246  26.385  25.581  1.00 34.62           C  
ATOM   1702  O   VAL C  93      10.869  28.175  27.468  1.00 34.62           O  
ATOM   1703  CG1 VAL C  93       8.639  27.780  25.444  1.00 34.62           C  
ATOM   1704  CG2 VAL C  93       8.913  25.531  24.359  1.00 34.62           C  
ATOM   1705  N   GLN C  94      11.069  25.979  28.149  1.00 31.17           N  
ATOM   1706  CA  GLN C  94      11.008  26.738  29.394  1.00 31.17           C  
ATOM   1707  C   GLN C  94      12.158  27.738  29.486  1.00 31.17           C  
ATOM   1708  CB  GLN C  94      11.033  25.797  30.599  1.00 31.17           C  
ATOM   1709  O   GLN C  94      12.147  28.628  30.338  1.00 31.17           O  
ATOM   1710  CG  GLN C  94      10.019  26.153  31.678  1.00 31.17           C  
ATOM   1711  CD  GLN C  94       9.976  25.134  32.801  1.00 31.17           C  
ATOM   1712  NE2 GLN C  94       9.251  25.457  33.867  1.00 31.17           N  
ATOM   1713  OE1 GLN C  94      10.587  24.065  32.711  1.00 31.17           O  
ATOM   1714  N   GLU C  95      13.293  27.166  29.089  1.00 35.71           N  
ATOM   1715  CA  GLU C  95      14.386  27.968  29.631  1.00 35.71           C  
ATOM   1716  C   GLU C  95      14.367  29.383  29.060  1.00 35.71           C  
ATOM   1717  CB  GLU C  95      15.734  27.303  29.344  1.00 35.71           C  
ATOM   1718  O   GLU C  95      15.250  30.190  29.359  1.00 35.71           O  
ATOM   1719  CG  GLU C  95      16.779  27.541  30.424  1.00 35.71           C  
ATOM   1720  CD  GLU C  95      18.066  26.763  30.196  1.00 35.71           C  
ATOM   1721  OE1 GLU C  95      19.042  26.969  30.953  1.00 35.71           O  
ATOM   1722  OE2 GLU C  95      18.099  25.943  29.252  1.00 35.71           O  
ATOM   1723  N   LEU C  96      13.685  29.387  27.903  1.00 31.60           N  
ATOM   1724  CA  LEU C  96      13.865  30.708  27.311  1.00 31.60           C  
ATOM   1725  C   LEU C  96      13.156  31.775  28.139  1.00 31.60           C  
ATOM   1726  CB  LEU C  96      13.339  30.728  25.874  1.00 31.60           C  
ATOM   1727  O   LEU C  96      13.099  32.940  27.740  1.00 31.60           O  
ATOM   1728  CG  LEU C  96      14.387  30.870  24.770  1.00 31.60           C  
ATOM   1729  CD1 LEU C  96      14.609  29.531  24.074  1.00 31.60           C  
ATOM   1730  CD2 LEU C  96      13.966  31.937  23.765  1.00 31.60           C  
ATOM   1731  N   TYR C  97      12.135  31.266  28.849  1.00 37.23           N  
ATOM   1732  CA  TYR C  97      11.717  32.442  29.604  1.00 37.23           C  
ATOM   1733  C   TYR C  97      12.887  33.036  30.380  1.00 37.23           C  
ATOM   1734  CB  TYR C  97      10.579  32.088  30.565  1.00 37.23           C  
ATOM   1735  O   TYR C  97      13.211  32.572  31.476  1.00 37.23           O  
ATOM   1736  CG  TYR C  97       9.229  31.985  29.896  1.00 37.23           C  
ATOM   1737  CD1 TYR C  97       8.429  33.112  29.722  1.00 37.23           C  
ATOM   1738  CD2 TYR C  97       8.752  30.762  29.438  1.00 37.23           C  
ATOM   1739  CE1 TYR C  97       7.184  33.021  29.107  1.00 37.23           C  
ATOM   1740  CE2 TYR C  97       7.509  30.660  28.823  1.00 37.23           C  
ATOM   1741  OH  TYR C  97       5.502  31.698  28.053  1.00 37.23           O  
ATOM   1742  CZ  TYR C  97       6.734  31.793  28.662  1.00 37.23           C  
ATOM   1743  N   SER C  98      14.064  33.071  29.777  1.00 41.30           N  
ATOM   1744  CA  SER C  98      15.346  33.473  30.345  1.00 41.30           C  
ATOM   1745  C   SER C  98      15.217  34.768  31.140  1.00 41.30           C  
ATOM   1746  CB  SER C  98      16.392  33.643  29.243  1.00 41.30           C  
ATOM   1747  O   SER C  98      14.244  35.507  30.977  1.00 41.30           O  
ATOM   1748  OG  SER C  98      17.026  34.907  29.343  1.00 41.30           O  
ATOM   1749  N   PRO C  99      15.839  34.917  32.343  1.00 46.07           N  
ATOM   1750  CA  PRO C  99      16.043  36.168  33.076  1.00 46.07           C  
ATOM   1751  C   PRO C  99      16.096  37.388  32.159  1.00 46.07           C  
ATOM   1752  CB  PRO C  99      17.388  35.952  33.775  1.00 46.07           C  
ATOM   1753  O   PRO C  99      15.637  38.469  32.536  1.00 46.07           O  
ATOM   1754  CG  PRO C  99      17.975  34.749  33.111  1.00 46.07           C  
ATOM   1755  CD  PRO C  99      16.890  34.053  32.339  1.00 46.07           C  
ATOM   1756  N   ILE C 100      16.421  37.145  30.937  1.00 45.99           N  
ATOM   1757  CA  ILE C 100      16.561  38.279  30.030  1.00 45.99           C  
ATOM   1758  C   ILE C 100      15.181  38.824  29.669  1.00 45.99           C  
ATOM   1759  CB  ILE C 100      17.333  37.887  28.751  1.00 45.99           C  
ATOM   1760  O   ILE C 100      14.979  40.040  29.626  1.00 45.99           O  
ATOM   1761  CG1 ILE C 100      18.755  37.434  29.103  1.00 45.99           C  
ATOM   1762  CG2 ILE C 100      17.361  39.052  27.758  1.00 45.99           C  
ATOM   1763  CD1 ILE C 100      19.469  36.701  27.975  1.00 45.99           C  
ATOM   1764  N   PHE C 101      14.243  37.998  29.431  1.00 46.39           N  
ATOM   1765  CA  PHE C 101      12.902  38.475  29.115  1.00 46.39           C  
ATOM   1766  C   PHE C 101      12.276  39.168  30.320  1.00 46.39           C  
ATOM   1767  CB  PHE C 101      12.012  37.317  28.654  1.00 46.39           C  
ATOM   1768  O   PHE C 101      11.624  40.204  30.177  1.00 46.39           O  
ATOM   1769  CG  PHE C 101      10.733  37.759  27.996  1.00 46.39           C  
ATOM   1770  CD1 PHE C 101       9.549  37.826  28.721  1.00 46.39           C  
ATOM   1771  CD2 PHE C 101      10.714  38.107  26.652  1.00 46.39           C  
ATOM   1772  CE1 PHE C 101       8.363  38.235  28.115  1.00 46.39           C  
ATOM   1773  CE2 PHE C 101       9.533  38.516  26.039  1.00 46.39           C  
ATOM   1774  CZ  PHE C 101       8.359  38.579  26.772  1.00 46.39           C  
ATOM   1775  N   LEU C 102      12.469  38.564  31.401  1.00 49.41           N  
ATOM   1776  CA  LEU C 102      11.996  39.232  32.608  1.00 49.41           C  
ATOM   1777  C   LEU C 102      12.702  40.571  32.800  1.00 49.41           C  
ATOM   1778  CB  LEU C 102      12.220  38.344  33.835  1.00 49.41           C  
ATOM   1779  O   LEU C 102      12.078  41.553  33.209  1.00 49.41           O  
ATOM   1780  CG  LEU C 102      11.212  37.212  34.045  1.00 49.41           C  
ATOM   1781  CD1 LEU C 102      11.539  36.442  35.320  1.00 49.41           C  
ATOM   1782  CD2 LEU C 102       9.791  37.764  34.097  1.00 49.41           C  
ATOM   1783  N   ILE C 103      13.965  40.660  32.440  1.00 52.48           N  
ATOM   1784  CA  ILE C 103      14.751  41.883  32.552  1.00 52.48           C  
ATOM   1785  C   ILE C 103      14.253  42.912  31.539  1.00 52.48           C  
ATOM   1786  CB  ILE C 103      16.257  41.609  32.342  1.00 52.48           C  
ATOM   1787  O   ILE C 103      14.082  44.087  31.871  1.00 52.48           O  
ATOM   1788  CG1 ILE C 103      16.791  40.687  33.444  1.00 52.48           C  
ATOM   1789  CG2 ILE C 103      17.044  42.923  32.297  1.00 52.48           C  
ATOM   1790  CD1 ILE C 103      18.178  40.126  33.162  1.00 52.48           C  
ATOM   1791  N   VAL C 104      13.927  42.436  30.389  1.00 55.00           N  
ATOM   1792  CA  VAL C 104      13.448  43.341  29.350  1.00 55.00           C  
ATOM   1793  C   VAL C 104      12.047  43.837  29.702  1.00 55.00           C  
ATOM   1794  CB  VAL C 104      13.439  42.660  27.963  1.00 55.00           C  
ATOM   1795  O   VAL C 104      11.747  45.024  29.556  1.00 55.00           O  
ATOM   1796  CG1 VAL C 104      12.811  43.577  26.915  1.00 55.00           C  
ATOM   1797  CG2 VAL C 104      14.857  42.268  27.553  1.00 55.00           C  
ATOM   1798  N   ALA C 105      11.259  42.974  30.238  1.00 52.95           N  
ATOM   1799  CA  ALA C 105       9.918  43.371  30.660  1.00 52.95           C  
ATOM   1800  C   ALA C 105       9.979  44.371  31.812  1.00 52.95           C  
ATOM   1801  CB  ALA C 105       9.103  42.146  31.067  1.00 52.95           C  
ATOM   1802  O   ALA C 105       9.209  45.333  31.848  1.00 52.95           O  
ATOM   1803  N   ALA C 106      10.924  44.157  32.704  1.00 55.22           N  
ATOM   1804  CA  ALA C 106      11.107  45.065  33.834  1.00 55.22           C  
ATOM   1805  C   ALA C 106      11.562  46.443  33.362  1.00 55.22           C  
ATOM   1806  CB  ALA C 106      12.114  44.486  34.824  1.00 55.22           C  
ATOM   1807  O   ALA C 106      11.075  47.465  33.851  1.00 55.22           O  
ATOM   1808  N   ILE C 107      12.395  46.508  32.341  1.00 55.73           N  
ATOM   1809  CA  ILE C 107      12.918  47.762  31.810  1.00 55.73           C  
ATOM   1810  C   ILE C 107      11.802  48.529  31.104  1.00 55.73           C  
ATOM   1811  CB  ILE C 107      14.097  47.518  30.841  1.00 55.73           C  
ATOM   1812  O   ILE C 107      11.667  49.742  31.280  1.00 55.73           O  
ATOM   1813  CG1 ILE C 107      15.281  46.892  31.587  1.00 55.73           C  
ATOM   1814  CG2 ILE C 107      14.510  48.822  30.154  1.00 55.73           C  
ATOM   1815  CD1 ILE C 107      16.451  46.518  30.688  1.00 55.73           C  
ATOM   1816  N   VAL C 108      10.986  47.904  30.428  1.00 55.95           N  
ATOM   1817  CA  VAL C 108       9.891  48.546  29.709  1.00 55.95           C  
ATOM   1818  C   VAL C 108       8.867  49.089  30.703  1.00 55.95           C  
ATOM   1819  CB  VAL C 108       9.210  47.570  28.723  1.00 55.95           C  
ATOM   1820  O   VAL C 108       8.358  50.200  30.535  1.00 55.95           O  
ATOM   1821  CG1 VAL C 108       7.990  48.221  28.074  1.00 55.95           C  
ATOM   1822  CG2 VAL C 108      10.204  47.109  27.658  1.00 55.95           C  
ATOM   1823  N   PHE C 109       8.643  48.318  31.707  1.00 56.15           N  
ATOM   1824  CA  PHE C 109       7.703  48.729  32.742  1.00 56.15           C  
ATOM   1825  C   PHE C 109       8.190  49.989  33.447  1.00 56.15           C  
ATOM   1826  CB  PHE C 109       7.497  47.603  33.761  1.00 56.15           C  
ATOM   1827  O   PHE C 109       7.419  50.928  33.654  1.00 56.15           O  
ATOM   1828  CG  PHE C 109       6.485  47.926  34.827  1.00 56.15           C  
ATOM   1829  CD1 PHE C 109       6.893  48.296  36.103  1.00 56.15           C  
ATOM   1830  CD2 PHE C 109       5.125  47.861  34.552  1.00 56.15           C  
ATOM   1831  CE1 PHE C 109       5.958  48.595  37.091  1.00 56.15           C  
ATOM   1832  CE2 PHE C 109       4.185  48.159  35.535  1.00 56.15           C  
ATOM   1833  CZ  PHE C 109       4.604  48.525  36.804  1.00 56.15           C  
ATOM   1834  N   ILE C 110       9.489  50.004  33.786  1.00 54.71           N  
ATOM   1835  CA  ILE C 110      10.092  51.134  34.484  1.00 54.71           C  
ATOM   1836  C   ILE C 110      10.021  52.381  33.606  1.00 54.71           C  
ATOM   1837  CB  ILE C 110      11.557  50.839  34.878  1.00 54.71           C  
ATOM   1838  O   ILE C 110       9.689  53.468  34.085  1.00 54.71           O  
ATOM   1839  CG1 ILE C 110      11.616  49.689  35.890  1.00 54.71           C  
ATOM   1840  CG2 ILE C 110      12.230  52.095  35.438  1.00 54.71           C  
ATOM   1841  CD1 ILE C 110      13.027  49.208  36.200  1.00 54.71           C  
ATOM   1842  N   THR C 111      10.258  52.156  32.323  1.00 55.01           N  
ATOM   1843  CA  THR C 111      10.218  53.264  31.376  1.00 55.01           C  
ATOM   1844  C   THR C 111       8.798  53.806  31.237  1.00 55.01           C  
ATOM   1845  CB  THR C 111      10.745  52.837  29.993  1.00 55.01           C  
ATOM   1846  O   THR C 111       8.592  55.021  31.193  1.00 55.01           O  
ATOM   1847  CG2 THR C 111      10.900  54.040  29.068  1.00 55.01           C  
ATOM   1848  OG1 THR C 111      12.019  52.201  30.149  1.00 55.01           O  
ATOM   1849  N   LEU C 112       7.870  52.966  31.209  1.00 50.62           N  
ATOM   1850  CA  LEU C 112       6.478  53.386  31.094  1.00 50.62           C  
ATOM   1851  C   LEU C 112       6.029  54.132  32.347  1.00 50.62           C  
ATOM   1852  CB  LEU C 112       5.571  52.177  30.854  1.00 50.62           C  
ATOM   1853  O   LEU C 112       5.322  55.138  32.256  1.00 50.62           O  
ATOM   1854  CG  LEU C 112       4.225  52.461  30.185  1.00 50.62           C  
ATOM   1855  CD1 LEU C 112       4.213  51.909  28.763  1.00 50.62           C  
ATOM   1856  CD2 LEU C 112       3.084  51.867  31.004  1.00 50.62           C  
ATOM   1857  N   CYS C 113       6.452  53.576  33.494  1.00 50.67           N  
ATOM   1858  CA  CYS C 113       6.087  54.220  34.752  1.00 50.67           C  
ATOM   1859  C   CYS C 113       6.660  55.630  34.829  1.00 50.67           C  
ATOM   1860  CB  CYS C 113       6.579  53.393  35.939  1.00 50.67           C  
ATOM   1861  O   CYS C 113       6.001  56.545  35.326  1.00 50.67           O  
ATOM   1862  SG  CYS C 113       5.638  51.875  36.210  1.00 50.67           S  
ATOM   1863  N   PHE C 114       7.832  55.831  34.299  1.00 52.46           N  
ATOM   1864  CA  PHE C 114       8.497  57.128  34.337  1.00 52.46           C  
ATOM   1865  C   PHE C 114       7.832  58.106  33.376  1.00 52.46           C  
ATOM   1866  CB  PHE C 114       9.983  56.983  33.994  1.00 52.46           C  
ATOM   1867  O   PHE C 114       7.704  59.294  33.680  1.00 52.46           O  
ATOM   1868  CG  PHE C 114      10.864  56.760  35.193  1.00 52.46           C  
ATOM   1869  CD1 PHE C 114      11.304  57.833  35.959  1.00 52.46           C  
ATOM   1870  CD2 PHE C 114      11.253  55.477  35.554  1.00 52.46           C  
ATOM   1871  CE1 PHE C 114      12.120  57.629  37.069  1.00 52.46           C  
ATOM   1872  CE2 PHE C 114      12.068  55.266  36.663  1.00 52.46           C  
ATOM   1873  CZ  PHE C 114      12.501  56.343  37.418  1.00 52.46           C  
ATOM   1874  N   THR C 115       7.400  57.693  32.261  1.00 52.70           N  
ATOM   1875  CA  THR C 115       6.764  58.580  31.293  1.00 52.70           C  
ATOM   1876  C   THR C 115       5.375  58.993  31.770  1.00 52.70           C  
ATOM   1877  CB  THR C 115       6.657  57.912  29.909  1.00 52.70           C  
ATOM   1878  O   THR C 115       4.936  60.118  31.520  1.00 52.70           O  
ATOM   1879  CG2 THR C 115       8.037  57.687  29.299  1.00 52.70           C  
ATOM   1880  OG1 THR C 115       5.995  56.649  30.045  1.00 52.70           O  
ATOM   1881  N   LEU C 116       4.583  58.120  32.300  1.00 52.16           N  
ATOM   1882  CA  LEU C 116       3.247  58.454  32.781  1.00 52.16           C  
ATOM   1883  C   LEU C 116       3.317  59.441  33.941  1.00 52.16           C  
ATOM   1884  CB  LEU C 116       2.502  57.189  33.216  1.00 52.16           C  
ATOM   1885  O   LEU C 116       2.479  60.339  34.050  1.00 52.16           O  
ATOM   1886  CG  LEU C 116       2.041  56.255  32.096  1.00 52.16           C  
ATOM   1887  CD1 LEU C 116       1.453  54.975  32.682  1.00 52.16           C  
ATOM   1888  CD2 LEU C 116       1.025  56.954  31.200  1.00 52.16           C  
ATOM   1889  N   LYS C 117       4.263  59.248  34.897  1.00 55.30           N  
ATOM   1890  CA  LYS C 117       4.399  60.175  36.017  1.00 55.30           C  
ATOM   1891  C   LYS C 117       4.704  61.588  35.527  1.00 55.30           C  
ATOM   1892  CB  LYS C 117       5.496  59.704  36.973  1.00 55.30           C  
ATOM   1893  O   LYS C 117       4.224  62.567  36.102  1.00 55.30           O  
ATOM   1894  CG  LYS C 117       5.172  59.926  38.444  1.00 55.30           C  
ATOM   1895  CD  LYS C 117       6.018  59.034  39.343  1.00 55.30           C  
ATOM   1896  CE  LYS C 117       5.740  59.301  40.817  1.00 55.30           C  
ATOM   1897  NZ  LYS C 117       6.602  58.463  41.703  1.00 55.30           N  
ATOM   1898  N   ARG C 118       5.454  61.747  34.435  1.00 57.89           N  
ATOM   1899  CA  ARG C 118       5.830  63.068  33.943  1.00 57.89           C  
ATOM   1900  C   ARG C 118       4.624  63.799  33.362  1.00 57.89           C  
ATOM   1901  CB  ARG C 118       6.933  62.956  32.889  1.00 57.89           C  
ATOM   1902  O   ARG C 118       4.528  65.024  33.459  1.00 57.89           O  
ATOM   1903  CG  ARG C 118       8.307  62.652  33.465  1.00 57.89           C  
ATOM   1904  CD  ARG C 118       9.406  62.835  32.428  1.00 57.89           C  
ATOM   1905  NE  ARG C 118       9.795  61.563  31.825  1.00 57.89           N  
ATOM   1906  NH1 ARG C 118      11.174  62.504  30.229  1.00 57.89           N  
ATOM   1907  NH2 ARG C 118      10.911  60.229  30.325  1.00 57.89           N  
ATOM   1908  CZ  ARG C 118      10.626  61.435  30.794  1.00 57.89           C  
ATOM   1909  N   LYS C 119       3.754  63.091  32.724  1.00 56.48           N  
ATOM   1910  CA  LYS C 119       2.624  63.774  32.101  1.00 56.48           C  
ATOM   1911  C   LYS C 119       1.634  64.269  33.152  1.00 56.48           C  
ATOM   1912  CB  LYS C 119       1.917  62.847  31.111  1.00 56.48           C  
ATOM   1913  O   LYS C 119       0.969  65.288  32.954  1.00 56.48           O  
ATOM   1914  CG  LYS C 119       1.814  63.410  29.701  1.00 56.48           C  
ATOM   1915  CD  LYS C 119       1.176  62.410  28.746  1.00 56.48           C  
ATOM   1916  CE  LYS C 119       1.055  62.979  27.339  1.00 56.48           C  
ATOM   1917  NZ  LYS C 119       0.398  62.016  26.405  1.00 56.48           N  
ATOM   1918  N   THR C 120       1.500  63.547  34.235  1.00 55.40           N  
ATOM   1919  CA  THR C 120       0.534  63.985  35.236  1.00 55.40           C  
ATOM   1920  C   THR C 120       1.075  65.175  36.024  1.00 55.40           C  
ATOM   1921  CB  THR C 120       0.177  62.844  36.206  1.00 55.40           C  
ATOM   1922  O   THR C 120       0.308  65.916  36.643  1.00 55.40           O  
ATOM   1923  CG2 THR C 120      -0.423  61.656  35.461  1.00 55.40           C  
ATOM   1924  OG1 THR C 120       1.363  62.416  36.888  1.00 55.40           O  
ATOM   1925  N   GLU C 121       2.331  65.334  36.115  1.00 39.27           N  
ATOM   1926  CA  GLU C 121       2.739  66.567  36.781  1.00 39.27           C  
ATOM   1927  C   GLU C 121       2.771  67.738  35.803  1.00 39.27           C  
ATOM   1928  CB  GLU C 121       4.111  66.395  37.439  1.00 39.27           C  
ATOM   1929  O   GLU C 121       2.382  68.855  36.151  1.00 39.27           O  
ATOM   1930  CG  GLU C 121       4.056  65.738  38.811  1.00 39.27           C  
ATOM   1931  CD  GLU C 121       5.421  65.603  39.466  1.00 39.27           C  
ATOM   1932  OE1 GLU C 121       5.500  65.625  40.716  1.00 39.27           O  
ATOM   1933  OE2 GLU C 121       6.421  65.475  38.724  1.00 39.27           O  
TER    1934      GLU C 121                                                      
ENDMDL                                                                          
END                                                                             
