# Supplementary material for: AI-guided pipeline for protein–protein interaction drug discovery identifies a SARS-CoV-2 inhibitor
Source: Mol Syst Biol. 2024 Mar 11;20(4):428–57. doi: 10.1038/s44320-024-00019-8 (PMC10987651; doi:10.1038/s44320-024-00019-8)
Supplement: Supplementary file 15 — Source Data Fig. 5 [file 44320_2024_19_MOESM15_ESM.zip › Source Data Figure 5/ColabFold/ORF7a-ORF7a_b4818.result/ORF7a_ORF7a_b4818_unrelaxed_rank_2_model_5.pdb]

MODEL     1                                                                     
ATOM      1  N   MET B   1      18.191 -17.010 -42.855  1.00 34.96           N  
ATOM      2  CA  MET B   1      18.798 -16.001 -41.991  1.00 34.96           C  
ATOM      3  C   MET B   1      17.734 -15.091 -41.386  1.00 34.96           C  
ATOM      4  CB  MET B   1      19.818 -15.169 -42.769  1.00 34.96           C  
ATOM      5  O   MET B   1      17.957 -14.479 -40.340  1.00 34.96           O  
ATOM      6  CG  MET B   1      21.206 -15.786 -42.815  1.00 34.96           C  
ATOM      7  SD  MET B   1      22.361 -14.840 -43.883  1.00 34.96           S  
ATOM      8  CE  MET B   1      22.785 -13.476 -42.764  1.00 34.96           C  
ATOM      9  N   LYS B   2      16.606 -14.845 -42.170  1.00 32.58           N  
ATOM     10  CA  LYS B   2      15.491 -13.955 -41.861  1.00 32.58           C  
ATOM     11  C   LYS B   2      14.583 -14.561 -40.795  1.00 32.58           C  
ATOM     12  CB  LYS B   2      14.684 -13.647 -43.124  1.00 32.58           C  
ATOM     13  O   LYS B   2      13.768 -13.858 -40.193  1.00 32.58           O  
ATOM     14  CG  LYS B   2      15.344 -12.635 -44.048  1.00 32.58           C  
ATOM     15  CD  LYS B   2      14.563 -12.471 -45.346  1.00 32.58           C  
ATOM     16  CE  LYS B   2      15.052 -11.271 -46.146  1.00 32.58           C  
ATOM     17  NZ  LYS B   2      14.378 -11.180 -47.476  1.00 32.58           N  
ATOM     18  N   ILE B   3      14.565 -15.882 -40.709  1.00 39.96           N  
ATOM     19  CA  ILE B   3      13.679 -16.612 -39.809  1.00 39.96           C  
ATOM     20  C   ILE B   3      14.097 -16.365 -38.361  1.00 39.96           C  
ATOM     21  CB  ILE B   3      13.683 -18.127 -40.117  1.00 39.96           C  
ATOM     22  O   ILE B   3      13.247 -16.229 -37.478  1.00 39.96           O  
ATOM     23  CG1 ILE B   3      13.146 -18.386 -41.529  1.00 39.96           C  
ATOM     24  CG2 ILE B   3      12.867 -18.893 -39.071  1.00 39.96           C  
ATOM     25  CD1 ILE B   3      13.415 -19.793 -42.045  1.00 39.96           C  
ATOM     26  N   ILE B   4      15.371 -16.047 -38.190  1.00 39.83           N  
ATOM     27  CA  ILE B   4      15.914 -15.887 -36.845  1.00 39.83           C  
ATOM     28  C   ILE B   4      15.447 -14.559 -36.255  1.00 39.83           C  
ATOM     29  CB  ILE B   4      17.458 -15.960 -36.847  1.00 39.83           C  
ATOM     30  O   ILE B   4      15.074 -14.491 -35.082  1.00 39.83           O  
ATOM     31  CG1 ILE B   4      17.926 -17.339 -37.326  1.00 39.83           C  
ATOM     32  CG2 ILE B   4      18.015 -15.645 -35.456  1.00 39.83           C  
ATOM     33  CD1 ILE B   4      19.433 -17.449 -37.516  1.00 39.83           C  
ATOM     34  N   LEU B   5      15.396 -13.526 -37.180  1.00 35.05           N  
ATOM     35  CA  LEU B   5      15.028 -12.195 -36.710  1.00 35.05           C  
ATOM     36  C   LEU B   5      13.572 -12.162 -36.257  1.00 35.05           C  
ATOM     37  CB  LEU B   5      15.256 -11.156 -37.811  1.00 35.05           C  
ATOM     38  O   LEU B   5      13.248 -11.541 -35.241  1.00 35.05           O  
ATOM     39  CG  LEU B   5      15.970  -9.870 -37.391  1.00 35.05           C  
ATOM     40  CD1 LEU B   5      17.396  -9.854 -37.933  1.00 35.05           C  
ATOM     41  CD2 LEU B   5      15.197  -8.647 -37.873  1.00 35.05           C  
ATOM     42  N   PHE B   6      12.717 -12.858 -37.103  1.00 37.34           N  
ATOM     43  CA  PHE B   6      11.279 -12.830 -36.863  1.00 37.34           C  
ATOM     44  C   PHE B   6      10.941 -13.493 -35.533  1.00 37.34           C  
ATOM     45  CB  PHE B   6      10.529 -13.527 -38.002  1.00 37.34           C  
ATOM     46  O   PHE B   6      10.083 -13.007 -34.792  1.00 37.34           O  
ATOM     47  CG  PHE B   6       9.125 -13.022 -38.202  1.00 37.34           C  
ATOM     48  CD1 PHE B   6       8.041 -13.721 -37.686  1.00 37.34           C  
ATOM     49  CD2 PHE B   6       8.890 -11.848 -38.906  1.00 37.34           C  
ATOM     50  CE1 PHE B   6       6.740 -13.257 -37.870  1.00 37.34           C  
ATOM     51  CE2 PHE B   6       7.594 -11.378 -39.093  1.00 37.34           C  
ATOM     52  CZ  PHE B   6       6.520 -12.084 -38.575  1.00 37.34           C  
ATOM     53  N   LEU B   7      11.679 -14.500 -35.302  1.00 31.02           N  
ATOM     54  CA  LEU B   7      11.365 -15.249 -34.091  1.00 31.02           C  
ATOM     55  C   LEU B   7      11.755 -14.459 -32.846  1.00 31.02           C  
ATOM     56  CB  LEU B   7      12.081 -16.602 -34.096  1.00 31.02           C  
ATOM     57  O   LEU B   7      11.341 -14.798 -31.735  1.00 31.02           O  
ATOM     58  CG  LEU B   7      11.462 -17.694 -34.970  1.00 31.02           C  
ATOM     59  CD1 LEU B   7      12.478 -18.800 -35.236  1.00 31.02           C  
ATOM     60  CD2 LEU B   7      10.208 -18.259 -34.311  1.00 31.02           C  
ATOM     61  N   ALA B   8      12.731 -13.549 -33.141  1.00 32.16           N  
ATOM     62  CA  ALA B   8      13.188 -12.771 -31.993  1.00 32.16           C  
ATOM     63  C   ALA B   8      12.122 -11.775 -31.546  1.00 32.16           C  
ATOM     64  CB  ALA B   8      14.487 -12.042 -32.328  1.00 32.16           C  
ATOM     65  O   ALA B   8      12.029 -11.446 -30.361  1.00 32.16           O  
ATOM     66  N   LEU B   9      11.397 -11.166 -32.567  1.00 28.81           N  
ATOM     67  CA  LEU B   9      10.481 -10.078 -32.242  1.00 28.81           C  
ATOM     68  C   LEU B   9       9.352 -10.569 -31.342  1.00 28.81           C  
ATOM     69  CB  LEU B   9       9.900  -9.467 -33.520  1.00 28.81           C  
ATOM     70  O   LEU B   9       8.796  -9.795 -30.559  1.00 28.81           O  
ATOM     71  CG  LEU B   9      10.451  -8.099 -33.928  1.00 28.81           C  
ATOM     72  CD1 LEU B   9      10.818  -8.096 -35.409  1.00 28.81           C  
ATOM     73  CD2 LEU B   9       9.438  -7.001 -33.621  1.00 28.81           C  
ATOM     74  N   ILE B  10       8.778 -11.704 -31.721  1.00 31.75           N  
ATOM     75  CA  ILE B  10       7.560 -12.102 -31.025  1.00 31.75           C  
ATOM     76  C   ILE B  10       7.879 -12.425 -29.568  1.00 31.75           C  
ATOM     77  CB  ILE B  10       6.890 -13.316 -31.708  1.00 31.75           C  
ATOM     78  O   ILE B  10       7.035 -12.958 -28.843  1.00 31.75           O  
ATOM     79  CG1 ILE B  10       7.224 -13.338 -33.204  1.00 31.75           C  
ATOM     80  CG2 ILE B  10       5.375 -13.293 -31.486  1.00 31.75           C  
ATOM     81  CD1 ILE B  10       6.769 -14.602 -33.921  1.00 31.75           C  
ATOM     82  N   THR B  11       9.131 -12.439 -29.206  1.00 32.09           N  
ATOM     83  CA  THR B  11       9.018 -12.803 -27.798  1.00 32.09           C  
ATOM     84  C   THR B  11       8.160 -11.791 -27.045  1.00 32.09           C  
ATOM     85  CB  THR B  11      10.404 -12.900 -27.133  1.00 32.09           C  
ATOM     86  O   THR B  11       8.549 -10.631 -26.891  1.00 32.09           O  
ATOM     87  CG2 THR B  11      11.253 -13.985 -27.789  1.00 32.09           C  
ATOM     88  OG1 THR B  11      11.077 -11.641 -27.258  1.00 32.09           O  
ATOM     89  N   LEU B  12       7.003 -11.368 -27.624  1.00 32.48           N  
ATOM     90  CA  LEU B  12       6.140 -10.635 -26.704  1.00 32.48           C  
ATOM     91  C   LEU B  12       6.264 -11.184 -25.287  1.00 32.48           C  
ATOM     92  CB  LEU B  12       4.682 -10.706 -27.165  1.00 32.48           C  
ATOM     93  O   LEU B  12       5.920 -12.341 -25.033  1.00 32.48           O  
ATOM     94  CG  LEU B  12       4.142  -9.478 -27.901  1.00 32.48           C  
ATOM     95  CD1 LEU B  12       3.604  -9.876 -29.272  1.00 32.48           C  
ATOM     96  CD2 LEU B  12       3.060  -8.792 -27.075  1.00 32.48           C  
ATOM     97  N   ALA B  13       7.338 -10.812 -24.646  1.00 36.45           N  
ATOM     98  CA  ALA B  13       7.515 -11.224 -23.256  1.00 36.45           C  
ATOM     99  C   ALA B  13       6.251 -10.964 -22.442  1.00 36.45           C  
ATOM    100  CB  ALA B  13       8.704 -10.496 -22.633  1.00 36.45           C  
ATOM    101  O   ALA B  13       5.572  -9.955 -22.643  1.00 36.45           O  
ATOM    102  N   THR B  14       5.316 -11.884 -22.305  1.00 41.45           N  
ATOM    103  CA  THR B  14       4.224 -11.767 -21.345  1.00 41.45           C  
ATOM    104  C   THR B  14       4.648 -10.925 -20.144  1.00 41.45           C  
ATOM    105  CB  THR B  14       3.753 -13.152 -20.864  1.00 41.45           C  
ATOM    106  O   THR B  14       5.769 -11.060 -19.649  1.00 41.45           O  
ATOM    107  CG2 THR B  14       3.232 -13.990 -22.026  1.00 41.45           C  
ATOM    108  OG1 THR B  14       4.852 -13.837 -20.250  1.00 41.45           O  
ATOM    109  N   CYS B  15       4.165  -9.514 -20.123  1.00 49.16           N  
ATOM    110  CA  CYS B  15       4.446  -8.600 -19.022  1.00 49.16           C  
ATOM    111  C   CYS B  15       3.895  -9.142 -17.708  1.00 49.16           C  
ATOM    112  CB  CYS B  15       3.851  -7.221 -19.304  1.00 49.16           C  
ATOM    113  O   CYS B  15       2.747  -9.586 -17.648  1.00 49.16           O  
ATOM    114  SG  CYS B  15       4.243  -5.987 -18.045  1.00 49.16           S  
ATOM    115  N   GLU B  16       4.602  -9.665 -16.956  1.00 50.59           N  
ATOM    116  CA  GLU B  16       4.208 -10.015 -15.595  1.00 50.59           C  
ATOM    117  C   GLU B  16       4.443  -8.853 -14.635  1.00 50.59           C  
ATOM    118  CB  GLU B  16       4.968 -11.255 -15.117  1.00 50.59           C  
ATOM    119  O   GLU B  16       5.502  -8.221 -14.665  1.00 50.59           O  
ATOM    120  CG  GLU B  16       4.568 -12.536 -15.834  1.00 50.59           C  
ATOM    121  CD  GLU B  16       5.326 -13.760 -15.344  1.00 50.59           C  
ATOM    122  OE1 GLU B  16       4.970 -14.893 -15.738  1.00 50.59           O  
ATOM    123  OE2 GLU B  16       6.285 -13.583 -14.559  1.00 50.59           O  
ATOM    124  N   LEU B  17       3.333  -8.351 -14.073  1.00 52.43           N  
ATOM    125  CA  LEU B  17       3.433  -7.336 -13.031  1.00 52.43           C  
ATOM    126  C   LEU B  17       3.586  -7.980 -11.657  1.00 52.43           C  
ATOM    127  CB  LEU B  17       2.201  -6.427 -13.047  1.00 52.43           C  
ATOM    128  O   LEU B  17       2.772  -8.821 -11.267  1.00 52.43           O  
ATOM    129  CG  LEU B  17       2.464  -4.932 -13.236  1.00 52.43           C  
ATOM    130  CD1 LEU B  17       2.181  -4.522 -14.677  1.00 52.43           C  
ATOM    131  CD2 LEU B  17       1.618  -4.114 -12.266  1.00 52.43           C  
ATOM    132  N   TYR B  18       4.591  -7.573 -10.962  1.00 53.24           N  
ATOM    133  CA  TYR B  18       4.870  -8.141  -9.648  1.00 53.24           C  
ATOM    134  C   TYR B  18       4.377  -7.220  -8.539  1.00 53.24           C  
ATOM    135  CB  TYR B  18       6.371  -8.401  -9.483  1.00 53.24           C  
ATOM    136  O   TYR B  18       4.533  -6.000  -8.622  1.00 53.24           O  
ATOM    137  CG  TYR B  18       6.769  -9.837  -9.726  1.00 53.24           C  
ATOM    138  CD1 TYR B  18       6.771 -10.765  -8.687  1.00 53.24           C  
ATOM    139  CD2 TYR B  18       7.144 -10.267 -10.994  1.00 53.24           C  
ATOM    140  CE1 TYR B  18       7.139 -12.088  -8.906  1.00 53.24           C  
ATOM    141  CE2 TYR B  18       7.514 -11.588 -11.224  1.00 53.24           C  
ATOM    142  OH  TYR B  18       7.874 -13.799 -10.398  1.00 53.24           O  
ATOM    143  CZ  TYR B  18       7.508 -12.490 -10.176  1.00 53.24           C  
ATOM    144  N   HIS B  19       3.647  -7.904  -7.691  1.00 54.18           N  
ATOM    145  CA  HIS B  19       3.158  -7.196  -6.514  1.00 54.18           C  
ATOM    146  C   HIS B  19       3.757  -7.773  -5.235  1.00 54.18           C  
ATOM    147  CB  HIS B  19       1.631  -7.254  -6.450  1.00 54.18           C  
ATOM    148  O   HIS B  19       3.589  -8.960  -4.947  1.00 54.18           O  
ATOM    149  CG  HIS B  19       0.959  -6.754  -7.690  1.00 54.18           C  
ATOM    150  CD2 HIS B  19       0.585  -7.399  -8.820  1.00 54.18           C  
ATOM    151  ND1 HIS B  19       0.600  -5.435  -7.861  1.00 54.18           N  
ATOM    152  CE1 HIS B  19       0.031  -5.290  -9.046  1.00 54.18           C  
ATOM    153  NE2 HIS B  19       0.010  -6.466  -9.648  1.00 54.18           N  
ATOM    154  N   TYR B  20       4.579  -6.846  -4.574  1.00 55.88           N  
ATOM    155  CA  TYR B  20       5.203  -7.297  -3.335  1.00 55.88           C  
ATOM    156  C   TYR B  20       4.576  -6.610  -2.128  1.00 55.88           C  
ATOM    157  CB  TYR B  20       6.711  -7.029  -3.364  1.00 55.88           C  
ATOM    158  O   TYR B  20       4.385  -5.391  -2.129  1.00 55.88           O  
ATOM    159  CG  TYR B  20       7.414  -7.377  -2.074  1.00 55.88           C  
ATOM    160  CD1 TYR B  20       7.676  -6.401  -1.115  1.00 55.88           C  
ATOM    161  CD2 TYR B  20       7.818  -8.682  -1.812  1.00 55.88           C  
ATOM    162  CE1 TYR B  20       8.325  -6.717   0.074  1.00 55.88           C  
ATOM    163  CE2 TYR B  20       8.468  -9.009  -0.626  1.00 55.88           C  
ATOM    164  OH  TYR B  20       9.359  -8.339   1.484  1.00 55.88           O  
ATOM    165  CZ  TYR B  20       8.716  -8.021   0.309  1.00 55.88           C  
ATOM    166  N   GLN B  21       4.214  -7.589  -1.129  1.00 54.48           N  
ATOM    167  CA  GLN B  21       3.679  -7.043   0.113  1.00 54.48           C  
ATOM    168  C   GLN B  21       4.222  -7.796   1.324  1.00 54.48           C  
ATOM    169  CB  GLN B  21       2.150  -7.091   0.107  1.00 54.48           C  
ATOM    170  O   GLN B  21       4.216  -9.028   1.349  1.00 54.48           O  
ATOM    171  CG  GLN B  21       1.509  -6.428   1.318  1.00 54.48           C  
ATOM    172  CD  GLN B  21       0.004  -6.291   1.185  1.00 54.48           C  
ATOM    173  NE2 GLN B  21      -0.569  -5.325   1.894  1.00 54.48           N  
ATOM    174  OE1 GLN B  21      -0.639  -7.048   0.450  1.00 54.48           O  
ATOM    175  N   GLU B  22       4.762  -6.953   2.216  1.00 54.44           N  
ATOM    176  CA  GLU B  22       5.118  -7.555   3.497  1.00 54.44           C  
ATOM    177  C   GLU B  22       3.971  -7.441   4.497  1.00 54.44           C  
ATOM    178  CB  GLU B  22       6.379  -6.901   4.067  1.00 54.44           C  
ATOM    179  O   GLU B  22       3.247  -6.444   4.509  1.00 54.44           O  
ATOM    180  CG  GLU B  22       7.673  -7.447   3.481  1.00 54.44           C  
ATOM    181  CD  GLU B  22       8.918  -6.879   4.143  1.00 54.44           C  
ATOM    182  OE1 GLU B  22      10.038  -7.340   3.826  1.00 54.44           O  
ATOM    183  OE2 GLU B  22       8.773  -5.967   4.987  1.00 54.44           O  
ATOM    184  N   CYS B  23       3.780  -8.601   5.286  1.00 52.37           N  
ATOM    185  CA  CYS B  23       2.712  -8.624   6.279  1.00 52.37           C  
ATOM    186  C   CYS B  23       3.141  -9.389   7.525  1.00 52.37           C  
ATOM    187  CB  CYS B  23       1.449  -9.254   5.692  1.00 52.37           C  
ATOM    188  O   CYS B  23       4.126 -10.129   7.496  1.00 52.37           O  
ATOM    189  SG  CYS B  23       1.649 -10.989   5.228  1.00 52.37           S  
ATOM    190  N   VAL B  24       2.501  -8.880   8.600  1.00 54.38           N  
ATOM    191  CA  VAL B  24       2.749  -9.607   9.841  1.00 54.38           C  
ATOM    192  C   VAL B  24       2.146 -11.007   9.749  1.00 54.38           C  
ATOM    193  CB  VAL B  24       2.173  -8.857  11.063  1.00 54.38           C  
ATOM    194  O   VAL B  24       0.973 -11.162   9.401  1.00 54.38           O  
ATOM    195  CG1 VAL B  24       2.401  -9.657  12.344  1.00 54.38           C  
ATOM    196  CG2 VAL B  24       2.797  -7.467  11.178  1.00 54.38           C  
ATOM    197  N   ARG B  25       3.024 -11.882  10.134  1.00 60.84           N  
ATOM    198  CA  ARG B  25       2.585 -13.271  10.051  1.00 60.84           C  
ATOM    199  C   ARG B  25       1.318 -13.495  10.870  1.00 60.84           C  
ATOM    200  CB  ARG B  25       3.691 -14.215  10.529  1.00 60.84           C  
ATOM    201  O   ARG B  25       1.244 -13.089  12.032  1.00 60.84           O  
ATOM    202  CG  ARG B  25       3.369 -15.688  10.339  1.00 60.84           C  
ATOM    203  CD  ARG B  25       4.560 -16.574  10.678  1.00 60.84           C  
ATOM    204  NE  ARG B  25       5.489 -16.679   9.557  1.00 60.84           N  
ATOM    205  NH1 ARG B  25       7.369 -16.948  10.873  1.00 60.84           N  
ATOM    206  NH2 ARG B  25       7.556 -16.936   8.588  1.00 60.84           N  
ATOM    207  CZ  ARG B  25       6.803 -16.854   9.675  1.00 60.84           C  
ATOM    208  N   GLY B  26       0.350 -14.117  10.252  1.00 61.05           N  
ATOM    209  CA  GLY B  26      -0.876 -14.491  10.939  1.00 61.05           C  
ATOM    210  C   GLY B  26      -1.961 -13.435  10.840  1.00 61.05           C  
ATOM    211  O   GLY B  26      -3.087 -13.651  11.294  1.00 61.05           O  
ATOM    212  N   THR B  27      -1.671 -12.257  10.230  1.00 56.24           N  
ATOM    213  CA  THR B  27      -2.659 -11.197  10.068  1.00 56.24           C  
ATOM    214  C   THR B  27      -3.336 -11.291   8.704  1.00 56.24           C  
ATOM    215  CB  THR B  27      -2.018  -9.806  10.232  1.00 56.24           C  
ATOM    216  O   THR B  27      -2.838 -11.970   7.804  1.00 56.24           O  
ATOM    217  CG2 THR B  27      -1.321  -9.677  11.582  1.00 56.24           C  
ATOM    218  OG1 THR B  27      -1.056  -9.605   9.189  1.00 56.24           O  
ATOM    219  N   THR B  28      -4.497 -10.743   8.725  1.00 57.02           N  
ATOM    220  CA  THR B  28      -5.226 -10.728   7.462  1.00 57.02           C  
ATOM    221  C   THR B  28      -4.874  -9.485   6.649  1.00 57.02           C  
ATOM    222  CB  THR B  28      -6.748 -10.778   7.694  1.00 57.02           C  
ATOM    223  O   THR B  28      -4.842  -8.375   7.185  1.00 57.02           O  
ATOM    224  CG2 THR B  28      -7.401 -11.853   6.831  1.00 57.02           C  
ATOM    225  OG1 THR B  28      -7.005 -11.067   9.074  1.00 57.02           O  
ATOM    226  N   VAL B  29      -4.456  -9.761   5.355  1.00 57.32           N  
ATOM    227  CA  VAL B  29      -4.093  -8.667   4.460  1.00 57.32           C  
ATOM    228  C   VAL B  29      -5.095  -8.585   3.311  1.00 57.32           C  
ATOM    229  CB  VAL B  29      -2.660  -8.837   3.907  1.00 57.32           C  
ATOM    230  O   VAL B  29      -5.593  -9.609   2.839  1.00 57.32           O  
ATOM    231  CG1 VAL B  29      -1.716  -7.809   4.527  1.00 57.32           C  
ATOM    232  CG2 VAL B  29      -2.155 -10.255   4.165  1.00 57.32           C  
ATOM    233  N   LEU B  30      -5.358  -7.370   3.048  1.00 54.63           N  
ATOM    234  CA  LEU B  30      -6.259  -7.182   1.917  1.00 54.63           C  
ATOM    235  C   LEU B  30      -5.486  -6.771   0.668  1.00 54.63           C  
ATOM    236  CB  LEU B  30      -7.318  -6.126   2.245  1.00 54.63           C  
ATOM    237  O   LEU B  30      -4.732  -5.795   0.692  1.00 54.63           O  
ATOM    238  CG  LEU B  30      -8.453  -6.569   3.170  1.00 54.63           C  
ATOM    239  CD1 LEU B  30      -9.308  -5.371   3.571  1.00 54.63           C  
ATOM    240  CD2 LEU B  30      -9.306  -7.638   2.495  1.00 54.63           C  
ATOM    241  N   LEU B  31      -5.649  -7.609  -0.291  1.00 57.60           N  
ATOM    242  CA  LEU B  31      -4.995  -7.332  -1.565  1.00 57.60           C  
ATOM    243  C   LEU B  31      -6.001  -6.835  -2.597  1.00 57.60           C  
ATOM    244  CB  LEU B  31      -4.287  -8.585  -2.088  1.00 57.60           C  
ATOM    245  O   LEU B  31      -7.091  -7.397  -2.728  1.00 57.60           O  
ATOM    246  CG  LEU B  31      -3.014  -9.003  -1.349  1.00 57.60           C  
ATOM    247  CD1 LEU B  31      -2.903 -10.524  -1.304  1.00 57.60           C  
ATOM    248  CD2 LEU B  31      -1.785  -8.392  -2.013  1.00 57.60           C  
ATOM    249  N   LYS B  32      -5.627  -5.728  -3.183  1.00 55.69           N  
ATOM    250  CA  LYS B  32      -6.494  -5.239  -4.251  1.00 55.69           C  
ATOM    251  C   LYS B  32      -6.284  -6.034  -5.536  1.00 55.69           C  
ATOM    252  CB  LYS B  32      -6.244  -3.752  -4.507  1.00 55.69           C  
ATOM    253  O   LYS B  32      -5.146  -6.294  -5.933  1.00 55.69           O  
ATOM    254  CG  LYS B  32      -7.312  -3.082  -5.358  1.00 55.69           C  
ATOM    255  CD  LYS B  32      -7.060  -1.587  -5.497  1.00 55.69           C  
ATOM    256  CE  LYS B  32      -8.096  -0.925  -6.396  1.00 55.69           C  
ATOM    257  NZ  LYS B  32      -7.854   0.543  -6.532  1.00 55.69           N  
ATOM    258  N   GLU B  33      -7.400  -6.458  -6.096  1.00 58.84           N  
ATOM    259  CA  GLU B  33      -7.370  -7.209  -7.348  1.00 58.84           C  
ATOM    260  C   GLU B  33      -7.045  -6.299  -8.529  1.00 58.84           C  
ATOM    261  CB  GLU B  33      -8.705  -7.919  -7.582  1.00 58.84           C  
ATOM    262  O   GLU B  33      -7.735  -5.304  -8.761  1.00 58.84           O  
ATOM    263  CG  GLU B  33      -8.598  -9.437  -7.608  1.00 58.84           C  
ATOM    264  CD  GLU B  33      -9.888 -10.122  -8.032  1.00 58.84           C  
ATOM    265  OE1 GLU B  33      -9.878 -11.356  -8.245  1.00 58.84           O  
ATOM    266  OE2 GLU B  33     -10.916  -9.419  -8.154  1.00 58.84           O  
ATOM    267  N   PRO B  34      -6.040  -6.756  -9.112  1.00 56.78           N  
ATOM    268  CA  PRO B  34      -5.651  -5.881 -10.221  1.00 56.78           C  
ATOM    269  C   PRO B  34      -6.570  -6.021 -11.433  1.00 56.78           C  
ATOM    270  CB  PRO B  34      -4.232  -6.346 -10.556  1.00 56.78           C  
ATOM    271  O   PRO B  34      -6.577  -5.154 -12.310  1.00 56.78           O  
ATOM    272  CG  PRO B  34      -4.156  -7.745 -10.035  1.00 56.78           C  
ATOM    273  CD  PRO B  34      -5.154  -7.896  -8.924  1.00 56.78           C  
ATOM    274  N   CYS B  35      -7.407  -7.075 -11.421  1.00 63.99           N  
ATOM    275  CA  CYS B  35      -8.256  -7.354 -12.574  1.00 63.99           C  
ATOM    276  C   CYS B  35      -9.710  -7.011 -12.276  1.00 63.99           C  
ATOM    277  CB  CYS B  35      -8.141  -8.822 -12.981  1.00 63.99           C  
ATOM    278  O   CYS B  35     -10.089  -6.847 -11.115  1.00 63.99           O  
ATOM    279  SG  CYS B  35      -6.442  -9.375 -13.244  1.00 63.99           S  
ATOM    280  N   SER B  36     -10.455  -6.872 -13.310  1.00 61.15           N  
ATOM    281  CA  SER B  36     -11.894  -6.708 -13.133  1.00 61.15           C  
ATOM    282  C   SER B  36     -12.504  -7.909 -12.417  1.00 61.15           C  
ATOM    283  CB  SER B  36     -12.582  -6.506 -14.484  1.00 61.15           C  
ATOM    284  O   SER B  36     -12.022  -9.034 -12.562  1.00 61.15           O  
ATOM    285  OG  SER B  36     -11.716  -6.866 -15.547  1.00 61.15           O  
ATOM    286  N   SER B  37     -13.531  -7.662 -11.586  1.00 58.82           N  
ATOM    287  CA  SER B  37     -14.153  -8.677 -10.742  1.00 58.82           C  
ATOM    288  C   SER B  37     -14.614  -9.875 -11.565  1.00 58.82           C  
ATOM    289  CB  SER B  37     -15.339  -8.086  -9.978  1.00 58.82           C  
ATOM    290  O   SER B  37     -15.257  -9.710 -12.604  1.00 58.82           O  
ATOM    291  OG  SER B  37     -15.904  -9.048  -9.105  1.00 58.82           O  
ATOM    292  N   GLY B  38     -14.308 -10.998 -11.104  1.00 57.26           N  
ATOM    293  CA  GLY B  38     -14.816 -12.249 -11.644  1.00 57.26           C  
ATOM    294  C   GLY B  38     -14.092 -12.693 -12.902  1.00 57.26           C  
ATOM    295  O   GLY B  38     -14.543 -13.610 -13.592  1.00 57.26           O  
ATOM    296  N   THR B  39     -13.049 -12.001 -13.325  1.00 60.06           N  
ATOM    297  CA  THR B  39     -12.429 -12.326 -14.605  1.00 60.06           C  
ATOM    298  C   THR B  39     -11.068 -12.985 -14.395  1.00 60.06           C  
ATOM    299  CB  THR B  39     -12.264 -11.071 -15.481  1.00 60.06           C  
ATOM    300  O   THR B  39     -10.243 -13.022 -15.309  1.00 60.06           O  
ATOM    301  CG2 THR B  39     -13.504 -10.831 -16.337  1.00 60.06           C  
ATOM    302  OG1 THR B  39     -12.052  -9.932 -14.638  1.00 60.06           O  
ATOM    303  N   TYR B  40     -10.838 -13.410 -13.289  1.00 58.47           N  
ATOM    304  CA  TYR B  40      -9.501 -13.936 -13.040  1.00 58.47           C  
ATOM    305  C   TYR B  40      -9.411 -15.405 -13.435  1.00 58.47           C  
ATOM    306  CB  TYR B  40      -9.123 -13.768 -11.566  1.00 58.47           C  
ATOM    307  O   TYR B  40     -10.338 -16.179 -13.187  1.00 58.47           O  
ATOM    308  CG  TYR B  40      -9.330 -12.368 -11.042  1.00 58.47           C  
ATOM    309  CD1 TYR B  40      -8.364 -11.381 -11.233  1.00 58.47           C  
ATOM    310  CD2 TYR B  40     -10.489 -12.028 -10.354  1.00 58.47           C  
ATOM    311  CE1 TYR B  40      -8.550 -10.090 -10.750  1.00 58.47           C  
ATOM    312  CE2 TYR B  40     -10.686 -10.740  -9.867  1.00 58.47           C  
ATOM    313  OH  TYR B  40      -9.901  -8.503  -9.590  1.00 58.47           O  
ATOM    314  CZ  TYR B  40      -9.712  -9.779 -10.070  1.00 58.47           C  
ATOM    315  N   GLU B  41      -8.434 -15.424 -14.473  1.00 54.95           N  
ATOM    316  CA  GLU B  41      -8.039 -16.782 -14.836  1.00 54.95           C  
ATOM    317  C   GLU B  41      -6.684 -17.142 -14.233  1.00 54.95           C  
ATOM    318  CB  GLU B  41      -7.996 -16.941 -16.358  1.00 54.95           C  
ATOM    319  O   GLU B  41      -5.763 -16.323 -14.230  1.00 54.95           O  
ATOM    320  CG  GLU B  41      -9.301 -17.438 -16.962  1.00 54.95           C  
ATOM    321  CD  GLU B  41      -9.179 -17.812 -18.430  1.00 54.95           C  
ATOM    322  OE1 GLU B  41     -10.144 -18.375 -18.996  1.00 54.95           O  
ATOM    323  OE2 GLU B  41      -8.110 -17.541 -19.020  1.00 54.95           O  
ATOM    324  N   GLY B  42      -6.720 -17.861 -12.959  1.00 55.87           N  
ATOM    325  CA  GLY B  42      -5.480 -18.331 -12.361  1.00 55.87           C  
ATOM    326  C   GLY B  42      -5.699 -19.198 -11.135  1.00 55.87           C  
ATOM    327  O   GLY B  42      -6.819 -19.644 -10.876  1.00 55.87           O  
ATOM    328  N   ASN B  43      -4.501 -19.612 -10.559  1.00 49.76           N  
ATOM    329  CA  ASN B  43      -4.484 -20.566  -9.455  1.00 49.76           C  
ATOM    330  C   ASN B  43      -4.744 -19.880  -8.117  1.00 49.76           C  
ATOM    331  CB  ASN B  43      -3.151 -21.317  -9.416  1.00 49.76           C  
ATOM    332  O   ASN B  43      -4.227 -20.308  -7.084  1.00 49.76           O  
ATOM    333  CG  ASN B  43      -3.319 -22.814  -9.586  1.00 49.76           C  
ATOM    334  ND2 ASN B  43      -2.206 -23.523  -9.727  1.00 49.76           N  
ATOM    335  OD1 ASN B  43      -4.441 -23.328  -9.590  1.00 49.76           O  
ATOM    336  N   SER B  44      -5.445 -18.653  -8.224  1.00 52.09           N  
ATOM    337  CA  SER B  44      -5.564 -18.080  -6.887  1.00 52.09           C  
ATOM    338  C   SER B  44      -6.570 -18.853  -6.041  1.00 52.09           C  
ATOM    339  CB  SER B  44      -5.977 -16.610  -6.968  1.00 52.09           C  
ATOM    340  O   SER B  44      -7.679 -19.142  -6.496  1.00 52.09           O  
ATOM    341  OG  SER B  44      -6.778 -16.250  -5.855  1.00 52.09           O  
ATOM    342  N   PRO B  45      -6.020 -19.478  -4.903  1.00 50.17           N  
ATOM    343  CA  PRO B  45      -6.978 -20.158  -4.028  1.00 50.17           C  
ATOM    344  C   PRO B  45      -7.948 -19.192  -3.351  1.00 50.17           C  
ATOM    345  CB  PRO B  45      -6.083 -20.847  -2.994  1.00 50.17           C  
ATOM    346  O   PRO B  45      -8.836 -19.621  -2.610  1.00 50.17           O  
ATOM    347  CG  PRO B  45      -4.765 -20.151  -3.106  1.00 50.17           C  
ATOM    348  CD  PRO B  45      -4.710 -19.443  -4.429  1.00 50.17           C  
ATOM    349  N   PHE B  46      -7.773 -18.028  -3.653  1.00 56.58           N  
ATOM    350  CA  PHE B  46      -8.512 -17.066  -2.845  1.00 56.58           C  
ATOM    351  C   PHE B  46      -9.619 -16.409  -3.661  1.00 56.58           C  
ATOM    352  CB  PHE B  46      -7.569 -15.996  -2.284  1.00 56.58           C  
ATOM    353  O   PHE B  46      -9.459 -16.177  -4.861  1.00 56.58           O  
ATOM    354  CG  PHE B  46      -6.421 -16.556  -1.488  1.00 56.58           C  
ATOM    355  CD1 PHE B  46      -6.620 -17.036  -0.199  1.00 56.58           C  
ATOM    356  CD2 PHE B  46      -5.143 -16.603  -2.029  1.00 56.58           C  
ATOM    357  CE1 PHE B  46      -5.559 -17.555   0.540  1.00 56.58           C  
ATOM    358  CE2 PHE B  46      -4.078 -17.120  -1.296  1.00 56.58           C  
ATOM    359  CZ  PHE B  46      -4.288 -17.594  -0.012  1.00 56.58           C  
ATOM    360  N   HIS B  47     -10.746 -16.440  -3.111  1.00 53.72           N  
ATOM    361  CA  HIS B  47     -11.909 -15.819  -3.737  1.00 53.72           C  
ATOM    362  C   HIS B  47     -12.065 -14.369  -3.294  1.00 53.72           C  
ATOM    363  CB  HIS B  47     -13.178 -16.608  -3.410  1.00 53.72           C  
ATOM    364  O   HIS B  47     -11.963 -14.065  -2.103  1.00 53.72           O  
ATOM    365  CG  HIS B  47     -13.298 -17.893  -4.166  1.00 53.72           C  
ATOM    366  CD2 HIS B  47     -13.086 -19.173  -3.782  1.00 53.72           C  
ATOM    367  ND1 HIS B  47     -13.676 -17.944  -5.490  1.00 53.72           N  
ATOM    368  CE1 HIS B  47     -13.692 -19.205  -5.888  1.00 53.72           C  
ATOM    369  NE2 HIS B  47     -13.338 -19.971  -4.871  1.00 53.72           N  
ATOM    370  N   PRO B  48     -11.988 -13.486  -4.400  1.00 52.23           N  
ATOM    371  CA  PRO B  48     -12.152 -12.086  -4.005  1.00 52.23           C  
ATOM    372  C   PRO B  48     -13.421 -11.847  -3.190  1.00 52.23           C  
ATOM    373  CB  PRO B  48     -12.216 -11.346  -5.344  1.00 52.23           C  
ATOM    374  O   PRO B  48     -14.414 -12.559  -3.363  1.00 52.23           O  
ATOM    375  CG  PRO B  48     -12.409 -12.421  -6.365  1.00 52.23           C  
ATOM    376  CD  PRO B  48     -12.152 -13.750  -5.713  1.00 52.23           C  
ATOM    377  N   LEU B  49     -13.271 -11.057  -2.108  1.00 50.45           N  
ATOM    378  CA  LEU B  49     -14.418 -10.590  -1.337  1.00 50.45           C  
ATOM    379  C   LEU B  49     -15.255  -9.608  -2.148  1.00 50.45           C  
ATOM    380  CB  LEU B  49     -13.955  -9.931  -0.035  1.00 50.45           C  
ATOM    381  O   LEU B  49     -14.915  -9.291  -3.290  1.00 50.45           O  
ATOM    382  CG  LEU B  49     -13.461 -10.873   1.064  1.00 50.45           C  
ATOM    383  CD1 LEU B  49     -11.943 -10.799   1.183  1.00 50.45           C  
ATOM    384  CD2 LEU B  49     -14.124 -10.537   2.396  1.00 50.45           C  
ATOM    385  N   ALA B  50     -16.163  -8.984  -1.310  1.00 46.65           N  
ATOM    386  CA  ALA B  50     -16.991  -7.930  -1.891  1.00 46.65           C  
ATOM    387  C   ALA B  50     -16.159  -6.690  -2.207  1.00 46.65           C  
ATOM    388  CB  ALA B  50     -18.136  -7.572  -0.948  1.00 46.65           C  
ATOM    389  O   ALA B  50     -15.169  -6.410  -1.527  1.00 46.65           O  
ATOM    390  N   ASP B  51     -16.015  -6.234  -3.636  1.00 49.79           N  
ATOM    391  CA  ASP B  51     -15.325  -5.039  -4.112  1.00 49.79           C  
ATOM    392  C   ASP B  51     -13.992  -5.398  -4.764  1.00 49.79           C  
ATOM    393  CB  ASP B  51     -15.101  -4.054  -2.963  1.00 49.79           C  
ATOM    394  O   ASP B  51     -13.090  -4.561  -4.846  1.00 49.79           O  
ATOM    395  CG  ASP B  51     -16.153  -4.164  -1.874  1.00 49.79           C  
ATOM    396  OD1 ASP B  51     -17.256  -4.687  -2.142  1.00 49.79           O  
ATOM    397  OD2 ASP B  51     -15.878  -3.722  -0.738  1.00 49.79           O  
ATOM    398  N   ASN B  52     -13.768  -6.593  -4.981  1.00 54.51           N  
ATOM    399  CA  ASN B  52     -12.624  -7.091  -5.737  1.00 54.51           C  
ATOM    400  C   ASN B  52     -11.352  -7.089  -4.894  1.00 54.51           C  
ATOM    401  CB  ASN B  52     -12.419  -6.265  -7.008  1.00 54.51           C  
ATOM    402  O   ASN B  52     -10.259  -6.852  -5.412  1.00 54.51           O  
ATOM    403  CG  ASN B  52     -13.379  -6.651  -8.117  1.00 54.51           C  
ATOM    404  ND2 ASN B  52     -13.652  -5.715  -9.018  1.00 54.51           N  
ATOM    405  OD1 ASN B  52     -13.871  -7.781  -8.162  1.00 54.51           O  
ATOM    406  N   LYS B  53     -11.583  -7.188  -3.565  1.00 58.29           N  
ATOM    407  CA  LYS B  53     -10.472  -7.306  -2.626  1.00 58.29           C  
ATOM    408  C   LYS B  53     -10.316  -8.743  -2.136  1.00 58.29           C  
ATOM    409  CB  LYS B  53     -10.671  -6.366  -1.436  1.00 58.29           C  
ATOM    410  O   LYS B  53     -11.291  -9.495  -2.083  1.00 58.29           O  
ATOM    411  CG  LYS B  53     -10.632  -4.889  -1.800  1.00 58.29           C  
ATOM    412  CD  LYS B  53     -10.686  -4.006  -0.560  1.00 58.29           C  
ATOM    413  CE  LYS B  53     -10.716  -2.528  -0.927  1.00 58.29           C  
ATOM    414  NZ  LYS B  53     -10.652  -1.656   0.284  1.00 58.29           N  
ATOM    415  N   PHE B  54      -8.985  -9.086  -2.031  1.00 62.39           N  
ATOM    416  CA  PHE B  54      -8.671 -10.408  -1.500  1.00 62.39           C  
ATOM    417  C   PHE B  54      -8.205 -10.313  -0.053  1.00 62.39           C  
ATOM    418  CB  PHE B  54      -7.599 -11.090  -2.354  1.00 62.39           C  
ATOM    419  O   PHE B  54      -7.331  -9.506   0.272  1.00 62.39           O  
ATOM    420  CG  PHE B  54      -8.058 -11.435  -3.745  1.00 62.39           C  
ATOM    421  CD1 PHE B  54      -8.644 -12.666  -4.014  1.00 62.39           C  
ATOM    422  CD2 PHE B  54      -7.905 -10.527  -4.785  1.00 62.39           C  
ATOM    423  CE1 PHE B  54      -9.071 -12.988  -5.300  1.00 62.39           C  
ATOM    424  CE2 PHE B  54      -8.329 -10.841  -6.073  1.00 62.39           C  
ATOM    425  CZ  PHE B  54      -8.910 -12.073  -6.329  1.00 62.39           C  
ATOM    426  N   ALA B  55      -9.087 -11.035   0.826  1.00 59.12           N  
ATOM    427  CA  ALA B  55      -8.608 -11.157   2.201  1.00 59.12           C  
ATOM    428  C   ALA B  55      -7.820 -12.449   2.394  1.00 59.12           C  
ATOM    429  CB  ALA B  55      -9.778 -11.100   3.179  1.00 59.12           C  
ATOM    430  O   ALA B  55      -8.346 -13.543   2.179  1.00 59.12           O  
ATOM    431  N   LEU B  56      -6.508 -12.217   2.697  1.00 65.08           N  
ATOM    432  CA  LEU B  56      -5.652 -13.384   2.876  1.00 65.08           C  
ATOM    433  C   LEU B  56      -4.916 -13.319   4.211  1.00 65.08           C  
ATOM    434  CB  LEU B  56      -4.643 -13.491   1.729  1.00 65.08           C  
ATOM    435  O   LEU B  56      -4.574 -12.233   4.683  1.00 65.08           O  
ATOM    436  CG  LEU B  56      -5.195 -13.962   0.383  1.00 65.08           C  
ATOM    437  CD1 LEU B  56      -4.943 -12.909  -0.691  1.00 65.08           C  
ATOM    438  CD2 LEU B  56      -4.573 -15.296  -0.013  1.00 65.08           C  
ATOM    439  N   THR B  57      -4.895 -14.510   4.855  1.00 63.51           N  
ATOM    440  CA  THR B  57      -4.014 -14.606   6.013  1.00 63.51           C  
ATOM    441  C   THR B  57      -2.552 -14.492   5.590  1.00 63.51           C  
ATOM    442  CB  THR B  57      -4.230 -15.929   6.771  1.00 63.51           C  
ATOM    443  O   THR B  57      -2.129 -15.123   4.619  1.00 63.51           O  
ATOM    444  CG2 THR B  57      -3.420 -15.961   8.063  1.00 63.51           C  
ATOM    445  OG1 THR B  57      -5.620 -16.070   7.088  1.00 63.51           O  
ATOM    446  N   CYS B  58      -1.932 -13.705   6.291  1.00 62.09           N  
ATOM    447  CA  CYS B  58      -0.551 -13.407   5.930  1.00 62.09           C  
ATOM    448  C   CYS B  58       0.368 -14.570   6.287  1.00 62.09           C  
ATOM    449  CB  CYS B  58      -0.075 -12.136   6.632  1.00 62.09           C  
ATOM    450  O   CYS B  58       0.688 -14.777   7.458  1.00 62.09           O  
ATOM    451  SG  CYS B  58       1.520 -11.530   6.040  1.00 62.09           S  
ATOM    452  N   PHE B  59       0.730 -15.294   5.323  1.00 73.94           N  
ATOM    453  CA  PHE B  59       1.813 -16.271   5.291  1.00 73.94           C  
ATOM    454  C   PHE B  59       2.678 -16.079   4.052  1.00 73.94           C  
ATOM    455  CB  PHE B  59       1.254 -17.696   5.326  1.00 73.94           C  
ATOM    456  O   PHE B  59       2.208 -15.568   3.033  1.00 73.94           O  
ATOM    457  CG  PHE B  59       0.537 -18.036   6.605  1.00 73.94           C  
ATOM    458  CD1 PHE B  59       1.249 -18.363   7.752  1.00 73.94           C  
ATOM    459  CD2 PHE B  59      -0.851 -18.028   6.659  1.00 73.94           C  
ATOM    460  CE1 PHE B  59       0.588 -18.678   8.937  1.00 73.94           C  
ATOM    461  CE2 PHE B  59      -1.519 -18.341   7.840  1.00 73.94           C  
ATOM    462  CZ  PHE B  59      -0.798 -18.667   8.977  1.00 73.94           C  
ATOM    463  N   SER B  60       3.974 -16.257   4.295  1.00 69.67           N  
ATOM    464  CA  SER B  60       4.804 -16.109   3.104  1.00 69.67           C  
ATOM    465  C   SER B  60       4.276 -16.958   1.953  1.00 69.67           C  
ATOM    466  CB  SER B  60       6.253 -16.493   3.409  1.00 69.67           C  
ATOM    467  O   SER B  60       4.279 -18.188   2.030  1.00 69.67           O  
ATOM    468  OG  SER B  60       6.891 -15.484   4.172  1.00 69.67           O  
ATOM    469  N   THR B  61       3.673 -16.241   0.946  1.00 69.65           N  
ATOM    470  CA  THR B  61       3.043 -16.922  -0.180  1.00 69.65           C  
ATOM    471  C   THR B  61       3.249 -16.136  -1.472  1.00 69.65           C  
ATOM    472  CB  THR B  61       1.537 -17.128   0.064  1.00 69.65           C  
ATOM    473  O   THR B  61       3.485 -14.927  -1.438  1.00 69.65           O  
ATOM    474  CG2 THR B  61       1.293 -18.060   1.247  1.00 69.65           C  
ATOM    475  OG1 THR B  61       0.924 -15.861   0.334  1.00 69.65           O  
ATOM    476  N   GLN B  62       3.339 -16.963  -2.578  1.00 68.54           N  
ATOM    477  CA  GLN B  62       3.401 -16.373  -3.911  1.00 68.54           C  
ATOM    478  C   GLN B  62       2.297 -16.926  -4.809  1.00 68.54           C  
ATOM    479  CB  GLN B  62       4.769 -16.624  -4.546  1.00 68.54           C  
ATOM    480  O   GLN B  62       2.044 -18.132  -4.819  1.00 68.54           O  
ATOM    481  CG  GLN B  62       4.967 -15.915  -5.879  1.00 68.54           C  
ATOM    482  CD  GLN B  62       6.330 -16.182  -6.489  1.00 68.54           C  
ATOM    483  NE2 GLN B  62       6.895 -15.174  -7.145  1.00 68.54           N  
ATOM    484  OE1 GLN B  62       6.873 -17.286  -6.371  1.00 68.54           O  
ATOM    485  N   PHE B  63       1.586 -16.033  -5.438  1.00 72.41           N  
ATOM    486  CA  PHE B  63       0.559 -16.475  -6.374  1.00 72.41           C  
ATOM    487  C   PHE B  63       0.421 -15.492  -7.530  1.00 72.41           C  
ATOM    488  CB  PHE B  63      -0.787 -16.639  -5.660  1.00 72.41           C  
ATOM    489  O   PHE B  63       0.913 -14.365  -7.456  1.00 72.41           O  
ATOM    490  CG  PHE B  63      -1.313 -15.365  -5.058  1.00 72.41           C  
ATOM    491  CD1 PHE B  63      -0.935 -14.977  -3.778  1.00 72.41           C  
ATOM    492  CD2 PHE B  63      -2.186 -14.554  -5.771  1.00 72.41           C  
ATOM    493  CE1 PHE B  63      -1.421 -13.797  -3.218  1.00 72.41           C  
ATOM    494  CE2 PHE B  63      -2.676 -13.374  -5.218  1.00 72.41           C  
ATOM    495  CZ  PHE B  63      -2.293 -12.998  -3.941  1.00 72.41           C  
ATOM    496  N   ALA B  64      -0.173 -16.045  -8.575  1.00 69.98           N  
ATOM    497  CA  ALA B  64      -0.311 -15.198  -9.757  1.00 69.98           C  
ATOM    498  C   ALA B  64      -1.693 -15.356 -10.386  1.00 69.98           C  
ATOM    499  CB  ALA B  64       0.775 -15.529 -10.778  1.00 69.98           C  
ATOM    500  O   ALA B  64      -2.341 -16.392 -10.224  1.00 69.98           O  
ATOM    501  N   PHE B  65      -2.142 -14.264 -11.023  1.00 69.85           N  
ATOM    502  CA  PHE B  65      -3.377 -14.254 -11.798  1.00 69.85           C  
ATOM    503  C   PHE B  65      -3.146 -13.649 -13.178  1.00 69.85           C  
ATOM    504  CB  PHE B  65      -4.470 -13.474 -11.060  1.00 69.85           C  
ATOM    505  O   PHE B  65      -2.302 -12.765 -13.340  1.00 69.85           O  
ATOM    506  CG  PHE B  65      -3.973 -12.224 -10.385  1.00 69.85           C  
ATOM    507  CD1 PHE B  65      -3.465 -12.271  -9.092  1.00 69.85           C  
ATOM    508  CD2 PHE B  65      -4.013 -11.002 -11.043  1.00 69.85           C  
ATOM    509  CE1 PHE B  65      -3.004 -11.116  -8.465  1.00 69.85           C  
ATOM    510  CE2 PHE B  65      -3.555  -9.843 -10.422  1.00 69.85           C  
ATOM    511  CZ  PHE B  65      -3.051  -9.903  -9.133  1.00 69.85           C  
ATOM    512  N   ALA B  66      -3.882 -14.307 -14.037  1.00 70.78           N  
ATOM    513  CA  ALA B  66      -3.898 -13.714 -15.371  1.00 70.78           C  
ATOM    514  C   ALA B  66      -5.212 -12.981 -15.630  1.00 70.78           C  
ATOM    515  CB  ALA B  66      -3.674 -14.788 -16.433  1.00 70.78           C  
ATOM    516  O   ALA B  66      -6.292 -13.525 -15.385  1.00 70.78           O  
ATOM    517  N   CYS B  67      -5.080 -11.751 -15.971  1.00 66.13           N  
ATOM    518  CA  CYS B  67      -6.247 -10.946 -16.313  1.00 66.13           C  
ATOM    519  C   CYS B  67      -6.601 -11.097 -17.788  1.00 66.13           C  
ATOM    520  CB  CYS B  67      -5.996  -9.474 -15.988  1.00 66.13           C  
ATOM    521  O   CYS B  67      -5.772 -11.533 -18.588  1.00 66.13           O  
ATOM    522  SG  CYS B  67      -5.747  -9.149 -14.229  1.00 66.13           S  
ATOM    523  N   PRO B  68      -7.847 -10.902 -18.080  1.00 67.77           N  
ATOM    524  CA  PRO B  68      -8.285 -11.041 -19.471  1.00 67.77           C  
ATOM    525  C   PRO B  68      -7.480 -10.170 -20.433  1.00 67.77           C  
ATOM    526  CB  PRO B  68      -9.749 -10.595 -19.426  1.00 67.77           C  
ATOM    527  O   PRO B  68      -7.371 -10.492 -21.619  1.00 67.77           O  
ATOM    528  CG  PRO B  68     -10.174 -10.824 -18.011  1.00 67.77           C  
ATOM    529  CD  PRO B  68      -8.979 -10.650 -17.119  1.00 67.77           C  
ATOM    530  N   ASP B  69      -6.895  -9.041 -19.927  1.00 63.28           N  
ATOM    531  CA  ASP B  69      -6.092  -8.154 -20.764  1.00 63.28           C  
ATOM    532  C   ASP B  69      -4.730  -8.772 -21.071  1.00 63.28           C  
ATOM    533  CB  ASP B  69      -5.912  -6.794 -20.085  1.00 63.28           C  
ATOM    534  O   ASP B  69      -3.913  -8.170 -21.770  1.00 63.28           O  
ATOM    535  CG  ASP B  69      -5.199  -6.889 -18.747  1.00 63.28           C  
ATOM    536  OD1 ASP B  69      -4.774  -7.999 -18.360  1.00 63.28           O  
ATOM    537  OD2 ASP B  69      -5.064  -5.845 -18.073  1.00 63.28           O  
ATOM    538  N   GLY B  70      -4.502  -9.930 -20.606  1.00 65.02           N  
ATOM    539  CA  GLY B  70      -3.292 -10.668 -20.933  1.00 65.02           C  
ATOM    540  C   GLY B  70      -2.151 -10.400 -19.970  1.00 65.02           C  
ATOM    541  O   GLY B  70      -1.087 -11.014 -20.074  1.00 65.02           O  
ATOM    542  N   VAL B  71      -2.427  -9.545 -19.088  1.00 65.25           N  
ATOM    543  CA  VAL B  71      -1.373  -9.215 -18.135  1.00 65.25           C  
ATOM    544  C   VAL B  71      -1.398 -10.207 -16.974  1.00 65.25           C  
ATOM    545  CB  VAL B  71      -1.517  -7.771 -17.606  1.00 65.25           C  
ATOM    546  O   VAL B  71      -2.452 -10.458 -16.386  1.00 65.25           O  
ATOM    547  CG1 VAL B  71      -0.377  -7.431 -16.647  1.00 65.25           C  
ATOM    548  CG2 VAL B  71      -1.557  -6.779 -18.767  1.00 65.25           C  
ATOM    549  N   LYS B  72      -0.230 -10.730 -16.698  1.00 68.23           N  
ATOM    550  CA  LYS B  72      -0.091 -11.621 -15.550  1.00 68.23           C  
ATOM    551  C   LYS B  72       0.397 -10.860 -14.320  1.00 68.23           C  
ATOM    552  CB  LYS B  72       0.869 -12.767 -15.872  1.00 68.23           C  
ATOM    553  O   LYS B  72       1.404 -10.152 -14.381  1.00 68.23           O  
ATOM    554  CG  LYS B  72       0.821 -13.914 -14.873  1.00 68.23           C  
ATOM    555  CD  LYS B  72       1.754 -15.047 -15.278  1.00 68.23           C  
ATOM    556  CE  LYS B  72       1.781 -16.152 -14.231  1.00 68.23           C  
ATOM    557  NZ  LYS B  72       2.712 -17.256 -14.613  1.00 68.23           N  
ATOM    558  N   HIS B  73      -0.358 -11.044 -13.235  1.00 69.50           N  
ATOM    559  CA  HIS B  73       0.010 -10.407 -11.976  1.00 69.50           C  
ATOM    560  C   HIS B  73       0.542 -11.430 -10.977  1.00 69.50           C  
ATOM    561  CB  HIS B  73      -1.188  -9.666 -11.379  1.00 69.50           C  
ATOM    562  O   HIS B  73      -0.131 -12.418 -10.675  1.00 69.50           O  
ATOM    563  CG  HIS B  73      -1.595  -8.458 -12.162  1.00 69.50           C  
ATOM    564  CD2 HIS B  73      -2.444  -8.320 -13.207  1.00 69.50           C  
ATOM    565  ND1 HIS B  73      -1.105  -7.198 -11.894  1.00 69.50           N  
ATOM    566  CE1 HIS B  73      -1.638  -6.335 -12.742  1.00 69.50           C  
ATOM    567  NE2 HIS B  73      -2.454  -6.990 -13.550  1.00 69.50           N  
ATOM    568  N   VAL B  74       1.718 -11.116 -10.529  1.00 66.92           N  
ATOM    569  CA  VAL B  74       2.341 -11.995  -9.545  1.00 66.92           C  
ATOM    570  C   VAL B  74       2.402 -11.294  -8.190  1.00 66.92           C  
ATOM    571  CB  VAL B  74       3.758 -12.427  -9.986  1.00 66.92           C  
ATOM    572  O   VAL B  74       2.959 -10.199  -8.075  1.00 66.92           O  
ATOM    573  CG1 VAL B  74       4.387 -13.354  -8.948  1.00 66.92           C  
ATOM    574  CG2 VAL B  74       3.707 -13.106 -11.353  1.00 66.92           C  
ATOM    575  N   TYR B  75       1.764 -12.008  -7.229  1.00 68.10           N  
ATOM    576  CA  TYR B  75       1.771 -11.468  -5.874  1.00 68.10           C  
ATOM    577  C   TYR B  75       2.728 -12.248  -4.980  1.00 68.10           C  
ATOM    578  CB  TYR B  75       0.360 -11.495  -5.277  1.00 68.10           C  
ATOM    579  O   TYR B  75       2.731 -13.481  -4.990  1.00 68.10           O  
ATOM    580  CG  TYR B  75      -0.554 -10.429  -5.829  1.00 68.10           C  
ATOM    581  CD1 TYR B  75      -0.680  -9.195  -5.196  1.00 68.10           C  
ATOM    582  CD2 TYR B  75      -1.294 -10.653  -6.985  1.00 68.10           C  
ATOM    583  CE1 TYR B  75      -1.522  -8.210  -5.700  1.00 68.10           C  
ATOM    584  CE2 TYR B  75      -2.139  -9.676  -7.499  1.00 68.10           C  
ATOM    585  OH  TYR B  75      -3.082  -7.488  -7.355  1.00 68.10           O  
ATOM    586  CZ  TYR B  75      -2.247  -8.459  -6.851  1.00 68.10           C  
ATOM    587  N   GLN B  76       3.561 -11.428  -4.270  1.00 65.17           N  
ATOM    588  CA  GLN B  76       4.442 -12.016  -3.267  1.00 65.17           C  
ATOM    589  C   GLN B  76       4.177 -11.423  -1.886  1.00 65.17           C  
ATOM    590  CB  GLN B  76       5.908 -11.812  -3.653  1.00 65.17           C  
ATOM    591  O   GLN B  76       4.417 -10.235  -1.659  1.00 65.17           O  
ATOM    592  CG  GLN B  76       6.894 -12.447  -2.682  1.00 65.17           C  
ATOM    593  CD  GLN B  76       7.026 -13.946  -2.877  1.00 65.17           C  
ATOM    594  NE2 GLN B  76       7.309 -14.662  -1.793  1.00 65.17           N  
ATOM    595  OE1 GLN B  76       6.875 -14.457  -3.991  1.00 65.17           O  
ATOM    596  N   LEU B  77       3.682 -12.429  -1.081  1.00 64.49           N  
ATOM    597  CA  LEU B  77       3.485 -12.041   0.312  1.00 64.49           C  
ATOM    598  C   LEU B  77       4.573 -12.634   1.201  1.00 64.49           C  
ATOM    599  CB  LEU B  77       2.106 -12.491   0.803  1.00 64.49           C  
ATOM    600  O   LEU B  77       4.800 -13.846   1.187  1.00 64.49           O  
ATOM    601  CG  LEU B  77       0.922 -11.611   0.400  1.00 64.49           C  
ATOM    602  CD1 LEU B  77      -0.371 -12.419   0.424  1.00 64.49           C  
ATOM    603  CD2 LEU B  77       0.819 -10.400   1.321  1.00 64.49           C  
ATOM    604  N   ARG B  78       5.169 -11.809   1.851  1.00 63.02           N  
ATOM    605  CA  ARG B  78       6.196 -12.259   2.786  1.00 63.02           C  
ATOM    606  C   ARG B  78       5.788 -11.971   4.227  1.00 63.02           C  
ATOM    607  CB  ARG B  78       7.536 -11.589   2.477  1.00 63.02           C  
ATOM    608  O   ARG B  78       5.663 -10.810   4.622  1.00 63.02           O  
ATOM    609  CG  ARG B  78       8.728 -12.259   3.142  1.00 63.02           C  
ATOM    610  CD  ARG B  78      10.039 -11.585   2.761  1.00 63.02           C  
ATOM    611  NE  ARG B  78      11.181 -12.223   3.411  1.00 63.02           N  
ATOM    612  NH1 ARG B  78      12.767 -10.878   2.404  1.00 63.02           N  
ATOM    613  NH2 ARG B  78      13.412 -12.520   3.868  1.00 63.02           N  
ATOM    614  CZ  ARG B  78      12.450 -11.872   3.226  1.00 63.02           C  
ATOM    615  N   ALA B  79       5.677 -13.150   4.892  1.00 59.92           N  
ATOM    616  CA  ALA B  79       5.276 -13.040   6.292  1.00 59.92           C  
ATOM    617  C   ALA B  79       6.485 -12.792   7.190  1.00 59.92           C  
ATOM    618  CB  ALA B  79       4.537 -14.300   6.735  1.00 59.92           C  
ATOM    619  O   ALA B  79       7.492 -13.497   7.094  1.00 59.92           O  
ATOM    620  N   ARG B  80       6.425 -11.708   7.992  1.00 51.47           N  
ATOM    621  CA  ARG B  80       7.495 -11.430   8.943  1.00 51.47           C  
ATOM    622  C   ARG B  80       7.037 -11.690  10.375  1.00 51.47           C  
ATOM    623  CB  ARG B  80       7.978  -9.985   8.802  1.00 51.47           C  
ATOM    624  O   ARG B  80       5.912 -11.348  10.744  1.00 51.47           O  
ATOM    625  CG  ARG B  80       9.429  -9.777   9.208  1.00 51.47           C  
ATOM    626  CD  ARG B  80       9.870  -8.335   9.005  1.00 51.47           C  
ATOM    627  NE  ARG B  80      11.147  -8.256   8.301  1.00 51.47           N  
ATOM    628  NH1 ARG B  80      11.779  -6.244   9.245  1.00 51.47           N  
ATOM    629  NH2 ARG B  80      13.156  -7.293   7.743  1.00 51.47           N  
ATOM    630  CZ  ARG B  80      12.025  -7.265   8.431  1.00 51.47           C  
ATOM    631  N   SER B  81       7.848 -12.459  11.065  1.00 47.63           N  
ATOM    632  CA  SER B  81       7.611 -12.643  12.493  1.00 47.63           C  
ATOM    633  C   SER B  81       8.049 -11.417  13.288  1.00 47.63           C  
ATOM    634  CB  SER B  81       8.348 -13.882  13.004  1.00 47.63           C  
ATOM    635  O   SER B  81       9.063 -10.793  12.969  1.00 47.63           O  
ATOM    636  OG  SER B  81       9.749 -13.731  12.855  1.00 47.63           O  
ATOM    637  N   VAL B  82       7.058 -10.640  13.680  1.00 44.02           N  
ATOM    638  CA  VAL B  82       7.462  -9.450  14.421  1.00 44.02           C  
ATOM    639  C   VAL B  82       8.234  -9.858  15.674  1.00 44.02           C  
ATOM    640  CB  VAL B  82       6.245  -8.579  14.804  1.00 44.02           C  
ATOM    641  O   VAL B  82       7.726 -10.617  16.503  1.00 44.02           O  
ATOM    642  CG1 VAL B  82       6.610  -7.096  14.770  1.00 44.02           C  
ATOM    643  CG2 VAL B  82       5.070  -8.865  13.871  1.00 44.02           C  
ATOM    644  N   SER B  83       9.644  -9.991  15.648  1.00 38.53           N  
ATOM    645  CA  SER B  83      10.367  -9.898  16.912  1.00 38.53           C  
ATOM    646  C   SER B  83      10.395  -8.464  17.430  1.00 38.53           C  
ATOM    647  CB  SER B  83      11.796 -10.418  16.752  1.00 38.53           C  
ATOM    648  O   SER B  83      10.204  -7.518  16.663  1.00 38.53           O  
ATOM    649  OG  SER B  83      12.512 -10.306  17.970  1.00 38.53           O  
ATOM    650  N   PRO B  84      10.472  -7.982  18.731  1.00 29.15           N  
ATOM    651  CA  PRO B  84      10.589  -6.566  19.089  1.00 29.15           C  
ATOM    652  C   PRO B  84      11.664  -5.841  18.283  1.00 29.15           C  
ATOM    653  CB  PRO B  84      10.955  -6.608  20.575  1.00 29.15           C  
ATOM    654  O   PRO B  84      11.906  -4.651  18.501  1.00 29.15           O  
ATOM    655  CG  PRO B  84      11.280  -8.041  20.849  1.00 29.15           C  
ATOM    656  CD  PRO B  84      10.920  -8.851  19.637  1.00 29.15           C  
ATOM    657  N   LYS B  85      12.667  -6.318  17.604  1.00 33.55           N  
ATOM    658  CA  LYS B  85      13.713  -5.421  17.121  1.00 33.55           C  
ATOM    659  C   LYS B  85      13.195  -4.528  15.997  1.00 33.55           C  
ATOM    660  CB  LYS B  85      14.925  -6.220  16.640  1.00 33.55           C  
ATOM    661  O   LYS B  85      12.159  -4.816  15.395  1.00 33.55           O  
ATOM    662  CG  LYS B  85      15.988  -6.436  17.708  1.00 33.55           C  
ATOM    663  CD  LYS B  85      17.187  -7.197  17.157  1.00 33.55           C  
ATOM    664  CE  LYS B  85      18.171  -7.564  18.260  1.00 33.55           C  
ATOM    665  NZ  LYS B  85      19.455  -8.087  17.704  1.00 33.55           N  
ATOM    666  N   LEU B  86      14.289  -3.686  15.091  1.00 23.86           N  
ATOM    667  CA  LEU B  86      14.572  -2.483  14.317  1.00 23.86           C  
ATOM    668  C   LEU B  86      13.928  -2.561  12.937  1.00 23.86           C  
ATOM    669  CB  LEU B  86      16.082  -2.277  14.178  1.00 23.86           C  
ATOM    670  O   LEU B  86      13.492  -3.632  12.510  1.00 23.86           O  
ATOM    671  CG  LEU B  86      16.644  -0.970  14.740  1.00 23.86           C  
ATOM    672  CD1 LEU B  86      17.325  -1.220  16.081  1.00 23.86           C  
ATOM    673  CD2 LEU B  86      17.616  -0.336  13.751  1.00 23.86           C  
ATOM    674  N   PHE B  87      14.665  -1.849  11.864  1.00 27.52           N  
ATOM    675  CA  PHE B  87      14.608  -0.960  10.709  1.00 27.52           C  
ATOM    676  C   PHE B  87      14.370  -1.751   9.428  1.00 27.52           C  
ATOM    677  CB  PHE B  87      15.900  -0.146  10.591  1.00 27.52           C  
ATOM    678  O   PHE B  87      15.227  -2.529   9.005  1.00 27.52           O  
ATOM    679  CG  PHE B  87      15.736   1.148   9.842  1.00 27.52           C  
ATOM    680  CD1 PHE B  87      16.162   1.264   8.524  1.00 27.52           C  
ATOM    681  CD2 PHE B  87      15.155   2.251  10.455  1.00 27.52           C  
ATOM    682  CE1 PHE B  87      16.012   2.461   7.828  1.00 27.52           C  
ATOM    683  CE2 PHE B  87      15.001   3.450   9.766  1.00 27.52           C  
ATOM    684  CZ  PHE B  87      15.431   3.553   8.452  1.00 27.52           C  
ATOM    685  N   ILE B  88      13.192  -2.211   9.213  1.00 29.01           N  
ATOM    686  CA  ILE B  88      12.993  -3.050   8.037  1.00 29.01           C  
ATOM    687  C   ILE B  88      13.214  -2.225   6.771  1.00 29.01           C  
ATOM    688  CB  ILE B  88      11.583  -3.682   8.025  1.00 29.01           C  
ATOM    689  O   ILE B  88      12.557  -1.201   6.567  1.00 29.01           O  
ATOM    690  CG1 ILE B  88      11.349  -4.489   9.308  1.00 29.01           C  
ATOM    691  CG2 ILE B  88      11.395  -4.560   6.784  1.00 29.01           C  
ATOM    692  CD1 ILE B  88       9.912  -4.959   9.489  1.00 29.01           C  
ATOM    693  N   ARG B  89      14.377  -2.392   6.140  1.00 26.55           N  
ATOM    694  CA  ARG B  89      14.820  -1.804   4.880  1.00 26.55           C  
ATOM    695  C   ARG B  89      13.849  -2.133   3.751  1.00 26.55           C  
ATOM    696  CB  ARG B  89      16.225  -2.294   4.522  1.00 26.55           C  
ATOM    697  O   ARG B  89      13.516  -3.300   3.531  1.00 26.55           O  
ATOM    698  CG  ARG B  89      17.341  -1.481   5.158  1.00 26.55           C  
ATOM    699  CD  ARG B  89      18.706  -1.871   4.609  1.00 26.55           C  
ATOM    700  NE  ARG B  89      19.774  -1.071   5.201  1.00 26.55           N  
ATOM    701  NH1 ARG B  89      21.131  -1.123   3.332  1.00 26.55           N  
ATOM    702  NH2 ARG B  89      21.807  -0.002   5.214  1.00 26.55           N  
ATOM    703  CZ  ARG B  89      20.902  -0.734   4.581  1.00 26.55           C  
ATOM    704  N   GLN B  90      12.991  -1.233   3.521  1.00 25.00           N  
ATOM    705  CA  GLN B  90      12.022  -1.339   2.436  1.00 25.00           C  
ATOM    706  C   GLN B  90      12.718  -1.410   1.080  1.00 25.00           C  
ATOM    707  CB  GLN B  90      11.050  -0.158   2.465  1.00 25.00           C  
ATOM    708  O   GLN B  90      13.434  -0.484   0.695  1.00 25.00           O  
ATOM    709  CG  GLN B  90       9.718  -0.473   3.132  1.00 25.00           C  
ATOM    710  CD  GLN B  90       8.845   0.755   3.309  1.00 25.00           C  
ATOM    711  NE2 GLN B  90       7.985   1.017   2.331  1.00 25.00           N  
ATOM    712  OE1 GLN B  90       8.942   1.461   4.318  1.00 25.00           O  
ATOM    713  N   GLU B  91      13.346  -2.530   0.583  1.00 28.00           N  
ATOM    714  CA  GLU B  91      14.019  -2.634  -0.708  1.00 28.00           C  
ATOM    715  C   GLU B  91      13.103  -2.194  -1.846  1.00 28.00           C  
ATOM    716  CB  GLU B  91      14.504  -4.067  -0.948  1.00 28.00           C  
ATOM    717  O   GLU B  91      11.960  -2.648  -1.941  1.00 28.00           O  
ATOM    718  CG  GLU B  91      15.849  -4.150  -1.656  1.00 28.00           C  
ATOM    719  CD  GLU B  91      16.327  -5.578  -1.868  1.00 28.00           C  
ATOM    720  OE1 GLU B  91      17.146  -5.814  -2.785  1.00 28.00           O  
ATOM    721  OE2 GLU B  91      15.878  -6.468  -1.112  1.00 28.00           O  
ATOM    722  N   GLU B  92      13.238  -0.978  -2.255  1.00 28.13           N  
ATOM    723  CA  GLU B  92      12.613  -0.393  -3.437  1.00 28.13           C  
ATOM    724  C   GLU B  92      12.972  -1.177  -4.696  1.00 28.13           C  
ATOM    725  CB  GLU B  92      13.027   1.073  -3.594  1.00 28.13           C  
ATOM    726  O   GLU B  92      14.148  -1.295  -5.046  1.00 28.13           O  
ATOM    727  CG  GLU B  92      12.182   1.847  -4.595  1.00 28.13           C  
ATOM    728  CD  GLU B  92      12.622   3.292  -4.762  1.00 28.13           C  
ATOM    729  OE1 GLU B  92      12.964   3.695  -5.897  1.00 28.13           O  
ATOM    730  OE2 GLU B  92      12.626   4.027  -3.750  1.00 28.13           O  
ATOM    731  N   VAL B  93      12.455  -2.376  -4.960  1.00 28.54           N  
ATOM    732  CA  VAL B  93      12.765  -3.127  -6.172  1.00 28.54           C  
ATOM    733  C   VAL B  93      12.485  -2.265  -7.400  1.00 28.54           C  
ATOM    734  CB  VAL B  93      11.955  -4.441  -6.248  1.00 28.54           C  
ATOM    735  O   VAL B  93      11.352  -1.828  -7.615  1.00 28.54           O  
ATOM    736  CG1 VAL B  93      12.294  -5.212  -7.522  1.00 28.54           C  
ATOM    737  CG2 VAL B  93      12.217  -5.301  -5.013  1.00 28.54           C  
ATOM    738  N   GLN B  94      13.391  -1.353  -7.702  1.00 26.70           N  
ATOM    739  CA  GLN B  94      13.332  -0.587  -8.943  1.00 26.70           C  
ATOM    740  C   GLN B  94      13.350  -1.509 -10.159  1.00 26.70           C  
ATOM    741  CB  GLN B  94      14.493   0.405  -9.018  1.00 26.70           C  
ATOM    742  O   GLN B  94      14.314  -2.248 -10.370  1.00 26.70           O  
ATOM    743  CG  GLN B  94      14.157   1.690  -9.762  1.00 26.70           C  
ATOM    744  CD  GLN B  94      15.277   2.712  -9.704  1.00 26.70           C  
ATOM    745  NE2 GLN B  94      15.112   3.814 -10.427  1.00 26.70           N  
ATOM    746  OE1 GLN B  94      16.282   2.512  -9.015  1.00 26.70           O  
ATOM    747  N   GLU B  95      12.312  -2.229 -10.487  1.00 29.58           N  
ATOM    748  CA  GLU B  95      12.304  -3.058 -11.689  1.00 29.58           C  
ATOM    749  C   GLU B  95      12.603  -2.228 -12.934  1.00 29.58           C  
ATOM    750  CB  GLU B  95      10.958  -3.770 -11.842  1.00 29.58           C  
ATOM    751  O   GLU B  95      11.935  -1.225 -13.193  1.00 29.58           O  
ATOM    752  CG  GLU B  95      11.026  -5.040 -12.679  1.00 29.58           C  
ATOM    753  CD  GLU B  95       9.712  -5.804 -12.717  1.00 29.58           C  
ATOM    754  OE1 GLU B  95       9.588  -6.758 -13.518  1.00 29.58           O  
ATOM    755  OE2 GLU B  95       8.799  -5.445 -11.939  1.00 29.58           O  
ATOM    756  N   LEU B  96      13.856  -2.074 -13.310  1.00 29.92           N  
ATOM    757  CA  LEU B  96      14.517  -1.485 -14.470  1.00 29.92           C  
ATOM    758  C   LEU B  96      13.988  -2.092 -15.764  1.00 29.92           C  
ATOM    759  CB  LEU B  96      16.033  -1.682 -14.381  1.00 29.92           C  
ATOM    760  O   LEU B  96      14.498  -3.114 -16.230  1.00 29.92           O  
ATOM    761  CG  LEU B  96      16.889  -0.421 -14.500  1.00 29.92           C  
ATOM    762  CD1 LEU B  96      16.822   0.389 -13.209  1.00 29.92           C  
ATOM    763  CD2 LEU B  96      18.332  -0.783 -14.836  1.00 29.92           C  
ATOM    764  N   TYR B  97      12.759  -2.490 -15.893  1.00 34.64           N  
ATOM    765  CA  TYR B  97      12.409  -3.174 -17.133  1.00 34.64           C  
ATOM    766  C   TYR B  97      12.615  -2.262 -18.336  1.00 34.64           C  
ATOM    767  CB  TYR B  97      10.957  -3.659 -17.088  1.00 34.64           C  
ATOM    768  O   TYR B  97      12.593  -2.720 -19.481  1.00 34.64           O  
ATOM    769  CG  TYR B  97      10.798  -5.045 -16.510  1.00 34.64           C  
ATOM    770  CD1 TYR B  97      10.937  -6.175 -17.312  1.00 34.64           C  
ATOM    771  CD2 TYR B  97      10.507  -5.226 -15.162  1.00 34.64           C  
ATOM    772  CE1 TYR B  97      10.789  -7.454 -16.785  1.00 34.64           C  
ATOM    773  CE2 TYR B  97      10.357  -6.500 -14.624  1.00 34.64           C  
ATOM    774  OH  TYR B  97      10.352  -8.869 -14.915  1.00 34.64           O  
ATOM    775  CZ  TYR B  97      10.500  -7.606 -15.442  1.00 34.64           C  
ATOM    776  N   SER B  98      12.877  -0.943 -18.224  1.00 37.13           N  
ATOM    777  CA  SER B  98      12.413  -0.085 -19.309  1.00 37.13           C  
ATOM    778  C   SER B  98      13.323  -0.194 -20.528  1.00 37.13           C  
ATOM    779  CB  SER B  98      12.339   1.371 -18.847  1.00 37.13           C  
ATOM    780  O   SER B  98      12.847  -0.362 -21.652  1.00 37.13           O  
ATOM    781  OG  SER B  98      12.501   2.255 -19.943  1.00 37.13           O  
ATOM    782  N   PRO B  99      14.545   0.033 -20.428  1.00 40.36           N  
ATOM    783  CA  PRO B  99      15.273   0.291 -21.673  1.00 40.36           C  
ATOM    784  C   PRO B  99      15.513  -0.977 -22.489  1.00 40.36           C  
ATOM    785  CB  PRO B  99      16.597   0.889 -21.190  1.00 40.36           C  
ATOM    786  O   PRO B  99      15.705  -0.905 -23.706  1.00 40.36           O  
ATOM    787  CG  PRO B  99      16.679   0.518 -19.744  1.00 40.36           C  
ATOM    788  CD  PRO B  99      15.314   0.093 -19.283  1.00 40.36           C  
ATOM    789  N   ILE B 100      15.501  -2.144 -22.025  1.00 40.71           N  
ATOM    790  CA  ILE B 100      15.728  -3.385 -22.757  1.00 40.71           C  
ATOM    791  C   ILE B 100      14.536  -3.673 -23.667  1.00 40.71           C  
ATOM    792  CB  ILE B 100      15.968  -4.572 -21.797  1.00 40.71           C  
ATOM    793  O   ILE B 100      14.708  -4.107 -24.808  1.00 40.71           O  
ATOM    794  CG1 ILE B 100      17.213  -4.321 -20.939  1.00 40.71           C  
ATOM    795  CG2 ILE B 100      16.098  -5.882 -22.580  1.00 40.71           C  
ATOM    796  CD1 ILE B 100      17.367  -5.287 -19.773  1.00 40.71           C  
ATOM    797  N   PHE B 101      13.357  -3.259 -23.292  1.00 45.46           N  
ATOM    798  CA  PHE B 101      12.189  -3.438 -24.147  1.00 45.46           C  
ATOM    799  C   PHE B 101      12.284  -2.557 -25.386  1.00 45.46           C  
ATOM    800  CB  PHE B 101      10.903  -3.122 -23.376  1.00 45.46           C  
ATOM    801  O   PHE B 101      11.943  -2.989 -26.489  1.00 45.46           O  
ATOM    802  CG  PHE B 101       9.681  -3.807 -23.925  1.00 45.46           C  
ATOM    803  CD1 PHE B 101       8.833  -3.146 -24.804  1.00 45.46           C  
ATOM    804  CD2 PHE B 101       9.381  -5.114 -23.563  1.00 45.46           C  
ATOM    805  CE1 PHE B 101       7.701  -3.778 -25.315  1.00 45.46           C  
ATOM    806  CE2 PHE B 101       8.252  -5.752 -24.069  1.00 45.46           C  
ATOM    807  CZ  PHE B 101       7.413  -5.082 -24.944  1.00 45.46           C  
ATOM    808  N   LEU B 102      12.850  -1.426 -25.251  1.00 46.26           N  
ATOM    809  CA  LEU B 102      12.976  -0.538 -26.402  1.00 46.26           C  
ATOM    810  C   LEU B 102      14.013  -1.068 -27.386  1.00 46.26           C  
ATOM    811  CB  LEU B 102      13.360   0.874 -25.950  1.00 46.26           C  
ATOM    812  O   LEU B 102      13.813  -0.999 -28.601  1.00 46.26           O  
ATOM    813  CG  LEU B 102      12.226   1.742 -25.402  1.00 46.26           C  
ATOM    814  CD1 LEU B 102      12.694   3.184 -25.238  1.00 46.26           C  
ATOM    815  CD2 LEU B 102      11.007   1.670 -26.316  1.00 46.26           C  
ATOM    816  N   ILE B 103      14.995  -1.744 -26.951  1.00 49.84           N  
ATOM    817  CA  ILE B 103      16.053  -2.269 -27.808  1.00 49.84           C  
ATOM    818  C   ILE B 103      15.550  -3.508 -28.546  1.00 49.84           C  
ATOM    819  CB  ILE B 103      17.323  -2.608 -26.995  1.00 49.84           C  
ATOM    820  O   ILE B 103      15.773  -3.653 -29.751  1.00 49.84           O  
ATOM    821  CG1 ILE B 103      17.898  -1.342 -26.351  1.00 49.84           C  
ATOM    822  CG2 ILE B 103      18.365  -3.293 -27.884  1.00 49.84           C  
ATOM    823  CD1 ILE B 103      18.977  -1.611 -25.311  1.00 49.84           C  
ATOM    824  N   VAL B 104      14.678  -4.319 -27.871  1.00 50.29           N  
ATOM    825  CA  VAL B 104      14.122  -5.508 -28.507  1.00 50.29           C  
ATOM    826  C   VAL B 104      13.114  -5.097 -29.578  1.00 50.29           C  
ATOM    827  CB  VAL B 104      13.453  -6.444 -27.476  1.00 50.29           C  
ATOM    828  O   VAL B 104      13.106  -5.654 -30.678  1.00 50.29           O  
ATOM    829  CG1 VAL B 104      12.763  -7.613 -28.175  1.00 50.29           C  
ATOM    830  CG2 VAL B 104      14.484  -6.952 -26.470  1.00 50.29           C  
ATOM    831  N   ALA B 105      12.374  -4.008 -29.356  1.00 51.31           N  
ATOM    832  CA  ALA B 105      11.402  -3.512 -30.328  1.00 51.31           C  
ATOM    833  C   ALA B 105      12.100  -2.957 -31.566  1.00 51.31           C  
ATOM    834  CB  ALA B 105      10.517  -2.441 -29.695  1.00 51.31           C  
ATOM    835  O   ALA B 105      11.663  -3.200 -32.694  1.00 51.31           O  
ATOM    836  N   ALA B 106      13.212  -2.311 -31.414  1.00 53.67           N  
ATOM    837  CA  ALA B 106      13.943  -1.721 -32.532  1.00 53.67           C  
ATOM    838  C   ALA B 106      14.563  -2.801 -33.413  1.00 53.67           C  
ATOM    839  CB  ALA B 106      15.023  -0.771 -32.020  1.00 53.67           C  
ATOM    840  O   ALA B 106      14.512  -2.715 -34.642  1.00 53.67           O  
ATOM    841  N   ILE B 107      15.046  -3.916 -32.771  1.00 53.43           N  
ATOM    842  CA  ILE B 107      15.674  -5.010 -33.504  1.00 53.43           C  
ATOM    843  C   ILE B 107      14.618  -5.766 -34.308  1.00 53.43           C  
ATOM    844  CB  ILE B 107      16.416  -5.975 -32.553  1.00 53.43           C  
ATOM    845  O   ILE B 107      14.841  -6.105 -35.473  1.00 53.43           O  
ATOM    846  CG1 ILE B 107      17.570  -5.250 -31.850  1.00 53.43           C  
ATOM    847  CG2 ILE B 107      16.924  -7.202 -33.316  1.00 53.43           C  
ATOM    848  CD1 ILE B 107      18.270  -6.085 -30.787  1.00 53.43           C  
ATOM    849  N   VAL B 108      13.363  -5.941 -33.766  1.00 51.77           N  
ATOM    850  CA  VAL B 108      12.274  -6.617 -34.463  1.00 51.77           C  
ATOM    851  C   VAL B 108      11.831  -5.783 -35.663  1.00 51.77           C  
ATOM    852  CB  VAL B 108      11.075  -6.880 -33.525  1.00 51.77           C  
ATOM    853  O   VAL B 108      11.593  -6.321 -36.747  1.00 51.77           O  
ATOM    854  CG1 VAL B 108       9.885  -7.429 -34.309  1.00 51.77           C  
ATOM    855  CG2 VAL B 108      11.473  -7.843 -32.408  1.00 51.77           C  
ATOM    856  N   PHE B 109      11.813  -4.480 -35.484  1.00 56.68           N  
ATOM    857  CA  PHE B 109      11.413  -3.559 -36.540  1.00 56.68           C  
ATOM    858  C   PHE B 109      12.399  -3.605 -37.701  1.00 56.68           C  
ATOM    859  CB  PHE B 109      11.307  -2.130 -35.998  1.00 56.68           C  
ATOM    860  O   PHE B 109      11.995  -3.670 -38.864  1.00 56.68           O  
ATOM    861  CG  PHE B 109      10.822  -1.130 -37.012  1.00 56.68           C  
ATOM    862  CD1 PHE B 109      11.715  -0.278 -37.652  1.00 56.68           C  
ATOM    863  CD2 PHE B 109       9.472  -1.041 -37.326  1.00 56.68           C  
ATOM    864  CE1 PHE B 109      11.268   0.648 -38.591  1.00 56.68           C  
ATOM    865  CE2 PHE B 109       9.018  -0.117 -38.264  1.00 56.68           C  
ATOM    866  CZ  PHE B 109       9.918   0.727 -38.894  1.00 56.68           C  
ATOM    867  N   ILE B 110      13.652  -3.559 -37.389  1.00 53.53           N  
ATOM    868  CA  ILE B 110      14.695  -3.538 -38.408  1.00 53.53           C  
ATOM    869  C   ILE B 110      14.677  -4.848 -39.192  1.00 53.53           C  
ATOM    870  CB  ILE B 110      16.090  -3.306 -37.785  1.00 53.53           C  
ATOM    871  O   ILE B 110      14.804  -4.847 -40.419  1.00 53.53           O  
ATOM    872  CG1 ILE B 110      16.153  -1.928 -37.117  1.00 53.53           C  
ATOM    873  CG2 ILE B 110      17.186  -3.452 -38.845  1.00 53.53           C  
ATOM    874  CD1 ILE B 110      17.428  -1.684 -36.321  1.00 53.53           C  
ATOM    875  N   THR B 111      14.445  -6.006 -38.492  1.00 51.50           N  
ATOM    876  CA  THR B 111      14.366  -7.315 -39.131  1.00 51.50           C  
ATOM    877  C   THR B 111      13.169  -7.384 -40.075  1.00 51.50           C  
ATOM    878  CB  THR B 111      14.264  -8.441 -38.086  1.00 51.50           C  
ATOM    879  O   THR B 111      13.276  -7.910 -41.185  1.00 51.50           O  
ATOM    880  CG2 THR B 111      14.592  -9.796 -38.705  1.00 51.50           C  
ATOM    881  OG1 THR B 111      15.185  -8.180 -37.020  1.00 51.50           O  
ATOM    882  N   LEU B 112      12.035  -6.740 -39.588  1.00 47.85           N  
ATOM    883  CA  LEU B 112      10.825  -6.725 -40.404  1.00 47.85           C  
ATOM    884  C   LEU B 112      11.023  -5.876 -41.655  1.00 47.85           C  
ATOM    885  CB  LEU B 112       9.639  -6.194 -39.594  1.00 47.85           C  
ATOM    886  O   LEU B 112      10.574  -6.249 -42.741  1.00 47.85           O  
ATOM    887  CG  LEU B 112       8.249  -6.617 -40.072  1.00 47.85           C  
ATOM    888  CD1 LEU B 112       7.778  -7.849 -39.307  1.00 47.85           C  
ATOM    889  CD2 LEU B 112       7.257  -5.470 -39.911  1.00 47.85           C  
ATOM    890  N   CYS B 113      11.621  -4.774 -41.536  1.00 52.75           N  
ATOM    891  CA  CYS B 113      11.837  -3.865 -42.656  1.00 52.75           C  
ATOM    892  C   CYS B 113      12.728  -4.505 -43.713  1.00 52.75           C  
ATOM    893  CB  CYS B 113      12.463  -2.558 -42.172  1.00 52.75           C  
ATOM    894  O   CYS B 113      12.487  -4.349 -44.912  1.00 52.75           O  
ATOM    895  SG  CYS B 113      11.324  -1.503 -41.249  1.00 52.75           S  
ATOM    896  N   PHE B 114      13.707  -5.300 -43.352  1.00 51.78           N  
ATOM    897  CA  PHE B 114      14.649  -5.932 -44.269  1.00 51.78           C  
ATOM    898  C   PHE B 114      13.999  -7.108 -44.987  1.00 51.78           C  
ATOM    899  CB  PHE B 114      15.899  -6.401 -43.518  1.00 51.78           C  
ATOM    900  O   PHE B 114      14.281  -7.359 -46.161  1.00 51.78           O  
ATOM    901  CG  PHE B 114      17.029  -5.408 -43.541  1.00 51.78           C  
ATOM    902  CD1 PHE B 114      17.886  -5.334 -44.633  1.00 51.78           C  
ATOM    903  CD2 PHE B 114      17.236  -4.548 -42.471  1.00 51.78           C  
ATOM    904  CE1 PHE B 114      18.933  -4.416 -44.658  1.00 51.78           C  
ATOM    905  CE2 PHE B 114      18.280  -3.627 -42.488  1.00 51.78           C  
ATOM    906  CZ  PHE B 114      19.128  -3.564 -43.582  1.00 51.78           C  
ATOM    907  N   THR B 115      13.071  -7.829 -44.401  1.00 49.01           N  
ATOM    908  CA  THR B 115      12.376  -8.938 -45.046  1.00 49.01           C  
ATOM    909  C   THR B 115      11.380  -8.423 -46.081  1.00 49.01           C  
ATOM    910  CB  THR B 115      11.642  -9.814 -44.014  1.00 49.01           C  
ATOM    911  O   THR B 115      11.069  -9.117 -47.051  1.00 49.01           O  
ATOM    912  CG2 THR B 115      12.624 -10.453 -43.038  1.00 49.01           C  
ATOM    913  OG1 THR B 115      10.716  -9.003 -43.281  1.00 49.01           O  
ATOM    914  N   LEU B 116      10.681  -7.285 -45.910  1.00 49.06           N  
ATOM    915  CA  LEU B 116       9.697  -6.735 -46.835  1.00 49.06           C  
ATOM    916  C   LEU B 116      10.372  -6.206 -48.096  1.00 49.06           C  
ATOM    917  CB  LEU B 116       8.896  -5.616 -46.163  1.00 49.06           C  
ATOM    918  O   LEU B 116       9.815  -6.304 -49.192  1.00 49.06           O  
ATOM    919  CG  LEU B 116       7.903  -6.047 -45.084  1.00 49.06           C  
ATOM    920  CD1 LEU B 116       7.286  -4.824 -44.412  1.00 49.06           C  
ATOM    921  CD2 LEU B 116       6.819  -6.939 -45.679  1.00 49.06           C  
ATOM    922  N   LYS B 117      11.353  -5.566 -48.079  1.00 51.88           N  
ATOM    923  CA  LYS B 117      12.022  -5.009 -49.251  1.00 51.88           C  
ATOM    924  C   LYS B 117      12.526  -6.116 -50.173  1.00 51.88           C  
ATOM    925  CB  LYS B 117      13.183  -4.108 -48.830  1.00 51.88           C  
ATOM    926  O   LYS B 117      12.518  -5.963 -51.397  1.00 51.88           O  
ATOM    927  CG  LYS B 117      13.601  -3.100 -49.890  1.00 51.88           C  
ATOM    928  CD  LYS B 117      14.017  -1.774 -49.267  1.00 51.88           C  
ATOM    929  CE  LYS B 117      14.543  -0.803 -50.316  1.00 51.88           C  
ATOM    930  NZ  LYS B 117      15.055   0.457 -49.697  1.00 51.88           N  
ATOM    931  N   ARG B 118      12.891  -7.329 -49.733  1.00 53.86           N  
ATOM    932  CA  ARG B 118      13.428  -8.384 -50.587  1.00 53.86           C  
ATOM    933  C   ARG B 118      12.323  -9.032 -51.416  1.00 53.86           C  
ATOM    934  CB  ARG B 118      14.144  -9.444 -49.748  1.00 53.86           C  
ATOM    935  O   ARG B 118      12.556  -9.448 -52.553  1.00 53.86           O  
ATOM    936  CG  ARG B 118      15.553  -9.759 -50.225  1.00 53.86           C  
ATOM    937  CD  ARG B 118      16.167 -10.914 -49.447  1.00 53.86           C  
ATOM    938  NE  ARG B 118      17.182 -10.451 -48.506  1.00 53.86           N  
ATOM    939  NH1 ARG B 118      17.677 -12.553 -47.685  1.00 53.86           N  
ATOM    940  NH2 ARG B 118      18.777 -10.712 -46.874  1.00 53.86           N  
ATOM    941  CZ  ARG B 118      17.876 -11.240 -47.690  1.00 53.86           C  
ATOM    942  N   LYS B 119      11.034  -9.083 -50.948  1.00 52.87           N  
ATOM    943  CA  LYS B 119       9.993  -9.747 -51.728  1.00 52.87           C  
ATOM    944  C   LYS B 119       9.531  -8.869 -52.887  1.00 52.87           C  
ATOM    945  CB  LYS B 119       8.803 -10.108 -50.838  1.00 52.87           C  
ATOM    946  O   LYS B 119       8.991  -9.370 -53.875  1.00 52.87           O  
ATOM    947  CG  LYS B 119       8.644 -11.601 -50.593  1.00 52.87           C  
ATOM    948  CD  LYS B 119       7.446 -11.897 -49.700  1.00 52.87           C  
ATOM    949  CE  LYS B 119       7.310 -13.387 -49.419  1.00 52.87           C  
ATOM    950  NZ  LYS B 119       6.103 -13.688 -48.593  1.00 52.87           N  
ATOM    951  N   THR B 120       9.579  -7.602 -52.896  1.00 45.14           N  
ATOM    952  CA  THR B 120       9.088  -6.786 -54.001  1.00 45.14           C  
ATOM    953  C   THR B 120      10.093  -6.768 -55.149  1.00 45.14           C  
ATOM    954  CB  THR B 120       8.799  -5.344 -53.545  1.00 45.14           C  
ATOM    955  O   THR B 120       9.738  -6.457 -56.288  1.00 45.14           O  
ATOM    956  CG2 THR B 120       7.677  -5.308 -52.512  1.00 45.14           C  
ATOM    957  OG1 THR B 120       9.985  -4.785 -52.966  1.00 45.14           O  
ATOM    958  N   GLU B 121      11.289  -7.040 -55.042  1.00 39.49           N  
ATOM    959  CA  GLU B 121      12.112  -7.145 -56.243  1.00 39.49           C  
ATOM    960  C   GLU B 121      12.137  -8.576 -56.772  1.00 39.49           C  
ATOM    961  CB  GLU B 121      13.537  -6.662 -55.963  1.00 39.49           C  
ATOM    962  O   GLU B 121      12.124  -8.796 -57.985  1.00 39.49           O  
ATOM    963  CG  GLU B 121      13.694  -5.149 -56.010  1.00 39.49           C  
ATOM    964  CD  GLU B 121      15.145  -4.698 -56.067  1.00 39.49           C  
ATOM    965  OE1 GLU B 121      15.559  -4.115 -57.095  1.00 39.49           O  
ATOM    966  OE2 GLU B 121      15.874  -4.931 -55.077  1.00 39.49           O  
TER     967      GLU B 121                                                      
ATOM    968  N   MET C   1     -29.384  39.696  -5.360  1.00 34.14           N  
ATOM    969  CA  MET C   1     -29.853  38.321  -5.218  1.00 34.14           C  
ATOM    970  C   MET C   1     -28.897  37.347  -5.897  1.00 34.14           C  
ATOM    971  CB  MET C   1     -31.258  38.168  -5.803  1.00 34.14           C  
ATOM    972  O   MET C   1     -28.921  36.147  -5.615  1.00 34.14           O  
ATOM    973  CG  MET C   1     -32.371  38.453  -4.807  1.00 34.14           C  
ATOM    974  SD  MET C   1     -34.034  38.411  -5.581  1.00 34.14           S  
ATOM    975  CE  MET C   1     -34.299  36.618  -5.674  1.00 34.14           C  
ATOM    976  N   LYS C   2     -28.186  37.869  -6.964  1.00 33.58           N  
ATOM    977  CA  LYS C   2     -27.240  37.162  -7.823  1.00 33.58           C  
ATOM    978  C   LYS C   2     -25.939  36.868  -7.082  1.00 33.58           C  
ATOM    979  CB  LYS C   2     -26.952  37.974  -9.087  1.00 33.58           C  
ATOM    980  O   LYS C   2     -25.119  36.074  -7.548  1.00 33.58           O  
ATOM    981  CG  LYS C   2     -28.070  37.933 -10.118  1.00 33.58           C  
ATOM    982  CD  LYS C   2     -27.784  38.862 -11.290  1.00 33.58           C  
ATOM    983  CE  LYS C   2     -28.737  38.609 -12.451  1.00 33.58           C  
ATOM    984  NZ  LYS C   2     -28.541  39.597 -13.554  1.00 33.58           N  
ATOM    985  N   ILE C   3     -25.684  37.661  -6.034  1.00 40.93           N  
ATOM    986  CA  ILE C   3     -24.428  37.589  -5.295  1.00 40.93           C  
ATOM    987  C   ILE C   3     -24.378  36.295  -4.486  1.00 40.93           C  
ATOM    988  CB  ILE C   3     -24.249  38.810  -4.365  1.00 40.93           C  
ATOM    989  O   ILE C   3     -23.324  35.666  -4.374  1.00 40.93           O  
ATOM    990  CG1 ILE C   3     -24.178  40.102  -5.187  1.00 40.93           C  
ATOM    991  CG2 ILE C   3     -23.000  38.646  -3.494  1.00 40.93           C  
ATOM    992  CD1 ILE C   3     -24.326  41.371  -4.359  1.00 40.93           C  
ATOM    993  N   ILE C   4     -25.589  35.804  -4.167  1.00 39.74           N  
ATOM    994  CA  ILE C   4     -25.660  34.637  -3.294  1.00 39.74           C  
ATOM    995  C   ILE C   4     -25.280  33.383  -4.078  1.00 39.74           C  
ATOM    996  CB  ILE C   4     -27.068  34.477  -2.678  1.00 39.74           C  
ATOM    997  O   ILE C   4     -24.554  32.524  -3.572  1.00 39.74           O  
ATOM    998  CG1 ILE C   4     -27.397  35.675  -1.780  1.00 39.74           C  
ATOM    999  CG2 ILE C   4     -27.169  33.163  -1.897  1.00 39.74           C  
ATOM   1000  CD1 ILE C   4     -28.824  35.679  -1.251  1.00 39.74           C  
ATOM   1001  N   LEU C   5     -25.752  33.374  -5.372  1.00 35.49           N  
ATOM   1002  CA  LEU C   5     -25.476  32.204  -6.197  1.00 35.49           C  
ATOM   1003  C   LEU C   5     -23.978  32.049  -6.438  1.00 35.49           C  
ATOM   1004  CB  LEU C   5     -26.212  32.306  -7.536  1.00 35.49           C  
ATOM   1005  O   LEU C   5     -23.459  30.930  -6.444  1.00 35.49           O  
ATOM   1006  CG  LEU C   5     -26.951  31.051  -8.001  1.00 35.49           C  
ATOM   1007  CD1 LEU C   5     -28.453  31.213  -7.796  1.00 35.49           C  
ATOM   1008  CD2 LEU C   5     -26.635  30.755  -9.463  1.00 35.49           C  
ATOM   1009  N   PHE C   6     -23.359  33.271  -6.656  1.00 37.95           N  
ATOM   1010  CA  PHE C   6     -21.940  33.287  -6.992  1.00 37.95           C  
ATOM   1011  C   PHE C   6     -21.106  32.732  -5.844  1.00 37.95           C  
ATOM   1012  CB  PHE C   6     -21.483  34.709  -7.334  1.00 37.95           C  
ATOM   1013  O   PHE C   6     -20.150  31.987  -6.068  1.00 37.95           O  
ATOM   1014  CG  PHE C   6     -20.317  34.760  -8.284  1.00 37.95           C  
ATOM   1015  CD1 PHE C   6     -19.025  34.957  -7.811  1.00 37.95           C  
ATOM   1016  CD2 PHE C   6     -20.513  34.610  -9.650  1.00 37.95           C  
ATOM   1017  CE1 PHE C   6     -17.944  35.005  -8.688  1.00 37.95           C  
ATOM   1018  CE2 PHE C   6     -19.437  34.656 -10.533  1.00 37.95           C  
ATOM   1019  CZ  PHE C   6     -18.154  34.855 -10.050  1.00 37.95           C  
ATOM   1020  N   LEU C   7     -21.620  33.083  -4.706  1.00 31.62           N  
ATOM   1021  CA  LEU C   7     -20.822  32.704  -3.546  1.00 31.62           C  
ATOM   1022  C   LEU C   7     -20.935  31.207  -3.274  1.00 31.62           C  
ATOM   1023  CB  LEU C   7     -21.262  33.493  -2.310  1.00 31.62           C  
ATOM   1024  O   LEU C   7     -20.120  30.642  -2.542  1.00 31.62           O  
ATOM   1025  CG  LEU C   7     -20.733  34.924  -2.196  1.00 31.62           C  
ATOM   1026  CD1 LEU C   7     -21.572  35.722  -1.203  1.00 31.62           C  
ATOM   1027  CD2 LEU C   7     -19.265  34.920  -1.782  1.00 31.62           C  
ATOM   1028  N   ALA C   8     -22.124  30.716  -3.740  1.00 32.29           N  
ATOM   1029  CA  ALA C   8     -22.311  29.291  -3.481  1.00 32.29           C  
ATOM   1030  C   ALA C   8     -21.357  28.450  -4.325  1.00 32.29           C  
ATOM   1031  CB  ALA C   8     -23.757  28.885  -3.754  1.00 32.29           C  
ATOM   1032  O   ALA C   8     -20.947  27.363  -3.913  1.00 32.29           O  
ATOM   1033  N   LEU C   9     -21.172  28.912  -5.616  1.00 29.33           N  
ATOM   1034  CA  LEU C   9     -20.401  28.093  -6.545  1.00 29.33           C  
ATOM   1035  C   LEU C   9     -18.972  27.903  -6.045  1.00 29.33           C  
ATOM   1036  CB  LEU C   9     -20.386  28.729  -7.937  1.00 29.33           C  
ATOM   1037  O   LEU C   9     -18.323  26.906  -6.371  1.00 29.33           O  
ATOM   1038  CG  LEU C   9     -21.339  28.122  -8.969  1.00 29.33           C  
ATOM   1039  CD1 LEU C   9     -22.075  29.225  -9.723  1.00 29.33           C  
ATOM   1040  CD2 LEU C   9     -20.577  27.223  -9.937  1.00 29.33           C  
ATOM   1041  N   ILE C  10     -18.421  29.013  -5.603  1.00 31.93           N  
ATOM   1042  CA  ILE C  10     -16.995  28.935  -5.307  1.00 31.93           C  
ATOM   1043  C   ILE C  10     -16.766  28.010  -4.114  1.00 31.93           C  
ATOM   1044  CB  ILE C  10     -16.399  30.332  -5.023  1.00 31.93           C  
ATOM   1045  O   ILE C  10     -15.657  27.938  -3.579  1.00 31.93           O  
ATOM   1046  CG1 ILE C  10     -17.268  31.423  -5.660  1.00 31.93           C  
ATOM   1047  CG2 ILE C  10     -14.956  30.416  -5.530  1.00 31.93           C  
ATOM   1048  CD1 ILE C  10     -16.862  32.839  -5.277  1.00 31.93           C  
ATOM   1049  N   THR C  11     -17.851  27.575  -3.482  1.00 32.08           N  
ATOM   1050  CA  THR C  11     -17.221  26.775  -2.437  1.00 32.08           C  
ATOM   1051  C   THR C  11     -16.337  25.691  -3.047  1.00 32.08           C  
ATOM   1052  CB  THR C  11     -18.274  26.126  -1.519  1.00 32.08           C  
ATOM   1053  O   THR C  11     -16.837  24.748  -3.664  1.00 32.08           O  
ATOM   1054  CG2 THR C  11     -19.096  27.185  -0.792  1.00 32.08           C  
ATOM   1055  OG1 THR C  11     -19.152  25.314  -2.308  1.00 32.08           O  
ATOM   1056  N   LEU C  12     -15.606  25.998  -4.125  1.00 32.78           N  
ATOM   1057  CA  LEU C  12     -14.617  24.973  -4.440  1.00 32.78           C  
ATOM   1058  C   LEU C  12     -14.094  24.314  -3.168  1.00 32.78           C  
ATOM   1059  CB  LEU C  12     -13.453  25.576  -5.231  1.00 32.78           C  
ATOM   1060  O   LEU C  12     -13.454  24.968  -2.342  1.00 32.78           O  
ATOM   1061  CG  LEU C  12     -13.487  25.373  -6.747  1.00 32.78           C  
ATOM   1062  CD1 LEU C  12     -13.457  26.719  -7.463  1.00 32.78           C  
ATOM   1063  CD2 LEU C  12     -12.323  24.497  -7.196  1.00 32.78           C  
ATOM   1064  N   ALA C  13     -14.942  23.483  -2.611  1.00 36.65           N  
ATOM   1065  CA  ALA C  13     -14.490  22.746  -1.433  1.00 36.65           C  
ATOM   1066  C   ALA C  13     -13.099  22.159  -1.654  1.00 36.65           C  
ATOM   1067  CB  ALA C  13     -15.482  21.639  -1.085  1.00 36.65           C  
ATOM   1068  O   ALA C  13     -12.766  21.735  -2.763  1.00 36.65           O  
ATOM   1069  N   THR C  14     -12.040  22.792  -1.272  1.00 41.51           N  
ATOM   1070  CA  THR C  14     -10.716  22.180  -1.240  1.00 41.51           C  
ATOM   1071  C   THR C  14     -10.821  20.677  -0.997  1.00 41.51           C  
ATOM   1072  CB  THR C  14      -9.832  22.818  -0.152  1.00 41.51           C  
ATOM   1073  O   THR C  14     -11.610  20.232  -0.162  1.00 41.51           O  
ATOM   1074  CG2 THR C  14      -9.637  24.309  -0.405  1.00 41.51           C  
ATOM   1075  OG1 THR C  14     -10.455  22.639   1.127  1.00 41.51           O  
ATOM   1076  N   CYS C  15     -10.705  19.801  -2.189  1.00 49.02           N  
ATOM   1077  CA  CYS C  15     -10.735  18.344  -2.116  1.00 49.02           C  
ATOM   1078  C   CYS C  15      -9.616  17.820  -1.224  1.00 49.02           C  
ATOM   1079  CB  CYS C  15     -10.614  17.735  -3.513  1.00 49.02           C  
ATOM   1080  O   CYS C  15      -8.468  18.252  -1.342  1.00 49.02           O  
ATOM   1081  SG  CYS C  15     -10.753  15.934  -3.536  1.00 49.02           S  
ATOM   1082  N   GLU C  16      -9.872  17.482  -0.133  1.00 51.49           N  
ATOM   1083  CA  GLU C  16      -8.916  16.769   0.709  1.00 51.49           C  
ATOM   1084  C   GLU C  16      -8.993  15.262   0.478  1.00 51.49           C  
ATOM   1085  CB  GLU C  16      -9.158  17.088   2.186  1.00 51.49           C  
ATOM   1086  O   GLU C  16     -10.084  14.689   0.447  1.00 51.49           O  
ATOM   1087  CG  GLU C  16      -8.765  18.503   2.583  1.00 51.49           C  
ATOM   1088  CD  GLU C  16      -9.022  18.809   4.050  1.00 51.49           C  
ATOM   1089  OE1 GLU C  16      -8.630  19.901   4.520  1.00 51.49           O  
ATOM   1090  OE2 GLU C  16      -9.619  17.948   4.735  1.00 51.49           O  
ATOM   1091  N   LEU C  17      -7.868  14.700  -0.022  1.00 52.79           N  
ATOM   1092  CA  LEU C  17      -7.762  13.252  -0.162  1.00 52.79           C  
ATOM   1093  C   LEU C  17      -7.218  12.620   1.116  1.00 52.79           C  
ATOM   1094  CB  LEU C  17      -6.861  12.892  -1.346  1.00 52.79           C  
ATOM   1095  O   LEU C  17      -6.158  13.016   1.606  1.00 52.79           O  
ATOM   1096  CG  LEU C  17      -7.465  11.965  -2.401  1.00 52.79           C  
ATOM   1097  CD1 LEU C  17      -8.093  12.781  -3.527  1.00 52.79           C  
ATOM   1098  CD2 LEU C  17      -6.406  11.015  -2.949  1.00 52.79           C  
ATOM   1099  N   TYR C  18      -7.927  11.656   1.611  1.00 53.49           N  
ATOM   1100  CA  TYR C  18      -7.532  10.999   2.852  1.00 53.49           C  
ATOM   1101  C   TYR C  18      -6.845   9.669   2.570  1.00 53.49           C  
ATOM   1102  CB  TYR C  18      -8.750  10.777   3.754  1.00 53.49           C  
ATOM   1103  O   TYR C  18      -7.275   8.914   1.694  1.00 53.49           O  
ATOM   1104  CG  TYR C  18      -8.916  11.832   4.821  1.00 53.49           C  
ATOM   1105  CD1 TYR C  18      -8.320  11.685   6.071  1.00 53.49           C  
ATOM   1106  CD2 TYR C  18      -9.669  12.976   4.581  1.00 53.49           C  
ATOM   1107  CE1 TYR C  18      -8.471  12.654   7.058  1.00 53.49           C  
ATOM   1108  CE2 TYR C  18      -9.827  13.951   5.560  1.00 53.49           C  
ATOM   1109  OH  TYR C  18      -9.379  14.744   7.767  1.00 53.49           O  
ATOM   1110  CZ  TYR C  18      -9.225  13.782   6.794  1.00 53.49           C  
ATOM   1111  N   HIS C  19      -5.715   9.580   3.225  1.00 54.50           N  
ATOM   1112  CA  HIS C  19      -4.958   8.336   3.138  1.00 54.50           C  
ATOM   1113  C   HIS C  19      -4.862   7.653   4.498  1.00 54.50           C  
ATOM   1114  CB  HIS C  19      -3.558   8.598   2.582  1.00 54.50           C  
ATOM   1115  O   HIS C  19      -4.344   8.234   5.454  1.00 54.50           O  
ATOM   1116  CG  HIS C  19      -3.558   9.314   1.269  1.00 54.50           C  
ATOM   1117  CD2 HIS C  19      -3.533  10.635   0.976  1.00 54.50           C  
ATOM   1118  ND1 HIS C  19      -3.590   8.651   0.061  1.00 54.50           N  
ATOM   1119  CE1 HIS C  19      -3.583   9.538  -0.921  1.00 54.50           C  
ATOM   1120  NE2 HIS C  19      -3.549  10.749  -0.392  1.00 54.50           N  
ATOM   1121  N   TYR C  20      -5.526   6.425   4.532  1.00 56.02           N  
ATOM   1122  CA  TYR C  20      -5.499   5.685   5.788  1.00 56.02           C  
ATOM   1123  C   TYR C  20      -4.617   4.447   5.673  1.00 56.02           C  
ATOM   1124  CB  TYR C  20      -6.916   5.279   6.204  1.00 56.02           C  
ATOM   1125  O   TYR C  20      -4.714   3.696   4.700  1.00 56.02           O  
ATOM   1126  CG  TYR C  20      -6.962   4.418   7.444  1.00 56.02           C  
ATOM   1127  CD1 TYR C  20      -7.030   3.030   7.350  1.00 56.02           C  
ATOM   1128  CD2 TYR C  20      -6.939   4.992   8.710  1.00 56.02           C  
ATOM   1129  CE1 TYR C  20      -7.074   2.234   8.489  1.00 56.02           C  
ATOM   1130  CE2 TYR C  20      -6.982   4.205   9.857  1.00 56.02           C  
ATOM   1131  OH  TYR C  20      -7.093   2.045  10.868  1.00 56.02           O  
ATOM   1132  CZ  TYR C  20      -7.050   2.829   9.736  1.00 56.02           C  
ATOM   1133  N   GLN C  21      -3.684   4.371   6.796  1.00 54.99           N  
ATOM   1134  CA  GLN C  21      -2.836   3.184   6.836  1.00 54.99           C  
ATOM   1135  C   GLN C  21      -2.675   2.671   8.264  1.00 54.99           C  
ATOM   1136  CB  GLN C  21      -1.465   3.482   6.227  1.00 54.99           C  
ATOM   1137  O   GLN C  21      -2.376   3.443   9.177  1.00 54.99           O  
ATOM   1138  CG  GLN C  21      -0.560   2.261   6.123  1.00 54.99           C  
ATOM   1139  CD  GLN C  21       0.700   2.532   5.322  1.00 54.99           C  
ATOM   1140  NE2 GLN C  21       1.228   1.495   4.680  1.00 54.99           N  
ATOM   1141  OE1 GLN C  21       1.194   3.663   5.279  1.00 54.99           O  
ATOM   1142  N   GLU C  22      -2.990   1.374   8.354  1.00 54.19           N  
ATOM   1143  CA  GLU C  22      -2.672   0.744   9.632  1.00 54.19           C  
ATOM   1144  C   GLU C  22      -1.281   0.118   9.608  1.00 54.19           C  
ATOM   1145  CB  GLU C  22      -3.720  -0.315   9.985  1.00 54.19           C  
ATOM   1146  O   GLU C  22      -0.852  -0.415   8.582  1.00 54.19           O  
ATOM   1147  CG  GLU C  22      -4.997   0.258  10.582  1.00 54.19           C  
ATOM   1148  CD  GLU C  22      -5.973  -0.810  11.048  1.00 54.19           C  
ATOM   1149  OE1 GLU C  22      -7.002  -0.462  11.671  1.00 54.19           O  
ATOM   1150  OE2 GLU C  22      -5.708  -2.005  10.788  1.00 54.19           O  
ATOM   1151  N   CYS C  23      -0.547   0.299  10.811  1.00 52.30           N  
ATOM   1152  CA  CYS C  23       0.804  -0.243  10.912  1.00 52.30           C  
ATOM   1153  C   CYS C  23       1.086  -0.747  12.322  1.00 52.30           C  
ATOM   1154  CB  CYS C  23       1.836   0.816  10.523  1.00 52.30           C  
ATOM   1155  O   CYS C  23       0.355  -0.422  13.259  1.00 52.30           O  
ATOM   1156  SG  CYS C  23       1.846   2.257  11.611  1.00 52.30           S  
ATOM   1157  N   VAL C  24       1.993  -1.749  12.273  1.00 54.29           N  
ATOM   1158  CA  VAL C  24       2.420  -2.243  13.578  1.00 54.29           C  
ATOM   1159  C   VAL C  24       3.214  -1.161  14.306  1.00 54.29           C  
ATOM   1160  CB  VAL C  24       3.265  -3.530  13.450  1.00 54.29           C  
ATOM   1161  O   VAL C  24       4.157  -0.594  13.749  1.00 54.29           O  
ATOM   1162  CG1 VAL C  24       3.737  -4.005  14.822  1.00 54.29           C  
ATOM   1163  CG2 VAL C  24       2.465  -4.625  12.747  1.00 54.29           C  
ATOM   1164  N   ARG C  25       2.771  -1.041  15.526  1.00 61.12           N  
ATOM   1165  CA  ARG C  25       3.422  -0.002  16.317  1.00 61.12           C  
ATOM   1166  C   ARG C  25       4.926  -0.239  16.399  1.00 61.12           C  
ATOM   1167  CB  ARG C  25       2.823   0.058  17.724  1.00 61.12           C  
ATOM   1168  O   ARG C  25       5.370  -1.348  16.701  1.00 61.12           O  
ATOM   1169  CG  ARG C  25       3.345   1.212  18.566  1.00 61.12           C  
ATOM   1170  CD  ARG C  25       2.601   1.325  19.890  1.00 61.12           C  
ATOM   1171  NE  ARG C  25       1.353   2.070  19.745  1.00 61.12           N  
ATOM   1172  NH1 ARG C  25       0.262   0.980  21.465  1.00 61.12           N  
ATOM   1173  NH2 ARG C  25      -0.811   2.622  20.279  1.00 61.12           N  
ATOM   1174  CZ  ARG C  25       0.271   1.889  20.497  1.00 61.12           C  
ATOM   1175  N   GLY C  26       5.702   0.805  16.112  1.00 60.95           N  
ATOM   1176  CA  GLY C  26       7.150   0.759  16.247  1.00 60.95           C  
ATOM   1177  C   GLY C  26       7.855   0.344  14.969  1.00 60.95           C  
ATOM   1178  O   GLY C  26       9.086   0.350  14.903  1.00 60.95           O  
ATOM   1179  N   THR C  27       7.108  -0.003  13.898  1.00 56.33           N  
ATOM   1180  CA  THR C  27       7.701  -0.388  12.622  1.00 56.33           C  
ATOM   1181  C   THR C  27       7.773   0.808  11.677  1.00 56.33           C  
ATOM   1182  CB  THR C  27       6.905  -1.525  11.956  1.00 56.33           C  
ATOM   1183  O   THR C  27       7.109   1.823  11.900  1.00 56.33           O  
ATOM   1184  CG2 THR C  27       6.799  -2.735  12.878  1.00 56.33           C  
ATOM   1185  OG1 THR C  27       5.586  -1.058  11.645  1.00 56.33           O  
ATOM   1186  N   THR C  28       8.692   0.650  10.793  1.00 57.35           N  
ATOM   1187  CA  THR C  28       8.829   1.713   9.803  1.00 57.35           C  
ATOM   1188  C   THR C  28       7.925   1.453   8.602  1.00 57.35           C  
ATOM   1189  CB  THR C  28      10.288   1.851   9.330  1.00 57.35           C  
ATOM   1190  O   THR C  28       7.870   0.332   8.090  1.00 57.35           O  
ATOM   1191  CG2 THR C  28      10.925   3.125   9.875  1.00 57.35           C  
ATOM   1192  OG1 THR C  28      11.041   0.720   9.787  1.00 57.35           O  
ATOM   1193  N   VAL C  29       7.100   2.523   8.281  1.00 57.88           N  
ATOM   1194  CA  VAL C  29       6.187   2.420   7.147  1.00 57.88           C  
ATOM   1195  C   VAL C  29       6.610   3.397   6.053  1.00 57.88           C  
ATOM   1196  CB  VAL C  29       4.726   2.691   7.569  1.00 57.88           C  
ATOM   1197  O   VAL C  29       7.084   4.498   6.344  1.00 57.88           O  
ATOM   1198  CG1 VAL C  29       3.893   1.413   7.484  1.00 57.88           C  
ATOM   1199  CG2 VAL C  29       4.677   3.272   8.981  1.00 57.88           C  
ATOM   1200  N   LEU C  30       6.490   2.859   4.917  1.00 55.11           N  
ATOM   1201  CA  LEU C  30       6.814   3.737   3.798  1.00 55.11           C  
ATOM   1202  C   LEU C  30       5.545   4.261   3.133  1.00 55.11           C  
ATOM   1203  CB  LEU C  30       7.676   3.000   2.770  1.00 55.11           C  
ATOM   1204  O   LEU C  30       4.676   3.478   2.740  1.00 55.11           O  
ATOM   1205  CG  LEU C  30       9.145   2.794   3.141  1.00 55.11           C  
ATOM   1206  CD1 LEU C  30       9.829   1.894   2.116  1.00 55.11           C  
ATOM   1207  CD2 LEU C  30       9.864   4.134   3.246  1.00 55.11           C  
ATOM   1208  N   LEU C  31       5.482   5.539   3.139  1.00 57.99           N  
ATOM   1209  CA  LEU C  31       4.337   6.187   2.510  1.00 57.99           C  
ATOM   1210  C   LEU C  31       4.733   6.815   1.178  1.00 57.99           C  
ATOM   1211  CB  LEU C  31       3.749   7.255   3.436  1.00 57.99           C  
ATOM   1212  O   LEU C  31       5.776   7.465   1.078  1.00 57.99           O  
ATOM   1213  CG  LEU C  31       3.018   6.746   4.680  1.00 57.99           C  
ATOM   1214  CD1 LEU C  31       3.227   7.705   5.847  1.00 57.99           C  
ATOM   1215  CD2 LEU C  31       1.532   6.563   4.390  1.00 57.99           C  
ATOM   1216  N   LYS C  32       3.939   6.497   0.218  1.00 56.22           N  
ATOM   1217  CA  LYS C  32       4.197   7.131  -1.071  1.00 56.22           C  
ATOM   1218  C   LYS C  32       3.695   8.572  -1.086  1.00 56.22           C  
ATOM   1219  CB  LYS C  32       3.540   6.336  -2.201  1.00 56.22           C  
ATOM   1220  O   LYS C  32       2.586   8.854  -0.627  1.00 56.22           O  
ATOM   1221  CG  LYS C  32       4.006   6.739  -3.593  1.00 56.22           C  
ATOM   1222  CD  LYS C  32       3.394   5.848  -4.666  1.00 56.22           C  
ATOM   1223  CE  LYS C  32       3.817   6.283  -6.063  1.00 56.22           C  
ATOM   1224  NZ  LYS C  32       3.219   5.412  -7.119  1.00 56.22           N  
ATOM   1225  N   GLU C  33       4.558   9.433  -1.562  1.00 59.83           N  
ATOM   1226  CA  GLU C  33       4.212  10.847  -1.671  1.00 59.83           C  
ATOM   1227  C   GLU C  33       3.244  11.091  -2.825  1.00 59.83           C  
ATOM   1228  CB  GLU C  33       5.472  11.696  -1.852  1.00 59.83           C  
ATOM   1229  O   GLU C  33       3.542  10.753  -3.973  1.00 59.83           O  
ATOM   1230  CG  GLU C  33       5.754  12.634  -0.687  1.00 59.83           C  
ATOM   1231  CD  GLU C  33       6.919  13.577  -0.944  1.00 59.83           C  
ATOM   1232  OE1 GLU C  33       7.162  14.483  -0.115  1.00 59.83           O  
ATOM   1233  OE2 GLU C  33       7.595  13.408  -1.984  1.00 59.83           O  
ATOM   1234  N   PRO C  34       2.218  11.660  -2.381  1.00 58.13           N  
ATOM   1235  CA  PRO C  34       1.222  11.851  -3.438  1.00 58.13           C  
ATOM   1236  C   PRO C  34       1.572  13.003  -4.378  1.00 58.13           C  
ATOM   1237  CB  PRO C  34      -0.063  12.151  -2.662  1.00 58.13           C  
ATOM   1238  O   PRO C  34       1.022  13.095  -5.478  1.00 58.13           O  
ATOM   1239  CG  PRO C  34       0.402  12.659  -1.335  1.00 58.13           C  
ATOM   1240  CD  PRO C  34       1.773  12.107  -1.067  1.00 58.13           C  
ATOM   1241  N   CYS C  35       2.539  13.836  -3.961  1.00 65.64           N  
ATOM   1242  CA  CYS C  35       2.883  15.021  -4.740  1.00 65.64           C  
ATOM   1243  C   CYS C  35       4.234  14.850  -5.425  1.00 65.64           C  
ATOM   1244  CB  CYS C  35       2.906  16.261  -3.848  1.00 65.64           C  
ATOM   1245  O   CYS C  35       5.009  13.962  -5.066  1.00 65.64           O  
ATOM   1246  SG  CYS C  35       1.397  16.492  -2.883  1.00 65.64           S  
ATOM   1247  N   SER C  36       4.463  15.635  -6.393  1.00 62.08           N  
ATOM   1248  CA  SER C  36       5.788  15.663  -7.004  1.00 62.08           C  
ATOM   1249  C   SER C  36       6.859  16.034  -5.983  1.00 62.08           C  
ATOM   1250  CB  SER C  36       5.820  16.652  -8.170  1.00 62.08           C  
ATOM   1251  O   SER C  36       6.594  16.785  -5.042  1.00 62.08           O  
ATOM   1252  OG  SER C  36       4.647  17.447  -8.188  1.00 62.08           O  
ATOM   1253  N   SER C  37       8.058  15.464  -6.121  1.00 59.46           N  
ATOM   1254  CA  SER C  37       9.152  15.619  -5.168  1.00 59.46           C  
ATOM   1255  C   SER C  37       9.476  17.090  -4.932  1.00 59.46           C  
ATOM   1256  CB  SER C  37      10.400  14.885  -5.661  1.00 59.46           C  
ATOM   1257  O   SER C  37       9.606  17.863  -5.884  1.00 59.46           O  
ATOM   1258  OG  SER C  37      11.570  15.440  -5.084  1.00 59.46           O  
ATOM   1259  N   GLY C  38       9.629  17.414  -3.706  1.00 58.10           N  
ATOM   1260  CA  GLY C  38      10.117  18.722  -3.298  1.00 58.10           C  
ATOM   1261  C   GLY C  38       9.053  19.802  -3.361  1.00 58.10           C  
ATOM   1262  O   GLY C  38       9.360  20.990  -3.244  1.00 58.10           O  
ATOM   1263  N   THR C  39       7.804  19.437  -3.654  1.00 60.92           N  
ATOM   1264  CA  THR C  39       6.795  20.471  -3.858  1.00 60.92           C  
ATOM   1265  C   THR C  39       5.788  20.476  -2.712  1.00 60.92           C  
ATOM   1266  CB  THR C  39       6.056  20.274  -5.194  1.00 60.92           C  
ATOM   1267  O   THR C  39       4.668  20.969  -2.865  1.00 60.92           O  
ATOM   1268  CG2 THR C  39       6.797  20.958  -6.338  1.00 60.92           C  
ATOM   1269  OG1 THR C  39       5.953  18.873  -5.475  1.00 60.92           O  
ATOM   1270  N   TYR C  40       6.135  19.964  -1.664  1.00 59.90           N  
ATOM   1271  CA  TYR C  40       5.150  19.873  -0.592  1.00 59.90           C  
ATOM   1272  C   TYR C  40       5.171  21.126   0.275  1.00 59.90           C  
ATOM   1273  CB  TYR C  40       5.410  18.636   0.273  1.00 59.90           C  
ATOM   1274  O   TYR C  40       6.241  21.645   0.603  1.00 59.90           O  
ATOM   1275  CG  TYR C  40       5.516  17.354  -0.517  1.00 59.90           C  
ATOM   1276  CD1 TYR C  40       4.375  16.647  -0.890  1.00 59.90           C  
ATOM   1277  CD2 TYR C  40       6.756  16.847  -0.891  1.00 59.90           C  
ATOM   1278  CE1 TYR C  40       4.468  15.464  -1.617  1.00 59.90           C  
ATOM   1279  CE2 TYR C  40       6.860  15.665  -1.617  1.00 59.90           C  
ATOM   1280  OH  TYR C  40       5.810  13.812  -2.694  1.00 59.90           O  
ATOM   1281  CZ  TYR C  40       5.712  14.983  -1.975  1.00 59.90           C  
ATOM   1282  N   GLU C  41       3.849  21.677   0.101  1.00 57.24           N  
ATOM   1283  CA  GLU C  41       3.604  22.770   1.036  1.00 57.24           C  
ATOM   1284  C   GLU C  41       2.696  22.325   2.179  1.00 57.24           C  
ATOM   1285  CB  GLU C  41       2.987  23.970   0.312  1.00 57.24           C  
ATOM   1286  O   GLU C  41       1.777  21.528   1.975  1.00 57.24           O  
ATOM   1287  CG  GLU C  41       4.014  24.913  -0.298  1.00 57.24           C  
ATOM   1288  CD  GLU C  41       3.412  26.224  -0.779  1.00 57.24           C  
ATOM   1289  OE1 GLU C  41       4.177  27.145  -1.145  1.00 57.24           O  
ATOM   1290  OE2 GLU C  41       2.165  26.332  -0.789  1.00 57.24           O  
ATOM   1291  N   GLY C  42       3.336  21.945   3.415  1.00 56.72           N  
ATOM   1292  CA  GLY C  42       2.539  21.595   4.580  1.00 56.72           C  
ATOM   1293  C   GLY C  42       3.378  21.258   5.798  1.00 56.72           C  
ATOM   1294  O   GLY C  42       4.573  21.559   5.838  1.00 56.72           O  
ATOM   1295  N   ASN C  43       2.587  20.775   6.857  1.00 52.32           N  
ATOM   1296  CA  ASN C  43       3.183  20.547   8.169  1.00 52.32           C  
ATOM   1297  C   ASN C  43       3.815  19.161   8.264  1.00 52.32           C  
ATOM   1298  CB  ASN C  43       2.140  20.731   9.272  1.00 52.32           C  
ATOM   1299  O   ASN C  43       3.895  18.583   9.349  1.00 52.32           O  
ATOM   1300  CG  ASN C  43       2.598  21.686  10.356  1.00 52.32           C  
ATOM   1301  ND2 ASN C  43       1.707  21.994  11.291  1.00 52.32           N  
ATOM   1302  OD1 ASN C  43       3.744  22.145  10.353  1.00 52.32           O  
ATOM   1303  N   SER C  44       4.192  18.641   6.985  1.00 53.53           N  
ATOM   1304  CA  SER C  44       4.748  17.308   7.191  1.00 53.53           C  
ATOM   1305  C   SER C  44       6.141  17.380   7.808  1.00 53.53           C  
ATOM   1306  CB  SER C  44       4.804  16.540   5.870  1.00 53.53           C  
ATOM   1307  O   SER C  44       7.002  18.116   7.323  1.00 53.53           O  
ATOM   1308  OG  SER C  44       5.914  15.658   5.848  1.00 53.53           O  
ATOM   1309  N   PRO C  45       6.228  16.799   9.076  1.00 52.26           N  
ATOM   1310  CA  PRO C  45       7.567  16.794   9.670  1.00 52.26           C  
ATOM   1311  C   PRO C  45       8.531  15.859   8.943  1.00 52.26           C  
ATOM   1312  CB  PRO C  45       7.316  16.315  11.102  1.00 52.26           C  
ATOM   1313  O   PRO C  45       9.708  15.779   9.302  1.00 52.26           O  
ATOM   1314  CG  PRO C  45       5.965  15.677  11.060  1.00 52.26           C  
ATOM   1315  CD  PRO C  45       5.244  16.168   9.838  1.00 52.26           C  
ATOM   1316  N   PHE C  46       8.068  15.310   7.967  1.00 58.52           N  
ATOM   1317  CA  PHE C  46       8.878  14.233   7.409  1.00 58.52           C  
ATOM   1318  C   PHE C  46       9.379  14.598   6.017  1.00 58.52           C  
ATOM   1319  CB  PHE C  46       8.077  12.929   7.353  1.00 58.52           C  
ATOM   1320  O   PHE C  46       8.692  15.295   5.267  1.00 58.52           O  
ATOM   1321  CG  PHE C  46       7.500  12.514   8.680  1.00 58.52           C  
ATOM   1322  CD1 PHE C  46       8.309  11.956   9.662  1.00 58.52           C  
ATOM   1323  CD2 PHE C  46       6.147  12.682   8.945  1.00 58.52           C  
ATOM   1324  CE1 PHE C  46       7.778  11.571  10.891  1.00 58.52           C  
ATOM   1325  CE2 PHE C  46       5.609  12.299  10.170  1.00 58.52           C  
ATOM   1326  CZ  PHE C  46       6.426  11.743  11.141  1.00 58.52           C  
ATOM   1327  N   HIS C  47      10.600  14.427   5.829  1.00 55.01           N  
ATOM   1328  CA  HIS C  47      11.230  14.682   4.539  1.00 55.01           C  
ATOM   1329  C   HIS C  47      11.277  13.417   3.689  1.00 55.01           C  
ATOM   1330  CB  HIS C  47      12.642  15.238   4.732  1.00 55.01           C  
ATOM   1331  O   HIS C  47      11.626  12.343   4.185  1.00 55.01           O  
ATOM   1332  CG  HIS C  47      12.669  16.662   5.187  1.00 55.01           C  
ATOM   1333  CD2 HIS C  47      12.901  17.201   6.407  1.00 55.01           C  
ATOM   1334  ND1 HIS C  47      12.435  17.720   4.335  1.00 55.01           N  
ATOM   1335  CE1 HIS C  47      12.522  18.851   5.014  1.00 55.01           C  
ATOM   1336  NE2 HIS C  47      12.804  18.564   6.274  1.00 55.01           N  
ATOM   1337  N   PRO C  48      10.632  13.621   2.454  1.00 52.84           N  
ATOM   1338  CA  PRO C  48      10.665  12.428   1.606  1.00 52.84           C  
ATOM   1339  C   PRO C  48      12.083  11.921   1.355  1.00 52.84           C  
ATOM   1340  CB  PRO C  48      10.016  12.904   0.303  1.00 52.84           C  
ATOM   1341  O   PRO C  48      13.034  12.707   1.365  1.00 52.84           O  
ATOM   1342  CG  PRO C  48       9.981  14.394   0.416  1.00 52.84           C  
ATOM   1343  CD  PRO C  48      10.284  14.772   1.837  1.00 52.84           C  
ATOM   1344  N   LEU C  49      12.221  10.626   1.310  1.00 51.10           N  
ATOM   1345  CA  LEU C  49      13.459   9.973   0.900  1.00 51.10           C  
ATOM   1346  C   LEU C  49      13.682  10.122  -0.601  1.00 51.10           C  
ATOM   1347  CB  LEU C  49      13.435   8.490   1.280  1.00 51.10           C  
ATOM   1348  O   LEU C  49      12.848  10.700  -1.302  1.00 51.10           O  
ATOM   1349  CG  LEU C  49      13.643   8.166   2.760  1.00 51.10           C  
ATOM   1350  CD1 LEU C  49      12.337   7.688   3.386  1.00 51.10           C  
ATOM   1351  CD2 LEU C  49      14.738   7.118   2.930  1.00 51.10           C  
ATOM   1352  N   ALA C  50      14.723   9.651  -1.140  1.00 52.41           N  
ATOM   1353  CA  ALA C  50      15.142   9.833  -2.528  1.00 52.41           C  
ATOM   1354  C   ALA C  50      14.062   9.355  -3.494  1.00 52.41           C  
ATOM   1355  CB  ALA C  50      16.452   9.094  -2.790  1.00 52.41           C  
ATOM   1356  O   ALA C  50      13.843   9.967  -4.542  1.00 52.41           O  
ATOM   1357  N   ASP C  51      13.190   8.444  -3.354  1.00 49.72           N  
ATOM   1358  CA  ASP C  51      12.184   7.886  -4.251  1.00 49.72           C  
ATOM   1359  C   ASP C  51      10.794   8.427  -3.924  1.00 49.72           C  
ATOM   1360  CB  ASP C  51      12.184   6.357  -4.174  1.00 49.72           C  
ATOM   1361  O   ASP C  51       9.784   7.826  -4.295  1.00 49.72           O  
ATOM   1362  CG  ASP C  51      13.214   5.813  -3.199  1.00 49.72           C  
ATOM   1363  OD1 ASP C  51      14.195   6.523  -2.888  1.00 49.72           O  
ATOM   1364  OD2 ASP C  51      13.044   4.664  -2.739  1.00 49.72           O  
ATOM   1365  N   ASN C  52      10.757   9.623  -3.379  1.00 55.35           N  
ATOM   1366  CA  ASN C  52       9.517  10.307  -3.024  1.00 55.35           C  
ATOM   1367  C   ASN C  52       8.681   9.481  -2.051  1.00 55.35           C  
ATOM   1368  CB  ASN C  52       8.705  10.632  -4.279  1.00 55.35           C  
ATOM   1369  O   ASN C  52       7.450   9.497  -2.116  1.00 55.35           O  
ATOM   1370  CG  ASN C  52       9.220  11.860  -5.005  1.00 55.35           C  
ATOM   1371  ND2 ASN C  52       8.902  11.965  -6.290  1.00 55.35           N  
ATOM   1372  OD1 ASN C  52       9.898  12.706  -4.417  1.00 55.35           O  
ATOM   1373  N   LYS C  53       9.422   8.650  -1.332  1.00 58.68           N  
ATOM   1374  CA  LYS C  53       8.801   7.864  -0.270  1.00 58.68           C  
ATOM   1375  C   LYS C  53       9.146   8.428   1.105  1.00 58.68           C  
ATOM   1376  CB  LYS C  53       9.235   6.401  -0.361  1.00 58.68           C  
ATOM   1377  O   LYS C  53      10.188   9.065   1.277  1.00 58.68           O  
ATOM   1378  CG  LYS C  53       8.758   5.690  -1.619  1.00 58.68           C  
ATOM   1379  CD  LYS C  53       9.084   4.202  -1.578  1.00 58.68           C  
ATOM   1380  CE  LYS C  53       8.656   3.500  -2.860  1.00 58.68           C  
ATOM   1381  NZ  LYS C  53       8.878   2.025  -2.784  1.00 58.68           N  
ATOM   1382  N   PHE C  54       8.051   8.353   1.948  1.00 62.99           N  
ATOM   1383  CA  PHE C  54       8.255   8.766   3.331  1.00 62.99           C  
ATOM   1384  C   PHE C  54       8.409   7.553   4.242  1.00 62.99           C  
ATOM   1385  CB  PHE C  54       7.090   9.638   3.811  1.00 62.99           C  
ATOM   1386  O   PHE C  54       7.598   6.626   4.192  1.00 62.99           O  
ATOM   1387  CG  PHE C  54       7.008  10.973   3.123  1.00 62.99           C  
ATOM   1388  CD1 PHE C  54       7.688  12.074   3.629  1.00 62.99           C  
ATOM   1389  CD2 PHE C  54       6.251  11.128   1.969  1.00 62.99           C  
ATOM   1390  CE1 PHE C  54       7.615  13.312   2.994  1.00 62.99           C  
ATOM   1391  CE2 PHE C  54       6.172  12.362   1.329  1.00 62.99           C  
ATOM   1392  CZ  PHE C  54       6.854  13.453   1.844  1.00 62.99           C  
ATOM   1393  N   ALA C  55       9.677   7.544   4.881  1.00 60.03           N  
ATOM   1394  CA  ALA C  55       9.831   6.520   5.912  1.00 60.03           C  
ATOM   1395  C   ALA C  55       9.446   7.062   7.285  1.00 60.03           C  
ATOM   1396  CB  ALA C  55      11.265   5.997   5.932  1.00 60.03           C  
ATOM   1397  O   ALA C  55      10.041   8.029   7.767  1.00 60.03           O  
ATOM   1398  N   LEU C  56       8.362   6.432   7.812  1.00 65.71           N  
ATOM   1399  CA  LEU C  56       7.872   6.891   9.108  1.00 65.71           C  
ATOM   1400  C   LEU C  56       7.777   5.732  10.095  1.00 65.71           C  
ATOM   1401  CB  LEU C  56       6.504   7.561   8.957  1.00 65.71           C  
ATOM   1402  O   LEU C  56       7.461   4.605   9.707  1.00 65.71           O  
ATOM   1403  CG  LEU C  56       6.508   8.999   8.435  1.00 65.71           C  
ATOM   1404  CD1 LEU C  56       5.683   9.100   7.156  1.00 65.71           C  
ATOM   1405  CD2 LEU C  56       5.976   9.955   9.497  1.00 65.71           C  
ATOM   1406  N   THR C  57       8.255   6.040  11.321  1.00 64.02           N  
ATOM   1407  CA  THR C  57       7.966   5.085  12.385  1.00 64.02           C  
ATOM   1408  C   THR C  57       6.470   5.046  12.685  1.00 64.02           C  
ATOM   1409  CB  THR C  57       8.741   5.428  13.670  1.00 64.02           C  
ATOM   1410  O   THR C  57       5.827   6.091  12.799  1.00 64.02           O  
ATOM   1411  CG2 THR C  57       8.574   4.336  14.721  1.00 64.02           C  
ATOM   1412  OG1 THR C  57      10.133   5.568  13.359  1.00 64.02           O  
ATOM   1413  N   CYS C  58       6.024   3.895  12.729  1.00 62.05           N  
ATOM   1414  CA  CYS C  58       4.586   3.715  12.897  1.00 62.05           C  
ATOM   1415  C   CYS C  58       4.158   4.044  14.322  1.00 62.05           C  
ATOM   1416  CB  CYS C  58       4.181   2.283  12.550  1.00 62.05           C  
ATOM   1417  O   CYS C  58       4.377   3.250  15.239  1.00 62.05           O  
ATOM   1418  SG  CYS C  58       2.395   2.036  12.447  1.00 62.05           S  
ATOM   1419  N   PHE C  59       3.601   5.154  14.475  1.00 74.28           N  
ATOM   1420  CA  PHE C  59       2.844   5.621  15.630  1.00 74.28           C  
ATOM   1421  C   PHE C  59       1.535   6.267  15.193  1.00 74.28           C  
ATOM   1422  CB  PHE C  59       3.671   6.614  16.452  1.00 74.28           C  
ATOM   1423  O   PHE C  59       1.427   6.766  14.071  1.00 74.28           O  
ATOM   1424  CG  PHE C  59       4.891   6.006  17.090  1.00 74.28           C  
ATOM   1425  CD1 PHE C  59       4.783   5.254  18.253  1.00 74.28           C  
ATOM   1426  CD2 PHE C  59       6.147   6.187  16.525  1.00 74.28           C  
ATOM   1427  CE1 PHE C  59       5.910   4.690  18.845  1.00 74.28           C  
ATOM   1428  CE2 PHE C  59       7.279   5.627  17.112  1.00 74.28           C  
ATOM   1429  CZ  PHE C  59       7.158   4.879  18.272  1.00 74.28           C  
ATOM   1430  N   SER C  60       0.511   6.004  15.984  1.00 70.77           N  
ATOM   1431  CA  SER C  60      -0.735   6.653  15.590  1.00 70.77           C  
ATOM   1432  C   SER C  60      -0.534   8.149  15.369  1.00 70.77           C  
ATOM   1433  CB  SER C  60      -1.816   6.427  16.648  1.00 70.77           C  
ATOM   1434  O   SER C  60      -0.262   8.890  16.316  1.00 70.77           O  
ATOM   1435  OG  SER C  60      -2.295   5.094  16.601  1.00 70.77           O  
ATOM   1436  N   THR C  61      -0.530   8.539  14.026  1.00 70.36           N  
ATOM   1437  CA  THR C  61      -0.273   9.925  13.654  1.00 70.36           C  
ATOM   1438  C   THR C  61      -1.149  10.342  12.477  1.00 70.36           C  
ATOM   1439  CB  THR C  61       1.209  10.141  13.296  1.00 70.36           C  
ATOM   1440  O   THR C  61      -1.616   9.494  11.713  1.00 70.36           O  
ATOM   1441  CG2 THR C  61       2.108   9.898  14.503  1.00 70.36           C  
ATOM   1442  OG1 THR C  61       1.579   9.236  12.249  1.00 70.36           O  
ATOM   1443  N   GLN C  62      -1.485  11.690  12.522  1.00 69.45           N  
ATOM   1444  CA  GLN C  62      -2.202  12.289  11.402  1.00 69.45           C  
ATOM   1445  C   GLN C  62      -1.465  13.514  10.868  1.00 69.45           C  
ATOM   1446  CB  GLN C  62      -3.624  12.672  11.818  1.00 69.45           C  
ATOM   1447  O   GLN C  62      -0.981  14.341  11.644  1.00 69.45           O  
ATOM   1448  CG  GLN C  62      -4.496  13.145  10.663  1.00 69.45           C  
ATOM   1449  CD  GLN C  62      -5.901  13.513  11.100  1.00 69.45           C  
ATOM   1450  NE2 GLN C  62      -6.878  13.252  10.239  1.00 69.45           N  
ATOM   1451  OE1 GLN C  62      -6.107  14.028  12.204  1.00 69.45           O  
ATOM   1452  N   PHE C  63      -1.284  13.547   9.569  1.00 73.13           N  
ATOM   1453  CA  PHE C  63      -0.655  14.718   8.969  1.00 73.13           C  
ATOM   1454  C   PHE C  63      -1.213  14.976   7.574  1.00 73.13           C  
ATOM   1455  CB  PHE C  63       0.865  14.540   8.902  1.00 73.13           C  
ATOM   1456  O   PHE C  63      -1.851  14.102   6.983  1.00 73.13           O  
ATOM   1457  CG  PHE C  63       1.302  13.369   8.065  1.00 73.13           C  
ATOM   1458  CD1 PHE C  63       1.407  12.099   8.620  1.00 73.13           C  
ATOM   1459  CD2 PHE C  63       1.610  13.538   6.721  1.00 73.13           C  
ATOM   1460  CE1 PHE C  63       1.812  11.014   7.847  1.00 73.13           C  
ATOM   1461  CE2 PHE C  63       2.015  12.457   5.942  1.00 73.13           C  
ATOM   1462  CZ  PHE C  63       2.116  11.196   6.507  1.00 73.13           C  
ATOM   1463  N   ALA C  64      -1.006  16.216   7.206  1.00 70.77           N  
ATOM   1464  CA  ALA C  64      -1.537  16.585   5.896  1.00 70.77           C  
ATOM   1465  C   ALA C  64      -0.541  17.445   5.123  1.00 70.77           C  
ATOM   1466  CB  ALA C  64      -2.865  17.323   6.048  1.00 70.77           C  
ATOM   1467  O   ALA C  64       0.298  18.124   5.720  1.00 70.77           O  
ATOM   1468  N   PHE C  65      -0.599  17.333   3.812  1.00 71.97           N  
ATOM   1469  CA  PHE C  65       0.182  18.212   2.949  1.00 71.97           C  
ATOM   1470  C   PHE C  65      -0.637  18.653   1.742  1.00 71.97           C  
ATOM   1471  CB  PHE C  65       1.464  17.512   2.486  1.00 71.97           C  
ATOM   1472  O   PHE C  65      -1.537  17.935   1.300  1.00 71.97           O  
ATOM   1473  CG  PHE C  65       1.773  16.248   3.243  1.00 71.97           C  
ATOM   1474  CD1 PHE C  65       2.498  16.291   4.428  1.00 71.97           C  
ATOM   1475  CD2 PHE C  65       1.338  15.017   2.770  1.00 71.97           C  
ATOM   1476  CE1 PHE C  65       2.785  15.123   5.131  1.00 71.97           C  
ATOM   1477  CE2 PHE C  65       1.621  13.846   3.466  1.00 71.97           C  
ATOM   1478  CZ  PHE C  65       2.346  13.901   4.646  1.00 71.97           C  
ATOM   1479  N   ALA C  66      -0.245  19.852   1.421  1.00 72.03           N  
ATOM   1480  CA  ALA C  66      -0.886  20.401   0.228  1.00 72.03           C  
ATOM   1481  C   ALA C  66       0.054  20.351  -0.972  1.00 72.03           C  
ATOM   1482  CB  ALA C  66      -1.343  21.836   0.482  1.00 72.03           C  
ATOM   1483  O   ALA C  66       1.228  20.715  -0.866  1.00 72.03           O  
ATOM   1484  N   CYS C  67      -0.446  19.794  -2.014  1.00 67.77           N  
ATOM   1485  CA  CYS C  67       0.307  19.749  -3.262  1.00 67.77           C  
ATOM   1486  C   CYS C  67       0.070  21.007  -4.089  1.00 67.77           C  
ATOM   1487  CB  CYS C  67      -0.077  18.513  -4.075  1.00 67.77           C  
ATOM   1488  O   CYS C  67      -0.903  21.729  -3.863  1.00 67.77           O  
ATOM   1489  SG  CYS C  67       0.332  16.952  -3.264  1.00 67.77           S  
ATOM   1490  N   PRO C  68       1.035  21.325  -4.900  1.00 68.90           N  
ATOM   1491  CA  PRO C  68       0.897  22.526  -5.727  1.00 68.90           C  
ATOM   1492  C   PRO C  68      -0.383  22.525  -6.560  1.00 68.90           C  
ATOM   1493  CB  PRO C  68       2.134  22.479  -6.627  1.00 68.90           C  
ATOM   1494  O   PRO C  68      -0.888  23.590  -6.924  1.00 68.90           O  
ATOM   1495  CG  PRO C  68       3.121  21.645  -5.876  1.00 68.90           C  
ATOM   1496  CD  PRO C  68       2.368  20.655  -5.035  1.00 68.90           C  
ATOM   1497  N   ASP C  69      -0.922  21.309  -6.864  1.00 64.12           N  
ATOM   1498  CA  ASP C  69      -2.151  21.207  -7.645  1.00 64.12           C  
ATOM   1499  C   ASP C  69      -3.369  21.581  -6.804  1.00 64.12           C  
ATOM   1500  CB  ASP C  69      -2.314  19.793  -8.206  1.00 64.12           C  
ATOM   1501  O   ASP C  69      -4.499  21.559  -7.294  1.00 64.12           O  
ATOM   1502  CG  ASP C  69      -2.400  18.731  -7.124  1.00 64.12           C  
ATOM   1503  OD1 ASP C  69      -2.400  19.082  -5.924  1.00 64.12           O  
ATOM   1504  OD2 ASP C  69      -2.464  17.533  -7.474  1.00 64.12           O  
ATOM   1505  N   GLY C  70      -3.168  21.937  -5.610  1.00 65.50           N  
ATOM   1506  CA  GLY C  70      -4.231  22.436  -4.752  1.00 65.50           C  
ATOM   1507  C   GLY C  70      -4.919  21.343  -3.957  1.00 65.50           C  
ATOM   1508  O   GLY C  70      -5.786  21.624  -3.127  1.00 65.50           O  
ATOM   1509  N   VAL C  71      -4.490  20.191  -4.230  1.00 65.50           N  
ATOM   1510  CA  VAL C  71      -5.120  19.081  -3.522  1.00 65.50           C  
ATOM   1511  C   VAL C  71      -4.435  18.873  -2.173  1.00 65.50           C  
ATOM   1512  CB  VAL C  71      -5.070  17.778  -4.351  1.00 65.50           C  
ATOM   1513  O   VAL C  71      -3.207  18.796  -2.099  1.00 65.50           O  
ATOM   1514  CG1 VAL C  71      -5.769  16.640  -3.610  1.00 65.50           C  
ATOM   1515  CG2 VAL C  71      -5.704  17.995  -5.724  1.00 65.50           C  
ATOM   1516  N   LYS C  72      -5.256  18.804  -1.167  1.00 69.02           N  
ATOM   1517  CA  LYS C  72      -4.742  18.506   0.167  1.00 69.02           C  
ATOM   1518  C   LYS C  72      -4.839  17.014   0.473  1.00 69.02           C  
ATOM   1519  CB  LYS C  72      -5.500  19.308   1.226  1.00 69.02           C  
ATOM   1520  O   LYS C  72      -5.903  16.411   0.317  1.00 69.02           O  
ATOM   1521  CG  LYS C  72      -4.825  19.326   2.589  1.00 69.02           C  
ATOM   1522  CD  LYS C  72      -5.595  20.186   3.583  1.00 69.02           C  
ATOM   1523  CE  LYS C  72      -4.965  20.141   4.969  1.00 69.02           C  
ATOM   1524  NZ  LYS C  72      -5.739  20.952   5.956  1.00 69.02           N  
ATOM   1525  N   HIS C  73      -3.700  16.468   0.904  1.00 70.32           N  
ATOM   1526  CA  HIS C  73      -3.654  15.057   1.269  1.00 70.32           C  
ATOM   1527  C   HIS C  73      -3.524  14.882   2.779  1.00 70.32           C  
ATOM   1528  CB  HIS C  73      -2.494  14.357   0.558  1.00 70.32           C  
ATOM   1529  O   HIS C  73      -2.603  15.425   3.394  1.00 70.32           O  
ATOM   1530  CG  HIS C  73      -2.689  14.223  -0.919  1.00 70.32           C  
ATOM   1531  CD2 HIS C  73      -2.381  15.061  -1.936  1.00 70.32           C  
ATOM   1532  ND1 HIS C  73      -3.272  13.114  -1.495  1.00 70.32           N  
ATOM   1533  CE1 HIS C  73      -3.312  13.277  -2.807  1.00 70.32           C  
ATOM   1534  NE2 HIS C  73      -2.778  14.450  -3.100  1.00 70.32           N  
ATOM   1535  N   VAL C  74      -4.456  14.120   3.275  1.00 67.58           N  
ATOM   1536  CA  VAL C  74      -4.437  13.843   4.708  1.00 67.58           C  
ATOM   1537  C   VAL C  74      -4.097  12.373   4.945  1.00 67.58           C  
ATOM   1538  CB  VAL C  74      -5.788  14.192   5.372  1.00 67.58           C  
ATOM   1539  O   VAL C  74      -4.777  11.482   4.432  1.00 67.58           O  
ATOM   1540  CG1 VAL C  74      -5.741  13.909   6.872  1.00 67.58           C  
ATOM   1541  CG2 VAL C  74      -6.148  15.653   5.111  1.00 67.58           C  
ATOM   1542  N   TYR C  75      -2.991  12.223   5.733  1.00 68.87           N  
ATOM   1543  CA  TYR C  75      -2.568  10.867   6.065  1.00 68.87           C  
ATOM   1544  C   TYR C  75      -2.898  10.533   7.514  1.00 68.87           C  
ATOM   1545  CB  TYR C  75      -1.066  10.696   5.818  1.00 68.87           C  
ATOM   1546  O   TYR C  75      -2.633  11.329   8.418  1.00 68.87           O  
ATOM   1547  CG  TYR C  75      -0.699  10.586   4.358  1.00 68.87           C  
ATOM   1548  CD1 TYR C  75      -0.600   9.344   3.737  1.00 68.87           C  
ATOM   1549  CD2 TYR C  75      -0.451  11.724   3.598  1.00 68.87           C  
ATOM   1550  CE1 TYR C  75      -0.260   9.237   2.392  1.00 68.87           C  
ATOM   1551  CE2 TYR C  75      -0.110  11.630   2.252  1.00 68.87           C  
ATOM   1552  OH  TYR C  75       0.319  10.285   0.328  1.00 68.87           O  
ATOM   1553  CZ  TYR C  75      -0.018  10.384   1.659  1.00 68.87           C  
ATOM   1554  N   GLN C  76      -3.539   9.331   7.657  1.00 65.66           N  
ATOM   1555  CA  GLN C  76      -3.798   8.810   8.995  1.00 65.66           C  
ATOM   1556  C   GLN C  76      -3.147   7.443   9.189  1.00 65.66           C  
ATOM   1557  CB  GLN C  76      -5.303   8.715   9.253  1.00 65.66           C  
ATOM   1558  O   GLN C  76      -3.531   6.469   8.539  1.00 65.66           O  
ATOM   1559  CG  GLN C  76      -5.658   8.231  10.652  1.00 65.66           C  
ATOM   1560  CD  GLN C  76      -5.421   9.286  11.716  1.00 65.66           C  
ATOM   1561  NE2 GLN C  76      -5.061   8.847  12.917  1.00 65.66           N  
ATOM   1562  OE1 GLN C  76      -5.558  10.487  11.460  1.00 65.66           O  
ATOM   1563  N   LEU C  77      -2.149   7.558  10.151  1.00 65.36           N  
ATOM   1564  CA  LEU C  77      -1.507   6.304  10.529  1.00 65.36           C  
ATOM   1565  C   LEU C  77      -2.003   5.829  11.891  1.00 65.36           C  
ATOM   1566  CB  LEU C  77       0.015   6.467  10.555  1.00 65.36           C  
ATOM   1567  O   LEU C  77      -1.950   6.576  12.870  1.00 65.36           O  
ATOM   1568  CG  LEU C  77       0.723   6.441   9.199  1.00 65.36           C  
ATOM   1569  CD1 LEU C  77       2.092   7.105   9.304  1.00 65.36           C  
ATOM   1570  CD2 LEU C  77       0.854   5.009   8.691  1.00 65.36           C  
ATOM   1571  N   ARG C  78      -2.446   4.696  11.889  1.00 62.98           N  
ATOM   1572  CA  ARG C  78      -2.899   4.108  13.145  1.00 62.98           C  
ATOM   1573  C   ARG C  78      -2.031   2.917  13.538  1.00 62.98           C  
ATOM   1574  CB  ARG C  78      -4.364   3.677  13.040  1.00 62.98           C  
ATOM   1575  O   ARG C  78      -2.016   1.898  12.844  1.00 62.98           O  
ATOM   1576  CG  ARG C  78      -5.023   3.404  14.382  1.00 62.98           C  
ATOM   1577  CD  ARG C  78      -6.489   3.023  14.224  1.00 62.98           C  
ATOM   1578  NE  ARG C  78      -7.111   2.726  15.511  1.00 62.98           N  
ATOM   1579  NH1 ARG C  78      -9.222   2.371  14.642  1.00 62.98           N  
ATOM   1580  NH2 ARG C  78      -8.856   2.170  16.896  1.00 62.98           N  
ATOM   1581  CZ  ARG C  78      -8.395   2.423  15.680  1.00 62.98           C  
ATOM   1582  N   ALA C  79      -1.406   3.193  14.736  1.00 59.75           N  
ATOM   1583  CA  ALA C  79      -0.519   2.147  15.238  1.00 59.75           C  
ATOM   1584  C   ALA C  79      -1.295   1.107  16.041  1.00 59.75           C  
ATOM   1585  CB  ALA C  79       0.591   2.755  16.093  1.00 59.75           C  
ATOM   1586  O   ALA C  79      -2.075   1.457  16.931  1.00 59.75           O  
ATOM   1587  N   ARG C  80      -1.154  -0.184  15.647  1.00 51.10           N  
ATOM   1588  CA  ARG C  80      -1.798  -1.256  16.399  1.00 51.10           C  
ATOM   1589  C   ARG C  80      -0.770  -2.078  17.170  1.00 51.10           C  
ATOM   1590  CB  ARG C  80      -2.599  -2.164  15.463  1.00 51.10           C  
ATOM   1591  O   ARG C  80       0.301  -2.391  16.646  1.00 51.10           O  
ATOM   1592  CG  ARG C  80      -3.725  -2.919  16.151  1.00 51.10           C  
ATOM   1593  CD  ARG C  80      -4.517  -3.770  15.169  1.00 51.10           C  
ATOM   1594  NE  ARG C  80      -5.911  -3.344  15.089  1.00 51.10           N  
ATOM   1595  NH1 ARG C  80      -6.731  -5.429  14.526  1.00 51.10           N  
ATOM   1596  NH2 ARG C  80      -8.161  -3.650  14.740  1.00 51.10           N  
ATOM   1597  CZ  ARG C  80      -6.931  -4.142  14.785  1.00 51.10           C  
ATOM   1598  N   SER C  81      -1.045  -2.256  18.470  1.00 47.14           N  
ATOM   1599  CA  SER C  81      -0.232  -3.168  19.268  1.00 47.14           C  
ATOM   1600  C   SER C  81      -0.571  -4.623  18.963  1.00 47.14           C  
ATOM   1601  CB  SER C  81      -0.425  -2.892  20.760  1.00 47.14           C  
ATOM   1602  O   SER C  81      -1.735  -4.960  18.735  1.00 47.14           O  
ATOM   1603  OG  SER C  81      -1.770  -3.119  21.143  1.00 47.14           O  
ATOM   1604  N   VAL C  82       0.323  -5.274  18.225  1.00 43.82           N  
ATOM   1605  CA  VAL C  82      -0.002  -6.657  17.891  1.00 43.82           C  
ATOM   1606  C   VAL C  82      -0.163  -7.473  19.171  1.00 43.82           C  
ATOM   1607  CB  VAL C  82       1.079  -7.291  16.987  1.00 43.82           C  
ATOM   1608  O   VAL C  82       0.752  -7.535  19.995  1.00 43.82           O  
ATOM   1609  CG1 VAL C  82       0.456  -8.306  16.031  1.00 43.82           C  
ATOM   1610  CG2 VAL C  82       1.826  -6.208  16.209  1.00 43.82           C  
ATOM   1611  N   SER C  83      -1.395  -7.625  19.877  1.00 37.95           N  
ATOM   1612  CA  SER C  83      -1.611  -8.773  20.752  1.00 37.95           C  
ATOM   1613  C   SER C  83      -1.802 -10.054  19.947  1.00 37.95           C  
ATOM   1614  CB  SER C  83      -2.826  -8.540  21.651  1.00 37.95           C  
ATOM   1615  O   SER C  83      -2.120 -10.003  18.757  1.00 37.95           O  
ATOM   1616  OG  SER C  83      -2.870  -9.498  22.694  1.00 37.95           O  
ATOM   1617  N   PRO C  84      -1.606 -11.430  20.322  1.00 28.33           N  
ATOM   1618  CA  PRO C  84      -1.932 -12.592  19.492  1.00 28.33           C  
ATOM   1619  C   PRO C  84      -3.332 -12.512  18.889  1.00 28.33           C  
ATOM   1620  CB  PRO C  84      -1.825 -13.765  20.470  1.00 28.33           C  
ATOM   1621  O   PRO C  84      -3.731 -13.396  18.125  1.00 28.33           O  
ATOM   1622  CG  PRO C  84      -1.726 -13.129  21.819  1.00 28.33           C  
ATOM   1623  CD  PRO C  84      -1.570 -11.647  21.638  1.00 28.33           C  
ATOM   1624  N   LYS C  85      -4.394 -11.915  19.309  1.00 32.77           N  
ATOM   1625  CA  LYS C  85      -5.693 -12.205  18.709  1.00 32.77           C  
ATOM   1626  C   LYS C  85      -5.751 -11.721  17.263  1.00 32.77           C  
ATOM   1627  CB  LYS C  85      -6.816 -11.559  19.522  1.00 32.77           C  
ATOM   1628  O   LYS C  85      -4.939 -10.893  16.846  1.00 32.77           O  
ATOM   1629  CG  LYS C  85      -7.399 -12.463  20.599  1.00 32.77           C  
ATOM   1630  CD  LYS C  85      -8.543 -11.784  21.340  1.00 32.77           C  
ATOM   1631  CE  LYS C  85      -9.019 -12.619  22.521  1.00 32.77           C  
ATOM   1632  NZ  LYS C  85     -10.276 -12.073  23.115  1.00 32.77           N  
ATOM   1633  N   LEU C  86      -7.186 -11.810  16.507  1.00 23.57           N  
ATOM   1634  CA  LEU C  86      -7.910 -12.009  15.256  1.00 23.57           C  
ATOM   1635  C   LEU C  86      -7.821 -10.768  14.374  1.00 23.57           C  
ATOM   1636  CB  LEU C  86      -9.377 -12.347  15.533  1.00 23.57           C  
ATOM   1637  O   LEU C  86      -7.421  -9.698  14.838  1.00 23.57           O  
ATOM   1638  CG  LEU C  86      -9.878 -13.686  14.989  1.00 23.57           C  
ATOM   1639  CD1 LEU C  86     -10.092 -14.675  16.130  1.00 23.57           C  
ATOM   1640  CD2 LEU C  86     -11.165 -13.493  14.194  1.00 23.57           C  
ATOM   1641  N   PHE C  87      -8.968 -10.610  13.530  1.00 25.94           N  
ATOM   1642  CA  PHE C  87      -9.480 -10.311  12.198  1.00 25.94           C  
ATOM   1643  C   PHE C  87      -9.656  -8.809  12.009  1.00 25.94           C  
ATOM   1644  CB  PHE C  87     -10.812 -11.029  11.960  1.00 25.94           C  
ATOM   1645  O   PHE C  87     -10.507  -8.193  12.654  1.00 25.94           O  
ATOM   1646  CG  PHE C  87     -11.099 -11.313  10.510  1.00 25.94           C  
ATOM   1647  CD1 PHE C  87     -11.987 -10.519   9.794  1.00 25.94           C  
ATOM   1648  CD2 PHE C  87     -10.479 -12.373   9.862  1.00 25.94           C  
ATOM   1649  CE1 PHE C  87     -12.253 -10.778   8.452  1.00 25.94           C  
ATOM   1650  CE2 PHE C  87     -10.741 -12.639   8.521  1.00 25.94           C  
ATOM   1651  CZ  PHE C  87     -11.629 -11.841   7.818  1.00 25.94           C  
ATOM   1652  N   ILE C  88      -8.575  -8.109  11.927  1.00 28.47           N  
ATOM   1653  CA  ILE C  88      -8.779  -6.667  11.851  1.00 28.47           C  
ATOM   1654  C   ILE C  88      -9.536  -6.319  10.572  1.00 28.47           C  
ATOM   1655  CB  ILE C  88      -7.438  -5.902  11.905  1.00 28.47           C  
ATOM   1656  O   ILE C  88      -9.098  -6.661   9.471  1.00 28.47           O  
ATOM   1657  CG1 ILE C  88      -6.664  -6.270  13.176  1.00 28.47           C  
ATOM   1658  CG2 ILE C  88      -7.674  -4.391  11.826  1.00 28.47           C  
ATOM   1659  CD1 ILE C  88      -5.238  -5.738  13.209  1.00 28.47           C  
ATOM   1660  N   ARG C  89     -10.835  -6.034  10.729  1.00 25.84           N  
ATOM   1661  CA  ARG C  89     -11.789  -5.602   9.712  1.00 25.84           C  
ATOM   1662  C   ARG C  89     -11.302  -4.342   9.005  1.00 25.84           C  
ATOM   1663  CB  ARG C  89     -13.164  -5.355  10.335  1.00 25.84           C  
ATOM   1664  O   ARG C  89     -10.951  -3.355   9.655  1.00 25.84           O  
ATOM   1665  CG  ARG C  89     -14.028  -6.603  10.435  1.00 25.84           C  
ATOM   1666  CD  ARG C  89     -15.461  -6.267  10.825  1.00 25.84           C  
ATOM   1667  NE  ARG C  89     -16.293  -7.464  10.903  1.00 25.84           N  
ATOM   1668  NH1 ARG C  89     -18.238  -6.406  10.245  1.00 25.84           N  
ATOM   1669  NH2 ARG C  89     -18.254  -8.647  10.730  1.00 25.84           N  
ATOM   1670  CZ  ARG C  89     -17.593  -7.503  10.625  1.00 25.84           C  
ATOM   1671  N   GLN C  90     -10.675  -4.585   7.962  1.00 24.52           N  
ATOM   1672  CA  GLN C  90     -10.216  -3.477   7.130  1.00 24.52           C  
ATOM   1673  C   GLN C  90     -11.388  -2.626   6.651  1.00 24.52           C  
ATOM   1674  CB  GLN C  90      -9.422  -3.999   5.931  1.00 24.52           C  
ATOM   1675  O   GLN C  90     -12.276  -3.120   5.952  1.00 24.52           O  
ATOM   1676  CG  GLN C  90      -7.914  -3.988   6.141  1.00 24.52           C  
ATOM   1677  CD  GLN C  90      -7.155  -4.594   4.975  1.00 24.52           C  
ATOM   1678  NE2 GLN C  90      -6.754  -3.753   4.027  1.00 24.52           N  
ATOM   1679  OE1 GLN C  90      -6.929  -5.807   4.928  1.00 24.52           O  
ATOM   1680  N   GLU C  91     -12.036  -1.737   7.465  1.00 27.18           N  
ATOM   1681  CA  GLU C  91     -13.156  -0.902   7.042  1.00 27.18           C  
ATOM   1682  C   GLU C  91     -12.807  -0.105   5.788  1.00 27.18           C  
ATOM   1683  CB  GLU C  91     -13.576   0.045   8.168  1.00 27.18           C  
ATOM   1684  O   GLU C  91     -11.797   0.600   5.756  1.00 27.18           O  
ATOM   1685  CG  GLU C  91     -15.078   0.282   8.244  1.00 27.18           C  
ATOM   1686  CD  GLU C  91     -15.481   1.219   9.372  1.00 27.18           C  
ATOM   1687  OE1 GLU C  91     -16.551   1.862   9.274  1.00 27.18           O  
ATOM   1688  OE2 GLU C  91     -14.720   1.312  10.360  1.00 27.18           O  
ATOM   1689  N   GLU C  92     -13.039  -0.704   4.714  1.00 27.13           N  
ATOM   1690  CA  GLU C  92     -12.947   0.010   3.444  1.00 27.13           C  
ATOM   1691  C   GLU C  92     -13.877   1.219   3.422  1.00 27.13           C  
ATOM   1692  CB  GLU C  92     -13.273  -0.925   2.277  1.00 27.13           C  
ATOM   1693  O   GLU C  92     -15.095   1.076   3.555  1.00 27.13           O  
ATOM   1694  CG  GLU C  92     -12.844  -0.387   0.919  1.00 27.13           C  
ATOM   1695  CD  GLU C  92     -13.178  -1.324  -0.230  1.00 27.13           C  
ATOM   1696  OE1 GLU C  92     -13.327  -0.848  -1.378  1.00 27.13           O  
ATOM   1697  OE2 GLU C  92     -13.291  -2.545   0.019  1.00 27.13           O  
ATOM   1698  N   VAL C  93     -13.589   2.285   4.132  1.00 27.71           N  
ATOM   1699  CA  VAL C  93     -14.434   3.474   4.106  1.00 27.71           C  
ATOM   1700  C   VAL C  93     -14.631   3.936   2.663  1.00 27.71           C  
ATOM   1701  CB  VAL C  93     -13.832   4.617   4.954  1.00 27.71           C  
ATOM   1702  O   VAL C  93     -13.669   4.310   1.988  1.00 27.71           O  
ATOM   1703  CG1 VAL C  93     -14.743   5.844   4.931  1.00 27.71           C  
ATOM   1704  CG2 VAL C  93     -13.597   4.149   6.389  1.00 27.71           C  
ATOM   1705  N   GLN C  94     -15.339   3.147   1.947  1.00 25.77           N  
ATOM   1706  CA  GLN C  94     -15.677   3.680   0.632  1.00 25.77           C  
ATOM   1707  C   GLN C  94     -16.456   4.987   0.751  1.00 25.77           C  
ATOM   1708  CB  GLN C  94     -16.486   2.658  -0.170  1.00 25.77           C  
ATOM   1709  O   GLN C  94     -17.554   5.013   1.311  1.00 25.77           O  
ATOM   1710  CG  GLN C  94     -16.168   2.654  -1.659  1.00 25.77           C  
ATOM   1711  CD  GLN C  94     -16.895   1.555  -2.411  1.00 25.77           C  
ATOM   1712  NE2 GLN C  94     -16.779   1.566  -3.735  1.00 25.77           N  
ATOM   1713  OE1 GLN C  94     -17.554   0.703  -1.808  1.00 25.77           O  
ATOM   1714  N   GLU C  95     -15.855   6.069   1.085  1.00 28.65           N  
ATOM   1715  CA  GLU C  95     -16.535   7.360   1.078  1.00 28.65           C  
ATOM   1716  C   GLU C  95     -17.193   7.631  -0.272  1.00 28.65           C  
ATOM   1717  CB  GLU C  95     -15.555   8.486   1.422  1.00 28.65           C  
ATOM   1718  O   GLU C  95     -16.520   7.642  -1.305  1.00 28.65           O  
ATOM   1719  CG  GLU C  95     -16.227   9.748   1.941  1.00 28.65           C  
ATOM   1720  CD  GLU C  95     -15.238  10.807   2.403  1.00 28.65           C  
ATOM   1721  OE1 GLU C  95     -15.662  11.950   2.690  1.00 28.65           O  
ATOM   1722  OE2 GLU C  95     -14.029  10.491   2.478  1.00 28.65           O  
ATOM   1723  N   LEU C  96     -18.294   7.020  -0.494  1.00 29.54           N  
ATOM   1724  CA  LEU C  96     -19.206   7.228  -1.614  1.00 29.54           C  
ATOM   1725  C   LEU C  96     -19.631   8.690  -1.704  1.00 29.54           C  
ATOM   1726  CB  LEU C  96     -20.439   6.332  -1.475  1.00 29.54           C  
ATOM   1727  O   LEU C  96     -20.507   9.133  -0.956  1.00 29.54           O  
ATOM   1728  CG  LEU C  96     -20.743   5.408  -2.655  1.00 29.54           C  
ATOM   1729  CD1 LEU C  96     -19.792   4.215  -2.651  1.00 29.54           C  
ATOM   1730  CD2 LEU C  96     -22.194   4.942  -2.610  1.00 29.54           C  
ATOM   1731  N   TYR C  97     -18.813   9.581  -1.417  1.00 33.89           N  
ATOM   1732  CA  TYR C  97     -19.355  10.934  -1.442  1.00 33.89           C  
ATOM   1733  C   TYR C  97     -19.946  11.260  -2.809  1.00 33.89           C  
ATOM   1734  CB  TYR C  97     -18.271  11.956  -1.086  1.00 33.89           C  
ATOM   1735  O   TYR C  97     -20.728  12.203  -2.946  1.00 33.89           O  
ATOM   1736  CG  TYR C  97     -18.153  12.224   0.395  1.00 33.89           C  
ATOM   1737  CD1 TYR C  97     -18.969  13.166   1.019  1.00 33.89           C  
ATOM   1738  CD2 TYR C  97     -17.227  11.538   1.173  1.00 33.89           C  
ATOM   1739  CE1 TYR C  97     -18.862  13.418   2.383  1.00 33.89           C  
ATOM   1740  CE2 TYR C  97     -17.112  11.782   2.537  1.00 33.89           C  
ATOM   1741  OH  TYR C  97     -17.824  12.968   4.483  1.00 33.89           O  
ATOM   1742  CZ  TYR C  97     -17.933  12.722   3.132  1.00 33.89           C  
ATOM   1743  N   SER C  98     -19.525  10.575  -3.870  1.00 36.94           N  
ATOM   1744  CA  SER C  98     -19.392  11.371  -5.086  1.00 36.94           C  
ATOM   1745  C   SER C  98     -20.751  11.636  -5.725  1.00 36.94           C  
ATOM   1746  CB  SER C  98     -18.475  10.669  -6.089  1.00 36.94           C  
ATOM   1747  O   SER C  98     -21.049  12.766  -6.118  1.00 36.94           O  
ATOM   1748  OG  SER C  98     -18.527  11.310  -7.352  1.00 36.94           O  
ATOM   1749  N   PRO C  99     -21.462  10.572  -5.880  1.00 39.26           N  
ATOM   1750  CA  PRO C  99     -22.578  10.917  -6.763  1.00 39.26           C  
ATOM   1751  C   PRO C  99     -23.605  11.824  -6.089  1.00 39.26           C  
ATOM   1752  CB  PRO C  99     -23.192   9.557  -7.104  1.00 39.26           C  
ATOM   1753  O   PRO C  99     -24.288  12.599  -6.764  1.00 39.26           O  
ATOM   1754  CG  PRO C  99     -22.642   8.622  -6.076  1.00 39.26           C  
ATOM   1755  CD  PRO C  99     -21.462   9.277  -5.417  1.00 39.26           C  
ATOM   1756  N   ILE C 100     -23.791  11.776  -4.835  1.00 40.43           N  
ATOM   1757  CA  ILE C 100     -24.778  12.602  -4.149  1.00 40.43           C  
ATOM   1758  C   ILE C 100     -24.329  14.062  -4.163  1.00 40.43           C  
ATOM   1759  CB  ILE C 100     -25.003  12.125  -2.697  1.00 40.43           C  
ATOM   1760  O   ILE C 100     -25.145  14.967  -4.352  1.00 40.43           O  
ATOM   1761  CG1 ILE C 100     -25.538  10.688  -2.684  1.00 40.43           C  
ATOM   1762  CG2 ILE C 100     -25.956  13.070  -1.959  1.00 40.43           C  
ATOM   1763  CD1 ILE C 100     -25.522  10.034  -1.309  1.00 40.43           C  
ATOM   1764  N   PHE C 101     -23.048  14.222  -4.179  1.00 45.35           N  
ATOM   1765  CA  PHE C 101     -22.540  15.581  -4.325  1.00 45.35           C  
ATOM   1766  C   PHE C 101     -22.844  16.126  -5.716  1.00 45.35           C  
ATOM   1767  CB  PHE C 101     -21.032  15.624  -4.063  1.00 45.35           C  
ATOM   1768  O   PHE C 101     -23.218  17.291  -5.864  1.00 45.35           O  
ATOM   1769  CG  PHE C 101     -20.543  16.950  -3.547  1.00 45.35           C  
ATOM   1770  CD1 PHE C 101     -20.017  17.899  -4.416  1.00 45.35           C  
ATOM   1771  CD2 PHE C 101     -20.609  17.249  -2.192  1.00 45.35           C  
ATOM   1772  CE1 PHE C 101     -19.563  19.127  -3.941  1.00 45.35           C  
ATOM   1773  CE2 PHE C 101     -20.158  18.474  -1.710  1.00 45.35           C  
ATOM   1774  CZ  PHE C 101     -19.634  19.412  -2.586  1.00 45.35           C  
ATOM   1775  N   LEU C 102     -22.786  15.208  -6.645  1.00 44.41           N  
ATOM   1776  CA  LEU C 102     -23.112  15.642  -7.999  1.00 44.41           C  
ATOM   1777  C   LEU C 102     -24.604  15.933  -8.131  1.00 44.41           C  
ATOM   1778  CB  LEU C 102     -22.696  14.579  -9.018  1.00 44.41           C  
ATOM   1779  O   LEU C 102     -24.996  16.903  -8.784  1.00 44.41           O  
ATOM   1780  CG  LEU C 102     -21.210  14.532  -9.381  1.00 44.41           C  
ATOM   1781  CD1 LEU C 102     -20.973  13.545 -10.519  1.00 44.41           C  
ATOM   1782  CD2 LEU C 102     -20.708  15.922  -9.758  1.00 44.41           C  
ATOM   1783  N   ILE C 103     -25.368  15.209  -7.435  1.00 48.88           N  
ATOM   1784  CA  ILE C 103     -26.812  15.408  -7.506  1.00 48.88           C  
ATOM   1785  C   ILE C 103     -27.197  16.672  -6.741  1.00 48.88           C  
ATOM   1786  CB  ILE C 103     -27.579  14.189  -6.948  1.00 48.88           C  
ATOM   1787  O   ILE C 103     -27.990  17.483  -7.228  1.00 48.88           O  
ATOM   1788  CG1 ILE C 103     -27.282  12.941  -7.787  1.00 48.88           C  
ATOM   1789  CG2 ILE C 103     -29.083  14.472  -6.900  1.00 48.88           C  
ATOM   1790  CD1 ILE C 103     -27.756  11.641  -7.152  1.00 48.88           C  
ATOM   1791  N   VAL C 104     -26.509  16.847  -5.605  1.00 50.29           N  
ATOM   1792  CA  VAL C 104     -26.782  18.053  -4.829  1.00 50.29           C  
ATOM   1793  C   VAL C 104     -26.281  19.280  -5.588  1.00 50.29           C  
ATOM   1794  CB  VAL C 104     -26.129  17.988  -3.431  1.00 50.29           C  
ATOM   1795  O   VAL C 104     -26.973  20.298  -5.659  1.00 50.29           O  
ATOM   1796  CG1 VAL C 104     -26.311  19.310  -2.688  1.00 50.29           C  
ATOM   1797  CG2 VAL C 104     -26.714  16.832  -2.622  1.00 50.29           C  
ATOM   1798  N   ALA C 105     -25.137  19.071  -6.301  1.00 49.84           N  
ATOM   1799  CA  ALA C 105     -24.597  20.153  -7.120  1.00 49.84           C  
ATOM   1800  C   ALA C 105     -25.501  20.439  -8.315  1.00 49.84           C  
ATOM   1801  CB  ALA C 105     -23.187  19.809  -7.593  1.00 49.84           C  
ATOM   1802  O   ALA C 105     -25.745  21.600  -8.654  1.00 49.84           O  
ATOM   1803  N   ALA C 106     -26.074  19.361  -8.868  1.00 53.30           N  
ATOM   1804  CA  ALA C 106     -26.973  19.521 -10.007  1.00 53.30           C  
ATOM   1805  C   ALA C 106     -28.276  20.196  -9.588  1.00 53.30           C  
ATOM   1806  CB  ALA C 106     -27.262  18.168 -10.652  1.00 53.30           C  
ATOM   1807  O   ALA C 106     -28.774  21.085 -10.282  1.00 53.30           O  
ATOM   1808  N   ILE C 107     -28.731  19.789  -8.363  1.00 54.15           N  
ATOM   1809  CA  ILE C 107     -29.979  20.348  -7.855  1.00 54.15           C  
ATOM   1810  C   ILE C 107     -29.773  21.815  -7.482  1.00 54.15           C  
ATOM   1811  CB  ILE C 107     -30.500  19.554  -6.637  1.00 54.15           C  
ATOM   1812  O   ILE C 107     -30.608  22.665  -7.798  1.00 54.15           O  
ATOM   1813  CG1 ILE C 107     -30.842  18.116  -7.044  1.00 54.15           C  
ATOM   1814  CG2 ILE C 107     -31.715  20.251  -6.017  1.00 54.15           C  
ATOM   1815  CD1 ILE C 107     -31.229  17.217  -5.877  1.00 54.15           C  
ATOM   1816  N   VAL C 108     -28.581  22.120  -6.889  1.00 52.84           N  
ATOM   1817  CA  VAL C 108     -28.260  23.498  -6.531  1.00 52.84           C  
ATOM   1818  C   VAL C 108     -28.107  24.339  -7.796  1.00 52.84           C  
ATOM   1819  CB  VAL C 108     -26.973  23.577  -5.679  1.00 52.84           C  
ATOM   1820  O   VAL C 108     -28.597  25.469  -7.861  1.00 52.84           O  
ATOM   1821  CG1 VAL C 108     -26.559  25.031  -5.461  1.00 52.84           C  
ATOM   1822  CG2 VAL C 108     -27.175  22.869  -4.341  1.00 52.84           C  
ATOM   1823  N   PHE C 109     -27.500  23.636  -8.823  1.00 54.55           N  
ATOM   1824  CA  PHE C 109     -27.293  24.289 -10.110  1.00 54.55           C  
ATOM   1825  C   PHE C 109     -28.626  24.578 -10.791  1.00 54.55           C  
ATOM   1826  CB  PHE C 109     -26.416  23.422 -11.019  1.00 54.55           C  
ATOM   1827  O   PHE C 109     -28.842  25.679 -11.301  1.00 54.55           O  
ATOM   1828  CG  PHE C 109     -26.094  24.062 -12.342  1.00 54.55           C  
ATOM   1829  CD1 PHE C 109     -26.777  23.693 -13.494  1.00 54.55           C  
ATOM   1830  CD2 PHE C 109     -25.106  25.035 -12.434  1.00 54.55           C  
ATOM   1831  CE1 PHE C 109     -26.481  24.284 -14.720  1.00 54.55           C  
ATOM   1832  CE2 PHE C 109     -24.804  25.630 -13.655  1.00 54.55           C  
ATOM   1833  CZ  PHE C 109     -25.492  25.253 -14.797  1.00 54.55           C  
ATOM   1834  N   ILE C 110     -29.465  23.581 -10.761  1.00 53.34           N  
ATOM   1835  CA  ILE C 110     -30.761  23.713 -11.418  1.00 53.34           C  
ATOM   1836  C   ILE C 110     -31.595  24.776 -10.706  1.00 53.34           C  
ATOM   1837  CB  ILE C 110     -31.519  22.367 -11.447  1.00 53.34           C  
ATOM   1838  O   ILE C 110     -32.246  25.599 -11.353  1.00 53.34           O  
ATOM   1839  CG1 ILE C 110     -30.748  21.338 -12.282  1.00 53.34           C  
ATOM   1840  CG2 ILE C 110     -32.939  22.559 -11.989  1.00 53.34           C  
ATOM   1841  CD1 ILE C 110     -31.328  19.932 -12.221  1.00 53.34           C  
ATOM   1842  N   THR C 111     -31.523  24.750  -9.350  1.00 52.06           N  
ATOM   1843  CA  THR C 111     -32.254  25.725  -8.548  1.00 52.06           C  
ATOM   1844  C   THR C 111     -31.727  27.135  -8.798  1.00 52.06           C  
ATOM   1845  CB  THR C 111     -32.160  25.397  -7.047  1.00 52.06           C  
ATOM   1846  O   THR C 111     -32.507  28.081  -8.928  1.00 52.06           O  
ATOM   1847  CG2 THR C 111     -33.233  26.136  -6.253  1.00 52.06           C  
ATOM   1848  OG1 THR C 111     -32.329  23.987  -6.860  1.00 52.06           O  
ATOM   1849  N   LEU C 112     -30.337  27.137  -8.944  1.00 48.29           N  
ATOM   1850  CA  LEU C 112     -29.705  28.423  -9.216  1.00 48.29           C  
ATOM   1851  C   LEU C 112     -30.067  28.922 -10.611  1.00 48.29           C  
ATOM   1852  CB  LEU C 112     -28.184  28.313  -9.080  1.00 48.29           C  
ATOM   1853  O   LEU C 112     -30.318  30.114 -10.803  1.00 48.29           O  
ATOM   1854  CG  LEU C 112     -27.428  29.621  -8.838  1.00 48.29           C  
ATOM   1855  CD1 LEU C 112     -27.251  29.862  -7.343  1.00 48.29           C  
ATOM   1856  CD2 LEU C 112     -26.077  29.596  -9.545  1.00 48.29           C  
ATOM   1857  N   CYS C 113     -30.096  27.947 -11.582  1.00 51.15           N  
ATOM   1858  CA  CYS C 113     -30.436  28.284 -12.959  1.00 51.15           C  
ATOM   1859  C   CYS C 113     -31.864  28.806 -13.057  1.00 51.15           C  
ATOM   1860  CB  CYS C 113     -30.265  27.067 -13.867  1.00 51.15           C  
ATOM   1861  O   CYS C 113     -32.135  29.755 -13.796  1.00 51.15           O  
ATOM   1862  SG  CYS C 113     -28.542  26.630 -14.184  1.00 51.15           S  
ATOM   1863  N   PHE C 114     -32.748  28.264 -12.277  1.00 51.27           N  
ATOM   1864  CA  PHE C 114     -34.158  28.633 -12.314  1.00 51.27           C  
ATOM   1865  C   PHE C 114     -34.385  29.973 -11.626  1.00 51.27           C  
ATOM   1866  CB  PHE C 114     -35.016  27.550 -11.652  1.00 51.27           C  
ATOM   1867  O   PHE C 114     -35.223  30.766 -12.061  1.00 51.27           O  
ATOM   1868  CG  PHE C 114     -35.600  26.560 -12.623  1.00 51.27           C  
ATOM   1869  CD1 PHE C 114     -36.770  26.849 -13.313  1.00 51.27           C  
ATOM   1870  CD2 PHE C 114     -34.977  25.338 -12.845  1.00 51.27           C  
ATOM   1871  CE1 PHE C 114     -37.313  25.934 -14.213  1.00 51.27           C  
ATOM   1872  CE2 PHE C 114     -35.513  24.419 -13.743  1.00 51.27           C  
ATOM   1873  CZ  PHE C 114     -36.682  24.718 -14.424  1.00 51.27           C  
ATOM   1874  N   THR C 115     -33.639  30.255 -10.648  1.00 50.02           N  
ATOM   1875  CA  THR C 115     -33.781  31.523  -9.942  1.00 50.02           C  
ATOM   1876  C   THR C 115     -33.208  32.670 -10.770  1.00 50.02           C  
ATOM   1877  CB  THR C 115     -33.084  31.479  -8.569  1.00 50.02           C  
ATOM   1878  O   THR C 115     -33.649  33.814 -10.644  1.00 50.02           O  
ATOM   1879  CG2 THR C 115     -33.720  30.431  -7.663  1.00 50.02           C  
ATOM   1880  OG1 THR C 115     -31.699  31.159  -8.753  1.00 50.02           O  
ATOM   1881  N   LEU C 116     -32.104  32.435 -11.512  1.00 48.89           N  
ATOM   1882  CA  LEU C 116     -31.473  33.471 -12.322  1.00 48.89           C  
ATOM   1883  C   LEU C 116     -32.340  33.822 -13.526  1.00 48.89           C  
ATOM   1884  CB  LEU C 116     -30.089  33.016 -12.791  1.00 48.89           C  
ATOM   1885  O   LEU C 116     -32.378  34.979 -13.952  1.00 48.89           O  
ATOM   1886  CG  LEU C 116     -29.000  32.944 -11.719  1.00 48.89           C  
ATOM   1887  CD1 LEU C 116     -27.725  32.339 -12.298  1.00 48.89           C  
ATOM   1888  CD2 LEU C 116     -28.726  34.328 -11.140  1.00 48.89           C  
ATOM   1889  N   LYS C 117     -32.962  32.894 -14.205  1.00 50.99           N  
ATOM   1890  CA  LYS C 117     -33.816  33.156 -15.360  1.00 50.99           C  
ATOM   1891  C   LYS C 117     -35.005  34.034 -14.978  1.00 50.99           C  
ATOM   1892  CB  LYS C 117     -34.310  31.843 -15.971  1.00 50.99           C  
ATOM   1893  O   LYS C 117     -35.432  34.885 -15.761  1.00 50.99           O  
ATOM   1894  CG  LYS C 117     -34.713  31.954 -17.434  1.00 50.99           C  
ATOM   1895  CD  LYS C 117     -34.409  30.671 -18.197  1.00 50.99           C  
ATOM   1896  CE  LYS C 117     -34.886  30.752 -19.641  1.00 50.99           C  
ATOM   1897  NZ  LYS C 117     -34.744  29.442 -20.345  1.00 50.99           N  
ATOM   1898  N   ARG C 118     -35.543  33.955 -13.781  1.00 53.44           N  
ATOM   1899  CA  ARG C 118     -36.724  34.719 -13.391  1.00 53.44           C  
ATOM   1900  C   ARG C 118     -36.378  36.188 -13.176  1.00 53.44           C  
ATOM   1901  CB  ARG C 118     -37.346  34.135 -12.120  1.00 53.44           C  
ATOM   1902  O   ARG C 118     -37.196  37.070 -13.449  1.00 53.44           O  
ATOM   1903  CG  ARG C 118     -38.775  33.649 -12.301  1.00 53.44           C  
ATOM   1904  CD  ARG C 118     -39.408  33.253 -10.974  1.00 53.44           C  
ATOM   1905  NE  ARG C 118     -39.566  31.805 -10.864  1.00 53.44           N  
ATOM   1906  NH1 ARG C 118     -40.594  31.868  -8.797  1.00 53.44           N  
ATOM   1907  NH2 ARG C 118     -40.220  29.859  -9.836  1.00 53.44           N  
ATOM   1908  CZ  ARG C 118     -40.127  31.181  -9.832  1.00 53.44           C  
ATOM   1909  N   LYS C 119     -35.122  36.483 -12.799  1.00 53.61           N  
ATOM   1910  CA  LYS C 119     -34.797  37.879 -12.521  1.00 53.61           C  
ATOM   1911  C   LYS C 119     -34.528  38.648 -13.811  1.00 53.61           C  
ATOM   1912  CB  LYS C 119     -33.586  37.974 -11.592  1.00 53.61           C  
ATOM   1913  O   LYS C 119     -34.711  39.866 -13.864  1.00 53.61           O  
ATOM   1914  CG  LYS C 119     -33.939  38.289 -10.146  1.00 53.61           C  
ATOM   1915  CD  LYS C 119     -32.691  38.426  -9.283  1.00 53.61           C  
ATOM   1916  CE  LYS C 119     -33.043  38.727  -7.832  1.00 53.61           C  
ATOM   1917  NZ  LYS C 119     -31.822  38.902  -6.991  1.00 53.61           N  
ATOM   1918  N   THR C 120     -34.022  38.022 -14.869  1.00 46.92           N  
ATOM   1919  CA  THR C 120     -33.689  38.768 -16.078  1.00 46.92           C  
ATOM   1920  C   THR C 120     -34.942  39.051 -16.901  1.00 46.92           C  
ATOM   1921  CB  THR C 120     -32.666  38.006 -16.941  1.00 46.92           C  
ATOM   1922  O   THR C 120     -34.945  39.946 -17.749  1.00 46.92           O  
ATOM   1923  CG2 THR C 120     -31.339  37.846 -16.207  1.00 46.92           C  
ATOM   1924  OG1 THR C 120     -33.186  36.707 -17.253  1.00 46.92           O  
ATOM   1925  N   GLU C 121     -36.022  38.378 -16.782  1.00 38.74           N  
ATOM   1926  CA  GLU C 121     -37.215  38.832 -17.491  1.00 38.74           C  
ATOM   1927  C   GLU C 121     -38.023  39.810 -16.643  1.00 38.74           C  
ATOM   1928  CB  GLU C 121     -38.088  37.640 -17.893  1.00 38.74           C  
ATOM   1929  O   GLU C 121     -38.577  40.781 -17.164  1.00 38.74           O  
ATOM   1930  CG  GLU C 121     -37.658  36.974 -19.192  1.00 38.74           C  
ATOM   1931  CD  GLU C 121     -38.656  35.944 -19.697  1.00 38.74           C  
ATOM   1932  OE1 GLU C 121     -39.286  36.177 -20.753  1.00 38.74           O  
ATOM   1933  OE2 GLU C 121     -38.809  34.896 -19.031  1.00 38.74           O  
TER    1934      GLU C 121                                                      
ENDMDL                                                                          
END                                                                             
