# Supplementary material for: AI-guided pipeline for protein–protein interaction drug discovery identifies a SARS-CoV-2 inhibitor
Source: Mol Syst Biol. 2024 Mar 11;20(4):428–57. doi: 10.1038/s44320-024-00019-8 (PMC10987651; doi:10.1038/s44320-024-00019-8)
Supplement: Supplementary file 15 — Source Data Fig. 5 [file 44320_2024_19_MOESM15_ESM.zip › Source Data Figure 5/ColabFold/ORF7a-ORF7a_b4818.result/ORF7a_ORF7a_b4818_unrelaxed_rank_4_model_1.pdb]

MODEL     1                                                                     
ATOM      1  N   MET B   1      19.003 -44.591 -31.710  1.00 50.72           N  
ATOM      2  CA  MET B   1      17.619 -44.136 -31.620  1.00 50.72           C  
ATOM      3  C   MET B   1      17.284 -43.689 -30.201  1.00 50.72           C  
ATOM      4  CB  MET B   1      16.659 -45.243 -32.060  1.00 50.72           C  
ATOM      5  O   MET B   1      16.286 -43.000 -29.982  1.00 50.72           O  
ATOM      6  CG  MET B   1      16.717 -45.550 -33.548  1.00 50.72           C  
ATOM      7  SD  MET B   1      15.655 -46.972 -34.015  1.00 50.72           S  
ATOM      8  CE  MET B   1      14.030 -46.165 -34.031  1.00 50.72           C  
ATOM      9  N   LYS B   2      17.983 -44.331 -29.286  1.00 46.58           N  
ATOM     10  CA  LYS B   2      17.748 -44.107 -27.863  1.00 46.58           C  
ATOM     11  C   LYS B   2      18.308 -42.759 -27.418  1.00 46.58           C  
ATOM     12  CB  LYS B   2      18.368 -45.232 -27.032  1.00 46.58           C  
ATOM     13  O   LYS B   2      17.830 -42.172 -26.445  1.00 46.58           O  
ATOM     14  CG  LYS B   2      17.621 -46.554 -27.126  1.00 46.58           C  
ATOM     15  CD  LYS B   2      18.288 -47.634 -26.283  1.00 46.58           C  
ATOM     16  CE  LYS B   2      17.517 -48.945 -26.341  1.00 46.58           C  
ATOM     17  NZ  LYS B   2      18.209 -50.029 -25.581  1.00 46.58           N  
ATOM     18  N   ILE B   3      19.437 -42.383 -28.050  1.00 51.48           N  
ATOM     19  CA  ILE B   3      20.135 -41.182 -27.602  1.00 51.48           C  
ATOM     20  C   ILE B   3      19.303 -39.946 -27.938  1.00 51.48           C  
ATOM     21  CB  ILE B   3      21.539 -41.074 -28.238  1.00 51.48           C  
ATOM     22  O   ILE B   3      19.218 -39.012 -27.138  1.00 51.48           O  
ATOM     23  CG1 ILE B   3      22.417 -42.251 -27.798  1.00 51.48           C  
ATOM     24  CG2 ILE B   3      22.193 -39.737 -27.876  1.00 51.48           C  
ATOM     25  CD1 ILE B   3      23.706 -42.393 -28.595  1.00 51.48           C  
ATOM     26  N   ILE B   4      18.727 -39.963 -29.106  1.00 47.33           N  
ATOM     27  CA  ILE B   4      17.917 -38.824 -29.524  1.00 47.33           C  
ATOM     28  C   ILE B   4      16.696 -38.699 -28.616  1.00 47.33           C  
ATOM     29  CB  ILE B   4      17.477 -38.953 -30.999  1.00 47.33           C  
ATOM     30  O   ILE B   4      16.276 -37.589 -28.279  1.00 47.33           O  
ATOM     31  CG1 ILE B   4      18.701 -38.954 -31.923  1.00 47.33           C  
ATOM     32  CG2 ILE B   4      16.509 -37.828 -31.374  1.00 47.33           C  
ATOM     33  CD1 ILE B   4      18.377 -39.263 -33.378  1.00 47.33           C  
ATOM     34  N   LEU B   5      16.228 -39.862 -28.096  1.00 43.18           N  
ATOM     35  CA  LEU B   5      15.071 -39.820 -27.208  1.00 43.18           C  
ATOM     36  C   LEU B   5      15.418 -39.123 -25.896  1.00 43.18           C  
ATOM     37  CB  LEU B   5      14.559 -41.235 -26.928  1.00 43.18           C  
ATOM     38  O   LEU B   5      14.579 -38.431 -25.315  1.00 43.18           O  
ATOM     39  CG  LEU B   5      13.042 -41.398 -26.822  1.00 43.18           C  
ATOM     40  CD1 LEU B   5      12.505 -42.158 -28.031  1.00 43.18           C  
ATOM     41  CD2 LEU B   5      12.669 -42.111 -25.527  1.00 43.18           C  
ATOM     42  N   PHE B   6      16.735 -39.355 -25.524  1.00 44.28           N  
ATOM     43  CA  PHE B   6      17.142 -38.770 -24.251  1.00 44.28           C  
ATOM     44  C   PHE B   6      17.074 -37.248 -24.309  1.00 44.28           C  
ATOM     45  CB  PHE B   6      18.558 -39.219 -23.880  1.00 44.28           C  
ATOM     46  O   PHE B   6      16.635 -36.605 -23.354  1.00 44.28           O  
ATOM     47  CG  PHE B   6      18.699 -39.662 -22.449  1.00 44.28           C  
ATOM     48  CD1 PHE B   6      19.120 -38.771 -21.469  1.00 44.28           C  
ATOM     49  CD2 PHE B   6      18.410 -40.970 -22.083  1.00 44.28           C  
ATOM     50  CE1 PHE B   6      19.251 -39.179 -20.143  1.00 44.28           C  
ATOM     51  CE2 PHE B   6      18.539 -41.385 -20.760  1.00 44.28           C  
ATOM     52  CZ  PHE B   6      18.960 -40.488 -19.792  1.00 44.28           C  
ATOM     53  N   LEU B   7      17.647 -36.724 -25.410  1.00 38.71           N  
ATOM     54  CA  LEU B   7      17.728 -35.272 -25.526  1.00 38.71           C  
ATOM     55  C   LEU B   7      16.336 -34.653 -25.591  1.00 38.71           C  
ATOM     56  CB  LEU B   7      18.533 -34.877 -26.766  1.00 38.71           C  
ATOM     57  O   LEU B   7      16.161 -33.473 -25.278  1.00 38.71           O  
ATOM     58  CG  LEU B   7      20.053 -35.017 -26.661  1.00 38.71           C  
ATOM     59  CD1 LEU B   7      20.691 -34.919 -28.043  1.00 38.71           C  
ATOM     60  CD2 LEU B   7      20.624 -33.957 -25.727  1.00 38.71           C  
ATOM     61  N   ALA B   8      15.462 -35.384 -26.219  1.00 38.44           N  
ATOM     62  CA  ALA B   8      14.135 -34.775 -26.264  1.00 38.44           C  
ATOM     63  C   ALA B   8      13.557 -34.614 -24.861  1.00 38.44           C  
ATOM     64  CB  ALA B   8      13.196 -35.609 -27.131  1.00 38.44           C  
ATOM     65  O   ALA B   8      12.500 -34.005 -24.684  1.00 38.44           O  
ATOM     66  N   LEU B   9      13.960 -35.357 -23.802  1.00 35.55           N  
ATOM     67  CA  LEU B   9      13.361 -35.362 -22.472  1.00 35.55           C  
ATOM     68  C   LEU B   9      13.373 -33.963 -21.865  1.00 35.55           C  
ATOM     69  CB  LEU B   9      14.103 -36.337 -21.554  1.00 35.55           C  
ATOM     70  O   LEU B   9      12.369 -33.515 -21.307  1.00 35.55           O  
ATOM     71  CG  LEU B   9      13.247 -37.104 -20.546  1.00 35.55           C  
ATOM     72  CD1 LEU B   9      12.908 -38.490 -21.085  1.00 35.55           C  
ATOM     73  CD2 LEU B   9      13.963 -37.208 -19.203  1.00 35.55           C  
ATOM     74  N   ILE B  10      14.634 -33.521 -21.299  1.00 34.40           N  
ATOM     75  CA  ILE B  10      14.555 -32.481 -20.279  1.00 34.40           C  
ATOM     76  C   ILE B  10      14.265 -31.134 -20.937  1.00 34.40           C  
ATOM     77  CB  ILE B  10      15.856 -32.403 -19.449  1.00 34.40           C  
ATOM     78  O   ILE B  10      15.156 -30.520 -21.529  1.00 34.40           O  
ATOM     79  CG1 ILE B  10      16.235 -33.791 -18.918  1.00 34.40           C  
ATOM     80  CG2 ILE B  10      15.706 -31.400 -18.302  1.00 34.40           C  
ATOM     81  CD1 ILE B  10      17.621 -33.856 -18.292  1.00 34.40           C  
ATOM     82  N   THR B  11      13.767 -30.971 -22.078  1.00 35.01           N  
ATOM     83  CA  THR B  11      13.412 -29.558 -22.154  1.00 35.01           C  
ATOM     84  C   THR B  11      12.788 -29.086 -20.844  1.00 35.01           C  
ATOM     85  CB  THR B  11      12.439 -29.289 -23.316  1.00 35.01           C  
ATOM     86  O   THR B  11      11.804 -29.663 -20.376  1.00 35.01           O  
ATOM     87  CG2 THR B  11      13.063 -29.666 -24.655  1.00 35.01           C  
ATOM     88  OG1 THR B  11      11.247 -30.060 -23.122  1.00 35.01           O  
ATOM     89  N   LEU B  12      13.581 -28.931 -19.841  1.00 39.62           N  
ATOM     90  CA  LEU B  12      13.163 -28.258 -18.617  1.00 39.62           C  
ATOM     91  C   LEU B  12      12.274 -27.059 -18.931  1.00 39.62           C  
ATOM     92  CB  LEU B  12      14.383 -27.806 -17.810  1.00 39.62           C  
ATOM     93  O   LEU B  12      12.735 -26.076 -19.515  1.00 39.62           O  
ATOM     94  CG  LEU B  12      14.959 -28.824 -16.823  1.00 39.62           C  
ATOM     95  CD1 LEU B  12      16.412 -29.132 -17.168  1.00 39.62           C  
ATOM     96  CD2 LEU B  12      14.840 -28.309 -15.393  1.00 39.62           C  
ATOM     97  N   ALA B  13      11.218 -27.250 -19.576  1.00 41.75           N  
ATOM     98  CA  ALA B  13      10.301 -26.119 -19.692  1.00 41.75           C  
ATOM     99  C   ALA B  13      10.089 -25.444 -18.340  1.00 41.75           C  
ATOM    100  CB  ALA B  13       8.964 -26.576 -20.270  1.00 41.75           C  
ATOM    101  O   ALA B  13       9.772 -26.107 -17.350  1.00 41.75           O  
ATOM    102  N   THR B  14      11.036 -24.586 -18.039  1.00 44.58           N  
ATOM    103  CA  THR B  14      10.773 -23.742 -16.879  1.00 44.58           C  
ATOM    104  C   THR B  14       9.316 -23.288 -16.859  1.00 44.58           C  
ATOM    105  CB  THR B  14      11.697 -22.510 -16.864  1.00 44.58           C  
ATOM    106  O   THR B  14       8.768 -22.898 -17.893  1.00 44.58           O  
ATOM    107  CG2 THR B  14      13.165 -22.924 -16.848  1.00 44.58           C  
ATOM    108  OG1 THR B  14      11.448 -21.718 -18.032  1.00 44.58           O  
ATOM    109  N   CYS B  15       8.541 -24.051 -16.078  1.00 50.39           N  
ATOM    110  CA  CYS B  15       7.121 -23.747 -15.935  1.00 50.39           C  
ATOM    111  C   CYS B  15       6.917 -22.425 -15.205  1.00 50.39           C  
ATOM    112  CB  CYS B  15       6.406 -24.870 -15.185  1.00 50.39           C  
ATOM    113  O   CYS B  15       7.547 -22.176 -14.175  1.00 50.39           O  
ATOM    114  SG  CYS B  15       4.635 -24.589 -14.970  1.00 50.39           S  
ATOM    115  N   GLU B  16       6.729 -21.443 -15.973  1.00 50.85           N  
ATOM    116  CA  GLU B  16       6.256 -20.216 -15.337  1.00 50.85           C  
ATOM    117  C   GLU B  16       4.811 -20.359 -14.869  1.00 50.85           C  
ATOM    118  CB  GLU B  16       6.384 -19.030 -16.296  1.00 50.85           C  
ATOM    119  O   GLU B  16       3.959 -20.854 -15.609  1.00 50.85           O  
ATOM    120  CG  GLU B  16       7.577 -18.131 -16.007  1.00 50.85           C  
ATOM    121  CD  GLU B  16       7.840 -17.112 -17.105  1.00 50.85           C  
ATOM    122  OE1 GLU B  16       8.820 -16.341 -16.995  1.00 50.85           O  
ATOM    123  OE2 GLU B  16       7.060 -17.085 -18.083  1.00 50.85           O  
ATOM    124  N   LEU B  17       4.665 -20.211 -13.549  1.00 59.51           N  
ATOM    125  CA  LEU B  17       3.315 -20.242 -12.998  1.00 59.51           C  
ATOM    126  C   LEU B  17       2.683 -18.854 -13.030  1.00 59.51           C  
ATOM    127  CB  LEU B  17       3.332 -20.775 -11.564  1.00 59.51           C  
ATOM    128  O   LEU B  17       3.293 -17.880 -12.581  1.00 59.51           O  
ATOM    129  CG  LEU B  17       2.423 -21.971 -11.274  1.00 59.51           C  
ATOM    130  CD1 LEU B  17       2.977 -23.230 -11.932  1.00 59.51           C  
ATOM    131  CD2 LEU B  17       2.267 -22.172  -9.770  1.00 59.51           C  
ATOM    132  N   TYR B  18       1.552 -18.787 -13.629  1.00 55.59           N  
ATOM    133  CA  TYR B  18       0.838 -17.516 -13.683  1.00 55.59           C  
ATOM    134  C   TYR B  18      -0.233 -17.446 -12.600  1.00 55.59           C  
ATOM    135  CB  TYR B  18       0.201 -17.315 -15.061  1.00 55.59           C  
ATOM    136  O   TYR B  18      -0.895 -18.445 -12.308  1.00 55.59           O  
ATOM    137  CG  TYR B  18       1.185 -16.906 -16.130  1.00 55.59           C  
ATOM    138  CD1 TYR B  18       1.356 -15.567 -16.471  1.00 55.59           C  
ATOM    139  CD2 TYR B  18       1.944 -17.858 -16.802  1.00 55.59           C  
ATOM    140  CE1 TYR B  18       2.260 -15.185 -17.457  1.00 55.59           C  
ATOM    141  CE2 TYR B  18       2.851 -17.488 -17.790  1.00 55.59           C  
ATOM    142  OH  TYR B  18       3.898 -15.780 -19.087  1.00 55.59           O  
ATOM    143  CZ  TYR B  18       3.002 -16.152 -18.110  1.00 55.59           C  
ATOM    144  N   HIS B  19      -0.186 -16.459 -11.942  1.00 59.00           N  
ATOM    145  CA  HIS B  19      -1.198 -16.206 -10.923  1.00 59.00           C  
ATOM    146  C   HIS B  19      -2.089 -15.030 -11.311  1.00 59.00           C  
ATOM    147  CB  HIS B  19      -0.540 -15.941  -9.568  1.00 59.00           C  
ATOM    148  O   HIS B  19      -1.597 -14.001 -11.779  1.00 59.00           O  
ATOM    149  CG  HIS B  19       0.392 -17.026  -9.132  1.00 59.00           C  
ATOM    150  CD2 HIS B  19       1.706 -17.226  -9.389  1.00 59.00           C  
ATOM    151  ND1 HIS B  19      -0.008 -18.073  -8.330  1.00 59.00           N  
ATOM    152  CE1 HIS B  19       1.024 -18.872  -8.112  1.00 59.00           C  
ATOM    153  NE2 HIS B  19       2.076 -18.380  -8.744  1.00 59.00           N  
ATOM    154  N   TYR B  20      -3.444 -15.363 -11.325  1.00 53.45           N  
ATOM    155  CA  TYR B  20      -4.390 -14.276 -11.551  1.00 53.45           C  
ATOM    156  C   TYR B  20      -5.093 -13.887 -10.256  1.00 53.45           C  
ATOM    157  CB  TYR B  20      -5.425 -14.673 -12.608  1.00 53.45           C  
ATOM    158  O   TYR B  20      -5.563 -14.753  -9.514  1.00 53.45           O  
ATOM    159  CG  TYR B  20      -4.878 -14.691 -14.015  1.00 53.45           C  
ATOM    160  CD1 TYR B  20      -4.922 -13.551 -14.815  1.00 53.45           C  
ATOM    161  CD2 TYR B  20      -4.319 -15.848 -14.548  1.00 53.45           C  
ATOM    162  CE1 TYR B  20      -4.421 -13.564 -16.113  1.00 53.45           C  
ATOM    163  CE2 TYR B  20      -3.816 -15.872 -15.845  1.00 53.45           C  
ATOM    164  OH  TYR B  20      -3.374 -14.744 -17.902  1.00 53.45           O  
ATOM    165  CZ  TYR B  20      -3.871 -14.726 -16.618  1.00 53.45           C  
ATOM    166  N   GLN B  21      -4.890 -12.646  -9.924  1.00 55.00           N  
ATOM    167  CA  GLN B  21      -5.584 -12.174  -8.731  1.00 55.00           C  
ATOM    168  C   GLN B  21      -6.419 -10.933  -9.035  1.00 55.00           C  
ATOM    169  CB  GLN B  21      -4.586 -11.873  -7.612  1.00 55.00           C  
ATOM    170  O   GLN B  21      -5.931  -9.986  -9.655  1.00 55.00           O  
ATOM    171  CG  GLN B  21      -5.238 -11.431  -6.309  1.00 55.00           C  
ATOM    172  CD  GLN B  21      -4.469 -11.889  -5.083  1.00 55.00           C  
ATOM    173  NE2 GLN B  21      -5.129 -11.875  -3.930  1.00 55.00           N  
ATOM    174  OE1 GLN B  21      -3.292 -12.254  -5.172  1.00 55.00           O  
ATOM    175  N   GLU B  22      -7.678 -11.061  -8.654  1.00 54.97           N  
ATOM    176  CA  GLU B  22      -8.554  -9.900  -8.783  1.00 54.97           C  
ATOM    177  C   GLU B  22      -8.410  -8.965  -7.586  1.00 54.97           C  
ATOM    178  CB  GLU B  22     -10.012 -10.341  -8.934  1.00 54.97           C  
ATOM    179  O   GLU B  22      -8.415  -9.413  -6.437  1.00 54.97           O  
ATOM    180  CG  GLU B  22     -10.580 -10.121 -10.329  1.00 54.97           C  
ATOM    181  CD  GLU B  22     -12.021 -10.585 -10.470  1.00 54.97           C  
ATOM    182  OE1 GLU B  22     -12.620 -10.383 -11.551  1.00 54.97           O  
ATOM    183  OE2 GLU B  22     -12.555 -11.154  -9.492  1.00 54.97           O  
ATOM    184  N   CYS B  23      -8.066  -7.777  -7.972  1.00 55.46           N  
ATOM    185  CA  CYS B  23      -7.937  -6.822  -6.877  1.00 55.46           C  
ATOM    186  C   CYS B  23      -8.834  -5.611  -7.101  1.00 55.46           C  
ATOM    187  CB  CYS B  23      -6.484  -6.372  -6.727  1.00 55.46           C  
ATOM    188  O   CYS B  23      -9.214  -5.316  -8.235  1.00 55.46           O  
ATOM    189  SG  CYS B  23      -5.525  -6.488  -8.253  1.00 55.46           S  
ATOM    190  N   VAL B  24      -9.414  -5.157  -5.974  1.00 52.22           N  
ATOM    191  CA  VAL B  24     -10.168  -3.911  -6.058  1.00 52.22           C  
ATOM    192  C   VAL B  24      -9.220  -2.752  -6.356  1.00 52.22           C  
ATOM    193  CB  VAL B  24     -10.955  -3.635  -4.757  1.00 52.22           C  
ATOM    194  O   VAL B  24      -8.201  -2.586  -5.681  1.00 52.22           O  
ATOM    195  CG1 VAL B  24     -11.742  -2.330  -4.869  1.00 52.22           C  
ATOM    196  CG2 VAL B  24     -11.891  -4.801  -4.443  1.00 52.22           C  
ATOM    197  N   ARG B  25      -9.511  -2.098  -7.425  1.00 47.08           N  
ATOM    198  CA  ARG B  25      -8.648  -0.987  -7.811  1.00 47.08           C  
ATOM    199  C   ARG B  25      -8.387  -0.059  -6.629  1.00 47.08           C  
ATOM    200  CB  ARG B  25      -9.268  -0.200  -8.968  1.00 47.08           C  
ATOM    201  O   ARG B  25      -9.314   0.303  -5.902  1.00 47.08           O  
ATOM    202  CG  ARG B  25      -8.282   0.160 -10.067  1.00 47.08           C  
ATOM    203  CD  ARG B  25      -8.952   0.933 -11.195  1.00 47.08           C  
ATOM    204  NE  ARG B  25      -7.988   1.349 -12.210  1.00 47.08           N  
ATOM    205  NH1 ARG B  25      -9.570   2.217 -13.652  1.00 47.08           N  
ATOM    206  NH2 ARG B  25      -7.347   2.285 -14.207  1.00 47.08           N  
ATOM    207  CZ  ARG B  25      -8.304   1.949 -13.354  1.00 47.08           C  
ATOM    208  N   GLY B  26      -7.198   0.228  -6.523  1.00 49.07           N  
ATOM    209  CA  GLY B  26      -6.825   1.149  -5.461  1.00 49.07           C  
ATOM    210  C   GLY B  26      -6.561   0.458  -4.137  1.00 49.07           C  
ATOM    211  O   GLY B  26      -6.328   1.118  -3.122  1.00 49.07           O  
ATOM    212  N   THR B  27      -6.717  -0.854  -4.211  1.00 51.70           N  
ATOM    213  CA  THR B  27      -6.488  -1.589  -2.972  1.00 51.70           C  
ATOM    214  C   THR B  27      -5.179  -2.370  -3.041  1.00 51.70           C  
ATOM    215  CB  THR B  27      -7.650  -2.554  -2.672  1.00 51.70           C  
ATOM    216  O   THR B  27      -4.673  -2.649  -4.129  1.00 51.70           O  
ATOM    217  CG2 THR B  27      -8.955  -1.795  -2.456  1.00 51.70           C  
ATOM    218  OG1 THR B  27      -7.812  -3.455  -3.775  1.00 51.70           O  
ATOM    219  N   THR B  28      -4.548  -2.390  -1.929  1.00 50.35           N  
ATOM    220  CA  THR B  28      -3.381  -3.258  -1.820  1.00 50.35           C  
ATOM    221  C   THR B  28      -3.764  -4.606  -1.217  1.00 50.35           C  
ATOM    222  CB  THR B  28      -2.277  -2.605  -0.966  1.00 50.35           C  
ATOM    223  O   THR B  28      -4.542  -4.667  -0.263  1.00 50.35           O  
ATOM    224  CG2 THR B  28      -1.470  -1.603  -1.784  1.00 50.35           C  
ATOM    225  OG1 THR B  28      -2.879  -1.926   0.143  1.00 50.35           O  
ATOM    226  N   VAL B  29      -3.759  -5.635  -2.009  1.00 53.36           N  
ATOM    227  CA  VAL B  29      -4.099  -6.955  -1.488  1.00 53.36           C  
ATOM    228  C   VAL B  29      -2.836  -7.805  -1.370  1.00 53.36           C  
ATOM    229  CB  VAL B  29      -5.139  -7.668  -2.381  1.00 53.36           C  
ATOM    230  O   VAL B  29      -1.897  -7.645  -2.153  1.00 53.36           O  
ATOM    231  CG1 VAL B  29      -5.480  -9.046  -1.818  1.00 53.36           C  
ATOM    232  CG2 VAL B  29      -6.400  -6.815  -2.514  1.00 53.36           C  
ATOM    233  N   LEU B  30      -2.592  -8.477  -0.269  1.00 48.42           N  
ATOM    234  CA  LEU B  30      -1.428  -9.311   0.009  1.00 48.42           C  
ATOM    235  C   LEU B  30      -1.464 -10.589  -0.823  1.00 48.42           C  
ATOM    236  CB  LEU B  30      -1.360  -9.659   1.498  1.00 48.42           C  
ATOM    237  O   LEU B  30      -2.453 -11.325  -0.795  1.00 48.42           O  
ATOM    238  CG  LEU B  30      -0.375  -8.847   2.340  1.00 48.42           C  
ATOM    239  CD1 LEU B  30      -0.986  -8.514   3.697  1.00 48.42           C  
ATOM    240  CD2 LEU B  30       0.936  -9.607   2.510  1.00 48.42           C  
ATOM    241  N   LEU B  31      -0.630 -10.685  -1.770  1.00 53.95           N  
ATOM    242  CA  LEU B  31      -0.433 -11.856  -2.617  1.00 53.95           C  
ATOM    243  C   LEU B  31       0.012 -13.057  -1.788  1.00 53.95           C  
ATOM    244  CB  LEU B  31       0.602 -11.562  -3.706  1.00 53.95           C  
ATOM    245  O   LEU B  31       0.518 -12.896  -0.675  1.00 53.95           O  
ATOM    246  CG  LEU B  31       0.139 -10.668  -4.857  1.00 53.95           C  
ATOM    247  CD1 LEU B  31       1.321  -9.902  -5.443  1.00 53.95           C  
ATOM    248  CD2 LEU B  31      -0.554 -11.497  -5.933  1.00 53.95           C  
ATOM    249  N   LYS B  32      -0.674 -14.224  -2.017  1.00 56.48           N  
ATOM    250  CA  LYS B  32      -0.115 -15.468  -1.496  1.00 56.48           C  
ATOM    251  C   LYS B  32       1.372 -15.581  -1.821  1.00 56.48           C  
ATOM    252  CB  LYS B  32      -0.867 -16.674  -2.062  1.00 56.48           C  
ATOM    253  O   LYS B  32       1.810 -15.176  -2.900  1.00 56.48           O  
ATOM    254  CG  LYS B  32      -0.474 -18.001  -1.431  1.00 56.48           C  
ATOM    255  CD  LYS B  32      -1.311 -19.150  -1.978  1.00 56.48           C  
ATOM    256  CE  LYS B  32      -0.898 -20.483  -1.370  1.00 56.48           C  
ATOM    257  NZ  LYS B  32      -1.749 -21.606  -1.866  1.00 56.48           N  
ATOM    258  N   GLU B  33       2.149 -15.813  -0.765  1.00 61.04           N  
ATOM    259  CA  GLU B  33       3.581 -16.015  -0.959  1.00 61.04           C  
ATOM    260  C   GLU B  33       3.850 -17.112  -1.985  1.00 61.04           C  
ATOM    261  CB  GLU B  33       4.260 -16.359   0.370  1.00 61.04           C  
ATOM    262  O   GLU B  33       3.538 -18.281  -1.748  1.00 61.04           O  
ATOM    263  CG  GLU B  33       4.444 -15.164   1.294  1.00 61.04           C  
ATOM    264  CD  GLU B  33       5.197 -15.504   2.571  1.00 61.04           C  
ATOM    265  OE1 GLU B  33       5.424 -14.595   3.401  1.00 61.04           O  
ATOM    266  OE2 GLU B  33       5.563 -16.688   2.741  1.00 61.04           O  
ATOM    267  N   PRO B  34       4.353 -16.595  -3.085  1.00 62.25           N  
ATOM    268  CA  PRO B  34       4.576 -17.645  -4.081  1.00 62.25           C  
ATOM    269  C   PRO B  34       5.665 -18.631  -3.665  1.00 62.25           C  
ATOM    270  CB  PRO B  34       4.995 -16.864  -5.329  1.00 62.25           C  
ATOM    271  O   PRO B  34       5.720 -19.750  -4.182  1.00 62.25           O  
ATOM    272  CG  PRO B  34       5.538 -15.573  -4.808  1.00 62.25           C  
ATOM    273  CD  PRO B  34       4.889 -15.282  -3.485  1.00 62.25           C  
ATOM    274  N   CYS B  35       6.565 -18.146  -2.705  1.00 66.25           N  
ATOM    275  CA  CYS B  35       7.694 -18.951  -2.252  1.00 66.25           C  
ATOM    276  C   CYS B  35       7.645 -19.159  -0.743  1.00 66.25           C  
ATOM    277  CB  CYS B  35       9.015 -18.289  -2.642  1.00 66.25           C  
ATOM    278  O   CYS B  35       6.905 -18.469  -0.040  1.00 66.25           O  
ATOM    279  SG  CYS B  35       9.084 -17.762  -4.368  1.00 66.25           S  
ATOM    280  N   SER B  36       8.371 -20.129  -0.340  1.00 64.45           N  
ATOM    281  CA  SER B  36       8.487 -20.267   1.108  1.00 64.45           C  
ATOM    282  C   SER B  36       8.987 -18.976   1.748  1.00 64.45           C  
ATOM    283  CB  SER B  36       9.427 -21.419   1.464  1.00 64.45           C  
ATOM    284  O   SER B  36       9.731 -18.216   1.125  1.00 64.45           O  
ATOM    285  OG  SER B  36       9.239 -22.513   0.582  1.00 64.45           O  
ATOM    286  N   SER B  37       8.526 -18.720   2.856  1.00 58.45           N  
ATOM    287  CA  SER B  37       8.829 -17.479   3.563  1.00 58.45           C  
ATOM    288  C   SER B  37      10.332 -17.221   3.608  1.00 58.45           C  
ATOM    289  CB  SER B  37       8.268 -17.521   4.985  1.00 58.45           C  
ATOM    290  O   SER B  37      11.110 -18.115   3.948  1.00 58.45           O  
ATOM    291  OG  SER B  37       8.557 -16.317   5.675  1.00 58.45           O  
ATOM    292  N   GLY B  38      10.675 -15.980   3.119  1.00 57.62           N  
ATOM    293  CA  GLY B  38      12.048 -15.518   3.242  1.00 57.62           C  
ATOM    294  C   GLY B  38      12.924 -15.929   2.074  1.00 57.62           C  
ATOM    295  O   GLY B  38      14.140 -15.730   2.102  1.00 57.62           O  
ATOM    296  N   THR B  39      12.451 -16.677   1.124  1.00 54.96           N  
ATOM    297  CA  THR B  39      13.306 -17.210   0.068  1.00 54.96           C  
ATOM    298  C   THR B  39      13.087 -16.453  -1.239  1.00 54.96           C  
ATOM    299  CB  THR B  39      13.046 -18.711  -0.155  1.00 54.96           C  
ATOM    300  O   THR B  39      13.575 -16.868  -2.292  1.00 54.96           O  
ATOM    301  CG2 THR B  39      13.664 -19.548   0.960  1.00 54.96           C  
ATOM    302  OG1 THR B  39      11.633 -18.946  -0.187  1.00 54.96           O  
ATOM    303  N   TYR B  40      12.427 -15.386  -1.153  1.00 50.27           N  
ATOM    304  CA  TYR B  40      12.099 -14.758  -2.428  1.00 50.27           C  
ATOM    305  C   TYR B  40      13.293 -13.986  -2.977  1.00 50.27           C  
ATOM    306  CB  TYR B  40      10.898 -13.820  -2.272  1.00 50.27           C  
ATOM    307  O   TYR B  40      14.034 -13.355  -2.220  1.00 50.27           O  
ATOM    308  CG  TYR B  40      10.070 -14.094  -1.040  1.00 50.27           C  
ATOM    309  CD1 TYR B  40       9.017 -15.005  -1.073  1.00 50.27           C  
ATOM    310  CD2 TYR B  40      10.338 -13.442   0.159  1.00 50.27           C  
ATOM    311  CE1 TYR B  40       8.249 -15.259   0.059  1.00 50.27           C  
ATOM    312  CE2 TYR B  40       9.577 -13.688   1.297  1.00 50.27           C  
ATOM    313  OH  TYR B  40       7.781 -14.845   2.361  1.00 50.27           O  
ATOM    314  CZ  TYR B  40       8.537 -14.597   1.238  1.00 50.27           C  
ATOM    315  N   GLU B  41      13.775 -14.630  -4.093  1.00 47.51           N  
ATOM    316  CA  GLU B  41      14.701 -13.837  -4.897  1.00 47.51           C  
ATOM    317  C   GLU B  41      14.013 -13.275  -6.138  1.00 47.51           C  
ATOM    318  CB  GLU B  41      15.915 -14.676  -5.303  1.00 47.51           C  
ATOM    319  O   GLU B  41      13.355 -14.011  -6.876  1.00 47.51           O  
ATOM    320  CG  GLU B  41      16.990 -14.763  -4.228  1.00 47.51           C  
ATOM    321  CD  GLU B  41      18.245 -15.484  -4.692  1.00 47.51           C  
ATOM    322  OE1 GLU B  41      19.238 -15.525  -3.931  1.00 47.51           O  
ATOM    323  OE2 GLU B  41      18.236 -16.012  -5.826  1.00 47.51           O  
ATOM    324  N   GLY B  42      13.299 -12.182  -6.030  1.00 48.65           N  
ATOM    325  CA  GLY B  42      12.758 -11.632  -7.263  1.00 48.65           C  
ATOM    326  C   GLY B  42      12.928 -10.128  -7.371  1.00 48.65           C  
ATOM    327  O   GLY B  42      13.502  -9.498  -6.481  1.00 48.65           O  
ATOM    328  N   ASN B  43      12.895  -9.731  -8.635  1.00 42.24           N  
ATOM    329  CA  ASN B  43      13.013  -8.323  -8.999  1.00 42.24           C  
ATOM    330  C   ASN B  43      11.735  -7.552  -8.681  1.00 42.24           C  
ATOM    331  CB  ASN B  43      13.365  -8.180 -10.481  1.00 42.24           C  
ATOM    332  O   ASN B  43      11.349  -6.649  -9.425  1.00 42.24           O  
ATOM    333  CG  ASN B  43      14.858  -8.246 -10.736  1.00 42.24           C  
ATOM    334  ND2 ASN B  43      15.240  -8.328 -12.005  1.00 42.24           N  
ATOM    335  OD1 ASN B  43      15.662  -8.225  -9.800  1.00 42.24           O  
ATOM    336  N   SER B  44      10.899  -8.199  -7.781  1.00 49.55           N  
ATOM    337  CA  SER B  44       9.665  -7.443  -7.592  1.00 49.55           C  
ATOM    338  C   SER B  44       9.928  -6.128  -6.867  1.00 49.55           C  
ATOM    339  CB  SER B  44       8.644  -8.271  -6.811  1.00 49.55           C  
ATOM    340  O   SER B  44      10.703  -6.085  -5.909  1.00 49.55           O  
ATOM    341  OG  SER B  44       7.557  -7.463  -6.392  1.00 49.55           O  
ATOM    342  N   PRO B  45       9.506  -5.077  -7.573  1.00 46.25           N  
ATOM    343  CA  PRO B  45       9.661  -3.812  -6.851  1.00 46.25           C  
ATOM    344  C   PRO B  45       8.840  -3.762  -5.564  1.00 46.25           C  
ATOM    345  CB  PRO B  45       9.166  -2.769  -7.856  1.00 46.25           C  
ATOM    346  O   PRO B  45       8.915  -2.784  -4.817  1.00 46.25           O  
ATOM    347  CG  PRO B  45       8.310  -3.536  -8.812  1.00 46.25           C  
ATOM    348  CD  PRO B  45       8.720  -4.980  -8.765  1.00 46.25           C  
ATOM    349  N   PHE B  46       8.161  -4.905  -5.322  1.00 51.95           N  
ATOM    350  CA  PHE B  46       7.252  -4.875  -4.182  1.00 51.95           C  
ATOM    351  C   PHE B  46       7.925  -5.442  -2.937  1.00 51.95           C  
ATOM    352  CB  PHE B  46       5.974  -5.659  -4.491  1.00 51.95           C  
ATOM    353  O   PHE B  46       8.665  -6.424  -3.019  1.00 51.95           O  
ATOM    354  CG  PHE B  46       5.252  -5.182  -5.722  1.00 51.95           C  
ATOM    355  CD1 PHE B  46       4.525  -3.998  -5.704  1.00 51.95           C  
ATOM    356  CD2 PHE B  46       5.300  -5.919  -6.898  1.00 51.95           C  
ATOM    357  CE1 PHE B  46       3.856  -3.555  -6.842  1.00 51.95           C  
ATOM    358  CE2 PHE B  46       4.633  -5.482  -8.040  1.00 51.95           C  
ATOM    359  CZ  PHE B  46       3.911  -4.300  -8.009  1.00 51.95           C  
ATOM    360  N   HIS B  47       7.999  -4.620  -2.028  1.00 45.46           N  
ATOM    361  CA  HIS B  47       8.707  -4.963  -0.800  1.00 45.46           C  
ATOM    362  C   HIS B  47       7.816  -5.762   0.146  1.00 45.46           C  
ATOM    363  CB  HIS B  47       9.213  -3.699  -0.102  1.00 45.46           C  
ATOM    364  O   HIS B  47       6.628  -5.465   0.285  1.00 45.46           O  
ATOM    365  CG  HIS B  47      10.402  -3.082  -0.765  1.00 45.46           C  
ATOM    366  CD2 HIS B  47      11.118  -1.975  -0.456  1.00 45.46           C  
ATOM    367  ND1 HIS B  47      10.983  -3.614  -1.896  1.00 45.46           N  
ATOM    368  CE1 HIS B  47      12.008  -2.859  -2.254  1.00 45.46           C  
ATOM    369  NE2 HIS B  47      12.111  -1.857  -1.397  1.00 45.46           N  
ATOM    370  N   PRO B  48       8.492  -6.869   0.608  1.00 48.07           N  
ATOM    371  CA  PRO B  48       7.694  -7.605   1.592  1.00 48.07           C  
ATOM    372  C   PRO B  48       7.231  -6.726   2.751  1.00 48.07           C  
ATOM    373  CB  PRO B  48       8.653  -8.693   2.081  1.00 48.07           C  
ATOM    374  O   PRO B  48       7.933  -5.788   3.139  1.00 48.07           O  
ATOM    375  CG  PRO B  48       9.986  -8.306   1.525  1.00 48.07           C  
ATOM    376  CD  PRO B  48       9.787  -7.182   0.549  1.00 48.07           C  
ATOM    377  N   LEU B  49       5.913  -6.822   3.103  1.00 49.97           N  
ATOM    378  CA  LEU B  49       5.409  -6.186   4.315  1.00 49.97           C  
ATOM    379  C   LEU B  49       5.953  -6.879   5.559  1.00 49.97           C  
ATOM    380  CB  LEU B  49       3.878  -6.206   4.334  1.00 49.97           C  
ATOM    381  O   LEU B  49       6.659  -7.885   5.456  1.00 49.97           O  
ATOM    382  CG  LEU B  49       3.176  -5.398   3.242  1.00 49.97           C  
ATOM    383  CD1 LEU B  49       1.786  -5.964   2.973  1.00 49.97           C  
ATOM    384  CD2 LEU B  49       3.092  -3.927   3.635  1.00 49.97           C  
ATOM    385  N   ALA B  50       5.778  -6.243   6.783  1.00 48.86           N  
ATOM    386  CA  ALA B  50       6.297  -6.751   8.050  1.00 48.86           C  
ATOM    387  C   ALA B  50       6.059  -8.253   8.178  1.00 48.86           C  
ATOM    388  CB  ALA B  50       5.656  -6.012   9.222  1.00 48.86           C  
ATOM    389  O   ALA B  50       6.907  -8.980   8.702  1.00 48.86           O  
ATOM    390  N   ASP B  51       5.073  -8.855   7.647  1.00 49.02           N  
ATOM    391  CA  ASP B  51       4.775 -10.282   7.733  1.00 49.02           C  
ATOM    392  C   ASP B  51       5.233 -11.015   6.474  1.00 49.02           C  
ATOM    393  CB  ASP B  51       3.278 -10.505   7.956  1.00 49.02           C  
ATOM    394  O   ASP B  51       4.777 -12.126   6.196  1.00 49.02           O  
ATOM    395  CG  ASP B  51       2.417  -9.885   6.869  1.00 49.02           C  
ATOM    396  OD1 ASP B  51       2.955  -9.161   6.004  1.00 49.02           O  
ATOM    397  OD2 ASP B  51       1.190 -10.119   6.880  1.00 49.02           O  
ATOM    398  N   ASN B  52       6.146 -10.451   5.837  1.00 45.85           N  
ATOM    399  CA  ASN B  52       6.704 -11.021   4.616  1.00 45.85           C  
ATOM    400  C   ASN B  52       5.644 -11.159   3.526  1.00 45.85           C  
ATOM    401  CB  ASN B  52       7.350 -12.378   4.903  1.00 45.85           C  
ATOM    402  O   ASN B  52       5.762 -12.012   2.644  1.00 45.85           O  
ATOM    403  CG  ASN B  52       8.683 -12.252   5.614  1.00 45.85           C  
ATOM    404  ND2 ASN B  52       9.001 -13.229   6.456  1.00 45.85           N  
ATOM    405  OD1 ASN B  52       9.420 -11.284   5.410  1.00 45.85           O  
ATOM    406  N   LYS B  53       4.596 -10.361   3.769  1.00 57.06           N  
ATOM    407  CA  LYS B  53       3.560 -10.277   2.744  1.00 57.06           C  
ATOM    408  C   LYS B  53       3.810  -9.100   1.805  1.00 57.06           C  
ATOM    409  CB  LYS B  53       2.178 -10.149   3.387  1.00 57.06           C  
ATOM    410  O   LYS B  53       4.533  -8.164   2.154  1.00 57.06           O  
ATOM    411  CG  LYS B  53       1.738 -11.385   4.157  1.00 57.06           C  
ATOM    412  CD  LYS B  53       0.306 -11.250   4.661  1.00 57.06           C  
ATOM    413  CE  LYS B  53      -0.122 -12.469   5.467  1.00 57.06           C  
ATOM    414  NZ  LYS B  53      -1.511 -12.323   5.997  1.00 57.06           N  
ATOM    415  N   PHE B  54       3.451  -9.400   0.495  1.00 56.66           N  
ATOM    416  CA  PHE B  54       3.644  -8.342  -0.489  1.00 56.66           C  
ATOM    417  C   PHE B  54       2.356  -7.555  -0.698  1.00 56.66           C  
ATOM    418  CB  PHE B  54       4.124  -8.926  -1.822  1.00 56.66           C  
ATOM    419  O   PHE B  54       1.268  -8.133  -0.730  1.00 56.66           O  
ATOM    420  CG  PHE B  54       5.461  -9.611  -1.737  1.00 56.66           C  
ATOM    421  CD1 PHE B  54       6.639  -8.890  -1.891  1.00 56.66           C  
ATOM    422  CD2 PHE B  54       5.541 -10.978  -1.505  1.00 56.66           C  
ATOM    423  CE1 PHE B  54       7.878  -9.521  -1.813  1.00 56.66           C  
ATOM    424  CE2 PHE B  54       6.775 -11.616  -1.426  1.00 56.66           C  
ATOM    425  CZ  PHE B  54       7.943 -10.886  -1.582  1.00 56.66           C  
ATOM    426  N   ALA B  55       2.445  -6.229  -0.448  1.00 56.65           N  
ATOM    427  CA  ALA B  55       1.324  -5.383  -0.847  1.00 56.65           C  
ATOM    428  C   ALA B  55       1.485  -4.901  -2.286  1.00 56.65           C  
ATOM    429  CB  ALA B  55       1.193  -4.192   0.098  1.00 56.65           C  
ATOM    430  O   ALA B  55       2.526  -4.348  -2.649  1.00 56.65           O  
ATOM    431  N   LEU B  56       0.503  -5.444  -3.075  1.00 56.94           N  
ATOM    432  CA  LEU B  56       0.574  -5.030  -4.472  1.00 56.94           C  
ATOM    433  C   LEU B  56      -0.560  -4.069  -4.814  1.00 56.94           C  
ATOM    434  CB  LEU B  56       0.521  -6.250  -5.396  1.00 56.94           C  
ATOM    435  O   LEU B  56      -1.679  -4.222  -4.319  1.00 56.94           O  
ATOM    436  CG  LEU B  56       1.814  -7.055  -5.530  1.00 56.94           C  
ATOM    437  CD1 LEU B  56       1.522  -8.549  -5.426  1.00 56.94           C  
ATOM    438  CD2 LEU B  56       2.512  -6.733  -6.847  1.00 56.94           C  
ATOM    439  N   THR B  57      -0.172  -2.955  -5.445  1.00 55.72           N  
ATOM    440  CA  THR B  57      -1.204  -2.052  -5.942  1.00 55.72           C  
ATOM    441  C   THR B  57      -1.911  -2.652  -7.154  1.00 55.72           C  
ATOM    442  CB  THR B  57      -0.614  -0.680  -6.316  1.00 55.72           C  
ATOM    443  O   THR B  57      -1.260  -3.147  -8.076  1.00 55.72           O  
ATOM    444  CG2 THR B  57      -1.715   0.355  -6.524  1.00 55.72           C  
ATOM    445  OG1 THR B  57       0.252  -0.235  -5.264  1.00 55.72           O  
ATOM    446  N   CYS B  58      -3.216  -2.760  -7.010  1.00 56.44           N  
ATOM    447  CA  CYS B  58      -4.064  -3.441  -7.982  1.00 56.44           C  
ATOM    448  C   CYS B  58      -4.189  -2.626  -9.263  1.00 56.44           C  
ATOM    449  CB  CYS B  58      -5.451  -3.701  -7.395  1.00 56.44           C  
ATOM    450  O   CYS B  58      -5.264  -2.109  -9.573  1.00 56.44           O  
ATOM    451  SG  CYS B  58      -5.444  -4.821  -5.978  1.00 56.44           S  
ATOM    452  N   PHE B  59      -3.164  -2.122  -9.662  1.00 56.88           N  
ATOM    453  CA  PHE B  59      -3.221  -1.563 -11.007  1.00 56.88           C  
ATOM    454  C   PHE B  59      -2.848  -2.614 -12.046  1.00 56.88           C  
ATOM    455  CB  PHE B  59      -2.291  -0.352 -11.128  1.00 56.88           C  
ATOM    456  O   PHE B  59      -2.191  -3.607 -11.725  1.00 56.88           O  
ATOM    457  CG  PHE B  59      -2.862   0.771 -11.951  1.00 56.88           C  
ATOM    458  CD1 PHE B  59      -2.537   0.900 -13.296  1.00 56.88           C  
ATOM    459  CD2 PHE B  59      -3.723   1.699 -11.380  1.00 56.88           C  
ATOM    460  CE1 PHE B  59      -3.063   1.939 -14.061  1.00 56.88           C  
ATOM    461  CE2 PHE B  59      -4.253   2.740 -12.137  1.00 56.88           C  
ATOM    462  CZ  PHE B  59      -3.921   2.858 -13.477  1.00 56.88           C  
ATOM    463  N   SER B  60      -3.650  -2.712 -13.137  1.00 52.36           N  
ATOM    464  CA  SER B  60      -3.390  -3.687 -14.191  1.00 52.36           C  
ATOM    465  C   SER B  60      -1.896  -3.816 -14.468  1.00 52.36           C  
ATOM    466  CB  SER B  60      -4.123  -3.297 -15.476  1.00 52.36           C  
ATOM    467  O   SER B  60      -1.293  -2.929 -15.076  1.00 52.36           O  
ATOM    468  OG  SER B  60      -3.616  -2.080 -15.994  1.00 52.36           O  
ATOM    469  N   THR B  61      -1.229  -4.619 -13.579  1.00 62.04           N  
ATOM    470  CA  THR B  61       0.206  -4.811 -13.752  1.00 62.04           C  
ATOM    471  C   THR B  61       0.572  -6.288 -13.634  1.00 62.04           C  
ATOM    472  CB  THR B  61       1.008  -3.997 -12.720  1.00 62.04           C  
ATOM    473  O   THR B  61      -0.160  -7.068 -13.021  1.00 62.04           O  
ATOM    474  CG2 THR B  61       0.729  -2.504 -12.862  1.00 62.04           C  
ATOM    475  OG1 THR B  61       0.642  -4.417 -11.400  1.00 62.04           O  
ATOM    476  N   GLN B  62       1.610  -6.632 -14.481  1.00 61.00           N  
ATOM    477  CA  GLN B  62       2.187  -7.969 -14.391  1.00 61.00           C  
ATOM    478  C   GLN B  62       3.543  -7.936 -13.693  1.00 61.00           C  
ATOM    479  CB  GLN B  62       2.328  -8.588 -15.783  1.00 61.00           C  
ATOM    480  O   GLN B  62       4.367  -7.060 -13.965  1.00 61.00           O  
ATOM    481  CG  GLN B  62       1.622  -9.928 -15.934  1.00 61.00           C  
ATOM    482  CD  GLN B  62       1.811 -10.540 -17.309  1.00 61.00           C  
ATOM    483  NE2 GLN B  62       0.722 -11.018 -17.900  1.00 61.00           N  
ATOM    484  OE1 GLN B  62       2.928 -10.582 -17.836  1.00 61.00           O  
ATOM    485  N   PHE B  63       3.662  -8.842 -12.729  1.00 67.46           N  
ATOM    486  CA  PHE B  63       4.965  -8.956 -12.085  1.00 67.46           C  
ATOM    487  C   PHE B  63       5.327 -10.417 -11.850  1.00 67.46           C  
ATOM    488  CB  PHE B  63       4.979  -8.191 -10.758  1.00 67.46           C  
ATOM    489  O   PHE B  63       4.460 -11.293 -11.901  1.00 67.46           O  
ATOM    490  CG  PHE B  63       3.967  -8.687  -9.761  1.00 67.46           C  
ATOM    491  CD1 PHE B  63       2.648  -8.252  -9.814  1.00 67.46           C  
ATOM    492  CD2 PHE B  63       4.334  -9.588  -8.770  1.00 67.46           C  
ATOM    493  CE1 PHE B  63       1.709  -8.709  -8.892  1.00 67.46           C  
ATOM    494  CE2 PHE B  63       3.402 -10.049  -7.846  1.00 67.46           C  
ATOM    495  CZ  PHE B  63       2.090  -9.608  -7.908  1.00 67.46           C  
ATOM    496  N   ALA B  64       6.692 -10.646 -11.627  1.00 65.97           N  
ATOM    497  CA  ALA B  64       7.112 -12.038 -11.488  1.00 65.97           C  
ATOM    498  C   ALA B  64       8.089 -12.202 -10.327  1.00 65.97           C  
ATOM    499  CB  ALA B  64       7.745 -12.536 -12.785  1.00 65.97           C  
ATOM    500  O   ALA B  64       8.810 -11.264  -9.976  1.00 65.97           O  
ATOM    501  N   PHE B  65       8.003 -13.331  -9.664  1.00 67.19           N  
ATOM    502  CA  PHE B  65       8.953 -13.752  -8.642  1.00 67.19           C  
ATOM    503  C   PHE B  65       9.607 -15.075  -9.023  1.00 67.19           C  
ATOM    504  CB  PHE B  65       8.260 -13.882  -7.282  1.00 67.19           C  
ATOM    505  O   PHE B  65       8.954 -15.957  -9.584  1.00 67.19           O  
ATOM    506  CG  PHE B  65       7.701 -12.587  -6.759  1.00 67.19           C  
ATOM    507  CD1 PHE B  65       8.504 -11.703  -6.049  1.00 67.19           C  
ATOM    508  CD2 PHE B  65       6.371 -12.253  -6.978  1.00 67.19           C  
ATOM    509  CE1 PHE B  65       7.989 -10.503  -5.564  1.00 67.19           C  
ATOM    510  CE2 PHE B  65       5.849 -11.055  -6.497  1.00 67.19           C  
ATOM    511  CZ  PHE B  65       6.659 -10.182  -5.789  1.00 67.19           C  
ATOM    512  N   ALA B  66      10.897 -15.094  -8.795  1.00 69.85           N  
ATOM    513  CA  ALA B  66      11.576 -16.376  -8.958  1.00 69.85           C  
ATOM    514  C   ALA B  66      11.858 -17.024  -7.606  1.00 69.85           C  
ATOM    515  CB  ALA B  66      12.876 -16.194  -9.738  1.00 69.85           C  
ATOM    516  O   ALA B  66      12.432 -16.393  -6.716  1.00 69.85           O  
ATOM    517  N   CYS B  67      11.430 -18.195  -7.401  1.00 68.46           N  
ATOM    518  CA  CYS B  67      11.676 -18.937  -6.170  1.00 68.46           C  
ATOM    519  C   CYS B  67      12.944 -19.774  -6.281  1.00 68.46           C  
ATOM    520  CB  CYS B  67      10.486 -19.838  -5.841  1.00 68.46           C  
ATOM    521  O   CYS B  67      13.443 -20.009  -7.383  1.00 68.46           O  
ATOM    522  SG  CYS B  67       8.956 -18.934  -5.517  1.00 68.46           S  
ATOM    523  N   PRO B  68      13.519 -20.097  -5.134  1.00 69.84           N  
ATOM    524  CA  PRO B  68      14.752 -20.888  -5.138  1.00 69.84           C  
ATOM    525  C   PRO B  68      14.610 -22.199  -5.909  1.00 69.84           C  
ATOM    526  CB  PRO B  68      15.007 -21.154  -3.653  1.00 69.84           C  
ATOM    527  O   PRO B  68      15.596 -22.721  -6.434  1.00 69.84           O  
ATOM    528  CG  PRO B  68      14.266 -20.069  -2.939  1.00 69.84           C  
ATOM    529  CD  PRO B  68      13.110 -19.638  -3.794  1.00 69.84           C  
ATOM    530  N   ASP B  69      13.446 -22.657  -5.985  1.00 67.02           N  
ATOM    531  CA  ASP B  69      13.215 -23.913  -6.693  1.00 67.02           C  
ATOM    532  C   ASP B  69      13.260 -23.708  -8.205  1.00 67.02           C  
ATOM    533  CB  ASP B  69      11.872 -24.521  -6.284  1.00 67.02           C  
ATOM    534  O   ASP B  69      13.109 -24.662  -8.971  1.00 67.02           O  
ATOM    535  CG  ASP B  69      10.694 -23.606  -6.575  1.00 67.02           C  
ATOM    536  OD1 ASP B  69      10.892 -22.534  -7.186  1.00 67.02           O  
ATOM    537  OD2 ASP B  69       9.560 -23.960  -6.187  1.00 67.02           O  
ATOM    538  N   GLY B  70      13.458 -22.544  -8.587  1.00 67.92           N  
ATOM    539  CA  GLY B  70      13.625 -22.222  -9.995  1.00 67.92           C  
ATOM    540  C   GLY B  70      12.316 -21.904 -10.693  1.00 67.92           C  
ATOM    541  O   GLY B  70      12.310 -21.482 -11.851  1.00 67.92           O  
ATOM    542  N   VAL B  71      11.314 -22.067  -9.952  1.00 70.81           N  
ATOM    543  CA  VAL B  71      10.017 -21.784 -10.559  1.00 70.81           C  
ATOM    544  C   VAL B  71       9.763 -20.278 -10.556  1.00 70.81           C  
ATOM    545  CB  VAL B  71       8.874 -22.519  -9.824  1.00 70.81           C  
ATOM    546  O   VAL B  71       9.941 -19.614  -9.532  1.00 70.81           O  
ATOM    547  CG1 VAL B  71       7.521 -22.162 -10.435  1.00 70.81           C  
ATOM    548  CG2 VAL B  71       9.100 -24.030  -9.863  1.00 70.81           C  
ATOM    549  N   LYS B  72       9.401 -19.821 -11.732  1.00 68.77           N  
ATOM    550  CA  LYS B  72       9.038 -18.412 -11.858  1.00 68.77           C  
ATOM    551  C   LYS B  72       7.530 -18.219 -11.719  1.00 68.77           C  
ATOM    552  CB  LYS B  72       9.516 -17.852 -13.198  1.00 68.77           C  
ATOM    553  O   LYS B  72       6.748 -18.891 -12.394  1.00 68.77           O  
ATOM    554  CG  LYS B  72       9.704 -16.343 -13.207  1.00 68.77           C  
ATOM    555  CD  LYS B  72      10.250 -15.855 -14.543  1.00 68.77           C  
ATOM    556  CE  LYS B  72      10.287 -14.334 -14.611  1.00 68.77           C  
ATOM    557  NZ  LYS B  72      10.773 -13.850 -15.938  1.00 68.77           N  
ATOM    558  N   HIS B  73       7.178 -17.328 -10.776  1.00 71.48           N  
ATOM    559  CA  HIS B  73       5.771 -17.004 -10.570  1.00 71.48           C  
ATOM    560  C   HIS B  73       5.427 -15.642 -11.162  1.00 71.48           C  
ATOM    561  CB  HIS B  73       5.429 -17.030  -9.079  1.00 71.48           C  
ATOM    562  O   HIS B  73       6.008 -14.626 -10.773  1.00 71.48           O  
ATOM    563  CG  HIS B  73       5.543 -18.387  -8.460  1.00 71.48           C  
ATOM    564  CD2 HIS B  73       6.620 -19.070  -8.009  1.00 71.48           C  
ATOM    565  ND1 HIS B  73       4.452 -19.202  -8.250  1.00 71.48           N  
ATOM    566  CE1 HIS B  73       4.856 -20.332  -7.694  1.00 71.48           C  
ATOM    567  NE2 HIS B  73       6.167 -20.278  -7.537  1.00 71.48           N  
ATOM    568  N   VAL B  74       4.540 -15.705 -12.125  1.00 67.90           N  
ATOM    569  CA  VAL B  74       4.122 -14.466 -12.772  1.00 67.90           C  
ATOM    570  C   VAL B  74       2.707 -14.103 -12.327  1.00 67.90           C  
ATOM    571  CB  VAL B  74       4.183 -14.582 -14.312  1.00 67.90           C  
ATOM    572  O   VAL B  74       1.796 -14.930 -12.397  1.00 67.90           O  
ATOM    573  CG1 VAL B  74       3.747 -13.274 -14.969  1.00 67.90           C  
ATOM    574  CG2 VAL B  74       5.592 -14.966 -14.762  1.00 67.90           C  
ATOM    575  N   TYR B  75       2.585 -12.884 -11.803  1.00 66.47           N  
ATOM    576  CA  TYR B  75       1.286 -12.423 -11.326  1.00 66.47           C  
ATOM    577  C   TYR B  75       0.696 -11.384 -12.272  1.00 66.47           C  
ATOM    578  CB  TYR B  75       1.407 -11.837  -9.916  1.00 66.47           C  
ATOM    579  O   TYR B  75       1.393 -10.464 -12.707  1.00 66.47           O  
ATOM    580  CG  TYR B  75       1.663 -12.873  -8.849  1.00 66.47           C  
ATOM    581  CD1 TYR B  75       0.619 -13.384  -8.082  1.00 66.47           C  
ATOM    582  CD2 TYR B  75       2.950 -13.342  -8.604  1.00 66.47           C  
ATOM    583  CE1 TYR B  75       0.850 -14.337  -7.095  1.00 66.47           C  
ATOM    584  CE2 TYR B  75       3.193 -14.294  -7.620  1.00 66.47           C  
ATOM    585  OH  TYR B  75       2.373 -15.729  -5.897  1.00 66.47           O  
ATOM    586  CZ  TYR B  75       2.138 -14.786  -6.872  1.00 66.47           C  
ATOM    587  N   GLN B  76      -0.499 -11.627 -12.664  1.00 62.50           N  
ATOM    588  CA  GLN B  76      -1.286 -10.631 -13.383  1.00 62.50           C  
ATOM    589  C   GLN B  76      -2.422 -10.096 -12.516  1.00 62.50           C  
ATOM    590  CB  GLN B  76      -1.846 -11.221 -14.678  1.00 62.50           C  
ATOM    591  O   GLN B  76      -3.334 -10.840 -12.150  1.00 62.50           O  
ATOM    592  CG  GLN B  76      -2.642 -10.227 -15.513  1.00 62.50           C  
ATOM    593  CD  GLN B  76      -1.761  -9.213 -16.217  1.00 62.50           C  
ATOM    594  NE2 GLN B  76      -2.308  -8.031 -16.479  1.00 62.50           N  
ATOM    595  OE1 GLN B  76      -0.596  -9.490 -16.523  1.00 62.50           O  
ATOM    596  N   LEU B  77      -2.235  -8.830 -12.223  1.00 61.64           N  
ATOM    597  CA  LEU B  77      -3.273  -8.219 -11.399  1.00 61.64           C  
ATOM    598  C   LEU B  77      -4.336  -7.555 -12.268  1.00 61.64           C  
ATOM    599  CB  LEU B  77      -2.662  -7.190 -10.444  1.00 61.64           C  
ATOM    600  O   LEU B  77      -4.011  -6.867 -13.237  1.00 61.64           O  
ATOM    601  CG  LEU B  77      -1.627  -7.719  -9.450  1.00 61.64           C  
ATOM    602  CD1 LEU B  77      -1.014  -6.568  -8.660  1.00 61.64           C  
ATOM    603  CD2 LEU B  77      -2.260  -8.741  -8.512  1.00 61.64           C  
ATOM    604  N   ARG B  78      -5.533  -7.915 -11.968  1.00 55.97           N  
ATOM    605  CA  ARG B  78      -6.634  -7.261 -12.667  1.00 55.97           C  
ATOM    606  C   ARG B  78      -7.539  -6.518 -11.689  1.00 55.97           C  
ATOM    607  CB  ARG B  78      -7.449  -8.282 -13.463  1.00 55.97           C  
ATOM    608  O   ARG B  78      -7.938  -7.070 -10.662  1.00 55.97           O  
ATOM    609  CG  ARG B  78      -7.293  -8.156 -14.970  1.00 55.97           C  
ATOM    610  CD  ARG B  78      -8.342  -8.968 -15.716  1.00 55.97           C  
ATOM    611  NE  ARG B  78      -8.045  -9.052 -17.143  1.00 55.97           N  
ATOM    612  NH1 ARG B  78      -9.908 -10.314 -17.667  1.00 55.97           N  
ATOM    613  NH2 ARG B  78      -8.431  -9.702 -19.311  1.00 55.97           N  
ATOM    614  CZ  ARG B  78      -8.795  -9.689 -18.037  1.00 55.97           C  
ATOM    615  N   ALA B  79      -7.656  -5.274 -11.985  1.00 52.87           N  
ATOM    616  CA  ALA B  79      -8.538  -4.468 -11.143  1.00 52.87           C  
ATOM    617  C   ALA B  79      -9.986  -4.935 -11.261  1.00 52.87           C  
ATOM    618  CB  ALA B  79      -8.426  -2.992 -11.516  1.00 52.87           C  
ATOM    619  O   ALA B  79     -10.454  -5.255 -12.356  1.00 52.87           O  
ATOM    620  N   ARG B  80     -10.540  -5.413 -10.104  1.00 46.66           N  
ATOM    621  CA  ARG B  80     -11.953  -5.775 -10.132  1.00 46.66           C  
ATOM    622  C   ARG B  80     -12.838  -4.540 -10.006  1.00 46.66           C  
ATOM    623  CB  ARG B  80     -12.276  -6.767  -9.012  1.00 46.66           C  
ATOM    624  O   ARG B  80     -12.540  -3.634  -9.224  1.00 46.66           O  
ATOM    625  CG  ARG B  80     -13.524  -7.597  -9.265  1.00 46.66           C  
ATOM    626  CD  ARG B  80     -13.840  -8.514  -8.092  1.00 46.66           C  
ATOM    627  NE  ARG B  80     -14.777  -9.568  -8.468  1.00 46.66           N  
ATOM    628  NH1 ARG B  80     -15.928  -9.547  -6.465  1.00 46.66           N  
ATOM    629  NH2 ARG B  80     -16.543 -10.997  -8.130  1.00 46.66           N  
ATOM    630  CZ  ARG B  80     -15.747 -10.035  -7.687  1.00 46.66           C  
ATOM    631  N   SER B  81     -13.687  -4.305 -10.941  1.00 36.52           N  
ATOM    632  CA  SER B  81     -14.764  -3.351 -10.699  1.00 36.52           C  
ATOM    633  C   SER B  81     -15.743  -3.876  -9.654  1.00 36.52           C  
ATOM    634  CB  SER B  81     -15.509  -3.042 -11.998  1.00 36.52           C  
ATOM    635  O   SER B  81     -16.042  -5.071  -9.622  1.00 36.52           O  
ATOM    636  OG  SER B  81     -16.126  -4.209 -12.514  1.00 36.52           O  
ATOM    637  N   VAL B  82     -15.449  -3.623  -8.404  1.00 37.52           N  
ATOM    638  CA  VAL B  82     -16.266  -4.165  -7.323  1.00 37.52           C  
ATOM    639  C   VAL B  82     -17.739  -3.864  -7.589  1.00 37.52           C  
ATOM    640  CB  VAL B  82     -15.844  -3.593  -5.952  1.00 37.52           C  
ATOM    641  O   VAL B  82     -18.121  -2.705  -7.765  1.00 37.52           O  
ATOM    642  CG1 VAL B  82     -16.651  -4.237  -4.826  1.00 37.52           C  
ATOM    643  CG2 VAL B  82     -14.347  -3.799  -5.726  1.00 37.52           C  
ATOM    644  N   SER B  83     -18.435  -4.534  -8.436  1.00 28.74           N  
ATOM    645  CA  SER B  83     -19.835  -4.540  -8.023  1.00 28.74           C  
ATOM    646  C   SER B  83     -20.027  -5.326  -6.731  1.00 28.74           C  
ATOM    647  CB  SER B  83     -20.717  -5.130  -9.124  1.00 28.74           C  
ATOM    648  O   SER B  83     -19.197  -6.167  -6.381  1.00 28.74           O  
ATOM    649  OG  SER B  83     -22.047  -5.303  -8.665  1.00 28.74           O  
ATOM    650  N   PRO B  84     -20.716  -4.871  -5.654  1.00 26.25           N  
ATOM    651  CA  PRO B  84     -20.843  -5.660  -4.427  1.00 26.25           C  
ATOM    652  C   PRO B  84     -21.012  -7.153  -4.700  1.00 26.25           C  
ATOM    653  CB  PRO B  84     -22.095  -5.081  -3.763  1.00 26.25           C  
ATOM    654  O   PRO B  84     -21.343  -7.917  -3.789  1.00 26.25           O  
ATOM    655  CG  PRO B  84     -22.749  -4.263  -4.829  1.00 26.25           C  
ATOM    656  CD  PRO B  84     -21.786  -4.109  -5.971  1.00 26.25           C  
ATOM    657  N   LYS B  85     -20.960  -7.646  -5.858  1.00 25.44           N  
ATOM    658  CA  LYS B  85     -21.405  -9.036  -5.862  1.00 25.44           C  
ATOM    659  C   LYS B  85     -20.408  -9.935  -5.137  1.00 25.44           C  
ATOM    660  CB  LYS B  85     -21.610  -9.530  -7.295  1.00 25.44           C  
ATOM    661  O   LYS B  85     -19.254  -9.553  -4.932  1.00 25.44           O  
ATOM    662  CG  LYS B  85     -22.891  -9.028  -7.945  1.00 25.44           C  
ATOM    663  CD  LYS B  85     -23.103  -9.653  -9.318  1.00 25.44           C  
ATOM    664  CE  LYS B  85     -24.365  -9.123  -9.986  1.00 25.44           C  
ATOM    665  NZ  LYS B  85     -24.642  -9.819 -11.278  1.00 25.44           N  
ATOM    666  N   LEU B  86     -20.907 -11.181  -4.682  1.00 20.15           N  
ATOM    667  CA  LEU B  86     -20.418 -12.329  -3.925  1.00 20.15           C  
ATOM    668  C   LEU B  86     -19.181 -12.928  -4.585  1.00 20.15           C  
ATOM    669  CB  LEU B  86     -21.510 -13.393  -3.799  1.00 20.15           C  
ATOM    670  O   LEU B  86     -19.159 -13.136  -5.800  1.00 20.15           O  
ATOM    671  CG  LEU B  86     -21.570 -14.151  -2.472  1.00 20.15           C  
ATOM    672  CD1 LEU B  86     -22.129 -13.252  -1.374  1.00 20.15           C  
ATOM    673  CD2 LEU B  86     -22.410 -15.415  -2.614  1.00 20.15           C  
ATOM    674  N   PHE B  87     -17.979 -12.801  -4.014  1.00 21.82           N  
ATOM    675  CA  PHE B  87     -16.627 -13.299  -4.235  1.00 21.82           C  
ATOM    676  C   PHE B  87     -16.645 -14.786  -4.569  1.00 21.82           C  
ATOM    677  CB  PHE B  87     -15.752 -13.049  -3.003  1.00 21.82           C  
ATOM    678  O   PHE B  87     -16.831 -15.624  -3.684  1.00 21.82           O  
ATOM    679  CG  PHE B  87     -14.297 -12.835  -3.324  1.00 21.82           C  
ATOM    680  CD1 PHE B  87     -13.391 -13.885  -3.240  1.00 21.82           C  
ATOM    681  CD2 PHE B  87     -13.836 -11.584  -3.709  1.00 21.82           C  
ATOM    682  CE1 PHE B  87     -12.044 -13.691  -3.536  1.00 21.82           C  
ATOM    683  CE2 PHE B  87     -12.491 -11.381  -4.007  1.00 21.82           C  
ATOM    684  CZ  PHE B  87     -11.597 -12.436  -3.919  1.00 21.82           C  
ATOM    685  N   ILE B  88     -17.433 -15.217  -5.513  1.00 22.93           N  
ATOM    686  CA  ILE B  88     -17.307 -16.662  -5.664  1.00 22.93           C  
ATOM    687  C   ILE B  88     -15.853 -17.025  -5.959  1.00 22.93           C  
ATOM    688  CB  ILE B  88     -18.230 -17.197  -6.782  1.00 22.93           C  
ATOM    689  O   ILE B  88     -15.194 -16.367  -6.767  1.00 22.93           O  
ATOM    690  CG1 ILE B  88     -19.690 -16.835  -6.487  1.00 22.93           C  
ATOM    691  CG2 ILE B  88     -18.062 -18.710  -6.943  1.00 22.93           C  
ATOM    692  CD1 ILE B  88     -20.642 -17.109  -7.644  1.00 22.93           C  
ATOM    693  N   ARG B  89     -15.314 -17.784  -5.080  1.00 22.50           N  
ATOM    694  CA  ARG B  89     -14.044 -18.476  -4.891  1.00 22.50           C  
ATOM    695  C   ARG B  89     -13.610 -19.183  -6.171  1.00 22.50           C  
ATOM    696  CB  ARG B  89     -14.146 -19.484  -3.744  1.00 22.50           C  
ATOM    697  O   ARG B  89     -14.336 -20.031  -6.694  1.00 22.50           O  
ATOM    698  CG  ARG B  89     -13.400 -19.065  -2.488  1.00 22.50           C  
ATOM    699  CD  ARG B  89     -13.409 -20.163  -1.433  1.00 22.50           C  
ATOM    700  NE  ARG B  89     -12.930 -19.676  -0.143  1.00 22.50           N  
ATOM    701  NH1 ARG B  89     -12.973 -21.743   0.887  1.00 22.50           N  
ATOM    702  NH2 ARG B  89     -12.295 -19.890   2.054  1.00 22.50           N  
ATOM    703  CZ  ARG B  89     -12.734 -20.437   0.930  1.00 22.50           C  
ATOM    704  N   GLN B  90     -12.848 -18.421  -6.953  1.00 23.08           N  
ATOM    705  CA  GLN B  90     -12.245 -18.889  -8.197  1.00 23.08           C  
ATOM    706  C   GLN B  90     -11.397 -20.135  -7.961  1.00 23.08           C  
ATOM    707  CB  GLN B  90     -11.395 -17.787  -8.830  1.00 23.08           C  
ATOM    708  O   GLN B  90     -10.694 -20.594  -8.865  1.00 23.08           O  
ATOM    709  CG  GLN B  90     -11.930 -17.287 -10.165  1.00 23.08           C  
ATOM    710  CD  GLN B  90     -11.148 -16.105 -10.706  1.00 23.08           C  
ATOM    711  NE2 GLN B  90     -10.319 -16.354 -11.714  1.00 23.08           N  
ATOM    712  OE1 GLN B  90     -11.288 -14.977 -10.222  1.00 23.08           O  
ATOM    713  N   GLU B  91     -11.227 -20.584  -6.696  1.00 25.22           N  
ATOM    714  CA  GLU B  91     -10.055 -21.453  -6.745  1.00 25.22           C  
ATOM    715  C   GLU B  91     -10.217 -22.539  -7.804  1.00 25.22           C  
ATOM    716  CB  GLU B  91      -9.799 -22.087  -5.376  1.00 25.22           C  
ATOM    717  O   GLU B  91     -11.132 -23.361  -7.723  1.00 25.22           O  
ATOM    718  CG  GLU B  91      -8.921 -21.244  -4.462  1.00 25.22           C  
ATOM    719  CD  GLU B  91      -8.327 -22.032  -3.306  1.00 25.22           C  
ATOM    720  OE1 GLU B  91      -7.434 -21.503  -2.605  1.00 25.22           O  
ATOM    721  OE2 GLU B  91      -8.757 -23.189  -3.099  1.00 25.22           O  
ATOM    722  N   GLU B  92     -10.245 -22.263  -9.067  1.00 26.51           N  
ATOM    723  CA  GLU B  92     -10.180 -23.328 -10.062  1.00 26.51           C  
ATOM    724  C   GLU B  92      -9.166 -24.396  -9.662  1.00 26.51           C  
ATOM    725  CB  GLU B  92      -9.827 -22.757 -11.438  1.00 26.51           C  
ATOM    726  O   GLU B  92      -8.042 -24.077  -9.269  1.00 26.51           O  
ATOM    727  CG  GLU B  92      -9.903 -23.777 -12.565  1.00 26.51           C  
ATOM    728  CD  GLU B  92      -9.561 -23.194 -13.927  1.00 26.51           C  
ATOM    729  OE1 GLU B  92      -9.511 -23.956 -14.919  1.00 26.51           O  
ATOM    730  OE2 GLU B  92      -9.339 -21.964 -14.002  1.00 26.51           O  
ATOM    731  N   VAL B  93      -9.496 -25.706  -9.410  1.00 26.57           N  
ATOM    732  CA  VAL B  93      -9.200 -27.124  -9.234  1.00 26.57           C  
ATOM    733  C   VAL B  93      -8.106 -27.548 -10.211  1.00 26.57           C  
ATOM    734  CB  VAL B  93     -10.460 -27.996  -9.432  1.00 26.57           C  
ATOM    735  O   VAL B  93      -7.981 -26.979 -11.298  1.00 26.57           O  
ATOM    736  CG1 VAL B  93     -10.139 -29.470  -9.189  1.00 26.57           C  
ATOM    737  CG2 VAL B  93     -11.581 -27.531  -8.505  1.00 26.57           C  
ATOM    738  N   GLN B  94      -7.151 -28.244  -9.609  1.00 27.66           N  
ATOM    739  CA  GLN B  94      -5.981 -29.054  -9.928  1.00 27.66           C  
ATOM    740  C   GLN B  94      -6.226 -29.914 -11.164  1.00 27.66           C  
ATOM    741  CB  GLN B  94      -5.601 -29.940  -8.740  1.00 27.66           C  
ATOM    742  O   GLN B  94      -7.144 -30.737 -11.183  1.00 27.66           O  
ATOM    743  CG  GLN B  94      -4.187 -30.501  -8.818  1.00 27.66           C  
ATOM    744  CD  GLN B  94      -3.744 -31.159  -7.525  1.00 27.66           C  
ATOM    745  NE2 GLN B  94      -2.862 -32.146  -7.633  1.00 27.66           N  
ATOM    746  OE1 GLN B  94      -4.191 -30.782  -6.436  1.00 27.66           O  
ATOM    747  N   GLU B  95      -6.183 -29.391 -12.318  1.00 32.55           N  
ATOM    748  CA  GLU B  95      -6.219 -30.234 -13.509  1.00 32.55           C  
ATOM    749  C   GLU B  95      -5.326 -31.459 -13.346  1.00 32.55           C  
ATOM    750  CB  GLU B  95      -5.797 -29.436 -14.745  1.00 32.55           C  
ATOM    751  O   GLU B  95      -4.123 -31.330 -13.108  1.00 32.55           O  
ATOM    752  CG  GLU B  95      -6.261 -30.046 -16.060  1.00 32.55           C  
ATOM    753  CD  GLU B  95      -5.906 -29.201 -17.273  1.00 32.55           C  
ATOM    754  OE1 GLU B  95      -6.123 -29.661 -18.417  1.00 32.55           O  
ATOM    755  OE2 GLU B  95      -5.405 -28.072 -17.077  1.00 32.55           O  
ATOM    756  N   LEU B  96      -5.833 -32.566 -12.807  1.00 35.68           N  
ATOM    757  CA  LEU B  96      -5.512 -33.986 -12.718  1.00 35.68           C  
ATOM    758  C   LEU B  96      -4.982 -34.508 -14.049  1.00 35.68           C  
ATOM    759  CB  LEU B  96      -6.745 -34.790 -12.296  1.00 35.68           C  
ATOM    760  O   LEU B  96      -4.714 -35.703 -14.191  1.00 35.68           O  
ATOM    761  CG  LEU B  96      -6.530 -35.834 -11.200  1.00 35.68           C  
ATOM    762  CD1 LEU B  96      -6.232 -35.153  -9.869  1.00 35.68           C  
ATOM    763  CD2 LEU B  96      -7.750 -36.742 -11.080  1.00 35.68           C  
ATOM    764  N   TYR B  97      -4.807 -33.634 -15.041  1.00 36.62           N  
ATOM    765  CA  TYR B  97      -4.669 -34.272 -16.345  1.00 36.62           C  
ATOM    766  C   TYR B  97      -3.329 -34.989 -16.462  1.00 36.62           C  
ATOM    767  CB  TYR B  97      -4.807 -33.239 -17.467  1.00 36.62           C  
ATOM    768  O   TYR B  97      -3.184 -35.922 -17.255  1.00 36.62           O  
ATOM    769  CG  TYR B  97      -6.213 -32.719 -17.643  1.00 36.62           C  
ATOM    770  CD1 TYR B  97      -7.164 -33.450 -18.352  1.00 36.62           C  
ATOM    771  CD2 TYR B  97      -6.594 -31.496 -17.101  1.00 36.62           C  
ATOM    772  CE1 TYR B  97      -8.460 -32.974 -18.519  1.00 36.62           C  
ATOM    773  CE2 TYR B  97      -7.888 -31.010 -17.261  1.00 36.62           C  
ATOM    774  OH  TYR B  97     -10.094 -31.279 -18.131  1.00 36.62           O  
ATOM    775  CZ  TYR B  97      -8.812 -31.755 -17.970  1.00 36.62           C  
ATOM    776  N   SER B  98      -2.319 -34.648 -15.628  1.00 42.60           N  
ATOM    777  CA  SER B  98      -1.035 -35.112 -16.144  1.00 42.60           C  
ATOM    778  C   SER B  98      -0.858 -36.610 -15.918  1.00 42.60           C  
ATOM    779  CB  SER B  98       0.115 -34.349 -15.487  1.00 42.60           C  
ATOM    780  O   SER B  98      -0.383 -37.325 -16.803  1.00 42.60           O  
ATOM    781  OG  SER B  98       1.069 -35.246 -14.945  1.00 42.60           O  
ATOM    782  N   PRO B  99      -1.261 -37.168 -14.888  1.00 47.10           N  
ATOM    783  CA  PRO B  99      -0.860 -38.571 -14.764  1.00 47.10           C  
ATOM    784  C   PRO B  99      -1.617 -39.488 -15.722  1.00 47.10           C  
ATOM    785  CB  PRO B  99      -1.197 -38.906 -13.308  1.00 47.10           C  
ATOM    786  O   PRO B  99      -1.055 -40.470 -16.215  1.00 47.10           O  
ATOM    787  CG  PRO B  99      -2.141 -37.830 -12.877  1.00 47.10           C  
ATOM    788  CD  PRO B  99      -1.985 -36.659 -13.804  1.00 47.10           C  
ATOM    789  N   ILE B 100      -2.794 -39.145 -16.181  1.00 50.60           N  
ATOM    790  CA  ILE B 100      -3.558 -39.930 -17.144  1.00 50.60           C  
ATOM    791  C   ILE B 100      -2.869 -39.889 -18.506  1.00 50.60           C  
ATOM    792  CB  ILE B 100      -5.012 -39.420 -17.263  1.00 50.60           C  
ATOM    793  O   ILE B 100      -2.797 -40.904 -19.203  1.00 50.60           O  
ATOM    794  CG1 ILE B 100      -5.743 -39.574 -15.924  1.00 50.60           C  
ATOM    795  CG2 ILE B 100      -5.754 -40.158 -18.381  1.00 50.60           C  
ATOM    796  CD1 ILE B 100      -7.055 -38.807 -15.844  1.00 50.60           C  
ATOM    797  N   PHE B 101      -2.234 -38.715 -18.688  1.00 51.26           N  
ATOM    798  CA  PHE B 101      -1.507 -38.611 -19.948  1.00 51.26           C  
ATOM    799  C   PHE B 101      -0.328 -39.576 -19.974  1.00 51.26           C  
ATOM    800  CB  PHE B 101      -1.017 -37.177 -20.170  1.00 51.26           C  
ATOM    801  O   PHE B 101      -0.059 -40.209 -20.997  1.00 51.26           O  
ATOM    802  CG  PHE B 101      -0.973 -36.768 -21.618  1.00 51.26           C  
ATOM    803  CD1 PHE B 101       0.188 -36.926 -22.364  1.00 51.26           C  
ATOM    804  CD2 PHE B 101      -2.094 -36.224 -22.232  1.00 51.26           C  
ATOM    805  CE1 PHE B 101       0.232 -36.548 -23.704  1.00 51.26           C  
ATOM    806  CE2 PHE B 101      -2.058 -35.844 -23.571  1.00 51.26           C  
ATOM    807  CZ  PHE B 101      -0.894 -36.006 -24.305  1.00 51.26           C  
ATOM    808  N   LEU B 102       0.280 -39.846 -18.850  1.00 49.59           N  
ATOM    809  CA  LEU B 102       1.430 -40.741 -18.776  1.00 49.59           C  
ATOM    810  C   LEU B 102       0.995 -42.196 -18.918  1.00 49.59           C  
ATOM    811  CB  LEU B 102       2.177 -40.546 -17.454  1.00 49.59           C  
ATOM    812  O   LEU B 102       1.670 -42.989 -19.578  1.00 49.59           O  
ATOM    813  CG  LEU B 102       3.049 -39.294 -17.347  1.00 49.59           C  
ATOM    814  CD1 LEU B 102       3.628 -39.170 -15.942  1.00 49.59           C  
ATOM    815  CD2 LEU B 102       4.162 -39.327 -18.389  1.00 49.59           C  
ATOM    816  N   ILE B 103      -0.246 -42.433 -18.442  1.00 58.44           N  
ATOM    817  CA  ILE B 103      -0.703 -43.817 -18.498  1.00 58.44           C  
ATOM    818  C   ILE B 103      -1.075 -44.181 -19.933  1.00 58.44           C  
ATOM    819  CB  ILE B 103      -1.906 -44.054 -17.556  1.00 58.44           C  
ATOM    820  O   ILE B 103      -0.717 -45.256 -20.421  1.00 58.44           O  
ATOM    821  CG1 ILE B 103      -1.487 -43.855 -16.095  1.00 58.44           C  
ATOM    822  CG2 ILE B 103      -2.494 -45.451 -17.772  1.00 58.44           C  
ATOM    823  CD1 ILE B 103      -2.650 -43.849 -15.113  1.00 58.44           C  
ATOM    824  N   VAL B 104      -1.607 -43.228 -20.663  1.00 59.48           N  
ATOM    825  CA  VAL B 104      -2.018 -43.463 -22.043  1.00 59.48           C  
ATOM    826  C   VAL B 104      -0.784 -43.590 -22.935  1.00 59.48           C  
ATOM    827  CB  VAL B 104      -2.937 -42.335 -22.562  1.00 59.48           C  
ATOM    828  O   VAL B 104      -0.723 -44.469 -23.798  1.00 59.48           O  
ATOM    829  CG1 VAL B 104      -3.221 -42.513 -24.052  1.00 59.48           C  
ATOM    830  CG2 VAL B 104      -4.240 -42.301 -21.766  1.00 59.48           C  
ATOM    831  N   ALA B 105       0.268 -42.768 -22.569  1.00 56.37           N  
ATOM    832  CA  ALA B 105       1.492 -42.833 -23.364  1.00 56.37           C  
ATOM    833  C   ALA B 105       2.201 -44.171 -23.170  1.00 56.37           C  
ATOM    834  CB  ALA B 105       2.425 -41.682 -22.999  1.00 56.37           C  
ATOM    835  O   ALA B 105       2.697 -44.762 -24.132  1.00 56.37           O  
ATOM    836  N   ALA B 106       2.149 -44.802 -22.006  1.00 59.21           N  
ATOM    837  CA  ALA B 106       2.829 -46.057 -21.699  1.00 59.21           C  
ATOM    838  C   ALA B 106       2.130 -47.238 -22.366  1.00 59.21           C  
ATOM    839  CB  ALA B 106       2.899 -46.268 -20.188  1.00 59.21           C  
ATOM    840  O   ALA B 106       2.787 -48.132 -22.905  1.00 59.21           O  
ATOM    841  N   ILE B 107       0.770 -47.143 -22.466  1.00 63.15           N  
ATOM    842  CA  ILE B 107       0.001 -48.214 -23.090  1.00 63.15           C  
ATOM    843  C   ILE B 107       0.267 -48.231 -24.594  1.00 63.15           C  
ATOM    844  CB  ILE B 107      -1.511 -48.059 -22.815  1.00 63.15           C  
ATOM    845  O   ILE B 107       0.445 -49.298 -25.187  1.00 63.15           O  
ATOM    846  CG1 ILE B 107      -1.801 -48.218 -21.318  1.00 63.15           C  
ATOM    847  CG2 ILE B 107      -2.316 -49.068 -23.639  1.00 63.15           C  
ATOM    848  CD1 ILE B 107      -3.248 -47.942 -20.935  1.00 63.15           C  
ATOM    849  N   VAL B 108       0.398 -47.051 -25.195  1.00 59.38           N  
ATOM    850  CA  VAL B 108       0.661 -46.950 -26.627  1.00 59.38           C  
ATOM    851  C   VAL B 108       2.034 -47.539 -26.943  1.00 59.38           C  
ATOM    852  CB  VAL B 108       0.583 -45.487 -27.117  1.00 59.38           C  
ATOM    853  O   VAL B 108       2.196 -48.258 -27.932  1.00 59.38           O  
ATOM    854  CG1 VAL B 108       1.037 -45.380 -28.571  1.00 59.38           C  
ATOM    855  CG2 VAL B 108      -0.836 -44.946 -26.954  1.00 59.38           C  
ATOM    856  N   PHE B 109       3.004 -47.318 -26.071  1.00 58.50           N  
ATOM    857  CA  PHE B 109       4.370 -47.787 -26.271  1.00 58.50           C  
ATOM    858  C   PHE B 109       4.438 -49.307 -26.194  1.00 58.50           C  
ATOM    859  CB  PHE B 109       5.311 -47.166 -25.234  1.00 58.50           C  
ATOM    860  O   PHE B 109       5.079 -49.949 -27.029  1.00 58.50           O  
ATOM    861  CG  PHE B 109       6.757 -47.535 -25.427  1.00 58.50           C  
ATOM    862  CD1 PHE B 109       7.346 -48.523 -24.647  1.00 58.50           C  
ATOM    863  CD2 PHE B 109       7.527 -46.894 -26.389  1.00 58.50           C  
ATOM    864  CE1 PHE B 109       8.685 -48.867 -24.824  1.00 58.50           C  
ATOM    865  CE2 PHE B 109       8.865 -47.232 -26.571  1.00 58.50           C  
ATOM    866  CZ  PHE B 109       9.442 -48.218 -25.787  1.00 58.50           C  
ATOM    867  N   ILE B 110       3.728 -49.836 -25.275  1.00 60.92           N  
ATOM    868  CA  ILE B 110       3.810 -51.273 -25.040  1.00 60.92           C  
ATOM    869  C   ILE B 110       3.203 -52.026 -26.222  1.00 60.92           C  
ATOM    870  CB  ILE B 110       3.099 -51.673 -23.728  1.00 60.92           C  
ATOM    871  O   ILE B 110       3.761 -53.024 -26.683  1.00 60.92           O  
ATOM    872  CG1 ILE B 110       3.813 -51.050 -22.522  1.00 60.92           C  
ATOM    873  CG2 ILE B 110       3.027 -53.197 -23.595  1.00 60.92           C  
ATOM    874  CD1 ILE B 110       3.077 -51.239 -21.202  1.00 60.92           C  
ATOM    875  N   THR B 111       2.111 -51.521 -26.761  1.00 65.79           N  
ATOM    876  CA  THR B 111       1.428 -52.144 -27.889  1.00 65.79           C  
ATOM    877  C   THR B 111       2.298 -52.093 -29.143  1.00 65.79           C  
ATOM    878  CB  THR B 111       0.077 -51.461 -28.171  1.00 65.79           C  
ATOM    879  O   THR B 111       2.342 -53.054 -29.913  1.00 65.79           O  
ATOM    880  CG2 THR B 111      -0.946 -52.462 -28.697  1.00 65.79           C  
ATOM    881  OG1 THR B 111      -0.420 -50.880 -26.958  1.00 65.79           O  
ATOM    882  N   LEU B 112       2.931 -50.899 -29.284  1.00 54.92           N  
ATOM    883  CA  LEU B 112       3.793 -50.760 -30.453  1.00 54.92           C  
ATOM    884  C   LEU B 112       4.931 -51.775 -30.413  1.00 54.92           C  
ATOM    885  CB  LEU B 112       4.362 -49.341 -30.534  1.00 54.92           C  
ATOM    886  O   LEU B 112       5.281 -52.361 -31.439  1.00 54.92           O  
ATOM    887  CG  LEU B 112       4.706 -48.827 -31.933  1.00 54.92           C  
ATOM    888  CD1 LEU B 112       3.698 -47.770 -32.372  1.00 54.92           C  
ATOM    889  CD2 LEU B 112       6.124 -48.266 -31.964  1.00 54.92           C  
ATOM    890  N   CYS B 113       5.553 -52.013 -29.186  1.00 51.91           N  
ATOM    891  CA  CYS B 113       6.683 -52.919 -29.015  1.00 51.91           C  
ATOM    892  C   CYS B 113       6.282 -54.356 -29.325  1.00 51.91           C  
ATOM    893  CB  CYS B 113       7.232 -52.829 -27.591  1.00 51.91           C  
ATOM    894  O   CYS B 113       7.052 -55.103 -29.931  1.00 51.91           O  
ATOM    895  SG  CYS B 113       8.094 -51.281 -27.240  1.00 51.91           S  
ATOM    896  N   PHE B 114       5.043 -54.673 -28.913  1.00 60.14           N  
ATOM    897  CA  PHE B 114       4.567 -56.033 -29.137  1.00 60.14           C  
ATOM    898  C   PHE B 114       4.341 -56.289 -30.622  1.00 60.14           C  
ATOM    899  CB  PHE B 114       3.273 -56.286 -28.358  1.00 60.14           C  
ATOM    900  O   PHE B 114       4.610 -57.387 -31.116  1.00 60.14           O  
ATOM    901  CG  PHE B 114       3.496 -56.779 -26.954  1.00 60.14           C  
ATOM    902  CD1 PHE B 114       3.798 -58.114 -26.711  1.00 60.14           C  
ATOM    903  CD2 PHE B 114       3.405 -55.908 -25.876  1.00 60.14           C  
ATOM    904  CE1 PHE B 114       4.005 -58.573 -25.412  1.00 60.14           C  
ATOM    905  CE2 PHE B 114       3.611 -56.360 -24.576  1.00 60.14           C  
ATOM    906  CZ  PHE B 114       3.910 -57.693 -24.346  1.00 60.14           C  
ATOM    907  N   THR B 115       3.842 -55.359 -31.333  1.00 60.39           N  
ATOM    908  CA  THR B 115       3.573 -55.532 -32.756  1.00 60.39           C  
ATOM    909  C   THR B 115       4.874 -55.673 -33.540  1.00 60.39           C  
ATOM    910  CB  THR B 115       2.758 -54.351 -33.317  1.00 60.39           C  
ATOM    911  O   THR B 115       4.929 -56.394 -34.538  1.00 60.39           O  
ATOM    912  CG2 THR B 115       1.330 -54.365 -32.784  1.00 60.39           C  
ATOM    913  OG1 THR B 115       3.387 -53.121 -32.936  1.00 60.39           O  
ATOM    914  N   LEU B 116       5.970 -54.895 -33.197  1.00 58.49           N  
ATOM    915  CA  LEU B 116       7.226 -54.948 -33.937  1.00 58.49           C  
ATOM    916  C   LEU B 116       7.920 -56.291 -33.734  1.00 58.49           C  
ATOM    917  CB  LEU B 116       8.153 -53.810 -33.500  1.00 58.49           C  
ATOM    918  O   LEU B 116       8.554 -56.811 -34.655  1.00 58.49           O  
ATOM    919  CG  LEU B 116       7.764 -52.404 -33.961  1.00 58.49           C  
ATOM    920  CD1 LEU B 116       8.663 -51.364 -33.302  1.00 58.49           C  
ATOM    921  CD2 LEU B 116       7.839 -52.299 -35.480  1.00 58.49           C  
ATOM    922  N   LYS B 117       7.984 -56.825 -32.508  1.00 58.70           N  
ATOM    923  CA  LYS B 117       8.658 -58.087 -32.219  1.00 58.70           C  
ATOM    924  C   LYS B 117       8.018 -59.242 -32.985  1.00 58.70           C  
ATOM    925  CB  LYS B 117       8.634 -58.377 -30.717  1.00 58.70           C  
ATOM    926  O   LYS B 117       8.709 -60.168 -33.414  1.00 58.70           O  
ATOM    927  CG  LYS B 117       9.448 -59.596 -30.309  1.00 58.70           C  
ATOM    928  CD  LYS B 117      10.632 -59.209 -29.432  1.00 58.70           C  
ATOM    929  CE  LYS B 117      11.420 -60.432 -28.982  1.00 58.70           C  
ATOM    930  NZ  LYS B 117      12.558 -60.060 -28.090  1.00 58.70           N  
ATOM    931  N   ARG B 118       6.673 -59.234 -33.274  1.00 66.55           N  
ATOM    932  CA  ARG B 118       5.976 -60.302 -33.983  1.00 66.55           C  
ATOM    933  C   ARG B 118       6.397 -60.352 -35.448  1.00 66.55           C  
ATOM    934  CB  ARG B 118       4.461 -60.118 -33.879  1.00 66.55           C  
ATOM    935  O   ARG B 118       6.455 -61.428 -36.047  1.00 66.55           O  
ATOM    936  CG  ARG B 118       3.675 -61.417 -33.959  1.00 66.55           C  
ATOM    937  CD  ARG B 118       2.178 -61.181 -33.813  1.00 66.55           C  
ATOM    938  NE  ARG B 118       1.436 -62.438 -33.771  1.00 66.55           N  
ATOM    939  NH1 ARG B 118      -0.645 -61.443 -33.645  1.00 66.55           N  
ATOM    940  NH2 ARG B 118      -0.461 -63.728 -33.660  1.00 66.55           N  
ATOM    941  CZ  ARG B 118       0.112 -62.534 -33.692  1.00 66.55           C  
ATOM    942  N   LYS B 119       6.682 -59.156 -35.972  1.00 64.75           N  
ATOM    943  CA  LYS B 119       7.033 -59.144 -37.390  1.00 64.75           C  
ATOM    944  C   LYS B 119       8.424 -59.727 -37.618  1.00 64.75           C  
ATOM    945  CB  LYS B 119       6.963 -57.721 -37.948  1.00 64.75           C  
ATOM    946  O   LYS B 119       8.694 -60.311 -38.669  1.00 64.75           O  
ATOM    947  CG  LYS B 119       6.949 -57.652 -39.468  1.00 64.75           C  
ATOM    948  CD  LYS B 119       6.609 -56.252 -39.961  1.00 64.75           C  
ATOM    949  CE  LYS B 119       6.530 -56.197 -41.480  1.00 64.75           C  
ATOM    950  NZ  LYS B 119       6.081 -54.857 -41.964  1.00 64.75           N  
ATOM    951  N   THR B 120       9.474 -59.607 -36.724  1.00 57.81           N  
ATOM    952  CA  THR B 120      10.840 -60.072 -36.942  1.00 57.81           C  
ATOM    953  C   THR B 120      10.955 -61.566 -36.652  1.00 57.81           C  
ATOM    954  CB  THR B 120      11.840 -59.298 -36.063  1.00 57.81           C  
ATOM    955  O   THR B 120      11.871 -62.230 -37.142  1.00 57.81           O  
ATOM    956  CG2 THR B 120      11.822 -57.808 -36.392  1.00 57.81           C  
ATOM    957  OG1 THR B 120      11.494 -59.476 -34.684  1.00 57.81           O  
ATOM    958  N   GLU B 121      10.132 -62.152 -35.854  1.00 46.79           N  
ATOM    959  CA  GLU B 121      10.242 -63.603 -35.734  1.00 46.79           C  
ATOM    960  C   GLU B 121       9.458 -64.308 -36.837  1.00 46.79           C  
ATOM    961  CB  GLU B 121       9.751 -64.067 -34.360  1.00 46.79           C  
ATOM    962  O   GLU B 121       9.884 -65.351 -37.338  1.00 46.79           O  
ATOM    963  CG  GLU B 121      10.834 -64.076 -33.291  1.00 46.79           C  
ATOM    964  CD  GLU B 121      10.323 -64.501 -31.924  1.00 46.79           C  
ATOM    965  OE1 GLU B 121      11.150 -64.789 -31.029  1.00 46.79           O  
ATOM    966  OE2 GLU B 121       9.085 -64.546 -31.745  1.00 46.79           O  
TER     967      GLU B 121                                                      
ATOM    968  N   MET C   1      -9.856  55.360  16.040  1.00 52.23           N  
ATOM    969  CA  MET C   1     -10.858  54.565  15.336  1.00 52.23           C  
ATOM    970  C   MET C   1     -10.223  53.770  14.200  1.00 52.23           C  
ATOM    971  CB  MET C   1     -11.969  55.463  14.788  1.00 52.23           C  
ATOM    972  O   MET C   1     -10.750  52.733  13.793  1.00 52.23           O  
ATOM    973  CG  MET C   1     -12.852  56.073  15.865  1.00 52.23           C  
ATOM    974  SD  MET C   1     -14.092  57.239  15.181  1.00 52.23           S  
ATOM    975  CE  MET C   1     -15.337  56.066  14.578  1.00 52.23           C  
ATOM    976  N   LYS C   2      -9.320  54.494  13.508  1.00 47.39           N  
ATOM    977  CA  LYS C   2      -8.588  53.886  12.401  1.00 47.39           C  
ATOM    978  C   LYS C   2      -7.572  52.867  12.907  1.00 47.39           C  
ATOM    979  CB  LYS C   2      -7.885  54.960  11.569  1.00 47.39           C  
ATOM    980  O   LYS C   2      -7.049  52.066  12.130  1.00 47.39           O  
ATOM    981  CG  LYS C   2      -8.828  55.811  10.732  1.00 47.39           C  
ATOM    982  CD  LYS C   2      -8.070  56.861   9.929  1.00 47.39           C  
ATOM    983  CE  LYS C   2      -9.008  57.682   9.054  1.00 47.39           C  
ATOM    984  NZ  LYS C   2      -8.277  58.750   8.308  1.00 47.39           N  
ATOM    985  N   ILE C   3      -7.152  53.078  14.148  1.00 51.70           N  
ATOM    986  CA  ILE C   3      -6.203  52.159  14.767  1.00 51.70           C  
ATOM    987  C   ILE C   3      -6.826  50.769  14.875  1.00 51.70           C  
ATOM    988  CB  ILE C   3      -5.760  52.658  16.161  1.00 51.70           C  
ATOM    989  O   ILE C   3      -6.159  49.762  14.628  1.00 51.70           O  
ATOM    990  CG1 ILE C   3      -5.038  54.005  16.041  1.00 51.70           C  
ATOM    991  CG2 ILE C   3      -4.870  51.619  16.849  1.00 51.70           C  
ATOM    992  CD1 ILE C   3      -4.826  54.715  17.371  1.00 51.70           C  
ATOM    993  N   ILE C   4      -8.128  50.791  15.330  1.00 44.68           N  
ATOM    994  CA  ILE C   4      -8.815  49.531  15.591  1.00 44.68           C  
ATOM    995  C   ILE C   4      -8.976  48.750  14.289  1.00 44.68           C  
ATOM    996  CB  ILE C   4     -10.193  49.765  16.250  1.00 44.68           C  
ATOM    997  O   ILE C   4      -8.797  47.531  14.263  1.00 44.68           O  
ATOM    998  CG1 ILE C   4     -10.025  50.444  17.614  1.00 44.68           C  
ATOM    999  CG2 ILE C   4     -10.958  48.445  16.385  1.00 44.68           C  
ATOM   1000  CD1 ILE C   4     -11.334  50.895  18.247  1.00 44.68           C  
ATOM   1001  N   LEU C   5      -9.292  49.560  13.233  1.00 43.17           N  
ATOM   1002  CA  LEU C   5      -9.627  48.933  11.960  1.00 43.17           C  
ATOM   1003  C   LEU C   5      -8.416  48.217  11.371  1.00 43.17           C  
ATOM   1004  CB  LEU C   5     -10.148  49.976  10.968  1.00 43.17           C  
ATOM   1005  O   LEU C   5      -8.547  47.129  10.805  1.00 43.17           O  
ATOM   1006  CG  LEU C   5     -11.253  49.515  10.016  1.00 43.17           C  
ATOM   1007  CD1 LEU C   5     -12.592  50.117  10.425  1.00 43.17           C  
ATOM   1008  CD2 LEU C   5     -10.910  49.888   8.578  1.00 43.17           C  
ATOM   1009  N   PHE C   6      -7.233  48.945  11.509  1.00 41.53           N  
ATOM   1010  CA  PHE C   6      -6.070  48.361  10.852  1.00 41.53           C  
ATOM   1011  C   PHE C   6      -5.674  47.048  11.517  1.00 41.53           C  
ATOM   1012  CB  PHE C   6      -4.890  49.338  10.875  1.00 41.53           C  
ATOM   1013  O   PHE C   6      -5.294  46.092  10.838  1.00 41.53           O  
ATOM   1014  CG  PHE C   6      -4.256  49.557   9.528  1.00 41.53           C  
ATOM   1015  CD1 PHE C   6      -3.169  48.792   9.124  1.00 41.53           C  
ATOM   1016  CD2 PHE C   6      -4.748  50.528   8.665  1.00 41.53           C  
ATOM   1017  CE1 PHE C   6      -2.580  48.991   7.877  1.00 41.53           C  
ATOM   1018  CE2 PHE C   6      -4.164  50.733   7.418  1.00 41.53           C  
ATOM   1019  CZ  PHE C   6      -3.080  49.965   7.027  1.00 41.53           C  
ATOM   1020  N   LEU C   7      -5.617  47.114  12.870  1.00 37.06           N  
ATOM   1021  CA  LEU C   7      -5.197  45.899  13.559  1.00 37.06           C  
ATOM   1022  C   LEU C   7      -6.129  44.737  13.230  1.00 37.06           C  
ATOM   1023  CB  LEU C   7      -5.160  46.127  15.073  1.00 37.06           C  
ATOM   1024  O   LEU C   7      -5.744  43.573  13.357  1.00 37.06           O  
ATOM   1025  CG  LEU C   7      -3.963  46.911  15.611  1.00 37.06           C  
ATOM   1026  CD1 LEU C   7      -4.222  47.353  17.048  1.00 37.06           C  
ATOM   1027  CD2 LEU C   7      -2.692  46.074  15.525  1.00 37.06           C  
ATOM   1028  N   ALA C   8      -7.481  45.147  13.048  1.00 36.67           N  
ATOM   1029  CA  ALA C   8      -8.412  44.061  12.756  1.00 36.67           C  
ATOM   1030  C   ALA C   8      -8.070  43.388  11.429  1.00 36.67           C  
ATOM   1031  CB  ALA C   8      -9.847  44.582  12.730  1.00 36.67           C  
ATOM   1032  O   ALA C   8      -8.684  42.383  11.060  1.00 36.67           O  
ATOM   1033  N   LEU C   9      -7.555  44.108  10.502  1.00 35.22           N  
ATOM   1034  CA  LEU C   9      -7.288  43.345   9.288  1.00 35.22           C  
ATOM   1035  C   LEU C   9      -6.467  42.098   9.598  1.00 35.22           C  
ATOM   1036  CB  LEU C   9      -6.552  44.212   8.262  1.00 35.22           C  
ATOM   1037  O   LEU C   9      -5.372  42.193  10.156  1.00 35.22           O  
ATOM   1038  CG  LEU C   9      -6.995  44.062   6.806  1.00 35.22           C  
ATOM   1039  CD1 LEU C   9      -7.942  45.194   6.421  1.00 35.22           C  
ATOM   1040  CD2 LEU C   9      -5.784  44.033   5.879  1.00 35.22           C  
ATOM   1041  N   ILE C  10      -7.058  41.020   9.928  1.00 35.04           N  
ATOM   1042  CA  ILE C  10      -6.856  39.583  10.074  1.00 35.04           C  
ATOM   1043  C   ILE C  10      -5.910  39.081   8.986  1.00 35.04           C  
ATOM   1044  CB  ILE C  10      -8.195  38.815  10.016  1.00 35.04           C  
ATOM   1045  O   ILE C  10      -6.162  39.280   7.795  1.00 35.04           O  
ATOM   1046  CG1 ILE C  10      -9.273  39.559  10.813  1.00 35.04           C  
ATOM   1047  CG2 ILE C  10      -8.021  37.384  10.534  1.00 35.04           C  
ATOM   1048  CD1 ILE C  10     -10.679  39.011  10.613  1.00 35.04           C  
ATOM   1049  N   THR C  11      -4.676  39.252   9.074  1.00 33.97           N  
ATOM   1050  CA  THR C  11      -3.789  38.338   8.362  1.00 33.97           C  
ATOM   1051  C   THR C  11      -4.386  36.935   8.311  1.00 33.97           C  
ATOM   1052  CB  THR C  11      -2.398  38.284   9.022  1.00 33.97           C  
ATOM   1053  O   THR C  11      -4.668  36.336   9.352  1.00 33.97           O  
ATOM   1054  CG2 THR C  11      -1.749  39.663   9.050  1.00 33.97           C  
ATOM   1055  OG1 THR C  11      -2.531  37.803  10.365  1.00 33.97           O  
ATOM   1056  N   LEU C  12      -5.593  36.769   7.734  1.00 40.87           N  
ATOM   1057  CA  LEU C  12      -6.022  35.393   7.505  1.00 40.87           C  
ATOM   1058  C   LEU C  12      -4.844  34.519   7.086  1.00 40.87           C  
ATOM   1059  CB  LEU C  12      -7.116  35.343   6.436  1.00 40.87           C  
ATOM   1060  O   LEU C  12      -4.341  34.643   5.967  1.00 40.87           O  
ATOM   1061  CG  LEU C  12      -8.554  35.512   6.929  1.00 40.87           C  
ATOM   1062  CD1 LEU C  12      -9.201  36.727   6.272  1.00 40.87           C  
ATOM   1063  CD2 LEU C  12      -9.366  34.251   6.650  1.00 40.87           C  
ATOM   1064  N   ALA C  13      -3.817  34.553   7.787  1.00 40.37           N  
ATOM   1065  CA  ALA C  13      -2.744  33.620   7.453  1.00 40.37           C  
ATOM   1066  C   ALA C  13      -3.266  32.188   7.375  1.00 40.37           C  
ATOM   1067  CB  ALA C  13      -1.616  33.718   8.478  1.00 40.37           C  
ATOM   1068  O   ALA C  13      -3.958  31.723   8.283  1.00 40.37           O  
ATOM   1069  N   THR C  14      -3.804  31.868   6.251  1.00 43.42           N  
ATOM   1070  CA  THR C  14      -4.075  30.455   6.012  1.00 43.42           C  
ATOM   1071  C   THR C  14      -2.958  29.586   6.583  1.00 43.42           C  
ATOM   1072  CB  THR C  14      -4.238  30.164   4.509  1.00 43.42           C  
ATOM   1073  O   THR C  14      -1.776  29.893   6.412  1.00 43.42           O  
ATOM   1074  CG2 THR C  14      -5.350  31.013   3.902  1.00 43.42           C  
ATOM   1075  OG1 THR C  14      -3.007  30.456   3.835  1.00 43.42           O  
ATOM   1076  N   CYS C  15      -3.229  29.103   7.816  1.00 49.98           N  
ATOM   1077  CA  CYS C  15      -2.262  28.227   8.469  1.00 49.98           C  
ATOM   1078  C   CYS C  15      -2.173  26.884   7.756  1.00 49.98           C  
ATOM   1079  CB  CYS C  15      -2.639  28.013   9.935  1.00 49.98           C  
ATOM   1080  O   CYS C  15      -3.197  26.276   7.438  1.00 49.98           O  
ATOM   1081  SG  CYS C  15      -1.487  26.952  10.835  1.00 49.98           S  
ATOM   1082  N   GLU C  16      -1.205  26.733   6.984  1.00 49.77           N  
ATOM   1083  CA  GLU C  16      -0.904  25.393   6.490  1.00 49.77           C  
ATOM   1084  C   GLU C  16      -0.250  24.540   7.573  1.00 49.77           C  
ATOM   1085  CB  GLU C  16       0.002  25.465   5.258  1.00 49.77           C  
ATOM   1086  O   GLU C  16       0.671  24.993   8.256  1.00 49.77           O  
ATOM   1087  CG  GLU C  16      -0.707  25.132   3.953  1.00 49.77           C  
ATOM   1088  CD  GLU C  16       0.079  25.548   2.720  1.00 49.77           C  
ATOM   1089  OE1 GLU C  16      -0.423  25.361   1.588  1.00 49.77           O  
ATOM   1090  OE2 GLU C  16       1.206  26.065   2.887  1.00 49.77           O  
ATOM   1091  N   LEU C  17      -0.943  23.431   7.882  1.00 57.59           N  
ATOM   1092  CA  LEU C  17      -0.382  22.479   8.834  1.00 57.59           C  
ATOM   1093  C   LEU C  17       0.524  21.474   8.130  1.00 57.59           C  
ATOM   1094  CB  LEU C  17      -1.501  21.742   9.577  1.00 57.59           C  
ATOM   1095  O   LEU C  17       0.124  20.860   7.138  1.00 57.59           O  
ATOM   1096  CG  LEU C  17      -1.404  21.724  11.103  1.00 57.59           C  
ATOM   1097  CD1 LEU C  17      -1.762  23.093  11.672  1.00 57.59           C  
ATOM   1098  CD2 LEU C  17      -2.311  20.644  11.684  1.00 57.59           C  
ATOM   1099  N   TYR C  18       1.724  21.366   8.567  1.00 52.71           N  
ATOM   1100  CA  TYR C  18       2.674  20.421   7.990  1.00 52.71           C  
ATOM   1101  C   TYR C  18       2.754  19.150   8.827  1.00 52.71           C  
ATOM   1102  CB  TYR C  18       4.062  21.057   7.873  1.00 52.71           C  
ATOM   1103  O   TYR C  18       2.722  19.206  10.058  1.00 52.71           O  
ATOM   1104  CG  TYR C  18       4.192  22.022   6.719  1.00 52.71           C  
ATOM   1105  CD1 TYR C  18       4.720  21.610   5.497  1.00 52.71           C  
ATOM   1106  CD2 TYR C  18       3.790  23.347   6.849  1.00 52.71           C  
ATOM   1107  CE1 TYR C  18       4.843  22.495   4.432  1.00 52.71           C  
ATOM   1108  CE2 TYR C  18       3.909  24.241   5.790  1.00 52.71           C  
ATOM   1109  OH  TYR C  18       4.556  24.688   3.536  1.00 52.71           O  
ATOM   1110  CZ  TYR C  18       4.436  23.807   4.587  1.00 52.71           C  
ATOM   1111  N   HIS C  19       2.597  18.137   8.201  1.00 56.66           N  
ATOM   1112  CA  HIS C  19       2.737  16.831   8.836  1.00 56.66           C  
ATOM   1113  C   HIS C  19       3.972  16.098   8.322  1.00 56.66           C  
ATOM   1114  CB  HIS C  19       1.486  15.983   8.600  1.00 56.66           C  
ATOM   1115  O   HIS C  19       4.213  16.052   7.114  1.00 56.66           O  
ATOM   1116  CG  HIS C  19       0.219  16.650   9.030  1.00 56.66           C  
ATOM   1117  CD2 HIS C  19      -0.607  17.498   8.373  1.00 56.66           C  
ATOM   1118  ND1 HIS C  19      -0.328  16.472  10.283  1.00 56.66           N  
ATOM   1119  CE1 HIS C  19      -1.439  17.183  10.376  1.00 56.66           C  
ATOM   1120  NE2 HIS C  19      -1.631  17.815   9.231  1.00 56.66           N  
ATOM   1121  N   TYR C  20       4.831  15.735   9.352  1.00 51.17           N  
ATOM   1122  CA  TYR C  20       5.983  14.930   8.964  1.00 51.17           C  
ATOM   1123  C   TYR C  20       5.764  13.462   9.308  1.00 51.17           C  
ATOM   1124  CB  TYR C  20       7.253  15.443   9.649  1.00 51.17           C  
ATOM   1125  O   TYR C  20       5.337  13.136  10.418  1.00 51.17           O  
ATOM   1126  CG  TYR C  20       7.779  16.733   9.067  1.00 51.17           C  
ATOM   1127  CD1 TYR C  20       8.672  16.724   7.997  1.00 51.17           C  
ATOM   1128  CD2 TYR C  20       7.385  17.962   9.585  1.00 51.17           C  
ATOM   1129  CE1 TYR C  20       9.160  17.910   7.459  1.00 51.17           C  
ATOM   1130  CE2 TYR C  20       7.868  19.154   9.054  1.00 51.17           C  
ATOM   1131  OH  TYR C  20       9.234  20.294   7.463  1.00 51.17           O  
ATOM   1132  CZ  TYR C  20       8.753  19.118   7.992  1.00 51.17           C  
ATOM   1133  N   GLN C  21       5.803  12.732   8.276  1.00 51.00           N  
ATOM   1134  CA  GLN C  21       5.686  11.295   8.503  1.00 51.00           C  
ATOM   1135  C   GLN C  21       6.919  10.555   7.991  1.00 51.00           C  
ATOM   1136  CB  GLN C  21       4.427  10.746   7.830  1.00 51.00           C  
ATOM   1137  O   GLN C  21       7.341  10.756   6.850  1.00 51.00           O  
ATOM   1138  CG  GLN C  21       4.190   9.264   8.086  1.00 51.00           C  
ATOM   1139  CD  GLN C  21       2.839   8.987   8.719  1.00 51.00           C  
ATOM   1140  NE2 GLN C  21       2.735   7.867   9.427  1.00 51.00           N  
ATOM   1141  OE1 GLN C  21       1.897   9.773   8.574  1.00 51.00           O  
ATOM   1142  N   GLU C  22       7.470   9.769   8.978  1.00 50.09           N  
ATOM   1143  CA  GLU C  22       8.597   8.935   8.574  1.00 50.09           C  
ATOM   1144  C   GLU C  22       8.138   7.770   7.702  1.00 50.09           C  
ATOM   1145  CB  GLU C  22       9.344   8.409   9.803  1.00 50.09           C  
ATOM   1146  O   GLU C  22       7.136   7.119   8.004  1.00 50.09           O  
ATOM   1147  CG  GLU C  22      10.769   8.929   9.926  1.00 50.09           C  
ATOM   1148  CD  GLU C  22      11.493   8.411  11.159  1.00 50.09           C  
ATOM   1149  OE1 GLU C  22      12.697   8.709  11.326  1.00 50.09           O  
ATOM   1150  OE2 GLU C  22      10.850   7.701  11.964  1.00 50.09           O  
ATOM   1151  N   CYS C  23       8.768   7.830   6.569  1.00 48.78           N  
ATOM   1152  CA  CYS C  23       8.405   6.782   5.622  1.00 48.78           C  
ATOM   1153  C   CYS C  23       9.611   5.915   5.279  1.00 48.78           C  
ATOM   1154  CB  CYS C  23       7.824   7.390   4.346  1.00 48.78           C  
ATOM   1155  O   CYS C  23      10.682   6.433   4.958  1.00 48.78           O  
ATOM   1156  SG  CYS C  23       6.805   6.244   3.392  1.00 48.78           S  
ATOM   1157  N   VAL C  24       9.446   4.721   5.718  1.00 48.98           N  
ATOM   1158  CA  VAL C  24      10.486   3.780   5.316  1.00 48.98           C  
ATOM   1159  C   VAL C  24      10.314   3.419   3.842  1.00 48.98           C  
ATOM   1160  CB  VAL C  24      10.463   2.502   6.184  1.00 48.98           C  
ATOM   1161  O   VAL C  24       9.223   3.037   3.413  1.00 48.98           O  
ATOM   1162  CG1 VAL C  24      11.562   1.534   5.750  1.00 48.98           C  
ATOM   1163  CG2 VAL C  24      10.613   2.859   7.662  1.00 48.98           C  
ATOM   1164  N   ARG C  25      11.341   3.771   3.157  1.00 44.48           N  
ATOM   1165  CA  ARG C  25      11.271   3.479   1.728  1.00 44.48           C  
ATOM   1166  C   ARG C  25      10.755   2.065   1.483  1.00 44.48           C  
ATOM   1167  CB  ARG C  25      12.643   3.656   1.076  1.00 44.48           C  
ATOM   1168  O   ARG C  25      11.206   1.113   2.124  1.00 44.48           O  
ATOM   1169  CG  ARG C  25      12.591   4.282  -0.309  1.00 44.48           C  
ATOM   1170  CD  ARG C  25      13.982   4.466  -0.898  1.00 44.48           C  
ATOM   1171  NE  ARG C  25      13.933   5.114  -2.205  1.00 44.48           N  
ATOM   1172  NH1 ARG C  25      16.218   5.405  -2.378  1.00 44.48           N  
ATOM   1173  NH2 ARG C  25      14.837   6.122  -4.061  1.00 44.48           N  
ATOM   1174  CZ  ARG C  25      14.996   5.546  -2.878  1.00 44.48           C  
ATOM   1175  N   GLY C  26       9.842   2.014   0.646  1.00 45.81           N  
ATOM   1176  CA  GLY C  26       9.294   0.714   0.296  1.00 45.81           C  
ATOM   1177  C   GLY C  26       8.151   0.285   1.196  1.00 45.81           C  
ATOM   1178  O   GLY C  26       7.656  -0.839   1.089  1.00 45.81           O  
ATOM   1179  N   THR C  27       7.857   1.210   2.176  1.00 47.21           N  
ATOM   1180  CA  THR C  27       6.767   0.902   3.095  1.00 47.21           C  
ATOM   1181  C   THR C  27       5.576   1.825   2.850  1.00 47.21           C  
ATOM   1182  CB  THR C  27       7.221   1.024   4.561  1.00 47.21           C  
ATOM   1183  O   THR C  27       5.702   2.841   2.164  1.00 47.21           O  
ATOM   1184  CG2 THR C  27       8.380   0.078   4.858  1.00 47.21           C  
ATOM   1185  OG1 THR C  27       7.641   2.371   4.815  1.00 47.21           O  
ATOM   1186  N   THR C  28       4.422   1.275   3.044  1.00 47.47           N  
ATOM   1187  CA  THR C  28       3.243   2.132   2.997  1.00 47.47           C  
ATOM   1188  C   THR C  28       2.911   2.673   4.385  1.00 47.47           C  
ATOM   1189  CB  THR C  28       2.025   1.376   2.434  1.00 47.47           C  
ATOM   1190  O   THR C  28       3.131   1.994   5.390  1.00 47.47           O  
ATOM   1191  CG2 THR C  28       2.129   1.215   0.920  1.00 47.47           C  
ATOM   1192  OG1 THR C  28       1.954   0.078   3.037  1.00 47.47           O  
ATOM   1193  N   VAL C  29       2.805   3.944   4.459  1.00 50.63           N  
ATOM   1194  CA  VAL C  29       2.456   4.535   5.747  1.00 50.63           C  
ATOM   1195  C   VAL C  29       1.014   5.038   5.710  1.00 50.63           C  
ATOM   1196  CB  VAL C  29       3.413   5.689   6.120  1.00 50.63           C  
ATOM   1197  O   VAL C  29       0.542   5.514   4.675  1.00 50.63           O  
ATOM   1198  CG1 VAL C  29       2.752   6.638   7.119  1.00 50.63           C  
ATOM   1199  CG2 VAL C  29       4.719   5.135   6.688  1.00 50.63           C  
ATOM   1200  N   LEU C  30       0.359   4.586   6.688  1.00 49.53           N  
ATOM   1201  CA  LEU C  30      -0.989   5.125   6.834  1.00 49.53           C  
ATOM   1202  C   LEU C  30      -0.952   6.519   7.451  1.00 49.53           C  
ATOM   1203  CB  LEU C  30      -1.847   4.195   7.696  1.00 49.53           C  
ATOM   1204  O   LEU C  30      -0.303   6.732   8.478  1.00 49.53           O  
ATOM   1205  CG  LEU C  30      -2.719   3.188   6.944  1.00 49.53           C  
ATOM   1206  CD1 LEU C  30      -2.720   1.845   7.667  1.00 49.53           C  
ATOM   1207  CD2 LEU C  30      -4.140   3.720   6.791  1.00 49.53           C  
ATOM   1208  N   LEU C  31      -1.471   7.413   6.642  1.00 53.32           N  
ATOM   1209  CA  LEU C  31      -1.487   8.774   7.166  1.00 53.32           C  
ATOM   1210  C   LEU C  31      -2.789   9.054   7.910  1.00 53.32           C  
ATOM   1211  CB  LEU C  31      -1.305   9.787   6.034  1.00 53.32           C  
ATOM   1212  O   LEU C  31      -3.844   8.533   7.541  1.00 53.32           O  
ATOM   1213  CG  LEU C  31       0.124   9.987   5.526  1.00 53.32           C  
ATOM   1214  CD1 LEU C  31       0.115  10.341   4.043  1.00 53.32           C  
ATOM   1215  CD2 LEU C  31       0.834  11.067   6.335  1.00 53.32           C  
ATOM   1216  N   LYS C  32      -2.681   9.613   9.094  1.00 54.36           N  
ATOM   1217  CA  LYS C  32      -3.871  10.062   9.812  1.00 54.36           C  
ATOM   1218  C   LYS C  32      -4.691  11.030   8.964  1.00 54.36           C  
ATOM   1219  CB  LYS C  32      -3.482  10.725  11.134  1.00 54.36           C  
ATOM   1220  O   LYS C  32      -4.136  11.915   8.309  1.00 54.36           O  
ATOM   1221  CG  LYS C  32      -4.665  11.052  12.034  1.00 54.36           C  
ATOM   1222  CD  LYS C  32      -4.210  11.653  13.358  1.00 54.36           C  
ATOM   1223  CE  LYS C  32      -5.395  12.019  14.242  1.00 54.36           C  
ATOM   1224  NZ  LYS C  32      -4.954  12.590  15.550  1.00 54.36           N  
ATOM   1225  N   GLU C  33      -5.970  10.774   8.958  1.00 58.45           N  
ATOM   1226  CA  GLU C  33      -6.876  11.639   8.209  1.00 58.45           C  
ATOM   1227  C   GLU C  33      -6.878  13.057   8.774  1.00 58.45           C  
ATOM   1228  CB  GLU C  33      -8.296  11.067   8.219  1.00 58.45           C  
ATOM   1229  O   GLU C  33      -7.290  13.276   9.915  1.00 58.45           O  
ATOM   1230  CG  GLU C  33      -8.495   9.899   7.264  1.00 58.45           C  
ATOM   1231  CD  GLU C  33      -9.930   9.400   7.217  1.00 58.45           C  
ATOM   1232  OE1 GLU C  33     -10.226   8.476   6.426  1.00 58.45           O  
ATOM   1233  OE2 GLU C  33     -10.766   9.938   7.978  1.00 58.45           O  
ATOM   1234  N   PRO C  34      -6.379  13.872   7.885  1.00 58.54           N  
ATOM   1235  CA  PRO C  34      -6.321  15.221   8.453  1.00 58.54           C  
ATOM   1236  C   PRO C  34      -7.695  15.879   8.551  1.00 58.54           C  
ATOM   1237  CB  PRO C  34      -5.422  15.979   7.473  1.00 58.54           C  
ATOM   1238  O   PRO C  34      -7.870  16.844   9.300  1.00 58.54           O  
ATOM   1239  CG  PRO C  34      -5.550  15.234   6.184  1.00 58.54           C  
ATOM   1240  CD  PRO C  34      -5.891  13.804   6.490  1.00 58.54           C  
ATOM   1241  N   CYS C  35      -8.678  15.331   7.800  1.00 63.90           N  
ATOM   1242  CA  CYS C  35     -10.011  15.921   7.743  1.00 63.90           C  
ATOM   1243  C   CYS C  35     -11.056  14.964   8.304  1.00 63.90           C  
ATOM   1244  CB  CYS C  35     -10.370  16.297   6.305  1.00 63.90           C  
ATOM   1245  O   CYS C  35     -10.793  13.770   8.452  1.00 63.90           O  
ATOM   1246  SG  CYS C  35      -9.089  17.249   5.460  1.00 63.90           S  
ATOM   1247  N   SER C  36     -12.162  15.515   8.676  1.00 61.46           N  
ATOM   1248  CA  SER C  36     -13.257  14.630   9.060  1.00 61.46           C  
ATOM   1249  C   SER C  36     -13.578  13.634   7.951  1.00 61.46           C  
ATOM   1250  CB  SER C  36     -14.506  15.442   9.404  1.00 61.46           C  
ATOM   1251  O   SER C  36     -13.390  13.931   6.769  1.00 61.46           O  
ATOM   1252  OG  SER C  36     -14.170  16.576  10.186  1.00 61.46           O  
ATOM   1253  N   SER C  37     -13.980  12.499   8.339  1.00 55.08           N  
ATOM   1254  CA  SER C  37     -14.228  11.396   7.416  1.00 55.08           C  
ATOM   1255  C   SER C  37     -15.153  11.823   6.281  1.00 55.08           C  
ATOM   1256  CB  SER C  37     -14.832  10.203   8.156  1.00 55.08           C  
ATOM   1257  O   SER C  37     -16.193  12.441   6.520  1.00 55.08           O  
ATOM   1258  OG  SER C  37     -15.103   9.139   7.260  1.00 55.08           O  
ATOM   1259  N   GLY C  38     -14.671  11.560   5.050  1.00 53.33           N  
ATOM   1260  CA  GLY C  38     -15.497  11.741   3.867  1.00 53.33           C  
ATOM   1261  C   GLY C  38     -15.398  13.134   3.276  1.00 53.33           C  
ATOM   1262  O   GLY C  38     -16.131  13.473   2.345  1.00 53.33           O  
ATOM   1263  N   THR C  39     -14.687  14.030   3.896  1.00 52.14           N  
ATOM   1264  CA  THR C  39     -14.668  15.409   3.420  1.00 52.14           C  
ATOM   1265  C   THR C  39     -13.369  15.708   2.678  1.00 52.14           C  
ATOM   1266  CB  THR C  39     -14.838  16.404   4.584  1.00 52.14           C  
ATOM   1267  O   THR C  39     -13.055  16.869   2.408  1.00 52.14           O  
ATOM   1268  CG2 THR C  39     -16.298  16.500   5.016  1.00 52.14           C  
ATOM   1269  OG1 THR C  39     -14.050  15.967   5.697  1.00 52.14           O  
ATOM   1270  N   TYR C  40     -12.694  14.739   2.291  1.00 49.64           N  
ATOM   1271  CA  TYR C  40     -11.378  14.995   1.718  1.00 49.64           C  
ATOM   1272  C   TYR C  40     -11.496  15.535   0.298  1.00 49.64           C  
ATOM   1273  CB  TYR C  40     -10.532  13.717   1.721  1.00 49.64           C  
ATOM   1274  O   TYR C  40     -12.304  15.044  -0.494  1.00 49.64           O  
ATOM   1275  CG  TYR C  40     -10.861  12.775   2.855  1.00 49.64           C  
ATOM   1276  CD1 TYR C  40     -10.235  12.900   4.093  1.00 49.64           C  
ATOM   1277  CD2 TYR C  40     -11.795  11.759   2.689  1.00 49.64           C  
ATOM   1278  CE1 TYR C  40     -10.533  12.034   5.140  1.00 49.64           C  
ATOM   1279  CE2 TYR C  40     -12.101  10.887   3.729  1.00 49.64           C  
ATOM   1280  OH  TYR C  40     -11.764  10.171   5.981  1.00 49.64           O  
ATOM   1281  CZ  TYR C  40     -11.466  11.032   4.948  1.00 49.64           C  
ATOM   1282  N   GLU C  41     -11.301  16.913   0.249  1.00 46.53           N  
ATOM   1283  CA  GLU C  41     -11.077  17.477  -1.079  1.00 46.53           C  
ATOM   1284  C   GLU C  41      -9.601  17.793  -1.303  1.00 46.53           C  
ATOM   1285  CB  GLU C  41     -11.921  18.739  -1.276  1.00 46.53           C  
ATOM   1286  O   GLU C  41      -8.978  18.480  -0.491  1.00 46.53           O  
ATOM   1287  CG  GLU C  41     -13.360  18.459  -1.685  1.00 46.53           C  
ATOM   1288  CD  GLU C  41     -14.148  19.719  -2.007  1.00 46.53           C  
ATOM   1289  OE1 GLU C  41     -15.310  19.608  -2.460  1.00 46.53           O  
ATOM   1290  OE2 GLU C  41     -13.599  20.825  -1.805  1.00 46.53           O  
ATOM   1291  N   GLY C  42      -8.771  16.752  -1.647  1.00 48.79           N  
ATOM   1292  CA  GLY C  42      -7.391  17.092  -1.957  1.00 48.79           C  
ATOM   1293  C   GLY C  42      -6.891  16.446  -3.236  1.00 48.79           C  
ATOM   1294  O   GLY C  42      -7.618  15.686  -3.879  1.00 48.79           O  
ATOM   1295  N   ASN C  43      -5.902  17.209  -3.788  1.00 42.10           N  
ATOM   1296  CA  ASN C  43      -5.260  16.786  -5.029  1.00 42.10           C  
ATOM   1297  C   ASN C  43      -4.264  15.656  -4.787  1.00 42.10           C  
ATOM   1298  CB  ASN C  43      -4.565  17.970  -5.704  1.00 42.10           C  
ATOM   1299  O   ASN C  43      -3.196  15.622  -5.401  1.00 42.10           O  
ATOM   1300  CG  ASN C  43      -5.492  18.747  -6.618  1.00 42.10           C  
ATOM   1301  ND2 ASN C  43      -5.029  19.897  -7.095  1.00 42.10           N  
ATOM   1302  OD1 ASN C  43      -6.616  18.318  -6.893  1.00 42.10           O  
ATOM   1303  N   SER C  44      -4.458  14.997  -3.645  1.00 48.90           N  
ATOM   1304  CA  SER C  44      -3.446  13.964  -3.448  1.00 48.90           C  
ATOM   1305  C   SER C  44      -3.582  12.853  -4.483  1.00 48.90           C  
ATOM   1306  CB  SER C  44      -3.546  13.376  -2.040  1.00 48.90           C  
ATOM   1307  O   SER C  44      -4.695  12.441  -4.817  1.00 48.90           O  
ATOM   1308  OG  SER C  44      -2.761  12.202  -1.929  1.00 48.90           O  
ATOM   1309  N   PRO C  45      -2.442  12.702  -5.200  1.00 45.21           N  
ATOM   1310  CA  PRO C  45      -2.571  11.556  -6.103  1.00 45.21           C  
ATOM   1311  C   PRO C  45      -2.897  10.259  -5.366  1.00 45.21           C  
ATOM   1312  CB  PRO C  45      -1.196  11.475  -6.769  1.00 45.21           C  
ATOM   1313  O   PRO C  45      -3.149   9.231  -6.001  1.00 45.21           O  
ATOM   1314  CG  PRO C  45      -0.282  12.221  -5.851  1.00 45.21           C  
ATOM   1315  CD  PRO C  45      -1.106  13.159  -5.017  1.00 45.21           C  
ATOM   1316  N   PHE C  46      -2.919  10.469  -4.057  1.00 48.91           N  
ATOM   1317  CA  PHE C  46      -3.064   9.236  -3.293  1.00 48.91           C  
ATOM   1318  C   PHE C  46      -4.490   9.082  -2.778  1.00 48.91           C  
ATOM   1319  CB  PHE C  46      -2.078   9.209  -2.121  1.00 48.91           C  
ATOM   1320  O   PHE C  46      -5.109  10.058  -2.348  1.00 48.91           O  
ATOM   1321  CG  PHE C  46      -0.641   9.382  -2.533  1.00 48.91           C  
ATOM   1322  CD1 PHE C  46       0.048   8.346  -3.153  1.00 48.91           C  
ATOM   1323  CD2 PHE C  46       0.022  10.580  -2.301  1.00 48.91           C  
ATOM   1324  CE1 PHE C  46       1.379   8.503  -3.536  1.00 48.91           C  
ATOM   1325  CE2 PHE C  46       1.351  10.744  -2.680  1.00 48.91           C  
ATOM   1326  CZ  PHE C  46       2.028   9.704  -3.297  1.00 48.91           C  
ATOM   1327  N   HIS C  47      -5.075   8.108  -3.247  1.00 43.04           N  
ATOM   1328  CA  HIS C  47      -6.476   7.853  -2.933  1.00 43.04           C  
ATOM   1329  C   HIS C  47      -6.620   7.167  -1.578  1.00 43.04           C  
ATOM   1330  CB  HIS C  47      -7.124   7.000  -4.025  1.00 43.04           C  
ATOM   1331  O   HIS C  47      -5.847   6.264  -1.249  1.00 43.04           O  
ATOM   1332  CG  HIS C  47      -7.453   7.765  -5.267  1.00 43.04           C  
ATOM   1333  CD2 HIS C  47      -7.971   7.359  -6.450  1.00 43.04           C  
ATOM   1334  ND1 HIS C  47      -7.249   9.123  -5.381  1.00 43.04           N  
ATOM   1335  CE1 HIS C  47      -7.628   9.520  -6.584  1.00 43.04           C  
ATOM   1336  NE2 HIS C  47      -8.070   8.469  -7.252  1.00 43.04           N  
ATOM   1337  N   PRO C  48      -7.520   7.807  -0.755  1.00 44.51           N  
ATOM   1338  CA  PRO C  48      -7.786   7.103   0.502  1.00 44.51           C  
ATOM   1339  C   PRO C  48      -8.148   5.634   0.290  1.00 44.51           C  
ATOM   1340  CB  PRO C  48      -8.966   7.875   1.097  1.00 44.51           C  
ATOM   1341  O   PRO C  48      -8.744   5.283  -0.732  1.00 44.51           O  
ATOM   1342  CG  PRO C  48      -9.448   8.751  -0.015  1.00 44.51           C  
ATOM   1343  CD  PRO C  48      -8.431   8.723  -1.120  1.00 44.51           C  
ATOM   1344  N   LEU C  49      -7.439   4.783   1.146  1.00 44.79           N  
ATOM   1345  CA  LEU C  49      -7.851   3.384   1.168  1.00 44.79           C  
ATOM   1346  C   LEU C  49      -9.230   3.233   1.801  1.00 44.79           C  
ATOM   1347  CB  LEU C  49      -6.830   2.536   1.932  1.00 44.79           C  
ATOM   1348  O   LEU C  49      -9.794   4.204   2.310  1.00 44.79           O  
ATOM   1349  CG  LEU C  49      -5.427   2.456   1.327  1.00 44.79           C  
ATOM   1350  CD1 LEU C  49      -4.410   2.073   2.396  1.00 44.79           C  
ATOM   1351  CD2 LEU C  49      -5.399   1.459   0.173  1.00 44.79           C  
ATOM   1352  N   ALA C  50      -9.781   2.010   1.551  1.00 42.29           N  
ATOM   1353  CA  ALA C  50     -11.122   1.725   2.054  1.00 42.29           C  
ATOM   1354  C   ALA C  50     -11.265   2.160   3.510  1.00 42.29           C  
ATOM   1355  CB  ALA C  50     -11.439   0.239   1.912  1.00 42.29           C  
ATOM   1356  O   ALA C  50     -12.328   2.629   3.923  1.00 42.29           O  
ATOM   1357  N   ASP C  51     -10.347   2.155   4.274  1.00 42.11           N  
ATOM   1358  CA  ASP C  51     -10.409   2.539   5.681  1.00 42.11           C  
ATOM   1359  C   ASP C  51      -9.988   3.995   5.871  1.00 42.11           C  
ATOM   1360  CB  ASP C  51      -9.524   1.621   6.527  1.00 42.11           C  
ATOM   1361  O   ASP C  51      -9.673   4.414   6.987  1.00 42.11           O  
ATOM   1362  CG  ASP C  51      -8.073   1.619   6.080  1.00 42.11           C  
ATOM   1363  OD1 ASP C  51      -7.754   2.235   5.040  1.00 42.11           O  
ATOM   1364  OD2 ASP C  51      -7.241   0.994   6.773  1.00 42.11           O  
ATOM   1365  N   ASN C  52     -10.015   4.695   4.839  1.00 41.42           N  
ATOM   1366  CA  ASN C  52      -9.689   6.117   4.829  1.00 41.42           C  
ATOM   1367  C   ASN C  52      -8.216   6.357   5.149  1.00 41.42           C  
ATOM   1368  CB  ASN C  52     -10.577   6.879   5.815  1.00 41.42           C  
ATOM   1369  O   ASN C  52      -7.861   7.385   5.728  1.00 41.42           O  
ATOM   1370  CG  ASN C  52     -11.992   7.065   5.303  1.00 41.42           C  
ATOM   1371  ND2 ASN C  52     -12.959   7.044   6.213  1.00 41.42           N  
ATOM   1372  OD1 ASN C  52     -12.214   7.225   4.100  1.00 41.42           O  
ATOM   1373  N   LYS C  53      -7.493   5.254   4.887  1.00 49.36           N  
ATOM   1374  CA  LYS C  53      -6.042   5.341   5.025  1.00 49.36           C  
ATOM   1375  C   LYS C  53      -5.373   5.550   3.669  1.00 49.36           C  
ATOM   1376  CB  LYS C  53      -5.490   4.081   5.693  1.00 49.36           C  
ATOM   1377  O   LYS C  53      -5.965   5.259   2.628  1.00 49.36           O  
ATOM   1378  CG  LYS C  53      -5.934   3.900   7.137  1.00 49.36           C  
ATOM   1379  CD  LYS C  53      -5.209   2.739   7.804  1.00 49.36           C  
ATOM   1380  CE  LYS C  53      -5.681   2.532   9.237  1.00 49.36           C  
ATOM   1381  NZ  LYS C  53      -5.005   1.367   9.881  1.00 49.36           N  
ATOM   1382  N   PHE C  54      -4.421   6.460   3.698  1.00 50.18           N  
ATOM   1383  CA  PHE C  54      -3.690   6.728   2.465  1.00 50.18           C  
ATOM   1384  C   PHE C  54      -2.445   5.854   2.373  1.00 50.18           C  
ATOM   1385  CB  PHE C  54      -3.301   8.207   2.379  1.00 50.18           C  
ATOM   1386  O   PHE C  54      -1.733   5.672   3.363  1.00 50.18           O  
ATOM   1387  CG  PHE C  54      -4.478   9.142   2.313  1.00 50.18           C  
ATOM   1388  CD1 PHE C  54      -5.049   9.479   1.092  1.00 50.18           C  
ATOM   1389  CD2 PHE C  54      -5.015   9.684   3.474  1.00 50.18           C  
ATOM   1390  CE1 PHE C  54      -6.139  10.344   1.028  1.00 50.18           C  
ATOM   1391  CE2 PHE C  54      -6.104  10.549   3.418  1.00 50.18           C  
ATOM   1392  CZ  PHE C  54      -6.664  10.879   2.194  1.00 50.18           C  
ATOM   1393  N   ALA C  55      -2.352   4.988   1.317  1.00 49.52           N  
ATOM   1394  CA  ALA C  55      -1.110   4.260   1.068  1.00 49.52           C  
ATOM   1395  C   ALA C  55      -0.185   5.052   0.148  1.00 49.52           C  
ATOM   1396  CB  ALA C  55      -1.408   2.890   0.465  1.00 49.52           C  
ATOM   1397  O   ALA C  55      -0.572   5.421  -0.963  1.00 49.52           O  
ATOM   1398  N   LEU C  56       0.889   5.504   0.799  1.00 52.36           N  
ATOM   1399  CA  LEU C  56       1.813   6.301   0.000  1.00 52.36           C  
ATOM   1400  C   LEU C  56       3.169   5.612  -0.112  1.00 52.36           C  
ATOM   1401  CB  LEU C  56       1.985   7.694   0.612  1.00 52.36           C  
ATOM   1402  O   LEU C  56       3.637   4.994   0.847  1.00 52.36           O  
ATOM   1403  CG  LEU C  56       1.047   8.784   0.091  1.00 52.36           C  
ATOM   1404  CD1 LEU C  56       0.164   9.307   1.220  1.00 52.36           C  
ATOM   1405  CD2 LEU C  56       1.844   9.920  -0.540  1.00 52.36           C  
ATOM   1406  N   THR C  57       3.657   5.530  -1.407  1.00 50.71           N  
ATOM   1407  CA  THR C  57       5.043   5.106  -1.570  1.00 50.71           C  
ATOM   1408  C   THR C  57       6.000   6.167  -1.033  1.00 50.71           C  
ATOM   1409  CB  THR C  57       5.369   4.817  -3.047  1.00 50.71           C  
ATOM   1410  O   THR C  57       5.855   7.352  -1.338  1.00 50.71           O  
ATOM   1411  CG2 THR C  57       6.694   4.073  -3.182  1.00 50.71           C  
ATOM   1412  OG1 THR C  57       4.325   4.016  -3.613  1.00 50.71           O  
ATOM   1413  N   CYS C  58       6.728   5.699  -0.063  1.00 53.40           N  
ATOM   1414  CA  CYS C  58       7.574   6.613   0.696  1.00 53.40           C  
ATOM   1415  C   CYS C  58       8.715   7.142  -0.165  1.00 53.40           C  
ATOM   1416  CB  CYS C  58       8.139   5.918   1.934  1.00 53.40           C  
ATOM   1417  O   CYS C  58       9.808   6.574  -0.172  1.00 53.40           O  
ATOM   1418  SG  CYS C  58       6.883   5.472   3.154  1.00 53.40           S  
ATOM   1419  N   PHE C  59       8.398   7.805  -1.174  1.00 54.77           N  
ATOM   1420  CA  PHE C  59       9.420   8.648  -1.783  1.00 54.77           C  
ATOM   1421  C   PHE C  59       9.310  10.082  -1.280  1.00 54.77           C  
ATOM   1422  CB  PHE C  59       9.305   8.617  -3.310  1.00 54.77           C  
ATOM   1423  O   PHE C  59       8.247  10.503  -0.817  1.00 54.77           O  
ATOM   1424  CG  PHE C  59      10.607   8.342  -4.012  1.00 54.77           C  
ATOM   1425  CD1 PHE C  59      11.400   9.387  -4.471  1.00 54.77           C  
ATOM   1426  CD2 PHE C  59      11.040   7.037  -4.212  1.00 54.77           C  
ATOM   1427  CE1 PHE C  59      12.606   9.135  -5.121  1.00 54.77           C  
ATOM   1428  CE2 PHE C  59      12.244   6.778  -4.861  1.00 54.77           C  
ATOM   1429  CZ  PHE C  59      13.025   7.828  -5.315  1.00 54.77           C  
ATOM   1430  N   SER C  60      10.474  10.705  -0.893  1.00 51.71           N  
ATOM   1431  CA  SER C  60      10.444  12.082  -0.410  1.00 51.71           C  
ATOM   1432  C   SER C  60       9.488  12.936  -1.236  1.00 51.71           C  
ATOM   1433  CB  SER C  60      11.845  12.693  -0.444  1.00 51.71           C  
ATOM   1434  O   SER C  60       9.806  13.320  -2.363  1.00 51.71           O  
ATOM   1435  OG  SER C  60      12.297  12.843  -1.779  1.00 51.71           O  
ATOM   1436  N   THR C  61       8.188  12.758  -0.882  1.00 61.19           N  
ATOM   1437  CA  THR C  61       7.194  13.543  -1.606  1.00 61.19           C  
ATOM   1438  C   THR C  61       6.332  14.348  -0.639  1.00 61.19           C  
ATOM   1439  CB  THR C  61       6.294  12.642  -2.473  1.00 61.19           C  
ATOM   1440  O   THR C  61       6.179  13.972   0.525  1.00 61.19           O  
ATOM   1441  CG2 THR C  61       7.105  11.923  -3.546  1.00 61.19           C  
ATOM   1442  OG1 THR C  61       5.657  11.668  -1.637  1.00 61.19           O  
ATOM   1443  N   GLN C  62       6.026  15.610  -1.153  1.00 60.40           N  
ATOM   1444  CA  GLN C  62       5.120  16.482  -0.414  1.00 60.40           C  
ATOM   1445  C   GLN C  62       3.732  16.498  -1.047  1.00 60.40           C  
ATOM   1446  CB  GLN C  62       5.681  17.904  -0.344  1.00 60.40           C  
ATOM   1447  O   GLN C  62       3.603  16.583  -2.271  1.00 60.40           O  
ATOM   1448  CG  GLN C  62       5.989  18.374   1.071  1.00 60.40           C  
ATOM   1449  CD  GLN C  62       6.480  19.809   1.119  1.00 60.40           C  
ATOM   1450  NE2 GLN C  62       7.585  20.034   1.823  1.00 60.40           N  
ATOM   1451  OE1 GLN C  62       5.872  20.707   0.528  1.00 60.40           O  
ATOM   1452  N   PHE C  63       2.778  16.268  -0.179  1.00 66.10           N  
ATOM   1453  CA  PHE C  63       1.413  16.393  -0.674  1.00 66.10           C  
ATOM   1454  C   PHE C  63       0.541  17.146   0.324  1.00 66.10           C  
ATOM   1455  CB  PHE C  63       0.814  15.011  -0.957  1.00 66.10           C  
ATOM   1456  O   PHE C  63       0.904  17.281   1.494  1.00 66.10           O  
ATOM   1457  CG  PHE C  63       0.757  14.116   0.252  1.00 66.10           C  
ATOM   1458  CD1 PHE C  63       1.866  13.374   0.638  1.00 66.10           C  
ATOM   1459  CD2 PHE C  63      -0.408  14.016   1.002  1.00 66.10           C  
ATOM   1460  CE1 PHE C  63       1.816  12.545   1.756  1.00 66.10           C  
ATOM   1461  CE2 PHE C  63      -0.466  13.190   2.120  1.00 66.10           C  
ATOM   1462  CZ  PHE C  63       0.647  12.454   2.495  1.00 66.10           C  
ATOM   1463  N   ALA C  64      -0.600  17.664  -0.265  1.00 64.09           N  
ATOM   1464  CA  ALA C  64      -1.444  18.476   0.607  1.00 64.09           C  
ATOM   1465  C   ALA C  64      -2.914  18.096   0.458  1.00 64.09           C  
ATOM   1466  CB  ALA C  64      -1.248  19.960   0.306  1.00 64.09           C  
ATOM   1467  O   ALA C  64      -3.340  17.645  -0.608  1.00 64.09           O  
ATOM   1468  N   PHE C  65      -3.605  18.178   1.554  1.00 65.48           N  
ATOM   1469  CA  PHE C  65      -5.056  18.041   1.594  1.00 65.48           C  
ATOM   1470  C   PHE C  65      -5.707  19.320   2.107  1.00 65.48           C  
ATOM   1471  CB  PHE C  65      -5.461  16.856   2.476  1.00 65.48           C  
ATOM   1472  O   PHE C  65      -5.196  19.956   3.031  1.00 65.48           O  
ATOM   1473  CG  PHE C  65      -4.969  15.526   1.970  1.00 65.48           C  
ATOM   1474  CD1 PHE C  65      -5.684  14.826   1.007  1.00 65.48           C  
ATOM   1475  CD2 PHE C  65      -3.791  14.977   2.459  1.00 65.48           C  
ATOM   1476  CE1 PHE C  65      -5.231  13.595   0.537  1.00 65.48           C  
ATOM   1477  CE2 PHE C  65      -3.332  13.748   1.994  1.00 65.48           C  
ATOM   1478  CZ  PHE C  65      -4.054  13.058   1.034  1.00 65.48           C  
ATOM   1479  N   ALA C  66      -6.734  19.705   1.389  1.00 67.94           N  
ATOM   1480  CA  ALA C  66      -7.523  20.819   1.908  1.00 67.94           C  
ATOM   1481  C   ALA C  66      -8.796  20.321   2.587  1.00 67.94           C  
ATOM   1482  CB  ALA C  66      -7.869  21.794   0.785  1.00 67.94           C  
ATOM   1483  O   ALA C  66      -9.565  19.560   1.996  1.00 67.94           O  
ATOM   1484  N   CYS C  67      -8.991  20.688   3.765  1.00 67.04           N  
ATOM   1485  CA  CYS C  67     -10.188  20.307   4.506  1.00 67.04           C  
ATOM   1486  C   CYS C  67     -11.273  21.369   4.373  1.00 67.04           C  
ATOM   1487  CB  CYS C  67      -9.857  20.086   5.982  1.00 67.04           C  
ATOM   1488  O   CYS C  67     -10.992  22.504   3.981  1.00 67.04           O  
ATOM   1489  SG  CYS C  67      -8.707  18.724   6.274  1.00 67.04           S  
ATOM   1490  N   PRO C  68     -12.468  20.946   4.600  1.00 69.34           N  
ATOM   1491  CA  PRO C  68     -13.583  21.890   4.492  1.00 69.34           C  
ATOM   1492  C   PRO C  68     -13.420  23.103   5.405  1.00 69.34           C  
ATOM   1493  CB  PRO C  68     -14.795  21.053   4.907  1.00 69.34           C  
ATOM   1494  O   PRO C  68     -13.954  24.176   5.113  1.00 69.34           O  
ATOM   1495  CG  PRO C  68     -14.372  19.635   4.694  1.00 69.34           C  
ATOM   1496  CD  PRO C  68     -12.877  19.561   4.819  1.00 69.34           C  
ATOM   1497  N   ASP C  69     -12.696  22.932   6.416  1.00 66.17           N  
ATOM   1498  CA  ASP C  69     -12.498  24.031   7.355  1.00 66.17           C  
ATOM   1499  C   ASP C  69     -11.495  25.045   6.810  1.00 66.17           C  
ATOM   1500  CB  ASP C  69     -12.026  23.501   8.711  1.00 66.17           C  
ATOM   1501  O   ASP C  69     -11.216  26.059   7.455  1.00 66.17           O  
ATOM   1502  CG  ASP C  69     -10.719  22.733   8.625  1.00 66.17           C  
ATOM   1503  OD1 ASP C  69     -10.112  22.683   7.534  1.00 66.17           O  
ATOM   1504  OD2 ASP C  69     -10.295  22.169   9.657  1.00 66.17           O  
ATOM   1505  N   GLY C  70     -11.003  24.769   5.724  1.00 67.86           N  
ATOM   1506  CA  GLY C  70     -10.112  25.696   5.045  1.00 67.86           C  
ATOM   1507  C   GLY C  70      -8.650  25.477   5.387  1.00 67.86           C  
ATOM   1508  O   GLY C  70      -7.767  26.087   4.780  1.00 67.86           O  
ATOM   1509  N   VAL C  71      -8.486  24.599   6.274  1.00 69.41           N  
ATOM   1510  CA  VAL C  71      -7.103  24.340   6.661  1.00 69.41           C  
ATOM   1511  C   VAL C  71      -6.448  23.409   5.644  1.00 69.41           C  
ATOM   1512  CB  VAL C  71      -7.015  23.728   8.077  1.00 69.41           C  
ATOM   1513  O   VAL C  71      -7.020  22.380   5.275  1.00 69.41           O  
ATOM   1514  CG1 VAL C  71      -5.566  23.410   8.439  1.00 69.41           C  
ATOM   1515  CG2 VAL C  71      -7.631  24.675   9.106  1.00 69.41           C  
ATOM   1516  N   LYS C  72      -5.306  23.818   5.191  1.00 67.23           N  
ATOM   1517  CA  LYS C  72      -4.514  22.991   4.286  1.00 67.23           C  
ATOM   1518  C   LYS C  72      -3.484  22.166   5.053  1.00 67.23           C  
ATOM   1519  CB  LYS C  72      -3.814  23.858   3.238  1.00 67.23           C  
ATOM   1520  O   LYS C  72      -2.704  22.711   5.837  1.00 67.23           O  
ATOM   1521  CG  LYS C  72      -3.448  23.114   1.963  1.00 67.23           C  
ATOM   1522  CD  LYS C  72      -2.813  24.043   0.936  1.00 67.23           C  
ATOM   1523  CE  LYS C  72      -2.267  23.270  -0.257  1.00 67.23           C  
ATOM   1524  NZ  LYS C  72      -1.591  24.170  -1.238  1.00 67.23           N  
ATOM   1525  N   HIS C  73      -3.580  20.825   4.838  1.00 70.42           N  
ATOM   1526  CA  HIS C  73      -2.621  19.919   5.461  1.00 70.42           C  
ATOM   1527  C   HIS C  73      -1.570  19.456   4.458  1.00 70.42           C  
ATOM   1528  CB  HIS C  73      -3.339  18.711   6.065  1.00 70.42           C  
ATOM   1529  O   HIS C  73      -1.903  18.847   3.439  1.00 70.42           O  
ATOM   1530  CG  HIS C  73      -4.227  19.056   7.217  1.00 70.42           C  
ATOM   1531  CD2 HIS C  73      -5.487  19.551   7.252  1.00 70.42           C  
ATOM   1532  ND1 HIS C  73      -3.837  18.902   8.530  1.00 70.42           N  
ATOM   1533  CE1 HIS C  73      -4.822  19.287   9.324  1.00 70.42           C  
ATOM   1534  NE2 HIS C  73      -5.835  19.685   8.573  1.00 70.42           N  
ATOM   1535  N   VAL C  74      -0.328  19.841   4.801  1.00 65.37           N  
ATOM   1536  CA  VAL C  74       0.772  19.462   3.920  1.00 65.37           C  
ATOM   1537  C   VAL C  74       1.590  18.346   4.565  1.00 65.37           C  
ATOM   1538  CB  VAL C  74       1.680  20.669   3.594  1.00 65.37           C  
ATOM   1539  O   VAL C  74       2.024  18.470   5.712  1.00 65.37           O  
ATOM   1540  CG1 VAL C  74       2.811  20.256   2.655  1.00 65.37           C  
ATOM   1541  CG2 VAL C  74       0.860  21.803   2.980  1.00 65.37           C  
ATOM   1542  N   TYR C  75       1.687  17.260   3.820  1.00 64.84           N  
ATOM   1543  CA  TYR C  75       2.451  16.121   4.314  1.00 64.84           C  
ATOM   1544  C   TYR C  75       3.797  16.018   3.607  1.00 64.84           C  
ATOM   1545  CB  TYR C  75       1.662  14.821   4.126  1.00 64.84           C  
ATOM   1546  O   TYR C  75       3.875  16.163   2.384  1.00 64.84           O  
ATOM   1547  CG  TYR C  75       0.483  14.687   5.059  1.00 64.84           C  
ATOM   1548  CD1 TYR C  75       0.592  13.976   6.252  1.00 64.84           C  
ATOM   1549  CD2 TYR C  75      -0.741  15.269   4.750  1.00 64.84           C  
ATOM   1550  CE1 TYR C  75      -0.493  13.847   7.114  1.00 64.84           C  
ATOM   1551  CE2 TYR C  75      -1.832  15.147   5.604  1.00 64.84           C  
ATOM   1552  OH  TYR C  75      -2.775  14.312   7.632  1.00 64.84           O  
ATOM   1553  CZ  TYR C  75      -1.698  14.436   6.782  1.00 64.84           C  
ATOM   1554  N   GLN C  76       4.841  15.916   4.426  1.00 60.89           N  
ATOM   1555  CA  GLN C  76       6.173  15.621   3.907  1.00 60.89           C  
ATOM   1556  C   GLN C  76       6.639  14.236   4.343  1.00 60.89           C  
ATOM   1557  CB  GLN C  76       7.175  16.681   4.365  1.00 60.89           C  
ATOM   1558  O   GLN C  76       6.796  13.975   5.538  1.00 60.89           O  
ATOM   1559  CG  GLN C  76       8.581  16.477   3.816  1.00 60.89           C  
ATOM   1560  CD  GLN C  76       8.696  16.844   2.348  1.00 60.89           C  
ATOM   1561  NE2 GLN C  76       9.637  16.215   1.652  1.00 60.89           N  
ATOM   1562  OE1 GLN C  76       7.945  17.684   1.844  1.00 60.89           O  
ATOM   1563  N   LEU C  77       6.800  13.455   3.255  1.00 58.94           N  
ATOM   1564  CA  LEU C  77       7.293  12.115   3.556  1.00 58.94           C  
ATOM   1565  C   LEU C  77       8.817  12.075   3.516  1.00 58.94           C  
ATOM   1566  CB  LEU C  77       6.718  11.098   2.567  1.00 58.94           C  
ATOM   1567  O   LEU C  77       9.432  12.602   2.587  1.00 58.94           O  
ATOM   1568  CG  LEU C  77       5.195  10.953   2.552  1.00 58.94           C  
ATOM   1569  CD1 LEU C  77       4.762  10.037   1.413  1.00 58.94           C  
ATOM   1570  CD2 LEU C  77       4.694  10.424   3.891  1.00 58.94           C  
ATOM   1571  N   ARG C  78       9.379  11.647   4.588  1.00 50.27           N  
ATOM   1572  CA  ARG C  78      10.831  11.506   4.635  1.00 50.27           C  
ATOM   1573  C   ARG C  78      11.236  10.040   4.738  1.00 50.27           C  
ATOM   1574  CB  ARG C  78      11.410  12.294   5.813  1.00 50.27           C  
ATOM   1575  O   ARG C  78      10.703   9.299   5.567  1.00 50.27           O  
ATOM   1576  CG  ARG C  78      11.913  13.679   5.439  1.00 50.27           C  
ATOM   1577  CD  ARG C  78      12.767  14.286   6.544  1.00 50.27           C  
ATOM   1578  NE  ARG C  78      13.116  15.674   6.254  1.00 50.27           N  
ATOM   1579  NH1 ARG C  78      14.341  15.986   8.188  1.00 50.27           N  
ATOM   1580  NH2 ARG C  78      14.113  17.698   6.681  1.00 50.27           N  
ATOM   1581  CZ  ARG C  78      13.856  16.449   7.042  1.00 50.27           C  
ATOM   1582  N   ALA C  79      12.038   9.650   3.776  1.00 46.18           N  
ATOM   1583  CA  ALA C  79      12.523   8.272   3.789  1.00 46.18           C  
ATOM   1584  C   ALA C  79      13.419   8.017   4.998  1.00 46.18           C  
ATOM   1585  CB  ALA C  79      13.276   7.961   2.497  1.00 46.18           C  
ATOM   1586  O   ALA C  79      14.257   8.853   5.344  1.00 46.18           O  
ATOM   1587  N   ARG C  80      12.943   7.132   5.934  1.00 42.45           N  
ATOM   1588  CA  ARG C  80      13.826   6.777   7.041  1.00 42.45           C  
ATOM   1589  C   ARG C  80      14.864   5.749   6.605  1.00 42.45           C  
ATOM   1590  CB  ARG C  80      13.017   6.236   8.222  1.00 42.45           C  
ATOM   1591  O   ARG C  80      14.546   4.809   5.873  1.00 42.45           O  
ATOM   1592  CG  ARG C  80      13.740   6.324   9.556  1.00 42.45           C  
ATOM   1593  CD  ARG C  80      12.904   5.749  10.690  1.00 42.45           C  
ATOM   1594  NE  ARG C  80      13.480   6.058  11.996  1.00 42.45           N  
ATOM   1595  NH1 ARG C  80      13.269   3.913  12.827  1.00 42.45           N  
ATOM   1596  NH2 ARG C  80      14.177   5.567  14.128  1.00 42.45           N  
ATOM   1597  CZ  ARG C  80      13.641   5.179  12.981  1.00 42.45           C  
ATOM   1598  N   SER C  81      16.121   6.054   6.585  1.00 32.14           N  
ATOM   1599  CA  SER C  81      17.092   4.965   6.569  1.00 32.14           C  
ATOM   1600  C   SER C  81      16.958   4.087   7.809  1.00 32.14           C  
ATOM   1601  CB  SER C  81      18.515   5.516   6.476  1.00 32.14           C  
ATOM   1602  O   SER C  81      16.720   4.590   8.909  1.00 32.14           O  
ATOM   1603  OG  SER C  81      18.828   6.296   7.618  1.00 32.14           O  
ATOM   1604  N   VAL C  82      16.169   3.018   7.675  1.00 32.74           N  
ATOM   1605  CA  VAL C  82      15.834   2.183   8.824  1.00 32.74           C  
ATOM   1606  C   VAL C  82      17.112   1.759   9.544  1.00 32.74           C  
ATOM   1607  CB  VAL C  82      15.022   0.938   8.402  1.00 32.74           C  
ATOM   1608  O   VAL C  82      17.981   1.112   8.953  1.00 32.74           O  
ATOM   1609  CG1 VAL C  82      14.540   0.166   9.629  1.00 32.74           C  
ATOM   1610  CG2 VAL C  82      13.840   1.344   7.524  1.00 32.74           C  
ATOM   1611  N   SER C  83      17.914   2.488  10.157  1.00 25.64           N  
ATOM   1612  CA  SER C  83      18.619   1.696  11.160  1.00 25.64           C  
ATOM   1613  C   SER C  83      17.654   1.130  12.196  1.00 25.64           C  
ATOM   1614  CB  SER C  83      19.688   2.541  11.855  1.00 25.64           C  
ATOM   1615  O   SER C  83      16.573   1.682  12.413  1.00 25.64           O  
ATOM   1616  OG  SER C  83      20.073   1.952  13.085  1.00 25.64           O  
ATOM   1617  N   PRO C  84      17.684  -0.249  12.533  1.00 23.41           N  
ATOM   1618  CA  PRO C  84      16.775  -0.816  13.533  1.00 23.41           C  
ATOM   1619  C   PRO C  84      16.524   0.129  14.705  1.00 23.41           C  
ATOM   1620  CB  PRO C  84      17.505  -2.079  13.996  1.00 23.41           C  
ATOM   1621  O   PRO C  84      15.877  -0.253  15.684  1.00 23.41           O  
ATOM   1622  CG  PRO C  84      18.892  -1.940  13.456  1.00 23.41           C  
ATOM   1623  CD  PRO C  84      18.915  -0.785  12.496  1.00 23.41           C  
ATOM   1624  N   LYS C  85      17.104   1.207  14.792  1.00 22.68           N  
ATOM   1625  CA  LYS C  85      16.997   1.726  16.152  1.00 22.68           C  
ATOM   1626  C   LYS C  85      15.548   2.052  16.504  1.00 22.68           C  
ATOM   1627  CB  LYS C  85      17.870   2.970  16.323  1.00 22.68           C  
ATOM   1628  O   LYS C  85      14.714   2.237  15.614  1.00 22.68           O  
ATOM   1629  CG  LYS C  85      19.349   2.667  16.511  1.00 22.68           C  
ATOM   1630  CD  LYS C  85      20.142   3.929  16.827  1.00 22.68           C  
ATOM   1631  CE  LYS C  85      21.628   3.632  16.980  1.00 22.68           C  
ATOM   1632  NZ  LYS C  85      22.392   4.840  17.415  1.00 22.68           N  
ATOM   1633  N   LEU C  86      15.239   1.989  17.882  1.00 18.50           N  
ATOM   1634  CA  LEU C  86      14.111   2.099  18.801  1.00 18.50           C  
ATOM   1635  C   LEU C  86      13.313   3.370  18.532  1.00 18.50           C  
ATOM   1636  CB  LEU C  86      14.599   2.085  20.252  1.00 18.50           C  
ATOM   1637  O   LEU C  86      13.872   4.378  18.095  1.00 18.50           O  
ATOM   1638  CG  LEU C  86      13.724   1.330  21.254  1.00 18.50           C  
ATOM   1639  CD1 LEU C  86      13.896  -0.175  21.078  1.00 18.50           C  
ATOM   1640  CD2 LEU C  86      14.062   1.749  22.681  1.00 18.50           C  
ATOM   1641  N   PHE C  87      12.020   3.341  18.780  1.00 19.06           N  
ATOM   1642  CA  PHE C  87      10.783   4.114  18.748  1.00 19.06           C  
ATOM   1643  C   PHE C  87      10.963   5.452  19.454  1.00 19.06           C  
ATOM   1644  CB  PHE C  87       9.640   3.327  19.398  1.00 19.06           C  
ATOM   1645  O   PHE C  87       9.997   6.030  19.956  1.00 19.06           O  
ATOM   1646  CG  PHE C  87       8.291   3.606  18.791  1.00 19.06           C  
ATOM   1647  CD1 PHE C  87       7.425   4.520  19.378  1.00 19.06           C  
ATOM   1648  CD2 PHE C  87       7.889   2.952  17.633  1.00 19.06           C  
ATOM   1649  CE1 PHE C  87       6.176   4.779  18.819  1.00 19.06           C  
ATOM   1650  CE2 PHE C  87       6.643   3.206  17.069  1.00 19.06           C  
ATOM   1651  CZ  PHE C  87       5.787   4.119  17.664  1.00 19.06           C  
ATOM   1652  N   ILE C  88      12.228   5.930  19.646  1.00 21.23           N  
ATOM   1653  CA  ILE C  88      12.038   6.902  20.717  1.00 21.23           C  
ATOM   1654  C   ILE C  88      11.035   7.965  20.276  1.00 21.23           C  
ATOM   1655  CB  ILE C  88      13.374   7.562  21.126  1.00 21.23           C  
ATOM   1656  O   ILE C  88      10.950   8.295  19.091  1.00 21.23           O  
ATOM   1657  CG1 ILE C  88      14.376   6.498  21.587  1.00 21.23           C  
ATOM   1658  CG2 ILE C  88      13.146   8.610  22.218  1.00 21.23           C  
ATOM   1659  CD1 ILE C  88      15.794   7.020  21.768  1.00 21.23           C  
ATOM   1660  N   ARG C  89      10.326   8.377  21.250  1.00 20.43           N  
ATOM   1661  CA  ARG C  89       9.241   9.262  21.659  1.00 20.43           C  
ATOM   1662  C   ARG C  89       9.499  10.694  21.201  1.00 20.43           C  
ATOM   1663  CB  ARG C  89       9.058   9.223  23.178  1.00 20.43           C  
ATOM   1664  O   ARG C  89      10.467  11.324  21.633  1.00 20.43           O  
ATOM   1665  CG  ARG C  89       7.783   8.526  23.627  1.00 20.43           C  
ATOM   1666  CD  ARG C  89       7.558   8.674  25.125  1.00 20.43           C  
ATOM   1667  NE  ARG C  89       6.490   7.797  25.598  1.00 20.43           N  
ATOM   1668  NH1 ARG C  89       6.434   8.676  27.734  1.00 20.43           N  
ATOM   1669  NH2 ARG C  89       5.012   6.975  27.152  1.00 20.43           N  
ATOM   1670  CZ  ARG C  89       5.981   7.818  26.827  1.00 20.43           C  
ATOM   1671  N   GLN C  90       9.498  10.773  19.874  1.00 21.43           N  
ATOM   1672  CA  GLN C  90       9.829  12.128  19.448  1.00 21.43           C  
ATOM   1673  C   GLN C  90       9.249  13.164  20.407  1.00 21.43           C  
ATOM   1674  CB  GLN C  90       9.321  12.384  18.028  1.00 21.43           C  
ATOM   1675  O   GLN C  90       8.293  12.879  21.132  1.00 21.43           O  
ATOM   1676  CG  GLN C  90      10.421  12.407  16.976  1.00 21.43           C  
ATOM   1677  CD  GLN C  90       9.881  12.554  15.566  1.00 21.43           C  
ATOM   1678  NE2 GLN C  90      10.171  13.687  14.935  1.00 21.43           N  
ATOM   1679  OE1 GLN C  90       9.210  11.657  15.047  1.00 21.43           O  
ATOM   1680  N   GLU C  91       9.710  14.420  20.266  1.00 24.53           N  
ATOM   1681  CA  GLU C  91       9.997  15.671  20.961  1.00 24.53           C  
ATOM   1682  C   GLU C  91       8.711  16.373  21.388  1.00 24.53           C  
ATOM   1683  CB  GLU C  91      10.834  16.598  20.076  1.00 24.53           C  
ATOM   1684  O   GLU C  91       7.676  16.238  20.732  1.00 24.53           O  
ATOM   1685  CG  GLU C  91      12.331  16.506  20.330  1.00 24.53           C  
ATOM   1686  CD  GLU C  91      13.106  17.699  19.795  1.00 24.53           C  
ATOM   1687  OE1 GLU C  91      14.274  17.896  20.200  1.00 24.53           O  
ATOM   1688  OE2 GLU C  91      12.540  18.445  18.966  1.00 24.53           O  
ATOM   1689  N   GLU C  92       8.680  16.748  22.646  1.00 26.49           N  
ATOM   1690  CA  GLU C  92       8.069  17.660  23.608  1.00 26.49           C  
ATOM   1691  C   GLU C  92       7.795  19.024  22.980  1.00 26.49           C  
ATOM   1692  CB  GLU C  92       8.962  17.820  24.841  1.00 26.49           C  
ATOM   1693  O   GLU C  92       8.727  19.762  22.654  1.00 26.49           O  
ATOM   1694  CG  GLU C  92       8.319  18.614  25.968  1.00 26.49           C  
ATOM   1695  CD  GLU C  92       9.232  18.797  27.170  1.00 26.49           C  
ATOM   1696  OE1 GLU C  92       8.843  19.507  28.126  1.00 26.49           O  
ATOM   1697  OE2 GLU C  92      10.346  18.228  27.156  1.00 26.49           O  
ATOM   1698  N   VAL C  93       7.161  19.006  21.824  1.00 29.54           N  
ATOM   1699  CA  VAL C  93       6.872  20.354  21.347  1.00 29.54           C  
ATOM   1700  C   VAL C  93       6.533  21.260  22.529  1.00 29.54           C  
ATOM   1701  CB  VAL C  93       5.714  20.358  20.324  1.00 29.54           C  
ATOM   1702  O   VAL C  93       5.696  20.911  23.366  1.00 29.54           O  
ATOM   1703  CG1 VAL C  93       5.464  21.770  19.796  1.00 29.54           C  
ATOM   1704  CG2 VAL C  93       6.018  19.400  19.173  1.00 29.54           C  
ATOM   1705  N   GLN C  94       7.476  22.058  22.960  1.00 28.65           N  
ATOM   1706  CA  GLN C  94       7.621  23.158  23.908  1.00 28.65           C  
ATOM   1707  C   GLN C  94       6.369  24.031  23.932  1.00 28.65           C  
ATOM   1708  CB  GLN C  94       8.846  24.007  23.563  1.00 28.65           C  
ATOM   1709  O   GLN C  94       5.932  24.527  22.892  1.00 28.65           O  
ATOM   1710  CG  GLN C  94       9.317  24.899  24.704  1.00 28.65           C  
ATOM   1711  CD  GLN C  94      10.653  25.559  24.419  1.00 28.65           C  
ATOM   1712  NE2 GLN C  94      10.899  26.699  25.055  1.00 28.65           N  
ATOM   1713  OE1 GLN C  94      11.459  25.047  23.635  1.00 28.65           O  
ATOM   1714  N   GLU C  95       5.501  23.696  24.780  1.00 32.80           N  
ATOM   1715  CA  GLU C  95       4.393  24.501  25.287  1.00 32.80           C  
ATOM   1716  C   GLU C  95       4.842  25.927  25.593  1.00 32.80           C  
ATOM   1717  CB  GLU C  95       3.790  23.858  26.538  1.00 32.80           C  
ATOM   1718  O   GLU C  95       5.406  26.190  26.658  1.00 32.80           O  
ATOM   1719  CG  GLU C  95       2.388  24.350  26.867  1.00 32.80           C  
ATOM   1720  CD  GLU C  95       1.772  23.648  28.067  1.00 32.80           C  
ATOM   1721  OE1 GLU C  95       0.682  24.065  28.521  1.00 32.80           O  
ATOM   1722  OE2 GLU C  95       2.385  22.674  28.558  1.00 32.80           O  
ATOM   1723  N   LEU C  96       5.817  26.404  24.764  1.00 35.76           N  
ATOM   1724  CA  LEU C  96       6.294  27.754  25.046  1.00 35.76           C  
ATOM   1725  C   LEU C  96       5.125  28.713  25.247  1.00 35.76           C  
ATOM   1726  CB  LEU C  96       7.190  28.254  23.910  1.00 35.76           C  
ATOM   1727  O   LEU C  96       5.314  29.840  25.709  1.00 35.76           O  
ATOM   1728  CG  LEU C  96       8.490  28.945  24.326  1.00 35.76           C  
ATOM   1729  CD1 LEU C  96       9.456  27.934  24.935  1.00 35.76           C  
ATOM   1730  CD2 LEU C  96       9.126  29.650  23.134  1.00 35.76           C  
ATOM   1731  N   TYR C  97       3.982  28.294  24.657  1.00 36.47           N  
ATOM   1732  CA  TYR C  97       3.057  29.422  24.643  1.00 36.47           C  
ATOM   1733  C   TYR C  97       2.638  29.802  26.058  1.00 36.47           C  
ATOM   1734  CB  TYR C  97       1.820  29.093  23.803  1.00 36.47           C  
ATOM   1735  O   TYR C  97       2.050  30.864  26.274  1.00 36.47           O  
ATOM   1736  CG  TYR C  97       2.078  29.092  22.316  1.00 36.47           C  
ATOM   1737  CD1 TYR C  97       2.088  30.281  21.590  1.00 36.47           C  
ATOM   1738  CD2 TYR C  97       2.312  27.903  21.633  1.00 36.47           C  
ATOM   1739  CE1 TYR C  97       2.324  30.285  20.219  1.00 36.47           C  
ATOM   1740  CE2 TYR C  97       2.549  27.895  20.263  1.00 36.47           C  
ATOM   1741  OH  TYR C  97       2.787  29.087  18.208  1.00 36.47           O  
ATOM   1742  CZ  TYR C  97       2.553  29.089  19.565  1.00 36.47           C  
ATOM   1743  N   SER C  98       3.048  28.847  27.007  1.00 44.91           N  
ATOM   1744  CA  SER C  98       2.288  29.124  28.222  1.00 44.91           C  
ATOM   1745  C   SER C  98       2.854  30.330  28.964  1.00 44.91           C  
ATOM   1746  CB  SER C  98       2.285  27.904  29.143  1.00 44.91           C  
ATOM   1747  O   SER C  98       2.103  31.206  29.400  1.00 44.91           O  
ATOM   1748  OG  SER C  98       2.700  28.260  30.451  1.00 44.91           O  
ATOM   1749  N   PRO C  99       4.084  30.440  29.136  1.00 48.83           N  
ATOM   1750  CA  PRO C  99       4.541  31.565  29.956  1.00 48.83           C  
ATOM   1751  C   PRO C  99       4.475  32.899  29.216  1.00 48.83           C  
ATOM   1752  CB  PRO C  99       5.989  31.195  30.287  1.00 48.83           C  
ATOM   1753  O   PRO C  99       4.174  33.930  29.823  1.00 48.83           O  
ATOM   1754  CG  PRO C  99       6.349  30.136  29.295  1.00 48.83           C  
ATOM   1755  CD  PRO C  99       5.081  29.551  28.741  1.00 48.83           C  
ATOM   1756  N   ILE C 100       4.664  32.866  27.892  1.00 48.58           N  
ATOM   1757  CA  ILE C 100       4.617  34.120  27.148  1.00 48.58           C  
ATOM   1758  C   ILE C 100       3.193  34.672  27.157  1.00 48.58           C  
ATOM   1759  CB  ILE C 100       5.111  33.934  25.696  1.00 48.58           C  
ATOM   1760  O   ILE C 100       2.989  35.877  27.325  1.00 48.58           O  
ATOM   1761  CG1 ILE C 100       6.580  33.495  25.683  1.00 48.58           C  
ATOM   1762  CG2 ILE C 100       4.917  35.222  24.890  1.00 48.58           C  
ATOM   1763  CD1 ILE C 100       7.057  32.970  24.336  1.00 48.58           C  
ATOM   1764  N   PHE C 101       2.263  33.730  27.071  1.00 49.57           N  
ATOM   1765  CA  PHE C 101       0.876  34.172  27.152  1.00 49.57           C  
ATOM   1766  C   PHE C 101       0.570  34.747  28.530  1.00 49.57           C  
ATOM   1767  CB  PHE C 101      -0.078  33.013  26.844  1.00 49.57           C  
ATOM   1768  O   PHE C 101      -0.132  35.753  28.647  1.00 49.57           O  
ATOM   1769  CG  PHE C 101      -1.193  33.379  25.901  1.00 49.57           C  
ATOM   1770  CD1 PHE C 101      -2.394  33.882  26.385  1.00 49.57           C  
ATOM   1771  CD2 PHE C 101      -1.039  33.219  24.530  1.00 49.57           C  
ATOM   1772  CE1 PHE C 101      -3.428  34.221  25.515  1.00 49.57           C  
ATOM   1773  CE2 PHE C 101      -2.067  33.556  23.655  1.00 49.57           C  
ATOM   1774  CZ  PHE C 101      -3.261  34.056  24.149  1.00 49.57           C  
ATOM   1775  N   LEU C 102       1.211  34.187  29.466  1.00 53.87           N  
ATOM   1776  CA  LEU C 102       0.964  34.688  30.814  1.00 53.87           C  
ATOM   1777  C   LEU C 102       1.620  36.049  31.017  1.00 53.87           C  
ATOM   1778  CB  LEU C 102       1.485  33.697  31.858  1.00 53.87           C  
ATOM   1779  O   LEU C 102       1.039  36.936  31.648  1.00 53.87           O  
ATOM   1780  CG  LEU C 102       0.639  32.443  32.084  1.00 53.87           C  
ATOM   1781  CD1 LEU C 102       1.343  31.494  33.049  1.00 53.87           C  
ATOM   1782  CD2 LEU C 102      -0.744  32.817  32.608  1.00 53.87           C  
ATOM   1783  N   ILE C 103       2.714  36.308  30.349  1.00 57.59           N  
ATOM   1784  CA  ILE C 103       3.434  37.569  30.493  1.00 57.59           C  
ATOM   1785  C   ILE C 103       2.709  38.669  29.721  1.00 57.59           C  
ATOM   1786  CB  ILE C 103       4.895  37.445  30.003  1.00 57.59           C  
ATOM   1787  O   ILE C 103       2.534  39.779  30.228  1.00 57.59           O  
ATOM   1788  CG1 ILE C 103       5.669  36.453  30.878  1.00 57.59           C  
ATOM   1789  CG2 ILE C 103       5.579  38.815  29.991  1.00 57.59           C  
ATOM   1790  CD1 ILE C 103       7.046  36.094  30.337  1.00 57.59           C  
ATOM   1791  N   VAL C 104       2.155  38.272  28.556  1.00 57.80           N  
ATOM   1792  CA  VAL C 104       1.429  39.258  27.762  1.00 57.80           C  
ATOM   1793  C   VAL C 104       0.130  39.636  28.469  1.00 57.80           C  
ATOM   1794  CB  VAL C 104       1.128  38.731  26.340  1.00 57.80           C  
ATOM   1795  O   VAL C 104      -0.227  40.815  28.536  1.00 57.80           O  
ATOM   1796  CG1 VAL C 104       0.233  39.708  25.581  1.00 57.80           C  
ATOM   1797  CG2 VAL C 104       2.429  38.489  25.576  1.00 57.80           C  
ATOM   1798  N   ALA C 105      -0.489  38.619  29.136  1.00 59.25           N  
ATOM   1799  CA  ALA C 105      -1.710  38.885  29.891  1.00 59.25           C  
ATOM   1800  C   ALA C 105      -1.426  39.770  31.101  1.00 59.25           C  
ATOM   1801  CB  ALA C 105      -2.357  37.574  30.335  1.00 59.25           C  
ATOM   1802  O   ALA C 105      -2.203  40.676  31.412  1.00 59.25           O  
ATOM   1803  N   ALA C 106      -0.255  39.592  31.718  1.00 61.88           N  
ATOM   1804  CA  ALA C 106       0.102  40.386  32.891  1.00 61.88           C  
ATOM   1805  C   ALA C 106       0.391  41.834  32.507  1.00 61.88           C  
ATOM   1806  CB  ALA C 106       1.310  39.776  33.599  1.00 61.88           C  
ATOM   1807  O   ALA C 106      -0.039  42.763  33.195  1.00 61.88           O  
ATOM   1808  N   ILE C 107       0.992  42.085  31.362  1.00 62.21           N  
ATOM   1809  CA  ILE C 107       1.343  43.431  30.919  1.00 62.21           C  
ATOM   1810  C   ILE C 107       0.078  44.191  30.529  1.00 62.21           C  
ATOM   1811  CB  ILE C 107       2.334  43.396  29.735  1.00 62.21           C  
ATOM   1812  O   ILE C 107      -0.082  45.363  30.878  1.00 62.21           O  
ATOM   1813  CG1 ILE C 107       3.664  42.770  30.170  1.00 62.21           C  
ATOM   1814  CG2 ILE C 107       2.550  44.803  29.170  1.00 62.21           C  
ATOM   1815  CD1 ILE C 107       4.657  42.572  29.032  1.00 62.21           C  
ATOM   1816  N   VAL C 108      -0.881  43.470  29.908  1.00 58.91           N  
ATOM   1817  CA  VAL C 108      -2.132  44.109  29.511  1.00 58.91           C  
ATOM   1818  C   VAL C 108      -2.927  44.503  30.753  1.00 58.91           C  
ATOM   1819  CB  VAL C 108      -2.979  43.185  28.607  1.00 58.91           C  
ATOM   1820  O   VAL C 108      -3.497  45.596  30.812  1.00 58.91           O  
ATOM   1821  CG1 VAL C 108      -4.358  43.793  28.355  1.00 58.91           C  
ATOM   1822  CG2 VAL C 108      -2.257  42.925  27.286  1.00 58.91           C  
ATOM   1823  N   PHE C 109      -2.857  43.654  31.734  1.00 64.17           N  
ATOM   1824  CA  PHE C 109      -3.579  43.910  32.974  1.00 64.17           C  
ATOM   1825  C   PHE C 109      -3.002  45.121  33.697  1.00 64.17           C  
ATOM   1826  CB  PHE C 109      -3.532  42.681  33.889  1.00 64.17           C  
ATOM   1827  O   PHE C 109      -3.748  45.981  34.171  1.00 64.17           O  
ATOM   1828  CG  PHE C 109      -4.346  42.828  35.146  1.00 64.17           C  
ATOM   1829  CD1 PHE C 109      -3.735  43.148  36.352  1.00 64.17           C  
ATOM   1830  CD2 PHE C 109      -5.722  42.646  35.121  1.00 64.17           C  
ATOM   1831  CE1 PHE C 109      -4.486  43.285  37.517  1.00 64.17           C  
ATOM   1832  CE2 PHE C 109      -6.479  42.781  36.281  1.00 64.17           C  
ATOM   1833  CZ  PHE C 109      -5.859  43.099  37.478  1.00 64.17           C  
ATOM   1834  N   ILE C 110      -1.688  45.228  33.735  1.00 63.25           N  
ATOM   1835  CA  ILE C 110      -1.015  46.315  34.438  1.00 63.25           C  
ATOM   1836  C   ILE C 110      -1.320  47.643  33.747  1.00 63.25           C  
ATOM   1837  CB  ILE C 110       0.511  46.085  34.507  1.00 63.25           C  
ATOM   1838  O   ILE C 110      -1.598  48.645  34.410  1.00 63.25           O  
ATOM   1839  CG1 ILE C 110       0.825  44.833  35.335  1.00 63.25           C  
ATOM   1840  CG2 ILE C 110       1.217  47.315  35.084  1.00 63.25           C  
ATOM   1841  CD1 ILE C 110       2.291  44.423  35.306  1.00 63.25           C  
ATOM   1842  N   THR C 111      -1.318  47.650  32.442  1.00 65.07           N  
ATOM   1843  CA  THR C 111      -1.600  48.866  31.687  1.00 65.07           C  
ATOM   1844  C   THR C 111      -3.035  49.328  31.922  1.00 65.07           C  
ATOM   1845  CB  THR C 111      -1.366  48.654  30.180  1.00 65.07           C  
ATOM   1846  O   THR C 111      -3.293  50.526  32.055  1.00 65.07           O  
ATOM   1847  CG2 THR C 111      -0.582  49.815  29.576  1.00 65.07           C  
ATOM   1848  OG1 THR C 111      -0.630  47.441  29.982  1.00 65.07           O  
ATOM   1849  N   LEU C 112      -3.916  48.322  31.983  1.00 56.60           N  
ATOM   1850  CA  LEU C 112      -5.316  48.662  32.210  1.00 56.60           C  
ATOM   1851  C   LEU C 112      -5.513  49.257  33.600  1.00 56.60           C  
ATOM   1852  CB  LEU C 112      -6.202  47.425  32.041  1.00 56.60           C  
ATOM   1853  O   LEU C 112      -6.267  50.218  33.768  1.00 56.60           O  
ATOM   1854  CG  LEU C 112      -7.660  47.682  31.656  1.00 56.60           C  
ATOM   1855  CD1 LEU C 112      -7.878  47.381  30.177  1.00 56.60           C  
ATOM   1856  CD2 LEU C 112      -8.597  46.847  32.521  1.00 56.60           C  
ATOM   1857  N   CYS C 113      -4.818  48.596  34.549  1.00 55.78           N  
ATOM   1858  CA  CYS C 113      -4.958  49.067  35.923  1.00 55.78           C  
ATOM   1859  C   CYS C 113      -4.453  50.499  36.062  1.00 55.78           C  
ATOM   1860  CB  CYS C 113      -4.197  48.153  36.883  1.00 55.78           C  
ATOM   1861  O   CYS C 113      -5.056  51.308  36.769  1.00 55.78           O  
ATOM   1862  SG  CYS C 113      -4.959  46.530  37.098  1.00 55.78           S  
ATOM   1863  N   PHE C 114      -3.381  50.820  35.367  1.00 60.77           N  
ATOM   1864  CA  PHE C 114      -2.795  52.153  35.445  1.00 60.77           C  
ATOM   1865  C   PHE C 114      -3.695  53.180  34.768  1.00 60.77           C  
ATOM   1866  CB  PHE C 114      -1.404  52.169  34.802  1.00 60.77           C  
ATOM   1867  O   PHE C 114      -3.823  54.310  35.244  1.00 60.77           O  
ATOM   1868  CG  PHE C 114      -0.293  51.810  35.751  1.00 60.77           C  
ATOM   1869  CD1 PHE C 114       0.211  52.750  36.641  1.00 60.77           C  
ATOM   1870  CD2 PHE C 114       0.248  50.530  35.753  1.00 60.77           C  
ATOM   1871  CE1 PHE C 114       1.240  52.420  37.520  1.00 60.77           C  
ATOM   1872  CE2 PHE C 114       1.276  50.193  36.628  1.00 60.77           C  
ATOM   1873  CZ  PHE C 114       1.771  51.140  37.511  1.00 60.77           C  
ATOM   1874  N   THR C 115      -4.306  52.808  33.696  1.00 60.17           N  
ATOM   1875  CA  THR C 115      -5.179  53.748  33.001  1.00 60.17           C  
ATOM   1876  C   THR C 115      -6.427  54.040  33.829  1.00 60.17           C  
ATOM   1877  CB  THR C 115      -5.591  53.211  31.618  1.00 60.17           C  
ATOM   1878  O   THR C 115      -6.948  55.157  33.804  1.00 60.17           O  
ATOM   1879  CG2 THR C 115      -4.412  53.220  30.651  1.00 60.17           C  
ATOM   1880  OG1 THR C 115      -6.070  51.868  31.757  1.00 60.17           O  
ATOM   1881  N   LEU C 116      -7.035  53.039  34.548  1.00 61.80           N  
ATOM   1882  CA  LEU C 116      -8.245  53.226  35.341  1.00 61.80           C  
ATOM   1883  C   LEU C 116      -7.963  54.089  36.566  1.00 61.80           C  
ATOM   1884  CB  LEU C 116      -8.816  51.873  35.775  1.00 61.80           C  
ATOM   1885  O   LEU C 116      -8.816  54.873  36.988  1.00 61.80           O  
ATOM   1886  CG  LEU C 116      -9.473  51.032  34.680  1.00 61.80           C  
ATOM   1887  CD1 LEU C 116      -9.825  49.648  35.215  1.00 61.80           C  
ATOM   1888  CD2 LEU C 116     -10.715  51.733  34.139  1.00 61.80           C  
ATOM   1889  N   LYS C 117      -6.857  53.809  37.273  1.00 61.56           N  
ATOM   1890  CA  LYS C 117      -6.529  54.595  38.459  1.00 61.56           C  
ATOM   1891  C   LYS C 117      -6.357  56.070  38.110  1.00 61.56           C  
ATOM   1892  CB  LYS C 117      -5.259  54.061  39.124  1.00 61.56           C  
ATOM   1893  O   LYS C 117      -6.725  56.946  38.896  1.00 61.56           O  
ATOM   1894  CG  LYS C 117      -4.950  54.699  40.470  1.00 61.56           C  
ATOM   1895  CD  LYS C 117      -5.039  53.684  41.603  1.00 61.56           C  
ATOM   1896  CE  LYS C 117      -4.696  54.313  42.946  1.00 61.56           C  
ATOM   1897  NZ  LYS C 117      -4.711  53.307  44.049  1.00 61.56           N  
ATOM   1898  N   ARG C 118      -5.878  56.418  36.936  1.00 66.30           N  
ATOM   1899  CA  ARG C 118      -5.658  57.806  36.542  1.00 66.30           C  
ATOM   1900  C   ARG C 118      -6.982  58.536  36.345  1.00 66.30           C  
ATOM   1901  CB  ARG C 118      -4.826  57.876  35.259  1.00 66.30           C  
ATOM   1902  O   ARG C 118      -7.090  59.728  36.642  1.00 66.30           O  
ATOM   1903  CG  ARG C 118      -3.947  59.112  35.162  1.00 66.30           C  
ATOM   1904  CD  ARG C 118      -3.124  59.120  33.881  1.00 66.30           C  
ATOM   1905  NE  ARG C 118      -2.169  60.224  33.861  1.00 66.30           N  
ATOM   1906  NH1 ARG C 118      -1.336  59.737  31.761  1.00 66.30           N  
ATOM   1907  NH2 ARG C 118      -0.512  61.521  32.941  1.00 66.30           N  
ATOM   1908  CZ  ARG C 118      -1.341  60.491  32.854  1.00 66.30           C  
ATOM   1909  N   LYS C 119      -8.005  57.821  35.882  1.00 65.55           N  
ATOM   1910  CA  LYS C 119      -9.279  58.488  35.633  1.00 65.55           C  
ATOM   1911  C   LYS C 119     -10.023  58.758  36.938  1.00 65.55           C  
ATOM   1912  CB  LYS C 119     -10.151  57.648  34.698  1.00 65.55           C  
ATOM   1913  O   LYS C 119     -10.792  59.717  37.033  1.00 65.55           O  
ATOM   1914  CG  LYS C 119     -11.320  58.410  34.091  1.00 65.55           C  
ATOM   1915  CD  LYS C 119     -11.987  57.615  32.975  1.00 65.55           C  
ATOM   1916  CE  LYS C 119     -13.117  58.402  32.325  1.00 65.55           C  
ATOM   1917  NZ  LYS C 119     -13.705  57.670  31.164  1.00 65.55           N  
ATOM   1918  N   THR C 120      -9.904  57.930  37.954  1.00 64.81           N  
ATOM   1919  CA  THR C 120     -10.650  58.124  39.192  1.00 64.81           C  
ATOM   1920  C   THR C 120      -9.993  59.196  40.057  1.00 64.81           C  
ATOM   1921  CB  THR C 120     -10.759  56.812  39.990  1.00 64.81           C  
ATOM   1922  O   THR C 120     -10.645  59.797  40.912  1.00 64.81           O  
ATOM   1923  CG2 THR C 120     -11.502  55.744  39.195  1.00 64.81           C  
ATOM   1924  OG1 THR C 120      -9.442  56.335  40.296  1.00 64.81           O  
ATOM   1925  N   GLU C 121      -8.748  59.502  39.936  1.00 48.48           N  
ATOM   1926  CA  GLU C 121      -8.201  60.621  40.696  1.00 48.48           C  
ATOM   1927  C   GLU C 121      -8.378  61.938  39.945  1.00 48.48           C  
ATOM   1928  CB  GLU C 121      -6.720  60.388  41.007  1.00 48.48           C  
ATOM   1929  O   GLU C 121      -8.627  62.979  40.556  1.00 48.48           O  
ATOM   1930  CG  GLU C 121      -6.474  59.673  42.328  1.00 48.48           C  
ATOM   1931  CD  GLU C 121      -5.003  59.399  42.597  1.00 48.48           C  
ATOM   1932  OE1 GLU C 121      -4.650  59.054  43.747  1.00 48.48           O  
ATOM   1933  OE2 GLU C 121      -4.196  59.532  41.650  1.00 48.48           O  
TER    1934      GLU C 121                                                      
ENDMDL                                                                          
END                                                                             
