# Supplementary material for: AI-guided pipeline for protein–protein interaction drug discovery identifies a SARS-CoV-2 inhibitor
Source: Mol Syst Biol. 2024 Mar 11;20(4):428–57. doi: 10.1038/s44320-024-00019-8 (PMC10987651; doi:10.1038/s44320-024-00019-8)
Supplement: Supplementary file 15 — Source Data Fig. 5 [file 44320_2024_19_MOESM15_ESM.zip › Source Data Figure 5/ColabFold/ORF7a-ORF7a_b4818.result/ORF7a_ORF7a_b4818_unrelaxed_rank_1_model_2.pdb]

MODEL     1                                                                     
ATOM      1  N   MET B   1      -1.864 -54.768 -30.803  1.00 32.62           N  
ATOM      2  CA  MET B   1      -0.642 -54.430 -30.080  1.00 32.62           C  
ATOM      3  C   MET B   1      -0.305 -52.951 -30.242  1.00 32.62           C  
ATOM      4  CB  MET B   1       0.527 -55.288 -30.568  1.00 32.62           C  
ATOM      5  O   MET B   1       0.539 -52.419 -29.519  1.00 32.62           O  
ATOM      6  CG  MET B   1       1.082 -56.226 -29.508  1.00 32.62           C  
ATOM      7  SD  MET B   1       2.320 -57.398 -30.186  1.00 32.62           S  
ATOM      8  CE  MET B   1       3.783 -56.325 -30.238  1.00 32.62           C  
ATOM      9  N   LYS B   2      -0.770 -52.374 -31.385  1.00 31.21           N  
ATOM     10  CA  LYS B   2      -0.468 -51.042 -31.901  1.00 31.21           C  
ATOM     11  C   LYS B   2      -1.167 -49.963 -31.079  1.00 31.21           C  
ATOM     12  CB  LYS B   2      -0.879 -50.929 -33.370  1.00 31.21           C  
ATOM     13  O   LYS B   2      -1.019 -48.771 -31.355  1.00 31.21           O  
ATOM     14  CG  LYS B   2       0.168 -51.446 -34.346  1.00 31.21           C  
ATOM     15  CD  LYS B   2      -0.377 -51.509 -35.767  1.00 31.21           C  
ATOM     16  CE  LYS B   2       0.668 -52.030 -36.745  1.00 31.21           C  
ATOM     17  NZ  LYS B   2       0.131 -52.116 -38.136  1.00 31.21           N  
ATOM     18  N   ILE B   3      -2.166 -50.367 -30.309  1.00 35.10           N  
ATOM     19  CA  ILE B   3      -3.025 -49.427 -29.597  1.00 35.10           C  
ATOM     20  C   ILE B   3      -2.206 -48.667 -28.555  1.00 35.10           C  
ATOM     21  CB  ILE B   3      -4.214 -50.147 -28.924  1.00 35.10           C  
ATOM     22  O   ILE B   3      -2.678 -47.681 -27.985  1.00 35.10           O  
ATOM     23  CG1 ILE B   3      -5.145 -50.746 -29.984  1.00 35.10           C  
ATOM     24  CG2 ILE B   3      -4.976 -49.187 -28.005  1.00 35.10           C  
ATOM     25  CD1 ILE B   3      -6.127 -51.773 -29.436  1.00 35.10           C  
ATOM     26  N   ILE B   4      -1.032 -49.320 -28.172  1.00 33.47           N  
ATOM     27  CA  ILE B   4      -0.334 -48.792 -27.005  1.00 33.47           C  
ATOM     28  C   ILE B   4       0.247 -47.418 -27.329  1.00 33.47           C  
ATOM     29  CB  ILE B   4       0.784 -49.750 -26.534  1.00 33.47           C  
ATOM     30  O   ILE B   4       0.361 -46.562 -26.449  1.00 33.47           O  
ATOM     31  CG1 ILE B   4       0.185 -51.084 -26.074  1.00 33.47           C  
ATOM     32  CG2 ILE B   4       1.611 -49.106 -25.418  1.00 33.47           C  
ATOM     33  CD1 ILE B   4       1.222 -52.161 -25.786  1.00 33.47           C  
ATOM     34  N   LEU B   5       0.594 -47.326 -28.664  1.00 33.44           N  
ATOM     35  CA  LEU B   5       1.394 -46.129 -28.897  1.00 33.44           C  
ATOM     36  C   LEU B   5       0.591 -44.870 -28.587  1.00 33.44           C  
ATOM     37  CB  LEU B   5       1.890 -46.089 -30.345  1.00 33.44           C  
ATOM     38  O   LEU B   5       1.131 -43.762 -28.614  1.00 33.44           O  
ATOM     39  CG  LEU B   5       3.351 -46.481 -30.572  1.00 33.44           C  
ATOM     40  CD1 LEU B   5       3.524 -47.102 -31.955  1.00 33.44           C  
ATOM     41  CD2 LEU B   5       4.263 -45.270 -30.406  1.00 33.44           C  
ATOM     42  N   PHE B   6      -0.758 -45.059 -28.702  1.00 33.68           N  
ATOM     43  CA  PHE B   6      -1.591 -43.867 -28.597  1.00 33.68           C  
ATOM     44  C   PHE B   6      -1.431 -43.213 -27.230  1.00 33.68           C  
ATOM     45  CB  PHE B   6      -3.063 -44.215 -28.844  1.00 33.68           C  
ATOM     46  O   PHE B   6      -2.104 -42.226 -26.925  1.00 33.68           O  
ATOM     47  CG  PHE B   6      -3.708 -43.391 -29.926  1.00 33.68           C  
ATOM     48  CD1 PHE B   6      -4.404 -42.230 -29.612  1.00 33.68           C  
ATOM     49  CD2 PHE B   6      -3.617 -43.777 -31.257  1.00 33.68           C  
ATOM     50  CE1 PHE B   6      -5.003 -41.465 -30.611  1.00 33.68           C  
ATOM     51  CE2 PHE B   6      -4.212 -43.018 -32.260  1.00 33.68           C  
ATOM     52  CZ  PHE B   6      -4.905 -41.863 -31.935  1.00 33.68           C  
ATOM     53  N   LEU B   7      -0.858 -44.003 -26.312  1.00 32.49           N  
ATOM     54  CA  LEU B   7      -0.904 -43.285 -25.043  1.00 32.49           C  
ATOM     55  C   LEU B   7      -0.180 -41.947 -25.148  1.00 32.49           C  
ATOM     56  CB  LEU B   7      -0.283 -44.128 -23.927  1.00 32.49           C  
ATOM     57  O   LEU B   7       1.040 -41.909 -25.325  1.00 32.49           O  
ATOM     58  CG  LEU B   7      -1.143 -45.269 -23.380  1.00 32.49           C  
ATOM     59  CD1 LEU B   7      -0.295 -46.215 -22.537  1.00 32.49           C  
ATOM     60  CD2 LEU B   7      -2.309 -44.718 -22.567  1.00 32.49           C  
ATOM     61  N   ALA B   8      -0.529 -41.091 -26.142  1.00 32.76           N  
ATOM     62  CA  ALA B   8      -0.144 -39.687 -26.261  1.00 32.76           C  
ATOM     63  C   ALA B   8      -0.049 -39.026 -24.889  1.00 32.76           C  
ATOM     64  CB  ALA B   8      -1.139 -38.936 -27.143  1.00 32.76           C  
ATOM     65  O   ALA B   8      -0.725 -39.441 -23.945  1.00 32.76           O  
ATOM     66  N   LEU B   9       1.121 -38.388 -24.622  1.00 31.25           N  
ATOM     67  CA  LEU B   9       1.679 -37.511 -23.598  1.00 31.25           C  
ATOM     68  C   LEU B   9       0.695 -36.404 -23.237  1.00 31.25           C  
ATOM     69  CB  LEU B   9       2.999 -36.901 -24.076  1.00 31.25           C  
ATOM     70  O   LEU B   9       0.371 -35.558 -24.074  1.00 31.25           O  
ATOM     71  CG  LEU B   9       4.274 -37.646 -23.675  1.00 31.25           C  
ATOM     72  CD1 LEU B   9       5.387 -37.371 -24.682  1.00 31.25           C  
ATOM     73  CD2 LEU B   9       4.707 -37.246 -22.269  1.00 31.25           C  
ATOM     74  N   ILE B  10      -0.476 -36.732 -22.680  1.00 35.03           N  
ATOM     75  CA  ILE B  10      -1.316 -35.736 -22.024  1.00 35.03           C  
ATOM     76  C   ILE B  10      -0.451 -34.814 -21.168  1.00 35.03           C  
ATOM     77  CB  ILE B  10      -2.411 -36.400 -21.160  1.00 35.03           C  
ATOM     78  O   ILE B  10       0.225 -35.270 -20.242  1.00 35.03           O  
ATOM     79  CG1 ILE B  10      -3.266 -37.344 -22.013  1.00 35.03           C  
ATOM     80  CG2 ILE B  10      -3.280 -35.338 -20.479  1.00 35.03           C  
ATOM     81  CD1 ILE B  10      -4.219 -38.215 -21.206  1.00 35.03           C  
ATOM     82  N   THR B  11       0.480 -34.084 -21.803  1.00 37.48           N  
ATOM     83  CA  THR B  11       1.108 -33.022 -21.025  1.00 37.48           C  
ATOM     84  C   THR B  11       0.053 -32.119 -20.393  1.00 37.48           C  
ATOM     85  CB  THR B  11       2.056 -32.178 -21.895  1.00 37.48           C  
ATOM     86  O   THR B  11      -0.886 -31.688 -21.066  1.00 37.48           O  
ATOM     87  CG2 THR B  11       3.197 -33.026 -22.449  1.00 37.48           C  
ATOM     88  OG1 THR B  11       1.319 -31.616 -22.988  1.00 37.48           O  
ATOM     89  N   LEU B  12      -0.316 -32.477 -19.249  1.00 41.23           N  
ATOM     90  CA  LEU B  12      -1.132 -31.558 -18.464  1.00 41.23           C  
ATOM     91  C   LEU B  12      -0.486 -30.178 -18.396  1.00 41.23           C  
ATOM     92  CB  LEU B  12      -1.346 -32.104 -17.049  1.00 41.23           C  
ATOM     93  O   LEU B  12       0.647 -30.041 -17.928  1.00 41.23           O  
ATOM     94  CG  LEU B  12      -2.660 -32.845 -16.800  1.00 41.23           C  
ATOM     95  CD1 LEU B  12      -2.385 -34.291 -16.398  1.00 41.23           C  
ATOM     96  CD2 LEU B  12      -3.480 -32.134 -15.729  1.00 41.23           C  
ATOM     97  N   ALA B  13      -0.527 -29.383 -19.496  1.00 46.23           N  
ATOM     98  CA  ALA B  13      -0.130 -27.979 -19.424  1.00 46.23           C  
ATOM     99  C   ALA B  13      -0.692 -27.314 -18.170  1.00 46.23           C  
ATOM    100  CB  ALA B  13      -0.590 -27.230 -20.672  1.00 46.23           C  
ATOM    101  O   ALA B  13      -1.894 -27.391 -17.905  1.00 46.23           O  
ATOM    102  N   THR B  14       0.042 -27.426 -17.051  1.00 53.19           N  
ATOM    103  CA  THR B  14      -0.381 -26.716 -15.849  1.00 53.19           C  
ATOM    104  C   THR B  14      -0.324 -25.206 -16.064  1.00 53.19           C  
ATOM    105  CB  THR B  14       0.490 -27.098 -14.638  1.00 53.19           C  
ATOM    106  O   THR B  14       0.564 -24.706 -16.759  1.00 53.19           O  
ATOM    107  CG2 THR B  14       0.420 -28.596 -14.361  1.00 53.19           C  
ATOM    108  OG1 THR B  14       1.851 -26.736 -14.903  1.00 53.19           O  
ATOM    109  N   CYS B  15      -1.494 -24.543 -16.054  1.00 61.81           N  
ATOM    110  CA  CYS B  15      -1.618 -23.095 -16.173  1.00 61.81           C  
ATOM    111  C   CYS B  15      -1.205 -22.404 -14.879  1.00 61.81           C  
ATOM    112  CB  CYS B  15      -3.053 -22.707 -16.532  1.00 61.81           C  
ATOM    113  O   CYS B  15      -1.596 -22.829 -13.791  1.00 61.81           O  
ATOM    114  SG  CYS B  15      -3.277 -20.940 -16.829  1.00 61.81           S  
ATOM    115  N   GLU B  16      -0.161 -21.662 -14.965  1.00 65.62           N  
ATOM    116  CA  GLU B  16       0.254 -20.829 -13.840  1.00 65.62           C  
ATOM    117  C   GLU B  16      -0.087 -19.362 -14.084  1.00 65.62           C  
ATOM    118  CB  GLU B  16       1.755 -20.984 -13.582  1.00 65.62           C  
ATOM    119  O   GLU B  16       0.184 -18.827 -15.161  1.00 65.62           O  
ATOM    120  CG  GLU B  16       2.146 -22.344 -13.023  1.00 65.62           C  
ATOM    121  CD  GLU B  16       3.617 -22.440 -12.648  1.00 65.62           C  
ATOM    122  OE1 GLU B  16       4.036 -23.482 -12.096  1.00 65.62           O  
ATOM    123  OE2 GLU B  16       4.355 -21.463 -12.909  1.00 65.62           O  
ATOM    124  N   LEU B  17      -0.821 -18.757 -13.172  1.00 71.05           N  
ATOM    125  CA  LEU B  17      -1.154 -17.337 -13.213  1.00 71.05           C  
ATOM    126  C   LEU B  17      -0.278 -16.546 -12.247  1.00 71.05           C  
ATOM    127  CB  LEU B  17      -2.631 -17.123 -12.874  1.00 71.05           C  
ATOM    128  O   LEU B  17      -0.190 -16.883 -11.064  1.00 71.05           O  
ATOM    129  CG  LEU B  17      -3.361 -16.044 -13.676  1.00 71.05           C  
ATOM    130  CD1 LEU B  17      -3.459 -16.449 -15.143  1.00 71.05           C  
ATOM    131  CD2 LEU B  17      -4.747 -15.790 -13.092  1.00 71.05           C  
ATOM    132  N   TYR B  18       0.366 -15.539 -12.700  1.00 71.96           N  
ATOM    133  CA  TYR B  18       1.271 -14.714 -11.907  1.00 71.96           C  
ATOM    134  C   TYR B  18       0.603 -13.405 -11.504  1.00 71.96           C  
ATOM    135  CB  TYR B  18       2.557 -14.425 -12.687  1.00 71.96           C  
ATOM    136  O   TYR B  18      -0.037 -12.748 -12.328  1.00 71.96           O  
ATOM    137  CG  TYR B  18       3.649 -15.441 -12.454  1.00 71.96           C  
ATOM    138  CD1 TYR B  18       4.605 -15.249 -11.460  1.00 71.96           C  
ATOM    139  CD2 TYR B  18       3.727 -16.594 -13.228  1.00 71.96           C  
ATOM    140  CE1 TYR B  18       5.615 -16.182 -11.243  1.00 71.96           C  
ATOM    141  CE2 TYR B  18       4.732 -17.533 -13.020  1.00 71.96           C  
ATOM    142  OH  TYR B  18       6.666 -18.245 -11.816  1.00 71.96           O  
ATOM    143  CZ  TYR B  18       5.669 -17.319 -12.026  1.00 71.96           C  
ATOM    144  N   HIS B  19       0.690 -13.135 -10.213  1.00 71.39           N  
ATOM    145  CA  HIS B  19       0.146 -11.906  -9.646  1.00 71.39           C  
ATOM    146  C   HIS B  19       1.249 -11.040  -9.047  1.00 71.39           C  
ATOM    147  CB  HIS B  19      -0.906 -12.226  -8.582  1.00 71.39           C  
ATOM    148  O   HIS B  19       1.935 -11.460  -8.112  1.00 71.39           O  
ATOM    149  CG  HIS B  19      -2.002 -13.118  -9.072  1.00 71.39           C  
ATOM    150  CD2 HIS B  19      -2.063 -14.464  -9.200  1.00 71.39           C  
ATOM    151  ND1 HIS B  19      -3.218 -12.633  -9.505  1.00 71.39           N  
ATOM    152  CE1 HIS B  19      -3.981 -13.647  -9.877  1.00 71.39           C  
ATOM    153  NE2 HIS B  19      -3.304 -14.769  -9.703  1.00 71.39           N  
ATOM    154  N   TYR B  20       1.410  -9.864  -9.700  1.00 73.52           N  
ATOM    155  CA  TYR B  20       2.432  -8.942  -9.218  1.00 73.52           C  
ATOM    156  C   TYR B  20       1.800  -7.739  -8.527  1.00 73.52           C  
ATOM    157  CB  TYR B  20       3.321  -8.472 -10.374  1.00 73.52           C  
ATOM    158  O   TYR B  20       0.844  -7.153  -9.038  1.00 73.52           O  
ATOM    159  CG  TYR B  20       4.371  -7.469  -9.963  1.00 73.52           C  
ATOM    160  CD1 TYR B  20       4.155  -6.102 -10.118  1.00 73.52           C  
ATOM    161  CD2 TYR B  20       5.582  -7.886  -9.420  1.00 73.52           C  
ATOM    162  CE1 TYR B  20       5.120  -5.174  -9.743  1.00 73.52           C  
ATOM    163  CE2 TYR B  20       6.555  -6.967  -9.042  1.00 73.52           C  
ATOM    164  OH  TYR B  20       7.275  -4.701  -8.833  1.00 73.52           O  
ATOM    165  CZ  TYR B  20       6.315  -5.615  -9.206  1.00 73.52           C  
ATOM    166  N   GLN B  21       2.306  -7.431  -7.281  1.00 68.75           N  
ATOM    167  CA  GLN B  21       1.807  -6.267  -6.556  1.00 68.75           C  
ATOM    168  C   GLN B  21       2.938  -5.551  -5.823  1.00 68.75           C  
ATOM    169  CB  GLN B  21       0.716  -6.677  -5.566  1.00 68.75           C  
ATOM    170  O   GLN B  21       3.765  -6.191  -5.169  1.00 68.75           O  
ATOM    171  CG  GLN B  21       0.084  -5.505  -4.827  1.00 68.75           C  
ATOM    172  CD  GLN B  21      -1.153  -5.903  -4.045  1.00 68.75           C  
ATOM    173  NE2 GLN B  21      -1.981  -4.921  -3.705  1.00 68.75           N  
ATOM    174  OE1 GLN B  21      -1.363  -7.084  -3.748  1.00 68.75           O  
ATOM    175  N   GLU B  22       3.024  -4.252  -6.014  1.00 71.24           N  
ATOM    176  CA  GLU B  22       3.938  -3.432  -5.224  1.00 71.24           C  
ATOM    177  C   GLU B  22       3.253  -2.892  -3.972  1.00 71.24           C  
ATOM    178  CB  GLU B  22       4.485  -2.275  -6.064  1.00 71.24           C  
ATOM    179  O   GLU B  22       2.056  -2.598  -3.991  1.00 71.24           O  
ATOM    180  CG  GLU B  22       5.458  -2.710  -7.150  1.00 71.24           C  
ATOM    181  CD  GLU B  22       6.094  -1.543  -7.889  1.00 71.24           C  
ATOM    182  OE1 GLU B  22       7.047  -1.766  -8.670  1.00 71.24           O  
ATOM    183  OE2 GLU B  22       5.637  -0.397  -7.684  1.00 71.24           O  
ATOM    184  N   CYS B  23       4.022  -2.864  -2.920  1.00 70.96           N  
ATOM    185  CA  CYS B  23       3.491  -2.379  -1.651  1.00 70.96           C  
ATOM    186  C   CYS B  23       4.562  -1.636  -0.860  1.00 70.96           C  
ATOM    187  CB  CYS B  23       2.943  -3.539  -0.820  1.00 70.96           C  
ATOM    188  O   CYS B  23       5.750  -1.735  -1.171  1.00 70.96           O  
ATOM    189  SG  CYS B  23       4.170  -4.810  -0.445  1.00 70.96           S  
ATOM    190  N   VAL B  24       4.067  -0.771   0.022  1.00 72.54           N  
ATOM    191  CA  VAL B  24       4.990  -0.054   0.896  1.00 72.54           C  
ATOM    192  C   VAL B  24       5.474  -0.980   2.009  1.00 72.54           C  
ATOM    193  CB  VAL B  24       4.334   1.208   1.500  1.00 72.54           C  
ATOM    194  O   VAL B  24       4.666  -1.603   2.701  1.00 72.54           O  
ATOM    195  CG1 VAL B  24       5.303   1.923   2.440  1.00 72.54           C  
ATOM    196  CG2 VAL B  24       3.868   2.150   0.391  1.00 72.54           C  
ATOM    197  N   ARG B  25       6.737  -0.878   2.103  1.00 74.87           N  
ATOM    198  CA  ARG B  25       7.347  -1.776   3.078  1.00 74.87           C  
ATOM    199  C   ARG B  25       6.781  -1.537   4.473  1.00 74.87           C  
ATOM    200  CB  ARG B  25       8.867  -1.602   3.092  1.00 74.87           C  
ATOM    201  O   ARG B  25       6.668  -0.391   4.915  1.00 74.87           O  
ATOM    202  CG  ARG B  25       9.593  -2.592   3.989  1.00 74.87           C  
ATOM    203  CD  ARG B  25      11.104  -2.481   3.845  1.00 74.87           C  
ATOM    204  NE  ARG B  25      11.575  -3.099   2.609  1.00 74.87           N  
ATOM    205  NH1 ARG B  25      13.563  -1.926   2.536  1.00 74.87           N  
ATOM    206  NH2 ARG B  25      13.061  -3.444   0.893  1.00 74.87           N  
ATOM    207  CZ  ARG B  25      12.732  -2.822   2.015  1.00 74.87           C  
ATOM    208  N   GLY B  26       6.399  -2.603   5.120  1.00 71.38           N  
ATOM    209  CA  GLY B  26       5.959  -2.525   6.504  1.00 71.38           C  
ATOM    210  C   GLY B  26       4.464  -2.307   6.643  1.00 71.38           C  
ATOM    211  O   GLY B  26       3.923  -2.363   7.750  1.00 71.38           O  
ATOM    212  N   THR B  27       3.760  -2.085   5.566  1.00 70.47           N  
ATOM    213  CA  THR B  27       2.314  -1.896   5.614  1.00 70.47           C  
ATOM    214  C   THR B  27       1.588  -3.223   5.411  1.00 70.47           C  
ATOM    215  CB  THR B  27       1.848  -0.885   4.550  1.00 70.47           C  
ATOM    216  O   THR B  27       2.200  -4.217   5.016  1.00 70.47           O  
ATOM    217  CG2 THR B  27       2.567   0.451   4.709  1.00 70.47           C  
ATOM    218  OG1 THR B  27       2.123  -1.411   3.246  1.00 70.47           O  
ATOM    219  N   THR B  28       0.334  -3.187   5.789  1.00 70.08           N  
ATOM    220  CA  THR B  28      -0.487  -4.380   5.609  1.00 70.08           C  
ATOM    221  C   THR B  28      -1.190  -4.353   4.255  1.00 70.08           C  
ATOM    222  CB  THR B  28      -1.533  -4.512   6.731  1.00 70.08           C  
ATOM    223  O   THR B  28      -1.748  -3.327   3.859  1.00 70.08           O  
ATOM    224  CG2 THR B  28      -2.214  -5.876   6.691  1.00 70.08           C  
ATOM    225  OG1 THR B  28      -0.887  -4.350   8.000  1.00 70.08           O  
ATOM    226  N   VAL B  29      -1.009  -5.471   3.522  1.00 68.97           N  
ATOM    227  CA  VAL B  29      -1.629  -5.610   2.209  1.00 68.97           C  
ATOM    228  C   VAL B  29      -2.728  -6.669   2.265  1.00 68.97           C  
ATOM    229  CB  VAL B  29      -0.590  -5.977   1.126  1.00 68.97           C  
ATOM    230  O   VAL B  29      -2.560  -7.713   2.898  1.00 68.97           O  
ATOM    231  CG1 VAL B  29      -0.952  -5.333  -0.211  1.00 68.97           C  
ATOM    232  CG2 VAL B  29       0.810  -5.552   1.565  1.00 68.97           C  
ATOM    233  N   LEU B  30      -3.865  -6.238   1.728  1.00 68.58           N  
ATOM    234  CA  LEU B  30      -4.952  -7.207   1.633  1.00 68.58           C  
ATOM    235  C   LEU B  30      -4.989  -7.849   0.250  1.00 68.58           C  
ATOM    236  CB  LEU B  30      -6.295  -6.537   1.935  1.00 68.58           C  
ATOM    237  O   LEU B  30      -5.053  -7.148  -0.762  1.00 68.58           O  
ATOM    238  CG  LEU B  30      -6.592  -6.245   3.407  1.00 68.58           C  
ATOM    239  CD1 LEU B  30      -7.363  -4.937   3.542  1.00 68.58           C  
ATOM    240  CD2 LEU B  30      -7.369  -7.397   4.034  1.00 68.58           C  
ATOM    241  N   LEU B  31      -4.903  -9.186   0.303  1.00 68.54           N  
ATOM    242  CA  LEU B  31      -4.935  -9.925  -0.955  1.00 68.54           C  
ATOM    243  C   LEU B  31      -6.201 -10.768  -1.059  1.00 68.54           C  
ATOM    244  CB  LEU B  31      -3.700 -10.821  -1.081  1.00 68.54           C  
ATOM    245  O   LEU B  31      -6.590 -11.434  -0.096  1.00 68.54           O  
ATOM    246  CG  LEU B  31      -2.424 -10.149  -1.590  1.00 68.54           C  
ATOM    247  CD1 LEU B  31      -1.319 -10.248  -0.543  1.00 68.54           C  
ATOM    248  CD2 LEU B  31      -1.977 -10.777  -2.906  1.00 68.54           C  
ATOM    249  N   LYS B  32      -6.799 -10.675  -2.280  1.00 67.70           N  
ATOM    250  CA  LYS B  32      -7.974 -11.510  -2.510  1.00 67.70           C  
ATOM    251  C   LYS B  32      -7.577 -12.963  -2.753  1.00 67.70           C  
ATOM    252  CB  LYS B  32      -8.784 -10.983  -3.695  1.00 67.70           C  
ATOM    253  O   LYS B  32      -6.627 -13.238  -3.489  1.00 67.70           O  
ATOM    254  CG  LYS B  32     -10.133 -11.662  -3.875  1.00 67.70           C  
ATOM    255  CD  LYS B  32     -10.938 -11.019  -4.996  1.00 67.70           C  
ATOM    256  CE  LYS B  32     -12.268 -11.730  -5.211  1.00 67.70           C  
ATOM    257  NZ  LYS B  32     -13.075 -11.082  -6.288  1.00 67.70           N  
ATOM    258  N   GLU B  33      -8.311 -13.765  -2.153  1.00 72.52           N  
ATOM    259  CA  GLU B  33      -8.062 -15.194  -2.323  1.00 72.52           C  
ATOM    260  C   GLU B  33      -8.379 -15.644  -3.746  1.00 72.52           C  
ATOM    261  CB  GLU B  33      -8.883 -16.006  -1.318  1.00 72.52           C  
ATOM    262  O   GLU B  33      -9.448 -15.335  -4.276  1.00 72.52           O  
ATOM    263  CG  GLU B  33      -8.339 -15.959   0.102  1.00 72.52           C  
ATOM    264  CD  GLU B  33      -9.088 -16.871   1.062  1.00 72.52           C  
ATOM    265  OE1 GLU B  33      -8.692 -16.961   2.246  1.00 72.52           O  
ATOM    266  OE2 GLU B  33     -10.077 -17.500   0.625  1.00 72.52           O  
ATOM    267  N   PRO B  34      -7.411 -16.233  -4.315  1.00 74.04           N  
ATOM    268  CA  PRO B  34      -7.645 -16.660  -5.696  1.00 74.04           C  
ATOM    269  C   PRO B  34      -8.681 -17.776  -5.802  1.00 74.04           C  
ATOM    270  CB  PRO B  34      -6.267 -17.149  -6.151  1.00 74.04           C  
ATOM    271  O   PRO B  34      -9.234 -18.010  -6.880  1.00 74.04           O  
ATOM    272  CG  PRO B  34      -5.561 -17.530  -4.890  1.00 74.04           C  
ATOM    273  CD  PRO B  34      -6.111 -16.699  -3.766  1.00 74.04           C  
ATOM    274  N   CYS B  35      -8.944 -18.572  -4.753  1.00 73.43           N  
ATOM    275  CA  CYS B  35      -9.872 -19.696  -4.700  1.00 73.43           C  
ATOM    276  C   CYS B  35     -10.784 -19.595  -3.483  1.00 73.43           C  
ATOM    277  CB  CYS B  35      -9.108 -21.020  -4.668  1.00 73.43           C  
ATOM    278  O   CYS B  35     -10.538 -18.790  -2.583  1.00 73.43           O  
ATOM    279  SG  CYS B  35      -7.736 -21.098  -5.840  1.00 73.43           S  
ATOM    280  N   SER B  36     -11.777 -20.332  -3.528  1.00 69.28           N  
ATOM    281  CA  SER B  36     -12.686 -20.354  -2.387  1.00 69.28           C  
ATOM    282  C   SER B  36     -11.950 -20.720  -1.102  1.00 69.28           C  
ATOM    283  CB  SER B  36     -13.829 -21.340  -2.629  1.00 69.28           C  
ATOM    284  O   SER B  36     -10.998 -21.503  -1.127  1.00 69.28           O  
ATOM    285  OG  SER B  36     -14.434 -21.110  -3.889  1.00 69.28           O  
ATOM    286  N   SER B  37     -12.299 -20.017  -0.031  1.00 63.53           N  
ATOM    287  CA  SER B  37     -11.645 -20.202   1.261  1.00 63.53           C  
ATOM    288  C   SER B  37     -11.568 -21.678   1.635  1.00 63.53           C  
ATOM    289  CB  SER B  37     -12.385 -19.429   2.353  1.00 63.53           C  
ATOM    290  O   SER B  37     -12.550 -22.411   1.498  1.00 63.53           O  
ATOM    291  OG  SER B  37     -13.631 -20.038   2.644  1.00 63.53           O  
ATOM    292  N   GLY B  38     -10.312 -22.094   2.021  1.00 63.65           N  
ATOM    293  CA  GLY B  38     -10.112 -23.450   2.507  1.00 63.65           C  
ATOM    294  C   GLY B  38      -9.833 -24.447   1.398  1.00 63.65           C  
ATOM    295  O   GLY B  38      -9.752 -25.652   1.646  1.00 63.65           O  
ATOM    296  N   THR B  39      -9.856 -24.015   0.224  1.00 63.34           N  
ATOM    297  CA  THR B  39      -9.737 -24.958  -0.882  1.00 63.34           C  
ATOM    298  C   THR B  39      -8.316 -24.963  -1.438  1.00 63.34           C  
ATOM    299  CB  THR B  39     -10.731 -24.625  -2.010  1.00 63.34           C  
ATOM    300  O   THR B  39      -8.006 -25.725  -2.356  1.00 63.34           O  
ATOM    301  CG2 THR B  39     -12.161 -24.961  -1.600  1.00 63.34           C  
ATOM    302  OG1 THR B  39     -10.649 -23.227  -2.314  1.00 63.34           O  
ATOM    303  N   TYR B  40      -7.498 -24.013  -1.002  1.00 62.49           N  
ATOM    304  CA  TYR B  40      -6.167 -24.010  -1.597  1.00 62.49           C  
ATOM    305  C   TYR B  40      -5.243 -24.982  -0.872  1.00 62.49           C  
ATOM    306  CB  TYR B  40      -5.568 -22.601  -1.569  1.00 62.49           C  
ATOM    307  O   TYR B  40      -5.449 -25.282   0.306  1.00 62.49           O  
ATOM    308  CG  TYR B  40      -5.667 -21.926  -0.223  1.00 62.49           C  
ATOM    309  CD1 TYR B  40      -6.791 -21.180   0.123  1.00 62.49           C  
ATOM    310  CD2 TYR B  40      -4.637 -22.032   0.706  1.00 62.49           C  
ATOM    311  CE1 TYR B  40      -6.886 -20.555   1.362  1.00 62.49           C  
ATOM    312  CE2 TYR B  40      -4.721 -21.411   1.948  1.00 62.49           C  
ATOM    313  OH  TYR B  40      -5.937 -20.060   3.494  1.00 62.49           O  
ATOM    314  CZ  TYR B  40      -5.848 -20.676   2.266  1.00 62.49           C  
ATOM    315  N   GLU B  41      -4.464 -25.617  -1.781  1.00 56.82           N  
ATOM    316  CA  GLU B  41      -3.398 -26.462  -1.251  1.00 56.82           C  
ATOM    317  C   GLU B  41      -2.139 -25.649  -0.964  1.00 56.82           C  
ATOM    318  CB  GLU B  41      -3.079 -27.600  -2.224  1.00 56.82           C  
ATOM    319  O   GLU B  41      -1.778 -24.761  -1.739  1.00 56.82           O  
ATOM    320  CG  GLU B  41      -3.988 -28.811  -2.074  1.00 56.82           C  
ATOM    321  CD  GLU B  41      -3.583 -29.978  -2.960  1.00 56.82           C  
ATOM    322  OE1 GLU B  41      -4.193 -31.066  -2.848  1.00 56.82           O  
ATOM    323  OE2 GLU B  41      -2.648 -29.804  -3.773  1.00 56.82           O  
ATOM    324  N   GLY B  42      -1.736 -25.708   0.180  1.00 56.35           N  
ATOM    325  CA  GLY B  42      -0.466 -25.090   0.527  1.00 56.35           C  
ATOM    326  C   GLY B  42      -0.525 -24.289   1.814  1.00 56.35           C  
ATOM    327  O   GLY B  42      -1.589 -24.164   2.425  1.00 56.35           O  
ATOM    328  N   ASN B  43       0.468 -24.181   2.382  1.00 50.35           N  
ATOM    329  CA  ASN B  43       0.670 -23.527   3.670  1.00 50.35           C  
ATOM    330  C   ASN B  43       0.646 -22.007   3.537  1.00 50.35           C  
ATOM    331  CB  ASN B  43       1.987 -23.984   4.302  1.00 50.35           C  
ATOM    332  O   ASN B  43       1.523 -21.421   2.900  1.00 50.35           O  
ATOM    333  CG  ASN B  43       1.846 -25.282   5.072  1.00 50.35           C  
ATOM    334  ND2 ASN B  43       2.953 -25.995   5.240  1.00 50.35           N  
ATOM    335  OD1 ASN B  43       0.750 -25.643   5.510  1.00 50.35           O  
ATOM    336  N   SER B  44      -0.557 -21.466   3.162  1.00 54.67           N  
ATOM    337  CA  SER B  44      -0.459 -20.010   3.189  1.00 54.67           C  
ATOM    338  C   SER B  44      -0.216 -19.499   4.606  1.00 54.67           C  
ATOM    339  CB  SER B  44      -1.728 -19.376   2.621  1.00 54.67           C  
ATOM    340  O   SER B  44      -0.884 -19.928   5.549  1.00 54.67           O  
ATOM    341  OG  SER B  44      -1.959 -18.104   3.202  1.00 54.67           O  
ATOM    342  N   PRO B  45       0.925 -18.993   4.791  1.00 51.75           N  
ATOM    343  CA  PRO B  45       1.125 -18.456   6.139  1.00 51.75           C  
ATOM    344  C   PRO B  45       0.102 -17.383   6.504  1.00 51.75           C  
ATOM    345  CB  PRO B  45       2.536 -17.867   6.078  1.00 51.75           C  
ATOM    346  O   PRO B  45       0.131 -16.850   7.616  1.00 51.75           O  
ATOM    347  CG  PRO B  45       2.834 -17.738   4.619  1.00 51.75           C  
ATOM    348  CD  PRO B  45       1.866 -18.598   3.857  1.00 51.75           C  
ATOM    349  N   PHE B  46      -0.795 -17.224   5.636  1.00 58.75           N  
ATOM    350  CA  PHE B  46      -1.577 -16.017   5.875  1.00 58.75           C  
ATOM    351  C   PHE B  46      -2.988 -16.368   6.332  1.00 58.75           C  
ATOM    352  CB  PHE B  46      -1.635 -15.153   4.611  1.00 58.75           C  
ATOM    353  O   PHE B  46      -3.565 -17.358   5.879  1.00 58.75           O  
ATOM    354  CG  PHE B  46      -0.282 -14.812   4.047  1.00 58.75           C  
ATOM    355  CD1 PHE B  46       0.530 -13.873   4.672  1.00 58.75           C  
ATOM    356  CD2 PHE B  46       0.179 -15.430   2.892  1.00 58.75           C  
ATOM    357  CE1 PHE B  46       1.783 -13.554   4.153  1.00 58.75           C  
ATOM    358  CE2 PHE B  46       1.429 -15.118   2.367  1.00 58.75           C  
ATOM    359  CZ  PHE B  46       2.229 -14.179   2.998  1.00 58.75           C  
ATOM    360  N   HIS B  47      -3.363 -15.818   7.422  1.00 54.71           N  
ATOM    361  CA  HIS B  47      -4.665 -16.040   8.041  1.00 54.71           C  
ATOM    362  C   HIS B  47      -5.772 -15.335   7.264  1.00 54.71           C  
ATOM    363  CB  HIS B  47      -4.655 -15.559   9.494  1.00 54.71           C  
ATOM    364  O   HIS B  47      -5.699 -14.127   7.030  1.00 54.71           O  
ATOM    365  CG  HIS B  47      -4.074 -16.551  10.450  1.00 54.71           C  
ATOM    366  CD2 HIS B  47      -2.890 -16.566  11.106  1.00 54.71           C  
ATOM    367  ND1 HIS B  47      -4.737 -17.700  10.824  1.00 54.71           N  
ATOM    368  CE1 HIS B  47      -3.983 -18.380  11.672  1.00 54.71           C  
ATOM    369  NE2 HIS B  47      -2.857 -17.713  11.860  1.00 54.71           N  
ATOM    370  N   PRO B  48      -6.670 -16.226   6.642  1.00 53.45           N  
ATOM    371  CA  PRO B  48      -7.772 -15.580   5.926  1.00 53.45           C  
ATOM    372  C   PRO B  48      -8.605 -14.668   6.824  1.00 53.45           C  
ATOM    373  CB  PRO B  48      -8.607 -16.761   5.423  1.00 53.45           C  
ATOM    374  O   PRO B  48      -8.775 -14.953   8.012  1.00 53.45           O  
ATOM    375  CG  PRO B  48      -8.008 -17.960   6.084  1.00 53.45           C  
ATOM    376  CD  PRO B  48      -6.767 -17.533   6.814  1.00 53.45           C  
ATOM    377  N   LEU B  49      -8.703 -13.379   6.453  1.00 54.97           N  
ATOM    378  CA  LEU B  49      -9.624 -12.461   7.114  1.00 54.97           C  
ATOM    379  C   LEU B  49     -11.054 -12.686   6.636  1.00 54.97           C  
ATOM    380  CB  LEU B  49      -9.210 -11.009   6.858  1.00 54.97           C  
ATOM    381  O   LEU B  49     -11.286 -13.453   5.698  1.00 54.97           O  
ATOM    382  CG  LEU B  49      -8.179 -10.418   7.820  1.00 54.97           C  
ATOM    383  CD1 LEU B  49      -6.771 -10.593   7.261  1.00 54.97           C  
ATOM    384  CD2 LEU B  49      -8.476  -8.946   8.084  1.00 54.97           C  
ATOM    385  N   ALA B  50     -11.945 -11.962   7.448  1.00 56.68           N  
ATOM    386  CA  ALA B  50     -13.335 -11.942   6.998  1.00 56.68           C  
ATOM    387  C   ALA B  50     -13.434 -11.486   5.545  1.00 56.68           C  
ATOM    388  CB  ALA B  50     -14.171 -11.034   7.896  1.00 56.68           C  
ATOM    389  O   ALA B  50     -12.593 -10.719   5.070  1.00 56.68           O  
ATOM    390  N   ASP B  51     -14.217 -12.245   4.587  1.00 55.35           N  
ATOM    391  CA  ASP B  51     -14.541 -11.870   3.214  1.00 55.35           C  
ATOM    392  C   ASP B  51     -13.537 -12.466   2.231  1.00 55.35           C  
ATOM    393  CB  ASP B  51     -14.581 -10.348   3.068  1.00 55.35           C  
ATOM    394  O   ASP B  51     -13.228 -11.856   1.205  1.00 55.35           O  
ATOM    395  CG  ASP B  51     -15.797  -9.721   3.727  1.00 55.35           C  
ATOM    396  OD1 ASP B  51     -16.823 -10.414   3.899  1.00 55.35           O  
ATOM    397  OD2 ASP B  51     -15.730  -8.522   4.074  1.00 55.35           O  
ATOM    398  N   ASN B  52     -12.821 -13.538   2.578  1.00 60.08           N  
ATOM    399  CA  ASN B  52     -11.946 -14.290   1.685  1.00 60.08           C  
ATOM    400  C   ASN B  52     -10.715 -13.478   1.293  1.00 60.08           C  
ATOM    401  CB  ASN B  52     -12.708 -14.736   0.436  1.00 60.08           C  
ATOM    402  O   ASN B  52     -10.293 -13.502   0.135  1.00 60.08           O  
ATOM    403  CG  ASN B  52     -13.724 -15.822   0.728  1.00 60.08           C  
ATOM    404  ND2 ASN B  52     -14.881 -15.742   0.081  1.00 60.08           N  
ATOM    405  OD1 ASN B  52     -13.472 -16.726   1.530  1.00 60.08           O  
ATOM    406  N   LYS B  53     -10.262 -12.575   2.250  1.00 64.46           N  
ATOM    407  CA  LYS B  53      -9.051 -11.791   2.026  1.00 64.46           C  
ATOM    408  C   LYS B  53      -7.945 -12.198   2.996  1.00 64.46           C  
ATOM    409  CB  LYS B  53      -9.345 -10.297   2.164  1.00 64.46           C  
ATOM    410  O   LYS B  53      -8.222 -12.745   4.067  1.00 64.46           O  
ATOM    411  CG  LYS B  53     -10.270  -9.746   1.089  1.00 64.46           C  
ATOM    412  CD  LYS B  53     -10.432  -8.236   1.211  1.00 64.46           C  
ATOM    413  CE  LYS B  53     -11.445  -7.699   0.209  1.00 64.46           C  
ATOM    414  NZ  LYS B  53     -11.442  -6.206   0.164  1.00 64.46           N  
ATOM    415  N   PHE B  54      -6.649 -12.088   2.471  1.00 69.71           N  
ATOM    416  CA  PHE B  54      -5.455 -12.318   3.275  1.00 69.71           C  
ATOM    417  C   PHE B  54      -4.781 -10.999   3.634  1.00 69.71           C  
ATOM    418  CB  PHE B  54      -4.470 -13.225   2.531  1.00 69.71           C  
ATOM    419  O   PHE B  54      -4.685 -10.098   2.798  1.00 69.71           O  
ATOM    420  CG  PHE B  54      -5.020 -14.591   2.220  1.00 69.71           C  
ATOM    421  CD1 PHE B  54      -5.078 -15.573   3.202  1.00 69.71           C  
ATOM    422  CD2 PHE B  54      -5.479 -14.894   0.945  1.00 69.71           C  
ATOM    423  CE1 PHE B  54      -5.585 -16.838   2.917  1.00 69.71           C  
ATOM    424  CE2 PHE B  54      -5.987 -16.157   0.652  1.00 69.71           C  
ATOM    425  CZ  PHE B  54      -6.039 -17.127   1.640  1.00 69.71           C  
ATOM    426  N   ALA B  55      -4.515 -10.909   4.962  1.00 68.94           N  
ATOM    427  CA  ALA B  55      -3.694  -9.769   5.362  1.00 68.94           C  
ATOM    428  C   ALA B  55      -2.232 -10.176   5.522  1.00 68.94           C  
ATOM    429  CB  ALA B  55      -4.220  -9.164   6.661  1.00 68.94           C  
ATOM    430  O   ALA B  55      -1.926 -11.166   6.190  1.00 68.94           O  
ATOM    431  N   LEU B  56      -1.435  -9.483   4.818  1.00 72.46           N  
ATOM    432  CA  LEU B  56      -0.012  -9.784   4.926  1.00 72.46           C  
ATOM    433  C   LEU B  56       0.806  -8.504   5.055  1.00 72.46           C  
ATOM    434  CB  LEU B  56       0.460 -10.585   3.710  1.00 72.46           C  
ATOM    435  O   LEU B  56       0.419  -7.458   4.527  1.00 72.46           O  
ATOM    436  CG  LEU B  56       0.178  -9.966   2.340  1.00 72.46           C  
ATOM    437  CD1 LEU B  56       1.481  -9.748   1.578  1.00 72.46           C  
ATOM    438  CD2 LEU B  56      -0.774 -10.850   1.540  1.00 72.46           C  
ATOM    439  N   THR B  57       1.885  -8.610   5.869  1.00 74.96           N  
ATOM    440  CA  THR B  57       2.833  -7.504   5.949  1.00 74.96           C  
ATOM    441  C   THR B  57       3.638  -7.387   4.658  1.00 74.96           C  
ATOM    442  CB  THR B  57       3.792  -7.677   7.141  1.00 74.96           C  
ATOM    443  O   THR B  57       4.097  -8.393   4.113  1.00 74.96           O  
ATOM    444  CG2 THR B  57       4.671  -6.443   7.323  1.00 74.96           C  
ATOM    445  OG1 THR B  57       3.029  -7.886   8.335  1.00 74.96           O  
ATOM    446  N   CYS B  58       3.668  -6.239   4.227  1.00 75.63           N  
ATOM    447  CA  CYS B  58       4.332  -6.000   2.951  1.00 75.63           C  
ATOM    448  C   CYS B  58       5.845  -6.113   3.093  1.00 75.63           C  
ATOM    449  CB  CYS B  58       3.963  -4.621   2.405  1.00 75.63           C  
ATOM    450  O   CYS B  58       6.489  -5.219   3.646  1.00 75.63           O  
ATOM    451  SG  CYS B  58       4.592  -4.304   0.742  1.00 75.63           S  
ATOM    452  N   PHE B  59       6.417  -7.200   2.645  1.00 81.46           N  
ATOM    453  CA  PHE B  59       7.825  -7.471   2.380  1.00 81.46           C  
ATOM    454  C   PHE B  59       8.000  -8.150   1.027  1.00 81.46           C  
ATOM    455  CB  PHE B  59       8.424  -8.344   3.487  1.00 81.46           C  
ATOM    456  O   PHE B  59       7.080  -8.804   0.531  1.00 81.46           O  
ATOM    457  CG  PHE B  59       8.499  -7.660   4.826  1.00 81.46           C  
ATOM    458  CD1 PHE B  59       9.572  -6.837   5.142  1.00 81.46           C  
ATOM    459  CD2 PHE B  59       7.494  -7.841   5.768  1.00 81.46           C  
ATOM    460  CE1 PHE B  59       9.644  -6.203   6.381  1.00 81.46           C  
ATOM    461  CE2 PHE B  59       7.559  -7.211   7.007  1.00 81.46           C  
ATOM    462  CZ  PHE B  59       8.635  -6.393   7.312  1.00 81.46           C  
ATOM    463  N   SER B  60       9.150  -7.813   0.448  1.00 83.91           N  
ATOM    464  CA  SER B  60       9.367  -8.467  -0.838  1.00 83.91           C  
ATOM    465  C   SER B  60       9.345  -9.985  -0.698  1.00 83.91           C  
ATOM    466  CB  SER B  60      10.697  -8.022  -1.449  1.00 83.91           C  
ATOM    467  O   SER B  60      10.192 -10.562  -0.013  1.00 83.91           O  
ATOM    468  OG  SER B  60      10.653  -6.650  -1.804  1.00 83.91           O  
ATOM    469  N   THR B  61       8.256 -10.572  -1.273  1.00 81.39           N  
ATOM    470  CA  THR B  61       8.075 -12.012  -1.129  1.00 81.39           C  
ATOM    471  C   THR B  61       7.332 -12.586  -2.332  1.00 81.39           C  
ATOM    472  CB  THR B  61       7.308 -12.352   0.162  1.00 81.39           C  
ATOM    473  O   THR B  61       6.706 -11.845  -3.093  1.00 81.39           O  
ATOM    474  CG2 THR B  61       5.864 -11.867   0.089  1.00 81.39           C  
ATOM    475  OG1 THR B  61       7.314 -13.773   0.354  1.00 81.39           O  
ATOM    476  N   GLN B  62       7.614 -13.982  -2.541  1.00 81.35           N  
ATOM    477  CA  GLN B  62       6.914 -14.737  -3.574  1.00 81.35           C  
ATOM    478  C   GLN B  62       6.249 -15.981  -2.991  1.00 81.35           C  
ATOM    479  CB  GLN B  62       7.876 -15.134  -4.695  1.00 81.35           C  
ATOM    480  O   GLN B  62       6.842 -16.680  -2.167  1.00 81.35           O  
ATOM    481  CG  GLN B  62       7.198 -15.817  -5.875  1.00 81.35           C  
ATOM    482  CD  GLN B  62       8.171 -16.182  -6.980  1.00 81.35           C  
ATOM    483  NE2 GLN B  62       7.640 -16.518  -8.151  1.00 81.35           N  
ATOM    484  OE1 GLN B  62       9.390 -16.161  -6.784  1.00 81.35           O  
ATOM    485  N   PHE B  63       4.963 -16.096  -3.261  1.00 79.39           N  
ATOM    486  CA  PHE B  63       4.242 -17.277  -2.803  1.00 79.39           C  
ATOM    487  C   PHE B  63       3.220 -17.724  -3.842  1.00 79.39           C  
ATOM    488  CB  PHE B  63       3.545 -17.000  -1.467  1.00 79.39           C  
ATOM    489  O   PHE B  63       2.916 -16.984  -4.780  1.00 79.39           O  
ATOM    490  CG  PHE B  63       2.611 -15.820  -1.503  1.00 79.39           C  
ATOM    491  CD1 PHE B  63       3.082 -14.536  -1.262  1.00 79.39           C  
ATOM    492  CD2 PHE B  63       1.261 -15.997  -1.778  1.00 79.39           C  
ATOM    493  CE1 PHE B  63       2.220 -13.442  -1.295  1.00 79.39           C  
ATOM    494  CE2 PHE B  63       0.394 -14.908  -1.813  1.00 79.39           C  
ATOM    495  CZ  PHE B  63       0.875 -13.632  -1.570  1.00 79.39           C  
ATOM    496  N   ALA B  64       2.800 -18.973  -3.674  1.00 78.47           N  
ATOM    497  CA  ALA B  64       1.868 -19.501  -4.668  1.00 78.47           C  
ATOM    498  C   ALA B  64       0.760 -20.312  -4.004  1.00 78.47           C  
ATOM    499  CB  ALA B  64       2.610 -20.357  -5.691  1.00 78.47           C  
ATOM    500  O   ALA B  64       0.948 -20.856  -2.913  1.00 78.47           O  
ATOM    501  N   PHE B  65      -0.419 -20.303  -4.677  1.00 77.88           N  
ATOM    502  CA  PHE B  65      -1.562 -21.127  -4.301  1.00 77.88           C  
ATOM    503  C   PHE B  65      -1.973 -22.039  -5.451  1.00 77.88           C  
ATOM    504  CB  PHE B  65      -2.744 -20.250  -3.878  1.00 77.88           C  
ATOM    505  O   PHE B  65      -2.003 -21.614  -6.607  1.00 77.88           O  
ATOM    506  CG  PHE B  65      -2.459 -19.384  -2.680  1.00 77.88           C  
ATOM    507  CD1 PHE B  65      -2.536 -19.905  -1.395  1.00 77.88           C  
ATOM    508  CD2 PHE B  65      -2.115 -18.048  -2.841  1.00 77.88           C  
ATOM    509  CE1 PHE B  65      -2.273 -19.106  -0.284  1.00 77.88           C  
ATOM    510  CE2 PHE B  65      -1.851 -17.244  -1.736  1.00 77.88           C  
ATOM    511  CZ  PHE B  65      -1.932 -17.774  -0.459  1.00 77.88           C  
ATOM    512  N   ALA B  66      -2.108 -23.287  -5.053  1.00 78.03           N  
ATOM    513  CA  ALA B  66      -2.690 -24.202  -6.031  1.00 78.03           C  
ATOM    514  C   ALA B  66      -4.183 -24.395  -5.780  1.00 78.03           C  
ATOM    515  CB  ALA B  66      -1.970 -25.547  -5.996  1.00 78.03           C  
ATOM    516  O   ALA B  66      -4.585 -24.841  -4.703  1.00 78.03           O  
ATOM    517  N   CYS B  67      -4.966 -24.026  -6.781  1.00 76.58           N  
ATOM    518  CA  CYS B  67      -6.415 -24.142  -6.660  1.00 76.58           C  
ATOM    519  C   CYS B  67      -6.898 -25.495  -7.168  1.00 76.58           C  
ATOM    520  CB  CYS B  67      -7.108 -23.020  -7.431  1.00 76.58           C  
ATOM    521  O   CYS B  67      -6.191 -26.170  -7.919  1.00 76.58           O  
ATOM    522  SG  CYS B  67      -6.744 -21.368  -6.798  1.00 76.58           S  
ATOM    523  N   PRO B  68      -8.106 -25.894  -6.658  1.00 76.07           N  
ATOM    524  CA  PRO B  68      -8.656 -27.190  -7.062  1.00 76.07           C  
ATOM    525  C   PRO B  68      -8.862 -27.299  -8.571  1.00 76.07           C  
ATOM    526  CB  PRO B  68      -9.995 -27.250  -6.322  1.00 76.07           C  
ATOM    527  O   PRO B  68      -8.870 -28.405  -9.118  1.00 76.07           O  
ATOM    528  CG  PRO B  68      -9.840 -26.305  -5.175  1.00 76.07           C  
ATOM    529  CD  PRO B  68      -8.818 -25.268  -5.545  1.00 76.07           C  
ATOM    530  N   ASP B  69      -9.009 -26.166  -9.245  1.00 71.49           N  
ATOM    531  CA  ASP B  69      -9.222 -26.166 -10.689  1.00 71.49           C  
ATOM    532  C   ASP B  69      -7.918 -26.437 -11.436  1.00 71.49           C  
ATOM    533  CB  ASP B  69      -9.822 -24.834 -11.143  1.00 71.49           C  
ATOM    534  O   ASP B  69      -7.901 -26.490 -12.668  1.00 71.49           O  
ATOM    535  CG  ASP B  69      -8.944 -23.642 -10.804  1.00 71.49           C  
ATOM    536  OD1 ASP B  69      -7.829 -23.837 -10.273  1.00 71.49           O  
ATOM    537  OD2 ASP B  69      -9.372 -22.498 -11.068  1.00 71.49           O  
ATOM    538  N   GLY B  70      -6.795 -26.627 -10.733  1.00 72.34           N  
ATOM    539  CA  GLY B  70      -5.522 -26.984 -11.339  1.00 72.34           C  
ATOM    540  C   GLY B  70      -4.666 -25.779 -11.682  1.00 72.34           C  
ATOM    541  O   GLY B  70      -3.508 -25.926 -12.079  1.00 72.34           O  
ATOM    542  N   VAL B  71      -5.283 -24.634 -11.467  1.00 72.80           N  
ATOM    543  CA  VAL B  71      -4.530 -23.424 -11.780  1.00 72.80           C  
ATOM    544  C   VAL B  71      -3.642 -23.047 -10.596  1.00 72.80           C  
ATOM    545  CB  VAL B  71      -5.468 -22.249 -12.139  1.00 72.80           C  
ATOM    546  O   VAL B  71      -4.106 -22.998  -9.455  1.00 72.80           O  
ATOM    547  CG1 VAL B  71      -4.660 -21.001 -12.488  1.00 72.80           C  
ATOM    548  CG2 VAL B  71      -6.387 -22.635 -13.296  1.00 72.80           C  
ATOM    549  N   LYS B  72      -2.398 -22.864 -10.875  1.00 76.20           N  
ATOM    550  CA  LYS B  72      -1.449 -22.376  -9.878  1.00 76.20           C  
ATOM    551  C   LYS B  72      -1.309 -20.858  -9.948  1.00 76.20           C  
ATOM    552  CB  LYS B  72      -0.083 -23.038 -10.067  1.00 76.20           C  
ATOM    553  O   LYS B  72      -0.999 -20.307 -11.006  1.00 76.20           O  
ATOM    554  CG  LYS B  72       0.879 -22.814  -8.910  1.00 76.20           C  
ATOM    555  CD  LYS B  72       2.207 -23.522  -9.142  1.00 76.20           C  
ATOM    556  CE  LYS B  72       3.197 -23.237  -8.021  1.00 76.20           C  
ATOM    557  NZ  LYS B  72       4.539 -23.830  -8.303  1.00 76.20           N  
ATOM    558  N   HIS B  73      -1.581 -20.193  -8.812  1.00 78.46           N  
ATOM    559  CA  HIS B  73      -1.458 -18.743  -8.721  1.00 78.46           C  
ATOM    560  C   HIS B  73      -0.179 -18.342  -7.994  1.00 78.46           C  
ATOM    561  CB  HIS B  73      -2.674 -18.145  -8.011  1.00 78.46           C  
ATOM    562  O   HIS B  73       0.005 -18.678  -6.822  1.00 78.46           O  
ATOM    563  CG  HIS B  73      -3.941 -18.251  -8.800  1.00 78.46           C  
ATOM    564  CD2 HIS B  73      -4.795 -19.286  -8.976  1.00 78.46           C  
ATOM    565  ND1 HIS B  73      -4.454 -17.199  -9.528  1.00 78.46           N  
ATOM    566  CE1 HIS B  73      -5.573 -17.584 -10.118  1.00 78.46           C  
ATOM    567  NE2 HIS B  73      -5.802 -18.847  -9.800  1.00 78.46           N  
ATOM    568  N   VAL B  74       0.654 -17.651  -8.682  1.00 77.24           N  
ATOM    569  CA  VAL B  74       1.924 -17.207  -8.117  1.00 77.24           C  
ATOM    570  C   VAL B  74       1.869 -15.708  -7.835  1.00 77.24           C  
ATOM    571  CB  VAL B  74       3.107 -17.529  -9.058  1.00 77.24           C  
ATOM    572  O   VAL B  74       1.603 -14.909  -8.737  1.00 77.24           O  
ATOM    573  CG1 VAL B  74       4.433 -17.129  -8.415  1.00 77.24           C  
ATOM    574  CG2 VAL B  74       3.111 -19.014  -9.420  1.00 77.24           C  
ATOM    575  N   TYR B  75       2.104 -15.361  -6.544  1.00 78.47           N  
ATOM    576  CA  TYR B  75       2.063 -13.966  -6.121  1.00 78.47           C  
ATOM    577  C   TYR B  75       3.468 -13.433  -5.863  1.00 78.47           C  
ATOM    578  CB  TYR B  75       1.207 -13.810  -4.861  1.00 78.47           C  
ATOM    579  O   TYR B  75       4.277 -14.092  -5.205  1.00 78.47           O  
ATOM    580  CG  TYR B  75      -0.272 -13.987  -5.107  1.00 78.47           C  
ATOM    581  CD1 TYR B  75      -1.097 -12.888  -5.334  1.00 78.47           C  
ATOM    582  CD2 TYR B  75      -0.848 -15.253  -5.111  1.00 78.47           C  
ATOM    583  CE1 TYR B  75      -2.460 -13.046  -5.559  1.00 78.47           C  
ATOM    584  CE2 TYR B  75      -2.210 -15.423  -5.335  1.00 78.47           C  
ATOM    585  OH  TYR B  75      -4.356 -14.477  -5.780  1.00 78.47           O  
ATOM    586  CZ  TYR B  75      -3.007 -14.315  -5.558  1.00 78.47           C  
ATOM    587  N   GLN B  76       3.745 -12.310  -6.453  1.00 77.37           N  
ATOM    588  CA  GLN B  76       4.988 -11.595  -6.188  1.00 77.37           C  
ATOM    589  C   GLN B  76       4.714 -10.215  -5.597  1.00 77.37           C  
ATOM    590  CB  GLN B  76       5.816 -11.462  -7.468  1.00 77.37           C  
ATOM    591  O   GLN B  76       4.133  -9.354  -6.261  1.00 77.37           O  
ATOM    592  CG  GLN B  76       7.116 -10.692  -7.283  1.00 77.37           C  
ATOM    593  CD  GLN B  76       8.161 -11.479  -6.516  1.00 77.37           C  
ATOM    594  NE2 GLN B  76       8.889 -10.800  -5.636  1.00 77.37           N  
ATOM    595  OE1 GLN B  76       8.313 -12.689  -6.712  1.00 77.37           O  
ATOM    596  N   LEU B  77       5.178 -10.105  -4.363  1.00 77.78           N  
ATOM    597  CA  LEU B  77       5.080  -8.803  -3.712  1.00 77.78           C  
ATOM    598  C   LEU B  77       6.437  -8.108  -3.681  1.00 77.78           C  
ATOM    599  CB  LEU B  77       4.540  -8.956  -2.287  1.00 77.78           C  
ATOM    600  O   LEU B  77       7.434  -8.700  -3.259  1.00 77.78           O  
ATOM    601  CG  LEU B  77       3.029  -9.153  -2.153  1.00 77.78           C  
ATOM    602  CD1 LEU B  77       2.694  -9.782  -0.805  1.00 77.78           C  
ATOM    603  CD2 LEU B  77       2.299  -7.825  -2.326  1.00 77.78           C  
ATOM    604  N   ARG B  78       6.433  -6.904  -4.083  1.00 78.33           N  
ATOM    605  CA  ARG B  78       7.646  -6.093  -4.030  1.00 78.33           C  
ATOM    606  C   ARG B  78       7.471  -4.908  -3.086  1.00 78.33           C  
ATOM    607  CB  ARG B  78       8.024  -5.599  -5.428  1.00 78.33           C  
ATOM    608  O   ARG B  78       6.663  -4.015  -3.347  1.00 78.33           O  
ATOM    609  CG  ARG B  78       9.414  -4.989  -5.510  1.00 78.33           C  
ATOM    610  CD  ARG B  78       9.792  -4.637  -6.942  1.00 78.33           C  
ATOM    611  NE  ARG B  78      11.146  -4.097  -7.025  1.00 78.33           N  
ATOM    612  NH1 ARG B  78      11.094  -3.763  -9.311  1.00 78.33           N  
ATOM    613  NH2 ARG B  78      12.969  -3.218  -8.110  1.00 78.33           N  
ATOM    614  CZ  ARG B  78      11.733  -3.694  -8.148  1.00 78.33           C  
ATOM    615  N   ALA B  79       8.314  -4.993  -2.078  1.00 81.17           N  
ATOM    616  CA  ALA B  79       8.228  -3.951  -1.058  1.00 81.17           C  
ATOM    617  C   ALA B  79       9.091  -2.748  -1.428  1.00 81.17           C  
ATOM    618  CB  ALA B  79       8.645  -4.503   0.303  1.00 81.17           C  
ATOM    619  O   ALA B  79      10.270  -2.900  -1.757  1.00 81.17           O  
ATOM    620  N   ARG B  80       8.434  -1.566  -1.431  1.00 73.09           N  
ATOM    621  CA  ARG B  80       9.146  -0.315  -1.674  1.00 73.09           C  
ATOM    622  C   ARG B  80       9.333   0.468  -0.380  1.00 73.09           C  
ATOM    623  CB  ARG B  80       8.397   0.538  -2.700  1.00 73.09           C  
ATOM    624  O   ARG B  80       8.426   0.527   0.453  1.00 73.09           O  
ATOM    625  CG  ARG B  80       9.060   0.579  -4.068  1.00 73.09           C  
ATOM    626  CD  ARG B  80       8.643   1.810  -4.860  1.00 73.09           C  
ATOM    627  NE  ARG B  80       9.422   1.951  -6.087  1.00 73.09           N  
ATOM    628  NH1 ARG B  80       8.241   3.774  -6.874  1.00 73.09           N  
ATOM    629  NH2 ARG B  80       9.982   2.918  -8.094  1.00 73.09           N  
ATOM    630  CZ  ARG B  80       9.213   2.881  -7.015  1.00 73.09           C  
ATOM    631  N   SER B  81      10.467   0.838  -0.139  1.00 70.30           N  
ATOM    632  CA  SER B  81      10.747   1.645   1.044  1.00 70.30           C  
ATOM    633  C   SER B  81      10.409   3.113   0.804  1.00 70.30           C  
ATOM    634  CB  SER B  81      12.215   1.511   1.450  1.00 70.30           C  
ATOM    635  O   SER B  81      10.837   3.699  -0.192  1.00 70.30           O  
ATOM    636  OG  SER B  81      12.998   1.053   0.361  1.00 70.30           O  
ATOM    637  N   VAL B  82       9.316   3.433   1.484  1.00 61.42           N  
ATOM    638  CA  VAL B  82       8.990   4.852   1.387  1.00 61.42           C  
ATOM    639  C   VAL B  82       9.337   5.553   2.699  1.00 61.42           C  
ATOM    640  CB  VAL B  82       7.498   5.070   1.045  1.00 61.42           C  
ATOM    641  O   VAL B  82       9.056   5.033   3.781  1.00 61.42           O  
ATOM    642  CG1 VAL B  82       7.277   6.462   0.457  1.00 61.42           C  
ATOM    643  CG2 VAL B  82       7.011   3.994   0.077  1.00 61.42           C  
ATOM    644  N   SER B  83      10.278   6.271   2.845  1.00 54.11           N  
ATOM    645  CA  SER B  83      10.607   7.041   4.040  1.00 54.11           C  
ATOM    646  C   SER B  83       9.554   8.108   4.318  1.00 54.11           C  
ATOM    647  CB  SER B  83      11.981   7.696   3.894  1.00 54.11           C  
ATOM    648  O   SER B  83       9.185   8.872   3.424  1.00 54.11           O  
ATOM    649  OG  SER B  83      13.005   6.819   4.332  1.00 54.11           O  
ATOM    650  N   PRO B  84       8.814   7.639   5.398  1.00 49.40           N  
ATOM    651  CA  PRO B  84       7.919   8.753   5.721  1.00 49.40           C  
ATOM    652  C   PRO B  84       8.640  10.099   5.756  1.00 49.40           C  
ATOM    653  CB  PRO B  84       7.383   8.384   7.106  1.00 49.40           C  
ATOM    654  O   PRO B  84       9.777  10.182   6.228  1.00 49.40           O  
ATOM    655  CG  PRO B  84       8.274   7.282   7.580  1.00 49.40           C  
ATOM    656  CD  PRO B  84       9.081   6.787   6.414  1.00 49.40           C  
ATOM    657  N   LYS B  85       8.525  10.955   4.800  1.00 48.33           N  
ATOM    658  CA  LYS B  85       9.106  12.284   4.965  1.00 48.33           C  
ATOM    659  C   LYS B  85       8.307  13.112   5.968  1.00 48.33           C  
ATOM    660  CB  LYS B  85       9.174  13.011   3.621  1.00 48.33           C  
ATOM    661  O   LYS B  85       7.102  13.308   5.799  1.00 48.33           O  
ATOM    662  CG  LYS B  85      10.366  12.614   2.763  1.00 48.33           C  
ATOM    663  CD  LYS B  85      10.471  13.482   1.516  1.00 48.33           C  
ATOM    664  CE  LYS B  85      11.613  13.033   0.615  1.00 48.33           C  
ATOM    665  NZ  LYS B  85      11.931  14.054  -0.428  1.00 48.33           N  
ATOM    666  N   LEU B  86       8.471  12.697   7.254  1.00 44.77           N  
ATOM    667  CA  LEU B  86       7.875  13.628   8.205  1.00 44.77           C  
ATOM    668  C   LEU B  86       8.388  15.045   7.973  1.00 44.77           C  
ATOM    669  CB  LEU B  86       8.177  13.193   9.642  1.00 44.77           C  
ATOM    670  O   LEU B  86       9.597  15.286   8.007  1.00 44.77           O  
ATOM    671  CG  LEU B  86       7.365  13.878  10.743  1.00 44.77           C  
ATOM    672  CD1 LEU B  86       5.932  13.357  10.746  1.00 44.77           C  
ATOM    673  CD2 LEU B  86       8.020  13.663  12.103  1.00 44.77           C  
ATOM    674  N   PHE B  87       7.697  15.816   7.182  1.00 48.50           N  
ATOM    675  CA  PHE B  87       8.083  17.217   7.053  1.00 48.50           C  
ATOM    676  C   PHE B  87       7.396  18.068   8.114  1.00 48.50           C  
ATOM    677  CB  PHE B  87       7.742  17.743   5.656  1.00 48.50           C  
ATOM    678  O   PHE B  87       6.172  18.023   8.256  1.00 48.50           O  
ATOM    679  CG  PHE B  87       8.457  19.018   5.296  1.00 48.50           C  
ATOM    680  CD1 PHE B  87       7.850  20.251   5.496  1.00 48.50           C  
ATOM    681  CD2 PHE B  87       9.737  18.981   4.758  1.00 48.50           C  
ATOM    682  CE1 PHE B  87       8.510  21.433   5.164  1.00 48.50           C  
ATOM    683  CE2 PHE B  87      10.402  20.158   4.423  1.00 48.50           C  
ATOM    684  CZ  PHE B  87       9.786  21.382   4.627  1.00 48.50           C  
ATOM    685  N   ILE B  88       8.091  18.149   9.246  1.00 47.14           N  
ATOM    686  CA  ILE B  88       7.592  19.069  10.262  1.00 47.14           C  
ATOM    687  C   ILE B  88       7.507  20.480   9.685  1.00 47.14           C  
ATOM    688  CB  ILE B  88       8.487  19.059  11.522  1.00 47.14           C  
ATOM    689  O   ILE B  88       8.517  21.045   9.259  1.00 47.14           O  
ATOM    690  CG1 ILE B  88       8.585  17.641  12.096  1.00 47.14           C  
ATOM    691  CG2 ILE B  88       7.954  20.039  12.571  1.00 47.14           C  
ATOM    692  CD1 ILE B  88       9.764  17.434  13.036  1.00 47.14           C  
ATOM    693  N   ARG B  89       6.577  20.790   8.890  1.00 42.57           N  
ATOM    694  CA  ARG B  89       6.416  22.194   8.529  1.00 42.57           C  
ATOM    695  C   ARG B  89       5.779  22.983   9.668  1.00 42.57           C  
ATOM    696  CB  ARG B  89       5.571  22.330   7.261  1.00 42.57           C  
ATOM    697  O   ARG B  89       4.687  22.645  10.129  1.00 42.57           O  
ATOM    698  CG  ARG B  89       6.366  22.194   5.972  1.00 42.57           C  
ATOM    699  CD  ARG B  89       5.550  22.615   4.758  1.00 42.57           C  
ATOM    700  NE  ARG B  89       6.271  22.369   3.513  1.00 42.57           N  
ATOM    701  NH1 ARG B  89       5.103  23.939   2.285  1.00 42.57           N  
ATOM    702  NH2 ARG B  89       6.758  22.702   1.293  1.00 42.57           N  
ATOM    703  CZ  ARG B  89       6.042  23.004   2.366  1.00 42.57           C  
ATOM    704  N   GLN B  90       6.546  23.394  10.622  1.00 40.90           N  
ATOM    705  CA  GLN B  90       6.050  24.362  11.593  1.00 40.90           C  
ATOM    706  C   GLN B  90       5.628  25.660  10.911  1.00 40.90           C  
ATOM    707  CB  GLN B  90       7.110  24.649  12.657  1.00 40.90           C  
ATOM    708  O   GLN B  90       6.449  26.331  10.281  1.00 40.90           O  
ATOM    709  CG  GLN B  90       6.995  23.768  13.894  1.00 40.90           C  
ATOM    710  CD  GLN B  90       8.097  24.027  14.904  1.00 40.90           C  
ATOM    711  NE2 GLN B  90       7.719  24.498  16.088  1.00 40.90           N  
ATOM    712  OE1 GLN B  90       9.279  23.805  14.623  1.00 40.90           O  
ATOM    713  N   GLU B  91       4.671  25.685  10.045  1.00 36.13           N  
ATOM    714  CA  GLU B  91       4.283  26.997   9.535  1.00 36.13           C  
ATOM    715  C   GLU B  91       4.202  28.024  10.661  1.00 36.13           C  
ATOM    716  CB  GLU B  91       2.942  26.914   8.801  1.00 36.13           C  
ATOM    717  O   GLU B  91       3.441  27.848  11.615  1.00 36.13           O  
ATOM    718  CG  GLU B  91       2.842  27.839   7.598  1.00 36.13           C  
ATOM    719  CD  GLU B  91       1.530  27.700   6.842  1.00 36.13           C  
ATOM    720  OE1 GLU B  91       1.271  28.508   5.921  1.00 36.13           O  
ATOM    721  OE2 GLU B  91       0.753  26.777   7.174  1.00 36.13           O  
ATOM    722  N   GLU B  92       5.316  28.471  11.147  1.00 36.13           N  
ATOM    723  CA  GLU B  92       5.299  29.590  12.084  1.00 36.13           C  
ATOM    724  C   GLU B  92       4.347  30.687  11.616  1.00 36.13           C  
ATOM    725  CB  GLU B  92       6.708  30.159  12.268  1.00 36.13           C  
ATOM    726  O   GLU B  92       4.486  31.206  10.506  1.00 36.13           O  
ATOM    727  CG  GLU B  92       6.845  31.088  13.465  1.00 36.13           C  
ATOM    728  CD  GLU B  92       8.247  31.652  13.630  1.00 36.13           C  
ATOM    729  OE1 GLU B  92       8.416  32.657  14.357  1.00 36.13           O  
ATOM    730  OE2 GLU B  92       9.185  31.083  13.028  1.00 36.13           O  
ATOM    731  N   VAL B  93       3.063  30.549  11.807  1.00 37.93           N  
ATOM    732  CA  VAL B  93       2.239  31.733  11.589  1.00 37.93           C  
ATOM    733  C   VAL B  93       2.994  32.979  12.047  1.00 37.93           C  
ATOM    734  CB  VAL B  93       0.887  31.627  12.327  1.00 37.93           C  
ATOM    735  O   VAL B  93       3.371  33.089  13.216  1.00 37.93           O  
ATOM    736  CG1 VAL B  93       0.013  32.845  12.032  1.00 37.93           C  
ATOM    737  CG2 VAL B  93       0.164  30.340  11.935  1.00 37.93           C  
ATOM    738  N   GLN B  94       3.975  33.463  11.293  1.00 33.87           N  
ATOM    739  CA  GLN B  94       4.575  34.768  11.551  1.00 33.87           C  
ATOM    740  C   GLN B  94       3.538  35.754  12.083  1.00 33.87           C  
ATOM    741  CB  GLN B  94       5.222  35.322  10.281  1.00 33.87           C  
ATOM    742  O   GLN B  94       2.501  35.972  11.454  1.00 33.87           O  
ATOM    743  CG  GLN B  94       6.390  36.263  10.546  1.00 33.87           C  
ATOM    744  CD  GLN B  94       7.136  36.644   9.281  1.00 33.87           C  
ATOM    745  NE2 GLN B  94       7.841  37.770   9.325  1.00 33.87           N  
ATOM    746  OE1 GLN B  94       7.082  35.931   8.274  1.00 33.87           O  
ATOM    747  N   GLU B  95       3.232  35.769  13.332  1.00 35.86           N  
ATOM    748  CA  GLU B  95       2.420  36.809  13.956  1.00 35.86           C  
ATOM    749  C   GLU B  95       2.789  38.191  13.424  1.00 35.86           C  
ATOM    750  CB  GLU B  95       2.576  36.773  15.479  1.00 35.86           C  
ATOM    751  O   GLU B  95       3.967  38.552  13.384  1.00 35.86           O  
ATOM    752  CG  GLU B  95       1.351  37.267  16.235  1.00 35.86           C  
ATOM    753  CD  GLU B  95       1.492  37.155  17.744  1.00 35.86           C  
ATOM    754  OE1 GLU B  95       0.569  37.583  18.474  1.00 35.86           O  
ATOM    755  OE2 GLU B  95       2.534  36.635  18.202  1.00 35.86           O  
ATOM    756  N   LEU B  96       2.150  38.694  12.443  1.00 38.36           N  
ATOM    757  CA  LEU B  96       2.091  40.072  11.967  1.00 38.36           C  
ATOM    758  C   LEU B  96       2.334  41.052  13.109  1.00 38.36           C  
ATOM    759  CB  LEU B  96       0.735  40.356  11.315  1.00 38.36           C  
ATOM    760  O   LEU B  96       2.252  42.268  12.918  1.00 38.36           O  
ATOM    761  CG  LEU B  96       0.772  40.984   9.921  1.00 38.36           C  
ATOM    762  CD1 LEU B  96       1.321  39.988   8.905  1.00 38.36           C  
ATOM    763  CD2 LEU B  96      -0.618  41.461   9.512  1.00 38.36           C  
ATOM    764  N   TYR B  97       2.586  40.546  14.348  1.00 44.29           N  
ATOM    765  CA  TYR B  97       2.618  41.459  15.486  1.00 44.29           C  
ATOM    766  C   TYR B  97       3.873  42.323  15.456  1.00 44.29           C  
ATOM    767  CB  TYR B  97       2.552  40.680  16.803  1.00 44.29           C  
ATOM    768  O   TYR B  97       3.914  43.390  16.073  1.00 44.29           O  
ATOM    769  CG  TYR B  97       1.191  40.097  17.096  1.00 44.29           C  
ATOM    770  CD1 TYR B  97       0.193  40.870  17.685  1.00 44.29           C  
ATOM    771  CD2 TYR B  97       0.900  38.773  16.785  1.00 44.29           C  
ATOM    772  CE1 TYR B  97      -1.063  40.337  17.958  1.00 44.29           C  
ATOM    773  CE2 TYR B  97      -0.352  38.229  17.055  1.00 44.29           C  
ATOM    774  OH  TYR B  97      -2.566  38.485  17.909  1.00 44.29           O  
ATOM    775  CZ  TYR B  97      -1.325  39.018  17.640  1.00 44.29           C  
ATOM    776  N   SER B  98       4.812  41.776  14.599  1.00 47.26           N  
ATOM    777  CA  SER B  98       6.043  42.549  14.731  1.00 47.26           C  
ATOM    778  C   SER B  98       5.882  43.948  14.146  1.00 47.26           C  
ATOM    779  CB  SER B  98       7.204  41.830  14.042  1.00 47.26           C  
ATOM    780  O   SER B  98       6.294  44.934  14.760  1.00 47.26           O  
ATOM    781  OG  SER B  98       7.530  42.461  12.816  1.00 47.26           O  
ATOM    782  N   PRO B  99       5.307  44.054  12.959  1.00 51.93           N  
ATOM    783  CA  PRO B  99       5.181  45.422  12.452  1.00 51.93           C  
ATOM    784  C   PRO B  99       4.157  46.247  13.228  1.00 51.93           C  
ATOM    785  CB  PRO B  99       4.736  45.222  11.002  1.00 51.93           C  
ATOM    786  O   PRO B  99       4.344  47.451  13.417  1.00 51.93           O  
ATOM    787  CG  PRO B  99       4.324  43.787  10.923  1.00 51.93           C  
ATOM    788  CD  PRO B  99       4.876  43.066  12.120  1.00 51.93           C  
ATOM    789  N   ILE B 100       3.065  45.642  13.728  1.00 54.61           N  
ATOM    790  CA  ILE B 100       2.066  46.377  14.497  1.00 54.61           C  
ATOM    791  C   ILE B 100       2.655  46.791  15.844  1.00 54.61           C  
ATOM    792  CB  ILE B 100       0.785  45.539  14.707  1.00 54.61           C  
ATOM    793  O   ILE B 100       2.436  47.913  16.306  1.00 54.61           O  
ATOM    794  CG1 ILE B 100       0.120  45.234  13.360  1.00 54.61           C  
ATOM    795  CG2 ILE B 100      -0.186  46.262  15.645  1.00 54.61           C  
ATOM    796  CD1 ILE B 100      -0.899  44.104  13.414  1.00 54.61           C  
ATOM    797  N   PHE B 101       3.453  45.925  16.400  1.00 53.09           N  
ATOM    798  CA  PHE B 101       4.148  46.270  17.634  1.00 53.09           C  
ATOM    799  C   PHE B 101       5.130  47.412  17.402  1.00 53.09           C  
ATOM    800  CB  PHE B 101       4.886  45.050  18.196  1.00 53.09           C  
ATOM    801  O   PHE B 101       5.226  48.330  18.218  1.00 53.09           O  
ATOM    802  CG  PHE B 101       5.530  45.294  19.534  1.00 53.09           C  
ATOM    803  CD1 PHE B 101       6.889  45.571  19.626  1.00 53.09           C  
ATOM    804  CD2 PHE B 101       4.777  45.245  20.700  1.00 53.09           C  
ATOM    805  CE1 PHE B 101       7.488  45.796  20.863  1.00 53.09           C  
ATOM    806  CE2 PHE B 101       5.369  45.470  21.939  1.00 53.09           C  
ATOM    807  CZ  PHE B 101       6.725  45.744  22.019  1.00 53.09           C  
ATOM    808  N   LEU B 102       5.694  47.373  16.261  1.00 54.56           N  
ATOM    809  CA  LEU B 102       6.643  48.431  15.934  1.00 54.56           C  
ATOM    810  C   LEU B 102       5.919  49.745  15.659  1.00 54.56           C  
ATOM    811  CB  LEU B 102       7.489  48.038  14.720  1.00 54.56           C  
ATOM    812  O   LEU B 102       6.390  50.813  16.054  1.00 54.56           O  
ATOM    813  CG  LEU B 102       8.639  47.064  14.983  1.00 54.56           C  
ATOM    814  CD1 LEU B 102       9.394  46.775  13.690  1.00 54.56           C  
ATOM    815  CD2 LEU B 102       9.581  47.623  16.044  1.00 54.56           C  
ATOM    816  N   ILE B 103       4.676  49.619  15.130  1.00 58.55           N  
ATOM    817  CA  ILE B 103       3.881  50.807  14.838  1.00 58.55           C  
ATOM    818  C   ILE B 103       3.314  51.379  16.134  1.00 58.55           C  
ATOM    819  CB  ILE B 103       2.739  50.492  13.846  1.00 58.55           C  
ATOM    820  O   ILE B 103       3.352  52.592  16.354  1.00 58.55           O  
ATOM    821  CG1 ILE B 103       3.312  50.072  12.487  1.00 58.55           C  
ATOM    822  CG2 ILE B 103       1.806  51.697  13.697  1.00 58.55           C  
ATOM    823  CD1 ILE B 103       2.273  49.521  11.521  1.00 58.55           C  
ATOM    824  N   VAL B 104       2.917  50.496  17.089  1.00 57.57           N  
ATOM    825  CA  VAL B 104       2.373  50.950  18.365  1.00 57.57           C  
ATOM    826  C   VAL B 104       3.491  51.533  19.226  1.00 57.57           C  
ATOM    827  CB  VAL B 104       1.661  49.804  19.118  1.00 57.57           C  
ATOM    828  O   VAL B 104       3.318  52.580  19.854  1.00 57.57           O  
ATOM    829  CG1 VAL B 104       1.248  50.254  20.519  1.00 57.57           C  
ATOM    830  CG2 VAL B 104       0.447  49.320  18.329  1.00 57.57           C  
ATOM    831  N   ALA B 105       4.728  50.946  19.111  1.00 57.77           N  
ATOM    832  CA  ALA B 105       5.883  51.463  19.840  1.00 57.77           C  
ATOM    833  C   ALA B 105       6.316  52.820  19.291  1.00 57.77           C  
ATOM    834  CB  ALA B 105       7.042  50.471  19.773  1.00 57.77           C  
ATOM    835  O   ALA B 105       6.662  53.724  20.055  1.00 57.77           O  
ATOM    836  N   ALA B 106       6.142  52.984  17.964  1.00 58.87           N  
ATOM    837  CA  ALA B 106       6.514  54.244  17.325  1.00 58.87           C  
ATOM    838  C   ALA B 106       5.532  55.354  17.687  1.00 58.87           C  
ATOM    839  CB  ALA B 106       6.583  54.072  15.809  1.00 58.87           C  
ATOM    840  O   ALA B 106       5.938  56.483  17.972  1.00 58.87           O  
ATOM    841  N   ILE B 107       4.262  55.012  17.830  1.00 60.03           N  
ATOM    842  CA  ILE B 107       3.227  55.988  18.152  1.00 60.03           C  
ATOM    843  C   ILE B 107       3.358  56.418  19.611  1.00 60.03           C  
ATOM    844  CB  ILE B 107       1.814  55.422  17.885  1.00 60.03           C  
ATOM    845  O   ILE B 107       3.251  57.606  19.927  1.00 60.03           O  
ATOM    846  CG1 ILE B 107       1.613  55.171  16.387  1.00 60.03           C  
ATOM    847  CG2 ILE B 107       0.741  56.368  18.431  1.00 60.03           C  
ATOM    848  CD1 ILE B 107       0.301  54.478  16.045  1.00 60.03           C  
ATOM    849  N   VAL B 108       3.683  55.563  20.560  1.00 57.78           N  
ATOM    850  CA  VAL B 108       3.874  55.868  21.974  1.00 57.78           C  
ATOM    851  C   VAL B 108       5.118  56.736  22.153  1.00 57.78           C  
ATOM    852  CB  VAL B 108       3.996  54.581  22.821  1.00 57.78           C  
ATOM    853  O   VAL B 108       5.106  57.696  22.926  1.00 57.78           O  
ATOM    854  CG1 VAL B 108       4.380  54.916  24.261  1.00 57.78           C  
ATOM    855  CG2 VAL B 108       2.688  53.792  22.783  1.00 57.78           C  
ATOM    856  N   PHE B 109       6.137  56.400  21.323  1.00 59.73           N  
ATOM    857  CA  PHE B 109       7.375  57.169  21.381  1.00 59.73           C  
ATOM    858  C   PHE B 109       7.149  58.596  20.897  1.00 59.73           C  
ATOM    859  CB  PHE B 109       8.467  56.497  20.543  1.00 59.73           C  
ATOM    860  O   PHE B 109       7.612  59.551  21.525  1.00 59.73           O  
ATOM    861  CG  PHE B 109       9.809  57.171  20.641  1.00 59.73           C  
ATOM    862  CD1 PHE B 109      10.269  57.987  19.615  1.00 59.73           C  
ATOM    863  CD2 PHE B 109      10.610  56.988  21.760  1.00 59.73           C  
ATOM    864  CE1 PHE B 109      11.511  58.612  19.703  1.00 59.73           C  
ATOM    865  CE2 PHE B 109      11.852  57.609  21.856  1.00 59.73           C  
ATOM    866  CZ  PHE B 109      12.301  58.420  20.825  1.00 59.73           C  
ATOM    867  N   ILE B 110       6.383  58.749  19.818  1.00 59.58           N  
ATOM    868  CA  ILE B 110       6.121  60.062  19.240  1.00 59.58           C  
ATOM    869  C   ILE B 110       5.255  60.883  20.193  1.00 59.58           C  
ATOM    870  CB  ILE B 110       5.436  59.946  17.860  1.00 59.58           C  
ATOM    871  O   ILE B 110       5.497  62.076  20.390  1.00 59.58           O  
ATOM    872  CG1 ILE B 110       6.387  59.300  16.845  1.00 59.58           C  
ATOM    873  CG2 ILE B 110       4.966  61.320  17.373  1.00 59.58           C  
ATOM    874  CD1 ILE B 110       5.737  58.981  15.505  1.00 59.58           C  
ATOM    875  N   THR B 111       4.285  60.273  20.849  1.00 58.86           N  
ATOM    876  CA  THR B 111       3.410  60.947  21.803  1.00 58.86           C  
ATOM    877  C   THR B 111       4.196  61.398  23.031  1.00 58.86           C  
ATOM    878  CB  THR B 111       2.250  60.034  22.239  1.00 58.86           C  
ATOM    879  O   THR B 111       3.990  62.505  23.533  1.00 58.86           O  
ATOM    880  CG2 THR B 111       1.230  60.801  23.073  1.00 58.86           C  
ATOM    881  OG1 THR B 111       1.600  59.507  21.075  1.00 58.86           O  
ATOM    882  N   LEU B 112       5.129  60.545  23.457  1.00 54.69           N  
ATOM    883  CA  LEU B 112       5.965  60.878  24.605  1.00 54.69           C  
ATOM    884  C   LEU B 112       6.906  62.032  24.276  1.00 54.69           C  
ATOM    885  CB  LEU B 112       6.774  59.657  25.051  1.00 54.69           C  
ATOM    886  O   LEU B 112       7.122  62.918  25.106  1.00 54.69           O  
ATOM    887  CG  LEU B 112       7.356  59.708  26.464  1.00 54.69           C  
ATOM    888  CD1 LEU B 112       6.335  59.200  27.477  1.00 54.69           C  
ATOM    889  CD2 LEU B 112       8.644  58.895  26.543  1.00 54.69           C  
ATOM    890  N   CYS B 113       7.476  61.994  22.980  1.00 54.00           N  
ATOM    891  CA  CYS B 113       8.391  63.049  22.560  1.00 54.00           C  
ATOM    892  C   CYS B 113       7.667  64.386  22.445  1.00 54.00           C  
ATOM    893  CB  CYS B 113       9.040  62.695  21.222  1.00 54.00           C  
ATOM    894  O   CYS B 113       8.217  65.427  22.806  1.00 54.00           O  
ATOM    895  SG  CYS B 113      10.328  61.435  21.349  1.00 54.00           S  
ATOM    896  N   PHE B 114       6.393  64.303  22.020  1.00 56.35           N  
ATOM    897  CA  PHE B 114       5.596  65.517  21.880  1.00 56.35           C  
ATOM    898  C   PHE B 114       5.183  66.053  23.245  1.00 56.35           C  
ATOM    899  CB  PHE B 114       4.355  65.251  21.023  1.00 56.35           C  
ATOM    900  O   PHE B 114       5.124  67.268  23.449  1.00 56.35           O  
ATOM    901  CG  PHE B 114       4.478  65.744  19.606  1.00 56.35           C  
ATOM    902  CD1 PHE B 114       4.226  67.074  19.294  1.00 56.35           C  
ATOM    903  CD2 PHE B 114       4.847  64.876  18.586  1.00 56.35           C  
ATOM    904  CE1 PHE B 114       4.339  67.533  17.983  1.00 56.35           C  
ATOM    905  CE2 PHE B 114       4.963  65.327  17.275  1.00 56.35           C  
ATOM    906  CZ  PHE B 114       4.707  66.656  16.975  1.00 56.35           C  
ATOM    907  N   THR B 115       4.891  65.253  24.202  1.00 58.41           N  
ATOM    908  CA  THR B 115       4.502  65.682  25.541  1.00 58.41           C  
ATOM    909  C   THR B 115       5.697  66.266  26.289  1.00 58.41           C  
ATOM    910  CB  THR B 115       3.906  64.516  26.351  1.00 58.41           C  
ATOM    911  O   THR B 115       5.548  67.210  27.067  1.00 58.41           O  
ATOM    912  CG2 THR B 115       2.398  64.417  26.144  1.00 58.41           C  
ATOM    913  OG1 THR B 115       4.516  63.289  25.931  1.00 58.41           O  
ATOM    914  N   LEU B 116       6.919  65.697  26.043  1.00 59.70           N  
ATOM    915  CA  LEU B 116       8.119  66.187  26.711  1.00 59.70           C  
ATOM    916  C   LEU B 116       8.541  67.540  26.148  1.00 59.70           C  
ATOM    917  CB  LEU B 116       9.264  65.181  26.564  1.00 59.70           C  
ATOM    918  O   LEU B 116       9.038  68.396  26.884  1.00 59.70           O  
ATOM    919  CG  LEU B 116       9.126  63.877  27.352  1.00 59.70           C  
ATOM    920  CD1 LEU B 116      10.268  62.927  27.007  1.00 59.70           C  
ATOM    921  CD2 LEU B 116       9.092  64.159  28.850  1.00 59.70           C  
ATOM    922  N   LYS B 117       8.403  67.788  24.811  1.00 61.28           N  
ATOM    923  CA  LYS B 117       8.755  69.062  24.191  1.00 61.28           C  
ATOM    924  C   LYS B 117       7.830  70.178  24.665  1.00 61.28           C  
ATOM    925  CB  LYS B 117       8.703  68.949  22.667  1.00 61.28           C  
ATOM    926  O   LYS B 117       8.264  71.318  24.843  1.00 61.28           O  
ATOM    927  CG  LYS B 117       9.242  70.171  21.937  1.00 61.28           C  
ATOM    928  CD  LYS B 117      10.742  70.060  21.695  1.00 61.28           C  
ATOM    929  CE  LYS B 117      11.269  71.243  20.894  1.00 61.28           C  
ATOM    930  NZ  LYS B 117      12.702  71.061  20.514  1.00 61.28           N  
ATOM    931  N   ARG B 118       6.557  69.924  24.957  1.00 65.89           N  
ATOM    932  CA  ARG B 118       5.601  70.931  25.407  1.00 65.89           C  
ATOM    933  C   ARG B 118       5.888  71.357  26.842  1.00 65.89           C  
ATOM    934  CB  ARG B 118       4.170  70.402  25.293  1.00 65.89           C  
ATOM    935  O   ARG B 118       5.686  72.518  27.203  1.00 65.89           O  
ATOM    936  CG  ARG B 118       3.481  70.765  23.987  1.00 65.89           C  
ATOM    937  CD  ARG B 118       1.987  70.476  24.039  1.00 65.89           C  
ATOM    938  NE  ARG B 118       1.419  70.331  22.701  1.00 65.89           N  
ATOM    939  NH1 ARG B 118      -0.719  69.855  23.435  1.00 65.89           N  
ATOM    940  NH2 ARG B 118      -0.263  69.931  21.190  1.00 65.89           N  
ATOM    941  CZ  ARG B 118       0.147  70.039  22.445  1.00 65.89           C  
ATOM    942  N   LYS B 119       6.452  70.436  27.609  1.00 68.58           N  
ATOM    943  CA  LYS B 119       6.762  70.794  28.991  1.00 68.58           C  
ATOM    944  C   LYS B 119       8.018  71.657  29.066  1.00 68.58           C  
ATOM    945  CB  LYS B 119       6.937  69.537  29.844  1.00 68.58           C  
ATOM    946  O   LYS B 119       8.162  72.475  29.977  1.00 68.58           O  
ATOM    947  CG  LYS B 119       6.707  69.762  31.331  1.00 68.58           C  
ATOM    948  CD  LYS B 119       6.692  68.446  32.100  1.00 68.58           C  
ATOM    949  CE  LYS B 119       6.382  68.663  33.575  1.00 68.58           C  
ATOM    950  NZ  LYS B 119       6.821  67.505  34.409  1.00 68.58           N  
ATOM    951  N   THR B 120       8.931  71.578  28.143  1.00 69.66           N  
ATOM    952  CA  THR B 120      10.165  72.356  28.167  1.00 69.66           C  
ATOM    953  C   THR B 120       9.940  73.744  27.573  1.00 69.66           C  
ATOM    954  CB  THR B 120      11.291  71.641  27.398  1.00 69.66           C  
ATOM    955  O   THR B 120      10.681  74.682  27.876  1.00 69.66           O  
ATOM    956  CG2 THR B 120      11.696  70.346  28.094  1.00 69.66           C  
ATOM    957  OG1 THR B 120      10.839  71.338  26.073  1.00 69.66           O  
ATOM    958  N   GLU B 121       8.869  73.941  26.863  1.00 47.59           N  
ATOM    959  CA  GLU B 121       8.552  75.295  26.420  1.00 47.59           C  
ATOM    960  C   GLU B 121       7.655  76.010  27.426  1.00 47.59           C  
ATOM    961  CB  GLU B 121       7.881  75.267  25.044  1.00 47.59           C  
ATOM    962  O   GLU B 121       7.812  77.209  27.664  1.00 47.59           O  
ATOM    963  CG  GLU B 121       8.863  75.218  23.882  1.00 47.59           C  
ATOM    964  CD  GLU B 121       8.187  75.298  22.523  1.00 47.59           C  
ATOM    965  OE1 GLU B 121       8.877  75.584  21.518  1.00 47.59           O  
ATOM    966  OE2 GLU B 121       6.958  75.072  22.461  1.00 47.59           O  
TER     967      GLU B 121                                                      
ATOM    968  N   MET C   1      -3.302  50.902  35.136  1.00 32.87           N  
ATOM    969  CA  MET C   1      -3.872  50.939  33.792  1.00 32.87           C  
ATOM    970  C   MET C   1      -3.002  50.159  32.811  1.00 32.87           C  
ATOM    971  CB  MET C   1      -4.032  52.383  33.315  1.00 32.87           C  
ATOM    972  O   MET C   1      -3.434  49.856  31.698  1.00 32.87           O  
ATOM    973  CG  MET C   1      -5.473  52.865  33.291  1.00 32.87           C  
ATOM    974  SD  MET C   1      -5.612  54.650  32.891  1.00 32.87           S  
ATOM    975  CE  MET C   1      -5.454  54.587  31.084  1.00 32.87           C  
ATOM    976  N   LYS C   2      -1.674  50.090  33.166  1.00 30.98           N  
ATOM    977  CA  LYS C   2      -0.599  49.572  32.325  1.00 30.98           C  
ATOM    978  C   LYS C   2      -0.644  48.048  32.251  1.00 30.98           C  
ATOM    979  CB  LYS C   2       0.762  50.030  32.851  1.00 30.98           C  
ATOM    980  O   LYS C   2       0.239  47.424  31.660  1.00 30.98           O  
ATOM    981  CG  LYS C   2       1.169  51.421  32.387  1.00 30.98           C  
ATOM    982  CD  LYS C   2       2.430  51.900  33.094  1.00 30.98           C  
ATOM    983  CE  LYS C   2       2.838  53.292  32.630  1.00 30.98           C  
ATOM    984  NZ  LYS C   2       4.064  53.773  33.334  1.00 30.98           N  
ATOM    985  N   ILE C   3      -1.463  47.448  33.097  1.00 35.72           N  
ATOM    986  CA  ILE C   3      -1.533  45.994  33.187  1.00 35.72           C  
ATOM    987  C   ILE C   3      -2.018  45.417  31.859  1.00 35.72           C  
ATOM    988  CB  ILE C   3      -2.459  45.542  34.338  1.00 35.72           C  
ATOM    989  O   ILE C   3      -1.911  44.212  31.622  1.00 35.72           O  
ATOM    990  CG1 ILE C   3      -1.855  45.928  35.693  1.00 35.72           C  
ATOM    991  CG2 ILE C   3      -2.719  44.035  34.263  1.00 35.72           C  
ATOM    992  CD1 ILE C   3      -2.842  45.869  36.851  1.00 35.72           C  
ATOM    993  N   ILE C   4      -2.728  46.329  31.077  1.00 33.87           N  
ATOM    994  CA  ILE C   4      -3.439  45.809  29.915  1.00 33.87           C  
ATOM    995  C   ILE C   4      -2.436  45.325  28.870  1.00 33.87           C  
ATOM    996  CB  ILE C   4      -4.379  46.872  29.304  1.00 33.87           C  
ATOM    997  O   ILE C   4      -2.698  44.358  28.150  1.00 33.87           O  
ATOM    998  CG1 ILE C   4      -5.476  47.253  30.305  1.00 33.87           C  
ATOM    999  CG2 ILE C   4      -4.985  46.367  27.992  1.00 33.87           C  
ATOM   1000  CD1 ILE C   4      -6.313  48.452  29.879  1.00 33.87           C  
ATOM   1001  N   LEU C   5      -1.271  46.066  28.915  1.00 33.32           N  
ATOM   1002  CA  LEU C   5      -0.439  45.757  27.757  1.00 33.32           C  
ATOM   1003  C   LEU C   5       0.024  44.304  27.792  1.00 33.32           C  
ATOM   1004  CB  LEU C   5       0.773  46.690  27.702  1.00 33.32           C  
ATOM   1005  O   LEU C   5       0.638  43.821  26.838  1.00 33.32           O  
ATOM   1006  CG  LEU C   5       0.704  47.833  26.688  1.00 33.32           C  
ATOM   1007  CD1 LEU C   5       1.450  49.055  27.214  1.00 33.32           C  
ATOM   1008  CD2 LEU C   5       1.272  47.391  25.344  1.00 33.32           C  
ATOM   1009  N   PHE C   6       0.053  43.788  29.061  1.00 34.16           N  
ATOM   1010  CA  PHE C   6       0.619  42.451  29.198  1.00 34.16           C  
ATOM   1011  C   PHE C   6      -0.186  41.437  28.393  1.00 34.16           C  
ATOM   1012  CB  PHE C   6       0.664  42.034  30.672  1.00 34.16           C  
ATOM   1013  O   PHE C   6       0.146  40.250  28.372  1.00 34.16           O  
ATOM   1014  CG  PHE C   6       2.014  41.544  31.122  1.00 34.16           C  
ATOM   1015  CD1 PHE C   6       2.317  40.188  31.106  1.00 34.16           C  
ATOM   1016  CD2 PHE C   6       2.980  42.440  31.562  1.00 34.16           C  
ATOM   1017  CE1 PHE C   6       3.566  39.731  31.523  1.00 34.16           C  
ATOM   1018  CE2 PHE C   6       4.230  41.991  31.979  1.00 34.16           C  
ATOM   1019  CZ  PHE C   6       4.520  40.636  31.960  1.00 34.16           C  
ATOM   1020  N   LEU C   7      -1.424  41.863  28.113  1.00 33.27           N  
ATOM   1021  CA  LEU C   7      -2.141  40.780  27.449  1.00 33.27           C  
ATOM   1022  C   LEU C   7      -1.450  40.389  26.147  1.00 33.27           C  
ATOM   1023  CB  LEU C   7      -3.589  41.189  27.169  1.00 33.27           C  
ATOM   1024  O   LEU C   7      -1.536  41.112  25.152  1.00 33.27           O  
ATOM   1025  CG  LEU C   7      -4.539  41.183  28.368  1.00 33.27           C  
ATOM   1026  CD1 LEU C   7      -5.836  41.907  28.020  1.00 33.27           C  
ATOM   1027  CD2 LEU C   7      -4.823  39.754  28.819  1.00 33.27           C  
ATOM   1028  N   ALA C   8      -0.099  40.511  26.106  1.00 32.12           N  
ATOM   1029  CA  ALA C   8       0.625  40.059  24.921  1.00 32.12           C  
ATOM   1030  C   ALA C   8       0.020  38.772  24.367  1.00 32.12           C  
ATOM   1031  CB  ALA C   8       2.102  39.852  25.247  1.00 32.12           C  
ATOM   1032  O   ALA C   8      -0.724  38.078  25.063  1.00 32.12           O  
ATOM   1033  N   LEU C   9       0.386  38.456  23.033  1.00 30.49           N  
ATOM   1034  CA  LEU C   9       0.111  37.603  21.882  1.00 30.49           C  
ATOM   1035  C   LEU C   9       0.348  36.136  22.223  1.00 30.49           C  
ATOM   1036  CB  LEU C   9       0.986  38.010  20.693  1.00 30.49           C  
ATOM   1037  O   LEU C   9       1.485  35.727  22.468  1.00 30.49           O  
ATOM   1038  CG  LEU C   9       0.367  38.998  19.703  1.00 30.49           C  
ATOM   1039  CD1 LEU C   9       1.459  39.798  19.000  1.00 30.49           C  
ATOM   1040  CD2 LEU C   9      -0.503  38.265  18.688  1.00 30.49           C  
ATOM   1041  N   ILE C  10      -0.308  35.606  23.255  1.00 34.70           N  
ATOM   1042  CA  ILE C  10      -0.318  34.150  23.344  1.00 34.70           C  
ATOM   1043  C   ILE C  10      -0.588  33.551  21.966  1.00 34.70           C  
ATOM   1044  CB  ILE C  10      -1.371  33.653  24.360  1.00 34.70           C  
ATOM   1045  O   ILE C  10      -1.643  33.792  21.373  1.00 34.70           O  
ATOM   1046  CG1 ILE C  10      -1.111  34.266  25.741  1.00 34.70           C  
ATOM   1047  CG2 ILE C  10      -1.372  32.123  24.432  1.00 34.70           C  
ATOM   1048  CD1 ILE C  10      -2.221  34.011  26.751  1.00 34.70           C  
ATOM   1049  N   THR C  11       0.284  33.848  20.992  1.00 37.25           N  
ATOM   1050  CA  THR C  11       0.167  33.079  19.758  1.00 37.25           C  
ATOM   1051  C   THR C  11       0.144  31.582  20.054  1.00 37.25           C  
ATOM   1052  CB  THR C  11       1.322  33.396  18.790  1.00 37.25           C  
ATOM   1053  O   THR C  11       0.975  31.082  20.814  1.00 37.25           O  
ATOM   1054  CG2 THR C  11       1.310  34.866  18.382  1.00 37.25           C  
ATOM   1055  OG1 THR C  11       2.569  33.100  19.430  1.00 37.25           O  
ATOM   1056  N   LEU C  12      -1.012  31.109  20.271  1.00 41.27           N  
ATOM   1057  CA  LEU C  12      -1.173  29.660  20.312  1.00 41.27           C  
ATOM   1058  C   LEU C  12      -0.540  29.008  19.087  1.00 41.27           C  
ATOM   1059  CB  LEU C  12      -2.655  29.287  20.395  1.00 41.27           C  
ATOM   1060  O   LEU C  12      -0.914  29.314  17.953  1.00 41.27           O  
ATOM   1061  CG  LEU C  12      -3.194  28.953  21.787  1.00 41.27           C  
ATOM   1062  CD1 LEU C  12      -4.330  29.900  22.157  1.00 41.27           C  
ATOM   1063  CD2 LEU C  12      -3.660  27.502  21.847  1.00 41.27           C  
ATOM   1064  N   ALA C  13       0.814  28.936  19.027  1.00 45.99           N  
ATOM   1065  CA  ALA C  13       1.479  28.144  17.996  1.00 45.99           C  
ATOM   1066  C   ALA C  13       0.800  26.788  17.823  1.00 45.99           C  
ATOM   1067  CB  ALA C  13       2.955  27.958  18.337  1.00 45.99           C  
ATOM   1068  O   ALA C  13       0.586  26.066  18.799  1.00 45.99           O  
ATOM   1069  N   THR C  14      -0.232  26.739  16.976  1.00 53.21           N  
ATOM   1070  CA  THR C  14      -0.841  25.450  16.667  1.00 53.21           C  
ATOM   1071  C   THR C  14       0.158  24.535  15.964  1.00 53.21           C  
ATOM   1072  CB  THR C  14      -2.093  25.619  15.788  1.00 53.21           C  
ATOM   1073  O   THR C  14       0.982  24.999  15.173  1.00 53.21           O  
ATOM   1074  CG2 THR C  14      -3.136  26.493  16.478  1.00 53.21           C  
ATOM   1075  OG1 THR C  14      -1.720  26.230  14.547  1.00 53.21           O  
ATOM   1076  N   CYS C  15       0.549  23.428  16.638  1.00 61.75           N  
ATOM   1077  CA  CYS C  15       1.440  22.417  16.081  1.00 61.75           C  
ATOM   1078  C   CYS C  15       0.707  21.537  15.076  1.00 61.75           C  
ATOM   1079  CB  CYS C  15       2.031  21.553  17.194  1.00 61.75           C  
ATOM   1080  O   CYS C  15      -0.414  21.095  15.333  1.00 61.75           O  
ATOM   1081  SG  CYS C  15       3.248  20.350  16.614  1.00 61.75           S  
ATOM   1082  N   GLU C  16       1.128  21.615  13.856  1.00 65.48           N  
ATOM   1083  CA  GLU C  16       0.610  20.722  12.824  1.00 65.48           C  
ATOM   1084  C   GLU C  16       1.619  19.630  12.481  1.00 65.48           C  
ATOM   1085  CB  GLU C  16       0.241  21.511  11.565  1.00 65.48           C  
ATOM   1086  O   GLU C  16       2.802  19.912  12.277  1.00 65.48           O  
ATOM   1087  CG  GLU C  16      -0.984  22.398  11.732  1.00 65.48           C  
ATOM   1088  CD  GLU C  16      -1.416  23.073  10.440  1.00 65.48           C  
ATOM   1089  OE1 GLU C  16      -2.454  23.774  10.439  1.00 65.48           O  
ATOM   1090  OE2 GLU C  16      -0.712  22.900   9.420  1.00 65.48           O  
ATOM   1091  N   LEU C  17       1.199  18.371  12.579  1.00 71.00           N  
ATOM   1092  CA  LEU C  17       2.013  17.221  12.200  1.00 71.00           C  
ATOM   1093  C   LEU C  17       1.575  16.669  10.847  1.00 71.00           C  
ATOM   1094  CB  LEU C  17       1.922  16.126  13.265  1.00 71.00           C  
ATOM   1095  O   LEU C  17       0.393  16.388  10.640  1.00 71.00           O  
ATOM   1096  CG  LEU C  17       3.224  15.396  13.600  1.00 71.00           C  
ATOM   1097  CD1 LEU C  17       4.220  16.356  14.242  1.00 71.00           C  
ATOM   1098  CD2 LEU C  17       2.952  14.208  14.516  1.00 71.00           C  
ATOM   1099  N   TYR C  18       2.449  16.532   9.938  1.00 71.79           N  
ATOM   1100  CA  TYR C  18       2.170  16.052   8.589  1.00 71.79           C  
ATOM   1101  C   TYR C  18       2.562  14.587   8.439  1.00 71.79           C  
ATOM   1102  CB  TYR C  18       2.912  16.900   7.552  1.00 71.79           C  
ATOM   1103  O   TYR C  18       3.641  14.179   8.876  1.00 71.79           O  
ATOM   1104  CG  TYR C  18       2.124  18.091   7.065  1.00 71.79           C  
ATOM   1105  CD1 TYR C  18       1.320  18.002   5.930  1.00 71.79           C  
ATOM   1106  CD2 TYR C  18       2.182  19.307   7.736  1.00 71.79           C  
ATOM   1107  CE1 TYR C  18       0.593  19.098   5.476  1.00 71.79           C  
ATOM   1108  CE2 TYR C  18       1.459  20.410   7.291  1.00 71.79           C  
ATOM   1109  OH  TYR C  18      -0.049  21.383   5.718  1.00 71.79           O  
ATOM   1110  CZ  TYR C  18       0.669  20.295   6.163  1.00 71.79           C  
ATOM   1111  N   HIS C  19       1.614  13.831   7.910  1.00 71.23           N  
ATOM   1112  CA  HIS C  19       1.822  12.411   7.652  1.00 71.23           C  
ATOM   1113  C   HIS C  19       1.725  12.101   6.162  1.00 71.23           C  
ATOM   1114  CB  HIS C  19       0.807  11.571   8.430  1.00 71.23           C  
ATOM   1115  O   HIS C  19       0.678  12.315   5.546  1.00 71.23           O  
ATOM   1116  CG  HIS C  19       0.797  11.851   9.899  1.00 71.23           C  
ATOM   1117  CD2 HIS C  19       0.180  12.820  10.615  1.00 71.23           C  
ATOM   1118  ND1 HIS C  19       1.489  11.080  10.808  1.00 71.23           N  
ATOM   1119  CE1 HIS C  19       1.296  11.565  12.024  1.00 71.23           C  
ATOM   1120  NE2 HIS C  19       0.505  12.621  11.934  1.00 71.23           N  
ATOM   1121  N   TYR C  20       2.895  11.679   5.639  1.00 73.74           N  
ATOM   1122  CA  TYR C  20       2.932  11.343   4.220  1.00 73.74           C  
ATOM   1123  C   TYR C  20       3.025   9.835   4.019  1.00 73.74           C  
ATOM   1124  CB  TYR C  20       4.113  12.036   3.534  1.00 73.74           C  
ATOM   1125  O   TYR C  20       3.821   9.163   4.678  1.00 73.74           O  
ATOM   1126  CG  TYR C  20       4.256  11.686   2.072  1.00 73.74           C  
ATOM   1127  CD1 TYR C  20       5.130  10.684   1.658  1.00 73.74           C  
ATOM   1128  CD2 TYR C  20       3.519  12.359   1.103  1.00 73.74           C  
ATOM   1129  CE1 TYR C  20       5.266  10.360   0.312  1.00 73.74           C  
ATOM   1130  CE2 TYR C  20       3.648  12.043  -0.245  1.00 73.74           C  
ATOM   1131  OH  TYR C  20       4.653  10.727  -1.964  1.00 73.74           O  
ATOM   1132  CZ  TYR C  20       4.522  11.044  -0.630  1.00 73.74           C  
ATOM   1133  N   GLN C  21       2.113   9.279   3.128  1.00 68.71           N  
ATOM   1134  CA  GLN C  21       2.154   7.853   2.822  1.00 68.71           C  
ATOM   1135  C   GLN C  21       1.859   7.598   1.347  1.00 68.71           C  
ATOM   1136  CB  GLN C  21       1.159   7.087   3.696  1.00 68.71           C  
ATOM   1137  O   GLN C  21       0.920   8.169   0.788  1.00 68.71           O  
ATOM   1138  CG  GLN C  21       1.197   5.579   3.494  1.00 68.71           C  
ATOM   1139  CD  GLN C  21       0.388   4.827   4.534  1.00 68.71           C  
ATOM   1140  NE2 GLN C  21       0.629   3.525   4.645  1.00 68.71           N  
ATOM   1141  OE1 GLN C  21      -0.447   5.411   5.233  1.00 68.71           O  
ATOM   1142  N   GLU C  22       2.713   6.835   0.704  1.00 71.33           N  
ATOM   1143  CA  GLU C  22       2.438   6.367  -0.651  1.00 71.33           C  
ATOM   1144  C   GLU C  22       1.703   5.030  -0.634  1.00 71.33           C  
ATOM   1145  CB  GLU C  22       3.737   6.243  -1.451  1.00 71.33           C  
ATOM   1146  O   GLU C  22       1.939   4.196   0.244  1.00 71.33           O  
ATOM   1147  CG  GLU C  22       4.372   7.580  -1.803  1.00 71.33           C  
ATOM   1148  CD  GLU C  22       5.589   7.448  -2.705  1.00 71.33           C  
ATOM   1149  OE1 GLU C  22       6.074   8.478  -3.226  1.00 71.33           O  
ATOM   1150  OE2 GLU C  22       6.061   6.304  -2.893  1.00 71.33           O  
ATOM   1151  N   CYS C  23       0.795   4.919  -1.567  1.00 71.05           N  
ATOM   1152  CA  CYS C  23       0.010   3.694  -1.661  1.00 71.05           C  
ATOM   1153  C   CYS C  23      -0.316   3.365  -3.114  1.00 71.05           C  
ATOM   1154  CB  CYS C  23      -1.282   3.821  -0.856  1.00 71.05           C  
ATOM   1155  O   CYS C  23      -0.163   4.212  -3.995  1.00 71.05           O  
ATOM   1156  SG  CYS C  23      -2.334   5.193  -1.379  1.00 71.05           S  
ATOM   1157  N   VAL C  24      -0.568   2.073  -3.319  1.00 72.40           N  
ATOM   1158  CA  VAL C  24      -0.968   1.642  -4.655  1.00 72.40           C  
ATOM   1159  C   VAL C  24      -2.429   2.014  -4.902  1.00 72.40           C  
ATOM   1160  CB  VAL C  24      -0.765   0.122  -4.846  1.00 72.40           C  
ATOM   1161  O   VAL C  24      -3.304   1.687  -4.096  1.00 72.40           O  
ATOM   1162  CG1 VAL C  24      -1.225  -0.313  -6.236  1.00 72.40           C  
ATOM   1163  CG2 VAL C  24       0.699  -0.252  -4.623  1.00 72.40           C  
ATOM   1164  N   ARG C  25      -2.519   2.570  -6.034  1.00 74.57           N  
ATOM   1165  CA  ARG C  25      -3.854   3.056  -6.368  1.00 74.57           C  
ATOM   1166  C   ARG C  25      -4.871   1.920  -6.352  1.00 74.57           C  
ATOM   1167  CB  ARG C  25      -3.851   3.738  -7.738  1.00 74.57           C  
ATOM   1168  O   ARG C  25      -4.620   0.847  -6.906  1.00 74.57           O  
ATOM   1169  CG  ARG C  25      -5.175   4.390  -8.104  1.00 74.57           C  
ATOM   1170  CD  ARG C  25      -5.073   5.185  -9.398  1.00 74.57           C  
ATOM   1171  NE  ARG C  25      -4.392   6.461  -9.194  1.00 74.57           N  
ATOM   1172  NH1 ARG C  25      -3.783   6.725 -11.407  1.00 74.57           N  
ATOM   1173  NH2 ARG C  25      -3.205   8.312  -9.856  1.00 74.57           N  
ATOM   1174  CZ  ARG C  25      -3.795   7.163 -10.153  1.00 74.57           C  
ATOM   1175  N   GLY C  26      -5.965   2.148  -5.693  1.00 71.28           N  
ATOM   1176  CA  GLY C  26      -7.065   1.198  -5.702  1.00 71.28           C  
ATOM   1177  C   GLY C  26      -6.988   0.185  -4.575  1.00 71.28           C  
ATOM   1178  O   GLY C  26      -7.919  -0.597  -4.372  1.00 71.28           O  
ATOM   1179  N   THR C  27      -5.926   0.179  -3.821  1.00 70.21           N  
ATOM   1180  CA  THR C  27      -5.791  -0.741  -2.697  1.00 70.21           C  
ATOM   1181  C   THR C  27      -6.287  -0.094  -1.407  1.00 70.21           C  
ATOM   1182  CB  THR C  27      -4.331  -1.195  -2.519  1.00 70.21           C  
ATOM   1183  O   THR C  27      -6.511   1.117  -1.360  1.00 70.21           O  
ATOM   1184  CG2 THR C  27      -3.792  -1.830  -3.796  1.00 70.21           C  
ATOM   1185  OG1 THR C  27      -3.521  -0.061  -2.184  1.00 70.21           O  
ATOM   1186  N   THR C  28      -6.520  -0.945  -0.441  1.00 69.97           N  
ATOM   1187  CA  THR C  28      -6.961  -0.453   0.860  1.00 69.97           C  
ATOM   1188  C   THR C  28      -5.767  -0.199   1.775  1.00 69.97           C  
ATOM   1189  CB  THR C  28      -7.926  -1.446   1.534  1.00 69.97           C  
ATOM   1190  O   THR C  28      -4.856  -1.025   1.860  1.00 69.97           O  
ATOM   1191  CG2 THR C  28      -8.637  -0.802   2.720  1.00 69.97           C  
ATOM   1192  OG1 THR C  28      -8.905  -1.875   0.580  1.00 69.97           O  
ATOM   1193  N   VAL C  29      -5.742   1.031   2.325  1.00 69.12           N  
ATOM   1194  CA  VAL C  29      -4.675   1.428   3.238  1.00 69.12           C  
ATOM   1195  C   VAL C  29      -5.229   1.561   4.654  1.00 69.12           C  
ATOM   1196  CB  VAL C  29      -4.015   2.753   2.797  1.00 69.12           C  
ATOM   1197  O   VAL C  29      -6.330   2.081   4.851  1.00 69.12           O  
ATOM   1198  CG1 VAL C  29      -2.522   2.747   3.123  1.00 69.12           C  
ATOM   1199  CG2 VAL C  29      -4.238   2.990   1.304  1.00 69.12           C  
ATOM   1200  N   LEU C  30      -4.491   0.916   5.544  1.00 68.61           N  
ATOM   1201  CA  LEU C  30      -4.872   1.059   6.945  1.00 68.61           C  
ATOM   1202  C   LEU C  30      -4.049   2.149   7.623  1.00 68.61           C  
ATOM   1203  CB  LEU C  30      -4.694  -0.268   7.687  1.00 68.61           C  
ATOM   1204  O   LEU C  30      -2.817   2.107   7.601  1.00 68.61           O  
ATOM   1205  CG  LEU C  30      -5.804  -1.303   7.500  1.00 68.61           C  
ATOM   1206  CD1 LEU C  30      -5.210  -2.704   7.399  1.00 68.61           C  
ATOM   1207  CD2 LEU C  30      -6.808  -1.224   8.646  1.00 68.61           C  
ATOM   1208  N   LEU C  31      -4.799   3.106   8.167  1.00 68.82           N  
ATOM   1209  CA  LEU C  31      -4.131   4.206   8.853  1.00 68.82           C  
ATOM   1210  C   LEU C  31      -4.432   4.178  10.347  1.00 68.82           C  
ATOM   1211  CB  LEU C  31      -4.563   5.549   8.259  1.00 68.82           C  
ATOM   1212  O   LEU C  31      -5.579   3.971  10.750  1.00 68.82           O  
ATOM   1213  CG  LEU C  31      -3.831   5.998   6.993  1.00 68.82           C  
ATOM   1214  CD1 LEU C  31      -4.806   6.103   5.825  1.00 68.82           C  
ATOM   1215  CD2 LEU C  31      -3.124   7.328   7.227  1.00 68.82           C  
ATOM   1216  N   LYS C  32      -3.338   4.390  11.122  1.00 67.73           N  
ATOM   1217  CA  LYS C  32      -3.532   4.462  12.568  1.00 67.73           C  
ATOM   1218  C   LYS C  32      -4.132   5.805  12.975  1.00 67.73           C  
ATOM   1219  CB  LYS C  32      -2.208   4.236  13.299  1.00 67.73           C  
ATOM   1220  O   LYS C  32      -3.717   6.853  12.478  1.00 67.73           O  
ATOM   1221  CG  LYS C  32      -2.352   4.086  14.806  1.00 67.73           C  
ATOM   1222  CD  LYS C  32      -1.019   3.755  15.465  1.00 67.73           C  
ATOM   1223  CE  LYS C  32      -1.151   3.656  16.978  1.00 67.73           C  
ATOM   1224  NZ  LYS C  32       0.147   3.297  17.625  1.00 67.73           N  
ATOM   1225  N   GLU C  33      -5.024   5.684  13.837  1.00 72.71           N  
ATOM   1226  CA  GLU C  33      -5.660   6.896  14.345  1.00 72.71           C  
ATOM   1227  C   GLU C  33      -4.684   7.727  15.173  1.00 72.71           C  
ATOM   1228  CB  GLU C  33      -6.894   6.546  15.182  1.00 72.71           C  
ATOM   1229  O   GLU C  33      -4.014   7.201  16.064  1.00 72.71           O  
ATOM   1230  CG  GLU C  33      -8.095   6.111  14.354  1.00 72.71           C  
ATOM   1231  CD  GLU C  33      -9.348   5.890  15.187  1.00 72.71           C  
ATOM   1232  OE1 GLU C  33     -10.416   5.591  14.607  1.00 72.71           O  
ATOM   1233  OE2 GLU C  33      -9.261   6.019  16.428  1.00 72.71           O  
ATOM   1234  N   PRO C  34      -4.574   8.927  14.783  1.00 74.43           N  
ATOM   1235  CA  PRO C  34      -3.626   9.765  15.521  1.00 74.43           C  
ATOM   1236  C   PRO C  34      -4.080  10.051  16.951  1.00 74.43           C  
ATOM   1237  CB  PRO C  34      -3.578  11.053  14.696  1.00 74.43           C  
ATOM   1238  O   PRO C  34      -3.269  10.444  17.793  1.00 74.43           O  
ATOM   1239  CG  PRO C  34      -4.881  11.088  13.966  1.00 74.43           C  
ATOM   1240  CD  PRO C  34      -5.356   9.677  13.768  1.00 74.43           C  
ATOM   1241  N   CYS C  35      -5.370   9.967  17.299  1.00 73.75           N  
ATOM   1242  CA  CYS C  35      -5.967  10.230  18.604  1.00 73.75           C  
ATOM   1243  C   CYS C  35      -6.913   9.105  19.008  1.00 73.75           C  
ATOM   1244  CB  CYS C  35      -6.719  11.560  18.590  1.00 73.75           C  
ATOM   1245  O   CYS C  35      -7.253   8.250  18.188  1.00 73.75           O  
ATOM   1246  SG  CYS C  35      -5.820  12.897  17.773  1.00 73.75           S  
ATOM   1247  N   SER C  36      -7.248   9.120  20.200  1.00 70.11           N  
ATOM   1248  CA  SER C  36      -8.186   8.111  20.682  1.00 70.11           C  
ATOM   1249  C   SER C  36      -9.487   8.141  19.886  1.00 70.11           C  
ATOM   1250  CB  SER C  36      -8.482   8.320  22.167  1.00 70.11           C  
ATOM   1251  O   SER C  36      -9.925   9.205  19.444  1.00 70.11           O  
ATOM   1252  OG  SER C  36      -7.280   8.438  22.908  1.00 70.11           O  
ATOM   1253  N   SER C  37      -9.997   6.950  19.566  1.00 64.09           N  
ATOM   1254  CA  SER C  37     -11.204   6.810  18.757  1.00 64.09           C  
ATOM   1255  C   SER C  37     -12.321   7.712  19.272  1.00 64.09           C  
ATOM   1256  CB  SER C  37     -11.676   5.356  18.745  1.00 64.09           C  
ATOM   1257  O   SER C  37     -12.574   7.770  20.477  1.00 64.09           O  
ATOM   1258  OG  SER C  37     -12.207   4.989  20.007  1.00 64.09           O  
ATOM   1259  N   GLY C  38     -12.902   8.502  18.288  1.00 64.27           N  
ATOM   1260  CA  GLY C  38     -14.056   9.327  18.609  1.00 64.27           C  
ATOM   1261  C   GLY C  38     -13.680  10.697  19.143  1.00 64.27           C  
ATOM   1262  O   GLY C  38     -14.548  11.466  19.560  1.00 64.27           O  
ATOM   1263  N   THR C  39     -12.455  10.944  19.273  1.00 64.27           N  
ATOM   1264  CA  THR C  39     -12.051  12.190  19.916  1.00 64.27           C  
ATOM   1265  C   THR C  39     -11.640  13.226  18.874  1.00 64.27           C  
ATOM   1266  CB  THR C  39     -10.889  11.959  20.900  1.00 64.27           C  
ATOM   1267  O   THR C  39     -11.310  14.363  19.219  1.00 64.27           O  
ATOM   1268  CG2 THR C  39     -11.363  11.217  22.146  1.00 64.27           C  
ATOM   1269  OG1 THR C  39      -9.871  11.184  20.255  1.00 64.27           O  
ATOM   1270  N   TYR C  40     -11.483  12.791  17.621  1.00 64.69           N  
ATOM   1271  CA  TYR C  40     -11.040  13.796  16.662  1.00 64.69           C  
ATOM   1272  C   TYR C  40     -12.218  14.609  16.140  1.00 64.69           C  
ATOM   1273  CB  TYR C  40     -10.302  13.136  15.493  1.00 64.69           C  
ATOM   1274  O   TYR C  40     -13.357  14.135  16.142  1.00 64.69           O  
ATOM   1275  CG  TYR C  40     -11.050  11.978  14.880  1.00 64.69           C  
ATOM   1276  CD1 TYR C  40     -10.906  10.686  15.382  1.00 64.69           C  
ATOM   1277  CD2 TYR C  40     -11.902  12.172  13.798  1.00 64.69           C  
ATOM   1278  CE1 TYR C  40     -11.592   9.615  14.818  1.00 64.69           C  
ATOM   1279  CE2 TYR C  40     -12.593  11.108  13.227  1.00 64.69           C  
ATOM   1280  OH  TYR C  40     -13.114   8.779  13.182  1.00 64.69           O  
ATOM   1281  CZ  TYR C  40     -12.432   9.836  13.743  1.00 64.69           C  
ATOM   1282  N   GLU C  41     -11.852  15.905  15.990  1.00 57.82           N  
ATOM   1283  CA  GLU C  41     -12.811  16.807  15.360  1.00 57.82           C  
ATOM   1284  C   GLU C  41     -12.714  16.740  13.839  1.00 57.82           C  
ATOM   1285  CB  GLU C  41     -12.592  18.244  15.839  1.00 57.82           C  
ATOM   1286  O   GLU C  41     -11.617  16.644  13.285  1.00 57.82           O  
ATOM   1287  CG  GLU C  41     -13.285  18.567  17.155  1.00 57.82           C  
ATOM   1288  CD  GLU C  41     -13.176  20.032  17.547  1.00 57.82           C  
ATOM   1289  OE1 GLU C  41     -13.803  20.439  18.551  1.00 57.82           O  
ATOM   1290  OE2 GLU C  41     -12.459  20.778  16.844  1.00 57.82           O  
ATOM   1291  N   GLY C  42     -13.760  16.460  13.254  1.00 56.76           N  
ATOM   1292  CA  GLY C  42     -13.816  16.511  11.802  1.00 56.76           C  
ATOM   1293  C   GLY C  42     -14.448  15.277  11.185  1.00 56.76           C  
ATOM   1294  O   GLY C  42     -14.799  14.332  11.895  1.00 56.76           O  
ATOM   1295  N   ASN C  43     -14.933  15.416  10.159  1.00 50.86           N  
ATOM   1296  CA  ASN C  43     -15.657  14.411   9.389  1.00 50.86           C  
ATOM   1297  C   ASN C  43     -14.703  13.435   8.705  1.00 50.86           C  
ATOM   1298  CB  ASN C  43     -16.566  15.078   8.355  1.00 50.86           C  
ATOM   1299  O   ASN C  43     -13.889  13.837   7.873  1.00 50.86           O  
ATOM   1300  CG  ASN C  43     -17.898  15.506   8.938  1.00 50.86           C  
ATOM   1301  ND2 ASN C  43     -18.529  16.494   8.314  1.00 50.86           N  
ATOM   1302  OD1 ASN C  43     -18.356  14.953   9.942  1.00 50.86           O  
ATOM   1303  N   SER C  44     -14.064  12.542   9.550  1.00 55.14           N  
ATOM   1304  CA  SER C  44     -13.285  11.582   8.774  1.00 55.14           C  
ATOM   1305  C   SER C  44     -14.189  10.700   7.918  1.00 55.14           C  
ATOM   1306  CB  SER C  44     -12.434  10.710   9.697  1.00 55.14           C  
ATOM   1307  O   SER C  44     -15.195  10.178   8.402  1.00 55.14           O  
ATOM   1308  OG  SER C  44     -12.206   9.437   9.118  1.00 55.14           O  
ATOM   1309  N   PRO C  45     -14.092  10.896   6.673  1.00 52.18           N  
ATOM   1310  CA  PRO C  45     -14.919   9.999   5.862  1.00 52.18           C  
ATOM   1311  C   PRO C  45     -14.596   8.525   6.097  1.00 52.18           C  
ATOM   1312  CB  PRO C  45     -14.581  10.410   4.426  1.00 52.18           C  
ATOM   1313  O   PRO C  45     -15.226   7.649   5.501  1.00 52.18           O  
ATOM   1314  CG  PRO C  45     -13.304  11.178   4.539  1.00 52.18           C  
ATOM   1315  CD  PRO C  45     -13.123  11.595   5.971  1.00 52.18           C  
ATOM   1316  N   PHE C  46     -13.770   8.350   7.051  1.00 59.25           N  
ATOM   1317  CA  PHE C  46     -13.273   6.979   7.068  1.00 59.25           C  
ATOM   1318  C   PHE C  46     -13.810   6.223   8.277  1.00 59.25           C  
ATOM   1319  CB  PHE C  46     -11.741   6.961   7.075  1.00 59.25           C  
ATOM   1320  O   PHE C  46     -13.986   6.804   9.350  1.00 59.25           O  
ATOM   1321  CG  PHE C  46     -11.120   7.740   5.948  1.00 59.25           C  
ATOM   1322  CD1 PHE C  46     -11.141   7.248   4.649  1.00 59.25           C  
ATOM   1323  CD2 PHE C  46     -10.513   8.967   6.187  1.00 59.25           C  
ATOM   1324  CE1 PHE C  46     -10.566   7.967   3.603  1.00 59.25           C  
ATOM   1325  CE2 PHE C  46      -9.937   9.691   5.148  1.00 59.25           C  
ATOM   1326  CZ  PHE C  46      -9.964   9.189   3.857  1.00 59.25           C  
ATOM   1327  N   HIS C  47     -14.339   5.095   8.024  1.00 55.58           N  
ATOM   1328  CA  HIS C  47     -14.946   4.230   9.030  1.00 55.58           C  
ATOM   1329  C   HIS C  47     -13.883   3.563   9.897  1.00 55.58           C  
ATOM   1330  CB  HIS C  47     -15.823   3.168   8.364  1.00 55.58           C  
ATOM   1331  O   HIS C  47     -12.979   2.903   9.380  1.00 55.58           O  
ATOM   1332  CG  HIS C  47     -17.188   3.660   8.000  1.00 55.58           C  
ATOM   1333  CD2 HIS C  47     -17.738   3.946   6.797  1.00 55.58           C  
ATOM   1334  ND1 HIS C  47     -18.163   3.914   8.940  1.00 55.58           N  
ATOM   1335  CE1 HIS C  47     -19.257   4.336   8.329  1.00 55.58           C  
ATOM   1336  NE2 HIS C  47     -19.025   4.364   7.027  1.00 55.58           N  
ATOM   1337  N   PRO C  48     -13.884   4.006  11.238  1.00 53.93           N  
ATOM   1338  CA  PRO C  48     -12.901   3.352  12.103  1.00 53.93           C  
ATOM   1339  C   PRO C  48     -13.088   1.838  12.170  1.00 53.93           C  
ATOM   1340  CB  PRO C  48     -13.152   3.993  13.470  1.00 53.93           C  
ATOM   1341  O   PRO C  48     -14.219   1.349  12.113  1.00 53.93           O  
ATOM   1342  CG  PRO C  48     -14.394   4.804  13.289  1.00 53.93           C  
ATOM   1343  CD  PRO C  48     -14.775   4.776  11.837  1.00 53.93           C  
ATOM   1344  N   LEU C  49     -12.052   1.065  11.806  1.00 54.93           N  
ATOM   1345  CA  LEU C  49     -12.054  -0.380  12.005  1.00 54.93           C  
ATOM   1346  C   LEU C  49     -11.718  -0.730  13.451  1.00 54.93           C  
ATOM   1347  CB  LEU C  49     -11.055  -1.052  11.060  1.00 54.93           C  
ATOM   1348  O   LEU C  49     -11.348   0.145  14.236  1.00 54.93           O  
ATOM   1349  CG  LEU C  49     -11.564  -1.378   9.655  1.00 54.93           C  
ATOM   1350  CD1 LEU C  49     -11.094  -0.319   8.662  1.00 54.93           C  
ATOM   1351  CD2 LEU C  49     -11.100  -2.765   9.225  1.00 54.93           C  
ATOM   1352  N   ALA C  50     -11.940  -2.097  13.666  1.00 56.69           N  
ATOM   1353  CA  ALA C  50     -11.497  -2.619  14.956  1.00 56.69           C  
ATOM   1354  C   ALA C  50     -10.025  -2.300  15.201  1.00 56.69           C  
ATOM   1355  CB  ALA C  50     -11.731  -4.126  15.030  1.00 56.69           C  
ATOM   1356  O   ALA C  50      -9.246  -2.167  14.253  1.00 56.69           O  
ATOM   1357  N   ASP C  51      -9.608  -1.705  16.445  1.00 55.63           N  
ATOM   1358  CA  ASP C  51      -8.236  -1.489  16.894  1.00 55.63           C  
ATOM   1359  C   ASP C  51      -7.772  -0.069  16.578  1.00 55.63           C  
ATOM   1360  CB  ASP C  51      -7.293  -2.506  16.248  1.00 55.63           C  
ATOM   1361  O   ASP C  51      -6.591   0.158  16.308  1.00 55.63           O  
ATOM   1362  CG  ASP C  51      -7.469  -3.911  16.799  1.00 55.63           C  
ATOM   1363  OD1 ASP C  51      -7.946  -4.061  17.945  1.00 55.63           O  
ATOM   1364  OD2 ASP C  51      -7.124  -4.875  16.082  1.00 55.63           O  
ATOM   1365  N   ASN C  52      -8.662   0.898  16.360  1.00 59.90           N  
ATOM   1366  CA  ASN C  52      -8.354   2.315  16.193  1.00 59.90           C  
ATOM   1367  C   ASN C  52      -7.654   2.583  14.864  1.00 59.90           C  
ATOM   1368  CB  ASN C  52      -7.497   2.818  17.357  1.00 59.90           C  
ATOM   1369  O   ASN C  52      -6.720   3.385  14.801  1.00 59.90           O  
ATOM   1370  CG  ASN C  52      -8.265   2.886  18.662  1.00 59.90           C  
ATOM   1371  ND2 ASN C  52      -7.593   2.572  19.763  1.00 59.90           N  
ATOM   1372  OD1 ASN C  52      -9.453   3.218  18.680  1.00 59.90           O  
ATOM   1373  N   LYS C  53      -8.013   1.713  13.834  1.00 64.69           N  
ATOM   1374  CA  LYS C  53      -7.466   1.906  12.494  1.00 64.69           C  
ATOM   1375  C   LYS C  53      -8.558   2.310  11.508  1.00 64.69           C  
ATOM   1376  CB  LYS C  53      -6.767   0.635  12.011  1.00 64.69           C  
ATOM   1377  O   LYS C  53      -9.738   2.033  11.732  1.00 64.69           O  
ATOM   1378  CG  LYS C  53      -5.521   0.273  12.805  1.00 64.69           C  
ATOM   1379  CD  LYS C  53      -4.803  -0.927  12.203  1.00 64.69           C  
ATOM   1380  CE  LYS C  53      -3.606  -1.345  13.047  1.00 64.69           C  
ATOM   1381  NZ  LYS C  53      -2.850  -2.469  12.418  1.00 64.69           N  
ATOM   1382  N   PHE C  54      -8.105   3.176  10.478  1.00 69.64           N  
ATOM   1383  CA  PHE C  54      -8.973   3.582   9.379  1.00 69.64           C  
ATOM   1384  C   PHE C  54      -8.599   2.850   8.096  1.00 69.64           C  
ATOM   1385  CB  PHE C  54      -8.894   5.096   9.162  1.00 69.64           C  
ATOM   1386  O   PHE C  54      -7.416   2.676   7.796  1.00 69.64           O  
ATOM   1387  CG  PHE C  54      -9.325   5.904  10.356  1.00 69.64           C  
ATOM   1388  CD1 PHE C  54     -10.673   6.109  10.624  1.00 69.64           C  
ATOM   1389  CD2 PHE C  54      -8.382   6.459  11.211  1.00 69.64           C  
ATOM   1390  CE1 PHE C  54     -11.075   6.857  11.729  1.00 69.64           C  
ATOM   1391  CE2 PHE C  54      -8.776   7.207  12.317  1.00 69.64           C  
ATOM   1392  CZ  PHE C  54     -10.123   7.405  12.573  1.00 69.64           C  
ATOM   1393  N   ALA C  55      -9.674   2.290   7.491  1.00 69.03           N  
ATOM   1394  CA  ALA C  55      -9.445   1.733   6.160  1.00 69.03           C  
ATOM   1395  C   ALA C  55      -9.876   2.715   5.073  1.00 69.03           C  
ATOM   1396  CB  ALA C  55     -10.189   0.409   6.002  1.00 69.03           C  
ATOM   1397  O   ALA C  55     -10.985   3.252   5.118  1.00 69.03           O  
ATOM   1398  N   LEU C  56      -8.949   2.990   4.239  1.00 72.73           N  
ATOM   1399  CA  LEU C  56      -9.279   3.902   3.150  1.00 72.73           C  
ATOM   1400  C   LEU C  56      -8.743   3.380   1.822  1.00 72.73           C  
ATOM   1401  CB  LEU C  56      -8.714   5.297   3.429  1.00 72.73           C  
ATOM   1402  O   LEU C  56      -7.712   2.703   1.786  1.00 72.73           O  
ATOM   1403  CG  LEU C  56      -7.207   5.380   3.681  1.00 72.73           C  
ATOM   1404  CD1 LEU C  56      -6.548   6.297   2.656  1.00 72.73           C  
ATOM   1405  CD2 LEU C  56      -6.928   5.867   5.099  1.00 72.73           C  
ATOM   1406  N   THR C  57      -9.553   3.626   0.763  1.00 74.92           N  
ATOM   1407  CA  THR C  57      -9.077   3.318  -0.581  1.00 74.92           C  
ATOM   1408  C   THR C  57      -7.971   4.283  -0.997  1.00 74.92           C  
ATOM   1409  CB  THR C  57     -10.225   3.376  -1.606  1.00 74.92           C  
ATOM   1410  O   THR C  57      -8.079   5.492  -0.780  1.00 74.92           O  
ATOM   1411  CG2 THR C  57      -9.760   2.901  -2.979  1.00 74.92           C  
ATOM   1412  OG1 THR C  57     -11.298   2.538  -1.161  1.00 74.92           O  
ATOM   1413  N   CYS C  58      -6.996   3.700  -1.441  1.00 75.56           N  
ATOM   1414  CA  CYS C  58      -5.827   4.496  -1.798  1.00 75.56           C  
ATOM   1415  C   CYS C  58      -6.088   5.313  -3.059  1.00 75.56           C  
ATOM   1416  CB  CYS C  58      -4.609   3.597  -2.006  1.00 75.56           C  
ATOM   1417  O   CYS C  58      -6.115   4.767  -4.163  1.00 75.56           O  
ATOM   1418  SG  CYS C  58      -3.069   4.506  -2.264  1.00 75.56           S  
ATOM   1419  N   PHE C  59      -6.328   6.588  -2.905  1.00 81.36           N  
ATOM   1420  CA  PHE C  59      -6.328   7.653  -3.901  1.00 81.36           C  
ATOM   1421  C   PHE C  59      -5.553   8.865  -3.398  1.00 81.36           C  
ATOM   1422  CB  PHE C  59      -7.762   8.058  -4.257  1.00 81.36           C  
ATOM   1423  O   PHE C  59      -5.425   9.068  -2.189  1.00 81.36           O  
ATOM   1424  CG  PHE C  59      -8.541   6.978  -4.959  1.00 81.36           C  
ATOM   1425  CD1 PHE C  59      -8.422   6.797  -6.331  1.00 81.36           C  
ATOM   1426  CD2 PHE C  59      -9.392   6.144  -4.246  1.00 81.36           C  
ATOM   1427  CE1 PHE C  59      -9.142   5.798  -6.984  1.00 81.36           C  
ATOM   1428  CE2 PHE C  59     -10.115   5.145  -4.891  1.00 81.36           C  
ATOM   1429  CZ  PHE C  59      -9.989   4.974  -6.260  1.00 81.36           C  
ATOM   1430  N   SER C  60      -4.934   9.515  -4.395  1.00 83.67           N  
ATOM   1431  CA  SER C  60      -4.207  10.702  -3.957  1.00 83.67           C  
ATOM   1432  C   SER C  60      -5.135  11.692  -3.259  1.00 83.67           C  
ATOM   1433  CB  SER C  60      -3.524  11.382  -5.144  1.00 83.67           C  
ATOM   1434  O   SER C  60      -6.057  12.227  -3.877  1.00 83.67           O  
ATOM   1435  OG  SER C  60      -2.488  10.566  -5.663  1.00 83.67           O  
ATOM   1436  N   THR C  61      -4.929  11.785  -1.909  1.00 81.36           N  
ATOM   1437  CA  THR C  61      -5.810  12.633  -1.115  1.00 81.36           C  
ATOM   1438  C   THR C  61      -5.065  13.215   0.084  1.00 81.36           C  
ATOM   1439  CB  THR C  61      -7.045  11.854  -0.626  1.00 81.36           C  
ATOM   1440  O   THR C  61      -3.999  12.722   0.457  1.00 81.36           O  
ATOM   1441  CG2 THR C  61      -6.654  10.784   0.389  1.00 81.36           C  
ATOM   1442  OG1 THR C  61      -7.966  12.764  -0.013  1.00 81.36           O  
ATOM   1443  N   GLN C  62      -5.635  14.449   0.555  1.00 81.37           N  
ATOM   1444  CA  GLN C  62      -5.130  15.101   1.758  1.00 81.37           C  
ATOM   1445  C   GLN C  62      -6.253  15.350   2.761  1.00 81.37           C  
ATOM   1446  CB  GLN C  62      -4.440  16.420   1.405  1.00 81.37           C  
ATOM   1447  O   GLN C  62      -7.349  15.768   2.383  1.00 81.37           O  
ATOM   1448  CG  GLN C  62      -3.770  17.100   2.591  1.00 81.37           C  
ATOM   1449  CD  GLN C  62      -3.080  18.397   2.211  1.00 81.37           C  
ATOM   1450  NE2 GLN C  62      -2.340  18.973   3.152  1.00 81.37           N  
ATOM   1451  OE1 GLN C  62      -3.210  18.877   1.080  1.00 81.37           O  
ATOM   1452  N   PHE C  63      -6.036  14.887   3.967  1.00 79.52           N  
ATOM   1453  CA  PHE C  63      -7.017  15.121   5.021  1.00 79.52           C  
ATOM   1454  C   PHE C  63      -6.327  15.385   6.354  1.00 79.52           C  
ATOM   1455  CB  PHE C  63      -7.967  13.926   5.148  1.00 79.52           C  
ATOM   1456  O   PHE C  63      -5.127  15.143   6.496  1.00 79.52           O  
ATOM   1457  CG  PHE C  63      -7.265  12.615   5.382  1.00 79.52           C  
ATOM   1458  CD1 PHE C  63      -6.821  11.848   4.312  1.00 79.52           C  
ATOM   1459  CD2 PHE C  63      -7.049  12.151   6.673  1.00 79.52           C  
ATOM   1460  CE1 PHE C  63      -6.172  10.634   4.526  1.00 79.52           C  
ATOM   1461  CE2 PHE C  63      -6.401  10.939   6.895  1.00 79.52           C  
ATOM   1462  CZ  PHE C  63      -5.964  10.182   5.820  1.00 79.52           C  
ATOM   1463  N   ALA C  64      -7.102  15.963   7.255  1.00 78.56           N  
ATOM   1464  CA  ALA C  64      -6.496  16.307   8.539  1.00 78.56           C  
ATOM   1465  C   ALA C  64      -7.435  15.976   9.695  1.00 78.56           C  
ATOM   1466  CB  ALA C  64      -6.120  17.787   8.570  1.00 78.56           C  
ATOM   1467  O   ALA C  64      -8.656  15.945   9.522  1.00 78.56           O  
ATOM   1468  N   PHE C  65      -6.817  15.662  10.855  1.00 78.31           N  
ATOM   1469  CA  PHE C  65      -7.517  15.459  12.118  1.00 78.31           C  
ATOM   1470  C   PHE C  65      -7.009  16.427  13.180  1.00 78.31           C  
ATOM   1471  CB  PHE C  65      -7.349  14.014  12.601  1.00 78.31           C  
ATOM   1472  O   PHE C  65      -5.803  16.655  13.294  1.00 78.31           O  
ATOM   1473  CG  PHE C  65      -7.913  12.989  11.655  1.00 78.31           C  
ATOM   1474  CD1 PHE C  65      -9.273  12.701  11.649  1.00 78.31           C  
ATOM   1475  CD2 PHE C  65      -7.083  12.312  10.771  1.00 78.31           C  
ATOM   1476  CE1 PHE C  65      -9.797  11.753  10.775  1.00 78.31           C  
ATOM   1477  CE2 PHE C  65      -7.600  11.362   9.894  1.00 78.31           C  
ATOM   1478  CZ  PHE C  65      -8.957  11.083   9.898  1.00 78.31           C  
ATOM   1479  N   ALA C  66      -7.997  17.038  13.778  1.00 78.38           N  
ATOM   1480  CA  ALA C  66      -7.630  17.839  14.943  1.00 78.38           C  
ATOM   1481  C   ALA C  66      -7.878  17.069  16.237  1.00 78.38           C  
ATOM   1482  CB  ALA C  66      -8.406  19.153  14.951  1.00 78.38           C  
ATOM   1483  O   ALA C  66      -9.009  16.669  16.521  1.00 78.38           O  
ATOM   1484  N   CYS C  67      -6.802  16.874  16.974  1.00 77.01           N  
ATOM   1485  CA  CYS C  67      -6.898  16.131  18.225  1.00 77.01           C  
ATOM   1486  C   CYS C  67      -7.164  17.067  19.397  1.00 77.01           C  
ATOM   1487  CB  CYS C  67      -5.617  15.336  18.476  1.00 77.01           C  
ATOM   1488  O   CYS C  67      -6.920  18.272  19.303  1.00 77.01           O  
ATOM   1489  SG  CYS C  67      -5.293  14.066  17.232  1.00 77.01           S  
ATOM   1490  N   PRO C  68      -7.748  16.470  20.478  1.00 76.63           N  
ATOM   1491  CA  PRO C  68      -8.070  17.280  21.656  1.00 76.63           C  
ATOM   1492  C   PRO C  68      -6.842  17.957  22.260  1.00 76.63           C  
ATOM   1493  CB  PRO C  68      -8.668  16.263  22.631  1.00 76.63           C  
ATOM   1494  O   PRO C  68      -6.966  18.986  22.929  1.00 76.63           O  
ATOM   1495  CG  PRO C  68      -9.125  15.131  21.769  1.00 76.63           C  
ATOM   1496  CD  PRO C  68      -8.308  15.130  20.509  1.00 76.63           C  
ATOM   1497  N   ASP C  69      -5.665  17.397  22.019  1.00 71.99           N  
ATOM   1498  CA  ASP C  69      -4.434  17.965  22.561  1.00 71.99           C  
ATOM   1499  C   ASP C  69      -4.006  19.201  21.773  1.00 71.99           C  
ATOM   1500  CB  ASP C  69      -3.314  16.923  22.554  1.00 71.99           C  
ATOM   1501  O   ASP C  69      -2.994  19.828  22.093  1.00 71.99           O  
ATOM   1502  CG  ASP C  69      -3.004  16.393  21.165  1.00 71.99           C  
ATOM   1503  OD1 ASP C  69      -3.600  16.880  20.180  1.00 71.99           O  
ATOM   1504  OD2 ASP C  69      -2.159  15.479  21.054  1.00 71.99           O  
ATOM   1505  N   GLY C  70      -4.761  19.595  20.739  1.00 72.60           N  
ATOM   1506  CA  GLY C  70      -4.500  20.810  19.983  1.00 72.60           C  
ATOM   1507  C   GLY C  70      -3.611  20.582  18.776  1.00 72.60           C  
ATOM   1508  O   GLY C  70      -3.405  21.492  17.970  1.00 72.60           O  
ATOM   1509  N   VAL C  71      -3.154  19.345  18.702  1.00 73.07           N  
ATOM   1510  CA  VAL C  71      -2.280  19.043  17.573  1.00 73.07           C  
ATOM   1511  C   VAL C  71      -3.122  18.687  16.349  1.00 73.07           C  
ATOM   1512  CB  VAL C  71      -1.304  17.892  17.902  1.00 73.07           C  
ATOM   1513  O   VAL C  71      -4.038  17.866  16.436  1.00 73.07           O  
ATOM   1514  CG1 VAL C  71      -0.383  17.609  16.717  1.00 73.07           C  
ATOM   1515  CG2 VAL C  71      -0.488  18.225  19.150  1.00 73.07           C  
ATOM   1516  N   LYS C  72      -2.854  19.353  15.281  1.00 76.13           N  
ATOM   1517  CA  LYS C  72      -3.482  19.039  14.001  1.00 76.13           C  
ATOM   1518  C   LYS C  72      -2.616  18.085  13.183  1.00 76.13           C  
ATOM   1519  CB  LYS C  72      -3.749  20.317  13.206  1.00 76.13           C  
ATOM   1520  O   LYS C  72      -1.447  18.372  12.918  1.00 76.13           O  
ATOM   1521  CG  LYS C  72      -4.638  20.114  11.987  1.00 76.13           C  
ATOM   1522  CD  LYS C  72      -4.889  21.426  11.254  1.00 76.13           C  
ATOM   1523  CE  LYS C  72      -5.715  21.212   9.993  1.00 76.13           C  
ATOM   1524  NZ  LYS C  72      -5.866  22.475   9.210  1.00 76.13           N  
ATOM   1525  N   HIS C  73      -3.201  16.922  12.809  1.00 78.43           N  
ATOM   1526  CA  HIS C  73      -2.506  15.927  12.000  1.00 78.43           C  
ATOM   1527  C   HIS C  73      -2.968  15.978  10.548  1.00 78.43           C  
ATOM   1528  CB  HIS C  73      -2.722  14.525  12.572  1.00 78.43           C  
ATOM   1529  O   HIS C  73      -4.145  15.752  10.258  1.00 78.43           O  
ATOM   1530  CG  HIS C  73      -2.048  14.303  13.888  1.00 78.43           C  
ATOM   1531  CD2 HIS C  73      -2.411  14.656  15.144  1.00 78.43           C  
ATOM   1532  ND1 HIS C  73      -0.844  13.643  14.006  1.00 78.43           N  
ATOM   1533  CE1 HIS C  73      -0.495  13.600  15.281  1.00 78.43           C  
ATOM   1534  NE2 HIS C  73      -1.429  14.208  15.992  1.00 78.43           N  
ATOM   1535  N   VAL C  74      -2.067  16.276   9.692  1.00 77.21           N  
ATOM   1536  CA  VAL C  74      -2.369  16.370   8.267  1.00 77.21           C  
ATOM   1537  C   VAL C  74      -1.806  15.152   7.538  1.00 77.21           C  
ATOM   1538  CB  VAL C  74      -1.803  17.669   7.651  1.00 77.21           C  
ATOM   1539  O   VAL C  74      -0.605  14.881   7.606  1.00 77.21           O  
ATOM   1540  CG1 VAL C  74      -2.197  17.785   6.180  1.00 77.21           C  
ATOM   1541  CG2 VAL C  74      -2.288  18.886   8.435  1.00 77.21           C  
ATOM   1542  N   TYR C  75      -2.733  14.409   6.861  1.00 78.68           N  
ATOM   1543  CA  TYR C  75      -2.343  13.206   6.133  1.00 78.68           C  
ATOM   1544  C   TYR C  75      -2.346  13.454   4.629  1.00 78.68           C  
ATOM   1545  CB  TYR C  75      -3.281  12.044   6.472  1.00 78.68           C  
ATOM   1546  O   TYR C  75      -3.292  14.034   4.091  1.00 78.68           O  
ATOM   1547  CG  TYR C  75      -3.090  11.496   7.866  1.00 78.68           C  
ATOM   1548  CD1 TYR C  75      -2.266  10.398   8.096  1.00 78.68           C  
ATOM   1549  CD2 TYR C  75      -3.734  12.076   8.954  1.00 78.68           C  
ATOM   1550  CE1 TYR C  75      -2.088   9.888   9.378  1.00 78.68           C  
ATOM   1551  CE2 TYR C  75      -3.563  11.574  10.240  1.00 78.68           C  
ATOM   1552  OH  TYR C  75      -2.567   9.982  11.713  1.00 78.68           O  
ATOM   1553  CZ  TYR C  75      -2.739  10.482  10.442  1.00 78.68           C  
ATOM   1554  N   GLN C  76      -1.266  13.093   4.003  1.00 77.29           N  
ATOM   1555  CA  GLN C  76      -1.171  13.123   2.547  1.00 77.29           C  
ATOM   1556  C   GLN C  76      -0.915  11.729   1.983  1.00 77.29           C  
ATOM   1557  CB  GLN C  76      -0.066  14.081   2.100  1.00 77.29           C  
ATOM   1558  O   GLN C  76       0.139  11.138   2.228  1.00 77.29           O  
ATOM   1559  CG  GLN C  76       0.122  14.142   0.590  1.00 77.29           C  
ATOM   1560  CD  GLN C  76      -1.001  14.881  -0.112  1.00 77.29           C  
ATOM   1561  NE2 GLN C  76      -1.436  14.355  -1.252  1.00 77.29           N  
ATOM   1562  OE1 GLN C  76      -1.475  15.917   0.367  1.00 77.29           O  
ATOM   1563  N   LEU C  77      -1.913  11.297   1.241  1.00 77.80           N  
ATOM   1564  CA  LEU C  77      -1.759  10.022   0.548  1.00 77.80           C  
ATOM   1565  C   LEU C  77      -1.481  10.240  -0.935  1.00 77.80           C  
ATOM   1566  CB  LEU C  77      -3.013   9.162   0.724  1.00 77.80           C  
ATOM   1567  O   LEU C  77      -2.201  10.987  -1.603  1.00 77.80           O  
ATOM   1568  CG  LEU C  77      -3.154   8.434   2.062  1.00 77.80           C  
ATOM   1569  CD1 LEU C  77      -4.618   8.101   2.332  1.00 77.80           C  
ATOM   1570  CD2 LEU C  77      -2.301   7.170   2.076  1.00 77.80           C  
ATOM   1571  N   ARG C  78      -0.507   9.583  -1.404  1.00 78.00           N  
ATOM   1572  CA  ARG C  78      -0.178   9.634  -2.825  1.00 78.00           C  
ATOM   1573  C   ARG C  78      -0.330   8.261  -3.472  1.00 78.00           C  
ATOM   1574  CB  ARG C  78       1.246  10.154  -3.030  1.00 78.00           C  
ATOM   1575  O   ARG C  78       0.410   7.330  -3.146  1.00 78.00           O  
ATOM   1576  CG  ARG C  78       1.574  10.501  -4.474  1.00 78.00           C  
ATOM   1577  CD  ARG C  78       2.952  11.135  -4.603  1.00 78.00           C  
ATOM   1578  NE  ARG C  78       3.257  11.484  -5.987  1.00 78.00           N  
ATOM   1579  NH1 ARG C  78       5.330  12.391  -5.519  1.00 78.00           N  
ATOM   1580  NH2 ARG C  78       4.554  12.346  -7.676  1.00 78.00           N  
ATOM   1581  CZ  ARG C  78       4.379  12.073  -6.391  1.00 78.00           C  
ATOM   1582  N   ALA C  79      -1.263   8.287  -4.401  1.00 80.87           N  
ATOM   1583  CA  ALA C  79      -1.561   7.024  -5.070  1.00 80.87           C  
ATOM   1584  C   ALA C  79      -0.652   6.815  -6.278  1.00 80.87           C  
ATOM   1585  CB  ALA C  79      -3.026   6.981  -5.498  1.00 80.87           C  
ATOM   1586  O   ALA C  79      -0.519   7.703  -7.123  1.00 80.87           O  
ATOM   1587  N   ARG C  80       0.021   5.636  -6.277  1.00 72.93           N  
ATOM   1588  CA  ARG C  80       0.853   5.249  -7.412  1.00 72.93           C  
ATOM   1589  C   ARG C  80       0.164   4.185  -8.259  1.00 72.93           C  
ATOM   1590  CB  ARG C  80       2.213   4.738  -6.933  1.00 72.93           C  
ATOM   1591  O   ARG C  80      -0.456   3.263  -7.723  1.00 72.93           O  
ATOM   1592  CG  ARG C  80       3.362   5.698  -7.200  1.00 72.93           C  
ATOM   1593  CD  ARG C  80       4.702   4.977  -7.239  1.00 72.93           C  
ATOM   1594  NE  ARG C  80       5.784   5.872  -7.639  1.00 72.93           N  
ATOM   1595  NH1 ARG C  80       7.459   4.303  -7.373  1.00 72.93           N  
ATOM   1596  NH2 ARG C  80       7.971   6.425  -8.073  1.00 72.93           N  
ATOM   1597  CZ  ARG C  80       7.069   5.531  -7.694  1.00 72.93           C  
ATOM   1598  N   SER C  81       0.109   4.428  -9.449  1.00 70.00           N  
ATOM   1599  CA  SER C  81      -0.485   3.451 -10.356  1.00 70.00           C  
ATOM   1600  C   SER C  81       0.507   2.345 -10.702  1.00 70.00           C  
ATOM   1601  CB  SER C  81      -0.969   4.132 -11.636  1.00 70.00           C  
ATOM   1602  O   SER C  81       1.640   2.622 -11.100  1.00 70.00           O  
ATOM   1603  OG  SER C  81       0.004   5.041 -12.122  1.00 70.00           O  
ATOM   1604  N   VAL C  82       0.155   1.227 -10.092  1.00 61.59           N  
ATOM   1605  CA  VAL C  82       0.995   0.093 -10.463  1.00 61.59           C  
ATOM   1606  C   VAL C  82       0.217  -0.849 -11.379  1.00 61.59           C  
ATOM   1607  CB  VAL C  82       1.500  -0.671  -9.218  1.00 61.59           C  
ATOM   1608  O   VAL C  82      -0.962  -1.122 -11.141  1.00 61.59           O  
ATOM   1609  CG1 VAL C  82       2.771  -1.454  -9.543  1.00 61.59           C  
ATOM   1610  CG2 VAL C  82       1.747   0.298  -8.063  1.00 61.59           C  
ATOM   1611  N   SER C  83       0.406  -0.953 -12.541  1.00 54.20           N  
ATOM   1612  CA  SER C  83      -0.239  -1.890 -13.455  1.00 54.20           C  
ATOM   1613  C   SER C  83       0.131  -3.331 -13.121  1.00 54.20           C  
ATOM   1614  CB  SER C  83       0.145  -1.578 -14.902  1.00 54.20           C  
ATOM   1615  O   SER C  83       1.312  -3.660 -12.992  1.00 54.20           O  
ATOM   1616  OG  SER C  83      -0.926  -0.946 -15.582  1.00 54.20           O  
ATOM   1617  N   PRO C  84      -0.978  -3.856 -12.469  1.00 49.57           N  
ATOM   1618  CA  PRO C  84      -0.619  -5.269 -12.330  1.00 49.57           C  
ATOM   1619  C   PRO C  84      -0.052  -5.863 -13.617  1.00 49.57           C  
ATOM   1620  CB  PRO C  84      -1.947  -5.936 -11.961  1.00 49.57           C  
ATOM   1621  O   PRO C  84      -0.525  -5.543 -14.711  1.00 49.57           O  
ATOM   1622  CG  PRO C  84      -2.986  -4.899 -12.241  1.00 49.57           C  
ATOM   1623  CD  PRO C  84      -2.298  -3.583 -12.466  1.00 49.57           C  
ATOM   1624  N   LYS C  85       1.199  -6.123 -13.760  1.00 48.44           N  
ATOM   1625  CA  LYS C  85       1.665  -6.823 -14.954  1.00 48.44           C  
ATOM   1626  C   LYS C  85       1.314  -8.307 -14.892  1.00 48.44           C  
ATOM   1627  CB  LYS C  85       3.175  -6.649 -15.123  1.00 48.44           C  
ATOM   1628  O   LYS C  85       1.706  -9.005 -13.955  1.00 48.44           O  
ATOM   1629  CG  LYS C  85       3.577  -5.333 -15.773  1.00 48.44           C  
ATOM   1630  CD  LYS C  85       5.071  -5.288 -16.067  1.00 48.44           C  
ATOM   1631  CE  LYS C  85       5.489  -3.941 -16.640  1.00 48.44           C  
ATOM   1632  NZ  LYS C  85       6.867  -3.986 -17.214  1.00 48.44           N  
ATOM   1633  N   LEU C  86      -0.010  -8.557 -15.051  1.00 45.33           N  
ATOM   1634  CA  LEU C  86      -0.282  -9.982 -15.204  1.00 45.33           C  
ATOM   1635  C   LEU C  86       0.571 -10.580 -16.318  1.00 45.33           C  
ATOM   1636  CB  LEU C  86      -1.765 -10.216 -15.499  1.00 45.33           C  
ATOM   1637  O   LEU C  86       0.519 -10.120 -17.461  1.00 45.33           O  
ATOM   1638  CG  LEU C  86      -2.257 -11.661 -15.395  1.00 45.33           C  
ATOM   1639  CD1 LEU C  86      -2.339 -12.089 -13.933  1.00 45.33           C  
ATOM   1640  CD2 LEU C  86      -3.611 -11.815 -16.079  1.00 45.33           C  
ATOM   1641  N   PHE C  87       1.703 -11.089 -15.988  1.00 49.65           N  
ATOM   1642  CA  PHE C  87       2.488 -11.777 -17.006  1.00 49.65           C  
ATOM   1643  C   PHE C  87       2.102 -13.249 -17.084  1.00 49.65           C  
ATOM   1644  CB  PHE C  87       3.986 -11.643 -16.714  1.00 49.65           C  
ATOM   1645  O   PHE C  87       2.052 -13.939 -16.064  1.00 49.65           O  
ATOM   1646  CG  PHE C  87       4.865 -11.950 -17.896  1.00 49.65           C  
ATOM   1647  CD1 PHE C  87       5.397 -13.221 -18.072  1.00 49.65           C  
ATOM   1648  CD2 PHE C  87       5.160 -10.966 -18.831  1.00 49.65           C  
ATOM   1649  CE1 PHE C  87       6.211 -13.508 -19.165  1.00 49.65           C  
ATOM   1650  CE2 PHE C  87       5.973 -11.245 -19.926  1.00 49.65           C  
ATOM   1651  CZ  PHE C  87       6.498 -12.517 -20.091  1.00 49.65           C  
ATOM   1652  N   ILE C  88       1.179 -13.496 -18.004  1.00 47.90           N  
ATOM   1653  CA  ILE C  88       0.866 -14.898 -18.257  1.00 47.90           C  
ATOM   1654  C   ILE C  88       2.121 -15.630 -18.727  1.00 47.90           C  
ATOM   1655  CB  ILE C  88      -0.263 -15.046 -19.301  1.00 47.90           C  
ATOM   1656  O   ILE C  88       2.706 -15.277 -19.753  1.00 47.90           O  
ATOM   1657  CG1 ILE C  88      -1.519 -14.296 -18.840  1.00 47.90           C  
ATOM   1658  CG2 ILE C  88      -0.572 -16.524 -19.558  1.00 47.90           C  
ATOM   1659  CD1 ILE C  88      -2.511 -14.005 -19.958  1.00 47.90           C  
ATOM   1660  N   ARG C  89       2.990 -15.967 -17.893  1.00 43.09           N  
ATOM   1661  CA  ARG C  89       4.079 -16.834 -18.332  1.00 43.09           C  
ATOM   1662  C   ARG C  89       3.606 -18.277 -18.474  1.00 43.09           C  
ATOM   1663  CB  ARG C  89       5.252 -16.762 -17.353  1.00 43.09           C  
ATOM   1664  O   ARG C  89       3.093 -18.865 -17.520  1.00 43.09           O  
ATOM   1665  CG  ARG C  89       6.211 -15.613 -17.623  1.00 43.09           C  
ATOM   1666  CD  ARG C  89       7.504 -15.759 -16.833  1.00 43.09           C  
ATOM   1667  NE  ARG C  89       8.375 -14.600 -17.008  1.00 43.09           N  
ATOM   1668  NH1 ARG C  89      10.320 -15.723 -16.465  1.00 43.09           N  
ATOM   1669  NH2 ARG C  89      10.390 -13.498 -17.015  1.00 43.09           N  
ATOM   1670  CZ  ARG C  89       9.693 -14.610 -16.829  1.00 43.09           C  
ATOM   1671  N   GLN C  90       3.018 -18.599 -19.571  1.00 41.64           N  
ATOM   1672  CA  GLN C  90       2.765 -20.006 -19.865  1.00 41.64           C  
ATOM   1673  C   GLN C  90       4.070 -20.790 -19.967  1.00 41.64           C  
ATOM   1674  CB  GLN C  90       1.965 -20.149 -21.161  1.00 41.64           C  
ATOM   1675  O   GLN C  90       4.918 -20.489 -20.810  1.00 41.64           O  
ATOM   1676  CG  GLN C  90       0.458 -20.208 -20.949  1.00 41.64           C  
ATOM   1677  CD  GLN C  90      -0.314 -20.296 -22.252  1.00 41.64           C  
ATOM   1678  NE2 GLN C  90      -1.101 -21.356 -22.405  1.00 41.64           N  
ATOM   1679  OE1 GLN C  90      -0.206 -19.418 -23.114  1.00 41.64           O  
ATOM   1680  N   GLU C  91       4.864 -20.893 -18.959  1.00 36.95           N  
ATOM   1681  CA  GLU C  91       6.033 -21.749 -19.143  1.00 36.95           C  
ATOM   1682  C   GLU C  91       5.670 -23.021 -19.903  1.00 36.95           C  
ATOM   1683  CB  GLU C  91       6.658 -22.103 -17.792  1.00 36.95           C  
ATOM   1684  O   GLU C  91       4.813 -23.790 -19.464  1.00 36.95           O  
ATOM   1685  CG  GLU C  91       8.178 -22.175 -17.817  1.00 36.95           C  
ATOM   1686  CD  GLU C  91       8.788 -22.469 -16.456  1.00 36.95           C  
ATOM   1687  OE1 GLU C  91       9.992 -22.805 -16.390  1.00 36.95           O  
ATOM   1688  OE2 GLU C  91       8.055 -22.364 -15.447  1.00 36.95           O  
ATOM   1689  N   GLU C  92       5.478 -22.914 -21.176  1.00 36.61           N  
ATOM   1690  CA  GLU C  92       5.327 -24.121 -21.984  1.00 36.61           C  
ATOM   1691  C   GLU C  92       6.341 -25.187 -21.579  1.00 36.61           C  
ATOM   1692  CB  GLU C  92       5.474 -23.794 -23.472  1.00 36.61           C  
ATOM   1693  O   GLU C  92       7.549 -24.945 -21.609  1.00 36.61           O  
ATOM   1694  CG  GLU C  92       4.962 -24.889 -24.396  1.00 36.61           C  
ATOM   1695  CD  GLU C  92       5.129 -24.557 -25.871  1.00 36.61           C  
ATOM   1696  OE1 GLU C  92       4.876 -25.438 -26.724  1.00 36.61           O  
ATOM   1697  OE2 GLU C  92       5.518 -23.407 -26.175  1.00 36.61           O  
ATOM   1698  N   VAL C  93       6.141 -25.867 -20.491  1.00 38.36           N  
ATOM   1699  CA  VAL C  93       6.991 -27.040 -20.313  1.00 38.36           C  
ATOM   1700  C   VAL C  93       7.262 -27.692 -21.667  1.00 38.36           C  
ATOM   1701  CB  VAL C  93       6.353 -28.062 -19.347  1.00 38.36           C  
ATOM   1702  O   VAL C  93       6.329 -28.094 -22.367  1.00 38.36           O  
ATOM   1703  CG1 VAL C  93       7.295 -29.241 -19.108  1.00 38.36           C  
ATOM   1704  CG2 VAL C  93       5.987 -27.390 -18.025  1.00 38.36           C  
ATOM   1705  N   GLN C  94       8.146 -27.151 -22.481  1.00 34.48           N  
ATOM   1706  CA  GLN C  94       8.626 -27.843 -23.672  1.00 34.48           C  
ATOM   1707  C   GLN C  94       8.704 -29.349 -23.439  1.00 34.48           C  
ATOM   1708  CB  GLN C  94       9.995 -27.305 -24.091  1.00 34.48           C  
ATOM   1709  O   GLN C  94       9.375 -29.805 -22.511  1.00 34.48           O  
ATOM   1710  CG  GLN C  94      10.266 -27.408 -25.585  1.00 34.48           C  
ATOM   1711  CD  GLN C  94      11.531 -26.684 -26.004  1.00 34.48           C  
ATOM   1712  NE2 GLN C  94      12.106 -27.097 -27.129  1.00 34.48           N  
ATOM   1713  OE1 GLN C  94      11.988 -25.761 -25.323  1.00 34.48           O  
ATOM   1714  N   GLU C  95       7.649 -30.067 -23.515  1.00 36.21           N  
ATOM   1715  CA  GLU C  95       7.680 -31.526 -23.521  1.00 36.21           C  
ATOM   1716  C   GLU C  95       8.833 -32.050 -24.371  1.00 36.21           C  
ATOM   1717  CB  GLU C  95       6.351 -32.090 -24.032  1.00 36.21           C  
ATOM   1718  O   GLU C  95       9.007 -31.631 -25.517  1.00 36.21           O  
ATOM   1719  CG  GLU C  95       6.018 -33.471 -23.485  1.00 36.21           C  
ATOM   1720  CD  GLU C  95       4.662 -33.985 -23.939  1.00 36.21           C  
ATOM   1721  OE1 GLU C  95       4.294 -35.127 -23.580  1.00 36.21           O  
ATOM   1722  OE2 GLU C  95       3.961 -33.240 -24.660  1.00 36.21           O  
ATOM   1723  N   LEU C  96       9.946 -32.302 -23.828  1.00 38.83           N  
ATOM   1724  CA  LEU C  96      11.075 -33.075 -24.334  1.00 38.83           C  
ATOM   1725  C   LEU C  96      10.606 -34.148 -25.311  1.00 38.83           C  
ATOM   1726  CB  LEU C  96      11.842 -33.722 -23.178  1.00 38.83           C  
ATOM   1727  O   LEU C  96      11.407 -34.958 -25.782  1.00 38.83           O  
ATOM   1728  CG  LEU C  96      13.356 -33.503 -23.162  1.00 38.83           C  
ATOM   1729  CD1 LEU C  96      13.677 -32.042 -22.868  1.00 38.83           C  
ATOM   1730  CD2 LEU C  96      14.018 -34.418 -22.137  1.00 38.83           C  
ATOM   1731  N   TYR C  97       9.273 -34.202 -25.589  1.00 44.80           N  
ATOM   1732  CA  TYR C  97       8.782 -35.336 -26.362  1.00 44.80           C  
ATOM   1733  C   TYR C  97       9.225 -35.237 -27.817  1.00 44.80           C  
ATOM   1734  CB  TYR C  97       7.254 -35.417 -26.286  1.00 44.80           C  
ATOM   1735  O   TYR C  97       9.252 -36.241 -28.534  1.00 44.80           O  
ATOM   1736  CG  TYR C  97       6.735 -35.849 -24.936  1.00 44.80           C  
ATOM   1737  CD1 TYR C  97       6.671 -37.197 -24.592  1.00 44.80           C  
ATOM   1738  CD2 TYR C  97       6.309 -34.911 -24.003  1.00 44.80           C  
ATOM   1739  CE1 TYR C  97       6.191 -37.600 -23.350  1.00 44.80           C  
ATOM   1740  CE2 TYR C  97       5.828 -35.302 -22.758  1.00 44.80           C  
ATOM   1741  OH  TYR C  97       5.298 -37.040 -21.209  1.00 44.80           O  
ATOM   1742  CZ  TYR C  97       5.774 -36.647 -22.441  1.00 44.80           C  
ATOM   1743  N   SER C  98       9.637 -33.955 -28.089  1.00 47.80           N  
ATOM   1744  CA  SER C  98       9.886 -33.870 -29.525  1.00 47.80           C  
ATOM   1745  C   SER C  98      11.119 -34.676 -29.920  1.00 47.80           C  
ATOM   1746  CB  SER C  98      10.060 -32.413 -29.954  1.00 47.80           C  
ATOM   1747  O   SER C  98      11.092 -35.419 -30.903  1.00 47.80           O  
ATOM   1748  OG  SER C  98      11.415 -32.138 -30.264  1.00 47.80           O  
ATOM   1749  N   PRO C  99      12.200 -34.537 -29.203  1.00 52.11           N  
ATOM   1750  CA  PRO C  99      13.347 -35.341 -29.633  1.00 52.11           C  
ATOM   1751  C   PRO C  99      13.155 -36.832 -29.366  1.00 52.11           C  
ATOM   1752  CB  PRO C  99      14.502 -34.781 -28.798  1.00 52.11           C  
ATOM   1753  O   PRO C  99      13.607 -37.667 -30.155  1.00 52.11           O  
ATOM   1754  CG  PRO C  99      13.845 -33.944 -27.749  1.00 52.11           C  
ATOM   1755  CD  PRO C  99      12.426 -33.684 -28.166  1.00 52.11           C  
ATOM   1756  N   ILE C 100      12.456 -37.213 -28.280  1.00 54.48           N  
ATOM   1757  CA  ILE C 100      12.225 -38.623 -27.986  1.00 54.48           C  
ATOM   1758  C   ILE C 100      11.262 -39.213 -29.013  1.00 54.48           C  
ATOM   1759  CB  ILE C 100      11.672 -38.819 -26.557  1.00 54.48           C  
ATOM   1760  O   ILE C 100      11.458 -40.335 -29.485  1.00 54.48           O  
ATOM   1761  CG1 ILE C 100      12.695 -38.347 -25.518  1.00 54.48           C  
ATOM   1762  CG2 ILE C 100      11.289 -40.284 -26.323  1.00 54.48           C  
ATOM   1763  CD1 ILE C 100      12.110 -38.118 -24.131  1.00 54.48           C  
ATOM   1764  N   PHE C 101      10.301 -38.420 -29.397  1.00 52.86           N  
ATOM   1765  CA  PHE C 101       9.395 -38.848 -30.457  1.00 52.86           C  
ATOM   1766  C   PHE C 101      10.143 -39.014 -31.774  1.00 52.86           C  
ATOM   1767  CB  PHE C 101       8.250 -37.845 -30.626  1.00 52.86           C  
ATOM   1768  O   PHE C 101       9.916 -39.980 -32.506  1.00 52.86           O  
ATOM   1769  CG  PHE C 101       7.187 -38.294 -31.591  1.00 52.86           C  
ATOM   1770  CD1 PHE C 101       7.174 -37.828 -32.900  1.00 52.86           C  
ATOM   1771  CD2 PHE C 101       6.199 -39.184 -31.188  1.00 52.86           C  
ATOM   1772  CE1 PHE C 101       6.190 -38.243 -33.795  1.00 52.86           C  
ATOM   1773  CE2 PHE C 101       5.213 -39.603 -32.077  1.00 52.86           C  
ATOM   1774  CZ  PHE C 101       5.210 -39.130 -33.379  1.00 52.86           C  
ATOM   1775  N   LEU C 102      11.062 -38.163 -31.938  1.00 54.87           N  
ATOM   1776  CA  LEU C 102      11.852 -38.248 -33.161  1.00 54.87           C  
ATOM   1777  C   LEU C 102      12.798 -39.444 -33.114  1.00 54.87           C  
ATOM   1778  CB  LEU C 102      12.650 -36.959 -33.375  1.00 54.87           C  
ATOM   1779  O   LEU C 102      12.996 -40.123 -34.124  1.00 54.87           O  
ATOM   1780  CG  LEU C 102      11.877 -35.771 -33.950  1.00 54.87           C  
ATOM   1781  CD1 LEU C 102      12.796 -34.563 -34.099  1.00 54.87           C  
ATOM   1782  CD2 LEU C 102      11.247 -36.140 -35.289  1.00 54.87           C  
ATOM   1783  N   ILE C 103      13.235 -39.774 -31.885  1.00 58.37           N  
ATOM   1784  CA  ILE C 103      14.136 -40.909 -31.717  1.00 58.37           C  
ATOM   1785  C   ILE C 103      13.351 -42.214 -31.839  1.00 58.37           C  
ATOM   1786  CB  ILE C 103      14.871 -40.851 -30.359  1.00 58.37           C  
ATOM   1787  O   ILE C 103      13.792 -43.150 -32.510  1.00 58.37           O  
ATOM   1788  CG1 ILE C 103      15.785 -39.622 -30.298  1.00 58.37           C  
ATOM   1789  CG2 ILE C 103      15.666 -42.138 -30.120  1.00 58.37           C  
ATOM   1790  CD1 ILE C 103      16.367 -39.351 -28.918  1.00 58.37           C  
ATOM   1791  N   VAL C 104      12.098 -42.236 -31.314  1.00 57.63           N  
ATOM   1792  CA  VAL C 104      11.268 -43.433 -31.395  1.00 57.63           C  
ATOM   1793  C   VAL C 104      10.788 -43.633 -32.830  1.00 57.63           C  
ATOM   1794  CB  VAL C 104      10.060 -43.353 -30.435  1.00 57.63           C  
ATOM   1795  O   VAL C 104      10.802 -44.754 -33.346  1.00 57.63           O  
ATOM   1796  CG1 VAL C 104       9.113 -44.530 -30.659  1.00 57.63           C  
ATOM   1797  CG2 VAL C 104      10.534 -43.313 -28.983  1.00 57.63           C  
ATOM   1798  N   ALA C 105      10.529 -42.503 -33.551  1.00 57.71           N  
ATOM   1799  CA  ALA C 105      10.127 -42.571 -34.954  1.00 57.71           C  
ATOM   1800  C   ALA C 105      11.282 -43.044 -35.832  1.00 57.71           C  
ATOM   1801  CB  ALA C 105       9.623 -41.211 -35.430  1.00 57.71           C  
ATOM   1802  O   ALA C 105      11.084 -43.839 -36.754  1.00 57.71           O  
ATOM   1803  N   ALA C 106      12.497 -42.652 -35.433  1.00 59.05           N  
ATOM   1804  CA  ALA C 106      13.683 -43.047 -36.189  1.00 59.05           C  
ATOM   1805  C   ALA C 106      13.992 -44.529 -35.991  1.00 59.05           C  
ATOM   1806  CB  ALA C 106      14.883 -42.198 -35.778  1.00 59.05           C  
ATOM   1807  O   ALA C 106      14.318 -45.234 -36.948  1.00 59.05           O  
ATOM   1808  N   ILE C 107      13.739 -45.041 -34.804  1.00 59.72           N  
ATOM   1809  CA  ILE C 107      14.014 -46.438 -34.485  1.00 59.72           C  
ATOM   1810  C   ILE C 107      12.986 -47.336 -35.169  1.00 59.72           C  
ATOM   1811  CB  ILE C 107      14.006 -46.681 -32.959  1.00 59.72           C  
ATOM   1812  O   ILE C 107      13.336 -48.378 -35.727  1.00 59.72           O  
ATOM   1813  CG1 ILE C 107      15.163 -45.927 -32.292  1.00 59.72           C  
ATOM   1814  CG2 ILE C 107      14.079 -48.179 -32.650  1.00 59.72           C  
ATOM   1815  CD1 ILE C 107      15.152 -45.996 -30.771  1.00 59.72           C  
ATOM   1816  N   VAL C 108      11.727 -46.987 -35.268  1.00 57.62           N  
ATOM   1817  CA  VAL C 108      10.669 -47.743 -35.931  1.00 57.62           C  
ATOM   1818  C   VAL C 108      10.916 -47.765 -37.438  1.00 57.62           C  
ATOM   1819  CB  VAL C 108       9.274 -47.152 -35.628  1.00 57.62           C  
ATOM   1820  O   VAL C 108      10.754 -48.802 -38.084  1.00 57.62           O  
ATOM   1821  CG1 VAL C 108       8.203 -47.834 -36.476  1.00 57.62           C  
ATOM   1822  CG2 VAL C 108       8.949 -47.288 -34.141  1.00 57.62           C  
ATOM   1823  N   PHE C 109      11.406 -46.598 -37.917  1.00 59.32           N  
ATOM   1824  CA  PHE C 109      11.707 -46.497 -39.340  1.00 59.32           C  
ATOM   1825  C   PHE C 109      12.869 -47.409 -39.714  1.00 59.32           C  
ATOM   1826  CB  PHE C 109      12.031 -45.049 -39.721  1.00 59.32           C  
ATOM   1827  O   PHE C 109      12.810 -48.118 -40.720  1.00 59.32           O  
ATOM   1828  CG  PHE C 109      12.247 -44.843 -41.196  1.00 59.32           C  
ATOM   1829  CD1 PHE C 109      13.529 -44.704 -41.713  1.00 59.32           C  
ATOM   1830  CD2 PHE C 109      11.166 -44.789 -42.067  1.00 59.32           C  
ATOM   1831  CE1 PHE C 109      13.731 -44.513 -43.078  1.00 59.32           C  
ATOM   1832  CE2 PHE C 109      11.360 -44.598 -43.432  1.00 59.32           C  
ATOM   1833  CZ  PHE C 109      12.643 -44.460 -43.935  1.00 59.32           C  
ATOM   1834  N   ILE C 110      13.894 -47.435 -38.874  1.00 59.37           N  
ATOM   1835  CA  ILE C 110      15.082 -48.239 -39.139  1.00 59.37           C  
ATOM   1836  C   ILE C 110      14.732 -49.723 -39.048  1.00 59.37           C  
ATOM   1837  CB  ILE C 110      16.226 -47.897 -38.158  1.00 59.37           C  
ATOM   1838  O   ILE C 110      15.175 -50.523 -39.874  1.00 59.37           O  
ATOM   1839  CG1 ILE C 110      16.715 -46.463 -38.387  1.00 59.37           C  
ATOM   1840  CG2 ILE C 110      17.376 -48.898 -38.300  1.00 59.37           C  
ATOM   1841  CD1 ILE C 110      17.717 -45.977 -37.349  1.00 59.37           C  
ATOM   1842  N   THR C 111      13.887 -50.122 -38.109  1.00 58.39           N  
ATOM   1843  CA  THR C 111      13.462 -51.506 -37.939  1.00 58.39           C  
ATOM   1844  C   THR C 111      12.615 -51.962 -39.124  1.00 58.39           C  
ATOM   1845  CB  THR C 111      12.663 -51.689 -36.634  1.00 58.39           C  
ATOM   1846  O   THR C 111      12.770 -53.085 -39.608  1.00 58.39           O  
ATOM   1847  CG2 THR C 111      12.412 -53.165 -36.346  1.00 58.39           C  
ATOM   1848  OG1 THR C 111      13.401 -51.120 -35.546  1.00 58.39           O  
ATOM   1849  N   LEU C 112      11.773 -51.040 -39.589  1.00 54.41           N  
ATOM   1850  CA  LEU C 112      10.931 -51.347 -40.740  1.00 54.41           C  
ATOM   1851  C   LEU C 112      11.772 -51.506 -42.002  1.00 54.41           C  
ATOM   1852  CB  LEU C 112       9.884 -50.249 -40.946  1.00 54.41           C  
ATOM   1853  O   LEU C 112      11.514 -52.395 -42.817  1.00 54.41           O  
ATOM   1854  CG  LEU C 112       8.685 -50.611 -41.824  1.00 54.41           C  
ATOM   1855  CD1 LEU C 112       7.583 -51.244 -40.981  1.00 54.41           C  
ATOM   1856  CD2 LEU C 112       8.165 -49.378 -42.555  1.00 54.41           C  
ATOM   1857  N   CYS C 113      12.830 -50.587 -42.134  1.00 53.57           N  
ATOM   1858  CA  CYS C 113      13.700 -50.648 -43.303  1.00 53.57           C  
ATOM   1859  C   CYS C 113      14.517 -51.935 -43.308  1.00 53.57           C  
ATOM   1860  CB  CYS C 113      14.635 -49.440 -43.339  1.00 53.57           C  
ATOM   1861  O   CYS C 113      14.730 -52.537 -44.362  1.00 53.57           O  
ATOM   1862  SG  CYS C 113      13.825 -47.908 -43.850  1.00 53.57           S  
ATOM   1863  N   PHE C 114      14.885 -52.380 -42.093  1.00 55.98           N  
ATOM   1864  CA  PHE C 114      15.668 -53.604 -41.970  1.00 55.98           C  
ATOM   1865  C   PHE C 114      14.799 -54.830 -42.222  1.00 55.98           C  
ATOM   1866  CB  PHE C 114      16.313 -53.694 -40.583  1.00 55.98           C  
ATOM   1867  O   PHE C 114      15.259 -55.814 -42.806  1.00 55.98           O  
ATOM   1868  CG  PHE C 114      17.777 -53.344 -40.571  1.00 55.98           C  
ATOM   1869  CD1 PHE C 114      18.735 -54.291 -40.912  1.00 55.98           C  
ATOM   1870  CD2 PHE C 114      18.194 -52.067 -40.218  1.00 55.98           C  
ATOM   1871  CE1 PHE C 114      20.090 -53.970 -40.901  1.00 55.98           C  
ATOM   1872  CE2 PHE C 114      19.547 -51.739 -40.205  1.00 55.98           C  
ATOM   1873  CZ  PHE C 114      20.493 -52.692 -40.546  1.00 55.98           C  
ATOM   1874  N   THR C 115      13.572 -54.852 -41.842  1.00 58.01           N  
ATOM   1875  CA  THR C 115      12.668 -55.976 -42.057  1.00 58.01           C  
ATOM   1876  C   THR C 115      12.285 -56.087 -43.530  1.00 58.01           C  
ATOM   1877  CB  THR C 115      11.395 -55.842 -41.202  1.00 58.01           C  
ATOM   1878  O   THR C 115      12.116 -57.192 -44.052  1.00 58.01           O  
ATOM   1879  CG2 THR C 115      11.570 -56.517 -39.845  1.00 58.01           C  
ATOM   1880  OG1 THR C 115      11.108 -54.453 -40.998  1.00 58.01           O  
ATOM   1881  N   LEU C 116      12.150 -54.909 -44.215  1.00 59.47           N  
ATOM   1882  CA  LEU C 116      11.784 -54.913 -45.627  1.00 59.47           C  
ATOM   1883  C   LEU C 116      12.950 -55.386 -46.489  1.00 59.47           C  
ATOM   1884  CB  LEU C 116      11.340 -53.516 -46.069  1.00 59.47           C  
ATOM   1885  O   LEU C 116      12.745 -56.058 -47.503  1.00 59.47           O  
ATOM   1886  CG  LEU C 116       9.990 -53.033 -45.535  1.00 59.47           C  
ATOM   1887  CD1 LEU C 116       9.748 -51.584 -45.942  1.00 59.47           C  
ATOM   1888  CD2 LEU C 116       8.864 -53.930 -46.038  1.00 59.47           C  
ATOM   1889  N   LYS C 117      14.212 -55.027 -46.149  1.00 61.43           N  
ATOM   1890  CA  LYS C 117      15.388 -55.453 -46.903  1.00 61.43           C  
ATOM   1891  C   LYS C 117      15.606 -56.958 -46.777  1.00 61.43           C  
ATOM   1892  CB  LYS C 117      16.632 -54.701 -46.427  1.00 61.43           C  
ATOM   1893  O   LYS C 117      16.033 -57.610 -47.731  1.00 61.43           O  
ATOM   1894  CG  LYS C 117      17.860 -54.923 -47.298  1.00 61.43           C  
ATOM   1895  CD  LYS C 117      17.963 -53.874 -48.397  1.00 61.43           C  
ATOM   1896  CE  LYS C 117      19.220 -54.063 -49.235  1.00 61.43           C  
ATOM   1897  NZ  LYS C 117      19.411 -52.946 -50.208  1.00 61.43           N  
ATOM   1898  N   ARG C 118      15.265 -57.593 -45.649  1.00 65.72           N  
ATOM   1899  CA  ARG C 118      15.451 -59.025 -45.438  1.00 65.72           C  
ATOM   1900  C   ARG C 118      14.437 -59.833 -46.241  1.00 65.72           C  
ATOM   1901  CB  ARG C 118      15.336 -59.369 -43.951  1.00 65.72           C  
ATOM   1902  O   ARG C 118      14.744 -60.929 -46.714  1.00 65.72           O  
ATOM   1903  CG  ARG C 118      16.659 -59.321 -43.204  1.00 65.72           C  
ATOM   1904  CD  ARG C 118      16.562 -59.996 -41.843  1.00 65.72           C  
ATOM   1905  NE  ARG C 118      17.544 -59.460 -40.904  1.00 65.72           N  
ATOM   1906  NH1 ARG C 118      16.827 -60.726 -39.110  1.00 65.72           N  
ATOM   1907  NH2 ARG C 118      18.578 -59.268 -38.863  1.00 65.72           N  
ATOM   1908  CZ  ARG C 118      17.648 -59.819 -39.628  1.00 65.72           C  
ATOM   1909  N   LYS C 119      13.271 -59.228 -46.464  1.00 68.16           N  
ATOM   1910  CA  LYS C 119      12.266 -59.950 -47.239  1.00 68.16           C  
ATOM   1911  C   LYS C 119      12.595 -59.921 -48.729  1.00 68.16           C  
ATOM   1912  CB  LYS C 119      10.876 -59.359 -46.997  1.00 68.16           C  
ATOM   1913  O   LYS C 119      12.230 -60.836 -49.468  1.00 68.16           O  
ATOM   1914  CG  LYS C 119       9.735 -60.319 -47.300  1.00 68.16           C  
ATOM   1915  CD  LYS C 119       8.394 -59.753 -46.848  1.00 68.16           C  
ATOM   1916  CE  LYS C 119       7.259 -60.738 -47.094  1.00 68.16           C  
ATOM   1917  NZ  LYS C 119       5.943 -60.045 -47.229  1.00 68.16           N  
ATOM   1918  N   THR C 120      13.289 -58.947 -49.240  1.00 70.27           N  
ATOM   1919  CA  THR C 120      13.617 -58.848 -50.658  1.00 70.27           C  
ATOM   1920  C   THR C 120      14.855 -59.677 -50.987  1.00 70.27           C  
ATOM   1921  CB  THR C 120      13.851 -57.384 -51.076  1.00 70.27           C  
ATOM   1922  O   THR C 120      15.052 -60.080 -52.135  1.00 70.27           O  
ATOM   1923  CG2 THR C 120      12.577 -56.559 -50.927  1.00 70.27           C  
ATOM   1924  OG1 THR C 120      14.875 -56.815 -50.251  1.00 70.27           O  
ATOM   1925  N   GLU C 121      15.611 -60.065 -50.014  1.00 48.48           N  
ATOM   1926  CA  GLU C 121      16.713 -60.983 -50.288  1.00 48.48           C  
ATOM   1927  C   GLU C 121      16.276 -62.435 -50.121  1.00 48.48           C  
ATOM   1928  CB  GLU C 121      17.903 -60.683 -49.372  1.00 48.48           C  
ATOM   1929  O   GLU C 121      16.694 -63.307 -50.886  1.00 48.48           O  
ATOM   1930  CG  GLU C 121      18.864 -59.645 -49.932  1.00 48.48           C  
ATOM   1931  CD  GLU C 121      20.083 -59.419 -49.051  1.00 48.48           C  
ATOM   1932  OE1 GLU C 121      21.079 -58.833 -49.533  1.00 48.48           O  
ATOM   1933  OE2 GLU C 121      20.042 -59.833 -47.871  1.00 48.48           O  
TER    1934      GLU C 121                                                      
ENDMDL                                                                          
END                                                                             
