# Supplementary material for: AI-guided pipeline for protein–protein interaction drug discovery identifies a SARS-CoV-2 inhibitor
Source: Mol Syst Biol. 2024 Mar 11;20(4):428–57. doi: 10.1038/s44320-024-00019-8 (PMC10987651; doi:10.1038/s44320-024-00019-8)
Supplement: Supplementary file 15 — Source Data Fig. 5 [file 44320_2024_19_MOESM15_ESM.zip › Source Data Figure 5/ColabFold/E-ORF7b_a7aff.result/E_ORF7b_a7aff_unrelaxed_rank_3_model_3.pdb]

MODEL     1                                                                     
ATOM      1  N   MET B   1      -7.005  36.444  12.835  1.00 42.22           N  
ATOM      2  CA  MET B   1      -5.793  35.681  13.121  1.00 42.22           C  
ATOM      3  C   MET B   1      -5.914  34.253  12.600  1.00 42.22           C  
ATOM      4  CB  MET B   1      -5.509  35.667  14.624  1.00 42.22           C  
ATOM      5  O   MET B   1      -5.230  33.350  13.087  1.00 42.22           O  
ATOM      6  CG  MET B   1      -4.515  36.727  15.071  1.00 42.22           C  
ATOM      7  SD  MET B   1      -4.472  36.926  16.894  1.00 42.22           S  
ATOM      8  CE  MET B   1      -3.124  38.131  17.052  1.00 42.22           C  
ATOM      9  N   TYR B   2      -7.011  33.822  12.030  1.00 48.27           N  
ATOM     10  CA  TYR B   2      -7.504  32.576  11.454  1.00 48.27           C  
ATOM     11  C   TYR B   2      -6.780  32.252  10.153  1.00 48.27           C  
ATOM     12  CB  TYR B   2      -9.013  32.658  11.205  1.00 48.27           C  
ATOM     13  O   TYR B   2      -6.921  31.152   9.613  1.00 48.27           O  
ATOM     14  CG  TYR B   2      -9.831  32.782  12.468  1.00 48.27           C  
ATOM     15  CD1 TYR B   2     -10.199  31.654  13.197  1.00 48.27           C  
ATOM     16  CD2 TYR B   2     -10.236  34.028  12.935  1.00 48.27           C  
ATOM     17  CE1 TYR B   2     -10.954  31.763  14.360  1.00 48.27           C  
ATOM     18  CE2 TYR B   2     -10.991  34.150  14.097  1.00 48.27           C  
ATOM     19  OH  TYR B   2     -12.092  33.128  15.952  1.00 48.27           O  
ATOM     20  CZ  TYR B   2     -11.345  33.014  14.801  1.00 48.27           C  
ATOM     21  N   SER B   3      -6.317  33.411   9.500  1.00 49.49           N  
ATOM     22  CA  SER B   3      -5.666  33.258   8.203  1.00 49.49           C  
ATOM     23  C   SER B   3      -4.431  32.370   8.306  1.00 49.49           C  
ATOM     24  CB  SER B   3      -5.276  34.624   7.635  1.00 49.49           C  
ATOM     25  O   SER B   3      -4.108  31.636   7.370  1.00 49.49           O  
ATOM     26  OG  SER B   3      -6.407  35.286   7.095  1.00 49.49           O  
ATOM     27  N   PHE B   4      -3.688  32.562   9.475  1.00 49.30           N  
ATOM     28  CA  PHE B   4      -2.436  31.842   9.676  1.00 49.30           C  
ATOM     29  C   PHE B   4      -2.692  30.350   9.851  1.00 49.30           C  
ATOM     30  CB  PHE B   4      -1.688  32.393  10.894  1.00 49.30           C  
ATOM     31  O   PHE B   4      -1.944  29.521   9.328  1.00 49.30           O  
ATOM     32  CG  PHE B   4      -0.337  31.765  11.112  1.00 49.30           C  
ATOM     33  CD1 PHE B   4      -0.167  30.757  12.052  1.00 49.30           C  
ATOM     34  CD2 PHE B   4       0.763  32.185  10.375  1.00 49.30           C  
ATOM     35  CE1 PHE B   4       1.081  30.174  12.256  1.00 49.30           C  
ATOM     36  CE2 PHE B   4       2.014  31.607  10.573  1.00 49.30           C  
ATOM     37  CZ  PHE B   4       2.171  30.603  11.514  1.00 49.30           C  
ATOM     38  N   VAL B   5      -3.737  30.012  10.687  1.00 56.67           N  
ATOM     39  CA  VAL B   5      -4.096  28.623  10.954  1.00 56.67           C  
ATOM     40  C   VAL B   5      -4.413  27.909   9.642  1.00 56.67           C  
ATOM     41  CB  VAL B   5      -5.299  28.523  11.919  1.00 56.67           C  
ATOM     42  O   VAL B   5      -4.046  26.747   9.456  1.00 56.67           O  
ATOM     43  CG1 VAL B   5      -5.678  27.063  12.160  1.00 56.67           C  
ATOM     44  CG2 VAL B   5      -4.981  29.221  13.240  1.00 56.67           C  
ATOM     45  N   SER B   6      -5.021  28.760   8.677  1.00 53.62           N  
ATOM     46  CA  SER B   6      -5.456  28.190   7.406  1.00 53.62           C  
ATOM     47  C   SER B   6      -4.269  27.904   6.493  1.00 53.62           C  
ATOM     48  CB  SER B   6      -6.436  29.130   6.703  1.00 53.62           C  
ATOM     49  O   SER B   6      -4.254  26.897   5.782  1.00 53.62           O  
ATOM     50  OG  SER B   6      -6.812  28.611   5.439  1.00 53.62           O  
ATOM     51  N   GLU B   7      -3.182  28.797   6.711  1.00 59.37           N  
ATOM     52  CA  GLU B   7      -2.021  28.609   5.847  1.00 59.37           C  
ATOM     53  C   GLU B   7      -1.261  27.337   6.212  1.00 59.37           C  
ATOM     54  CB  GLU B   7      -1.088  29.821   5.930  1.00 59.37           C  
ATOM     55  O   GLU B   7      -0.835  26.588   5.330  1.00 59.37           O  
ATOM     56  CG  GLU B   7      -1.049  30.655   4.657  1.00 59.37           C  
ATOM     57  CD  GLU B   7      -0.265  31.948   4.811  1.00 59.37           C  
ATOM     58  OE1 GLU B   7       0.955  31.955   4.528  1.00 59.37           O  
ATOM     59  OE2 GLU B   7      -0.874  32.962   5.219  1.00 59.37           O  
ATOM     60  N   GLU B   8      -1.078  27.131   7.544  1.00 63.03           N  
ATOM     61  CA  GLU B   8      -0.371  25.935   7.992  1.00 63.03           C  
ATOM     62  C   GLU B   8      -1.185  24.675   7.711  1.00 63.03           C  
ATOM     63  CB  GLU B   8      -0.047  26.030   9.485  1.00 63.03           C  
ATOM     64  O   GLU B   8      -0.640  23.666   7.259  1.00 63.03           O  
ATOM     65  CG  GLU B   8       1.128  26.944   9.803  1.00 63.03           C  
ATOM     66  CD  GLU B   8       1.589  26.848  11.248  1.00 63.03           C  
ATOM     67  OE1 GLU B   8       2.569  26.120  11.526  1.00 63.03           O  
ATOM     68  OE2 GLU B   8       0.965  27.506  12.111  1.00 63.03           O  
ATOM     69  N   THR B   9      -2.535  24.878   8.000  1.00 63.03           N  
ATOM     70  CA  THR B   9      -3.458  23.776   7.755  1.00 63.03           C  
ATOM     71  C   THR B   9      -3.555  23.474   6.262  1.00 63.03           C  
ATOM     72  CB  THR B   9      -4.860  24.087   8.310  1.00 63.03           C  
ATOM     73  O   THR B   9      -3.662  22.312   5.864  1.00 63.03           O  
ATOM     74  CG2 THR B   9      -5.672  22.810   8.501  1.00 63.03           C  
ATOM     75  OG1 THR B   9      -4.731  24.751   9.573  1.00 63.03           O  
ATOM     76  N   GLY B  10      -3.379  24.516   5.502  1.00 68.82           N  
ATOM     77  CA  GLY B  10      -3.442  24.358   4.058  1.00 68.82           C  
ATOM     78  C   GLY B  10      -2.308  23.520   3.499  1.00 68.82           C  
ATOM     79  O   GLY B  10      -2.526  22.666   2.637  1.00 68.82           O  
ATOM     80  N   THR B  11      -1.120  23.787   3.996  1.00 68.64           N  
ATOM     81  CA  THR B  11       0.046  23.040   3.539  1.00 68.64           C  
ATOM     82  C   THR B  11      -0.058  21.572   3.945  1.00 68.64           C  
ATOM     83  CB  THR B  11       1.349  23.639   4.101  1.00 68.64           C  
ATOM     84  O   THR B  11       0.308  20.682   3.175  1.00 68.64           O  
ATOM     85  CG2 THR B  11       2.572  22.924   3.536  1.00 68.64           C  
ATOM     86  OG1 THR B  11       1.418  25.027   3.752  1.00 68.64           O  
ATOM     87  N   LEU B  12      -0.573  21.370   5.055  1.00 68.29           N  
ATOM     88  CA  LEU B  12      -0.740  20.007   5.546  1.00 68.29           C  
ATOM     89  C   LEU B  12      -1.751  19.243   4.698  1.00 68.29           C  
ATOM     90  CB  LEU B  12      -1.188  20.015   7.010  1.00 68.29           C  
ATOM     91  O   LEU B  12      -1.541  18.070   4.380  1.00 68.29           O  
ATOM     92  CG  LEU B  12      -0.162  20.511   8.030  1.00 68.29           C  
ATOM     93  CD1 LEU B  12      -0.806  20.652   9.405  1.00 68.29           C  
ATOM     94  CD2 LEU B  12       1.034  19.566   8.089  1.00 68.29           C  
ATOM     95  N   ILE B  13      -2.818  19.955   4.442  1.00 72.47           N  
ATOM     96  CA  ILE B  13      -3.863  19.351   3.623  1.00 72.47           C  
ATOM     97  C   ILE B  13      -3.305  19.011   2.243  1.00 72.47           C  
ATOM     98  CB  ILE B  13      -5.087  20.285   3.490  1.00 72.47           C  
ATOM     99  O   ILE B  13      -3.551  17.923   1.718  1.00 72.47           O  
ATOM    100  CG1 ILE B  13      -6.075  20.037   4.636  1.00 72.47           C  
ATOM    101  CG2 ILE B  13      -5.766  20.096   2.131  1.00 72.47           C  
ATOM    102  CD1 ILE B  13      -5.964  21.038   5.777  1.00 72.47           C  
ATOM    103  N   VAL B  14      -2.519  19.923   1.770  1.00 77.52           N  
ATOM    104  CA  VAL B  14      -1.940  19.733   0.444  1.00 77.52           C  
ATOM    105  C   VAL B  14      -0.928  18.590   0.481  1.00 77.52           C  
ATOM    106  CB  VAL B  14      -1.268  21.024  -0.072  1.00 77.52           C  
ATOM    107  O   VAL B  14      -0.889  17.757  -0.427  1.00 77.52           O  
ATOM    108  CG1 VAL B  14      -0.583  20.777  -1.415  1.00 77.52           C  
ATOM    109  CG2 VAL B  14      -2.295  22.149  -0.192  1.00 77.52           C  
ATOM    110  N   ASN B  15      -0.117  18.515   1.504  1.00 77.56           N  
ATOM    111  CA  ASN B  15       0.870  17.450   1.649  1.00 77.56           C  
ATOM    112  C   ASN B  15       0.204  16.087   1.815  1.00 77.56           C  
ATOM    113  CB  ASN B  15       1.798  17.736   2.832  1.00 77.56           C  
ATOM    114  O   ASN B  15       0.651  15.098   1.233  1.00 77.56           O  
ATOM    115  CG  ASN B  15       3.113  16.988   2.736  1.00 77.56           C  
ATOM    116  ND2 ASN B  15       3.767  16.789   3.874  1.00 77.56           N  
ATOM    117  OD1 ASN B  15       3.539  16.593   1.647  1.00 77.56           O  
ATOM    118  N   SER B  16      -0.832  16.138   2.591  1.00 74.63           N  
ATOM    119  CA  SER B  16      -1.586  14.907   2.803  1.00 74.63           C  
ATOM    120  C   SER B  16      -2.184  14.393   1.498  1.00 74.63           C  
ATOM    121  CB  SER B  16      -2.697  15.129   3.830  1.00 74.63           C  
ATOM    122  O   SER B  16      -2.105  13.199   1.201  1.00 74.63           O  
ATOM    123  OG  SER B  16      -3.361  13.912   4.124  1.00 74.63           O  
ATOM    124  N   VAL B  17      -2.761  15.319   0.728  1.00 80.29           N  
ATOM    125  CA  VAL B  17      -3.369  14.976  -0.553  1.00 80.29           C  
ATOM    126  C   VAL B  17      -2.302  14.445  -1.507  1.00 80.29           C  
ATOM    127  CB  VAL B  17      -4.090  16.190  -1.182  1.00 80.29           C  
ATOM    128  O   VAL B  17      -2.528  13.461  -2.216  1.00 80.29           O  
ATOM    129  CG1 VAL B  17      -4.612  15.845  -2.576  1.00 80.29           C  
ATOM    130  CG2 VAL B  17      -5.231  16.658  -0.281  1.00 80.29           C  
ATOM    131  N   LEU B  18      -1.146  15.044  -1.556  1.00 79.54           N  
ATOM    132  CA  LEU B  18      -0.047  14.615  -2.413  1.00 79.54           C  
ATOM    133  C   LEU B  18       0.455  13.234  -2.004  1.00 79.54           C  
ATOM    134  CB  LEU B  18       1.103  15.625  -2.357  1.00 79.54           C  
ATOM    135  O   LEU B  18       0.709  12.383  -2.860  1.00 79.54           O  
ATOM    136  CG  LEU B  18       1.071  16.747  -3.396  1.00 79.54           C  
ATOM    137  CD1 LEU B  18       1.755  17.995  -2.850  1.00 79.54           C  
ATOM    138  CD2 LEU B  18       1.733  16.293  -4.693  1.00 79.54           C  
ATOM    139  N   LEU B  19       0.577  13.032  -0.784  1.00 74.22           N  
ATOM    140  CA  LEU B  19       1.016  11.740  -0.268  1.00 74.22           C  
ATOM    141  C   LEU B  19      -0.004  10.652  -0.590  1.00 74.22           C  
ATOM    142  CB  LEU B  19       1.240  11.814   1.244  1.00 74.22           C  
ATOM    143  O   LEU B  19       0.369   9.538  -0.966  1.00 74.22           O  
ATOM    144  CG  LEU B  19       2.512  12.526   1.707  1.00 74.22           C  
ATOM    145  CD1 LEU B  19       2.529  12.647   3.227  1.00 74.22           C  
ATOM    146  CD2 LEU B  19       3.750  11.787   1.210  1.00 74.22           C  
ATOM    147  N   PHE B  20      -1.245  10.962  -0.390  1.00 79.32           N  
ATOM    148  CA  PHE B  20      -2.317  10.025  -0.706  1.00 79.32           C  
ATOM    149  C   PHE B  20      -2.273   9.628  -2.176  1.00 79.32           C  
ATOM    150  CB  PHE B  20      -3.681  10.634  -0.367  1.00 79.32           C  
ATOM    151  O   PHE B  20      -2.417   8.450  -2.511  1.00 79.32           O  
ATOM    152  CG  PHE B  20      -4.797   9.626  -0.305  1.00 79.32           C  
ATOM    153  CD1 PHE B  20      -5.672   9.471  -1.372  1.00 79.32           C  
ATOM    154  CD2 PHE B  20      -4.971   8.833   0.823  1.00 79.32           C  
ATOM    155  CE1 PHE B  20      -6.706   8.539  -1.318  1.00 79.32           C  
ATOM    156  CE2 PHE B  20      -6.001   7.900   0.885  1.00 79.32           C  
ATOM    157  CZ  PHE B  20      -6.868   7.755  -0.186  1.00 79.32           C  
ATOM    158  N   LEU B  21      -2.065  10.564  -3.013  1.00 82.04           N  
ATOM    159  CA  LEU B  21      -1.960  10.311  -4.446  1.00 82.04           C  
ATOM    160  C   LEU B  21      -0.791   9.380  -4.749  1.00 82.04           C  
ATOM    161  CB  LEU B  21      -1.792  11.626  -5.211  1.00 82.04           C  
ATOM    162  O   LEU B  21      -0.934   8.427  -5.518  1.00 82.04           O  
ATOM    163  CG  LEU B  21      -1.824  11.531  -6.738  1.00 82.04           C  
ATOM    164  CD1 LEU B  21      -3.195  11.059  -7.210  1.00 82.04           C  
ATOM    165  CD2 LEU B  21      -1.470  12.875  -7.365  1.00 82.04           C  
ATOM    166  N   ALA B  22       0.333   9.655  -4.235  1.00 78.33           N  
ATOM    167  CA  ALA B  22       1.519   8.820  -4.410  1.00 78.33           C  
ATOM    168  C   ALA B  22       1.262   7.395  -3.930  1.00 78.33           C  
ATOM    169  CB  ALA B  22       2.709   9.422  -3.666  1.00 78.33           C  
ATOM    170  O   ALA B  22       1.682   6.431  -4.574  1.00 78.33           O  
ATOM    171  N   PHE B  23       0.545   7.228  -2.938  1.00 81.05           N  
ATOM    172  CA  PHE B  23       0.199   5.934  -2.363  1.00 81.05           C  
ATOM    173  C   PHE B  23      -0.676   5.133  -3.320  1.00 81.05           C  
ATOM    174  CB  PHE B  23      -0.520   6.116  -1.022  1.00 81.05           C  
ATOM    175  O   PHE B  23      -0.466   3.932  -3.503  1.00 81.05           O  
ATOM    176  CG  PHE B  23      -0.011   5.210   0.067  1.00 81.05           C  
ATOM    177  CD1 PHE B  23      -0.622   3.987   0.315  1.00 81.05           C  
ATOM    178  CD2 PHE B  23       1.079   5.582   0.842  1.00 81.05           C  
ATOM    179  CE1 PHE B  23      -0.153   3.147   1.322  1.00 81.05           C  
ATOM    180  CE2 PHE B  23       1.553   4.748   1.851  1.00 81.05           C  
ATOM    181  CZ  PHE B  23       0.935   3.531   2.090  1.00 81.05           C  
ATOM    182  N   VAL B  24      -1.657   5.759  -3.825  1.00 81.19           N  
ATOM    183  CA  VAL B  24      -2.570   5.111  -4.761  1.00 81.19           C  
ATOM    184  C   VAL B  24      -1.788   4.578  -5.960  1.00 81.19           C  
ATOM    185  CB  VAL B  24      -3.677   6.079  -5.235  1.00 81.19           C  
ATOM    186  O   VAL B  24      -1.998   3.441  -6.389  1.00 81.19           O  
ATOM    187  CG1 VAL B  24      -4.483   5.460  -6.376  1.00 81.19           C  
ATOM    188  CG2 VAL B  24      -4.594   6.450  -4.071  1.00 81.19           C  
ATOM    189  N   VAL B  25      -0.951   5.404  -6.447  1.00 82.03           N  
ATOM    190  CA  VAL B  25      -0.136   4.999  -7.588  1.00 82.03           C  
ATOM    191  C   VAL B  25       0.742   3.812  -7.201  1.00 82.03           C  
ATOM    192  CB  VAL B  25       0.739   6.164  -8.103  1.00 82.03           C  
ATOM    193  O   VAL B  25       0.864   2.848  -7.960  1.00 82.03           O  
ATOM    194  CG1 VAL B  25       1.669   5.689  -9.218  1.00 82.03           C  
ATOM    195  CG2 VAL B  25      -0.139   7.316  -8.588  1.00 82.03           C  
ATOM    196  N   PHE B  26       1.318   3.865  -6.058  1.00 80.16           N  
ATOM    197  CA  PHE B  26       2.167   2.798  -5.540  1.00 80.16           C  
ATOM    198  C   PHE B  26       1.378   1.502  -5.395  1.00 80.16           C  
ATOM    199  CB  PHE B  26       2.772   3.198  -4.190  1.00 80.16           C  
ATOM    200  O   PHE B  26       1.853   0.434  -5.786  1.00 80.16           O  
ATOM    201  CG  PHE B  26       3.845   2.261  -3.705  1.00 80.16           C  
ATOM    202  CD1 PHE B  26       3.564   1.295  -2.747  1.00 80.16           C  
ATOM    203  CD2 PHE B  26       5.137   2.348  -4.208  1.00 80.16           C  
ATOM    204  CE1 PHE B  26       4.556   0.427  -2.297  1.00 80.16           C  
ATOM    205  CE2 PHE B  26       6.134   1.484  -3.763  1.00 80.16           C  
ATOM    206  CZ  PHE B  26       5.841   0.525  -2.806  1.00 80.16           C  
ATOM    207  N   LEU B  27       0.261   1.524  -4.858  1.00 76.40           N  
ATOM    208  CA  LEU B  27      -0.601   0.361  -4.679  1.00 76.40           C  
ATOM    209  C   LEU B  27      -0.975  -0.252  -6.024  1.00 76.40           C  
ATOM    210  CB  LEU B  27      -1.868   0.745  -3.910  1.00 76.40           C  
ATOM    211  O   LEU B  27      -0.977  -1.475  -6.175  1.00 76.40           O  
ATOM    212  CG  LEU B  27      -1.747   0.796  -2.386  1.00 76.40           C  
ATOM    213  CD1 LEU B  27      -3.100   0.524  -1.738  1.00 76.40           C  
ATOM    214  CD2 LEU B  27      -0.704  -0.204  -1.898  1.00 76.40           C  
ATOM    215  N   LEU B  28      -1.288   0.612  -7.000  1.00 80.31           N  
ATOM    216  CA  LEU B  28      -1.655   0.154  -8.335  1.00 80.31           C  
ATOM    217  C   LEU B  28      -0.523  -0.654  -8.963  1.00 80.31           C  
ATOM    218  CB  LEU B  28      -2.006   1.344  -9.232  1.00 80.31           C  
ATOM    219  O   LEU B  28      -0.759  -1.724  -9.529  1.00 80.31           O  
ATOM    220  CG  LEU B  28      -3.454   1.831  -9.176  1.00 80.31           C  
ATOM    221  CD1 LEU B  28      -3.756   2.737 -10.365  1.00 80.31           C  
ATOM    222  CD2 LEU B  28      -4.416   0.649  -9.140  1.00 80.31           C  
ATOM    223  N   VAL B  29       0.619  -0.111  -8.830  1.00 80.54           N  
ATOM    224  CA  VAL B  29       1.789  -0.758  -9.415  1.00 80.54           C  
ATOM    225  C   VAL B  29       2.022  -2.109  -8.742  1.00 80.54           C  
ATOM    226  CB  VAL B  29       3.050   0.126  -9.287  1.00 80.54           C  
ATOM    227  O   VAL B  29       2.291  -3.106  -9.416  1.00 80.54           O  
ATOM    228  CG1 VAL B  29       4.288  -0.627  -9.770  1.00 80.54           C  
ATOM    229  CG2 VAL B  29       2.871   1.426 -10.068  1.00 80.54           C  
ATOM    230  N   THR B  30       1.942  -2.111  -7.466  1.00 78.78           N  
ATOM    231  CA  THR B  30       2.131  -3.343  -6.708  1.00 78.78           C  
ATOM    232  C   THR B  30       1.091  -4.387  -7.105  1.00 78.78           C  
ATOM    233  CB  THR B  30       2.049  -3.084  -5.192  1.00 78.78           C  
ATOM    234  O   THR B  30       1.425  -5.554  -7.317  1.00 78.78           O  
ATOM    235  CG2 THR B  30       2.333  -4.357  -4.401  1.00 78.78           C  
ATOM    236  OG1 THR B  30       3.012  -2.086  -4.831  1.00 78.78           O  
ATOM    237  N   LEU B  31      -0.118  -3.933  -7.238  1.00 78.12           N  
ATOM    238  CA  LEU B  31      -1.199  -4.834  -7.622  1.00 78.12           C  
ATOM    239  C   LEU B  31      -0.990  -5.362  -9.038  1.00 78.12           C  
ATOM    240  CB  LEU B  31      -2.551  -4.122  -7.525  1.00 78.12           C  
ATOM    241  O   LEU B  31      -1.260  -6.533  -9.315  1.00 78.12           O  
ATOM    242  CG  LEU B  31      -3.134  -3.964  -6.120  1.00 78.12           C  
ATOM    243  CD1 LEU B  31      -4.392  -3.103  -6.162  1.00 78.12           C  
ATOM    244  CD2 LEU B  31      -3.435  -5.329  -5.509  1.00 78.12           C  
ATOM    245  N   ALA B  32      -0.551  -4.537  -9.898  1.00 76.47           N  
ATOM    246  CA  ALA B  32      -0.287  -4.928 -11.280  1.00 76.47           C  
ATOM    247  C   ALA B  32       0.774  -6.022 -11.348  1.00 76.47           C  
ATOM    248  CB  ALA B  32       0.148  -3.716 -12.102  1.00 76.47           C  
ATOM    249  O   ALA B  32       0.632  -6.987 -12.102  1.00 76.47           O  
ATOM    250  N   ILE B  33       1.796  -5.861 -10.657  1.00 71.90           N  
ATOM    251  CA  ILE B  33       2.897  -6.817 -10.625  1.00 71.90           C  
ATOM    252  C   ILE B  33       2.405  -8.153 -10.074  1.00 71.90           C  
ATOM    253  CB  ILE B  33       4.078  -6.290  -9.779  1.00 71.90           C  
ATOM    254  O   ILE B  33       2.744  -9.213 -10.604  1.00 71.90           O  
ATOM    255  CG1 ILE B  33       4.659  -5.018 -10.407  1.00 71.90           C  
ATOM    256  CG2 ILE B  33       5.156  -7.368  -9.628  1.00 71.90           C  
ATOM    257  CD1 ILE B  33       5.590  -4.242  -9.484  1.00 71.90           C  
ATOM    258  N   LEU B  34       1.625  -8.066  -9.043  1.00 70.44           N  
ATOM    259  CA  LEU B  34       1.081  -9.275  -8.434  1.00 70.44           C  
ATOM    260  C   LEU B  34       0.184 -10.022  -9.416  1.00 70.44           C  
ATOM    261  CB  LEU B  34       0.294  -8.930  -7.167  1.00 70.44           C  
ATOM    262  O   LEU B  34       0.250 -11.250  -9.513  1.00 70.44           O  
ATOM    263  CG  LEU B  34      -0.066 -10.101  -6.252  1.00 70.44           C  
ATOM    264  CD1 LEU B  34       0.948 -10.220  -5.119  1.00 70.44           C  
ATOM    265  CD2 LEU B  34      -1.477  -9.933  -5.698  1.00 70.44           C  
ATOM    266  N   THR B  35      -0.623  -9.285 -10.076  1.00 73.49           N  
ATOM    267  CA  THR B  35      -1.495  -9.867 -11.091  1.00 73.49           C  
ATOM    268  C   THR B  35      -0.674 -10.543 -12.185  1.00 73.49           C  
ATOM    269  CB  THR B  35      -2.412  -8.801 -11.718  1.00 73.49           C  
ATOM    270  O   THR B  35      -1.023 -11.631 -12.648  1.00 73.49           O  
ATOM    271  CG2 THR B  35      -3.453  -9.439 -12.631  1.00 73.49           C  
ATOM    272  OG1 THR B  35      -3.083  -8.083 -10.674  1.00 73.49           O  
ATOM    273  N   ALA B  36       0.336  -9.900 -12.555  1.00 67.37           N  
ATOM    274  CA  ALA B  36       1.214 -10.456 -13.582  1.00 67.37           C  
ATOM    275  C   ALA B  36       1.876 -11.743 -13.097  1.00 67.37           C  
ATOM    276  CB  ALA B  36       2.274  -9.435 -13.986  1.00 67.37           C  
ATOM    277  O   ALA B  36       2.022 -12.699 -13.862  1.00 67.37           O  
ATOM    278  N   LEU B  37       2.276 -11.693 -11.856  1.00 63.58           N  
ATOM    279  CA  LEU B  37       2.923 -12.862 -11.271  1.00 63.58           C  
ATOM    280  C   LEU B  37       1.960 -14.043 -11.212  1.00 63.58           C  
ATOM    281  CB  LEU B  37       3.442 -12.542  -9.867  1.00 63.58           C  
ATOM    282  O   LEU B  37       2.360 -15.188 -11.434  1.00 63.58           O  
ATOM    283  CG  LEU B  37       4.707 -11.685  -9.791  1.00 63.58           C  
ATOM    284  CD1 LEU B  37       5.006 -11.308  -8.344  1.00 63.58           C  
ATOM    285  CD2 LEU B  37       5.889 -12.420 -10.413  1.00 63.58           C  
ATOM    286  N   ARG B  38       0.718 -13.742 -10.871  1.00 67.22           N  
ATOM    287  CA  ARG B  38      -0.312 -14.775 -10.836  1.00 67.22           C  
ATOM    288  C   ARG B  38      -0.504 -15.404 -12.211  1.00 67.22           C  
ATOM    289  CB  ARG B  38      -1.637 -14.196 -10.335  1.00 67.22           C  
ATOM    290  O   ARG B  38      -0.664 -16.621 -12.327  1.00 67.22           O  
ATOM    291  CG  ARG B  38      -1.923 -14.489  -8.871  1.00 67.22           C  
ATOM    292  CD  ARG B  38      -3.414 -14.448  -8.568  1.00 67.22           C  
ATOM    293  NE  ARG B  38      -3.671 -14.124  -7.167  1.00 67.22           N  
ATOM    294  NH1 ARG B  38      -5.930 -14.600  -7.257  1.00 67.22           N  
ATOM    295  NH2 ARG B  38      -4.981 -13.885  -5.296  1.00 67.22           N  
ATOM    296  CZ  ARG B  38      -4.860 -14.204  -6.577  1.00 67.22           C  
ATOM    297  N   LEU B  39      -0.536 -14.566 -13.138  1.00 67.01           N  
ATOM    298  CA  LEU B  39      -0.673 -15.042 -14.510  1.00 67.01           C  
ATOM    299  C   LEU B  39       0.539 -15.872 -14.920  1.00 67.01           C  
ATOM    300  CB  LEU B  39      -0.849 -13.865 -15.472  1.00 67.01           C  
ATOM    301  O   LEU B  39       0.396 -16.901 -15.585  1.00 67.01           O  
ATOM    302  CG  LEU B  39      -1.212 -14.216 -16.915  1.00 67.01           C  
ATOM    303  CD1 LEU B  39      -2.661 -14.686 -16.998  1.00 67.01           C  
ATOM    304  CD2 LEU B  39      -0.980 -13.021 -17.832  1.00 67.01           C  
ATOM    305  N   CYS B  40       1.701 -15.388 -14.533  1.00 59.03           N  
ATOM    306  CA  CYS B  40       2.938 -16.096 -14.843  1.00 59.03           C  
ATOM    307  C   CYS B  40       2.975 -17.457 -14.160  1.00 59.03           C  
ATOM    308  CB  CYS B  40       4.150 -15.268 -14.416  1.00 59.03           C  
ATOM    309  O   CYS B  40       3.405 -18.445 -14.757  1.00 59.03           O  
ATOM    310  SG  CYS B  40       5.730 -15.959 -14.956  1.00 59.03           S  
ATOM    311  N   ALA B  41       2.553 -17.491 -12.987  1.00 59.00           N  
ATOM    312  CA  ALA B  41       2.497 -18.745 -12.240  1.00 59.00           C  
ATOM    313  C   ALA B  41       1.566 -19.746 -12.918  1.00 59.00           C  
ATOM    314  CB  ALA B  41       2.045 -18.490 -10.805  1.00 59.00           C  
ATOM    315  O   ALA B  41       1.854 -20.945 -12.955  1.00 59.00           O  
ATOM    316  N   TYR B  42       0.513 -19.310 -13.376  1.00 60.97           N  
ATOM    317  CA  TYR B  42      -0.422 -20.136 -14.132  1.00 60.97           C  
ATOM    318  C   TYR B  42       0.222 -20.660 -15.410  1.00 60.97           C  
ATOM    319  CB  TYR B  42      -1.686 -19.341 -14.474  1.00 60.97           C  
ATOM    320  O   TYR B  42       0.038 -21.824 -15.773  1.00 60.97           O  
ATOM    321  CG  TYR B  42      -2.693 -19.291 -13.351  1.00 60.97           C  
ATOM    322  CD1 TYR B  42      -3.544 -20.366 -13.102  1.00 60.97           C  
ATOM    323  CD2 TYR B  42      -2.798 -18.168 -12.536  1.00 60.97           C  
ATOM    324  CE1 TYR B  42      -4.475 -20.323 -12.070  1.00 60.97           C  
ATOM    325  CE2 TYR B  42      -3.725 -18.115 -11.501  1.00 60.97           C  
ATOM    326  OH  TYR B  42      -5.477 -19.148 -10.252  1.00 60.97           O  
ATOM    327  CZ  TYR B  42      -4.557 -19.195 -11.275  1.00 60.97           C  
ATOM    328  N   CYS B  43       0.841 -19.720 -16.031  1.00 55.82           N  
ATOM    329  CA  CYS B  43       1.527 -20.084 -17.266  1.00 55.82           C  
ATOM    330  C   CYS B  43       2.699 -21.016 -16.984  1.00 55.82           C  
ATOM    331  CB  CYS B  43       2.021 -18.834 -17.993  1.00 55.82           C  
ATOM    332  O   CYS B  43       2.956 -21.946 -17.751  1.00 55.82           O  
ATOM    333  SG  CYS B  43       0.883 -18.232 -19.260  1.00 55.82           S  
ATOM    334  N   CYS B  44       3.430 -20.710 -15.942  1.00 54.90           N  
ATOM    335  CA  CYS B  44       4.549 -21.562 -15.555  1.00 54.90           C  
ATOM    336  C   CYS B  44       4.066 -22.955 -15.171  1.00 54.90           C  
ATOM    337  CB  CYS B  44       5.318 -20.939 -14.390  1.00 54.90           C  
ATOM    338  O   CYS B  44       4.760 -23.945 -15.410  1.00 54.90           O  
ATOM    339  SG  CYS B  44       6.462 -19.633 -14.888  1.00 54.90           S  
ATOM    340  N   ASN B  45       3.016 -23.032 -14.483  1.00 54.81           N  
ATOM    341  CA  ASN B  45       2.400 -24.320 -14.179  1.00 54.81           C  
ATOM    342  C   ASN B  45       2.166 -25.141 -15.444  1.00 54.81           C  
ATOM    343  CB  ASN B  45       1.085 -24.122 -13.424  1.00 54.81           C  
ATOM    344  O   ASN B  45       2.394 -26.352 -15.454  1.00 54.81           O  
ATOM    345  CG  ASN B  45       1.094 -24.773 -12.055  1.00 54.81           C  
ATOM    346  ND2 ASN B  45       1.252 -23.964 -11.014  1.00 54.81           N  
ATOM    347  OD1 ASN B  45       0.960 -25.994 -11.934  1.00 54.81           O  
ATOM    348  N   ILE B  46       1.702 -24.463 -16.486  1.00 54.39           N  
ATOM    349  CA  ILE B  46       1.504 -25.097 -17.785  1.00 54.39           C  
ATOM    350  C   ILE B  46       2.857 -25.392 -18.427  1.00 54.39           C  
ATOM    351  CB  ILE B  46       0.648 -24.213 -18.720  1.00 54.39           C  
ATOM    352  O   ILE B  46       3.051 -26.456 -19.020  1.00 54.39           O  
ATOM    353  CG1 ILE B  46      -0.553 -25.004 -19.250  1.00 54.39           C  
ATOM    354  CG2 ILE B  46       1.497 -23.668 -19.873  1.00 54.39           C  
ATOM    355  CD1 ILE B  46      -1.900 -24.372 -18.931  1.00 54.39           C  
ATOM    356  N   VAL B  47       3.706 -24.333 -18.321  1.00 52.98           N  
ATOM    357  CA  VAL B  47       5.045 -24.441 -18.890  1.00 52.98           C  
ATOM    358  C   VAL B  47       5.862 -25.461 -18.101  1.00 52.98           C  
ATOM    359  CB  VAL B  47       5.768 -23.075 -18.903  1.00 52.98           C  
ATOM    360  O   VAL B  47       6.672 -26.194 -18.674  1.00 52.98           O  
ATOM    361  CG1 VAL B  47       5.386 -22.273 -20.146  1.00 52.98           C  
ATOM    362  CG2 VAL B  47       5.442 -22.288 -17.635  1.00 52.98           C  
ATOM    363  N   ASN B  48       5.763 -25.383 -16.785  1.00 52.95           N  
ATOM    364  CA  ASN B  48       6.432 -26.372 -15.947  1.00 52.95           C  
ATOM    365  C   ASN B  48       6.029 -27.794 -16.327  1.00 52.95           C  
ATOM    366  CB  ASN B  48       6.134 -26.113 -14.468  1.00 52.95           C  
ATOM    367  O   ASN B  48       6.873 -28.690 -16.381  1.00 52.95           O  
ATOM    368  CG  ASN B  48       7.209 -26.662 -13.551  1.00 52.95           C  
ATOM    369  ND2 ASN B  48       6.896 -26.763 -12.265  1.00 52.95           N  
ATOM    370  OD1 ASN B  48       8.312 -26.992 -13.995  1.00 52.95           O  
ATOM    371  N   VAL B  49       4.763 -28.077 -16.560  1.00 50.68           N  
ATOM    372  CA  VAL B  49       4.281 -29.362 -17.056  1.00 50.68           C  
ATOM    373  C   VAL B  49       4.742 -29.566 -18.497  1.00 50.68           C  
ATOM    374  CB  VAL B  49       2.741 -29.462 -16.970  1.00 50.68           C  
ATOM    375  O   VAL B  49       5.071 -30.685 -18.898  1.00 50.68           O  
ATOM    376  CG1 VAL B  49       2.234 -30.669 -17.757  1.00 50.68           C  
ATOM    377  CG2 VAL B  49       2.293 -29.546 -15.511  1.00 50.68           C  
ATOM    378  N   SER B  50       4.679 -28.592 -19.349  1.00 48.61           N  
ATOM    379  CA  SER B  50       5.113 -28.635 -20.742  1.00 48.61           C  
ATOM    380  C   SER B  50       6.633 -28.579 -20.849  1.00 48.61           C  
ATOM    381  CB  SER B  50       4.495 -27.481 -21.532  1.00 48.61           C  
ATOM    382  O   SER B  50       7.227 -29.255 -21.692  1.00 48.61           O  
ATOM    383  OG  SER B  50       3.092 -27.645 -21.647  1.00 48.61           O  
ATOM    384  N   LEU B  51       7.218 -27.690 -20.017  1.00 46.34           N  
ATOM    385  CA  LEU B  51       8.661 -27.475 -20.063  1.00 46.34           C  
ATOM    386  C   LEU B  51       9.402 -28.612 -19.368  1.00 46.34           C  
ATOM    387  CB  LEU B  51       9.025 -26.138 -19.411  1.00 46.34           C  
ATOM    388  O   LEU B  51      10.447 -29.060 -19.845  1.00 46.34           O  
ATOM    389  CG  LEU B  51       8.876 -24.893 -20.288  1.00 46.34           C  
ATOM    390  CD1 LEU B  51       8.984 -23.631 -19.438  1.00 46.34           C  
ATOM    391  CD2 LEU B  51       9.924 -24.891 -21.396  1.00 46.34           C  
ATOM    392  N   VAL B  52       8.838 -29.025 -18.184  1.00 50.70           N  
ATOM    393  CA  VAL B  52       9.504 -30.080 -17.429  1.00 50.70           C  
ATOM    394  C   VAL B  52       9.415 -31.399 -18.194  1.00 50.70           C  
ATOM    395  CB  VAL B  52       8.894 -30.240 -16.018  1.00 50.70           C  
ATOM    396  O   VAL B  52      10.313 -32.240 -18.101  1.00 50.70           O  
ATOM    397  CG1 VAL B  52       9.327 -29.092 -15.109  1.00 50.70           C  
ATOM    398  CG2 VAL B  52       7.371 -30.315 -16.102  1.00 50.70           C  
ATOM    399  N   LYS B  53       8.329 -31.605 -18.910  1.00 48.77           N  
ATOM    400  CA  LYS B  53       8.224 -32.872 -19.629  1.00 48.77           C  
ATOM    401  C   LYS B  53       9.217 -32.931 -20.786  1.00 48.77           C  
ATOM    402  CB  LYS B  53       6.801 -33.077 -20.150  1.00 48.77           C  
ATOM    403  O   LYS B  53       9.967 -33.900 -20.919  1.00 48.77           O  
ATOM    404  CG  LYS B  53       6.130 -34.343 -19.636  1.00 48.77           C  
ATOM    405  CD  LYS B  53       4.695 -34.077 -19.201  1.00 48.77           C  
ATOM    406  CE  LYS B  53       3.797 -35.278 -19.469  1.00 48.77           C  
ATOM    407  NZ  LYS B  53       2.481 -35.152 -18.774  1.00 48.77           N  
ATOM    408  N   PRO B  54       8.974 -32.021 -21.767  1.00 47.90           N  
ATOM    409  CA  PRO B  54       9.860 -32.099 -22.931  1.00 47.90           C  
ATOM    410  C   PRO B  54      11.297 -31.695 -22.607  1.00 47.90           C  
ATOM    411  CB  PRO B  54       9.228 -31.119 -23.922  1.00 47.90           C  
ATOM    412  O   PRO B  54      12.230 -32.115 -23.296  1.00 47.90           O  
ATOM    413  CG  PRO B  54       8.289 -30.297 -23.100  1.00 47.90           C  
ATOM    414  CD  PRO B  54       8.044 -31.008 -21.801  1.00 47.90           C  
ATOM    415  N   SER B  55      11.431 -30.750 -21.675  1.00 47.58           N  
ATOM    416  CA  SER B  55      12.755 -30.284 -21.275  1.00 47.58           C  
ATOM    417  C   SER B  55      13.555 -31.398 -20.608  1.00 47.58           C  
ATOM    418  CB  SER B  55      12.639 -29.089 -20.327  1.00 47.58           C  
ATOM    419  O   SER B  55      14.769 -31.495 -20.796  1.00 47.58           O  
ATOM    420  OG  SER B  55      12.434 -29.524 -18.994  1.00 47.58           O  
ATOM    421  N   PHE B  56      12.862 -32.214 -19.799  1.00 46.92           N  
ATOM    422  CA  PHE B  56      13.485 -33.381 -19.187  1.00 46.92           C  
ATOM    423  C   PHE B  56      13.872 -34.407 -20.247  1.00 46.92           C  
ATOM    424  CB  PHE B  56      12.545 -34.018 -18.159  1.00 46.92           C  
ATOM    425  O   PHE B  56      14.935 -35.025 -20.161  1.00 46.92           O  
ATOM    426  CG  PHE B  56      13.175 -35.134 -17.370  1.00 46.92           C  
ATOM    427  CD1 PHE B  56      12.949 -36.461 -17.714  1.00 46.92           C  
ATOM    428  CD2 PHE B  56      13.993 -34.856 -16.283  1.00 46.92           C  
ATOM    429  CE1 PHE B  56      13.531 -37.496 -16.986  1.00 46.92           C  
ATOM    430  CE2 PHE B  56      14.577 -35.884 -15.550  1.00 46.92           C  
ATOM    431  CZ  PHE B  56      14.344 -37.204 -15.902  1.00 46.92           C  
ATOM    432  N   TYR B  57      12.992 -34.509 -21.301  1.00 46.60           N  
ATOM    433  CA  TYR B  57      13.245 -35.456 -22.381  1.00 46.60           C  
ATOM    434  C   TYR B  57      14.464 -35.041 -23.196  1.00 46.60           C  
ATOM    435  CB  TYR B  57      12.020 -35.571 -23.294  1.00 46.60           C  
ATOM    436  O   TYR B  57      15.314 -35.874 -23.522  1.00 46.60           O  
ATOM    437  CG  TYR B  57      12.096 -36.720 -24.270  1.00 46.60           C  
ATOM    438  CD1 TYR B  57      12.482 -36.511 -25.592  1.00 46.60           C  
ATOM    439  CD2 TYR B  57      11.782 -38.015 -23.873  1.00 46.60           C  
ATOM    440  CE1 TYR B  57      12.551 -37.566 -26.496  1.00 46.60           C  
ATOM    441  CE2 TYR B  57      11.848 -39.078 -24.768  1.00 46.60           C  
ATOM    442  OH  TYR B  57      12.300 -39.892 -26.965  1.00 46.60           O  
ATOM    443  CZ  TYR B  57      12.233 -38.844 -26.075  1.00 46.60           C  
ATOM    444  N   VAL B  58      14.510 -33.799 -23.543  1.00 51.41           N  
ATOM    445  CA  VAL B  58      15.623 -33.267 -24.322  1.00 51.41           C  
ATOM    446  C   VAL B  58      16.890 -33.253 -23.471  1.00 51.41           C  
ATOM    447  CB  VAL B  58      15.319 -31.846 -24.848  1.00 51.41           C  
ATOM    448  O   VAL B  58      17.991 -33.470 -23.982  1.00 51.41           O  
ATOM    449  CG1 VAL B  58      15.799 -31.689 -26.289  1.00 51.41           C  
ATOM    450  CG2 VAL B  58      13.824 -31.548 -24.744  1.00 51.41           C  
ATOM    451  N   TYR B  59      16.730 -32.999 -22.203  1.00 50.18           N  
ATOM    452  CA  TYR B  59      17.847 -32.971 -21.266  1.00 50.18           C  
ATOM    453  C   TYR B  59      18.456 -34.359 -21.103  1.00 50.18           C  
ATOM    454  CB  TYR B  59      17.394 -32.437 -19.904  1.00 50.18           C  
ATOM    455  O   TYR B  59      19.680 -34.505 -21.058  1.00 50.18           O  
ATOM    456  CG  TYR B  59      17.781 -30.999 -19.657  1.00 50.18           C  
ATOM    457  CD1 TYR B  59      19.008 -30.677 -19.081  1.00 50.18           C  
ATOM    458  CD2 TYR B  59      16.921 -29.960 -19.997  1.00 50.18           C  
ATOM    459  CE1 TYR B  59      19.368 -29.354 -18.849  1.00 50.18           C  
ATOM    460  CE2 TYR B  59      17.272 -28.633 -19.770  1.00 50.18           C  
ATOM    461  OH  TYR B  59      18.847 -27.029 -18.969  1.00 50.18           O  
ATOM    462  CZ  TYR B  59      18.495 -28.341 -19.197  1.00 50.18           C  
ATOM    463  N   SER B  60      17.671 -35.364 -20.950  1.00 49.17           N  
ATOM    464  CA  SER B  60      18.142 -36.740 -20.828  1.00 49.17           C  
ATOM    465  C   SER B  60      18.811 -37.212 -22.115  1.00 49.17           C  
ATOM    466  CB  SER B  60      16.983 -37.674 -20.475  1.00 49.17           C  
ATOM    467  O   SER B  60      19.783 -37.969 -22.074  1.00 49.17           O  
ATOM    468  OG  SER B  60      15.737 -37.055 -20.747  1.00 49.17           O  
ATOM    469  N   ARG B  61      18.261 -36.783 -23.338  1.00 50.04           N  
ATOM    470  CA  ARG B  61      18.804 -37.143 -24.644  1.00 50.04           C  
ATOM    471  C   ARG B  61      20.148 -36.465 -24.884  1.00 50.04           C  
ATOM    472  CB  ARG B  61      17.822 -36.769 -25.756  1.00 50.04           C  
ATOM    473  O   ARG B  61      21.076 -37.082 -25.412  1.00 50.04           O  
ATOM    474  CG  ARG B  61      16.896 -37.903 -26.168  1.00 50.04           C  
ATOM    475  CD  ARG B  61      17.007 -38.211 -27.654  1.00 50.04           C  
ATOM    476  NE  ARG B  61      17.710 -39.468 -27.893  1.00 50.04           N  
ATOM    477  NH1 ARG B  61      16.580 -39.968 -29.845  1.00 50.04           N  
ATOM    478  NH2 ARG B  61      18.188 -41.395 -29.049  1.00 50.04           N  
ATOM    479  CZ  ARG B  61      17.491 -40.274 -28.928  1.00 50.04           C  
ATOM    480  N   VAL B  62      20.206 -35.209 -24.544  1.00 54.24           N  
ATOM    481  CA  VAL B  62      21.433 -34.438 -24.713  1.00 54.24           C  
ATOM    482  C   VAL B  62      22.507 -34.960 -23.760  1.00 54.24           C  
ATOM    483  CB  VAL B  62      21.194 -32.931 -24.471  1.00 54.24           C  
ATOM    484  O   VAL B  62      23.680 -35.055 -24.129  1.00 54.24           O  
ATOM    485  CG1 VAL B  62      22.516 -32.164 -24.489  1.00 54.24           C  
ATOM    486  CG2 VAL B  62      20.233 -32.369 -25.517  1.00 54.24           C  
ATOM    487  N   LYS B  63      22.160 -35.332 -22.504  1.00 50.40           N  
ATOM    488  CA  LYS B  63      23.091 -35.923 -21.547  1.00 50.40           C  
ATOM    489  C   LYS B  63      23.639 -37.252 -22.061  1.00 50.40           C  
ATOM    490  CB  LYS B  63      22.411 -36.126 -20.192  1.00 50.40           C  
ATOM    491  O   LYS B  63      24.826 -37.543 -21.902  1.00 50.40           O  
ATOM    492  CG  LYS B  63      23.371 -36.122 -19.011  1.00 50.40           C  
ATOM    493  CD  LYS B  63      22.666 -36.507 -17.717  1.00 50.40           C  
ATOM    494  CE  LYS B  63      22.848 -35.443 -16.642  1.00 50.40           C  
ATOM    495  NZ  LYS B  63      22.431 -35.938 -15.296  1.00 50.40           N  
ATOM    496  N   ASN B  64      22.765 -38.114 -22.692  1.00 48.10           N  
ATOM    497  CA  ASN B  64      23.195 -39.380 -23.278  1.00 48.10           C  
ATOM    498  C   ASN B  64      24.123 -39.159 -24.469  1.00 48.10           C  
ATOM    499  CB  ASN B  64      21.984 -40.216 -23.696  1.00 48.10           C  
ATOM    500  O   ASN B  64      25.096 -39.894 -24.648  1.00 48.10           O  
ATOM    501  CG  ASN B  64      21.806 -41.455 -22.840  1.00 48.10           C  
ATOM    502  ND2 ASN B  64      20.925 -41.371 -21.851  1.00 48.10           N  
ATOM    503  OD1 ASN B  64      22.457 -42.479 -23.066  1.00 48.10           O  
ATOM    504  N   LEU B  65      23.773 -38.151 -25.325  1.00 52.03           N  
ATOM    505  CA  LEU B  65      24.589 -37.841 -26.494  1.00 52.03           C  
ATOM    506  C   LEU B  65      25.925 -37.234 -26.078  1.00 52.03           C  
ATOM    507  CB  LEU B  65      23.847 -36.879 -27.426  1.00 52.03           C  
ATOM    508  O   LEU B  65      26.966 -37.564 -26.650  1.00 52.03           O  
ATOM    509  CG  LEU B  65      22.856 -37.513 -28.403  1.00 52.03           C  
ATOM    510  CD1 LEU B  65      22.141 -36.432 -29.208  1.00 52.03           C  
ATOM    511  CD2 LEU B  65      23.569 -38.493 -29.329  1.00 52.03           C  
ATOM    512  N   ASN B  66      25.817 -36.240 -25.094  1.00 43.44           N  
ATOM    513  CA  ASN B  66      27.029 -35.591 -24.607  1.00 43.44           C  
ATOM    514  C   ASN B  66      27.945 -36.579 -23.891  1.00 43.44           C  
ATOM    515  CB  ASN B  66      26.679 -34.424 -23.681  1.00 43.44           C  
ATOM    516  O   ASN B  66      29.169 -36.478 -23.986  1.00 43.44           O  
ATOM    517  CG  ASN B  66      27.868 -33.530 -23.393  1.00 43.44           C  
ATOM    518  ND2 ASN B  66      28.446 -33.675 -22.206  1.00 43.44           N  
ATOM    519  OD1 ASN B  66      28.264 -32.714 -24.230  1.00 43.44           O  
ATOM    520  N   SER B  67      27.339 -37.505 -23.106  1.00 43.52           N  
ATOM    521  CA  SER B  67      28.156 -38.534 -22.472  1.00 43.52           C  
ATOM    522  C   SER B  67      28.861 -39.399 -23.512  1.00 43.52           C  
ATOM    523  CB  SER B  67      27.299 -39.415 -21.561  1.00 43.52           C  
ATOM    524  O   SER B  67      29.997 -39.829 -23.302  1.00 43.52           O  
ATOM    525  OG  SER B  67      28.104 -40.347 -20.860  1.00 43.52           O  
ATOM    526  N   SER B  68      28.158 -39.658 -24.719  1.00 43.30           N  
ATOM    527  CA  SER B  68      28.796 -40.472 -25.749  1.00 43.30           C  
ATOM    528  C   SER B  68      29.923 -39.709 -26.437  1.00 43.30           C  
ATOM    529  CB  SER B  68      27.769 -40.926 -26.787  1.00 43.30           C  
ATOM    530  O   SER B  68      30.848 -40.315 -26.982  1.00 43.30           O  
ATOM    531  OG  SER B  68      26.782 -41.750 -26.190  1.00 43.30           O  
ATOM    532  N   ARG B  69      29.717 -38.367 -26.555  1.00 44.34           N  
ATOM    533  CA  ARG B  69      30.756 -37.639 -27.277  1.00 44.34           C  
ATOM    534  C   ARG B  69      32.026 -37.524 -26.441  1.00 44.34           C  
ATOM    535  CB  ARG B  69      30.261 -36.246 -27.672  1.00 44.34           C  
ATOM    536  O   ARG B  69      33.129 -37.442 -26.986  1.00 44.34           O  
ATOM    537  CG  ARG B  69      31.092 -35.582 -28.759  1.00 44.34           C  
ATOM    538  CD  ARG B  69      30.353 -34.415 -29.400  1.00 44.34           C  
ATOM    539  NE  ARG B  69      30.874 -34.114 -30.730  1.00 44.34           N  
ATOM    540  NH1 ARG B  69      28.803 -33.733 -31.681  1.00 44.34           N  
ATOM    541  NH2 ARG B  69      30.703 -33.541 -32.948  1.00 44.34           N  
ATOM    542  CZ  ARG B  69      30.125 -33.797 -31.783  1.00 44.34           C  
ATOM    543  N   VAL B  70      31.924 -37.490 -25.107  1.00 46.34           N  
ATOM    544  CA  VAL B  70      33.140 -37.155 -24.374  1.00 46.34           C  
ATOM    545  C   VAL B  70      34.145 -38.299 -24.489  1.00 46.34           C  
ATOM    546  CB  VAL B  70      32.843 -36.854 -22.888  1.00 46.34           C  
ATOM    547  O   VAL B  70      35.348 -38.097 -24.310  1.00 46.34           O  
ATOM    548  CG1 VAL B  70      33.958 -36.010 -22.274  1.00 46.34           C  
ATOM    549  CG2 VAL B  70      31.495 -36.148 -22.747  1.00 46.34           C  
ATOM    550  N   PRO B  71      33.781 -39.548 -24.482  1.00 43.46           N  
ATOM    551  CA  PRO B  71      34.954 -40.391 -24.237  1.00 43.46           C  
ATOM    552  C   PRO B  71      35.970 -40.333 -25.376  1.00 43.46           C  
ATOM    553  CB  PRO B  71      34.357 -41.795 -24.108  1.00 43.46           C  
ATOM    554  O   PRO B  71      37.074 -40.869 -25.250  1.00 43.46           O  
ATOM    555  CG  PRO B  71      33.020 -41.704 -24.769  1.00 43.46           C  
ATOM    556  CD  PRO B  71      32.618 -40.258 -24.836  1.00 43.46           C  
ATOM    557  N   ASP B  72      35.545 -40.072 -26.638  1.00 44.80           N  
ATOM    558  CA  ASP B  72      36.567 -40.386 -27.631  1.00 44.80           C  
ATOM    559  C   ASP B  72      37.780 -39.471 -27.479  1.00 44.80           C  
ATOM    560  CB  ASP B  72      35.995 -40.269 -29.046  1.00 44.80           C  
ATOM    561  O   ASP B  72      38.861 -39.774 -27.989  1.00 44.80           O  
ATOM    562  CG  ASP B  72      35.185 -41.485 -29.460  1.00 44.80           C  
ATOM    563  OD1 ASP B  72      35.781 -42.503 -29.873  1.00 44.80           O  
ATOM    564  OD2 ASP B  72      33.939 -41.424 -29.374  1.00 44.80           O  
ATOM    565  N   LEU B  73      37.544 -38.196 -27.022  1.00 39.71           N  
ATOM    566  CA  LEU B  73      38.751 -37.378 -27.066  1.00 39.71           C  
ATOM    567  C   LEU B  73      39.804 -37.910 -26.099  1.00 39.71           C  
ATOM    568  CB  LEU B  73      38.423 -35.920 -26.731  1.00 39.71           C  
ATOM    569  O   LEU B  73      40.982 -37.560 -26.203  1.00 39.71           O  
ATOM    570  CG  LEU B  73      39.343 -34.861 -27.341  1.00 39.71           C  
ATOM    571  CD1 LEU B  73      38.703 -34.258 -28.587  1.00 39.71           C  
ATOM    572  CD2 LEU B  73      39.661 -33.776 -26.318  1.00 39.71           C  
ATOM    573  N   LEU B  74      39.341 -38.554 -24.956  1.00 38.73           N  
ATOM    574  CA  LEU B  74      40.424 -38.822 -24.017  1.00 38.73           C  
ATOM    575  C   LEU B  74      41.308 -39.960 -24.518  1.00 38.73           C  
ATOM    576  CB  LEU B  74      39.863 -39.167 -22.635  1.00 38.73           C  
ATOM    577  O   LEU B  74      42.377 -40.215 -23.957  1.00 38.73           O  
ATOM    578  CG  LEU B  74      39.826 -38.028 -21.615  1.00 38.73           C  
ATOM    579  CD1 LEU B  74      38.466 -37.338 -21.640  1.00 38.73           C  
ATOM    580  CD2 LEU B  74      40.140 -38.550 -20.218  1.00 38.73           C  
ATOM    581  N   VAL B  75      40.894 -40.765 -25.460  1.00 33.40           N  
ATOM    582  CA  VAL B  75      42.012 -41.630 -25.826  1.00 33.40           C  
ATOM    583  C   VAL B  75      42.925 -40.904 -26.812  1.00 33.40           C  
ATOM    584  CB  VAL B  75      41.522 -42.963 -26.435  1.00 33.40           C  
ATOM    585  O   VAL B  75      44.151 -40.965 -26.691  1.00 33.40           O  
ATOM    586  CG1 VAL B  75      42.704 -43.804 -26.913  1.00 33.40           C  
ATOM    587  CG2 VAL B  75      40.687 -43.738 -25.419  1.00 33.40           C  
TER     588      VAL B  75                                                      
ATOM    589  N   MET C   1       2.994 -25.988  -6.895  1.00 50.24           N  
ATOM    590  CA  MET C   1       2.972 -24.887  -7.854  1.00 50.24           C  
ATOM    591  C   MET C   1       2.073 -23.756  -7.364  1.00 50.24           C  
ATOM    592  CB  MET C   1       2.497 -25.376  -9.224  1.00 50.24           C  
ATOM    593  O   MET C   1       2.302 -22.590  -7.690  1.00 50.24           O  
ATOM    594  CG  MET C   1       3.616 -25.902 -10.108  1.00 50.24           C  
ATOM    595  SD  MET C   1       3.005 -26.509 -11.728  1.00 50.24           S  
ATOM    596  CE  MET C   1       4.544 -27.172 -12.423  1.00 50.24           C  
ATOM    597  N   ILE C   2       0.961 -24.051  -6.572  1.00 55.88           N  
ATOM    598  CA  ILE C   2      -0.045 -23.206  -5.938  1.00 55.88           C  
ATOM    599  C   ILE C   2       0.607 -22.359  -4.847  1.00 55.88           C  
ATOM    600  CB  ILE C   2      -1.198 -24.048  -5.346  1.00 55.88           C  
ATOM    601  O   ILE C   2       0.108 -21.283  -4.508  1.00 55.88           O  
ATOM    602  CG1 ILE C   2      -1.405 -25.324  -6.170  1.00 55.88           C  
ATOM    603  CG2 ILE C   2      -2.487 -23.224  -5.278  1.00 55.88           C  
ATOM    604  CD1 ILE C   2      -1.789 -26.541  -5.340  1.00 55.88           C  
ATOM    605  N   GLU C   3       1.822 -22.796  -4.375  1.00 61.10           N  
ATOM    606  CA  GLU C   3       2.479 -22.108  -3.268  1.00 61.10           C  
ATOM    607  C   GLU C   3       3.076 -20.779  -3.720  1.00 61.10           C  
ATOM    608  CB  GLU C   3       3.568 -22.993  -2.655  1.00 61.10           C  
ATOM    609  O   GLU C   3       3.101 -19.812  -2.956  1.00 61.10           O  
ATOM    610  CG  GLU C   3       3.235 -24.478  -2.670  1.00 61.10           C  
ATOM    611  CD  GLU C   3       3.397 -25.142  -1.312  1.00 61.10           C  
ATOM    612  OE1 GLU C   3       2.386 -25.302  -0.590  1.00 61.10           O  
ATOM    613  OE2 GLU C   3       4.543 -25.504  -0.966  1.00 61.10           O  
ATOM    614  N   LEU C   4       3.505 -20.751  -4.998  1.00 59.10           N  
ATOM    615  CA  LEU C   4       4.123 -19.536  -5.518  1.00 59.10           C  
ATOM    616  C   LEU C   4       3.096 -18.416  -5.648  1.00 59.10           C  
ATOM    617  CB  LEU C   4       4.777 -19.805  -6.876  1.00 59.10           C  
ATOM    618  O   LEU C   4       3.387 -17.261  -5.331  1.00 59.10           O  
ATOM    619  CG  LEU C   4       6.054 -19.020  -7.181  1.00 59.10           C  
ATOM    620  CD1 LEU C   4       7.270 -19.937  -7.105  1.00 59.10           C  
ATOM    621  CD2 LEU C   4       5.960 -18.360  -8.553  1.00 59.10           C  
ATOM    622  N   SER C   5       1.906 -18.868  -6.067  1.00 61.70           N  
ATOM    623  CA  SER C   5       0.840 -17.882  -6.204  1.00 61.70           C  
ATOM    624  C   SER C   5       0.427 -17.322  -4.847  1.00 61.70           C  
ATOM    625  CB  SER C   5      -0.374 -18.498  -6.900  1.00 61.70           C  
ATOM    626  O   SER C   5       0.177 -16.122  -4.714  1.00 61.70           O  
ATOM    627  OG  SER C   5      -1.435 -17.562  -6.984  1.00 61.70           O  
ATOM    628  N   LEU C   6       0.575 -18.229  -3.900  1.00 62.58           N  
ATOM    629  CA  LEU C   6       0.195 -17.814  -2.554  1.00 62.58           C  
ATOM    630  C   LEU C   6       1.149 -16.748  -2.025  1.00 62.58           C  
ATOM    631  CB  LEU C   6       0.178 -19.016  -1.606  1.00 62.58           C  
ATOM    632  O   LEU C   6       0.721 -15.795  -1.370  1.00 62.58           O  
ATOM    633  CG  LEU C   6      -1.199 -19.570  -1.239  1.00 62.58           C  
ATOM    634  CD1 LEU C   6      -1.070 -20.981  -0.676  1.00 62.58           C  
ATOM    635  CD2 LEU C   6      -1.897 -18.652  -0.241  1.00 62.58           C  
ATOM    636  N   ILE C   7       2.358 -16.940  -2.327  1.00 64.01           N  
ATOM    637  CA  ILE C   7       3.360 -15.983  -1.871  1.00 64.01           C  
ATOM    638  C   ILE C   7       3.134 -14.635  -2.552  1.00 64.01           C  
ATOM    639  CB  ILE C   7       4.793 -16.490  -2.149  1.00 64.01           C  
ATOM    640  O   ILE C   7       3.207 -13.587  -1.907  1.00 64.01           O  
ATOM    641  CG1 ILE C   7       5.093 -17.733  -1.304  1.00 64.01           C  
ATOM    642  CG2 ILE C   7       5.818 -15.385  -1.880  1.00 64.01           C  
ATOM    643  CD1 ILE C   7       6.251 -18.572  -1.826  1.00 64.01           C  
ATOM    644  N   ASP C   8       2.875 -14.695  -3.838  1.00 62.67           N  
ATOM    645  CA  ASP C   8       2.632 -13.463  -4.581  1.00 62.67           C  
ATOM    646  C   ASP C   8       1.417 -12.720  -4.030  1.00 62.67           C  
ATOM    647  CB  ASP C   8       2.435 -13.763  -6.069  1.00 62.67           C  
ATOM    648  O   ASP C   8       1.444 -11.495  -3.888  1.00 62.67           O  
ATOM    649  CG  ASP C   8       2.551 -12.528  -6.944  1.00 62.67           C  
ATOM    650  OD1 ASP C   8       1.511 -11.991  -7.383  1.00 62.67           O  
ATOM    651  OD2 ASP C   8       3.693 -12.088  -7.199  1.00 62.67           O  
ATOM    652  N   PHE C   9       0.389 -13.531  -3.645  1.00 67.21           N  
ATOM    653  CA  PHE C   9      -0.834 -12.979  -3.075  1.00 67.21           C  
ATOM    654  C   PHE C   9      -0.560 -12.348  -1.715  1.00 67.21           C  
ATOM    655  CB  PHE C   9      -1.906 -14.065  -2.943  1.00 67.21           C  
ATOM    656  O   PHE C   9      -1.046 -11.254  -1.423  1.00 67.21           O  
ATOM    657  CG  PHE C   9      -3.270 -13.533  -2.597  1.00 67.21           C  
ATOM    658  CD1 PHE C   9      -3.732 -13.565  -1.287  1.00 67.21           C  
ATOM    659  CD2 PHE C   9      -4.091 -13.000  -3.582  1.00 67.21           C  
ATOM    660  CE1 PHE C   9      -4.995 -13.073  -0.963  1.00 67.21           C  
ATOM    661  CE2 PHE C   9      -5.354 -12.507  -3.267  1.00 67.21           C  
ATOM    662  CZ  PHE C   9      -5.804 -12.545  -1.957  1.00 67.21           C  
ATOM    663  N   TYR C  10       0.220 -13.037  -0.964  1.00 74.25           N  
ATOM    664  CA  TYR C  10       0.558 -12.552   0.369  1.00 74.25           C  
ATOM    665  C   TYR C  10       1.385 -11.274   0.291  1.00 74.25           C  
ATOM    666  CB  TYR C  10       1.325 -13.622   1.152  1.00 74.25           C  
ATOM    667  O   TYR C  10       1.155 -10.331   1.053  1.00 74.25           O  
ATOM    668  CG  TYR C  10       1.380 -13.364   2.638  1.00 74.25           C  
ATOM    669  CD1 TYR C  10       2.504 -12.784   3.222  1.00 74.25           C  
ATOM    670  CD2 TYR C  10       0.311 -13.700   3.461  1.00 74.25           C  
ATOM    671  CE1 TYR C  10       2.561 -12.545   4.591  1.00 74.25           C  
ATOM    672  CE2 TYR C  10       0.357 -13.467   4.831  1.00 74.25           C  
ATOM    673  OH  TYR C  10       1.535 -12.656   6.743  1.00 74.25           O  
ATOM    674  CZ  TYR C  10       1.484 -12.889   5.386  1.00 74.25           C  
ATOM    675  N   LEU C  11       2.234 -11.147  -0.656  1.00 68.81           N  
ATOM    676  CA  LEU C  11       3.084  -9.971  -0.812  1.00 68.81           C  
ATOM    677  C   LEU C  11       2.256  -8.751  -1.202  1.00 68.81           C  
ATOM    678  CB  LEU C  11       4.164 -10.227  -1.866  1.00 68.81           C  
ATOM    679  O   LEU C  11       2.493  -7.650  -0.701  1.00 68.81           O  
ATOM    680  CG  LEU C  11       5.433 -10.931  -1.379  1.00 68.81           C  
ATOM    681  CD1 LEU C  11       6.653 -10.394  -2.119  1.00 68.81           C  
ATOM    682  CD2 LEU C  11       5.595 -10.759   0.127  1.00 68.81           C  
ATOM    683  N   CYS C  12       1.352  -8.929  -2.032  1.00 70.67           N  
ATOM    684  CA  CYS C  12       0.463  -7.844  -2.431  1.00 70.67           C  
ATOM    685  C   CYS C  12      -0.368  -7.358  -1.249  1.00 70.67           C  
ATOM    686  CB  CYS C  12      -0.460  -8.295  -3.563  1.00 70.67           C  
ATOM    687  O   CYS C  12      -0.538  -6.152  -1.058  1.00 70.67           O  
ATOM    688  SG  CYS C  12      -1.538  -6.987  -4.187  1.00 70.67           S  
ATOM    689  N   PHE C  13      -0.828  -8.391  -0.523  1.00 74.88           N  
ATOM    690  CA  PHE C  13      -1.619  -8.079   0.662  1.00 74.88           C  
ATOM    691  C   PHE C  13      -0.788  -7.305   1.679  1.00 74.88           C  
ATOM    692  CB  PHE C  13      -2.165  -9.361   1.298  1.00 74.88           C  
ATOM    693  O   PHE C  13      -1.248  -6.302   2.228  1.00 74.88           O  
ATOM    694  CG  PHE C  13      -3.104  -9.116   2.448  1.00 74.88           C  
ATOM    695  CD1 PHE C  13      -2.682  -9.300   3.759  1.00 74.88           C  
ATOM    696  CD2 PHE C  13      -4.409  -8.701   2.218  1.00 74.88           C  
ATOM    697  CE1 PHE C  13      -3.549  -9.074   4.826  1.00 74.88           C  
ATOM    698  CE2 PHE C  13      -5.281  -8.473   3.279  1.00 74.88           C  
ATOM    699  CZ  PHE C  13      -4.849  -8.661   4.582  1.00 74.88           C  
ATOM    700  N   LEU C  14       0.397  -7.775   1.791  1.00 74.13           N  
ATOM    701  CA  LEU C  14       1.291  -7.108   2.731  1.00 74.13           C  
ATOM    702  C   LEU C  14       1.620  -5.696   2.259  1.00 74.13           C  
ATOM    703  CB  LEU C  14       2.581  -7.913   2.907  1.00 74.13           C  
ATOM    704  O   LEU C  14       1.641  -4.758   3.059  1.00 74.13           O  
ATOM    705  CG  LEU C  14       3.506  -7.471   4.043  1.00 74.13           C  
ATOM    706  CD1 LEU C  14       2.994  -7.998   5.379  1.00 74.13           C  
ATOM    707  CD2 LEU C  14       4.932  -7.946   3.786  1.00 74.13           C  
ATOM    708  N   ALA C  15       1.901  -5.542   1.070  1.00 73.21           N  
ATOM    709  CA  ALA C  15       2.177  -4.226   0.499  1.00 73.21           C  
ATOM    710  C   ALA C  15       1.001  -3.278   0.716  1.00 73.21           C  
ATOM    711  CB  ALA C  15       2.492  -4.348  -0.990  1.00 73.21           C  
ATOM    712  O   ALA C  15       1.193  -2.114   1.076  1.00 73.21           O  
ATOM    713  N   PHE C  16      -0.186  -3.746   0.546  1.00 73.64           N  
ATOM    714  CA  PHE C  16      -1.408  -2.973   0.731  1.00 73.64           C  
ATOM    715  C   PHE C  16      -1.579  -2.571   2.191  1.00 73.64           C  
ATOM    716  CB  PHE C  16      -2.627  -3.771   0.260  1.00 73.64           C  
ATOM    717  O   PHE C  16      -1.906  -1.420   2.490  1.00 73.64           O  
ATOM    718  CG  PHE C  16      -3.913  -2.990   0.292  1.00 73.64           C  
ATOM    719  CD1 PHE C  16      -4.827  -3.171   1.323  1.00 73.64           C  
ATOM    720  CD2 PHE C  16      -4.209  -2.074  -0.709  1.00 73.64           C  
ATOM    721  CE1 PHE C  16      -6.018  -2.450   1.356  1.00 73.64           C  
ATOM    722  CE2 PHE C  16      -5.397  -1.349  -0.683  1.00 73.64           C  
ATOM    723  CZ  PHE C  16      -6.301  -1.540   0.349  1.00 73.64           C  
ATOM    724  N   LEU C  17      -1.363  -3.497   3.056  1.00 74.32           N  
ATOM    725  CA  LEU C  17      -1.475  -3.225   4.485  1.00 74.32           C  
ATOM    726  C   LEU C  17      -0.451  -2.182   4.921  1.00 74.32           C  
ATOM    727  CB  LEU C  17      -1.285  -4.512   5.292  1.00 74.32           C  
ATOM    728  O   LEU C  17      -0.778  -1.264   5.677  1.00 74.32           O  
ATOM    729  CG  LEU C  17      -2.537  -5.361   5.520  1.00 74.32           C  
ATOM    730  CD1 LEU C  17      -2.242  -6.486   6.506  1.00 74.32           C  
ATOM    731  CD2 LEU C  17      -3.687  -4.493   6.019  1.00 74.32           C  
ATOM    732  N   LEU C  18       0.722  -2.362   4.557  1.00 74.02           N  
ATOM    733  CA  LEU C  18       1.778  -1.409   4.881  1.00 74.02           C  
ATOM    734  C   LEU C  18       1.443  -0.022   4.344  1.00 74.02           C  
ATOM    735  CB  LEU C  18       3.118  -1.880   4.311  1.00 74.02           C  
ATOM    736  O   LEU C  18       1.658   0.982   5.027  1.00 74.02           O  
ATOM    737  CG  LEU C  18       3.886  -2.909   5.143  1.00 74.02           C  
ATOM    738  CD1 LEU C  18       5.116  -3.393   4.383  1.00 74.02           C  
ATOM    739  CD2 LEU C  18       4.281  -2.318   6.492  1.00 74.02           C  
ATOM    740  N   PHE C  19       0.898  -0.019   3.223  1.00 80.17           N  
ATOM    741  CA  PHE C  19       0.498   1.243   2.611  1.00 80.17           C  
ATOM    742  C   PHE C  19      -0.569   1.937   3.450  1.00 80.17           C  
ATOM    743  CB  PHE C  19      -0.021   1.012   1.189  1.00 80.17           C  
ATOM    744  O   PHE C  19      -0.513   3.152   3.653  1.00 80.17           O  
ATOM    745  CG  PHE C  19      -0.178   2.275   0.387  1.00 80.17           C  
ATOM    746  CD1 PHE C  19      -1.428   2.859   0.220  1.00 80.17           C  
ATOM    747  CD2 PHE C  19       0.926   2.880  -0.201  1.00 80.17           C  
ATOM    748  CE1 PHE C  19      -1.576   4.029  -0.522  1.00 80.17           C  
ATOM    749  CE2 PHE C  19       0.786   4.049  -0.943  1.00 80.17           C  
ATOM    750  CZ  PHE C  19      -0.466   4.621  -1.104  1.00 80.17           C  
ATOM    751  N   LEU C  20      -1.448   1.160   3.966  1.00 72.97           N  
ATOM    752  CA  LEU C  20      -2.516   1.688   4.808  1.00 72.97           C  
ATOM    753  C   LEU C  20      -1.955   2.249   6.110  1.00 72.97           C  
ATOM    754  CB  LEU C  20      -3.548   0.598   5.111  1.00 72.97           C  
ATOM    755  O   LEU C  20      -2.346   3.337   6.541  1.00 72.97           O  
ATOM    756  CG  LEU C  20      -4.694   0.453   4.109  1.00 72.97           C  
ATOM    757  CD1 LEU C  20      -5.855  -0.309   4.740  1.00 72.97           C  
ATOM    758  CD2 LEU C  20      -5.151   1.822   3.616  1.00 72.97           C  
ATOM    759  N   VAL C  21      -1.156   1.506   6.683  1.00 79.98           N  
ATOM    760  CA  VAL C  21      -0.545   1.925   7.940  1.00 79.98           C  
ATOM    761  C   VAL C  21       0.294   3.181   7.713  1.00 79.98           C  
ATOM    762  CB  VAL C  21       0.328   0.804   8.548  1.00 79.98           C  
ATOM    763  O   VAL C  21       0.263   4.110   8.524  1.00 79.98           O  
ATOM    764  CG1 VAL C  21       1.079   1.312   9.778  1.00 79.98           C  
ATOM    765  CG2 VAL C  21      -0.532  -0.406   8.906  1.00 79.98           C  
ATOM    766  N   LEU C  22       0.992   3.243   6.699  1.00 77.17           N  
ATOM    767  CA  LEU C  22       1.819   4.395   6.355  1.00 77.17           C  
ATOM    768  C   LEU C  22       0.965   5.648   6.192  1.00 77.17           C  
ATOM    769  CB  LEU C  22       2.603   4.126   5.068  1.00 77.17           C  
ATOM    770  O   LEU C  22       1.327   6.719   6.685  1.00 77.17           O  
ATOM    771  CG  LEU C  22       3.919   3.363   5.223  1.00 77.17           C  
ATOM    772  CD1 LEU C  22       4.539   3.093   3.856  1.00 77.17           C  
ATOM    773  CD2 LEU C  22       4.887   4.138   6.111  1.00 77.17           C  
ATOM    774  N   ILE C  23      -0.105   5.490   5.484  1.00 74.43           N  
ATOM    775  CA  ILE C  23      -0.998   6.627   5.286  1.00 74.43           C  
ATOM    776  C   ILE C  23      -1.502   7.129   6.638  1.00 74.43           C  
ATOM    777  CB  ILE C  23      -2.188   6.259   4.373  1.00 74.43           C  
ATOM    778  O   ILE C  23      -1.595   8.338   6.863  1.00 74.43           O  
ATOM    779  CG1 ILE C  23      -1.700   5.973   2.948  1.00 74.43           C  
ATOM    780  CG2 ILE C  23      -3.238   7.374   4.378  1.00 74.43           C  
ATOM    781  CD1 ILE C  23      -2.760   5.363   2.041  1.00 74.43           C  
ATOM    782  N   MET C  24      -1.916   6.191   7.444  1.00 79.11           N  
ATOM    783  CA  MET C  24      -2.391   6.530   8.783  1.00 79.11           C  
ATOM    784  C   MET C  24      -1.316   7.271   9.571  1.00 79.11           C  
ATOM    785  CB  MET C  24      -2.817   5.269   9.538  1.00 79.11           C  
ATOM    786  O   MET C  24      -1.609   8.250  10.259  1.00 79.11           O  
ATOM    787  CG  MET C  24      -4.309   5.201   9.824  1.00 79.11           C  
ATOM    788  SD  MET C  24      -4.738   3.860  11.001  1.00 79.11           S  
ATOM    789  CE  MET C  24      -4.516   4.734  12.576  1.00 79.11           C  
ATOM    790  N   LEU C  25      -0.093   6.821   9.465  1.00 76.67           N  
ATOM    791  CA  LEU C  25       1.020   7.437  10.180  1.00 76.67           C  
ATOM    792  C   LEU C  25       1.294   8.841   9.652  1.00 76.67           C  
ATOM    793  CB  LEU C  25       2.280   6.577  10.054  1.00 76.67           C  
ATOM    794  O   LEU C  25       1.552   9.762  10.430  1.00 76.67           O  
ATOM    795  CG  LEU C  25       3.427   6.912  11.008  1.00 76.67           C  
ATOM    796  CD1 LEU C  25       3.230   6.203  12.344  1.00 76.67           C  
ATOM    797  CD2 LEU C  25       4.767   6.531  10.388  1.00 76.67           C  
ATOM    798  N   ILE C  26       1.241   8.916   8.414  1.00 75.91           N  
ATOM    799  CA  ILE C  26       1.477  10.216   7.795  1.00 75.91           C  
ATOM    800  C   ILE C  26       0.454  11.226   8.310  1.00 75.91           C  
ATOM    801  CB  ILE C  26       1.414  10.129   6.254  1.00 75.91           C  
ATOM    802  O   ILE C  26       0.811  12.348   8.678  1.00 75.91           O  
ATOM    803  CG1 ILE C  26       2.587   9.299   5.718  1.00 75.91           C  
ATOM    804  CG2 ILE C  26       1.405  11.529   5.633  1.00 75.91           C  
ATOM    805  CD1 ILE C  26       2.529   9.043   4.218  1.00 75.91           C  
ATOM    806  N   ILE C  27      -0.789  10.936   8.371  1.00 71.29           N  
ATOM    807  CA  ILE C  27      -1.862  11.799   8.855  1.00 71.29           C  
ATOM    808  C   ILE C  27      -1.635  12.128  10.328  1.00 71.29           C  
ATOM    809  CB  ILE C  27      -3.247  11.142   8.659  1.00 71.29           C  
ATOM    810  O   ILE C  27      -1.819  13.272  10.751  1.00 71.29           O  
ATOM    811  CG1 ILE C  27      -3.520  10.905   7.169  1.00 71.29           C  
ATOM    812  CG2 ILE C  27      -4.347  12.002   9.288  1.00 71.29           C  
ATOM    813  CD1 ILE C  27      -4.789  10.111   6.891  1.00 71.29           C  
ATOM    814  N   PHE C  28      -1.331  11.168  11.075  1.00 75.26           N  
ATOM    815  CA  PHE C  28      -1.053  11.343  12.495  1.00 75.26           C  
ATOM    816  C   PHE C  28       0.122  12.292  12.704  1.00 75.26           C  
ATOM    817  CB  PHE C  28      -0.761   9.993  13.158  1.00 75.26           C  
ATOM    818  O   PHE C  28       0.057  13.193  13.543  1.00 75.26           O  
ATOM    819  CG  PHE C  28      -0.595  10.074  14.652  1.00 75.26           C  
ATOM    820  CD1 PHE C  28       0.668  10.030  15.228  1.00 75.26           C  
ATOM    821  CD2 PHE C  28      -1.704  10.193  15.480  1.00 75.26           C  
ATOM    822  CE1 PHE C  28       0.825  10.104  16.610  1.00 75.26           C  
ATOM    823  CE2 PHE C  28      -1.555  10.267  16.862  1.00 75.26           C  
ATOM    824  CZ  PHE C  28      -0.290  10.222  17.425  1.00 75.26           C  
ATOM    825  N   TRP C  29       1.218  12.020  12.025  1.00 68.72           N  
ATOM    826  CA  TRP C  29       2.383  12.894  12.129  1.00 68.72           C  
ATOM    827  C   TRP C  29       2.025  14.326  11.749  1.00 68.72           C  
ATOM    828  CB  TRP C  29       3.519  12.384  11.237  1.00 68.72           C  
ATOM    829  O   TRP C  29       2.433  15.275  12.423  1.00 68.72           O  
ATOM    830  CG  TRP C  29       4.864  12.949  11.583  1.00 68.72           C  
ATOM    831  CD1 TRP C  29       5.790  12.411  12.432  1.00 68.72           C  
ATOM    832  CD2 TRP C  29       5.431  14.166  11.089  1.00 68.72           C  
ATOM    833  CE2 TRP C  29       6.706  14.304  11.681  1.00 68.72           C  
ATOM    834  CE3 TRP C  29       4.985  15.155  10.201  1.00 68.72           C  
ATOM    835  NE1 TRP C  29       6.901  13.221  12.495  1.00 68.72           N  
ATOM    836  CH2 TRP C  29       7.080  16.344  10.542  1.00 68.72           C  
ATOM    837  CZ2 TRP C  29       7.540  15.392  11.414  1.00 68.72           C  
ATOM    838  CZ3 TRP C  29       5.817  16.237   9.936  1.00 68.72           C  
ATOM    839  N   PHE C  30       1.292  14.482  10.843  1.00 70.97           N  
ATOM    840  CA  PHE C  30       0.856  15.801  10.399  1.00 70.97           C  
ATOM    841  C   PHE C  30      -0.024  16.463  11.452  1.00 70.97           C  
ATOM    842  CB  PHE C  30       0.099  15.699   9.071  1.00 70.97           C  
ATOM    843  O   PHE C  30       0.095  17.664  11.703  1.00 70.97           O  
ATOM    844  CG  PHE C  30      -0.201  17.032   8.440  1.00 70.97           C  
ATOM    845  CD1 PHE C  30      -1.467  17.596   8.542  1.00 70.97           C  
ATOM    846  CD2 PHE C  30       0.784  17.722   7.744  1.00 70.97           C  
ATOM    847  CE1 PHE C  30      -1.747  18.829   7.959  1.00 70.97           C  
ATOM    848  CE2 PHE C  30       0.511  18.955   7.159  1.00 70.97           C  
ATOM    849  CZ  PHE C  30      -0.756  19.506   7.267  1.00 70.97           C  
ATOM    850  N   SER C  31      -0.990  15.776  12.012  1.00 68.99           N  
ATOM    851  CA  SER C  31      -1.859  16.272  13.074  1.00 68.99           C  
ATOM    852  C   SER C  31      -1.049  16.746  14.276  1.00 68.99           C  
ATOM    853  CB  SER C  31      -2.846  15.188  13.509  1.00 68.99           C  
ATOM    854  O   SER C  31      -1.363  17.775  14.877  1.00 68.99           O  
ATOM    855  OG  SER C  31      -3.863  15.014  12.537  1.00 68.99           O  
ATOM    856  N   LEU C  32       0.000  15.971  14.508  1.00 66.00           N  
ATOM    857  CA  LEU C  32       0.853  16.327  15.637  1.00 66.00           C  
ATOM    858  C   LEU C  32       1.620  17.614  15.354  1.00 66.00           C  
ATOM    859  CB  LEU C  32       1.832  15.193  15.947  1.00 66.00           C  
ATOM    860  O   LEU C  32       1.788  18.450  16.245  1.00 66.00           O  
ATOM    861  CG  LEU C  32       1.401  14.201  17.029  1.00 66.00           C  
ATOM    862  CD1 LEU C  32       2.621  13.529  17.649  1.00 66.00           C  
ATOM    863  CD2 LEU C  32       0.571  14.904  18.098  1.00 66.00           C  
ATOM    864  N   GLU C  33       2.015  17.757  14.164  1.00 69.86           N  
ATOM    865  CA  GLU C  33       2.717  18.981  13.790  1.00 69.86           C  
ATOM    866  C   GLU C  33       1.786  20.189  13.840  1.00 69.86           C  
ATOM    867  CB  GLU C  33       3.328  18.845  12.393  1.00 69.86           C  
ATOM    868  O   GLU C  33       2.178  21.263  14.301  1.00 69.86           O  
ATOM    869  CG  GLU C  33       4.536  19.740  12.160  1.00 69.86           C  
ATOM    870  CD  GLU C  33       5.836  18.965  12.010  1.00 69.86           C  
ATOM    871  OE1 GLU C  33       6.102  18.433  10.909  1.00 69.86           O  
ATOM    872  OE2 GLU C  33       6.594  18.889  13.003  1.00 69.86           O  
ATOM    873  N   LEU C  34       0.568  19.943  13.428  1.00 65.89           N  
ATOM    874  CA  LEU C  34      -0.441  20.996  13.460  1.00 65.89           C  
ATOM    875  C   LEU C  34      -0.795  21.367  14.896  1.00 65.89           C  
ATOM    876  CB  LEU C  34      -1.700  20.556  12.709  1.00 65.89           C  
ATOM    877  O   LEU C  34      -0.981  22.545  15.210  1.00 65.89           O  
ATOM    878  CG  LEU C  34      -2.396  21.625  11.866  1.00 65.89           C  
ATOM    879  CD1 LEU C  34      -3.041  20.995  10.636  1.00 65.89           C  
ATOM    880  CD2 LEU C  34      -3.433  22.371  12.698  1.00 65.89           C  
ATOM    881  N   GLN C  35      -0.850  20.429  15.736  1.00 65.64           N  
ATOM    882  CA  GLN C  35      -1.168  20.664  17.141  1.00 65.64           C  
ATOM    883  C   GLN C  35      -0.046  21.428  17.838  1.00 65.64           C  
ATOM    884  CB  GLN C  35      -1.430  19.341  17.862  1.00 65.64           C  
ATOM    885  O   GLN C  35      -0.305  22.308  18.662  1.00 65.64           O  
ATOM    886  CG  GLN C  35      -2.114  19.502  19.213  1.00 65.64           C  
ATOM    887  CD  GLN C  35      -2.794  18.229  19.681  1.00 65.64           C  
ATOM    888  NE2 GLN C  35      -4.093  18.316  19.949  1.00 65.64           N  
ATOM    889  OE1 GLN C  35      -2.158  17.177  19.801  1.00 65.64           O  
ATOM    890  N   ASP C  36       1.118  21.177  17.537  1.00 65.76           N  
ATOM    891  CA  ASP C  36       2.274  21.857  18.114  1.00 65.76           C  
ATOM    892  C   ASP C  36       2.284  23.337  17.737  1.00 65.76           C  
ATOM    893  CB  ASP C  36       3.573  21.189  17.659  1.00 65.76           C  
ATOM    894  O   ASP C  36       2.616  24.190  18.563  1.00 65.76           O  
ATOM    895  CG  ASP C  36       4.799  21.728  18.374  1.00 65.76           C  
ATOM    896  OD1 ASP C  36       5.573  22.495  17.762  1.00 65.76           O  
ATOM    897  OD2 ASP C  36       4.994  21.381  19.559  1.00 65.76           O  
ATOM    898  N   HIS C  37       1.847  23.572  16.625  1.00 61.56           N  
ATOM    899  CA  HIS C  37       1.756  24.952  16.162  1.00 61.56           C  
ATOM    900  C   HIS C  37       0.648  25.705  16.891  1.00 61.56           C  
ATOM    901  CB  HIS C  37       1.515  24.996  14.652  1.00 61.56           C  
ATOM    902  O   HIS C  37       0.791  26.893  17.190  1.00 61.56           O  
ATOM    903  CG  HIS C  37       2.565  25.748  13.898  1.00 61.56           C  
ATOM    904  CD2 HIS C  37       2.798  27.076  13.784  1.00 61.56           C  
ATOM    905  ND1 HIS C  37       3.531  25.120  13.142  1.00 61.56           N  
ATOM    906  CE1 HIS C  37       4.315  26.033  12.594  1.00 61.56           C  
ATOM    907  NE2 HIS C  37       3.892  27.228  12.968  1.00 61.56           N  
ATOM    908  N   ASN C  38      -0.444  25.050  17.103  1.00 62.11           N  
ATOM    909  CA  ASN C  38      -1.578  25.640  17.807  1.00 62.11           C  
ATOM    910  C   ASN C  38      -1.240  25.934  19.266  1.00 62.11           C  
ATOM    911  CB  ASN C  38      -2.800  24.724  17.719  1.00 62.11           C  
ATOM    912  O   ASN C  38      -1.634  26.971  19.802  1.00 62.11           O  
ATOM    913  CG  ASN C  38      -4.059  25.376  18.256  1.00 62.11           C  
ATOM    914  ND2 ASN C  38      -5.210  24.794  17.941  1.00 62.11           N  
ATOM    915  OD1 ASN C  38      -3.998  26.396  18.949  1.00 62.11           O  
ATOM    916  N   GLU C  39      -0.533  25.116  19.959  1.00 66.16           N  
ATOM    917  CA  GLU C  39      -0.127  25.329  21.345  1.00 66.16           C  
ATOM    918  C   GLU C  39       0.834  26.508  21.464  1.00 66.16           C  
ATOM    919  CB  GLU C  39       0.519  24.064  21.917  1.00 66.16           C  
ATOM    920  O   GLU C  39       0.791  27.255  22.444  1.00 66.16           O  
ATOM    921  CG  GLU C  39      -0.433  22.881  22.022  1.00 66.16           C  
ATOM    922  CD  GLU C  39       0.130  21.729  22.838  1.00 66.16           C  
ATOM    923  OE1 GLU C  39      -0.123  21.672  24.063  1.00 66.16           O  
ATOM    924  OE2 GLU C  39       0.831  20.876  22.249  1.00 66.16           O  
ATOM    925  N   THR C  40       1.723  26.645  20.448  1.00 59.29           N  
ATOM    926  CA  THR C  40       2.698  27.730  20.471  1.00 59.29           C  
ATOM    927  C   THR C  40       2.015  29.076  20.246  1.00 59.29           C  
ATOM    928  CB  THR C  40       3.790  27.521  19.406  1.00 59.29           C  
ATOM    929  O   THR C  40       2.454  30.097  20.779  1.00 59.29           O  
ATOM    930  CG2 THR C  40       4.740  26.396  19.805  1.00 59.29           C  
ATOM    931  OG1 THR C  40       3.174  27.189  18.156  1.00 59.29           O  
ATOM    932  N   CYS C  41       0.986  29.117  19.526  1.00 60.49           N  
ATOM    933  CA  CYS C  41       0.280  30.361  19.245  1.00 60.49           C  
ATOM    934  C   CYS C  41      -0.566  30.790  20.438  1.00 60.49           C  
ATOM    935  CB  CYS C  41      -0.606  30.207  18.009  1.00 60.49           C  
ATOM    936  O   CYS C  41      -0.647  31.979  20.751  1.00 60.49           O  
ATOM    937  SG  CYS C  41      -1.446  31.729  17.520  1.00 60.49           S  
ATOM    938  N   HIS C  42      -0.975  29.783  21.424  1.00 56.60           N  
ATOM    939  CA  HIS C  42      -1.788  30.077  22.599  1.00 56.60           C  
ATOM    940  C   HIS C  42      -0.922  30.231  23.844  1.00 56.60           C  
ATOM    941  CB  HIS C  42      -2.830  28.978  22.817  1.00 56.60           C  
ATOM    942  O   HIS C  42      -1.356  30.814  24.840  1.00 56.60           O  
ATOM    943  CG  HIS C  42      -3.794  29.276  23.921  1.00 56.60           C  
ATOM    944  CD2 HIS C  42      -4.953  29.976  23.925  1.00 56.60           C  
ATOM    945  ND1 HIS C  42      -3.606  28.834  25.213  1.00 56.60           N  
ATOM    946  CE1 HIS C  42      -4.612  29.249  25.965  1.00 56.60           C  
ATOM    947  NE2 HIS C  42      -5.443  29.944  25.207  1.00 56.60           N  
ATOM    948  N   ALA C  43       0.341  29.976  23.732  1.00 47.26           N  
ATOM    949  CA  ALA C  43       1.196  30.213  24.892  1.00 47.26           C  
ATOM    950  C   ALA C  43       1.773  31.625  24.868  1.00 47.26           C  
ATOM    951  CB  ALA C  43       2.321  29.182  24.943  1.00 47.26           C  
ATOM    952  O   ALA C  43       1.876  32.278  25.910  1.00 47.26           O  
TER     953      ALA C  43                                                      
ENDMDL                                                                          
END                                                                             
