# Supplementary material for: AI-guided pipeline for protein–protein interaction drug discovery identifies a SARS-CoV-2 inhibitor
Source: Mol Syst Biol. 2024 Mar 11;20(4):428–57. doi: 10.1038/s44320-024-00019-8 (PMC10987651; doi:10.1038/s44320-024-00019-8)
Supplement: Supplementary file 15 — Source Data Fig. 5 [file 44320_2024_19_MOESM15_ESM.zip › Source Data Figure 5/ColabFold/E-ORF7b_a7aff.result/E_ORF7b_a7aff_unrelaxed_rank_5_model_5.pdb]

MODEL     1                                                                     
ATOM      1  N   MET B   1       0.915  34.884  21.368  1.00 39.07           N  
ATOM      2  CA  MET B   1      -0.022  34.621  20.280  1.00 39.07           C  
ATOM      3  C   MET B   1       0.427  33.420  19.454  1.00 39.07           C  
ATOM      4  CB  MET B   1      -0.164  35.850  19.381  1.00 39.07           C  
ATOM      5  O   MET B   1      -0.162  33.122  18.413  1.00 39.07           O  
ATOM      6  CG  MET B   1      -1.152  36.880  19.903  1.00 39.07           C  
ATOM      7  SD  MET B   1      -1.155  38.421  18.906  1.00 39.07           S  
ATOM      8  CE  MET B   1      -2.582  39.271  19.635  1.00 39.07           C  
ATOM      9  N   TYR B   2       1.646  32.985  19.490  1.00 43.47           N  
ATOM     10  CA  TYR B   2       2.365  31.901  18.829  1.00 43.47           C  
ATOM     11  C   TYR B   2       1.806  30.545  19.242  1.00 43.47           C  
ATOM     12  CB  TYR B   2       3.860  31.970  19.155  1.00 43.47           C  
ATOM     13  O   TYR B   2       2.192  29.512  18.688  1.00 43.47           O  
ATOM     14  CG  TYR B   2       4.607  33.012  18.358  1.00 43.47           C  
ATOM     15  CD1 TYR B   2       5.131  32.713  17.102  1.00 43.47           C  
ATOM     16  CD2 TYR B   2       4.791  34.296  18.858  1.00 43.47           C  
ATOM     17  CE1 TYR B   2       5.822  33.669  16.365  1.00 43.47           C  
ATOM     18  CE2 TYR B   2       5.480  35.260  18.130  1.00 43.47           C  
ATOM     19  OH  TYR B   2       6.674  35.888  16.160  1.00 43.47           O  
ATOM     20  CZ  TYR B   2       5.991  34.938  16.886  1.00 43.47           C  
ATOM     21  N   SER B   3       1.115  30.587  20.456  1.00 46.86           N  
ATOM     22  CA  SER B   3       0.663  29.302  20.979  1.00 46.86           C  
ATOM     23  C   SER B   3      -0.263  28.599  19.993  1.00 46.86           C  
ATOM     24  CB  SER B   3      -0.052  29.490  22.318  1.00 46.86           C  
ATOM     25  O   SER B   3      -0.466  27.386  20.081  1.00 46.86           O  
ATOM     26  OG  SER B   3       0.878  29.780  23.348  1.00 46.86           O  
ATOM     27  N   PHE B   4      -1.145  29.483  19.211  1.00 48.59           N  
ATOM     28  CA  PHE B   4      -2.165  28.958  18.311  1.00 48.59           C  
ATOM     29  C   PHE B   4      -1.526  28.243  17.126  1.00 48.59           C  
ATOM     30  CB  PHE B   4      -3.077  30.084  17.815  1.00 48.59           C  
ATOM     31  O   PHE B   4      -2.003  27.189  16.700  1.00 48.59           O  
ATOM     32  CG  PHE B   4      -4.318  29.597  17.116  1.00 48.59           C  
ATOM     33  CD1 PHE B   4      -4.369  29.528  15.730  1.00 48.59           C  
ATOM     34  CD2 PHE B   4      -5.433  29.209  17.847  1.00 48.59           C  
ATOM     35  CE1 PHE B   4      -5.516  29.077  15.080  1.00 48.59           C  
ATOM     36  CE2 PHE B   4      -6.583  28.758  17.205  1.00 48.59           C  
ATOM     37  CZ  PHE B   4      -6.623  28.694  15.822  1.00 48.59           C  
ATOM     38  N   VAL B   5      -0.432  28.746  16.548  1.00 53.66           N  
ATOM     39  CA  VAL B   5       0.250  28.167  15.395  1.00 53.66           C  
ATOM     40  C   VAL B   5       0.737  26.761  15.736  1.00 53.66           C  
ATOM     41  CB  VAL B   5       1.435  29.046  14.936  1.00 53.66           C  
ATOM     42  O   VAL B   5       0.683  25.858  14.897  1.00 53.66           O  
ATOM     43  CG1 VAL B   5       2.206  28.365  13.807  1.00 53.66           C  
ATOM     44  CG2 VAL B   5       0.939  30.422  14.496  1.00 53.66           C  
ATOM     45  N   SER B   6       1.146  26.608  17.119  1.00 54.71           N  
ATOM     46  CA  SER B   6       1.718  25.329  17.526  1.00 54.71           C  
ATOM     47  C   SER B   6       0.658  24.233  17.554  1.00 54.71           C  
ATOM     48  CB  SER B   6       2.375  25.449  18.902  1.00 54.71           C  
ATOM     49  O   SER B   6       0.935  23.085  17.203  1.00 54.71           O  
ATOM     50  OG  SER B   6       2.920  24.206  19.309  1.00 54.71           O  
ATOM     51  N   GLU B   7      -0.603  24.636  17.919  1.00 59.03           N  
ATOM     52  CA  GLU B   7      -1.668  23.644  18.035  1.00 59.03           C  
ATOM     53  C   GLU B   7      -2.081  23.115  16.665  1.00 59.03           C  
ATOM     54  CB  GLU B   7      -2.881  24.240  18.756  1.00 59.03           C  
ATOM     55  O   GLU B   7      -2.303  21.914  16.498  1.00 59.03           O  
ATOM     56  CG  GLU B   7      -3.814  23.197  19.354  1.00 59.03           C  
ATOM     57  CD  GLU B   7      -4.818  23.782  20.335  1.00 59.03           C  
ATOM     58  OE1 GLU B   7      -5.910  24.212  19.900  1.00 59.03           O  
ATOM     59  OE2 GLU B   7      -4.509  23.811  21.547  1.00 59.03           O  
ATOM     60  N   GLU B   8      -2.192  24.047  15.558  1.00 62.15           N  
ATOM     61  CA  GLU B   8      -2.567  23.607  14.218  1.00 62.15           C  
ATOM     62  C   GLU B   8      -1.503  22.691  13.620  1.00 62.15           C  
ATOM     63  CB  GLU B   8      -2.800  24.811  13.302  1.00 62.15           C  
ATOM     64  O   GLU B   8      -1.827  21.685  12.986  1.00 62.15           O  
ATOM     65  CG  GLU B   8      -3.939  25.714  13.751  1.00 62.15           C  
ATOM     66  CD  GLU B   8      -5.093  25.763  12.762  1.00 62.15           C  
ATOM     67  OE1 GLU B   8      -6.169  25.195  13.056  1.00 62.15           O  
ATOM     68  OE2 GLU B   8      -4.918  26.372  11.683  1.00 62.15           O  
ATOM     69  N   THR B   9      -0.228  23.241  13.937  1.00 55.18           N  
ATOM     70  CA  THR B   9       0.899  22.483  13.405  1.00 55.18           C  
ATOM     71  C   THR B   9       0.995  21.116  14.076  1.00 55.18           C  
ATOM     72  CB  THR B   9       2.224  23.244  13.593  1.00 55.18           C  
ATOM     73  O   THR B   9       1.352  20.126  13.433  1.00 55.18           O  
ATOM     74  CG2 THR B   9       2.903  23.505  12.253  1.00 55.18           C  
ATOM     75  OG1 THR B   9       1.961  24.498  14.235  1.00 55.18           O  
ATOM     76  N   GLY B  10       0.516  21.180  15.378  1.00 64.49           N  
ATOM     77  CA  GLY B  10       0.589  19.943  16.137  1.00 64.49           C  
ATOM     78  C   GLY B  10      -0.331  18.861  15.606  1.00 64.49           C  
ATOM     79  O   GLY B  10       0.068  17.700  15.489  1.00 64.49           O  
ATOM     80  N   THR B  11      -1.541  19.350  15.354  1.00 60.18           N  
ATOM     81  CA  THR B  11      -2.526  18.398  14.852  1.00 60.18           C  
ATOM     82  C   THR B  11      -2.123  17.879  13.475  1.00 60.18           C  
ATOM     83  CB  THR B  11      -3.927  19.032  14.774  1.00 60.18           C  
ATOM     84  O   THR B  11      -2.305  16.698  13.173  1.00 60.18           O  
ATOM     85  CG2 THR B  11      -4.969  18.012  14.327  1.00 60.18           C  
ATOM     86  OG1 THR B  11      -4.290  19.534  16.067  1.00 60.18           O  
ATOM     87  N   LEU B  12      -1.533  18.798  12.753  1.00 66.36           N  
ATOM     88  CA  LEU B  12      -1.076  18.408  11.424  1.00 66.36           C  
ATOM     89  C   LEU B  12       0.069  17.405  11.515  1.00 66.36           C  
ATOM     90  CB  LEU B  12      -0.631  19.638  10.628  1.00 66.36           C  
ATOM     91  O   LEU B  12       0.122  16.446  10.742  1.00 66.36           O  
ATOM     92  CG  LEU B  12      -1.745  20.521  10.065  1.00 66.36           C  
ATOM     93  CD1 LEU B  12      -1.169  21.834   9.544  1.00 66.36           C  
ATOM     94  CD2 LEU B  12      -2.502  19.789   8.961  1.00 66.36           C  
ATOM     95  N   ILE B  13       0.928  17.585  12.501  1.00 67.03           N  
ATOM     96  CA  ILE B  13       2.067  16.695  12.698  1.00 67.03           C  
ATOM     97  C   ILE B  13       1.575  15.318  13.139  1.00 67.03           C  
ATOM     98  CB  ILE B  13       3.059  17.268  13.734  1.00 67.03           C  
ATOM     99  O   ILE B  13       2.040  14.294  12.631  1.00 67.03           O  
ATOM    100  CG1 ILE B  13       3.896  18.390  13.110  1.00 67.03           C  
ATOM    101  CG2 ILE B  13       3.957  16.159  14.292  1.00 67.03           C  
ATOM    102  CD1 ILE B  13       3.788  19.722  13.839  1.00 67.03           C  
ATOM    103  N   VAL B  14       0.675  15.466  14.075  1.00 71.21           N  
ATOM    104  CA  VAL B  14       0.160  14.214  14.619  1.00 71.21           C  
ATOM    105  C   VAL B  14      -0.613  13.461  13.539  1.00 71.21           C  
ATOM    106  CB  VAL B  14      -0.744  14.458  15.848  1.00 71.21           C  
ATOM    107  O   VAL B  14      -0.472  12.243  13.400  1.00 71.21           O  
ATOM    108  CG1 VAL B  14      -1.322  13.142  16.364  1.00 71.21           C  
ATOM    109  CG2 VAL B  14       0.038  15.170  16.951  1.00 71.21           C  
ATOM    110  N   ASN B  15      -1.397  14.098  12.804  1.00 72.78           N  
ATOM    111  CA  ASN B  15      -2.178  13.490  11.732  1.00 72.78           C  
ATOM    112  C   ASN B  15      -1.280  12.897  10.651  1.00 72.78           C  
ATOM    113  CB  ASN B  15      -3.140  14.512  11.122  1.00 72.78           C  
ATOM    114  O   ASN B  15      -1.546  11.805  10.146  1.00 72.78           O  
ATOM    115  CG  ASN B  15      -4.584  14.051  11.162  1.00 72.78           C  
ATOM    116  ND2 ASN B  15      -5.290  14.218  10.050  1.00 72.78           N  
ATOM    117  OD1 ASN B  15      -5.061  13.551  12.184  1.00 72.78           O  
ATOM    118  N   SER B  16      -0.254  13.632  10.395  1.00 71.35           N  
ATOM    119  CA  SER B  16       0.697  13.162   9.394  1.00 71.35           C  
ATOM    120  C   SER B  16       1.383  11.876   9.844  1.00 71.35           C  
ATOM    121  CB  SER B  16       1.748  14.235   9.106  1.00 71.35           C  
ATOM    122  O   SER B  16       1.526  10.935   9.061  1.00 71.35           O  
ATOM    123  OG  SER B  16       2.554  13.866   8.001  1.00 71.35           O  
ATOM    124  N   VAL B  17       1.751  11.888  11.069  1.00 78.44           N  
ATOM    125  CA  VAL B  17       2.446  10.737  11.635  1.00 78.44           C  
ATOM    126  C   VAL B  17       1.521   9.522  11.634  1.00 78.44           C  
ATOM    127  CB  VAL B  17       2.946  11.024  13.068  1.00 78.44           C  
ATOM    128  O   VAL B  17       1.936   8.418  11.273  1.00 78.44           O  
ATOM    129  CG1 VAL B  17       3.564   9.771  13.686  1.00 78.44           C  
ATOM    130  CG2 VAL B  17       3.954  12.173  13.061  1.00 78.44           C  
ATOM    131  N   LEU B  18       0.336   9.733  12.050  1.00 78.50           N  
ATOM    132  CA  LEU B  18      -0.633   8.644  12.105  1.00 78.50           C  
ATOM    133  C   LEU B  18      -0.923   8.103  10.709  1.00 78.50           C  
ATOM    134  CB  LEU B  18      -1.933   9.117  12.761  1.00 78.50           C  
ATOM    135  O   LEU B  18      -1.002   6.889  10.513  1.00 78.50           O  
ATOM    136  CG  LEU B  18      -2.544   8.181  13.806  1.00 78.50           C  
ATOM    137  CD1 LEU B  18      -2.070   8.565  15.203  1.00 78.50           C  
ATOM    138  CD2 LEU B  18      -4.067   8.211  13.725  1.00 78.50           C  
ATOM    139  N   LEU B  19      -1.028   8.945   9.850  1.00 73.34           N  
ATOM    140  CA  LEU B  19      -1.273   8.552   8.466  1.00 73.34           C  
ATOM    141  C   LEU B  19      -0.102   7.745   7.916  1.00 73.34           C  
ATOM    142  CB  LEU B  19      -1.514   9.785   7.592  1.00 73.34           C  
ATOM    143  O   LEU B  19      -0.303   6.735   7.237  1.00 73.34           O  
ATOM    144  CG  LEU B  19      -2.934  10.354   7.599  1.00 73.34           C  
ATOM    145  CD1 LEU B  19      -3.014  11.590   6.708  1.00 73.34           C  
ATOM    146  CD2 LEU B  19      -3.935   9.297   7.146  1.00 73.34           C  
ATOM    147  N   PHE B  20       1.052   8.215   8.173  1.00 76.80           N  
ATOM    148  CA  PHE B  20       2.261   7.540   7.716  1.00 76.80           C  
ATOM    149  C   PHE B  20       2.340   6.128   8.284  1.00 76.80           C  
ATOM    150  CB  PHE B  20       3.507   8.337   8.117  1.00 76.80           C  
ATOM    151  O   PHE B  20       2.651   5.179   7.560  1.00 76.80           O  
ATOM    152  CG  PHE B  20       4.778   7.831   7.489  1.00 76.80           C  
ATOM    153  CD1 PHE B  20       5.648   7.020   8.207  1.00 76.80           C  
ATOM    154  CD2 PHE B  20       5.102   8.168   6.182  1.00 76.80           C  
ATOM    155  CE1 PHE B  20       6.826   6.551   7.629  1.00 76.80           C  
ATOM    156  CE2 PHE B  20       6.277   7.703   5.597  1.00 76.80           C  
ATOM    157  CZ  PHE B  20       7.138   6.895   6.323  1.00 76.80           C  
ATOM    158  N   LEU B  21       2.011   6.100   9.451  1.00 81.09           N  
ATOM    159  CA  LEU B  21       2.045   4.799  10.111  1.00 81.09           C  
ATOM    160  C   LEU B  21       1.031   3.846   9.486  1.00 81.09           C  
ATOM    161  CB  LEU B  21       1.766   4.951  11.608  1.00 81.09           C  
ATOM    162  O   LEU B  21       1.342   2.679   9.238  1.00 81.09           O  
ATOM    163  CG  LEU B  21       2.278   3.827  12.510  1.00 81.09           C  
ATOM    164  CD1 LEU B  21       3.755   4.035  12.829  1.00 81.09           C  
ATOM    165  CD2 LEU B  21       1.454   3.751  13.791  1.00 81.09           C  
ATOM    166  N   ALA B  22      -0.096   4.291   9.341  1.00 76.08           N  
ATOM    167  CA  ALA B  22      -1.155   3.501   8.719  1.00 76.08           C  
ATOM    168  C   ALA B  22      -0.744   3.033   7.326  1.00 76.08           C  
ATOM    169  CB  ALA B  22      -2.449   4.309   8.646  1.00 76.08           C  
ATOM    170  O   ALA B  22      -1.000   1.887   6.948  1.00 76.08           O  
ATOM    171  N   PHE B  23      -0.129   3.797   6.628  1.00 78.75           N  
ATOM    172  CA  PHE B  23       0.330   3.493   5.277  1.00 78.75           C  
ATOM    173  C   PHE B  23       1.376   2.385   5.297  1.00 78.75           C  
ATOM    174  CB  PHE B  23       0.905   4.746   4.610  1.00 78.75           C  
ATOM    175  O   PHE B  23       1.319   1.457   4.489  1.00 78.75           O  
ATOM    176  CG  PHE B  23       1.166   4.584   3.137  1.00 78.75           C  
ATOM    177  CD1 PHE B  23       2.457   4.376   2.664  1.00 78.75           C  
ATOM    178  CD2 PHE B  23       0.121   4.638   2.224  1.00 78.75           C  
ATOM    179  CE1 PHE B  23       2.701   4.225   1.301  1.00 78.75           C  
ATOM    180  CE2 PHE B  23       0.358   4.488   0.861  1.00 78.75           C  
ATOM    181  CZ  PHE B  23       1.649   4.283   0.401  1.00 78.75           C  
ATOM    182  N   VAL B  24       2.334   2.499   6.141  1.00 78.80           N  
ATOM    183  CA  VAL B  24       3.409   1.519   6.256  1.00 78.80           C  
ATOM    184  C   VAL B  24       2.824   0.142   6.557  1.00 78.80           C  
ATOM    185  CB  VAL B  24       4.425   1.917   7.349  1.00 78.80           C  
ATOM    186  O   VAL B  24       3.203  -0.851   5.931  1.00 78.80           O  
ATOM    187  CG1 VAL B  24       5.455   0.808   7.559  1.00 78.80           C  
ATOM    188  CG2 VAL B  24       5.117   3.229   6.983  1.00 78.80           C  
ATOM    189  N   VAL B  25       1.940   0.115   7.435  1.00 80.38           N  
ATOM    190  CA  VAL B  25       1.316  -1.148   7.817  1.00 80.38           C  
ATOM    191  C   VAL B  25       0.552  -1.727   6.629  1.00 80.38           C  
ATOM    192  CB  VAL B  25       0.370  -0.971   9.025  1.00 80.38           C  
ATOM    193  O   VAL B  25       0.641  -2.925   6.349  1.00 80.38           O  
ATOM    194  CG1 VAL B  25      -0.346  -2.282   9.347  1.00 80.38           C  
ATOM    195  CG2 VAL B  25       1.146  -0.470  10.242  1.00 80.38           C  
ATOM    196  N   PHE B  26      -0.101  -0.963   5.989  1.00 76.75           N  
ATOM    197  CA  PHE B  26      -0.875  -1.365   4.820  1.00 76.75           C  
ATOM    198  C   PHE B  26       0.034  -1.932   3.737  1.00 76.75           C  
ATOM    199  CB  PHE B  26      -1.674  -0.180   4.268  1.00 76.75           C  
ATOM    200  O   PHE B  26      -0.270  -2.969   3.143  1.00 76.75           O  
ATOM    201  CG  PHE B  26      -2.722  -0.570   3.262  1.00 76.75           C  
ATOM    202  CD1 PHE B  26      -2.480  -0.442   1.900  1.00 76.75           C  
ATOM    203  CD2 PHE B  26      -3.951  -1.066   3.678  1.00 76.75           C  
ATOM    204  CE1 PHE B  26      -3.448  -0.803   0.966  1.00 76.75           C  
ATOM    205  CE2 PHE B  26      -4.924  -1.428   2.751  1.00 76.75           C  
ATOM    206  CZ  PHE B  26      -4.671  -1.295   1.395  1.00 76.75           C  
ATOM    207  N   LEU B  27       1.065  -1.262   3.434  1.00 73.60           N  
ATOM    208  CA  LEU B  27       2.010  -1.689   2.408  1.00 73.60           C  
ATOM    209  C   LEU B  27       2.631  -3.035   2.767  1.00 73.60           C  
ATOM    210  CB  LEU B  27       3.110  -0.640   2.223  1.00 73.60           C  
ATOM    211  O   LEU B  27       2.771  -3.907   1.908  1.00 73.60           O  
ATOM    212  CG  LEU B  27       2.750   0.575   1.366  1.00 73.60           C  
ATOM    213  CD1 LEU B  27       4.011   1.339   0.974  1.00 73.60           C  
ATOM    214  CD2 LEU B  27       1.973   0.144   0.127  1.00 73.60           C  
ATOM    215  N   LEU B  28       2.917  -3.206   3.994  1.00 80.31           N  
ATOM    216  CA  LEU B  28       3.525  -4.446   4.466  1.00 80.31           C  
ATOM    217  C   LEU B  28       2.594  -5.631   4.234  1.00 80.31           C  
ATOM    218  CB  LEU B  28       3.875  -4.340   5.952  1.00 80.31           C  
ATOM    219  O   LEU B  28       3.024  -6.678   3.747  1.00 80.31           O  
ATOM    220  CG  LEU B  28       5.182  -3.622   6.292  1.00 80.31           C  
ATOM    221  CD1 LEU B  28       5.310  -3.438   7.800  1.00 80.31           C  
ATOM    222  CD2 LEU B  28       6.376  -4.394   5.740  1.00 80.31           C  
ATOM    223  N   VAL B  29       1.439  -5.392   4.628  1.00 77.96           N  
ATOM    224  CA  VAL B  29       0.440  -6.452   4.535  1.00 77.96           C  
ATOM    225  C   VAL B  29       0.209  -6.817   3.071  1.00 77.96           C  
ATOM    226  CB  VAL B  29      -0.892  -6.036   5.198  1.00 77.96           C  
ATOM    227  O   VAL B  29       0.137  -7.998   2.723  1.00 77.96           O  
ATOM    228  CG1 VAL B  29      -1.974  -7.084   4.940  1.00 77.96           C  
ATOM    229  CG2 VAL B  29      -0.698  -5.824   6.698  1.00 77.96           C  
ATOM    230  N   THR B  30       0.107  -5.796   2.284  1.00 76.13           N  
ATOM    231  CA  THR B  30      -0.099  -6.020   0.858  1.00 76.13           C  
ATOM    232  C   THR B  30       1.062  -6.811   0.262  1.00 76.13           C  
ATOM    233  CB  THR B  30      -0.259  -4.688   0.100  1.00 76.13           C  
ATOM    234  O   THR B  30       0.849  -7.766  -0.488  1.00 76.13           O  
ATOM    235  CG2 THR B  30      -0.676  -4.926  -1.347  1.00 76.13           C  
ATOM    236  OG1 THR B  30      -1.259  -3.893   0.750  1.00 76.13           O  
ATOM    237  N   LEU B  31       2.239  -6.434   0.637  1.00 75.47           N  
ATOM    238  CA  LEU B  31       3.438  -7.086   0.123  1.00 75.47           C  
ATOM    239  C   LEU B  31       3.515  -8.533   0.597  1.00 75.47           C  
ATOM    240  CB  LEU B  31       4.692  -6.325   0.562  1.00 75.47           C  
ATOM    241  O   LEU B  31       3.909  -9.420  -0.165  1.00 75.47           O  
ATOM    242  CG  LEU B  31       5.034  -5.065  -0.233  1.00 75.47           C  
ATOM    243  CD1 LEU B  31       6.151  -4.289   0.457  1.00 75.47           C  
ATOM    244  CD2 LEU B  31       5.430  -5.424  -1.662  1.00 75.47           C  
ATOM    245  N   ALA B  32       3.180  -8.720   1.765  1.00 70.89           N  
ATOM    246  CA  ALA B  32       3.200 -10.065   2.332  1.00 70.89           C  
ATOM    247  C   ALA B  32       2.280 -11.002   1.554  1.00 70.89           C  
ATOM    248  CB  ALA B  32       2.796 -10.029   3.803  1.00 70.89           C  
ATOM    249  O   ALA B  32       2.656 -12.135   1.243  1.00 70.89           O  
ATOM    250  N   ILE B  33       1.143 -10.449   1.324  1.00 60.83           N  
ATOM    251  CA  ILE B  33       0.133 -11.235   0.624  1.00 60.83           C  
ATOM    252  C   ILE B  33       0.619 -11.563  -0.786  1.00 60.83           C  
ATOM    253  CB  ILE B  33      -1.221 -10.492   0.565  1.00 60.83           C  
ATOM    254  O   ILE B  33       0.472 -12.695  -1.252  1.00 60.83           O  
ATOM    255  CG1 ILE B  33      -1.792 -10.309   1.976  1.00 60.83           C  
ATOM    256  CG2 ILE B  33      -2.210 -11.242  -0.333  1.00 60.83           C  
ATOM    257  CD1 ILE B  33      -2.954  -9.328   2.051  1.00 60.83           C  
ATOM    258  N   LEU B  34       1.233 -10.595  -1.366  1.00 66.25           N  
ATOM    259  CA  LEU B  34       1.731 -10.780  -2.724  1.00 66.25           C  
ATOM    260  C   LEU B  34       2.852 -11.814  -2.755  1.00 66.25           C  
ATOM    261  CB  LEU B  34       2.231  -9.451  -3.297  1.00 66.25           C  
ATOM    262  O   LEU B  34       2.885 -12.672  -3.640  1.00 66.25           O  
ATOM    263  CG  LEU B  34       2.628  -9.457  -4.774  1.00 66.25           C  
ATOM    264  CD1 LEU B  34       1.401  -9.673  -5.653  1.00 66.25           C  
ATOM    265  CD2 LEU B  34       3.334  -8.156  -5.143  1.00 66.25           C  
ATOM    266  N   THR B  35       3.803 -11.694  -1.872  1.00 60.37           N  
ATOM    267  CA  THR B  35       4.918 -12.627  -1.753  1.00 60.37           C  
ATOM    268  C   THR B  35       4.412 -14.057  -1.592  1.00 60.37           C  
ATOM    269  CB  THR B  35       5.827 -12.263  -0.564  1.00 60.37           C  
ATOM    270  O   THR B  35       4.951 -14.984  -2.200  1.00 60.37           O  
ATOM    271  CG2 THR B  35       7.052 -13.169  -0.511  1.00 60.37           C  
ATOM    272  OG1 THR B  35       6.257 -10.903  -0.698  1.00 60.37           O  
ATOM    273  N   ALA B  36       3.507 -14.193  -0.817  1.00 57.77           N  
ATOM    274  CA  ALA B  36       2.932 -15.515  -0.577  1.00 57.77           C  
ATOM    275  C   ALA B  36       2.318 -16.085  -1.853  1.00 57.77           C  
ATOM    276  CB  ALA B  36       1.882 -15.446   0.529  1.00 57.77           C  
ATOM    277  O   ALA B  36       2.482 -17.271  -2.151  1.00 57.77           O  
ATOM    278  N   LEU B  37       1.682 -15.133  -2.553  1.00 55.79           N  
ATOM    279  CA  LEU B  37       1.029 -15.549  -3.789  1.00 55.79           C  
ATOM    280  C   LEU B  37       2.059 -15.961  -4.836  1.00 55.79           C  
ATOM    281  CB  LEU B  37       0.150 -14.422  -4.337  1.00 55.79           C  
ATOM    282  O   LEU B  37       1.848 -16.925  -5.576  1.00 55.79           O  
ATOM    283  CG  LEU B  37      -1.158 -14.158  -3.589  1.00 55.79           C  
ATOM    284  CD1 LEU B  37      -1.862 -12.936  -4.169  1.00 55.79           C  
ATOM    285  CD2 LEU B  37      -2.065 -15.382  -3.648  1.00 55.79           C  
ATOM    286  N   ARG B  38       3.164 -15.227  -4.947  1.00 59.11           N  
ATOM    287  CA  ARG B  38       4.242 -15.529  -5.883  1.00 59.11           C  
ATOM    288  C   ARG B  38       4.852 -16.897  -5.594  1.00 59.11           C  
ATOM    289  CB  ARG B  38       5.325 -14.449  -5.824  1.00 59.11           C  
ATOM    290  O   ARG B  38       5.158 -17.654  -6.518  1.00 59.11           O  
ATOM    291  CG  ARG B  38       5.288 -13.476  -6.991  1.00 59.11           C  
ATOM    292  CD  ARG B  38       6.683 -13.192  -7.532  1.00 59.11           C  
ATOM    293  NE  ARG B  38       6.702 -11.997  -8.371  1.00 59.11           N  
ATOM    294  NH1 ARG B  38       8.789 -12.412  -9.272  1.00 59.11           N  
ATOM    295  NH2 ARG B  38       7.616 -10.543  -9.897  1.00 59.11           N  
ATOM    296  CZ  ARG B  38       7.702 -11.653  -9.178  1.00 59.11           C  
ATOM    297  N   LEU B  39       5.021 -17.156  -4.410  1.00 60.01           N  
ATOM    298  CA  LEU B  39       5.551 -18.446  -3.980  1.00 60.01           C  
ATOM    299  C   LEU B  39       4.614 -19.580  -4.382  1.00 60.01           C  
ATOM    300  CB  LEU B  39       5.766 -18.458  -2.464  1.00 60.01           C  
ATOM    301  O   LEU B  39       5.068 -20.652  -4.788  1.00 60.01           O  
ATOM    302  CG  LEU B  39       6.780 -19.472  -1.932  1.00 60.01           C  
ATOM    303  CD1 LEU B  39       8.138 -18.807  -1.729  1.00 60.01           C  
ATOM    304  CD2 LEU B  39       6.283 -20.092  -0.631  1.00 60.01           C  
ATOM    305  N   CYS B  40       3.461 -19.267  -4.245  1.00 53.22           N  
ATOM    306  CA  CYS B  40       2.451 -20.260  -4.594  1.00 53.22           C  
ATOM    307  C   CYS B  40       2.407 -20.487  -6.100  1.00 53.22           C  
ATOM    308  CB  CYS B  40       1.074 -19.823  -4.095  1.00 53.22           C  
ATOM    309  O   CYS B  40       2.312 -21.627  -6.558  1.00 53.22           O  
ATOM    310  SG  CYS B  40      -0.219 -21.058  -4.349  1.00 53.22           S  
ATOM    311  N   ALA B  41       2.474 -19.418  -6.867  1.00 54.40           N  
ATOM    312  CA  ALA B  41       2.488 -19.508  -8.324  1.00 54.40           C  
ATOM    313  C   ALA B  41       3.708 -20.282  -8.815  1.00 54.40           C  
ATOM    314  CB  ALA B  41       2.462 -18.113  -8.944  1.00 54.40           C  
ATOM    315  O   ALA B  41       3.627 -21.026  -9.795  1.00 54.40           O  
ATOM    316  N   TYR B  42       4.764 -20.186  -8.116  1.00 56.21           N  
ATOM    317  CA  TYR B  42       5.965 -20.958  -8.416  1.00 56.21           C  
ATOM    318  C   TYR B  42       5.745 -22.440  -8.138  1.00 56.21           C  
ATOM    319  CB  TYR B  42       7.154 -20.444  -7.598  1.00 56.21           C  
ATOM    320  O   TYR B  42       6.191 -23.295  -8.907  1.00 56.21           O  
ATOM    321  CG  TYR B  42       8.301 -19.943  -8.442  1.00 56.21           C  
ATOM    322  CD1 TYR B  42       9.281 -20.816  -8.909  1.00 56.21           C  
ATOM    323  CD2 TYR B  42       8.407 -18.597  -8.774  1.00 56.21           C  
ATOM    324  CE1 TYR B  42      10.341 -20.359  -9.685  1.00 56.21           C  
ATOM    325  CE2 TYR B  42       9.463 -18.128  -9.549  1.00 56.21           C  
ATOM    326  OH  TYR B  42      11.470 -18.558 -10.768  1.00 56.21           O  
ATOM    327  CZ  TYR B  42      10.423 -19.016 -10.000  1.00 56.21           C  
ATOM    328  N   CYS B  43       5.240 -22.604  -7.077  1.00 51.14           N  
ATOM    329  CA  CYS B  43       4.908 -23.981  -6.730  1.00 51.14           C  
ATOM    330  C   CYS B  43       3.811 -24.524  -7.637  1.00 51.14           C  
ATOM    331  CB  CYS B  43       4.468 -24.075  -5.269  1.00 51.14           C  
ATOM    332  O   CYS B  43       3.838 -25.694  -8.021  1.00 51.14           O  
ATOM    333  SG  CYS B  43       5.781 -24.595  -4.144  1.00 51.14           S  
ATOM    334  N   CYS B  44       2.925 -23.718  -8.018  1.00 50.78           N  
ATOM    335  CA  CYS B  44       1.873 -24.099  -8.954  1.00 50.78           C  
ATOM    336  C   CYS B  44       2.434 -24.287 -10.358  1.00 50.78           C  
ATOM    337  CB  CYS B  44       0.766 -23.045  -8.974  1.00 50.78           C  
ATOM    338  O   CYS B  44       1.919 -25.095 -11.133  1.00 50.78           O  
ATOM    339  SG  CYS B  44      -0.387 -23.173  -7.589  1.00 50.78           S  
ATOM    340  N   ASN B  45       3.333 -23.497 -10.726  1.00 49.46           N  
ATOM    341  CA  ASN B  45       4.047 -23.715 -11.980  1.00 49.46           C  
ATOM    342  C   ASN B  45       4.675 -25.105 -12.032  1.00 49.46           C  
ATOM    343  CB  ASN B  45       5.117 -22.641 -12.182  1.00 49.46           C  
ATOM    344  O   ASN B  45       4.643 -25.766 -13.072  1.00 49.46           O  
ATOM    345  CG  ASN B  45       5.290 -22.256 -13.638  1.00 49.46           C  
ATOM    346  ND2 ASN B  45       6.268 -21.401 -13.914  1.00 49.46           N  
ATOM    347  OD1 ASN B  45       4.552 -22.724 -14.509  1.00 49.46           O  
ATOM    348  N   ILE B  46       5.228 -25.580 -10.928  1.00 52.85           N  
ATOM    349  CA  ILE B  46       5.702 -26.954 -10.809  1.00 52.85           C  
ATOM    350  C   ILE B  46       4.511 -27.903 -10.692  1.00 52.85           C  
ATOM    351  CB  ILE B  46       6.644 -27.125  -9.596  1.00 52.85           C  
ATOM    352  O   ILE B  46       4.518 -28.993 -11.268  1.00 52.85           O  
ATOM    353  CG1 ILE B  46       8.108 -27.071 -10.046  1.00 52.85           C  
ATOM    354  CG2 ILE B  46       6.345 -28.435  -8.861  1.00 52.85           C  
ATOM    355  CD1 ILE B  46       8.948 -26.046  -9.296  1.00 52.85           C  
ATOM    356  N   VAL B  47       3.578 -27.406  -9.904  1.00 47.59           N  
ATOM    357  CA  VAL B  47       2.353 -28.184  -9.749  1.00 47.59           C  
ATOM    358  C   VAL B  47       1.521 -28.098 -11.026  1.00 47.59           C  
ATOM    359  CB  VAL B  47       1.523 -27.701  -8.539  1.00 47.59           C  
ATOM    360  O   VAL B  47       0.862 -29.067 -11.412  1.00 47.59           O  
ATOM    361  CG1 VAL B  47       0.132 -28.333  -8.551  1.00 47.59           C  
ATOM    362  CG2 VAL B  47       2.247 -28.022  -7.233  1.00 47.59           C  
ATOM    363  N   ASN B  48       1.519 -26.937 -11.706  1.00 49.83           N  
ATOM    364  CA  ASN B  48       0.933 -26.862 -13.040  1.00 49.83           C  
ATOM    365  C   ASN B  48       1.554 -27.888 -13.984  1.00 49.83           C  
ATOM    366  CB  ASN B  48       1.086 -25.452 -13.614  1.00 49.83           C  
ATOM    367  O   ASN B  48       0.851 -28.505 -14.786  1.00 49.83           O  
ATOM    368  CG  ASN B  48      -0.025 -25.092 -14.581  1.00 49.83           C  
ATOM    369  ND2 ASN B  48       0.174 -24.021 -15.341  1.00 49.83           N  
ATOM    370  OD1 ASN B  48      -1.054 -25.770 -14.645  1.00 49.83           O  
ATOM    371  N   VAL B  49       2.834 -28.233 -13.887  1.00 47.83           N  
ATOM    372  CA  VAL B  49       3.498 -29.322 -14.596  1.00 47.83           C  
ATOM    373  C   VAL B  49       3.205 -30.648 -13.898  1.00 47.83           C  
ATOM    374  CB  VAL B  49       5.023 -29.093 -14.688  1.00 47.83           C  
ATOM    375  O   VAL B  49       2.990 -31.669 -14.555  1.00 47.83           O  
ATOM    376  CG1 VAL B  49       5.719 -30.321 -15.273  1.00 47.83           C  
ATOM    377  CG2 VAL B  49       5.326 -27.853 -15.527  1.00 47.83           C  
ATOM    378  N   SER B  50       3.189 -30.799 -12.638  1.00 46.33           N  
ATOM    379  CA  SER B  50       2.862 -31.991 -11.863  1.00 46.33           C  
ATOM    380  C   SER B  50       1.367 -32.072 -11.576  1.00 46.33           C  
ATOM    381  CB  SER B  50       3.644 -32.008 -10.549  1.00 46.33           C  
ATOM    382  O   SER B  50       0.784 -33.159 -11.590  1.00 46.33           O  
ATOM    383  OG  SER B  50       5.004 -32.332 -10.776  1.00 46.33           O  
ATOM    384  N   LEU B  51       0.744 -31.040 -11.243  1.00 41.16           N  
ATOM    385  CA  LEU B  51      -0.658 -30.978 -10.845  1.00 41.16           C  
ATOM    386  C   LEU B  51      -1.560 -30.790 -12.061  1.00 41.16           C  
ATOM    387  CB  LEU B  51      -0.883 -29.840  -9.847  1.00 41.16           C  
ATOM    388  O   LEU B  51      -2.654 -31.354 -12.121  1.00 41.16           O  
ATOM    389  CG  LEU B  51      -0.636 -30.171  -8.374  1.00 41.16           C  
ATOM    390  CD1 LEU B  51      -0.976 -28.971  -7.496  1.00 41.16           C  
ATOM    391  CD2 LEU B  51      -1.447 -31.393  -7.957  1.00 41.16           C  
ATOM    392  N   VAL B  52      -1.157 -29.999 -13.039  1.00 46.24           N  
ATOM    393  CA  VAL B  52      -1.962 -29.889 -14.251  1.00 46.24           C  
ATOM    394  C   VAL B  52      -1.982 -31.230 -14.982  1.00 46.24           C  
ATOM    395  CB  VAL B  52      -1.430 -28.780 -15.187  1.00 46.24           C  
ATOM    396  O   VAL B  52      -2.922 -31.526 -15.723  1.00 46.24           O  
ATOM    397  CG1 VAL B  52      -2.566 -28.180 -16.013  1.00 46.24           C  
ATOM    398  CG2 VAL B  52      -0.722 -27.695 -14.378  1.00 46.24           C  
ATOM    399  N   LYS B  53      -0.903 -32.017 -14.830  1.00 44.95           N  
ATOM    400  CA  LYS B  53      -0.980 -33.339 -15.444  1.00 44.95           C  
ATOM    401  C   LYS B  53      -1.971 -34.232 -14.703  1.00 44.95           C  
ATOM    402  CB  LYS B  53       0.400 -33.999 -15.473  1.00 44.95           C  
ATOM    403  O   LYS B  53      -2.812 -34.884 -15.324  1.00 44.95           O  
ATOM    404  CG  LYS B  53       0.900 -34.324 -16.873  1.00 44.95           C  
ATOM    405  CD  LYS B  53       2.341 -34.819 -16.850  1.00 44.95           C  
ATOM    406  CE  LYS B  53       2.443 -36.266 -17.313  1.00 44.95           C  
ATOM    407  NZ  LYS B  53       3.810 -36.590 -17.820  1.00 44.95           N  
ATOM    408  N   PRO B  54      -1.672 -34.408 -13.334  1.00 44.89           N  
ATOM    409  CA  PRO B  54      -2.587 -35.309 -12.629  1.00 44.89           C  
ATOM    410  C   PRO B  54      -3.950 -34.675 -12.362  1.00 44.89           C  
ATOM    411  CB  PRO B  54      -1.853 -35.599 -11.317  1.00 44.89           C  
ATOM    412  O   PRO B  54      -4.945 -35.387 -12.200  1.00 44.89           O  
ATOM    413  CG  PRO B  54      -0.873 -34.480 -11.171  1.00 44.89           C  
ATOM    414  CD  PRO B  54      -0.749 -33.780 -12.494  1.00 44.89           C  
ATOM    415  N   SER B  55      -3.959 -33.356 -12.133  1.00 42.77           N  
ATOM    416  CA  SER B  55      -5.234 -32.688 -11.891  1.00 42.77           C  
ATOM    417  C   SER B  55      -6.098 -32.672 -13.147  1.00 42.77           C  
ATOM    418  CB  SER B  55      -5.005 -31.257 -11.402  1.00 42.77           C  
ATOM    419  O   SER B  55      -7.322 -32.787 -13.066  1.00 42.77           O  
ATOM    420  OG  SER B  55      -3.701 -31.110 -10.867  1.00 42.77           O  
ATOM    421  N   PHE B  56      -5.457 -32.432 -14.289  1.00 42.47           N  
ATOM    422  CA  PHE B  56      -6.159 -32.609 -15.555  1.00 42.47           C  
ATOM    423  C   PHE B  56      -6.553 -34.067 -15.756  1.00 42.47           C  
ATOM    424  CB  PHE B  56      -5.290 -32.133 -16.724  1.00 42.47           C  
ATOM    425  O   PHE B  56      -7.644 -34.358 -16.251  1.00 42.47           O  
ATOM    426  CG  PHE B  56      -6.020 -32.076 -18.039  1.00 42.47           C  
ATOM    427  CD1 PHE B  56      -5.887 -33.099 -18.969  1.00 42.47           C  
ATOM    428  CD2 PHE B  56      -6.839 -30.997 -18.344  1.00 42.47           C  
ATOM    429  CE1 PHE B  56      -6.562 -33.049 -20.187  1.00 42.47           C  
ATOM    430  CE2 PHE B  56      -7.517 -30.939 -19.559  1.00 42.47           C  
ATOM    431  CZ  PHE B  56      -7.375 -31.966 -20.479  1.00 42.47           C  
ATOM    432  N   TYR B  57      -5.655 -34.963 -15.248  1.00 41.35           N  
ATOM    433  CA  TYR B  57      -5.967 -36.385 -15.332  1.00 41.35           C  
ATOM    434  C   TYR B  57      -7.081 -36.758 -14.362  1.00 41.35           C  
ATOM    435  CB  TYR B  57      -4.720 -37.227 -15.044  1.00 41.35           C  
ATOM    436  O   TYR B  57      -8.003 -37.496 -14.719  1.00 41.35           O  
ATOM    437  CG  TYR B  57      -4.962 -38.715 -15.120  1.00 41.35           C  
ATOM    438  CD1 TYR B  57      -5.160 -39.468 -13.964  1.00 41.35           C  
ATOM    439  CD2 TYR B  57      -4.993 -39.372 -16.345  1.00 41.35           C  
ATOM    440  CE1 TYR B  57      -5.381 -40.840 -14.028  1.00 41.35           C  
ATOM    441  CE2 TYR B  57      -5.213 -40.743 -16.421  1.00 41.35           C  
ATOM    442  OH  TYR B  57      -5.625 -42.825 -15.329  1.00 41.35           O  
ATOM    443  CZ  TYR B  57      -5.406 -41.467 -15.259  1.00 41.35           C  
ATOM    444  N   VAL B  58      -7.060 -36.209 -13.215  1.00 46.89           N  
ATOM    445  CA  VAL B  58      -8.115 -36.472 -12.241  1.00 46.89           C  
ATOM    446  C   VAL B  58      -9.355 -35.651 -12.589  1.00 46.89           C  
ATOM    447  CB  VAL B  58      -7.652 -36.153 -10.802  1.00 46.89           C  
ATOM    448  O   VAL B  58     -10.483 -36.135 -12.463  1.00 46.89           O  
ATOM    449  CG1 VAL B  58      -8.535 -36.867  -9.780  1.00 46.89           C  
ATOM    450  CG2 VAL B  58      -6.188 -36.547 -10.615  1.00 46.89           C  
ATOM    451  N   TYR B  59      -9.123 -34.438 -13.121  1.00 48.68           N  
ATOM    452  CA  TYR B  59     -10.212 -33.591 -13.593  1.00 48.68           C  
ATOM    453  C   TYR B  59     -10.855 -34.177 -14.845  1.00 48.68           C  
ATOM    454  CB  TYR B  59      -9.705 -32.174 -13.881  1.00 48.68           C  
ATOM    455  O   TYR B  59     -12.082 -34.187 -14.973  1.00 48.68           O  
ATOM    456  CG  TYR B  59     -10.743 -31.101 -13.655  1.00 48.68           C  
ATOM    457  CD1 TYR B  59     -11.512 -30.616 -14.710  1.00 48.68           C  
ATOM    458  CD2 TYR B  59     -10.955 -30.570 -12.387  1.00 48.68           C  
ATOM    459  CE1 TYR B  59     -12.468 -29.626 -14.507  1.00 48.68           C  
ATOM    460  CE2 TYR B  59     -11.908 -29.580 -12.173  1.00 48.68           C  
ATOM    461  OH  TYR B  59     -13.603 -28.135 -13.030  1.00 48.68           O  
ATOM    462  CZ  TYR B  59     -12.658 -29.115 -13.237  1.00 48.68           C  
ATOM    463  N   SER B  60     -10.032 -34.746 -15.790  1.00 46.19           N  
ATOM    464  CA  SER B  60     -10.533 -35.439 -16.973  1.00 46.19           C  
ATOM    465  C   SER B  60     -11.161 -36.779 -16.604  1.00 46.19           C  
ATOM    466  CB  SER B  60      -9.408 -35.655 -17.985  1.00 46.19           C  
ATOM    467  O   SER B  60     -12.110 -37.225 -17.253  1.00 46.19           O  
ATOM    468  OG  SER B  60      -8.367 -36.434 -17.420  1.00 46.19           O  
ATOM    469  N   ARG B  61     -10.669 -37.470 -15.537  1.00 44.91           N  
ATOM    470  CA  ARG B  61     -11.212 -38.724 -15.025  1.00 44.91           C  
ATOM    471  C   ARG B  61     -12.528 -38.491 -14.290  1.00 44.91           C  
ATOM    472  CB  ARG B  61     -10.206 -39.405 -14.095  1.00 44.91           C  
ATOM    473  O   ARG B  61     -13.474 -39.268 -14.438  1.00 44.91           O  
ATOM    474  CG  ARG B  61      -9.330 -40.438 -14.786  1.00 44.91           C  
ATOM    475  CD  ARG B  61      -9.102 -41.662 -13.909  1.00 44.91           C  
ATOM    476  NE  ARG B  61      -9.808 -42.832 -14.424  1.00 44.91           N  
ATOM    477  NH1 ARG B  61      -8.102 -44.320 -13.964  1.00 44.91           N  
ATOM    478  NH2 ARG B  61     -10.045 -45.060 -14.930  1.00 44.91           N  
ATOM    479  CZ  ARG B  61      -9.317 -44.068 -14.438  1.00 44.91           C  
ATOM    480  N   VAL B  62     -12.500 -37.454 -13.564  1.00 49.66           N  
ATOM    481  CA  VAL B  62     -13.725 -37.108 -12.850  1.00 49.66           C  
ATOM    482  C   VAL B  62     -14.771 -36.594 -13.836  1.00 49.66           C  
ATOM    483  CB  VAL B  62     -13.463 -36.052 -11.752  1.00 49.66           C  
ATOM    484  O   VAL B  62     -15.954 -36.923 -13.725  1.00 49.66           O  
ATOM    485  CG1 VAL B  62     -14.780 -35.515 -11.195  1.00 49.66           C  
ATOM    486  CG2 VAL B  62     -12.609 -36.647 -10.634  1.00 49.66           C  
ATOM    487  N   LYS B  63     -14.410 -35.826 -14.815  1.00 46.20           N  
ATOM    488  CA  LYS B  63     -15.302 -35.382 -15.882  1.00 46.20           C  
ATOM    489  C   LYS B  63     -15.783 -36.560 -16.724  1.00 46.20           C  
ATOM    490  CB  LYS B  63     -14.603 -34.353 -16.773  1.00 46.20           C  
ATOM    491  O   LYS B  63     -16.935 -36.588 -17.161  1.00 46.20           O  
ATOM    492  CG  LYS B  63     -15.544 -33.594 -17.697  1.00 46.20           C  
ATOM    493  CD  LYS B  63     -14.793 -32.573 -18.542  1.00 46.20           C  
ATOM    494  CE  LYS B  63     -15.723 -31.856 -19.512  1.00 46.20           C  
ATOM    495  NZ  LYS B  63     -15.041 -30.716 -20.194  1.00 46.20           N  
ATOM    496  N   ASN B  64     -14.860 -37.643 -16.946  1.00 44.12           N  
ATOM    497  CA  ASN B  64     -15.256 -38.872 -17.626  1.00 44.12           C  
ATOM    498  C   ASN B  64     -16.237 -39.686 -16.786  1.00 44.12           C  
ATOM    499  CB  ASN B  64     -14.026 -39.715 -17.970  1.00 44.12           C  
ATOM    500  O   ASN B  64     -17.121 -40.352 -17.329  1.00 44.12           O  
ATOM    501  CG  ASN B  64     -13.535 -39.480 -19.385  1.00 44.12           C  
ATOM    502  ND2 ASN B  64     -12.512 -38.646 -19.527  1.00 44.12           N  
ATOM    503  OD1 ASN B  64     -14.071 -40.043 -20.343  1.00 44.12           O  
ATOM    504  N   LEU B  65     -15.952 -39.640 -15.511  1.00 43.21           N  
ATOM    505  CA  LEU B  65     -16.881 -40.328 -14.621  1.00 43.21           C  
ATOM    506  C   LEU B  65     -18.203 -39.574 -14.526  1.00 43.21           C  
ATOM    507  CB  LEU B  65     -16.269 -40.486 -13.226  1.00 43.21           C  
ATOM    508  O   LEU B  65     -19.271 -40.188 -14.483  1.00 43.21           O  
ATOM    509  CG  LEU B  65     -15.209 -41.577 -13.070  1.00 43.21           C  
ATOM    510  CD1 LEU B  65     -14.759 -41.676 -11.616  1.00 43.21           C  
ATOM    511  CD2 LEU B  65     -15.745 -42.918 -13.561  1.00 43.21           C  
ATOM    512  N   ASN B  66     -18.029 -38.197 -14.384  1.00 36.56           N  
ATOM    513  CA  ASN B  66     -19.224 -37.366 -14.278  1.00 36.56           C  
ATOM    514  C   ASN B  66     -19.960 -37.271 -15.612  1.00 36.56           C  
ATOM    515  CB  ASN B  66     -18.863 -35.969 -13.770  1.00 36.56           C  
ATOM    516  O   ASN B  66     -21.190 -37.197 -15.643  1.00 36.56           O  
ATOM    517  CG  ASN B  66     -20.084 -35.138 -13.429  1.00 36.56           C  
ATOM    518  ND2 ASN B  66     -20.395 -34.164 -14.276  1.00 36.56           N  
ATOM    519  OD1 ASN B  66     -20.743 -35.369 -12.411  1.00 36.56           O  
ATOM    520  N   SER B  67     -19.137 -37.223 -16.724  1.00 40.66           N  
ATOM    521  CA  SER B  67     -19.772 -37.261 -18.038  1.00 40.66           C  
ATOM    522  C   SER B  67     -20.453 -38.603 -18.284  1.00 40.66           C  
ATOM    523  CB  SER B  67     -18.745 -36.992 -19.138  1.00 40.66           C  
ATOM    524  O   SER B  67     -21.337 -38.710 -19.136  1.00 40.66           O  
ATOM    525  OG  SER B  67     -19.183 -35.947 -19.990  1.00 40.66           O  
ATOM    526  N   SER B  68     -19.861 -39.726 -17.671  1.00 41.75           N  
ATOM    527  CA  SER B  68     -20.598 -40.979 -17.805  1.00 41.75           C  
ATOM    528  C   SER B  68     -21.910 -40.935 -17.029  1.00 41.75           C  
ATOM    529  CB  SER B  68     -19.748 -42.155 -17.321  1.00 41.75           C  
ATOM    530  O   SER B  68     -22.855 -41.656 -17.355  1.00 41.75           O  
ATOM    531  OG  SER B  68     -20.026 -43.320 -18.077  1.00 41.75           O  
ATOM    532  N   ARG B  69     -21.873 -40.200 -15.942  1.00 40.36           N  
ATOM    533  CA  ARG B  69     -23.165 -40.197 -15.263  1.00 40.36           C  
ATOM    534  C   ARG B  69     -24.186 -39.366 -16.033  1.00 40.36           C  
ATOM    535  CB  ARG B  69     -23.021 -39.660 -13.837  1.00 40.36           C  
ATOM    536  O   ARG B  69     -25.375 -39.690 -16.045  1.00 40.36           O  
ATOM    537  CG  ARG B  69     -24.032 -40.236 -12.858  1.00 40.36           C  
ATOM    538  CD  ARG B  69     -23.510 -40.210 -11.428  1.00 40.36           C  
ATOM    539  NE  ARG B  69     -24.267 -41.109 -10.562  1.00 40.36           N  
ATOM    540  NH1 ARG B  69     -22.451 -41.733  -9.277  1.00 40.36           N  
ATOM    541  NH2 ARG B  69     -24.526 -42.601  -8.835  1.00 40.36           N  
ATOM    542  CZ  ARG B  69     -23.746 -41.812  -9.560  1.00 40.36           C  
ATOM    543  N   VAL B  70     -23.804 -38.217 -16.589  1.00 41.35           N  
ATOM    544  CA  VAL B  70     -24.918 -37.410 -17.076  1.00 41.35           C  
ATOM    545  C   VAL B  70     -25.543 -38.076 -18.300  1.00 41.35           C  
ATOM    546  CB  VAL B  70     -24.468 -35.973 -17.422  1.00 41.35           C  
ATOM    547  O   VAL B  70     -26.676 -37.763 -18.674  1.00 41.35           O  
ATOM    548  CG1 VAL B  70     -24.262 -35.151 -16.151  1.00 41.35           C  
ATOM    549  CG2 VAL B  70     -23.189 -36.001 -18.257  1.00 41.35           C  
ATOM    550  N   PRO B  71     -24.843 -38.485 -19.300  1.00 40.84           N  
ATOM    551  CA  PRO B  71     -25.762 -38.631 -20.431  1.00 40.84           C  
ATOM    552  C   PRO B  71     -26.911 -39.594 -20.138  1.00 40.84           C  
ATOM    553  CB  PRO B  71     -24.865 -39.176 -21.546  1.00 40.84           C  
ATOM    554  O   PRO B  71     -27.778 -39.803 -20.990  1.00 40.84           O  
ATOM    555  CG  PRO B  71     -23.678 -39.746 -20.838  1.00 40.84           C  
ATOM    556  CD  PRO B  71     -23.633 -39.176 -19.449  1.00 40.84           C  
ATOM    557  N   ASP B  72     -26.792 -40.542 -19.269  1.00 40.97           N  
ATOM    558  CA  ASP B  72     -27.927 -41.457 -19.344  1.00 40.97           C  
ATOM    559  C   ASP B  72     -29.239 -40.730 -19.058  1.00 40.97           C  
ATOM    560  CB  ASP B  72     -27.745 -42.618 -18.364  1.00 40.97           C  
ATOM    561  O   ASP B  72     -30.307 -41.173 -19.485  1.00 40.97           O  
ATOM    562  CG  ASP B  72     -28.502 -43.868 -18.779  1.00 40.97           C  
ATOM    563  OD1 ASP B  72     -28.015 -44.613 -19.657  1.00 40.97           O  
ATOM    564  OD2 ASP B  72     -29.597 -44.108 -18.226  1.00 40.97           O  
ATOM    565  N   LEU B  73     -29.205 -39.804 -18.172  1.00 37.12           N  
ATOM    566  CA  LEU B  73     -30.537 -39.264 -17.919  1.00 37.12           C  
ATOM    567  C   LEU B  73     -31.056 -38.505 -19.135  1.00 37.12           C  
ATOM    568  CB  LEU B  73     -30.518 -38.342 -16.697  1.00 37.12           C  
ATOM    569  O   LEU B  73     -32.254 -38.229 -19.234  1.00 37.12           O  
ATOM    570  CG  LEU B  73     -31.719 -38.440 -15.755  1.00 37.12           C  
ATOM    571  CD1 LEU B  73     -31.345 -39.219 -14.498  1.00 37.12           C  
ATOM    572  CD2 LEU B  73     -32.232 -37.050 -15.395  1.00 37.12           C  
ATOM    573  N   LEU B  74     -30.121 -37.887 -19.972  1.00 36.93           N  
ATOM    574  CA  LEU B  74     -30.773 -37.156 -21.053  1.00 36.93           C  
ATOM    575  C   LEU B  74     -31.424 -38.115 -22.043  1.00 36.93           C  
ATOM    576  CB  LEU B  74     -29.765 -36.260 -21.778  1.00 36.93           C  
ATOM    577  O   LEU B  74     -32.134 -37.686 -22.955  1.00 36.93           O  
ATOM    578  CG  LEU B  74     -29.552 -34.865 -21.189  1.00 36.93           C  
ATOM    579  CD1 LEU B  74     -28.210 -34.299 -21.641  1.00 36.93           C  
ATOM    580  CD2 LEU B  74     -30.692 -33.935 -21.589  1.00 36.93           C  
ATOM    581  N   VAL B  75     -31.331 -39.329 -21.820  1.00 34.66           N  
ATOM    582  CA  VAL B  75     -32.488 -40.028 -22.369  1.00 34.66           C  
ATOM    583  C   VAL B  75     -33.659 -39.936 -21.393  1.00 34.66           C  
ATOM    584  CB  VAL B  75     -32.165 -41.507 -22.676  1.00 34.66           C  
ATOM    585  O   VAL B  75     -34.807 -39.760 -21.805  1.00 34.66           O  
ATOM    586  CG1 VAL B  75     -33.422 -42.255 -23.117  1.00 34.66           C  
ATOM    587  CG2 VAL B  75     -31.078 -41.604 -23.745  1.00 34.66           C  
TER     588      VAL B  75                                                      
ATOM    589  N   MET C   1      -4.433 -22.131 -15.966  1.00 43.61           N  
ATOM    590  CA  MET C   1      -4.224 -22.058 -14.522  1.00 43.61           C  
ATOM    591  C   MET C   1      -3.342 -20.868 -14.159  1.00 43.61           C  
ATOM    592  CB  MET C   1      -3.596 -23.353 -14.003  1.00 43.61           C  
ATOM    593  O   MET C   1      -3.311 -20.442 -13.004  1.00 43.61           O  
ATOM    594  CG  MET C   1      -4.096 -23.769 -12.629  1.00 43.61           C  
ATOM    595  SD  MET C   1      -3.634 -25.494 -12.206  1.00 43.61           S  
ATOM    596  CE  MET C   1      -4.656 -25.745 -10.728  1.00 43.61           C  
ATOM    597  N   ILE C   2      -2.376 -20.377 -15.144  1.00 54.20           N  
ATOM    598  CA  ILE C   2      -1.407 -19.288 -15.079  1.00 54.20           C  
ATOM    599  C   ILE C   2      -2.138 -17.951 -14.980  1.00 54.20           C  
ATOM    600  CB  ILE C   2      -0.465 -19.295 -16.304  1.00 54.20           C  
ATOM    601  O   ILE C   2      -1.560 -16.951 -14.550  1.00 54.20           O  
ATOM    602  CG1 ILE C   2      -1.041 -20.181 -17.415  1.00 54.20           C  
ATOM    603  CG2 ILE C   2       0.938 -19.762 -15.904  1.00 54.20           C  
ATOM    604  CD1 ILE C   2      -1.345 -19.434 -18.707  1.00 54.20           C  
ATOM    605  N   GLU C   3      -3.445 -17.900 -15.452  1.00 58.70           N  
ATOM    606  CA  GLU C   3      -4.199 -16.651 -15.496  1.00 58.70           C  
ATOM    607  C   GLU C   3      -4.573 -16.182 -14.094  1.00 58.70           C  
ATOM    608  CB  GLU C   3      -5.459 -16.814 -16.350  1.00 58.70           C  
ATOM    609  O   GLU C   3      -4.644 -14.979 -13.834  1.00 58.70           O  
ATOM    610  CG  GLU C   3      -5.179 -17.237 -17.785  1.00 58.70           C  
ATOM    611  CD  GLU C   3      -5.459 -16.140 -18.800  1.00 58.70           C  
ATOM    612  OE1 GLU C   3      -4.504 -15.457 -19.235  1.00 58.70           O  
ATOM    613  OE2 GLU C   3      -6.644 -15.960 -19.162  1.00 58.70           O  
ATOM    614  N   LEU C   4      -4.675 -17.173 -13.149  1.00 54.57           N  
ATOM    615  CA  LEU C   4      -5.121 -16.805 -11.809  1.00 54.57           C  
ATOM    616  C   LEU C   4      -4.023 -16.062 -11.056  1.00 54.57           C  
ATOM    617  CB  LEU C   4      -5.542 -18.050 -11.024  1.00 54.57           C  
ATOM    618  O   LEU C   4      -4.302 -15.113 -10.320  1.00 54.57           O  
ATOM    619  CG  LEU C   4      -6.915 -17.996 -10.351  1.00 54.57           C  
ATOM    620  CD1 LEU C   4      -7.906 -18.882 -11.098  1.00 54.57           C  
ATOM    621  CD2 LEU C   4      -6.811 -18.415  -8.889  1.00 54.57           C  
ATOM    622  N   SER C   5      -2.756 -16.514 -11.381  1.00 56.56           N  
ATOM    623  CA  SER C   5      -1.658 -15.830 -10.706  1.00 56.56           C  
ATOM    624  C   SER C   5      -1.501 -14.401 -11.213  1.00 56.56           C  
ATOM    625  CB  SER C   5      -0.349 -16.596 -10.900  1.00 56.56           C  
ATOM    626  O   SER C   5      -1.259 -13.481 -10.429  1.00 56.56           O  
ATOM    627  OG  SER C   5       0.745 -15.865 -10.374  1.00 56.56           O  
ATOM    628  N   LEU C   6      -1.767 -14.241 -12.514  1.00 60.56           N  
ATOM    629  CA  LEU C   6      -1.680 -12.909 -13.104  1.00 60.56           C  
ATOM    630  C   LEU C   6      -2.677 -11.959 -12.450  1.00 60.56           C  
ATOM    631  CB  LEU C   6      -1.933 -12.974 -14.613  1.00 60.56           C  
ATOM    632  O   LEU C   6      -2.352 -10.801 -12.180  1.00 60.56           O  
ATOM    633  CG  LEU C   6      -1.307 -11.861 -15.454  1.00 60.56           C  
ATOM    634  CD1 LEU C   6      -0.580 -12.451 -16.657  1.00 60.56           C  
ATOM    635  CD2 LEU C   6      -2.371 -10.865 -15.901  1.00 60.56           C  
ATOM    636  N   ILE C   7      -3.789 -12.470 -12.168  1.00 56.98           N  
ATOM    637  CA  ILE C   7      -4.824 -11.637 -11.565  1.00 56.98           C  
ATOM    638  C   ILE C   7      -4.405 -11.235 -10.153  1.00 56.98           C  
ATOM    639  CB  ILE C   7      -6.187 -12.364 -11.533  1.00 56.98           C  
ATOM    640  O   ILE C   7      -4.557 -10.076  -9.760  1.00 56.98           O  
ATOM    641  CG1 ILE C   7      -6.695 -12.610 -12.959  1.00 56.98           C  
ATOM    642  CG2 ILE C   7      -7.208 -11.563 -10.719  1.00 56.98           C  
ATOM    643  CD1 ILE C   7      -7.640 -13.797 -13.084  1.00 56.98           C  
ATOM    644  N   ASP C   8      -3.930 -12.230  -9.410  1.00 60.81           N  
ATOM    645  CA  ASP C   8      -3.473 -11.925  -8.058  1.00 60.81           C  
ATOM    646  C   ASP C   8      -2.368 -10.871  -8.076  1.00 60.81           C  
ATOM    647  CB  ASP C   8      -2.979 -13.194  -7.360  1.00 60.81           C  
ATOM    648  O   ASP C   8      -2.368  -9.950  -7.257  1.00 60.81           O  
ATOM    649  CG  ASP C   8      -2.825 -13.022  -5.859  1.00 60.81           C  
ATOM    650  OD1 ASP C   8      -3.847 -12.887  -5.152  1.00 60.81           O  
ATOM    651  OD2 ASP C   8      -1.670 -13.019  -5.379  1.00 60.81           O  
ATOM    652  N   PHE C   9      -1.479 -11.050  -9.162  1.00 61.21           N  
ATOM    653  CA  PHE C   9      -0.387 -10.097  -9.319  1.00 61.21           C  
ATOM    654  C   PHE C   9      -0.923  -8.706  -9.635  1.00 61.21           C  
ATOM    655  CB  PHE C   9       0.573 -10.554 -10.422  1.00 61.21           C  
ATOM    656  O   PHE C   9      -0.449  -7.712  -9.082  1.00 61.21           O  
ATOM    657  CG  PHE C   9       1.962  -9.990 -10.289  1.00 61.21           C  
ATOM    658  CD1 PHE C   9       2.335  -8.851 -10.992  1.00 61.21           C  
ATOM    659  CD2 PHE C   9       2.895 -10.600  -9.461  1.00 61.21           C  
ATOM    660  CE1 PHE C   9       3.621  -8.328 -10.871  1.00 61.21           C  
ATOM    661  CE2 PHE C   9       4.181 -10.083  -9.335  1.00 61.21           C  
ATOM    662  CZ  PHE C   9       4.542  -8.947 -10.042  1.00 61.21           C  
ATOM    663  N   TYR C  10      -1.821  -8.654 -10.427  1.00 71.58           N  
ATOM    664  CA  TYR C  10      -2.411  -7.378 -10.816  1.00 71.58           C  
ATOM    665  C   TYR C  10      -3.127  -6.727  -9.639  1.00 71.58           C  
ATOM    666  CB  TYR C  10      -3.387  -7.570 -11.981  1.00 71.58           C  
ATOM    667  O   TYR C  10      -2.986  -5.524  -9.407  1.00 71.58           O  
ATOM    668  CG  TYR C  10      -3.793  -6.280 -12.651  1.00 71.58           C  
ATOM    669  CD1 TYR C  10      -4.998  -5.657 -12.335  1.00 71.58           C  
ATOM    670  CD2 TYR C  10      -2.973  -5.682 -13.602  1.00 71.58           C  
ATOM    671  CE1 TYR C  10      -5.377  -4.469 -12.952  1.00 71.58           C  
ATOM    672  CE2 TYR C  10      -3.341  -4.494 -14.225  1.00 71.58           C  
ATOM    673  OH  TYR C  10      -4.913  -2.720 -14.508  1.00 71.58           O  
ATOM    674  CZ  TYR C  10      -4.543  -3.896 -13.894  1.00 71.58           C  
ATOM    675  N   LEU C  11      -3.786  -7.522  -8.951  1.00 61.30           N  
ATOM    676  CA  LEU C  11      -4.515  -7.002  -7.799  1.00 61.30           C  
ATOM    677  C   LEU C  11      -3.555  -6.431  -6.760  1.00 61.30           C  
ATOM    678  CB  LEU C  11      -5.374  -8.100  -7.167  1.00 61.30           C  
ATOM    679  O   LEU C  11      -3.828  -5.387  -6.163  1.00 61.30           O  
ATOM    680  CG  LEU C  11      -6.699  -8.410  -7.865  1.00 61.30           C  
ATOM    681  CD1 LEU C  11      -7.760  -8.797  -6.840  1.00 61.30           C  
ATOM    682  CD2 LEU C  11      -7.159  -7.216  -8.695  1.00 61.30           C  
ATOM    683  N   CYS C  12      -2.459  -7.067  -6.509  1.00 67.23           N  
ATOM    684  CA  CYS C  12      -1.465  -6.558  -5.571  1.00 67.23           C  
ATOM    685  C   CYS C  12      -0.880  -5.238  -6.059  1.00 67.23           C  
ATOM    686  CB  CYS C  12      -0.345  -7.579  -5.369  1.00 67.23           C  
ATOM    687  O   CYS C  12      -0.716  -4.300  -5.277  1.00 67.23           O  
ATOM    688  SG  CYS C  12       0.902  -7.063  -4.168  1.00 67.23           S  
ATOM    689  N   PHE C  13      -0.672  -5.258  -7.372  1.00 70.64           N  
ATOM    690  CA  PHE C  13      -0.154  -4.045  -7.994  1.00 70.64           C  
ATOM    691  C   PHE C  13      -1.147  -2.898  -7.853  1.00 70.64           C  
ATOM    692  CB  PHE C  13       0.159  -4.290  -9.474  1.00 70.64           C  
ATOM    693  O   PHE C  13      -0.762  -1.774  -7.521  1.00 70.64           O  
ATOM    694  CG  PHE C  13       0.809  -3.118 -10.158  1.00 70.64           C  
ATOM    695  CD1 PHE C  13       0.072  -2.283 -10.989  1.00 70.64           C  
ATOM    696  CD2 PHE C  13       2.159  -2.851  -9.970  1.00 70.64           C  
ATOM    697  CE1 PHE C  13       0.672  -1.198 -11.624  1.00 70.64           C  
ATOM    698  CE2 PHE C  13       2.765  -1.768 -10.601  1.00 70.64           C  
ATOM    699  CZ  PHE C  13       2.020  -0.944 -11.429  1.00 70.64           C  
ATOM    700  N   LEU C  14      -2.277  -3.318  -8.132  1.00 66.60           N  
ATOM    701  CA  LEU C  14      -3.315  -2.298  -8.032  1.00 66.60           C  
ATOM    702  C   LEU C  14      -3.455  -1.804  -6.596  1.00 66.60           C  
ATOM    703  CB  LEU C  14      -4.655  -2.847  -8.529  1.00 66.60           C  
ATOM    704  O   LEU C  14      -3.611  -0.604  -6.361  1.00 66.60           O  
ATOM    705  CG  LEU C  14      -5.629  -1.826  -9.119  1.00 66.60           C  
ATOM    706  CD1 LEU C  14      -5.949  -2.175 -10.569  1.00 66.60           C  
ATOM    707  CD2 LEU C  14      -6.905  -1.759  -8.286  1.00 66.60           C  
ATOM    708  N   ALA C  15      -3.462  -2.614  -5.668  1.00 68.80           N  
ATOM    709  CA  ALA C  15      -3.511  -2.229  -4.260  1.00 68.80           C  
ATOM    710  C   ALA C  15      -2.361  -1.288  -3.909  1.00 68.80           C  
ATOM    711  CB  ALA C  15      -3.472  -3.468  -3.368  1.00 68.80           C  
ATOM    712  O   ALA C  15      -2.558  -0.291  -3.210  1.00 68.80           O  
ATOM    713  N   PHE C  16      -1.218  -1.616  -4.431  1.00 69.31           N  
ATOM    714  CA  PHE C  16      -0.029  -0.807  -4.194  1.00 69.31           C  
ATOM    715  C   PHE C  16      -0.186   0.578  -4.810  1.00 69.31           C  
ATOM    716  CB  PHE C  16       1.215  -1.497  -4.763  1.00 69.31           C  
ATOM    717  O   PHE C  16       0.144   1.585  -4.179  1.00 69.31           O  
ATOM    718  CG  PHE C  16       2.503  -0.792  -4.435  1.00 69.31           C  
ATOM    719  CD1 PHE C  16       3.124   0.023  -5.373  1.00 69.31           C  
ATOM    720  CD2 PHE C  16       3.094  -0.944  -3.187  1.00 69.31           C  
ATOM    721  CE1 PHE C  16       4.317   0.677  -5.072  1.00 69.31           C  
ATOM    722  CE2 PHE C  16       4.285  -0.294  -2.879  1.00 69.31           C  
ATOM    723  CZ  PHE C  16       4.896   0.515  -3.823  1.00 69.31           C  
ATOM    724  N   LEU C  17      -0.691   0.585  -5.932  1.00 72.24           N  
ATOM    725  CA  LEU C  17      -0.907   1.854  -6.618  1.00 72.24           C  
ATOM    726  C   LEU C  17      -1.912   2.717  -5.861  1.00 72.24           C  
ATOM    727  CB  LEU C  17      -1.398   1.614  -8.048  1.00 72.24           C  
ATOM    728  O   LEU C  17      -1.700   3.920  -5.691  1.00 72.24           O  
ATOM    729  CG  LEU C  17      -0.316   1.407  -9.110  1.00 72.24           C  
ATOM    730  CD1 LEU C  17      -0.878   1.688 -10.500  1.00 72.24           C  
ATOM    731  CD2 LEU C  17       0.890   2.295  -8.825  1.00 72.24           C  
ATOM    732  N   LEU C  18      -2.959   2.150  -5.532  1.00 69.69           N  
ATOM    733  CA  LEU C  18      -3.983   2.860  -4.774  1.00 69.69           C  
ATOM    734  C   LEU C  18      -3.417   3.395  -3.463  1.00 69.69           C  
ATOM    735  CB  LEU C  18      -5.175   1.941  -4.492  1.00 69.69           C  
ATOM    736  O   LEU C  18      -3.725   4.519  -3.061  1.00 69.69           O  
ATOM    737  CG  LEU C  18      -6.297   1.947  -5.531  1.00 69.69           C  
ATOM    738  CD1 LEU C  18      -7.324   0.868  -5.208  1.00 69.69           C  
ATOM    739  CD2 LEU C  18      -6.958   3.320  -5.597  1.00 69.69           C  
ATOM    740  N   PHE C  19      -2.634   2.620  -2.909  1.00 76.76           N  
ATOM    741  CA  PHE C  19      -1.979   3.051  -1.679  1.00 76.76           C  
ATOM    742  C   PHE C  19      -1.121   4.286  -1.927  1.00 76.76           C  
ATOM    743  CB  PHE C  19      -1.120   1.921  -1.103  1.00 76.76           C  
ATOM    744  O   PHE C  19      -1.136   5.228  -1.132  1.00 76.76           O  
ATOM    745  CG  PHE C  19      -0.507   2.247   0.233  1.00 76.76           C  
ATOM    746  CD1 PHE C  19       0.829   2.616   0.328  1.00 76.76           C  
ATOM    747  CD2 PHE C  19      -1.267   2.183   1.393  1.00 76.76           C  
ATOM    748  CE1 PHE C  19       1.399   2.918   1.563  1.00 76.76           C  
ATOM    749  CE2 PHE C  19      -0.704   2.482   2.630  1.00 76.76           C  
ATOM    750  CZ  PHE C  19       0.629   2.849   2.713  1.00 76.76           C  
ATOM    751  N   LEU C  20      -0.443   4.216  -2.991  1.00 69.16           N  
ATOM    752  CA  LEU C  20       0.395   5.345  -3.378  1.00 69.16           C  
ATOM    753  C   LEU C  20      -0.447   6.598  -3.595  1.00 69.16           C  
ATOM    754  CB  LEU C  20       1.181   5.018  -4.650  1.00 69.16           C  
ATOM    755  O   LEU C  20      -0.079   7.684  -3.143  1.00 69.16           O  
ATOM    756  CG  LEU C  20       2.508   4.282  -4.457  1.00 69.16           C  
ATOM    757  CD1 LEU C  20       3.417   4.503  -5.661  1.00 69.16           C  
ATOM    758  CD2 LEU C  20       3.192   4.740  -3.173  1.00 69.16           C  
ATOM    759  N   VAL C  21      -1.495   6.407  -4.322  1.00 75.45           N  
ATOM    760  CA  VAL C  21      -2.373   7.538  -4.604  1.00 75.45           C  
ATOM    761  C   VAL C  21      -2.953   8.080  -3.300  1.00 75.45           C  
ATOM    762  CB  VAL C  21      -3.513   7.144  -5.571  1.00 75.45           C  
ATOM    763  O   VAL C  21      -3.036   9.295  -3.108  1.00 75.45           O  
ATOM    764  CG1 VAL C  21      -4.510   8.291  -5.725  1.00 75.45           C  
ATOM    765  CG2 VAL C  21      -2.943   6.740  -6.930  1.00 75.45           C  
ATOM    766  N   LEU C  22      -3.298   7.253  -2.453  1.00 70.19           N  
ATOM    767  CA  LEU C  22      -3.860   7.640  -1.163  1.00 70.19           C  
ATOM    768  C   LEU C  22      -2.864   8.474  -0.364  1.00 70.19           C  
ATOM    769  CB  LEU C  22      -4.266   6.401  -0.361  1.00 70.19           C  
ATOM    770  O   LEU C  22      -3.231   9.493   0.223  1.00 70.19           O  
ATOM    771  CG  LEU C  22      -5.750   6.275  -0.011  1.00 70.19           C  
ATOM    772  CD1 LEU C  22      -6.204   4.826  -0.143  1.00 70.19           C  
ATOM    773  CD2 LEU C  22      -6.014   6.798   1.397  1.00 70.19           C  
ATOM    774  N   ILE C  23      -1.656   7.962  -0.311  1.00 68.74           N  
ATOM    775  CA  ILE C  23      -0.635   8.694   0.430  1.00 68.74           C  
ATOM    776  C   ILE C  23      -0.455  10.084  -0.176  1.00 68.74           C  
ATOM    777  CB  ILE C  23       0.711   7.935   0.438  1.00 68.74           C  
ATOM    778  O   ILE C  23      -0.283  11.066   0.550  1.00 68.74           O  
ATOM    779  CG1 ILE C  23       0.626   6.706   1.351  1.00 68.74           C  
ATOM    780  CG2 ILE C  23       1.851   8.861   0.872  1.00 68.74           C  
ATOM    781  CD1 ILE C  23       1.741   5.693   1.131  1.00 68.74           C  
ATOM    782  N   MET C  24      -0.550  10.080  -1.474  1.00 75.48           N  
ATOM    783  CA  MET C  24      -0.443  11.353  -2.180  1.00 75.48           C  
ATOM    784  C   MET C  24      -1.579  12.291  -1.786  1.00 75.48           C  
ATOM    785  CB  MET C  24      -0.450  11.131  -3.694  1.00 75.48           C  
ATOM    786  O   MET C  24      -1.359  13.485  -1.573  1.00 75.48           O  
ATOM    787  CG  MET C  24       0.934  11.158  -4.323  1.00 75.48           C  
ATOM    788  SD  MET C  24       0.874  11.373  -6.145  1.00 75.48           S  
ATOM    789  CE  MET C  24       1.102  13.169  -6.263  1.00 75.48           C  
ATOM    790  N   LEU C  25      -2.722  11.767  -1.757  1.00 69.63           N  
ATOM    791  CA  LEU C  25      -3.904  12.550  -1.417  1.00 69.63           C  
ATOM    792  C   LEU C  25      -3.825  13.059   0.019  1.00 69.63           C  
ATOM    793  CB  LEU C  25      -5.173  11.715  -1.605  1.00 69.63           C  
ATOM    794  O   LEU C  25      -4.166  14.212   0.293  1.00 69.63           O  
ATOM    795  CG  LEU C  25      -6.502  12.465  -1.492  1.00 69.63           C  
ATOM    796  CD1 LEU C  25      -6.713  13.355  -2.712  1.00 69.63           C  
ATOM    797  CD2 LEU C  25      -7.658  11.483  -1.332  1.00 69.63           C  
ATOM    798  N   ILE C  26      -3.404  12.178   0.811  1.00 67.64           N  
ATOM    799  CA  ILE C  26      -3.259  12.576   2.207  1.00 67.64           C  
ATOM    800  C   ILE C  26      -2.328  13.782   2.306  1.00 67.64           C  
ATOM    801  CB  ILE C  26      -2.725  11.414   3.074  1.00 67.64           C  
ATOM    802  O   ILE C  26      -2.621  14.745   3.018  1.00 67.64           O  
ATOM    803  CG1 ILE C  26      -3.750  10.275   3.131  1.00 67.64           C  
ATOM    804  CG2 ILE C  26      -2.374  11.906   4.481  1.00 67.64           C  
ATOM    805  CD1 ILE C  26      -3.214   8.991   3.748  1.00 67.64           C  
ATOM    806  N   ILE C  27      -1.241  13.726   1.635  1.00 61.59           N  
ATOM    807  CA  ILE C  27      -0.260  14.805   1.633  1.00 61.59           C  
ATOM    808  C   ILE C  27      -0.894  16.078   1.076  1.00 61.59           C  
ATOM    809  CB  ILE C  27       0.994  14.427   0.812  1.00 61.59           C  
ATOM    810  O   ILE C  27      -0.691  17.168   1.616  1.00 61.59           O  
ATOM    811  CG1 ILE C  27       1.702  13.223   1.443  1.00 61.59           C  
ATOM    812  CG2 ILE C  27       1.944  15.623   0.696  1.00 61.59           C  
ATOM    813  CD1 ILE C  27       2.824  12.648   0.590  1.00 61.59           C  
ATOM    814  N   PHE C  28      -1.593  15.960   0.083  1.00 69.03           N  
ATOM    815  CA  PHE C  28      -2.263  17.094  -0.541  1.00 69.03           C  
ATOM    816  C   PHE C  28      -3.273  17.719   0.414  1.00 69.03           C  
ATOM    817  CB  PHE C  28      -2.961  16.662  -1.835  1.00 69.03           C  
ATOM    818  O   PHE C  28      -3.347  18.944   0.533  1.00 69.03           O  
ATOM    819  CG  PHE C  28      -3.559  17.804  -2.612  1.00 69.03           C  
ATOM    820  CD1 PHE C  28      -4.928  18.040  -2.584  1.00 69.03           C  
ATOM    821  CD2 PHE C  28      -2.752  18.641  -3.371  1.00 69.03           C  
ATOM    822  CE1 PHE C  28      -5.484  19.096  -3.302  1.00 69.03           C  
ATOM    823  CE2 PHE C  28      -3.300  19.698  -4.092  1.00 69.03           C  
ATOM    824  CZ  PHE C  28      -4.667  19.923  -4.057  1.00 69.03           C  
ATOM    825  N   TRP C  29      -4.109  16.857   0.954  1.00 61.14           N  
ATOM    826  CA  TRP C  29      -5.103  17.336   1.910  1.00 61.14           C  
ATOM    827  C   TRP C  29      -4.435  18.077   3.063  1.00 61.14           C  
ATOM    828  CB  TRP C  29      -5.936  16.170   2.450  1.00 61.14           C  
ATOM    829  O   TRP C  29      -4.914  19.129   3.493  1.00 61.14           O  
ATOM    830  CG  TRP C  29      -7.280  16.575   2.975  1.00 61.14           C  
ATOM    831  CD1 TRP C  29      -8.465  16.578   2.293  1.00 61.14           C  
ATOM    832  CD2 TRP C  29      -7.576  17.040   4.296  1.00 61.14           C  
ATOM    833  CE2 TRP C  29      -8.963  17.307   4.344  1.00 61.14           C  
ATOM    834  CE3 TRP C  29      -6.803  17.257   5.444  1.00 61.14           C  
ATOM    835  NE1 TRP C  29      -9.481  17.017   3.110  1.00 61.14           N  
ATOM    836  CH2 TRP C  29      -8.813  17.984   6.607  1.00 61.14           C  
ATOM    837  CZ2 TRP C  29      -9.592  17.780   5.497  1.00 61.14           C  
ATOM    838  CZ3 TRP C  29      -7.432  17.728   6.591  1.00 61.14           C  
ATOM    839  N   PHE C  30      -3.316  17.657   3.438  1.00 67.22           N  
ATOM    840  CA  PHE C  30      -2.569  18.294   4.515  1.00 67.22           C  
ATOM    841  C   PHE C  30      -2.065  19.667   4.087  1.00 67.22           C  
ATOM    842  CB  PHE C  30      -1.392  17.415   4.948  1.00 67.22           C  
ATOM    843  O   PHE C  30      -2.091  20.617   4.872  1.00 67.22           O  
ATOM    844  CG  PHE C  30      -1.665  16.599   6.183  1.00 67.22           C  
ATOM    845  CD1 PHE C  30      -1.435  17.127   7.447  1.00 67.22           C  
ATOM    846  CD2 PHE C  30      -2.153  15.303   6.079  1.00 67.22           C  
ATOM    847  CE1 PHE C  30      -1.687  16.374   8.592  1.00 67.22           C  
ATOM    848  CE2 PHE C  30      -2.407  14.544   7.218  1.00 67.22           C  
ATOM    849  CZ  PHE C  30      -2.173  15.082   8.473  1.00 67.22           C  
ATOM    850  N   SER C  31      -1.591  19.740   2.951  1.00 63.71           N  
ATOM    851  CA  SER C  31      -1.113  20.993   2.376  1.00 63.71           C  
ATOM    852  C   SER C  31      -2.230  22.028   2.302  1.00 63.71           C  
ATOM    853  CB  SER C  31      -0.533  20.756   0.981  1.00 63.71           C  
ATOM    854  O   SER C  31      -2.008  23.209   2.578  1.00 63.71           O  
ATOM    855  OG  SER C  31       0.784  20.240   1.065  1.00 63.71           O  
ATOM    856  N   LEU C  32      -3.388  21.567   1.862  1.00 62.84           N  
ATOM    857  CA  LEU C  32      -4.530  22.463   1.713  1.00 62.84           C  
ATOM    858  C   LEU C  32      -4.974  23.007   3.067  1.00 62.84           C  
ATOM    859  CB  LEU C  32      -5.695  21.738   1.034  1.00 62.84           C  
ATOM    860  O   LEU C  32      -5.320  24.185   3.184  1.00 62.84           O  
ATOM    861  CG  LEU C  32      -5.769  21.852  -0.489  1.00 62.84           C  
ATOM    862  CD1 LEU C  32      -6.933  21.026  -1.027  1.00 62.84           C  
ATOM    863  CD2 LEU C  32      -5.903  23.312  -0.910  1.00 62.84           C  
ATOM    864  N   GLU C  33      -4.947  22.098   4.087  1.00 67.31           N  
ATOM    865  CA  GLU C  33      -5.338  22.518   5.429  1.00 67.31           C  
ATOM    866  C   GLU C  33      -4.387  23.578   5.975  1.00 67.31           C  
ATOM    867  CB  GLU C  33      -5.386  21.316   6.377  1.00 67.31           C  
ATOM    868  O   GLU C  33      -4.822  24.551   6.594  1.00 67.31           O  
ATOM    869  CG  GLU C  33      -6.101  21.597   7.690  1.00 67.31           C  
ATOM    870  CD  GLU C  33      -7.616  21.538   7.574  1.00 67.31           C  
ATOM    871  OE1 GLU C  33      -8.154  20.476   7.187  1.00 67.31           O  
ATOM    872  OE2 GLU C  33      -8.269  22.564   7.870  1.00 67.31           O  
ATOM    873  N   LEU C  34      -3.079  23.434   5.712  1.00 63.23           N  
ATOM    874  CA  LEU C  34      -2.061  24.373   6.170  1.00 63.23           C  
ATOM    875  C   LEU C  34      -2.196  25.713   5.453  1.00 63.23           C  
ATOM    876  CB  LEU C  34      -0.660  23.799   5.943  1.00 63.23           C  
ATOM    877  O   LEU C  34      -2.031  26.769   6.067  1.00 63.23           O  
ATOM    878  CG  LEU C  34       0.316  23.909   7.115  1.00 63.23           C  
ATOM    879  CD1 LEU C  34       1.012  22.573   7.352  1.00 63.23           C  
ATOM    880  CD2 LEU C  34       1.337  25.012   6.859  1.00 63.23           C  
ATOM    881  N   GLN C  35      -2.522  25.640   4.179  1.00 63.98           N  
ATOM    882  CA  GLN C  35      -2.678  26.854   3.385  1.00 63.98           C  
ATOM    883  C   GLN C  35      -3.877  27.671   3.859  1.00 63.98           C  
ATOM    884  CB  GLN C  35      -2.829  26.511   1.903  1.00 63.98           C  
ATOM    885  O   GLN C  35      -3.817  28.901   3.906  1.00 63.98           O  
ATOM    886  CG  GLN C  35      -2.705  27.713   0.977  1.00 63.98           C  
ATOM    887  CD  GLN C  35      -2.211  27.340  -0.408  1.00 63.98           C  
ATOM    888  NE2 GLN C  35      -1.245  28.097  -0.917  1.00 63.98           N  
ATOM    889  OE1 GLN C  35      -2.693  26.378  -1.015  1.00 63.98           O  
ATOM    890  N   ASP C  36      -4.902  27.031   4.114  1.00 59.40           N  
ATOM    891  CA  ASP C  36      -6.124  27.687   4.567  1.00 59.40           C  
ATOM    892  C   ASP C  36      -5.903  28.400   5.900  1.00 59.40           C  
ATOM    893  CB  ASP C  36      -7.263  26.673   4.696  1.00 59.40           C  
ATOM    894  O   ASP C  36      -6.420  29.497   6.116  1.00 59.40           O  
ATOM    895  CG  ASP C  36      -8.615  27.325   4.926  1.00 59.40           C  
ATOM    896  OD1 ASP C  36      -9.178  27.913   3.977  1.00 59.40           O  
ATOM    897  OD2 ASP C  36      -9.121  27.253   6.067  1.00 59.40           O  
ATOM    898  N   HIS C  37      -5.035  27.683   6.565  1.00 55.91           N  
ATOM    899  CA  HIS C  37      -4.720  28.319   7.839  1.00 55.91           C  
ATOM    900  C   HIS C  37      -3.919  29.601   7.631  1.00 55.91           C  
ATOM    901  CB  HIS C  37      -3.946  27.357   8.742  1.00 55.91           C  
ATOM    902  O   HIS C  37      -4.082  30.568   8.379  1.00 55.91           O  
ATOM    903  CG  HIS C  37      -4.221  27.550  10.199  1.00 55.91           C  
ATOM    904  CD2 HIS C  37      -3.519  28.199  11.158  1.00 55.91           C  
ATOM    905  ND1 HIS C  37      -5.339  27.036  10.820  1.00 55.91           N  
ATOM    906  CE1 HIS C  37      -5.313  27.363  12.101  1.00 55.91           C  
ATOM    907  NE2 HIS C  37      -4.219  28.068  12.332  1.00 55.91           N  
ATOM    908  N   ASN C  38      -3.089  29.552   6.634  1.00 57.87           N  
ATOM    909  CA  ASN C  38      -2.281  30.720   6.299  1.00 57.87           C  
ATOM    910  C   ASN C  38      -3.138  31.855   5.747  1.00 57.87           C  
ATOM    911  CB  ASN C  38      -1.186  30.345   5.298  1.00 57.87           C  
ATOM    912  O   ASN C  38      -2.845  33.029   5.978  1.00 57.87           O  
ATOM    913  CG  ASN C  38       0.150  30.981   5.629  1.00 57.87           C  
ATOM    914  ND2 ASN C  38       1.104  30.165   6.060  1.00 57.87           N  
ATOM    915  OD1 ASN C  38       0.322  32.196   5.499  1.00 57.87           O  
ATOM    916  N   GLU C  39      -4.103  31.542   4.918  1.00 61.38           N  
ATOM    917  CA  GLU C  39      -4.974  32.578   4.371  1.00 61.38           C  
ATOM    918  C   GLU C  39      -5.833  33.209   5.462  1.00 61.38           C  
ATOM    919  CB  GLU C  39      -5.865  32.003   3.267  1.00 61.38           C  
ATOM    920  O   GLU C  39      -6.127  34.406   5.414  1.00 61.38           O  
ATOM    921  CG  GLU C  39      -5.115  31.660   1.988  1.00 61.38           C  
ATOM    922  CD  GLU C  39      -5.116  32.790   0.970  1.00 61.38           C  
ATOM    923  OE1 GLU C  39      -4.034  33.353   0.687  1.00 61.38           O  
ATOM    924  OE2 GLU C  39      -6.208  33.115   0.452  1.00 61.38           O  
ATOM    925  N   THR C  40      -6.170  32.275   6.422  1.00 57.54           N  
ATOM    926  CA  THR C  40      -7.025  32.779   7.491  1.00 57.54           C  
ATOM    927  C   THR C  40      -6.246  33.717   8.409  1.00 57.54           C  
ATOM    928  CB  THR C  40      -7.624  31.627   8.319  1.00 57.54           C  
ATOM    929  O   THR C  40      -6.812  34.660   8.966  1.00 57.54           O  
ATOM    930  CG2 THR C  40      -8.762  30.944   7.568  1.00 57.54           C  
ATOM    931  OG1 THR C  40      -6.601  30.662   8.594  1.00 57.54           O  
ATOM    932  N   CYS C  41      -4.947  33.460   8.520  1.00 56.00           N  
ATOM    933  CA  CYS C  41      -4.147  34.290   9.413  1.00 56.00           C  
ATOM    934  C   CYS C  41      -3.787  35.614   8.751  1.00 56.00           C  
ATOM    935  CB  CYS C  41      -2.873  33.556   9.831  1.00 56.00           C  
ATOM    936  O   CYS C  41      -3.738  36.652   9.413  1.00 56.00           O  
ATOM    937  SG  CYS C  41      -1.881  34.451  11.046  1.00 56.00           S  
ATOM    938  N   HIS C  42      -3.850  35.613   7.418  1.00 52.40           N  
ATOM    939  CA  HIS C  42      -3.557  36.842   6.689  1.00 52.40           C  
ATOM    940  C   HIS C  42      -4.823  37.660   6.457  1.00 52.40           C  
ATOM    941  CB  HIS C  42      -2.885  36.525   5.352  1.00 52.40           C  
ATOM    942  O   HIS C  42      -4.755  38.874   6.256  1.00 52.40           O  
ATOM    943  CG  HIS C  42      -2.212  37.704   4.724  1.00 52.40           C  
ATOM    944  CD2 HIS C  42      -0.946  38.170   4.839  1.00 52.40           C  
ATOM    945  ND1 HIS C  42      -2.862  38.558   3.860  1.00 52.40           N  
ATOM    946  CE1 HIS C  42      -2.021  39.502   3.469  1.00 52.40           C  
ATOM    947  NE2 HIS C  42      -0.852  39.289   4.049  1.00 52.40           N  
ATOM    948  N   ALA C  43      -5.935  37.044   6.677  1.00 45.25           N  
ATOM    949  CA  ALA C  43      -7.131  37.866   6.513  1.00 45.25           C  
ATOM    950  C   ALA C  43      -7.537  38.513   7.834  1.00 45.25           C  
ATOM    951  CB  ALA C  43      -8.280  37.027   5.959  1.00 45.25           C  
ATOM    952  O   ALA C  43      -7.363  37.922   8.902  1.00 45.25           O  
TER     953      ALA C  43                                                      
ENDMDL                                                                          
END                                                                             
