# Supplementary material for: AI-guided pipeline for protein–protein interaction drug discovery identifies a SARS-CoV-2 inhibitor
Source: Mol Syst Biol. 2024 Mar 11;20(4):428–57. doi: 10.1038/s44320-024-00019-8 (PMC10987651; doi:10.1038/s44320-024-00019-8)
Supplement: Supplementary file 15 — Source Data Fig. 5 [file 44320_2024_19_MOESM15_ESM.zip › Source Data Figure 5/ColabFold/E-ORF7b_a7aff.result/E_ORF7b_a7aff_unrelaxed_rank_2_model_4.pdb]

MODEL     1                                                                     
ATOM      1  N   MET B   1      -6.237  38.219  12.944  1.00 42.60           N  
ATOM      2  CA  MET B   1      -5.039  37.421  13.187  1.00 42.60           C  
ATOM      3  C   MET B   1      -5.302  35.945  12.907  1.00 42.60           C  
ATOM      4  CB  MET B   1      -4.554  37.602  14.626  1.00 42.60           C  
ATOM      5  O   MET B   1      -4.516  35.084  13.304  1.00 42.60           O  
ATOM      6  CG  MET B   1      -3.805  38.904  14.861  1.00 42.60           C  
ATOM      7  SD  MET B   1      -3.256  39.094  16.602  1.00 42.60           S  
ATOM      8  CE  MET B   1      -2.329  40.649  16.477  1.00 42.60           C  
ATOM      9  N   TYR B   2      -6.554  35.509  12.570  1.00 50.70           N  
ATOM     10  CA  TYR B   2      -7.089  34.177  12.311  1.00 50.70           C  
ATOM     11  C   TYR B   2      -6.568  33.627  10.989  1.00 50.70           C  
ATOM     12  CB  TYR B   2      -8.621  34.206  12.297  1.00 50.70           C  
ATOM     13  O   TYR B   2      -6.752  32.446  10.685  1.00 50.70           O  
ATOM     14  CG  TYR B   2      -9.233  34.602  13.619  1.00 50.70           C  
ATOM     15  CD1 TYR B   2      -9.416  33.664  14.632  1.00 50.70           C  
ATOM     16  CD2 TYR B   2      -9.628  35.914  13.857  1.00 50.70           C  
ATOM     17  CE1 TYR B   2      -9.982  34.024  15.851  1.00 50.70           C  
ATOM     18  CE2 TYR B   2     -10.195  36.285  15.072  1.00 50.70           C  
ATOM     19  OH  TYR B   2     -10.926  35.696  17.267  1.00 50.70           O  
ATOM     20  CZ  TYR B   2     -10.366  35.335  16.062  1.00 50.70           C  
ATOM     21  N   SER B   3      -6.137  34.553   9.995  1.00 52.73           N  
ATOM     22  CA  SER B   3      -5.738  34.124   8.659  1.00 52.73           C  
ATOM     23  C   SER B   3      -4.471  33.275   8.706  1.00 52.73           C  
ATOM     24  CB  SER B   3      -5.516  35.334   7.751  1.00 52.73           C  
ATOM     25  O   SER B   3      -4.250  32.432   7.834  1.00 52.73           O  
ATOM     26  OG  SER B   3      -6.684  36.136   7.688  1.00 52.73           O  
ATOM     27  N   PHE B   4      -3.502  33.565   9.668  1.00 53.62           N  
ATOM     28  CA  PHE B   4      -2.236  32.843   9.715  1.00 53.62           C  
ATOM     29  C   PHE B   4      -2.446  31.413  10.199  1.00 53.62           C  
ATOM     30  CB  PHE B   4      -1.238  33.564  10.625  1.00 53.62           C  
ATOM     31  O   PHE B   4      -1.834  30.479   9.676  1.00 53.62           O  
ATOM     32  CG  PHE B   4       0.186  33.114  10.441  1.00 53.62           C  
ATOM     33  CD1 PHE B   4       0.750  32.176  11.298  1.00 53.62           C  
ATOM     34  CD2 PHE B   4       0.962  33.628   9.410  1.00 53.62           C  
ATOM     35  CE1 PHE B   4       2.068  31.757  11.130  1.00 53.62           C  
ATOM     36  CE2 PHE B   4       2.280  33.215   9.236  1.00 53.62           C  
ATOM     37  CZ  PHE B   4       2.831  32.280  10.098  1.00 53.62           C  
ATOM     38  N   VAL B   5      -3.297  31.150  11.263  1.00 59.50           N  
ATOM     39  CA  VAL B   5      -3.580  29.830  11.818  1.00 59.50           C  
ATOM     40  C   VAL B   5      -4.237  28.953  10.754  1.00 59.50           C  
ATOM     41  CB  VAL B   5      -4.486  29.922  13.067  1.00 59.50           C  
ATOM     42  O   VAL B   5      -3.923  27.766  10.639  1.00 59.50           O  
ATOM     43  CG1 VAL B   5      -4.829  28.528  13.588  1.00 59.50           C  
ATOM     44  CG2 VAL B   5      -3.809  30.752  14.156  1.00 59.50           C  
ATOM     45  N   SER B   6      -5.062  29.671   9.751  1.00 59.84           N  
ATOM     46  CA  SER B   6      -5.782  28.934   8.717  1.00 59.84           C  
ATOM     47  C   SER B   6      -4.843  28.489   7.601  1.00 59.84           C  
ATOM     48  CB  SER B   6      -6.909  29.788   8.136  1.00 59.84           C  
ATOM     49  O   SER B   6      -4.992  27.393   7.057  1.00 59.84           O  
ATOM     50  OG  SER B   6      -7.595  29.087   7.113  1.00 59.84           O  
ATOM     51  N   GLU B   7      -3.678  29.250   7.385  1.00 58.72           N  
ATOM     52  CA  GLU B   7      -2.747  28.931   6.306  1.00 58.72           C  
ATOM     53  C   GLU B   7      -1.892  27.717   6.655  1.00 58.72           C  
ATOM     54  CB  GLU B   7      -1.851  30.133   5.995  1.00 58.72           C  
ATOM     55  O   GLU B   7      -1.677  26.840   5.815  1.00 58.72           O  
ATOM     56  CG  GLU B   7      -1.521  30.289   4.518  1.00 58.72           C  
ATOM     57  CD  GLU B   7      -0.971  31.662   4.168  1.00 58.72           C  
ATOM     58  OE1 GLU B   7       0.253  31.881   4.313  1.00 58.72           O  
ATOM     59  OE2 GLU B   7      -1.771  32.527   3.745  1.00 58.72           O  
ATOM     60  N   GLU B   8      -1.454  27.668   7.964  1.00 64.04           N  
ATOM     61  CA  GLU B   8      -0.643  26.531   8.390  1.00 64.04           C  
ATOM     62  C   GLU B   8      -1.473  25.252   8.449  1.00 64.04           C  
ATOM     63  CB  GLU B   8      -0.003  26.807   9.753  1.00 64.04           C  
ATOM     64  O   GLU B   8      -1.023  24.193   8.008  1.00 64.04           O  
ATOM     65  CG  GLU B   8       1.158  27.789   9.700  1.00 64.04           C  
ATOM     66  CD  GLU B   8       1.913  27.897  11.015  1.00 64.04           C  
ATOM     67  OE1 GLU B   8       3.037  27.354  11.116  1.00 64.04           O  
ATOM     68  OE2 GLU B   8       1.376  28.529  11.953  1.00 64.04           O  
ATOM     69  N   THR B   9      -2.773  25.562   9.013  1.00 61.79           N  
ATOM     70  CA  THR B   9      -3.690  24.430   9.089  1.00 61.79           C  
ATOM     71  C   THR B   9      -4.116  23.984   7.693  1.00 61.79           C  
ATOM     72  CB  THR B   9      -4.938  24.776   9.923  1.00 61.79           C  
ATOM     73  O   THR B   9      -4.251  22.787   7.432  1.00 61.79           O  
ATOM     74  CG2 THR B   9      -5.504  23.536  10.606  1.00 61.79           C  
ATOM     75  OG1 THR B   9      -4.585  25.740  10.923  1.00 61.79           O  
ATOM     76  N   GLY B  10      -4.119  25.009   6.813  1.00 66.99           N  
ATOM     77  CA  GLY B  10      -4.506  24.716   5.442  1.00 66.99           C  
ATOM     78  C   GLY B  10      -3.476  23.889   4.696  1.00 66.99           C  
ATOM     79  O   GLY B  10      -3.827  22.950   3.978  1.00 66.99           O  
ATOM     80  N   THR B  11      -2.226  24.293   4.885  1.00 67.95           N  
ATOM     81  CA  THR B  11      -1.146  23.555   4.240  1.00 67.95           C  
ATOM     82  C   THR B  11      -1.047  22.139   4.801  1.00 67.95           C  
ATOM     83  CB  THR B  11       0.204  24.274   4.414  1.00 67.95           C  
ATOM     84  O   THR B  11      -0.806  21.186   4.057  1.00 67.95           O  
ATOM     85  CG2 THR B  11       1.303  23.584   3.612  1.00 67.95           C  
ATOM     86  OG1 THR B  11       0.079  25.629   3.964  1.00 67.95           O  
ATOM     87  N   LEU B  12      -1.342  22.035   6.067  1.00 69.27           N  
ATOM     88  CA  LEU B  12      -1.289  20.739   6.734  1.00 69.27           C  
ATOM     89  C   LEU B  12      -2.417  19.833   6.252  1.00 69.27           C  
ATOM     90  CB  LEU B  12      -1.372  20.913   8.253  1.00 69.27           C  
ATOM     91  O   LEU B  12      -2.201  18.646   5.999  1.00 69.27           O  
ATOM     92  CG  LEU B  12      -0.772  19.789   9.098  1.00 69.27           C  
ATOM     93  CD1 LEU B  12      -0.018  20.368  10.291  1.00 69.27           C  
ATOM     94  CD2 LEU B  12      -1.861  18.828   9.562  1.00 69.27           C  
ATOM     95  N   ILE B  13      -3.608  20.432   6.108  1.00 74.44           N  
ATOM     96  CA  ILE B  13      -4.769  19.683   5.640  1.00 74.44           C  
ATOM     97  C   ILE B  13      -4.541  19.222   4.203  1.00 74.44           C  
ATOM     98  CB  ILE B  13      -6.060  20.527   5.733  1.00 74.44           C  
ATOM     99  O   ILE B  13      -4.807  18.066   3.866  1.00 74.44           O  
ATOM    100  CG1 ILE B  13      -6.492  20.684   7.196  1.00 74.44           C  
ATOM    101  CG2 ILE B  13      -7.178  19.898   4.897  1.00 74.44           C  
ATOM    102  CD1 ILE B  13      -6.751  22.125   7.614  1.00 74.44           C  
ATOM    103  N   VAL B  14      -3.984  20.127   3.433  1.00 76.54           N  
ATOM    104  CA  VAL B  14      -3.726  19.837   2.026  1.00 76.54           C  
ATOM    105  C   VAL B  14      -2.646  18.764   1.909  1.00 76.54           C  
ATOM    106  CB  VAL B  14      -3.302  21.106   1.253  1.00 76.54           C  
ATOM    107  O   VAL B  14      -2.762  17.844   1.096  1.00 76.54           O  
ATOM    108  CG1 VAL B  14      -2.996  20.772  -0.206  1.00 76.54           C  
ATOM    109  CG2 VAL B  14      -4.391  22.174   1.343  1.00 76.54           C  
ATOM    110  N   ASN B  15      -1.643  18.867   2.742  1.00 77.38           N  
ATOM    111  CA  ASN B  15      -0.563  17.886   2.743  1.00 77.38           C  
ATOM    112  C   ASN B  15      -1.061  16.505   3.158  1.00 77.38           C  
ATOM    113  CB  ASN B  15       0.573  18.339   3.664  1.00 77.38           C  
ATOM    114  O   ASN B  15      -0.693  15.499   2.549  1.00 77.38           O  
ATOM    115  CG  ASN B  15       1.886  17.649   3.354  1.00 77.38           C  
ATOM    116  ND2 ASN B  15       2.535  17.118   4.384  1.00 77.38           N  
ATOM    117  OD1 ASN B  15       2.316  17.594   2.198  1.00 77.38           O  
ATOM    118  N   SER B  16      -1.956  16.522   4.094  1.00 76.49           N  
ATOM    119  CA  SER B  16      -2.542  15.273   4.568  1.00 76.49           C  
ATOM    120  C   SER B  16      -3.390  14.614   3.485  1.00 76.49           C  
ATOM    121  CB  SER B  16      -3.393  15.518   5.814  1.00 76.49           C  
ATOM    122  O   SER B  16      -3.281  13.408   3.251  1.00 76.49           O  
ATOM    123  OG  SER B  16      -3.771  14.291   6.414  1.00 76.49           O  
ATOM    124  N   VAL B  17      -4.131  15.461   2.803  1.00 80.04           N  
ATOM    125  CA  VAL B  17      -5.018  14.977   1.751  1.00 80.04           C  
ATOM    126  C   VAL B  17      -4.193  14.466   0.572  1.00 80.04           C  
ATOM    127  CB  VAL B  17      -5.995  16.078   1.281  1.00 80.04           C  
ATOM    128  O   VAL B  17      -4.498  13.417   0.001  1.00 80.04           O  
ATOM    129  CG1 VAL B  17      -6.826  15.593   0.095  1.00 80.04           C  
ATOM    130  CG2 VAL B  17      -6.902  16.512   2.431  1.00 80.04           C  
ATOM    131  N   LEU B  18      -3.129  15.167   0.250  1.00 81.38           N  
ATOM    132  CA  LEU B  18      -2.255  14.780  -0.853  1.00 81.38           C  
ATOM    133  C   LEU B  18      -1.544  13.466  -0.547  1.00 81.38           C  
ATOM    134  CB  LEU B  18      -1.226  15.878  -1.132  1.00 81.38           C  
ATOM    135  O   LEU B  18      -1.466  12.584  -1.405  1.00 81.38           O  
ATOM    136  CG  LEU B  18      -0.820  16.070  -2.594  1.00 81.38           C  
ATOM    137  CD1 LEU B  18      -1.041  17.518  -3.020  1.00 81.38           C  
ATOM    138  CD2 LEU B  18       0.634  15.663  -2.804  1.00 81.38           C  
ATOM    139  N   LEU B  19      -1.156  13.274   0.587  1.00 77.03           N  
ATOM    140  CA  LEU B  19      -0.474  12.055   1.007  1.00 77.03           C  
ATOM    141  C   LEU B  19      -1.428  10.865   0.991  1.00 77.03           C  
ATOM    142  CB  LEU B  19       0.120  12.229   2.407  1.00 77.03           C  
ATOM    143  O   LEU B  19      -1.061   9.776   0.546  1.00 77.03           O  
ATOM    144  CG  LEU B  19       1.459  12.964   2.489  1.00 77.03           C  
ATOM    145  CD1 LEU B  19       2.225  12.533   3.735  1.00 77.03           C  
ATOM    146  CD2 LEU B  19       2.285  12.713   1.233  1.00 77.03           C  
ATOM    147  N   PHE B  20      -2.627  11.075   1.483  1.00 79.46           N  
ATOM    148  CA  PHE B  20      -3.644  10.031   1.501  1.00 79.46           C  
ATOM    149  C   PHE B  20      -3.979   9.578   0.085  1.00 79.46           C  
ATOM    150  CB  PHE B  20      -4.910  10.525   2.208  1.00 79.46           C  
ATOM    151  O   PHE B  20      -4.097   8.379  -0.177  1.00 79.46           O  
ATOM    152  CG  PHE B  20      -5.030  10.059   3.634  1.00 79.46           C  
ATOM    153  CD1 PHE B  20      -5.708   8.886   3.942  1.00 79.46           C  
ATOM    154  CD2 PHE B  20      -4.465  10.795   4.667  1.00 79.46           C  
ATOM    155  CE1 PHE B  20      -5.820   8.452   5.261  1.00 79.46           C  
ATOM    156  CE2 PHE B  20      -4.573  10.369   5.988  1.00 79.46           C  
ATOM    157  CZ  PHE B  20      -5.252   9.197   6.282  1.00 79.46           C  
ATOM    158  N   LEU B  21      -4.126  10.617  -0.699  1.00 81.26           N  
ATOM    159  CA  LEU B  21      -4.435  10.324  -2.095  1.00 81.26           C  
ATOM    160  C   LEU B  21      -3.312   9.521  -2.743  1.00 81.26           C  
ATOM    161  CB  LEU B  21      -4.668  11.620  -2.876  1.00 81.26           C  
ATOM    162  O   LEU B  21      -3.569   8.540  -3.445  1.00 81.26           O  
ATOM    163  CG  LEU B  21      -5.191  11.465  -4.305  1.00 81.26           C  
ATOM    164  CD1 LEU B  21      -6.603  10.889  -4.294  1.00 81.26           C  
ATOM    165  CD2 LEU B  21      -5.159  12.804  -5.034  1.00 81.26           C  
ATOM    166  N   ALA B  22      -2.091   9.842  -2.520  1.00 79.74           N  
ATOM    167  CA  ALA B  22      -0.921   9.137  -3.037  1.00 79.74           C  
ATOM    168  C   ALA B  22      -0.877   7.699  -2.528  1.00 79.74           C  
ATOM    169  CB  ALA B  22       0.359   9.874  -2.649  1.00 79.74           C  
ATOM    170  O   ALA B  22      -0.548   6.778  -3.280  1.00 79.74           O  
ATOM    171  N   PHE B  23      -1.316   7.407  -1.346  1.00 81.47           N  
ATOM    172  CA  PHE B  23      -1.341   6.095  -0.710  1.00 81.47           C  
ATOM    173  C   PHE B  23      -2.357   5.184  -1.387  1.00 81.47           C  
ATOM    174  CB  PHE B  23      -1.665   6.226   0.782  1.00 81.47           C  
ATOM    175  O   PHE B  23      -2.064   4.021  -1.672  1.00 81.47           O  
ATOM    176  CG  PHE B  23      -1.442   4.960   1.565  1.00 81.47           C  
ATOM    177  CD1 PHE B  23      -2.516   4.173   1.961  1.00 81.47           C  
ATOM    178  CD2 PHE B  23      -0.157   4.558   1.904  1.00 81.47           C  
ATOM    179  CE1 PHE B  23      -2.312   3.001   2.686  1.00 81.47           C  
ATOM    180  CE2 PHE B  23       0.055   3.388   2.629  1.00 81.47           C  
ATOM    181  CZ  PHE B  23      -1.025   2.612   3.019  1.00 81.47           C  
ATOM    182  N   VAL B  24      -3.495   5.715  -1.602  1.00 81.99           N  
ATOM    183  CA  VAL B  24      -4.570   4.953  -2.229  1.00 81.99           C  
ATOM    184  C   VAL B  24      -4.149   4.522  -3.632  1.00 81.99           C  
ATOM    185  CB  VAL B  24      -5.881   5.769  -2.293  1.00 81.99           C  
ATOM    186  O   VAL B  24      -4.337   3.365  -4.015  1.00 81.99           O  
ATOM    187  CG1 VAL B  24      -6.955   5.006  -3.067  1.00 81.99           C  
ATOM    188  CG2 VAL B  24      -6.369   6.105  -0.886  1.00 81.99           C  
ATOM    189  N   VAL B  25      -3.557   5.427  -4.320  1.00 83.20           N  
ATOM    190  CA  VAL B  25      -3.104   5.142  -5.678  1.00 83.20           C  
ATOM    191  C   VAL B  25      -2.004   4.084  -5.644  1.00 83.20           C  
ATOM    192  CB  VAL B  25      -2.596   6.418  -6.386  1.00 83.20           C  
ATOM    193  O   VAL B  25      -2.000   3.157  -6.458  1.00 83.20           O  
ATOM    194  CG1 VAL B  25      -2.028   6.080  -7.764  1.00 83.20           C  
ATOM    195  CG2 VAL B  25      -3.721   7.445  -6.506  1.00 83.20           C  
ATOM    196  N   PHE B  26      -1.161   4.177  -4.801  1.00 79.82           N  
ATOM    197  CA  PHE B  26      -0.057   3.239  -4.632  1.00 79.82           C  
ATOM    198  C   PHE B  26      -0.576   1.839  -4.332  1.00 79.82           C  
ATOM    199  CB  PHE B  26       0.878   3.704  -3.511  1.00 79.82           C  
ATOM    200  O   PHE B  26      -0.092   0.856  -4.898  1.00 79.82           O  
ATOM    201  CG  PHE B  26       2.268   3.137  -3.604  1.00 79.82           C  
ATOM    202  CD1 PHE B  26       2.631   2.022  -2.858  1.00 79.82           C  
ATOM    203  CD2 PHE B  26       3.213   3.718  -4.440  1.00 79.82           C  
ATOM    204  CE1 PHE B  26       3.917   1.495  -2.943  1.00 79.82           C  
ATOM    205  CE2 PHE B  26       4.501   3.196  -4.530  1.00 79.82           C  
ATOM    206  CZ  PHE B  26       4.851   2.085  -3.780  1.00 79.82           C  
ATOM    207  N   LEU B  27      -1.538   1.675  -3.466  1.00 78.17           N  
ATOM    208  CA  LEU B  27      -2.143   0.396  -3.107  1.00 78.17           C  
ATOM    209  C   LEU B  27      -2.829  -0.238  -4.312  1.00 78.17           C  
ATOM    210  CB  LEU B  27      -3.150   0.580  -1.969  1.00 78.17           C  
ATOM    211  O   LEU B  27      -2.714  -1.445  -4.534  1.00 78.17           O  
ATOM    212  CG  LEU B  27      -2.572   0.647  -0.555  1.00 78.17           C  
ATOM    213  CD1 LEU B  27      -3.416  -0.187   0.403  1.00 78.17           C  
ATOM    214  CD2 LEU B  27      -1.122   0.175  -0.548  1.00 78.17           C  
ATOM    215  N   LEU B  28      -3.516   0.630  -5.084  1.00 81.37           N  
ATOM    216  CA  LEU B  28      -4.235   0.157  -6.262  1.00 81.37           C  
ATOM    217  C   LEU B  28      -3.270  -0.427  -7.290  1.00 81.37           C  
ATOM    218  CB  LEU B  28      -5.042   1.295  -6.891  1.00 81.37           C  
ATOM    219  O   LEU B  28      -3.525  -1.495  -7.850  1.00 81.37           O  
ATOM    220  CG  LEU B  28      -6.344   1.674  -6.184  1.00 81.37           C  
ATOM    221  CD1 LEU B  28      -7.060   2.782  -6.949  1.00 81.37           C  
ATOM    222  CD2 LEU B  28      -7.245   0.453  -6.033  1.00 81.37           C  
ATOM    223  N   VAL B  29      -2.183   0.298  -7.489  1.00 81.40           N  
ATOM    224  CA  VAL B  29      -1.184  -0.116  -8.468  1.00 81.40           C  
ATOM    225  C   VAL B  29      -0.566  -1.447  -8.045  1.00 81.40           C  
ATOM    226  CB  VAL B  29      -0.081   0.952  -8.641  1.00 81.40           C  
ATOM    227  O   VAL B  29      -0.399  -2.350  -8.868  1.00 81.40           O  
ATOM    228  CG1 VAL B  29       1.035   0.435  -9.547  1.00 81.40           C  
ATOM    229  CG2 VAL B  29      -0.673   2.244  -9.202  1.00 81.40           C  
ATOM    230  N   THR B  30      -0.209  -1.520  -6.849  1.00 80.32           N  
ATOM    231  CA  THR B  30       0.377  -2.740  -6.307  1.00 80.32           C  
ATOM    232  C   THR B  30      -0.580  -3.918  -6.468  1.00 80.32           C  
ATOM    233  CB  THR B  30       0.743  -2.572  -4.821  1.00 80.32           C  
ATOM    234  O   THR B  30      -0.173  -5.003  -6.887  1.00 80.32           O  
ATOM    235  CG2 THR B  30       1.521  -3.778  -4.305  1.00 80.32           C  
ATOM    236  OG1 THR B  30       1.546  -1.396  -4.663  1.00 80.32           O  
ATOM    237  N   LEU B  31      -1.870  -3.716  -6.159  1.00 79.67           N  
ATOM    238  CA  LEU B  31      -2.888  -4.754  -6.281  1.00 79.67           C  
ATOM    239  C   LEU B  31      -3.073  -5.164  -7.739  1.00 79.67           C  
ATOM    240  CB  LEU B  31      -4.220  -4.271  -5.702  1.00 79.67           C  
ATOM    241  O   LEU B  31      -3.242  -6.348  -8.038  1.00 79.67           O  
ATOM    242  CG  LEU B  31      -4.332  -4.264  -4.176  1.00 79.67           C  
ATOM    243  CD1 LEU B  31      -5.627  -3.583  -3.744  1.00 79.67           C  
ATOM    244  CD2 LEU B  31      -4.260  -5.685  -3.628  1.00 79.67           C  
ATOM    245  N   ALA B  32      -3.013  -4.195  -8.574  1.00 76.56           N  
ATOM    246  CA  ALA B  32      -3.174  -4.460 -10.002  1.00 76.56           C  
ATOM    247  C   ALA B  32      -2.047  -5.344 -10.526  1.00 76.56           C  
ATOM    248  CB  ALA B  32      -3.226  -3.149 -10.784  1.00 76.56           C  
ATOM    249  O   ALA B  32      -2.290  -6.283 -11.288  1.00 76.56           O  
ATOM    250  N   ILE B  33      -0.828  -4.937 -10.187  1.00 71.29           N  
ATOM    251  CA  ILE B  33       0.351  -5.679 -10.621  1.00 71.29           C  
ATOM    252  C   ILE B  33       0.271  -7.117 -10.115  1.00 71.29           C  
ATOM    253  CB  ILE B  33       1.653  -5.009 -10.128  1.00 71.29           C  
ATOM    254  O   ILE B  33       0.561  -8.060 -10.855  1.00 71.29           O  
ATOM    255  CG1 ILE B  33       1.800  -3.611 -10.740  1.00 71.29           C  
ATOM    256  CG2 ILE B  33       2.868  -5.882 -10.457  1.00 71.29           C  
ATOM    257  CD1 ILE B  33       2.917  -2.780 -10.124  1.00 71.29           C  
ATOM    258  N   LEU B  34      -0.160  -7.297  -8.911  1.00 70.80           N  
ATOM    259  CA  LEU B  34      -0.294  -8.622  -8.316  1.00 70.80           C  
ATOM    260  C   LEU B  34      -1.343  -9.446  -9.056  1.00 70.80           C  
ATOM    261  CB  LEU B  34      -0.668  -8.510  -6.836  1.00 70.80           C  
ATOM    262  O   LEU B  34      -1.121 -10.624  -9.347  1.00 70.80           O  
ATOM    263  CG  LEU B  34      -0.690  -9.816  -6.041  1.00 70.80           C  
ATOM    264  CD1 LEU B  34       0.729 -10.340  -5.844  1.00 70.80           C  
ATOM    265  CD2 LEU B  34      -1.382  -9.614  -4.697  1.00 70.80           C  
ATOM    266  N   THR B  35      -2.470  -8.846  -9.310  1.00 72.19           N  
ATOM    267  CA  THR B  35      -3.530  -9.500 -10.070  1.00 72.19           C  
ATOM    268  C   THR B  35      -3.026  -9.923 -11.447  1.00 72.19           C  
ATOM    269  CB  THR B  35      -4.754  -8.579 -10.228  1.00 72.19           C  
ATOM    270  O   THR B  35      -3.345 -11.015 -11.922  1.00 72.19           O  
ATOM    271  CG2 THR B  35      -5.937  -9.334 -10.824  1.00 72.19           C  
ATOM    272  OG1 THR B  35      -5.127  -8.065  -8.943  1.00 72.19           O  
ATOM    273  N   ALA B  36      -2.308  -9.075 -12.042  1.00 66.24           N  
ATOM    274  CA  ALA B  36      -1.749  -9.361 -13.361  1.00 66.24           C  
ATOM    275  C   ALA B  36      -0.784 -10.542 -13.304  1.00 66.24           C  
ATOM    276  CB  ALA B  36      -1.043  -8.127 -13.918  1.00 66.24           C  
ATOM    277  O   ALA B  36      -0.778 -11.390 -14.199  1.00 66.24           O  
ATOM    278  N   LEU B  37       0.075 -10.556 -12.291  1.00 63.03           N  
ATOM    279  CA  LEU B  37       1.037 -11.638 -12.112  1.00 63.03           C  
ATOM    280  C   LEU B  37       0.324 -12.971 -11.911  1.00 63.03           C  
ATOM    281  CB  LEU B  37       1.953 -11.350 -10.919  1.00 63.03           C  
ATOM    282  O   LEU B  37       0.770 -14.001 -12.421  1.00 63.03           O  
ATOM    283  CG  LEU B  37       3.035 -10.292 -11.135  1.00 63.03           C  
ATOM    284  CD1 LEU B  37       3.765 -10.005  -9.827  1.00 63.03           C  
ATOM    285  CD2 LEU B  37       4.016 -10.742 -12.213  1.00 63.03           C  
ATOM    286  N   ARG B  38      -0.778 -12.909 -11.031  1.00 66.64           N  
ATOM    287  CA  ARG B  38      -1.591 -14.103 -10.819  1.00 66.64           C  
ATOM    288  C   ARG B  38      -2.159 -14.619 -12.137  1.00 66.64           C  
ATOM    289  CB  ARG B  38      -2.727 -13.812  -9.837  1.00 66.64           C  
ATOM    290  O   ARG B  38      -2.181 -15.828 -12.378  1.00 66.64           O  
ATOM    291  CG  ARG B  38      -3.195 -15.030  -9.057  1.00 66.64           C  
ATOM    292  CD  ARG B  38      -4.417 -14.720  -8.205  1.00 66.64           C  
ATOM    293  NE  ARG B  38      -4.053 -14.465  -6.813  1.00 66.64           N  
ATOM    294  NH1 ARG B  38      -6.206 -14.661  -5.999  1.00 66.64           N  
ATOM    295  NH2 ARG B  38      -4.473 -14.202  -4.571  1.00 66.64           N  
ATOM    296  CZ  ARG B  38      -4.912 -14.443  -5.797  1.00 66.64           C  
ATOM    297  N   LEU B  39      -2.626 -13.731 -12.907  1.00 66.67           N  
ATOM    298  CA  LEU B  39      -3.145 -14.091 -14.222  1.00 66.67           C  
ATOM    299  C   LEU B  39      -2.038 -14.651 -15.109  1.00 66.67           C  
ATOM    300  CB  LEU B  39      -3.788 -12.875 -14.895  1.00 66.67           C  
ATOM    301  O   LEU B  39      -2.265 -15.594 -15.871  1.00 66.67           O  
ATOM    302  CG  LEU B  39      -4.829 -13.171 -15.976  1.00 66.67           C  
ATOM    303  CD1 LEU B  39      -6.209 -13.341 -15.351  1.00 66.67           C  
ATOM    304  CD2 LEU B  39      -4.843 -12.061 -17.022  1.00 66.67           C  
ATOM    305  N   CYS B  40      -0.912 -14.039 -14.956  1.00 57.79           N  
ATOM    306  CA  CYS B  40       0.238 -14.501 -15.726  1.00 57.79           C  
ATOM    307  C   CYS B  40       0.671 -15.892 -15.279  1.00 57.79           C  
ATOM    308  CB  CYS B  40       1.404 -13.523 -15.586  1.00 57.79           C  
ATOM    309  O   CYS B  40       0.979 -16.748 -16.110  1.00 57.79           O  
ATOM    310  SG  CYS B  40       2.798 -13.892 -16.674  1.00 57.79           S  
ATOM    311  N   ALA B  41       0.781 -16.050 -13.976  1.00 60.12           N  
ATOM    312  CA  ALA B  41       1.127 -17.357 -13.424  1.00 60.12           C  
ATOM    313  C   ALA B  41       0.150 -18.430 -13.900  1.00 60.12           C  
ATOM    314  CB  ALA B  41       1.149 -17.302 -11.898  1.00 60.12           C  
ATOM    315  O   ALA B  41       0.550 -19.564 -14.174  1.00 60.12           O  
ATOM    316  N   TYR B  42      -1.064 -18.125 -14.003  1.00 62.33           N  
ATOM    317  CA  TYR B  42      -2.069 -19.018 -14.569  1.00 62.33           C  
ATOM    318  C   TYR B  42      -1.797 -19.279 -16.046  1.00 62.33           C  
ATOM    319  CB  TYR B  42      -3.472 -18.430 -14.392  1.00 62.33           C  
ATOM    320  O   TYR B  42      -1.908 -20.415 -16.513  1.00 62.33           O  
ATOM    321  CG  TYR B  42      -4.569 -19.467 -14.389  1.00 62.33           C  
ATOM    322  CD1 TYR B  42      -5.275 -19.765 -15.552  1.00 62.33           C  
ATOM    323  CD2 TYR B  42      -4.901 -20.151 -13.225  1.00 62.33           C  
ATOM    324  CE1 TYR B  42      -6.288 -20.718 -15.555  1.00 62.33           C  
ATOM    325  CE2 TYR B  42      -5.912 -21.106 -13.215  1.00 62.33           C  
ATOM    326  OH  TYR B  42      -7.600 -22.328 -14.380  1.00 62.33           O  
ATOM    327  CZ  TYR B  42      -6.598 -21.383 -14.383  1.00 62.33           C  
ATOM    328  N   CYS B  43      -1.508 -18.185 -16.614  1.00 53.61           N  
ATOM    329  CA  CYS B  43      -1.172 -18.299 -18.029  1.00 53.61           C  
ATOM    330  C   CYS B  43       0.172 -18.992 -18.217  1.00 53.61           C  
ATOM    331  CB  CYS B  43      -1.140 -16.918 -18.684  1.00 53.61           C  
ATOM    332  O   CYS B  43       0.346 -19.775 -19.152  1.00 53.61           O  
ATOM    333  SG  CYS B  43      -2.108 -16.812 -20.206  1.00 53.61           S  
ATOM    334  N   CYS B  44       1.110 -18.696 -17.337  1.00 54.77           N  
ATOM    335  CA  CYS B  44       2.414 -19.349 -17.387  1.00 54.77           C  
ATOM    336  C   CYS B  44       2.289 -20.838 -17.090  1.00 54.77           C  
ATOM    337  CB  CYS B  44       3.376 -18.700 -16.393  1.00 54.77           C  
ATOM    338  O   CYS B  44       3.046 -21.648 -17.628  1.00 54.77           O  
ATOM    339  SG  CYS B  44       4.182 -17.212 -17.025  1.00 54.77           S  
ATOM    340  N   ASN B  45       1.455 -21.151 -16.130  1.00 56.45           N  
ATOM    341  CA  ASN B  45       1.161 -22.560 -15.894  1.00 56.45           C  
ATOM    342  C   ASN B  45       0.679 -23.253 -17.165  1.00 56.45           C  
ATOM    343  CB  ASN B  45       0.124 -22.713 -14.780  1.00 56.45           C  
ATOM    344  O   ASN B  45       1.082 -24.381 -17.453  1.00 56.45           O  
ATOM    345  CG  ASN B  45       0.265 -24.021 -14.026  1.00 56.45           C  
ATOM    346  ND2 ASN B  45      -0.539 -24.194 -12.983  1.00 56.45           N  
ATOM    347  OD1 ASN B  45       1.090 -24.868 -14.377  1.00 56.45           O  
ATOM    348  N   ILE B  46      -0.096 -22.509 -17.871  1.00 58.88           N  
ATOM    349  CA  ILE B  46      -0.547 -23.011 -19.164  1.00 58.88           C  
ATOM    350  C   ILE B  46       0.573 -22.866 -20.192  1.00 58.88           C  
ATOM    351  CB  ILE B  46      -1.816 -22.273 -19.646  1.00 58.88           C  
ATOM    352  O   ILE B  46       0.797 -23.765 -21.006  1.00 58.88           O  
ATOM    353  CG1 ILE B  46      -3.072 -23.064 -19.262  1.00 58.88           C  
ATOM    354  CG2 ILE B  46      -1.760 -22.034 -21.158  1.00 58.88           C  
ATOM    355  CD1 ILE B  46      -4.030 -22.302 -18.356  1.00 58.88           C  
ATOM    356  N   VAL B  47       1.306 -21.728 -20.105  1.00 52.23           N  
ATOM    357  CA  VAL B  47       2.430 -21.468 -20.999  1.00 52.23           C  
ATOM    358  C   VAL B  47       3.624 -22.328 -20.591  1.00 52.23           C  
ATOM    359  CB  VAL B  47       2.823 -19.974 -20.997  1.00 52.23           C  
ATOM    360  O   VAL B  47       4.342 -22.850 -21.447  1.00 52.23           O  
ATOM    361  CG1 VAL B  47       4.110 -19.753 -21.790  1.00 52.23           C  
ATOM    362  CG2 VAL B  47       1.689 -19.124 -21.567  1.00 52.23           C  
ATOM    363  N   ASN B  48       3.835 -22.492 -19.279  1.00 57.53           N  
ATOM    364  CA  ASN B  48       4.866 -23.389 -18.766  1.00 57.53           C  
ATOM    365  C   ASN B  48       4.639 -24.825 -19.228  1.00 57.53           C  
ATOM    366  CB  ASN B  48       4.922 -23.324 -17.238  1.00 57.53           C  
ATOM    367  O   ASN B  48       5.587 -25.520 -19.598  1.00 57.53           O  
ATOM    368  CG  ASN B  48       6.125 -24.048 -16.667  1.00 57.53           C  
ATOM    369  ND2 ASN B  48       5.878 -25.155 -15.977  1.00 57.53           N  
ATOM    370  OD1 ASN B  48       7.267 -23.615 -16.844  1.00 57.53           O  
ATOM    371  N   VAL B  49       3.445 -25.275 -19.331  1.00 59.05           N  
ATOM    372  CA  VAL B  49       3.110 -26.562 -19.931  1.00 59.05           C  
ATOM    373  C   VAL B  49       3.283 -26.487 -21.446  1.00 59.05           C  
ATOM    374  CB  VAL B  49       1.668 -26.994 -19.580  1.00 59.05           C  
ATOM    375  O   VAL B  49       3.727 -27.451 -22.074  1.00 59.05           O  
ATOM    376  CG1 VAL B  49       1.308 -28.299 -20.287  1.00 59.05           C  
ATOM    377  CG2 VAL B  49       1.508 -27.139 -18.068  1.00 59.05           C  
ATOM    378  N   SER B  50       3.065 -25.372 -22.100  1.00 55.16           N  
ATOM    379  CA  SER B  50       3.267 -25.131 -23.525  1.00 55.16           C  
ATOM    380  C   SER B  50       4.662 -24.581 -23.801  1.00 55.16           C  
ATOM    381  CB  SER B  50       2.213 -24.160 -24.059  1.00 55.16           C  
ATOM    382  O   SER B  50       5.297 -24.951 -24.791  1.00 55.16           O  
ATOM    383  OG  SER B  50       1.752 -24.571 -25.335  1.00 55.16           O  
ATOM    384  N   LEU B  51       5.134 -23.601 -23.015  1.00 47.79           N  
ATOM    385  CA  LEU B  51       6.403 -22.922 -23.251  1.00 47.79           C  
ATOM    386  C   LEU B  51       7.561 -23.706 -22.642  1.00 47.79           C  
ATOM    387  CB  LEU B  51       6.369 -21.506 -22.669  1.00 47.79           C  
ATOM    388  O   LEU B  51       8.641 -23.783 -23.231  1.00 47.79           O  
ATOM    389  CG  LEU B  51       5.785 -20.417 -23.570  1.00 47.79           C  
ATOM    390  CD1 LEU B  51       5.548 -19.139 -22.772  1.00 47.79           C  
ATOM    391  CD2 LEU B  51       6.708 -20.150 -24.755  1.00 47.79           C  
ATOM    392  N   VAL B  52       7.397 -24.287 -21.364  1.00 52.79           N  
ATOM    393  CA  VAL B  52       8.508 -25.034 -20.784  1.00 52.79           C  
ATOM    394  C   VAL B  52       8.834 -26.241 -21.661  1.00 52.79           C  
ATOM    395  CB  VAL B  52       8.192 -25.493 -19.342  1.00 52.79           C  
ATOM    396  O   VAL B  52       9.953 -26.757 -21.626  1.00 52.79           O  
ATOM    397  CG1 VAL B  52       8.565 -24.406 -18.336  1.00 52.79           C  
ATOM    398  CG2 VAL B  52       6.715 -25.862 -19.212  1.00 52.79           C  
ATOM    399  N   LYS B  53       7.935 -26.858 -22.478  1.00 51.74           N  
ATOM    400  CA  LYS B  53       8.322 -27.904 -23.420  1.00 51.74           C  
ATOM    401  C   LYS B  53       9.167 -27.335 -24.556  1.00 51.74           C  
ATOM    402  CB  LYS B  53       7.084 -28.601 -23.986  1.00 51.74           C  
ATOM    403  O   LYS B  53      10.211 -27.894 -24.900  1.00 51.74           O  
ATOM    404  CG  LYS B  53       6.850 -29.997 -23.426  1.00 51.74           C  
ATOM    405  CD  LYS B  53       5.420 -30.463 -23.668  1.00 51.74           C  
ATOM    406  CE  LYS B  53       5.378 -31.889 -24.202  1.00 51.74           C  
ATOM    407  NZ  LYS B  53       4.004 -32.468 -24.126  1.00 51.74           N  
ATOM    408  N   PRO B  54       8.645 -26.245 -25.217  1.00 52.49           N  
ATOM    409  CA  PRO B  54       9.424 -25.736 -26.348  1.00 52.49           C  
ATOM    410  C   PRO B  54      10.608 -24.876 -25.911  1.00 52.49           C  
ATOM    411  CB  PRO B  54       8.406 -24.906 -27.133  1.00 52.49           C  
ATOM    412  O   PRO B  54      11.620 -24.809 -26.613  1.00 52.49           O  
ATOM    413  CG  PRO B  54       7.251 -24.736 -26.200  1.00 52.49           C  
ATOM    414  CD  PRO B  54       7.433 -25.673 -25.040  1.00 52.49           C  
ATOM    415  N   SER B  55      10.393 -24.027 -24.871  1.00 48.94           N  
ATOM    416  CA  SER B  55      11.480 -23.162 -24.424  1.00 48.94           C  
ATOM    417  C   SER B  55      12.660 -23.980 -23.908  1.00 48.94           C  
ATOM    418  CB  SER B  55      10.992 -22.210 -23.331  1.00 48.94           C  
ATOM    419  O   SER B  55      13.817 -23.613 -24.123  1.00 48.94           O  
ATOM    420  OG  SER B  55       9.628 -21.880 -23.523  1.00 48.94           O  
ATOM    421  N   PHE B  56      12.359 -25.051 -23.088  1.00 44.43           N  
ATOM    422  CA  PHE B  56      13.439 -25.953 -22.706  1.00 44.43           C  
ATOM    423  C   PHE B  56      14.053 -26.612 -23.935  1.00 44.43           C  
ATOM    424  CB  PHE B  56      12.929 -27.023 -21.736  1.00 44.43           C  
ATOM    425  O   PHE B  56      15.271 -26.795 -24.004  1.00 44.43           O  
ATOM    426  CG  PHE B  56      14.024 -27.830 -21.092  1.00 44.43           C  
ATOM    427  CD1 PHE B  56      14.369 -29.081 -21.590  1.00 44.43           C  
ATOM    428  CD2 PHE B  56      14.709 -27.337 -19.989  1.00 44.43           C  
ATOM    429  CE1 PHE B  56      15.382 -29.830 -20.996  1.00 44.43           C  
ATOM    430  CE2 PHE B  56      15.723 -28.080 -19.391  1.00 44.43           C  
ATOM    431  CZ  PHE B  56      16.057 -29.327 -19.895  1.00 44.43           C  
ATOM    432  N   TYR B  57      13.171 -26.851 -25.040  1.00 44.51           N  
ATOM    433  CA  TYR B  57      13.670 -27.383 -26.303  1.00 44.51           C  
ATOM    434  C   TYR B  57      14.485 -26.335 -27.052  1.00 44.51           C  
ATOM    435  CB  TYR B  57      12.510 -27.865 -27.179  1.00 44.51           C  
ATOM    436  O   TYR B  57      15.549 -26.640 -27.596  1.00 44.51           O  
ATOM    437  CG  TYR B  57      12.886 -28.981 -28.124  1.00 44.51           C  
ATOM    438  CD1 TYR B  57      13.247 -28.711 -29.443  1.00 44.51           C  
ATOM    439  CD2 TYR B  57      12.881 -30.306 -27.702  1.00 44.51           C  
ATOM    440  CE1 TYR B  57      13.592 -29.736 -30.318  1.00 44.51           C  
ATOM    441  CE2 TYR B  57      13.225 -31.338 -28.568  1.00 44.51           C  
ATOM    442  OH  TYR B  57      13.920 -32.062 -30.734  1.00 44.51           O  
ATOM    443  CZ  TYR B  57      13.579 -31.044 -29.872  1.00 44.51           C  
ATOM    444  N   VAL B  58      14.016 -25.073 -27.066  1.00 50.33           N  
ATOM    445  CA  VAL B  58      14.744 -23.992 -27.723  1.00 50.33           C  
ATOM    446  C   VAL B  58      15.955 -23.598 -26.881  1.00 50.33           C  
ATOM    447  CB  VAL B  58      13.839 -22.763 -27.963  1.00 50.33           C  
ATOM    448  O   VAL B  58      17.025 -23.307 -27.420  1.00 50.33           O  
ATOM    449  CG1 VAL B  58      14.627 -21.635 -28.628  1.00 50.33           C  
ATOM    450  CG2 VAL B  58      12.631 -23.149 -28.814  1.00 50.33           C  
ATOM    451  N   TYR B  59      15.800 -23.653 -25.550  1.00 48.86           N  
ATOM    452  CA  TYR B  59      16.910 -23.355 -24.652  1.00 48.86           C  
ATOM    453  C   TYR B  59      18.018 -24.392 -24.791  1.00 48.86           C  
ATOM    454  CB  TYR B  59      16.426 -23.299 -23.200  1.00 48.86           C  
ATOM    455  O   TYR B  59      19.200 -24.045 -24.831  1.00 48.86           O  
ATOM    456  CG  TYR B  59      16.946 -22.107 -22.433  1.00 48.86           C  
ATOM    457  CD1 TYR B  59      18.079 -22.212 -21.629  1.00 48.86           C  
ATOM    458  CD2 TYR B  59      16.305 -20.875 -22.509  1.00 48.86           C  
ATOM    459  CE1 TYR B  59      18.560 -21.117 -20.919  1.00 48.86           C  
ATOM    460  CE2 TYR B  59      16.778 -19.774 -21.803  1.00 48.86           C  
ATOM    461  OH  TYR B  59      18.377 -18.817 -20.311  1.00 48.86           O  
ATOM    462  CZ  TYR B  59      17.905 -19.904 -21.012  1.00 48.86           C  
ATOM    463  N   SER B  60      17.662 -25.748 -24.866  1.00 48.37           N  
ATOM    464  CA  SER B  60      18.637 -26.808 -25.099  1.00 48.37           C  
ATOM    465  C   SER B  60      19.224 -26.720 -26.504  1.00 48.37           C  
ATOM    466  CB  SER B  60      17.997 -28.182 -24.891  1.00 48.37           C  
ATOM    467  O   SER B  60      20.387 -27.066 -26.720  1.00 48.37           O  
ATOM    468  OG  SER B  60      16.585 -28.095 -24.970  1.00 48.37           O  
ATOM    469  N   ARG B  61      18.409 -26.130 -27.482  1.00 47.55           N  
ATOM    470  CA  ARG B  61      18.857 -25.936 -28.857  1.00 47.55           C  
ATOM    471  C   ARG B  61      19.764 -24.716 -28.970  1.00 47.55           C  
ATOM    472  CB  ARG B  61      17.659 -25.787 -29.797  1.00 47.55           C  
ATOM    473  O   ARG B  61      20.787 -24.757 -29.658  1.00 47.55           O  
ATOM    474  CG  ARG B  61      17.143 -27.105 -30.351  1.00 47.55           C  
ATOM    475  CD  ARG B  61      17.638 -27.354 -31.769  1.00 47.55           C  
ATOM    476  NE  ARG B  61      18.850 -28.169 -31.780  1.00 47.55           N  
ATOM    477  NH1 ARG B  61      18.109 -29.618 -33.420  1.00 47.55           N  
ATOM    478  NH2 ARG B  61      20.188 -29.894 -32.493  1.00 47.55           N  
ATOM    479  CZ  ARG B  61      19.046 -29.225 -32.565  1.00 47.55           C  
ATOM    480  N   VAL B  62      19.390 -23.672 -28.254  1.00 54.20           N  
ATOM    481  CA  VAL B  62      20.198 -22.457 -28.261  1.00 54.20           C  
ATOM    482  C   VAL B  62      21.504 -22.701 -27.509  1.00 54.20           C  
ATOM    483  CB  VAL B  62      19.438 -21.265 -27.637  1.00 54.20           C  
ATOM    484  O   VAL B  62      22.570 -22.256 -27.942  1.00 54.20           O  
ATOM    485  CG1 VAL B  62      20.356 -20.052 -27.498  1.00 54.20           C  
ATOM    486  CG2 VAL B  62      18.210 -20.917 -28.476  1.00 54.20           C  
ATOM    487  N   LYS B  63      21.534 -23.435 -26.374  1.00 48.20           N  
ATOM    488  CA  LYS B  63      22.747 -23.806 -25.650  1.00 48.20           C  
ATOM    489  C   LYS B  63      23.651 -24.687 -26.508  1.00 48.20           C  
ATOM    490  CB  LYS B  63      22.397 -24.526 -24.348  1.00 48.20           C  
ATOM    491  O   LYS B  63      24.876 -24.560 -26.461  1.00 48.20           O  
ATOM    492  CG  LYS B  63      23.564 -24.662 -23.381  1.00 48.20           C  
ATOM    493  CD  LYS B  63      23.158 -25.403 -22.114  1.00 48.20           C  
ATOM    494  CE  LYS B  63      24.239 -25.317 -21.045  1.00 48.20           C  
ATOM    495  NZ  LYS B  63      23.925 -26.185 -19.870  1.00 48.20           N  
ATOM    496  N   ASN B  64      23.027 -25.641 -27.363  1.00 47.68           N  
ATOM    497  CA  ASN B  64      23.798 -26.440 -28.309  1.00 47.68           C  
ATOM    498  C   ASN B  64      24.425 -25.571 -29.396  1.00 47.68           C  
ATOM    499  CB  ASN B  64      22.920 -27.524 -28.937  1.00 47.68           C  
ATOM    500  O   ASN B  64      25.557 -25.816 -29.817  1.00 47.68           O  
ATOM    501  CG  ASN B  64      23.708 -28.760 -29.328  1.00 47.68           C  
ATOM    502  ND2 ASN B  64      23.394 -29.886 -28.699  1.00 47.68           N  
ATOM    503  OD1 ASN B  64      24.591 -28.702 -30.187  1.00 47.68           O  
ATOM    504  N   LEU B  65      23.658 -24.488 -29.779  1.00 48.07           N  
ATOM    505  CA  LEU B  65      24.186 -23.587 -30.797  1.00 48.07           C  
ATOM    506  C   LEU B  65      25.283 -22.699 -30.221  1.00 48.07           C  
ATOM    507  CB  LEU B  65      23.065 -22.722 -31.380  1.00 48.07           C  
ATOM    508  O   LEU B  65      26.289 -22.437 -30.885  1.00 48.07           O  
ATOM    509  CG  LEU B  65      22.135 -23.403 -32.385  1.00 48.07           C  
ATOM    510  CD1 LEU B  65      20.933 -22.513 -32.682  1.00 48.07           C  
ATOM    511  CD2 LEU B  65      22.888 -23.741 -33.667  1.00 48.07           C  
ATOM    512  N   ASN B  66      24.987 -22.148 -28.954  1.00 44.38           N  
ATOM    513  CA  ASN B  66      25.952 -21.248 -28.331  1.00 44.38           C  
ATOM    514  C   ASN B  66      27.197 -21.997 -27.865  1.00 44.38           C  
ATOM    515  CB  ASN B  66      25.312 -20.501 -27.159  1.00 44.38           C  
ATOM    516  O   ASN B  66      28.296 -21.439 -27.856  1.00 44.38           O  
ATOM    517  CG  ASN B  66      26.194 -19.391 -26.622  1.00 44.38           C  
ATOM    518  ND2 ASN B  66      26.825 -19.636 -25.480  1.00 44.38           N  
ATOM    519  OD1 ASN B  66      26.306 -18.323 -27.228  1.00 44.38           O  
ATOM    520  N   SER B  67      27.003 -23.325 -27.415  1.00 47.12           N  
ATOM    521  CA  SER B  67      28.180 -24.118 -27.077  1.00 47.12           C  
ATOM    522  C   SER B  67      29.112 -24.263 -28.275  1.00 47.12           C  
ATOM    523  CB  SER B  67      27.767 -25.501 -26.572  1.00 47.12           C  
ATOM    524  O   SER B  67      30.319 -24.455 -28.109  1.00 47.12           O  
ATOM    525  OG  SER B  67      28.597 -25.914 -25.500  1.00 47.12           O  
ATOM    526  N   SER B  68      28.489 -24.155 -29.538  1.00 46.35           N  
ATOM    527  CA  SER B  68      29.380 -24.219 -30.692  1.00 46.35           C  
ATOM    528  C   SER B  68      30.221 -22.953 -30.812  1.00 46.35           C  
ATOM    529  CB  SER B  68      28.579 -24.433 -31.977  1.00 46.35           C  
ATOM    530  O   SER B  68      31.276 -22.960 -31.450  1.00 46.35           O  
ATOM    531  OG  SER B  68      28.130 -25.774 -32.072  1.00 46.35           O  
ATOM    532  N   ARG B  69      29.655 -21.795 -30.200  1.00 43.35           N  
ATOM    533  CA  ARG B  69      30.384 -20.552 -30.429  1.00 43.35           C  
ATOM    534  C   ARG B  69      31.555 -20.418 -29.461  1.00 43.35           C  
ATOM    535  CB  ARG B  69      29.450 -19.347 -30.291  1.00 43.35           C  
ATOM    536  O   ARG B  69      32.275 -19.417 -29.484  1.00 43.35           O  
ATOM    537  CG  ARG B  69      29.576 -18.338 -31.421  1.00 43.35           C  
ATOM    538  CD  ARG B  69      28.454 -17.310 -31.388  1.00 43.35           C  
ATOM    539  NE  ARG B  69      28.652 -16.263 -32.386  1.00 43.35           N  
ATOM    540  NH1 ARG B  69      26.488 -15.462 -32.275  1.00 43.35           N  
ATOM    541  NH2 ARG B  69      28.002 -14.495 -33.700  1.00 43.35           N  
ATOM    542  CZ  ARG B  69      27.713 -15.409 -32.785  1.00 43.35           C  
ATOM    543  N   VAL B  70      31.629 -21.248 -28.374  1.00 46.35           N  
ATOM    544  CA  VAL B  70      32.836 -20.995 -27.595  1.00 46.35           C  
ATOM    545  C   VAL B  70      34.071 -21.234 -28.461  1.00 46.35           C  
ATOM    546  CB  VAL B  70      32.892 -21.883 -26.331  1.00 46.35           C  
ATOM    547  O   VAL B  70      34.194 -22.280 -29.102  1.00 46.35           O  
ATOM    548  CG1 VAL B  70      31.896 -21.393 -25.282  1.00 46.35           C  
ATOM    549  CG2 VAL B  70      32.618 -23.342 -26.693  1.00 46.35           C  
ATOM    550  N   PRO B  71      34.726 -20.217 -29.162  1.00 45.21           N  
ATOM    551  CA  PRO B  71      35.959 -20.265 -29.952  1.00 45.21           C  
ATOM    552  C   PRO B  71      37.074 -21.044 -29.258  1.00 45.21           C  
ATOM    553  CB  PRO B  71      36.337 -18.790 -30.106  1.00 45.21           C  
ATOM    554  O   PRO B  71      37.015 -21.265 -28.045  1.00 45.21           O  
ATOM    555  CG  PRO B  71      35.568 -18.085 -29.036  1.00 45.21           C  
ATOM    556  CD  PRO B  71      34.488 -19.003 -28.540  1.00 45.21           C  
ATOM    557  N   ASP B  72      37.998 -21.857 -29.977  1.00 44.50           N  
ATOM    558  CA  ASP B  72      39.366 -22.357 -29.888  1.00 44.50           C  
ATOM    559  C   ASP B  72      40.325 -21.257 -29.441  1.00 44.50           C  
ATOM    560  CB  ASP B  72      39.815 -22.933 -31.232  1.00 44.50           C  
ATOM    561  O   ASP B  72      41.095 -20.732 -30.248  1.00 44.50           O  
ATOM    562  CG  ASP B  72      40.035 -24.435 -31.191  1.00 44.50           C  
ATOM    563  OD1 ASP B  72      41.064 -24.886 -30.642  1.00 44.50           O  
ATOM    564  OD2 ASP B  72      39.173 -25.174 -31.713  1.00 44.50           O  
ATOM    565  N   LEU B  73      39.814 -20.085 -29.060  1.00 40.36           N  
ATOM    566  CA  LEU B  73      40.902 -19.130 -28.876  1.00 40.36           C  
ATOM    567  C   LEU B  73      41.893 -19.630 -27.831  1.00 40.36           C  
ATOM    568  CB  LEU B  73      40.351 -17.763 -28.462  1.00 40.36           C  
ATOM    569  O   LEU B  73      42.864 -18.941 -27.511  1.00 40.36           O  
ATOM    570  CG  LEU B  73      40.921 -16.551 -29.200  1.00 40.36           C  
ATOM    571  CD1 LEU B  73      39.865 -15.944 -30.118  1.00 40.36           C  
ATOM    572  CD2 LEU B  73      41.435 -15.513 -28.208  1.00 40.36           C  
ATOM    573  N   LEU B  74      41.555 -20.746 -27.127  1.00 38.95           N  
ATOM    574  CA  LEU B  74      42.692 -21.064 -26.270  1.00 38.95           C  
ATOM    575  C   LEU B  74      43.895 -21.496 -27.101  1.00 38.95           C  
ATOM    576  CB  LEU B  74      42.321 -22.167 -25.275  1.00 38.95           C  
ATOM    577  O   LEU B  74      44.768 -22.215 -26.610  1.00 38.95           O  
ATOM    578  CG  LEU B  74      42.941 -22.060 -23.881  1.00 38.95           C  
ATOM    579  CD1 LEU B  74      42.117 -21.122 -23.006  1.00 38.95           C  
ATOM    580  CD2 LEU B  74      43.054 -23.438 -23.238  1.00 38.95           C  
ATOM    581  N   VAL B  75      43.996 -21.043 -28.389  1.00 34.78           N  
ATOM    582  CA  VAL B  75      45.385 -21.008 -28.832  1.00 34.78           C  
ATOM    583  C   VAL B  75      46.099 -19.814 -28.202  1.00 34.78           C  
ATOM    584  CB  VAL B  75      45.488 -20.938 -30.372  1.00 34.78           C  
ATOM    585  O   VAL B  75      45.508 -18.744 -28.042  1.00 34.78           O  
ATOM    586  CG1 VAL B  75      46.946 -20.811 -30.811  1.00 34.78           C  
ATOM    587  CG2 VAL B  75      44.841 -22.169 -31.006  1.00 34.78           C  
TER     588      VAL B  75                                                      
ATOM    589  N   MET C   1       1.579 -24.628  -8.499  1.00 49.83           N  
ATOM    590  CA  MET C   1       1.194 -23.404  -9.196  1.00 49.83           C  
ATOM    591  C   MET C   1       0.535 -22.417  -8.239  1.00 49.83           C  
ATOM    592  CB  MET C   1       0.247 -23.720 -10.355  1.00 49.83           C  
ATOM    593  O   MET C   1       0.516 -21.212  -8.497  1.00 49.83           O  
ATOM    594  CG  MET C   1       0.952 -24.234 -11.600  1.00 49.83           C  
ATOM    595  SD  MET C   1      -0.200 -24.487 -13.006  1.00 49.83           S  
ATOM    596  CE  MET C   1       0.504 -25.995 -13.728  1.00 49.83           C  
ATOM    597  N   ILE C   2      -0.152 -22.869  -7.017  1.00 57.21           N  
ATOM    598  CA  ILE C   2      -0.872 -22.151  -5.970  1.00 57.21           C  
ATOM    599  C   ILE C   2       0.117 -21.380  -5.099  1.00 57.21           C  
ATOM    600  CB  ILE C   2      -1.714 -23.113  -5.102  1.00 57.21           C  
ATOM    601  O   ILE C   2      -0.257 -20.416  -4.428  1.00 57.21           O  
ATOM    602  CG1 ILE C   2      -1.697 -24.525  -5.699  1.00 57.21           C  
ATOM    603  CG2 ILE C   2      -3.149 -22.596  -4.960  1.00 57.21           C  
ATOM    604  CD1 ILE C   2      -1.780 -25.636  -4.662  1.00 57.21           C  
ATOM    605  N   GLU C   3       1.419 -21.803  -5.124  1.00 61.67           N  
ATOM    606  CA  GLU C   3       2.416 -21.184  -4.256  1.00 61.67           C  
ATOM    607  C   GLU C   3       2.795 -19.792  -4.755  1.00 61.67           C  
ATOM    608  CB  GLU C   3       3.664 -22.065  -4.156  1.00 61.67           C  
ATOM    609  O   GLU C   3       3.035 -18.885  -3.956  1.00 61.67           O  
ATOM    610  CG  GLU C   3       3.386 -23.468  -3.637  1.00 61.67           C  
ATOM    611  CD  GLU C   3       4.613 -24.366  -3.648  1.00 61.67           C  
ATOM    612  OE1 GLU C   3       5.353 -24.396  -2.638  1.00 61.67           O  
ATOM    613  OE2 GLU C   3       4.837 -25.044  -4.675  1.00 61.67           O  
ATOM    614  N   LEU C   4       2.749 -19.549  -6.150  1.00 62.22           N  
ATOM    615  CA  LEU C   4       3.099 -18.254  -6.723  1.00 62.22           C  
ATOM    616  C   LEU C   4       2.030 -17.213  -6.408  1.00 62.22           C  
ATOM    617  CB  LEU C   4       3.284 -18.371  -8.239  1.00 62.22           C  
ATOM    618  O   LEU C   4       2.348 -16.051  -6.141  1.00 62.22           O  
ATOM    619  CG  LEU C   4       4.722 -18.522  -8.737  1.00 62.22           C  
ATOM    620  CD1 LEU C   4       4.869 -19.806  -9.548  1.00 62.22           C  
ATOM    621  CD2 LEU C   4       5.131 -17.310  -9.566  1.00 62.22           C  
ATOM    622  N   SER C   5       0.852 -17.751  -6.282  1.00 61.35           N  
ATOM    623  CA  SER C   5      -0.259 -16.858  -5.968  1.00 61.35           C  
ATOM    624  C   SER C   5      -0.191 -16.380  -4.521  1.00 61.35           C  
ATOM    625  CB  SER C   5      -1.596 -17.554  -6.222  1.00 61.35           C  
ATOM    626  O   SER C   5      -0.422 -15.203  -4.239  1.00 61.35           O  
ATOM    627  OG  SER C   5      -2.657 -16.615  -6.246  1.00 61.35           O  
ATOM    628  N   LEU C   6       0.296 -17.266  -3.661  1.00 67.38           N  
ATOM    629  CA  LEU C   6       0.382 -16.931  -2.243  1.00 67.38           C  
ATOM    630  C   LEU C   6       1.450 -15.870  -2.000  1.00 67.38           C  
ATOM    631  CB  LEU C   6       0.689 -18.181  -1.414  1.00 67.38           C  
ATOM    632  O   LEU C   6       1.245 -14.948  -1.208  1.00 67.38           O  
ATOM    633  CG  LEU C   6      -0.004 -18.280  -0.054  1.00 67.38           C  
ATOM    634  CD1 LEU C   6      -0.191 -19.741   0.340  1.00 67.38           C  
ATOM    635  CD2 LEU C   6       0.794 -17.531   1.008  1.00 67.38           C  
ATOM    636  N   ILE C   7       2.485 -15.936  -2.691  1.00 68.04           N  
ATOM    637  CA  ILE C   7       3.581 -14.986  -2.535  1.00 68.04           C  
ATOM    638  C   ILE C   7       3.139 -13.605  -3.015  1.00 68.04           C  
ATOM    639  CB  ILE C   7       4.840 -15.443  -3.306  1.00 68.04           C  
ATOM    640  O   ILE C   7       3.398 -12.598  -2.351  1.00 68.04           O  
ATOM    641  CG1 ILE C   7       5.615 -16.485  -2.491  1.00 68.04           C  
ATOM    642  CG2 ILE C   7       5.729 -14.244  -3.649  1.00 68.04           C  
ATOM    643  CD1 ILE C   7       6.190 -17.621  -3.326  1.00 68.04           C  
ATOM    644  N   ASP C   8       2.487 -13.547  -4.145  1.00 65.93           N  
ATOM    645  CA  ASP C   8       1.982 -12.296  -4.702  1.00 65.93           C  
ATOM    646  C   ASP C   8       0.972 -11.644  -3.760  1.00 65.93           C  
ATOM    647  CB  ASP C   8       1.344 -12.538  -6.071  1.00 65.93           C  
ATOM    648  O   ASP C   8       0.997 -10.428  -3.561  1.00 65.93           O  
ATOM    649  CG  ASP C   8       1.317 -11.293  -6.941  1.00 65.93           C  
ATOM    650  OD1 ASP C   8       2.393 -10.834  -7.382  1.00 65.93           O  
ATOM    651  OD2 ASP C   8       0.211 -10.765  -7.184  1.00 65.93           O  
ATOM    652  N   PHE C   9       0.217 -12.534  -3.108  1.00 71.61           N  
ATOM    653  CA  PHE C   9      -0.771 -12.066  -2.143  1.00 71.61           C  
ATOM    654  C   PHE C   9      -0.090 -11.468  -0.918  1.00 71.61           C  
ATOM    655  CB  PHE C   9      -1.697 -13.212  -1.722  1.00 71.61           C  
ATOM    656  O   PHE C   9      -0.492 -10.408  -0.434  1.00 71.61           O  
ATOM    657  CG  PHE C   9      -2.822 -12.782  -0.820  1.00 71.61           C  
ATOM    658  CD1 PHE C   9      -2.746 -12.981   0.553  1.00 71.61           C  
ATOM    659  CD2 PHE C   9      -3.957 -12.179  -1.346  1.00 71.61           C  
ATOM    660  CE1 PHE C   9      -3.786 -12.584   1.390  1.00 71.61           C  
ATOM    661  CE2 PHE C   9      -5.001 -11.779  -0.516  1.00 71.61           C  
ATOM    662  CZ  PHE C   9      -4.914 -11.984   0.852  1.00 71.61           C  
ATOM    663  N   TYR C  10       0.981 -12.160  -0.564  1.00 77.68           N  
ATOM    664  CA  TYR C  10       1.730 -11.702   0.601  1.00 77.68           C  
ATOM    665  C   TYR C  10       2.423 -10.375   0.317  1.00 77.68           C  
ATOM    666  CB  TYR C  10       2.765 -12.751   1.021  1.00 77.68           C  
ATOM    667  O   TYR C  10       2.399  -9.465   1.149  1.00 77.68           O  
ATOM    668  CG  TYR C  10       3.315 -12.539   2.410  1.00 77.68           C  
ATOM    669  CD1 TYR C  10       4.565 -11.954   2.603  1.00 77.68           C  
ATOM    670  CD2 TYR C  10       2.588 -12.923   3.532  1.00 77.68           C  
ATOM    671  CE1 TYR C  10       5.077 -11.757   3.882  1.00 77.68           C  
ATOM    672  CE2 TYR C  10       3.090 -12.731   4.815  1.00 77.68           C  
ATOM    673  OH  TYR C  10       4.836 -11.956   6.247  1.00 77.68           O  
ATOM    674  CZ  TYR C  10       4.333 -12.148   4.979  1.00 77.68           C  
ATOM    675  N   LEU C  11       2.940 -10.239  -0.837  1.00 70.65           N  
ATOM    676  CA  LEU C  11       3.629  -9.008  -1.209  1.00 70.65           C  
ATOM    677  C   LEU C  11       2.656  -7.834  -1.255  1.00 70.65           C  
ATOM    678  CB  LEU C  11       4.318  -9.169  -2.566  1.00 70.65           C  
ATOM    679  O   LEU C  11       2.985  -6.733  -0.809  1.00 70.65           O  
ATOM    680  CG  LEU C  11       5.673  -9.879  -2.559  1.00 70.65           C  
ATOM    681  CD1 LEU C  11       6.803  -8.864  -2.426  1.00 70.65           C  
ATOM    682  CD2 LEU C  11       5.733 -10.905  -1.432  1.00 70.65           C  
ATOM    683  N   CYS C  12       1.517  -7.976  -1.743  1.00 74.58           N  
ATOM    684  CA  CYS C  12       0.482  -6.949  -1.781  1.00 74.58           C  
ATOM    685  C   CYS C  12       0.051  -6.556  -0.373  1.00 74.58           C  
ATOM    686  CB  CYS C  12      -0.728  -7.438  -2.577  1.00 74.58           C  
ATOM    687  O   CYS C  12      -0.101  -5.370  -0.075  1.00 74.58           O  
ATOM    688  SG  CYS C  12      -2.008  -6.183  -2.798  1.00 74.58           S  
ATOM    689  N   PHE C  13       0.002  -7.615   0.453  1.00 79.63           N  
ATOM    690  CA  PHE C  13      -0.376  -7.400   1.845  1.00 79.63           C  
ATOM    691  C   PHE C  13       0.703  -6.618   2.585  1.00 79.63           C  
ATOM    692  CB  PHE C  13      -0.629  -8.738   2.547  1.00 79.63           C  
ATOM    693  O   PHE C  13       0.398  -5.694   3.342  1.00 79.63           O  
ATOM    694  CG  PHE C  13      -1.183  -8.598   3.939  1.00 79.63           C  
ATOM    695  CD1 PHE C  13      -0.370  -8.789   5.049  1.00 79.63           C  
ATOM    696  CD2 PHE C  13      -2.519  -8.275   4.138  1.00 79.63           C  
ATOM    697  CE1 PHE C  13      -0.880  -8.660   6.339  1.00 79.63           C  
ATOM    698  CE2 PHE C  13      -3.037  -8.144   5.423  1.00 79.63           C  
ATOM    699  CZ  PHE C  13      -2.216  -8.338   6.522  1.00 79.63           C  
ATOM    700  N   LEU C  14       1.882  -7.076   2.233  1.00 74.02           N  
ATOM    701  CA  LEU C  14       3.001  -6.391   2.871  1.00 74.02           C  
ATOM    702  C   LEU C  14       3.065  -4.931   2.436  1.00 74.02           C  
ATOM    703  CB  LEU C  14       4.320  -7.094   2.537  1.00 74.02           C  
ATOM    704  O   LEU C  14       3.269  -4.040   3.263  1.00 74.02           O  
ATOM    705  CG  LEU C  14       5.509  -6.768   3.443  1.00 74.02           C  
ATOM    706  CD1 LEU C  14       5.917  -8.000   4.244  1.00 74.02           C  
ATOM    707  CD2 LEU C  14       6.682  -6.247   2.619  1.00 74.02           C  
ATOM    708  N   ALA C  15       2.910  -4.645   1.188  1.00 77.22           N  
ATOM    709  CA  ALA C  15       2.890  -3.283   0.661  1.00 77.22           C  
ATOM    710  C   ALA C  15       1.775  -2.464   1.304  1.00 77.22           C  
ATOM    711  CB  ALA C  15       2.724  -3.302  -0.857  1.00 77.22           C  
ATOM    712  O   ALA C  15       1.985  -1.309   1.685  1.00 77.22           O  
ATOM    713  N   PHE C  16       0.668  -3.041   1.569  1.00 77.69           N  
ATOM    714  CA  PHE C  16      -0.487  -2.408   2.194  1.00 77.69           C  
ATOM    715  C   PHE C  16      -0.199  -2.073   3.653  1.00 77.69           C  
ATOM    716  CB  PHE C  16      -1.717  -3.316   2.097  1.00 77.69           C  
ATOM    717  O   PHE C  16      -0.559  -0.996   4.131  1.00 77.69           O  
ATOM    718  CG  PHE C  16      -2.946  -2.619   1.578  1.00 77.69           C  
ATOM    719  CD1 PHE C  16      -3.874  -2.071   2.455  1.00 77.69           C  
ATOM    720  CD2 PHE C  16      -3.174  -2.513   0.212  1.00 77.69           C  
ATOM    721  CE1 PHE C  16      -5.012  -1.426   1.977  1.00 77.69           C  
ATOM    722  CE2 PHE C  16      -4.309  -1.870  -0.273  1.00 77.69           C  
ATOM    723  CZ  PHE C  16      -5.228  -1.328   0.612  1.00 77.69           C  
ATOM    724  N   LEU C  17       0.415  -3.023   4.314  1.00 76.88           N  
ATOM    725  CA  LEU C  17       0.749  -2.812   5.718  1.00 76.88           C  
ATOM    726  C   LEU C  17       1.732  -1.657   5.875  1.00 76.88           C  
ATOM    727  CB  LEU C  17       1.341  -4.087   6.326  1.00 76.88           C  
ATOM    728  O   LEU C  17       1.560  -0.805   6.749  1.00 76.88           O  
ATOM    729  CG  LEU C  17       0.345  -5.064   6.953  1.00 76.88           C  
ATOM    730  CD1 LEU C  17       0.901  -5.622   8.259  1.00 76.88           C  
ATOM    731  CD2 LEU C  17      -0.999  -4.383   7.185  1.00 76.88           C  
ATOM    732  N   LEU C  18       2.715  -1.672   5.099  1.00 74.98           N  
ATOM    733  CA  LEU C  18       3.693  -0.590   5.128  1.00 74.98           C  
ATOM    734  C   LEU C  18       3.024   0.754   4.855  1.00 74.98           C  
ATOM    735  CB  LEU C  18       4.800  -0.840   4.100  1.00 74.98           C  
ATOM    736  O   LEU C  18       3.331   1.749   5.515  1.00 74.98           O  
ATOM    737  CG  LEU C  18       5.920  -1.790   4.528  1.00 74.98           C  
ATOM    738  CD1 LEU C  18       7.260  -1.308   3.984  1.00 74.98           C  
ATOM    739  CD2 LEU C  18       5.967  -1.912   6.047  1.00 74.98           C  
ATOM    740  N   PHE C  19       2.186   0.748   3.955  1.00 80.31           N  
ATOM    741  CA  PHE C  19       1.449   1.953   3.593  1.00 80.31           C  
ATOM    742  C   PHE C  19       0.613   2.449   4.768  1.00 80.31           C  
ATOM    743  CB  PHE C  19       0.549   1.691   2.382  1.00 80.31           C  
ATOM    744  O   PHE C  19       0.556   3.651   5.032  1.00 80.31           O  
ATOM    745  CG  PHE C  19      -0.124   2.927   1.847  1.00 80.31           C  
ATOM    746  CD1 PHE C  19      -1.456   3.193   2.143  1.00 80.31           C  
ATOM    747  CD2 PHE C  19       0.575   3.823   1.049  1.00 80.31           C  
ATOM    748  CE1 PHE C  19      -2.081   4.335   1.650  1.00 80.31           C  
ATOM    749  CE2 PHE C  19      -0.044   4.967   0.553  1.00 80.31           C  
ATOM    750  CZ  PHE C  19      -1.372   5.221   0.853  1.00 80.31           C  
ATOM    751  N   LEU C  20      -0.006   1.520   5.464  1.00 74.82           N  
ATOM    752  CA  LEU C  20      -0.811   1.863   6.632  1.00 74.82           C  
ATOM    753  C   LEU C  20       0.051   2.495   7.720  1.00 74.82           C  
ATOM    754  CB  LEU C  20      -1.517   0.620   7.181  1.00 74.82           C  
ATOM    755  O   LEU C  20      -0.344   3.489   8.332  1.00 74.82           O  
ATOM    756  CG  LEU C  20      -2.841   0.243   6.515  1.00 74.82           C  
ATOM    757  CD1 LEU C  20      -3.695  -0.587   7.468  1.00 74.82           C  
ATOM    758  CD2 LEU C  20      -3.591   1.493   6.068  1.00 74.82           C  
ATOM    759  N   VAL C  21       1.140   1.866   7.917  1.00 81.25           N  
ATOM    760  CA  VAL C  21       2.065   2.371   8.926  1.00 81.25           C  
ATOM    761  C   VAL C  21       2.527   3.776   8.547  1.00 81.25           C  
ATOM    762  CB  VAL C  21       3.283   1.437   9.097  1.00 81.25           C  
ATOM    763  O   VAL C  21       2.586   4.668   9.397  1.00 81.25           O  
ATOM    764  CG1 VAL C  21       4.316   2.062  10.034  1.00 81.25           C  
ATOM    765  CG2 VAL C  21       2.839   0.072   9.621  1.00 81.25           C  
ATOM    766  N   LEU C  22       2.836   3.956   7.343  1.00 77.31           N  
ATOM    767  CA  LEU C  22       3.277   5.254   6.846  1.00 77.31           C  
ATOM    768  C   LEU C  22       2.195   6.310   7.050  1.00 77.31           C  
ATOM    769  CB  LEU C  22       3.646   5.164   5.363  1.00 77.31           C  
ATOM    770  O   LEU C  22       2.487   7.429   7.478  1.00 77.31           O  
ATOM    771  CG  LEU C  22       5.095   4.793   5.046  1.00 77.31           C  
ATOM    772  CD1 LEU C  22       5.390   5.020   3.567  1.00 77.31           C  
ATOM    773  CD2 LEU C  22       6.056   5.594   5.918  1.00 77.31           C  
ATOM    774  N   ILE C  23       0.973   5.932   6.708  1.00 75.55           N  
ATOM    775  CA  ILE C  23      -0.151   6.847   6.873  1.00 75.55           C  
ATOM    776  C   ILE C  23      -0.271   7.258   8.339  1.00 75.55           C  
ATOM    777  CB  ILE C  23      -1.473   6.214   6.384  1.00 75.55           C  
ATOM    778  O   ILE C  23      -0.527   8.425   8.644  1.00 75.55           O  
ATOM    779  CG1 ILE C  23      -1.478   6.102   4.856  1.00 75.55           C  
ATOM    780  CG2 ILE C  23      -2.675   7.024   6.879  1.00 75.55           C  
ATOM    781  CD1 ILE C  23      -2.521   5.137   4.309  1.00 75.55           C  
ATOM    782  N   MET C  24      -0.136   6.286   9.213  1.00 78.96           N  
ATOM    783  CA  MET C  24      -0.208   6.542  10.649  1.00 78.96           C  
ATOM    784  C   MET C  24       0.900   7.493  11.088  1.00 78.96           C  
ATOM    785  CB  MET C  24      -0.116   5.233  11.434  1.00 78.96           C  
ATOM    786  O   MET C  24       0.672   8.383  11.909  1.00 78.96           O  
ATOM    787  CG  MET C  24      -1.467   4.661  11.834  1.00 78.96           C  
ATOM    788  SD  MET C  24      -1.318   3.264  13.014  1.00 78.96           S  
ATOM    789  CE  MET C  24      -1.609   4.134  14.579  1.00 78.96           C  
ATOM    790  N   LEU C  25       2.010   7.277  10.565  1.00 76.90           N  
ATOM    791  CA  LEU C  25       3.156   8.116  10.897  1.00 76.90           C  
ATOM    792  C   LEU C  25       2.931   9.552  10.437  1.00 76.90           C  
ATOM    793  CB  LEU C  25       4.432   7.557  10.261  1.00 76.90           C  
ATOM    794  O   LEU C  25       3.238  10.498  11.166  1.00 76.90           O  
ATOM    795  CG  LEU C  25       5.754   8.122  10.782  1.00 76.90           C  
ATOM    796  CD1 LEU C  25       6.171   7.401  12.060  1.00 76.90           C  
ATOM    797  CD2 LEU C  25       6.841   8.009   9.719  1.00 76.90           C  
ATOM    798  N   ILE C  26       2.470   9.691   9.248  1.00 77.95           N  
ATOM    799  CA  ILE C  26       2.198  11.007   8.680  1.00 77.95           C  
ATOM    800  C   ILE C  26       1.208  11.757   9.568  1.00 77.95           C  
ATOM    801  CB  ILE C  26       1.650  10.897   7.240  1.00 77.95           C  
ATOM    802  O   ILE C  26       1.419  12.929   9.891  1.00 77.95           O  
ATOM    803  CG1 ILE C  26       2.711  10.300   6.308  1.00 77.95           C  
ATOM    804  CG2 ILE C  26       1.185  12.266   6.734  1.00 77.95           C  
ATOM    805  CD1 ILE C  26       2.187   9.936   4.926  1.00 77.95           C  
ATOM    806  N   ILE C  27       0.070  11.141  10.021  1.00 75.14           N  
ATOM    807  CA  ILE C  27      -0.940  11.730  10.893  1.00 75.14           C  
ATOM    808  C   ILE C  27      -0.301  12.139  12.219  1.00 75.14           C  
ATOM    809  CB  ILE C  27      -2.112  10.755  11.141  1.00 75.14           C  
ATOM    810  O   ILE C  27      -0.582  13.220  12.743  1.00 75.14           O  
ATOM    811  CG1 ILE C  27      -2.817  10.421   9.822  1.00 75.14           C  
ATOM    812  CG2 ILE C  27      -3.097  11.341  12.156  1.00 75.14           C  
ATOM    813  CD1 ILE C  27      -3.826   9.286   9.929  1.00 75.14           C  
ATOM    814  N   PHE C  28       0.488  11.309  12.766  1.00 78.62           N  
ATOM    815  CA  PHE C  28       1.174  11.560  14.027  1.00 78.62           C  
ATOM    816  C   PHE C  28       2.098  12.766  13.911  1.00 78.62           C  
ATOM    817  CB  PHE C  28       1.972  10.327  14.461  1.00 78.62           C  
ATOM    818  O   PHE C  28       2.115  13.629  14.791  1.00 78.62           O  
ATOM    819  CG  PHE C  28       2.569  10.444  15.838  1.00 78.62           C  
ATOM    820  CD1 PHE C  28       3.922  10.717  16.003  1.00 78.62           C  
ATOM    821  CD2 PHE C  28       1.778  10.280  16.967  1.00 78.62           C  
ATOM    822  CE1 PHE C  28       4.477  10.826  17.276  1.00 78.62           C  
ATOM    823  CE2 PHE C  28       2.326  10.387  18.242  1.00 78.62           C  
ATOM    824  CZ  PHE C  28       3.676  10.659  18.394  1.00 78.62           C  
ATOM    825  N   TRP C  29       2.937  12.764  12.870  1.00 68.83           N  
ATOM    826  CA  TRP C  29       3.825  13.899  12.642  1.00 68.83           C  
ATOM    827  C   TRP C  29       3.034  15.200  12.550  1.00 68.83           C  
ATOM    828  CB  TRP C  29       4.644  13.693  11.364  1.00 68.83           C  
ATOM    829  O   TRP C  29       3.432  16.217  13.122  1.00 68.83           O  
ATOM    830  CG  TRP C  29       5.795  14.643  11.219  1.00 68.83           C  
ATOM    831  CD1 TRP C  29       7.042  14.517  11.766  1.00 68.83           C  
ATOM    832  CD2 TRP C  29       5.803  15.869  10.481  1.00 68.83           C  
ATOM    833  CE2 TRP C  29       7.089  16.435  10.623  1.00 68.83           C  
ATOM    834  CE3 TRP C  29       4.846  16.544   9.711  1.00 68.83           C  
ATOM    835  NE1 TRP C  29       7.825  15.591  11.411  1.00 68.83           N  
ATOM    836  CH2 TRP C  29       6.489  18.285   9.276  1.00 68.83           C  
ATOM    837  CZ2 TRP C  29       7.443  17.646  10.024  1.00 68.83           C  
ATOM    838  CZ3 TRP C  29       5.200  17.749   9.115  1.00 68.83           C  
ATOM    839  N   PHE C  30       1.915  15.204  11.975  1.00 73.91           N  
ATOM    840  CA  PHE C  30       1.041  16.360  11.816  1.00 73.91           C  
ATOM    841  C   PHE C  30       0.454  16.784  13.157  1.00 73.91           C  
ATOM    842  CB  PHE C  30      -0.084  16.052  10.824  1.00 73.91           C  
ATOM    843  O   PHE C  30       0.353  17.978  13.447  1.00 73.91           O  
ATOM    844  CG  PHE C  30      -0.701  17.277  10.206  1.00 73.91           C  
ATOM    845  CD1 PHE C  30      -1.894  17.795  10.696  1.00 73.91           C  
ATOM    846  CD2 PHE C  30      -0.088  17.912   9.134  1.00 73.91           C  
ATOM    847  CE1 PHE C  30      -2.467  18.929  10.126  1.00 73.91           C  
ATOM    848  CE2 PHE C  30      -0.655  19.046   8.559  1.00 73.91           C  
ATOM    849  CZ  PHE C  30      -1.845  19.552   9.056  1.00 73.91           C  
ATOM    850  N   SER C  31      -0.027  15.921  13.939  1.00 72.30           N  
ATOM    851  CA  SER C  31      -0.586  16.190  15.260  1.00 72.30           C  
ATOM    852  C   SER C  31       0.440  16.861  16.168  1.00 72.30           C  
ATOM    853  CB  SER C  31      -1.081  14.896  15.907  1.00 72.30           C  
ATOM    854  O   SER C  31       0.103  17.772  16.926  1.00 72.30           O  
ATOM    855  OG  SER C  31      -2.410  15.044  16.375  1.00 72.30           O  
ATOM    856  N   LEU C  32       1.710  16.426  16.033  1.00 70.58           N  
ATOM    857  CA  LEU C  32       2.781  17.000  16.841  1.00 70.58           C  
ATOM    858  C   LEU C  32       3.063  18.440  16.427  1.00 70.58           C  
ATOM    859  CB  LEU C  32       4.056  16.161  16.714  1.00 70.58           C  
ATOM    860  O   LEU C  32       3.305  19.299  17.278  1.00 70.58           O  
ATOM    861  CG  LEU C  32       4.193  14.986  17.683  1.00 70.58           C  
ATOM    862  CD1 LEU C  32       5.501  14.242  17.432  1.00 70.58           C  
ATOM    863  CD2 LEU C  32       4.117  15.470  19.127  1.00 70.58           C  
ATOM    864  N   GLU C  33       3.039  18.648  15.113  1.00 70.67           N  
ATOM    865  CA  GLU C  33       3.261  19.999  14.607  1.00 70.67           C  
ATOM    866  C   GLU C  33       2.123  20.933  15.009  1.00 70.67           C  
ATOM    867  CB  GLU C  33       3.418  19.985  13.084  1.00 70.67           C  
ATOM    868  O   GLU C  33       2.356  22.096  15.344  1.00 70.67           O  
ATOM    869  CG  GLU C  33       3.842  21.323  12.497  1.00 70.67           C  
ATOM    870  CD  GLU C  33       5.340  21.571  12.590  1.00 70.67           C  
ATOM    871  OE1 GLU C  33       6.122  20.784  12.010  1.00 70.67           O  
ATOM    872  OE2 GLU C  33       5.733  22.559  13.249  1.00 70.67           O  
ATOM    873  N   LEU C  34       0.829  20.407  14.996  1.00 68.63           N  
ATOM    874  CA  LEU C  34      -0.345  21.178  15.391  1.00 68.63           C  
ATOM    875  C   LEU C  34      -0.325  21.470  16.888  1.00 68.63           C  
ATOM    876  CB  LEU C  34      -1.628  20.428  15.023  1.00 68.63           C  
ATOM    877  O   LEU C  34      -0.712  22.560  17.317  1.00 68.63           O  
ATOM    878  CG  LEU C  34      -2.592  21.153  14.083  1.00 68.63           C  
ATOM    879  CD1 LEU C  34      -3.079  20.207  12.991  1.00 68.63           C  
ATOM    880  CD2 LEU C  34      -3.769  21.729  14.863  1.00 68.63           C  
ATOM    881  N   GLN C  35       0.083  20.519  17.680  1.00 68.05           N  
ATOM    882  CA  GLN C  35       0.156  20.686  19.128  1.00 68.05           C  
ATOM    883  C   GLN C  35       1.229  21.701  19.511  1.00 68.05           C  
ATOM    884  CB  GLN C  35       0.432  19.346  19.810  1.00 68.05           C  
ATOM    885  O   GLN C  35       1.047  22.481  20.448  1.00 68.05           O  
ATOM    886  CG  GLN C  35       0.235  19.372  21.320  1.00 68.05           C  
ATOM    887  CD  GLN C  35      -0.695  18.278  21.809  1.00 68.05           C  
ATOM    888  NE2 GLN C  35      -1.622  18.638  22.691  1.00 68.05           N  
ATOM    889  OE1 GLN C  35      -0.582  17.119  21.398  1.00 68.05           O  
ATOM    890  N   ASP C  36       2.266  21.757  18.877  1.00 68.82           N  
ATOM    891  CA  ASP C  36       3.345  22.708  19.129  1.00 68.82           C  
ATOM    892  C   ASP C  36       2.881  24.142  18.884  1.00 68.82           C  
ATOM    893  CB  ASP C  36       4.557  22.390  18.253  1.00 68.82           C  
ATOM    894  O   ASP C  36       3.247  25.054  19.627  1.00 68.82           O  
ATOM    895  CG  ASP C  36       5.788  23.197  18.627  1.00 68.82           C  
ATOM    896  OD1 ASP C  36       6.416  22.904  19.668  1.00 68.82           O  
ATOM    897  OD2 ASP C  36       6.132  24.135  17.877  1.00 68.82           O  
ATOM    898  N   HIS C  37       2.076  24.268  17.896  1.00 59.71           N  
ATOM    899  CA  HIS C  37       1.541  25.592  17.600  1.00 59.71           C  
ATOM    900  C   HIS C  37       0.540  26.032  18.663  1.00 59.71           C  
ATOM    901  CB  HIS C  37       0.883  25.609  16.220  1.00 59.71           C  
ATOM    902  O   HIS C  37       0.459  27.217  18.993  1.00 59.71           O  
ATOM    903  CG  HIS C  37       0.855  26.962  15.584  1.00 59.71           C  
ATOM    904  CD2 HIS C  37      -0.159  27.842  15.410  1.00 59.71           C  
ATOM    905  ND1 HIS C  37       1.974  27.548  15.033  1.00 59.71           N  
ATOM    906  CE1 HIS C  37       1.648  28.735  14.547  1.00 59.71           C  
ATOM    907  NE2 HIS C  37       0.360  28.937  14.763  1.00 59.71           N  
ATOM    908  N   ASN C  38      -0.259  25.083  19.185  1.00 61.65           N  
ATOM    909  CA  ASN C  38      -1.211  25.365  20.254  1.00 61.65           C  
ATOM    910  C   ASN C  38      -0.502  25.713  21.559  1.00 61.65           C  
ATOM    911  CB  ASN C  38      -2.153  24.177  20.461  1.00 61.65           C  
ATOM    912  O   ASN C  38      -0.977  26.555  22.323  1.00 61.65           O  
ATOM    913  CG  ASN C  38      -3.326  24.511  21.362  1.00 61.65           C  
ATOM    914  ND2 ASN C  38      -3.874  23.499  22.023  1.00 61.65           N  
ATOM    915  OD1 ASN C  38      -3.737  25.670  21.461  1.00 61.65           O  
ATOM    916  N   GLU C  39       0.642  25.189  21.873  1.00 63.64           N  
ATOM    917  CA  GLU C  39       1.405  25.521  23.073  1.00 63.64           C  
ATOM    918  C   GLU C  39       2.062  26.893  22.947  1.00 63.64           C  
ATOM    919  CB  GLU C  39       2.466  24.453  23.348  1.00 63.64           C  
ATOM    920  O   GLU C  39       2.221  27.604  23.941  1.00 63.64           O  
ATOM    921  CG  GLU C  39       1.890  23.076  23.645  1.00 63.64           C  
ATOM    922  CD  GLU C  39       2.208  22.582  25.048  1.00 63.64           C  
ATOM    923  OE1 GLU C  39       1.300  22.576  25.910  1.00 63.64           O  
ATOM    924  OE2 GLU C  39       3.375  22.199  25.287  1.00 63.64           O  
ATOM    925  N   THR C  40       2.482  27.296  21.699  1.00 59.96           N  
ATOM    926  CA  THR C  40       3.115  28.589  21.468  1.00 59.96           C  
ATOM    927  C   THR C  40       2.095  29.719  21.577  1.00 59.96           C  
ATOM    928  CB  THR C  40       3.795  28.640  20.086  1.00 59.96           C  
ATOM    929  O   THR C  40       2.429  30.824  22.011  1.00 59.96           O  
ATOM    930  CG2 THR C  40       5.029  27.744  20.047  1.00 59.96           C  
ATOM    931  OG1 THR C  40       2.866  28.199  19.088  1.00 59.96           O  
ATOM    932  N   CYS C  41       0.811  29.592  21.262  1.00 58.06           N  
ATOM    933  CA  CYS C  41      -0.224  30.615  21.362  1.00 58.06           C  
ATOM    934  C   CYS C  41      -0.692  30.780  22.803  1.00 58.06           C  
ATOM    935  CB  CYS C  41      -1.413  30.263  20.468  1.00 58.06           C  
ATOM    936  O   CYS C  41      -0.994  31.892  23.239  1.00 58.06           O  
ATOM    937  SG  CYS C  41      -2.409  31.690  19.986  1.00 58.06           S  
ATOM    938  N   HIS C  42      -0.572  29.745  23.690  1.00 57.16           N  
ATOM    939  CA  HIS C  42      -0.983  29.840  25.087  1.00 57.16           C  
ATOM    940  C   HIS C  42       0.178  30.279  25.973  1.00 57.16           C  
ATOM    941  CB  HIS C  42      -1.538  28.500  25.574  1.00 57.16           C  
ATOM    942  O   HIS C  42      -0.035  30.867  27.036  1.00 57.16           O  
ATOM    943  CG  HIS C  42      -2.254  28.588  26.884  1.00 57.16           C  
ATOM    944  CD2 HIS C  42      -3.550  28.849  27.174  1.00 57.16           C  
ATOM    945  ND1 HIS C  42      -1.619  28.399  28.093  1.00 57.16           N  
ATOM    946  CE1 HIS C  42      -2.498  28.539  29.072  1.00 57.16           C  
ATOM    947  NE2 HIS C  42      -3.677  28.813  28.540  1.00 57.16           N  
ATOM    948  N   ALA C  43       1.432  30.241  25.425  1.00 45.84           N  
ATOM    949  CA  ALA C  43       2.548  30.727  26.233  1.00 45.84           C  
ATOM    950  C   ALA C  43       2.780  32.218  26.009  1.00 45.84           C  
ATOM    951  CB  ALA C  43       3.818  29.940  25.914  1.00 45.84           C  
ATOM    952  O   ALA C  43       3.119  32.947  26.944  1.00 45.84           O  
TER     953      ALA C  43                                                      
ENDMDL                                                                          
END                                                                             
