# Supplementary material for: AI-guided pipeline for protein–protein interaction drug discovery identifies a SARS-CoV-2 inhibitor
Source: Mol Syst Biol. 2024 Mar 11;20(4):428–57. doi: 10.1038/s44320-024-00019-8 (PMC10987651; doi:10.1038/s44320-024-00019-8)
Supplement: Supplementary file 15 — Source Data Fig. 5 [file 44320_2024_19_MOESM15_ESM.zip › Source Data Figure 5/ColabFold/E-ORF7b_a7aff.result/E_ORF7b_a7aff_unrelaxed_rank_4_model_2.pdb]

MODEL     1                                                                     
ATOM      1  N   MET B   1      -1.084  37.136  13.688  1.00 45.33           N  
ATOM      2  CA  MET B   1       0.043  36.209  13.730  1.00 45.33           C  
ATOM      3  C   MET B   1      -0.384  34.813  13.289  1.00 45.33           C  
ATOM      4  CB  MET B   1       0.642  36.153  15.137  1.00 45.33           C  
ATOM      5  O   MET B   1       0.291  33.828  13.594  1.00 45.33           O  
ATOM      6  CG  MET B   1       1.436  37.393  15.514  1.00 45.33           C  
ATOM      7  SD  MET B   1       2.847  37.013  16.624  1.00 45.33           S  
ATOM      8  CE  MET B   1       3.661  38.634  16.674  1.00 45.33           C  
ATOM      9  N   TYR B   2      -1.576  34.533  13.063  1.00 53.11           N  
ATOM     10  CA  TYR B   2      -2.290  33.337  12.631  1.00 53.11           C  
ATOM     11  C   TYR B   2      -1.813  32.884  11.256  1.00 53.11           C  
ATOM     12  CB  TYR B   2      -3.800  33.594  12.600  1.00 53.11           C  
ATOM     13  O   TYR B   2      -2.164  31.794  10.799  1.00 53.11           O  
ATOM     14  CG  TYR B   2      -4.441  33.611  13.967  1.00 53.11           C  
ATOM     15  CD1 TYR B   2      -4.890  32.433  14.562  1.00 53.11           C  
ATOM     16  CD2 TYR B   2      -4.599  34.802  14.666  1.00 53.11           C  
ATOM     17  CE1 TYR B   2      -5.482  32.444  15.820  1.00 53.11           C  
ATOM     18  CE2 TYR B   2      -5.190  34.825  15.925  1.00 53.11           C  
ATOM     19  OH  TYR B   2      -6.214  33.658  17.739  1.00 53.11           O  
ATOM     20  CZ  TYR B   2      -5.628  33.642  16.493  1.00 53.11           C  
ATOM     21  N   SER B   3      -1.245  33.910  10.527  1.00 51.96           N  
ATOM     22  CA  SER B   3      -0.875  33.599   9.150  1.00 51.96           C  
ATOM     23  C   SER B   3       0.188  32.507   9.096  1.00 51.96           C  
ATOM     24  CB  SER B   3      -0.366  34.852   8.436  1.00 51.96           C  
ATOM     25  O   SER B   3       0.190  31.679   8.183  1.00 51.96           O  
ATOM     26  OG  SER B   3      -1.381  35.840   8.369  1.00 51.96           O  
ATOM     27  N   PHE B   4       1.164  32.566  10.103  1.00 53.51           N  
ATOM     28  CA  PHE B   4       2.263  31.609  10.055  1.00 53.51           C  
ATOM     29  C   PHE B   4       1.764  30.198  10.346  1.00 53.51           C  
ATOM     30  CB  PHE B   4       3.358  31.995  11.053  1.00 53.51           C  
ATOM     31  O   PHE B   4       2.221  29.233   9.730  1.00 53.51           O  
ATOM     32  CG  PHE B   4       4.582  31.122  10.979  1.00 53.51           C  
ATOM     33  CD1 PHE B   4       4.778  30.097  11.896  1.00 53.51           C  
ATOM     34  CD2 PHE B   4       5.537  31.328   9.992  1.00 53.51           C  
ATOM     35  CE1 PHE B   4       5.910  29.288  11.830  1.00 53.51           C  
ATOM     36  CE2 PHE B   4       6.671  30.524   9.919  1.00 53.51           C  
ATOM     37  CZ  PHE B   4       6.856  29.505  10.840  1.00 53.51           C  
ATOM     38  N   VAL B   5       0.814  30.002  11.340  1.00 58.40           N  
ATOM     39  CA  VAL B   5       0.237  28.702  11.666  1.00 58.40           C  
ATOM     40  C   VAL B   5      -0.489  28.139  10.447  1.00 58.40           C  
ATOM     41  CB  VAL B   5      -0.731  28.796  12.866  1.00 58.40           C  
ATOM     42  O   VAL B   5      -0.410  26.940  10.169  1.00 58.40           O  
ATOM     43  CG1 VAL B   5      -1.327  27.427  13.188  1.00 58.40           C  
ATOM     44  CG2 VAL B   5      -0.013  29.370  14.087  1.00 58.40           C  
ATOM     45  N   SER B   6      -1.126  29.139   9.644  1.00 59.20           N  
ATOM     46  CA  SER B   6      -1.874  28.718   8.464  1.00 59.20           C  
ATOM     47  C   SER B   6      -0.939  28.233   7.361  1.00 59.20           C  
ATOM     48  CB  SER B   6      -2.740  29.865   7.941  1.00 59.20           C  
ATOM     49  O   SER B   6      -1.254  27.277   6.649  1.00 59.20           O  
ATOM     50  OG  SER B   6      -3.459  29.466   6.786  1.00 59.20           O  
ATOM     51  N   GLU B   7       0.287  28.882   7.302  1.00 62.34           N  
ATOM     52  CA  GLU B   7       1.238  28.488   6.266  1.00 62.34           C  
ATOM     53  C   GLU B   7       1.778  27.084   6.519  1.00 62.34           C  
ATOM     54  CB  GLU B   7       2.392  29.490   6.187  1.00 62.34           C  
ATOM     55  O   GLU B   7       1.889  26.279   5.592  1.00 62.34           O  
ATOM     56  CG  GLU B   7       2.983  29.638   4.792  1.00 62.34           C  
ATOM     57  CD  GLU B   7       3.603  31.004   4.545  1.00 62.34           C  
ATOM     58  OE1 GLU B   7       4.771  31.221   4.939  1.00 62.34           O  
ATOM     59  OE2 GLU B   7       2.914  31.866   3.954  1.00 62.34           O  
ATOM     60  N   GLU B   8       2.086  26.822   7.833  1.00 64.67           N  
ATOM     61  CA  GLU B   8       2.602  25.500   8.175  1.00 64.67           C  
ATOM     62  C   GLU B   8       1.512  24.438   8.068  1.00 64.67           C  
ATOM     63  CB  GLU B   8       3.197  25.503   9.586  1.00 64.67           C  
ATOM     64  O   GLU B   8       1.756  23.338   7.566  1.00 64.67           O  
ATOM     65  CG  GLU B   8       4.545  26.202   9.683  1.00 64.67           C  
ATOM     66  CD  GLU B   8       5.316  25.845  10.944  1.00 64.67           C  
ATOM     67  OE1 GLU B   8       6.314  25.094  10.853  1.00 64.67           O  
ATOM     68  OE2 GLU B   8       4.919  26.320  12.031  1.00 64.67           O  
ATOM     69  N   THR B   9       0.259  24.983   8.549  1.00 61.53           N  
ATOM     70  CA  THR B   9      -0.880  24.073   8.492  1.00 61.53           C  
ATOM     71  C   THR B   9      -1.240  23.747   7.045  1.00 61.53           C  
ATOM     72  CB  THR B   9      -2.106  24.668   9.207  1.00 61.53           C  
ATOM     73  O   THR B   9      -1.602  22.611   6.731  1.00 61.53           O  
ATOM     74  CG2 THR B   9      -3.204  23.623   9.380  1.00 61.53           C  
ATOM     75  OG1 THR B   9      -1.713  25.149  10.498  1.00 61.53           O  
ATOM     76  N   GLY B  10      -0.995  24.725   6.176  1.00 69.54           N  
ATOM     77  CA  GLY B  10      -1.284  24.518   4.766  1.00 69.54           C  
ATOM     78  C   GLY B  10      -0.372  23.496   4.114  1.00 69.54           C  
ATOM     79  O   GLY B  10      -0.830  22.655   3.337  1.00 69.54           O  
ATOM     80  N   THR B  11       0.918  23.592   4.526  1.00 69.19           N  
ATOM     81  CA  THR B  11       1.894  22.659   3.972  1.00 69.19           C  
ATOM     82  C   THR B  11       1.626  21.240   4.465  1.00 69.19           C  
ATOM     83  CB  THR B  11       3.331  23.071   4.341  1.00 69.19           C  
ATOM     84  O   THR B  11       1.751  20.279   3.703  1.00 69.19           O  
ATOM     85  CG2 THR B  11       4.350  22.106   3.741  1.00 69.19           C  
ATOM     86  OG1 THR B  11       3.588  24.389   3.842  1.00 69.19           O  
ATOM     87  N   LEU B  12       1.121  21.191   5.668  1.00 70.62           N  
ATOM     88  CA  LEU B  12       0.823  19.890   6.257  1.00 70.62           C  
ATOM     89  C   LEU B  12      -0.397  19.259   5.592  1.00 70.62           C  
ATOM     90  CB  LEU B  12       0.585  20.025   7.763  1.00 70.62           C  
ATOM     91  O   LEU B  12      -0.413  18.054   5.331  1.00 70.62           O  
ATOM     92  CG  LEU B  12       1.832  20.024   8.649  1.00 70.62           C  
ATOM     93  CD1 LEU B  12       1.476  20.466  10.065  1.00 70.62           C  
ATOM     94  CD2 LEU B  12       2.479  18.644   8.660  1.00 70.62           C  
ATOM     95  N   ILE B  13      -1.377  20.100   5.336  1.00 72.95           N  
ATOM     96  CA  ILE B  13      -2.603  19.630   4.699  1.00 72.95           C  
ATOM     97  C   ILE B  13      -2.300  19.165   3.276  1.00 72.95           C  
ATOM     98  CB  ILE B  13      -3.689  20.729   4.684  1.00 72.95           C  
ATOM     99  O   ILE B  13      -2.773  18.110   2.848  1.00 72.95           O  
ATOM    100  CG1 ILE B  13      -4.416  20.779   6.033  1.00 72.95           C  
ATOM    101  CG2 ILE B  13      -4.677  20.496   3.538  1.00 72.95           C  
ATOM    102  CD1 ILE B  13      -4.320  22.125   6.739  1.00 72.95           C  
ATOM    103  N   VAL B  14      -1.479  19.993   2.621  1.00 75.74           N  
ATOM    104  CA  VAL B  14      -1.130  19.685   1.238  1.00 75.74           C  
ATOM    105  C   VAL B  14      -0.294  18.408   1.188  1.00 75.74           C  
ATOM    106  CB  VAL B  14      -0.364  20.851   0.573  1.00 75.74           C  
ATOM    107  O   VAL B  14      -0.512  17.549   0.330  1.00 75.74           O  
ATOM    108  CG1 VAL B  14       0.075  20.472  -0.840  1.00 75.74           C  
ATOM    109  CG2 VAL B  14      -1.228  22.110   0.548  1.00 75.74           C  
ATOM    110  N   ASN B  15       0.653  18.259   2.105  1.00 77.24           N  
ATOM    111  CA  ASN B  15       1.507  17.077   2.160  1.00 77.24           C  
ATOM    112  C   ASN B  15       0.702  15.818   2.471  1.00 77.24           C  
ATOM    113  CB  ASN B  15       2.618  17.266   3.195  1.00 77.24           C  
ATOM    114  O   ASN B  15       0.949  14.760   1.889  1.00 77.24           O  
ATOM    115  CG  ASN B  15       3.900  16.552   2.811  1.00 77.24           C  
ATOM    116  ND2 ASN B  15       4.795  16.382   3.777  1.00 77.24           N  
ATOM    117  OD1 ASN B  15       4.083  16.157   1.657  1.00 77.24           O  
ATOM    118  N   SER B  16      -0.248  16.026   3.340  1.00 75.00           N  
ATOM    119  CA  SER B  16      -1.122  14.911   3.692  1.00 75.00           C  
ATOM    120  C   SER B  16      -1.941  14.450   2.491  1.00 75.00           C  
ATOM    121  CB  SER B  16      -2.057  15.304   4.836  1.00 75.00           C  
ATOM    122  O   SER B  16      -2.059  13.249   2.238  1.00 75.00           O  
ATOM    123  OG  SER B  16      -2.719  14.165   5.358  1.00 75.00           O  
ATOM    124  N   VAL B  17      -2.490  15.380   1.750  1.00 79.81           N  
ATOM    125  CA  VAL B  17      -3.318  15.088   0.584  1.00 79.81           C  
ATOM    126  C   VAL B  17      -2.470  14.427  -0.500  1.00 79.81           C  
ATOM    127  CB  VAL B  17      -3.990  16.365   0.031  1.00 79.81           C  
ATOM    128  O   VAL B  17      -2.905  13.465  -1.137  1.00 79.81           O  
ATOM    129  CG1 VAL B  17      -4.734  16.064  -1.269  1.00 79.81           C  
ATOM    130  CG2 VAL B  17      -4.940  16.960   1.069  1.00 79.81           C  
ATOM    131  N   LEU B  18      -1.287  14.853  -0.781  1.00 79.68           N  
ATOM    132  CA  LEU B  18      -0.379  14.302  -1.781  1.00 79.68           C  
ATOM    133  C   LEU B  18       0.035  12.881  -1.415  1.00 79.68           C  
ATOM    134  CB  LEU B  18       0.862  15.187  -1.924  1.00 79.68           C  
ATOM    135  O   LEU B  18       0.088  12.003  -2.280  1.00 79.68           O  
ATOM    136  CG  LEU B  18       0.973  15.997  -3.216  1.00 79.68           C  
ATOM    137  CD1 LEU B  18       1.426  17.421  -2.913  1.00 79.68           C  
ATOM    138  CD2 LEU B  18       1.932  15.321  -4.191  1.00 79.68           C  
ATOM    139  N   LEU B  19       0.257  12.680  -0.245  1.00 76.23           N  
ATOM    140  CA  LEU B  19       0.631  11.353   0.233  1.00 76.23           C  
ATOM    141  C   LEU B  19      -0.524  10.371   0.069  1.00 76.23           C  
ATOM    142  CB  LEU B  19       1.062  11.413   1.700  1.00 76.23           C  
ATOM    143  O   LEU B  19      -0.314   9.219  -0.318  1.00 76.23           O  
ATOM    144  CG  LEU B  19       2.460  11.970   1.975  1.00 76.23           C  
ATOM    145  CD1 LEU B  19       2.719  12.035   3.476  1.00 76.23           C  
ATOM    146  CD2 LEU B  19       3.519  11.120   1.281  1.00 76.23           C  
ATOM    147  N   PHE B  20      -1.725  10.802   0.438  1.00 78.54           N  
ATOM    148  CA  PHE B  20      -2.921   9.983   0.282  1.00 78.54           C  
ATOM    149  C   PHE B  20      -3.118   9.583  -1.175  1.00 78.54           C  
ATOM    150  CB  PHE B  20      -4.157  10.730   0.793  1.00 78.54           C  
ATOM    151  O   PHE B  20      -3.411   8.423  -1.472  1.00 78.54           O  
ATOM    152  CG  PHE B  20      -5.273   9.825   1.240  1.00 78.54           C  
ATOM    153  CD1 PHE B  20      -6.317   9.509   0.379  1.00 78.54           C  
ATOM    154  CD2 PHE B  20      -5.277   9.289   2.521  1.00 78.54           C  
ATOM    155  CE1 PHE B  20      -7.351   8.671   0.790  1.00 78.54           C  
ATOM    156  CE2 PHE B  20      -6.307   8.451   2.939  1.00 78.54           C  
ATOM    157  CZ  PHE B  20      -7.344   8.144   2.072  1.00 78.54           C  
ATOM    158  N   LEU B  21      -2.926  10.500  -2.049  1.00 80.61           N  
ATOM    159  CA  LEU B  21      -3.067  10.238  -3.477  1.00 80.61           C  
ATOM    160  C   LEU B  21      -2.037   9.216  -3.946  1.00 80.61           C  
ATOM    161  CB  LEU B  21      -2.919  11.534  -4.277  1.00 80.61           C  
ATOM    162  O   LEU B  21      -2.369   8.291  -4.691  1.00 80.61           O  
ATOM    163  CG  LEU B  21      -3.263  11.455  -5.766  1.00 80.61           C  
ATOM    164  CD1 LEU B  21      -4.754  11.197  -5.952  1.00 80.61           C  
ATOM    165  CD2 LEU B  21      -2.843  12.735  -6.480  1.00 80.61           C  
ATOM    166  N   ALA B  22      -0.831   9.374  -3.556  1.00 77.89           N  
ATOM    167  CA  ALA B  22       0.245   8.452  -3.910  1.00 77.89           C  
ATOM    168  C   ALA B  22      -0.040   7.048  -3.383  1.00 77.89           C  
ATOM    169  CB  ALA B  22       1.580   8.958  -3.369  1.00 77.89           C  
ATOM    170  O   ALA B  22       0.209   6.057  -4.073  1.00 77.89           O  
ATOM    171  N   PHE B  23      -0.678   6.870  -2.300  1.00 80.46           N  
ATOM    172  CA  PHE B  23      -1.046   5.609  -1.667  1.00 80.46           C  
ATOM    173  C   PHE B  23      -2.122   4.892  -2.474  1.00 80.46           C  
ATOM    174  CB  PHE B  23      -1.535   5.848  -0.235  1.00 80.46           C  
ATOM    175  O   PHE B  23      -2.026   3.686  -2.711  1.00 80.46           O  
ATOM    176  CG  PHE B  23      -1.661   4.590   0.581  1.00 80.46           C  
ATOM    177  CD1 PHE B  23      -2.901   3.998   0.786  1.00 80.46           C  
ATOM    178  CD2 PHE B  23      -0.537   3.999   1.145  1.00 80.46           C  
ATOM    179  CE1 PHE B  23      -3.020   2.834   1.541  1.00 80.46           C  
ATOM    180  CE2 PHE B  23      -0.648   2.836   1.901  1.00 80.46           C  
ATOM    181  CZ  PHE B  23      -1.890   2.255   2.099  1.00 80.46           C  
ATOM    182  N   VAL B  24      -3.087   5.623  -2.818  1.00 79.30           N  
ATOM    183  CA  VAL B  24      -4.191   5.055  -3.585  1.00 79.30           C  
ATOM    184  C   VAL B  24      -3.669   4.495  -4.906  1.00 79.30           C  
ATOM    185  CB  VAL B  24      -5.296   6.102  -3.850  1.00 79.30           C  
ATOM    186  O   VAL B  24      -4.028   3.383  -5.301  1.00 79.30           O  
ATOM    187  CG1 VAL B  24      -6.356   5.541  -4.796  1.00 79.30           C  
ATOM    188  CG2 VAL B  24      -5.932   6.550  -2.535  1.00 79.30           C  
ATOM    189  N   VAL B  25      -2.831   5.266  -5.545  1.00 80.94           N  
ATOM    190  CA  VAL B  25      -2.252   4.837  -6.813  1.00 80.94           C  
ATOM    191  C   VAL B  25      -1.398   3.590  -6.596  1.00 80.94           C  
ATOM    192  CB  VAL B  25      -1.406   5.957  -7.459  1.00 80.94           C  
ATOM    193  O   VAL B  25      -1.461   2.642  -7.382  1.00 80.94           O  
ATOM    194  CG1 VAL B  25      -0.730   5.456  -8.734  1.00 80.94           C  
ATOM    195  CG2 VAL B  25      -2.274   7.178  -7.754  1.00 80.94           C  
ATOM    196  N   PHE B  26      -0.694   3.520  -5.589  1.00 79.05           N  
ATOM    197  CA  PHE B  26       0.156   2.389  -5.238  1.00 79.05           C  
ATOM    198  C   PHE B  26      -0.683   1.147  -4.962  1.00 79.05           C  
ATOM    199  CB  PHE B  26       1.018   2.722  -4.016  1.00 79.05           C  
ATOM    200  O   PHE B  26      -0.347   0.051  -5.415  1.00 79.05           O  
ATOM    201  CG  PHE B  26       2.289   1.920  -3.934  1.00 79.05           C  
ATOM    202  CD1 PHE B  26       2.354   0.774  -3.151  1.00 79.05           C  
ATOM    203  CD2 PHE B  26       3.419   2.312  -4.640  1.00 79.05           C  
ATOM    204  CE1 PHE B  26       3.529   0.030  -3.072  1.00 79.05           C  
ATOM    205  CE2 PHE B  26       4.596   1.574  -4.566  1.00 79.05           C  
ATOM    206  CZ  PHE B  26       4.649   0.433  -3.781  1.00 79.05           C  
ATOM    207  N   LEU B  27      -1.752   1.233  -4.258  1.00 76.77           N  
ATOM    208  CA  LEU B  27      -2.665   0.138  -3.949  1.00 76.77           C  
ATOM    209  C   LEU B  27      -3.291  -0.422  -5.222  1.00 76.77           C  
ATOM    210  CB  LEU B  27      -3.762   0.609  -2.991  1.00 76.77           C  
ATOM    211  O   LEU B  27      -3.433  -1.639  -5.365  1.00 76.77           O  
ATOM    212  CG  LEU B  27      -3.392   0.657  -1.508  1.00 76.77           C  
ATOM    213  CD1 LEU B  27      -4.610   0.342  -0.647  1.00 76.77           C  
ATOM    214  CD2 LEU B  27      -2.254  -0.312  -1.208  1.00 76.77           C  
ATOM    215  N   LEU B  28      -3.651   0.504  -6.124  1.00 78.89           N  
ATOM    216  CA  LEU B  28      -4.263   0.100  -7.385  1.00 78.89           C  
ATOM    217  C   LEU B  28      -3.309  -0.768  -8.199  1.00 78.89           C  
ATOM    218  CB  LEU B  28      -4.674   1.329  -8.200  1.00 78.89           C  
ATOM    219  O   LEU B  28      -3.711  -1.802  -8.739  1.00 78.89           O  
ATOM    220  CG  LEU B  28      -5.973   2.018  -7.779  1.00 78.89           C  
ATOM    221  CD1 LEU B  28      -6.213   3.262  -8.628  1.00 78.89           C  
ATOM    222  CD2 LEU B  28      -7.150   1.054  -7.890  1.00 78.89           C  
ATOM    223  N   VAL B  29      -2.058  -0.329  -8.232  1.00 78.04           N  
ATOM    224  CA  VAL B  29      -1.038  -1.032  -9.003  1.00 78.04           C  
ATOM    225  C   VAL B  29      -0.780  -2.406  -8.386  1.00 78.04           C  
ATOM    226  CB  VAL B  29       0.277  -0.225  -9.074  1.00 78.04           C  
ATOM    227  O   VAL B  29      -0.683  -3.406  -9.101  1.00 78.04           O  
ATOM    228  CG1 VAL B  29       1.373  -1.038  -9.762  1.00 78.04           C  
ATOM    229  CG2 VAL B  29       0.051   1.098  -9.804  1.00 78.04           C  
ATOM    230  N   THR B  30      -0.683  -2.482  -7.107  1.00 78.41           N  
ATOM    231  CA  THR B  30      -0.463  -3.732  -6.388  1.00 78.41           C  
ATOM    232  C   THR B  30      -1.630  -4.691  -6.601  1.00 78.41           C  
ATOM    233  CB  THR B  30      -0.268  -3.483  -4.880  1.00 78.41           C  
ATOM    234  O   THR B  30      -1.425  -5.879  -6.860  1.00 78.41           O  
ATOM    235  CG2 THR B  30       0.156  -4.759  -4.162  1.00 78.41           C  
ATOM    236  OG1 THR B  30       0.743  -2.484  -4.694  1.00 78.41           O  
ATOM    237  N   LEU B  31      -2.864  -4.114  -6.559  1.00 76.47           N  
ATOM    238  CA  LEU B  31      -4.068  -4.912  -6.758  1.00 76.47           C  
ATOM    239  C   LEU B  31      -4.136  -5.446  -8.185  1.00 76.47           C  
ATOM    240  CB  LEU B  31      -5.318  -4.084  -6.451  1.00 76.47           C  
ATOM    241  O   LEU B  31      -4.540  -6.590  -8.406  1.00 76.47           O  
ATOM    242  CG  LEU B  31      -5.654  -3.886  -4.972  1.00 76.47           C  
ATOM    243  CD1 LEU B  31      -6.804  -2.896  -4.817  1.00 76.47           C  
ATOM    244  CD2 LEU B  31      -5.997  -5.220  -4.318  1.00 76.47           C  
ATOM    245  N   ALA B  32      -3.759  -4.634  -9.120  1.00 71.50           N  
ATOM    246  CA  ALA B  32      -3.772  -5.031 -10.525  1.00 71.50           C  
ATOM    247  C   ALA B  32      -2.822  -6.198 -10.775  1.00 71.50           C  
ATOM    248  CB  ALA B  32      -3.400  -3.847 -11.415  1.00 71.50           C  
ATOM    249  O   ALA B  32      -3.162  -7.141 -11.493  1.00 71.50           O  
ATOM    250  N   ILE B  33      -1.636  -6.078 -10.233  1.00 68.15           N  
ATOM    251  CA  ILE B  33      -0.624  -7.117 -10.393  1.00 68.15           C  
ATOM    252  C   ILE B  33      -1.097  -8.404  -9.722  1.00 68.15           C  
ATOM    253  CB  ILE B  33       0.736  -6.676  -9.808  1.00 68.15           C  
ATOM    254  O   ILE B  33      -0.942  -9.494 -10.277  1.00 68.15           O  
ATOM    255  CG1 ILE B  33       1.264  -5.445 -10.553  1.00 68.15           C  
ATOM    256  CG2 ILE B  33       1.746  -7.826  -9.865  1.00 68.15           C  
ATOM    257  CD1 ILE B  33       2.381  -4.711  -9.824  1.00 68.15           C  
ATOM    258  N   LEU B  34      -1.728  -8.274  -8.569  1.00 67.78           N  
ATOM    259  CA  LEU B  34      -2.251  -9.412  -7.821  1.00 67.78           C  
ATOM    260  C   LEU B  34      -3.379 -10.094  -8.588  1.00 67.78           C  
ATOM    261  CB  LEU B  34      -2.750  -8.965  -6.445  1.00 67.78           C  
ATOM    262  O   LEU B  34      -3.447 -11.324  -8.638  1.00 67.78           O  
ATOM    263  CG  LEU B  34      -3.162 -10.077  -5.479  1.00 67.78           C  
ATOM    264  CD1 LEU B  34      -1.947 -10.906  -5.076  1.00 67.78           C  
ATOM    265  CD2 LEU B  34      -3.848  -9.492  -4.249  1.00 67.78           C  
ATOM    266  N   THR B  35      -4.238  -9.332  -9.118  1.00 64.68           N  
ATOM    267  CA  THR B  35      -5.342  -9.839  -9.925  1.00 64.68           C  
ATOM    268  C   THR B  35      -4.820 -10.642 -11.113  1.00 64.68           C  
ATOM    269  CB  THR B  35      -6.238  -8.693 -10.430  1.00 64.68           C  
ATOM    270  O   THR B  35      -5.370 -11.692 -11.450  1.00 64.68           O  
ATOM    271  CG2 THR B  35      -7.509  -9.232 -11.077  1.00 64.68           C  
ATOM    272  OG1 THR B  35      -6.596  -7.852  -9.326  1.00 64.68           O  
ATOM    273  N   ALA B  36      -3.773 -10.129 -11.719  1.00 59.05           N  
ATOM    274  CA  ALA B  36      -3.175 -10.819 -12.859  1.00 59.05           C  
ATOM    275  C   ALA B  36      -2.549 -12.143 -12.432  1.00 59.05           C  
ATOM    276  CB  ALA B  36      -2.129  -9.931 -13.529  1.00 59.05           C  
ATOM    277  O   ALA B  36      -2.663 -13.147 -13.138  1.00 59.05           O  
ATOM    278  N   LEU B  37      -1.920 -12.048 -11.270  1.00 60.20           N  
ATOM    279  CA  LEU B  37      -1.274 -13.242 -10.738  1.00 60.20           C  
ATOM    280  C   LEU B  37      -2.309 -14.288 -10.337  1.00 60.20           C  
ATOM    281  CB  LEU B  37      -0.398 -12.886  -9.534  1.00 60.20           C  
ATOM    282  O   LEU B  37      -2.096 -15.486 -10.534  1.00 60.20           O  
ATOM    283  CG  LEU B  37       0.968 -12.274  -9.847  1.00 60.20           C  
ATOM    284  CD1 LEU B  37       1.658 -11.833  -8.560  1.00 60.20           C  
ATOM    285  CD2 LEU B  37       1.837 -13.266 -10.612  1.00 60.20           C  
ATOM    286  N   ARG B  38      -3.437 -13.802  -9.717  1.00 61.82           N  
ATOM    287  CA  ARG B  38      -4.540 -14.686  -9.356  1.00 61.82           C  
ATOM    288  C   ARG B  38      -5.100 -15.392 -10.586  1.00 61.82           C  
ATOM    289  CB  ARG B  38      -5.649 -13.902  -8.651  1.00 61.82           C  
ATOM    290  O   ARG B  38      -5.421 -16.582 -10.533  1.00 61.82           O  
ATOM    291  CG  ARG B  38      -6.267 -14.635  -7.472  1.00 61.82           C  
ATOM    292  CD  ARG B  38      -7.510 -13.925  -6.955  1.00 61.82           C  
ATOM    293  NE  ARG B  38      -7.514 -13.836  -5.497  1.00 61.82           N  
ATOM    294  NH1 ARG B  38      -9.811 -13.689  -5.305  1.00 61.82           N  
ATOM    295  NH2 ARG B  38      -8.495 -13.652  -3.429  1.00 61.82           N  
ATOM    296  CZ  ARG B  38      -8.607 -13.726  -4.747  1.00 61.82           C  
ATOM    297  N   LEU B  39      -5.243 -14.687 -11.599  1.00 61.08           N  
ATOM    298  CA  LEU B  39      -5.737 -15.245 -12.853  1.00 61.08           C  
ATOM    299  C   LEU B  39      -4.777 -16.298 -13.394  1.00 61.08           C  
ATOM    300  CB  LEU B  39      -5.936 -14.137 -13.891  1.00 61.08           C  
ATOM    301  O   LEU B  39      -5.209 -17.318 -13.936  1.00 61.08           O  
ATOM    302  CG  LEU B  39      -7.269 -14.143 -14.642  1.00 61.08           C  
ATOM    303  CD1 LEU B  39      -7.845 -12.732 -14.708  1.00 61.08           C  
ATOM    304  CD2 LEU B  39      -7.092 -14.720 -16.042  1.00 61.08           C  
ATOM    305  N   CYS B  40      -3.498 -15.932 -13.185  1.00 54.29           N  
ATOM    306  CA  CYS B  40      -2.485 -16.878 -13.641  1.00 54.29           C  
ATOM    307  C   CYS B  40      -2.460 -18.119 -12.758  1.00 54.29           C  
ATOM    308  CB  CYS B  40      -1.105 -16.221 -13.654  1.00 54.29           C  
ATOM    309  O   CYS B  40      -2.334 -19.239 -13.256  1.00 54.29           O  
ATOM    310  SG  CYS B  40       0.169 -17.220 -14.455  1.00 54.29           S  
ATOM    311  N   ALA B  41      -2.578 -17.984 -11.501  1.00 58.01           N  
ATOM    312  CA  ALA B  41      -2.646 -19.086 -10.544  1.00 58.01           C  
ATOM    313  C   ALA B  41      -3.876 -19.954 -10.794  1.00 58.01           C  
ATOM    314  CB  ALA B  41      -2.660 -18.549  -9.115  1.00 58.01           C  
ATOM    315  O   ALA B  41      -3.819 -21.177 -10.648  1.00 58.01           O  
ATOM    316  N   TYR B  42      -4.951 -19.320 -11.165  1.00 58.78           N  
ATOM    317  CA  TYR B  42      -6.153 -20.049 -11.553  1.00 58.78           C  
ATOM    318  C   TYR B  42      -5.925 -20.829 -12.843  1.00 58.78           C  
ATOM    319  CB  TYR B  42      -7.332 -19.088 -11.726  1.00 58.78           C  
ATOM    320  O   TYR B  42      -6.375 -21.970 -12.973  1.00 58.78           O  
ATOM    321  CG  TYR B  42      -8.680 -19.764 -11.666  1.00 58.78           C  
ATOM    322  CD1 TYR B  42      -9.341 -20.149 -12.830  1.00 58.78           C  
ATOM    323  CD2 TYR B  42      -9.296 -20.018 -10.445  1.00 58.78           C  
ATOM    324  CE1 TYR B  42     -10.585 -20.771 -12.779  1.00 58.78           C  
ATOM    325  CE2 TYR B  42     -10.540 -20.639 -10.382  1.00 58.78           C  
ATOM    326  OH  TYR B  42     -12.405 -21.626 -11.497  1.00 58.78           O  
ATOM    327  CZ  TYR B  42     -11.175 -21.011 -11.553  1.00 58.78           C  
ATOM    328  N   CYS B  43      -5.370 -20.105 -13.691  1.00 51.10           N  
ATOM    329  CA  CYS B  43      -5.033 -20.765 -14.947  1.00 51.10           C  
ATOM    330  C   CYS B  43      -3.968 -21.834 -14.734  1.00 51.10           C  
ATOM    331  CB  CYS B  43      -4.546 -19.744 -15.975  1.00 51.10           C  
ATOM    332  O   CYS B  43      -4.001 -22.886 -15.376  1.00 51.10           O  
ATOM    333  SG  CYS B  43      -5.851 -19.119 -17.056  1.00 51.10           S  
ATOM    334  N   CYS B  44      -3.019 -21.558 -13.850  1.00 52.06           N  
ATOM    335  CA  CYS B  44      -2.032 -22.571 -13.494  1.00 52.06           C  
ATOM    336  C   CYS B  44      -2.681 -23.722 -12.735  1.00 52.06           C  
ATOM    337  CB  CYS B  44      -0.914 -21.958 -12.651  1.00 52.06           C  
ATOM    338  O   CYS B  44      -2.220 -24.862 -12.814  1.00 52.06           O  
ATOM    339  SG  CYS B  44       0.437 -21.264 -13.629  1.00 52.06           S  
ATOM    340  N   ASN B  45      -3.598 -23.562 -12.009  1.00 54.62           N  
ATOM    341  CA  ASN B  45      -4.397 -24.646 -11.446  1.00 54.62           C  
ATOM    342  C   ASN B  45      -4.990 -25.531 -12.538  1.00 54.62           C  
ATOM    343  CB  ASN B  45      -5.508 -24.086 -10.555  1.00 54.62           C  
ATOM    344  O   ASN B  45      -4.988 -26.758 -12.418  1.00 54.62           O  
ATOM    345  CG  ASN B  45      -6.004 -25.095  -9.538  1.00 54.62           C  
ATOM    346  ND2 ASN B  45      -5.846 -24.775  -8.259  1.00 54.62           N  
ATOM    347  OD1 ASN B  45      -6.525 -26.154  -9.899  1.00 54.62           O  
ATOM    348  N   ILE B  46      -5.625 -24.969 -13.542  1.00 52.18           N  
ATOM    349  CA  ILE B  46      -6.110 -25.711 -14.700  1.00 52.18           C  
ATOM    350  C   ILE B  46      -4.928 -26.173 -15.549  1.00 52.18           C  
ATOM    351  CB  ILE B  46      -7.080 -24.860 -15.551  1.00 52.18           C  
ATOM    352  O   ILE B  46      -4.931 -27.290 -16.072  1.00 52.18           O  
ATOM    353  CG1 ILE B  46      -8.524 -25.332 -15.345  1.00 52.18           C  
ATOM    354  CG2 ILE B  46      -6.691 -24.915 -17.031  1.00 52.18           C  
ATOM    355  CD1 ILE B  46      -9.549 -24.206 -15.348  1.00 52.18           C  
ATOM    356  N   VAL B  47      -3.985 -25.266 -15.788  1.00 46.60           N  
ATOM    357  CA  VAL B  47      -2.776 -25.632 -16.518  1.00 46.60           C  
ATOM    358  C   VAL B  47      -1.928 -26.579 -15.672  1.00 46.60           C  
ATOM    359  CB  VAL B  47      -1.952 -24.386 -16.913  1.00 46.60           C  
ATOM    360  O   VAL B  47      -1.283 -27.487 -16.202  1.00 46.60           O  
ATOM    361  CG1 VAL B  47      -0.593 -24.794 -17.478  1.00 46.60           C  
ATOM    362  CG2 VAL B  47      -2.721 -23.537 -17.923  1.00 46.60           C  
ATOM    363  N   ASN B  48      -1.836 -26.448 -14.369  1.00 51.45           N  
ATOM    364  CA  ASN B  48      -1.230 -27.478 -13.532  1.00 51.45           C  
ATOM    365  C   ASN B  48      -1.892 -28.836 -13.748  1.00 51.45           C  
ATOM    366  CB  ASN B  48      -1.301 -27.082 -12.056  1.00 51.45           C  
ATOM    367  O   ASN B  48      -1.215 -29.865 -13.772  1.00 51.45           O  
ATOM    368  CG  ASN B  48      -0.268 -27.798 -11.209  1.00 51.45           C  
ATOM    369  ND2 ASN B  48      -0.538 -27.911  -9.914  1.00 51.45           N  
ATOM    370  OD1 ASN B  48       0.765 -28.244 -11.714  1.00 51.45           O  
ATOM    371  N   VAL B  49      -3.167 -29.030 -13.933  1.00 50.01           N  
ATOM    372  CA  VAL B  49      -3.806 -30.272 -14.355  1.00 50.01           C  
ATOM    373  C   VAL B  49      -3.560 -30.501 -15.844  1.00 50.01           C  
ATOM    374  CB  VAL B  49      -5.323 -30.258 -14.061  1.00 50.01           C  
ATOM    375  O   VAL B  49      -3.325 -31.633 -16.274  1.00 50.01           O  
ATOM    376  CG1 VAL B  49      -5.998 -31.496 -14.650  1.00 50.01           C  
ATOM    377  CG2 VAL B  49      -5.574 -30.173 -12.557  1.00 50.01           C  
ATOM    378  N   SER B  50      -3.809 -29.648 -16.754  1.00 46.43           N  
ATOM    379  CA  SER B  50      -3.523 -29.792 -18.178  1.00 46.43           C  
ATOM    380  C   SER B  50      -2.065 -29.464 -18.485  1.00 46.43           C  
ATOM    381  CB  SER B  50      -4.441 -28.890 -19.003  1.00 46.43           C  
ATOM    382  O   SER B  50      -1.462 -30.065 -19.376  1.00 46.43           O  
ATOM    383  OG  SER B  50      -5.799 -29.256 -18.825  1.00 46.43           O  
ATOM    384  N   LEU B  51      -1.553 -28.348 -17.918  1.00 42.64           N  
ATOM    385  CA  LEU B  51      -0.199 -27.892 -18.214  1.00 42.64           C  
ATOM    386  C   LEU B  51       0.835 -28.765 -17.510  1.00 42.64           C  
ATOM    387  CB  LEU B  51      -0.022 -26.431 -17.793  1.00 42.64           C  
ATOM    388  O   LEU B  51       2.030 -28.673 -17.798  1.00 42.64           O  
ATOM    389  CG  LEU B  51      -0.525 -25.375 -18.780  1.00 42.64           C  
ATOM    390  CD1 LEU B  51      -0.054 -23.988 -18.358  1.00 42.64           C  
ATOM    391  CD2 LEU B  51      -0.056 -25.698 -20.194  1.00 42.64           C  
ATOM    392  N   VAL B  52       0.585 -29.499 -16.413  1.00 45.68           N  
ATOM    393  CA  VAL B  52       1.597 -30.485 -16.048  1.00 45.68           C  
ATOM    394  C   VAL B  52       1.875 -31.404 -17.235  1.00 45.68           C  
ATOM    395  CB  VAL B  52       1.163 -31.316 -14.820  1.00 45.68           C  
ATOM    396  O   VAL B  52       2.935 -32.030 -17.309  1.00 45.68           O  
ATOM    397  CG1 VAL B  52       2.382 -31.824 -14.053  1.00 45.68           C  
ATOM    398  CG2 VAL B  52       0.260 -30.487 -13.908  1.00 45.68           C  
ATOM    399  N   LYS B  53       0.909 -31.571 -18.096  1.00 46.22           N  
ATOM    400  CA  LYS B  53       1.360 -32.395 -19.214  1.00 46.22           C  
ATOM    401  C   LYS B  53       2.251 -31.596 -20.161  1.00 46.22           C  
ATOM    402  CB  LYS B  53       0.164 -32.966 -19.977  1.00 46.22           C  
ATOM    403  O   LYS B  53       3.312 -32.071 -20.573  1.00 46.22           O  
ATOM    404  CG  LYS B  53       0.026 -34.478 -19.871  1.00 46.22           C  
ATOM    405  CD  LYS B  53      -1.135 -34.871 -18.967  1.00 46.22           C  
ATOM    406  CE  LYS B  53      -2.263 -35.521 -19.756  1.00 46.22           C  
ATOM    407  NZ  LYS B  53      -3.178 -36.304 -18.873  1.00 46.22           N  
ATOM    408  N   PRO B  54       1.639 -30.667 -20.945  1.00 45.09           N  
ATOM    409  CA  PRO B  54       2.471 -30.071 -21.992  1.00 45.09           C  
ATOM    410  C   PRO B  54       3.461 -29.044 -21.446  1.00 45.09           C  
ATOM    411  CB  PRO B  54       1.449 -29.405 -22.918  1.00 45.09           C  
ATOM    412  O   PRO B  54       4.441 -28.708 -22.117  1.00 45.09           O  
ATOM    413  CG  PRO B  54       0.199 -29.314 -22.104  1.00 45.09           C  
ATOM    414  CD  PRO B  54       0.380 -30.133 -20.858  1.00 45.09           C  
ATOM    415  N   SER B  55       3.132 -28.325 -20.410  1.00 41.71           N  
ATOM    416  CA  SER B  55       4.028 -27.301 -19.883  1.00 41.71           C  
ATOM    417  C   SER B  55       5.368 -27.899 -19.469  1.00 41.71           C  
ATOM    418  CB  SER B  55       3.387 -26.590 -18.690  1.00 41.71           C  
ATOM    419  O   SER B  55       6.362 -27.181 -19.344  1.00 41.71           O  
ATOM    420  OG  SER B  55       2.118 -26.064 -19.040  1.00 41.71           O  
ATOM    421  N   PHE B  56       5.358 -29.128 -18.969  1.00 38.73           N  
ATOM    422  CA  PHE B  56       6.642 -29.806 -18.844  1.00 38.73           C  
ATOM    423  C   PHE B  56       7.349 -29.882 -20.192  1.00 38.73           C  
ATOM    424  CB  PHE B  56       6.455 -31.214 -18.269  1.00 38.73           C  
ATOM    425  O   PHE B  56       8.575 -29.779 -20.263  1.00 38.73           O  
ATOM    426  CG  PHE B  56       7.741 -31.880 -17.861  1.00 38.73           C  
ATOM    427  CD1 PHE B  56       8.358 -32.802 -18.698  1.00 38.73           C  
ATOM    428  CD2 PHE B  56       8.334 -31.583 -16.641  1.00 38.73           C  
ATOM    429  CE1 PHE B  56       9.549 -33.419 -18.323  1.00 38.73           C  
ATOM    430  CE2 PHE B  56       9.524 -32.196 -16.259  1.00 38.73           C  
ATOM    431  CZ  PHE B  56      10.129 -33.115 -17.102  1.00 38.73           C  
ATOM    432  N   TYR B  57       6.501 -29.871 -21.227  1.00 43.49           N  
ATOM    433  CA  TYR B  57       7.090 -29.937 -22.560  1.00 43.49           C  
ATOM    434  C   TYR B  57       7.726 -28.606 -22.943  1.00 43.49           C  
ATOM    435  CB  TYR B  57       6.032 -30.328 -23.596  1.00 43.49           C  
ATOM    436  O   TYR B  57       8.845 -28.571 -23.460  1.00 43.49           O  
ATOM    437  CG  TYR B  57       6.573 -30.449 -25.000  1.00 43.49           C  
ATOM    438  CD1 TYR B  57       6.398 -29.423 -25.926  1.00 43.49           C  
ATOM    439  CD2 TYR B  57       7.259 -31.589 -25.404  1.00 43.49           C  
ATOM    440  CE1 TYR B  57       6.893 -29.531 -27.221  1.00 43.49           C  
ATOM    441  CE2 TYR B  57       7.759 -31.708 -26.697  1.00 43.49           C  
ATOM    442  OH  TYR B  57       8.064 -30.787 -28.878  1.00 43.49           O  
ATOM    443  CZ  TYR B  57       7.572 -30.675 -27.597  1.00 43.49           C  
ATOM    444  N   VAL B  58       7.074 -27.470 -22.712  1.00 40.97           N  
ATOM    445  CA  VAL B  58       7.659 -26.186 -23.085  1.00 40.97           C  
ATOM    446  C   VAL B  58       8.722 -25.786 -22.064  1.00 40.97           C  
ATOM    447  CB  VAL B  58       6.583 -25.082 -23.194  1.00 40.97           C  
ATOM    448  O   VAL B  58       9.764 -25.235 -22.427  1.00 40.97           O  
ATOM    449  CG1 VAL B  58       7.218 -23.743 -23.562  1.00 40.97           C  
ATOM    450  CG2 VAL B  58       5.521 -25.473 -24.220  1.00 40.97           C  
ATOM    451  N   TYR B  59       8.558 -26.037 -20.786  1.00 46.56           N  
ATOM    452  CA  TYR B  59       9.625 -25.866 -19.806  1.00 46.56           C  
ATOM    453  C   TYR B  59      10.824 -26.743 -20.147  1.00 46.56           C  
ATOM    454  CB  TYR B  59       9.120 -26.197 -18.399  1.00 46.56           C  
ATOM    455  O   TYR B  59      11.972 -26.302 -20.046  1.00 46.56           O  
ATOM    456  CG  TYR B  59       9.899 -25.516 -17.299  1.00 46.56           C  
ATOM    457  CD1 TYR B  59      10.958 -26.163 -16.665  1.00 46.56           C  
ATOM    458  CD2 TYR B  59       9.578 -24.226 -16.892  1.00 46.56           C  
ATOM    459  CE1 TYR B  59      11.677 -25.541 -15.650  1.00 46.56           C  
ATOM    460  CE2 TYR B  59      10.291 -23.594 -15.878  1.00 46.56           C  
ATOM    461  OH  TYR B  59      12.046 -23.637 -14.260  1.00 46.56           O  
ATOM    462  CZ  TYR B  59      11.337 -24.258 -15.265  1.00 46.56           C  
ATOM    463  N   SER B  60      10.624 -28.016 -20.553  1.00 44.03           N  
ATOM    464  CA  SER B  60      11.682 -28.893 -21.045  1.00 44.03           C  
ATOM    465  C   SER B  60      12.279 -28.364 -22.344  1.00 44.03           C  
ATOM    466  CB  SER B  60      11.147 -30.310 -21.260  1.00 44.03           C  
ATOM    467  O   SER B  60      13.471 -28.543 -22.604  1.00 44.03           O  
ATOM    468  OG  SER B  60      10.326 -30.708 -20.176  1.00 44.03           O  
ATOM    469  N   ARG B  61      11.396 -27.723 -23.134  1.00 42.65           N  
ATOM    470  CA  ARG B  61      11.880 -27.143 -24.383  1.00 42.65           C  
ATOM    471  C   ARG B  61      12.729 -25.904 -24.118  1.00 42.65           C  
ATOM    472  CB  ARG B  61      10.709 -26.789 -25.302  1.00 42.65           C  
ATOM    473  O   ARG B  61      13.772 -25.713 -24.747  1.00 42.65           O  
ATOM    474  CG  ARG B  61      10.474 -27.797 -26.416  1.00 42.65           C  
ATOM    475  CD  ARG B  61      10.077 -27.115 -27.718  1.00 42.65           C  
ATOM    476  NE  ARG B  61      11.170 -27.124 -28.686  1.00 42.65           N  
ATOM    477  NH1 ARG B  61       9.805 -27.363 -30.535  1.00 42.65           N  
ATOM    478  NH2 ARG B  61      12.080 -27.237 -30.792  1.00 42.65           N  
ATOM    479  CZ  ARG B  61      11.016 -27.241 -30.002  1.00 42.65           C  
ATOM    480  N   VAL B  62      12.218 -25.044 -23.235  1.00 47.54           N  
ATOM    481  CA  VAL B  62      12.972 -23.832 -22.933  1.00 47.54           C  
ATOM    482  C   VAL B  62      14.201 -24.182 -22.098  1.00 47.54           C  
ATOM    483  CB  VAL B  62      12.102 -22.792 -22.191  1.00 47.54           C  
ATOM    484  O   VAL B  62      15.280 -23.621 -22.303  1.00 47.54           O  
ATOM    485  CG1 VAL B  62      12.958 -21.630 -21.691  1.00 47.54           C  
ATOM    486  CG2 VAL B  62      10.986 -22.284 -23.102  1.00 47.54           C  
ATOM    487  N   LYS B  63      14.103 -25.042 -21.156  1.00 44.36           N  
ATOM    488  CA  LYS B  63      15.288 -25.522 -20.450  1.00 44.36           C  
ATOM    489  C   LYS B  63      16.258 -26.209 -21.407  1.00 44.36           C  
ATOM    490  CB  LYS B  63      14.891 -26.482 -19.327  1.00 44.36           C  
ATOM    491  O   LYS B  63      17.475 -26.093 -21.254  1.00 44.36           O  
ATOM    492  CG  LYS B  63      16.046 -26.886 -18.422  1.00 44.36           C  
ATOM    493  CD  LYS B  63      15.576 -27.784 -17.284  1.00 44.36           C  
ATOM    494  CE  LYS B  63      16.743 -28.497 -16.616  1.00 44.36           C  
ATOM    495  NZ  LYS B  63      16.285 -29.402 -15.520  1.00 44.36           N  
ATOM    496  N   ASN B  64      15.743 -27.006 -22.372  1.00 44.97           N  
ATOM    497  CA  ASN B  64      16.571 -27.590 -23.421  1.00 44.97           C  
ATOM    498  C   ASN B  64      17.244 -26.514 -24.268  1.00 44.97           C  
ATOM    499  CB  ASN B  64      15.739 -28.520 -24.306  1.00 44.97           C  
ATOM    500  O   ASN B  64      18.376 -26.693 -24.722  1.00 44.97           O  
ATOM    501  CG  ASN B  64      15.924 -29.983 -23.953  1.00 44.97           C  
ATOM    502  ND2 ASN B  64      15.001 -30.524 -23.168  1.00 44.97           N  
ATOM    503  OD1 ASN B  64      16.890 -30.620 -24.382  1.00 44.97           O  
ATOM    504  N   LEU B  65      16.481 -25.492 -24.574  1.00 40.86           N  
ATOM    505  CA  LEU B  65      17.144 -24.425 -25.316  1.00 40.86           C  
ATOM    506  C   LEU B  65      18.155 -23.697 -24.435  1.00 40.86           C  
ATOM    507  CB  LEU B  65      16.115 -23.432 -25.860  1.00 40.86           C  
ATOM    508  O   LEU B  65      19.235 -23.326 -24.899  1.00 40.86           O  
ATOM    509  CG  LEU B  65      15.340 -23.872 -27.103  1.00 40.86           C  
ATOM    510  CD1 LEU B  65      14.255 -22.854 -27.439  1.00 40.86           C  
ATOM    511  CD2 LEU B  65      16.286 -24.061 -28.284  1.00 40.86           C  
ATOM    512  N   ASN B  66      17.688 -23.321 -23.170  1.00 38.41           N  
ATOM    513  CA  ASN B  66      18.599 -22.648 -22.251  1.00 38.41           C  
ATOM    514  C   ASN B  66      19.715 -23.579 -21.785  1.00 38.41           C  
ATOM    515  CB  ASN B  66      17.834 -22.092 -21.048  1.00 38.41           C  
ATOM    516  O   ASN B  66      20.842 -23.137 -21.555  1.00 38.41           O  
ATOM    517  CG  ASN B  66      18.700 -21.224 -20.156  1.00 38.41           C  
ATOM    518  ND2 ASN B  66      19.169 -21.792 -19.051  1.00 38.41           N  
ATOM    519  OD1 ASN B  66      18.944 -20.053 -20.457  1.00 38.41           O  
ATOM    520  N   SER B  67      19.316 -24.902 -21.445  1.00 42.30           N  
ATOM    521  CA  SER B  67      20.368 -25.859 -21.118  1.00 42.30           C  
ATOM    522  C   SER B  67      21.303 -26.079 -22.302  1.00 42.30           C  
ATOM    523  CB  SER B  67      19.762 -27.193 -20.681  1.00 42.30           C  
ATOM    524  O   SER B  67      22.462 -26.461 -22.123  1.00 42.30           O  
ATOM    525  OG  SER B  67      20.711 -27.966 -19.966  1.00 42.30           O  
ATOM    526  N   SER B  68      20.822 -26.029 -23.604  1.00 43.43           N  
ATOM    527  CA  SER B  68      21.795 -26.104 -24.689  1.00 43.43           C  
ATOM    528  C   SER B  68      22.797 -24.957 -24.612  1.00 43.43           C  
ATOM    529  CB  SER B  68      21.088 -26.084 -26.045  1.00 43.43           C  
ATOM    530  O   SER B  68      23.906 -25.058 -25.142  1.00 43.43           O  
ATOM    531  OG  SER B  68      20.727 -27.396 -26.442  1.00 43.43           O  
ATOM    532  N   ARG B  69      22.382 -23.799 -24.087  1.00 38.60           N  
ATOM    533  CA  ARG B  69      23.431 -22.786 -24.035  1.00 38.60           C  
ATOM    534  C   ARG B  69      24.482 -23.139 -22.988  1.00 38.60           C  
ATOM    535  CB  ARG B  69      22.835 -21.409 -23.735  1.00 38.60           C  
ATOM    536  O   ARG B  69      25.646 -22.753 -23.114  1.00 38.60           O  
ATOM    537  CG  ARG B  69      23.450 -20.281 -24.548  1.00 38.60           C  
ATOM    538  CD  ARG B  69      22.861 -18.929 -24.173  1.00 38.60           C  
ATOM    539  NE  ARG B  69      22.820 -18.022 -25.317  1.00 38.60           N  
ATOM    540  NH1 ARG B  69      21.484 -16.446 -24.284  1.00 38.60           N  
ATOM    541  NH2 ARG B  69      22.197 -16.117 -26.438  1.00 38.60           N  
ATOM    542  CZ  ARG B  69      22.167 -16.864 -25.344  1.00 38.60           C  
ATOM    543  N   VAL B  70      24.086 -23.712 -21.834  1.00 40.30           N  
ATOM    544  CA  VAL B  70      25.168 -23.774 -20.857  1.00 40.30           C  
ATOM    545  C   VAL B  70      26.139 -24.891 -21.231  1.00 40.30           C  
ATOM    546  CB  VAL B  70      24.629 -23.992 -19.426  1.00 40.30           C  
ATOM    547  O   VAL B  70      27.173 -25.066 -20.583  1.00 40.30           O  
ATOM    548  CG1 VAL B  70      24.085 -22.687 -18.848  1.00 40.30           C  
ATOM    549  CG2 VAL B  70      23.550 -25.073 -19.422  1.00 40.30           C  
ATOM    550  N   PRO B  71      25.693 -26.018 -21.871  1.00 39.75           N  
ATOM    551  CA  PRO B  71      26.818 -26.954 -21.809  1.00 39.75           C  
ATOM    552  C   PRO B  71      28.048 -26.447 -22.559  1.00 39.75           C  
ATOM    553  CB  PRO B  71      26.261 -28.219 -22.467  1.00 39.75           C  
ATOM    554  O   PRO B  71      29.033 -27.177 -22.701  1.00 39.75           O  
ATOM    555  CG  PRO B  71      25.071 -27.754 -23.243  1.00 39.75           C  
ATOM    556  CD  PRO B  71      24.669 -26.399 -22.733  1.00 39.75           C  
ATOM    557  N   ASP B  72      28.116 -25.445 -23.303  1.00 39.49           N  
ATOM    558  CA  ASP B  72      29.431 -25.389 -23.934  1.00 39.49           C  
ATOM    559  C   ASP B  72      30.544 -25.513 -22.897  1.00 39.49           C  
ATOM    560  CB  ASP B  72      29.591 -24.088 -24.725  1.00 39.49           C  
ATOM    561  O   ASP B  72      31.595 -26.095 -23.173  1.00 39.49           O  
ATOM    562  CG  ASP B  72      30.476 -24.244 -25.949  1.00 39.49           C  
ATOM    563  OD1 ASP B  72      31.680 -23.913 -25.878  1.00 39.49           O  
ATOM    564  OD2 ASP B  72      29.965 -24.699 -26.995  1.00 39.49           O  
ATOM    565  N   LEU B  73      30.461 -24.652 -21.860  1.00 35.96           N  
ATOM    566  CA  LEU B  73      31.742 -24.325 -21.243  1.00 35.96           C  
ATOM    567  C   LEU B  73      32.268 -25.501 -20.427  1.00 35.96           C  
ATOM    568  CB  LEU B  73      31.607 -23.089 -20.351  1.00 35.96           C  
ATOM    569  O   LEU B  73      33.460 -25.563 -20.118  1.00 35.96           O  
ATOM    570  CG  LEU B  73      32.912 -22.407 -19.935  1.00 35.96           C  
ATOM    571  CD1 LEU B  73      33.457 -21.562 -21.081  1.00 35.96           C  
ATOM    572  CD2 LEU B  73      32.697 -21.554 -18.690  1.00 35.96           C  
ATOM    573  N   LEU B  74      31.306 -26.425 -19.829  1.00 37.25           N  
ATOM    574  CA  LEU B  74      32.028 -27.280 -18.894  1.00 37.25           C  
ATOM    575  C   LEU B  74      32.863 -28.317 -19.638  1.00 37.25           C  
ATOM    576  CB  LEU B  74      31.052 -27.980 -17.944  1.00 37.25           C  
ATOM    577  O   LEU B  74      33.587 -29.099 -19.018  1.00 37.25           O  
ATOM    578  CG  LEU B  74      30.306 -27.082 -16.956  1.00 37.25           C  
ATOM    579  CD1 LEU B  74      29.054 -27.784 -16.442  1.00 37.25           C  
ATOM    580  CD2 LEU B  74      31.218 -26.688 -15.799  1.00 37.25           C  
ATOM    581  N   VAL B  75      32.839 -28.362 -20.916  1.00 32.95           N  
ATOM    582  CA  VAL B  75      34.039 -29.056 -21.371  1.00 32.95           C  
ATOM    583  C   VAL B  75      35.207 -28.076 -21.445  1.00 32.95           C  
ATOM    584  CB  VAL B  75      33.819 -29.728 -22.746  1.00 32.95           C  
ATOM    585  O   VAL B  75      36.339 -28.422 -21.099  1.00 32.95           O  
ATOM    586  CG1 VAL B  75      35.099 -30.414 -23.222  1.00 32.95           C  
ATOM    587  CG2 VAL B  75      32.668 -30.729 -22.671  1.00 32.95           C  
TER     588      VAL B  75                                                      
ATOM    589  N   MET C   1       3.221 -25.427  -6.740  1.00 43.96           N  
ATOM    590  CA  MET C   1       3.360 -24.225  -7.557  1.00 43.96           C  
ATOM    591  C   MET C   1       2.377 -23.147  -7.112  1.00 43.96           C  
ATOM    592  CB  MET C   1       3.142 -24.552  -9.036  1.00 43.96           C  
ATOM    593  O   MET C   1       2.499 -21.987  -7.510  1.00 43.96           O  
ATOM    594  CG  MET C   1       4.427 -24.842  -9.794  1.00 43.96           C  
ATOM    595  SD  MET C   1       4.126 -25.238 -11.561  1.00 43.96           S  
ATOM    596  CE  MET C   1       5.775 -25.822 -12.043  1.00 43.96           C  
ATOM    597  N   ILE C   2       1.217 -23.449  -6.432  1.00 56.09           N  
ATOM    598  CA  ILE C   2       0.176 -22.616  -5.840  1.00 56.09           C  
ATOM    599  C   ILE C   2       0.762 -21.795  -4.694  1.00 56.09           C  
ATOM    600  CB  ILE C   2      -1.011 -23.468  -5.337  1.00 56.09           C  
ATOM    601  O   ILE C   2       0.214 -20.754  -4.324  1.00 56.09           O  
ATOM    602  CG1 ILE C   2      -1.044 -24.818  -6.062  1.00 56.09           C  
ATOM    603  CG2 ILE C   2      -2.332 -22.715  -5.522  1.00 56.09           C  
ATOM    604  CD1 ILE C   2      -1.183 -26.016  -5.132  1.00 56.09           C  
ATOM    605  N   GLU C   3       1.946 -22.326  -4.219  1.00 60.67           N  
ATOM    606  CA  GLU C   3       2.563 -21.646  -3.083  1.00 60.67           C  
ATOM    607  C   GLU C   3       3.226 -20.341  -3.515  1.00 60.67           C  
ATOM    608  CB  GLU C   3       3.588 -22.557  -2.403  1.00 60.67           C  
ATOM    609  O   GLU C   3       3.223 -19.361  -2.768  1.00 60.67           O  
ATOM    610  CG  GLU C   3       3.012 -23.883  -1.927  1.00 60.67           C  
ATOM    611  CD  GLU C   3       3.860 -24.557  -0.860  1.00 60.67           C  
ATOM    612  OE1 GLU C   3       3.550 -24.411   0.344  1.00 60.67           O  
ATOM    613  OE2 GLU C   3       4.843 -25.236  -1.231  1.00 60.67           O  
ATOM    614  N   LEU C   4       3.657 -20.367  -4.796  1.00 60.43           N  
ATOM    615  CA  LEU C   4       4.346 -19.172  -5.270  1.00 60.43           C  
ATOM    616  C   LEU C   4       3.363 -18.024  -5.475  1.00 60.43           C  
ATOM    617  CB  LEU C   4       5.088 -19.464  -6.576  1.00 60.43           C  
ATOM    618  O   LEU C   4       3.679 -16.870  -5.177  1.00 60.43           O  
ATOM    619  CG  LEU C   4       6.472 -18.830  -6.726  1.00 60.43           C  
ATOM    620  CD1 LEU C   4       7.552 -19.907  -6.714  1.00 60.43           C  
ATOM    621  CD2 LEU C   4       6.547 -18.005  -8.006  1.00 60.43           C  
ATOM    622  N   SER C   5       2.170 -18.506  -5.912  1.00 59.79           N  
ATOM    623  CA  SER C   5       1.155 -17.478  -6.120  1.00 59.79           C  
ATOM    624  C   SER C   5       0.699 -16.876  -4.795  1.00 59.79           C  
ATOM    625  CB  SER C   5      -0.048 -18.055  -6.868  1.00 59.79           C  
ATOM    626  O   SER C   5       0.507 -15.663  -4.692  1.00 59.79           O  
ATOM    627  OG  SER C   5       0.175 -18.036  -8.268  1.00 59.79           O  
ATOM    628  N   LEU C   6       0.682 -17.695  -3.817  1.00 64.07           N  
ATOM    629  CA  LEU C   6       0.260 -17.228  -2.501  1.00 64.07           C  
ATOM    630  C   LEU C   6       1.270 -16.241  -1.925  1.00 64.07           C  
ATOM    631  CB  LEU C   6       0.081 -18.409  -1.544  1.00 64.07           C  
ATOM    632  O   LEU C   6       0.888 -15.230  -1.332  1.00 64.07           O  
ATOM    633  CG  LEU C   6      -0.952 -18.229  -0.431  1.00 64.07           C  
ATOM    634  CD1 LEU C   6      -1.604 -19.565  -0.091  1.00 64.07           C  
ATOM    635  CD2 LEU C   6      -0.304 -17.615   0.806  1.00 64.07           C  
ATOM    636  N   ILE C   7       2.503 -16.560  -2.226  1.00 64.96           N  
ATOM    637  CA  ILE C   7       3.554 -15.702  -1.690  1.00 64.96           C  
ATOM    638  C   ILE C   7       3.519 -14.345  -2.391  1.00 64.96           C  
ATOM    639  CB  ILE C   7       4.948 -16.350  -1.845  1.00 64.96           C  
ATOM    640  O   ILE C   7       3.633 -13.302  -1.743  1.00 64.96           O  
ATOM    641  CG1 ILE C   7       5.029 -17.643  -1.025  1.00 64.96           C  
ATOM    642  CG2 ILE C   7       6.048 -15.369  -1.430  1.00 64.96           C  
ATOM    643  CD1 ILE C   7       5.828 -18.752  -1.697  1.00 64.96           C  
ATOM    644  N   ASP C   8       3.380 -14.434  -3.668  1.00 62.91           N  
ATOM    645  CA  ASP C   8       3.314 -13.197  -4.440  1.00 62.91           C  
ATOM    646  C   ASP C   8       2.124 -12.343  -4.008  1.00 62.91           C  
ATOM    647  CB  ASP C   8       3.227 -13.503  -5.937  1.00 62.91           C  
ATOM    648  O   ASP C   8       2.245 -11.124  -3.876  1.00 62.91           O  
ATOM    649  CG  ASP C   8       3.672 -12.341  -6.807  1.00 62.91           C  
ATOM    650  OD1 ASP C   8       4.871 -11.988  -6.787  1.00 62.91           O  
ATOM    651  OD2 ASP C   8       2.816 -11.770  -7.516  1.00 62.91           O  
ATOM    652  N   PHE C   9       1.049 -13.134  -3.655  1.00 67.28           N  
ATOM    653  CA  PHE C   9      -0.168 -12.478  -3.192  1.00 67.28           C  
ATOM    654  C   PHE C   9       0.049 -11.837  -1.826  1.00 67.28           C  
ATOM    655  CB  PHE C   9      -1.327 -13.476  -3.125  1.00 67.28           C  
ATOM    656  O   PHE C   9      -0.383 -10.707  -1.588  1.00 67.28           O  
ATOM    657  CG  PHE C   9      -2.677 -12.830  -2.966  1.00 67.28           C  
ATOM    658  CD1 PHE C   9      -3.272 -12.731  -1.714  1.00 67.28           C  
ATOM    659  CD2 PHE C   9      -3.351 -12.321  -4.068  1.00 67.28           C  
ATOM    660  CE1 PHE C   9      -4.521 -12.133  -1.563  1.00 67.28           C  
ATOM    661  CE2 PHE C   9      -4.599 -11.722  -3.926  1.00 67.28           C  
ATOM    662  CZ  PHE C   9      -5.183 -11.630  -2.673  1.00 67.28           C  
ATOM    663  N   TYR C  10       0.769 -12.485  -1.060  1.00 75.23           N  
ATOM    664  CA  TYR C  10       1.072 -11.991   0.279  1.00 75.23           C  
ATOM    665  C   TYR C  10       1.999 -10.782   0.218  1.00 75.23           C  
ATOM    666  CB  TYR C  10       1.709 -13.095   1.128  1.00 75.23           C  
ATOM    667  O   TYR C  10       1.787  -9.794   0.924  1.00 75.23           O  
ATOM    668  CG  TYR C  10       1.762 -12.773   2.602  1.00 75.23           C  
ATOM    669  CD1 TYR C  10       2.921 -12.261   3.182  1.00 75.23           C  
ATOM    670  CD2 TYR C  10       0.655 -12.980   3.417  1.00 75.23           C  
ATOM    671  CE1 TYR C  10       2.975 -11.965   4.540  1.00 75.23           C  
ATOM    672  CE2 TYR C  10       0.697 -12.688   4.776  1.00 75.23           C  
ATOM    673  OH  TYR C  10       1.908 -11.889   6.672  1.00 75.23           O  
ATOM    674  CZ  TYR C  10       1.860 -12.181   5.327  1.00 75.23           C  
ATOM    675  N   LEU C  11       2.866 -10.836  -0.667  1.00 68.47           N  
ATOM    676  CA  LEU C  11       3.816  -9.738  -0.805  1.00 68.47           C  
ATOM    677  C   LEU C  11       3.117  -8.470  -1.282  1.00 68.47           C  
ATOM    678  CB  LEU C  11       4.934 -10.116  -1.781  1.00 68.47           C  
ATOM    679  O   LEU C  11       3.433  -7.371  -0.820  1.00 68.47           O  
ATOM    680  CG  LEU C  11       6.088 -10.938  -1.205  1.00 68.47           C  
ATOM    681  CD1 LEU C  11       7.366 -10.684  -1.997  1.00 68.47           C  
ATOM    682  CD2 LEU C  11       6.293 -10.613   0.270  1.00 68.47           C  
ATOM    683  N   CYS C  12       2.242  -8.605  -2.105  1.00 69.81           N  
ATOM    684  CA  CYS C  12       1.468  -7.471  -2.595  1.00 69.81           C  
ATOM    685  C   CYS C  12       0.609  -6.876  -1.485  1.00 69.81           C  
ATOM    686  CB  CYS C  12       0.582  -7.893  -3.767  1.00 69.81           C  
ATOM    687  O   CYS C  12       0.547  -5.655  -1.329  1.00 69.81           O  
ATOM    688  SG  CYS C  12      -0.266  -6.516  -4.572  1.00 69.81           S  
ATOM    689  N   PHE C  13       0.060  -7.848  -0.716  1.00 71.22           N  
ATOM    690  CA  PHE C  13      -0.765  -7.440   0.415  1.00 71.22           C  
ATOM    691  C   PHE C  13       0.080  -6.755   1.483  1.00 71.22           C  
ATOM    692  CB  PHE C  13      -1.491  -8.648   1.015  1.00 71.22           C  
ATOM    693  O   PHE C  13      -0.314  -5.719   2.023  1.00 71.22           O  
ATOM    694  CG  PHE C  13      -2.574  -8.281   1.993  1.00 71.22           C  
ATOM    695  CD1 PHE C  13      -2.348  -8.354   3.362  1.00 71.22           C  
ATOM    696  CD2 PHE C  13      -3.820  -7.864   1.543  1.00 71.22           C  
ATOM    697  CE1 PHE C  13      -3.349  -8.014   4.270  1.00 71.22           C  
ATOM    698  CE2 PHE C  13      -4.825  -7.523   2.444  1.00 71.22           C  
ATOM    699  CZ  PHE C  13      -4.588  -7.600   3.807  1.00 71.22           C  
ATOM    700  N   LEU C  14       1.246  -7.368   1.697  1.00 73.23           N  
ATOM    701  CA  LEU C  14       2.160  -6.790   2.677  1.00 73.23           C  
ATOM    702  C   LEU C  14       2.616  -5.402   2.242  1.00 73.23           C  
ATOM    703  CB  LEU C  14       3.375  -7.700   2.878  1.00 73.23           C  
ATOM    704  O   LEU C  14       2.677  -4.480   3.059  1.00 73.23           O  
ATOM    705  CG  LEU C  14       4.345  -7.299   3.991  1.00 73.23           C  
ATOM    706  CD1 LEU C  14       3.716  -7.548   5.358  1.00 73.23           C  
ATOM    707  CD2 LEU C  14       5.659  -8.061   3.854  1.00 73.23           C  
ATOM    708  N   ALA C  15       3.017  -5.228   1.155  1.00 70.71           N  
ATOM    709  CA  ALA C  15       3.413  -3.927   0.623  1.00 70.71           C  
ATOM    710  C   ALA C  15       2.288  -2.907   0.772  1.00 70.71           C  
ATOM    711  CB  ALA C  15       3.821  -4.053  -0.843  1.00 70.71           C  
ATOM    712  O   ALA C  15       2.529  -1.756   1.144  1.00 70.71           O  
ATOM    713  N   PHE C  16       1.065  -3.364   0.634  1.00 75.00           N  
ATOM    714  CA  PHE C  16      -0.124  -2.535   0.791  1.00 75.00           C  
ATOM    715  C   PHE C  16      -0.312  -2.128   2.248  1.00 75.00           C  
ATOM    716  CB  PHE C  16      -1.367  -3.276   0.288  1.00 75.00           C  
ATOM    717  O   PHE C  16      -0.599  -0.966   2.541  1.00 75.00           O  
ATOM    718  CG  PHE C  16      -2.529  -2.371  -0.023  1.00 75.00           C  
ATOM    719  CD1 PHE C  16      -3.541  -2.171   0.908  1.00 75.00           C  
ATOM    720  CD2 PHE C  16      -2.608  -1.720  -1.247  1.00 75.00           C  
ATOM    721  CE1 PHE C  16      -4.617  -1.334   0.623  1.00 75.00           C  
ATOM    722  CE2 PHE C  16      -3.680  -0.882  -1.539  1.00 75.00           C  
ATOM    723  CZ  PHE C  16      -4.684  -0.691  -0.603  1.00 75.00           C  
ATOM    724  N   LEU C  17      -0.204  -3.046   3.105  1.00 73.44           N  
ATOM    725  CA  LEU C  17      -0.341  -2.788   4.535  1.00 73.44           C  
ATOM    726  C   LEU C  17       0.738  -1.826   5.019  1.00 73.44           C  
ATOM    727  CB  LEU C  17      -0.266  -4.097   5.325  1.00 73.44           C  
ATOM    728  O   LEU C  17       0.455  -0.906   5.790  1.00 73.44           O  
ATOM    729  CG  LEU C  17      -1.588  -4.833   5.545  1.00 73.44           C  
ATOM    730  CD1 LEU C  17      -1.422  -5.916   6.605  1.00 73.44           C  
ATOM    731  CD2 LEU C  17      -2.686  -3.852   5.943  1.00 73.44           C  
ATOM    732  N   LEU C  18       1.929  -2.038   4.655  1.00 74.20           N  
ATOM    733  CA  LEU C  18       3.034  -1.161   5.027  1.00 74.20           C  
ATOM    734  C   LEU C  18       2.798   0.257   4.517  1.00 74.20           C  
ATOM    735  CB  LEU C  18       4.356  -1.700   4.476  1.00 74.20           C  
ATOM    736  O   LEU C  18       3.054   1.229   5.232  1.00 74.20           O  
ATOM    737  CG  LEU C  18       5.068  -2.751   5.330  1.00 74.20           C  
ATOM    738  CD1 LEU C  18       6.250  -3.341   4.568  1.00 74.20           C  
ATOM    739  CD2 LEU C  18       5.527  -2.144   6.652  1.00 74.20           C  
ATOM    740  N   PHE C  19       2.301   0.314   3.439  1.00 78.68           N  
ATOM    741  CA  PHE C  19       2.005   1.611   2.842  1.00 78.68           C  
ATOM    742  C   PHE C  19       0.914   2.331   3.625  1.00 78.68           C  
ATOM    743  CB  PHE C  19       1.581   1.446   1.379  1.00 78.68           C  
ATOM    744  O   PHE C  19       1.014   3.534   3.876  1.00 78.68           O  
ATOM    745  CG  PHE C  19       1.637   2.723   0.584  1.00 78.68           C  
ATOM    746  CD1 PHE C  19       0.480   3.448   0.325  1.00 78.68           C  
ATOM    747  CD2 PHE C  19       2.847   3.197   0.095  1.00 78.68           C  
ATOM    748  CE1 PHE C  19       0.529   4.630  -0.411  1.00 78.68           C  
ATOM    749  CE2 PHE C  19       2.904   4.377  -0.641  1.00 78.68           C  
ATOM    750  CZ  PHE C  19       1.744   5.091  -0.894  1.00 78.68           C  
ATOM    751  N   LEU C  20      -0.108   1.597   4.018  1.00 73.16           N  
ATOM    752  CA  LEU C  20      -1.191   2.142   4.829  1.00 73.16           C  
ATOM    753  C   LEU C  20      -0.669   2.629   6.177  1.00 73.16           C  
ATOM    754  CB  LEU C  20      -2.283   1.090   5.042  1.00 73.16           C  
ATOM    755  O   LEU C  20      -1.050   3.705   6.643  1.00 73.16           O  
ATOM    756  CG  LEU C  20      -3.320   0.953   3.926  1.00 73.16           C  
ATOM    757  CD1 LEU C  20      -4.453   0.033   4.366  1.00 73.16           C  
ATOM    758  CD2 LEU C  20      -3.860   2.322   3.527  1.00 73.16           C  
ATOM    759  N   VAL C  21       0.148   1.853   6.751  1.00 77.68           N  
ATOM    760  CA  VAL C  21       0.749   2.207   8.033  1.00 77.68           C  
ATOM    761  C   VAL C  21       1.609   3.458   7.873  1.00 77.68           C  
ATOM    762  CB  VAL C  21       1.596   1.047   8.603  1.00 77.68           C  
ATOM    763  O   VAL C  21       1.592   4.344   8.730  1.00 77.68           O  
ATOM    764  CG1 VAL C  21       2.351   1.493   9.854  1.00 77.68           C  
ATOM    765  CG2 VAL C  21       0.710  -0.159   8.911  1.00 77.68           C  
ATOM    766  N   LEU C  22       2.316   3.519   6.878  1.00 76.13           N  
ATOM    767  CA  LEU C  22       3.168   4.670   6.601  1.00 76.13           C  
ATOM    768  C   LEU C  22       2.336   5.942   6.471  1.00 76.13           C  
ATOM    769  CB  LEU C  22       3.977   4.443   5.322  1.00 76.13           C  
ATOM    770  O   LEU C  22       2.703   6.987   7.014  1.00 76.13           O  
ATOM    771  CG  LEU C  22       5.389   3.883   5.503  1.00 76.13           C  
ATOM    772  CD1 LEU C  22       5.925   3.357   4.176  1.00 76.13           C  
ATOM    773  CD2 LEU C  22       6.318   4.948   6.077  1.00 76.13           C  
ATOM    774  N   ILE C  23       1.227   5.867   5.735  1.00 76.42           N  
ATOM    775  CA  ILE C  23       0.339   7.015   5.583  1.00 76.42           C  
ATOM    776  C   ILE C  23      -0.195   7.438   6.950  1.00 76.42           C  
ATOM    777  CB  ILE C  23      -0.831   6.701   4.624  1.00 76.42           C  
ATOM    778  O   ILE C  23      -0.299   8.632   7.240  1.00 76.42           O  
ATOM    779  CG1 ILE C  23      -0.327   6.611   3.179  1.00 76.42           C  
ATOM    780  CG2 ILE C  23      -1.934   7.754   4.755  1.00 76.42           C  
ATOM    781  CD1 ILE C  23      -1.304   5.938   2.224  1.00 76.42           C  
ATOM    782  N   MET C  24      -0.571   6.469   7.764  1.00 78.21           N  
ATOM    783  CA  MET C  24      -1.056   6.732   9.116  1.00 78.21           C  
ATOM    784  C   MET C  24       0.013   7.428   9.952  1.00 78.21           C  
ATOM    785  CB  MET C  24      -1.488   5.432   9.796  1.00 78.21           C  
ATOM    786  O   MET C  24      -0.290   8.346  10.716  1.00 78.21           O  
ATOM    787  CG  MET C  24      -2.900   4.995   9.442  1.00 78.21           C  
ATOM    788  SD  MET C  24      -4.068   5.189  10.844  1.00 78.21           S  
ATOM    789  CE  MET C  24      -4.859   6.757  10.387  1.00 78.21           C  
ATOM    790  N   LEU C  25       1.185   6.984   9.822  1.00 75.18           N  
ATOM    791  CA  LEU C  25       2.301   7.553  10.571  1.00 75.18           C  
ATOM    792  C   LEU C  25       2.587   8.981  10.119  1.00 75.18           C  
ATOM    793  CB  LEU C  25       3.554   6.690  10.403  1.00 75.18           C  
ATOM    794  O   LEU C  25       2.851   9.857  10.945  1.00 75.18           O  
ATOM    795  CG  LEU C  25       4.737   7.028  11.312  1.00 75.18           C  
ATOM    796  CD1 LEU C  25       4.595   6.313  12.652  1.00 75.18           C  
ATOM    797  CD2 LEU C  25       6.053   6.656  10.638  1.00 75.18           C  
ATOM    798  N   ILE C  26       2.515   9.192   8.900  1.00 75.86           N  
ATOM    799  CA  ILE C  26       2.754  10.521   8.350  1.00 75.86           C  
ATOM    800  C   ILE C  26       1.697  11.493   8.870  1.00 75.86           C  
ATOM    801  CB  ILE C  26       2.751  10.502   6.805  1.00 75.86           C  
ATOM    802  O   ILE C  26       2.018  12.617   9.263  1.00 75.86           O  
ATOM    803  CG1 ILE C  26       3.949   9.704   6.278  1.00 75.86           C  
ATOM    804  CG2 ILE C  26       2.755  11.929   6.247  1.00 75.86           C  
ATOM    805  CD1 ILE C  26       3.896   9.423   4.782  1.00 75.86           C  
ATOM    806  N   ILE C  27       0.423  11.121   8.922  1.00 73.10           N  
ATOM    807  CA  ILE C  27      -0.660  11.936   9.463  1.00 73.10           C  
ATOM    808  C   ILE C  27      -0.399  12.227  10.939  1.00 73.10           C  
ATOM    809  CB  ILE C  27      -2.030  11.244   9.287  1.00 73.10           C  
ATOM    810  O   ILE C  27      -0.596  13.353  11.401  1.00 73.10           O  
ATOM    811  CG1 ILE C  27      -2.349  11.062   7.799  1.00 73.10           C  
ATOM    812  CG2 ILE C  27      -3.132  12.042   9.990  1.00 73.10           C  
ATOM    813  CD1 ILE C  27      -3.571  10.195   7.529  1.00 73.10           C  
ATOM    814  N   PHE C  28      -0.000  11.283  11.669  1.00 75.61           N  
ATOM    815  CA  PHE C  28       0.322  11.415  13.085  1.00 75.61           C  
ATOM    816  C   PHE C  28       1.492  12.372  13.287  1.00 75.61           C  
ATOM    817  CB  PHE C  28       0.651  10.048  13.693  1.00 75.61           C  
ATOM    818  O   PHE C  28       1.462  13.216  14.184  1.00 75.61           O  
ATOM    819  CG  PHE C  28       0.827  10.075  15.188  1.00 75.61           C  
ATOM    820  CD1 PHE C  28       2.096  10.051  15.753  1.00 75.61           C  
ATOM    821  CD2 PHE C  28      -0.279  10.123  16.027  1.00 75.61           C  
ATOM    822  CE1 PHE C  28       2.261  10.075  17.136  1.00 75.61           C  
ATOM    823  CE2 PHE C  28      -0.121  10.148  17.410  1.00 75.61           C  
ATOM    824  CZ  PHE C  28       1.149  10.123  17.962  1.00 75.61           C  
ATOM    825  N   TRP C  29       2.511  12.179  12.517  1.00 65.79           N  
ATOM    826  CA  TRP C  29       3.668  13.064  12.601  1.00 65.79           C  
ATOM    827  C   TRP C  29       3.276  14.505  12.293  1.00 65.79           C  
ATOM    828  CB  TRP C  29       4.767  12.604  11.639  1.00 65.79           C  
ATOM    829  O   TRP C  29       3.720  15.434  12.971  1.00 65.79           O  
ATOM    830  CG  TRP C  29       6.134  13.111  11.988  1.00 65.79           C  
ATOM    831  CD1 TRP C  29       7.086  12.471  12.732  1.00 65.79           C  
ATOM    832  CD2 TRP C  29       6.700  14.371  11.611  1.00 65.79           C  
ATOM    833  CE2 TRP C  29       8.000  14.426  12.161  1.00 65.79           C  
ATOM    834  CE3 TRP C  29       6.233  15.458  10.861  1.00 65.79           C  
ATOM    835  NE1 TRP C  29       8.210  13.256  12.839  1.00 65.79           N  
ATOM    836  CH2 TRP C  29       8.358  16.579  11.245  1.00 65.79           C  
ATOM    837  CZ2 TRP C  29       8.839  15.528  11.983  1.00 65.79           C  
ATOM    838  CZ3 TRP C  29       7.070  16.554  10.685  1.00 65.79           C  
ATOM    839  N   PHE C  30       2.444  14.654  11.488  1.00 75.62           N  
ATOM    840  CA  PHE C  30       1.959  15.978  11.116  1.00 75.62           C  
ATOM    841  C   PHE C  30       1.114  16.579  12.233  1.00 75.62           C  
ATOM    842  CB  PHE C  30       1.144  15.909   9.821  1.00 75.62           C  
ATOM    843  O   PHE C  30       1.191  17.780  12.499  1.00 75.62           O  
ATOM    844  CG  PHE C  30       1.383  17.069   8.892  1.00 75.62           C  
ATOM    845  CD1 PHE C  30       0.543  18.176   8.910  1.00 75.62           C  
ATOM    846  CD2 PHE C  30       2.447  17.052   8.000  1.00 75.62           C  
ATOM    847  CE1 PHE C  30       0.761  19.251   8.051  1.00 75.62           C  
ATOM    848  CE2 PHE C  30       2.671  18.122   7.138  1.00 75.62           C  
ATOM    849  CZ  PHE C  30       1.827  19.220   7.165  1.00 75.62           C  
ATOM    850  N   SER C  31       0.261  15.839  12.803  1.00 71.15           N  
ATOM    851  CA  SER C  31      -0.540  16.274  13.943  1.00 71.15           C  
ATOM    852  C   SER C  31       0.345  16.706  15.107  1.00 71.15           C  
ATOM    853  CB  SER C  31      -1.480  15.156  14.396  1.00 71.15           C  
ATOM    854  O   SER C  31       0.044  17.686  15.793  1.00 71.15           O  
ATOM    855  OG  SER C  31      -2.488  14.924  13.427  1.00 71.15           O  
ATOM    856  N   LEU C  32       1.437  15.968  15.247  1.00 67.08           N  
ATOM    857  CA  LEU C  32       2.373  16.288  16.319  1.00 67.08           C  
ATOM    858  C   LEU C  32       3.079  17.612  16.048  1.00 67.08           C  
ATOM    859  CB  LEU C  32       3.405  15.169  16.482  1.00 67.08           C  
ATOM    860  O   LEU C  32       3.306  18.400  16.969  1.00 67.08           O  
ATOM    861  CG  LEU C  32       3.063  14.074  17.494  1.00 67.08           C  
ATOM    862  CD1 LEU C  32       4.319  13.299  17.879  1.00 67.08           C  
ATOM    863  CD2 LEU C  32       2.398  14.673  18.728  1.00 67.08           C  
ATOM    864  N   GLU C  33       3.354  17.815  14.757  1.00 69.48           N  
ATOM    865  CA  GLU C  33       3.997  19.073  14.389  1.00 69.48           C  
ATOM    866  C   GLU C  33       3.047  20.252  14.575  1.00 69.48           C  
ATOM    867  CB  GLU C  33       4.493  19.020  12.942  1.00 69.48           C  
ATOM    868  O   GLU C  33       3.461  21.325  15.019  1.00 69.48           O  
ATOM    869  CG  GLU C  33       5.437  20.155  12.573  1.00 69.48           C  
ATOM    870  CD  GLU C  33       6.902  19.811  12.789  1.00 69.48           C  
ATOM    871  OE1 GLU C  33       7.438  18.952  12.052  1.00 69.48           O  
ATOM    872  OE2 GLU C  33       7.518  20.404  13.702  1.00 69.48           O  
ATOM    873  N   LEU C  34       1.773  20.047  14.283  1.00 67.92           N  
ATOM    874  CA  LEU C  34       0.753  21.074  14.465  1.00 67.92           C  
ATOM    875  C   LEU C  34       0.532  21.365  15.946  1.00 67.92           C  
ATOM    876  CB  LEU C  34      -0.565  20.641  13.816  1.00 67.92           C  
ATOM    877  O   LEU C  34       0.339  22.519  16.334  1.00 67.92           O  
ATOM    878  CG  LEU C  34      -0.831  21.169  12.406  1.00 67.92           C  
ATOM    879  CD1 LEU C  34      -1.983  22.169  12.423  1.00 67.92           C  
ATOM    880  CD2 LEU C  34       0.427  21.806  11.826  1.00 67.92           C  
ATOM    881  N   GLN C  35       0.521  20.384  16.775  1.00 64.00           N  
ATOM    882  CA  GLN C  35       0.348  20.547  18.215  1.00 64.00           C  
ATOM    883  C   GLN C  35       1.529  21.291  18.831  1.00 64.00           C  
ATOM    884  CB  GLN C  35       0.174  19.186  18.892  1.00 64.00           C  
ATOM    885  O   GLN C  35       1.349  22.118  19.727  1.00 64.00           O  
ATOM    886  CG  GLN C  35      -0.692  19.228  20.143  1.00 64.00           C  
ATOM    887  CD  GLN C  35      -0.970  17.849  20.711  1.00 64.00           C  
ATOM    888  NE2 GLN C  35      -2.115  17.279  20.350  1.00 64.00           N  
ATOM    889  OE1 GLN C  35      -0.163  17.299  21.466  1.00 64.00           O  
ATOM    890  N   ASP C  36       2.656  21.049  18.401  1.00 68.21           N  
ATOM    891  CA  ASP C  36       3.859  21.714  18.892  1.00 68.21           C  
ATOM    892  C   ASP C  36       3.803  23.217  18.626  1.00 68.21           C  
ATOM    893  CB  ASP C  36       5.108  21.112  18.245  1.00 68.21           C  
ATOM    894  O   ASP C  36       4.207  24.018  19.472  1.00 68.21           O  
ATOM    895  CG  ASP C  36       6.400  21.652  18.832  1.00 68.21           C  
ATOM    896  OD1 ASP C  36       7.068  22.481  18.178  1.00 68.21           O  
ATOM    897  OD2 ASP C  36       6.755  21.242  19.959  1.00 68.21           O  
ATOM    898  N   HIS C  37       3.258  23.463  17.454  1.00 60.98           N  
ATOM    899  CA  HIS C  37       3.106  24.875  17.120  1.00 60.98           C  
ATOM    900  C   HIS C  37       2.045  25.537  17.992  1.00 60.98           C  
ATOM    901  CB  HIS C  37       2.749  25.040  15.642  1.00 60.98           C  
ATOM    902  O   HIS C  37       2.174  26.708  18.355  1.00 60.98           O  
ATOM    903  CG  HIS C  37       3.276  26.302  15.035  1.00 60.98           C  
ATOM    904  CD2 HIS C  37       2.712  27.525  14.897  1.00 60.98           C  
ATOM    905  ND1 HIS C  37       4.533  26.391  14.477  1.00 60.98           N  
ATOM    906  CE1 HIS C  37       4.720  27.618  14.022  1.00 60.98           C  
ATOM    907  NE2 HIS C  37       3.630  28.326  14.264  1.00 60.98           N  
ATOM    908  N   ASN C  38       1.022  24.834  18.248  1.00 61.36           N  
ATOM    909  CA  ASN C  38      -0.040  25.324  19.119  1.00 61.36           C  
ATOM    910  C   ASN C  38       0.450  25.506  20.553  1.00 61.36           C  
ATOM    911  CB  ASN C  38      -1.242  24.379  19.085  1.00 61.36           C  
ATOM    912  O   ASN C  38       0.057  26.456  21.232  1.00 61.36           O  
ATOM    913  CG  ASN C  38      -2.410  24.889  19.906  1.00 61.36           C  
ATOM    914  ND2 ASN C  38      -2.639  24.272  21.059  1.00 61.36           N  
ATOM    915  OD1 ASN C  38      -3.102  25.830  19.506  1.00 61.36           O  
ATOM    916  N   GLU C  39       1.261  24.703  21.080  1.00 62.45           N  
ATOM    917  CA  GLU C  39       1.820  24.831  22.422  1.00 62.45           C  
ATOM    918  C   GLU C  39       2.800  25.997  22.503  1.00 62.45           C  
ATOM    919  CB  GLU C  39       2.512  23.532  22.843  1.00 62.45           C  
ATOM    920  O   GLU C  39       2.896  26.665  23.535  1.00 62.45           O  
ATOM    921  CG  GLU C  39       1.552  22.379  23.098  1.00 62.45           C  
ATOM    922  CD  GLU C  39       1.998  21.467  24.230  1.00 62.45           C  
ATOM    923  OE1 GLU C  39       1.505  21.628  25.370  1.00 62.45           O  
ATOM    924  OE2 GLU C  39       2.847  20.584  23.975  1.00 62.45           O  
ATOM    925  N   THR C  40       3.567  26.214  21.406  1.00 62.66           N  
ATOM    926  CA  THR C  40       4.522  27.316  21.389  1.00 62.66           C  
ATOM    927  C   THR C  40       3.797  28.659  21.357  1.00 62.66           C  
ATOM    928  CB  THR C  40       5.472  27.214  20.181  1.00 62.66           C  
ATOM    929  O   THR C  40       4.270  29.639  21.935  1.00 62.66           O  
ATOM    930  CG2 THR C  40       6.873  26.797  20.617  1.00 62.66           C  
ATOM    931  OG1 THR C  40       4.961  26.242  19.260  1.00 62.66           O  
ATOM    932  N   CYS C  41       2.659  28.736  20.668  1.00 59.34           N  
ATOM    933  CA  CYS C  41       1.889  29.972  20.596  1.00 59.34           C  
ATOM    934  C   CYS C  41       1.208  30.269  21.927  1.00 59.34           C  
ATOM    935  CB  CYS C  41       0.842  29.887  19.486  1.00 59.34           C  
ATOM    936  O   CYS C  41       1.104  31.429  22.330  1.00 59.34           O  
ATOM    937  SG  CYS C  41       0.013  31.456  19.145  1.00 59.34           S  
ATOM    938  N   HIS C  42       0.907  29.240  22.773  1.00 59.25           N  
ATOM    939  CA  HIS C  42       0.291  29.438  24.080  1.00 59.25           C  
ATOM    940  C   HIS C  42       1.346  29.634  25.163  1.00 59.25           C  
ATOM    941  CB  HIS C  42      -0.609  28.252  24.432  1.00 59.25           C  
ATOM    942  O   HIS C  42       1.062  30.210  26.216  1.00 59.25           O  
ATOM    943  CG  HIS C  42      -1.576  28.540  25.536  1.00 59.25           C  
ATOM    944  CD2 HIS C  42      -2.831  29.047  25.509  1.00 59.25           C  
ATOM    945  ND1 HIS C  42      -1.283  28.305  26.862  1.00 59.25           N  
ATOM    946  CE1 HIS C  42      -2.320  28.655  27.605  1.00 59.25           C  
ATOM    947  NE2 HIS C  42      -3.272  29.108  26.808  1.00 59.25           N  
ATOM    948  N   ALA C  43       2.603  29.452  24.870  1.00 50.48           N  
ATOM    949  CA  ALA C  43       3.631  29.729  25.869  1.00 50.48           C  
ATOM    950  C   ALA C  43       4.175  31.147  25.718  1.00 50.48           C  
ATOM    951  CB  ALA C  43       4.766  28.713  25.760  1.00 50.48           C  
ATOM    952  O   ALA C  43       4.484  31.809  26.711  1.00 50.48           O  
TER     953      ALA C  43                                                      
ENDMDL                                                                          
END                                                                             
