# Supplementary material for: AI-guided pipeline for protein–protein interaction drug discovery identifies a SARS-CoV-2 inhibitor
Source: Mol Syst Biol. 2024 Mar 11;20(4):428–57. doi: 10.1038/s44320-024-00019-8 (PMC10987651; doi:10.1038/s44320-024-00019-8)
Supplement: Supplementary file 15 — Source Data Fig. 5 [file 44320_2024_19_MOESM15_ESM.zip › Source Data Figure 5/ColabFold/E-ORF7b_a7aff.result/E_ORF7b_a7aff_unrelaxed_rank_1_model_1.pdb]

MODEL     1                                                                     
ATOM      1  N   MET B   1       4.457 -32.239 -25.378  1.00 42.62           N  
ATOM      2  CA  MET B   1       3.374 -31.966 -24.437  1.00 42.62           C  
ATOM      3  C   MET B   1       3.645 -30.687 -23.652  1.00 42.62           C  
ATOM      4  CB  MET B   1       3.189 -33.141 -23.475  1.00 42.62           C  
ATOM      5  O   MET B   1       3.190 -30.543 -22.516  1.00 42.62           O  
ATOM      6  CG  MET B   1       1.812 -33.779 -23.545  1.00 42.62           C  
ATOM      7  SD  MET B   1       1.783 -35.470 -22.832  1.00 42.62           S  
ATOM      8  CE  MET B   1       0.023 -35.867 -23.021  1.00 42.62           C  
ATOM      9  N   TYR B   2       4.740 -30.022 -23.836  1.00 48.31           N  
ATOM     10  CA  TYR B   2       5.305 -28.801 -23.271  1.00 48.31           C  
ATOM     11  C   TYR B   2       4.430 -27.596 -23.594  1.00 48.31           C  
ATOM     12  CB  TYR B   2       6.724 -28.571 -23.798  1.00 48.31           C  
ATOM     13  O   TYR B   2       4.622 -26.513 -23.035  1.00 48.31           O  
ATOM     14  CG  TYR B   2       7.804 -28.896 -22.794  1.00 48.31           C  
ATOM     15  CD1 TYR B   2       8.296 -27.920 -21.931  1.00 48.31           C  
ATOM     16  CD2 TYR B   2       8.334 -30.179 -22.707  1.00 48.31           C  
ATOM     17  CE1 TYR B   2       9.292 -28.214 -21.005  1.00 48.31           C  
ATOM     18  CE2 TYR B   2       9.331 -30.484 -21.786  1.00 48.31           C  
ATOM     19  OH  TYR B   2      10.788 -29.794 -20.026  1.00 48.31           O  
ATOM     20  CZ  TYR B   2       9.802 -29.497 -20.940  1.00 48.31           C  
ATOM     21  N   SER B   3       3.663 -27.728 -24.719  1.00 51.46           N  
ATOM     22  CA  SER B   3       2.869 -26.585 -25.156  1.00 51.46           C  
ATOM     23  C   SER B   3       1.847 -26.183 -24.098  1.00 51.46           C  
ATOM     24  CB  SER B   3       2.156 -26.898 -26.472  1.00 51.46           C  
ATOM     25  O   SER B   3       1.603 -24.995 -23.882  1.00 51.46           O  
ATOM     26  OG  SER B   3       3.094 -27.133 -27.509  1.00 51.46           O  
ATOM     27  N   PHE B   4       1.228 -27.245 -23.439  1.00 51.86           N  
ATOM     28  CA  PHE B   4       0.200 -26.966 -22.443  1.00 51.86           C  
ATOM     29  C   PHE B   4       0.805 -26.306 -21.210  1.00 51.86           C  
ATOM     30  CB  PHE B   4      -0.528 -28.254 -22.046  1.00 51.86           C  
ATOM     31  O   PHE B   4       0.201 -25.407 -20.621  1.00 51.86           O  
ATOM     32  CG  PHE B   4      -2.020 -28.094 -21.923  1.00 51.86           C  
ATOM     33  CD1 PHE B   4      -2.605 -27.831 -20.690  1.00 51.86           C  
ATOM     34  CD2 PHE B   4      -2.836 -28.208 -23.040  1.00 51.86           C  
ATOM     35  CE1 PHE B   4      -3.985 -27.683 -20.573  1.00 51.86           C  
ATOM     36  CE2 PHE B   4      -4.216 -28.061 -22.931  1.00 51.86           C  
ATOM     37  CZ  PHE B   4      -4.789 -27.800 -21.697  1.00 51.86           C  
ATOM     38  N   VAL B   5       2.002 -26.778 -20.713  1.00 57.95           N  
ATOM     39  CA  VAL B   5       2.683 -26.220 -19.549  1.00 57.95           C  
ATOM     40  C   VAL B   5       3.051 -24.762 -19.816  1.00 57.95           C  
ATOM     41  CB  VAL B   5       3.947 -27.031 -19.187  1.00 57.95           C  
ATOM     42  O   VAL B   5       2.910 -23.909 -18.937  1.00 57.95           O  
ATOM     43  CG1 VAL B   5       4.660 -26.412 -17.986  1.00 57.95           C  
ATOM     44  CG2 VAL B   5       3.583 -28.487 -18.904  1.00 57.95           C  
ATOM     45  N   SER B   6       3.392 -24.490 -21.141  1.00 59.64           N  
ATOM     46  CA  SER B   6       3.782 -23.131 -21.501  1.00 59.64           C  
ATOM     47  C   SER B   6       2.578 -22.195 -21.514  1.00 59.64           C  
ATOM     48  CB  SER B   6       4.467 -23.114 -22.868  1.00 59.64           C  
ATOM     49  O   SER B   6       2.684 -21.033 -21.117  1.00 59.64           O  
ATOM     50  OG  SER B   6       4.714 -21.784 -23.290  1.00 59.64           O  
ATOM     51  N   GLU B   7       1.370 -22.839 -21.821  1.00 58.78           N  
ATOM     52  CA  GLU B   7       0.168 -22.012 -21.888  1.00 58.78           C  
ATOM     53  C   GLU B   7      -0.331 -21.651 -20.492  1.00 58.78           C  
ATOM     54  CB  GLU B   7      -0.935 -22.728 -22.672  1.00 58.78           C  
ATOM     55  O   GLU B   7      -0.733 -20.512 -20.246  1.00 58.78           O  
ATOM     56  CG  GLU B   7      -2.112 -21.834 -23.032  1.00 58.78           C  
ATOM     57  CD  GLU B   7      -2.558 -21.983 -24.478  1.00 58.78           C  
ATOM     58  OE1 GLU B   7      -3.119 -23.044 -24.835  1.00 58.78           O  
ATOM     59  OE2 GLU B   7      -2.343 -21.031 -25.261  1.00 58.78           O  
ATOM     60  N   GLU B   8      -0.219 -22.621 -19.611  1.00 63.25           N  
ATOM     61  CA  GLU B   8      -0.687 -22.395 -18.247  1.00 63.25           C  
ATOM     62  C   GLU B   8       0.238 -21.440 -17.497  1.00 63.25           C  
ATOM     63  CB  GLU B   8      -0.798 -23.722 -17.490  1.00 63.25           C  
ATOM     64  O   GLU B   8      -0.228 -20.550 -16.783  1.00 63.25           O  
ATOM     65  CG  GLU B   8      -1.839 -23.711 -16.380  1.00 63.25           C  
ATOM     66  CD  GLU B   8      -2.011 -25.063 -15.706  1.00 63.25           C  
ATOM     67  OE1 GLU B   8      -1.328 -25.325 -14.690  1.00 63.25           O  
ATOM     68  OE2 GLU B   8      -2.834 -25.866 -16.198  1.00 63.25           O  
ATOM     69  N   THR B   9       1.599 -21.739 -17.782  1.00 62.34           N  
ATOM     70  CA  THR B   9       2.598 -20.889 -17.144  1.00 62.34           C  
ATOM     71  C   THR B   9       2.528 -19.467 -17.694  1.00 62.34           C  
ATOM     72  CB  THR B   9       4.018 -21.450 -17.342  1.00 62.34           C  
ATOM     73  O   THR B   9       2.680 -18.499 -16.947  1.00 62.34           O  
ATOM     74  CG2 THR B   9       5.018 -20.752 -16.426  1.00 62.34           C  
ATOM     75  OG1 THR B   9       4.016 -22.853 -17.049  1.00 62.34           O  
ATOM     76  N   GLY B  10       2.136 -19.438 -18.977  1.00 71.76           N  
ATOM     77  CA  GLY B  10       2.043 -18.133 -19.612  1.00 71.76           C  
ATOM     78  C   GLY B  10       0.940 -17.267 -19.034  1.00 71.76           C  
ATOM     79  O   GLY B  10       1.138 -16.072 -18.805  1.00 71.76           O  
ATOM     80  N   THR B  11      -0.159 -17.944 -18.766  1.00 69.06           N  
ATOM     81  CA  THR B  11      -1.298 -17.209 -18.227  1.00 69.06           C  
ATOM     82  C   THR B  11      -1.013 -16.738 -16.804  1.00 69.06           C  
ATOM     83  CB  THR B  11      -2.575 -18.069 -18.240  1.00 69.06           C  
ATOM     84  O   THR B  11      -1.379 -15.622 -16.429  1.00 69.06           O  
ATOM     85  CG2 THR B  11      -3.756 -17.309 -17.647  1.00 69.06           C  
ATOM     86  OG1 THR B  11      -2.885 -18.434 -19.590  1.00 69.06           O  
ATOM     87  N   LEU B  12      -0.306 -17.517 -16.043  1.00 72.12           N  
ATOM     88  CA  LEU B  12       0.039 -17.174 -14.668  1.00 72.12           C  
ATOM     89  C   LEU B  12       1.025 -16.011 -14.629  1.00 72.12           C  
ATOM     90  CB  LEU B  12       0.634 -18.386 -13.946  1.00 72.12           C  
ATOM     91  O   LEU B  12       0.907 -15.120 -13.785  1.00 72.12           O  
ATOM     92  CG  LEU B  12      -0.243 -19.033 -12.872  1.00 72.12           C  
ATOM     93  CD1 LEU B  12       0.257 -20.439 -12.556  1.00 72.12           C  
ATOM     94  CD2 LEU B  12      -0.268 -18.173 -11.613  1.00 72.12           C  
ATOM     95  N   ILE B  13       1.954 -16.109 -15.622  1.00 76.12           N  
ATOM     96  CA  ILE B  13       2.971 -15.066 -15.698  1.00 76.12           C  
ATOM     97  C   ILE B  13       2.320 -13.736 -16.071  1.00 76.12           C  
ATOM     98  CB  ILE B  13       4.075 -15.427 -16.716  1.00 76.12           C  
ATOM     99  O   ILE B  13       2.636 -12.698 -15.486  1.00 76.12           O  
ATOM    100  CG1 ILE B  13       5.449 -15.428 -16.037  1.00 76.12           C  
ATOM    101  CG2 ILE B  13       4.053 -14.458 -17.903  1.00 76.12           C  
ATOM    102  CD1 ILE B  13       6.142 -16.784 -16.044  1.00 76.12           C  
ATOM    103  N   VAL B  14       1.399 -13.881 -17.035  1.00 78.64           N  
ATOM    104  CA  VAL B  14       0.721 -12.680 -17.511  1.00 78.64           C  
ATOM    105  C   VAL B  14      -0.162 -12.112 -16.403  1.00 78.64           C  
ATOM    106  CB  VAL B  14      -0.124 -12.967 -18.772  1.00 78.64           C  
ATOM    107  O   VAL B  14      -0.207 -10.896 -16.197  1.00 78.64           O  
ATOM    108  CG1 VAL B  14      -0.894 -11.720 -19.202  1.00 78.64           C  
ATOM    109  CG2 VAL B  14       0.766 -13.467 -19.908  1.00 78.64           C  
ATOM    110  N   ASN B  15      -0.800 -12.871 -15.578  1.00 80.24           N  
ATOM    111  CA  ASN B  15      -1.661 -12.449 -14.479  1.00 80.24           C  
ATOM    112  C   ASN B  15      -0.859 -11.789 -13.361  1.00 80.24           C  
ATOM    113  CB  ASN B  15      -2.456 -13.637 -13.933  1.00 80.24           C  
ATOM    114  O   ASN B  15      -1.287 -10.781 -12.796  1.00 80.24           O  
ATOM    115  CG  ASN B  15      -3.875 -13.684 -14.465  1.00 80.24           C  
ATOM    116  ND2 ASN B  15      -4.426 -14.886 -14.576  1.00 80.24           N  
ATOM    117  OD1 ASN B  15      -4.470 -12.648 -14.774  1.00 80.24           O  
ATOM    118  N   SER B  16       0.268 -12.389 -13.211  1.00 79.73           N  
ATOM    119  CA  SER B  16       1.147 -11.849 -12.178  1.00 79.73           C  
ATOM    120  C   SER B  16       1.635 -10.451 -12.543  1.00 79.73           C  
ATOM    121  CB  SER B  16       2.344 -12.775 -11.956  1.00 79.73           C  
ATOM    122  O   SER B  16       1.641  -9.551 -11.701  1.00 79.73           O  
ATOM    123  OG  SER B  16       2.028 -13.790 -11.019  1.00 79.73           O  
ATOM    124  N   VAL B  17       2.026 -10.303 -13.800  1.00 82.92           N  
ATOM    125  CA  VAL B  17       2.540  -9.029 -14.292  1.00 82.92           C  
ATOM    126  C   VAL B  17       1.437  -7.974 -14.246  1.00 82.92           C  
ATOM    127  CB  VAL B  17       3.096  -9.157 -15.728  1.00 82.92           C  
ATOM    128  O   VAL B  17       1.676  -6.834 -13.839  1.00 82.92           O  
ATOM    129  CG1 VAL B  17       3.489  -7.787 -16.279  1.00 82.92           C  
ATOM    130  CG2 VAL B  17       4.289 -10.110 -15.755  1.00 82.92           C  
ATOM    131  N   LEU B  18       0.257  -8.328 -14.665  1.00 82.70           N  
ATOM    132  CA  LEU B  18      -0.876  -7.410 -14.654  1.00 82.70           C  
ATOM    133  C   LEU B  18      -1.236  -7.006 -13.228  1.00 82.70           C  
ATOM    134  CB  LEU B  18      -2.089  -8.048 -15.337  1.00 82.70           C  
ATOM    135  O   LEU B  18      -1.509  -5.834 -12.960  1.00 82.70           O  
ATOM    136  CG  LEU B  18      -2.023  -8.168 -16.860  1.00 82.70           C  
ATOM    137  CD1 LEU B  18      -3.239  -8.925 -17.385  1.00 82.70           C  
ATOM    138  CD2 LEU B  18      -1.928  -6.788 -17.503  1.00 82.70           C  
ATOM    139  N   LEU B  19      -1.125  -7.849 -12.381  1.00 81.11           N  
ATOM    140  CA  LEU B  19      -1.430  -7.587 -10.979  1.00 81.11           C  
ATOM    141  C   LEU B  19      -0.399  -6.645 -10.365  1.00 81.11           C  
ATOM    142  CB  LEU B  19      -1.477  -8.896 -10.187  1.00 81.11           C  
ATOM    143  O   LEU B  19      -0.754  -5.736  -9.612  1.00 81.11           O  
ATOM    144  CG  LEU B  19      -2.724  -9.761 -10.380  1.00 81.11           C  
ATOM    145  CD1 LEU B  19      -2.570 -11.085  -9.639  1.00 81.11           C  
ATOM    146  CD2 LEU B  19      -3.968  -9.018  -9.906  1.00 81.11           C  
ATOM    147  N   PHE B  20       0.873  -6.913 -10.651  1.00 85.22           N  
ATOM    148  CA  PHE B  20       1.953  -6.065 -10.162  1.00 85.22           C  
ATOM    149  C   PHE B  20       1.774  -4.630 -10.642  1.00 85.22           C  
ATOM    150  CB  PHE B  20       3.312  -6.606 -10.618  1.00 85.22           C  
ATOM    151  O   PHE B  20       1.969  -3.684  -9.875  1.00 85.22           O  
ATOM    152  CG  PHE B  20       4.134  -7.198  -9.506  1.00 85.22           C  
ATOM    153  CD1 PHE B  20       5.041  -6.415  -8.801  1.00 85.22           C  
ATOM    154  CD2 PHE B  20       4.001  -8.537  -9.165  1.00 85.22           C  
ATOM    155  CE1 PHE B  20       5.803  -6.961  -7.770  1.00 85.22           C  
ATOM    156  CE2 PHE B  20       4.760  -9.090  -8.137  1.00 85.22           C  
ATOM    157  CZ  PHE B  20       5.661  -8.300  -7.442  1.00 85.22           C  
ATOM    158  N   LEU B  21       1.407  -4.503 -11.911  1.00 87.68           N  
ATOM    159  CA  LEU B  21       1.188  -3.184 -12.496  1.00 87.68           C  
ATOM    160  C   LEU B  21       0.053  -2.456 -11.783  1.00 87.68           C  
ATOM    161  CB  LEU B  21       0.873  -3.306 -13.989  1.00 87.68           C  
ATOM    162  O   LEU B  21       0.175  -1.271 -11.465  1.00 87.68           O  
ATOM    163  CG  LEU B  21       0.773  -1.994 -14.770  1.00 87.68           C  
ATOM    164  CD1 LEU B  21       2.097  -1.240 -14.713  1.00 87.68           C  
ATOM    165  CD2 LEU B  21       0.365  -2.261 -16.215  1.00 87.68           C  
ATOM    166  N   ALA B  22      -0.995  -3.126 -11.489  1.00 85.32           N  
ATOM    167  CA  ALA B  22      -2.139  -2.571 -10.771  1.00 85.32           C  
ATOM    168  C   ALA B  22      -1.750  -2.155  -9.355  1.00 85.32           C  
ATOM    169  CB  ALA B  22      -3.283  -3.582 -10.730  1.00 85.32           C  
ATOM    170  O   ALA B  22      -2.179  -1.107  -8.869  1.00 85.32           O  
ATOM    171  N   PHE B  23      -0.883  -2.821  -8.717  1.00 86.16           N  
ATOM    172  CA  PHE B  23      -0.403  -2.547  -7.367  1.00 86.16           C  
ATOM    173  C   PHE B  23       0.401  -1.254  -7.331  1.00 86.16           C  
ATOM    174  CB  PHE B  23       0.451  -3.711  -6.853  1.00 86.16           C  
ATOM    175  O   PHE B  23       0.221  -0.429  -6.432  1.00 86.16           O  
ATOM    176  CG  PHE B  23       0.633  -3.716  -5.359  1.00 86.16           C  
ATOM    177  CD1 PHE B  23       1.804  -3.236  -4.786  1.00 86.16           C  
ATOM    178  CD2 PHE B  23      -0.368  -4.201  -4.527  1.00 86.16           C  
ATOM    179  CE1 PHE B  23       1.976  -3.239  -3.404  1.00 86.16           C  
ATOM    180  CE2 PHE B  23      -0.204  -4.207  -3.145  1.00 86.16           C  
ATOM    181  CZ  PHE B  23       0.969  -3.727  -2.586  1.00 86.16           C  
ATOM    182  N   VAL B  24       1.291  -1.141  -8.251  1.00 86.62           N  
ATOM    183  CA  VAL B  24       2.152   0.035  -8.323  1.00 86.62           C  
ATOM    184  C   VAL B  24       1.298   1.294  -8.457  1.00 86.62           C  
ATOM    185  CB  VAL B  24       3.148  -0.061  -9.500  1.00 86.62           C  
ATOM    186  O   VAL B  24       1.536   2.290  -7.770  1.00 86.62           O  
ATOM    187  CG1 VAL B  24       3.942   1.236  -9.643  1.00 86.62           C  
ATOM    188  CG2 VAL B  24       4.089  -1.249  -9.306  1.00 86.62           C  
ATOM    189  N   VAL B  25       0.356   1.245  -9.355  1.00 87.87           N  
ATOM    190  CA  VAL B  25      -0.543   2.376  -9.559  1.00 87.87           C  
ATOM    191  C   VAL B  25      -1.303   2.672  -8.268  1.00 87.87           C  
ATOM    192  CB  VAL B  25      -1.536   2.111 -10.713  1.00 87.87           C  
ATOM    193  O   VAL B  25      -1.431   3.832  -7.868  1.00 87.87           O  
ATOM    194  CG1 VAL B  25      -2.536   3.258 -10.839  1.00 87.87           C  
ATOM    195  CG2 VAL B  25      -0.784   1.906 -12.027  1.00 87.87           C  
ATOM    196  N   PHE B  26      -1.729   1.693  -7.578  1.00 86.70           N  
ATOM    197  CA  PHE B  26      -2.458   1.811  -6.321  1.00 86.70           C  
ATOM    198  C   PHE B  26      -1.586   2.453  -5.248  1.00 86.70           C  
ATOM    199  CB  PHE B  26      -2.945   0.438  -5.849  1.00 86.70           C  
ATOM    200  O   PHE B  26      -2.046   3.323  -4.506  1.00 86.70           O  
ATOM    201  CG  PHE B  26      -4.140   0.498  -4.937  1.00 86.70           C  
ATOM    202  CD1 PHE B  26      -3.981   0.475  -3.557  1.00 86.70           C  
ATOM    203  CD2 PHE B  26      -5.424   0.578  -5.460  1.00 86.70           C  
ATOM    204  CE1 PHE B  26      -5.086   0.530  -2.710  1.00 86.70           C  
ATOM    205  CE2 PHE B  26      -6.533   0.634  -4.621  1.00 86.70           C  
ATOM    206  CZ  PHE B  26      -6.362   0.609  -3.246  1.00 86.70           C  
ATOM    207  N   LEU B  27      -0.347   2.032  -5.133  1.00 83.73           N  
ATOM    208  CA  LEU B  27       0.594   2.567  -4.155  1.00 83.73           C  
ATOM    209  C   LEU B  27       0.843   4.052  -4.396  1.00 83.73           C  
ATOM    210  CB  LEU B  27       1.918   1.800  -4.208  1.00 83.73           C  
ATOM    211  O   LEU B  27       0.908   4.837  -3.448  1.00 83.73           O  
ATOM    212  CG  LEU B  27       1.939   0.435  -3.518  1.00 83.73           C  
ATOM    213  CD1 LEU B  27       3.368  -0.090  -3.427  1.00 83.73           C  
ATOM    214  CD2 LEU B  27       1.308   0.527  -2.133  1.00 83.73           C  
ATOM    215  N   LEU B  28       0.948   4.418  -5.676  1.00 86.42           N  
ATOM    216  CA  LEU B  28       1.197   5.808  -6.040  1.00 86.42           C  
ATOM    217  C   LEU B  28       0.056   6.705  -5.572  1.00 86.42           C  
ATOM    218  CB  LEU B  28       1.379   5.942  -7.554  1.00 86.42           C  
ATOM    219  O   LEU B  28       0.293   7.772  -5.000  1.00 86.42           O  
ATOM    220  CG  LEU B  28       2.737   5.516  -8.114  1.00 86.42           C  
ATOM    221  CD1 LEU B  28       2.727   5.584  -9.637  1.00 86.42           C  
ATOM    222  CD2 LEU B  28       3.849   6.388  -7.542  1.00 86.42           C  
ATOM    223  N   VAL B  29      -1.157   6.222  -5.820  1.00 84.99           N  
ATOM    224  CA  VAL B  29      -2.343   6.992  -5.462  1.00 84.99           C  
ATOM    225  C   VAL B  29      -2.416   7.154  -3.945  1.00 84.99           C  
ATOM    226  CB  VAL B  29      -3.633   6.327  -5.990  1.00 84.99           C  
ATOM    227  O   VAL B  29      -2.702   8.243  -3.444  1.00 84.99           O  
ATOM    228  CG1 VAL B  29      -4.870   7.061  -5.474  1.00 84.99           C  
ATOM    229  CG2 VAL B  29      -3.628   6.291  -7.517  1.00 84.99           C  
ATOM    230  N   THR B  30      -2.160   6.072  -3.259  1.00 83.24           N  
ATOM    231  CA  THR B  30      -2.180   6.097  -1.801  1.00 83.24           C  
ATOM    232  C   THR B  30      -1.130   7.064  -1.262  1.00 83.24           C  
ATOM    233  CB  THR B  30      -1.939   4.694  -1.214  1.00 83.24           C  
ATOM    234  O   THR B  30      -1.412   7.857  -0.361  1.00 83.24           O  
ATOM    235  CG2 THR B  30      -2.133   4.689   0.298  1.00 83.24           C  
ATOM    236  OG1 THR B  30      -2.861   3.770  -1.807  1.00 83.24           O  
ATOM    237  N   LEU B  31       0.028   7.008  -1.856  1.00 82.02           N  
ATOM    238  CA  LEU B  31       1.104   7.899  -1.434  1.00 82.02           C  
ATOM    239  C   LEU B  31       0.739   9.356  -1.699  1.00 82.02           C  
ATOM    240  CB  LEU B  31       2.406   7.547  -2.158  1.00 82.02           C  
ATOM    241  O   LEU B  31       1.040  10.233  -0.887  1.00 82.02           O  
ATOM    242  CG  LEU B  31       3.139   6.299  -1.666  1.00 82.02           C  
ATOM    243  CD1 LEU B  31       4.325   5.988  -2.574  1.00 82.02           C  
ATOM    244  CD2 LEU B  31       3.597   6.481  -0.223  1.00 82.02           C  
ATOM    245  N   ALA B  32       0.179   9.654  -2.754  1.00 78.15           N  
ATOM    246  CA  ALA B  32      -0.228  11.010  -3.113  1.00 78.15           C  
ATOM    247  C   ALA B  32      -1.203  11.580  -2.088  1.00 78.15           C  
ATOM    248  CB  ALA B  32      -0.854  11.027  -4.505  1.00 78.15           C  
ATOM    249  O   ALA B  32      -1.069  12.731  -1.666  1.00 78.15           O  
ATOM    250  N   ILE B  33      -2.218  10.759  -1.775  1.00 75.32           N  
ATOM    251  CA  ILE B  33      -3.235  11.168  -0.814  1.00 75.32           C  
ATOM    252  C   ILE B  33      -2.588  11.423   0.546  1.00 75.32           C  
ATOM    253  CB  ILE B  33      -4.352  10.108  -0.685  1.00 75.32           C  
ATOM    254  O   ILE B  33      -2.909  12.405   1.219  1.00 75.32           O  
ATOM    255  CG1 ILE B  33      -5.104   9.960  -2.013  1.00 75.32           C  
ATOM    256  CG2 ILE B  33      -5.313  10.470   0.451  1.00 75.32           C  
ATOM    257  CD1 ILE B  33      -6.019   8.746  -2.074  1.00 75.32           C  
ATOM    258  N   LEU B  34      -1.610  10.615   0.852  1.00 75.94           N  
ATOM    259  CA  LEU B  34      -0.916  10.743   2.129  1.00 75.94           C  
ATOM    260  C   LEU B  34      -0.071  12.011   2.163  1.00 75.94           C  
ATOM    261  CB  LEU B  34      -0.033   9.519   2.384  1.00 75.94           C  
ATOM    262  O   LEU B  34      -0.037  12.713   3.177  1.00 75.94           O  
ATOM    263  CG  LEU B  34       0.608   9.423   3.770  1.00 75.94           C  
ATOM    264  CD1 LEU B  34      -0.467   9.286   4.842  1.00 75.94           C  
ATOM    265  CD2 LEU B  34       1.582   8.251   3.828  1.00 75.94           C  
ATOM    266  N   THR B  35       0.613  12.258   1.167  1.00 74.36           N  
ATOM    267  CA  THR B  35       1.419  13.469   1.059  1.00 74.36           C  
ATOM    268  C   THR B  35       0.558  14.712   1.266  1.00 74.36           C  
ATOM    269  CB  THR B  35       2.124  13.550  -0.307  1.00 74.36           C  
ATOM    270  O   THR B  35       0.974  15.656   1.941  1.00 74.36           O  
ATOM    271  CG2 THR B  35       3.099  14.723  -0.354  1.00 74.36           C  
ATOM    272  OG1 THR B  35       2.846  12.334  -0.540  1.00 74.36           O  
ATOM    273  N   ALA B  36      -0.558  14.666   0.640  1.00 69.59           N  
ATOM    274  CA  ALA B  36      -1.481  15.787   0.794  1.00 69.59           C  
ATOM    275  C   ALA B  36      -1.922  15.940   2.247  1.00 69.59           C  
ATOM    276  CB  ALA B  36      -2.697  15.602  -0.111  1.00 69.59           C  
ATOM    277  O   ALA B  36      -1.989  17.056   2.767  1.00 69.59           O  
ATOM    278  N   LEU B  37      -2.186  14.796   2.846  1.00 66.26           N  
ATOM    279  CA  LEU B  37      -2.617  14.789   4.239  1.00 66.26           C  
ATOM    280  C   LEU B  37      -1.494  15.259   5.158  1.00 66.26           C  
ATOM    281  CB  LEU B  37      -3.077  13.389   4.652  1.00 66.26           C  
ATOM    282  O   LEU B  37      -1.742  15.968   6.136  1.00 66.26           O  
ATOM    283  CG  LEU B  37      -4.437  12.937   4.116  1.00 66.26           C  
ATOM    284  CD1 LEU B  37      -4.696  11.481   4.489  1.00 66.26           C  
ATOM    285  CD2 LEU B  37      -5.547  13.836   4.647  1.00 66.26           C  
ATOM    286  N   ARG B  38      -0.295  14.783   4.860  1.00 66.47           N  
ATOM    287  CA  ARG B  38       0.874  15.186   5.634  1.00 66.47           C  
ATOM    288  C   ARG B  38       1.059  16.699   5.600  1.00 66.47           C  
ATOM    289  CB  ARG B  38       2.133  14.492   5.108  1.00 66.47           C  
ATOM    290  O   ARG B  38       1.385  17.313   6.619  1.00 66.47           O  
ATOM    291  CG  ARG B  38       3.275  14.444   6.110  1.00 66.47           C  
ATOM    292  CD  ARG B  38       4.480  13.697   5.556  1.00 66.47           C  
ATOM    293  NE  ARG B  38       4.812  12.531   6.369  1.00 66.47           N  
ATOM    294  NH1 ARG B  38       7.080  12.615   5.933  1.00 66.47           N  
ATOM    295  NH2 ARG B  38       6.229  10.976   7.292  1.00 66.47           N  
ATOM    296  CZ  ARG B  38       6.039  12.043   6.529  1.00 66.47           C  
ATOM    297  N   LEU B  39       0.902  17.260   4.484  1.00 70.64           N  
ATOM    298  CA  LEU B  39       1.024  18.705   4.331  1.00 70.64           C  
ATOM    299  C   LEU B  39      -0.025  19.431   5.167  1.00 70.64           C  
ATOM    300  CB  LEU B  39       0.884  19.102   2.859  1.00 70.64           C  
ATOM    301  O   LEU B  39       0.260  20.476   5.757  1.00 70.64           O  
ATOM    302  CG  LEU B  39       1.247  20.546   2.508  1.00 70.64           C  
ATOM    303  CD1 LEU B  39       2.756  20.747   2.586  1.00 70.64           C  
ATOM    304  CD2 LEU B  39       0.724  20.907   1.122  1.00 70.64           C  
ATOM    305  N   CYS B  40      -1.195  18.822   5.154  1.00 58.18           N  
ATOM    306  CA  CYS B  40      -2.272  19.409   5.943  1.00 58.18           C  
ATOM    307  C   CYS B  40      -1.975  19.305   7.434  1.00 58.18           C  
ATOM    308  CB  CYS B  40      -3.601  18.724   5.629  1.00 58.18           C  
ATOM    309  O   CYS B  40      -2.198  20.257   8.184  1.00 58.18           O  
ATOM    310  SG  CYS B  40      -5.033  19.539   6.370  1.00 58.18           S  
ATOM    311  N   ALA B  41      -1.458  18.139   7.775  1.00 61.06           N  
ATOM    312  CA  ALA B  41      -1.091  17.912   9.170  1.00 61.06           C  
ATOM    313  C   ALA B  41       0.063  18.819   9.588  1.00 61.06           C  
ATOM    314  CB  ALA B  41      -0.720  16.448   9.391  1.00 61.06           C  
ATOM    315  O   ALA B  41       0.109  19.292  10.726  1.00 61.06           O  
ATOM    316  N   TYR B  42       0.892  19.052   8.678  1.00 62.04           N  
ATOM    317  CA  TYR B  42       2.009  19.959   8.921  1.00 62.04           C  
ATOM    318  C   TYR B  42       1.520  21.392   9.089  1.00 62.04           C  
ATOM    319  CB  TYR B  42       3.021  19.884   7.774  1.00 62.04           C  
ATOM    320  O   TYR B  42       2.006  22.123   9.956  1.00 62.04           O  
ATOM    321  CG  TYR B  42       4.442  19.663   8.232  1.00 62.04           C  
ATOM    322  CD1 TYR B  42       5.286  20.741   8.493  1.00 62.04           C  
ATOM    323  CD2 TYR B  42       4.945  18.378   8.404  1.00 62.04           C  
ATOM    324  CE1 TYR B  42       6.597  20.543   8.914  1.00 62.04           C  
ATOM    325  CE2 TYR B  42       6.254  18.168   8.825  1.00 62.04           C  
ATOM    326  OH  TYR B  42       8.368  19.053   9.494  1.00 62.04           O  
ATOM    327  CZ  TYR B  42       7.071  19.255   9.077  1.00 62.04           C  
ATOM    328  N   CYS B  43       0.719  21.698   8.146  1.00 55.10           N  
ATOM    329  CA  CYS B  43       0.154  23.040   8.223  1.00 55.10           C  
ATOM    330  C   CYS B  43      -0.712  23.197   9.466  1.00 55.10           C  
ATOM    331  CB  CYS B  43      -0.671  23.347   6.973  1.00 55.10           C  
ATOM    332  O   CYS B  43      -0.706  24.252  10.103  1.00 55.10           O  
ATOM    333  SG  CYS B  43       0.297  24.038   5.613  1.00 55.10           S  
ATOM    334  N   CYS B  44      -1.383  22.129   9.755  1.00 55.22           N  
ATOM    335  CA  CYS B  44      -2.207  22.171  10.958  1.00 55.22           C  
ATOM    336  C   CYS B  44      -1.342  22.166  12.213  1.00 55.22           C  
ATOM    337  CB  CYS B  44      -3.172  20.986  10.988  1.00 55.22           C  
ATOM    338  O   CYS B  44      -1.728  22.726  13.240  1.00 55.22           O  
ATOM    339  SG  CYS B  44      -4.558  21.145   9.842  1.00 55.22           S  
ATOM    340  N   ASN B  45      -0.329  21.533  12.159  1.00 57.93           N  
ATOM    341  CA  ASN B  45       0.605  21.571  13.279  1.00 57.93           C  
ATOM    342  C   ASN B  45       1.148  22.978  13.509  1.00 57.93           C  
ATOM    343  CB  ASN B  45       1.756  20.589  13.052  1.00 57.93           C  
ATOM    344  O   ASN B  45       1.287  23.416  14.652  1.00 57.93           O  
ATOM    345  CG  ASN B  45       1.690  19.388  13.974  1.00 57.93           C  
ATOM    346  ND2 ASN B  45       1.157  18.281  13.470  1.00 57.93           N  
ATOM    347  OD1 ASN B  45       2.113  19.454  15.131  1.00 57.93           O  
ATOM    348  N   ILE B  46       1.492  23.593  12.454  1.00 53.64           N  
ATOM    349  CA  ILE B  46       1.902  24.989  12.552  1.00 53.64           C  
ATOM    350  C   ILE B  46       0.679  25.870  12.796  1.00 53.64           C  
ATOM    351  CB  ILE B  46       2.649  25.450  11.281  1.00 53.64           C  
ATOM    352  O   ILE B  46       0.738  26.825  13.575  1.00 53.64           O  
ATOM    353  CG1 ILE B  46       3.634  26.576  11.619  1.00 53.64           C  
ATOM    354  CG2 ILE B  46       1.657  25.897  10.203  1.00 53.64           C  
ATOM    355  CD1 ILE B  46       5.046  26.339  11.099  1.00 53.64           C  
ATOM    356  N   VAL B  47      -0.355  25.556  12.008  1.00 49.34           N  
ATOM    357  CA  VAL B  47      -1.599  26.305  12.154  1.00 49.34           C  
ATOM    358  C   VAL B  47      -2.271  25.940  13.475  1.00 49.34           C  
ATOM    359  CB  VAL B  47      -2.562  26.041  10.975  1.00 49.34           C  
ATOM    360  O   VAL B  47      -2.881  26.792  14.125  1.00 49.34           O  
ATOM    361  CG1 VAL B  47      -3.939  26.639  11.258  1.00 49.34           C  
ATOM    362  CG2 VAL B  47      -1.986  26.607   9.678  1.00 49.34           C  
ATOM    363  N   ASN B  48      -2.223  24.651  13.857  1.00 54.78           N  
ATOM    364  CA  ASN B  48      -2.741  24.268  15.166  1.00 54.78           C  
ATOM    365  C   ASN B  48      -2.074  25.061  16.287  1.00 54.78           C  
ATOM    366  CB  ASN B  48      -2.558  22.766  15.397  1.00 54.78           C  
ATOM    367  O   ASN B  48      -2.741  25.491  17.230  1.00 54.78           O  
ATOM    368  CG  ASN B  48      -3.531  22.209  16.418  1.00 54.78           C  
ATOM    369  ND2 ASN B  48      -3.250  21.009  16.911  1.00 54.78           N  
ATOM    370  OD1 ASN B  48      -4.527  22.852  16.759  1.00 54.78           O  
ATOM    371  N   VAL B  49      -0.840  25.289  16.263  1.00 53.00           N  
ATOM    372  CA  VAL B  49      -0.190  26.196  17.203  1.00 53.00           C  
ATOM    373  C   VAL B  49      -0.554  27.639  16.864  1.00 53.00           C  
ATOM    374  CB  VAL B  49       1.345  26.017  17.196  1.00 53.00           C  
ATOM    375  O   VAL B  49      -0.822  28.445  17.759  1.00 53.00           O  
ATOM    376  CG1 VAL B  49       2.044  27.365  17.024  1.00 53.00           C  
ATOM    377  CG2 VAL B  49       1.808  25.331  18.480  1.00 53.00           C  
ATOM    378  N   SER B  50      -0.430  28.152  15.724  1.00 50.87           N  
ATOM    379  CA  SER B  50      -0.806  29.495  15.297  1.00 50.87           C  
ATOM    380  C   SER B  50      -2.271  29.553  14.879  1.00 50.87           C  
ATOM    381  CB  SER B  50       0.082  29.959  14.141  1.00 50.87           C  
ATOM    382  O   SER B  50      -2.974  30.517  15.190  1.00 50.87           O  
ATOM    383  OG  SER B  50       0.471  31.311  14.316  1.00 50.87           O  
ATOM    384  N   LEU B  51      -2.721  28.708  14.008  1.00 43.48           N  
ATOM    385  CA  LEU B  51      -4.039  28.735  13.382  1.00 43.48           C  
ATOM    386  C   LEU B  51      -5.072  28.037  14.261  1.00 43.48           C  
ATOM    387  CB  LEU B  51      -3.991  28.069  12.004  1.00 43.48           C  
ATOM    388  O   LEU B  51      -6.276  28.244  14.093  1.00 43.48           O  
ATOM    389  CG  LEU B  51      -3.586  28.965  10.833  1.00 43.48           C  
ATOM    390  CD1 LEU B  51      -3.306  28.122   9.593  1.00 43.48           C  
ATOM    391  CD2 LEU B  51      -4.671  29.998  10.549  1.00 43.48           C  
ATOM    392  N   VAL B  52      -4.701  26.880  14.928  1.00 46.63           N  
ATOM    393  CA  VAL B  52      -5.758  26.300  15.750  1.00 46.63           C  
ATOM    394  C   VAL B  52      -6.283  27.346  16.730  1.00 46.63           C  
ATOM    395  CB  VAL B  52      -5.261  25.054  16.517  1.00 46.63           C  
ATOM    396  O   VAL B  52      -7.280  27.115  17.419  1.00 46.63           O  
ATOM    397  CG1 VAL B  52      -5.326  23.812  15.629  1.00 46.63           C  
ATOM    398  CG2 VAL B  52      -3.839  25.275  17.028  1.00 46.63           C  
ATOM    399  N   LYS B  53      -5.419  28.312  17.091  1.00 44.46           N  
ATOM    400  CA  LYS B  53      -6.131  29.356  17.822  1.00 44.46           C  
ATOM    401  C   LYS B  53      -7.166  30.041  16.934  1.00 44.46           C  
ATOM    402  CB  LYS B  53      -5.149  30.389  18.375  1.00 44.46           C  
ATOM    403  O   LYS B  53      -8.329  30.176  17.318  1.00 44.46           O  
ATOM    404  CG  LYS B  53      -4.643  30.075  19.776  1.00 44.46           C  
ATOM    405  CD  LYS B  53      -3.342  30.806  20.077  1.00 44.46           C  
ATOM    406  CE  LYS B  53      -3.384  31.485  21.440  1.00 44.46           C  
ATOM    407  NZ  LYS B  53      -2.151  32.289  21.697  1.00 44.46           N  
ATOM    408  N   PRO B  54      -6.732  30.865  15.949  1.00 47.18           N  
ATOM    409  CA  PRO B  54      -7.679  31.616  15.121  1.00 47.18           C  
ATOM    410  C   PRO B  54      -8.302  30.764  14.018  1.00 47.18           C  
ATOM    411  CB  PRO B  54      -6.818  32.734  14.527  1.00 47.18           C  
ATOM    412  O   PRO B  54      -9.374  31.099  13.506  1.00 47.18           O  
ATOM    413  CG  PRO B  54      -5.409  32.313  14.791  1.00 47.18           C  
ATOM    414  CD  PRO B  54      -5.430  31.131  15.717  1.00 47.18           C  
ATOM    415  N   SER B  55      -7.592  29.778  13.473  1.00 40.18           N  
ATOM    416  CA  SER B  55      -8.022  29.025  12.300  1.00 40.18           C  
ATOM    417  C   SER B  55      -9.142  28.050  12.648  1.00 40.18           C  
ATOM    418  CB  SER B  55      -6.844  28.264  11.689  1.00 40.18           C  
ATOM    419  O   SER B  55      -9.698  27.394  11.765  1.00 40.18           O  
ATOM    420  OG  SER B  55      -6.000  27.748  12.703  1.00 40.18           O  
ATOM    421  N   PHE B  56      -9.169  27.428  13.842  1.00 38.43           N  
ATOM    422  CA  PHE B  56     -10.378  26.689  14.186  1.00 38.43           C  
ATOM    423  C   PHE B  56     -11.622  27.519  13.895  1.00 38.43           C  
ATOM    424  CB  PHE B  56     -10.355  26.277  15.661  1.00 38.43           C  
ATOM    425  O   PHE B  56     -12.677  26.972  13.566  1.00 38.43           O  
ATOM    426  CG  PHE B  56     -11.254  25.113  15.980  1.00 38.43           C  
ATOM    427  CD1 PHE B  56     -12.540  25.322  16.464  1.00 38.43           C  
ATOM    428  CD2 PHE B  56     -10.813  23.809  15.796  1.00 38.43           C  
ATOM    429  CE1 PHE B  56     -13.374  24.246  16.760  1.00 38.43           C  
ATOM    430  CE2 PHE B  56     -11.641  22.729  16.089  1.00 38.43           C  
ATOM    431  CZ  PHE B  56     -12.921  22.950  16.572  1.00 38.43           C  
ATOM    432  N   TYR B  57     -11.386  28.817  13.981  1.00 38.25           N  
ATOM    433  CA  TYR B  57     -12.486  29.719  13.658  1.00 38.25           C  
ATOM    434  C   TYR B  57     -12.754  29.735  12.158  1.00 38.25           C  
ATOM    435  CB  TYR B  57     -12.182  31.137  14.149  1.00 38.25           C  
ATOM    436  O   TYR B  57     -13.910  29.743  11.728  1.00 38.25           O  
ATOM    437  CG  TYR B  57     -13.280  32.130  13.856  1.00 38.25           C  
ATOM    438  CD1 TYR B  57     -13.162  33.039  12.806  1.00 38.25           C  
ATOM    439  CD2 TYR B  57     -14.437  32.162  14.627  1.00 38.25           C  
ATOM    440  CE1 TYR B  57     -14.171  33.957  12.533  1.00 38.25           C  
ATOM    441  CE2 TYR B  57     -15.452  33.076  14.363  1.00 38.25           C  
ATOM    442  OH  TYR B  57     -16.312  34.874  13.050  1.00 38.25           O  
ATOM    443  CZ  TYR B  57     -15.310  33.967  13.315  1.00 38.25           C  
ATOM    444  N   VAL B  58     -11.712  29.727  11.292  1.00 40.10           N  
ATOM    445  CA  VAL B  58     -11.886  29.757   9.844  1.00 40.10           C  
ATOM    446  C   VAL B  58     -12.224  28.358   9.334  1.00 40.10           C  
ATOM    447  CB  VAL B  58     -10.623  30.293   9.132  1.00 40.10           C  
ATOM    448  O   VAL B  58     -12.847  28.208   8.280  1.00 40.10           O  
ATOM    449  CG1 VAL B  58     -10.995  31.356   8.100  1.00 40.10           C  
ATOM    450  CG2 VAL B  58      -9.635  30.856  10.151  1.00 40.10           C  
ATOM    451  N   TYR B  59     -11.661  27.343   9.926  1.00 42.25           N  
ATOM    452  CA  TYR B  59     -11.971  25.980   9.507  1.00 42.25           C  
ATOM    453  C   TYR B  59     -13.458  25.686   9.667  1.00 42.25           C  
ATOM    454  CB  TYR B  59     -11.149  24.970  10.313  1.00 42.25           C  
ATOM    455  O   TYR B  59     -14.056  25.008   8.828  1.00 42.25           O  
ATOM    456  CG  TYR B  59     -10.813  23.713   9.548  1.00 42.25           C  
ATOM    457  CD1 TYR B  59     -11.596  22.568   9.673  1.00 42.25           C  
ATOM    458  CD2 TYR B  59      -9.712  23.668   8.700  1.00 42.25           C  
ATOM    459  CE1 TYR B  59     -11.288  21.406   8.972  1.00 42.25           C  
ATOM    460  CE2 TYR B  59      -9.395  22.512   7.994  1.00 42.25           C  
ATOM    461  OH  TYR B  59      -9.879  20.242   7.439  1.00 42.25           O  
ATOM    462  CZ  TYR B  59     -10.188  21.389   8.135  1.00 42.25           C  
ATOM    463  N   SER B  60     -14.072  26.048  10.788  1.00 39.39           N  
ATOM    464  CA  SER B  60     -15.523  25.965  10.917  1.00 39.39           C  
ATOM    465  C   SER B  60     -16.223  26.744   9.808  1.00 39.39           C  
ATOM    466  CB  SER B  60     -15.971  26.491  12.282  1.00 39.39           C  
ATOM    467  O   SER B  60     -17.348  26.416   9.426  1.00 39.39           O  
ATOM    468  OG  SER B  60     -14.854  26.732  13.119  1.00 39.39           O  
ATOM    469  N   ARG B  61     -15.514  27.783   9.298  1.00 39.08           N  
ATOM    470  CA  ARG B  61     -16.057  28.595   8.214  1.00 39.08           C  
ATOM    471  C   ARG B  61     -15.873  27.904   6.867  1.00 39.08           C  
ATOM    472  CB  ARG B  61     -15.393  29.974   8.190  1.00 39.08           C  
ATOM    473  O   ARG B  61     -16.773  27.926   6.024  1.00 39.08           O  
ATOM    474  CG  ARG B  61     -16.135  31.029   8.993  1.00 39.08           C  
ATOM    475  CD  ARG B  61     -16.927  31.969   8.095  1.00 39.08           C  
ATOM    476  NE  ARG B  61     -18.365  31.747   8.215  1.00 39.08           N  
ATOM    477  NH1 ARG B  61     -18.963  33.835   7.430  1.00 39.08           N  
ATOM    478  NH2 ARG B  61     -20.580  32.331   8.046  1.00 39.08           N  
ATOM    479  CZ  ARG B  61     -19.299  32.638   7.897  1.00 39.08           C  
ATOM    480  N   VAL B  62     -14.724  27.366   6.669  1.00 44.03           N  
ATOM    481  CA  VAL B  62     -14.455  26.713   5.392  1.00 44.03           C  
ATOM    482  C   VAL B  62     -15.203  25.384   5.323  1.00 44.03           C  
ATOM    483  CB  VAL B  62     -12.942  26.485   5.179  1.00 44.03           C  
ATOM    484  O   VAL B  62     -15.673  24.984   4.255  1.00 44.03           O  
ATOM    485  CG1 VAL B  62     -12.691  25.684   3.902  1.00 44.03           C  
ATOM    486  CG2 VAL B  62     -12.203  27.822   5.129  1.00 44.03           C  
ATOM    487  N   LYS B  63     -15.216  24.577   6.364  1.00 42.37           N  
ATOM    488  CA  LYS B  63     -16.091  23.408   6.353  1.00 42.37           C  
ATOM    489  C   LYS B  63     -17.515  23.790   5.959  1.00 42.37           C  
ATOM    490  CB  LYS B  63     -16.092  22.726   7.722  1.00 42.37           C  
ATOM    491  O   LYS B  63     -18.275  22.952   5.469  1.00 42.37           O  
ATOM    492  CG  LYS B  63     -16.907  21.442   7.774  1.00 42.37           C  
ATOM    493  CD  LYS B  63     -16.932  20.852   9.178  1.00 42.37           C  
ATOM    494  CE  LYS B  63     -17.299  19.374   9.157  1.00 42.37           C  
ATOM    495  NZ  LYS B  63     -18.415  19.067  10.102  1.00 42.37           N  
ATOM    496  N   ASN B  64     -17.932  25.001   6.335  1.00 42.49           N  
ATOM    497  CA  ASN B  64     -19.200  25.535   5.849  1.00 42.49           C  
ATOM    498  C   ASN B  64     -19.153  25.813   4.349  1.00 42.49           C  
ATOM    499  CB  ASN B  64     -19.575  26.806   6.613  1.00 42.49           C  
ATOM    500  O   ASN B  64     -20.181  25.763   3.672  1.00 42.49           O  
ATOM    501  CG  ASN B  64     -20.797  26.621   7.490  1.00 42.49           C  
ATOM    502  ND2 ASN B  64     -20.574  26.297   8.758  1.00 42.49           N  
ATOM    503  OD1 ASN B  64     -21.933  26.768   7.031  1.00 42.49           O  
ATOM    504  N   LEU B  65     -17.947  26.121   3.851  1.00 41.02           N  
ATOM    505  CA  LEU B  65     -17.854  26.374   2.417  1.00 41.02           C  
ATOM    506  C   LEU B  65     -17.835  25.065   1.634  1.00 41.02           C  
ATOM    507  CB  LEU B  65     -16.599  27.191   2.098  1.00 41.02           C  
ATOM    508  O   LEU B  65     -18.408  24.980   0.546  1.00 41.02           O  
ATOM    509  CG  LEU B  65     -16.790  28.702   1.963  1.00 41.02           C  
ATOM    510  CD1 LEU B  65     -15.443  29.415   2.028  1.00 41.02           C  
ATOM    511  CD2 LEU B  65     -17.516  29.036   0.664  1.00 41.02           C  
ATOM    512  N   ASN B  66     -16.849  24.117   1.987  1.00 41.77           N  
ATOM    513  CA  ASN B  66     -16.835  22.843   1.276  1.00 41.77           C  
ATOM    514  C   ASN B  66     -18.202  22.165   1.315  1.00 41.77           C  
ATOM    515  CB  ASN B  66     -15.766  21.915   1.858  1.00 41.77           C  
ATOM    516  O   ASN B  66     -18.510  21.331   0.462  1.00 41.77           O  
ATOM    517  CG  ASN B  66     -15.597  20.642   1.052  1.00 41.77           C  
ATOM    518  ND2 ASN B  66     -16.142  19.543   1.558  1.00 41.77           N  
ATOM    519  OD1 ASN B  66     -14.981  20.647  -0.017  1.00 41.77           O  
ATOM    520  N   SER B  67     -18.898  22.245   2.463  1.00 40.01           N  
ATOM    521  CA  SER B  67     -20.274  21.761   2.431  1.00 40.01           C  
ATOM    522  C   SER B  67     -21.094  22.494   1.375  1.00 40.01           C  
ATOM    523  CB  SER B  67     -20.932  21.924   3.802  1.00 40.01           C  
ATOM    524  O   SER B  67     -22.188  22.054   1.015  1.00 40.01           O  
ATOM    525  OG  SER B  67     -22.172  21.239   3.850  1.00 40.01           O  
ATOM    526  N   SER B  68     -20.726  23.800   1.078  1.00 39.40           N  
ATOM    527  CA  SER B  68     -21.553  24.398   0.036  1.00 39.40           C  
ATOM    528  C   SER B  68     -21.302  23.738  -1.316  1.00 39.40           C  
ATOM    529  CB  SER B  68     -21.287  25.901  -0.065  1.00 39.40           C  
ATOM    530  O   SER B  68     -21.786  24.214  -2.345  1.00 39.40           O  
ATOM    531  OG  SER B  68     -22.504  26.623  -0.133  1.00 39.40           O  
ATOM    532  N   ARG B  69     -20.127  23.046  -1.490  1.00 39.24           N  
ATOM    533  CA  ARG B  69     -20.256  22.377  -2.780  1.00 39.24           C  
ATOM    534  C   ARG B  69     -21.358  21.324  -2.743  1.00 39.24           C  
ATOM    535  CB  ARG B  69     -18.929  21.733  -3.187  1.00 39.24           C  
ATOM    536  O   ARG B  69     -21.567  20.601  -3.720  1.00 39.24           O  
ATOM    537  CG  ARG B  69     -18.467  22.105  -4.587  1.00 39.24           C  
ATOM    538  CD  ARG B  69     -16.959  21.964  -4.739  1.00 39.24           C  
ATOM    539  NE  ARG B  69     -16.527  22.241  -6.107  1.00 39.24           N  
ATOM    540  NH1 ARG B  69     -14.356  22.782  -5.532  1.00 39.24           N  
ATOM    541  NH2 ARG B  69     -15.016  22.847  -7.726  1.00 39.24           N  
ATOM    542  CZ  ARG B  69     -15.300  22.622  -6.452  1.00 39.24           C  
ATOM    543  N   VAL B  70     -21.596  20.625  -1.617  1.00 39.48           N  
ATOM    544  CA  VAL B  70     -22.629  19.615  -1.827  1.00 39.48           C  
ATOM    545  C   VAL B  70     -23.913  20.282  -2.314  1.00 39.48           C  
ATOM    546  CB  VAL B  70     -22.903  18.808  -0.538  1.00 39.48           C  
ATOM    547  O   VAL B  70     -24.097  21.489  -2.141  1.00 39.48           O  
ATOM    548  CG1 VAL B  70     -21.884  17.680  -0.380  1.00 39.48           C  
ATOM    549  CG2 VAL B  70     -22.881  19.727   0.682  1.00 39.48           C  
ATOM    550  N   PRO B  71     -25.043  19.549  -2.941  1.00 38.10           N  
ATOM    551  CA  PRO B  71     -26.290  19.747  -3.684  1.00 38.10           C  
ATOM    552  C   PRO B  71     -27.253  20.698  -2.976  1.00 38.10           C  
ATOM    553  CB  PRO B  71     -26.878  18.336  -3.768  1.00 38.10           C  
ATOM    554  O   PRO B  71     -27.100  20.961  -1.781  1.00 38.10           O  
ATOM    555  CG  PRO B  71     -26.154  17.557  -2.718  1.00 38.10           C  
ATOM    556  CD  PRO B  71     -24.940  18.336  -2.298  1.00 38.10           C  
ATOM    557  N   ASP B  72     -28.214  21.593  -3.664  1.00 34.09           N  
ATOM    558  CA  ASP B  72     -29.615  21.994  -3.578  1.00 34.09           C  
ATOM    559  C   ASP B  72     -30.454  20.918  -2.892  1.00 34.09           C  
ATOM    560  CB  ASP B  72     -30.176  22.289  -4.971  1.00 34.09           C  
ATOM    561  O   ASP B  72     -31.673  21.055  -2.775  1.00 34.09           O  
ATOM    562  CG  ASP B  72     -31.307  23.302  -4.953  1.00 34.09           C  
ATOM    563  OD1 ASP B  72     -31.034  24.521  -4.934  1.00 34.09           O  
ATOM    564  OD2 ASP B  72     -32.482  22.876  -4.955  1.00 34.09           O  
ATOM    565  N   LEU B  73     -29.980  19.645  -2.782  1.00 36.08           N  
ATOM    566  CA  LEU B  73     -31.129  18.752  -2.674  1.00 36.08           C  
ATOM    567  C   LEU B  73     -31.903  19.014  -1.387  1.00 36.08           C  
ATOM    568  CB  LEU B  73     -30.676  17.290  -2.723  1.00 36.08           C  
ATOM    569  O   LEU B  73     -32.873  18.314  -1.088  1.00 36.08           O  
ATOM    570  CG  LEU B  73     -31.303  16.423  -3.816  1.00 36.08           C  
ATOM    571  CD1 LEU B  73     -30.232  15.942  -4.790  1.00 36.08           C  
ATOM    572  CD2 LEU B  73     -32.044  15.240  -3.202  1.00 36.08           C  
ATOM    573  N   LEU B  74     -31.399  19.627  -0.241  1.00 30.59           N  
ATOM    574  CA  LEU B  74     -32.452  19.508   0.762  1.00 30.59           C  
ATOM    575  C   LEU B  74     -33.734  20.184   0.287  1.00 30.59           C  
ATOM    576  CB  LEU B  74     -32.000  20.121   2.090  1.00 30.59           C  
ATOM    577  O   LEU B  74     -33.739  21.383  -0.000  1.00 30.59           O  
ATOM    578  CG  LEU B  74     -30.880  19.387   2.829  1.00 30.59           C  
ATOM    579  CD1 LEU B  74     -30.150  20.342   3.767  1.00 30.59           C  
ATOM    580  CD2 LEU B  74     -31.438  18.195   3.599  1.00 30.59           C  
ATOM    581  N   VAL B  75     -34.725  19.369  -0.208  1.00 26.11           N  
ATOM    582  CA  VAL B  75     -36.165  19.437   0.013  1.00 26.11           C  
ATOM    583  C   VAL B  75     -36.448  19.729   1.485  1.00 26.11           C  
ATOM    584  CB  VAL B  75     -36.869  18.131  -0.416  1.00 26.11           C  
ATOM    585  O   VAL B  75     -37.372  20.479   1.810  1.00 26.11           O  
ATOM    586  CG1 VAL B  75     -38.348  18.164  -0.037  1.00 26.11           C  
ATOM    587  CG2 VAL B  75     -36.704  17.905  -1.918  1.00 26.11           C  
TER     588      VAL B  75                                                      
ATOM    589  N   MET C   1      -1.558  17.875  19.227  1.00 45.53           N  
ATOM    590  CA  MET C   1      -2.064  18.178  17.891  1.00 45.53           C  
ATOM    591  C   MET C   1      -1.291  17.404  16.828  1.00 45.53           C  
ATOM    592  CB  MET C   1      -1.978  19.679  17.611  1.00 45.53           C  
ATOM    593  O   MET C   1      -1.743  17.288  15.688  1.00 45.53           O  
ATOM    594  CG  MET C   1      -2.878  20.144  16.477  1.00 45.53           C  
ATOM    595  SD  MET C   1      -3.091  21.966  16.451  1.00 45.53           S  
ATOM    596  CE  MET C   1      -4.436  22.113  15.242  1.00 45.53           C  
ATOM    597  N   ILE C   2       0.032  16.967  17.094  1.00 55.24           N  
ATOM    598  CA  ILE C   2       0.924  16.090  16.344  1.00 55.24           C  
ATOM    599  C   ILE C   2       0.306  14.699  16.231  1.00 55.24           C  
ATOM    600  CB  ILE C   2       2.319  16.005  17.004  1.00 55.24           C  
ATOM    601  O   ILE C   2       0.764  13.871  15.440  1.00 55.24           O  
ATOM    602  CG1 ILE C   2       2.182  15.840  18.522  1.00 55.24           C  
ATOM    603  CG2 ILE C   2       3.155  17.242  16.661  1.00 55.24           C  
ATOM    604  CD1 ILE C   2       3.305  15.035  19.161  1.00 55.24           C  
ATOM    605  N   GLU C   3      -0.782  14.510  17.135  1.00 64.36           N  
ATOM    606  CA  GLU C   3      -1.367  13.173  17.119  1.00 64.36           C  
ATOM    607  C   GLU C   3      -2.184  12.943  15.850  1.00 64.36           C  
ATOM    608  CB  GLU C   3      -2.243  12.953  18.355  1.00 64.36           C  
ATOM    609  O   GLU C   3      -2.256  11.820  15.347  1.00 64.36           O  
ATOM    610  CG  GLU C   3      -1.536  13.250  19.670  1.00 64.36           C  
ATOM    611  CD  GLU C   3      -2.365  12.886  20.892  1.00 64.36           C  
ATOM    612  OE1 GLU C   3      -2.125  11.811  21.489  1.00 64.36           O  
ATOM    613  OE2 GLU C   3      -3.261  13.680  21.254  1.00 64.36           O  
ATOM    614  N   LEU C   4      -2.776  14.054  15.308  1.00 64.95           N  
ATOM    615  CA  LEU C   4      -3.631  13.925  14.132  1.00 64.95           C  
ATOM    616  C   LEU C   4      -2.808  13.574  12.898  1.00 64.95           C  
ATOM    617  CB  LEU C   4      -4.408  15.222  13.890  1.00 64.95           C  
ATOM    618  O   LEU C   4      -3.237  12.768  12.069  1.00 64.95           O  
ATOM    619  CG  LEU C   4      -5.846  15.257  14.407  1.00 64.95           C  
ATOM    620  CD1 LEU C   4      -6.180  16.642  14.952  1.00 64.95           C  
ATOM    621  CD2 LEU C   4      -6.822  14.862  13.304  1.00 64.95           C  
ATOM    622  N   SER C   5      -1.651  14.213  12.869  1.00 60.40           N  
ATOM    623  CA  SER C   5      -0.780  13.892  11.742  1.00 60.40           C  
ATOM    624  C   SER C   5      -0.319  12.440  11.796  1.00 60.40           C  
ATOM    625  CB  SER C   5       0.435  14.821  11.722  1.00 60.40           C  
ATOM    626  O   SER C   5      -0.239  11.770  10.764  1.00 60.40           O  
ATOM    627  OG  SER C   5       1.212  14.606  10.556  1.00 60.40           O  
ATOM    628  N   LEU C   6      -0.257  11.960  12.951  1.00 72.20           N  
ATOM    629  CA  LEU C   6       0.193  10.583  13.125  1.00 72.20           C  
ATOM    630  C   LEU C   6      -0.869   9.600  12.645  1.00 72.20           C  
ATOM    631  CB  LEU C   6       0.531  10.311  14.593  1.00 72.20           C  
ATOM    632  O   LEU C   6      -0.545   8.577  12.037  1.00 72.20           O  
ATOM    633  CG  LEU C   6       1.696   9.356  14.854  1.00 72.20           C  
ATOM    634  CD1 LEU C   6       2.241   9.558  16.265  1.00 72.20           C  
ATOM    635  CD2 LEU C   6       1.260   7.909  14.646  1.00 72.20           C  
ATOM    636  N   ILE C   7      -2.048  10.026  12.851  1.00 69.30           N  
ATOM    637  CA  ILE C   7      -3.138   9.139  12.461  1.00 69.30           C  
ATOM    638  C   ILE C   7      -3.226   9.068  10.938  1.00 69.30           C  
ATOM    639  CB  ILE C   7      -4.487   9.604  13.054  1.00 69.30           C  
ATOM    640  O   ILE C   7      -3.380   7.985  10.368  1.00 69.30           O  
ATOM    641  CG1 ILE C   7      -4.473   9.469  14.581  1.00 69.30           C  
ATOM    642  CG2 ILE C   7      -5.647   8.813  12.444  1.00 69.30           C  
ATOM    643  CD1 ILE C   7      -5.565  10.264  15.283  1.00 69.30           C  
ATOM    644  N   ASP C   8      -3.171  10.253  10.349  1.00 65.02           N  
ATOM    645  CA  ASP C   8      -3.234  10.299   8.891  1.00 65.02           C  
ATOM    646  C   ASP C   8      -2.090   9.503   8.267  1.00 65.02           C  
ATOM    647  CB  ASP C   8      -3.197  11.747   8.398  1.00 65.02           C  
ATOM    648  O   ASP C   8      -2.298   8.757   7.308  1.00 65.02           O  
ATOM    649  CG  ASP C   8      -3.610  11.889   6.944  1.00 65.02           C  
ATOM    650  OD1 ASP C   8      -4.823  11.838   6.646  1.00 65.02           O  
ATOM    651  OD2 ASP C   8      -2.714  12.049   6.087  1.00 65.02           O  
ATOM    652  N   PHE C   9      -0.932   9.576   8.948  1.00 70.21           N  
ATOM    653  CA  PHE C   9       0.246   8.833   8.514  1.00 70.21           C  
ATOM    654  C   PHE C   9       0.028   7.333   8.670  1.00 70.21           C  
ATOM    655  CB  PHE C   9       1.481   9.270   9.306  1.00 70.21           C  
ATOM    656  O   PHE C   9       0.373   6.554   7.779  1.00 70.21           O  
ATOM    657  CG  PHE C   9       2.782   8.819   8.700  1.00 70.21           C  
ATOM    658  CD1 PHE C   9       3.429   7.684   9.172  1.00 70.21           C  
ATOM    659  CD2 PHE C   9       3.359   9.532   7.656  1.00 70.21           C  
ATOM    660  CE1 PHE C   9       4.634   7.264   8.612  1.00 70.21           C  
ATOM    661  CE2 PHE C   9       4.563   9.119   7.092  1.00 70.21           C  
ATOM    662  CZ  PHE C   9       5.199   7.985   7.572  1.00 70.21           C  
ATOM    663  N   TYR C  10      -0.573   7.091   9.766  1.00 79.37           N  
ATOM    664  CA  TYR C  10      -0.832   5.684  10.052  1.00 79.37           C  
ATOM    665  C   TYR C  10      -1.828   5.100   9.057  1.00 79.37           C  
ATOM    666  CB  TYR C  10      -1.361   5.514  11.480  1.00 79.37           C  
ATOM    667  O   TYR C  10      -1.643   3.982   8.569  1.00 79.37           O  
ATOM    668  CG  TYR C  10      -1.527   4.073  11.898  1.00 79.37           C  
ATOM    669  CD1 TYR C  10      -2.789   3.490  11.971  1.00 79.37           C  
ATOM    670  CD2 TYR C  10      -0.422   3.293  12.221  1.00 79.37           C  
ATOM    671  CE1 TYR C  10      -2.948   2.163  12.358  1.00 79.37           C  
ATOM    672  CE2 TYR C  10      -0.568   1.965  12.609  1.00 79.37           C  
ATOM    673  OH  TYR C  10      -1.983   0.096  13.058  1.00 79.37           O  
ATOM    674  CZ  TYR C  10      -1.833   1.410  12.674  1.00 79.37           C  
ATOM    675  N   LEU C  11      -2.788   5.824   8.703  1.00 75.08           N  
ATOM    676  CA  LEU C  11      -3.810   5.345   7.778  1.00 75.08           C  
ATOM    677  C   LEU C  11      -3.220   5.109   6.391  1.00 75.08           C  
ATOM    678  CB  LEU C  11      -4.965   6.346   7.691  1.00 75.08           C  
ATOM    679  O   LEU C  11      -3.543   4.116   5.736  1.00 75.08           O  
ATOM    680  CG  LEU C  11      -6.080   6.186   8.725  1.00 75.08           C  
ATOM    681  CD1 LEU C  11      -6.860   4.901   8.469  1.00 75.08           C  
ATOM    682  CD2 LEU C  11      -5.505   6.197  10.138  1.00 75.08           C  
ATOM    683  N   CYS C  12      -2.466   5.922   5.996  1.00 75.85           N  
ATOM    684  CA  CYS C  12      -1.801   5.762   4.707  1.00 75.85           C  
ATOM    685  C   CYS C  12      -0.888   4.542   4.712  1.00 75.85           C  
ATOM    686  CB  CYS C  12      -0.993   7.013   4.362  1.00 75.85           C  
ATOM    687  O   CYS C  12      -0.871   3.770   3.751  1.00 75.85           O  
ATOM    688  SG  CYS C  12      -0.279   6.983   2.703  1.00 75.85           S  
ATOM    689  N   PHE C  13      -0.169   4.536   5.891  1.00 80.87           N  
ATOM    690  CA  PHE C  13       0.709   3.387   6.080  1.00 80.87           C  
ATOM    691  C   PHE C  13      -0.092   2.090   6.090  1.00 80.87           C  
ATOM    692  CB  PHE C  13       1.502   3.524   7.384  1.00 80.87           C  
ATOM    693  O   PHE C  13       0.312   1.100   5.476  1.00 80.87           O  
ATOM    694  CG  PHE C  13       2.664   2.574   7.490  1.00 80.87           C  
ATOM    695  CD1 PHE C  13       2.555   1.401   8.228  1.00 80.87           C  
ATOM    696  CD2 PHE C  13       3.865   2.853   6.852  1.00 80.87           C  
ATOM    697  CE1 PHE C  13       3.629   0.520   8.328  1.00 80.87           C  
ATOM    698  CE2 PHE C  13       4.943   1.977   6.948  1.00 80.87           C  
ATOM    699  CZ  PHE C  13       4.823   0.812   7.687  1.00 80.87           C  
ATOM    700  N   LEU C  14      -1.149   2.236   6.714  1.00 80.93           N  
ATOM    701  CA  LEU C  14      -2.000   1.054   6.787  1.00 80.93           C  
ATOM    702  C   LEU C  14      -2.534   0.682   5.408  1.00 80.93           C  
ATOM    703  CB  LEU C  14      -3.166   1.291   7.751  1.00 80.93           C  
ATOM    704  O   LEU C  14      -2.578  -0.498   5.052  1.00 80.93           O  
ATOM    705  CG  LEU C  14      -3.822   0.042   8.342  1.00 80.93           C  
ATOM    706  CD1 LEU C  14      -4.219   0.287   9.794  1.00 80.93           C  
ATOM    707  CD2 LEU C  14      -5.035  -0.368   7.513  1.00 80.93           C  
ATOM    708  N   ALA C  15      -3.012   1.592   4.759  1.00 79.19           N  
ATOM    709  CA  ALA C  15      -3.483   1.362   3.395  1.00 79.19           C  
ATOM    710  C   ALA C  15      -2.385   0.746   2.533  1.00 79.19           C  
ATOM    711  CB  ALA C  15      -3.972   2.668   2.774  1.00 79.19           C  
ATOM    712  O   ALA C  15      -2.636  -0.194   1.775  1.00 79.19           O  
ATOM    713  N   PHE C  16      -1.133   1.195   2.645  1.00 81.01           N  
ATOM    714  CA  PHE C  16       0.027   0.670   1.935  1.00 81.01           C  
ATOM    715  C   PHE C  16       0.320  -0.763   2.362  1.00 81.01           C  
ATOM    716  CB  PHE C  16       1.254   1.553   2.181  1.00 81.01           C  
ATOM    717  O   PHE C  16       0.612  -1.619   1.525  1.00 81.01           O  
ATOM    718  CG  PHE C  16       2.379   1.312   1.210  1.00 81.01           C  
ATOM    719  CD1 PHE C  16       3.461   0.514   1.562  1.00 81.01           C  
ATOM    720  CD2 PHE C  16       2.355   1.885  -0.055  1.00 81.01           C  
ATOM    721  CE1 PHE C  16       4.504   0.290   0.666  1.00 81.01           C  
ATOM    722  CE2 PHE C  16       3.393   1.665  -0.956  1.00 81.01           C  
ATOM    723  CZ  PHE C  16       4.467   0.868  -0.593  1.00 81.01           C  
ATOM    724  N   LEU C  17       0.238  -0.961   3.603  1.00 82.72           N  
ATOM    725  CA  LEU C  17       0.484  -2.296   4.135  1.00 82.72           C  
ATOM    726  C   LEU C  17      -0.559  -3.285   3.625  1.00 82.72           C  
ATOM    727  CB  LEU C  17       0.477  -2.273   5.666  1.00 82.72           C  
ATOM    728  O   LEU C  17      -0.220  -4.405   3.234  1.00 82.72           O  
ATOM    729  CG  LEU C  17       1.765  -1.802   6.343  1.00 82.72           C  
ATOM    730  CD1 LEU C  17       1.611  -1.839   7.860  1.00 82.72           C  
ATOM    731  CD2 LEU C  17       2.946  -2.659   5.900  1.00 82.72           C  
ATOM    732  N   LEU C  18      -1.712  -2.886   3.665  1.00 84.02           N  
ATOM    733  CA  LEU C  18      -2.784  -3.739   3.163  1.00 84.02           C  
ATOM    734  C   LEU C  18      -2.587  -4.044   1.682  1.00 84.02           C  
ATOM    735  CB  LEU C  18      -4.146  -3.074   3.382  1.00 84.02           C  
ATOM    736  O   LEU C  18      -2.792  -5.179   1.245  1.00 84.02           O  
ATOM    737  CG  LEU C  18      -4.747  -3.205   4.782  1.00 84.02           C  
ATOM    738  CD1 LEU C  18      -6.018  -2.370   4.894  1.00 84.02           C  
ATOM    739  CD2 LEU C  18      -5.032  -4.668   5.107  1.00 84.02           C  
ATOM    740  N   PHE C  19      -2.249  -3.038   1.000  1.00 85.55           N  
ATOM    741  CA  PHE C  19      -1.966  -3.220  -0.419  1.00 85.55           C  
ATOM    742  C   PHE C  19      -0.834  -4.220  -0.621  1.00 85.55           C  
ATOM    743  CB  PHE C  19      -1.608  -1.882  -1.072  1.00 85.55           C  
ATOM    744  O   PHE C  19      -0.906  -5.076  -1.505  1.00 85.55           O  
ATOM    745  CG  PHE C  19      -1.659  -1.908  -2.576  1.00 85.55           C  
ATOM    746  CD1 PHE C  19      -0.496  -2.048  -3.323  1.00 85.55           C  
ATOM    747  CD2 PHE C  19      -2.872  -1.792  -3.243  1.00 85.55           C  
ATOM    748  CE1 PHE C  19      -0.540  -2.073  -4.715  1.00 85.55           C  
ATOM    749  CE2 PHE C  19      -2.924  -1.816  -4.634  1.00 85.55           C  
ATOM    750  CZ  PHE C  19      -1.757  -1.955  -5.368  1.00 85.55           C  
ATOM    751  N   LEU C  20       0.133  -4.152   0.241  1.00 82.40           N  
ATOM    752  CA  LEU C  20       1.269  -5.066   0.185  1.00 82.40           C  
ATOM    753  C   LEU C  20       0.832  -6.495   0.491  1.00 82.40           C  
ATOM    754  CB  LEU C  20       2.356  -4.630   1.171  1.00 82.40           C  
ATOM    755  O   LEU C  20       1.258  -7.436  -0.182  1.00 82.40           O  
ATOM    756  CG  LEU C  20       3.335  -3.566   0.673  1.00 82.40           C  
ATOM    757  CD1 LEU C  20       4.406  -3.297   1.725  1.00 82.40           C  
ATOM    758  CD2 LEU C  20       3.970  -3.997  -0.645  1.00 82.40           C  
ATOM    759  N   VAL C  21       0.083  -6.572   1.457  1.00 86.54           N  
ATOM    760  CA  VAL C  21      -0.436  -7.882   1.834  1.00 86.54           C  
ATOM    761  C   VAL C  21      -1.279  -8.452   0.696  1.00 86.54           C  
ATOM    762  CB  VAL C  21      -1.272  -7.809   3.132  1.00 86.54           C  
ATOM    763  O   VAL C  21      -1.195  -9.643   0.388  1.00 86.54           O  
ATOM    764  CG1 VAL C  21      -1.952  -9.148   3.412  1.00 86.54           C  
ATOM    765  CG2 VAL C  21      -0.393  -7.395   4.310  1.00 86.54           C  
ATOM    766  N   LEU C  22      -2.045  -7.688   0.098  1.00 84.42           N  
ATOM    767  CA  LEU C  22      -2.869  -8.098  -1.033  1.00 84.42           C  
ATOM    768  C   LEU C  22      -2.003  -8.591  -2.187  1.00 84.42           C  
ATOM    769  CB  LEU C  22      -3.752  -6.939  -1.502  1.00 84.42           C  
ATOM    770  O   LEU C  22      -2.303  -9.619  -2.799  1.00 84.42           O  
ATOM    771  CG  LEU C  22      -5.035  -6.698  -0.704  1.00 84.42           C  
ATOM    772  CD1 LEU C  22      -5.770  -5.474  -1.240  1.00 84.42           C  
ATOM    773  CD2 LEU C  22      -5.932  -7.930  -0.750  1.00 84.42           C  
ATOM    774  N   ILE C  23      -1.026  -7.829  -2.427  1.00 80.75           N  
ATOM    775  CA  ILE C  23      -0.108  -8.222  -3.491  1.00 80.75           C  
ATOM    776  C   ILE C  23       0.488  -9.593  -3.177  1.00 80.75           C  
ATOM    777  CB  ILE C  23       1.016  -7.180  -3.682  1.00 80.75           C  
ATOM    778  O   ILE C  23       0.629 -10.434  -4.068  1.00 80.75           O  
ATOM    779  CG1 ILE C  23       0.442  -5.870  -4.234  1.00 80.75           C  
ATOM    780  CG2 ILE C  23       2.111  -7.729  -4.602  1.00 80.75           C  
ATOM    781  CD1 ILE C  23       1.416  -4.700  -4.191  1.00 80.75           C  
ATOM    782  N   MET C  24       0.889  -9.760  -1.984  1.00 84.75           N  
ATOM    783  CA  MET C  24       1.425 -11.041  -1.533  1.00 84.75           C  
ATOM    784  C   MET C  24       0.404 -12.158  -1.727  1.00 84.75           C  
ATOM    785  CB  MET C  24       1.842 -10.963  -0.064  1.00 84.75           C  
ATOM    786  O   MET C  24       0.757 -13.261  -2.148  1.00 84.75           O  
ATOM    787  CG  MET C  24       3.148 -10.221   0.164  1.00 84.75           C  
ATOM    788  SD  MET C  24       4.357 -11.206   1.131  1.00 84.75           S  
ATOM    789  CE  MET C  24       5.460 -11.757  -0.200  1.00 84.75           C  
ATOM    790  N   LEU C  25      -0.783 -11.868  -1.432  1.00 82.17           N  
ATOM    791  CA  LEU C  25      -1.850 -12.853  -1.571  1.00 82.17           C  
ATOM    792  C   LEU C  25      -2.106 -13.174  -3.039  1.00 82.17           C  
ATOM    793  CB  LEU C  25      -3.137 -12.345  -0.915  1.00 82.17           C  
ATOM    794  O   LEU C  25      -2.311 -14.335  -3.399  1.00 82.17           O  
ATOM    795  CG  LEU C  25      -4.281 -13.354  -0.798  1.00 82.17           C  
ATOM    796  CD1 LEU C  25      -3.917 -14.456   0.191  1.00 82.17           C  
ATOM    797  CD2 LEU C  25      -5.569 -12.654  -0.377  1.00 82.17           C  
ATOM    798  N   ILE C  26      -2.113 -12.124  -3.730  1.00 80.95           N  
ATOM    799  CA  ILE C  26      -2.307 -12.297  -5.166  1.00 80.95           C  
ATOM    800  C   ILE C  26      -1.219 -13.209  -5.728  1.00 80.95           C  
ATOM    801  CB  ILE C  26      -2.303 -10.939  -5.904  1.00 80.95           C  
ATOM    802  O   ILE C  26      -1.508 -14.130  -6.496  1.00 80.95           O  
ATOM    803  CG1 ILE C  26      -3.530 -10.111  -5.505  1.00 80.95           C  
ATOM    804  CG2 ILE C  26      -2.254 -11.150  -7.420  1.00 80.95           C  
ATOM    805  CD1 ILE C  26      -3.493  -8.672  -6.003  1.00 80.95           C  
ATOM    806  N   ILE C  27      -0.023 -13.010  -5.397  1.00 76.35           N  
ATOM    807  CA  ILE C  27       1.096 -13.843  -5.822  1.00 76.35           C  
ATOM    808  C   ILE C  27       0.872 -15.282  -5.360  1.00 76.35           C  
ATOM    809  CB  ILE C  27       2.439 -13.308  -5.278  1.00 76.35           C  
ATOM    810  O   ILE C  27       1.108 -16.227  -6.117  1.00 76.35           O  
ATOM    811  CG1 ILE C  27       2.732 -11.918  -5.853  1.00 76.35           C  
ATOM    812  CG2 ILE C  27       3.577 -14.283  -5.593  1.00 76.35           C  
ATOM    813  CD1 ILE C  27       3.969 -11.253  -5.266  1.00 76.35           C  
ATOM    814  N   PHE C  28       0.419 -15.482  -4.198  1.00 80.16           N  
ATOM    815  CA  PHE C  28       0.115 -16.789  -3.628  1.00 80.16           C  
ATOM    816  C   PHE C  28      -1.017 -17.463  -4.393  1.00 80.16           C  
ATOM    817  CB  PHE C  28      -0.256 -16.659  -2.148  1.00 80.16           C  
ATOM    818  O   PHE C  28      -0.942 -18.654  -4.703  1.00 80.16           O  
ATOM    819  CG  PHE C  28      -0.414 -17.979  -1.443  1.00 80.16           C  
ATOM    820  CD1 PHE C  28      -1.676 -18.500  -1.187  1.00 80.16           C  
ATOM    821  CD2 PHE C  28       0.702 -18.700  -1.037  1.00 80.16           C  
ATOM    822  CE1 PHE C  28      -1.825 -19.721  -0.534  1.00 80.16           C  
ATOM    823  CE2 PHE C  28       0.561 -19.922  -0.385  1.00 80.16           C  
ATOM    824  CZ  PHE C  28      -0.704 -20.430  -0.134  1.00 80.16           C  
ATOM    825  N   TRP C  29      -2.047 -16.748  -4.679  1.00 78.74           N  
ATOM    826  CA  TRP C  29      -3.168 -17.274  -5.451  1.00 78.74           C  
ATOM    827  C   TRP C  29      -2.716 -17.709  -6.841  1.00 78.74           C  
ATOM    828  CB  TRP C  29      -4.280 -16.228  -5.566  1.00 78.74           C  
ATOM    829  O   TRP C  29      -3.106 -18.775  -7.322  1.00 78.74           O  
ATOM    830  CG  TRP C  29      -5.569 -16.767  -6.110  1.00 78.74           C  
ATOM    831  CD1 TRP C  29      -6.579 -17.358  -5.403  1.00 78.74           C  
ATOM    832  CD2 TRP C  29      -5.984 -16.768  -7.480  1.00 78.74           C  
ATOM    833  CE2 TRP C  29      -7.258 -17.375  -7.530  1.00 78.74           C  
ATOM    834  CE3 TRP C  29      -5.402 -16.313  -8.670  1.00 78.74           C  
ATOM    835  NE1 TRP C  29      -7.598 -17.726  -6.251  1.00 78.74           N  
ATOM    836  CH2 TRP C  29      -7.368 -17.085  -9.876  1.00 78.74           C  
ATOM    837  CZ2 TRP C  29      -7.960 -17.539  -8.726  1.00 78.74           C  
ATOM    838  CZ3 TRP C  29      -6.102 -16.477  -9.860  1.00 78.74           C  
ATOM    839  N   PHE C  30      -1.924 -16.935  -7.347  1.00 78.17           N  
ATOM    840  CA  PHE C  30      -1.386 -17.254  -8.664  1.00 78.17           C  
ATOM    841  C   PHE C  30      -0.533 -18.516  -8.609  1.00 78.17           C  
ATOM    842  CB  PHE C  30      -0.558 -16.085  -9.206  1.00 78.17           C  
ATOM    843  O   PHE C  30      -0.593 -19.352  -9.513  1.00 78.17           O  
ATOM    844  CG  PHE C  30      -0.407 -16.091 -10.703  1.00 78.17           C  
ATOM    845  CD1 PHE C  30       0.744 -16.593 -11.297  1.00 78.17           C  
ATOM    846  CD2 PHE C  30      -1.417 -15.593 -11.516  1.00 78.17           C  
ATOM    847  CE1 PHE C  30       0.887 -16.600 -12.683  1.00 78.17           C  
ATOM    848  CE2 PHE C  30      -1.281 -15.596 -12.902  1.00 78.17           C  
ATOM    849  CZ  PHE C  30      -0.129 -16.099 -13.483  1.00 78.17           C  
ATOM    850  N   SER C  31       0.307 -18.707  -7.649  1.00 77.62           N  
ATOM    851  CA  SER C  31       1.123 -19.899  -7.442  1.00 77.62           C  
ATOM    852  C   SER C  31       0.255 -21.133  -7.226  1.00 77.62           C  
ATOM    853  CB  SER C  31       2.058 -19.708  -6.247  1.00 77.62           C  
ATOM    854  O   SER C  31       0.572 -22.216  -7.722  1.00 77.62           O  
ATOM    855  OG  SER C  31       3.090 -18.787  -6.557  1.00 77.62           O  
ATOM    856  N   LEU C  32      -0.821 -20.949  -6.538  1.00 76.32           N  
ATOM    857  CA  LEU C  32      -1.736 -22.051  -6.263  1.00 76.32           C  
ATOM    858  C   LEU C  32      -2.432 -22.511  -7.540  1.00 76.32           C  
ATOM    859  CB  LEU C  32      -2.779 -21.636  -5.221  1.00 76.32           C  
ATOM    860  O   LEU C  32      -2.669 -23.707  -7.726  1.00 76.32           O  
ATOM    861  CG  LEU C  32      -2.491 -22.042  -3.775  1.00 76.32           C  
ATOM    862  CD1 LEU C  32      -3.795 -22.288  -3.024  1.00 76.32           C  
ATOM    863  CD2 LEU C  32      -1.602 -23.280  -3.733  1.00 76.32           C  
ATOM    864  N   GLU C  33      -2.793 -21.536  -8.333  1.00 72.71           N  
ATOM    865  CA  GLU C  33      -3.410 -21.865  -9.615  1.00 72.71           C  
ATOM    866  C   GLU C  33      -2.448 -22.644 -10.507  1.00 72.71           C  
ATOM    867  CB  GLU C  33      -3.878 -20.594 -10.329  1.00 72.71           C  
ATOM    868  O   GLU C  33      -2.843 -23.612 -11.160  1.00 72.71           O  
ATOM    869  CG  GLU C  33      -4.704 -20.860 -11.579  1.00 72.71           C  
ATOM    870  CD  GLU C  33      -6.090 -21.406 -11.278  1.00 72.71           C  
ATOM    871  OE1 GLU C  33      -6.332 -21.850 -10.132  1.00 72.71           O  
ATOM    872  OE2 GLU C  33      -6.941 -21.391 -12.195  1.00 72.71           O  
ATOM    873  N   LEU C  34      -1.187 -22.194 -10.437  1.00 69.71           N  
ATOM    874  CA  LEU C  34      -0.145 -22.874 -11.198  1.00 69.71           C  
ATOM    875  C   LEU C  34       0.095 -24.280 -10.657  1.00 69.71           C  
ATOM    876  CB  LEU C  34       1.158 -22.071 -11.160  1.00 69.71           C  
ATOM    877  O   LEU C  34       0.332 -25.214 -11.426  1.00 69.71           O  
ATOM    878  CG  LEU C  34       1.405 -21.124 -12.336  1.00 69.71           C  
ATOM    879  CD1 LEU C  34       1.731 -21.918 -13.597  1.00 69.71           C  
ATOM    880  CD2 LEU C  34       0.195 -20.224 -12.562  1.00 69.71           C  
ATOM    881  N   GLN C  35       0.113 -24.377  -9.348  1.00 69.28           N  
ATOM    882  CA  GLN C  35       0.333 -25.667  -8.703  1.00 69.28           C  
ATOM    883  C   GLN C  35      -0.838 -26.613  -8.953  1.00 69.28           C  
ATOM    884  CB  GLN C  35       0.549 -25.486  -7.200  1.00 69.28           C  
ATOM    885  O   GLN C  35      -0.639 -27.810  -9.176  1.00 69.28           O  
ATOM    886  CG  GLN C  35       0.881 -26.778  -6.466  1.00 69.28           C  
ATOM    887  CD  GLN C  35       2.272 -26.768  -5.860  1.00 69.28           C  
ATOM    888  NE2 GLN C  35       3.035 -27.827  -6.111  1.00 69.28           N  
ATOM    889  OE1 GLN C  35       2.658 -25.817  -5.174  1.00 69.28           O  
ATOM    890  N   ASP C  36      -1.933 -26.129  -8.987  1.00 70.05           N  
ATOM    891  CA  ASP C  36      -3.121 -26.932  -9.258  1.00 70.05           C  
ATOM    892  C   ASP C  36      -3.073 -27.526 -10.664  1.00 70.05           C  
ATOM    893  CB  ASP C  36      -4.388 -26.092  -9.086  1.00 70.05           C  
ATOM    894  O   ASP C  36      -3.436 -28.687 -10.866  1.00 70.05           O  
ATOM    895  CG  ASP C  36      -5.663 -26.908  -9.209  1.00 70.05           C  
ATOM    896  OD1 ASP C  36      -6.388 -26.758 -10.215  1.00 70.05           O  
ATOM    897  OD2 ASP C  36      -5.946 -27.706  -8.289  1.00 70.05           O  
ATOM    898  N   HIS C  37      -2.586 -26.616 -11.474  1.00 61.74           N  
ATOM    899  CA  HIS C  37      -2.441 -27.099 -12.843  1.00 61.74           C  
ATOM    900  C   HIS C  37      -1.364 -28.174 -12.937  1.00 61.74           C  
ATOM    901  CB  HIS C  37      -2.112 -25.942 -13.788  1.00 61.74           C  
ATOM    902  O   HIS C  37      -1.497 -29.126 -13.710  1.00 61.74           O  
ATOM    903  CG  HIS C  37      -2.120 -26.326 -15.233  1.00 61.74           C  
ATOM    904  CD2 HIS C  37      -1.108 -26.645 -16.074  1.00 61.74           C  
ATOM    905  ND1 HIS C  37      -3.279 -26.411 -15.974  1.00 61.74           N  
ATOM    906  CE1 HIS C  37      -2.979 -26.768 -17.211  1.00 61.74           C  
ATOM    907  NE2 HIS C  37      -1.668 -26.916 -17.298  1.00 61.74           N  
ATOM    908  N   ASN C  38      -0.299 -27.921 -12.191  1.00 62.50           N  
ATOM    909  CA  ASN C  38       0.778 -28.904 -12.152  1.00 62.50           C  
ATOM    910  C   ASN C  38       0.311 -30.223 -11.542  1.00 62.50           C  
ATOM    911  CB  ASN C  38       1.978 -28.356 -11.376  1.00 62.50           C  
ATOM    912  O   ASN C  38       0.710 -31.297 -11.996  1.00 62.50           O  
ATOM    913  CG  ASN C  38       3.157 -29.309 -11.375  1.00 62.50           C  
ATOM    914  ND2 ASN C  38       3.927 -29.298 -10.293  1.00 62.50           N  
ATOM    915  OD1 ASN C  38       3.374 -30.049 -12.338  1.00 62.50           O  
ATOM    916  N   GLU C  39      -0.393 -30.156 -10.477  1.00 61.26           N  
ATOM    917  CA  GLU C  39      -0.956 -31.377  -9.909  1.00 61.26           C  
ATOM    918  C   GLU C  39      -1.908 -32.055 -10.889  1.00 61.26           C  
ATOM    919  CB  GLU C  39      -1.681 -31.074  -8.595  1.00 61.26           C  
ATOM    920  O   GLU C  39      -2.006 -33.283 -10.920  1.00 61.26           O  
ATOM    921  CG  GLU C  39      -0.789 -30.453  -7.530  1.00 61.26           C  
ATOM    922  CD  GLU C  39      -0.895 -31.145  -6.180  1.00 61.26           C  
ATOM    923  OE1 GLU C  39      -0.019 -31.978  -5.855  1.00 61.26           O  
ATOM    924  OE2 GLU C  39      -1.863 -30.853  -5.443  1.00 61.26           O  
ATOM    925  N   THR C  40      -2.603 -31.145 -11.532  1.00 58.52           N  
ATOM    926  CA  THR C  40      -3.528 -31.697 -12.517  1.00 58.52           C  
ATOM    927  C   THR C  40      -2.766 -32.328 -13.679  1.00 58.52           C  
ATOM    928  CB  THR C  40      -4.484 -30.615 -13.053  1.00 58.52           C  
ATOM    929  O   THR C  40      -3.149 -33.390 -14.174  1.00 58.52           O  
ATOM    930  CG2 THR C  40      -5.679 -31.242 -13.764  1.00 58.52           C  
ATOM    931  OG1 THR C  40      -4.956 -29.819 -11.959  1.00 58.52           O  
ATOM    932  N   CYS C  41      -1.710 -31.724 -14.080  1.00 55.69           N  
ATOM    933  CA  CYS C  41      -0.898 -32.252 -15.170  1.00 55.69           C  
ATOM    934  C   CYS C  41      -0.110 -33.476 -14.719  1.00 55.69           C  
ATOM    935  CB  CYS C  41       0.060 -31.182 -15.693  1.00 55.69           C  
ATOM    936  O   CYS C  41       0.079 -34.417 -15.492  1.00 55.69           O  
ATOM    937  SG  CYS C  41       1.112 -31.745 -17.048  1.00 55.69           S  
ATOM    938  N   HIS C  42       0.150 -33.550 -13.389  1.00 56.44           N  
ATOM    939  CA  HIS C  42       0.893 -34.690 -12.861  1.00 56.44           C  
ATOM    940  C   HIS C  42      -0.048 -35.808 -12.428  1.00 56.44           C  
ATOM    941  CB  HIS C  42       1.772 -34.258 -11.686  1.00 56.44           C  
ATOM    942  O   HIS C  42       0.350 -36.974 -12.372  1.00 56.44           O  
ATOM    943  CG  HIS C  42       2.948 -35.153 -11.456  1.00 56.44           C  
ATOM    944  CD2 HIS C  42       4.195 -35.135 -11.984  1.00 56.44           C  
ATOM    945  ND1 HIS C  42       2.911 -36.224 -10.590  1.00 56.44           N  
ATOM    946  CE1 HIS C  42       4.088 -36.828 -10.595  1.00 56.44           C  
ATOM    947  NE2 HIS C  42       4.885 -36.186 -11.432  1.00 56.44           N  
ATOM    948  N   ALA C  43      -1.259 -35.466 -12.240  1.00 46.40           N  
ATOM    949  CA  ALA C  43      -2.184 -36.543 -11.898  1.00 46.40           C  
ATOM    950  C   ALA C  43      -2.725 -37.220 -13.154  1.00 46.40           C  
ATOM    951  CB  ALA C  43      -3.333 -36.008 -11.048  1.00 46.40           C  
ATOM    952  O   ALA C  43      -2.978 -38.427 -13.156  1.00 46.40           O  
TER     953      ALA C  43                                                      
ENDMDL                                                                          
END                                                                             
