# Supplementary material for: AI-guided pipeline for protein–protein interaction drug discovery identifies a SARS-CoV-2 inhibitor
Source: Mol Syst Biol. 2024 Mar 11;20(4):428–57. doi: 10.1038/s44320-024-00019-8 (PMC10987651; doi:10.1038/s44320-024-00019-8)
Supplement: Supplementary file 15 — Source Data Fig. 5 [file 44320_2024_19_MOESM15_ESM.zip › Source Data Figure 5/ColabFold/ORF7a-ORF3a_5fed4.result/ORF7a_ORF3a_5fed4_unrelaxed_rank_3_model_2.pdb]

MODEL     1                                                                     
ATOM      1  N   MET B   1      -4.881 -71.413 -32.692  1.00 54.01           N  
ATOM      2  CA  MET B   1      -5.341 -70.861 -31.421  1.00 54.01           C  
ATOM      3  C   MET B   1      -4.208 -70.138 -30.700  1.00 54.01           C  
ATOM      4  CB  MET B   1      -5.908 -71.966 -30.528  1.00 54.01           C  
ATOM      5  O   MET B   1      -4.449 -69.384 -29.756  1.00 54.01           O  
ATOM      6  CG  MET B   1      -7.313 -72.402 -30.910  1.00 54.01           C  
ATOM      7  SD  MET B   1      -7.929 -73.781 -29.868  1.00 54.01           S  
ATOM      8  CE  MET B   1      -8.348 -72.874 -28.353  1.00 54.01           C  
ATOM      9  N   LYS B   2      -2.950 -70.601 -31.037  1.00 55.89           N  
ATOM     10  CA  LYS B   2      -1.723 -70.031 -30.488  1.00 55.89           C  
ATOM     11  C   LYS B   2      -1.408 -68.682 -31.129  1.00 55.89           C  
ATOM     12  CB  LYS B   2      -0.550 -70.992 -30.684  1.00 55.89           C  
ATOM     13  O   LYS B   2      -0.737 -67.843 -30.525  1.00 55.89           O  
ATOM     14  CG  LYS B   2      -0.521 -72.145 -29.692  1.00 55.89           C  
ATOM     15  CD  LYS B   2       0.675 -73.057 -29.930  1.00 55.89           C  
ATOM     16  CE  LYS B   2       0.726 -74.190 -28.914  1.00 55.89           C  
ATOM     17  NZ  LYS B   2       1.881 -75.104 -29.161  1.00 55.89           N  
ATOM     18  N   ILE B   3      -1.818 -68.539 -32.395  1.00 65.36           N  
ATOM     19  CA  ILE B   3      -1.565 -67.300 -33.124  1.00 65.36           C  
ATOM     20  C   ILE B   3      -2.444 -66.184 -32.564  1.00 65.36           C  
ATOM     21  CB  ILE B   3      -1.819 -67.474 -34.638  1.00 65.36           C  
ATOM     22  O   ILE B   3      -2.015 -65.031 -32.481  1.00 65.36           O  
ATOM     23  CG1 ILE B   3      -0.858 -68.515 -35.225  1.00 65.36           C  
ATOM     24  CG2 ILE B   3      -1.683 -66.133 -35.366  1.00 65.36           C  
ATOM     25  CD1 ILE B   3      -1.210 -68.954 -36.640  1.00 65.36           C  
ATOM     26  N   ILE B   4      -3.631 -66.620 -32.128  1.00 57.31           N  
ATOM     27  CA  ILE B   4      -4.578 -65.657 -31.575  1.00 57.31           C  
ATOM     28  C   ILE B   4      -4.079 -65.162 -30.220  1.00 57.31           C  
ATOM     29  CB  ILE B   4      -5.990 -66.270 -31.435  1.00 57.31           C  
ATOM     30  O   ILE B   4      -4.212 -63.980 -29.897  1.00 57.31           O  
ATOM     31  CG1 ILE B   4      -6.551 -66.638 -32.814  1.00 57.31           C  
ATOM     32  CG2 ILE B   4      -6.927 -65.305 -30.702  1.00 57.31           C  
ATOM     33  CD1 ILE B   4      -7.872 -67.394 -32.762  1.00 57.31           C  
ATOM     34  N   LEU B   5      -3.422 -66.140 -29.526  1.00 54.56           N  
ATOM     35  CA  LEU B   5      -2.893 -65.756 -28.222  1.00 54.56           C  
ATOM     36  C   LEU B   5      -1.709 -64.807 -28.374  1.00 54.56           C  
ATOM     37  CB  LEU B   5      -2.470 -66.995 -27.429  1.00 54.56           C  
ATOM     38  O   LEU B   5      -1.557 -63.866 -27.592  1.00 54.56           O  
ATOM     39  CG  LEU B   5      -3.084 -67.150 -26.036  1.00 54.56           C  
ATOM     40  CD1 LEU B   5      -3.902 -68.434 -25.957  1.00 54.56           C  
ATOM     41  CD2 LEU B   5      -1.996 -67.137 -24.968  1.00 54.56           C  
ATOM     42  N   PHE B   6      -0.899 -65.103 -29.432  1.00 55.44           N  
ATOM     43  CA  PHE B   6       0.279 -64.277 -29.668  1.00 55.44           C  
ATOM     44  C   PHE B   6      -0.123 -62.866 -30.083  1.00 55.44           C  
ATOM     45  CB  PHE B   6       1.171 -64.906 -30.743  1.00 55.44           C  
ATOM     46  O   PHE B   6       0.483 -61.888 -29.642  1.00 55.44           O  
ATOM     47  CG  PHE B   6       2.414 -65.555 -30.196  1.00 55.44           C  
ATOM     48  CD1 PHE B   6       3.564 -64.808 -29.972  1.00 55.44           C  
ATOM     49  CD2 PHE B   6       2.432 -66.913 -29.906  1.00 55.44           C  
ATOM     50  CE1 PHE B   6       4.716 -65.406 -29.467  1.00 55.44           C  
ATOM     51  CE2 PHE B   6       3.579 -67.518 -29.401  1.00 55.44           C  
ATOM     52  CZ  PHE B   6       4.720 -66.763 -29.182  1.00 55.44           C  
ATOM     53  N   LEU B   7      -1.131 -62.868 -30.910  1.00 50.56           N  
ATOM     54  CA  LEU B   7      -1.577 -61.554 -31.360  1.00 50.56           C  
ATOM     55  C   LEU B   7      -2.254 -60.792 -30.226  1.00 50.56           C  
ATOM     56  CB  LEU B   7      -2.538 -61.690 -32.544  1.00 50.56           C  
ATOM     57  O   LEU B   7      -2.225 -59.560 -30.196  1.00 50.56           O  
ATOM     58  CG  LEU B   7      -1.904 -61.679 -33.936  1.00 50.56           C  
ATOM     59  CD1 LEU B   7      -2.751 -62.489 -34.911  1.00 50.56           C  
ATOM     60  CD2 LEU B   7      -1.730 -60.247 -34.433  1.00 50.56           C  
ATOM     61  N   ALA B   8      -2.851 -61.570 -29.398  1.00 50.46           N  
ATOM     62  CA  ALA B   8      -3.482 -60.937 -28.243  1.00 50.46           C  
ATOM     63  C   ALA B   8      -2.435 -60.358 -27.295  1.00 50.46           C  
ATOM     64  CB  ALA B   8      -4.368 -61.938 -27.506  1.00 50.46           C  
ATOM     65  O   ALA B   8      -2.691 -59.365 -26.610  1.00 50.46           O  
ATOM     66  N   LEU B   9      -1.253 -61.076 -27.275  1.00 47.17           N  
ATOM     67  CA  LEU B   9      -0.221 -60.598 -26.362  1.00 47.17           C  
ATOM     68  C   LEU B   9       0.408 -59.309 -26.879  1.00 47.17           C  
ATOM     69  CB  LEU B   9       0.859 -61.665 -26.168  1.00 47.17           C  
ATOM     70  O   LEU B   9       0.820 -58.454 -26.092  1.00 47.17           O  
ATOM     71  CG  LEU B   9       1.506 -61.731 -24.784  1.00 47.17           C  
ATOM     72  CD1 LEU B   9       0.913 -62.881 -23.976  1.00 47.17           C  
ATOM     73  CD2 LEU B   9       3.019 -61.881 -24.906  1.00 47.17           C  
ATOM     74  N   ILE B  10       0.559 -59.264 -28.210  1.00 48.36           N  
ATOM     75  CA  ILE B  10       1.187 -58.065 -28.756  1.00 48.36           C  
ATOM     76  C   ILE B  10       0.270 -56.862 -28.547  1.00 48.36           C  
ATOM     77  CB  ILE B  10       1.518 -58.233 -30.255  1.00 48.36           C  
ATOM     78  O   ILE B  10       0.705 -55.714 -28.662  1.00 48.36           O  
ATOM     79  CG1 ILE B  10       2.409 -59.462 -30.471  1.00 48.36           C  
ATOM     80  CG2 ILE B  10       2.186 -56.969 -30.805  1.00 48.36           C  
ATOM     81  CD1 ILE B  10       2.658 -59.797 -31.935  1.00 48.36           C  
ATOM     82  N   THR B  11      -0.980 -57.198 -28.660  1.00 45.31           N  
ATOM     83  CA  THR B  11      -1.753 -56.002 -28.344  1.00 45.31           C  
ATOM     84  C   THR B  11      -1.403 -55.484 -26.952  1.00 45.31           C  
ATOM     85  CB  THR B  11      -3.266 -56.277 -28.428  1.00 45.31           C  
ATOM     86  O   THR B  11      -2.215 -54.811 -26.313  1.00 45.31           O  
ATOM     87  CG2 THR B  11      -3.706 -56.495 -29.871  1.00 45.31           C  
ATOM     88  OG1 THR B  11      -3.576 -57.448 -27.663  1.00 45.31           O  
ATOM     89  N   LEU B  12      -0.382 -56.109 -26.387  1.00 42.35           N  
ATOM     90  CA  LEU B  12      -0.068 -55.455 -25.121  1.00 42.35           C  
ATOM     91  C   LEU B  12      -0.063 -53.938 -25.280  1.00 42.35           C  
ATOM     92  CB  LEU B  12       1.289 -55.929 -24.594  1.00 42.35           C  
ATOM     93  O   LEU B  12       0.153 -53.425 -26.380  1.00 42.35           O  
ATOM     94  CG  LEU B  12       1.295 -56.543 -23.193  1.00 42.35           C  
ATOM     95  CD1 LEU B  12       1.640 -58.027 -23.267  1.00 42.35           C  
ATOM     96  CD2 LEU B  12       2.277 -55.805 -22.290  1.00 42.35           C  
ATOM     97  N   ALA B  13      -0.330 -53.231 -24.134  1.00 46.54           N  
ATOM     98  CA  ALA B  13      -0.762 -51.951 -23.578  1.00 46.54           C  
ATOM     99  C   ALA B  13       0.250 -50.851 -23.882  1.00 46.54           C  
ATOM    100  CB  ALA B  13      -0.978 -52.070 -22.072  1.00 46.54           C  
ATOM    101  O   ALA B  13       1.422 -50.957 -23.513  1.00 46.54           O  
ATOM    102  N   THR B  14       0.472 -50.502 -25.226  1.00 54.10           N  
ATOM    103  CA  THR B  14       1.154 -49.213 -25.223  1.00 54.10           C  
ATOM    104  C   THR B  14       0.760 -48.395 -23.997  1.00 54.10           C  
ATOM    105  CB  THR B  14       0.841 -48.412 -26.501  1.00 54.10           C  
ATOM    106  O   THR B  14      -0.426 -48.166 -23.753  1.00 54.10           O  
ATOM    107  CG2 THR B  14       1.331 -49.147 -27.744  1.00 54.10           C  
ATOM    108  OG1 THR B  14      -0.575 -48.218 -26.601  1.00 54.10           O  
ATOM    109  N   CYS B  15       1.557 -48.673 -22.914  1.00 62.92           N  
ATOM    110  CA  CYS B  15       1.277 -48.056 -21.623  1.00 62.92           C  
ATOM    111  C   CYS B  15       1.398 -46.539 -21.705  1.00 62.92           C  
ATOM    112  CB  CYS B  15       2.228 -48.595 -20.554  1.00 62.92           C  
ATOM    113  O   CYS B  15       2.396 -46.018 -22.206  1.00 62.92           O  
ATOM    114  SG  CYS B  15       1.548 -48.541 -18.881  1.00 62.92           S  
ATOM    115  N   GLU B  16       0.386 -45.905 -22.060  1.00 64.93           N  
ATOM    116  CA  GLU B  16       0.337 -44.451 -21.947  1.00 64.93           C  
ATOM    117  C   GLU B  16       0.260 -44.012 -20.488  1.00 64.93           C  
ATOM    118  CB  GLU B  16      -0.855 -43.891 -22.728  1.00 64.93           C  
ATOM    119  O   GLU B  16      -0.562 -44.522 -19.723  1.00 64.93           O  
ATOM    120  CG  GLU B  16      -0.689 -43.962 -24.239  1.00 64.93           C  
ATOM    121  CD  GLU B  16      -1.831 -43.307 -25.000  1.00 64.93           C  
ATOM    122  OE1 GLU B  16      -1.752 -43.207 -26.245  1.00 64.93           O  
ATOM    123  OE2 GLU B  16      -2.811 -42.888 -24.345  1.00 64.93           O  
ATOM    124  N   LEU B  17       1.338 -43.306 -20.010  1.00 74.63           N  
ATOM    125  CA  LEU B  17       1.348 -42.737 -18.667  1.00 74.63           C  
ATOM    126  C   LEU B  17       0.796 -41.315 -18.675  1.00 74.63           C  
ATOM    127  CB  LEU B  17       2.767 -42.743 -18.093  1.00 74.63           C  
ATOM    128  O   LEU B  17       1.235 -40.479 -19.468  1.00 74.63           O  
ATOM    129  CG  LEU B  17       2.913 -43.237 -16.653  1.00 74.63           C  
ATOM    130  CD1 LEU B  17       2.871 -44.761 -16.608  1.00 74.63           C  
ATOM    131  CD2 LEU B  17       4.206 -42.715 -16.036  1.00 74.63           C  
ATOM    132  N   TYR B  18      -0.159 -41.070 -17.782  1.00 70.54           N  
ATOM    133  CA  TYR B  18      -0.799 -39.761 -17.712  1.00 70.54           C  
ATOM    134  C   TYR B  18      -0.260 -38.953 -16.537  1.00 70.54           C  
ATOM    135  CB  TYR B  18      -2.318 -39.911 -17.589  1.00 70.54           C  
ATOM    136  O   TYR B  18      -0.102 -39.480 -15.434  1.00 70.54           O  
ATOM    137  CG  TYR B  18      -3.018 -40.101 -18.912  1.00 70.54           C  
ATOM    138  CD1 TYR B  18      -3.459 -39.006 -19.653  1.00 70.54           C  
ATOM    139  CD2 TYR B  18      -3.242 -41.374 -19.425  1.00 70.54           C  
ATOM    140  CE1 TYR B  18      -4.106 -39.176 -20.872  1.00 70.54           C  
ATOM    141  CE2 TYR B  18      -3.889 -41.556 -20.643  1.00 70.54           C  
ATOM    142  OH  TYR B  18      -4.956 -40.627 -22.565  1.00 70.54           O  
ATOM    143  CZ  TYR B  18      -4.316 -40.453 -21.358  1.00 70.54           C  
ATOM    144  N   HIS B  19       0.185 -37.776 -16.838  1.00 71.15           N  
ATOM    145  CA  HIS B  19       0.659 -36.838 -15.827  1.00 71.15           C  
ATOM    146  C   HIS B  19      -0.251 -35.617 -15.739  1.00 71.15           C  
ATOM    147  CB  HIS B  19       2.094 -36.403 -16.130  1.00 71.15           C  
ATOM    148  O   HIS B  19      -0.511 -34.957 -16.748  1.00 71.15           O  
ATOM    149  CG  HIS B  19       3.050 -37.545 -16.270  1.00 71.15           C  
ATOM    150  CD2 HIS B  19       3.424 -38.263 -17.354  1.00 71.15           C  
ATOM    151  ND1 HIS B  19       3.743 -38.069 -15.200  1.00 71.15           N  
ATOM    152  CE1 HIS B  19       4.505 -39.064 -15.623  1.00 71.15           C  
ATOM    153  NE2 HIS B  19       4.330 -39.202 -16.926  1.00 71.15           N  
ATOM    154  N   TYR B  20      -0.824 -35.415 -14.494  1.00 66.72           N  
ATOM    155  CA  TYR B  20      -1.712 -34.279 -14.276  1.00 66.72           C  
ATOM    156  C   TYR B  20      -1.063 -33.248 -13.360  1.00 66.72           C  
ATOM    157  CB  TYR B  20      -3.044 -34.743 -13.678  1.00 66.72           C  
ATOM    158  O   TYR B  20      -0.484 -33.600 -12.330  1.00 66.72           O  
ATOM    159  CG  TYR B  20      -4.044 -33.629 -13.484  1.00 66.72           C  
ATOM    160  CD1 TYR B  20      -4.163 -32.980 -12.258  1.00 66.72           C  
ATOM    161  CD2 TYR B  20      -4.871 -33.225 -14.526  1.00 66.72           C  
ATOM    162  CE1 TYR B  20      -5.085 -31.955 -12.074  1.00 66.72           C  
ATOM    163  CE2 TYR B  20      -5.796 -32.200 -14.354  1.00 66.72           C  
ATOM    164  OH  TYR B  20      -6.809 -30.557 -12.949  1.00 66.72           O  
ATOM    165  CZ  TYR B  20      -5.895 -31.572 -13.126  1.00 66.72           C  
ATOM    166  N   GLN B  21      -1.117 -32.017 -13.854  1.00 61.76           N  
ATOM    167  CA  GLN B  21      -0.576 -30.941 -13.030  1.00 61.76           C  
ATOM    168  C   GLN B  21      -1.448 -29.691 -13.117  1.00 61.76           C  
ATOM    169  CB  GLN B  21       0.857 -30.612 -13.449  1.00 61.76           C  
ATOM    170  O   GLN B  21      -1.848 -29.282 -14.208  1.00 61.76           O  
ATOM    171  CG  GLN B  21       1.539 -29.585 -12.555  1.00 61.76           C  
ATOM    172  CD  GLN B  21       3.042 -29.538 -12.755  1.00 61.76           C  
ATOM    173  NE2 GLN B  21       3.715 -28.683 -11.993  1.00 61.76           N  
ATOM    174  OE1 GLN B  21       3.594 -30.265 -13.587  1.00 61.76           O  
ATOM    175  N   GLU B  22      -1.821 -29.168 -11.980  1.00 56.21           N  
ATOM    176  CA  GLU B  22      -2.516 -27.886 -11.923  1.00 56.21           C  
ATOM    177  C   GLU B  22      -1.531 -26.730 -11.773  1.00 56.21           C  
ATOM    178  CB  GLU B  22      -3.524 -27.870 -10.770  1.00 56.21           C  
ATOM    179  O   GLU B  22      -0.519 -26.856 -11.080  1.00 56.21           O  
ATOM    180  CG  GLU B  22      -4.842 -28.556 -11.097  1.00 56.21           C  
ATOM    181  CD  GLU B  22      -5.860 -28.466  -9.971  1.00 56.21           C  
ATOM    182  OE1 GLU B  22      -7.028 -28.868 -10.175  1.00 56.21           O  
ATOM    183  OE2 GLU B  22      -5.487 -27.989  -8.876  1.00 56.21           O  
ATOM    184  N   CYS B  23      -1.811 -25.770 -12.655  1.00 57.30           N  
ATOM    185  CA  CYS B  23      -0.913 -24.622 -12.593  1.00 57.30           C  
ATOM    186  C   CYS B  23      -1.687 -23.316 -12.723  1.00 57.30           C  
ATOM    187  CB  CYS B  23       0.145 -24.709 -13.693  1.00 57.30           C  
ATOM    188  O   CYS B  23      -2.841 -23.314 -13.157  1.00 57.30           O  
ATOM    189  SG  CYS B  23      -0.542 -24.743 -15.363  1.00 57.30           S  
ATOM    190  N   VAL B  24      -1.107 -22.360 -12.182  1.00 51.32           N  
ATOM    191  CA  VAL B  24      -1.695 -21.033 -12.332  1.00 51.32           C  
ATOM    192  C   VAL B  24      -1.483 -20.532 -13.758  1.00 51.32           C  
ATOM    193  CB  VAL B  24      -1.098 -20.030 -11.320  1.00 51.32           C  
ATOM    194  O   VAL B  24      -0.359 -20.542 -14.266  1.00 51.32           O  
ATOM    195  CG1 VAL B  24      -1.724 -18.648 -11.495  1.00 51.32           C  
ATOM    196  CG2 VAL B  24      -1.296 -20.533  -9.891  1.00 51.32           C  
ATOM    197  N   ARG B  25      -2.591 -20.194 -14.335  1.00 53.42           N  
ATOM    198  CA  ARG B  25      -2.556 -19.767 -15.730  1.00 53.42           C  
ATOM    199  C   ARG B  25      -1.524 -18.664 -15.939  1.00 53.42           C  
ATOM    200  CB  ARG B  25      -3.937 -19.284 -16.179  1.00 53.42           C  
ATOM    201  O   ARG B  25      -1.490 -17.687 -15.187  1.00 53.42           O  
ATOM    202  CG  ARG B  25      -4.032 -18.989 -17.668  1.00 53.42           C  
ATOM    203  CD  ARG B  25      -5.444 -18.591 -18.074  1.00 53.42           C  
ATOM    204  NE  ARG B  25      -5.927 -19.390 -19.197  1.00 53.42           N  
ATOM    205  NH1 ARG B  25      -8.166 -19.119 -18.695  1.00 53.42           N  
ATOM    206  NH2 ARG B  25      -7.537 -20.363 -20.515  1.00 53.42           N  
ATOM    207  CZ  ARG B  25      -7.209 -19.622 -19.466  1.00 53.42           C  
ATOM    208  N   GLY B  26      -0.634 -18.893 -16.909  1.00 51.35           N  
ATOM    209  CA  GLY B  26       0.335 -17.880 -17.296  1.00 51.35           C  
ATOM    210  C   GLY B  26       1.671 -18.033 -16.594  1.00 51.35           C  
ATOM    211  O   GLY B  26       2.613 -17.288 -16.871  1.00 51.35           O  
ATOM    212  N   THR B  27       1.781 -18.908 -15.677  1.00 51.30           N  
ATOM    213  CA  THR B  27       3.032 -19.173 -14.976  1.00 51.30           C  
ATOM    214  C   THR B  27       3.828 -20.266 -15.685  1.00 51.30           C  
ATOM    215  CB  THR B  27       2.778 -19.586 -13.515  1.00 51.30           C  
ATOM    216  O   THR B  27       3.282 -21.003 -16.508  1.00 51.30           O  
ATOM    217  CG2 THR B  27       2.123 -18.454 -12.730  1.00 51.30           C  
ATOM    218  OG1 THR B  27       1.916 -20.730 -13.490  1.00 51.30           O  
ATOM    219  N   THR B  28       5.088 -20.151 -15.401  1.00 53.86           N  
ATOM    220  CA  THR B  28       5.954 -21.171 -15.981  1.00 53.86           C  
ATOM    221  C   THR B  28       5.994 -22.414 -15.095  1.00 53.86           C  
ATOM    222  CB  THR B  28       7.384 -20.639 -16.188  1.00 53.86           C  
ATOM    223  O   THR B  28       6.126 -22.308 -13.874  1.00 53.86           O  
ATOM    224  CG2 THR B  28       7.655 -20.347 -17.660  1.00 53.86           C  
ATOM    225  OG1 THR B  28       7.552 -19.432 -15.434  1.00 53.86           O  
ATOM    226  N   VAL B  29       5.607 -23.482 -15.694  1.00 60.71           N  
ATOM    227  CA  VAL B  29       5.617 -24.758 -14.988  1.00 60.71           C  
ATOM    228  C   VAL B  29       6.819 -25.587 -15.435  1.00 60.71           C  
ATOM    229  CB  VAL B  29       4.309 -25.547 -15.222  1.00 60.71           C  
ATOM    230  O   VAL B  29       7.134 -25.644 -16.626  1.00 60.71           O  
ATOM    231  CG1 VAL B  29       4.245 -26.770 -14.308  1.00 60.71           C  
ATOM    232  CG2 VAL B  29       3.096 -24.646 -15.000  1.00 60.71           C  
ATOM    233  N   LEU B  30       7.477 -26.014 -14.387  1.00 59.70           N  
ATOM    234  CA  LEU B  30       8.608 -26.881 -14.697  1.00 59.70           C  
ATOM    235  C   LEU B  30       8.188 -28.347 -14.683  1.00 59.70           C  
ATOM    236  CB  LEU B  30       9.746 -26.654 -13.699  1.00 59.70           C  
ATOM    237  O   LEU B  30       7.613 -28.823 -13.702  1.00 59.70           O  
ATOM    238  CG  LEU B  30      10.615 -25.418 -13.931  1.00 59.70           C  
ATOM    239  CD1 LEU B  30      11.177 -24.908 -12.608  1.00 59.70           C  
ATOM    240  CD2 LEU B  30      11.741 -25.731 -14.911  1.00 59.70           C  
ATOM    241  N   LEU B  31       8.395 -28.973 -15.850  1.00 66.16           N  
ATOM    242  CA  LEU B  31       8.060 -30.390 -15.944  1.00 66.16           C  
ATOM    243  C   LEU B  31       9.317 -31.251 -15.870  1.00 66.16           C  
ATOM    244  CB  LEU B  31       7.306 -30.678 -17.245  1.00 66.16           C  
ATOM    245  O   LEU B  31      10.350 -30.900 -16.446  1.00 66.16           O  
ATOM    246  CG  LEU B  31       5.812 -30.350 -17.249  1.00 66.16           C  
ATOM    247  CD1 LEU B  31       5.455 -29.524 -18.480  1.00 66.16           C  
ATOM    248  CD2 LEU B  31       4.984 -31.629 -17.198  1.00 66.16           C  
ATOM    249  N   LYS B  32       9.217 -32.322 -15.062  1.00 65.98           N  
ATOM    250  CA  LYS B  32      10.330 -33.266 -15.019  1.00 65.98           C  
ATOM    251  C   LYS B  32      10.426 -34.063 -16.316  1.00 65.98           C  
ATOM    252  CB  LYS B  32      10.181 -34.217 -13.830  1.00 65.98           C  
ATOM    253  O   LYS B  32       9.409 -34.346 -16.954  1.00 65.98           O  
ATOM    254  CG  LYS B  32      11.502 -34.747 -13.292  1.00 65.98           C  
ATOM    255  CD  LYS B  32      11.298 -35.589 -12.039  1.00 65.98           C  
ATOM    256  CE  LYS B  32      12.615 -36.152 -11.522  1.00 65.98           C  
ATOM    257  NZ  LYS B  32      12.424 -36.952 -10.276  1.00 65.98           N  
ATOM    258  N   GLU B  33      11.575 -34.386 -16.802  1.00 67.24           N  
ATOM    259  CA  GLU B  33      11.814 -35.155 -18.019  1.00 67.24           C  
ATOM    260  C   GLU B  33      11.156 -36.530 -17.942  1.00 67.24           C  
ATOM    261  CB  GLU B  33      13.317 -35.305 -18.273  1.00 67.24           C  
ATOM    262  O   GLU B  33      11.476 -37.328 -17.058  1.00 67.24           O  
ATOM    263  CG  GLU B  33      13.799 -34.609 -19.538  1.00 67.24           C  
ATOM    264  CD  GLU B  33      15.284 -34.801 -19.799  1.00 67.24           C  
ATOM    265  OE1 GLU B  33      15.777 -34.351 -20.859  1.00 67.24           O  
ATOM    266  OE2 GLU B  33      15.960 -35.408 -18.939  1.00 67.24           O  
ATOM    267  N   PRO B  34      10.181 -36.579 -18.797  1.00 67.65           N  
ATOM    268  CA  PRO B  34       9.527 -37.889 -18.766  1.00 67.65           C  
ATOM    269  C   PRO B  34      10.432 -39.013 -19.267  1.00 67.65           C  
ATOM    270  CB  PRO B  34       8.323 -37.704 -19.693  1.00 67.65           C  
ATOM    271  O   PRO B  34      10.271 -40.167 -18.862  1.00 67.65           O  
ATOM    272  CG  PRO B  34       8.649 -36.492 -20.505  1.00 67.65           C  
ATOM    273  CD  PRO B  34       9.694 -35.697 -19.776  1.00 67.65           C  
ATOM    274  N   CYS B  35      11.476 -38.623 -20.192  1.00 71.05           N  
ATOM    275  CA  CYS B  35      12.335 -39.616 -20.827  1.00 71.05           C  
ATOM    276  C   CYS B  35      13.747 -39.559 -20.257  1.00 71.05           C  
ATOM    277  CB  CYS B  35      12.377 -39.400 -22.339  1.00 71.05           C  
ATOM    278  O   CYS B  35      14.122 -38.579 -19.612  1.00 71.05           O  
ATOM    279  SG  CYS B  35      10.746 -39.374 -23.116  1.00 71.05           S  
ATOM    280  N   SER B  36      14.439 -40.614 -20.348  1.00 65.03           N  
ATOM    281  CA  SER B  36      15.840 -40.625 -19.941  1.00 65.03           C  
ATOM    282  C   SER B  36      16.643 -39.569 -20.694  1.00 65.03           C  
ATOM    283  CB  SER B  36      16.455 -42.006 -20.174  1.00 65.03           C  
ATOM    284  O   SER B  36      16.305 -39.215 -21.826  1.00 65.03           O  
ATOM    285  OG  SER B  36      15.981 -42.570 -21.384  1.00 65.03           O  
ATOM    286  N   SER B  37      17.593 -38.867 -20.090  1.00 57.69           N  
ATOM    287  CA  SER B  37      18.411 -37.780 -20.618  1.00 57.69           C  
ATOM    288  C   SER B  37      18.958 -38.120 -22.000  1.00 57.69           C  
ATOM    289  CB  SER B  37      19.567 -37.468 -19.666  1.00 57.69           C  
ATOM    290  O   SER B  37      19.381 -39.252 -22.245  1.00 57.69           O  
ATOM    291  OG  SER B  37      20.403 -38.601 -19.502  1.00 57.69           O  
ATOM    292  N   GLY B  38      18.790 -37.103 -23.064  1.00 57.04           N  
ATOM    293  CA  GLY B  38      19.393 -37.220 -24.381  1.00 57.04           C  
ATOM    294  C   GLY B  38      18.456 -37.814 -25.416  1.00 57.04           C  
ATOM    295  O   GLY B  38      18.868 -38.099 -26.543  1.00 57.04           O  
ATOM    296  N   THR B  39      17.320 -38.117 -25.073  1.00 54.84           N  
ATOM    297  CA  THR B  39      16.441 -38.846 -25.980  1.00 54.84           C  
ATOM    298  C   THR B  39      15.418 -37.907 -26.612  1.00 54.84           C  
ATOM    299  CB  THR B  39      15.711 -39.989 -25.252  1.00 54.84           C  
ATOM    300  O   THR B  39      14.454 -38.358 -27.234  1.00 54.84           O  
ATOM    301  CG2 THR B  39      15.854 -41.305 -26.010  1.00 54.84           C  
ATOM    302  OG1 THR B  39      16.266 -40.144 -23.940  1.00 54.84           O  
ATOM    303  N   TYR B  40      15.506 -36.676 -26.325  1.00 49.89           N  
ATOM    304  CA  TYR B  40      14.465 -35.850 -26.926  1.00 49.89           C  
ATOM    305  C   TYR B  40      14.792 -35.534 -28.381  1.00 49.89           C  
ATOM    306  CB  TYR B  40      14.287 -34.549 -26.136  1.00 49.89           C  
ATOM    307  O   TYR B  40      15.898 -35.085 -28.691  1.00 49.89           O  
ATOM    308  CG  TYR B  40      13.347 -34.676 -24.962  1.00 49.89           C  
ATOM    309  CD1 TYR B  40      11.971 -34.544 -25.130  1.00 49.89           C  
ATOM    310  CD2 TYR B  40      13.833 -34.927 -23.684  1.00 49.89           C  
ATOM    311  CE1 TYR B  40      11.101 -34.657 -24.050  1.00 49.89           C  
ATOM    312  CE2 TYR B  40      12.973 -35.043 -22.597  1.00 49.89           C  
ATOM    313  OH  TYR B  40      10.754 -35.021 -21.718  1.00 49.89           O  
ATOM    314  CZ  TYR B  40      11.610 -34.907 -22.790  1.00 49.89           C  
ATOM    315  N   GLU B  41      14.547 -36.434 -29.234  1.00 46.61           N  
ATOM    316  CA  GLU B  41      14.762 -36.008 -30.614  1.00 46.61           C  
ATOM    317  C   GLU B  41      13.740 -34.953 -31.031  1.00 46.61           C  
ATOM    318  CB  GLU B  41      14.697 -37.207 -31.563  1.00 46.61           C  
ATOM    319  O   GLU B  41      13.939 -34.247 -32.022  1.00 46.61           O  
ATOM    320  CG  GLU B  41      16.025 -37.535 -32.231  1.00 46.61           C  
ATOM    321  CD  GLU B  41      15.946 -38.727 -33.171  1.00 46.61           C  
ATOM    322  OE1 GLU B  41      16.951 -39.029 -33.854  1.00 46.61           O  
ATOM    323  OE2 GLU B  41      14.870 -39.364 -33.225  1.00 46.61           O  
ATOM    324  N   GLY B  42      12.529 -35.182 -30.552  1.00 44.26           N  
ATOM    325  CA  GLY B  42      11.332 -34.813 -31.292  1.00 44.26           C  
ATOM    326  C   GLY B  42      11.182 -33.315 -31.476  1.00 44.26           C  
ATOM    327  O   GLY B  42      12.025 -32.541 -31.019  1.00 44.26           O  
ATOM    328  N   ASN B  43      10.291 -32.989 -32.475  1.00 39.75           N  
ATOM    329  CA  ASN B  43       9.672 -31.733 -32.883  1.00 39.75           C  
ATOM    330  C   ASN B  43       8.921 -31.076 -31.728  1.00 39.75           C  
ATOM    331  CB  ASN B  43       8.730 -31.958 -34.068  1.00 39.75           C  
ATOM    332  O   ASN B  43       7.970 -30.324 -31.948  1.00 39.75           O  
ATOM    333  CG  ASN B  43       9.464 -32.025 -35.393  1.00 39.75           C  
ATOM    334  ND2 ASN B  43       8.798 -32.547 -36.415  1.00 39.75           N  
ATOM    335  OD1 ASN B  43      10.622 -31.610 -35.497  1.00 39.75           O  
ATOM    336  N   SER B  44       9.204 -31.566 -30.513  1.00 46.44           N  
ATOM    337  CA  SER B  44       8.371 -30.904 -29.514  1.00 46.44           C  
ATOM    338  C   SER B  44       8.728 -29.427 -29.387  1.00 46.44           C  
ATOM    339  CB  SER B  44       8.517 -31.590 -28.155  1.00 46.44           C  
ATOM    340  O   SER B  44       9.888 -29.046 -29.562  1.00 46.44           O  
ATOM    341  OG  SER B  44       9.262 -30.782 -27.260  1.00 46.44           O  
ATOM    342  N   PRO B  45       7.814 -28.615 -29.546  1.00 47.25           N  
ATOM    343  CA  PRO B  45       8.066 -27.181 -29.386  1.00 47.25           C  
ATOM    344  C   PRO B  45       8.736 -26.845 -28.056  1.00 47.25           C  
ATOM    345  CB  PRO B  45       6.666 -26.567 -29.463  1.00 47.25           C  
ATOM    346  O   PRO B  45       9.176 -25.710 -27.851  1.00 47.25           O  
ATOM    347  CG  PRO B  45       5.732 -27.724 -29.314  1.00 47.25           C  
ATOM    348  CD  PRO B  45       6.513 -28.994 -29.496  1.00 47.25           C  
ATOM    349  N   PHE B  46       8.963 -27.984 -27.299  1.00 53.30           N  
ATOM    350  CA  PHE B  46       9.460 -27.625 -25.976  1.00 53.30           C  
ATOM    351  C   PHE B  46      10.898 -28.094 -25.793  1.00 53.30           C  
ATOM    352  CB  PHE B  46       8.569 -28.225 -24.885  1.00 53.30           C  
ATOM    353  O   PHE B  46      11.228 -29.240 -26.104  1.00 53.30           O  
ATOM    354  CG  PHE B  46       7.131 -27.789 -24.967  1.00 53.30           C  
ATOM    355  CD1 PHE B  46       6.747 -26.525 -24.538  1.00 53.30           C  
ATOM    356  CD2 PHE B  46       6.162 -28.645 -25.475  1.00 53.30           C  
ATOM    357  CE1 PHE B  46       5.417 -26.119 -24.613  1.00 53.30           C  
ATOM    358  CE2 PHE B  46       4.830 -28.247 -25.554  1.00 53.30           C  
ATOM    359  CZ  PHE B  46       4.460 -26.984 -25.121  1.00 53.30           C  
ATOM    360  N   HIS B  47      11.841 -27.204 -25.765  1.00 49.73           N  
ATOM    361  CA  HIS B  47      13.260 -27.483 -25.576  1.00 49.73           C  
ATOM    362  C   HIS B  47      13.615 -27.553 -24.094  1.00 49.73           C  
ATOM    363  CB  HIS B  47      14.112 -26.420 -26.270  1.00 49.73           C  
ATOM    364  O   HIS B  47      13.243 -26.668 -23.320  1.00 49.73           O  
ATOM    365  CG  HIS B  47      14.058 -26.489 -27.763  1.00 49.73           C  
ATOM    366  CD2 HIS B  47      13.405 -25.720 -28.665  1.00 49.73           C  
ATOM    367  ND1 HIS B  47      14.735 -27.445 -28.489  1.00 49.73           N  
ATOM    368  CE1 HIS B  47      14.500 -27.259 -29.777  1.00 49.73           C  
ATOM    369  NE2 HIS B  47      13.695 -26.219 -29.911  1.00 49.73           N  
ATOM    370  N   PRO B  48      14.190 -28.781 -23.754  1.00 48.64           N  
ATOM    371  CA  PRO B  48      14.552 -28.887 -22.339  1.00 48.64           C  
ATOM    372  C   PRO B  48      15.586 -27.846 -21.915  1.00 48.64           C  
ATOM    373  CB  PRO B  48      15.124 -30.302 -22.226  1.00 48.64           C  
ATOM    374  O   PRO B  48      16.402 -27.413 -22.732  1.00 48.64           O  
ATOM    375  CG  PRO B  48      15.342 -30.739 -23.639  1.00 48.64           C  
ATOM    376  CD  PRO B  48      14.646 -29.770 -24.551  1.00 48.64           C  
ATOM    377  N   LEU B  49      15.423 -27.301 -20.688  1.00 49.50           N  
ATOM    378  CA  LEU B  49      16.409 -26.423 -20.069  1.00 49.50           C  
ATOM    379  C   LEU B  49      17.604 -27.222 -19.558  1.00 49.50           C  
ATOM    380  CB  LEU B  49      15.778 -25.635 -18.919  1.00 49.50           C  
ATOM    381  O   LEU B  49      17.592 -28.454 -19.592  1.00 49.50           O  
ATOM    382  CG  LEU B  49      14.973 -24.394 -19.309  1.00 49.50           C  
ATOM    383  CD1 LEU B  49      13.575 -24.456 -18.702  1.00 49.50           C  
ATOM    384  CD2 LEU B  49      15.697 -23.126 -18.867  1.00 49.50           C  
ATOM    385  N   ALA B  50      18.741 -26.543 -19.169  1.00 48.40           N  
ATOM    386  CA  ALA B  50      20.033 -27.094 -18.765  1.00 48.40           C  
ATOM    387  C   ALA B  50      19.857 -28.197 -17.725  1.00 48.40           C  
ATOM    388  CB  ALA B  50      20.934 -25.990 -18.217  1.00 48.40           C  
ATOM    389  O   ALA B  50      20.614 -29.170 -17.710  1.00 48.40           O  
ATOM    390  N   ASP B  51      18.700 -28.413 -17.106  1.00 46.91           N  
ATOM    391  CA  ASP B  51      18.511 -29.396 -16.043  1.00 46.91           C  
ATOM    392  C   ASP B  51      17.447 -30.421 -16.426  1.00 46.91           C  
ATOM    393  CB  ASP B  51      18.128 -28.702 -14.734  1.00 46.91           C  
ATOM    394  O   ASP B  51      16.824 -31.032 -15.554  1.00 46.91           O  
ATOM    395  CG  ASP B  51      19.250 -27.855 -14.161  1.00 46.91           C  
ATOM    396  OD1 ASP B  51      20.434 -28.131 -14.455  1.00 46.91           O  
ATOM    397  OD2 ASP B  51      18.949 -26.906 -13.405  1.00 46.91           O  
ATOM    398  N   ASN B  52      17.428 -30.727 -17.708  1.00 52.78           N  
ATOM    399  CA  ASN B  52      16.485 -31.722 -18.207  1.00 52.78           C  
ATOM    400  C   ASN B  52      15.056 -31.404 -17.777  1.00 52.78           C  
ATOM    401  CB  ASN B  52      16.882 -33.122 -17.734  1.00 52.78           C  
ATOM    402  O   ASN B  52      14.277 -32.310 -17.475  1.00 52.78           O  
ATOM    403  CG  ASN B  52      18.054 -33.690 -18.510  1.00 52.78           C  
ATOM    404  ND2 ASN B  52      18.766 -34.633 -17.904  1.00 52.78           N  
ATOM    405  OD1 ASN B  52      18.318 -33.285 -19.645  1.00 52.78           O  
ATOM    406  N   LYS B  53      14.814 -30.092 -17.519  1.00 58.11           N  
ATOM    407  CA  LYS B  53      13.471 -29.618 -17.195  1.00 58.11           C  
ATOM    408  C   LYS B  53      12.877 -28.817 -18.350  1.00 58.11           C  
ATOM    409  CB  LYS B  53      13.495 -28.767 -15.924  1.00 58.11           C  
ATOM    410  O   LYS B  53      13.612 -28.253 -19.163  1.00 58.11           O  
ATOM    411  CG  LYS B  53      13.882 -29.537 -14.670  1.00 58.11           C  
ATOM    412  CD  LYS B  53      13.797 -28.661 -13.427  1.00 58.11           C  
ATOM    413  CE  LYS B  53      14.251 -29.410 -12.182  1.00 58.11           C  
ATOM    414  NZ  LYS B  53      14.094 -28.581 -10.949  1.00 58.11           N  
ATOM    415  N   PHE B  54      11.568 -29.112 -18.563  1.00 62.53           N  
ATOM    416  CA  PHE B  54      10.825 -28.345 -19.556  1.00 62.53           C  
ATOM    417  C   PHE B  54      10.078 -27.190 -18.900  1.00 62.53           C  
ATOM    418  CB  PHE B  54       9.841 -29.247 -20.308  1.00 62.53           C  
ATOM    419  O   PHE B  54       9.447 -27.365 -17.855  1.00 62.53           O  
ATOM    420  CG  PHE B  54      10.506 -30.278 -21.179  1.00 62.53           C  
ATOM    421  CD1 PHE B  54      10.804 -29.999 -22.507  1.00 62.53           C  
ATOM    422  CD2 PHE B  54      10.834 -31.527 -20.668  1.00 62.53           C  
ATOM    423  CE1 PHE B  54      11.420 -30.952 -23.315  1.00 62.53           C  
ATOM    424  CE2 PHE B  54      11.450 -32.484 -21.470  1.00 62.53           C  
ATOM    425  CZ  PHE B  54      11.741 -32.195 -22.793  1.00 62.53           C  
ATOM    426  N   ALA B  55      10.398 -25.985 -19.421  1.00 58.90           N  
ATOM    427  CA  ALA B  55       9.628 -24.833 -18.959  1.00 58.90           C  
ATOM    428  C   ALA B  55       8.491 -24.511 -19.924  1.00 58.90           C  
ATOM    429  CB  ALA B  55      10.537 -23.619 -18.789  1.00 58.90           C  
ATOM    430  O   ALA B  55       8.722 -24.299 -21.117  1.00 58.90           O  
ATOM    431  N   LEU B  56       7.261 -24.720 -19.378  1.00 62.33           N  
ATOM    432  CA  LEU B  56       6.083 -24.446 -20.193  1.00 62.33           C  
ATOM    433  C   LEU B  56       5.220 -23.363 -19.554  1.00 62.33           C  
ATOM    434  CB  LEU B  56       5.258 -25.721 -20.389  1.00 62.33           C  
ATOM    435  O   LEU B  56       5.143 -23.269 -18.327  1.00 62.33           O  
ATOM    436  CG  LEU B  56       5.902 -26.821 -21.235  1.00 62.33           C  
ATOM    437  CD1 LEU B  56       5.445 -28.194 -20.754  1.00 62.33           C  
ATOM    438  CD2 LEU B  56       5.568 -26.627 -22.710  1.00 62.33           C  
ATOM    439  N   THR B  57       4.702 -22.546 -20.423  1.00 55.84           N  
ATOM    440  CA  THR B  57       3.707 -21.601 -19.930  1.00 55.84           C  
ATOM    441  C   THR B  57       2.389 -22.310 -19.631  1.00 55.84           C  
ATOM    442  CB  THR B  57       3.464 -20.467 -20.944  1.00 55.84           C  
ATOM    443  O   THR B  57       1.928 -23.134 -20.424  1.00 55.84           O  
ATOM    444  CG2 THR B  57       2.929 -19.217 -20.253  1.00 55.84           C  
ATOM    445  OG1 THR B  57       4.698 -20.147 -21.598  1.00 55.84           O  
ATOM    446  N   CYS B  58       1.952 -22.017 -18.416  1.00 60.92           N  
ATOM    447  CA  CYS B  58       0.762 -22.713 -17.941  1.00 60.92           C  
ATOM    448  C   CYS B  58      -0.480 -22.242 -18.689  1.00 60.92           C  
ATOM    449  CB  CYS B  58       0.577 -22.495 -16.439  1.00 60.92           C  
ATOM    450  O   CYS B  58      -0.972 -21.137 -18.451  1.00 60.92           O  
ATOM    451  SG  CYS B  58      -0.726 -23.513 -15.711  1.00 60.92           S  
ATOM    452  N   PHE B  59      -0.945 -23.014 -19.686  1.00 62.83           N  
ATOM    453  CA  PHE B  59      -2.251 -22.985 -20.334  1.00 62.83           C  
ATOM    454  C   PHE B  59      -2.877 -24.374 -20.352  1.00 62.83           C  
ATOM    455  CB  PHE B  59      -2.132 -22.445 -21.763  1.00 62.83           C  
ATOM    456  O   PHE B  59      -2.168 -25.382 -20.311  1.00 62.83           O  
ATOM    457  CG  PHE B  59      -1.530 -21.068 -21.843  1.00 62.83           C  
ATOM    458  CD1 PHE B  59      -2.314 -19.939 -21.638  1.00 62.83           C  
ATOM    459  CD2 PHE B  59      -0.180 -20.902 -22.123  1.00 62.83           C  
ATOM    460  CE1 PHE B  59      -1.760 -18.663 -21.711  1.00 62.83           C  
ATOM    461  CE2 PHE B  59       0.381 -19.631 -22.197  1.00 62.83           C  
ATOM    462  CZ  PHE B  59      -0.411 -18.512 -21.992  1.00 62.83           C  
ATOM    463  N   SER B  60      -4.132 -24.271 -20.057  1.00 64.48           N  
ATOM    464  CA  SER B  60      -4.765 -25.583 -20.146  1.00 64.48           C  
ATOM    465  C   SER B  60      -4.447 -26.261 -21.474  1.00 64.48           C  
ATOM    466  CB  SER B  60      -6.280 -25.460 -19.977  1.00 64.48           C  
ATOM    467  O   SER B  60      -4.915 -25.825 -22.528  1.00 64.48           O  
ATOM    468  OG  SER B  60      -6.615 -25.189 -18.627  1.00 64.48           O  
ATOM    469  N   THR B  61      -3.543 -27.153 -21.370  1.00 70.85           N  
ATOM    470  CA  THR B  61      -3.094 -27.825 -22.584  1.00 70.85           C  
ATOM    471  C   THR B  61      -2.782 -29.292 -22.306  1.00 70.85           C  
ATOM    472  CB  THR B  61      -1.850 -27.136 -23.176  1.00 70.85           C  
ATOM    473  O   THR B  61      -2.536 -29.674 -21.160  1.00 70.85           O  
ATOM    474  CG2 THR B  61      -1.955 -25.619 -23.062  1.00 70.85           C  
ATOM    475  OG1 THR B  61      -0.684 -27.578 -22.469  1.00 70.85           O  
ATOM    476  N   GLN B  62      -2.958 -30.130 -23.403  1.00 73.07           N  
ATOM    477  CA  GLN B  62      -2.583 -31.539 -23.371  1.00 73.07           C  
ATOM    478  C   GLN B  62      -1.487 -31.840 -24.390  1.00 73.07           C  
ATOM    479  CB  GLN B  62      -3.801 -32.426 -23.633  1.00 73.07           C  
ATOM    480  O   GLN B  62      -1.543 -31.368 -25.527  1.00 73.07           O  
ATOM    481  CG  GLN B  62      -3.570 -33.898 -23.319  1.00 73.07           C  
ATOM    482  CD  GLN B  62      -4.792 -34.755 -23.592  1.00 73.07           C  
ATOM    483  NE2 GLN B  62      -4.688 -36.046 -23.297  1.00 73.07           N  
ATOM    484  OE1 GLN B  62      -5.821 -34.261 -24.064  1.00 73.07           O  
ATOM    485  N   PHE B  63      -0.471 -32.368 -23.906  1.00 75.58           N  
ATOM    486  CA  PHE B  63       0.597 -32.745 -24.825  1.00 75.58           C  
ATOM    487  C   PHE B  63       1.219 -34.075 -24.416  1.00 75.58           C  
ATOM    488  CB  PHE B  63       1.673 -31.656 -24.877  1.00 75.58           C  
ATOM    489  O   PHE B  63       0.997 -34.553 -23.302  1.00 75.58           O  
ATOM    490  CG  PHE B  63       2.286 -31.345 -23.538  1.00 75.58           C  
ATOM    491  CD1 PHE B  63       1.679 -30.444 -22.672  1.00 75.58           C  
ATOM    492  CD2 PHE B  63       3.471 -31.954 -23.147  1.00 75.58           C  
ATOM    493  CE1 PHE B  63       2.245 -30.155 -21.432  1.00 75.58           C  
ATOM    494  CE2 PHE B  63       4.043 -31.670 -21.910  1.00 75.58           C  
ATOM    495  CZ  PHE B  63       3.429 -30.769 -21.054  1.00 75.58           C  
ATOM    496  N   ALA B  64       1.899 -34.634 -25.371  1.00 74.86           N  
ATOM    497  CA  ALA B  64       2.464 -35.952 -25.095  1.00 74.86           C  
ATOM    498  C   ALA B  64       3.903 -36.046 -25.593  1.00 74.86           C  
ATOM    499  CB  ALA B  64       1.610 -37.042 -25.737  1.00 74.86           C  
ATOM    500  O   ALA B  64       4.287 -35.353 -26.538  1.00 74.86           O  
ATOM    501  N   PHE B  65       4.669 -36.846 -24.801  1.00 74.47           N  
ATOM    502  CA  PHE B  65       6.030 -37.188 -25.195  1.00 74.47           C  
ATOM    503  C   PHE B  65       6.173 -38.692 -25.399  1.00 74.47           C  
ATOM    504  CB  PHE B  65       7.034 -36.702 -24.145  1.00 74.47           C  
ATOM    505  O   PHE B  65       5.683 -39.482 -24.590  1.00 74.47           O  
ATOM    506  CG  PHE B  65       7.045 -35.209 -23.962  1.00 74.47           C  
ATOM    507  CD1 PHE B  65       7.738 -34.391 -24.847  1.00 74.47           C  
ATOM    508  CD2 PHE B  65       6.363 -34.622 -22.904  1.00 74.47           C  
ATOM    509  CE1 PHE B  65       7.750 -33.008 -24.679  1.00 74.47           C  
ATOM    510  CE2 PHE B  65       6.371 -33.241 -22.730  1.00 74.47           C  
ATOM    511  CZ  PHE B  65       7.066 -32.436 -23.619  1.00 74.47           C  
ATOM    512  N   ALA B  66       6.724 -38.992 -26.581  1.00 74.53           N  
ATOM    513  CA  ALA B  66       7.049 -40.400 -26.798  1.00 74.53           C  
ATOM    514  C   ALA B  66       8.525 -40.671 -26.519  1.00 74.53           C  
ATOM    515  CB  ALA B  66       6.696 -40.814 -28.224  1.00 74.53           C  
ATOM    516  O   ALA B  66       9.402 -40.058 -27.132  1.00 74.53           O  
ATOM    517  N   CYS B  67       8.750 -41.547 -25.563  1.00 75.38           N  
ATOM    518  CA  CYS B  67      10.123 -41.905 -25.225  1.00 75.38           C  
ATOM    519  C   CYS B  67      10.627 -43.034 -26.117  1.00 75.38           C  
ATOM    520  CB  CYS B  67      10.223 -42.319 -23.757  1.00 75.38           C  
ATOM    521  O   CYS B  67       9.833 -43.740 -26.740  1.00 75.38           O  
ATOM    522  SG  CYS B  67       9.842 -40.987 -22.598  1.00 75.38           S  
ATOM    523  N   PRO B  68      12.001 -43.140 -26.257  1.00 74.98           N  
ATOM    524  CA  PRO B  68      12.580 -44.194 -27.092  1.00 74.98           C  
ATOM    525  C   PRO B  68      12.152 -45.594 -26.656  1.00 74.98           C  
ATOM    526  CB  PRO B  68      14.087 -44.002 -26.907  1.00 74.98           C  
ATOM    527  O   PRO B  68      12.120 -46.516 -27.475  1.00 74.98           O  
ATOM    528  CG  PRO B  68      14.221 -42.697 -26.190  1.00 74.98           C  
ATOM    529  CD  PRO B  68      12.873 -42.306 -25.657  1.00 74.98           C  
ATOM    530  N   ASP B  69      11.768 -45.786 -25.351  1.00 73.92           N  
ATOM    531  CA  ASP B  69      11.352 -47.081 -24.821  1.00 73.92           C  
ATOM    532  C   ASP B  69       9.927 -47.418 -25.252  1.00 73.92           C  
ATOM    533  CB  ASP B  69      11.458 -47.095 -23.295  1.00 73.92           C  
ATOM    534  O   ASP B  69       9.427 -48.508 -24.963  1.00 73.92           O  
ATOM    535  CG  ASP B  69      10.750 -45.921 -22.641  1.00 73.92           C  
ATOM    536  OD1 ASP B  69      10.272 -45.018 -23.361  1.00 73.92           O  
ATOM    537  OD2 ASP B  69      10.671 -45.898 -21.393  1.00 73.92           O  
ATOM    538  N   GLY B  70       9.304 -46.571 -26.009  1.00 74.61           N  
ATOM    539  CA  GLY B  70       7.966 -46.815 -26.525  1.00 74.61           C  
ATOM    540  C   GLY B  70       6.870 -46.343 -25.588  1.00 74.61           C  
ATOM    541  O   GLY B  70       5.691 -46.353 -25.949  1.00 74.61           O  
ATOM    542  N   VAL B  71       7.293 -45.856 -24.426  1.00 77.25           N  
ATOM    543  CA  VAL B  71       6.295 -45.385 -23.472  1.00 77.25           C  
ATOM    544  C   VAL B  71       5.868 -43.963 -23.830  1.00 77.25           C  
ATOM    545  CB  VAL B  71       6.828 -45.433 -22.023  1.00 77.25           C  
ATOM    546  O   VAL B  71       6.713 -43.094 -24.059  1.00 77.25           O  
ATOM    547  CG1 VAL B  71       5.751 -44.984 -21.036  1.00 77.25           C  
ATOM    548  CG2 VAL B  71       7.318 -46.838 -21.681  1.00 77.25           C  
ATOM    549  N   LYS B  72       4.567 -43.758 -23.927  1.00 77.74           N  
ATOM    550  CA  LYS B  72       3.999 -42.444 -24.213  1.00 77.74           C  
ATOM    551  C   LYS B  72       3.564 -41.742 -22.929  1.00 77.74           C  
ATOM    552  CB  LYS B  72       2.813 -42.567 -25.171  1.00 77.74           C  
ATOM    553  O   LYS B  72       2.816 -42.308 -22.130  1.00 77.74           O  
ATOM    554  CG  LYS B  72       2.548 -41.315 -25.993  1.00 77.74           C  
ATOM    555  CD  LYS B  72       1.387 -41.515 -26.958  1.00 77.74           C  
ATOM    556  CE  LYS B  72       1.065 -40.236 -27.720  1.00 77.74           C  
ATOM    557  NZ  LYS B  72      -0.097 -40.417 -28.640  1.00 77.74           N  
ATOM    558  N   HIS B  73       4.169 -40.538 -22.721  1.00 77.90           N  
ATOM    559  CA  HIS B  73       3.797 -39.723 -21.571  1.00 77.90           C  
ATOM    560  C   HIS B  73       2.863 -38.589 -21.978  1.00 77.90           C  
ATOM    561  CB  HIS B  73       5.045 -39.157 -20.890  1.00 77.90           C  
ATOM    562  O   HIS B  73       3.233 -37.733 -22.785  1.00 77.90           O  
ATOM    563  CG  HIS B  73       5.900 -40.199 -20.242  1.00 77.90           C  
ATOM    564  CD2 HIS B  73       6.857 -41.007 -20.755  1.00 77.90           C  
ATOM    565  ND1 HIS B  73       5.813 -40.505 -18.901  1.00 77.90           N  
ATOM    566  CE1 HIS B  73       6.684 -41.459 -18.617  1.00 77.90           C  
ATOM    567  NE2 HIS B  73       7.330 -41.782 -19.724  1.00 77.90           N  
ATOM    568  N   VAL B  74       1.653 -38.638 -21.421  1.00 74.43           N  
ATOM    569  CA  VAL B  74       0.655 -37.621 -21.733  1.00 74.43           C  
ATOM    570  C   VAL B  74       0.518 -36.653 -20.560  1.00 74.43           C  
ATOM    571  CB  VAL B  74      -0.715 -38.253 -22.066  1.00 74.43           C  
ATOM    572  O   VAL B  74       0.299 -37.075 -19.422  1.00 74.43           O  
ATOM    573  CG1 VAL B  74      -1.735 -37.174 -22.422  1.00 74.43           C  
ATOM    574  CG2 VAL B  74      -0.575 -39.259 -23.207  1.00 74.43           C  
ATOM    575  N   TYR B  75       0.764 -35.413 -20.847  1.00 72.71           N  
ATOM    576  CA  TYR B  75       0.665 -34.374 -19.828  1.00 72.71           C  
ATOM    577  C   TYR B  75      -0.608 -33.556 -20.006  1.00 72.71           C  
ATOM    578  CB  TYR B  75       1.888 -33.454 -19.878  1.00 72.71           C  
ATOM    579  O   TYR B  75      -0.949 -33.161 -21.124  1.00 72.71           O  
ATOM    580  CG  TYR B  75       3.156 -34.102 -19.375  1.00 72.71           C  
ATOM    581  CD1 TYR B  75       3.533 -33.993 -18.038  1.00 72.71           C  
ATOM    582  CD2 TYR B  75       3.978 -34.822 -20.234  1.00 72.71           C  
ATOM    583  CE1 TYR B  75       4.701 -34.586 -17.570  1.00 72.71           C  
ATOM    584  CE2 TYR B  75       5.148 -35.420 -19.777  1.00 72.71           C  
ATOM    585  OH  TYR B  75       6.658 -35.886 -17.988  1.00 72.71           O  
ATOM    586  CZ  TYR B  75       5.501 -35.296 -18.446  1.00 72.71           C  
ATOM    587  N   GLN B  76      -1.344 -33.402 -18.903  1.00 72.21           N  
ATOM    588  CA  GLN B  76      -2.496 -32.508 -18.866  1.00 72.21           C  
ATOM    589  C   GLN B  76      -2.278 -31.370 -17.873  1.00 72.21           C  
ATOM    590  CB  GLN B  76      -3.766 -33.282 -18.508  1.00 72.21           C  
ATOM    591  O   GLN B  76      -2.184 -31.602 -16.666  1.00 72.21           O  
ATOM    592  CG  GLN B  76      -5.042 -32.460 -18.629  1.00 72.21           C  
ATOM    593  CD  GLN B  76      -6.144 -33.193 -19.371  1.00 72.21           C  
ATOM    594  NE2 GLN B  76      -7.229 -32.486 -19.670  1.00 72.21           N  
ATOM    595  OE1 GLN B  76      -6.021 -34.384 -19.674  1.00 72.21           O  
ATOM    596  N   LEU B  77      -2.098 -30.262 -18.535  1.00 66.24           N  
ATOM    597  CA  LEU B  77      -1.962 -29.077 -17.696  1.00 66.24           C  
ATOM    598  C   LEU B  77      -3.288 -28.333 -17.586  1.00 66.24           C  
ATOM    599  CB  LEU B  77      -0.884 -28.145 -18.255  1.00 66.24           C  
ATOM    600  O   LEU B  77      -3.928 -28.045 -18.600  1.00 66.24           O  
ATOM    601  CG  LEU B  77       0.551 -28.419 -17.804  1.00 66.24           C  
ATOM    602  CD1 LEU B  77       1.524 -28.179 -18.954  1.00 66.24           C  
ATOM    603  CD2 LEU B  77       0.910 -27.550 -16.603  1.00 66.24           C  
ATOM    604  N   ARG B  78      -3.649 -28.036 -16.412  1.00 58.40           N  
ATOM    605  CA  ARG B  78      -4.858 -27.255 -16.174  1.00 58.40           C  
ATOM    606  C   ARG B  78      -4.528 -25.923 -15.508  1.00 58.40           C  
ATOM    607  CB  ARG B  78      -5.846 -28.042 -15.310  1.00 58.40           C  
ATOM    608  O   ARG B  78      -4.004 -25.893 -14.393  1.00 58.40           O  
ATOM    609  CG  ARG B  78      -7.284 -27.563 -15.426  1.00 58.40           C  
ATOM    610  CD  ARG B  78      -8.228 -28.399 -14.573  1.00 58.40           C  
ATOM    611  NE  ARG B  78      -9.593 -28.366 -15.090  1.00 58.40           N  
ATOM    612  NH1 ARG B  78     -10.549 -29.299 -13.205  1.00 58.40           N  
ATOM    613  NH2 ARG B  78     -11.861 -28.717 -14.992  1.00 58.40           N  
ATOM    614  CZ  ARG B  78     -10.664 -28.794 -14.428  1.00 58.40           C  
ATOM    615  N   ALA B  79      -4.863 -24.997 -16.371  1.00 56.13           N  
ATOM    616  CA  ALA B  79      -4.592 -23.649 -15.877  1.00 56.13           C  
ATOM    617  C   ALA B  79      -5.740 -23.141 -15.011  1.00 56.13           C  
ATOM    618  CB  ALA B  79      -4.346 -22.695 -17.044  1.00 56.13           C  
ATOM    619  O   ALA B  79      -6.905 -23.211 -15.410  1.00 56.13           O  
ATOM    620  N   ARG B  80      -5.332 -22.822 -13.780  1.00 46.35           N  
ATOM    621  CA  ARG B  80      -6.348 -22.280 -12.883  1.00 46.35           C  
ATOM    622  C   ARG B  80      -6.162 -20.779 -12.689  1.00 46.35           C  
ATOM    623  CB  ARG B  80      -6.306 -22.993 -11.530  1.00 46.35           C  
ATOM    624  O   ARG B  80      -5.031 -20.293 -12.615  1.00 46.35           O  
ATOM    625  CG  ARG B  80      -7.677 -23.344 -10.976  1.00 46.35           C  
ATOM    626  CD  ARG B  80      -7.578 -24.052  -9.632  1.00 46.35           C  
ATOM    627  NE  ARG B  80      -8.886 -24.187  -8.996  1.00 46.35           N  
ATOM    628  NH1 ARG B  80      -8.101 -25.336  -7.152  1.00 46.35           N  
ATOM    629  NH2 ARG B  80     -10.334 -24.859  -7.346  1.00 46.35           N  
ATOM    630  CZ  ARG B  80      -9.104 -24.794  -7.833  1.00 46.35           C  
ATOM    631  N   SER B  81      -7.218 -20.126 -12.778  1.00 38.61           N  
ATOM    632  CA  SER B  81      -7.180 -18.702 -12.462  1.00 38.61           C  
ATOM    633  C   SER B  81      -7.292 -18.467 -10.959  1.00 38.61           C  
ATOM    634  CB  SER B  81      -8.303 -17.961 -13.188  1.00 38.61           C  
ATOM    635  O   SER B  81      -8.050 -19.155 -10.273  1.00 38.61           O  
ATOM    636  OG  SER B  81      -9.561 -18.548 -12.902  1.00 38.61           O  
ATOM    637  N   VAL B  82      -6.161 -18.006 -10.453  1.00 38.20           N  
ATOM    638  CA  VAL B  82      -6.177 -17.835  -9.004  1.00 38.20           C  
ATOM    639  C   VAL B  82      -6.546 -16.395  -8.657  1.00 38.20           C  
ATOM    640  CB  VAL B  82      -4.814 -18.202  -8.375  1.00 38.20           C  
ATOM    641  O   VAL B  82      -6.040 -15.452  -9.271  1.00 38.20           O  
ATOM    642  CG1 VAL B  82      -4.877 -18.097  -6.852  1.00 38.20           C  
ATOM    643  CG2 VAL B  82      -4.392 -19.608  -8.799  1.00 38.20           C  
ATOM    644  N   SER B  83      -7.569 -16.210  -7.956  1.00 34.28           N  
ATOM    645  CA  SER B  83      -7.891 -14.914  -7.366  1.00 34.28           C  
ATOM    646  C   SER B  83      -7.098 -14.677  -6.085  1.00 34.28           C  
ATOM    647  CB  SER B  83      -9.388 -14.815  -7.074  1.00 34.28           C  
ATOM    648  O   SER B  83      -7.028 -15.554  -5.221  1.00 34.28           O  
ATOM    649  OG  SER B  83     -10.143 -15.442  -8.097  1.00 34.28           O  
ATOM    650  N   PRO B  84      -6.185 -13.708  -6.121  1.00 33.74           N  
ATOM    651  CA  PRO B  84      -5.381 -13.494  -4.916  1.00 33.74           C  
ATOM    652  C   PRO B  84      -6.234 -13.309  -3.663  1.00 33.74           C  
ATOM    653  CB  PRO B  84      -4.599 -12.217  -5.237  1.00 33.74           C  
ATOM    654  O   PRO B  84      -7.256 -12.620  -3.703  1.00 33.74           O  
ATOM    655  CG  PRO B  84      -5.268 -11.654  -6.448  1.00 33.74           C  
ATOM    656  CD  PRO B  84      -6.205 -12.689  -7.001  1.00 33.74           C  
ATOM    657  N   LYS B  85      -6.474 -14.283  -2.920  1.00 31.25           N  
ATOM    658  CA  LYS B  85      -7.086 -13.993  -1.627  1.00 31.25           C  
ATOM    659  C   LYS B  85      -6.052 -13.467  -0.635  1.00 31.25           C  
ATOM    660  CB  LYS B  85      -7.767 -15.241  -1.063  1.00 31.25           C  
ATOM    661  O   LYS B  85      -4.911 -13.932  -0.616  1.00 31.25           O  
ATOM    662  CG  LYS B  85      -9.196 -15.438  -1.545  1.00 31.25           C  
ATOM    663  CD  LYS B  85      -9.855 -16.633  -0.868  1.00 31.25           C  
ATOM    664  CE  LYS B  85     -11.262 -16.872  -1.399  1.00 31.25           C  
ATOM    665  NZ  LYS B  85     -11.916 -18.036  -0.730  1.00 31.25           N  
ATOM    666  N   LEU B  86      -6.170 -12.231  -0.309  1.00 29.10           N  
ATOM    667  CA  LEU B  86      -5.318 -11.615   0.702  1.00 29.10           C  
ATOM    668  C   LEU B  86      -5.370 -12.399   2.009  1.00 29.10           C  
ATOM    669  CB  LEU B  86      -5.740 -10.164   0.947  1.00 29.10           C  
ATOM    670  O   LEU B  86      -6.450 -12.618   2.563  1.00 29.10           O  
ATOM    671  CG  LEU B  86      -4.614  -9.129   0.994  1.00 29.10           C  
ATOM    672  CD1 LEU B  86      -4.530  -8.377  -0.330  1.00 29.10           C  
ATOM    673  CD2 LEU B  86      -4.826  -8.160   2.152  1.00 29.10           C  
ATOM    674  N   PHE B  87      -4.591 -13.486   2.010  1.00 27.94           N  
ATOM    675  CA  PHE B  87      -4.618 -14.195   3.284  1.00 27.94           C  
ATOM    676  C   PHE B  87      -3.990 -13.351   4.386  1.00 27.94           C  
ATOM    677  CB  PHE B  87      -3.889 -15.537   3.170  1.00 27.94           C  
ATOM    678  O   PHE B  87      -2.983 -12.676   4.161  1.00 27.94           O  
ATOM    679  CG  PHE B  87      -4.649 -16.577   2.392  1.00 27.94           C  
ATOM    680  CD1 PHE B  87      -5.608 -17.366   3.013  1.00 27.94           C  
ATOM    681  CD2 PHE B  87      -4.403 -16.765   1.038  1.00 27.94           C  
ATOM    682  CE1 PHE B  87      -6.314 -18.330   2.296  1.00 27.94           C  
ATOM    683  CE2 PHE B  87      -5.104 -17.726   0.314  1.00 27.94           C  
ATOM    684  CZ  PHE B  87      -6.058 -18.508   0.945  1.00 27.94           C  
ATOM    685  N   ILE B  88      -4.826 -12.945   5.251  1.00 29.35           N  
ATOM    686  CA  ILE B  88      -4.432 -12.164   6.418  1.00 29.35           C  
ATOM    687  C   ILE B  88      -3.463 -12.972   7.278  1.00 29.35           C  
ATOM    688  CB  ILE B  88      -5.660 -11.736   7.253  1.00 29.35           C  
ATOM    689  O   ILE B  88      -3.785 -14.080   7.713  1.00 29.35           O  
ATOM    690  CG1 ILE B  88      -6.626 -10.909   6.397  1.00 29.35           C  
ATOM    691  CG2 ILE B  88      -5.222 -10.954   8.495  1.00 29.35           C  
ATOM    692  CD1 ILE B  88      -7.979 -10.666   7.051  1.00 29.35           C  
ATOM    693  N   ARG B  89      -2.234 -13.052   6.809  1.00 28.09           N  
ATOM    694  CA  ARG B  89      -1.416 -13.599   7.887  1.00 28.09           C  
ATOM    695  C   ARG B  89      -1.394 -12.660   9.088  1.00 28.09           C  
ATOM    696  CB  ARG B  89       0.011 -13.860   7.400  1.00 28.09           C  
ATOM    697  O   ARG B  89      -1.160 -11.459   8.940  1.00 28.09           O  
ATOM    698  CG  ARG B  89       0.414 -15.326   7.429  1.00 28.09           C  
ATOM    699  CD  ARG B  89       1.861 -15.521   7.000  1.00 28.09           C  
ATOM    700  NE  ARG B  89       2.152 -16.922   6.707  1.00 28.09           N  
ATOM    701  NH1 ARG B  89       4.431 -16.732   7.030  1.00 28.09           N  
ATOM    702  NH2 ARG B  89       3.516 -18.750   6.444  1.00 28.09           N  
ATOM    703  CZ  ARG B  89       3.366 -17.465   6.727  1.00 28.09           C  
ATOM    704  N   GLN B  90      -2.203 -12.985  10.100  1.00 27.26           N  
ATOM    705  CA  GLN B  90      -2.261 -12.232  11.349  1.00 27.26           C  
ATOM    706  C   GLN B  90      -0.895 -12.187  12.028  1.00 27.26           C  
ATOM    707  CB  GLN B  90      -3.297 -12.840  12.295  1.00 27.26           C  
ATOM    708  O   GLN B  90      -0.398 -13.211  12.503  1.00 27.26           O  
ATOM    709  CG  GLN B  90      -4.371 -11.858  12.744  1.00 27.26           C  
ATOM    710  CD  GLN B  90      -5.476 -12.522  13.545  1.00 27.26           C  
ATOM    711  NE2 GLN B  90      -5.900 -11.871  14.623  1.00 27.26           N  
ATOM    712  OE1 GLN B  90      -5.944 -13.611  13.198  1.00 27.26           O  
ATOM    713  N   GLU B  91       0.154 -11.958  11.276  1.00 28.70           N  
ATOM    714  CA  GLU B  91       1.345 -11.951  12.120  1.00 28.70           C  
ATOM    715  C   GLU B  91       1.164 -11.027  13.321  1.00 28.70           C  
ATOM    716  CB  GLU B  91       2.575 -11.530  11.312  1.00 28.70           C  
ATOM    717  O   GLU B  91       0.636  -9.921  13.186  1.00 28.70           O  
ATOM    718  CG  GLU B  91       3.843 -12.285  11.683  1.00 28.70           C  
ATOM    719  CD  GLU B  91       5.038 -11.911  10.820  1.00 28.70           C  
ATOM    720  OE1 GLU B  91       6.164 -12.372  11.112  1.00 28.70           O  
ATOM    721  OE2 GLU B  91       4.846 -11.149   9.846  1.00 28.70           O  
ATOM    722  N   GLU B  92       1.077 -11.625  14.498  1.00 31.08           N  
ATOM    723  CA  GLU B  92       1.051 -10.960  15.797  1.00 31.08           C  
ATOM    724  C   GLU B  92       2.147  -9.903  15.898  1.00 31.08           C  
ATOM    725  CB  GLU B  92       1.199 -11.981  16.928  1.00 31.08           C  
ATOM    726  O   GLU B  92       3.330 -10.235  15.998  1.00 31.08           O  
ATOM    727  CG  GLU B  92       0.258 -11.742  18.100  1.00 31.08           C  
ATOM    728  CD  GLU B  92       0.480 -12.707  19.254  1.00 31.08           C  
ATOM    729  OE1 GLU B  92      -0.101 -12.496  20.342  1.00 31.08           O  
ATOM    730  OE2 GLU B  92       1.242 -13.683  19.068  1.00 31.08           O  
ATOM    731  N   VAL B  93       2.321  -9.161  14.870  1.00 33.85           N  
ATOM    732  CA  VAL B  93       3.420  -8.220  15.059  1.00 33.85           C  
ATOM    733  C   VAL B  93       3.176  -7.385  16.313  1.00 33.85           C  
ATOM    734  CB  VAL B  93       3.596  -7.299  13.831  1.00 33.85           C  
ATOM    735  O   VAL B  93       2.107  -6.790  16.473  1.00 33.85           O  
ATOM    736  CG1 VAL B  93       4.777  -6.352  14.031  1.00 33.85           C  
ATOM    737  CG2 VAL B  93       3.782  -8.130  12.563  1.00 33.85           C  
ATOM    738  N   GLN B  94       3.764  -7.759  17.408  1.00 29.67           N  
ATOM    739  CA  GLN B  94       3.898  -6.990  18.641  1.00 29.67           C  
ATOM    740  C   GLN B  94       4.284  -5.543  18.346  1.00 29.67           C  
ATOM    741  CB  GLN B  94       4.932  -7.632  19.566  1.00 29.67           C  
ATOM    742  O   GLN B  94       5.352  -5.281  17.790  1.00 29.67           O  
ATOM    743  CG  GLN B  94       4.484  -7.726  21.018  1.00 29.67           C  
ATOM    744  CD  GLN B  94       5.395  -8.601  21.858  1.00 29.67           C  
ATOM    745  NE2 GLN B  94       5.215  -8.554  23.174  1.00 29.67           N  
ATOM    746  OE1 GLN B  94       6.254  -9.314  21.329  1.00 29.67           O  
ATOM    747  N   GLU B  95       3.413  -4.797  17.788  1.00 32.17           N  
ATOM    748  CA  GLU B  95       3.648  -3.393  17.467  1.00 32.17           C  
ATOM    749  C   GLU B  95       4.230  -2.643  18.662  1.00 32.17           C  
ATOM    750  CB  GLU B  95       2.351  -2.722  17.007  1.00 32.17           C  
ATOM    751  O   GLU B  95       3.583  -2.529  19.705  1.00 32.17           O  
ATOM    752  CG  GLU B  95       2.114  -2.806  15.506  1.00 32.17           C  
ATOM    753  CD  GLU B  95       1.225  -1.692  14.975  1.00 32.17           C  
ATOM    754  OE1 GLU B  95       1.098  -1.555  13.738  1.00 32.17           O  
ATOM    755  OE2 GLU B  95       0.652  -0.951  15.804  1.00 32.17           O  
ATOM    756  N   LEU B  96       5.433  -2.841  18.994  1.00 32.40           N  
ATOM    757  CA  LEU B  96       6.210  -2.136  20.007  1.00 32.40           C  
ATOM    758  C   LEU B  96       6.056  -0.626  19.856  1.00 32.40           C  
ATOM    759  CB  LEU B  96       7.689  -2.521  19.912  1.00 32.40           C  
ATOM    760  O   LEU B  96       6.345   0.128  20.789  1.00 32.40           O  
ATOM    761  CG  LEU B  96       8.528  -2.306  21.173  1.00 32.40           C  
ATOM    762  CD1 LEU B  96       8.070  -3.248  22.281  1.00 32.40           C  
ATOM    763  CD2 LEU B  96      10.009  -2.508  20.871  1.00 32.40           C  
ATOM    764  N   TYR B  97       5.554  -0.212  18.713  1.00 37.75           N  
ATOM    765  CA  TYR B  97       5.710   1.208  18.420  1.00 37.75           C  
ATOM    766  C   TYR B  97       4.752   2.047  19.257  1.00 37.75           C  
ATOM    767  CB  TYR B  97       5.476   1.479  16.930  1.00 37.75           C  
ATOM    768  O   TYR B  97       4.988   3.237  19.477  1.00 37.75           O  
ATOM    769  CG  TYR B  97       6.572   0.951  16.038  1.00 37.75           C  
ATOM    770  CD1 TYR B  97       7.766   1.652  15.878  1.00 37.75           C  
ATOM    771  CD2 TYR B  97       6.417  -0.249  15.352  1.00 37.75           C  
ATOM    772  CE1 TYR B  97       8.778   1.170  15.055  1.00 37.75           C  
ATOM    773  CE2 TYR B  97       7.423  -0.741  14.526  1.00 37.75           C  
ATOM    774  OH  TYR B  97       9.597  -0.508  13.568  1.00 37.75           O  
ATOM    775  CZ  TYR B  97       8.598  -0.026  14.384  1.00 37.75           C  
ATOM    776  N   SER B  98       3.728   1.343  19.840  1.00 39.28           N  
ATOM    777  CA  SER B  98       2.698   2.134  20.507  1.00 39.28           C  
ATOM    778  C   SER B  98       3.230   2.766  21.788  1.00 39.28           C  
ATOM    779  CB  SER B  98       1.479   1.267  20.824  1.00 39.28           C  
ATOM    780  O   SER B  98       3.014   3.954  22.036  1.00 39.28           O  
ATOM    781  OG  SER B  98       0.575   1.961  21.667  1.00 39.28           O  
ATOM    782  N   PRO B  99       4.023   2.071  22.561  1.00 41.07           N  
ATOM    783  CA  PRO B  99       4.461   2.687  23.815  1.00 41.07           C  
ATOM    784  C   PRO B  99       5.503   3.783  23.602  1.00 41.07           C  
ATOM    785  CB  PRO B  99       5.057   1.512  24.596  1.00 41.07           C  
ATOM    786  O   PRO B  99       5.528   4.768  24.344  1.00 41.07           O  
ATOM    787  CG  PRO B  99       5.183   0.411  23.592  1.00 41.07           C  
ATOM    788  CD  PRO B  99       4.356   0.765  22.390  1.00 41.07           C  
ATOM    789  N   ILE B 100       6.264   3.739  22.506  1.00 42.83           N  
ATOM    790  CA  ILE B 100       7.327   4.718  22.303  1.00 42.83           C  
ATOM    791  C   ILE B 100       6.723   6.058  21.891  1.00 42.83           C  
ATOM    792  CB  ILE B 100       8.342   4.238  21.242  1.00 42.83           C  
ATOM    793  O   ILE B 100       7.144   7.112  22.374  1.00 42.83           O  
ATOM    794  CG1 ILE B 100       9.042   2.958  21.713  1.00 42.83           C  
ATOM    795  CG2 ILE B 100       9.362   5.339  20.934  1.00 42.83           C  
ATOM    796  CD1 ILE B 100       9.885   2.283  20.639  1.00 42.83           C  
ATOM    797  N   PHE B 101       5.658   6.007  21.106  1.00 41.83           N  
ATOM    798  CA  PHE B 101       4.984   7.241  20.722  1.00 41.83           C  
ATOM    799  C   PHE B 101       4.309   7.887  21.927  1.00 41.83           C  
ATOM    800  CB  PHE B 101       3.951   6.972  19.624  1.00 41.83           C  
ATOM    801  O   PHE B 101       4.364   9.107  22.096  1.00 41.83           O  
ATOM    802  CG  PHE B 101       3.599   8.188  18.810  1.00 41.83           C  
ATOM    803  CD1 PHE B 101       2.497   8.968  19.140  1.00 41.83           C  
ATOM    804  CD2 PHE B 101       4.370   8.551  17.714  1.00 41.83           C  
ATOM    805  CE1 PHE B 101       2.170  10.094  18.389  1.00 41.83           C  
ATOM    806  CE2 PHE B 101       4.049   9.675  16.958  1.00 41.83           C  
ATOM    807  CZ  PHE B 101       2.948  10.445  17.297  1.00 41.83           C  
ATOM    808  N   LEU B 102       3.814   7.041  22.816  1.00 43.45           N  
ATOM    809  CA  LEU B 102       3.200   7.567  24.030  1.00 43.45           C  
ATOM    810  C   LEU B 102       4.250   8.182  24.949  1.00 43.45           C  
ATOM    811  CB  LEU B 102       2.442   6.462  24.770  1.00 43.45           C  
ATOM    812  O   LEU B 102       4.005   9.216  25.574  1.00 43.45           O  
ATOM    813  CG  LEU B 102       1.063   6.098  24.218  1.00 43.45           C  
ATOM    814  CD1 LEU B 102       0.497   4.891  24.958  1.00 43.45           C  
ATOM    815  CD2 LEU B 102       0.115   7.288  24.321  1.00 43.45           C  
ATOM    816  N   ILE B 103       5.465   7.605  24.856  1.00 50.40           N  
ATOM    817  CA  ILE B 103       6.544   8.113  25.697  1.00 50.40           C  
ATOM    818  C   ILE B 103       7.037   9.452  25.151  1.00 50.40           C  
ATOM    819  CB  ILE B 103       7.713   7.107  25.785  1.00 50.40           C  
ATOM    820  O   ILE B 103       7.232  10.404  25.910  1.00 50.40           O  
ATOM    821  CG1 ILE B 103       7.259   5.819  26.481  1.00 50.40           C  
ATOM    822  CG2 ILE B 103       8.909   7.730  26.512  1.00 50.40           C  
ATOM    823  CD1 ILE B 103       8.290   4.700  26.447  1.00 50.40           C  
ATOM    824  N   VAL B 104       7.089   9.594  23.764  1.00 48.04           N  
ATOM    825  CA  VAL B 104       7.571  10.840  23.178  1.00 48.04           C  
ATOM    826  C   VAL B 104       6.518  11.933  23.349  1.00 48.04           C  
ATOM    827  CB  VAL B 104       7.921  10.666  21.683  1.00 48.04           C  
ATOM    828  O   VAL B 104       6.845  13.071  23.693  1.00 48.04           O  
ATOM    829  CG1 VAL B 104       8.285  12.010  21.054  1.00 48.04           C  
ATOM    830  CG2 VAL B 104       9.063   9.667  21.515  1.00 48.04           C  
ATOM    831  N   ALA B 105       5.205  11.555  23.232  1.00 47.34           N  
ATOM    832  CA  ALA B 105       4.131  12.520  23.453  1.00 47.34           C  
ATOM    833  C   ALA B 105       4.096  12.978  24.908  1.00 47.34           C  
ATOM    834  CB  ALA B 105       2.785  11.918  23.055  1.00 47.34           C  
ATOM    835  O   ALA B 105       3.891  14.162  25.187  1.00 47.34           O  
ATOM    836  N   ALA B 106       4.396  12.054  25.821  1.00 50.68           N  
ATOM    837  CA  ALA B 106       4.421  12.369  27.247  1.00 50.68           C  
ATOM    838  C   ALA B 106       5.590  13.291  27.584  1.00 50.68           C  
ATOM    839  CB  ALA B 106       4.502  11.088  28.074  1.00 50.68           C  
ATOM    840  O   ALA B 106       5.435  14.243  28.352  1.00 50.68           O  
ATOM    841  N   ILE B 107       6.769  13.070  26.865  1.00 53.72           N  
ATOM    842  CA  ILE B 107       7.951  13.887  27.112  1.00 53.72           C  
ATOM    843  C   ILE B 107       7.722  15.301  26.581  1.00 53.72           C  
ATOM    844  CB  ILE B 107       9.211  13.269  26.465  1.00 53.72           C  
ATOM    845  O   ILE B 107       8.047  16.283  27.252  1.00 53.72           O  
ATOM    846  CG1 ILE B 107       9.549  11.929  27.127  1.00 53.72           C  
ATOM    847  CG2 ILE B 107      10.394  14.238  26.554  1.00 53.72           C  
ATOM    848  CD1 ILE B 107      10.689  11.176  26.456  1.00 53.72           C  
ATOM    849  N   VAL B 108       7.127  15.477  25.382  1.00 49.21           N  
ATOM    850  CA  VAL B 108       6.851  16.789  24.805  1.00 49.21           C  
ATOM    851  C   VAL B 108       5.822  17.524  25.661  1.00 49.21           C  
ATOM    852  CB  VAL B 108       6.348  16.674  23.349  1.00 49.21           C  
ATOM    853  O   VAL B 108       5.963  18.722  25.920  1.00 49.21           O  
ATOM    854  CG1 VAL B 108       5.907  18.038  22.820  1.00 49.21           C  
ATOM    855  CG2 VAL B 108       7.433  16.076  22.455  1.00 49.21           C  
ATOM    856  N   PHE B 109       4.836  16.747  26.210  1.00 50.51           N  
ATOM    857  CA  PHE B 109       3.822  17.322  27.085  1.00 50.51           C  
ATOM    858  C   PHE B 109       4.445  17.806  28.390  1.00 50.51           C  
ATOM    859  CB  PHE B 109       2.720  16.299  27.378  1.00 50.51           C  
ATOM    860  O   PHE B 109       4.150  18.910  28.852  1.00 50.51           O  
ATOM    861  CG  PHE B 109       1.590  16.845  28.208  1.00 50.51           C  
ATOM    862  CD1 PHE B 109       1.487  16.533  29.558  1.00 50.51           C  
ATOM    863  CD2 PHE B 109       0.630  17.671  27.637  1.00 50.51           C  
ATOM    864  CE1 PHE B 109       0.442  17.038  30.329  1.00 50.51           C  
ATOM    865  CE2 PHE B 109      -0.417  18.179  28.401  1.00 50.51           C  
ATOM    866  CZ  PHE B 109      -0.510  17.860  29.747  1.00 50.51           C  
ATOM    867  N   ILE B 110       5.266  16.967  29.001  1.00 51.65           N  
ATOM    868  CA  ILE B 110       5.902  17.303  30.270  1.00 51.65           C  
ATOM    869  C   ILE B 110       6.814  18.514  30.086  1.00 51.65           C  
ATOM    870  CB  ILE B 110       6.704  16.109  30.834  1.00 51.65           C  
ATOM    871  O   ILE B 110       6.839  19.414  30.929  1.00 51.65           O  
ATOM    872  CG1 ILE B 110       5.764  14.947  31.175  1.00 51.65           C  
ATOM    873  CG2 ILE B 110       7.515  16.535  32.062  1.00 51.65           C  
ATOM    874  CD1 ILE B 110       6.481  13.683  31.627  1.00 51.65           C  
ATOM    875  N   THR B 111       7.592  18.538  28.977  1.00 52.32           N  
ATOM    876  CA  THR B 111       8.479  19.657  28.679  1.00 52.32           C  
ATOM    877  C   THR B 111       7.680  20.941  28.474  1.00 52.32           C  
ATOM    878  CB  THR B 111       9.332  19.375  27.428  1.00 52.32           C  
ATOM    879  O   THR B 111       8.071  22.005  28.960  1.00 52.32           O  
ATOM    880  CG2 THR B 111      10.509  20.341  27.337  1.00 52.32           C  
ATOM    881  OG1 THR B 111       9.832  18.034  27.490  1.00 52.32           O  
ATOM    882  N   LEU B 112       6.543  20.784  27.829  1.00 47.31           N  
ATOM    883  CA  LEU B 112       5.676  21.936  27.608  1.00 47.31           C  
ATOM    884  C   LEU B 112       5.075  22.425  28.922  1.00 47.31           C  
ATOM    885  CB  LEU B 112       4.559  21.585  26.622  1.00 47.31           C  
ATOM    886  O   LEU B 112       4.968  23.632  29.149  1.00 47.31           O  
ATOM    887  CG  LEU B 112       3.846  22.763  25.956  1.00 47.31           C  
ATOM    888  CD1 LEU B 112       4.580  23.177  24.685  1.00 47.31           C  
ATOM    889  CD2 LEU B 112       2.395  22.408  25.651  1.00 47.31           C  
ATOM    890  N   CYS B 113       4.686  21.429  29.782  1.00 48.17           N  
ATOM    891  CA  CYS B 113       4.120  21.768  31.083  1.00 48.17           C  
ATOM    892  C   CYS B 113       5.149  22.475  31.958  1.00 48.17           C  
ATOM    893  CB  CYS B 113       3.613  20.512  31.790  1.00 48.17           C  
ATOM    894  O   CYS B 113       4.814  23.416  32.680  1.00 48.17           O  
ATOM    895  SG  CYS B 113       2.064  19.872  31.116  1.00 48.17           S  
ATOM    896  N   PHE B 114       6.383  22.010  31.951  1.00 50.00           N  
ATOM    897  CA  PHE B 114       7.445  22.588  32.766  1.00 50.00           C  
ATOM    898  C   PHE B 114       7.815  23.979  32.267  1.00 50.00           C  
ATOM    899  CB  PHE B 114       8.681  21.683  32.761  1.00 50.00           C  
ATOM    900  O   PHE B 114       8.111  24.872  33.063  1.00 50.00           O  
ATOM    901  CG  PHE B 114       8.761  20.758  33.946  1.00 50.00           C  
ATOM    902  CD1 PHE B 114       9.193  21.225  35.182  1.00 50.00           C  
ATOM    903  CD2 PHE B 114       8.404  19.422  33.824  1.00 50.00           C  
ATOM    904  CE1 PHE B 114       9.268  20.371  36.280  1.00 50.00           C  
ATOM    905  CE2 PHE B 114       8.477  18.563  34.917  1.00 50.00           C  
ATOM    906  CZ  PHE B 114       8.910  19.039  36.144  1.00 50.00           C  
ATOM    907  N   THR B 115       7.875  24.204  31.034  1.00 47.60           N  
ATOM    908  CA  THR B 115       8.188  25.522  30.493  1.00 47.60           C  
ATOM    909  C   THR B 115       7.088  26.522  30.834  1.00 47.60           C  
ATOM    910  CB  THR B 115       8.381  25.467  28.966  1.00 47.60           C  
ATOM    911  O   THR B 115       7.361  27.705  31.045  1.00 47.60           O  
ATOM    912  CG2 THR B 115       9.772  24.956  28.605  1.00 47.60           C  
ATOM    913  OG1 THR B 115       7.400  24.590  28.397  1.00 47.60           O  
ATOM    914  N   LEU B 116       5.871  26.003  30.902  1.00 44.72           N  
ATOM    915  CA  LEU B 116       4.757  26.875  31.259  1.00 44.72           C  
ATOM    916  C   LEU B 116       4.785  27.212  32.746  1.00 44.72           C  
ATOM    917  CB  LEU B 116       3.423  26.215  30.898  1.00 44.72           C  
ATOM    918  O   LEU B 116       4.399  28.313  33.144  1.00 44.72           O  
ATOM    919  CG  LEU B 116       3.094  26.122  29.407  1.00 44.72           C  
ATOM    920  CD1 LEU B 116       1.856  25.258  29.190  1.00 44.72           C  
ATOM    921  CD2 LEU B 116       2.892  27.513  28.816  1.00 44.72           C  
ATOM    922  N   LYS B 117       5.171  26.257  33.632  1.00 44.96           N  
ATOM    923  CA  LYS B 117       5.237  26.481  35.073  1.00 44.96           C  
ATOM    924  C   LYS B 117       6.351  27.463  35.426  1.00 44.96           C  
ATOM    925  CB  LYS B 117       5.450  25.160  35.814  1.00 44.96           C  
ATOM    926  O   LYS B 117       6.208  28.265  36.351  1.00 44.96           O  
ATOM    927  CG  LYS B 117       4.939  25.164  37.247  1.00 44.96           C  
ATOM    928  CD  LYS B 117       4.883  23.756  37.825  1.00 44.96           C  
ATOM    929  CE  LYS B 117       4.456  23.767  39.286  1.00 44.96           C  
ATOM    930  NZ  LYS B 117       4.344  22.385  39.841  1.00 44.96           N  
ATOM    931  N   ARG B 118       7.503  27.402  34.739  1.00 46.05           N  
ATOM    932  CA  ARG B 118       8.612  28.291  35.067  1.00 46.05           C  
ATOM    933  C   ARG B 118       8.254  29.745  34.774  1.00 46.05           C  
ATOM    934  CB  ARG B 118       9.868  27.894  34.288  1.00 46.05           C  
ATOM    935  O   ARG B 118       8.687  30.652  35.487  1.00 46.05           O  
ATOM    936  CG  ARG B 118      10.840  27.036  35.082  1.00 46.05           C  
ATOM    937  CD  ARG B 118      12.156  26.842  34.343  1.00 46.05           C  
ATOM    938  NE  ARG B 118      12.987  25.823  34.978  1.00 46.05           N  
ATOM    939  NH1 ARG B 118      14.724  26.001  33.466  1.00 46.05           N  
ATOM    940  NH2 ARG B 118      14.858  24.510  35.202  1.00 46.05           N  
ATOM    941  CZ  ARG B 118      14.187  25.447  34.547  1.00 46.05           C  
ATOM    942  N   LYS B 119       7.389  30.003  33.857  1.00 45.29           N  
ATOM    943  CA  LYS B 119       7.033  31.389  33.565  1.00 45.29           C  
ATOM    944  C   LYS B 119       6.075  31.943  34.615  1.00 45.29           C  
ATOM    945  CB  LYS B 119       6.408  31.501  32.174  1.00 45.29           C  
ATOM    946  O   LYS B 119       6.033  33.153  34.849  1.00 45.29           O  
ATOM    947  CG  LYS B 119       6.867  32.718  31.385  1.00 45.29           C  
ATOM    948  CD  LYS B 119       6.317  32.703  29.964  1.00 45.29           C  
ATOM    949  CE  LYS B 119       6.769  33.925  29.176  1.00 45.29           C  
ATOM    950  NZ  LYS B 119       6.158  33.963  27.814  1.00 45.29           N  
ATOM    951  N   THR B 120       5.391  31.015  35.275  1.00 39.64           N  
ATOM    952  CA  THR B 120       4.446  31.496  36.277  1.00 39.64           C  
ATOM    953  C   THR B 120       5.145  31.722  37.615  1.00 39.64           C  
ATOM    954  CB  THR B 120       3.280  30.508  36.464  1.00 39.64           C  
ATOM    955  O   THR B 120       4.702  32.542  38.421  1.00 39.64           O  
ATOM    956  CG2 THR B 120       2.169  30.771  35.452  1.00 39.64           C  
ATOM    957  OG1 THR B 120       3.762  29.170  36.291  1.00 39.64           O  
ATOM    958  N   GLU B 121       6.361  31.153  37.768  1.00 37.20           N  
ATOM    959  CA  GLU B 121       7.058  31.469  39.011  1.00 37.20           C  
ATOM    960  C   GLU B 121       7.992  32.663  38.832  1.00 37.20           C  
ATOM    961  CB  GLU B 121       7.847  30.254  39.508  1.00 37.20           C  
ATOM    962  O   GLU B 121       8.111  33.503  39.726  1.00 37.20           O  
ATOM    963  CG  GLU B 121       7.076  29.378  40.485  1.00 37.20           C  
ATOM    964  CD  GLU B 121       7.894  28.214  41.020  1.00 37.20           C  
ATOM    965  OE1 GLU B 121       7.425  27.521  41.952  1.00 37.20           O  
ATOM    966  OE2 GLU B 121       9.012  27.993  40.505  1.00 37.20           O  
TER     967      GLU B 121                                                      
ATOM    968  N   MET C   1      19.801  30.577  14.419  1.00 23.64           N  
ATOM    969  CA  MET C   1      18.946  31.192  15.430  1.00 23.64           C  
ATOM    970  C   MET C   1      19.055  32.712  15.383  1.00 23.64           C  
ATOM    971  CB  MET C   1      19.312  30.684  16.825  1.00 23.64           C  
ATOM    972  O   MET C   1      18.121  33.418  15.769  1.00 23.64           O  
ATOM    973  CG  MET C   1      18.328  29.670  17.386  1.00 23.64           C  
ATOM    974  SD  MET C   1      18.874  28.976  18.994  1.00 23.64           S  
ATOM    975  CE  MET C   1      17.915  30.013  20.133  1.00 23.64           C  
ATOM    976  N   ASP C   2      20.232  33.261  14.945  1.00 28.80           N  
ATOM    977  CA  ASP C   2      20.577  34.669  14.768  1.00 28.80           C  
ATOM    978  C   ASP C   2      19.950  35.233  13.495  1.00 28.80           C  
ATOM    979  CB  ASP C   2      22.096  34.849  14.731  1.00 28.80           C  
ATOM    980  O   ASP C   2      19.462  36.365  13.486  1.00 28.80           O  
ATOM    981  CG  ASP C   2      22.660  35.398  16.030  1.00 28.80           C  
ATOM    982  OD1 ASP C   2      21.925  36.084  16.772  1.00 28.80           O  
ATOM    983  OD2 ASP C   2      23.851  35.145  16.311  1.00 28.80           O  
ATOM    984  N   LEU C   3      19.940  34.512  12.356  1.00 24.63           N  
ATOM    985  CA  LEU C   3      19.330  34.945  11.104  1.00 24.63           C  
ATOM    986  C   LEU C   3      17.814  35.042  11.243  1.00 24.63           C  
ATOM    987  CB  LEU C   3      19.689  33.981   9.970  1.00 24.63           C  
ATOM    988  O   LEU C   3      17.202  35.997  10.759  1.00 24.63           O  
ATOM    989  CG  LEU C   3      19.623  34.548   8.551  1.00 24.63           C  
ATOM    990  CD1 LEU C   3      20.979  35.114   8.143  1.00 24.63           C  
ATOM    991  CD2 LEU C   3      19.167  33.475   7.568  1.00 24.63           C  
ATOM    992  N   PHE C   4      17.111  34.144  11.842  1.00 27.09           N  
ATOM    993  CA  PHE C   4      15.702  34.051  12.203  1.00 27.09           C  
ATOM    994  C   PHE C   4      15.288  35.226  13.080  1.00 27.09           C  
ATOM    995  CB  PHE C   4      15.417  32.731  12.926  1.00 27.09           C  
ATOM    996  O   PHE C   4      14.244  35.841  12.851  1.00 27.09           O  
ATOM    997  CG  PHE C   4      14.018  32.216  12.720  1.00 27.09           C  
ATOM    998  CD1 PHE C   4      13.013  32.509  13.634  1.00 27.09           C  
ATOM    999  CD2 PHE C   4      13.707  31.439  11.612  1.00 27.09           C  
ATOM   1000  CE1 PHE C   4      11.717  32.033  13.447  1.00 27.09           C  
ATOM   1001  CE2 PHE C   4      12.414  30.960  11.418  1.00 27.09           C  
ATOM   1002  CZ  PHE C   4      11.421  31.258  12.337  1.00 27.09           C  
ATOM   1003  N   MET C   5      16.074  35.624  14.014  1.00 30.04           N  
ATOM   1004  CA  MET C   5      15.864  36.801  14.852  1.00 30.04           C  
ATOM   1005  C   MET C   5      15.930  38.079  14.023  1.00 30.04           C  
ATOM   1006  CB  MET C   5      16.900  36.852  15.976  1.00 30.04           C  
ATOM   1007  O   MET C   5      15.251  39.060  14.331  1.00 30.04           O  
ATOM   1008  CG  MET C   5      16.530  36.015  17.190  1.00 30.04           C  
ATOM   1009  SD  MET C   5      15.779  37.017  18.532  1.00 30.04           S  
ATOM   1010  CE  MET C   5      14.539  35.845  19.150  1.00 30.04           C  
ATOM   1011  N   ARG C   6      16.717  38.179  12.945  1.00 32.42           N  
ATOM   1012  CA  ARG C   6      16.877  39.334  12.067  1.00 32.42           C  
ATOM   1013  C   ARG C   6      15.623  39.563  11.230  1.00 32.42           C  
ATOM   1014  CB  ARG C   6      18.091  39.151  11.153  1.00 32.42           C  
ATOM   1015  O   ARG C   6      15.232  40.707  10.990  1.00 32.42           O  
ATOM   1016  CG  ARG C   6      19.324  39.917  11.606  1.00 32.42           C  
ATOM   1017  CD  ARG C   6      20.480  39.752  10.630  1.00 32.42           C  
ATOM   1018  NE  ARG C   6      21.664  40.486  11.068  1.00 32.42           N  
ATOM   1019  NH1 ARG C   6      22.930  39.965   9.207  1.00 32.42           N  
ATOM   1020  NH2 ARG C   6      23.815  41.266  10.874  1.00 32.42           N  
ATOM   1021  CZ  ARG C   6      22.800  40.571  10.382  1.00 32.42           C  
ATOM   1022  N   ILE C   7      15.041  38.527  10.614  1.00 30.15           N  
ATOM   1023  CA  ILE C   7      13.849  38.730   9.797  1.00 30.15           C  
ATOM   1024  C   ILE C   7      12.701  39.225  10.674  1.00 30.15           C  
ATOM   1025  CB  ILE C   7      13.441  37.434   9.061  1.00 30.15           C  
ATOM   1026  O   ILE C   7      11.978  40.150  10.297  1.00 30.15           O  
ATOM   1027  CG1 ILE C   7      14.518  37.035   8.046  1.00 30.15           C  
ATOM   1028  CG2 ILE C   7      12.081  37.607   8.378  1.00 30.15           C  
ATOM   1029  CD1 ILE C   7      14.323  35.647   7.451  1.00 30.15           C  
ATOM   1030  N   PHE C   8      12.361  38.435  11.801  1.00 29.22           N  
ATOM   1031  CA  PHE C   8      11.278  38.816  12.700  1.00 29.22           C  
ATOM   1032  C   PHE C   8      11.773  39.796  13.758  1.00 29.22           C  
ATOM   1033  CB  PHE C   8      10.675  37.579  13.373  1.00 29.22           C  
ATOM   1034  O   PHE C   8      11.059  40.095  14.717  1.00 29.22           O  
ATOM   1035  CG  PHE C   8       9.793  36.765  12.465  1.00 29.22           C  
ATOM   1036  CD1 PHE C   8       8.483  37.154  12.213  1.00 29.22           C  
ATOM   1037  CD2 PHE C   8      10.274  35.609  11.864  1.00 29.22           C  
ATOM   1038  CE1 PHE C   8       7.665  36.402  11.373  1.00 29.22           C  
ATOM   1039  CE2 PHE C   8       9.462  34.852  11.024  1.00 29.22           C  
ATOM   1040  CZ  PHE C   8       8.158  35.250  10.781  1.00 29.22           C  
ATOM   1041  N   THR C   9      13.086  40.099  13.869  1.00 30.85           N  
ATOM   1042  CA  THR C   9      13.562  41.102  14.814  1.00 30.85           C  
ATOM   1043  C   THR C   9      12.934  42.462  14.521  1.00 30.85           C  
ATOM   1044  CB  THR C   9      15.097  41.223  14.775  1.00 30.85           C  
ATOM   1045  O   THR C   9      13.244  43.088  13.505  1.00 30.85           O  
ATOM   1046  CG2 THR C   9      15.709  40.898  16.134  1.00 30.85           C  
ATOM   1047  OG1 THR C   9      15.617  40.313  13.799  1.00 30.85           O  
ATOM   1048  N   ILE C  10      11.680  42.500  14.461  1.00 29.57           N  
ATOM   1049  CA  ILE C  10      11.027  43.776  14.191  1.00 29.57           C  
ATOM   1050  C   ILE C  10      11.586  44.848  15.124  1.00 29.57           C  
ATOM   1051  CB  ILE C  10       9.494  43.672  14.353  1.00 29.57           C  
ATOM   1052  O   ILE C  10      12.072  45.886  14.667  1.00 29.57           O  
ATOM   1053  CG1 ILE C  10       8.956  42.467  13.573  1.00 29.57           C  
ATOM   1054  CG2 ILE C  10       8.814  44.967  13.898  1.00 29.57           C  
ATOM   1055  CD1 ILE C  10       7.512  42.112  13.900  1.00 29.57           C  
ATOM   1056  N   GLY C  11      10.649  45.463  16.086  1.00 29.69           N  
ATOM   1057  CA  GLY C  11      10.752  46.649  16.922  1.00 29.69           C  
ATOM   1058  C   GLY C  11      11.822  46.534  17.991  1.00 29.69           C  
ATOM   1059  O   GLY C  11      12.365  45.451  18.220  1.00 29.69           O  
ATOM   1060  N   THR C  12      12.784  47.417  17.986  1.00 29.33           N  
ATOM   1061  CA  THR C  12      13.807  47.615  19.007  1.00 29.33           C  
ATOM   1062  C   THR C  12      13.179  47.681  20.396  1.00 29.33           C  
ATOM   1063  CB  THR C  12      14.618  48.898  18.745  1.00 29.33           C  
ATOM   1064  O   THR C  12      12.103  48.257  20.570  1.00 29.33           O  
ATOM   1065  CG2 THR C  12      15.678  48.669  17.672  1.00 29.33           C  
ATOM   1066  OG1 THR C  12      13.730  49.936  18.311  1.00 29.33           O  
ATOM   1067  N   VAL C  13      13.175  46.706  21.158  1.00 32.16           N  
ATOM   1068  CA  VAL C  13      12.774  46.771  22.559  1.00 32.16           C  
ATOM   1069  C   VAL C  13      13.658  47.768  23.305  1.00 32.16           C  
ATOM   1070  CB  VAL C  13      12.848  45.383  23.236  1.00 32.16           C  
ATOM   1071  O   VAL C  13      14.883  47.627  23.324  1.00 32.16           O  
ATOM   1072  CG1 VAL C  13      12.340  45.456  24.674  1.00 32.16           C  
ATOM   1073  CG2 VAL C  13      12.048  44.357  22.435  1.00 32.16           C  
ATOM   1074  N   THR C  14      13.435  49.089  23.093  1.00 30.13           N  
ATOM   1075  CA  THR C  14      14.225  50.012  23.900  1.00 30.13           C  
ATOM   1076  C   THR C  14      13.769  49.983  25.357  1.00 30.13           C  
ATOM   1077  CB  THR C  14      14.130  51.450  23.359  1.00 30.13           C  
ATOM   1078  O   THR C  14      12.572  50.054  25.639  1.00 30.13           O  
ATOM   1079  CG2 THR C  14      15.269  51.749  22.389  1.00 30.13           C  
ATOM   1080  OG1 THR C  14      12.881  51.617  22.677  1.00 30.13           O  
ATOM   1081  N   LEU C  15      14.422  49.336  26.183  1.00 30.67           N  
ATOM   1082  CA  LEU C  15      14.204  49.358  27.625  1.00 30.67           C  
ATOM   1083  C   LEU C  15      14.389  50.766  28.182  1.00 30.67           C  
ATOM   1084  CB  LEU C  15      15.161  48.390  28.327  1.00 30.67           C  
ATOM   1085  O   LEU C  15      15.451  51.370  28.014  1.00 30.67           O  
ATOM   1086  CG  LEU C  15      14.517  47.218  29.068  1.00 30.67           C  
ATOM   1087  CD1 LEU C  15      14.948  45.895  28.444  1.00 30.67           C  
ATOM   1088  CD2 LEU C  15      14.877  47.259  30.550  1.00 30.67           C  
ATOM   1089  N   LYS C  16      13.455  51.677  27.954  1.00 31.72           N  
ATOM   1090  CA  LYS C  16      13.659  52.958  28.625  1.00 31.72           C  
ATOM   1091  C   LYS C  16      13.845  52.768  30.127  1.00 31.72           C  
ATOM   1092  CB  LYS C  16      12.482  53.898  28.357  1.00 31.72           C  
ATOM   1093  O   LYS C  16      13.072  52.053  30.768  1.00 31.72           O  
ATOM   1094  CG  LYS C  16      12.764  54.957  27.302  1.00 31.72           C  
ATOM   1095  CD  LYS C  16      11.595  55.923  27.154  1.00 31.72           C  
ATOM   1096  CE  LYS C  16      11.867  56.971  26.083  1.00 31.72           C  
ATOM   1097  NZ  LYS C  16      10.710  57.899  25.910  1.00 31.72           N  
ATOM   1098  N   GLN C  17      15.105  52.780  30.571  1.00 33.36           N  
ATOM   1099  CA  GLN C  17      15.468  52.746  31.983  1.00 33.36           C  
ATOM   1100  C   GLN C  17      14.713  53.813  32.771  1.00 33.36           C  
ATOM   1101  CB  GLN C  17      16.976  52.936  32.155  1.00 33.36           C  
ATOM   1102  O   GLN C  17      14.704  54.985  32.388  1.00 33.36           O  
ATOM   1103  CG  GLN C  17      17.679  51.741  32.784  1.00 33.36           C  
ATOM   1104  CD  GLN C  17      19.182  51.924  32.874  1.00 33.36           C  
ATOM   1105  NE2 GLN C  17      19.820  51.162  33.756  1.00 33.36           N  
ATOM   1106  OE1 GLN C  17      19.765  52.742  32.157  1.00 33.36           O  
ATOM   1107  N   GLY C  18      13.552  53.548  33.266  1.00 37.24           N  
ATOM   1108  CA  GLY C  18      12.827  54.438  34.160  1.00 37.24           C  
ATOM   1109  C   GLY C  18      13.706  55.049  35.235  1.00 37.24           C  
ATOM   1110  O   GLY C  18      14.735  54.478  35.603  1.00 37.24           O  
ATOM   1111  N   GLU C  19      13.977  56.337  35.209  1.00 35.68           N  
ATOM   1112  CA  GLU C  19      14.647  57.143  36.225  1.00 35.68           C  
ATOM   1113  C   GLU C  19      14.099  56.842  37.618  1.00 35.68           C  
ATOM   1114  CB  GLU C  19      14.498  58.634  35.913  1.00 35.68           C  
ATOM   1115  O   GLU C  19      12.884  56.826  37.822  1.00 35.68           O  
ATOM   1116  CG  GLU C  19      15.721  59.463  36.276  1.00 35.68           C  
ATOM   1117  CD  GLU C  19      15.549  60.946  35.987  1.00 35.68           C  
ATOM   1118  OE1 GLU C  19      16.408  61.752  36.412  1.00 35.68           O  
ATOM   1119  OE2 GLU C  19      14.546  61.305  35.331  1.00 35.68           O  
ATOM   1120  N   ILE C  20      14.788  55.978  38.355  1.00 39.24           N  
ATOM   1121  CA  ILE C  20      14.504  55.680  39.755  1.00 39.24           C  
ATOM   1122  C   ILE C  20      14.448  56.978  40.557  1.00 39.24           C  
ATOM   1123  CB  ILE C  20      15.560  54.725  40.355  1.00 39.24           C  
ATOM   1124  O   ILE C  20      15.449  57.690  40.669  1.00 39.24           O  
ATOM   1125  CG1 ILE C  20      15.589  53.404  39.576  1.00 39.24           C  
ATOM   1126  CG2 ILE C  20      15.284  54.479  41.841  1.00 39.24           C  
ATOM   1127  CD1 ILE C  20      16.763  52.502  39.931  1.00 39.24           C  
ATOM   1128  N   LYS C  21      13.491  57.888  40.415  1.00 33.87           N  
ATOM   1129  CA  LYS C  21      13.435  58.910  41.456  1.00 33.87           C  
ATOM   1130  C   LYS C  21      13.355  58.279  42.843  1.00 33.87           C  
ATOM   1131  CB  LYS C  21      12.241  59.839  41.233  1.00 33.87           C  
ATOM   1132  O   LYS C  21      12.964  57.118  42.980  1.00 33.87           O  
ATOM   1133  CG  LYS C  21      12.559  61.065  40.390  1.00 33.87           C  
ATOM   1134  CD  LYS C  21      11.356  61.993  40.276  1.00 33.87           C  
ATOM   1135  CE  LYS C  21      11.664  63.206  39.409  1.00 33.87           C  
ATOM   1136  NZ  LYS C  21      10.479  64.104  39.272  1.00 33.87           N  
ATOM   1137  N   ASP C  22      13.890  58.857  43.906  1.00 36.84           N  
ATOM   1138  CA  ASP C  22      14.149  58.562  45.312  1.00 36.84           C  
ATOM   1139  C   ASP C  22      12.884  58.069  46.012  1.00 36.84           C  
ATOM   1140  CB  ASP C  22      14.698  59.798  46.027  1.00 36.84           C  
ATOM   1141  O   ASP C  22      12.487  58.614  47.044  1.00 36.84           O  
ATOM   1142  CG  ASP C  22      16.215  59.830  46.076  1.00 36.84           C  
ATOM   1143  OD1 ASP C  22      16.853  58.767  45.917  1.00 36.84           O  
ATOM   1144  OD2 ASP C  22      16.778  60.928  46.278  1.00 36.84           O  
ATOM   1145  N   ALA C  23      11.891  57.397  45.366  1.00 35.77           N  
ATOM   1146  CA  ALA C  23      10.702  57.235  46.199  1.00 35.77           C  
ATOM   1147  C   ALA C  23      11.003  56.372  47.421  1.00 35.77           C  
ATOM   1148  CB  ALA C  23       9.563  56.624  45.387  1.00 35.77           C  
ATOM   1149  O   ALA C  23      11.986  55.627  47.436  1.00 35.77           O  
ATOM   1150  N   THR C  24      10.376  56.661  48.594  1.00 37.77           N  
ATOM   1151  CA  THR C  24      10.245  56.062  49.918  1.00 37.77           C  
ATOM   1152  C   THR C  24       9.932  54.573  49.809  1.00 37.77           C  
ATOM   1153  CB  THR C  24       9.148  56.761  50.742  1.00 37.77           C  
ATOM   1154  O   THR C  24       9.311  54.133  48.839  1.00 37.77           O  
ATOM   1155  CG2 THR C  24       9.698  57.269  52.071  1.00 37.77           C  
ATOM   1156  OG1 THR C  24       8.632  57.871  49.996  1.00 37.77           O  
ATOM   1157  N   PRO C  25      10.600  53.683  50.658  1.00 36.06           N  
ATOM   1158  CA  PRO C  25      10.799  52.232  50.643  1.00 36.06           C  
ATOM   1159  C   PRO C  25       9.491  51.457  50.508  1.00 36.06           C  
ATOM   1160  CB  PRO C  25      11.461  51.953  51.995  1.00 36.06           C  
ATOM   1161  O   PRO C  25       9.501  50.280  50.139  1.00 36.06           O  
ATOM   1162  CG  PRO C  25      11.410  53.259  52.721  1.00 36.06           C  
ATOM   1163  CD  PRO C  25      10.757  54.275  51.830  1.00 36.06           C  
ATOM   1164  N   SER C  26       8.473  51.863  51.293  1.00 34.29           N  
ATOM   1165  CA  SER C  26       7.553  50.803  51.692  1.00 34.29           C  
ATOM   1166  C   SER C  26       6.817  50.227  50.487  1.00 34.29           C  
ATOM   1167  CB  SER C  26       6.542  51.327  52.714  1.00 34.29           C  
ATOM   1168  O   SER C  26       6.102  49.230  50.608  1.00 34.29           O  
ATOM   1169  OG  SER C  26       5.895  52.491  52.229  1.00 34.29           O  
ATOM   1170  N   ASP C  27       6.307  51.108  49.575  1.00 31.14           N  
ATOM   1171  CA  ASP C  27       5.185  50.659  48.756  1.00 31.14           C  
ATOM   1172  C   ASP C  27       5.605  49.526  47.822  1.00 31.14           C  
ATOM   1173  CB  ASP C  27       4.614  51.825  47.945  1.00 31.14           C  
ATOM   1174  O   ASP C  27       6.624  49.626  47.135  1.00 31.14           O  
ATOM   1175  CG  ASP C  27       3.448  52.512  48.635  1.00 31.14           C  
ATOM   1176  OD1 ASP C  27       2.816  51.898  49.521  1.00 31.14           O  
ATOM   1177  OD2 ASP C  27       3.157  53.677  48.286  1.00 31.14           O  
ATOM   1178  N   PHE C  28       5.362  48.248  48.238  1.00 30.65           N  
ATOM   1179  CA  PHE C  28       5.402  47.041  47.422  1.00 30.65           C  
ATOM   1180  C   PHE C  28       4.912  47.327  46.008  1.00 30.65           C  
ATOM   1181  CB  PHE C  28       4.554  45.933  48.057  1.00 30.65           C  
ATOM   1182  O   PHE C  28       3.739  47.647  45.804  1.00 30.65           O  
ATOM   1183  CG  PHE C  28       5.366  44.819  48.660  1.00 30.65           C  
ATOM   1184  CD1 PHE C  28       5.753  43.727  47.892  1.00 30.65           C  
ATOM   1185  CD2 PHE C  28       5.742  44.862  49.996  1.00 30.65           C  
ATOM   1186  CE1 PHE C  28       6.504  42.694  48.448  1.00 30.65           C  
ATOM   1187  CE2 PHE C  28       6.492  43.834  50.559  1.00 30.65           C  
ATOM   1188  CZ  PHE C  28       6.871  42.750  49.783  1.00 30.65           C  
ATOM   1189  N   VAL C  29       5.546  48.256  45.338  1.00 31.99           N  
ATOM   1190  CA  VAL C  29       5.160  48.748  44.019  1.00 31.99           C  
ATOM   1191  C   VAL C  29       5.106  47.586  43.030  1.00 31.99           C  
ATOM   1192  CB  VAL C  29       6.133  49.835  43.511  1.00 31.99           C  
ATOM   1193  O   VAL C  29       6.078  46.842  42.883  1.00 31.99           O  
ATOM   1194  CG1 VAL C  29       5.752  50.285  42.102  1.00 31.99           C  
ATOM   1195  CG2 VAL C  29       6.149  51.025  44.469  1.00 31.99           C  
ATOM   1196  N   ARG C  30       3.882  46.913  42.947  1.00 28.53           N  
ATOM   1197  CA  ARG C  30       3.515  46.048  41.831  1.00 28.53           C  
ATOM   1198  C   ARG C  30       3.991  46.632  40.505  1.00 28.53           C  
ATOM   1199  CB  ARG C  30       2.001  45.830  41.795  1.00 28.53           C  
ATOM   1200  O   ARG C  30       3.561  47.717  40.109  1.00 28.53           O  
ATOM   1201  CG  ARG C  30       1.592  44.410  41.437  1.00 28.53           C  
ATOM   1202  CD  ARG C  30       0.086  44.212  41.550  1.00 28.53           C  
ATOM   1203  NE  ARG C  30      -0.309  42.859  41.169  1.00 28.53           N  
ATOM   1204  NH1 ARG C  30      -2.438  43.010  42.054  1.00 28.53           N  
ATOM   1205  NH2 ARG C  30      -1.754  41.079  41.025  1.00 28.53           N  
ATOM   1206  CZ  ARG C  30      -1.499  42.319  41.417  1.00 28.53           C  
ATOM   1207  N   ALA C  31       5.313  46.788  40.289  1.00 29.62           N  
ATOM   1208  CA  ALA C  31       5.882  47.263  39.030  1.00 29.62           C  
ATOM   1209  C   ALA C  31       5.336  46.468  37.847  1.00 29.62           C  
ATOM   1210  CB  ALA C  31       7.406  47.175  39.069  1.00 29.62           C  
ATOM   1211  O   ALA C  31       5.505  45.248  37.780  1.00 29.62           O  
ATOM   1212  N   THR C  32       3.968  46.573  37.696  1.00 27.55           N  
ATOM   1213  CA  THR C  32       3.406  45.995  36.480  1.00 27.55           C  
ATOM   1214  C   THR C  32       4.131  46.523  35.245  1.00 27.55           C  
ATOM   1215  CB  THR C  32       1.900  46.297  36.363  1.00 27.55           C  
ATOM   1216  O   THR C  32       4.196  47.735  35.029  1.00 27.55           O  
ATOM   1217  CG2 THR C  32       1.171  45.176  35.630  1.00 27.55           C  
ATOM   1218  OG1 THR C  32       1.343  46.436  37.676  1.00 27.55           O  
ATOM   1219  N   ALA C  33       5.398  46.110  35.036  1.00 28.84           N  
ATOM   1220  CA  ALA C  33       6.138  46.377  33.806  1.00 28.84           C  
ATOM   1221  C   ALA C  33       5.264  46.138  32.578  1.00 28.84           C  
ATOM   1222  CB  ALA C  33       7.392  45.508  33.739  1.00 28.84           C  
ATOM   1223  O   ALA C  33       4.658  45.073  32.437  1.00 28.84           O  
ATOM   1224  N   THR C  34       4.273  47.087  32.382  1.00 28.61           N  
ATOM   1225  CA  THR C  34       3.487  47.005  31.156  1.00 28.61           C  
ATOM   1226  C   THR C  34       4.396  46.981  29.931  1.00 28.61           C  
ATOM   1227  CB  THR C  34       2.502  48.184  31.045  1.00 28.61           C  
ATOM   1228  O   THR C  34       5.243  47.861  29.762  1.00 28.61           O  
ATOM   1229  CG2 THR C  34       1.185  47.743  30.414  1.00 28.61           C  
ATOM   1230  OG1 THR C  34       2.240  48.706  32.353  1.00 28.61           O  
ATOM   1231  N   ILE C  35       5.023  45.891  29.649  1.00 32.31           N  
ATOM   1232  CA  ILE C  35       5.780  45.681  28.420  1.00 32.31           C  
ATOM   1233  C   ILE C  35       4.951  46.131  27.220  1.00 32.31           C  
ATOM   1234  CB  ILE C  35       6.199  44.203  28.259  1.00 32.31           C  
ATOM   1235  O   ILE C  35       3.873  45.588  26.964  1.00 32.31           O  
ATOM   1236  CG1 ILE C  35       6.972  43.729  29.495  1.00 32.31           C  
ATOM   1237  CG2 ILE C  35       7.031  44.012  26.987  1.00 32.31           C  
ATOM   1238  CD1 ILE C  35       7.107  42.216  29.599  1.00 32.31           C  
ATOM   1239  N   PRO C  36       4.898  47.476  26.996  1.00 29.48           N  
ATOM   1240  CA  PRO C  36       4.120  47.767  25.790  1.00 29.48           C  
ATOM   1241  C   PRO C  36       4.672  47.070  24.549  1.00 29.48           C  
ATOM   1242  CB  PRO C  36       4.230  49.288  25.657  1.00 29.48           C  
ATOM   1243  O   PRO C  36       5.873  47.145  24.277  1.00 29.48           O  
ATOM   1244  CG  PRO C  36       5.400  49.662  26.508  1.00 29.48           C  
ATOM   1245  CD  PRO C  36       5.808  48.461  27.313  1.00 29.48           C  
ATOM   1246  N   ILE C  37       4.464  45.867  24.362  1.00 33.55           N  
ATOM   1247  CA  ILE C  37       4.780  45.157  23.127  1.00 33.55           C  
ATOM   1248  C   ILE C  37       4.215  45.923  21.933  1.00 33.55           C  
ATOM   1249  CB  ILE C  37       4.230  43.714  23.148  1.00 33.55           C  
ATOM   1250  O   ILE C  37       3.011  46.181  21.866  1.00 33.55           O  
ATOM   1251  CG1 ILE C  37       4.875  42.912  24.284  1.00 33.55           C  
ATOM   1252  CG2 ILE C  37       4.458  43.030  21.797  1.00 33.55           C  
ATOM   1253  CD1 ILE C  37       4.155  41.611  24.611  1.00 33.55           C  
ATOM   1254  N   GLN C  38       4.842  47.046  21.585  1.00 30.03           N  
ATOM   1255  CA  GLN C  38       4.424  47.631  20.315  1.00 30.03           C  
ATOM   1256  C   GLN C  38       4.647  46.657  19.161  1.00 30.03           C  
ATOM   1257  CB  GLN C  38       5.176  48.937  20.052  1.00 30.03           C  
ATOM   1258  O   GLN C  38       5.783  46.270  18.879  1.00 30.03           O  
ATOM   1259  CG  GLN C  38       4.266  50.148  19.890  1.00 30.03           C  
ATOM   1260  CD  GLN C  38       5.032  51.420  19.581  1.00 30.03           C  
ATOM   1261  NE2 GLN C  38       4.376  52.358  18.906  1.00 30.03           N  
ATOM   1262  OE1 GLN C  38       6.204  51.559  19.946  1.00 30.03           O  
ATOM   1263  N   ALA C  39       4.077  45.492  19.013  1.00 37.94           N  
ATOM   1264  CA  ALA C  39       4.074  44.629  17.834  1.00 37.94           C  
ATOM   1265  C   ALA C  39       3.829  45.437  16.563  1.00 37.94           C  
ATOM   1266  CB  ALA C  39       3.018  43.536  17.977  1.00 37.94           C  
ATOM   1267  O   ALA C  39       2.815  46.128  16.445  1.00 37.94           O  
ATOM   1268  N   SER C  40       4.948  46.079  16.072  1.00 35.58           N  
ATOM   1269  CA  SER C  40       4.803  46.866  14.852  1.00 35.58           C  
ATOM   1270  C   SER C  40       3.984  46.118  13.805  1.00 35.58           C  
ATOM   1271  CB  SER C  40       6.175  47.224  14.278  1.00 35.58           C  
ATOM   1272  O   SER C  40       3.268  46.734  13.012  1.00 35.58           O  
ATOM   1273  OG  SER C  40       6.713  46.136  13.546  1.00 35.58           O  
ATOM   1274  N   LEU C  41       4.368  44.882  13.345  1.00 39.96           N  
ATOM   1275  CA  LEU C  41       3.459  44.373  12.323  1.00 39.96           C  
ATOM   1276  C   LEU C  41       2.041  44.249  12.871  1.00 39.96           C  
ATOM   1277  CB  LEU C  41       3.940  43.015  11.806  1.00 39.96           C  
ATOM   1278  O   LEU C  41       1.831  43.663  13.935  1.00 39.96           O  
ATOM   1279  CG  LEU C  41       4.937  43.045  10.647  1.00 39.96           C  
ATOM   1280  CD1 LEU C  41       5.786  41.778  10.646  1.00 39.96           C  
ATOM   1281  CD2 LEU C  41       4.207  43.207   9.318  1.00 39.96           C  
ATOM   1282  N   PRO C  42       1.160  45.063  12.356  1.00 41.19           N  
ATOM   1283  CA  PRO C  42      -0.160  45.029  12.990  1.00 41.19           C  
ATOM   1284  C   PRO C  42      -0.717  43.613  13.119  1.00 41.19           C  
ATOM   1285  CB  PRO C  42      -1.025  45.872  12.049  1.00 41.19           C  
ATOM   1286  O   PRO C  42      -0.448  42.760  12.269  1.00 41.19           O  
ATOM   1287  CG  PRO C  42      -0.137  46.178  10.886  1.00 41.19           C  
ATOM   1288  CD  PRO C  42       1.221  45.598  11.158  1.00 41.19           C  
ATOM   1289  N   PHE C  43      -0.669  42.998  14.315  1.00 47.29           N  
ATOM   1290  CA  PHE C  43      -1.488  41.831  14.621  1.00 47.29           C  
ATOM   1291  C   PHE C  43      -2.524  41.595  13.529  1.00 47.29           C  
ATOM   1292  CB  PHE C  43      -2.182  42.001  15.976  1.00 47.29           C  
ATOM   1293  O   PHE C  43      -2.793  40.451  13.158  1.00 47.29           O  
ATOM   1294  CG  PHE C  43      -2.772  40.727  16.519  1.00 47.29           C  
ATOM   1295  CD1 PHE C  43      -4.131  40.466  16.396  1.00 47.29           C  
ATOM   1296  CD2 PHE C  43      -1.967  39.791  17.154  1.00 47.29           C  
ATOM   1297  CE1 PHE C  43      -4.680  39.289  16.898  1.00 47.29           C  
ATOM   1298  CE2 PHE C  43      -2.508  38.611  17.658  1.00 47.29           C  
ATOM   1299  CZ  PHE C  43      -3.865  38.363  17.529  1.00 47.29           C  
ATOM   1300  N   GLY C  44      -2.828  42.616  12.904  1.00 47.14           N  
ATOM   1301  CA  GLY C  44      -3.823  42.543  11.846  1.00 47.14           C  
ATOM   1302  C   GLY C  44      -3.327  41.822  10.608  1.00 47.14           C  
ATOM   1303  O   GLY C  44      -4.044  41.001  10.031  1.00 47.14           O  
ATOM   1304  N   TRP C  45      -2.069  42.031  10.249  1.00 51.06           N  
ATOM   1305  CA  TRP C  45      -1.525  41.412   9.045  1.00 51.06           C  
ATOM   1306  C   TRP C  45      -1.249  39.929   9.273  1.00 51.06           C  
ATOM   1307  CB  TRP C  45      -0.241  42.122   8.608  1.00 51.06           C  
ATOM   1308  O   TRP C  45      -1.373  39.119   8.351  1.00 51.06           O  
ATOM   1309  CG  TRP C  45      -0.471  43.288   7.695  1.00 51.06           C  
ATOM   1310  CD1 TRP C  45      -0.435  44.614   8.027  1.00 51.06           C  
ATOM   1311  CD2 TRP C  45      -0.777  43.232   6.299  1.00 51.06           C  
ATOM   1312  CE2 TRP C  45      -0.914  44.564   5.847  1.00 51.06           C  
ATOM   1313  CE3 TRP C  45      -0.949  42.184   5.384  1.00 51.06           C  
ATOM   1314  NE1 TRP C  45      -0.700  45.386   6.920  1.00 51.06           N  
ATOM   1315  CH2 TRP C  45      -1.378  43.830   3.645  1.00 51.06           C  
ATOM   1316  CZ2 TRP C  45      -1.214  44.874   4.518  1.00 51.06           C  
ATOM   1317  CZ3 TRP C  45      -1.249  42.496   4.063  1.00 51.06           C  
ATOM   1318  N   LEU C  46      -0.837  39.602  10.428  1.00 49.65           N  
ATOM   1319  CA  LEU C  46      -0.664  38.195  10.774  1.00 49.65           C  
ATOM   1320  C   LEU C  46      -1.978  37.435  10.634  1.00 49.65           C  
ATOM   1321  CB  LEU C  46      -0.130  38.056  12.202  1.00 49.65           C  
ATOM   1322  O   LEU C  46      -2.006  36.330  10.087  1.00 49.65           O  
ATOM   1323  CG  LEU C  46       0.577  36.742  12.537  1.00 49.65           C  
ATOM   1324  CD1 LEU C  46       2.071  36.978  12.731  1.00 49.65           C  
ATOM   1325  CD2 LEU C  46      -0.035  36.107  13.781  1.00 49.65           C  
ATOM   1326  N   ILE C  47      -3.056  38.054  11.066  1.00 50.53           N  
ATOM   1327  CA  ILE C  47      -4.380  37.448  10.980  1.00 50.53           C  
ATOM   1328  C   ILE C  47      -4.789  37.307   9.516  1.00 50.53           C  
ATOM   1329  CB  ILE C  47      -5.431  38.275  11.754  1.00 50.53           C  
ATOM   1330  O   ILE C  47      -5.335  36.277   9.114  1.00 50.53           O  
ATOM   1331  CG1 ILE C  47      -5.086  38.315  13.247  1.00 50.53           C  
ATOM   1332  CG2 ILE C  47      -6.836  37.706  11.532  1.00 50.53           C  
ATOM   1333  CD1 ILE C  47      -6.004  39.208  14.070  1.00 50.53           C  
ATOM   1334  N   VAL C  48      -4.495  38.313   8.792  1.00 52.56           N  
ATOM   1335  CA  VAL C  48      -4.837  38.311   7.373  1.00 52.56           C  
ATOM   1336  C   VAL C  48      -4.042  37.225   6.652  1.00 52.56           C  
ATOM   1337  CB  VAL C  48      -4.571  39.688   6.724  1.00 52.56           C  
ATOM   1338  O   VAL C  48      -4.581  36.516   5.799  1.00 52.56           O  
ATOM   1339  CG1 VAL C  48      -4.788  39.623   5.213  1.00 52.56           C  
ATOM   1340  CG2 VAL C  48      -5.466  40.755   7.350  1.00 52.56           C  
ATOM   1341  N   GLY C  49      -2.826  37.102   7.041  1.00 53.68           N  
ATOM   1342  CA  GLY C  49      -1.984  36.076   6.447  1.00 53.68           C  
ATOM   1343  C   GLY C  49      -2.466  34.667   6.736  1.00 53.68           C  
ATOM   1344  O   GLY C  49      -2.526  33.829   5.835  1.00 53.68           O  
ATOM   1345  N   VAL C  50      -2.870  34.457   8.006  1.00 56.63           N  
ATOM   1346  CA  VAL C  50      -3.383  33.154   8.415  1.00 56.63           C  
ATOM   1347  C   VAL C  50      -4.691  32.860   7.684  1.00 56.63           C  
ATOM   1348  CB  VAL C  50      -3.600  33.084   9.944  1.00 56.63           C  
ATOM   1349  O   VAL C  50      -4.926  31.731   7.248  1.00 56.63           O  
ATOM   1350  CG1 VAL C  50      -4.268  31.767  10.335  1.00 56.63           C  
ATOM   1351  CG2 VAL C  50      -2.271  33.253  10.679  1.00 56.63           C  
ATOM   1352  N   ALA C  51      -5.501  33.902   7.576  1.00 52.57           N  
ATOM   1353  CA  ALA C  51      -6.780  33.761   6.884  1.00 52.57           C  
ATOM   1354  C   ALA C  51      -6.572  33.417   5.412  1.00 52.57           C  
ATOM   1355  CB  ALA C  51      -7.601  35.041   7.017  1.00 52.57           C  
ATOM   1356  O   ALA C  51      -7.261  32.552   4.867  1.00 52.57           O  
ATOM   1357  N   LEU C  52      -5.680  34.064   4.832  1.00 54.79           N  
ATOM   1358  CA  LEU C  52      -5.387  33.831   3.422  1.00 54.79           C  
ATOM   1359  C   LEU C  52      -4.858  32.418   3.203  1.00 54.79           C  
ATOM   1360  CB  LEU C  52      -4.371  34.855   2.909  1.00 54.79           C  
ATOM   1361  O   LEU C  52      -5.220  31.759   2.226  1.00 54.79           O  
ATOM   1362  CG  LEU C  52      -4.945  36.134   2.299  1.00 54.79           C  
ATOM   1363  CD1 LEU C  52      -3.852  37.187   2.148  1.00 54.79           C  
ATOM   1364  CD2 LEU C  52      -5.599  35.838   0.954  1.00 54.79           C  
ATOM   1365  N   LEU C  53      -4.043  32.061   4.168  1.00 55.83           N  
ATOM   1366  CA  LEU C  53      -3.484  30.716   4.075  1.00 55.83           C  
ATOM   1367  C   LEU C  53      -4.576  29.662   4.219  1.00 55.83           C  
ATOM   1368  CB  LEU C  53      -2.412  30.507   5.148  1.00 55.83           C  
ATOM   1369  O   LEU C  53      -4.545  28.633   3.540  1.00 55.83           O  
ATOM   1370  CG  LEU C  53      -1.013  30.144   4.647  1.00 55.83           C  
ATOM   1371  CD1 LEU C  53      -0.021  31.249   4.998  1.00 55.83           C  
ATOM   1372  CD2 LEU C  53      -0.564  28.810   5.232  1.00 55.83           C  
ATOM   1373  N   ALA C  54      -5.532  29.882   5.113  1.00 53.55           N  
ATOM   1374  CA  ALA C  54      -6.653  28.969   5.325  1.00 53.55           C  
ATOM   1375  C   ALA C  54      -7.517  28.860   4.072  1.00 53.55           C  
ATOM   1376  CB  ALA C  54      -7.496  29.429   6.511  1.00 53.55           C  
ATOM   1377  O   ALA C  54      -7.963  27.769   3.710  1.00 53.55           O  
ATOM   1378  N   VAL C  55      -7.788  29.917   3.459  1.00 52.40           N  
ATOM   1379  CA  VAL C  55      -8.590  29.949   2.241  1.00 52.40           C  
ATOM   1380  C   VAL C  55      -7.871  29.189   1.129  1.00 52.40           C  
ATOM   1381  CB  VAL C  55      -8.884  31.398   1.793  1.00 52.40           C  
ATOM   1382  O   VAL C  55      -8.498  28.444   0.372  1.00 52.40           O  
ATOM   1383  CG1 VAL C  55      -9.615  31.411   0.452  1.00 52.40           C  
ATOM   1384  CG2 VAL C  55      -9.699  32.130   2.857  1.00 52.40           C  
ATOM   1385  N   PHE C  56      -6.678  29.466   1.102  1.00 54.27           N  
ATOM   1386  CA  PHE C  56      -5.879  28.795   0.083  1.00 54.27           C  
ATOM   1387  C   PHE C  56      -5.899  27.285   0.286  1.00 54.27           C  
ATOM   1388  CB  PHE C  56      -4.436  29.309   0.105  1.00 54.27           C  
ATOM   1389  O   PHE C  56      -5.982  26.524  -0.680  1.00 54.27           O  
ATOM   1390  CG  PHE C  56      -3.671  29.024  -1.159  1.00 54.27           C  
ATOM   1391  CD1 PHE C  56      -2.854  27.904  -1.256  1.00 54.27           C  
ATOM   1392  CD2 PHE C  56      -3.768  29.877  -2.250  1.00 54.27           C  
ATOM   1393  CE1 PHE C  56      -2.145  27.638  -2.425  1.00 54.27           C  
ATOM   1394  CE2 PHE C  56      -3.062  29.618  -3.422  1.00 54.27           C  
ATOM   1395  CZ  PHE C  56      -2.250  28.498  -3.507  1.00 54.27           C  
ATOM   1396  N   GLN C  57      -5.788  26.872   1.518  1.00 51.88           N  
ATOM   1397  CA  GLN C  57      -5.847  25.451   1.847  1.00 51.88           C  
ATOM   1398  C   GLN C  57      -7.168  24.836   1.393  1.00 51.88           C  
ATOM   1399  CB  GLN C  57      -5.658  25.240   3.350  1.00 51.88           C  
ATOM   1400  O   GLN C  57      -7.194  23.710   0.891  1.00 51.88           O  
ATOM   1401  CG  GLN C  57      -4.207  25.039   3.765  1.00 51.88           C  
ATOM   1402  CD  GLN C  57      -4.065  24.605   5.212  1.00 51.88           C  
ATOM   1403  NE2 GLN C  57      -2.880  24.125   5.574  1.00 51.88           N  
ATOM   1404  OE1 GLN C  57      -5.013  24.702   5.999  1.00 51.88           O  
ATOM   1405  N   SER C  58      -8.186  25.521   1.571  1.00 49.26           N  
ATOM   1406  CA  SER C  58      -9.515  25.040   1.210  1.00 49.26           C  
ATOM   1407  C   SER C  58      -9.690  24.985  -0.304  1.00 49.26           C  
ATOM   1408  CB  SER C  58     -10.595  25.932   1.824  1.00 49.26           C  
ATOM   1409  O   SER C  58     -10.335  24.074  -0.828  1.00 49.26           O  
ATOM   1410  OG  SER C  58     -11.381  25.203   2.752  1.00 49.26           O  
ATOM   1411  N   ALA C  59      -9.198  25.993  -0.917  1.00 48.25           N  
ATOM   1412  CA  ALA C  59      -9.345  26.091  -2.367  1.00 48.25           C  
ATOM   1413  C   ALA C  59      -8.552  24.995  -3.073  1.00 48.25           C  
ATOM   1414  CB  ALA C  59      -8.899  27.466  -2.856  1.00 48.25           C  
ATOM   1415  O   ALA C  59      -8.941  24.533  -4.148  1.00 48.25           O  
ATOM   1416  N   SER C  60      -7.441  24.662  -2.518  1.00 47.67           N  
ATOM   1417  CA  SER C  60      -6.581  23.649  -3.121  1.00 47.67           C  
ATOM   1418  C   SER C  60      -7.268  22.288  -3.152  1.00 47.67           C  
ATOM   1419  CB  SER C  60      -5.259  23.544  -2.359  1.00 47.67           C  
ATOM   1420  O   SER C  60      -6.966  21.453  -4.008  1.00 47.67           O  
ATOM   1421  OG  SER C  60      -5.455  22.939  -1.093  1.00 47.67           O  
ATOM   1422  N   LYS C  61      -8.192  22.088  -2.259  1.00 47.68           N  
ATOM   1423  CA  LYS C  61      -8.938  20.833  -2.207  1.00 47.68           C  
ATOM   1424  C   LYS C  61      -9.868  20.697  -3.409  1.00 47.68           C  
ATOM   1425  CB  LYS C  61      -9.742  20.740  -0.909  1.00 47.68           C  
ATOM   1426  O   LYS C  61     -10.139  19.586  -3.869  1.00 47.68           O  
ATOM   1427  CG  LYS C  61      -8.961  20.164   0.262  1.00 47.68           C  
ATOM   1428  CD  LYS C  61      -9.830  20.041   1.507  1.00 47.68           C  
ATOM   1429  CE  LYS C  61      -9.032  19.530   2.699  1.00 47.68           C  
ATOM   1430  NZ  LYS C  61      -9.869  19.450   3.933  1.00 47.68           N  
ATOM   1431  N   ILE C  62     -10.192  21.837  -3.944  1.00 41.59           N  
ATOM   1432  CA  ILE C  62     -11.201  21.840  -4.998  1.00 41.59           C  
ATOM   1433  C   ILE C  62     -10.523  21.737  -6.362  1.00 41.59           C  
ATOM   1434  CB  ILE C  62     -12.083  23.107  -4.932  1.00 41.59           C  
ATOM   1435  O   ILE C  62     -11.139  21.301  -7.337  1.00 41.59           O  
ATOM   1436  CG1 ILE C  62     -12.850  23.155  -3.606  1.00 41.59           C  
ATOM   1437  CG2 ILE C  62     -13.044  23.159  -6.123  1.00 41.59           C  
ATOM   1438  CD1 ILE C  62     -13.402  24.531  -3.260  1.00 41.59           C  
ATOM   1439  N   ILE C  63      -9.274  22.088  -6.315  1.00 41.98           N  
ATOM   1440  CA  ILE C  63      -8.608  22.086  -7.613  1.00 41.98           C  
ATOM   1441  C   ILE C  63      -8.099  20.682  -7.930  1.00 41.98           C  
ATOM   1442  CB  ILE C  63      -7.442  23.100  -7.651  1.00 41.98           C  
ATOM   1443  O   ILE C  63      -7.417  20.062  -7.110  1.00 41.98           O  
ATOM   1444  CG1 ILE C  63      -7.958  24.517  -7.376  1.00 41.98           C  
ATOM   1445  CG2 ILE C  63      -6.713  23.034  -8.996  1.00 41.98           C  
ATOM   1446  CD1 ILE C  63      -6.858  25.532  -7.097  1.00 41.98           C  
ATOM   1447  N   THR C  64      -8.816  19.921  -8.760  1.00 39.43           N  
ATOM   1448  CA  THR C  64      -8.357  18.639  -9.285  1.00 39.43           C  
ATOM   1449  C   THR C  64      -7.004  18.791  -9.974  1.00 39.43           C  
ATOM   1450  CB  THR C  64      -9.376  18.044 -10.274  1.00 39.43           C  
ATOM   1451  O   THR C  64      -6.894  19.473 -10.995  1.00 39.43           O  
ATOM   1452  CG2 THR C  64     -10.552  17.411  -9.538  1.00 39.43           C  
ATOM   1453  OG1 THR C  64      -9.867  19.084 -11.130  1.00 39.43           O  
ATOM   1454  N   LEU C  65      -6.124  18.850  -9.100  1.00 44.45           N  
ATOM   1455  CA  LEU C  65      -4.771  18.972  -9.634  1.00 44.45           C  
ATOM   1456  C   LEU C  65      -4.349  17.690 -10.343  1.00 44.45           C  
ATOM   1457  CB  LEU C  65      -3.780  19.299  -8.513  1.00 44.45           C  
ATOM   1458  O   LEU C  65      -4.302  16.622  -9.729  1.00 44.45           O  
ATOM   1459  CG  LEU C  65      -3.518  20.782  -8.252  1.00 44.45           C  
ATOM   1460  CD1 LEU C  65      -3.865  21.136  -6.810  1.00 44.45           C  
ATOM   1461  CD2 LEU C  65      -2.065  21.131  -8.558  1.00 44.45           C  
ATOM   1462  N   LYS C  66      -4.473  17.688 -11.629  1.00 44.94           N  
ATOM   1463  CA  LYS C  66      -4.236  16.488 -12.428  1.00 44.94           C  
ATOM   1464  C   LYS C  66      -2.745  16.178 -12.526  1.00 44.94           C  
ATOM   1465  CB  LYS C  66      -4.831  16.649 -13.828  1.00 44.94           C  
ATOM   1466  O   LYS C  66      -2.341  15.016 -12.443  1.00 44.94           O  
ATOM   1467  CG  LYS C  66      -6.132  15.889 -14.039  1.00 44.94           C  
ATOM   1468  CD  LYS C  66      -6.679  16.097 -15.445  1.00 44.94           C  
ATOM   1469  CE  LYS C  66      -8.028  15.414 -15.628  1.00 44.94           C  
ATOM   1470  NZ  LYS C  66      -8.561  15.602 -17.010  1.00 44.94           N  
ATOM   1471  N   LYS C  67      -1.904  17.298 -12.562  1.00 47.62           N  
ATOM   1472  CA  LYS C  67      -0.479  17.059 -12.772  1.00 47.62           C  
ATOM   1473  C   LYS C  67       0.247  16.863 -11.444  1.00 47.62           C  
ATOM   1474  CB  LYS C  67       0.151  18.216 -13.548  1.00 47.62           C  
ATOM   1475  O   LYS C  67      -0.111  17.480 -10.439  1.00 47.62           O  
ATOM   1476  CG  LYS C  67      -0.133  18.186 -15.043  1.00 47.62           C  
ATOM   1477  CD  LYS C  67       0.650  19.264 -15.782  1.00 47.62           C  
ATOM   1478  CE  LYS C  67       0.343  19.257 -17.273  1.00 47.62           C  
ATOM   1479  NZ  LYS C  67       1.097  20.321 -18.000  1.00 47.62           N  
ATOM   1480  N   ARG C  68       1.144  15.877 -11.338  1.00 46.88           N  
ATOM   1481  CA  ARG C  68       1.899  15.503 -10.147  1.00 46.88           C  
ATOM   1482  C   ARG C  68       2.535  16.727  -9.495  1.00 46.88           C  
ATOM   1483  CB  ARG C  68       2.977  14.474 -10.493  1.00 46.88           C  
ATOM   1484  O   ARG C  68       2.522  16.861  -8.270  1.00 46.88           O  
ATOM   1485  CG  ARG C  68       2.478  13.038 -10.504  1.00 46.88           C  
ATOM   1486  CD  ARG C  68       3.626  12.043 -10.592  1.00 46.88           C  
ATOM   1487  NE  ARG C  68       3.142  10.667 -10.671  1.00 46.88           N  
ATOM   1488  NH1 ARG C  68       5.244   9.715 -10.777  1.00 46.88           N  
ATOM   1489  NH2 ARG C  68       3.376   8.388 -10.824  1.00 46.88           N  
ATOM   1490  CZ  ARG C  68       3.922   9.593 -10.757  1.00 46.88           C  
ATOM   1491  N   TRP C  69       3.232  17.571 -10.295  1.00 54.31           N  
ATOM   1492  CA  TRP C  69       3.917  18.730  -9.732  1.00 54.31           C  
ATOM   1493  C   TRP C  69       2.920  19.701  -9.108  1.00 54.31           C  
ATOM   1494  CB  TRP C  69       4.740  19.445 -10.807  1.00 54.31           C  
ATOM   1495  O   TRP C  69       3.221  20.348  -8.102  1.00 54.31           O  
ATOM   1496  CG  TRP C  69       3.912  20.146 -11.842  1.00 54.31           C  
ATOM   1497  CD1 TRP C  69       3.404  19.610 -12.992  1.00 54.31           C  
ATOM   1498  CD2 TRP C  69       3.501  21.516 -11.822  1.00 54.31           C  
ATOM   1499  CE2 TRP C  69       2.744  21.743 -12.993  1.00 54.31           C  
ATOM   1500  CE3 TRP C  69       3.699  22.575 -10.926  1.00 54.31           C  
ATOM   1501  NE1 TRP C  69       2.700  20.565 -13.689  1.00 54.31           N  
ATOM   1502  CH2 TRP C  69       2.393  24.006 -12.397  1.00 54.31           C  
ATOM   1503  CZ2 TRP C  69       2.184  22.987 -13.291  1.00 54.31           C  
ATOM   1504  CZ3 TRP C  69       3.141  23.813 -11.224  1.00 54.31           C  
ATOM   1505  N   GLN C  70       1.732  19.778  -9.623  1.00 56.01           N  
ATOM   1506  CA  GLN C  70       0.697  20.647  -9.072  1.00 56.01           C  
ATOM   1507  C   GLN C  70       0.207  20.132  -7.722  1.00 56.01           C  
ATOM   1508  CB  GLN C  70      -0.477  20.768 -10.046  1.00 56.01           C  
ATOM   1509  O   GLN C  70      -0.021  20.915  -6.798  1.00 56.01           O  
ATOM   1510  CG  GLN C  70      -0.168  21.607 -11.279  1.00 56.01           C  
ATOM   1511  CD  GLN C  70      -1.342  21.696 -12.236  1.00 56.01           C  
ATOM   1512  NE2 GLN C  70      -1.354  22.734 -13.065  1.00 56.01           N  
ATOM   1513  OE1 GLN C  70      -2.231  20.838 -12.231  1.00 56.01           O  
ATOM   1514  N   LEU C  71       0.093  18.780  -7.730  1.00 55.33           N  
ATOM   1515  CA  LEU C  71      -0.307  18.164  -6.469  1.00 55.33           C  
ATOM   1516  C   LEU C  71       0.761  18.371  -5.400  1.00 55.33           C  
ATOM   1517  CB  LEU C  71      -0.569  16.668  -6.663  1.00 55.33           C  
ATOM   1518  O   LEU C  71       0.443  18.681  -4.250  1.00 55.33           O  
ATOM   1519  CG  LEU C  71      -1.161  15.923  -5.465  1.00 55.33           C  
ATOM   1520  CD1 LEU C  71      -2.557  16.449  -5.151  1.00 55.33           C  
ATOM   1521  CD2 LEU C  71      -1.196  14.422  -5.733  1.00 55.33           C  
ATOM   1522  N   ALA C  72       1.961  18.175  -5.780  1.00 56.10           N  
ATOM   1523  CA  ALA C  72       3.071  18.387  -4.855  1.00 56.10           C  
ATOM   1524  C   ALA C  72       3.112  19.832  -4.369  1.00 56.10           C  
ATOM   1525  CB  ALA C  72       4.395  18.015  -5.519  1.00 56.10           C  
ATOM   1526  O   ALA C  72       3.354  20.090  -3.187  1.00 56.10           O  
ATOM   1527  N   LEU C  73       2.902  20.712  -5.258  1.00 59.29           N  
ATOM   1528  CA  LEU C  73       2.896  22.132  -4.920  1.00 59.29           C  
ATOM   1529  C   LEU C  73       1.764  22.455  -3.951  1.00 59.29           C  
ATOM   1530  CB  LEU C  73       2.759  22.983  -6.185  1.00 59.29           C  
ATOM   1531  O   LEU C  73       1.963  23.187  -2.979  1.00 59.29           O  
ATOM   1532  CG  LEU C  73       3.230  24.434  -6.080  1.00 59.29           C  
ATOM   1533  CD1 LEU C  73       4.717  24.534  -6.402  1.00 59.29           C  
ATOM   1534  CD2 LEU C  73       2.416  25.330  -7.007  1.00 59.29           C  
ATOM   1535  N   SER C  74       0.683  21.898  -4.251  1.00 58.36           N  
ATOM   1536  CA  SER C  74      -0.476  22.138  -3.397  1.00 58.36           C  
ATOM   1537  C   SER C  74      -0.247  21.599  -1.989  1.00 58.36           C  
ATOM   1538  CB  SER C  74      -1.727  21.497  -4.000  1.00 58.36           C  
ATOM   1539  O   SER C  74      -0.556  22.272  -1.004  1.00 58.36           O  
ATOM   1540  OG  SER C  74      -2.470  20.812  -3.007  1.00 58.36           O  
ATOM   1541  N   LYS C  75       0.277  20.400  -1.953  1.00 64.56           N  
ATOM   1542  CA  LYS C  75       0.554  19.799  -0.652  1.00 64.56           C  
ATOM   1543  C   LYS C  75       1.640  20.573   0.091  1.00 64.56           C  
ATOM   1544  CB  LYS C  75       0.971  18.336  -0.813  1.00 64.56           C  
ATOM   1545  O   LYS C  75       1.603  20.683   1.318  1.00 64.56           O  
ATOM   1546  CG  LYS C  75      -0.165  17.412  -1.226  1.00 64.56           C  
ATOM   1547  CD  LYS C  75      -1.145  17.185  -0.082  1.00 64.56           C  
ATOM   1548  CE  LYS C  75      -2.271  16.243  -0.488  1.00 64.56           C  
ATOM   1549  NZ  LYS C  75      -3.278  16.081   0.603  1.00 64.56           N  
ATOM   1550  N   GLY C  76       2.590  21.036  -0.689  1.00 62.13           N  
ATOM   1551  CA  GLY C  76       3.615  21.894  -0.115  1.00 62.13           C  
ATOM   1552  C   GLY C  76       3.055  23.166   0.495  1.00 62.13           C  
ATOM   1553  O   GLY C  76       3.448  23.557   1.596  1.00 62.13           O  
ATOM   1554  N   VAL C  77       2.214  23.773  -0.219  1.00 62.35           N  
ATOM   1555  CA  VAL C  77       1.588  25.003   0.256  1.00 62.35           C  
ATOM   1556  C   VAL C  77       0.802  24.723   1.535  1.00 62.35           C  
ATOM   1557  CB  VAL C  77       0.661  25.618  -0.816  1.00 62.35           C  
ATOM   1558  O   VAL C  77       0.846  25.510   2.483  1.00 62.35           O  
ATOM   1559  CG1 VAL C  77      -0.145  26.777  -0.232  1.00 62.35           C  
ATOM   1560  CG2 VAL C  77       1.475  26.084  -2.022  1.00 62.35           C  
ATOM   1561  N   HIS C  78       0.102  23.578   1.580  1.00 65.18           N  
ATOM   1562  CA  HIS C  78      -0.632  23.183   2.777  1.00 65.18           C  
ATOM   1563  C   HIS C  78       0.306  23.010   3.967  1.00 65.18           C  
ATOM   1564  CB  HIS C  78      -1.407  21.888   2.527  1.00 65.18           C  
ATOM   1565  O   HIS C  78      -0.015  23.428   5.081  1.00 65.18           O  
ATOM   1566  CG  HIS C  78      -2.874  22.006   2.794  1.00 65.18           C  
ATOM   1567  CD2 HIS C  78      -3.911  22.265   1.963  1.00 65.18           C  
ATOM   1568  ND1 HIS C  78      -3.416  21.852   4.052  1.00 65.18           N  
ATOM   1569  CE1 HIS C  78      -4.728  22.012   3.982  1.00 65.18           C  
ATOM   1570  NE2 HIS C  78      -5.053  22.264   2.725  1.00 65.18           N  
ATOM   1571  N   PHE C  79       1.351  22.460   3.695  1.00 66.68           N  
ATOM   1572  CA  PHE C  79       2.349  22.248   4.736  1.00 66.68           C  
ATOM   1573  C   PHE C  79       2.847  23.579   5.288  1.00 66.68           C  
ATOM   1574  CB  PHE C  79       3.527  21.431   4.196  1.00 66.68           C  
ATOM   1575  O   PHE C  79       2.930  23.761   6.504  1.00 66.68           O  
ATOM   1576  CG  PHE C  79       4.603  21.170   5.215  1.00 66.68           C  
ATOM   1577  CD1 PHE C  79       5.795  21.882   5.185  1.00 66.68           C  
ATOM   1578  CD2 PHE C  79       4.422  20.211   6.203  1.00 66.68           C  
ATOM   1579  CE1 PHE C  79       6.794  21.643   6.126  1.00 66.68           C  
ATOM   1580  CE2 PHE C  79       5.415  19.966   7.147  1.00 66.68           C  
ATOM   1581  CZ  PHE C  79       6.600  20.682   7.107  1.00 66.68           C  
ATOM   1582  N   VAL C  80       3.193  24.455   4.404  1.00 62.13           N  
ATOM   1583  CA  VAL C  80       3.694  25.769   4.794  1.00 62.13           C  
ATOM   1584  C   VAL C  80       2.625  26.514   5.591  1.00 62.13           C  
ATOM   1585  CB  VAL C  80       4.119  26.601   3.564  1.00 62.13           C  
ATOM   1586  O   VAL C  80       2.925  27.138   6.611  1.00 62.13           O  
ATOM   1587  CG1 VAL C  80       4.492  28.024   3.978  1.00 62.13           C  
ATOM   1588  CG2 VAL C  80       5.285  25.929   2.842  1.00 62.13           C  
ATOM   1589  N   CYS C  81       1.412  26.428   5.161  1.00 63.13           N  
ATOM   1590  CA  CYS C  81       0.306  27.085   5.847  1.00 63.13           C  
ATOM   1591  C   CYS C  81       0.141  26.541   7.262  1.00 63.13           C  
ATOM   1592  CB  CYS C  81      -0.995  26.900   5.066  1.00 63.13           C  
ATOM   1593  O   CYS C  81      -0.081  27.305   8.203  1.00 63.13           O  
ATOM   1594  SG  CYS C  81      -1.299  28.193   3.842  1.00 63.13           S  
ATOM   1595  N   ASN C  82       0.244  25.252   7.378  1.00 69.66           N  
ATOM   1596  CA  ASN C  82       0.156  24.641   8.700  1.00 69.66           C  
ATOM   1597  C   ASN C  82       1.285  25.113   9.612  1.00 69.66           C  
ATOM   1598  CB  ASN C  82       0.167  23.115   8.587  1.00 69.66           C  
ATOM   1599  O   ASN C  82       1.065  25.369  10.797  1.00 69.66           O  
ATOM   1600  CG  ASN C  82      -1.218  22.535   8.380  1.00 69.66           C  
ATOM   1601  ND2 ASN C  82      -1.277  21.307   7.879  1.00 69.66           N  
ATOM   1602  OD1 ASN C  82      -2.226  23.185   8.667  1.00 69.66           O  
ATOM   1603  N   LEU C  83       2.426  25.242   9.026  1.00 65.89           N  
ATOM   1604  CA  LEU C  83       3.572  25.721   9.791  1.00 65.89           C  
ATOM   1605  C   LEU C  83       3.368  27.168  10.228  1.00 65.89           C  
ATOM   1606  CB  LEU C  83       4.856  25.601   8.966  1.00 65.89           C  
ATOM   1607  O   LEU C  83       3.679  27.528  11.365  1.00 65.89           O  
ATOM   1608  CG  LEU C  83       6.165  25.538   9.753  1.00 65.89           C  
ATOM   1609  CD1 LEU C  83       6.550  24.087  10.026  1.00 65.89           C  
ATOM   1610  CD2 LEU C  83       7.278  26.259   9.001  1.00 65.89           C  
ATOM   1611  N   LEU C  84       2.865  27.936   9.360  1.00 63.88           N  
ATOM   1612  CA  LEU C  84       2.583  29.335   9.663  1.00 63.88           C  
ATOM   1613  C   LEU C  84       1.530  29.451  10.760  1.00 63.88           C  
ATOM   1614  CB  LEU C  84       2.111  30.071   8.406  1.00 63.88           C  
ATOM   1615  O   LEU C  84       1.653  30.288  11.658  1.00 63.88           O  
ATOM   1616  CG  LEU C  84       2.452  31.560   8.324  1.00 63.88           C  
ATOM   1617  CD1 LEU C  84       3.693  31.772   7.464  1.00 63.88           C  
ATOM   1618  CD2 LEU C  84       1.270  32.350   7.772  1.00 63.88           C  
ATOM   1619  N   LEU C  85       0.538  28.637  10.684  1.00 69.23           N  
ATOM   1620  CA  LEU C  85      -0.496  28.620  11.712  1.00 69.23           C  
ATOM   1621  C   LEU C  85       0.095  28.261  13.072  1.00 69.23           C  
ATOM   1622  CB  LEU C  85      -1.601  27.626  11.345  1.00 69.23           C  
ATOM   1623  O   LEU C  85      -0.275  28.850  14.090  1.00 69.23           O  
ATOM   1624  CG  LEU C  85      -2.674  28.131  10.379  1.00 69.23           C  
ATOM   1625  CD1 LEU C  85      -3.569  26.980   9.932  1.00 69.23           C  
ATOM   1626  CD2 LEU C  85      -3.499  29.238  11.026  1.00 69.23           C  
ATOM   1627  N   LEU C  86       0.942  27.339  13.045  1.00 71.95           N  
ATOM   1628  CA  LEU C  86       1.620  26.955  14.278  1.00 71.95           C  
ATOM   1629  C   LEU C  86       2.435  28.117  14.835  1.00 71.95           C  
ATOM   1630  CB  LEU C  86       2.529  25.748  14.037  1.00 71.95           C  
ATOM   1631  O   LEU C  86       2.377  28.405  16.033  1.00 71.95           O  
ATOM   1632  CG  LEU C  86       3.229  25.169  15.267  1.00 71.95           C  
ATOM   1633  CD1 LEU C  86       2.257  24.321  16.081  1.00 71.95           C  
ATOM   1634  CD2 LEU C  86       4.446  24.348  14.854  1.00 71.95           C  
ATOM   1635  N   PHE C  87       3.114  28.788  13.983  1.00 64.41           N  
ATOM   1636  CA  PHE C  87       3.944  29.917  14.386  1.00 64.41           C  
ATOM   1637  C   PHE C  87       3.089  31.041  14.957  1.00 64.41           C  
ATOM   1638  CB  PHE C  87       4.765  30.433  13.199  1.00 64.41           C  
ATOM   1639  O   PHE C  87       3.407  31.596  16.011  1.00 64.41           O  
ATOM   1640  CG  PHE C  87       5.751  31.509  13.565  1.00 64.41           C  
ATOM   1641  CD1 PHE C  87       5.432  32.851  13.394  1.00 64.41           C  
ATOM   1642  CD2 PHE C  87       6.997  31.179  14.081  1.00 64.41           C  
ATOM   1643  CE1 PHE C  87       6.343  33.849  13.731  1.00 64.41           C  
ATOM   1644  CE2 PHE C  87       7.913  32.170  14.421  1.00 64.41           C  
ATOM   1645  CZ  PHE C  87       7.584  33.505  14.244  1.00 64.41           C  
ATOM   1646  N   VAL C  88       2.012  31.375  14.305  1.00 63.68           N  
ATOM   1647  CA  VAL C  88       1.129  32.457  14.727  1.00 63.68           C  
ATOM   1648  C   VAL C  88       0.489  32.109  16.068  1.00 63.68           C  
ATOM   1649  CB  VAL C  88       0.036  32.742  13.672  1.00 63.68           C  
ATOM   1650  O   VAL C  88       0.316  32.980  16.925  1.00 63.68           O  
ATOM   1651  CG1 VAL C  88      -1.010  33.707  14.226  1.00 63.68           C  
ATOM   1652  CG2 VAL C  88       0.661  33.300  12.395  1.00 63.68           C  
ATOM   1653  N   THR C  89       0.146  30.893  16.218  1.00 70.78           N  
ATOM   1654  CA  THR C  89      -0.448  30.452  17.475  1.00 70.78           C  
ATOM   1655  C   THR C  89       0.546  30.599  18.624  1.00 70.78           C  
ATOM   1656  CB  THR C  89      -0.920  28.989  17.386  1.00 70.78           C  
ATOM   1657  O   THR C  89       0.197  31.106  19.692  1.00 70.78           O  
ATOM   1658  CG2 THR C  89      -2.386  28.859  17.788  1.00 70.78           C  
ATOM   1659  OG1 THR C  89      -0.763  28.523  16.040  1.00 70.78           O  
ATOM   1660  N   VAL C  90       1.763  30.208  18.443  1.00 66.08           N  
ATOM   1661  CA  VAL C  90       2.799  30.277  19.469  1.00 66.08           C  
ATOM   1662  C   VAL C  90       3.140  31.737  19.761  1.00 66.08           C  
ATOM   1663  CB  VAL C  90       4.069  29.507  19.046  1.00 66.08           C  
ATOM   1664  O   VAL C  90       3.257  32.133  20.924  1.00 66.08           O  
ATOM   1665  CG1 VAL C  90       5.210  29.766  20.029  1.00 66.08           C  
ATOM   1666  CG2 VAL C  90       3.777  28.012  18.943  1.00 66.08           C  
ATOM   1667  N   TYR C  91       3.262  32.540  18.732  1.00 61.60           N  
ATOM   1668  CA  TYR C  91       3.570  33.958  18.881  1.00 61.60           C  
ATOM   1669  C   TYR C  91       2.470  34.677  19.652  1.00 61.60           C  
ATOM   1670  CB  TYR C  91       3.760  34.613  17.509  1.00 61.60           C  
ATOM   1671  O   TYR C  91       2.751  35.452  20.569  1.00 61.60           O  
ATOM   1672  CG  TYR C  91       4.141  36.072  17.581  1.00 61.60           C  
ATOM   1673  CD1 TYR C  91       3.214  37.069  17.287  1.00 61.60           C  
ATOM   1674  CD2 TYR C  91       5.428  36.456  17.942  1.00 61.60           C  
ATOM   1675  CE1 TYR C  91       3.561  38.415  17.350  1.00 61.60           C  
ATOM   1676  CE2 TYR C  91       5.786  37.798  18.008  1.00 61.60           C  
ATOM   1677  OH  TYR C  91       5.196  40.099  17.775  1.00 61.60           O  
ATOM   1678  CZ  TYR C  91       4.847  38.769  17.711  1.00 61.60           C  
ATOM   1679  N   SER C  92       1.253  34.448  19.286  1.00 62.57           N  
ATOM   1680  CA  SER C  92       0.120  35.062  19.971  1.00 62.57           C  
ATOM   1681  C   SER C  92       0.080  34.660  21.441  1.00 62.57           C  
ATOM   1682  CB  SER C  92      -1.193  34.670  19.291  1.00 62.57           C  
ATOM   1683  O   SER C  92      -0.242  35.479  22.305  1.00 62.57           O  
ATOM   1684  OG  SER C  92      -1.524  33.322  19.575  1.00 62.57           O  
ATOM   1685  N   HIS C  93       0.410  33.467  21.751  1.00 65.16           N  
ATOM   1686  CA  HIS C  93       0.463  32.987  23.127  1.00 65.16           C  
ATOM   1687  C   HIS C  93       1.537  33.718  23.925  1.00 65.16           C  
ATOM   1688  CB  HIS C  93       0.720  31.479  23.158  1.00 65.16           C  
ATOM   1689  O   HIS C  93       1.305  34.115  25.069  1.00 65.16           O  
ATOM   1690  CG  HIS C  93       0.575  30.874  24.518  1.00 65.16           C  
ATOM   1691  CD2 HIS C  93      -0.386  31.025  25.460  1.00 65.16           C  
ATOM   1692  ND1 HIS C  93       1.498  29.997  25.045  1.00 65.16           N  
ATOM   1693  CE1 HIS C  93       1.109  29.632  26.255  1.00 65.16           C  
ATOM   1694  NE2 HIS C  93      -0.031  30.241  26.531  1.00 65.16           N  
ATOM   1695  N   LEU C  94       2.662  33.937  23.318  1.00 61.18           N  
ATOM   1696  CA  LEU C  94       3.759  34.630  23.985  1.00 61.18           C  
ATOM   1697  C   LEU C  94       3.397  36.087  24.257  1.00 61.18           C  
ATOM   1698  CB  LEU C  94       5.033  34.558  23.138  1.00 61.18           C  
ATOM   1699  O   LEU C  94       3.744  36.632  25.307  1.00 61.18           O  
ATOM   1700  CG  LEU C  94       5.872  33.288  23.283  1.00 61.18           C  
ATOM   1701  CD1 LEU C  94       6.676  33.036  22.012  1.00 61.18           C  
ATOM   1702  CD2 LEU C  94       6.793  33.390  24.494  1.00 61.18           C  
ATOM   1703  N   LEU C  95       2.703  36.707  23.378  1.00 58.34           N  
ATOM   1704  CA  LEU C  95       2.263  38.087  23.552  1.00 58.34           C  
ATOM   1705  C   LEU C  95       1.264  38.198  24.698  1.00 58.34           C  
ATOM   1706  CB  LEU C  95       1.637  38.617  22.260  1.00 58.34           C  
ATOM   1707  O   LEU C  95       1.316  39.149  25.483  1.00 58.34           O  
ATOM   1708  CG  LEU C  95       2.610  39.043  21.159  1.00 58.34           C  
ATOM   1709  CD1 LEU C  95       1.860  39.283  19.853  1.00 58.34           C  
ATOM   1710  CD2 LEU C  95       3.378  40.292  21.578  1.00 58.34           C  
ATOM   1711  N   LEU C  96       0.420  37.259  24.750  1.00 60.41           N  
ATOM   1712  CA  LEU C  96      -0.591  37.261  25.803  1.00 60.41           C  
ATOM   1713  C   LEU C  96       0.047  37.028  27.169  1.00 60.41           C  
ATOM   1714  CB  LEU C  96      -1.650  36.189  25.532  1.00 60.41           C  
ATOM   1715  O   LEU C  96      -0.363  37.633  28.161  1.00 60.41           O  
ATOM   1716  CG  LEU C  96      -2.800  36.591  24.607  1.00 60.41           C  
ATOM   1717  CD1 LEU C  96      -3.413  35.356  23.956  1.00 60.41           C  
ATOM   1718  CD2 LEU C  96      -3.856  37.377  25.377  1.00 60.41           C  
ATOM   1719  N   VAL C  97       1.016  36.133  27.234  1.00 61.73           N  
ATOM   1720  CA  VAL C  97       1.734  35.864  28.475  1.00 61.73           C  
ATOM   1721  C   VAL C  97       2.472  37.121  28.929  1.00 61.73           C  
ATOM   1722  CB  VAL C  97       2.728  34.692  28.313  1.00 61.73           C  
ATOM   1723  O   VAL C  97       2.480  37.449  30.118  1.00 61.73           O  
ATOM   1724  CG1 VAL C  97       3.636  34.580  29.537  1.00 61.73           C  
ATOM   1725  CG2 VAL C  97       1.976  33.383  28.080  1.00 61.73           C  
ATOM   1726  N   ALA C  98       2.972  37.859  28.016  1.00 58.07           N  
ATOM   1727  CA  ALA C  98       3.694  39.091  28.325  1.00 58.07           C  
ATOM   1728  C   ALA C  98       2.741  40.177  28.814  1.00 58.07           C  
ATOM   1729  CB  ALA C  98       4.467  39.576  27.102  1.00 58.07           C  
ATOM   1730  O   ALA C  98       3.114  41.013  29.641  1.00 58.07           O  
ATOM   1731  N   ALA C  99       1.490  40.086  28.315  1.00 56.02           N  
ATOM   1732  CA  ALA C  99       0.490  41.083  28.687  1.00 56.02           C  
ATOM   1733  C   ALA C  99      -0.258  40.665  29.949  1.00 56.02           C  
ATOM   1734  CB  ALA C  99      -0.492  41.307  27.539  1.00 56.02           C  
ATOM   1735  O   ALA C  99      -1.062  41.433  30.485  1.00 56.02           O  
ATOM   1736  N   GLY C 100       0.025  39.517  30.413  1.00 55.77           N  
ATOM   1737  CA  GLY C 100      -0.658  39.011  31.594  1.00 55.77           C  
ATOM   1738  C   GLY C 100      -2.120  38.691  31.346  1.00 55.77           C  
ATOM   1739  O   GLY C 100      -2.944  38.780  32.258  1.00 55.77           O  
ATOM   1740  N   LEU C 101      -2.477  38.556  30.112  1.00 55.93           N  
ATOM   1741  CA  LEU C 101      -3.861  38.328  29.713  1.00 55.93           C  
ATOM   1742  C   LEU C 101      -4.078  36.873  29.308  1.00 55.93           C  
ATOM   1743  CB  LEU C 101      -4.245  39.254  28.556  1.00 55.93           C  
ATOM   1744  O   LEU C 101      -5.007  36.565  28.558  1.00 55.93           O  
ATOM   1745  CG  LEU C 101      -4.617  40.689  28.932  1.00 55.93           C  
ATOM   1746  CD1 LEU C 101      -4.178  41.655  27.836  1.00 55.93           C  
ATOM   1747  CD2 LEU C 101      -6.116  40.805  29.183  1.00 55.93           C  
ATOM   1748  N   GLU C 102      -3.291  35.929  29.837  1.00 57.75           N  
ATOM   1749  CA  GLU C 102      -3.350  34.529  29.425  1.00 57.75           C  
ATOM   1750  C   GLU C 102      -4.574  33.832  30.011  1.00 57.75           C  
ATOM   1751  CB  GLU C 102      -2.075  33.792  29.842  1.00 57.75           C  
ATOM   1752  O   GLU C 102      -5.117  32.906  29.405  1.00 57.75           O  
ATOM   1753  CG  GLU C 102      -0.842  34.196  29.046  1.00 57.75           C  
ATOM   1754  CD  GLU C 102       0.363  33.309  29.313  1.00 57.75           C  
ATOM   1755  OE1 GLU C 102       1.417  33.505  28.666  1.00 57.75           O  
ATOM   1756  OE2 GLU C 102       0.252  32.409  30.176  1.00 57.75           O  
ATOM   1757  N   ALA C 103      -5.094  34.396  30.970  1.00 62.18           N  
ATOM   1758  CA  ALA C 103      -6.087  33.671  31.760  1.00 62.18           C  
ATOM   1759  C   ALA C 103      -7.382  33.484  30.974  1.00 62.18           C  
ATOM   1760  CB  ALA C 103      -6.364  34.406  33.069  1.00 62.18           C  
ATOM   1761  O   ALA C 103      -7.919  32.376  30.907  1.00 62.18           O  
ATOM   1762  N   PRO C 104      -7.840  34.509  30.215  1.00 56.98           N  
ATOM   1763  CA  PRO C 104      -9.119  34.344  29.520  1.00 56.98           C  
ATOM   1764  C   PRO C 104      -9.009  33.450  28.287  1.00 56.98           C  
ATOM   1765  CB  PRO C 104      -9.494  35.775  29.126  1.00 56.98           C  
ATOM   1766  O   PRO C 104     -10.012  32.896  27.830  1.00 56.98           O  
ATOM   1767  CG  PRO C 104      -8.265  36.581  29.401  1.00 56.98           C  
ATOM   1768  CD  PRO C 104      -7.310  35.738  30.197  1.00 56.98           C  
ATOM   1769  N   PHE C 105      -7.756  33.213  27.860  1.00 60.89           N  
ATOM   1770  CA  PHE C 105      -7.616  32.540  26.574  1.00 60.89           C  
ATOM   1771  C   PHE C 105      -6.971  31.170  26.747  1.00 60.89           C  
ATOM   1772  CB  PHE C 105      -6.787  33.392  25.608  1.00 60.89           C  
ATOM   1773  O   PHE C 105      -6.637  30.506  25.764  1.00 60.89           O  
ATOM   1774  CG  PHE C 105      -7.461  34.674  25.198  1.00 60.89           C  
ATOM   1775  CD1 PHE C 105      -8.378  34.689  24.155  1.00 60.89           C  
ATOM   1776  CD2 PHE C 105      -7.176  35.863  25.856  1.00 60.89           C  
ATOM   1777  CE1 PHE C 105      -9.004  35.874  23.773  1.00 60.89           C  
ATOM   1778  CE2 PHE C 105      -7.797  37.051  25.480  1.00 60.89           C  
ATOM   1779  CZ  PHE C 105      -8.709  37.054  24.437  1.00 60.89           C  
ATOM   1780  N   LEU C 106      -6.797  30.740  27.904  1.00 64.66           N  
ATOM   1781  CA  LEU C 106      -6.061  29.517  28.203  1.00 64.66           C  
ATOM   1782  C   LEU C 106      -6.725  28.310  27.549  1.00 64.66           C  
ATOM   1783  CB  LEU C 106      -5.967  29.304  29.716  1.00 64.66           C  
ATOM   1784  O   LEU C 106      -6.045  27.460  26.969  1.00 64.66           O  
ATOM   1785  CG  LEU C 106      -4.654  28.718  30.238  1.00 64.66           C  
ATOM   1786  CD1 LEU C 106      -3.842  29.792  30.955  1.00 64.66           C  
ATOM   1787  CD2 LEU C 106      -4.925  27.538  31.164  1.00 64.66           C  
ATOM   1788  N   TYR C 107      -8.047  28.256  27.597  1.00 60.41           N  
ATOM   1789  CA  TYR C 107      -8.748  27.095  27.058  1.00 60.41           C  
ATOM   1790  C   TYR C 107      -8.670  27.070  25.536  1.00 60.41           C  
ATOM   1791  CB  TYR C 107     -10.213  27.096  27.506  1.00 60.41           C  
ATOM   1792  O   TYR C 107      -8.485  26.009  24.935  1.00 60.41           O  
ATOM   1793  CG  TYR C 107     -10.413  26.633  28.928  1.00 60.41           C  
ATOM   1794  CD1 TYR C 107     -10.399  25.277  29.249  1.00 60.41           C  
ATOM   1795  CD2 TYR C 107     -10.616  27.549  29.955  1.00 60.41           C  
ATOM   1796  CE1 TYR C 107     -10.585  24.846  30.558  1.00 60.41           C  
ATOM   1797  CE2 TYR C 107     -10.803  27.129  31.267  1.00 60.41           C  
ATOM   1798  OH  TYR C 107     -10.970  25.356  32.857  1.00 60.41           O  
ATOM   1799  CZ  TYR C 107     -10.785  25.777  31.559  1.00 60.41           C  
ATOM   1800  N   LEU C 108      -8.814  28.224  24.945  1.00 63.57           N  
ATOM   1801  CA  LEU C 108      -8.741  28.322  23.491  1.00 63.57           C  
ATOM   1802  C   LEU C 108      -7.358  27.922  22.988  1.00 63.57           C  
ATOM   1803  CB  LEU C 108      -9.072  29.745  23.033  1.00 63.57           C  
ATOM   1804  O   LEU C 108      -7.239  27.182  22.009  1.00 63.57           O  
ATOM   1805  CG  LEU C 108      -9.679  29.883  21.636  1.00 63.57           C  
ATOM   1806  CD1 LEU C 108     -11.187  30.094  21.732  1.00 63.57           C  
ATOM   1807  CD2 LEU C 108      -9.021  31.031  20.878  1.00 63.57           C  
ATOM   1808  N   TYR C 109      -6.375  28.387  23.619  1.00 64.56           N  
ATOM   1809  CA  TYR C 109      -5.014  28.037  23.229  1.00 64.56           C  
ATOM   1810  C   TYR C 109      -4.757  26.548  23.421  1.00 64.56           C  
ATOM   1811  CB  TYR C 109      -3.997  28.851  24.037  1.00 64.56           C  
ATOM   1812  O   TYR C 109      -4.085  25.917  22.601  1.00 64.56           O  
ATOM   1813  CG  TYR C 109      -3.529  30.104  23.337  1.00 64.56           C  
ATOM   1814  CD1 TYR C 109      -2.709  30.033  22.214  1.00 64.56           C  
ATOM   1815  CD2 TYR C 109      -3.906  31.360  23.799  1.00 64.56           C  
ATOM   1816  CE1 TYR C 109      -2.273  31.185  21.568  1.00 64.56           C  
ATOM   1817  CE2 TYR C 109      -3.476  32.519  23.160  1.00 64.56           C  
ATOM   1818  OH  TYR C 109      -2.234  33.565  21.411  1.00 64.56           O  
ATOM   1819  CZ  TYR C 109      -2.662  32.421  22.047  1.00 64.56           C  
ATOM   1820  N   ALA C 110      -5.286  26.075  24.494  1.00 64.02           N  
ATOM   1821  CA  ALA C 110      -5.144  24.642  24.736  1.00 64.02           C  
ATOM   1822  C   ALA C 110      -5.766  23.830  23.604  1.00 64.02           C  
ATOM   1823  CB  ALA C 110      -5.781  24.263  26.071  1.00 64.02           C  
ATOM   1824  O   ALA C 110      -5.179  22.849  23.141  1.00 64.02           O  
ATOM   1825  N   LEU C 111      -6.879  24.246  23.166  1.00 63.46           N  
ATOM   1826  CA  LEU C 111      -7.582  23.556  22.090  1.00 63.46           C  
ATOM   1827  C   LEU C 111      -6.799  23.646  20.784  1.00 63.46           C  
ATOM   1828  CB  LEU C 111      -8.982  24.144  21.900  1.00 63.46           C  
ATOM   1829  O   LEU C 111      -6.644  22.647  20.078  1.00 63.46           O  
ATOM   1830  CG  LEU C 111      -9.848  23.498  20.817  1.00 63.46           C  
ATOM   1831  CD1 LEU C 111     -10.191  22.062  21.199  1.00 63.46           C  
ATOM   1832  CD2 LEU C 111     -11.116  24.314  20.590  1.00 63.46           C  
ATOM   1833  N   VAL C 112      -6.325  24.806  20.400  1.00 68.18           N  
ATOM   1834  CA  VAL C 112      -5.575  25.025  19.167  1.00 68.18           C  
ATOM   1835  C   VAL C 112      -4.310  24.170  19.173  1.00 68.18           C  
ATOM   1836  CB  VAL C 112      -5.211  26.515  18.981  1.00 68.18           C  
ATOM   1837  O   VAL C 112      -3.990  23.518  18.177  1.00 68.18           O  
ATOM   1838  CG1 VAL C 112      -4.252  26.694  17.806  1.00 68.18           C  
ATOM   1839  CG2 VAL C 112      -6.473  27.351  18.776  1.00 68.18           C  
ATOM   1840  N   TYR C 113      -3.641  24.176  20.278  1.00 68.85           N  
ATOM   1841  CA  TYR C 113      -2.430  23.370  20.391  1.00 68.85           C  
ATOM   1842  C   TYR C 113      -2.748  21.886  20.249  1.00 68.85           C  
ATOM   1843  CB  TYR C 113      -1.735  23.629  21.731  1.00 68.85           C  
ATOM   1844  O   TYR C 113      -1.991  21.140  19.624  1.00 68.85           O  
ATOM   1845  CG  TYR C 113      -0.828  24.836  21.720  1.00 68.85           C  
ATOM   1846  CD1 TYR C 113       0.267  24.901  20.862  1.00 68.85           C  
ATOM   1847  CD2 TYR C 113      -1.064  25.912  22.569  1.00 68.85           C  
ATOM   1848  CE1 TYR C 113       1.107  26.010  20.850  1.00 68.85           C  
ATOM   1849  CE2 TYR C 113      -0.231  27.026  22.566  1.00 68.85           C  
ATOM   1850  OH  TYR C 113       1.678  28.166  21.696  1.00 68.85           O  
ATOM   1851  CZ  TYR C 113       0.850  27.066  21.704  1.00 68.85           C  
ATOM   1852  N   PHE C 114      -3.878  21.535  20.840  1.00 67.96           N  
ATOM   1853  CA  PHE C 114      -4.300  20.142  20.754  1.00 67.96           C  
ATOM   1854  C   PHE C 114      -4.562  19.745  19.307  1.00 67.96           C  
ATOM   1855  CB  PHE C 114      -5.555  19.906  21.600  1.00 67.96           C  
ATOM   1856  O   PHE C 114      -4.078  18.710  18.844  1.00 67.96           O  
ATOM   1857  CG  PHE C 114      -6.051  18.485  21.566  1.00 67.96           C  
ATOM   1858  CD1 PHE C 114      -7.150  18.137  20.791  1.00 67.96           C  
ATOM   1859  CD2 PHE C 114      -5.417  17.498  22.309  1.00 67.96           C  
ATOM   1860  CE1 PHE C 114      -7.612  16.823  20.757  1.00 67.96           C  
ATOM   1861  CE2 PHE C 114      -5.872  16.183  22.281  1.00 67.96           C  
ATOM   1862  CZ  PHE C 114      -6.970  15.848  21.505  1.00 67.96           C  
ATOM   1863  N   LEU C 115      -5.265  20.531  18.588  1.00 70.87           N  
ATOM   1864  CA  LEU C 115      -5.607  20.247  17.199  1.00 70.87           C  
ATOM   1865  C   LEU C 115      -4.359  20.241  16.322  1.00 70.87           C  
ATOM   1866  CB  LEU C 115      -6.610  21.277  16.672  1.00 70.87           C  
ATOM   1867  O   LEU C 115      -4.226  19.399  15.430  1.00 70.87           O  
ATOM   1868  CG  LEU C 115      -8.028  21.193  17.239  1.00 70.87           C  
ATOM   1869  CD1 LEU C 115      -8.861  22.376  16.758  1.00 70.87           C  
ATOM   1870  CD2 LEU C 115      -8.684  19.874  16.845  1.00 70.87           C  
ATOM   1871  N   GLN C 116      -3.480  21.153  16.493  1.00 72.58           N  
ATOM   1872  CA  GLN C 116      -2.229  21.208  15.745  1.00 72.58           C  
ATOM   1873  C   GLN C 116      -1.382  19.964  15.996  1.00 72.58           C  
ATOM   1874  CB  GLN C 116      -1.437  22.464  16.113  1.00 72.58           C  
ATOM   1875  O   GLN C 116      -0.727  19.457  15.082  1.00 72.58           O  
ATOM   1876  CG  GLN C 116      -1.666  23.635  15.167  1.00 72.58           C  
ATOM   1877  CD  GLN C 116      -0.962  24.901  15.618  1.00 72.58           C  
ATOM   1878  NE2 GLN C 116      -1.006  25.934  14.783  1.00 72.58           N  
ATOM   1879  OE1 GLN C 116      -0.383  24.950  16.708  1.00 72.58           O  
ATOM   1880  N   SER C 117      -1.390  19.528  17.196  1.00 70.97           N  
ATOM   1881  CA  SER C 117      -0.657  18.316  17.546  1.00 70.97           C  
ATOM   1882  C   SER C 117      -1.210  17.102  16.807  1.00 70.97           C  
ATOM   1883  CB  SER C 117      -0.712  18.073  19.055  1.00 70.97           C  
ATOM   1884  O   SER C 117      -0.448  16.272  16.308  1.00 70.97           O  
ATOM   1885  OG  SER C 117       0.055  19.042  19.749  1.00 70.97           O  
ATOM   1886  N   ILE C 118      -2.466  17.010  16.736  1.00 71.09           N  
ATOM   1887  CA  ILE C 118      -3.112  15.900  16.044  1.00 71.09           C  
ATOM   1888  C   ILE C 118      -2.734  15.925  14.565  1.00 71.09           C  
ATOM   1889  CB  ILE C 118      -4.648  15.951  16.206  1.00 71.09           C  
ATOM   1890  O   ILE C 118      -2.411  14.886  13.984  1.00 71.09           O  
ATOM   1891  CG1 ILE C 118      -5.040  15.699  17.666  1.00 71.09           C  
ATOM   1892  CG2 ILE C 118      -5.322  14.938  15.276  1.00 71.09           C  
ATOM   1893  CD1 ILE C 118      -6.532  15.830  17.938  1.00 71.09           C  
ATOM   1894  N   ASN C 119      -2.846  17.093  14.023  1.00 72.62           N  
ATOM   1895  CA  ASN C 119      -2.477  17.246  12.620  1.00 72.62           C  
ATOM   1896  C   ASN C 119      -1.019  16.864  12.379  1.00 72.62           C  
ATOM   1897  CB  ASN C 119      -2.735  18.679  12.150  1.00 72.62           C  
ATOM   1898  O   ASN C 119      -0.699  16.221  11.377  1.00 72.62           O  
ATOM   1899  CG  ASN C 119      -4.116  18.857  11.549  1.00 72.62           C  
ATOM   1900  ND2 ASN C 119      -4.706  20.028  11.755  1.00 72.62           N  
ATOM   1901  OD1 ASN C 119      -4.648  17.948  10.906  1.00 72.62           O  
ATOM   1902  N   PHE C 120      -0.192  17.290  13.251  1.00 73.16           N  
ATOM   1903  CA  PHE C 120       1.229  16.976  13.150  1.00 73.16           C  
ATOM   1904  C   PHE C 120       1.458  15.472  13.234  1.00 73.16           C  
ATOM   1905  CB  PHE C 120       2.018  17.691  14.252  1.00 73.16           C  
ATOM   1906  O   PHE C 120       2.228  14.912  12.451  1.00 73.16           O  
ATOM   1907  CG  PHE C 120       3.507  17.500  14.153  1.00 73.16           C  
ATOM   1908  CD1 PHE C 120       4.171  16.641  15.019  1.00 73.16           C  
ATOM   1909  CD2 PHE C 120       4.244  18.181  13.192  1.00 73.16           C  
ATOM   1910  CE1 PHE C 120       5.550  16.462  14.930  1.00 73.16           C  
ATOM   1911  CE2 PHE C 120       5.622  18.008  13.096  1.00 73.16           C  
ATOM   1912  CZ  PHE C 120       6.273  17.149  13.967  1.00 73.16           C  
ATOM   1913  N   VAL C 121       0.806  14.846  14.192  1.00 72.90           N  
ATOM   1914  CA  VAL C 121       0.921  13.402  14.360  1.00 72.90           C  
ATOM   1915  C   VAL C 121       0.455  12.694  13.089  1.00 72.90           C  
ATOM   1916  CB  VAL C 121       0.106  12.905  15.576  1.00 72.90           C  
ATOM   1917  O   VAL C 121       1.073  11.722  12.650  1.00 72.90           O  
ATOM   1918  CG1 VAL C 121       0.074  11.379  15.617  1.00 72.90           C  
ATOM   1919  CG2 VAL C 121       0.688  13.466  16.872  1.00 72.90           C  
ATOM   1920  N   ARG C 122      -0.536  13.148  12.556  1.00 74.46           N  
ATOM   1921  CA  ARG C 122      -1.059  12.573  11.321  1.00 74.46           C  
ATOM   1922  C   ARG C 122      -0.031  12.659  10.198  1.00 74.46           C  
ATOM   1923  CB  ARG C 122      -2.351  13.280  10.904  1.00 74.46           C  
ATOM   1924  O   ARG C 122       0.165  11.696   9.453  1.00 74.46           O  
ATOM   1925  CG  ARG C 122      -3.165  12.516   9.872  1.00 74.46           C  
ATOM   1926  CD  ARG C 122      -4.406  13.288   9.448  1.00 74.46           C  
ATOM   1927  NE  ARG C 122      -5.503  13.107  10.395  1.00 74.46           N  
ATOM   1928  NH1 ARG C 122      -7.042  14.309   9.159  1.00 74.46           N  
ATOM   1929  NH2 ARG C 122      -7.652  13.371  11.160  1.00 74.46           N  
ATOM   1930  CZ  ARG C 122      -6.730  13.596  10.236  1.00 74.46           C  
ATOM   1931  N   ILE C 123       0.654  13.764  10.050  1.00 72.89           N  
ATOM   1932  CA  ILE C 123       1.672  13.966   9.024  1.00 72.89           C  
ATOM   1933  C   ILE C 123       2.830  12.997   9.248  1.00 72.89           C  
ATOM   1934  CB  ILE C 123       2.186  15.423   9.016  1.00 72.89           C  
ATOM   1935  O   ILE C 123       3.325  12.382   8.301  1.00 72.89           O  
ATOM   1936  CG1 ILE C 123       1.095  16.371   8.503  1.00 72.89           C  
ATOM   1937  CG2 ILE C 123       3.457  15.543   8.172  1.00 72.89           C  
ATOM   1938  CD1 ILE C 123       1.412  17.847   8.708  1.00 72.89           C  
ATOM   1939  N   ILE C 124       3.212  12.889  10.523  1.00 71.97           N  
ATOM   1940  CA  ILE C 124       4.320  12.004  10.867  1.00 71.97           C  
ATOM   1941  C   ILE C 124       3.949  10.561  10.536  1.00 71.97           C  
ATOM   1942  CB  ILE C 124       4.702  12.131  12.358  1.00 71.97           C  
ATOM   1943  O   ILE C 124       4.758   9.818   9.975  1.00 71.97           O  
ATOM   1944  CG1 ILE C 124       5.299  13.515  12.641  1.00 71.97           C  
ATOM   1945  CG2 ILE C 124       5.678  11.021  12.762  1.00 71.97           C  
ATOM   1946  CD1 ILE C 124       5.736  13.717  14.085  1.00 71.97           C  
ATOM   1947  N   MET C 125       2.803  10.214  10.954  1.00 74.13           N  
ATOM   1948  CA  MET C 125       2.345   8.851  10.703  1.00 74.13           C  
ATOM   1949  C   MET C 125       2.288   8.563   9.206  1.00 74.13           C  
ATOM   1950  CB  MET C 125       0.969   8.621  11.332  1.00 74.13           C  
ATOM   1951  O   MET C 125       2.647   7.470   8.766  1.00 74.13           O  
ATOM   1952  CG  MET C 125       1.005   8.465  12.843  1.00 74.13           C  
ATOM   1953  SD  MET C 125       1.911   6.959  13.373  1.00 74.13           S  
ATOM   1954  CE  MET C 125       0.723   5.680  12.879  1.00 74.13           C  
ATOM   1955  N   ARG C 126       1.837   9.446   8.445  1.00 71.92           N  
ATOM   1956  CA  ARG C 126       1.791   9.290   6.995  1.00 71.92           C  
ATOM   1957  C   ARG C 126       3.195   9.143   6.416  1.00 71.92           C  
ATOM   1958  CB  ARG C 126       1.079  10.479   6.348  1.00 71.92           C  
ATOM   1959  O   ARG C 126       3.420   8.328   5.519  1.00 71.92           O  
ATOM   1960  CG  ARG C 126      -0.433  10.333   6.288  1.00 71.92           C  
ATOM   1961  CD  ARG C 126      -1.084  11.495   5.550  1.00 71.92           C  
ATOM   1962  NE  ARG C 126      -2.541  11.409   5.588  1.00 71.92           N  
ATOM   1963  NH1 ARG C 126      -2.892  13.340   4.369  1.00 71.92           N  
ATOM   1964  NH2 ARG C 126      -4.676  12.114   5.121  1.00 71.92           N  
ATOM   1965  CZ  ARG C 126      -3.366  12.288   5.026  1.00 71.92           C  
ATOM   1966  N   LEU C 127       4.096   9.981   6.857  1.00 72.20           N  
ATOM   1967  CA  LEU C 127       5.485   9.881   6.424  1.00 72.20           C  
ATOM   1968  C   LEU C 127       6.064   8.512   6.766  1.00 72.20           C  
ATOM   1969  CB  LEU C 127       6.330  10.981   7.072  1.00 72.20           C  
ATOM   1970  O   LEU C 127       6.808   7.931   5.972  1.00 72.20           O  
ATOM   1971  CG  LEU C 127       6.099  12.403   6.560  1.00 72.20           C  
ATOM   1972  CD1 LEU C 127       6.837  13.409   7.437  1.00 72.20           C  
ATOM   1973  CD2 LEU C 127       6.543  12.527   5.106  1.00 72.20           C  
ATOM   1974  N   TRP C 128       5.663   8.124   7.957  1.00 74.93           N  
ATOM   1975  CA  TRP C 128       6.100   6.806   8.407  1.00 74.93           C  
ATOM   1976  C   TRP C 128       5.559   5.712   7.492  1.00 74.93           C  
ATOM   1977  CB  TRP C 128       5.649   6.553   9.848  1.00 74.93           C  
ATOM   1978  O   TRP C 128       6.297   4.809   7.091  1.00 74.93           O  
ATOM   1979  CG  TRP C 128       6.098   5.235  10.404  1.00 74.93           C  
ATOM   1980  CD1 TRP C 128       7.365   4.889  10.783  1.00 74.93           C  
ATOM   1981  CD2 TRP C 128       5.281   4.083  10.638  1.00 74.93           C  
ATOM   1982  CE2 TRP C 128       6.120   3.075  11.162  1.00 74.93           C  
ATOM   1983  CE3 TRP C 128       3.920   3.807  10.457  1.00 74.93           C  
ATOM   1984  NE1 TRP C 128       7.386   3.592  11.240  1.00 74.93           N  
ATOM   1985  CH2 TRP C 128       4.305   1.565  11.319  1.00 74.93           C  
ATOM   1986  CZ2 TRP C 128       5.641   1.809  11.506  1.00 74.93           C  
ATOM   1987  CZ3 TRP C 128       3.445   2.546  10.800  1.00 74.93           C  
ATOM   1988  N   LEU C 129       4.340   5.721   7.178  1.00 72.52           N  
ATOM   1989  CA  LEU C 129       3.719   4.731   6.305  1.00 72.52           C  
ATOM   1990  C   LEU C 129       4.377   4.730   4.929  1.00 72.52           C  
ATOM   1991  CB  LEU C 129       2.219   5.003   6.167  1.00 72.52           C  
ATOM   1992  O   LEU C 129       4.605   3.668   4.346  1.00 72.52           O  
ATOM   1993  CG  LEU C 129       1.305   4.286   7.162  1.00 72.52           C  
ATOM   1994  CD1 LEU C 129       0.105   5.161   7.505  1.00 72.52           C  
ATOM   1995  CD2 LEU C 129       0.851   2.943   6.599  1.00 72.52           C  
ATOM   1996  N   CYS C 130       4.620   5.870   4.433  1.00 68.19           N  
ATOM   1997  CA  CYS C 130       5.274   6.010   3.136  1.00 68.19           C  
ATOM   1998  C   CYS C 130       6.675   5.412   3.165  1.00 68.19           C  
ATOM   1999  CB  CYS C 130       5.347   7.481   2.729  1.00 68.19           C  
ATOM   2000  O   CYS C 130       7.103   4.775   2.201  1.00 68.19           O  
ATOM   2001  SG  CYS C 130       3.827   8.104   1.976  1.00 68.19           S  
ATOM   2002  N   TRP C 131       7.311   5.765   4.210  1.00 70.40           N  
ATOM   2003  CA  TRP C 131       8.650   5.209   4.375  1.00 70.40           C  
ATOM   2004  C   TRP C 131       8.605   3.685   4.418  1.00 70.40           C  
ATOM   2005  CB  TRP C 131       9.304   5.749   5.649  1.00 70.40           C  
ATOM   2006  O   TRP C 131       9.452   3.016   3.822  1.00 70.40           O  
ATOM   2007  CG  TRP C 131      10.699   5.251   5.876  1.00 70.40           C  
ATOM   2008  CD1 TRP C 131      11.826   5.614   5.191  1.00 70.40           C  
ATOM   2009  CD2 TRP C 131      11.116   4.292   6.853  1.00 70.40           C  
ATOM   2010  CE2 TRP C 131      12.510   4.122   6.704  1.00 70.40           C  
ATOM   2011  CE3 TRP C 131      10.445   3.560   7.842  1.00 70.40           C  
ATOM   2012  NE1 TRP C 131      12.918   4.939   5.685  1.00 70.40           N  
ATOM   2013  CH2 TRP C 131      12.565   2.545   8.468  1.00 70.40           C  
ATOM   2014  CZ2 TRP C 131      13.246   3.249   7.509  1.00 70.40           C  
ATOM   2015  CZ3 TRP C 131      11.179   2.692   8.641  1.00 70.40           C  
ATOM   2016  N   LYS C 132       7.598   3.094   5.132  1.00 70.78           N  
ATOM   2017  CA  LYS C 132       7.434   1.648   5.238  1.00 70.78           C  
ATOM   2018  C   LYS C 132       7.184   1.021   3.870  1.00 70.78           C  
ATOM   2019  CB  LYS C 132       6.286   1.306   6.189  1.00 70.78           C  
ATOM   2020  O   LYS C 132       7.626  -0.099   3.604  1.00 70.78           O  
ATOM   2021  CG  LYS C 132       6.702   0.459   7.383  1.00 70.78           C  
ATOM   2022  CD  LYS C 132       5.507   0.095   8.254  1.00 70.78           C  
ATOM   2023  CE  LYS C 132       5.927  -0.721   9.469  1.00 70.78           C  
ATOM   2024  NZ  LYS C 132       4.765  -1.040  10.351  1.00 70.78           N  
ATOM   2025  N   CYS C 133       6.507   1.735   3.033  1.00 67.80           N  
ATOM   2026  CA  CYS C 133       6.177   1.212   1.712  1.00 67.80           C  
ATOM   2027  C   CYS C 133       7.258   1.568   0.699  1.00 67.80           C  
ATOM   2028  CB  CYS C 133       4.827   1.756   1.242  1.00 67.80           C  
ATOM   2029  O   CYS C 133       7.154   1.215  -0.477  1.00 67.80           O  
ATOM   2030  SG  CYS C 133       3.432   0.677   1.633  1.00 67.80           S  
ATOM   2031  N   ARG C 134       8.289   2.169   1.183  1.00 61.04           N  
ATOM   2032  CA  ARG C 134       9.408   2.572   0.337  1.00 61.04           C  
ATOM   2033  C   ARG C 134       8.935   3.458  -0.810  1.00 61.04           C  
ATOM   2034  CB  ARG C 134      10.134   1.344  -0.215  1.00 61.04           C  
ATOM   2035  O   ARG C 134       9.389   3.308  -1.946  1.00 61.04           O  
ATOM   2036  CG  ARG C 134      11.629   1.546  -0.403  1.00 61.04           C  
ATOM   2037  CD  ARG C 134      12.330   0.249  -0.785  1.00 61.04           C  
ATOM   2038  NE  ARG C 134      13.762   0.449  -0.987  1.00 61.04           N  
ATOM   2039  NH1 ARG C 134      14.174  -1.709  -1.700  1.00 61.04           N  
ATOM   2040  NH2 ARG C 134      15.889  -0.195  -1.565  1.00 61.04           N  
ATOM   2041  CZ  ARG C 134      14.605  -0.485  -1.417  1.00 61.04           C  
ATOM   2042  N   SER C 135       7.907   4.274  -0.500  1.00 58.32           N  
ATOM   2043  CA  SER C 135       7.404   5.216  -1.495  1.00 58.32           C  
ATOM   2044  C   SER C 135       8.277   6.465  -1.562  1.00 58.32           C  
ATOM   2045  CB  SER C 135       5.960   5.609  -1.180  1.00 58.32           C  
ATOM   2046  O   SER C 135       8.784   6.931  -0.540  1.00 58.32           O  
ATOM   2047  OG  SER C 135       5.522   6.645  -2.042  1.00 58.32           O  
ATOM   2048  N   LYS C 136       8.634   6.929  -2.687  1.00 50.21           N  
ATOM   2049  CA  LYS C 136       9.514   8.080  -2.870  1.00 50.21           C  
ATOM   2050  C   LYS C 136       8.752   9.389  -2.684  1.00 50.21           C  
ATOM   2051  CB  LYS C 136      10.164   8.045  -4.254  1.00 50.21           C  
ATOM   2052  O   LYS C 136       9.358  10.442  -2.475  1.00 50.21           O  
ATOM   2053  CG  LYS C 136      11.305   7.046  -4.376  1.00 50.21           C  
ATOM   2054  CD  LYS C 136      12.020   7.175  -5.715  1.00 50.21           C  
ATOM   2055  CE  LYS C 136      13.141   6.154  -5.852  1.00 50.21           C  
ATOM   2056  NZ  LYS C 136      13.842   6.274  -7.166  1.00 50.21           N  
ATOM   2057  N   ASN C 137       7.443   9.340  -2.592  1.00 48.65           N  
ATOM   2058  CA  ASN C 137       6.729  10.607  -2.481  1.00 48.65           C  
ATOM   2059  C   ASN C 137       5.694  10.570  -1.360  1.00 48.65           C  
ATOM   2060  CB  ASN C 137       6.060  10.964  -3.810  1.00 48.65           C  
ATOM   2061  O   ASN C 137       4.490  10.534  -1.622  1.00 48.65           O  
ATOM   2062  CG  ASN C 137       7.055  11.410  -4.863  1.00 48.65           C  
ATOM   2063  ND2 ASN C 137       6.798  11.045  -6.114  1.00 48.65           N  
ATOM   2064  OD1 ASN C 137       8.047  12.075  -4.555  1.00 48.65           O  
ATOM   2065  N   PRO C 138       6.167  10.603  -0.092  1.00 50.77           N  
ATOM   2066  CA  PRO C 138       5.292  10.457   1.074  1.00 50.77           C  
ATOM   2067  C   PRO C 138       4.225  11.547   1.150  1.00 50.77           C  
ATOM   2068  CB  PRO C 138       6.260  10.557   2.256  1.00 50.77           C  
ATOM   2069  O   PRO C 138       3.132  11.310   1.672  1.00 50.77           O  
ATOM   2070  CG  PRO C 138       7.539  11.052   1.661  1.00 50.77           C  
ATOM   2071  CD  PRO C 138       7.471  10.878   0.171  1.00 50.77           C  
ATOM   2072  N   LEU C 139       4.532  12.719   0.591  1.00 49.93           N  
ATOM   2073  CA  LEU C 139       3.686  13.888   0.800  1.00 49.93           C  
ATOM   2074  C   LEU C 139       2.585  13.958  -0.253  1.00 49.93           C  
ATOM   2075  CB  LEU C 139       4.523  15.169   0.767  1.00 49.93           C  
ATOM   2076  O   LEU C 139       1.608  14.693  -0.088  1.00 49.93           O  
ATOM   2077  CG  LEU C 139       5.343  15.477   2.021  1.00 49.93           C  
ATOM   2078  CD1 LEU C 139       6.545  16.346   1.669  1.00 49.93           C  
ATOM   2079  CD2 LEU C 139       4.474  16.157   3.074  1.00 49.93           C  
ATOM   2080  N   LEU C 140       2.762  13.085  -1.216  1.00 48.61           N  
ATOM   2081  CA  LEU C 140       1.845  13.195  -2.346  1.00 48.61           C  
ATOM   2082  C   LEU C 140       0.568  12.403  -2.089  1.00 48.61           C  
ATOM   2083  CB  LEU C 140       2.516  12.701  -3.630  1.00 48.61           C  
ATOM   2084  O   LEU C 140      -0.493  12.738  -2.622  1.00 48.61           O  
ATOM   2085  CG  LEU C 140       2.995  13.779  -4.604  1.00 48.61           C  
ATOM   2086  CD1 LEU C 140       4.504  13.683  -4.801  1.00 48.61           C  
ATOM   2087  CD2 LEU C 140       2.267  13.657  -5.938  1.00 48.61           C  
ATOM   2088  N   TYR C 141       0.748  11.507  -1.075  1.00 51.41           N  
ATOM   2089  CA  TYR C 141      -0.422  10.645  -0.956  1.00 51.41           C  
ATOM   2090  C   TYR C 141      -1.223  10.980   0.296  1.00 51.41           C  
ATOM   2091  CB  TYR C 141      -0.004   9.172  -0.929  1.00 51.41           C  
ATOM   2092  O   TYR C 141      -0.660  11.096   1.388  1.00 51.41           O  
ATOM   2093  CG  TYR C 141       0.646   8.701  -2.208  1.00 51.41           C  
ATOM   2094  CD1 TYR C 141      -0.111   8.474  -3.354  1.00 51.41           C  
ATOM   2095  CD2 TYR C 141       2.018   8.484  -2.272  1.00 51.41           C  
ATOM   2096  CE1 TYR C 141       0.483   8.038  -4.534  1.00 51.41           C  
ATOM   2097  CE2 TYR C 141       2.623   8.048  -3.446  1.00 51.41           C  
ATOM   2098  OH  TYR C 141       2.443   7.399  -5.736  1.00 51.41           O  
ATOM   2099  CZ  TYR C 141       1.849   7.830  -4.570  1.00 51.41           C  
ATOM   2100  N   ASP C 142      -2.426  11.618   0.109  1.00 52.84           N  
ATOM   2101  CA  ASP C 142      -3.356  11.833   1.213  1.00 52.84           C  
ATOM   2102  C   ASP C 142      -4.146  10.563   1.520  1.00 52.84           C  
ATOM   2103  CB  ASP C 142      -4.313  12.983   0.891  1.00 52.84           C  
ATOM   2104  O   ASP C 142      -5.353  10.503   1.277  1.00 52.84           O  
ATOM   2105  CG  ASP C 142      -4.828  13.690   2.132  1.00 52.84           C  
ATOM   2106  OD1 ASP C 142      -4.392  13.351   3.253  1.00 52.84           O  
ATOM   2107  OD2 ASP C 142      -5.681  14.593   1.989  1.00 52.84           O  
ATOM   2108  N   ALA C 143      -3.392   9.457   1.779  1.00 57.01           N  
ATOM   2109  CA  ALA C 143      -4.068   8.186   2.025  1.00 57.01           C  
ATOM   2110  C   ALA C 143      -3.750   7.657   3.421  1.00 57.01           C  
ATOM   2111  CB  ALA C 143      -3.672   7.159   0.967  1.00 57.01           C  
ATOM   2112  O   ALA C 143      -2.666   7.907   3.954  1.00 57.01           O  
ATOM   2113  N   ASN C 144      -4.721   7.012   3.996  1.00 63.22           N  
ATOM   2114  CA  ASN C 144      -4.567   6.431   5.326  1.00 63.22           C  
ATOM   2115  C   ASN C 144      -4.033   5.003   5.255  1.00 63.22           C  
ATOM   2116  CB  ASN C 144      -5.897   6.464   6.083  1.00 63.22           C  
ATOM   2117  O   ASN C 144      -3.552   4.465   6.254  1.00 63.22           O  
ATOM   2118  CG  ASN C 144      -6.344   7.874   6.416  1.00 63.22           C  
ATOM   2119  ND2 ASN C 144      -7.654   8.084   6.463  1.00 63.22           N  
ATOM   2120  OD1 ASN C 144      -5.519   8.766   6.627  1.00 63.22           O  
ATOM   2121  N   TYR C 145      -4.059   4.447   4.049  1.00 66.29           N  
ATOM   2122  CA  TYR C 145      -3.616   3.071   3.851  1.00 66.29           C  
ATOM   2123  C   TYR C 145      -2.759   2.949   2.597  1.00 66.29           C  
ATOM   2124  CB  TYR C 145      -4.820   2.128   3.755  1.00 66.29           C  
ATOM   2125  O   TYR C 145      -2.931   3.711   1.643  1.00 66.29           O  
ATOM   2126  CG  TYR C 145      -5.780   2.248   4.913  1.00 66.29           C  
ATOM   2127  CD1 TYR C 145      -5.600   1.497   6.073  1.00 66.29           C  
ATOM   2128  CD2 TYR C 145      -6.868   3.112   4.850  1.00 66.29           C  
ATOM   2129  CE1 TYR C 145      -6.484   1.604   7.142  1.00 66.29           C  
ATOM   2130  CE2 TYR C 145      -7.758   3.226   5.914  1.00 66.29           C  
ATOM   2131  OH  TYR C 145      -8.435   2.579   8.109  1.00 66.29           O  
ATOM   2132  CZ  TYR C 145      -7.557   2.470   7.053  1.00 66.29           C  
ATOM   2133  N   PHE C 146      -1.853   2.002   2.743  1.00 70.05           N  
ATOM   2134  CA  PHE C 146      -1.008   1.767   1.578  1.00 70.05           C  
ATOM   2135  C   PHE C 146      -0.925   0.278   1.260  1.00 70.05           C  
ATOM   2136  CB  PHE C 146       0.396   2.333   1.808  1.00 70.05           C  
ATOM   2137  O   PHE C 146      -0.755  -0.545   2.162  1.00 70.05           O  
ATOM   2138  CG  PHE C 146       0.457   3.836   1.776  1.00 70.05           C  
ATOM   2139  CD1 PHE C 146       0.779   4.508   0.603  1.00 70.05           C  
ATOM   2140  CD2 PHE C 146       0.193   4.578   2.920  1.00 70.05           C  
ATOM   2141  CE1 PHE C 146       0.836   5.899   0.570  1.00 70.05           C  
ATOM   2142  CE2 PHE C 146       0.249   5.969   2.895  1.00 70.05           C  
ATOM   2143  CZ  PHE C 146       0.571   6.627   1.719  1.00 70.05           C  
ATOM   2144  N   LEU C 147      -1.137   0.023   0.024  1.00 69.21           N  
ATOM   2145  CA  LEU C 147      -0.841  -1.307  -0.498  1.00 69.21           C  
ATOM   2146  C   LEU C 147       0.527  -1.334  -1.172  1.00 69.21           C  
ATOM   2147  CB  LEU C 147      -1.920  -1.747  -1.489  1.00 69.21           C  
ATOM   2148  O   LEU C 147       0.750  -0.631  -2.161  1.00 69.21           O  
ATOM   2149  CG  LEU C 147      -1.719  -3.113  -2.149  1.00 69.21           C  
ATOM   2150  CD1 LEU C 147      -2.063  -4.230  -1.169  1.00 69.21           C  
ATOM   2151  CD2 LEU C 147      -2.564  -3.226  -3.414  1.00 69.21           C  
ATOM   2152  N   CYS C 148       1.335  -2.106  -0.514  1.00 67.28           N  
ATOM   2153  CA  CYS C 148       2.677  -2.207  -1.078  1.00 67.28           C  
ATOM   2154  C   CYS C 148       2.880  -3.550  -1.768  1.00 67.28           C  
ATOM   2155  CB  CYS C 148       3.732  -2.019   0.013  1.00 67.28           C  
ATOM   2156  O   CYS C 148       2.755  -4.602  -1.138  1.00 67.28           O  
ATOM   2157  SG  CYS C 148       3.649  -0.413   0.836  1.00 67.28           S  
ATOM   2158  N   TRP C 149       3.160  -3.387  -3.063  1.00 62.12           N  
ATOM   2159  CA  TRP C 149       3.445  -4.576  -3.859  1.00 62.12           C  
ATOM   2160  C   TRP C 149       4.934  -4.678  -4.172  1.00 62.12           C  
ATOM   2161  CB  TRP C 149       2.636  -4.560  -5.159  1.00 62.12           C  
ATOM   2162  O   TRP C 149       5.488  -3.824  -4.869  1.00 62.12           O  
ATOM   2163  CG  TRP C 149       2.859  -5.760  -6.030  1.00 62.12           C  
ATOM   2164  CD1 TRP C 149       3.130  -7.036  -5.621  1.00 62.12           C  
ATOM   2165  CD2 TRP C 149       2.833  -5.794  -7.460  1.00 62.12           C  
ATOM   2166  CE2 TRP C 149       3.097  -7.125  -7.852  1.00 62.12           C  
ATOM   2167  CE3 TRP C 149       2.612  -4.827  -8.450  1.00 62.12           C  
ATOM   2168  NE1 TRP C 149       3.275  -7.862  -6.712  1.00 62.12           N  
ATOM   2169  CH2 TRP C 149       2.925  -6.548 -10.141  1.00 62.12           C  
ATOM   2170  CZ2 TRP C 149       3.146  -7.513  -9.193  1.00 62.12           C  
ATOM   2171  CZ3 TRP C 149       2.660  -5.215  -9.784  1.00 62.12           C  
ATOM   2172  N   HIS C 150       5.455  -5.688  -3.563  1.00 57.34           N  
ATOM   2173  CA  HIS C 150       6.887  -5.895  -3.742  1.00 57.34           C  
ATOM   2174  C   HIS C 150       7.161  -7.031  -4.722  1.00 57.34           C  
ATOM   2175  CB  HIS C 150       7.558  -6.187  -2.399  1.00 57.34           C  
ATOM   2176  O   HIS C 150       6.883  -8.194  -4.424  1.00 57.34           O  
ATOM   2177  CG  HIS C 150       7.379  -5.098  -1.389  1.00 57.34           C  
ATOM   2178  CD2 HIS C 150       6.589  -5.024  -0.293  1.00 57.34           C  
ATOM   2179  ND1 HIS C 150       8.064  -3.904  -1.453  1.00 57.34           N  
ATOM   2180  CE1 HIS C 150       7.702  -3.141  -0.435  1.00 57.34           C  
ATOM   2181  NE2 HIS C 150       6.808  -3.797   0.284  1.00 57.34           N  
ATOM   2182  N   THR C 151       7.671  -6.633  -5.875  1.00 54.85           N  
ATOM   2183  CA  THR C 151       8.059  -7.634  -6.862  1.00 54.85           C  
ATOM   2184  C   THR C 151       9.570  -7.851  -6.847  1.00 54.85           C  
ATOM   2185  CB  THR C 151       7.611  -7.226  -8.278  1.00 54.85           C  
ATOM   2186  O   THR C 151      10.280  -7.253  -6.036  1.00 54.85           O  
ATOM   2187  CG2 THR C 151       6.141  -6.823  -8.295  1.00 54.85           C  
ATOM   2188  OG1 THR C 151       8.404  -6.118  -8.723  1.00 54.85           O  
ATOM   2189  N   ASN C 152      10.036  -8.792  -7.668  1.00 49.14           N  
ATOM   2190  CA  ASN C 152      11.465  -9.073  -7.759  1.00 49.14           C  
ATOM   2191  C   ASN C 152      12.244  -7.860  -8.258  1.00 49.14           C  
ATOM   2192  CB  ASN C 152      11.718 -10.278  -8.668  1.00 49.14           C  
ATOM   2193  O   ASN C 152      13.384  -7.636  -7.846  1.00 49.14           O  
ATOM   2194  CG  ASN C 152      11.968 -11.554  -7.889  1.00 49.14           C  
ATOM   2195  ND2 ASN C 152      12.067 -12.672  -8.599  1.00 49.14           N  
ATOM   2196  OD1 ASN C 152      12.071 -11.536  -6.660  1.00 49.14           O  
ATOM   2197  N   CYS C 153      11.525  -7.061  -9.021  1.00 49.51           N  
ATOM   2198  CA  CYS C 153      12.256  -5.998  -9.702  1.00 49.51           C  
ATOM   2199  C   CYS C 153      11.758  -4.626  -9.262  1.00 49.51           C  
ATOM   2200  CB  CYS C 153      12.119  -6.138 -11.217  1.00 49.51           C  
ATOM   2201  O   CYS C 153      12.485  -3.636  -9.361  1.00 49.51           O  
ATOM   2202  SG  CYS C 153      12.865  -7.644 -11.879  1.00 49.51           S  
ATOM   2203  N   TYR C 154      10.411  -4.670  -8.675  1.00 51.55           N  
ATOM   2204  CA  TYR C 154       9.841  -3.352  -8.418  1.00 51.55           C  
ATOM   2205  C   TYR C 154       9.027  -3.352  -7.129  1.00 51.55           C  
ATOM   2206  CB  TYR C 154       8.962  -2.908  -9.590  1.00 51.55           C  
ATOM   2207  O   TYR C 154       8.528  -4.397  -6.703  1.00 51.55           O  
ATOM   2208  CG  TYR C 154       9.719  -2.732 -10.884  1.00 51.55           C  
ATOM   2209  CD1 TYR C 154      10.431  -1.564 -11.145  1.00 51.55           C  
ATOM   2210  CD2 TYR C 154       9.723  -3.734 -11.849  1.00 51.55           C  
ATOM   2211  CE1 TYR C 154      11.128  -1.397 -12.336  1.00 51.55           C  
ATOM   2212  CE2 TYR C 154      10.417  -3.578 -13.044  1.00 51.55           C  
ATOM   2213  OH  TYR C 154      11.805  -2.248 -14.460  1.00 51.55           O  
ATOM   2214  CZ  TYR C 154      11.116  -2.408 -13.278  1.00 51.55           C  
ATOM   2215  N   ASP C 155       8.997  -2.183  -6.545  1.00 56.34           N  
ATOM   2216  CA  ASP C 155       8.070  -1.919  -5.449  1.00 56.34           C  
ATOM   2217  C   ASP C 155       6.973  -0.948  -5.880  1.00 56.34           C  
ATOM   2218  CB  ASP C 155       8.818  -1.362  -4.236  1.00 56.34           C  
ATOM   2219  O   ASP C 155       7.256   0.089  -6.483  1.00 56.34           O  
ATOM   2220  CG  ASP C 155       9.755  -2.374  -3.601  1.00 56.34           C  
ATOM   2221  OD1 ASP C 155       9.429  -3.581  -3.585  1.00 56.34           O  
ATOM   2222  OD2 ASP C 155      10.828  -1.961  -3.110  1.00 56.34           O  
ATOM   2223  N   TYR C 156       5.809  -1.402  -5.667  1.00 59.68           N  
ATOM   2224  CA  TYR C 156       4.676  -0.541  -5.990  1.00 59.68           C  
ATOM   2225  C   TYR C 156       3.921  -0.138  -4.730  1.00 59.68           C  
ATOM   2226  CB  TYR C 156       3.727  -1.245  -6.965  1.00 59.68           C  
ATOM   2227  O   TYR C 156       3.736  -0.952  -3.822  1.00 59.68           O  
ATOM   2228  CG  TYR C 156       4.375  -1.631  -8.272  1.00 59.68           C  
ATOM   2229  CD1 TYR C 156       4.384  -0.754  -9.354  1.00 59.68           C  
ATOM   2230  CD2 TYR C 156       4.980  -2.874  -8.428  1.00 59.68           C  
ATOM   2231  CE1 TYR C 156       4.979  -1.107 -10.561  1.00 59.68           C  
ATOM   2232  CE2 TYR C 156       5.578  -3.237  -9.630  1.00 59.68           C  
ATOM   2233  OH  TYR C 156       6.163  -2.703 -11.881  1.00 59.68           O  
ATOM   2234  CZ  TYR C 156       5.573  -2.348 -10.689  1.00 59.68           C  
ATOM   2235  N   CYS C 157       3.545   1.144  -4.788  1.00 62.99           N  
ATOM   2236  CA  CYS C 157       2.785   1.656  -3.654  1.00 62.99           C  
ATOM   2237  C   CYS C 157       1.441   2.216  -4.105  1.00 62.99           C  
ATOM   2238  CB  CYS C 157       3.579   2.738  -2.922  1.00 62.99           C  
ATOM   2239  O   CYS C 157       1.388   3.094  -4.969  1.00 62.99           O  
ATOM   2240  SG  CYS C 157       2.993   3.062  -1.244  1.00 62.99           S  
ATOM   2241  N   ILE C 158       0.440   1.618  -3.571  1.00 63.69           N  
ATOM   2242  CA  ILE C 158      -0.902   2.068  -3.927  1.00 63.69           C  
ATOM   2243  C   ILE C 158      -1.591   2.657  -2.699  1.00 63.69           C  
ATOM   2244  CB  ILE C 158      -1.747   0.917  -4.516  1.00 63.69           C  
ATOM   2245  O   ILE C 158      -1.904   1.935  -1.749  1.00 63.69           O  
ATOM   2246  CG1 ILE C 158      -1.007   0.255  -5.684  1.00 63.69           C  
ATOM   2247  CG2 ILE C 158      -3.122   1.427  -4.957  1.00 63.69           C  
ATOM   2248  CD1 ILE C 158      -1.605  -1.075  -6.122  1.00 63.69           C  
ATOM   2249  N   PRO C 159      -1.764   3.969  -2.718  1.00 62.30           N  
ATOM   2250  CA  PRO C 159      -2.482   4.592  -1.603  1.00 62.30           C  
ATOM   2251  C   PRO C 159      -3.995   4.414  -1.703  1.00 62.30           C  
ATOM   2252  CB  PRO C 159      -2.097   6.069  -1.717  1.00 62.30           C  
ATOM   2253  O   PRO C 159      -4.548   4.406  -2.805  1.00 62.30           O  
ATOM   2254  CG  PRO C 159      -1.704   6.252  -3.148  1.00 62.30           C  
ATOM   2255  CD  PRO C 159      -1.266   4.924  -3.696  1.00 62.30           C  
ATOM   2256  N   TYR C 160      -4.611   4.175  -0.580  1.00 60.97           N  
ATOM   2257  CA  TYR C 160      -6.068   4.109  -0.582  1.00 60.97           C  
ATOM   2258  C   TYR C 160      -6.637   4.583   0.750  1.00 60.97           C  
ATOM   2259  CB  TYR C 160      -6.542   2.682  -0.874  1.00 60.97           C  
ATOM   2260  O   TYR C 160      -5.916   4.660   1.748  1.00 60.97           O  
ATOM   2261  CG  TYR C 160      -6.083   1.670   0.148  1.00 60.97           C  
ATOM   2262  CD1 TYR C 160      -4.798   1.134   0.097  1.00 60.97           C  
ATOM   2263  CD2 TYR C 160      -6.932   1.247   1.164  1.00 60.97           C  
ATOM   2264  CE1 TYR C 160      -4.371   0.199   1.035  1.00 60.97           C  
ATOM   2265  CE2 TYR C 160      -6.516   0.313   2.107  1.00 60.97           C  
ATOM   2266  OH  TYR C 160      -4.819  -1.129   2.966  1.00 60.97           O  
ATOM   2267  CZ  TYR C 160      -5.236  -0.204   2.035  1.00 60.97           C  
ATOM   2268  N   ASN C 161      -7.831   5.222   0.827  1.00 51.43           N  
ATOM   2269  CA  ASN C 161      -8.387   5.866   2.012  1.00 51.43           C  
ATOM   2270  C   ASN C 161      -9.567   5.079   2.576  1.00 51.43           C  
ATOM   2271  CB  ASN C 161      -8.810   7.302   1.695  1.00 51.43           C  
ATOM   2272  O   ASN C 161     -10.276   5.563   3.461  1.00 51.43           O  
ATOM   2273  CG  ASN C 161      -7.637   8.261   1.658  1.00 51.43           C  
ATOM   2274  ND2 ASN C 161      -7.840   9.423   1.049  1.00 51.43           N  
ATOM   2275  OD1 ASN C 161      -6.556   7.960   2.173  1.00 51.43           O  
ATOM   2276  N   SER C 162      -9.827   3.905   2.108  1.00 48.82           N  
ATOM   2277  CA  SER C 162     -10.954   3.151   2.647  1.00 48.82           C  
ATOM   2278  C   SER C 162     -10.508   1.791   3.174  1.00 48.82           C  
ATOM   2279  CB  SER C 162     -12.033   2.964   1.580  1.00 48.82           C  
ATOM   2280  O   SER C 162      -9.533   1.218   2.683  1.00 48.82           O  
ATOM   2281  OG  SER C 162     -11.711   1.883   0.722  1.00 48.82           O  
ATOM   2282  N   VAL C 163     -11.182   1.455   4.323  1.00 47.46           N  
ATOM   2283  CA  VAL C 163     -10.956   0.108   4.836  1.00 47.46           C  
ATOM   2284  C   VAL C 163     -11.399  -0.922   3.798  1.00 47.46           C  
ATOM   2285  CB  VAL C 163     -11.701  -0.125   6.169  1.00 47.46           C  
ATOM   2286  O   VAL C 163     -12.476  -0.796   3.211  1.00 47.46           O  
ATOM   2287  CG1 VAL C 163     -11.434  -1.533   6.698  1.00 47.46           C  
ATOM   2288  CG2 VAL C 163     -11.288   0.924   7.200  1.00 47.46           C  
ATOM   2289  N   THR C 164     -10.411  -1.669   3.414  1.00 48.81           N  
ATOM   2290  CA  THR C 164     -10.723  -2.642   2.372  1.00 48.81           C  
ATOM   2291  C   THR C 164     -10.913  -4.033   2.970  1.00 48.81           C  
ATOM   2292  CB  THR C 164      -9.616  -2.687   1.302  1.00 48.81           C  
ATOM   2293  O   THR C 164     -10.192  -4.423   3.890  1.00 48.81           O  
ATOM   2294  CG2 THR C 164      -9.999  -1.859   0.080  1.00 48.81           C  
ATOM   2295  OG1 THR C 164      -8.401  -2.168   1.857  1.00 48.81           O  
ATOM   2296  N   SER C 165     -12.039  -4.598   2.537  1.00 45.62           N  
ATOM   2297  CA  SER C 165     -12.281  -5.964   2.990  1.00 45.62           C  
ATOM   2298  C   SER C 165     -11.532  -6.973   2.126  1.00 45.62           C  
ATOM   2299  CB  SER C 165     -13.778  -6.277   2.972  1.00 45.62           C  
ATOM   2300  O   SER C 165     -11.119  -8.028   2.612  1.00 45.62           O  
ATOM   2301  OG  SER C 165     -14.377  -5.800   1.779  1.00 45.62           O  
ATOM   2302  N   SER C 166     -11.393  -6.525   0.866  1.00 44.06           N  
ATOM   2303  CA  SER C 166     -10.799  -7.497  -0.047  1.00 44.06           C  
ATOM   2304  C   SER C 166     -10.015  -6.805  -1.157  1.00 44.06           C  
ATOM   2305  CB  SER C 166     -11.880  -8.391  -0.655  1.00 44.06           C  
ATOM   2306  O   SER C 166     -10.395  -5.725  -1.613  1.00 44.06           O  
ATOM   2307  OG  SER C 166     -12.852  -7.614  -1.334  1.00 44.06           O  
ATOM   2308  N   ILE C 167      -8.871  -7.217  -1.355  1.00 51.54           N  
ATOM   2309  CA  ILE C 167      -8.062  -6.756  -2.477  1.00 51.54           C  
ATOM   2310  C   ILE C 167      -7.941  -7.867  -3.517  1.00 51.54           C  
ATOM   2311  CB  ILE C 167      -6.660  -6.300  -2.014  1.00 51.54           C  
ATOM   2312  O   ILE C 167      -7.581  -8.999  -3.186  1.00 51.54           O  
ATOM   2313  CG1 ILE C 167      -6.779  -5.178  -0.976  1.00 51.54           C  
ATOM   2314  CG2 ILE C 167      -5.815  -5.852  -3.211  1.00 51.54           C  
ATOM   2315  CD1 ILE C 167      -5.496  -4.916  -0.199  1.00 51.54           C  
ATOM   2316  N   VAL C 168      -8.391  -7.500  -4.816  1.00 48.10           N  
ATOM   2317  CA  VAL C 168      -8.307  -8.476  -5.897  1.00 48.10           C  
ATOM   2318  C   VAL C 168      -7.278  -8.018  -6.928  1.00 48.10           C  
ATOM   2319  CB  VAL C 168      -9.680  -8.692  -6.573  1.00 48.10           C  
ATOM   2320  O   VAL C 168      -7.298  -6.865  -7.364  1.00 48.10           O  
ATOM   2321  CG1 VAL C 168      -9.565  -9.697  -7.718  1.00 48.10           C  
ATOM   2322  CG2 VAL C 168     -10.711  -9.161  -5.548  1.00 48.10           C  
ATOM   2323  N   ILE C 169      -6.389  -8.933  -7.182  1.00 51.10           N  
ATOM   2324  CA  ILE C 169      -5.349  -8.631  -8.160  1.00 51.10           C  
ATOM   2325  C   ILE C 169      -5.570  -9.463  -9.421  1.00 51.10           C  
ATOM   2326  CB  ILE C 169      -3.940  -8.894  -7.584  1.00 51.10           C  
ATOM   2327  O   ILE C 169      -5.702 -10.687  -9.350  1.00 51.10           O  
ATOM   2328  CG1 ILE C 169      -3.735  -8.100  -6.289  1.00 51.10           C  
ATOM   2329  CG2 ILE C 169      -2.862  -8.547  -8.616  1.00 51.10           C  
ATOM   2330  CD1 ILE C 169      -2.498  -8.509  -5.501  1.00 51.10           C  
ATOM   2331  N   THR C 170      -5.847  -8.759 -10.620  1.00 43.49           N  
ATOM   2332  CA  THR C 170      -6.063  -9.486 -11.866  1.00 43.49           C  
ATOM   2333  C   THR C 170      -4.997  -9.123 -12.895  1.00 43.49           C  
ATOM   2334  CB  THR C 170      -7.460  -9.197 -12.446  1.00 43.49           C  
ATOM   2335  O   THR C 170      -4.444  -8.021 -12.862  1.00 43.49           O  
ATOM   2336  CG2 THR C 170      -8.551  -9.468 -11.415  1.00 43.49           C  
ATOM   2337  OG1 THR C 170      -7.530  -7.824 -12.849  1.00 43.49           O  
ATOM   2338  N   SER C 171      -4.699 -10.195 -13.667  1.00 41.37           N  
ATOM   2339  CA  SER C 171      -3.841  -9.955 -14.822  1.00 41.37           C  
ATOM   2340  C   SER C 171      -4.628  -9.346 -15.978  1.00 41.37           C  
ATOM   2341  CB  SER C 171      -3.176 -11.255 -15.276  1.00 41.37           C  
ATOM   2342  O   SER C 171      -5.787  -9.700 -16.202  1.00 41.37           O  
ATOM   2343  OG  SER C 171      -2.775 -11.168 -16.633  1.00 41.37           O  
ATOM   2344  N   GLY C 172      -4.221  -8.217 -16.679  1.00 42.70           N  
ATOM   2345  CA  GLY C 172      -4.914  -7.505 -17.740  1.00 42.70           C  
ATOM   2346  C   GLY C 172      -5.588  -6.232 -17.263  1.00 42.70           C  
ATOM   2347  O   GLY C 172      -5.380  -5.801 -16.127  1.00 42.70           O  
ATOM   2348  N   ASP C 173      -6.246  -5.524 -18.340  1.00 39.32           N  
ATOM   2349  CA  ASP C 173      -6.868  -4.239 -18.034  1.00 39.32           C  
ATOM   2350  C   ASP C 173      -8.138  -4.427 -17.208  1.00 39.32           C  
ATOM   2351  CB  ASP C 173      -7.186  -3.477 -19.322  1.00 39.32           C  
ATOM   2352  O   ASP C 173      -8.706  -3.456 -16.703  1.00 39.32           O  
ATOM   2353  CG  ASP C 173      -8.035  -4.280 -20.292  1.00 39.32           C  
ATOM   2354  OD1 ASP C 173      -8.300  -5.472 -20.027  1.00 39.32           O  
ATOM   2355  OD2 ASP C 173      -8.439  -3.716 -21.332  1.00 39.32           O  
ATOM   2356  N   GLY C 174      -8.419  -5.625 -16.599  1.00 36.73           N  
ATOM   2357  CA  GLY C 174      -9.581  -5.950 -15.786  1.00 36.73           C  
ATOM   2358  C   GLY C 174     -10.843  -5.240 -16.238  1.00 36.73           C  
ATOM   2359  O   GLY C 174     -11.924  -5.479 -15.696  1.00 36.73           O  
ATOM   2360  N   THR C 175     -10.856  -4.123 -16.935  1.00 37.40           N  
ATOM   2361  CA  THR C 175     -11.990  -3.303 -17.348  1.00 37.40           C  
ATOM   2362  C   THR C 175     -12.734  -3.955 -18.509  1.00 37.40           C  
ATOM   2363  CB  THR C 175     -11.537  -1.888 -17.754  1.00 37.40           C  
ATOM   2364  O   THR C 175     -13.956  -3.832 -18.617  1.00 37.40           O  
ATOM   2365  CG2 THR C 175     -11.117  -1.074 -16.534  1.00 37.40           C  
ATOM   2366  OG1 THR C 175     -10.426  -1.988 -18.654  1.00 37.40           O  
ATOM   2367  N   THR C 176     -12.103  -4.400 -19.484  1.00 37.00           N  
ATOM   2368  CA  THR C 176     -12.817  -4.847 -20.675  1.00 37.00           C  
ATOM   2369  C   THR C 176     -13.665  -6.078 -20.368  1.00 37.00           C  
ATOM   2370  CB  THR C 176     -11.842  -5.166 -21.824  1.00 37.00           C  
ATOM   2371  O   THR C 176     -14.748  -6.248 -20.931  1.00 37.00           O  
ATOM   2372  CG2 THR C 176     -11.283  -3.888 -22.441  1.00 37.00           C  
ATOM   2373  OG1 THR C 176     -10.758  -5.953 -21.318  1.00 37.00           O  
ATOM   2374  N   SER C 177     -13.099  -7.130 -19.688  1.00 35.21           N  
ATOM   2375  CA  SER C 177     -13.922  -8.295 -19.384  1.00 35.21           C  
ATOM   2376  C   SER C 177     -14.262  -8.361 -17.899  1.00 35.21           C  
ATOM   2377  CB  SER C 177     -13.211  -9.580 -19.810  1.00 35.21           C  
ATOM   2378  O   SER C 177     -13.369  -8.318 -17.050  1.00 35.21           O  
ATOM   2379  OG  SER C 177     -11.843  -9.544 -19.441  1.00 35.21           O  
ATOM   2380  N   PRO C 178     -15.502  -8.085 -17.513  1.00 31.96           N  
ATOM   2381  CA  PRO C 178     -15.939  -8.142 -16.116  1.00 31.96           C  
ATOM   2382  C   PRO C 178     -15.575  -9.461 -15.438  1.00 31.96           C  
ATOM   2383  CB  PRO C 178     -17.457  -7.980 -16.215  1.00 31.96           C  
ATOM   2384  O   PRO C 178     -15.674 -10.525 -16.055  1.00 31.96           O  
ATOM   2385  CG  PRO C 178     -17.764  -8.131 -17.670  1.00 31.96           C  
ATOM   2386  CD  PRO C 178     -16.470  -8.136 -18.432  1.00 31.96           C  
ATOM   2387  N   ILE C 179     -14.681  -9.437 -14.579  1.00 35.86           N  
ATOM   2388  CA  ILE C 179     -14.290 -10.663 -13.892  1.00 35.86           C  
ATOM   2389  C   ILE C 179     -15.368 -11.057 -12.885  1.00 35.86           C  
ATOM   2390  CB  ILE C 179     -12.926 -10.503 -13.182  1.00 35.86           C  
ATOM   2391  O   ILE C 179     -15.831 -10.223 -12.104  1.00 35.86           O  
ATOM   2392  CG1 ILE C 179     -11.826 -10.190 -14.203  1.00 35.86           C  
ATOM   2393  CG2 ILE C 179     -12.585 -11.760 -12.378  1.00 35.86           C  
ATOM   2394  CD1 ILE C 179     -10.518  -9.722 -13.580  1.00 35.86           C  
ATOM   2395  N   SER C 180     -16.132 -12.090 -13.177  1.00 31.13           N  
ATOM   2396  CA  SER C 180     -17.144 -12.620 -12.270  1.00 31.13           C  
ATOM   2397  C   SER C 180     -16.528 -13.039 -10.939  1.00 31.13           C  
ATOM   2398  CB  SER C 180     -17.863 -13.811 -12.905  1.00 31.13           C  
ATOM   2399  O   SER C 180     -15.326 -13.299 -10.859  1.00 31.13           O  
ATOM   2400  OG  SER C 180     -17.185 -15.021 -12.615  1.00 31.13           O  
ATOM   2401  N   GLU C 181     -17.225 -12.840  -9.798  1.00 31.69           N  
ATOM   2402  CA  GLU C 181     -16.878 -13.167  -8.418  1.00 31.69           C  
ATOM   2403  C   GLU C 181     -16.152 -14.506  -8.334  1.00 31.69           C  
ATOM   2404  CB  GLU C 181     -18.132 -13.192  -7.540  1.00 31.69           C  
ATOM   2405  O   GLU C 181     -15.233 -14.670  -7.528  1.00 31.69           O  
ATOM   2406  CG  GLU C 181     -18.173 -12.086  -6.495  1.00 31.69           C  
ATOM   2407  CD  GLU C 181     -19.418 -12.130  -5.623  1.00 31.69           C  
ATOM   2408  OE1 GLU C 181     -19.555 -11.277  -4.717  1.00 31.69           O  
ATOM   2409  OE2 GLU C 181     -20.262 -13.026  -5.847  1.00 31.69           O  
ATOM   2410  N   HIS C 182     -16.565 -15.560  -9.080  1.00 30.69           N  
ATOM   2411  CA  HIS C 182     -16.096 -16.939  -9.003  1.00 30.69           C  
ATOM   2412  C   HIS C 182     -14.660 -17.060  -9.503  1.00 30.69           C  
ATOM   2413  CB  HIS C 182     -17.012 -17.862  -9.809  1.00 30.69           C  
ATOM   2414  O   HIS C 182     -14.039 -18.117  -9.369  1.00 30.69           O  
ATOM   2415  CG  HIS C 182     -18.404 -17.947  -9.268  1.00 30.69           C  
ATOM   2416  CD2 HIS C 182     -19.215 -19.011  -9.065  1.00 30.69           C  
ATOM   2417  ND1 HIS C 182     -19.115 -16.837  -8.866  1.00 30.69           N  
ATOM   2418  CE1 HIS C 182     -20.307 -17.216  -8.438  1.00 30.69           C  
ATOM   2419  NE2 HIS C 182     -20.393 -18.531  -8.549  1.00 30.69           N  
ATOM   2420  N   ASP C 183     -14.332 -16.199 -10.261  1.00 31.16           N  
ATOM   2421  CA  ASP C 183     -13.044 -16.275 -10.943  1.00 31.16           C  
ATOM   2422  C   ASP C 183     -11.905 -15.854 -10.017  1.00 31.16           C  
ATOM   2423  CB  ASP C 183     -13.050 -15.401 -12.199  1.00 31.16           C  
ATOM   2424  O   ASP C 183     -10.734 -15.918 -10.395  1.00 31.16           O  
ATOM   2425  CG  ASP C 183     -13.865 -15.998 -13.333  1.00 31.16           C  
ATOM   2426  OD1 ASP C 183     -14.089 -17.228 -13.341  1.00 31.16           O  
ATOM   2427  OD2 ASP C 183     -14.284 -15.232 -14.228  1.00 31.16           O  
ATOM   2428  N   TYR C 184     -12.279 -15.361  -8.870  1.00 28.92           N  
ATOM   2429  CA  TYR C 184     -11.286 -14.781  -7.973  1.00 28.92           C  
ATOM   2430  C   TYR C 184     -10.545 -15.868  -7.203  1.00 28.92           C  
ATOM   2431  CB  TYR C 184     -11.950 -13.808  -6.993  1.00 28.92           C  
ATOM   2432  O   TYR C 184      -9.883 -15.587  -6.201  1.00 28.92           O  
ATOM   2433  CG  TYR C 184     -12.489 -12.560  -7.649  1.00 28.92           C  
ATOM   2434  CD1 TYR C 184     -11.644 -11.503  -7.980  1.00 28.92           C  
ATOM   2435  CD2 TYR C 184     -13.843 -12.434  -7.938  1.00 28.92           C  
ATOM   2436  CE1 TYR C 184     -12.136 -10.350  -8.582  1.00 28.92           C  
ATOM   2437  CE2 TYR C 184     -14.346 -11.286  -8.540  1.00 28.92           C  
ATOM   2438  OH  TYR C 184     -13.979  -9.112  -9.455  1.00 28.92           O  
ATOM   2439  CZ  TYR C 184     -13.486 -10.251  -8.859  1.00 28.92           C  
ATOM   2440  N   GLN C 185     -10.651 -17.169  -7.573  1.00 26.36           N  
ATOM   2441  CA  GLN C 185     -10.178 -18.143  -6.596  1.00 26.36           C  
ATOM   2442  C   GLN C 185      -8.684 -17.979  -6.334  1.00 26.36           C  
ATOM   2443  CB  GLN C 185     -10.475 -19.567  -7.069  1.00 26.36           C  
ATOM   2444  O   GLN C 185      -7.872 -18.081  -7.256  1.00 26.36           O  
ATOM   2445  CG  GLN C 185     -11.618 -20.238  -6.320  1.00 26.36           C  
ATOM   2446  CD  GLN C 185     -11.898 -21.645  -6.815  1.00 26.36           C  
ATOM   2447  NE2 GLN C 185     -12.892 -22.296  -6.220  1.00 26.36           N  
ATOM   2448  OE1 GLN C 185     -11.226 -22.143  -7.724  1.00 26.36           O  
ATOM   2449  N   ILE C 186      -8.421 -17.114  -5.408  1.00 27.61           N  
ATOM   2450  CA  ILE C 186      -7.031 -16.955  -4.994  1.00 27.61           C  
ATOM   2451  C   ILE C 186      -6.518 -18.263  -4.396  1.00 27.61           C  
ATOM   2452  CB  ILE C 186      -6.872 -15.802  -3.978  1.00 27.61           C  
ATOM   2453  O   ILE C 186      -7.139 -18.825  -3.490  1.00 27.61           O  
ATOM   2454  CG1 ILE C 186      -7.344 -14.480  -4.593  1.00 27.61           C  
ATOM   2455  CG2 ILE C 186      -5.420 -15.698  -3.503  1.00 27.61           C  
ATOM   2456  CD1 ILE C 186      -7.444 -13.334  -3.595  1.00 27.61           C  
ATOM   2457  N   GLY C 187      -5.865 -19.156  -5.248  1.00 24.82           N  
ATOM   2458  CA  GLY C 187      -5.234 -20.415  -4.884  1.00 24.82           C  
ATOM   2459  C   GLY C 187      -4.385 -20.316  -3.630  1.00 24.82           C  
ATOM   2460  O   GLY C 187      -3.868 -19.244  -3.308  1.00 24.82           O  
ATOM   2461  N   GLY C 188      -4.865 -20.888  -2.549  1.00 25.39           N  
ATOM   2462  CA  GLY C 188      -4.272 -21.053  -1.232  1.00 25.39           C  
ATOM   2463  C   GLY C 188      -2.886 -21.669  -1.274  1.00 25.39           C  
ATOM   2464  O   GLY C 188      -2.367 -22.114  -0.248  1.00 25.39           O  
ATOM   2465  N   TYR C 189      -2.177 -21.779  -2.437  1.00 24.23           N  
ATOM   2466  CA  TYR C 189      -1.058 -22.696  -2.256  1.00 24.23           C  
ATOM   2467  C   TYR C 189      -0.017 -22.107  -1.311  1.00 24.23           C  
ATOM   2468  CB  TYR C 189      -0.410 -23.027  -3.604  1.00 24.23           C  
ATOM   2469  O   TYR C 189       0.239 -20.901  -1.334  1.00 24.23           O  
ATOM   2470  CG  TYR C 189      -1.093 -24.149  -4.347  1.00 24.23           C  
ATOM   2471  CD1 TYR C 189      -0.717 -25.475  -4.145  1.00 24.23           C  
ATOM   2472  CD2 TYR C 189      -2.115 -23.886  -5.253  1.00 24.23           C  
ATOM   2473  CE1 TYR C 189      -1.343 -26.513  -4.828  1.00 24.23           C  
ATOM   2474  CE2 TYR C 189      -2.748 -24.916  -5.942  1.00 24.23           C  
ATOM   2475  OH  TYR C 189      -2.979 -27.246  -6.403  1.00 24.23           O  
ATOM   2476  CZ  TYR C 189      -2.356 -26.223  -5.723  1.00 24.23           C  
ATOM   2477  N   THR C 190      -0.030 -22.662  -0.135  1.00 25.55           N  
ATOM   2478  CA  THR C 190       0.973 -22.416   0.895  1.00 25.55           C  
ATOM   2479  C   THR C 190       2.353 -22.863   0.424  1.00 25.55           C  
ATOM   2480  CB  THR C 190       0.615 -23.140   2.207  1.00 25.55           C  
ATOM   2481  O   THR C 190       2.575 -24.050   0.172  1.00 25.55           O  
ATOM   2482  CG2 THR C 190      -0.479 -22.396   2.965  1.00 25.55           C  
ATOM   2483  OG1 THR C 190       0.157 -24.464   1.905  1.00 25.55           O  
ATOM   2484  N   GLU C 191       2.845 -22.402  -0.774  1.00 26.43           N  
ATOM   2485  CA  GLU C 191       4.176 -22.898  -1.112  1.00 26.43           C  
ATOM   2486  C   GLU C 191       5.179 -22.584  -0.006  1.00 26.43           C  
ATOM   2487  CB  GLU C 191       4.651 -22.302  -2.439  1.00 26.43           C  
ATOM   2488  O   GLU C 191       5.005 -21.619   0.741  1.00 26.43           O  
ATOM   2489  CG  GLU C 191       4.932 -23.341  -3.515  1.00 26.43           C  
ATOM   2490  CD  GLU C 191       5.441 -22.737  -4.814  1.00 26.43           C  
ATOM   2491  OE1 GLU C 191       5.732 -23.499  -5.765  1.00 26.43           O  
ATOM   2492  OE2 GLU C 191       5.550 -21.493  -4.882  1.00 26.43           O  
ATOM   2493  N   LYS C 192       5.967 -23.495   0.339  1.00 27.19           N  
ATOM   2494  CA  LYS C 192       7.171 -23.426   1.162  1.00 27.19           C  
ATOM   2495  C   LYS C 192       8.035 -22.230   0.774  1.00 27.19           C  
ATOM   2496  CB  LYS C 192       7.979 -24.718   1.041  1.00 27.19           C  
ATOM   2497  O   LYS C 192       8.129 -21.882  -0.405  1.00 27.19           O  
ATOM   2498  CG  LYS C 192       7.583 -25.793   2.042  1.00 27.19           C  
ATOM   2499  CD  LYS C 192       8.495 -27.010   1.947  1.00 27.19           C  
ATOM   2500  CE  LYS C 192       8.067 -28.108   2.911  1.00 27.19           C  
ATOM   2501  NZ  LYS C 192       8.948 -29.309   2.809  1.00 27.19           N  
ATOM   2502  N   TRP C 193       8.376 -21.334   1.752  1.00 30.01           N  
ATOM   2503  CA  TRP C 193       9.009 -20.024   1.868  1.00 30.01           C  
ATOM   2504  C   TRP C 193      10.297 -19.968   1.053  1.00 30.01           C  
ATOM   2505  CB  TRP C 193       9.303 -19.696   3.334  1.00 30.01           C  
ATOM   2506  O   TRP C 193      10.953 -18.925   0.989  1.00 30.01           O  
ATOM   2507  CG  TRP C 193       8.100 -19.249   4.111  1.00 30.01           C  
ATOM   2508  CD1 TRP C 193       6.894 -18.851   3.605  1.00 30.01           C  
ATOM   2509  CD2 TRP C 193       7.992 -19.149   5.534  1.00 30.01           C  
ATOM   2510  CE2 TRP C 193       6.689 -18.684   5.822  1.00 30.01           C  
ATOM   2511  CE3 TRP C 193       8.869 -19.408   6.595  1.00 30.01           C  
ATOM   2512  NE1 TRP C 193       6.041 -18.511   4.629  1.00 30.01           N  
ATOM   2513  CH2 TRP C 193       7.122 -18.735   8.148  1.00 30.01           C  
ATOM   2514  CZ2 TRP C 193       6.243 -18.474   7.129  1.00 30.01           C  
ATOM   2515  CZ3 TRP C 193       8.424 -19.198   7.895  1.00 30.01           C  
ATOM   2516  N   GLU C 194      10.864 -21.017   0.756  1.00 27.21           N  
ATOM   2517  CA  GLU C 194      12.274 -20.808   0.444  1.00 27.21           C  
ATOM   2518  C   GLU C 194      12.447 -20.168  -0.930  1.00 27.21           C  
ATOM   2519  CB  GLU C 194      13.041 -22.132   0.508  1.00 27.21           C  
ATOM   2520  O   GLU C 194      13.572 -19.927  -1.372  1.00 27.21           O  
ATOM   2521  CG  GLU C 194      13.302 -22.624   1.924  1.00 27.21           C  
ATOM   2522  CD  GLU C 194      14.080 -23.929   1.972  1.00 27.21           C  
ATOM   2523  OE1 GLU C 194      14.453 -24.374   3.081  1.00 27.21           O  
ATOM   2524  OE2 GLU C 194      14.321 -24.511   0.891  1.00 27.21           O  
ATOM   2525  N   SER C 195      11.449 -20.322  -1.821  1.00 27.57           N  
ATOM   2526  CA  SER C 195      11.842 -19.746  -3.103  1.00 27.57           C  
ATOM   2527  C   SER C 195      11.881 -18.223  -3.035  1.00 27.57           C  
ATOM   2528  CB  SER C 195      10.881 -20.190  -4.207  1.00 27.57           C  
ATOM   2529  O   SER C 195      11.208 -17.616  -2.199  1.00 27.57           O  
ATOM   2530  OG  SER C 195      10.568 -19.108  -5.067  1.00 27.57           O  
ATOM   2531  N   GLY C 196      12.899 -17.547  -3.367  1.00 29.97           N  
ATOM   2532  CA  GLY C 196      13.360 -16.169  -3.321  1.00 29.97           C  
ATOM   2533  C   GLY C 196      12.258 -15.161  -3.587  1.00 29.97           C  
ATOM   2534  O   GLY C 196      12.115 -14.180  -2.854  1.00 29.97           O  
ATOM   2535  N   VAL C 197      11.729 -15.072  -4.931  1.00 34.41           N  
ATOM   2536  CA  VAL C 197      11.175 -13.817  -5.430  1.00 34.41           C  
ATOM   2537  C   VAL C 197       9.756 -13.630  -4.897  1.00 34.41           C  
ATOM   2538  CB  VAL C 197      11.174 -13.772  -6.974  1.00 34.41           C  
ATOM   2539  O   VAL C 197       8.841 -14.362  -5.280  1.00 34.41           O  
ATOM   2540  CG1 VAL C 197      10.668 -12.420  -7.474  1.00 34.41           C  
ATOM   2541  CG2 VAL C 197      12.574 -14.055  -7.516  1.00 34.41           C  
ATOM   2542  N   LYS C 198       9.469 -13.671  -3.622  1.00 40.28           N  
ATOM   2543  CA  LYS C 198       8.101 -13.693  -3.113  1.00 40.28           C  
ATOM   2544  C   LYS C 198       7.392 -12.370  -3.385  1.00 40.28           C  
ATOM   2545  CB  LYS C 198       8.091 -13.994  -1.613  1.00 40.28           C  
ATOM   2546  O   LYS C 198       7.827 -11.318  -2.913  1.00 40.28           O  
ATOM   2547  CG  LYS C 198       8.346 -15.455  -1.273  1.00 40.28           C  
ATOM   2548  CD  LYS C 198       8.208 -15.714   0.222  1.00 40.28           C  
ATOM   2549  CE  LYS C 198       8.526 -17.161   0.571  1.00 40.28           C  
ATOM   2550  NZ  LYS C 198       8.356 -17.429   2.031  1.00 40.28           N  
ATOM   2551  N   ASP C 199       6.792 -12.301  -4.633  1.00 45.38           N  
ATOM   2552  CA  ASP C 199       5.930 -11.130  -4.760  1.00 45.38           C  
ATOM   2553  C   ASP C 199       4.945 -11.044  -3.597  1.00 45.38           C  
ATOM   2554  CB  ASP C 199       5.174 -11.162  -6.090  1.00 45.38           C  
ATOM   2555  O   ASP C 199       4.239 -12.011  -3.302  1.00 45.38           O  
ATOM   2556  CG  ASP C 199       6.053 -10.825  -7.281  1.00 45.38           C  
ATOM   2557  OD1 ASP C 199       7.153 -10.262  -7.088  1.00 45.38           O  
ATOM   2558  OD2 ASP C 199       5.642 -11.121  -8.424  1.00 45.38           O  
ATOM   2559  N   CYS C 200       5.228 -10.177  -2.743  1.00 51.02           N  
ATOM   2560  CA  CYS C 200       4.380  -9.990  -1.572  1.00 51.02           C  
ATOM   2561  C   CYS C 200       3.682  -8.636  -1.614  1.00 51.02           C  
ATOM   2562  CB  CYS C 200       5.203 -10.110  -0.289  1.00 51.02           C  
ATOM   2563  O   CYS C 200       4.194  -7.688  -2.211  1.00 51.02           O  
ATOM   2564  SG  CYS C 200       6.466  -8.832  -0.113  1.00 51.02           S  
ATOM   2565  N   VAL C 201       2.422  -8.789  -1.272  1.00 60.46           N  
ATOM   2566  CA  VAL C 201       1.655  -7.559  -1.108  1.00 60.46           C  
ATOM   2567  C   VAL C 201       1.462  -7.264   0.377  1.00 60.46           C  
ATOM   2568  CB  VAL C 201       0.284  -7.646  -1.816  1.00 60.46           C  
ATOM   2569  O   VAL C 201       1.091  -8.150   1.150  1.00 60.46           O  
ATOM   2570  CG1 VAL C 201      -0.526  -6.373  -1.583  1.00 60.46           C  
ATOM   2571  CG2 VAL C 201       0.472  -7.898  -3.311  1.00 60.46           C  
ATOM   2572  N   VAL C 202       1.869  -6.101   0.694  1.00 61.66           N  
ATOM   2573  CA  VAL C 202       1.735  -5.708   2.092  1.00 61.66           C  
ATOM   2574  C   VAL C 202       0.739  -4.557   2.213  1.00 61.66           C  
ATOM   2575  CB  VAL C 202       3.096  -5.301   2.700  1.00 61.66           C  
ATOM   2576  O   VAL C 202       0.830  -3.570   1.480  1.00 61.66           O  
ATOM   2577  CG1 VAL C 202       2.944  -4.951   4.179  1.00 61.66           C  
ATOM   2578  CG2 VAL C 202       4.119  -6.420   2.514  1.00 61.66           C  
ATOM   2579  N   LEU C 203      -0.226  -4.788   3.039  1.00 65.97           N  
ATOM   2580  CA  LEU C 203      -1.156  -3.713   3.365  1.00 65.97           C  
ATOM   2581  C   LEU C 203      -0.746  -3.013   4.657  1.00 65.97           C  
ATOM   2582  CB  LEU C 203      -2.581  -4.258   3.497  1.00 65.97           C  
ATOM   2583  O   LEU C 203      -0.758  -3.621   5.729  1.00 65.97           O  
ATOM   2584  CG  LEU C 203      -3.707  -3.223   3.476  1.00 65.97           C  
ATOM   2585  CD1 LEU C 203      -3.868  -2.644   2.074  1.00 65.97           C  
ATOM   2586  CD2 LEU C 203      -5.014  -3.845   3.957  1.00 65.97           C  
ATOM   2587  N   HIS C 204      -0.348  -1.716   4.412  1.00 67.60           N  
ATOM   2588  CA  HIS C 204       0.095  -0.962   5.579  1.00 67.60           C  
ATOM   2589  C   HIS C 204      -0.996  -0.018   6.073  1.00 67.60           C  
ATOM   2590  CB  HIS C 204       1.365  -0.173   5.256  1.00 67.60           C  
ATOM   2591  O   HIS C 204      -1.611   0.696   5.278  1.00 67.60           O  
ATOM   2592  CG  HIS C 204       2.579  -1.031   5.089  1.00 67.60           C  
ATOM   2593  CD2 HIS C 204       3.375  -1.246   4.016  1.00 67.60           C  
ATOM   2594  ND1 HIS C 204       3.096  -1.795   6.113  1.00 67.60           N  
ATOM   2595  CE1 HIS C 204       4.162  -2.444   5.675  1.00 67.60           C  
ATOM   2596  NE2 HIS C 204       4.352  -2.129   4.405  1.00 67.60           N  
ATOM   2597  N   SER C 205      -1.308  -0.172   7.344  1.00 65.17           N  
ATOM   2598  CA  SER C 205      -2.068   0.823   8.094  1.00 65.17           C  
ATOM   2599  C   SER C 205      -1.216   1.458   9.188  1.00 65.17           C  
ATOM   2600  CB  SER C 205      -3.317   0.192   8.711  1.00 65.17           C  
ATOM   2601  O   SER C 205      -0.023   1.169   9.301  1.00 65.17           O  
ATOM   2602  OG  SER C 205      -2.986  -0.543   9.877  1.00 65.17           O  
ATOM   2603  N   TYR C 206      -1.790   2.504   9.864  1.00 63.82           N  
ATOM   2604  CA  TYR C 206      -1.022   3.201  10.889  1.00 63.82           C  
ATOM   2605  C   TYR C 206      -0.501   2.226  11.938  1.00 63.82           C  
ATOM   2606  CB  TYR C 206      -1.875   4.282  11.560  1.00 63.82           C  
ATOM   2607  O   TYR C 206       0.648   2.329  12.375  1.00 63.82           O  
ATOM   2608  CG  TYR C 206      -2.138   5.480  10.680  1.00 63.82           C  
ATOM   2609  CD1 TYR C 206      -1.086   6.206  10.125  1.00 63.82           C  
ATOM   2610  CD2 TYR C 206      -3.438   5.889  10.403  1.00 63.82           C  
ATOM   2611  CE1 TYR C 206      -1.324   7.311   9.315  1.00 63.82           C  
ATOM   2612  CE2 TYR C 206      -3.687   6.994   9.595  1.00 63.82           C  
ATOM   2613  OH  TYR C 206      -2.866   8.791   8.255  1.00 63.82           O  
ATOM   2614  CZ  TYR C 206      -2.625   7.697   9.056  1.00 63.82           C  
ATOM   2615  N   PHE C 207      -1.287   1.263  12.178  1.00 65.48           N  
ATOM   2616  CA  PHE C 207      -0.924   0.442  13.327  1.00 65.48           C  
ATOM   2617  C   PHE C 207      -0.868  -1.032  12.944  1.00 65.48           C  
ATOM   2618  CB  PHE C 207      -1.919   0.650  14.473  1.00 65.48           C  
ATOM   2619  O   PHE C 207      -0.470  -1.874  13.752  1.00 65.48           O  
ATOM   2620  CG  PHE C 207      -2.040   2.082  14.920  1.00 65.48           C  
ATOM   2621  CD1 PHE C 207      -1.046   2.670  15.692  1.00 65.48           C  
ATOM   2622  CD2 PHE C 207      -3.149   2.840  14.567  1.00 65.48           C  
ATOM   2623  CE1 PHE C 207      -1.156   3.995  16.107  1.00 65.48           C  
ATOM   2624  CE2 PHE C 207      -3.266   4.164  14.978  1.00 65.48           C  
ATOM   2625  CZ  PHE C 207      -2.269   4.740  15.749  1.00 65.48           C  
ATOM   2626  N   THR C 208      -1.228  -1.299  11.703  1.00 59.98           N  
ATOM   2627  CA  THR C 208      -1.258  -2.708  11.328  1.00 59.98           C  
ATOM   2628  C   THR C 208      -0.660  -2.911   9.939  1.00 59.98           C  
ATOM   2629  CB  THR C 208      -2.695  -3.263  11.358  1.00 59.98           C  
ATOM   2630  O   THR C 208      -0.717  -2.013   9.096  1.00 59.98           O  
ATOM   2631  CG2 THR C 208      -3.270  -3.226  12.770  1.00 59.98           C  
ATOM   2632  OG1 THR C 208      -3.523  -2.474  10.496  1.00 59.98           O  
ATOM   2633  N   SER C 209       0.060  -4.023   9.823  1.00 61.89           N  
ATOM   2634  CA  SER C 209       0.543  -4.481   8.525  1.00 61.89           C  
ATOM   2635  C   SER C 209       0.131  -5.925   8.260  1.00 61.89           C  
ATOM   2636  CB  SER C 209       2.065  -4.352   8.443  1.00 61.89           C  
ATOM   2637  O   SER C 209       0.287  -6.789   9.125  1.00 61.89           O  
ATOM   2638  OG  SER C 209       2.477  -3.036   8.768  1.00 61.89           O  
ATOM   2639  N   ASP C 210      -0.515  -6.080   7.188  1.00 55.25           N  
ATOM   2640  CA  ASP C 210      -0.911  -7.425   6.780  1.00 55.25           C  
ATOM   2641  C   ASP C 210      -0.164  -7.859   5.521  1.00 55.25           C  
ATOM   2642  CB  ASP C 210      -2.421  -7.492   6.546  1.00 55.25           C  
ATOM   2643  O   ASP C 210      -0.106  -7.116   4.540  1.00 55.25           O  
ATOM   2644  CG  ASP C 210      -3.229  -7.234   7.805  1.00 55.25           C  
ATOM   2645  OD1 ASP C 210      -2.818  -7.683   8.896  1.00 55.25           O  
ATOM   2646  OD2 ASP C 210      -4.288  -6.577   7.705  1.00 55.25           O  
ATOM   2647  N   TYR C 211       0.392  -9.016   5.572  1.00 50.96           N  
ATOM   2648  CA  TYR C 211       1.192  -9.542   4.472  1.00 50.96           C  
ATOM   2649  C   TYR C 211       0.423 -10.607   3.699  1.00 50.96           C  
ATOM   2650  CB  TYR C 211       2.508 -10.126   4.996  1.00 50.96           C  
ATOM   2651  O   TYR C 211      -0.227 -11.469   4.296  1.00 50.96           O  
ATOM   2652  CG  TYR C 211       3.403  -9.107   5.658  1.00 50.96           C  
ATOM   2653  CD1 TYR C 211       4.447  -8.508   4.956  1.00 50.96           C  
ATOM   2654  CD2 TYR C 211       3.208  -8.742   6.986  1.00 50.96           C  
ATOM   2655  CE1 TYR C 211       5.276  -7.570   5.563  1.00 50.96           C  
ATOM   2656  CE2 TYR C 211       4.031  -7.805   7.602  1.00 50.96           C  
ATOM   2657  OH  TYR C 211       5.878  -6.297   7.489  1.00 50.96           O  
ATOM   2658  CZ  TYR C 211       5.060  -7.225   6.884  1.00 50.96           C  
ATOM   2659  N   TYR C 212       0.488 -10.301   2.455  1.00 49.89           N  
ATOM   2660  CA  TYR C 212      -0.140 -11.283   1.578  1.00 49.89           C  
ATOM   2661  C   TYR C 212       0.860 -11.825   0.563  1.00 49.89           C  
ATOM   2662  CB  TYR C 212      -1.339 -10.666   0.851  1.00 49.89           C  
ATOM   2663  O   TYR C 212       1.660 -11.070   0.006  1.00 49.89           O  
ATOM   2664  CG  TYR C 212      -2.421 -10.170   1.779  1.00 49.89           C  
ATOM   2665  CD1 TYR C 212      -3.470 -11.000   2.164  1.00 49.89           C  
ATOM   2666  CD2 TYR C 212      -2.397  -8.869   2.271  1.00 49.89           C  
ATOM   2667  CE1 TYR C 212      -4.471 -10.546   3.017  1.00 49.89           C  
ATOM   2668  CE2 TYR C 212      -3.392  -8.404   3.124  1.00 49.89           C  
ATOM   2669  OH  TYR C 212      -5.411  -8.794   4.336  1.00 49.89           O  
ATOM   2670  CZ  TYR C 212      -4.423  -9.249   3.492  1.00 49.89           C  
ATOM   2671  N   GLN C 213       0.988 -13.047   0.543  1.00 42.67           N  
ATOM   2672  CA  GLN C 213       1.813 -13.659  -0.494  1.00 42.67           C  
ATOM   2673  C   GLN C 213       1.000 -13.928  -1.756  1.00 42.67           C  
ATOM   2674  CB  GLN C 213       2.439 -14.958   0.015  1.00 42.67           C  
ATOM   2675  O   GLN C 213      -0.092 -14.497  -1.688  1.00 42.67           O  
ATOM   2676  CG  GLN C 213       3.464 -15.560  -0.936  1.00 42.67           C  
ATOM   2677  CD  GLN C 213       4.282 -16.666  -0.295  1.00 42.67           C  
ATOM   2678  NE2 GLN C 213       5.327 -17.108  -0.986  1.00 42.67           N  
ATOM   2679  OE1 GLN C 213       3.978 -17.117   0.814  1.00 42.67           O  
ATOM   2680  N   LEU C 214       1.591 -13.384  -2.716  1.00 41.52           N  
ATOM   2681  CA  LEU C 214       0.917 -13.605  -3.991  1.00 41.52           C  
ATOM   2682  C   LEU C 214       1.292 -14.963  -4.575  1.00 41.52           C  
ATOM   2683  CB  LEU C 214       1.270 -12.494  -4.984  1.00 41.52           C  
ATOM   2684  O   LEU C 214       2.473 -15.313  -4.635  1.00 41.52           O  
ATOM   2685  CG  LEU C 214       0.381 -11.250  -4.953  1.00 41.52           C  
ATOM   2686  CD1 LEU C 214       1.233  -9.988  -5.036  1.00 41.52           C  
ATOM   2687  CD2 LEU C 214      -0.636 -11.291  -6.088  1.00 41.52           C  
ATOM   2688  N   TYR C 215       0.463 -15.882  -4.522  1.00 36.91           N  
ATOM   2689  CA  TYR C 215       0.805 -17.211  -5.017  1.00 36.91           C  
ATOM   2690  C   TYR C 215       1.259 -17.153  -6.470  1.00 36.91           C  
ATOM   2691  CB  TYR C 215      -0.391 -18.159  -4.882  1.00 36.91           C  
ATOM   2692  O   TYR C 215       2.269 -17.759  -6.836  1.00 36.91           O  
ATOM   2693  CG  TYR C 215      -0.473 -18.845  -3.539  1.00 36.91           C  
ATOM   2694  CD1 TYR C 215       0.274 -19.991  -3.274  1.00 36.91           C  
ATOM   2695  CD2 TYR C 215      -1.298 -18.350  -2.535  1.00 36.91           C  
ATOM   2696  CE1 TYR C 215       0.200 -20.627  -2.039  1.00 36.91           C  
ATOM   2697  CE2 TYR C 215      -1.380 -18.978  -1.297  1.00 36.91           C  
ATOM   2698  OH  TYR C 215      -0.705 -20.740   0.166  1.00 36.91           O  
ATOM   2699  CZ  TYR C 215      -0.628 -20.114  -1.058  1.00 36.91           C  
ATOM   2700  N   SER C 216       0.278 -16.995  -7.498  1.00 33.14           N  
ATOM   2701  CA  SER C 216       0.535 -17.112  -8.929  1.00 33.14           C  
ATOM   2702  C   SER C 216       0.732 -15.742  -9.569  1.00 33.14           C  
ATOM   2703  CB  SER C 216      -0.614 -17.847  -9.622  1.00 33.14           C  
ATOM   2704  O   SER C 216      -0.195 -14.931  -9.610  1.00 33.14           O  
ATOM   2705  OG  SER C 216      -0.960 -17.207 -10.838  1.00 33.14           O  
ATOM   2706  N   THR C 217       1.716 -15.051  -9.065  1.00 34.70           N  
ATOM   2707  CA  THR C 217       1.812 -13.815  -9.834  1.00 34.70           C  
ATOM   2708  C   THR C 217       2.204 -14.107 -11.280  1.00 34.70           C  
ATOM   2709  CB  THR C 217       2.831 -12.845  -9.209  1.00 34.70           C  
ATOM   2710  O   THR C 217       3.187 -14.807 -11.532  1.00 34.70           O  
ATOM   2711  CG2 THR C 217       2.151 -11.875  -8.249  1.00 34.70           C  
ATOM   2712  OG1 THR C 217       3.818 -13.596  -8.491  1.00 34.70           O  
ATOM   2713  N   GLN C 218       1.313 -14.744 -12.058  1.00 30.68           N  
ATOM   2714  CA  GLN C 218       1.638 -14.831 -13.478  1.00 30.68           C  
ATOM   2715  C   GLN C 218       2.266 -13.533 -13.979  1.00 30.68           C  
ATOM   2716  CB  GLN C 218       0.388 -15.158 -14.296  1.00 30.68           C  
ATOM   2717  O   GLN C 218       1.902 -13.031 -15.044  1.00 30.68           O  
ATOM   2718  CG  GLN C 218       0.052 -16.643 -14.340  1.00 30.68           C  
ATOM   2719  CD  GLN C 218      -1.056 -16.966 -15.325  1.00 30.68           C  
ATOM   2720  NE2 GLN C 218      -1.320 -18.253 -15.519  1.00 30.68           N  
ATOM   2721  OE1 GLN C 218      -1.670 -16.065 -15.906  1.00 30.68           O  
ATOM   2722  N   LEU C 219       2.501 -12.667 -12.980  1.00 33.10           N  
ATOM   2723  CA  LEU C 219       3.105 -11.479 -13.574  1.00 33.10           C  
ATOM   2724  C   LEU C 219       4.453 -11.812 -14.204  1.00 33.10           C  
ATOM   2725  CB  LEU C 219       3.277 -10.382 -12.520  1.00 33.10           C  
ATOM   2726  O   LEU C 219       5.365 -12.279 -13.518  1.00 33.10           O  
ATOM   2727  CG  LEU C 219       2.096  -9.429 -12.334  1.00 33.10           C  
ATOM   2728  CD1 LEU C 219       1.829  -9.198 -10.851  1.00 33.10           C  
ATOM   2729  CD2 LEU C 219       2.359  -8.106 -13.047  1.00 33.10           C  
ATOM   2730  N   SER C 220       4.320 -12.798 -15.153  1.00 30.58           N  
ATOM   2731  CA  SER C 220       5.564 -13.107 -15.850  1.00 30.58           C  
ATOM   2732  C   SER C 220       6.425 -11.860 -16.022  1.00 30.58           C  
ATOM   2733  CB  SER C 220       5.273 -13.727 -17.217  1.00 30.58           C  
ATOM   2734  O   SER C 220       5.957 -10.841 -16.535  1.00 30.58           O  
ATOM   2735  OG  SER C 220       6.460 -13.834 -17.985  1.00 30.58           O  
ATOM   2736  N   THR C 221       7.196 -11.655 -15.079  1.00 32.07           N  
ATOM   2737  CA  THR C 221       8.172 -10.593 -15.298  1.00 32.07           C  
ATOM   2738  C   THR C 221       8.760 -10.681 -16.704  1.00 32.07           C  
ATOM   2739  CB  THR C 221       9.307 -10.654 -14.260  1.00 32.07           C  
ATOM   2740  O   THR C 221       9.217  -9.677 -17.255  1.00 32.07           O  
ATOM   2741  CG2 THR C 221       8.810 -10.246 -12.877  1.00 32.07           C  
ATOM   2742  OG1 THR C 221       9.817 -11.992 -14.196  1.00 32.07           O  
ATOM   2743  N   ASP C 222       8.936 -11.934 -17.129  1.00 30.73           N  
ATOM   2744  CA  ASP C 222       9.648 -12.005 -18.402  1.00 30.73           C  
ATOM   2745  C   ASP C 222       8.807 -11.421 -19.535  1.00 30.73           C  
ATOM   2746  CB  ASP C 222      10.031 -13.451 -18.723  1.00 30.73           C  
ATOM   2747  O   ASP C 222       9.344 -10.811 -20.462  1.00 30.73           O  
ATOM   2748  CG  ASP C 222      11.035 -14.030 -17.742  1.00 30.73           C  
ATOM   2749  OD1 ASP C 222      11.781 -13.256 -17.104  1.00 30.73           O  
ATOM   2750  OD2 ASP C 222      11.084 -15.272 -17.608  1.00 30.73           O  
ATOM   2751  N   THR C 223       7.551 -11.993 -19.654  1.00 30.72           N  
ATOM   2752  CA  THR C 223       6.772 -11.408 -20.740  1.00 30.72           C  
ATOM   2753  C   THR C 223       6.143 -10.088 -20.304  1.00 30.72           C  
ATOM   2754  CB  THR C 223       5.671 -12.371 -21.220  1.00 30.72           C  
ATOM   2755  O   THR C 223       5.568  -9.368 -21.123  1.00 30.72           O  
ATOM   2756  CG2 THR C 223       6.254 -13.490 -22.077  1.00 30.72           C  
ATOM   2757  OG1 THR C 223       5.019 -12.948 -20.081  1.00 30.72           O  
ATOM   2758  N   GLY C 224       6.730  -9.309 -19.493  1.00 34.10           N  
ATOM   2759  CA  GLY C 224       6.328  -7.987 -19.040  1.00 34.10           C  
ATOM   2760  C   GLY C 224       4.827  -7.847 -18.867  1.00 34.10           C  
ATOM   2761  O   GLY C 224       4.062  -8.108 -19.798  1.00 34.10           O  
ATOM   2762  N   VAL C 225       4.170  -8.556 -18.035  1.00 37.52           N  
ATOM   2763  CA  VAL C 225       2.798  -8.095 -17.848  1.00 37.52           C  
ATOM   2764  C   VAL C 225       2.737  -6.577 -18.003  1.00 37.52           C  
ATOM   2765  CB  VAL C 225       2.242  -8.513 -16.468  1.00 37.52           C  
ATOM   2766  O   VAL C 225       3.462  -5.848 -17.323  1.00 37.52           O  
ATOM   2767  CG1 VAL C 225       0.752  -8.194 -16.368  1.00 37.52           C  
ATOM   2768  CG2 VAL C 225       2.492  -9.999 -16.220  1.00 37.52           C  
ATOM   2769  N   GLU C 226       2.288  -6.221 -19.111  1.00 45.05           N  
ATOM   2770  CA  GLU C 226       2.296  -4.791 -19.406  1.00 45.05           C  
ATOM   2771  C   GLU C 226       1.472  -4.012 -18.384  1.00 45.05           C  
ATOM   2772  CB  GLU C 226       1.765  -4.530 -20.818  1.00 45.05           C  
ATOM   2773  O   GLU C 226       1.884  -2.941 -17.934  1.00 45.05           O  
ATOM   2774  CG  GLU C 226       2.844  -4.534 -21.891  1.00 45.05           C  
ATOM   2775  CD  GLU C 226       2.314  -4.201 -23.277  1.00 45.05           C  
ATOM   2776  OE1 GLU C 226       3.124  -4.073 -24.222  1.00 45.05           O  
ATOM   2777  OE2 GLU C 226       1.078  -4.065 -23.417  1.00 45.05           O  
ATOM   2778  N   HIS C 227       0.305  -4.877 -17.810  1.00 43.67           N  
ATOM   2779  CA  HIS C 227      -0.574  -4.125 -16.922  1.00 43.67           C  
ATOM   2780  C   HIS C 227      -1.134  -5.014 -15.817  1.00 43.67           C  
ATOM   2781  CB  HIS C 227      -1.718  -3.488 -17.714  1.00 43.67           C  
ATOM   2782  O   HIS C 227      -1.487  -6.170 -16.064  1.00 43.67           O  
ATOM   2783  CG  HIS C 227      -1.256  -2.593 -18.820  1.00 43.67           C  
ATOM   2784  CD2 HIS C 227      -1.285  -2.754 -20.164  1.00 43.67           C  
ATOM   2785  ND1 HIS C 227      -0.678  -1.363 -18.590  1.00 43.67           N  
ATOM   2786  CE1 HIS C 227      -0.372  -0.804 -19.749  1.00 43.67           C  
ATOM   2787  NE2 HIS C 227      -0.730  -1.627 -20.720  1.00 43.67           N  
ATOM   2788  N   VAL C 228      -0.863  -4.787 -14.562  1.00 50.50           N  
ATOM   2789  CA  VAL C 228      -1.503  -5.423 -13.416  1.00 50.50           C  
ATOM   2790  C   VAL C 228      -2.577  -4.501 -12.844  1.00 50.50           C  
ATOM   2791  CB  VAL C 228      -0.474  -5.786 -12.321  1.00 50.50           C  
ATOM   2792  O   VAL C 228      -2.352  -3.298 -12.690  1.00 50.50           O  
ATOM   2793  CG1 VAL C 228      -1.170  -6.409 -11.112  1.00 50.50           C  
ATOM   2794  CG2 VAL C 228       0.586  -6.734 -12.879  1.00 50.50           C  
ATOM   2795  N   THR C 229      -3.738  -5.130 -12.636  1.00 47.79           N  
ATOM   2796  CA  THR C 229      -4.834  -4.332 -12.099  1.00 47.79           C  
ATOM   2797  C   THR C 229      -5.189  -4.781 -10.685  1.00 47.79           C  
ATOM   2798  CB  THR C 229      -6.082  -4.420 -12.997  1.00 47.79           C  
ATOM   2799  O   THR C 229      -5.333  -5.978 -10.426  1.00 47.79           O  
ATOM   2800  CG2 THR C 229      -7.134  -3.399 -12.579  1.00 47.79           C  
ATOM   2801  OG1 THR C 229      -5.704  -4.171 -14.357  1.00 47.79           O  
ATOM   2802  N   PHE C 230      -5.105  -3.924  -9.772  1.00 52.85           N  
ATOM   2803  CA  PHE C 230      -5.518  -4.140  -8.390  1.00 52.85           C  
ATOM   2804  C   PHE C 230      -6.953  -3.674  -8.174  1.00 52.85           C  
ATOM   2805  CB  PHE C 230      -4.578  -3.409  -7.427  1.00 52.85           C  
ATOM   2806  O   PHE C 230      -7.309  -2.553  -8.545  1.00 52.85           O  
ATOM   2807  CG  PHE C 230      -3.181  -3.968  -7.401  1.00 52.85           C  
ATOM   2808  CD1 PHE C 230      -2.801  -4.885  -6.429  1.00 52.85           C  
ATOM   2809  CD2 PHE C 230      -2.246  -3.575  -8.351  1.00 52.85           C  
ATOM   2810  CE1 PHE C 230      -1.508  -5.403  -6.403  1.00 52.85           C  
ATOM   2811  CE2 PHE C 230      -0.953  -4.089  -8.332  1.00 52.85           C  
ATOM   2812  CZ  PHE C 230      -0.586  -5.002  -7.356  1.00 52.85           C  
ATOM   2813  N   PHE C 231      -7.781  -4.654  -7.714  1.00 45.31           N  
ATOM   2814  CA  PHE C 231      -9.124  -4.280  -7.287  1.00 45.31           C  
ATOM   2815  C   PHE C 231      -9.201  -4.178  -5.769  1.00 45.31           C  
ATOM   2816  CB  PHE C 231     -10.153  -5.294  -7.798  1.00 45.31           C  
ATOM   2817  O   PHE C 231      -9.012  -5.172  -5.064  1.00 45.31           O  
ATOM   2818  CG  PHE C 231     -10.223  -5.385  -9.299  1.00 45.31           C  
ATOM   2819  CD1 PHE C 231     -11.168  -4.655 -10.010  1.00 45.31           C  
ATOM   2820  CD2 PHE C 231      -9.342  -6.199  -9.999  1.00 45.31           C  
ATOM   2821  CE1 PHE C 231     -11.235  -4.737 -11.399  1.00 45.31           C  
ATOM   2822  CE2 PHE C 231      -9.403  -6.286 -11.387  1.00 45.31           C  
ATOM   2823  CZ  PHE C 231     -10.351  -5.555 -12.085  1.00 45.31           C  
ATOM   2824  N   ILE C 232      -9.331  -3.040  -5.327  1.00 49.60           N  
ATOM   2825  CA  ILE C 232      -9.415  -2.822  -3.887  1.00 49.60           C  
ATOM   2826  C   ILE C 232     -10.866  -2.563  -3.487  1.00 49.60           C  
ATOM   2827  CB  ILE C 232      -8.518  -1.645  -3.441  1.00 49.60           C  
ATOM   2828  O   ILE C 232     -11.448  -1.544  -3.865  1.00 49.60           O  
ATOM   2829  CG1 ILE C 232      -7.077  -1.861  -3.917  1.00 49.60           C  
ATOM   2830  CG2 ILE C 232      -8.572  -1.471  -1.920  1.00 49.60           C  
ATOM   2831  CD1 ILE C 232      -6.170  -0.656  -3.712  1.00 49.60           C  
ATOM   2832  N   TYR C 233     -11.486  -3.578  -2.895  1.00 43.94           N  
ATOM   2833  CA  TYR C 233     -12.875  -3.470  -2.465  1.00 43.94           C  
ATOM   2834  C   TYR C 233     -12.978  -2.739  -1.132  1.00 43.94           C  
ATOM   2835  CB  TYR C 233     -13.512  -4.858  -2.350  1.00 43.94           C  
ATOM   2836  O   TYR C 233     -12.282  -3.082  -0.173  1.00 43.94           O  
ATOM   2837  CG  TYR C 233     -13.691  -5.556  -3.677  1.00 43.94           C  
ATOM   2838  CD1 TYR C 233     -14.882  -5.444  -4.390  1.00 43.94           C  
ATOM   2839  CD2 TYR C 233     -12.670  -6.329  -4.219  1.00 43.94           C  
ATOM   2840  CE1 TYR C 233     -15.052  -6.086  -5.612  1.00 43.94           C  
ATOM   2841  CE2 TYR C 233     -12.829  -6.976  -5.440  1.00 43.94           C  
ATOM   2842  OH  TYR C 233     -14.184  -7.487  -7.337  1.00 43.94           O  
ATOM   2843  CZ  TYR C 233     -14.021  -6.849  -6.128  1.00 43.94           C  
ATOM   2844  N   ASN C 234     -13.642  -1.531  -1.190  1.00 42.81           N  
ATOM   2845  CA  ASN C 234     -13.823  -0.705  -0.001  1.00 42.81           C  
ATOM   2846  C   ASN C 234     -15.208  -0.898   0.610  1.00 42.81           C  
ATOM   2847  CB  ASN C 234     -13.589   0.770  -0.331  1.00 42.81           C  
ATOM   2848  O   ASN C 234     -16.205  -0.965  -0.111  1.00 42.81           O  
ATOM   2849  CG  ASN C 234     -12.121   1.104  -0.506  1.00 42.81           C  
ATOM   2850  ND2 ASN C 234     -11.839   2.183  -1.227  1.00 42.81           N  
ATOM   2851  OD1 ASN C 234     -11.246   0.396   0.001  1.00 42.81           O  
ATOM   2852  N   LYS C 235     -15.292  -1.456   1.775  1.00 41.99           N  
ATOM   2853  CA  LYS C 235     -16.562  -1.461   2.494  1.00 41.99           C  
ATOM   2854  C   LYS C 235     -16.812  -0.120   3.177  1.00 41.99           C  
ATOM   2855  CB  LYS C 235     -16.590  -2.589   3.527  1.00 41.99           C  
ATOM   2856  O   LYS C 235     -15.983   0.349   3.960  1.00 41.99           O  
ATOM   2857  CG  LYS C 235     -17.985  -3.112   3.834  1.00 41.99           C  
ATOM   2858  CD  LYS C 235     -17.943  -4.269   4.825  1.00 41.99           C  
ATOM   2859  CE  LYS C 235     -19.340  -4.778   5.152  1.00 41.99           C  
ATOM   2860  NZ  LYS C 235     -19.303  -5.917   6.116  1.00 41.99           N  
ATOM   2861  N   ILE C 236     -17.418   0.753   2.385  1.00 38.04           N  
ATOM   2862  CA  ILE C 236     -17.806   1.923   3.165  1.00 38.04           C  
ATOM   2863  C   ILE C 236     -18.877   1.534   4.181  1.00 38.04           C  
ATOM   2864  CB  ILE C 236     -18.319   3.063   2.256  1.00 38.04           C  
ATOM   2865  O   ILE C 236     -19.867   0.888   3.833  1.00 38.04           O  
ATOM   2866  CG1 ILE C 236     -17.230   3.485   1.263  1.00 38.04           C  
ATOM   2867  CG2 ILE C 236     -18.786   4.255   3.096  1.00 38.04           C  
ATOM   2868  CD1 ILE C 236     -17.729   4.390   0.145  1.00 38.04           C  
ATOM   2869  N   VAL C 237     -18.493   1.417   5.426  1.00 39.79           N  
ATOM   2870  CA  VAL C 237     -19.309   0.958   6.545  1.00 39.79           C  
ATOM   2871  C   VAL C 237     -20.781   1.257   6.268  1.00 39.79           C  
ATOM   2872  CB  VAL C 237     -18.873   1.616   7.873  1.00 39.79           C  
ATOM   2873  O   VAL C 237     -21.644   0.401   6.473  1.00 39.79           O  
ATOM   2874  CG1 VAL C 237     -19.704   1.083   9.038  1.00 39.79           C  
ATOM   2875  CG2 VAL C 237     -17.384   1.378   8.122  1.00 39.79           C  
ATOM   2876  N   ASP C 238     -21.192   2.408   6.001  1.00 40.40           N  
ATOM   2877  CA  ASP C 238     -22.592   2.821   6.025  1.00 40.40           C  
ATOM   2878  C   ASP C 238     -23.222   2.706   4.639  1.00 40.40           C  
ATOM   2879  CB  ASP C 238     -22.720   4.254   6.545  1.00 40.40           C  
ATOM   2880  O   ASP C 238     -24.419   2.953   4.474  1.00 40.40           O  
ATOM   2881  CG  ASP C 238     -22.418   4.377   8.028  1.00 40.40           C  
ATOM   2882  OD1 ASP C 238     -22.644   3.404   8.779  1.00 40.40           O  
ATOM   2883  OD2 ASP C 238     -21.952   5.457   8.449  1.00 40.40           O  
ATOM   2884  N   GLU C 239     -22.459   2.492   3.669  1.00 45.56           N  
ATOM   2885  CA  GLU C 239     -23.079   2.359   2.354  1.00 45.56           C  
ATOM   2886  C   GLU C 239     -23.090   0.904   1.894  1.00 45.56           C  
ATOM   2887  CB  GLU C 239     -22.354   3.231   1.326  1.00 45.56           C  
ATOM   2888  O   GLU C 239     -22.086   0.200   2.019  1.00 45.56           O  
ATOM   2889  CG  GLU C 239     -22.834   4.674   1.296  1.00 45.56           C  
ATOM   2890  CD  GLU C 239     -22.261   5.473   0.136  1.00 45.56           C  
ATOM   2891  OE1 GLU C 239     -22.641   6.653  -0.036  1.00 45.56           O  
ATOM   2892  OE2 GLU C 239     -21.425   4.913  -0.609  1.00 45.56           O  
ATOM   2893  N   PRO C 240     -24.302   0.399   1.776  1.00 48.42           N  
ATOM   2894  CA  PRO C 240     -24.434  -0.983   1.306  1.00 48.42           C  
ATOM   2895  C   PRO C 240     -23.624  -1.255   0.040  1.00 48.42           C  
ATOM   2896  CB  PRO C 240     -25.934  -1.122   1.035  1.00 48.42           C  
ATOM   2897  O   PRO C 240     -23.299  -2.408  -0.253  1.00 48.42           O  
ATOM   2898  CG  PRO C 240     -26.478   0.263   1.179  1.00 48.42           C  
ATOM   2899  CD  PRO C 240     -25.387   1.152   1.703  1.00 48.42           C  
ATOM   2900  N   GLU C 241     -23.280  -0.170  -0.630  1.00 48.33           N  
ATOM   2901  CA  GLU C 241     -22.676  -0.391  -1.940  1.00 48.33           C  
ATOM   2902  C   GLU C 241     -21.158  -0.506  -1.837  1.00 48.33           C  
ATOM   2903  CB  GLU C 241     -23.053   0.737  -2.904  1.00 48.33           C  
ATOM   2904  O   GLU C 241     -20.521   0.253  -1.103  1.00 48.33           O  
ATOM   2905  CG  GLU C 241     -24.501   0.689  -3.371  1.00 48.33           C  
ATOM   2906  CD  GLU C 241     -24.741   1.457  -4.661  1.00 48.33           C  
ATOM   2907  OE1 GLU C 241     -25.845   1.341  -5.239  1.00 48.33           O  
ATOM   2908  OE2 GLU C 241     -23.818   2.180  -5.096  1.00 48.33           O  
ATOM   2909  N   GLU C 242     -20.606  -1.607  -2.088  1.00 46.20           N  
ATOM   2910  CA  GLU C 242     -19.170  -1.863  -2.155  1.00 46.20           C  
ATOM   2911  C   GLU C 242     -18.511  -1.028  -3.250  1.00 46.20           C  
ATOM   2912  CB  GLU C 242     -18.899  -3.351  -2.393  1.00 46.20           C  
ATOM   2913  O   GLU C 242     -19.072  -0.865  -4.335  1.00 46.20           O  
ATOM   2914  CG  GLU C 242     -18.970  -4.198  -1.131  1.00 46.20           C  
ATOM   2915  CD  GLU C 242     -18.666  -5.667  -1.377  1.00 46.20           C  
ATOM   2916  OE1 GLU C 242     -18.641  -6.453  -0.403  1.00 46.20           O  
ATOM   2917  OE2 GLU C 242     -18.449  -6.035  -2.553  1.00 46.20           O  
ATOM   2918  N   HIS C 243     -17.641  -0.142  -2.818  1.00 46.58           N  
ATOM   2919  CA  HIS C 243     -16.864   0.627  -3.784  1.00 46.58           C  
ATOM   2920  C   HIS C 243     -15.543  -0.065  -4.104  1.00 46.58           C  
ATOM   2921  CB  HIS C 243     -16.603   2.040  -3.259  1.00 46.58           C  
ATOM   2922  O   HIS C 243     -14.962  -0.731  -3.244  1.00 46.58           O  
ATOM   2923  CG  HIS C 243     -17.850   2.827  -3.008  1.00 46.58           C  
ATOM   2924  CD2 HIS C 243     -18.574   3.009  -1.878  1.00 46.58           C  
ATOM   2925  ND1 HIS C 243     -18.492   3.539  -3.997  1.00 46.58           N  
ATOM   2926  CE1 HIS C 243     -19.560   4.128  -3.485  1.00 46.58           C  
ATOM   2927  NE2 HIS C 243     -19.632   3.823  -2.201  1.00 46.58           N  
ATOM   2928  N   VAL C 244     -15.359  -0.271  -5.397  1.00 48.16           N  
ATOM   2929  CA  VAL C 244     -14.123  -0.921  -5.821  1.00 48.16           C  
ATOM   2930  C   VAL C 244     -13.177   0.113  -6.428  1.00 48.16           C  
ATOM   2931  CB  VAL C 244     -14.395  -2.054  -6.834  1.00 48.16           C  
ATOM   2932  O   VAL C 244     -13.588   0.926  -7.261  1.00 48.16           O  
ATOM   2933  CG1 VAL C 244     -13.084  -2.659  -7.333  1.00 48.16           C  
ATOM   2934  CG2 VAL C 244     -15.279  -3.130  -6.206  1.00 48.16           C  
ATOM   2935  N   GLN C 245     -12.048   0.285  -5.723  1.00 49.86           N  
ATOM   2936  CA  GLN C 245     -10.976   1.070  -6.326  1.00 49.86           C  
ATOM   2937  C   GLN C 245     -10.107   0.207  -7.236  1.00 49.86           C  
ATOM   2938  CB  GLN C 245     -10.115   1.724  -5.243  1.00 49.86           C  
ATOM   2939  O   GLN C 245      -9.623  -0.849  -6.822  1.00 49.86           O  
ATOM   2940  CG  GLN C 245     -10.400   3.206  -5.042  1.00 49.86           C  
ATOM   2941  CD  GLN C 245      -9.525   3.832  -3.973  1.00 49.86           C  
ATOM   2942  NE2 GLN C 245      -9.909   5.018  -3.512  1.00 49.86           N  
ATOM   2943  OE1 GLN C 245      -8.513   3.255  -3.563  1.00 49.86           O  
ATOM   2944  N   ILE C 246     -10.014   0.643  -8.562  1.00 45.57           N  
ATOM   2945  CA  ILE C 246      -9.261  -0.135  -9.540  1.00 45.57           C  
ATOM   2946  C   ILE C 246      -7.952   0.580  -9.870  1.00 45.57           C  
ATOM   2947  CB  ILE C 246     -10.082  -0.372 -10.827  1.00 45.57           C  
ATOM   2948  O   ILE C 246      -7.957   1.755 -10.243  1.00 45.57           O  
ATOM   2949  CG1 ILE C 246     -11.429  -1.020 -10.490  1.00 45.57           C  
ATOM   2950  CG2 ILE C 246      -9.294  -1.232 -11.819  1.00 45.57           C  
ATOM   2951  CD1 ILE C 246     -12.419  -1.028 -11.646  1.00 45.57           C  
ATOM   2952  N   HIS C 247      -6.978  -0.046  -9.563  1.00 51.86           N  
ATOM   2953  CA  HIS C 247      -5.663   0.480  -9.911  1.00 51.86           C  
ATOM   2954  C   HIS C 247      -4.946  -0.438 -10.896  1.00 51.86           C  
ATOM   2955  CB  HIS C 247      -4.812   0.668  -8.654  1.00 51.86           C  
ATOM   2956  O   HIS C 247      -4.784  -1.632 -10.633  1.00 51.86           O  
ATOM   2957  CG  HIS C 247      -5.216   1.847  -7.828  1.00 51.86           C  
ATOM   2958  CD2 HIS C 247      -6.170   1.981  -6.877  1.00 51.86           C  
ATOM   2959  ND1 HIS C 247      -4.608   3.079  -7.940  1.00 51.86           N  
ATOM   2960  CE1 HIS C 247      -5.172   3.921  -7.091  1.00 51.86           C  
ATOM   2961  NE2 HIS C 247      -6.124   3.280  -6.434  1.00 51.86           N  
ATOM   2962  N   THR C 248      -4.603   0.136 -12.056  1.00 46.22           N  
ATOM   2963  CA  THR C 248      -3.870  -0.638 -13.051  1.00 46.22           C  
ATOM   2964  C   THR C 248      -2.417  -0.178 -13.130  1.00 46.22           C  
ATOM   2965  CB  THR C 248      -4.523  -0.523 -14.441  1.00 46.22           C  
ATOM   2966  O   THR C 248      -2.142   1.022 -13.196  1.00 46.22           O  
ATOM   2967  CG2 THR C 248      -4.437  -1.843 -15.200  1.00 46.22           C  
ATOM   2968  OG1 THR C 248      -5.902  -0.164 -14.286  1.00 46.22           O  
ATOM   2969  N   ILE C 249      -1.628  -1.097 -12.913  1.00 47.25           N  
ATOM   2970  CA  ILE C 249      -0.203  -0.795 -12.998  1.00 47.25           C  
ATOM   2971  C   ILE C 249       0.354  -1.301 -14.327  1.00 47.25           C  
ATOM   2972  CB  ILE C 249       0.577  -1.416 -11.818  1.00 47.25           C  
ATOM   2973  O   ILE C 249       0.118  -2.450 -14.709  1.00 47.25           O  
ATOM   2974  CG1 ILE C 249      -0.005  -0.939 -10.483  1.00 47.25           C  
ATOM   2975  CG2 ILE C 249       2.067  -1.077 -11.918  1.00 47.25           C  
ATOM   2976  CD1 ILE C 249       0.559  -1.664  -9.268  1.00 47.25           C  
ATOM   2977  N   ASP C 250       0.805  -0.374 -15.211  1.00 44.64           N  
ATOM   2978  CA  ASP C 250       1.478  -0.752 -16.450  1.00 44.64           C  
ATOM   2979  C   ASP C 250       2.889  -1.267 -16.173  1.00 44.64           C  
ATOM   2980  CB  ASP C 250       1.531   0.434 -17.416  1.00 44.64           C  
ATOM   2981  O   ASP C 250       3.731  -0.535 -15.650  1.00 44.64           O  
ATOM   2982  CG  ASP C 250       2.049   0.054 -18.792  1.00 44.64           C  
ATOM   2983  OD1 ASP C 250       2.455  -1.111 -18.991  1.00 44.64           O  
ATOM   2984  OD2 ASP C 250       2.053   0.930 -19.685  1.00 44.64           O  
ATOM   2985  N   GLY C 251       2.990  -2.545 -16.283  1.00 40.41           N  
ATOM   2986  CA  GLY C 251       4.280  -3.172 -16.044  1.00 40.41           C  
ATOM   2987  C   GLY C 251       5.343  -2.747 -17.039  1.00 40.41           C  
ATOM   2988  O   GLY C 251       6.522  -3.064 -16.869  1.00 40.41           O  
ATOM   2989  N   SER C 252       4.906  -2.476 -18.352  1.00 39.51           N  
ATOM   2990  CA  SER C 252       5.898  -2.059 -19.338  1.00 39.51           C  
ATOM   2991  C   SER C 252       6.777  -0.937 -18.797  1.00 39.51           C  
ATOM   2992  CB  SER C 252       5.214  -1.606 -20.628  1.00 39.51           C  
ATOM   2993  O   SER C 252       7.827  -0.633 -19.369  1.00 39.51           O  
ATOM   2994  OG  SER C 252       4.142  -0.723 -20.346  1.00 39.51           O  
ATOM   2995  N   SER C 253       6.271  -0.182 -18.058  1.00 34.22           N  
ATOM   2996  CA  SER C 253       7.097   0.869 -17.472  1.00 34.22           C  
ATOM   2997  C   SER C 253       8.101   0.294 -16.479  1.00 34.22           C  
ATOM   2998  CB  SER C 253       6.222   1.914 -16.778  1.00 34.22           C  
ATOM   2999  O   SER C 253       8.876   1.036 -15.872  1.00 34.22           O  
ATOM   3000  OG  SER C 253       5.120   1.299 -16.133  1.00 34.22           O  
ATOM   3001  N   GLY C 254       8.360  -0.954 -16.796  1.00 32.99           N  
ATOM   3002  CA  GLY C 254       8.960  -1.841 -15.811  1.00 32.99           C  
ATOM   3003  C   GLY C 254      10.415  -1.519 -15.527  1.00 32.99           C  
ATOM   3004  O   GLY C 254      10.967  -1.960 -14.517  1.00 32.99           O  
ATOM   3005  N   VAL C 255      11.338  -1.600 -16.595  1.00 32.03           N  
ATOM   3006  CA  VAL C 255      12.716  -1.972 -16.290  1.00 32.03           C  
ATOM   3007  C   VAL C 255      13.244  -1.106 -15.149  1.00 32.03           C  
ATOM   3008  CB  VAL C 255      13.628  -1.835 -17.529  1.00 32.03           C  
ATOM   3009  O   VAL C 255      13.479   0.092 -15.327  1.00 32.03           O  
ATOM   3010  CG1 VAL C 255      15.020  -2.392 -17.239  1.00 32.03           C  
ATOM   3011  CG2 VAL C 255      13.005  -2.544 -18.731  1.00 32.03           C  
ATOM   3012  N   VAL C 256      12.466  -0.908 -14.098  1.00 32.00           N  
ATOM   3013  CA  VAL C 256      13.160   0.120 -13.328  1.00 32.00           C  
ATOM   3014  C   VAL C 256      14.491  -0.427 -12.819  1.00 32.00           C  
ATOM   3015  CB  VAL C 256      12.301   0.620 -12.145  1.00 32.00           C  
ATOM   3016  O   VAL C 256      14.581  -1.593 -12.426  1.00 32.00           O  
ATOM   3017  CG1 VAL C 256      12.965   1.815 -11.463  1.00 32.00           C  
ATOM   3018  CG2 VAL C 256      10.897   0.986 -12.623  1.00 32.00           C  
ATOM   3019  N   ASN C 257      15.645   0.081 -13.269  1.00 27.95           N  
ATOM   3020  CA  ASN C 257      16.981  -0.023 -12.693  1.00 27.95           C  
ATOM   3021  C   ASN C 257      16.928  -0.131 -11.171  1.00 27.95           C  
ATOM   3022  CB  ASN C 257      17.840   1.173 -13.111  1.00 27.95           C  
ATOM   3023  O   ASN C 257      16.118   0.535 -10.525  1.00 27.95           O  
ATOM   3024  CG  ASN C 257      19.324   0.913 -12.940  1.00 27.95           C  
ATOM   3025  ND2 ASN C 257      20.147   1.756 -13.552  1.00 27.95           N  
ATOM   3026  OD1 ASN C 257      19.727  -0.038 -12.265  1.00 27.95           O  
ATOM   3027  N   PRO C 258      17.545  -1.199 -10.559  1.00 32.75           N  
ATOM   3028  CA  PRO C 258      17.640  -1.392  -9.110  1.00 32.75           C  
ATOM   3029  C   PRO C 258      17.657  -0.074  -8.339  1.00 32.75           C  
ATOM   3030  CB  PRO C 258      18.964  -2.142  -8.940  1.00 32.75           C  
ATOM   3031  O   PRO C 258      17.267  -0.033  -7.170  1.00 32.75           O  
ATOM   3032  CG  PRO C 258      19.622  -2.062 -10.280  1.00 32.75           C  
ATOM   3033  CD  PRO C 258      18.629  -1.522 -11.268  1.00 32.75           C  
ATOM   3034  N   VAL C 259      18.425   0.838  -8.689  1.00 32.68           N  
ATOM   3035  CA  VAL C 259      18.520   2.107  -7.974  1.00 32.68           C  
ATOM   3036  C   VAL C 259      17.184   2.843  -8.049  1.00 32.68           C  
ATOM   3037  CB  VAL C 259      19.650   2.995  -8.541  1.00 32.68           C  
ATOM   3038  O   VAL C 259      17.080   3.999  -7.632  1.00 32.68           O  
ATOM   3039  CG1 VAL C 259      19.801   4.270  -7.713  1.00 32.68           C  
ATOM   3040  CG2 VAL C 259      20.966   2.221  -8.582  1.00 32.68           C  
ATOM   3041  N   MET C 260      16.194   2.238  -8.834  1.00 33.69           N  
ATOM   3042  CA  MET C 260      15.133   3.087  -9.368  1.00 33.69           C  
ATOM   3043  C   MET C 260      14.007   3.254  -8.353  1.00 33.69           C  
ATOM   3044  CB  MET C 260      14.581   2.504 -10.670  1.00 33.69           C  
ATOM   3045  O   MET C 260      13.824   2.406  -7.477  1.00 33.69           O  
ATOM   3046  CG  MET C 260      15.422   2.831 -11.893  1.00 33.69           C  
ATOM   3047  SD  MET C 260      14.453   2.765 -13.450  1.00 33.69           S  
ATOM   3048  CE  MET C 260      15.801   2.706 -14.663  1.00 33.69           C  
ATOM   3049  N   GLU C 261      13.517   4.344  -8.161  1.00 35.59           N  
ATOM   3050  CA  GLU C 261      12.493   4.966  -7.328  1.00 35.59           C  
ATOM   3051  C   GLU C 261      11.147   4.265  -7.490  1.00 35.59           C  
ATOM   3052  CB  GLU C 261      12.355   6.453  -7.666  1.00 35.59           C  
ATOM   3053  O   GLU C 261      10.834   3.754  -8.568  1.00 35.59           O  
ATOM   3054  CG  GLU C 261      13.400   7.335  -6.999  1.00 35.59           C  
ATOM   3055  CD  GLU C 261      13.214   8.815  -7.295  1.00 35.59           C  
ATOM   3056  OE1 GLU C 261      13.998   9.641  -6.775  1.00 35.59           O  
ATOM   3057  OE2 GLU C 261      12.275   9.151  -8.052  1.00 35.59           O  
ATOM   3058  N   PRO C 262      10.664   3.756  -6.408  1.00 35.81           N  
ATOM   3059  CA  PRO C 262       9.308   3.211  -6.503  1.00 35.81           C  
ATOM   3060  C   PRO C 262       8.482   3.873  -7.603  1.00 35.81           C  
ATOM   3061  CB  PRO C 262       8.714   3.503  -5.122  1.00 35.81           C  
ATOM   3062  O   PRO C 262       8.646   5.066  -7.870  1.00 35.81           O  
ATOM   3063  CG  PRO C 262       9.744   4.336  -4.431  1.00 35.81           C  
ATOM   3064  CD  PRO C 262      10.944   4.451  -5.327  1.00 35.81           C  
ATOM   3065  N   ILE C 263       8.068   3.089  -8.612  1.00 38.31           N  
ATOM   3066  CA  ILE C 263       7.161   3.602  -9.633  1.00 38.31           C  
ATOM   3067  C   ILE C 263       5.809   3.931  -9.005  1.00 38.31           C  
ATOM   3068  CB  ILE C 263       6.983   2.592 -10.789  1.00 38.31           C  
ATOM   3069  O   ILE C 263       5.233   3.109  -8.289  1.00 38.31           O  
ATOM   3070  CG1 ILE C 263       8.340   2.258 -11.420  1.00 38.31           C  
ATOM   3071  CG2 ILE C 263       6.011   3.138 -11.839  1.00 38.31           C  
ATOM   3072  CD1 ILE C 263       8.306   1.066 -12.366  1.00 38.31           C  
ATOM   3073  N   TYR C 264       5.667   5.200  -8.718  1.00 32.54           N  
ATOM   3074  CA  TYR C 264       4.354   5.623  -8.246  1.00 32.54           C  
ATOM   3075  C   TYR C 264       3.322   5.548  -9.364  1.00 32.54           C  
ATOM   3076  CB  TYR C 264       4.416   7.049  -7.689  1.00 32.54           C  
ATOM   3077  O   TYR C 264       3.581   5.986 -10.487  1.00 32.54           O  
ATOM   3078  CG  TYR C 264       5.146   7.155  -6.371  1.00 32.54           C  
ATOM   3079  CD1 TYR C 264       4.483   6.932  -5.166  1.00 32.54           C  
ATOM   3080  CD2 TYR C 264       6.497   7.478  -6.329  1.00 32.54           C  
ATOM   3081  CE1 TYR C 264       5.150   7.030  -3.950  1.00 32.54           C  
ATOM   3082  CE2 TYR C 264       7.175   7.579  -5.118  1.00 32.54           C  
ATOM   3083  OH  TYR C 264       7.159   7.451  -2.734  1.00 32.54           O  
ATOM   3084  CZ  TYR C 264       6.494   7.353  -3.936  1.00 32.54           C  
ATOM   3085  N   ASP C 265       2.636   4.434  -9.433  1.00 38.82           N  
ATOM   3086  CA  ASP C 265       1.578   4.537 -10.434  1.00 38.82           C  
ATOM   3087  C   ASP C 265       0.714   5.774 -10.195  1.00 38.82           C  
ATOM   3088  CB  ASP C 265       0.707   3.278 -10.425  1.00 38.82           C  
ATOM   3089  O   ASP C 265       0.449   6.140  -9.048  1.00 38.82           O  
ATOM   3090  CG  ASP C 265       1.264   2.167 -11.297  1.00 38.82           C  
ATOM   3091  OD1 ASP C 265       2.096   2.447 -12.187  1.00 38.82           O  
ATOM   3092  OD2 ASP C 265       0.865   0.999 -11.094  1.00 38.82           O  
ATOM   3093  N   GLU C 266       0.810   6.754 -11.097  1.00 30.98           N  
ATOM   3094  CA  GLU C 266      -0.259   7.749 -11.094  1.00 30.98           C  
ATOM   3095  C   GLU C 266      -1.624   7.091 -10.914  1.00 30.98           C  
ATOM   3096  CB  GLU C 266      -0.236   8.567 -12.388  1.00 30.98           C  
ATOM   3097  O   GLU C 266      -1.961   6.142 -11.625  1.00 30.98           O  
ATOM   3098  CG  GLU C 266      -0.060  10.062 -12.167  1.00 30.98           C  
ATOM   3099  CD  GLU C 266      -0.182  10.877 -13.445  1.00 30.98           C  
ATOM   3100  OE1 GLU C 266      -0.333  12.117 -13.363  1.00 30.98           O  
ATOM   3101  OE2 GLU C 266      -0.127  10.269 -14.538  1.00 30.98           O  
ATOM   3102  N   PRO C 267      -2.131   7.224  -9.772  1.00 31.51           N  
ATOM   3103  CA  PRO C 267      -3.477   6.655  -9.681  1.00 31.51           C  
ATOM   3104  C   PRO C 267      -4.281   6.831 -10.967  1.00 31.51           C  
ATOM   3105  CB  PRO C 267      -4.113   7.437  -8.528  1.00 31.51           C  
ATOM   3106  O   PRO C 267      -4.307   7.925 -11.538  1.00 31.51           O  
ATOM   3107  CG  PRO C 267      -3.139   8.530  -8.226  1.00 31.51           C  
ATOM   3108  CD  PRO C 267      -1.912   8.322  -9.067  1.00 31.51           C  
ATOM   3109  N   THR C 268      -4.042   6.034 -11.998  1.00 29.50           N  
ATOM   3110  CA  THR C 268      -5.043   6.329 -13.017  1.00 29.50           C  
ATOM   3111  C   THR C 268      -6.429   6.461 -12.391  1.00 29.50           C  
ATOM   3112  CB  THR C 268      -5.070   5.239 -14.105  1.00 29.50           C  
ATOM   3113  O   THR C 268      -6.635   6.074 -11.239  1.00 29.50           O  
ATOM   3114  CG2 THR C 268      -4.955   5.850 -15.497  1.00 29.50           C  
ATOM   3115  OG1 THR C 268      -3.976   4.338 -13.897  1.00 29.50           O  
ATOM   3116  N   THR C 269      -7.475   6.718 -13.295  1.00 27.84           N  
ATOM   3117  CA  THR C 269      -8.883   7.030 -13.077  1.00 27.84           C  
ATOM   3118  C   THR C 269      -9.528   6.002 -12.152  1.00 27.84           C  
ATOM   3119  CB  THR C 269      -9.657   7.084 -14.407  1.00 27.84           C  
ATOM   3120  O   THR C 269      -9.347   4.796 -12.333  1.00 27.84           O  
ATOM   3121  CG2 THR C 269     -10.143   8.499 -14.704  1.00 27.84           C  
ATOM   3122  OG1 THR C 269      -8.798   6.653 -15.470  1.00 27.84           O  
ATOM   3123  N   THR C 270      -9.481   6.420 -10.918  1.00 31.51           N  
ATOM   3124  CA  THR C 270     -10.351   5.728  -9.974  1.00 31.51           C  
ATOM   3125  C   THR C 270     -11.778   5.651 -10.509  1.00 31.51           C  
ATOM   3126  CB  THR C 270     -10.352   6.427  -8.601  1.00 31.51           C  
ATOM   3127  O   THR C 270     -12.372   6.674 -10.858  1.00 31.51           O  
ATOM   3128  CG2 THR C 270     -10.658   5.437  -7.481  1.00 31.51           C  
ATOM   3129  OG1 THR C 270      -9.065   7.012  -8.368  1.00 31.51           O  
ATOM   3130  N   THR C 271     -12.001   4.753 -11.468  1.00 28.31           N  
ATOM   3131  CA  THR C 271     -13.406   4.635 -11.840  1.00 28.31           C  
ATOM   3132  C   THR C 271     -14.188   3.880 -10.768  1.00 28.31           C  
ATOM   3133  CB  THR C 271     -13.568   3.922 -13.195  1.00 28.31           C  
ATOM   3134  O   THR C 271     -13.800   2.780 -10.369  1.00 28.31           O  
ATOM   3135  CG2 THR C 271     -14.936   4.206 -13.806  1.00 28.31           C  
ATOM   3136  OG1 THR C 271     -12.551   4.382 -14.094  1.00 28.31           O  
ATOM   3137  N   SER C 272     -14.633   4.656  -9.817  1.00 27.02           N  
ATOM   3138  CA  SER C 272     -15.588   4.014  -8.919  1.00 27.02           C  
ATOM   3139  C   SER C 272     -16.849   3.589  -9.664  1.00 27.02           C  
ATOM   3140  CB  SER C 272     -15.957   4.953  -7.769  1.00 27.02           C  
ATOM   3141  O   SER C 272     -17.432   4.380 -10.408  1.00 27.02           O  
ATOM   3142  OG  SER C 272     -16.489   6.169  -8.264  1.00 27.02           O  
ATOM   3143  N   VAL C 273     -16.926   2.336 -10.191  1.00 25.45           N  
ATOM   3144  CA  VAL C 273     -18.141   1.884 -10.861  1.00 25.45           C  
ATOM   3145  C   VAL C 273     -19.092   1.261  -9.841  1.00 25.45           C  
ATOM   3146  CB  VAL C 273     -17.827   0.872 -11.985  1.00 25.45           C  
ATOM   3147  O   VAL C 273     -18.674   0.460  -9.002  1.00 25.45           O  
ATOM   3148  CG1 VAL C 273     -19.088   0.539 -12.780  1.00 25.45           C  
ATOM   3149  CG2 VAL C 273     -16.740   1.420 -12.907  1.00 25.45           C  
ATOM   3150  N   PRO C 274     -20.292   1.848  -9.681  1.00 25.30           N  
ATOM   3151  CA  PRO C 274     -21.252   1.129  -8.840  1.00 25.30           C  
ATOM   3152  C   PRO C 274     -21.449  -0.321  -9.277  1.00 25.30           C  
ATOM   3153  CB  PRO C 274     -22.544   1.932  -9.013  1.00 25.30           C  
ATOM   3154  O   PRO C 274     -21.454  -0.613 -10.475  1.00 25.30           O  
ATOM   3155  CG  PRO C 274     -22.218   2.960 -10.048  1.00 25.30           C  
ATOM   3156  CD  PRO C 274     -20.779   2.798 -10.446  1.00 25.30           C  
ATOM   3157  N   LEU C 275     -21.361  -1.190  -8.333  1.00 23.23           N  
ATOM   3158  CA  LEU C 275     -21.785  -2.523  -8.745  1.00 23.23           C  
ATOM   3159  C   LEU C 275     -23.273  -2.543  -9.078  1.00 23.23           C  
ATOM   3160  CB  LEU C 275     -21.483  -3.545  -7.645  1.00 23.23           C  
ATOM   3161  O   LEU C 275     -24.086  -1.982  -8.340  1.00 23.23           O  
ATOM   3162  CG  LEU C 275     -20.279  -4.459  -7.880  1.00 23.23           C  
ATOM   3163  CD1 LEU C 275     -19.327  -4.399  -6.690  1.00 23.23           C  
ATOM   3164  CD2 LEU C 275     -20.736  -5.891  -8.134  1.00 23.23           C  
TER    3165      LEU C 275                                                      
ENDMDL                                                                          
END                                                                             
