# Supplementary material for: AI-guided pipeline for protein–protein interaction drug discovery identifies a SARS-CoV-2 inhibitor
Source: Mol Syst Biol. 2024 Mar 11;20(4):428–57. doi: 10.1038/s44320-024-00019-8 (PMC10987651; doi:10.1038/s44320-024-00019-8)
Supplement: Supplementary file 15 — Source Data Fig. 5 [file 44320_2024_19_MOESM15_ESM.zip › Source Data Figure 5/ColabFold/ORF7a-ORF3a_5fed4.result/ORF7a_ORF3a_5fed4_unrelaxed_rank_5_model_3.pdb]

MODEL     1                                                                     
ATOM      1  N   MET B   1      27.804 -61.516 -41.997  1.00 41.14           N  
ATOM      2  CA  MET B   1      28.524 -60.531 -41.195  1.00 41.14           C  
ATOM      3  C   MET B   1      28.068 -59.115 -41.532  1.00 41.14           C  
ATOM      4  CB  MET B   1      30.033 -60.660 -41.412  1.00 41.14           C  
ATOM      5  O   MET B   1      28.331 -58.177 -40.778  1.00 41.14           O  
ATOM      6  CG  MET B   1      30.644 -61.888 -40.757  1.00 41.14           C  
ATOM      7  SD  MET B   1      32.449 -62.020 -41.058  1.00 41.14           S  
ATOM      8  CE  MET B   1      33.080 -61.058 -39.655  1.00 41.14           C  
ATOM      9  N   LYS B   2      27.731 -58.917 -42.842  1.00 44.92           N  
ATOM     10  CA  LYS B   2      27.407 -57.632 -43.456  1.00 44.92           C  
ATOM     11  C   LYS B   2      26.042 -57.130 -42.994  1.00 44.92           C  
ATOM     12  CB  LYS B   2      27.436 -57.744 -44.981  1.00 44.92           C  
ATOM     13  O   LYS B   2      25.753 -55.935 -43.080  1.00 44.92           O  
ATOM     14  CG  LYS B   2      28.832 -57.674 -45.581  1.00 44.92           C  
ATOM     15  CD  LYS B   2      28.800 -57.843 -47.094  1.00 44.92           C  
ATOM     16  CE  LYS B   2      30.192 -57.728 -47.701  1.00 44.92           C  
ATOM     17  NZ  LYS B   2      30.170 -57.932 -49.180  1.00 44.92           N  
ATOM     18  N   ILE B   3      25.153 -58.134 -42.810  1.00 47.49           N  
ATOM     19  CA  ILE B   3      23.781 -57.782 -42.459  1.00 47.49           C  
ATOM     20  C   ILE B   3      23.754 -57.116 -41.085  1.00 47.49           C  
ATOM     21  CB  ILE B   3      22.858 -59.021 -42.473  1.00 47.49           C  
ATOM     22  O   ILE B   3      22.758 -56.495 -40.709  1.00 47.49           O  
ATOM     23  CG1 ILE B   3      22.836 -59.656 -43.868  1.00 47.49           C  
ATOM     24  CG2 ILE B   3      21.444 -58.647 -42.019  1.00 47.49           C  
ATOM     25  CD1 ILE B   3      22.162 -61.020 -43.917  1.00 47.49           C  
ATOM     26  N   ILE B   4      24.831 -57.483 -40.341  1.00 42.10           N  
ATOM     27  CA  ILE B   4      24.881 -56.921 -38.995  1.00 42.10           C  
ATOM     28  C   ILE B   4      25.108 -55.413 -39.074  1.00 42.10           C  
ATOM     29  CB  ILE B   4      25.987 -57.586 -38.146  1.00 42.10           C  
ATOM     30  O   ILE B   4      24.834 -54.688 -38.115  1.00 42.10           O  
ATOM     31  CG1 ILE B   4      25.702 -59.083 -37.975  1.00 42.10           C  
ATOM     32  CG2 ILE B   4      26.113 -56.894 -36.786  1.00 42.10           C  
ATOM     33  CD1 ILE B   4      26.836 -59.858 -37.318  1.00 42.10           C  
ATOM     34  N   LEU B   5      25.815 -55.054 -40.217  1.00 40.29           N  
ATOM     35  CA  LEU B   5      26.123 -53.631 -40.314  1.00 40.29           C  
ATOM     36  C   LEU B   5      24.845 -52.799 -40.339  1.00 40.29           C  
ATOM     37  CB  LEU B   5      26.956 -53.347 -41.566  1.00 40.29           C  
ATOM     38  O   LEU B   5      24.834 -51.657 -39.872  1.00 40.29           O  
ATOM     39  CG  LEU B   5      28.048 -52.285 -41.428  1.00 40.29           C  
ATOM     40  CD1 LEU B   5      29.419 -52.945 -41.332  1.00 40.29           C  
ATOM     41  CD2 LEU B   5      27.998 -51.311 -42.600  1.00 40.29           C  
ATOM     42  N   PHE B   6      23.895 -53.433 -41.116  1.00 42.25           N  
ATOM     43  CA  PHE B   6      22.731 -52.610 -41.425  1.00 42.25           C  
ATOM     44  C   PHE B   6      22.046 -52.140 -40.147  1.00 42.25           C  
ATOM     45  CB  PHE B   6      21.740 -53.385 -42.298  1.00 42.25           C  
ATOM     46  O   PHE B   6      21.551 -51.013 -40.080  1.00 42.25           O  
ATOM     47  CG  PHE B   6      21.445 -52.723 -43.616  1.00 42.25           C  
ATOM     48  CD1 PHE B   6      20.383 -51.835 -43.742  1.00 42.25           C  
ATOM     49  CD2 PHE B   6      22.230 -52.988 -44.731  1.00 42.25           C  
ATOM     50  CE1 PHE B   6      20.108 -51.220 -44.961  1.00 42.25           C  
ATOM     51  CE2 PHE B   6      21.961 -52.378 -45.952  1.00 42.25           C  
ATOM     52  CZ  PHE B   6      20.900 -51.495 -46.066  1.00 42.25           C  
ATOM     53  N   LEU B   7      22.019 -53.107 -39.269  1.00 38.52           N  
ATOM     54  CA  LEU B   7      21.181 -52.736 -38.134  1.00 38.52           C  
ATOM     55  C   LEU B   7      21.832 -51.624 -37.318  1.00 38.52           C  
ATOM     56  CB  LEU B   7      20.917 -53.951 -37.242  1.00 38.52           C  
ATOM     57  O   LEU B   7      21.297 -51.209 -36.288  1.00 38.52           O  
ATOM     58  CG  LEU B   7      19.674 -54.779 -37.574  1.00 38.52           C  
ATOM     59  CD1 LEU B   7      19.878 -56.232 -37.160  1.00 38.52           C  
ATOM     60  CD2 LEU B   7      18.443 -54.191 -36.893  1.00 38.52           C  
ATOM     61  N   ALA B   8      23.118 -51.567 -37.543  1.00 41.05           N  
ATOM     62  CA  ALA B   8      23.715 -50.502 -36.741  1.00 41.05           C  
ATOM     63  C   ALA B   8      23.084 -49.151 -37.066  1.00 41.05           C  
ATOM     64  CB  ALA B   8      25.224 -50.449 -36.963  1.00 41.05           C  
ATOM     65  O   ALA B   8      23.462 -48.128 -36.491  1.00 41.05           O  
ATOM     66  N   LEU B   9      22.670 -49.093 -38.401  1.00 36.12           N  
ATOM     67  CA  LEU B   9      22.401 -47.704 -38.757  1.00 36.12           C  
ATOM     68  C   LEU B   9      21.552 -47.023 -37.689  1.00 36.12           C  
ATOM     69  CB  LEU B   9      21.696 -47.626 -40.114  1.00 36.12           C  
ATOM     70  O   LEU B   9      21.921 -45.963 -37.180  1.00 36.12           O  
ATOM     71  CG  LEU B   9      22.292 -46.653 -41.133  1.00 36.12           C  
ATOM     72  CD1 LEU B   9      22.772 -47.408 -42.368  1.00 36.12           C  
ATOM     73  CD2 LEU B   9      21.272 -45.586 -41.514  1.00 36.12           C  
ATOM     74  N   ILE B  10      20.230 -46.762 -38.112  1.00 37.79           N  
ATOM     75  CA  ILE B  10      19.478 -45.549 -37.810  1.00 37.79           C  
ATOM     76  C   ILE B  10      19.032 -45.568 -36.350  1.00 37.79           C  
ATOM     77  CB  ILE B  10      18.255 -45.396 -38.742  1.00 37.79           C  
ATOM     78  O   ILE B  10      18.112 -46.303 -35.985  1.00 37.79           O  
ATOM     79  CG1 ILE B  10      18.666 -45.616 -40.203  1.00 37.79           C  
ATOM     80  CG2 ILE B  10      17.605 -44.022 -38.558  1.00 37.79           C  
ATOM     81  CD1 ILE B  10      17.493 -45.693 -41.171  1.00 37.79           C  
ATOM     82  N   THR B  11      19.685 -46.137 -35.432  1.00 40.22           N  
ATOM     83  CA  THR B  11      19.121 -45.585 -34.206  1.00 40.22           C  
ATOM     84  C   THR B  11      19.031 -44.064 -34.288  1.00 40.22           C  
ATOM     85  CB  THR B  11      19.958 -45.986 -32.976  1.00 40.22           C  
ATOM     86  O   THR B  11      20.051 -43.382 -34.407  1.00 40.22           O  
ATOM     87  CG2 THR B  11      19.721 -47.446 -32.603  1.00 40.22           C  
ATOM     88  OG1 THR B  11      21.348 -45.798 -33.270  1.00 40.22           O  
ATOM     89  N   LEU B  12      18.299 -43.472 -35.267  1.00 42.54           N  
ATOM     90  CA  LEU B  12      17.964 -42.057 -35.152  1.00 42.54           C  
ATOM     91  C   LEU B  12      17.776 -41.660 -33.692  1.00 42.54           C  
ATOM     92  CB  LEU B  12      16.694 -41.741 -35.946  1.00 42.54           C  
ATOM     93  O   LEU B  12      16.881 -42.170 -33.015  1.00 42.54           O  
ATOM     94  CG  LEU B  12      16.884 -41.417 -37.429  1.00 42.54           C  
ATOM     95  CD1 LEU B  12      15.690 -41.914 -38.238  1.00 42.54           C  
ATOM     96  CD2 LEU B  12      17.084 -39.918 -37.627  1.00 42.54           C  
ATOM     97  N   ALA B  13      18.819 -41.608 -32.936  1.00 47.15           N  
ATOM     98  CA  ALA B  13      18.734 -41.014 -31.604  1.00 47.15           C  
ATOM     99  C   ALA B  13      17.864 -39.760 -31.617  1.00 47.15           C  
ATOM    100  CB  ALA B  13      20.129 -40.684 -31.079  1.00 47.15           C  
ATOM    101  O   ALA B  13      18.131 -38.819 -32.368  1.00 47.15           O  
ATOM    102  N   THR B  14      16.533 -39.899 -31.789  1.00 52.53           N  
ATOM    103  CA  THR B  14      15.684 -38.730 -31.586  1.00 52.53           C  
ATOM    104  C   THR B  14      16.254 -37.831 -30.493  1.00 52.53           C  
ATOM    105  CB  THR B  14      14.246 -39.141 -31.219  1.00 52.53           C  
ATOM    106  O   THR B  14      16.632 -38.310 -29.422  1.00 52.53           O  
ATOM    107  CG2 THR B  14      13.585 -39.909 -32.359  1.00 52.53           C  
ATOM    108  OG1 THR B  14      14.276 -39.972 -30.052  1.00 52.53           O  
ATOM    109  N   CYS B  15      16.995 -36.659 -30.973  1.00 63.45           N  
ATOM    110  CA  CYS B  15      17.601 -35.700 -30.056  1.00 63.45           C  
ATOM    111  C   CYS B  15      16.537 -34.993 -29.225  1.00 63.45           C  
ATOM    112  CB  CYS B  15      18.427 -34.670 -30.826  1.00 63.45           C  
ATOM    113  O   CYS B  15      15.556 -34.484 -29.769  1.00 63.45           O  
ATOM    114  SG  CYS B  15      19.425 -33.600 -29.768  1.00 63.45           S  
ATOM    115  N   GLU B  16      16.241 -35.401 -27.973  1.00 62.14           N  
ATOM    116  CA  GLU B  16      15.347 -34.724 -27.038  1.00 62.14           C  
ATOM    117  C   GLU B  16      16.094 -33.668 -26.228  1.00 62.14           C  
ATOM    118  CB  GLU B  16      14.683 -35.734 -26.100  1.00 62.14           C  
ATOM    119  O   GLU B  16      17.200 -33.917 -25.744  1.00 62.14           O  
ATOM    120  CG  GLU B  16      13.704 -36.669 -26.796  1.00 62.14           C  
ATOM    121  CD  GLU B  16      12.984 -37.605 -25.839  1.00 62.14           C  
ATOM    122  OE1 GLU B  16      12.056 -38.323 -26.275  1.00 62.14           O  
ATOM    123  OE2 GLU B  16      13.350 -37.619 -24.642  1.00 62.14           O  
ATOM    124  N   LEU B  17      15.651 -32.358 -26.383  1.00 71.22           N  
ATOM    125  CA  LEU B  17      16.186 -31.279 -25.559  1.00 71.22           C  
ATOM    126  C   LEU B  17      15.330 -31.070 -24.314  1.00 71.22           C  
ATOM    127  CB  LEU B  17      16.264 -29.979 -26.363  1.00 71.22           C  
ATOM    128  O   LEU B  17      14.109 -30.929 -24.412  1.00 71.22           O  
ATOM    129  CG  LEU B  17      17.628 -29.286 -26.401  1.00 71.22           C  
ATOM    130  CD1 LEU B  17      18.342 -29.594 -27.712  1.00 71.22           C  
ATOM    131  CD2 LEU B  17      17.468 -27.781 -26.213  1.00 71.22           C  
ATOM    132  N   TYR B  18      15.947 -31.040 -23.147  1.00 63.18           N  
ATOM    133  CA  TYR B  18      15.226 -30.923 -21.885  1.00 63.18           C  
ATOM    134  C   TYR B  18      15.356 -29.517 -21.310  1.00 63.18           C  
ATOM    135  CB  TYR B  18      15.742 -31.951 -20.873  1.00 63.18           C  
ATOM    136  O   TYR B  18      16.456 -28.962 -21.257  1.00 63.18           O  
ATOM    137  CG  TYR B  18      15.037 -33.283 -20.947  1.00 63.18           C  
ATOM    138  CD1 TYR B  18      13.879 -33.522 -20.211  1.00 63.18           C  
ATOM    139  CD2 TYR B  18      15.527 -34.305 -21.752  1.00 63.18           C  
ATOM    140  CE1 TYR B  18      13.226 -34.749 -20.275  1.00 63.18           C  
ATOM    141  CE2 TYR B  18      14.883 -35.536 -21.824  1.00 63.18           C  
ATOM    142  OH  TYR B  18      13.093 -36.965 -21.150  1.00 63.18           O  
ATOM    143  CZ  TYR B  18      13.735 -35.748 -21.083  1.00 63.18           C  
ATOM    144  N   HIS B  19      14.243 -28.936 -21.013  1.00 66.06           N  
ATOM    145  CA  HIS B  19      14.193 -27.620 -20.386  1.00 66.06           C  
ATOM    146  C   HIS B  19      13.612 -27.702 -18.979  1.00 66.06           C  
ATOM    147  CB  HIS B  19      13.369 -26.652 -21.238  1.00 66.06           C  
ATOM    148  O   HIS B  19      12.481 -28.158 -18.794  1.00 66.06           O  
ATOM    149  CG  HIS B  19      13.866 -26.518 -22.643  1.00 66.06           C  
ATOM    150  CD2 HIS B  19      13.499 -27.154 -23.780  1.00 66.06           C  
ATOM    151  ND1 HIS B  19      14.867 -25.640 -22.997  1.00 66.06           N  
ATOM    152  CE1 HIS B  19      15.095 -25.741 -24.296  1.00 66.06           C  
ATOM    153  NE2 HIS B  19      14.278 -26.653 -24.794  1.00 66.06           N  
ATOM    154  N   TYR B  20      14.440 -27.283 -17.943  1.00 60.40           N  
ATOM    155  CA  TYR B  20      13.995 -27.333 -16.555  1.00 60.40           C  
ATOM    156  C   TYR B  20      13.834 -25.930 -15.982  1.00 60.40           C  
ATOM    157  CB  TYR B  20      14.983 -28.134 -15.702  1.00 60.40           C  
ATOM    158  O   TYR B  20      14.697 -25.071 -16.176  1.00 60.40           O  
ATOM    159  CG  TYR B  20      14.624 -28.177 -14.236  1.00 60.40           C  
ATOM    160  CD1 TYR B  20      15.180 -27.270 -13.336  1.00 60.40           C  
ATOM    161  CD2 TYR B  20      13.730 -29.124 -13.748  1.00 60.40           C  
ATOM    162  CE1 TYR B  20      14.854 -27.306 -11.984  1.00 60.40           C  
ATOM    163  CE2 TYR B  20      13.397 -29.170 -12.398  1.00 60.40           C  
ATOM    164  OH  TYR B  20      13.636 -28.299 -10.189  1.00 60.40           O  
ATOM    165  CZ  TYR B  20      13.962 -28.258 -11.526  1.00 60.40           C  
ATOM    166  N   GLN B  21      12.645 -25.694 -15.381  1.00 57.59           N  
ATOM    167  CA  GLN B  21      12.414 -24.409 -14.730  1.00 57.59           C  
ATOM    168  C   GLN B  21      11.717 -24.592 -13.385  1.00 57.59           C  
ATOM    169  CB  GLN B  21      11.585 -23.492 -15.630  1.00 57.59           C  
ATOM    170  O   GLN B  21      10.762 -25.363 -13.274  1.00 57.59           O  
ATOM    171  CG  GLN B  21      11.404 -22.086 -15.076  1.00 57.59           C  
ATOM    172  CD  GLN B  21      11.357 -21.028 -16.162  1.00 57.59           C  
ATOM    173  NE2 GLN B  21      11.400 -19.762 -15.760  1.00 57.59           N  
ATOM    174  OE1 GLN B  21      11.283 -21.345 -17.354  1.00 57.59           O  
ATOM    175  N   GLU B  22      12.268 -23.875 -12.328  1.00 51.28           N  
ATOM    176  CA  GLU B  22      11.604 -23.848 -11.028  1.00 51.28           C  
ATOM    177  C   GLU B  22      10.757 -22.589 -10.868  1.00 51.28           C  
ATOM    178  CB  GLU B  22      12.632 -23.938  -9.897  1.00 51.28           C  
ATOM    179  O   GLU B  22      11.143 -21.512 -11.327  1.00 51.28           O  
ATOM    180  CG  GLU B  22      12.831 -25.347  -9.358  1.00 51.28           C  
ATOM    181  CD  GLU B  22      13.836 -25.417  -8.219  1.00 51.28           C  
ATOM    182  OE1 GLU B  22      14.043 -26.518  -7.660  1.00 51.28           O  
ATOM    183  OE2 GLU B  22      14.419 -24.363  -7.883  1.00 51.28           O  
ATOM    184  N   CYS B  23       9.550 -22.854 -10.462  1.00 52.86           N  
ATOM    185  CA  CYS B  23       8.681 -21.697 -10.277  1.00 52.86           C  
ATOM    186  C   CYS B  23       7.857 -21.832  -9.002  1.00 52.86           C  
ATOM    187  CB  CYS B  23       7.753 -21.526 -11.479  1.00 52.86           C  
ATOM    188  O   CYS B  23       7.753 -22.923  -8.438  1.00 52.86           O  
ATOM    189  SG  CYS B  23       6.661 -22.936 -11.762  1.00 52.86           S  
ATOM    190  N   VAL B  24       7.458 -20.651  -8.510  1.00 49.68           N  
ATOM    191  CA  VAL B  24       6.607 -20.668  -7.324  1.00 49.68           C  
ATOM    192  C   VAL B  24       5.221 -21.192  -7.690  1.00 49.68           C  
ATOM    193  CB  VAL B  24       6.496 -19.264  -6.687  1.00 49.68           C  
ATOM    194  O   VAL B  24       4.609 -20.727  -8.655  1.00 49.68           O  
ATOM    195  CG1 VAL B  24       5.590 -19.301  -5.457  1.00 49.68           C  
ATOM    196  CG2 VAL B  24       7.880 -18.735  -6.319  1.00 49.68           C  
ATOM    197  N   ARG B  25       4.931 -22.162  -6.933  1.00 47.71           N  
ATOM    198  CA  ARG B  25       3.668 -22.835  -7.217  1.00 47.71           C  
ATOM    199  C   ARG B  25       2.517 -21.837  -7.283  1.00 47.71           C  
ATOM    200  CB  ARG B  25       3.377 -23.902  -6.159  1.00 47.71           C  
ATOM    201  O   ARG B  25       2.378 -20.983  -6.405  1.00 47.71           O  
ATOM    202  CG  ARG B  25       2.140 -24.737  -6.451  1.00 47.71           C  
ATOM    203  CD  ARG B  25       1.931 -25.820  -5.401  1.00 47.71           C  
ATOM    204  NE  ARG B  25       2.716 -27.015  -5.695  1.00 47.71           N  
ATOM    205  NH1 ARG B  25       2.504 -27.925  -3.582  1.00 47.71           N  
ATOM    206  NH2 ARG B  25       3.697 -29.031  -5.197  1.00 47.71           N  
ATOM    207  CZ  ARG B  25       2.971 -27.988  -4.824  1.00 47.71           C  
ATOM    208  N   GLY B  26       1.756 -21.824  -8.391  1.00 48.34           N  
ATOM    209  CA  GLY B  26       0.568 -21.000  -8.539  1.00 48.34           C  
ATOM    210  C   GLY B  26       0.825 -19.712  -9.299  1.00 48.34           C  
ATOM    211  O   GLY B  26      -0.112 -18.982  -9.628  1.00 48.34           O  
ATOM    212  N   THR B  27       2.023 -19.487  -9.636  1.00 51.14           N  
ATOM    213  CA  THR B  27       2.366 -18.286 -10.389  1.00 51.14           C  
ATOM    214  C   THR B  27       2.365 -18.568 -11.889  1.00 51.14           C  
ATOM    215  CB  THR B  27       3.742 -17.737  -9.968  1.00 51.14           C  
ATOM    216  O   THR B  27       2.436 -19.725 -12.308  1.00 51.14           O  
ATOM    217  CG2 THR B  27       3.719 -17.241  -8.526  1.00 51.14           C  
ATOM    218  OG1 THR B  27       4.722 -18.777 -10.089  1.00 51.14           O  
ATOM    219  N   THR B  28       2.151 -17.522 -12.551  1.00 49.59           N  
ATOM    220  CA  THR B  28       2.153 -17.670 -14.003  1.00 49.59           C  
ATOM    221  C   THR B  28       3.565 -17.515 -14.560  1.00 49.59           C  
ATOM    222  CB  THR B  28       1.220 -16.643 -14.670  1.00 49.59           C  
ATOM    223  O   THR B  28       4.309 -16.624 -14.144  1.00 49.59           O  
ATOM    224  CG2 THR B  28      -0.242 -17.056 -14.530  1.00 49.59           C  
ATOM    225  OG1 THR B  28       1.405 -15.365 -14.050  1.00 49.59           O  
ATOM    226  N   VAL B  29       3.920 -18.593 -15.267  1.00 56.22           N  
ATOM    227  CA  VAL B  29       5.239 -18.572 -15.889  1.00 56.22           C  
ATOM    228  C   VAL B  29       5.097 -18.363 -17.395  1.00 56.22           C  
ATOM    229  CB  VAL B  29       6.022 -19.874 -15.603  1.00 56.22           C  
ATOM    230  O   VAL B  29       4.238 -18.974 -18.035  1.00 56.22           O  
ATOM    231  CG1 VAL B  29       7.418 -19.811 -16.220  1.00 56.22           C  
ATOM    232  CG2 VAL B  29       6.110 -20.123 -14.099  1.00 56.22           C  
ATOM    233  N   LEU B  30       5.797 -17.355 -17.873  1.00 53.51           N  
ATOM    234  CA  LEU B  30       5.779 -17.137 -19.315  1.00 53.51           C  
ATOM    235  C   LEU B  30       6.909 -17.904 -19.995  1.00 53.51           C  
ATOM    236  CB  LEU B  30       5.897 -15.644 -19.634  1.00 53.51           C  
ATOM    237  O   LEU B  30       8.072 -17.779 -19.604  1.00 53.51           O  
ATOM    238  CG  LEU B  30       4.637 -14.803 -19.418  1.00 53.51           C  
ATOM    239  CD1 LEU B  30       5.004 -13.334 -19.244  1.00 53.51           C  
ATOM    240  CD2 LEU B  30       3.668 -14.984 -20.582  1.00 53.51           C  
ATOM    241  N   LEU B  31       6.495 -18.793 -20.921  1.00 60.69           N  
ATOM    242  CA  LEU B  31       7.501 -19.578 -21.627  1.00 60.69           C  
ATOM    243  C   LEU B  31       7.531 -19.219 -23.108  1.00 60.69           C  
ATOM    244  CB  LEU B  31       7.228 -21.075 -21.458  1.00 60.69           C  
ATOM    245  O   LEU B  31       6.486 -18.961 -23.710  1.00 60.69           O  
ATOM    246  CG  LEU B  31       7.564 -21.677 -20.093  1.00 60.69           C  
ATOM    247  CD1 LEU B  31       6.437 -22.591 -19.624  1.00 60.69           C  
ATOM    248  CD2 LEU B  31       8.885 -22.436 -20.153  1.00 60.69           C  
ATOM    249  N   LYS B  32       8.724 -19.160 -23.643  1.00 64.55           N  
ATOM    250  CA  LYS B  32       8.858 -18.918 -25.077  1.00 64.55           C  
ATOM    251  C   LYS B  32       8.678 -20.208 -25.871  1.00 64.55           C  
ATOM    252  CB  LYS B  32      10.218 -18.294 -25.392  1.00 64.55           C  
ATOM    253  O   LYS B  32       9.212 -21.254 -25.496  1.00 64.55           O  
ATOM    254  CG  LYS B  32      10.253 -17.509 -26.695  1.00 64.55           C  
ATOM    255  CD  LYS B  32      11.599 -16.828 -26.902  1.00 64.55           C  
ATOM    256  CE  LYS B  32      11.657 -16.096 -28.236  1.00 64.55           C  
ATOM    257  NZ  LYS B  32      12.964 -15.398 -28.428  1.00 64.55           N  
ATOM    258  N   GLU B  33       7.849 -20.219 -26.817  1.00 68.66           N  
ATOM    259  CA  GLU B  33       7.667 -21.386 -27.676  1.00 68.66           C  
ATOM    260  C   GLU B  33       8.952 -21.725 -28.426  1.00 68.66           C  
ATOM    261  CB  GLU B  33       6.525 -21.150 -28.668  1.00 68.66           C  
ATOM    262  O   GLU B  33       9.524 -20.872 -29.106  1.00 68.66           O  
ATOM    263  CG  GLU B  33       5.761 -22.413 -29.038  1.00 68.66           C  
ATOM    264  CD  GLU B  33       4.601 -22.156 -29.987  1.00 68.66           C  
ATOM    265  OE1 GLU B  33       3.976 -23.133 -30.459  1.00 68.66           O  
ATOM    266  OE2 GLU B  33       4.317 -20.969 -30.262  1.00 68.66           O  
ATOM    267  N   PRO B  34       9.352 -22.943 -28.131  1.00 70.27           N  
ATOM    268  CA  PRO B  34      10.630 -23.291 -28.755  1.00 70.27           C  
ATOM    269  C   PRO B  34      10.524 -23.444 -30.271  1.00 70.27           C  
ATOM    270  CB  PRO B  34      10.994 -24.623 -28.096  1.00 70.27           C  
ATOM    271  O   PRO B  34      11.524 -23.308 -30.980  1.00 70.27           O  
ATOM    272  CG  PRO B  34       9.701 -25.152 -27.565  1.00 70.27           C  
ATOM    273  CD  PRO B  34       8.747 -24.003 -27.401  1.00 70.27           C  
ATOM    274  N   CYS B  35       9.263 -23.675 -30.722  1.00 70.81           N  
ATOM    275  CA  CYS B  35       9.079 -23.948 -32.143  1.00 70.81           C  
ATOM    276  C   CYS B  35       8.335 -22.807 -32.825  1.00 70.81           C  
ATOM    277  CB  CYS B  35       8.317 -25.258 -32.342  1.00 70.81           C  
ATOM    278  O   CYS B  35       7.590 -22.070 -32.177  1.00 70.81           O  
ATOM    279  SG  CYS B  35       8.982 -26.639 -31.387  1.00 70.81           S  
ATOM    280  N   SER B  36       8.687 -22.413 -34.031  1.00 65.82           N  
ATOM    281  CA  SER B  36       7.986 -21.367 -34.769  1.00 65.82           C  
ATOM    282  C   SER B  36       6.513 -21.714 -34.954  1.00 65.82           C  
ATOM    283  CB  SER B  36       8.641 -21.143 -36.133  1.00 65.82           C  
ATOM    284  O   SER B  36       5.646 -20.846 -34.839  1.00 65.82           O  
ATOM    285  OG  SER B  36       8.977 -22.379 -36.739  1.00 65.82           O  
ATOM    286  N   SER B  37       6.145 -22.951 -35.525  1.00 58.42           N  
ATOM    287  CA  SER B  37       4.791 -23.404 -35.827  1.00 58.42           C  
ATOM    288  C   SER B  37       4.531 -24.791 -35.249  1.00 58.42           C  
ATOM    289  CB  SER B  37       4.555 -23.419 -37.338  1.00 58.42           C  
ATOM    290  O   SER B  37       3.567 -25.457 -35.631  1.00 58.42           O  
ATOM    291  OG  SER B  37       5.628 -24.056 -38.009  1.00 58.42           O  
ATOM    292  N   GLY B  38       5.181 -25.128 -34.157  1.00 55.35           N  
ATOM    293  CA  GLY B  38       5.207 -26.523 -33.745  1.00 55.35           C  
ATOM    294  C   GLY B  38       3.917 -26.974 -33.086  1.00 55.35           C  
ATOM    295  O   GLY B  38       3.081 -26.148 -32.714  1.00 55.35           O  
ATOM    296  N   THR B  39       3.575 -28.339 -33.377  1.00 57.62           N  
ATOM    297  CA  THR B  39       2.383 -29.019 -32.884  1.00 57.62           C  
ATOM    298  C   THR B  39       2.588 -29.498 -31.450  1.00 57.62           C  
ATOM    299  CB  THR B  39       2.012 -30.216 -33.779  1.00 57.62           C  
ATOM    300  O   THR B  39       3.670 -29.970 -31.096  1.00 57.62           O  
ATOM    301  CG2 THR B  39       0.549 -30.153 -34.205  1.00 57.62           C  
ATOM    302  OG1 THR B  39       2.840 -30.205 -34.949  1.00 57.62           O  
ATOM    303  N   TYR B  40       1.881 -28.973 -30.471  1.00 58.35           N  
ATOM    304  CA  TYR B  40       1.867 -29.390 -29.073  1.00 58.35           C  
ATOM    305  C   TYR B  40       1.484 -30.860 -28.947  1.00 58.35           C  
ATOM    306  CB  TYR B  40       0.895 -28.527 -28.264  1.00 58.35           C  
ATOM    307  O   TYR B  40       0.545 -31.322 -29.599  1.00 58.35           O  
ATOM    308  CG  TYR B  40       1.445 -27.169 -27.902  1.00 58.35           C  
ATOM    309  CD1 TYR B  40       2.193 -26.985 -26.742  1.00 58.35           C  
ATOM    310  CD2 TYR B  40       1.219 -26.067 -28.720  1.00 58.35           C  
ATOM    311  CE1 TYR B  40       2.701 -25.734 -26.404  1.00 58.35           C  
ATOM    312  CE2 TYR B  40       1.722 -24.812 -28.392  1.00 58.35           C  
ATOM    313  OH  TYR B  40       2.961 -23.416 -26.905  1.00 58.35           O  
ATOM    314  CZ  TYR B  40       2.461 -24.656 -27.234  1.00 58.35           C  
ATOM    315  N   GLU B  41       2.481 -31.621 -28.549  1.00 52.64           N  
ATOM    316  CA  GLU B  41       2.108 -32.997 -28.233  1.00 52.64           C  
ATOM    317  C   GLU B  41       1.503 -33.099 -26.837  1.00 52.64           C  
ATOM    318  CB  GLU B  41       3.322 -33.923 -28.349  1.00 52.64           C  
ATOM    319  O   GLU B  41       2.093 -32.628 -25.862  1.00 52.64           O  
ATOM    320  CG  GLU B  41       3.121 -35.083 -29.313  1.00 52.64           C  
ATOM    321  CD  GLU B  41       4.308 -36.032 -29.364  1.00 52.64           C  
ATOM    322  OE1 GLU B  41       4.213 -37.087 -30.032  1.00 52.64           O  
ATOM    323  OE2 GLU B  41       5.341 -35.719 -28.731  1.00 52.64           O  
ATOM    324  N   GLY B  42       0.168 -33.185 -26.666  1.00 48.18           N  
ATOM    325  CA  GLY B  42      -0.593 -33.377 -25.442  1.00 48.18           C  
ATOM    326  C   GLY B  42      -1.718 -32.374 -25.274  1.00 48.18           C  
ATOM    327  O   GLY B  42      -1.979 -31.570 -26.172  1.00 48.18           O  
ATOM    328  N   ASN B  43      -2.715 -32.578 -24.457  1.00 43.61           N  
ATOM    329  CA  ASN B  43      -3.849 -31.712 -24.154  1.00 43.61           C  
ATOM    330  C   ASN B  43      -3.399 -30.400 -23.518  1.00 43.61           C  
ATOM    331  CB  ASN B  43      -4.845 -32.430 -23.241  1.00 43.61           C  
ATOM    332  O   ASN B  43      -3.207 -30.328 -22.303  1.00 43.61           O  
ATOM    333  CG  ASN B  43      -5.782 -33.345 -24.004  1.00 43.61           C  
ATOM    334  ND2 ASN B  43      -6.355 -34.321 -23.309  1.00 43.61           N  
ATOM    335  OD1 ASN B  43      -5.989 -33.178 -25.209  1.00 43.61           O  
ATOM    336  N   SER B  44      -2.431 -29.717 -24.174  1.00 47.42           N  
ATOM    337  CA  SER B  44      -1.848 -28.645 -23.373  1.00 47.42           C  
ATOM    338  C   SER B  44      -2.882 -27.571 -23.051  1.00 47.42           C  
ATOM    339  CB  SER B  44      -0.658 -28.018 -24.101  1.00 47.42           C  
ATOM    340  O   SER B  44      -3.616 -27.125 -23.935  1.00 47.42           O  
ATOM    341  OG  SER B  44      -1.083 -26.953 -24.934  1.00 47.42           O  
ATOM    342  N   PRO B  45      -3.294 -27.463 -21.819  1.00 44.64           N  
ATOM    343  CA  PRO B  45      -4.179 -26.366 -21.421  1.00 44.64           C  
ATOM    344  C   PRO B  45      -3.620 -24.994 -21.789  1.00 44.64           C  
ATOM    345  CB  PRO B  45      -4.278 -26.526 -19.902  1.00 44.64           C  
ATOM    346  O   PRO B  45      -4.064 -23.977 -21.250  1.00 44.64           O  
ATOM    347  CG  PRO B  45      -3.119 -27.393 -19.532  1.00 44.64           C  
ATOM    348  CD  PRO B  45      -2.620 -28.077 -20.773  1.00 44.64           C  
ATOM    349  N   PHE B  46      -2.825 -24.932 -22.806  1.00 49.98           N  
ATOM    350  CA  PHE B  46      -1.933 -23.789 -22.964  1.00 49.98           C  
ATOM    351  C   PHE B  46      -2.557 -22.737 -23.874  1.00 49.98           C  
ATOM    352  CB  PHE B  46      -0.580 -24.235 -23.528  1.00 49.98           C  
ATOM    353  O   PHE B  46      -3.215 -23.074 -24.860  1.00 49.98           O  
ATOM    354  CG  PHE B  46       0.055 -25.362 -22.760  1.00 49.98           C  
ATOM    355  CD1 PHE B  46       0.694 -25.124 -21.549  1.00 49.98           C  
ATOM    356  CD2 PHE B  46       0.015 -26.662 -23.249  1.00 49.98           C  
ATOM    357  CE1 PHE B  46       1.283 -26.165 -20.835  1.00 49.98           C  
ATOM    358  CE2 PHE B  46       0.601 -27.707 -22.542  1.00 49.98           C  
ATOM    359  CZ  PHE B  46       1.236 -27.457 -21.336  1.00 49.98           C  
ATOM    360  N   HIS B  47      -2.746 -21.549 -23.246  1.00 43.31           N  
ATOM    361  CA  HIS B  47      -3.293 -20.476 -24.069  1.00 43.31           C  
ATOM    362  C   HIS B  47      -2.188 -19.736 -24.815  1.00 43.31           C  
ATOM    363  CB  HIS B  47      -4.093 -19.496 -23.209  1.00 43.31           C  
ATOM    364  O   HIS B  47      -1.312 -19.130 -24.194  1.00 43.31           O  
ATOM    365  CG  HIS B  47      -5.475 -19.970 -22.887  1.00 43.31           C  
ATOM    366  CD2 HIS B  47      -5.999 -20.472 -21.745  1.00 43.31           C  
ATOM    367  ND1 HIS B  47      -6.499 -19.957 -23.809  1.00 43.31           N  
ATOM    368  CE1 HIS B  47      -7.597 -20.432 -23.245  1.00 43.31           C  
ATOM    369  NE2 HIS B  47      -7.320 -20.752 -21.992  1.00 43.31           N  
ATOM    370  N   PRO B  48      -1.956 -20.099 -26.112  1.00 46.03           N  
ATOM    371  CA  PRO B  48      -0.924 -19.367 -26.850  1.00 46.03           C  
ATOM    372  C   PRO B  48      -1.115 -17.853 -26.785  1.00 46.03           C  
ATOM    373  CB  PRO B  48      -1.086 -19.877 -28.284  1.00 46.03           C  
ATOM    374  O   PRO B  48      -2.249 -17.368 -26.818  1.00 46.03           O  
ATOM    375  CG  PRO B  48      -2.382 -20.621 -28.280  1.00 46.03           C  
ATOM    376  CD  PRO B  48      -2.831 -20.791 -26.857  1.00 46.03           C  
ATOM    377  N   LEU B  49      -0.103 -17.164 -26.163  1.00 47.38           N  
ATOM    378  CA  LEU B  49      -0.170 -15.707 -26.152  1.00 47.38           C  
ATOM    379  C   LEU B  49       0.449 -15.125 -27.418  1.00 47.38           C  
ATOM    380  CB  LEU B  49       0.540 -15.146 -24.918  1.00 47.38           C  
ATOM    381  O   LEU B  49       1.057 -15.851 -28.208  1.00 47.38           O  
ATOM    382  CG  LEU B  49      -0.295 -15.047 -23.641  1.00 47.38           C  
ATOM    383  CD1 LEU B  49       0.220 -16.028 -22.593  1.00 47.38           C  
ATOM    384  CD2 LEU B  49      -0.279 -13.622 -23.100  1.00 47.38           C  
ATOM    385  N   ALA B  50       0.200 -13.804 -27.516  1.00 46.58           N  
ATOM    386  CA  ALA B  50       0.844 -13.091 -28.617  1.00 46.58           C  
ATOM    387  C   ALA B  50       2.363 -13.196 -28.524  1.00 46.58           C  
ATOM    388  CB  ALA B  50       0.414 -11.626 -28.625  1.00 46.58           C  
ATOM    389  O   ALA B  50       2.910 -13.444 -27.447  1.00 46.58           O  
ATOM    390  N   ASP B  51       3.204 -13.384 -29.674  1.00 48.38           N  
ATOM    391  CA  ASP B  51       4.656 -13.350 -29.823  1.00 48.38           C  
ATOM    392  C   ASP B  51       5.271 -14.714 -29.520  1.00 48.38           C  
ATOM    393  CB  ASP B  51       5.264 -12.284 -28.908  1.00 48.38           C  
ATOM    394  O   ASP B  51       6.344 -14.798 -28.919  1.00 48.38           O  
ATOM    395  CG  ASP B  51       4.879 -10.870 -29.307  1.00 48.38           C  
ATOM    396  OD1 ASP B  51       4.555 -10.637 -30.491  1.00 48.38           O  
ATOM    397  OD2 ASP B  51       4.902  -9.981 -28.429  1.00 48.38           O  
ATOM    398  N   ASN B  52       4.680 -15.799 -29.687  1.00 54.90           N  
ATOM    399  CA  ASN B  52       5.181 -17.163 -29.563  1.00 54.90           C  
ATOM    400  C   ASN B  52       5.491 -17.517 -28.111  1.00 54.90           C  
ATOM    401  CB  ASN B  52       6.422 -17.362 -30.435  1.00 54.90           C  
ATOM    402  O   ASN B  52       6.475 -18.204 -27.832  1.00 54.90           O  
ATOM    403  CG  ASN B  52       6.121 -17.241 -31.916  1.00 54.90           C  
ATOM    404  ND2 ASN B  52       7.159 -17.035 -32.717  1.00 54.90           N  
ATOM    405  OD1 ASN B  52       4.964 -17.331 -32.336  1.00 54.90           O  
ATOM    406  N   LYS B  53       4.735 -16.734 -27.218  1.00 56.83           N  
ATOM    407  CA  LYS B  53       4.866 -17.048 -25.799  1.00 56.83           C  
ATOM    408  C   LYS B  53       3.610 -17.733 -25.268  1.00 56.83           C  
ATOM    409  CB  LYS B  53       5.152 -15.780 -24.992  1.00 56.83           C  
ATOM    410  O   LYS B  53       2.521 -17.556 -25.818  1.00 56.83           O  
ATOM    411  CG  LYS B  53       6.493 -15.135 -25.308  1.00 56.83           C  
ATOM    412  CD  LYS B  53       6.767 -13.943 -24.400  1.00 56.83           C  
ATOM    413  CE  LYS B  53       8.060 -13.234 -24.781  1.00 56.83           C  
ATOM    414  NZ  LYS B  53       8.361 -12.098 -23.861  1.00 56.83           N  
ATOM    415  N   PHE B  54       3.879 -18.696 -24.341  1.00 59.35           N  
ATOM    416  CA  PHE B  54       2.731 -19.353 -23.728  1.00 59.35           C  
ATOM    417  C   PHE B  54       2.770 -19.207 -22.212  1.00 59.35           C  
ATOM    418  CB  PHE B  54       2.689 -20.835 -24.112  1.00 59.35           C  
ATOM    419  O   PHE B  54       3.845 -19.213 -21.609  1.00 59.35           O  
ATOM    420  CG  PHE B  54       3.295 -21.131 -25.457  1.00 59.35           C  
ATOM    421  CD1 PHE B  54       2.519 -21.092 -26.609  1.00 59.35           C  
ATOM    422  CD2 PHE B  54       4.643 -21.448 -25.570  1.00 59.35           C  
ATOM    423  CE1 PHE B  54       3.077 -21.366 -27.855  1.00 59.35           C  
ATOM    424  CE2 PHE B  54       5.208 -21.723 -26.812  1.00 59.35           C  
ATOM    425  CZ  PHE B  54       4.423 -21.682 -27.953  1.00 59.35           C  
ATOM    426  N   ALA B  55       1.567 -18.770 -21.646  1.00 55.48           N  
ATOM    427  CA  ALA B  55       1.455 -18.619 -20.198  1.00 55.48           C  
ATOM    428  C   ALA B  55       0.941 -19.902 -19.551  1.00 55.48           C  
ATOM    429  CB  ALA B  55       0.537 -17.448 -19.854  1.00 55.48           C  
ATOM    430  O   ALA B  55      -0.011 -20.513 -20.041  1.00 55.48           O  
ATOM    431  N   LEU B  56       1.851 -20.326 -18.556  1.00 59.21           N  
ATOM    432  CA  LEU B  56       1.464 -21.538 -17.841  1.00 59.21           C  
ATOM    433  C   LEU B  56       1.432 -21.293 -16.336  1.00 59.21           C  
ATOM    434  CB  LEU B  56       2.429 -22.682 -18.164  1.00 59.21           C  
ATOM    435  O   LEU B  56       2.255 -20.543 -15.807  1.00 59.21           O  
ATOM    436  CG  LEU B  56       2.374 -23.234 -19.589  1.00 59.21           C  
ATOM    437  CD1 LEU B  56       3.784 -23.464 -20.123  1.00 59.21           C  
ATOM    438  CD2 LEU B  56       1.563 -24.524 -19.632  1.00 59.21           C  
ATOM    439  N   THR B  57       0.342 -21.718 -15.698  1.00 54.17           N  
ATOM    440  CA  THR B  57       0.353 -21.718 -14.239  1.00 54.17           C  
ATOM    441  C   THR B  57       1.357 -22.737 -13.707  1.00 54.17           C  
ATOM    442  CB  THR B  57      -1.044 -22.025 -13.669  1.00 54.17           C  
ATOM    443  O   THR B  57       1.434 -23.861 -14.207  1.00 54.17           O  
ATOM    444  CG2 THR B  57      -1.177 -21.516 -12.237  1.00 54.17           C  
ATOM    445  OG1 THR B  57      -2.036 -21.389 -14.484  1.00 54.17           O  
ATOM    446  N   CYS B  58       2.176 -22.242 -12.796  1.00 59.10           N  
ATOM    447  CA  CYS B  58       3.279 -23.064 -12.311  1.00 59.10           C  
ATOM    448  C   CYS B  58       2.768 -24.196 -11.428  1.00 59.10           C  
ATOM    449  CB  CYS B  58       4.281 -22.211 -11.533  1.00 59.10           C  
ATOM    450  O   CYS B  58       2.347 -23.962 -10.293  1.00 59.10           O  
ATOM    451  SG  CYS B  58       5.783 -23.098 -11.065  1.00 59.10           S  
ATOM    452  N   PHE B  59       2.681 -25.397 -12.003  1.00 59.37           N  
ATOM    453  CA  PHE B  59       2.534 -26.688 -11.341  1.00 59.37           C  
ATOM    454  C   PHE B  59       3.570 -27.681 -11.853  1.00 59.37           C  
ATOM    455  CB  PHE B  59       1.122 -27.245 -11.554  1.00 59.37           C  
ATOM    456  O   PHE B  59       4.094 -27.525 -12.958  1.00 59.37           O  
ATOM    457  CG  PHE B  59       0.033 -26.365 -11.003  1.00 59.37           C  
ATOM    458  CD1 PHE B  59      -0.306 -26.414  -9.657  1.00 59.37           C  
ATOM    459  CD2 PHE B  59      -0.653 -25.487 -11.833  1.00 59.37           C  
ATOM    460  CE1 PHE B  59      -1.314 -25.600  -9.144  1.00 59.37           C  
ATOM    461  CE2 PHE B  59      -1.661 -24.671 -11.329  1.00 59.37           C  
ATOM    462  CZ  PHE B  59      -1.991 -24.730  -9.984  1.00 59.37           C  
ATOM    463  N   SER B  60       3.925 -28.465 -10.849  1.00 62.18           N  
ATOM    464  CA  SER B  60       4.891 -29.452 -11.321  1.00 62.18           C  
ATOM    465  C   SER B  60       4.326 -30.269 -12.478  1.00 62.18           C  
ATOM    466  CB  SER B  60       5.305 -30.384 -10.182  1.00 62.18           C  
ATOM    467  O   SER B  60       3.357 -31.010 -12.306  1.00 62.18           O  
ATOM    468  OG  SER B  60       5.951 -29.660  -9.149  1.00 62.18           O  
ATOM    469  N   THR B  61       4.816 -29.833 -13.620  1.00 71.31           N  
ATOM    470  CA  THR B  61       4.315 -30.503 -14.815  1.00 71.31           C  
ATOM    471  C   THR B  61       5.436 -30.710 -15.829  1.00 71.31           C  
ATOM    472  CB  THR B  61       3.171 -29.703 -15.466  1.00 71.31           C  
ATOM    473  O   THR B  61       6.477 -30.055 -15.753  1.00 71.31           O  
ATOM    474  CG2 THR B  61       1.995 -29.547 -14.508  1.00 71.31           C  
ATOM    475  OG1 THR B  61       3.652 -28.403 -15.830  1.00 71.31           O  
ATOM    476  N   GLN B  62       5.162 -31.830 -16.644  1.00 71.90           N  
ATOM    477  CA  GLN B  62       6.069 -32.106 -17.754  1.00 71.90           C  
ATOM    478  C   GLN B  62       5.324 -32.104 -19.086  1.00 71.90           C  
ATOM    479  CB  GLN B  62       6.775 -33.447 -17.549  1.00 71.90           C  
ATOM    480  O   GLN B  62       4.220 -32.642 -19.186  1.00 71.90           O  
ATOM    481  CG  GLN B  62       7.911 -33.700 -18.531  1.00 71.90           C  
ATOM    482  CD  GLN B  62       8.590 -35.039 -18.312  1.00 71.90           C  
ATOM    483  NE2 GLN B  62       9.636 -35.307 -19.085  1.00 71.90           N  
ATOM    484  OE1 GLN B  62       8.177 -35.826 -17.454  1.00 71.90           O  
ATOM    485  N   PHE B  63       5.839 -31.271 -19.968  1.00 75.20           N  
ATOM    486  CA  PHE B  63       5.232 -31.262 -21.294  1.00 75.20           C  
ATOM    487  C   PHE B  63       6.297 -31.150 -22.377  1.00 75.20           C  
ATOM    488  CB  PHE B  63       4.231 -30.108 -21.420  1.00 75.20           C  
ATOM    489  O   PHE B  63       7.450 -30.822 -22.090  1.00 75.20           O  
ATOM    490  CG  PHE B  63       4.835 -28.752 -21.174  1.00 75.20           C  
ATOM    491  CD1 PHE B  63       4.961 -28.256 -19.882  1.00 75.20           C  
ATOM    492  CD2 PHE B  63       5.277 -27.973 -22.235  1.00 75.20           C  
ATOM    493  CE1 PHE B  63       5.519 -27.001 -19.651  1.00 75.20           C  
ATOM    494  CE2 PHE B  63       5.836 -26.717 -22.012  1.00 75.20           C  
ATOM    495  CZ  PHE B  63       5.955 -26.233 -20.720  1.00 75.20           C  
ATOM    496  N   ALA B  64       5.847 -31.495 -23.545  1.00 75.20           N  
ATOM    497  CA  ALA B  64       6.847 -31.494 -24.610  1.00 75.20           C  
ATOM    498  C   ALA B  64       6.279 -30.896 -25.894  1.00 75.20           C  
ATOM    499  CB  ALA B  64       7.355 -32.910 -24.865  1.00 75.20           C  
ATOM    500  O   ALA B  64       5.069 -30.946 -26.127  1.00 75.20           O  
ATOM    501  N   PHE B  65       7.194 -30.301 -26.602  1.00 75.65           N  
ATOM    502  CA  PHE B  65       6.876 -29.804 -27.935  1.00 75.65           C  
ATOM    503  C   PHE B  65       7.629 -30.592 -29.000  1.00 75.65           C  
ATOM    504  CB  PHE B  65       7.212 -28.314 -28.049  1.00 75.65           C  
ATOM    505  O   PHE B  65       8.836 -30.812 -28.880  1.00 75.65           O  
ATOM    506  CG  PHE B  65       6.372 -27.433 -27.164  1.00 75.65           C  
ATOM    507  CD1 PHE B  65       5.124 -26.990 -27.584  1.00 75.65           C  
ATOM    508  CD2 PHE B  65       6.832 -27.047 -25.912  1.00 75.65           C  
ATOM    509  CE1 PHE B  65       4.345 -26.175 -26.767  1.00 75.65           C  
ATOM    510  CE2 PHE B  65       6.059 -26.233 -25.089  1.00 75.65           C  
ATOM    511  CZ  PHE B  65       4.816 -25.797 -25.519  1.00 75.65           C  
ATOM    512  N   ALA B  66       6.826 -31.138 -29.892  1.00 76.95           N  
ATOM    513  CA  ALA B  66       7.480 -31.759 -31.041  1.00 76.95           C  
ATOM    514  C   ALA B  66       7.579 -30.784 -32.210  1.00 76.95           C  
ATOM    515  CB  ALA B  66       6.727 -33.018 -31.465  1.00 76.95           C  
ATOM    516  O   ALA B  66       6.569 -30.446 -32.832  1.00 76.95           O  
ATOM    517  N   CYS B  67       8.888 -30.376 -32.413  1.00 75.17           N  
ATOM    518  CA  CYS B  67       9.084 -29.382 -33.462  1.00 75.17           C  
ATOM    519  C   CYS B  67       9.266 -30.050 -34.819  1.00 75.17           C  
ATOM    520  CB  CYS B  67      10.296 -28.505 -33.149  1.00 75.17           C  
ATOM    521  O   CYS B  67       9.633 -31.224 -34.894  1.00 75.17           O  
ATOM    522  SG  CYS B  67      10.140 -27.568 -31.613  1.00 75.17           S  
ATOM    523  N   PRO B  68       8.938 -29.294 -35.882  1.00 76.13           N  
ATOM    524  CA  PRO B  68       9.029 -29.855 -37.232  1.00 76.13           C  
ATOM    525  C   PRO B  68      10.442 -30.313 -37.586  1.00 76.13           C  
ATOM    526  CB  PRO B  68       8.591 -28.693 -38.127  1.00 76.13           C  
ATOM    527  O   PRO B  68      10.615 -31.210 -38.415  1.00 76.13           O  
ATOM    528  CG  PRO B  68       8.140 -27.630 -37.178  1.00 76.13           C  
ATOM    529  CD  PRO B  68       8.500 -28.051 -35.783  1.00 76.13           C  
ATOM    530  N   ASP B  69      11.505 -29.757 -36.911  1.00 73.43           N  
ATOM    531  CA  ASP B  69      12.893 -30.120 -37.180  1.00 73.43           C  
ATOM    532  C   ASP B  69      13.233 -31.478 -36.571  1.00 73.43           C  
ATOM    533  CB  ASP B  69      13.843 -29.049 -36.640  1.00 73.43           C  
ATOM    534  O   ASP B  69      14.339 -31.989 -36.758  1.00 73.43           O  
ATOM    535  CG  ASP B  69      13.556 -28.675 -35.197  1.00 73.43           C  
ATOM    536  OD1 ASP B  69      12.569 -29.182 -34.620  1.00 73.43           O  
ATOM    537  OD2 ASP B  69      14.321 -27.864 -34.632  1.00 73.43           O  
ATOM    538  N   GLY B  70      12.317 -32.095 -36.037  1.00 73.49           N  
ATOM    539  CA  GLY B  70      12.466 -33.431 -35.482  1.00 73.49           C  
ATOM    540  C   GLY B  70      12.968 -33.430 -34.051  1.00 73.49           C  
ATOM    541  O   GLY B  70      13.007 -34.476 -33.400  1.00 73.49           O  
ATOM    542  N   VAL B  71      13.232 -32.198 -33.561  1.00 76.57           N  
ATOM    543  CA  VAL B  71      13.742 -32.127 -32.195  1.00 76.57           C  
ATOM    544  C   VAL B  71      12.577 -32.038 -31.212  1.00 76.57           C  
ATOM    545  CB  VAL B  71      14.692 -30.923 -32.007  1.00 76.57           C  
ATOM    546  O   VAL B  71      11.647 -31.254 -31.412  1.00 76.57           O  
ATOM    547  CG1 VAL B  71      15.259 -30.899 -30.588  1.00 76.57           C  
ATOM    548  CG2 VAL B  71      15.821 -30.968 -33.035  1.00 76.57           C  
ATOM    549  N   LYS B  72      12.650 -32.866 -30.206  1.00 77.62           N  
ATOM    550  CA  LYS B  72      11.634 -32.857 -29.158  1.00 77.62           C  
ATOM    551  C   LYS B  72      12.104 -32.061 -27.943  1.00 77.62           C  
ATOM    552  CB  LYS B  72      11.278 -34.285 -28.742  1.00 77.62           C  
ATOM    553  O   LYS B  72      13.164 -32.345 -27.381  1.00 77.62           O  
ATOM    554  CG  LYS B  72      10.026 -34.386 -27.884  1.00 77.62           C  
ATOM    555  CD  LYS B  72       9.698 -35.834 -27.543  1.00 77.62           C  
ATOM    556  CE  LYS B  72       8.499 -35.931 -26.608  1.00 77.62           C  
ATOM    557  NZ  LYS B  72       8.203 -37.346 -26.232  1.00 77.62           N  
ATOM    558  N   HIS B  73      11.283 -31.011 -27.662  1.00 78.13           N  
ATOM    559  CA  HIS B  73      11.607 -30.199 -26.495  1.00 78.13           C  
ATOM    560  C   HIS B  73      10.744 -30.582 -25.299  1.00 78.13           C  
ATOM    561  CB  HIS B  73      11.434 -28.712 -26.813  1.00 78.13           C  
ATOM    562  O   HIS B  73       9.524 -30.405 -25.326  1.00 78.13           O  
ATOM    563  CG  HIS B  73      12.440 -28.185 -27.785  1.00 78.13           C  
ATOM    564  CD2 HIS B  73      12.440 -28.158 -29.139  1.00 78.13           C  
ATOM    565  ND1 HIS B  73      13.623 -27.599 -27.388  1.00 78.13           N  
ATOM    566  CE1 HIS B  73      14.308 -27.234 -28.459  1.00 78.13           C  
ATOM    567  NE2 HIS B  73      13.612 -27.562 -29.534  1.00 78.13           N  
ATOM    568  N   VAL B  74      11.421 -31.074 -24.292  1.00 73.09           N  
ATOM    569  CA  VAL B  74      10.702 -31.522 -23.104  1.00 73.09           C  
ATOM    570  C   VAL B  74      10.870 -30.502 -21.981  1.00 73.09           C  
ATOM    571  CB  VAL B  74      11.187 -32.913 -22.638  1.00 73.09           C  
ATOM    572  O   VAL B  74      11.995 -30.134 -21.632  1.00 73.09           O  
ATOM    573  CG1 VAL B  74      10.404 -33.375 -21.411  1.00 73.09           C  
ATOM    574  CG2 VAL B  74      11.059 -33.930 -23.771  1.00 73.09           C  
ATOM    575  N   TYR B  75       9.749 -30.040 -21.524  1.00 71.39           N  
ATOM    576  CA  TYR B  75       9.768 -29.058 -20.445  1.00 71.39           C  
ATOM    577  C   TYR B  75       9.327 -29.685 -19.128  1.00 71.39           C  
ATOM    578  CB  TYR B  75       8.865 -27.868 -20.785  1.00 71.39           C  
ATOM    579  O   TYR B  75       8.325 -30.403 -19.080  1.00 71.39           O  
ATOM    580  CG  TYR B  75       9.433 -26.959 -21.848  1.00 71.39           C  
ATOM    581  CD1 TYR B  75      10.160 -25.822 -21.504  1.00 71.39           C  
ATOM    582  CD2 TYR B  75       9.243 -27.235 -23.198  1.00 71.39           C  
ATOM    583  CE1 TYR B  75      10.684 -24.980 -22.480  1.00 71.39           C  
ATOM    584  CE2 TYR B  75       9.762 -26.400 -24.183  1.00 71.39           C  
ATOM    585  OH  TYR B  75      10.996 -24.448 -24.785  1.00 71.39           O  
ATOM    586  CZ  TYR B  75      10.480 -25.278 -23.814  1.00 71.39           C  
ATOM    587  N   GLN B  76      10.168 -29.446 -18.057  1.00 66.31           N  
ATOM    588  CA  GLN B  76       9.794 -29.867 -16.711  1.00 66.31           C  
ATOM    589  C   GLN B  76       9.705 -28.673 -15.765  1.00 66.31           C  
ATOM    590  CB  GLN B  76      10.794 -30.891 -16.171  1.00 66.31           C  
ATOM    591  O   GLN B  76      10.691 -27.964 -15.558  1.00 66.31           O  
ATOM    592  CG  GLN B  76      10.332 -31.590 -14.899  1.00 66.31           C  
ATOM    593  CD  GLN B  76      11.177 -32.802 -14.556  1.00 66.31           C  
ATOM    594  NE2 GLN B  76      10.799 -33.507 -13.495  1.00 66.31           N  
ATOM    595  OE1 GLN B  76      12.161 -33.103 -15.239  1.00 66.31           O  
ATOM    596  N   LEU B  77       8.498 -28.475 -15.397  1.00 63.03           N  
ATOM    597  CA  LEU B  77       8.287 -27.409 -14.423  1.00 63.03           C  
ATOM    598  C   LEU B  77       8.126 -27.980 -13.018  1.00 63.03           C  
ATOM    599  CB  LEU B  77       7.054 -26.581 -14.795  1.00 63.03           C  
ATOM    600  O   LEU B  77       7.312 -28.880 -12.799  1.00 63.03           O  
ATOM    601  CG  LEU B  77       7.296 -25.375 -15.704  1.00 63.03           C  
ATOM    602  CD1 LEU B  77       6.136 -25.205 -16.679  1.00 63.03           C  
ATOM    603  CD2 LEU B  77       7.493 -24.111 -14.874  1.00 63.03           C  
ATOM    604  N   ARG B  78       8.942 -27.447 -12.147  1.00 54.02           N  
ATOM    605  CA  ARG B  78       8.838 -27.881 -10.757  1.00 54.02           C  
ATOM    606  C   ARG B  78       8.348 -26.745  -9.865  1.00 54.02           C  
ATOM    607  CB  ARG B  78      10.186 -28.399 -10.253  1.00 54.02           C  
ATOM    608  O   ARG B  78       9.017 -25.718  -9.735  1.00 54.02           O  
ATOM    609  CG  ARG B  78      10.099 -29.172  -8.946  1.00 54.02           C  
ATOM    610  CD  ARG B  78      11.462 -29.685  -8.503  1.00 54.02           C  
ATOM    611  NE  ARG B  78      11.341 -30.729  -7.488  1.00 54.02           N  
ATOM    612  NH1 ARG B  78      13.601 -30.824  -7.020  1.00 54.02           N  
ATOM    613  NH2 ARG B  78      12.136 -32.191  -5.906  1.00 54.02           N  
ATOM    614  CZ  ARG B  78      12.360 -31.245  -6.807  1.00 54.02           C  
ATOM    615  N   ALA B  79       7.190 -27.083  -9.382  1.00 52.33           N  
ATOM    616  CA  ALA B  79       6.601 -26.070  -8.510  1.00 52.33           C  
ATOM    617  C   ALA B  79       7.128 -26.202  -7.084  1.00 52.33           C  
ATOM    618  CB  ALA B  79       5.078 -26.177  -8.523  1.00 52.33           C  
ATOM    619  O   ALA B  79       7.128 -27.295  -6.513  1.00 52.33           O  
ATOM    620  N   ARG B  80       7.816 -25.098  -6.613  1.00 43.23           N  
ATOM    621  CA  ARG B  80       8.313 -25.108  -5.241  1.00 43.23           C  
ATOM    622  C   ARG B  80       7.348 -24.388  -4.305  1.00 43.23           C  
ATOM    623  CB  ARG B  80       9.697 -24.461  -5.165  1.00 43.23           C  
ATOM    624  O   ARG B  80       6.770 -23.362  -4.669  1.00 43.23           O  
ATOM    625  CG  ARG B  80      10.744 -25.324  -4.479  1.00 43.23           C  
ATOM    626  CD  ARG B  80      12.067 -24.588  -4.322  1.00 43.23           C  
ATOM    627  NE  ARG B  80      13.112 -25.463  -3.797  1.00 43.23           N  
ATOM    628  NH1 ARG B  80      14.585 -23.753  -3.306  1.00 43.23           N  
ATOM    629  NH2 ARG B  80      15.162 -25.930  -2.873  1.00 43.23           N  
ATOM    630  CZ  ARG B  80      14.284 -25.047  -3.326  1.00 43.23           C  
ATOM    631  N   SER B  81       7.124 -25.079  -3.207  1.00 33.92           N  
ATOM    632  CA  SER B  81       6.314 -24.428  -2.183  1.00 33.92           C  
ATOM    633  C   SER B  81       7.171 -23.559  -1.270  1.00 33.92           C  
ATOM    634  CB  SER B  81       5.562 -25.469  -1.352  1.00 33.92           C  
ATOM    635  O   SER B  81       8.264 -23.962  -0.867  1.00 33.92           O  
ATOM    636  OG  SER B  81       6.463 -26.404  -0.784  1.00 33.92           O  
ATOM    637  N   VAL B  82       7.205 -22.315  -1.500  1.00 34.39           N  
ATOM    638  CA  VAL B  82       8.037 -21.470  -0.649  1.00 34.39           C  
ATOM    639  C   VAL B  82       7.321 -21.204   0.673  1.00 34.39           C  
ATOM    640  CB  VAL B  82       8.386 -20.135  -1.344  1.00 34.39           C  
ATOM    641  O   VAL B  82       6.141 -20.847   0.687  1.00 34.39           O  
ATOM    642  CG1 VAL B  82       9.249 -19.262  -0.434  1.00 34.39           C  
ATOM    643  CG2 VAL B  82       9.096 -20.395  -2.671  1.00 34.39           C  
ATOM    644  N   SER B  83       7.778 -21.904   1.821  1.00 28.03           N  
ATOM    645  CA  SER B  83       7.223 -21.631   3.143  1.00 28.03           C  
ATOM    646  C   SER B  83       7.606 -20.236   3.626  1.00 28.03           C  
ATOM    647  CB  SER B  83       7.700 -22.677   4.151  1.00 28.03           C  
ATOM    648  O   SER B  83       8.761 -19.824   3.498  1.00 28.03           O  
ATOM    649  OG  SER B  83       8.368 -23.741   3.494  1.00 28.03           O  
ATOM    650  N   PRO B  84       6.639 -19.521   3.833  1.00 25.43           N  
ATOM    651  CA  PRO B  84       7.080 -18.215   4.329  1.00 25.43           C  
ATOM    652  C   PRO B  84       7.903 -18.318   5.611  1.00 25.43           C  
ATOM    653  CB  PRO B  84       5.766 -17.472   4.582  1.00 25.43           C  
ATOM    654  O   PRO B  84       7.598 -19.138   6.481  1.00 25.43           O  
ATOM    655  CG  PRO B  84       4.711 -18.530   4.524  1.00 25.43           C  
ATOM    656  CD  PRO B  84       5.328 -19.789   3.985  1.00 25.43           C  
ATOM    657  N   LYS B  85       9.202 -18.428   5.636  1.00 25.06           N  
ATOM    658  CA  LYS B  85       9.873 -18.414   6.933  1.00 25.06           C  
ATOM    659  C   LYS B  85       9.402 -17.237   7.782  1.00 25.06           C  
ATOM    660  CB  LYS B  85      11.390 -18.356   6.752  1.00 25.06           C  
ATOM    661  O   LYS B  85       9.331 -16.105   7.298  1.00 25.06           O  
ATOM    662  CG  LYS B  85      12.037 -19.711   6.506  1.00 25.06           C  
ATOM    663  CD  LYS B  85      13.555 -19.603   6.443  1.00 25.06           C  
ATOM    664  CE  LYS B  85      14.200 -20.949   6.137  1.00 25.06           C  
ATOM    665  NZ  LYS B  85      15.687 -20.844   6.057  1.00 25.06           N  
ATOM    666  N   LEU B  86       8.521 -17.563   8.741  1.00 21.46           N  
ATOM    667  CA  LEU B  86       8.075 -16.535   9.674  1.00 21.46           C  
ATOM    668  C   LEU B  86       9.265 -15.842  10.329  1.00 21.46           C  
ATOM    669  CB  LEU B  86       7.169 -17.141  10.748  1.00 21.46           C  
ATOM    670  O   LEU B  86      10.124 -16.500  10.920  1.00 21.46           O  
ATOM    671  CG  LEU B  86       5.847 -16.417  11.009  1.00 21.46           C  
ATOM    672  CD1 LEU B  86       4.679 -17.235  10.468  1.00 21.46           C  
ATOM    673  CD2 LEU B  86       5.671 -16.143  12.498  1.00 21.46           C  
ATOM    674  N   PHE B  87       9.892 -14.854   9.820  1.00 21.80           N  
ATOM    675  CA  PHE B  87      10.924 -14.194  10.611  1.00 21.80           C  
ATOM    676  C   PHE B  87      10.394 -13.823  11.991  1.00 21.80           C  
ATOM    677  CB  PHE B  87      11.436 -12.942   9.891  1.00 21.80           C  
ATOM    678  O   PHE B  87       9.289 -13.291  12.115  1.00 21.80           O  
ATOM    679  CG  PHE B  87      12.500 -13.224   8.865  1.00 21.80           C  
ATOM    680  CD1 PHE B  87      13.837 -13.314   9.236  1.00 21.80           C  
ATOM    681  CD2 PHE B  87      12.164 -13.400   7.529  1.00 21.80           C  
ATOM    682  CE1 PHE B  87      14.824 -13.575   8.289  1.00 21.80           C  
ATOM    683  CE2 PHE B  87      13.145 -13.661   6.577  1.00 21.80           C  
ATOM    684  CZ  PHE B  87      14.474 -13.748   6.959  1.00 21.80           C  
ATOM    685  N   ILE B  88      10.608 -14.692  12.976  1.00 21.05           N  
ATOM    686  CA  ILE B  88      10.230 -14.362  14.346  1.00 21.05           C  
ATOM    687  C   ILE B  88      10.477 -12.877  14.605  1.00 21.05           C  
ATOM    688  CB  ILE B  88      11.006 -15.221  15.369  1.00 21.05           C  
ATOM    689  O   ILE B  88      11.540 -12.350  14.267  1.00 21.05           O  
ATOM    690  CG1 ILE B  88      10.784 -16.712  15.092  1.00 21.05           C  
ATOM    691  CG2 ILE B  88      10.593 -14.862  16.799  1.00 21.05           C  
ATOM    692  CD1 ILE B  88      11.732 -17.631  15.850  1.00 21.05           C  
ATOM    693  N   ARG B  89       9.444 -12.154  14.987  1.00 21.79           N  
ATOM    694  CA  ARG B  89       9.528 -10.782  15.478  1.00 21.79           C  
ATOM    695  C   ARG B  89      10.636 -10.640  16.517  1.00 21.79           C  
ATOM    696  CB  ARG B  89       8.190 -10.341  16.075  1.00 21.79           C  
ATOM    697  O   ARG B  89      10.704 -11.419  17.470  1.00 21.79           O  
ATOM    698  CG  ARG B  89       7.307  -9.573  15.105  1.00 21.79           C  
ATOM    699  CD  ARG B  89       6.188  -8.834  15.826  1.00 21.79           C  
ATOM    700  NE  ARG B  89       5.110  -8.464  14.912  1.00 21.79           N  
ATOM    701  NH1 ARG B  89       4.285  -6.766  16.244  1.00 21.79           N  
ATOM    702  NH2 ARG B  89       3.291  -7.239  14.233  1.00 21.79           N  
ATOM    703  CZ  ARG B  89       4.231  -7.491  15.132  1.00 21.79           C  
ATOM    704  N   GLN B  90      11.854 -10.262  16.130  1.00 21.84           N  
ATOM    705  CA  GLN B  90      12.685  -9.903  17.274  1.00 21.84           C  
ATOM    706  C   GLN B  90      11.886  -9.115  18.308  1.00 21.84           C  
ATOM    707  CB  GLN B  90      13.901  -9.093  16.823  1.00 21.84           C  
ATOM    708  O   GLN B  90      10.885  -8.478  17.973  1.00 21.84           O  
ATOM    709  CG  GLN B  90      15.232  -9.680  17.272  1.00 21.84           C  
ATOM    710  CD  GLN B  90      16.425  -8.960  16.670  1.00 21.84           C  
ATOM    711  NE2 GLN B  90      17.557  -9.007  17.363  1.00 21.84           N  
ATOM    712  OE1 GLN B  90      16.328  -8.368  15.591  1.00 21.84           O  
ATOM    713  N   GLU B  91      11.982  -9.419  19.627  1.00 23.90           N  
ATOM    714  CA  GLU B  91      11.360  -8.750  20.766  1.00 23.90           C  
ATOM    715  C   GLU B  91      11.272  -7.244  20.541  1.00 23.90           C  
ATOM    716  CB  GLU B  91      12.135  -9.046  22.052  1.00 23.90           C  
ATOM    717  O   GLU B  91      12.187  -6.641  19.975  1.00 23.90           O  
ATOM    718  CG  GLU B  91      11.246  -9.308  23.259  1.00 23.90           C  
ATOM    719  CD  GLU B  91      12.023  -9.729  24.497  1.00 23.90           C  
ATOM    720  OE1 GLU B  91      11.408  -9.879  25.577  1.00 23.90           O  
ATOM    721  OE2 GLU B  91      13.256  -9.909  24.385  1.00 23.90           O  
ATOM    722  N   GLU B  92      10.103  -6.708  20.638  1.00 27.49           N  
ATOM    723  CA  GLU B  92       9.728  -5.297  20.648  1.00 27.49           C  
ATOM    724  C   GLU B  92      10.681  -4.478  21.514  1.00 27.49           C  
ATOM    725  CB  GLU B  92       8.289  -5.126  21.144  1.00 27.49           C  
ATOM    726  O   GLU B  92      10.795  -4.717  22.718  1.00 27.49           O  
ATOM    727  CG  GLU B  92       7.349  -4.527  20.108  1.00 27.49           C  
ATOM    728  CD  GLU B  92       5.970  -4.208  20.663  1.00 27.49           C  
ATOM    729  OE1 GLU B  92       5.163  -3.566  19.952  1.00 27.49           O  
ATOM    730  OE2 GLU B  92       5.694  -4.602  21.818  1.00 27.49           O  
ATOM    731  N   VAL B  93      11.866  -4.163  21.090  1.00 28.05           N  
ATOM    732  CA  VAL B  93      12.551  -3.180  21.922  1.00 28.05           C  
ATOM    733  C   VAL B  93      11.604  -2.027  22.247  1.00 28.05           C  
ATOM    734  CB  VAL B  93      13.826  -2.643  21.233  1.00 28.05           C  
ATOM    735  O   VAL B  93      10.881  -1.544  21.373  1.00 28.05           O  
ATOM    736  CG1 VAL B  93      14.613  -1.740  22.181  1.00 28.05           C  
ATOM    737  CG2 VAL B  93      14.697  -3.801  20.747  1.00 28.05           C  
ATOM    738  N   GLN B  94      11.094  -1.987  23.513  1.00 25.91           N  
ATOM    739  CA  GLN B  94      10.312  -0.934  24.151  1.00 25.91           C  
ATOM    740  C   GLN B  94      10.775   0.447  23.697  1.00 25.91           C  
ATOM    741  CB  GLN B  94      10.406  -1.044  25.674  1.00 25.91           C  
ATOM    742  O   GLN B  94      11.909   0.847  23.966  1.00 25.91           O  
ATOM    743  CG  GLN B  94       9.055  -1.176  26.365  1.00 25.91           C  
ATOM    744  CD  GLN B  94       9.170  -1.708  27.782  1.00 25.91           C  
ATOM    745  NE2 GLN B  94       8.030  -1.932  28.425  1.00 25.91           N  
ATOM    746  OE1 GLN B  94      10.275  -1.916  28.293  1.00 25.91           O  
ATOM    747  N   GLU B  95      10.583   0.724  22.488  1.00 27.10           N  
ATOM    748  CA  GLU B  95      10.970   2.057  22.036  1.00 27.10           C  
ATOM    749  C   GLU B  95      10.409   3.136  22.958  1.00 27.10           C  
ATOM    750  CB  GLU B  95      10.499   2.296  20.599  1.00 27.10           C  
ATOM    751  O   GLU B  95       9.192   3.288  23.076  1.00 27.10           O  
ATOM    752  CG  GLU B  95      11.491   1.835  19.542  1.00 27.10           C  
ATOM    753  CD  GLU B  95      11.371   2.599  18.233  1.00 27.10           C  
ATOM    754  OE1 GLU B  95      12.211   2.390  17.329  1.00 27.10           O  
ATOM    755  OE2 GLU B  95      10.430   3.414  18.111  1.00 27.10           O  
ATOM    756  N   LEU B  96      10.970   3.195  24.233  1.00 26.75           N  
ATOM    757  CA  LEU B  96      10.718   4.173  25.286  1.00 26.75           C  
ATOM    758  C   LEU B  96      10.716   5.590  24.722  1.00 26.75           C  
ATOM    759  CB  LEU B  96      11.770   4.053  26.392  1.00 26.75           C  
ATOM    760  O   LEU B  96      10.524   6.557  25.462  1.00 26.75           O  
ATOM    761  CG  LEU B  96      11.268   4.228  27.826  1.00 26.75           C  
ATOM    762  CD1 LEU B  96      10.470   3.003  28.261  1.00 26.75           C  
ATOM    763  CD2 LEU B  96      12.435   4.476  28.775  1.00 26.75           C  
ATOM    764  N   TYR B  97      11.327   5.685  23.490  1.00 29.85           N  
ATOM    765  CA  TYR B  97      11.751   7.057  23.232  1.00 29.85           C  
ATOM    766  C   TYR B  97      10.548   7.981  23.084  1.00 29.85           C  
ATOM    767  CB  TYR B  97      12.618   7.123  21.971  1.00 29.85           C  
ATOM    768  O   TYR B  97      10.641   9.180  23.356  1.00 29.85           O  
ATOM    769  CG  TYR B  97      14.081   6.851  22.226  1.00 29.85           C  
ATOM    770  CD1 TYR B  97      14.940   7.873  22.623  1.00 29.85           C  
ATOM    771  CD2 TYR B  97      14.606   5.573  22.069  1.00 29.85           C  
ATOM    772  CE1 TYR B  97      16.290   7.627  22.856  1.00 29.85           C  
ATOM    773  CE2 TYR B  97      15.953   5.316  22.299  1.00 29.85           C  
ATOM    774  OH  TYR B  97      18.120   6.098  22.923  1.00 29.85           O  
ATOM    775  CZ  TYR B  97      16.786   6.347  22.693  1.00 29.85           C  
ATOM    776  N   SER B  98       9.487   7.133  22.566  1.00 33.49           N  
ATOM    777  CA  SER B  98       8.535   8.070  21.978  1.00 33.49           C  
ATOM    778  C   SER B  98       7.839   8.898  23.052  1.00 33.49           C  
ATOM    779  CB  SER B  98       7.494   7.323  21.143  1.00 33.49           C  
ATOM    780  O   SER B  98       7.685  10.113  22.904  1.00 33.49           O  
ATOM    781  OG  SER B  98       6.481   8.207  20.694  1.00 33.49           O  
ATOM    782  N   PRO B  99       7.551   8.288  24.168  1.00 36.31           N  
ATOM    783  CA  PRO B  99       6.903   9.106  25.196  1.00 36.31           C  
ATOM    784  C   PRO B  99       7.855  10.113  25.835  1.00 36.31           C  
ATOM    785  CB  PRO B  99       6.432   8.073  26.222  1.00 36.31           C  
ATOM    786  O   PRO B  99       7.439  11.215  26.203  1.00 36.31           O  
ATOM    787  CG  PRO B  99       7.144   6.812  25.851  1.00 36.31           C  
ATOM    788  CD  PRO B  99       7.712   6.975  24.470  1.00 36.31           C  
ATOM    789  N   ILE B 100       9.166   9.822  25.896  1.00 37.72           N  
ATOM    790  CA  ILE B 100      10.167  10.684  26.515  1.00 37.72           C  
ATOM    791  C   ILE B 100      10.325  11.962  25.694  1.00 37.72           C  
ATOM    792  CB  ILE B 100      11.527   9.963  26.651  1.00 37.72           C  
ATOM    793  O   ILE B 100      10.413  13.058  26.252  1.00 37.72           O  
ATOM    794  CG1 ILE B 100      11.395   8.745  27.573  1.00 37.72           C  
ATOM    795  CG2 ILE B 100      12.600  10.927  27.166  1.00 37.72           C  
ATOM    796  CD1 ILE B 100      12.601   7.815  27.546  1.00 37.72           C  
ATOM    797  N   PHE B 101      10.262  11.789  24.354  1.00 37.22           N  
ATOM    798  CA  PHE B 101      10.399  12.962  23.498  1.00 37.22           C  
ATOM    799  C   PHE B 101       9.196  13.885  23.646  1.00 37.22           C  
ATOM    800  CB  PHE B 101      10.563  12.543  22.033  1.00 37.22           C  
ATOM    801  O   PHE B 101       9.347  15.107  23.702  1.00 37.22           O  
ATOM    802  CG  PHE B 101      11.711  13.220  21.334  1.00 37.22           C  
ATOM    803  CD1 PHE B 101      11.529  14.436  20.686  1.00 37.22           C  
ATOM    804  CD2 PHE B 101      12.973  12.640  21.324  1.00 37.22           C  
ATOM    805  CE1 PHE B 101      12.590  15.064  20.037  1.00 37.22           C  
ATOM    806  CE2 PHE B 101      14.037  13.262  20.678  1.00 37.22           C  
ATOM    807  CZ  PHE B 101      13.844  14.473  20.034  1.00 37.22           C  
ATOM    808  N   LEU B 102       8.022  13.261  23.868  1.00 37.36           N  
ATOM    809  CA  LEU B 102       6.838  14.094  24.043  1.00 37.36           C  
ATOM    810  C   LEU B 102       6.861  14.794  25.398  1.00 37.36           C  
ATOM    811  CB  LEU B 102       5.566  13.252  23.912  1.00 37.36           C  
ATOM    812  O   LEU B 102       6.488  15.965  25.503  1.00 37.36           O  
ATOM    813  CG  LEU B 102       5.112  12.927  22.489  1.00 37.36           C  
ATOM    814  CD1 LEU B 102       3.906  11.994  22.517  1.00 37.36           C  
ATOM    815  CD2 LEU B 102       4.786  14.206  21.725  1.00 37.36           C  
ATOM    816  N   ILE B 103       7.448  14.070  26.356  1.00 46.35           N  
ATOM    817  CA  ILE B 103       7.562  14.647  27.690  1.00 46.35           C  
ATOM    818  C   ILE B 103       8.588  15.778  27.678  1.00 46.35           C  
ATOM    819  CB  ILE B 103       7.952  13.580  28.737  1.00 46.35           C  
ATOM    820  O   ILE B 103       8.343  16.853  28.230  1.00 46.35           O  
ATOM    821  CG1 ILE B 103       6.846  12.526  28.864  1.00 46.35           C  
ATOM    822  CG2 ILE B 103       8.245  14.233  30.091  1.00 46.35           C  
ATOM    823  CD1 ILE B 103       7.233  11.321  29.709  1.00 46.35           C  
ATOM    824  N   VAL B 104       9.717  15.591  26.889  1.00 49.60           N  
ATOM    825  CA  VAL B 104      10.756  16.611  26.790  1.00 49.60           C  
ATOM    826  C   VAL B 104      10.222  17.821  26.027  1.00 49.60           C  
ATOM    827  CB  VAL B 104      12.026  16.064  26.100  1.00 49.60           C  
ATOM    828  O   VAL B 104      10.446  18.965  26.430  1.00 49.60           O  
ATOM    829  CG1 VAL B 104      13.068  17.168  25.934  1.00 49.60           C  
ATOM    830  CG2 VAL B 104      12.603  14.895  26.896  1.00 49.60           C  
ATOM    831  N   ALA B 105       9.420  17.551  24.982  1.00 48.37           N  
ATOM    832  CA  ALA B 105       8.859  18.648  24.199  1.00 48.37           C  
ATOM    833  C   ALA B 105       7.841  19.440  25.014  1.00 48.37           C  
ATOM    834  CB  ALA B 105       8.214  18.115  22.922  1.00 48.37           C  
ATOM    835  O   ALA B 105       7.807  20.672  24.949  1.00 48.37           O  
ATOM    836  N   ALA B 106       7.098  18.718  25.880  1.00 48.53           N  
ATOM    837  CA  ALA B 106       6.120  19.379  26.740  1.00 48.53           C  
ATOM    838  C   ALA B 106       6.809  20.256  27.781  1.00 48.53           C  
ATOM    839  CB  ALA B 106       5.229  18.345  27.425  1.00 48.53           C  
ATOM    840  O   ALA B 106       6.382  21.385  28.031  1.00 48.53           O  
ATOM    841  N   ILE B 107       7.949  19.781  28.349  1.00 52.25           N  
ATOM    842  CA  ILE B 107       8.697  20.511  29.368  1.00 52.25           C  
ATOM    843  C   ILE B 107       9.316  21.765  28.755  1.00 52.25           C  
ATOM    844  CB  ILE B 107       9.794  19.628  30.004  1.00 52.25           C  
ATOM    845  O   ILE B 107       9.256  22.846  29.345  1.00 52.25           O  
ATOM    846  CG1 ILE B 107       9.161  18.472  30.788  1.00 52.25           C  
ATOM    847  CG2 ILE B 107      10.706  20.465  30.905  1.00 52.25           C  
ATOM    848  CD1 ILE B 107      10.169  17.470  31.335  1.00 52.25           C  
ATOM    849  N   VAL B 108       9.886  21.617  27.512  1.00 51.82           N  
ATOM    850  CA  VAL B 108      10.497  22.759  26.841  1.00 51.82           C  
ATOM    851  C   VAL B 108       9.434  23.816  26.548  1.00 51.82           C  
ATOM    852  CB  VAL B 108      11.205  22.338  25.534  1.00 51.82           C  
ATOM    853  O   VAL B 108       9.666  25.011  26.746  1.00 51.82           O  
ATOM    854  CG1 VAL B 108      11.738  23.561  24.790  1.00 51.82           C  
ATOM    855  CG2 VAL B 108      12.336  21.355  25.833  1.00 51.82           C  
ATOM    856  N   PHE B 109       8.265  23.346  26.165  1.00 48.41           N  
ATOM    857  CA  PHE B 109       7.165  24.245  25.836  1.00 48.41           C  
ATOM    858  C   PHE B 109       6.694  25.000  27.073  1.00 48.41           C  
ATOM    859  CB  PHE B 109       5.998  23.465  25.221  1.00 48.41           C  
ATOM    860  O   PHE B 109       6.501  26.217  27.028  1.00 48.41           O  
ATOM    861  CG  PHE B 109       4.870  24.339  24.743  1.00 48.41           C  
ATOM    862  CD1 PHE B 109       3.703  24.461  25.487  1.00 48.41           C  
ATOM    863  CD2 PHE B 109       4.976  25.038  23.547  1.00 48.41           C  
ATOM    864  CE1 PHE B 109       2.657  25.269  25.047  1.00 48.41           C  
ATOM    865  CE2 PHE B 109       3.935  25.847  23.101  1.00 48.41           C  
ATOM    866  CZ  PHE B 109       2.776  25.960  23.851  1.00 48.41           C  
ATOM    867  N   ILE B 110       6.529  24.326  28.150  1.00 50.32           N  
ATOM    868  CA  ILE B 110       6.064  24.934  29.392  1.00 50.32           C  
ATOM    869  C   ILE B 110       7.083  25.962  29.876  1.00 50.32           C  
ATOM    870  CB  ILE B 110       5.817  23.869  30.484  1.00 50.32           C  
ATOM    871  O   ILE B 110       6.713  27.054  30.314  1.00 50.32           O  
ATOM    872  CG1 ILE B 110       4.684  22.926  30.064  1.00 50.32           C  
ATOM    873  CG2 ILE B 110       5.506  24.535  31.827  1.00 50.32           C  
ATOM    874  CD1 ILE B 110       4.474  21.750  31.008  1.00 50.32           C  
ATOM    875  N   THR B 111       8.374  25.566  29.816  1.00 51.82           N  
ATOM    876  CA  THR B 111       9.457  26.460  30.212  1.00 51.82           C  
ATOM    877  C   THR B 111       9.445  27.731  29.368  1.00 51.82           C  
ATOM    878  CB  THR B 111      10.827  25.769  30.086  1.00 51.82           C  
ATOM    879  O   THR B 111       9.625  28.832  29.892  1.00 51.82           O  
ATOM    880  CG2 THR B 111      11.730  26.118  31.264  1.00 51.82           C  
ATOM    881  OG1 THR B 111      10.637  24.349  30.047  1.00 51.82           O  
ATOM    882  N   LEU B 112       9.302  27.525  28.082  1.00 47.22           N  
ATOM    883  CA  LEU B 112       9.269  28.674  27.185  1.00 47.22           C  
ATOM    884  C   LEU B 112       8.078  29.574  27.496  1.00 47.22           C  
ATOM    885  CB  LEU B 112       9.208  28.214  25.726  1.00 47.22           C  
ATOM    886  O   LEU B 112       8.203  30.801  27.488  1.00 47.22           O  
ATOM    887  CG  LEU B 112       9.731  29.201  24.681  1.00 47.22           C  
ATOM    888  CD1 LEU B 112      11.197  28.917  24.371  1.00 47.22           C  
ATOM    889  CD2 LEU B 112       8.888  29.134  23.412  1.00 47.22           C  
ATOM    890  N   CYS B 113       6.928  28.964  27.758  1.00 44.81           N  
ATOM    891  CA  CYS B 113       5.727  29.730  28.068  1.00 44.81           C  
ATOM    892  C   CYS B 113       5.911  30.540  29.346  1.00 44.81           C  
ATOM    893  CB  CYS B 113       4.521  28.803  28.211  1.00 44.81           C  
ATOM    894  O   CYS B 113       5.483  31.693  29.422  1.00 44.81           O  
ATOM    895  SG  CYS B 113       3.916  28.147  26.641  1.00 44.81           S  
ATOM    896  N   PHE B 114       6.528  29.938  30.330  1.00 46.81           N  
ATOM    897  CA  PHE B 114       6.739  30.603  31.611  1.00 46.81           C  
ATOM    898  C   PHE B 114       7.749  31.736  31.473  1.00 46.81           C  
ATOM    899  CB  PHE B 114       7.216  29.600  32.666  1.00 46.81           C  
ATOM    900  O   PHE B 114       7.599  32.788  32.097  1.00 46.81           O  
ATOM    901  CG  PHE B 114       6.112  29.065  33.538  1.00 46.81           C  
ATOM    902  CD1 PHE B 114       5.636  29.806  34.613  1.00 46.81           C  
ATOM    903  CD2 PHE B 114       5.551  27.821  33.282  1.00 46.81           C  
ATOM    904  CE1 PHE B 114       4.614  29.313  35.421  1.00 46.81           C  
ATOM    905  CE2 PHE B 114       4.529  27.322  34.086  1.00 46.81           C  
ATOM    906  CZ  PHE B 114       4.063  28.069  35.155  1.00 46.81           C  
ATOM    907  N   THR B 115       8.814  31.482  30.731  1.00 47.38           N  
ATOM    908  CA  THR B 115       9.811  32.529  30.537  1.00 47.38           C  
ATOM    909  C   THR B 115       9.198  33.737  29.834  1.00 47.38           C  
ATOM    910  CB  THR B 115      11.012  32.012  29.722  1.00 47.38           C  
ATOM    911  O   THR B 115       9.553  34.880  30.129  1.00 47.38           O  
ATOM    912  CG2 THR B 115      11.943  31.170  30.587  1.00 47.38           C  
ATOM    913  OG1 THR B 115      10.534  31.211  28.634  1.00 47.38           O  
ATOM    914  N   LEU B 116       8.380  33.506  28.832  1.00 42.95           N  
ATOM    915  CA  LEU B 116       7.745  34.606  28.114  1.00 42.95           C  
ATOM    916  C   LEU B 116       6.796  35.374  29.027  1.00 42.95           C  
ATOM    917  CB  LEU B 116       6.985  34.081  26.893  1.00 42.95           C  
ATOM    918  O   LEU B 116       6.685  36.598  28.925  1.00 42.95           O  
ATOM    919  CG  LEU B 116       7.839  33.588  25.723  1.00 42.95           C  
ATOM    920  CD1 LEU B 116       6.963  32.905  24.679  1.00 42.95           C  
ATOM    921  CD2 LEU B 116       8.616  34.745  25.103  1.00 42.95           C  
ATOM    922  N   LYS B 117       6.101  34.643  29.913  1.00 42.88           N  
ATOM    923  CA  LYS B 117       5.198  35.288  30.861  1.00 42.88           C  
ATOM    924  C   LYS B 117       5.965  36.186  31.828  1.00 42.88           C  
ATOM    925  CB  LYS B 117       4.400  34.241  31.641  1.00 42.88           C  
ATOM    926  O   LYS B 117       5.512  37.285  32.154  1.00 42.88           O  
ATOM    927  CG  LYS B 117       3.087  34.758  32.207  1.00 42.88           C  
ATOM    928  CD  LYS B 117       2.173  33.616  32.633  1.00 42.88           C  
ATOM    929  CE  LYS B 117       0.884  34.134  33.257  1.00 42.88           C  
ATOM    930  NZ  LYS B 117      -0.039  33.019  33.626  1.00 42.88           N  
ATOM    931  N   ARG B 118       7.136  35.712  32.337  1.00 48.29           N  
ATOM    932  CA  ARG B 118       7.910  36.464  33.319  1.00 48.29           C  
ATOM    933  C   ARG B 118       8.435  37.765  32.721  1.00 48.29           C  
ATOM    934  CB  ARG B 118       9.073  35.622  33.847  1.00 48.29           C  
ATOM    935  O   ARG B 118       8.501  38.788  33.407  1.00 48.29           O  
ATOM    936  CG  ARG B 118       8.727  34.797  35.076  1.00 48.29           C  
ATOM    937  CD  ARG B 118       9.967  34.179  35.708  1.00 48.29           C  
ATOM    938  NE  ARG B 118       9.653  32.941  36.414  1.00 48.29           N  
ATOM    939  NH1 ARG B 118      11.844  32.454  36.962  1.00 48.29           N  
ATOM    940  NH2 ARG B 118      10.155  31.045  37.610  1.00 48.29           N  
ATOM    941  CZ  ARG B 118      10.551  32.149  36.994  1.00 48.29           C  
ATOM    942  N   LYS B 119       8.830  37.659  31.438  1.00 44.21           N  
ATOM    943  CA  LYS B 119       9.382  38.869  30.835  1.00 44.21           C  
ATOM    944  C   LYS B 119       8.303  39.932  30.648  1.00 44.21           C  
ATOM    945  CB  LYS B 119      10.040  38.548  29.492  1.00 44.21           C  
ATOM    946  O   LYS B 119       8.577  41.129  30.756  1.00 44.21           O  
ATOM    947  CG  LYS B 119      11.504  38.954  29.407  1.00 44.21           C  
ATOM    948  CD  LYS B 119      12.124  38.533  28.081  1.00 44.21           C  
ATOM    949  CE  LYS B 119      13.593  38.927  28.000  1.00 44.21           C  
ATOM    950  NZ  LYS B 119      14.193  38.560  26.682  1.00 44.21           N  
ATOM    951  N   THR B 120       7.069  39.491  30.473  1.00 37.45           N  
ATOM    952  CA  THR B 120       5.999  40.459  30.255  1.00 37.45           C  
ATOM    953  C   THR B 120       5.526  41.050  31.580  1.00 37.45           C  
ATOM    954  CB  THR B 120       4.807  39.817  29.521  1.00 37.45           C  
ATOM    955  O   THR B 120       5.051  42.187  31.624  1.00 37.45           O  
ATOM    956  CG2 THR B 120       4.989  39.889  28.009  1.00 37.45           C  
ATOM    957  OG1 THR B 120       4.696  38.443  29.913  1.00 37.45           O  
ATOM    958  N   GLU B 121       5.705  40.349  32.672  1.00 35.18           N  
ATOM    959  CA  GLU B 121       5.322  40.945  33.949  1.00 35.18           C  
ATOM    960  C   GLU B 121       6.455  41.791  34.524  1.00 35.18           C  
ATOM    961  CB  GLU B 121       4.916  39.860  34.949  1.00 35.18           C  
ATOM    962  O   GLU B 121       6.215  42.870  35.071  1.00 35.18           O  
ATOM    963  CG  GLU B 121       3.427  39.545  34.944  1.00 35.18           C  
ATOM    964  CD  GLU B 121       3.036  38.478  35.954  1.00 35.18           C  
ATOM    965  OE1 GLU B 121       1.823  38.221  36.126  1.00 35.18           O  
ATOM    966  OE2 GLU B 121       3.950  37.896  36.579  1.00 35.18           O  
TER     967      GLU B 121                                                      
ATOM    968  N   MET C   1     -11.634  44.253  -2.701  1.00 21.78           N  
ATOM    969  CA  MET C   1     -10.189  44.120  -2.539  1.00 21.78           C  
ATOM    970  C   MET C   1      -9.631  45.255  -1.687  1.00 21.78           C  
ATOM    971  CB  MET C   1      -9.495  44.099  -3.902  1.00 21.78           C  
ATOM    972  O   MET C   1      -8.485  45.193  -1.237  1.00 21.78           O  
ATOM    973  CG  MET C   1      -9.164  42.701  -4.399  1.00 21.78           C  
ATOM    974  SD  MET C   1      -8.423  42.709  -6.078  1.00 21.78           S  
ATOM    975  CE  MET C   1      -6.702  42.304  -5.671  1.00 21.78           C  
ATOM    976  N   ASP C   2     -10.353  46.439  -1.755  1.00 23.16           N  
ATOM    977  CA  ASP C   2     -10.082  47.728  -1.128  1.00 23.16           C  
ATOM    978  C   ASP C   2     -10.299  47.661   0.382  1.00 23.16           C  
ATOM    979  CB  ASP C   2     -10.965  48.819  -1.738  1.00 23.16           C  
ATOM    980  O   ASP C   2      -9.608  48.339   1.145  1.00 23.16           O  
ATOM    981  CG  ASP C   2     -10.351  49.457  -2.972  1.00 23.16           C  
ATOM    982  OD1 ASP C   2      -9.116  49.377  -3.150  1.00 23.16           O  
ATOM    983  OD2 ASP C   2     -11.109  50.046  -3.773  1.00 23.16           O  
ATOM    984  N   LEU C   3     -11.340  46.844   0.866  1.00 21.67           N  
ATOM    985  CA  LEU C   3     -11.682  46.638   2.270  1.00 21.67           C  
ATOM    986  C   LEU C   3     -10.515  46.014   3.027  1.00 21.67           C  
ATOM    987  CB  LEU C   3     -12.921  45.748   2.395  1.00 21.67           C  
ATOM    988  O   LEU C   3     -10.285  46.335   4.196  1.00 21.67           O  
ATOM    989  CG  LEU C   3     -13.769  45.939   3.653  1.00 21.67           C  
ATOM    990  CD1 LEU C   3     -14.976  46.820   3.350  1.00 21.67           C  
ATOM    991  CD2 LEU C   3     -14.211  44.590   4.210  1.00 21.67           C  
ATOM    992  N   PHE C   4      -9.747  45.194   2.283  1.00 26.70           N  
ATOM    993  CA  PHE C   4      -8.573  44.493   2.790  1.00 26.70           C  
ATOM    994  C   PHE C   4      -7.492  45.482   3.210  1.00 26.70           C  
ATOM    995  CB  PHE C   4      -8.022  43.530   1.735  1.00 26.70           C  
ATOM    996  O   PHE C   4      -6.886  45.333   4.274  1.00 26.70           O  
ATOM    997  CG  PHE C   4      -7.426  42.274   2.311  1.00 26.70           C  
ATOM    998  CD1 PHE C   4      -6.061  42.186   2.558  1.00 26.70           C  
ATOM    999  CD2 PHE C   4      -8.230  41.181   2.605  1.00 26.70           C  
ATOM   1000  CE1 PHE C   4      -5.506  41.025   3.091  1.00 26.70           C  
ATOM   1001  CE2 PHE C   4      -7.683  40.018   3.138  1.00 26.70           C  
ATOM   1002  CZ  PHE C   4      -6.321  39.941   3.380  1.00 26.70           C  
ATOM   1003  N   MET C   5      -7.385  46.489   2.414  1.00 26.65           N  
ATOM   1004  CA  MET C   5      -6.358  47.500   2.646  1.00 26.65           C  
ATOM   1005  C   MET C   5      -6.676  48.322   3.891  1.00 26.65           C  
ATOM   1006  CB  MET C   5      -6.224  48.421   1.432  1.00 26.65           C  
ATOM   1007  O   MET C   5      -5.767  48.787   4.581  1.00 26.65           O  
ATOM   1008  CG  MET C   5      -5.367  47.844   0.317  1.00 26.65           C  
ATOM   1009  SD  MET C   5      -3.599  47.706   0.790  1.00 26.65           S  
ATOM   1010  CE  MET C   5      -3.117  46.259  -0.193  1.00 26.65           C  
ATOM   1011  N   ARG C   6      -7.999  48.671   4.066  1.00 27.63           N  
ATOM   1012  CA  ARG C   6      -8.406  49.538   5.167  1.00 27.63           C  
ATOM   1013  C   ARG C   6      -8.151  48.870   6.514  1.00 27.63           C  
ATOM   1014  CB  ARG C   6      -9.885  49.912   5.039  1.00 27.63           C  
ATOM   1015  O   ARG C   6      -7.868  49.547   7.504  1.00 27.63           O  
ATOM   1016  CG  ARG C   6     -10.122  51.329   4.541  1.00 27.63           C  
ATOM   1017  CD  ARG C   6     -11.605  51.667   4.488  1.00 27.63           C  
ATOM   1018  NE  ARG C   6     -11.831  53.022   3.993  1.00 27.63           N  
ATOM   1019  NH1 ARG C   6     -14.128  52.944   4.221  1.00 27.63           N  
ATOM   1020  NH2 ARG C   6     -13.115  54.836   3.414  1.00 27.63           N  
ATOM   1021  CZ  ARG C   6     -13.024  53.598   3.877  1.00 27.63           C  
ATOM   1022  N   ILE C   7      -8.285  47.527   6.523  1.00 28.06           N  
ATOM   1023  CA  ILE C   7      -8.118  46.799   7.776  1.00 28.06           C  
ATOM   1024  C   ILE C   7      -6.666  46.894   8.238  1.00 28.06           C  
ATOM   1025  CB  ILE C   7      -8.539  45.319   7.631  1.00 28.06           C  
ATOM   1026  O   ILE C   7      -6.385  46.845   9.438  1.00 28.06           O  
ATOM   1027  CG1 ILE C   7     -10.029  45.219   7.285  1.00 28.06           C  
ATOM   1028  CG2 ILE C   7      -8.220  44.539   8.910  1.00 28.06           C  
ATOM   1029  CD1 ILE C   7     -10.476  43.824   6.871  1.00 28.06           C  
ATOM   1030  N   PHE C   8      -5.726  46.937   7.217  1.00 27.48           N  
ATOM   1031  CA  PHE C   8      -4.325  46.963   7.622  1.00 27.48           C  
ATOM   1032  C   PHE C   8      -3.965  48.307   8.243  1.00 27.48           C  
ATOM   1033  CB  PHE C   8      -3.413  46.676   6.425  1.00 27.48           C  
ATOM   1034  O   PHE C   8      -2.927  48.438   8.893  1.00 27.48           O  
ATOM   1035  CG  PHE C   8      -3.307  45.216   6.078  1.00 27.48           C  
ATOM   1036  CD1 PHE C   8      -2.430  44.385   6.765  1.00 27.48           C  
ATOM   1037  CD2 PHE C   8      -4.086  44.673   5.064  1.00 27.48           C  
ATOM   1038  CE1 PHE C   8      -2.330  43.033   6.446  1.00 27.48           C  
ATOM   1039  CE2 PHE C   8      -3.992  43.323   4.740  1.00 27.48           C  
ATOM   1040  CZ  PHE C   8      -3.113  42.505   5.431  1.00 27.48           C  
ATOM   1041  N   THR C   9      -4.503  49.401   7.676  1.00 27.11           N  
ATOM   1042  CA  THR C   9      -4.165  50.704   8.238  1.00 27.11           C  
ATOM   1043  C   THR C   9      -4.873  50.918   9.572  1.00 27.11           C  
ATOM   1044  CB  THR C   9      -4.534  51.843   7.270  1.00 27.11           C  
ATOM   1045  O   THR C   9      -6.062  51.240   9.605  1.00 27.11           O  
ATOM   1046  CG2 THR C   9      -3.412  52.872   7.177  1.00 27.11           C  
ATOM   1047  OG1 THR C   9      -4.774  51.296   5.967  1.00 27.11           O  
ATOM   1048  N   ILE C  10      -5.023  49.882  10.357  1.00 23.29           N  
ATOM   1049  CA  ILE C  10      -5.805  50.195  11.548  1.00 23.29           C  
ATOM   1050  C   ILE C  10      -5.277  51.476  12.191  1.00 23.29           C  
ATOM   1051  CB  ILE C  10      -5.775  49.033  12.566  1.00 23.29           C  
ATOM   1052  O   ILE C  10      -4.242  52.004  11.777  1.00 23.29           O  
ATOM   1053  CG1 ILE C  10      -6.211  47.725  11.897  1.00 23.29           C  
ATOM   1054  CG2 ILE C  10      -6.659  49.351  13.776  1.00 23.29           C  
ATOM   1055  CD1 ILE C  10      -6.048  46.494  12.778  1.00 23.29           C  
ATOM   1056  N   GLY C  11      -5.019  51.412  13.596  1.00 23.87           N  
ATOM   1057  CA  GLY C  11      -5.327  52.221  14.764  1.00 23.87           C  
ATOM   1058  C   GLY C  11      -4.322  53.333  15.001  1.00 23.87           C  
ATOM   1059  O   GLY C  11      -3.111  53.102  14.956  1.00 23.87           O  
ATOM   1060  N   THR C  12      -4.312  54.427  14.349  1.00 24.71           N  
ATOM   1061  CA  THR C  12      -3.725  55.612  14.964  1.00 24.71           C  
ATOM   1062  C   THR C  12      -4.201  55.765  16.406  1.00 24.71           C  
ATOM   1063  CB  THR C  12      -4.072  56.884  14.169  1.00 24.71           C  
ATOM   1064  O   THR C  12      -5.405  55.822  16.665  1.00 24.71           O  
ATOM   1065  CG2 THR C  12      -3.254  56.970  12.885  1.00 24.71           C  
ATOM   1066  OG1 THR C  12      -5.465  56.867  13.834  1.00 24.71           O  
ATOM   1067  N   VAL C  13      -3.639  54.986  17.359  1.00 25.95           N  
ATOM   1068  CA  VAL C  13      -3.925  55.204  18.773  1.00 25.95           C  
ATOM   1069  C   VAL C  13      -3.649  56.662  19.137  1.00 25.95           C  
ATOM   1070  CB  VAL C  13      -3.092  54.264  19.673  1.00 25.95           C  
ATOM   1071  O   VAL C  13      -2.536  57.156  18.947  1.00 25.95           O  
ATOM   1072  CG1 VAL C  13      -3.590  54.315  21.116  1.00 25.95           C  
ATOM   1073  CG2 VAL C  13      -3.140  52.834  19.138  1.00 25.95           C  
ATOM   1074  N   THR C  14      -4.548  57.538  18.738  1.00 22.72           N  
ATOM   1075  CA  THR C  14      -4.389  58.911  19.204  1.00 22.72           C  
ATOM   1076  C   THR C  14      -4.240  58.953  20.722  1.00 22.72           C  
ATOM   1077  CB  THR C  14      -5.582  59.787  18.779  1.00 22.72           C  
ATOM   1078  O   THR C  14      -5.056  58.379  21.448  1.00 22.72           O  
ATOM   1079  CG2 THR C  14      -5.442  60.240  17.329  1.00 22.72           C  
ATOM   1080  OG1 THR C  14      -6.793  59.034  18.917  1.00 22.72           O  
ATOM   1081  N   LEU C  15      -2.964  58.949  21.186  1.00 23.47           N  
ATOM   1082  CA  LEU C  15      -2.566  59.219  22.563  1.00 23.47           C  
ATOM   1083  C   LEU C  15      -3.152  60.541  23.049  1.00 23.47           C  
ATOM   1084  CB  LEU C  15      -1.040  59.249  22.684  1.00 23.47           C  
ATOM   1085  O   LEU C  15      -2.844  61.601  22.499  1.00 23.47           O  
ATOM   1086  CG  LEU C  15      -0.448  58.626  23.949  1.00 23.47           C  
ATOM   1087  CD1 LEU C  15       0.190  57.278  23.627  1.00 23.47           C  
ATOM   1088  CD2 LEU C  15       0.571  59.567  24.582  1.00 23.47           C  
ATOM   1089  N   LYS C  16      -4.536  60.650  23.169  1.00 24.25           N  
ATOM   1090  CA  LYS C  16      -4.969  61.917  23.752  1.00 24.25           C  
ATOM   1091  C   LYS C  16      -4.237  62.198  25.062  1.00 24.25           C  
ATOM   1092  CB  LYS C  16      -6.480  61.912  23.987  1.00 24.25           C  
ATOM   1093  O   LYS C  16      -4.036  61.291  25.873  1.00 24.25           O  
ATOM   1094  CG  LYS C  16      -7.280  62.593  22.886  1.00 24.25           C  
ATOM   1095  CD  LYS C  16      -8.759  62.674  23.238  1.00 24.25           C  
ATOM   1096  CE  LYS C  16      -9.562  63.345  22.131  1.00 24.25           C  
ATOM   1097  NZ  LYS C  16     -11.022  63.378  22.448  1.00 24.25           N  
ATOM   1098  N   GLN C  17      -3.468  63.244  25.075  1.00 25.19           N  
ATOM   1099  CA  GLN C  17      -2.673  63.914  26.098  1.00 25.19           C  
ATOM   1100  C   GLN C  17      -3.540  64.332  27.282  1.00 25.19           C  
ATOM   1101  CB  GLN C  17      -1.961  65.135  25.512  1.00 25.19           C  
ATOM   1102  O   GLN C  17      -4.088  65.436  27.298  1.00 25.19           O  
ATOM   1103  CG  GLN C  17      -0.469  65.179  25.811  1.00 25.19           C  
ATOM   1104  CD  GLN C  17       0.262  66.230  24.998  1.00 25.19           C  
ATOM   1105  NE2 GLN C  17       1.422  66.657  25.485  1.00 25.19           N  
ATOM   1106  OE1 GLN C  17      -0.212  66.655  23.939  1.00 25.19           O  
ATOM   1107  N   GLY C  18      -4.577  63.569  27.727  1.00 27.67           N  
ATOM   1108  CA  GLY C  18      -5.356  64.229  28.763  1.00 27.67           C  
ATOM   1109  C   GLY C  18      -4.508  64.752  29.907  1.00 27.67           C  
ATOM   1110  O   GLY C  18      -3.339  64.382  30.039  1.00 27.67           O  
ATOM   1111  N   GLU C  19      -4.893  65.915  30.423  1.00 26.24           N  
ATOM   1112  CA  GLU C  19      -4.496  66.809  31.506  1.00 26.24           C  
ATOM   1113  C   GLU C  19      -4.416  66.065  32.835  1.00 26.24           C  
ATOM   1114  CB  GLU C  19      -5.471  67.984  31.618  1.00 26.24           C  
ATOM   1115  O   GLU C  19      -5.328  65.313  33.188  1.00 26.24           O  
ATOM   1116  CG  GLU C  19      -4.893  69.197  32.334  1.00 26.24           C  
ATOM   1117  CD  GLU C  19      -5.833  70.391  32.344  1.00 26.24           C  
ATOM   1118  OE1 GLU C  19      -5.671  71.284  33.207  1.00 26.24           O  
ATOM   1119  OE2 GLU C  19      -6.740  70.435  31.483  1.00 26.24           O  
ATOM   1120  N   ILE C  20      -3.150  65.955  33.342  1.00 30.42           N  
ATOM   1121  CA  ILE C  20      -2.634  65.327  34.554  1.00 30.42           C  
ATOM   1122  C   ILE C  20      -3.260  65.984  35.782  1.00 30.42           C  
ATOM   1123  CB  ILE C  20      -1.093  65.418  34.625  1.00 30.42           C  
ATOM   1124  O   ILE C  20      -2.841  67.067  36.197  1.00 30.42           O  
ATOM   1125  CG1 ILE C  20      -0.463  64.783  33.380  1.00 30.42           C  
ATOM   1126  CG2 ILE C  20      -0.571  64.753  35.902  1.00 30.42           C  
ATOM   1127  CD1 ILE C  20       1.034  65.028  33.250  1.00 30.42           C  
ATOM   1128  N   LYS C  21      -4.564  66.295  35.877  1.00 27.41           N  
ATOM   1129  CA  LYS C  21      -4.728  66.957  37.168  1.00 27.41           C  
ATOM   1130  C   LYS C  21      -4.277  66.053  38.311  1.00 27.41           C  
ATOM   1131  CB  LYS C  21      -6.184  67.378  37.375  1.00 27.41           C  
ATOM   1132  O   LYS C  21      -4.252  64.829  38.168  1.00 27.41           O  
ATOM   1133  CG  LYS C  21      -6.527  68.734  36.777  1.00 27.41           C  
ATOM   1134  CD  LYS C  21      -7.946  69.159  37.133  1.00 27.41           C  
ATOM   1135  CE  LYS C  21      -8.295  70.511  36.525  1.00 27.41           C  
ATOM   1136  NZ  LYS C  21      -9.683  70.935  36.879  1.00 27.41           N  
ATOM   1137  N   ASP C  22      -3.761  66.594  39.511  1.00 26.30           N  
ATOM   1138  CA  ASP C  22      -2.883  66.295  40.638  1.00 26.30           C  
ATOM   1139  C   ASP C  22      -3.516  65.262  41.568  1.00 26.30           C  
ATOM   1140  CB  ASP C  22      -2.554  67.571  41.415  1.00 26.30           C  
ATOM   1141  O   ASP C  22      -3.050  65.065  42.693  1.00 26.30           O  
ATOM   1142  CG  ASP C  22      -1.255  68.219  40.968  1.00 26.30           C  
ATOM   1143  OD1 ASP C  22      -0.396  67.525  40.384  1.00 26.30           O  
ATOM   1144  OD2 ASP C  22      -1.088  69.435  41.205  1.00 26.30           O  
ATOM   1145  N   ALA C  23      -4.760  64.843  41.405  1.00 29.77           N  
ATOM   1146  CA  ALA C  23      -5.214  64.440  42.733  1.00 29.77           C  
ATOM   1147  C   ALA C  23      -4.348  63.314  43.291  1.00 29.77           C  
ATOM   1148  CB  ALA C  23      -6.678  64.009  42.687  1.00 29.77           C  
ATOM   1149  O   ALA C  23      -3.654  62.625  42.539  1.00 29.77           O  
ATOM   1150  N   THR C  24      -4.350  63.071  44.681  1.00 29.81           N  
ATOM   1151  CA  THR C  24      -3.463  62.466  45.669  1.00 29.81           C  
ATOM   1152  C   THR C  24      -3.297  60.972  45.404  1.00 29.81           C  
ATOM   1153  CB  THR C  24      -3.990  62.681  47.099  1.00 29.81           C  
ATOM   1154  O   THR C  24      -3.985  60.408  44.551  1.00 29.81           O  
ATOM   1155  CG2 THR C  24      -2.853  63.005  48.062  1.00 29.81           C  
ATOM   1156  OG1 THR C  24      -4.925  63.767  47.099  1.00 29.81           O  
ATOM   1157  N   PRO C  25      -3.474  60.079  46.594  1.00 29.58           N  
ATOM   1158  CA  PRO C  25      -2.539  59.058  47.069  1.00 29.58           C  
ATOM   1159  C   PRO C  25      -2.641  57.752  46.283  1.00 29.58           C  
ATOM   1160  CB  PRO C  25      -2.954  58.850  48.528  1.00 29.58           C  
ATOM   1161  O   PRO C  25      -1.620  57.185  45.886  1.00 29.58           O  
ATOM   1162  CG  PRO C  25      -4.274  59.539  48.651  1.00 29.58           C  
ATOM   1163  CD  PRO C  25      -4.606  60.174  47.331  1.00 29.58           C  
ATOM   1164  N   SER C  26      -3.728  56.935  46.681  1.00 28.56           N  
ATOM   1165  CA  SER C  26      -3.549  55.504  46.902  1.00 28.56           C  
ATOM   1166  C   SER C  26      -3.384  54.757  45.582  1.00 28.56           C  
ATOM   1167  CB  SER C  26      -4.734  54.928  47.678  1.00 28.56           C  
ATOM   1168  O   SER C  26      -4.225  54.873  44.688  1.00 28.56           O  
ATOM   1169  OG  SER C  26      -5.960  55.405  47.150  1.00 28.56           O  
ATOM   1170  N   ASP C  27      -2.144  54.527  45.155  1.00 28.08           N  
ATOM   1171  CA  ASP C  27      -1.547  54.019  43.924  1.00 28.08           C  
ATOM   1172  C   ASP C  27      -1.934  52.561  43.686  1.00 28.08           C  
ATOM   1173  CB  ASP C  27      -0.024  54.159  43.968  1.00 28.08           C  
ATOM   1174  O   ASP C  27      -1.380  51.656  44.313  1.00 28.08           O  
ATOM   1175  CG  ASP C  27       0.473  55.442  43.327  1.00 28.08           C  
ATOM   1176  OD1 ASP C  27      -0.278  56.063  42.544  1.00 28.08           O  
ATOM   1177  OD2 ASP C  27       1.627  55.835  43.606  1.00 28.08           O  
ATOM   1178  N   PHE C  28      -3.235  52.239  43.863  1.00 26.16           N  
ATOM   1179  CA  PHE C  28      -3.481  50.838  43.543  1.00 26.16           C  
ATOM   1180  C   PHE C  28      -2.845  50.467  42.209  1.00 26.16           C  
ATOM   1181  CB  PHE C  28      -4.985  50.549  43.506  1.00 26.16           C  
ATOM   1182  O   PHE C  28      -2.997  51.189  41.221  1.00 26.16           O  
ATOM   1183  CG  PHE C  28      -5.431  49.517  44.506  1.00 26.16           C  
ATOM   1184  CD1 PHE C  28      -5.446  48.168  44.174  1.00 26.16           C  
ATOM   1185  CD2 PHE C  28      -5.835  49.896  45.779  1.00 26.16           C  
ATOM   1186  CE1 PHE C  28      -5.857  47.210  45.098  1.00 26.16           C  
ATOM   1187  CE2 PHE C  28      -6.248  48.945  46.708  1.00 26.16           C  
ATOM   1188  CZ  PHE C  28      -6.259  47.603  46.365  1.00 26.16           C  
ATOM   1189  N   VAL C  29      -1.680  49.759  42.305  1.00 30.58           N  
ATOM   1190  CA  VAL C  29      -0.752  49.268  41.291  1.00 30.58           C  
ATOM   1191  C   VAL C  29      -1.499  48.391  40.288  1.00 30.58           C  
ATOM   1192  CB  VAL C  29       0.415  48.479  41.925  1.00 30.58           C  
ATOM   1193  O   VAL C  29      -1.963  47.302  40.632  1.00 30.58           O  
ATOM   1194  CG1 VAL C  29       1.362  47.956  40.846  1.00 30.58           C  
ATOM   1195  CG2 VAL C  29       1.170  49.354  42.924  1.00 30.58           C  
ATOM   1196  N   ARG C  30      -2.688  48.844  39.814  1.00 24.53           N  
ATOM   1197  CA  ARG C  30      -3.156  48.000  38.719  1.00 24.53           C  
ATOM   1198  C   ARG C  30      -2.073  47.827  37.660  1.00 24.53           C  
ATOM   1199  CB  ARG C  30      -4.418  48.589  38.087  1.00 24.53           C  
ATOM   1200  O   ARG C  30      -1.599  48.808  37.083  1.00 24.53           O  
ATOM   1201  CG  ARG C  30      -5.505  47.563  37.808  1.00 24.53           C  
ATOM   1202  CD  ARG C  30      -6.797  48.221  37.346  1.00 24.53           C  
ATOM   1203  NE  ARG C  30      -7.731  47.245  36.792  1.00 24.53           N  
ATOM   1204  NH1 ARG C  30      -9.536  47.950  38.050  1.00 24.53           N  
ATOM   1205  NH2 ARG C  30      -9.771  46.214  36.572  1.00 24.53           N  
ATOM   1206  CZ  ARG C  30      -9.011  47.138  37.139  1.00 24.53           C  
ATOM   1207  N   ALA C  31      -1.134  46.860  37.966  1.00 23.84           N  
ATOM   1208  CA  ALA C  31      -0.069  46.430  37.063  1.00 23.84           C  
ATOM   1209  C   ALA C  31      -0.617  46.140  35.669  1.00 23.84           C  
ATOM   1210  CB  ALA C  31       0.637  45.197  37.622  1.00 23.84           C  
ATOM   1211  O   ALA C  31      -1.487  45.283  35.503  1.00 23.84           O  
ATOM   1212  N   THR C  32      -1.217  47.183  35.055  1.00 25.71           N  
ATOM   1213  CA  THR C  32      -1.528  47.037  33.638  1.00 25.71           C  
ATOM   1214  C   THR C  32      -0.335  46.463  32.878  1.00 25.71           C  
ATOM   1215  CB  THR C  32      -1.937  48.384  33.014  1.00 25.71           C  
ATOM   1216  O   THR C  32       0.761  47.026  32.916  1.00 25.71           O  
ATOM   1217  CG2 THR C  32      -2.546  48.187  31.630  1.00 25.71           C  
ATOM   1218  OG1 THR C  32      -2.900  49.023  33.861  1.00 25.71           O  
ATOM   1219  N   ALA C  33      -0.194  45.085  33.037  1.00 25.21           N  
ATOM   1220  CA  ALA C  33       0.793  44.351  32.249  1.00 25.21           C  
ATOM   1221  C   ALA C  33       0.825  44.851  30.808  1.00 25.21           C  
ATOM   1222  CB  ALA C  33       0.495  42.854  32.284  1.00 25.21           C  
ATOM   1223  O   ALA C  33      -0.218  44.956  30.157  1.00 25.21           O  
ATOM   1224  N   THR C  34       1.357  46.060  30.633  1.00 27.40           N  
ATOM   1225  CA  THR C  34       1.659  46.582  29.304  1.00 27.40           C  
ATOM   1226  C   THR C  34       2.281  45.500  28.426  1.00 27.40           C  
ATOM   1227  CB  THR C  34       2.608  47.792  29.382  1.00 27.40           C  
ATOM   1228  O   THR C  34       3.318  44.931  28.774  1.00 27.40           O  
ATOM   1229  CG2 THR C  34       2.412  48.722  28.189  1.00 27.40           C  
ATOM   1230  OG1 THR C  34       2.347  48.520  30.589  1.00 27.40           O  
ATOM   1231  N   ILE C  35       1.444  44.518  28.100  1.00 30.27           N  
ATOM   1232  CA  ILE C  35       2.002  43.565  27.147  1.00 30.27           C  
ATOM   1233  C   ILE C  35       2.796  44.310  26.077  1.00 30.27           C  
ATOM   1234  CB  ILE C  35       0.896  42.705  26.494  1.00 30.27           C  
ATOM   1235  O   ILE C  35       2.277  45.227  25.436  1.00 30.27           O  
ATOM   1236  CG1 ILE C  35       0.074  41.985  27.569  1.00 30.27           C  
ATOM   1237  CG2 ILE C  35       1.503  41.704  25.506  1.00 30.27           C  
ATOM   1238  CD1 ILE C  35      -1.249  41.427  27.065  1.00 30.27           C  
ATOM   1239  N   PRO C  36       4.115  44.448  26.326  1.00 26.31           N  
ATOM   1240  CA  PRO C  36       4.869  45.117  25.264  1.00 26.31           C  
ATOM   1241  C   PRO C  36       4.450  44.665  23.867  1.00 26.31           C  
ATOM   1242  CB  PRO C  36       6.318  44.719  25.555  1.00 26.31           C  
ATOM   1243  O   PRO C  36       4.357  43.463  23.606  1.00 26.31           O  
ATOM   1244  CG  PRO C  36       6.214  43.496  26.408  1.00 26.31           C  
ATOM   1245  CD  PRO C  36       4.787  43.343  26.850  1.00 26.31           C  
ATOM   1246  N   ILE C  37       3.393  45.195  23.436  1.00 33.87           N  
ATOM   1247  CA  ILE C  37       3.049  44.996  22.032  1.00 33.87           C  
ATOM   1248  C   ILE C  37       4.299  45.144  21.168  1.00 33.87           C  
ATOM   1249  CB  ILE C  37       1.958  45.990  21.572  1.00 33.87           C  
ATOM   1250  O   ILE C  37       4.203  45.387  19.963  1.00 33.87           O  
ATOM   1251  CG1 ILE C  37       0.655  45.746  22.341  1.00 33.87           C  
ATOM   1252  CG2 ILE C  37       1.732  45.881  20.061  1.00 33.87           C  
ATOM   1253  CD1 ILE C  37      -0.317  46.917  22.298  1.00 33.87           C  
ATOM   1254  N   GLN C  38       5.456  45.395  21.882  1.00 30.75           N  
ATOM   1255  CA  GLN C  38       6.575  45.583  20.965  1.00 30.75           C  
ATOM   1256  C   GLN C  38       6.773  44.356  20.080  1.00 30.75           C  
ATOM   1257  CB  GLN C  38       7.859  45.885  21.739  1.00 30.75           C  
ATOM   1258  O   GLN C  38       7.742  44.280  19.322  1.00 30.75           O  
ATOM   1259  CG  GLN C  38       8.514  47.204  21.353  1.00 30.75           C  
ATOM   1260  CD  GLN C  38       9.823  47.445  22.082  1.00 30.75           C  
ATOM   1261  NE2 GLN C  38      10.714  48.210  21.462  1.00 30.75           N  
ATOM   1262  OE1 GLN C  38      10.030  46.948  23.193  1.00 30.75           O  
ATOM   1263  N   ALA C  39       6.379  43.191  20.464  1.00 35.97           N  
ATOM   1264  CA  ALA C  39       6.822  42.148  19.543  1.00 35.97           C  
ATOM   1265  C   ALA C  39       6.417  42.476  18.108  1.00 35.97           C  
ATOM   1266  CB  ALA C  39       6.251  40.794  19.957  1.00 35.97           C  
ATOM   1267  O   ALA C  39       5.230  42.466  17.774  1.00 35.97           O  
ATOM   1268  N   SER C  40       6.906  43.649  17.638  1.00 33.15           N  
ATOM   1269  CA  SER C  40       6.771  44.080  16.251  1.00 33.15           C  
ATOM   1270  C   SER C  40       7.136  42.957  15.286  1.00 33.15           C  
ATOM   1271  CB  SER C  40       7.650  45.302  15.980  1.00 33.15           C  
ATOM   1272  O   SER C  40       7.504  43.214  14.137  1.00 33.15           O  
ATOM   1273  OG  SER C  40       9.008  44.923  15.839  1.00 33.15           O  
ATOM   1274  N   LEU C  41       7.556  41.743  15.528  1.00 39.73           N  
ATOM   1275  CA  LEU C  41       7.646  41.151  14.198  1.00 39.73           C  
ATOM   1276  C   LEU C  41       6.420  41.503  13.362  1.00 39.73           C  
ATOM   1277  CB  LEU C  41       7.791  39.630  14.297  1.00 39.73           C  
ATOM   1278  O   LEU C  41       5.285  41.317  13.807  1.00 39.73           O  
ATOM   1279  CG  LEU C  41       9.202  39.099  14.553  1.00 39.73           C  
ATOM   1280  CD1 LEU C  41       9.141  37.697  15.151  1.00 39.73           C  
ATOM   1281  CD2 LEU C  41      10.016  39.100  13.263  1.00 39.73           C  
ATOM   1282  N   PRO C  42       6.556  42.463  12.387  1.00 40.89           N  
ATOM   1283  CA  PRO C  42       5.347  43.036  11.791  1.00 40.89           C  
ATOM   1284  C   PRO C  42       4.326  41.973  11.392  1.00 40.89           C  
ATOM   1285  CB  PRO C  42       5.878  43.774  10.559  1.00 40.89           C  
ATOM   1286  O   PRO C  42       4.703  40.864  11.004  1.00 40.89           O  
ATOM   1287  CG  PRO C  42       7.305  43.346  10.443  1.00 40.89           C  
ATOM   1288  CD  PRO C  42       7.656  42.521  11.648  1.00 40.89           C  
ATOM   1289  N   PHE C  43       3.279  41.751  12.208  1.00 46.43           N  
ATOM   1290  CA  PHE C  43       2.082  41.050  11.759  1.00 46.43           C  
ATOM   1291  C   PHE C  43       2.098  40.866  10.246  1.00 46.43           C  
ATOM   1292  CB  PHE C  43       0.822  41.812  12.182  1.00 46.43           C  
ATOM   1293  O   PHE C  43       1.712  39.810   9.740  1.00 46.43           O  
ATOM   1294  CG  PHE C  43      -0.414  40.954  12.242  1.00 46.43           C  
ATOM   1295  CD1 PHE C  43      -1.320  40.943  11.189  1.00 46.43           C  
ATOM   1296  CD2 PHE C  43      -0.669  40.160  13.352  1.00 46.43           C  
ATOM   1297  CE1 PHE C  43      -2.465  40.150  11.241  1.00 46.43           C  
ATOM   1298  CE2 PHE C  43      -1.810  39.365  13.412  1.00 46.43           C  
ATOM   1299  CZ  PHE C  43      -2.707  39.363  12.356  1.00 46.43           C  
ATOM   1300  N   GLY C  44       2.712  41.851   9.672  1.00 46.54           N  
ATOM   1301  CA  GLY C  44       2.807  41.809   8.222  1.00 46.54           C  
ATOM   1302  C   GLY C  44       3.661  40.664   7.712  1.00 46.54           C  
ATOM   1303  O   GLY C  44       3.281  39.972   6.765  1.00 46.54           O  
ATOM   1304  N   TRP C  45       4.716  40.467   8.391  1.00 48.31           N  
ATOM   1305  CA  TRP C  45       5.628  39.411   7.965  1.00 48.31           C  
ATOM   1306  C   TRP C  45       5.036  38.034   8.245  1.00 48.31           C  
ATOM   1307  CB  TRP C  45       6.981  39.552   8.669  1.00 48.31           C  
ATOM   1308  O   TRP C  45       5.242  37.094   7.474  1.00 48.31           O  
ATOM   1309  CG  TRP C  45       7.976  40.382   7.915  1.00 48.31           C  
ATOM   1310  CD1 TRP C  45       8.279  41.698   8.127  1.00 48.31           C  
ATOM   1311  CD2 TRP C  45       8.796  39.952   6.824  1.00 48.31           C  
ATOM   1312  CE2 TRP C  45       9.573  41.060   6.423  1.00 48.31           C  
ATOM   1313  CE3 TRP C  45       8.949  38.735   6.147  1.00 48.31           C  
ATOM   1314  NE1 TRP C  45       9.240  42.112   7.233  1.00 48.31           N  
ATOM   1315  CH2 TRP C  45      10.622  39.785   4.727  1.00 48.31           C  
ATOM   1316  CZ2 TRP C  45      10.492  40.987   5.373  1.00 48.31           C  
ATOM   1317  CZ3 TRP C  45       9.863  38.664   5.102  1.00 48.31           C  
ATOM   1318  N   LEU C  46       4.362  37.950   9.280  1.00 48.93           N  
ATOM   1319  CA  LEU C  46       3.685  36.702   9.613  1.00 48.93           C  
ATOM   1320  C   LEU C  46       2.655  36.340   8.548  1.00 48.93           C  
ATOM   1321  CB  LEU C  46       3.004  36.809  10.981  1.00 48.93           C  
ATOM   1322  O   LEU C  46       2.571  35.184   8.127  1.00 48.93           O  
ATOM   1323  CG  LEU C  46       2.967  35.532  11.822  1.00 48.93           C  
ATOM   1324  CD1 LEU C  46       3.692  35.748  13.145  1.00 48.93           C  
ATOM   1325  CD2 LEU C  46       1.526  35.092  12.061  1.00 48.93           C  
ATOM   1326  N   ILE C  47       1.932  37.294   8.097  1.00 49.88           N  
ATOM   1327  CA  ILE C  47       0.911  37.088   7.075  1.00 49.88           C  
ATOM   1328  C   ILE C  47       1.572  36.673   5.762  1.00 49.88           C  
ATOM   1329  CB  ILE C  47       0.056  38.358   6.867  1.00 49.88           C  
ATOM   1330  O   ILE C  47       1.101  35.756   5.086  1.00 49.88           O  
ATOM   1331  CG1 ILE C  47      -0.732  38.686   8.140  1.00 49.88           C  
ATOM   1332  CG2 ILE C  47      -0.884  38.186   5.670  1.00 49.88           C  
ATOM   1333  CD1 ILE C  47      -1.431  40.038   8.104  1.00 49.88           C  
ATOM   1334  N   VAL C  48       2.599  37.373   5.448  1.00 52.80           N  
ATOM   1335  CA  VAL C  48       3.331  37.065   4.224  1.00 52.80           C  
ATOM   1336  C   VAL C  48       3.885  35.644   4.296  1.00 52.80           C  
ATOM   1337  CB  VAL C  48       4.476  38.072   3.979  1.00 52.80           C  
ATOM   1338  O   VAL C  48       3.831  34.900   3.315  1.00 52.80           O  
ATOM   1339  CG1 VAL C  48       5.321  37.648   2.778  1.00 52.80           C  
ATOM   1340  CG2 VAL C  48       3.915  39.478   3.771  1.00 52.80           C  
ATOM   1341  N   GLY C  49       4.338  35.363   5.436  1.00 53.90           N  
ATOM   1342  CA  GLY C  49       4.872  34.026   5.640  1.00 53.90           C  
ATOM   1343  C   GLY C  49       3.833  32.935   5.463  1.00 53.90           C  
ATOM   1344  O   GLY C  49       4.081  31.939   4.781  1.00 53.90           O  
ATOM   1345  N   VAL C  50       2.670  33.189   6.002  1.00 55.87           N  
ATOM   1346  CA  VAL C  50       1.575  32.229   5.904  1.00 55.87           C  
ATOM   1347  C   VAL C  50       1.117  32.112   4.452  1.00 55.87           C  
ATOM   1348  CB  VAL C  50       0.387  32.629   6.807  1.00 55.87           C  
ATOM   1349  O   VAL C  50       0.823  31.014   3.974  1.00 55.87           O  
ATOM   1350  CG1 VAL C  50      -0.781  31.661   6.624  1.00 55.87           C  
ATOM   1351  CG2 VAL C  50       0.822  32.675   8.271  1.00 55.87           C  
ATOM   1352  N   ALA C  51       1.034  33.242   3.808  1.00 54.42           N  
ATOM   1353  CA  ALA C  51       0.646  33.266   2.400  1.00 54.42           C  
ATOM   1354  C   ALA C  51       1.633  32.476   1.546  1.00 54.42           C  
ATOM   1355  CB  ALA C  51       0.548  34.705   1.899  1.00 54.42           C  
ATOM   1356  O   ALA C  51       1.230  31.706   0.671  1.00 54.42           O  
ATOM   1357  N   LEU C  52       2.831  32.669   1.821  1.00 53.73           N  
ATOM   1358  CA  LEU C  52       3.875  31.977   1.073  1.00 53.73           C  
ATOM   1359  C   LEU C  52       3.800  30.471   1.303  1.00 53.73           C  
ATOM   1360  CB  LEU C  52       5.257  32.498   1.474  1.00 53.73           C  
ATOM   1361  O   LEU C  52       3.953  29.687   0.364  1.00 53.73           O  
ATOM   1362  CG  LEU C  52       5.804  33.669   0.655  1.00 53.73           C  
ATOM   1363  CD1 LEU C  52       6.995  34.302   1.366  1.00 53.73           C  
ATOM   1364  CD2 LEU C  52       6.194  33.207  -0.744  1.00 53.73           C  
ATOM   1365  N   LEU C  53       3.571  30.173   2.512  1.00 52.18           N  
ATOM   1366  CA  LEU C  53       3.464  28.763   2.870  1.00 52.18           C  
ATOM   1367  C   LEU C  53       2.274  28.113   2.171  1.00 52.18           C  
ATOM   1368  CB  LEU C  53       3.330  28.603   4.386  1.00 52.18           C  
ATOM   1369  O   LEU C  53       2.360  26.966   1.727  1.00 52.18           O  
ATOM   1370  CG  LEU C  53       4.356  27.694   5.066  1.00 52.18           C  
ATOM   1371  CD1 LEU C  53       5.424  28.530   5.763  1.00 52.18           C  
ATOM   1372  CD2 LEU C  53       3.670  26.759   6.056  1.00 52.18           C  
ATOM   1373  N   ALA C  54       1.163  28.848   2.113  1.00 53.08           N  
ATOM   1374  CA  ALA C  54      -0.037  28.358   1.439  1.00 53.08           C  
ATOM   1375  C   ALA C  54       0.227  28.114  -0.043  1.00 53.08           C  
ATOM   1376  CB  ALA C  54      -1.188  29.346   1.616  1.00 53.08           C  
ATOM   1377  O   ALA C  54      -0.227  27.114  -0.605  1.00 53.08           O  
ATOM   1378  N   VAL C  55       0.932  28.973  -0.635  1.00 52.16           N  
ATOM   1379  CA  VAL C  55       1.276  28.853  -2.047  1.00 52.16           C  
ATOM   1380  C   VAL C  55       2.165  27.631  -2.261  1.00 52.16           C  
ATOM   1381  CB  VAL C  55       1.982  30.124  -2.570  1.00 52.16           C  
ATOM   1382  O   VAL C  55       1.980  26.880  -3.222  1.00 52.16           O  
ATOM   1383  CG1 VAL C  55       2.438  29.933  -4.015  1.00 52.16           C  
ATOM   1384  CG2 VAL C  55       1.057  31.334  -2.454  1.00 52.16           C  
ATOM   1385  N   PHE C  56       3.052  27.489  -1.404  1.00 52.86           N  
ATOM   1386  CA  PHE C  56       3.970  26.360  -1.496  1.00 52.86           C  
ATOM   1387  C   PHE C  56       3.221  25.040  -1.351  1.00 52.86           C  
ATOM   1388  CB  PHE C  56       5.061  26.464  -0.425  1.00 52.86           C  
ATOM   1389  O   PHE C  56       3.516  24.073  -2.056  1.00 52.86           O  
ATOM   1390  CG  PHE C  56       6.329  25.735  -0.777  1.00 52.86           C  
ATOM   1391  CD1 PHE C  56       6.556  24.443  -0.317  1.00 52.86           C  
ATOM   1392  CD2 PHE C  56       7.295  26.341  -1.570  1.00 52.86           C  
ATOM   1393  CE1 PHE C  56       7.729  23.766  -0.642  1.00 52.86           C  
ATOM   1394  CE2 PHE C  56       8.470  25.671  -1.898  1.00 52.86           C  
ATOM   1395  CZ  PHE C  56       8.685  24.384  -1.433  1.00 52.86           C  
ATOM   1396  N   GLN C  57       2.310  25.023  -0.426  1.00 51.10           N  
ATOM   1397  CA  GLN C  57       1.495  23.830  -0.220  1.00 51.10           C  
ATOM   1398  C   GLN C  57       0.718  23.470  -1.483  1.00 51.10           C  
ATOM   1399  CB  GLN C  57       0.530  24.034   0.949  1.00 51.10           C  
ATOM   1400  O   GLN C  57       0.631  22.296  -1.851  1.00 51.10           O  
ATOM   1401  CG  GLN C  57       1.117  23.658   2.303  1.00 51.10           C  
ATOM   1402  CD  GLN C  57       0.108  23.770   3.431  1.00 51.10           C  
ATOM   1403  NE2 GLN C  57       0.453  23.221   4.591  1.00 51.10           N  
ATOM   1404  OE1 GLN C  57      -0.972  24.345   3.262  1.00 51.10           O  
ATOM   1405  N   SER C  58       0.198  24.421  -2.091  1.00 48.53           N  
ATOM   1406  CA  SER C  58      -0.594  24.208  -3.298  1.00 48.53           C  
ATOM   1407  C   SER C  58       0.283  23.755  -4.461  1.00 48.53           C  
ATOM   1408  CB  SER C  58      -1.342  25.486  -3.681  1.00 48.53           C  
ATOM   1409  O   SER C  58      -0.111  22.884  -5.240  1.00 48.53           O  
ATOM   1410  OG  SER C  58      -2.433  25.192  -4.537  1.00 48.53           O  
ATOM   1411  N   ALA C  59       1.385  24.373  -4.520  1.00 46.46           N  
ATOM   1412  CA  ALA C  59       2.310  24.069  -5.609  1.00 46.46           C  
ATOM   1413  C   ALA C  59       2.864  22.653  -5.480  1.00 46.46           C  
ATOM   1414  CB  ALA C  59       3.451  25.083  -5.637  1.00 46.46           C  
ATOM   1415  O   ALA C  59       3.130  21.990  -6.485  1.00 46.46           O  
ATOM   1416  N   SER C  60       3.069  22.208  -4.289  1.00 47.62           N  
ATOM   1417  CA  SER C  60       3.636  20.888  -4.035  1.00 47.62           C  
ATOM   1418  C   SER C  60       2.695  19.782  -4.502  1.00 47.62           C  
ATOM   1419  CB  SER C  60       3.943  20.713  -2.547  1.00 47.62           C  
ATOM   1420  O   SER C  60       3.141  18.689  -4.856  1.00 47.62           O  
ATOM   1421  OG  SER C  60       2.818  21.060  -1.758  1.00 47.62           O  
ATOM   1422  N   LYS C  61       1.421  20.128  -4.515  1.00 46.48           N  
ATOM   1423  CA  LYS C  61       0.418  19.148  -4.922  1.00 46.48           C  
ATOM   1424  C   LYS C  61       0.502  18.865  -6.419  1.00 46.48           C  
ATOM   1425  CB  LYS C  61      -0.986  19.634  -4.558  1.00 46.48           C  
ATOM   1426  O   LYS C  61       0.192  17.758  -6.864  1.00 46.48           O  
ATOM   1427  CG  LYS C  61      -1.407  19.299  -3.135  1.00 46.48           C  
ATOM   1428  CD  LYS C  61      -2.823  19.779  -2.844  1.00 46.48           C  
ATOM   1429  CE  LYS C  61      -3.214  19.524  -1.394  1.00 46.48           C  
ATOM   1430  NZ  LYS C  61      -4.584  20.034  -1.092  1.00 46.48           N  
ATOM   1431  N   ILE C  62       1.009  19.849  -7.095  1.00 38.38           N  
ATOM   1432  CA  ILE C  62       0.987  19.769  -8.552  1.00 38.38           C  
ATOM   1433  C   ILE C  62       2.276  19.121  -9.053  1.00 38.38           C  
ATOM   1434  CB  ILE C  62       0.805  21.164  -9.191  1.00 38.38           C  
ATOM   1435  O   ILE C  62       2.288  18.485 -10.110  1.00 38.38           O  
ATOM   1436  CG1 ILE C  62      -0.507  21.801  -8.718  1.00 38.38           C  
ATOM   1437  CG2 ILE C  62       0.847  21.067 -10.719  1.00 38.38           C  
ATOM   1438  CD1 ILE C  62      -0.592  23.300  -8.968  1.00 38.38           C  
ATOM   1439  N   ILE C  63       3.259  19.144  -8.176  1.00 35.87           N  
ATOM   1440  CA  ILE C  63       4.557  18.642  -8.612  1.00 35.87           C  
ATOM   1441  C   ILE C  63       4.635  17.136  -8.374  1.00 35.87           C  
ATOM   1442  CB  ILE C  63       5.715  19.360  -7.883  1.00 35.87           C  
ATOM   1443  O   ILE C  63       4.308  16.655  -7.286  1.00 35.87           O  
ATOM   1444  CG1 ILE C  63       5.641  20.872  -8.124  1.00 35.87           C  
ATOM   1445  CG2 ILE C  63       7.067  18.799  -8.333  1.00 35.87           C  
ATOM   1446  CD1 ILE C  63       6.593  21.684  -7.257  1.00 35.87           C  
ATOM   1447  N   THR C  64       4.470  16.304  -9.415  1.00 36.79           N  
ATOM   1448  CA  THR C  64       4.696  14.864  -9.347  1.00 36.79           C  
ATOM   1449  C   THR C  64       6.109  14.562  -8.855  1.00 36.79           C  
ATOM   1450  CB  THR C  64       4.473  14.198 -10.717  1.00 36.79           C  
ATOM   1451  O   THR C  64       7.090  14.947  -9.494  1.00 36.79           O  
ATOM   1452  CG2 THR C  64       3.017  13.781 -10.896  1.00 36.79           C  
ATOM   1453  OG1 THR C  64       4.824  15.123 -11.754  1.00 36.79           O  
ATOM   1454  N   LEU C  65       6.146  14.522  -7.593  1.00 38.61           N  
ATOM   1455  CA  LEU C  65       7.438  14.248  -6.975  1.00 38.61           C  
ATOM   1456  C   LEU C  65       7.811  12.777  -7.123  1.00 38.61           C  
ATOM   1457  CB  LEU C  65       7.417  14.635  -5.494  1.00 38.61           C  
ATOM   1458  O   LEU C  65       7.108  11.900  -6.616  1.00 38.61           O  
ATOM   1459  CG  LEU C  65       7.562  16.125  -5.180  1.00 38.61           C  
ATOM   1460  CD1 LEU C  65       6.757  16.485  -3.936  1.00 38.61           C  
ATOM   1461  CD2 LEU C  65       9.030  16.493  -4.999  1.00 38.61           C  
ATOM   1462  N   LYS C  66       8.630  12.480  -8.125  1.00 42.50           N  
ATOM   1463  CA  LYS C  66       8.930  11.102  -8.503  1.00 42.50           C  
ATOM   1464  C   LYS C  66       9.856  10.442  -7.485  1.00 42.50           C  
ATOM   1465  CB  LYS C  66       9.562  11.053  -9.895  1.00 42.50           C  
ATOM   1466  O   LYS C  66       9.672   9.274  -7.137  1.00 42.50           O  
ATOM   1467  CG  LYS C  66       8.613  10.583 -10.989  1.00 42.50           C  
ATOM   1468  CD  LYS C  66       9.303  10.538 -12.346  1.00 42.50           C  
ATOM   1469  CE  LYS C  66       8.338  10.134 -13.452  1.00 42.50           C  
ATOM   1470  NZ  LYS C  66       9.026  10.020 -14.773  1.00 42.50           N  
ATOM   1471  N   LYS C  67      10.726  11.321  -6.892  1.00 40.55           N  
ATOM   1472  CA  LYS C  67      11.720  10.739  -5.994  1.00 40.55           C  
ATOM   1473  C   LYS C  67      11.244  10.783  -4.545  1.00 40.55           C  
ATOM   1474  CB  LYS C  67      13.057  11.468  -6.129  1.00 40.55           C  
ATOM   1475  O   LYS C  67      10.523  11.701  -4.150  1.00 40.55           O  
ATOM   1476  CG  LYS C  67      13.840  11.100  -7.381  1.00 40.55           C  
ATOM   1477  CD  LYS C  67      15.243  11.693  -7.359  1.00 40.55           C  
ATOM   1478  CE  LYS C  67      16.014  11.355  -8.627  1.00 40.55           C  
ATOM   1479  NZ  LYS C  67      17.392  11.932  -8.608  1.00 40.55           N  
ATOM   1480  N   ARG C  68      11.505   9.700  -3.792  1.00 43.92           N  
ATOM   1481  CA  ARG C  68      11.071   9.541  -2.408  1.00 43.92           C  
ATOM   1482  C   ARG C  68      11.497  10.736  -1.560  1.00 43.92           C  
ATOM   1483  CB  ARG C  68      11.635   8.249  -1.812  1.00 43.92           C  
ATOM   1484  O   ARG C  68      10.725  11.222  -0.731  1.00 43.92           O  
ATOM   1485  CG  ARG C  68      10.673   7.073  -1.871  1.00 43.92           C  
ATOM   1486  CD  ARG C  68      11.239   5.846  -1.170  1.00 43.92           C  
ATOM   1487  NE  ARG C  68      10.330   4.707  -1.258  1.00 43.92           N  
ATOM   1488  NH1 ARG C  68      11.708   3.253  -0.108  1.00 43.92           N  
ATOM   1489  NH2 ARG C  68       9.676   2.537  -0.890  1.00 43.92           N  
ATOM   1490  CZ  ARG C  68      10.573   3.502  -0.752  1.00 43.92           C  
ATOM   1491  N   TRP C  69      12.772  11.113  -1.649  1.00 49.61           N  
ATOM   1492  CA  TRP C  69      13.266  12.219  -0.836  1.00 49.61           C  
ATOM   1493  C   TRP C  69      12.520  13.509  -1.161  1.00 49.61           C  
ATOM   1494  CB  TRP C  69      14.769  12.416  -1.053  1.00 49.61           C  
ATOM   1495  O   TRP C  69      12.250  14.318  -0.271  1.00 49.61           O  
ATOM   1496  CG  TRP C  69      15.362  13.525  -0.236  1.00 49.61           C  
ATOM   1497  CD1 TRP C  69      15.691  13.486   1.091  1.00 49.61           C  
ATOM   1498  CD2 TRP C  69      15.693  14.839  -0.693  1.00 49.61           C  
ATOM   1499  CE2 TRP C  69      16.219  15.546   0.412  1.00 49.61           C  
ATOM   1500  CE3 TRP C  69      15.596  15.490  -1.930  1.00 49.61           C  
ATOM   1501  NE1 TRP C  69      16.207  14.698   1.486  1.00 49.61           N  
ATOM   1502  CH2 TRP C  69      16.542  17.484  -0.907  1.00 49.61           C  
ATOM   1503  CZ2 TRP C  69      16.647  16.872   0.315  1.00 49.61           C  
ATOM   1504  CZ3 TRP C  69      16.023  16.809  -2.025  1.00 49.61           C  
ATOM   1505  N   GLN C  70      12.121  13.648  -2.417  1.00 51.38           N  
ATOM   1506  CA  GLN C  70      11.356  14.823  -2.821  1.00 51.38           C  
ATOM   1507  C   GLN C  70       9.972  14.827  -2.177  1.00 51.38           C  
ATOM   1508  CB  GLN C  70      11.227  14.883  -4.343  1.00 51.38           C  
ATOM   1509  O   GLN C  70       9.487  15.873  -1.742  1.00 51.38           O  
ATOM   1510  CG  GLN C  70      12.497  15.338  -5.050  1.00 51.38           C  
ATOM   1511  CD  GLN C  70      12.359  15.340  -6.561  1.00 51.38           C  
ATOM   1512  NE2 GLN C  70      13.135  16.188  -7.227  1.00 51.38           N  
ATOM   1513  OE1 GLN C  70      11.562  14.584  -7.126  1.00 51.38           O  
ATOM   1514  N   LEU C  71       9.448  13.608  -2.143  1.00 50.87           N  
ATOM   1515  CA  LEU C  71       8.145  13.463  -1.503  1.00 50.87           C  
ATOM   1516  C   LEU C  71       8.236  13.763  -0.011  1.00 50.87           C  
ATOM   1517  CB  LEU C  71       7.595  12.050  -1.719  1.00 50.87           C  
ATOM   1518  O   LEU C  71       7.376  14.453   0.542  1.00 50.87           O  
ATOM   1519  CG  LEU C  71       6.154  11.807  -1.269  1.00 50.87           C  
ATOM   1520  CD1 LEU C  71       5.191  12.658  -2.090  1.00 50.87           C  
ATOM   1521  CD2 LEU C  71       5.800  10.328  -1.383  1.00 50.87           C  
ATOM   1522  N   ALA C  72       9.221  13.227   0.621  1.00 54.22           N  
ATOM   1523  CA  ALA C  72       9.432  13.463   2.047  1.00 54.22           C  
ATOM   1524  C   ALA C  72       9.623  14.949   2.335  1.00 54.22           C  
ATOM   1525  CB  ALA C  72      10.636  12.668   2.546  1.00 54.22           C  
ATOM   1526  O   ALA C  72       9.086  15.472   3.315  1.00 54.22           O  
ATOM   1527  N   LEU C  73      10.368  15.555   1.524  1.00 56.72           N  
ATOM   1528  CA  LEU C  73      10.618  16.985   1.665  1.00 56.72           C  
ATOM   1529  C   LEU C  73       9.326  17.781   1.509  1.00 56.72           C  
ATOM   1530  CB  LEU C  73      11.647  17.454   0.632  1.00 56.72           C  
ATOM   1531  O   LEU C  73       9.053  18.689   2.298  1.00 56.72           O  
ATOM   1532  CG  LEU C  73      12.304  18.809   0.896  1.00 56.72           C  
ATOM   1533  CD1 LEU C  73      13.535  18.639   1.781  1.00 56.72           C  
ATOM   1534  CD2 LEU C  73      12.673  19.490  -0.417  1.00 56.72           C  
ATOM   1535  N   SER C  74       8.634  17.431   0.528  1.00 55.78           N  
ATOM   1536  CA  SER C  74       7.373  18.118   0.271  1.00 55.78           C  
ATOM   1537  C   SER C  74       6.409  17.963   1.442  1.00 55.78           C  
ATOM   1538  CB  SER C  74       6.724  17.586  -1.008  1.00 55.78           C  
ATOM   1539  O   SER C  74       5.802  18.940   1.887  1.00 55.78           O  
ATOM   1540  OG  SER C  74       5.393  18.059  -1.130  1.00 55.78           O  
ATOM   1541  N   LYS C  75       6.353  16.723   1.921  1.00 62.05           N  
ATOM   1542  CA  LYS C  75       5.476  16.470   3.060  1.00 62.05           C  
ATOM   1543  C   LYS C  75       5.984  17.181   4.312  1.00 62.05           C  
ATOM   1544  CB  LYS C  75       5.355  14.968   3.323  1.00 62.05           C  
ATOM   1545  O   LYS C  75       5.190  17.630   5.142  1.00 62.05           O  
ATOM   1546  CG  LYS C  75       4.547  14.220   2.273  1.00 62.05           C  
ATOM   1547  CD  LYS C  75       3.071  14.594   2.332  1.00 62.05           C  
ATOM   1548  CE  LYS C  75       2.253  13.806   1.319  1.00 62.05           C  
ATOM   1549  NZ  LYS C  75       0.822  14.235   1.309  1.00 62.05           N  
ATOM   1550  N   GLY C  76       7.266  17.223   4.463  1.00 61.69           N  
ATOM   1551  CA  GLY C  76       7.868  17.982   5.547  1.00 61.69           C  
ATOM   1552  C   GLY C  76       7.517  19.458   5.509  1.00 61.69           C  
ATOM   1553  O   GLY C  76       7.183  20.049   6.537  1.00 61.69           O  
ATOM   1554  N   VAL C  77       7.623  20.015   4.345  1.00 61.66           N  
ATOM   1555  CA  VAL C  77       7.308  21.428   4.161  1.00 61.66           C  
ATOM   1556  C   VAL C  77       5.837  21.677   4.486  1.00 61.66           C  
ATOM   1557  CB  VAL C  77       7.623  21.897   2.723  1.00 61.66           C  
ATOM   1558  O   VAL C  77       5.499  22.661   5.148  1.00 61.66           O  
ATOM   1559  CG1 VAL C  77       7.111  23.318   2.494  1.00 61.66           C  
ATOM   1560  CG2 VAL C  77       9.124  21.816   2.452  1.00 61.66           C  
ATOM   1561  N   HIS C  78       4.998  20.834   4.110  1.00 62.15           N  
ATOM   1562  CA  HIS C  78       3.576  20.943   4.414  1.00 62.15           C  
ATOM   1563  C   HIS C  78       3.330  20.908   5.919  1.00 62.15           C  
ATOM   1564  CB  HIS C  78       2.793  19.822   3.728  1.00 62.15           C  
ATOM   1565  O   HIS C  78       2.523  21.682   6.439  1.00 62.15           O  
ATOM   1566  CG  HIS C  78       1.590  20.300   2.980  1.00 62.15           C  
ATOM   1567  CD2 HIS C  78       1.438  20.678   1.689  1.00 62.15           C  
ATOM   1568  ND1 HIS C  78       0.352  20.436   3.571  1.00 62.15           N  
ATOM   1569  CE1 HIS C  78      -0.512  20.877   2.672  1.00 62.15           C  
ATOM   1570  NE2 HIS C  78       0.121  21.032   1.522  1.00 62.15           N  
ATOM   1571  N   PHE C  79       4.007  20.038   6.521  1.00 63.92           N  
ATOM   1572  CA  PHE C  79       3.881  19.907   7.968  1.00 63.92           C  
ATOM   1573  C   PHE C  79       4.286  21.200   8.666  1.00 63.92           C  
ATOM   1574  CB  PHE C  79       4.737  18.744   8.480  1.00 63.92           C  
ATOM   1575  O   PHE C  79       3.570  21.688   9.543  1.00 63.92           O  
ATOM   1576  CG  PHE C  79       4.649  18.535   9.967  1.00 63.92           C  
ATOM   1577  CD1 PHE C  79       5.680  18.947  10.803  1.00 63.92           C  
ATOM   1578  CD2 PHE C  79       3.535  17.926  10.530  1.00 63.92           C  
ATOM   1579  CE1 PHE C  79       5.602  18.754  12.181  1.00 63.92           C  
ATOM   1580  CE2 PHE C  79       3.450  17.731  11.906  1.00 63.92           C  
ATOM   1581  CZ  PHE C  79       4.484  18.145  12.729  1.00 63.92           C  
ATOM   1582  N   VAL C  80       5.375  21.694   8.258  1.00 62.21           N  
ATOM   1583  CA  VAL C  80       5.878  22.931   8.847  1.00 62.21           C  
ATOM   1584  C   VAL C  80       4.884  24.063   8.601  1.00 62.21           C  
ATOM   1585  CB  VAL C  80       7.265  23.307   8.278  1.00 62.21           C  
ATOM   1586  O   VAL C  80       4.603  24.857   9.502  1.00 62.21           O  
ATOM   1587  CG1 VAL C  80       7.702  24.680   8.784  1.00 62.21           C  
ATOM   1588  CG2 VAL C  80       8.299  22.244   8.648  1.00 62.21           C  
ATOM   1589  N   CYS C  81       4.338  24.149   7.423  1.00 59.75           N  
ATOM   1590  CA  CYS C  81       3.364  25.175   7.068  1.00 59.75           C  
ATOM   1591  C   CYS C  81       2.115  25.064   7.935  1.00 59.75           C  
ATOM   1592  CB  CYS C  81       2.983  25.066   5.592  1.00 59.75           C  
ATOM   1593  O   CYS C  81       1.581  26.075   8.394  1.00 59.75           O  
ATOM   1594  SG  CYS C  81       3.801  26.283   4.537  1.00 59.75           S  
ATOM   1595  N   ASN C  82       1.661  23.857   8.188  1.00 66.76           N  
ATOM   1596  CA  ASN C  82       0.504  23.643   9.050  1.00 66.76           C  
ATOM   1597  C   ASN C  82       0.780  24.094  10.481  1.00 66.76           C  
ATOM   1598  CB  ASN C  82       0.084  22.172   9.029  1.00 66.76           C  
ATOM   1599  O   ASN C  82      -0.083  24.692  11.126  1.00 66.76           O  
ATOM   1600  CG  ASN C  82      -0.872  21.854   7.896  1.00 66.76           C  
ATOM   1601  ND2 ASN C  82      -0.960  20.579   7.534  1.00 66.76           N  
ATOM   1602  OD1 ASN C  82      -1.525  22.747   7.349  1.00 66.76           O  
ATOM   1603  N   LEU C  83       1.955  23.819  10.920  1.00 64.84           N  
ATOM   1604  CA  LEU C  83       2.347  24.229  12.265  1.00 64.84           C  
ATOM   1605  C   LEU C  83       2.397  25.749  12.376  1.00 64.84           C  
ATOM   1606  CB  LEU C  83       3.708  23.633  12.632  1.00 64.84           C  
ATOM   1607  O   LEU C  83       1.952  26.317  13.376  1.00 64.84           O  
ATOM   1608  CG  LEU C  83       3.923  23.290  14.107  1.00 64.84           C  
ATOM   1609  CD1 LEU C  83       3.880  21.780  14.312  1.00 64.84           C  
ATOM   1610  CD2 LEU C  83       5.246  23.865  14.602  1.00 64.84           C  
ATOM   1611  N   LEU C  84       2.922  26.325  11.340  1.00 62.80           N  
ATOM   1612  CA  LEU C  84       3.004  27.781  11.310  1.00 62.80           C  
ATOM   1613  C   LEU C  84       1.612  28.404  11.299  1.00 62.80           C  
ATOM   1614  CB  LEU C  84       3.794  28.248  10.084  1.00 62.80           C  
ATOM   1615  O   LEU C  84       1.368  29.400  11.983  1.00 62.80           O  
ATOM   1616  CG  LEU C  84       4.400  29.650  10.162  1.00 62.80           C  
ATOM   1617  CD1 LEU C  84       5.773  29.598  10.825  1.00 62.80           C  
ATOM   1618  CD2 LEU C  84       4.495  30.270   8.772  1.00 62.80           C  
ATOM   1619  N   LEU C  85       0.730  27.865  10.591  1.00 65.61           N  
ATOM   1620  CA  LEU C  85      -0.648  28.341  10.550  1.00 65.61           C  
ATOM   1621  C   LEU C  85      -1.305  28.223  11.922  1.00 65.61           C  
ATOM   1622  CB  LEU C  85      -1.457  27.555   9.515  1.00 65.61           C  
ATOM   1623  O   LEU C  85      -2.055  29.111  12.334  1.00 65.61           O  
ATOM   1624  CG  LEU C  85      -1.339  28.024   8.064  1.00 65.61           C  
ATOM   1625  CD1 LEU C  85      -1.889  26.962   7.117  1.00 65.61           C  
ATOM   1626  CD2 LEU C  85      -2.069  29.349   7.870  1.00 65.61           C  
ATOM   1627  N   LEU C  86      -1.042  27.170  12.570  1.00 70.58           N  
ATOM   1628  CA  LEU C  86      -1.559  26.985  13.921  1.00 70.58           C  
ATOM   1629  C   LEU C  86      -1.024  28.061  14.860  1.00 70.58           C  
ATOM   1630  CB  LEU C  86      -1.190  25.598  14.452  1.00 70.58           C  
ATOM   1631  O   LEU C  86      -1.786  28.664  15.619  1.00 70.58           O  
ATOM   1632  CG  LEU C  86      -1.699  25.249  15.851  1.00 70.58           C  
ATOM   1633  CD1 LEU C  86      -3.211  25.053  15.831  1.00 70.58           C  
ATOM   1634  CD2 LEU C  86      -0.999  24.002  16.380  1.00 70.58           C  
ATOM   1635  N   PHE C  87       0.235  28.360  14.744  1.00 64.91           N  
ATOM   1636  CA  PHE C  87       0.877  29.361  15.588  1.00 64.91           C  
ATOM   1637  C   PHE C  87       0.287  30.743  15.334  1.00 64.91           C  
ATOM   1638  CB  PHE C  87       2.389  29.382  15.344  1.00 64.91           C  
ATOM   1639  O   PHE C  87      -0.045  31.465  16.276  1.00 64.91           O  
ATOM   1640  CG  PHE C  87       3.130  30.362  16.212  1.00 64.91           C  
ATOM   1641  CD1 PHE C  87       3.489  31.612  15.723  1.00 64.91           C  
ATOM   1642  CD2 PHE C  87       3.469  30.033  17.518  1.00 64.91           C  
ATOM   1643  CE1 PHE C  87       4.176  32.522  16.524  1.00 64.91           C  
ATOM   1644  CE2 PHE C  87       4.155  30.936  18.325  1.00 64.91           C  
ATOM   1645  CZ  PHE C  87       4.508  32.180  17.826  1.00 64.91           C  
ATOM   1646  N   VAL C  88       0.136  31.067  14.086  1.00 64.74           N  
ATOM   1647  CA  VAL C  88      -0.379  32.381  13.714  1.00 64.74           C  
ATOM   1648  C   VAL C  88      -1.822  32.526  14.194  1.00 64.74           C  
ATOM   1649  CB  VAL C  88      -0.300  32.611  12.188  1.00 64.74           C  
ATOM   1650  O   VAL C  88      -2.228  33.600  14.643  1.00 64.74           O  
ATOM   1651  CG1 VAL C  88      -1.057  33.877  11.793  1.00 64.74           C  
ATOM   1652  CG2 VAL C  88       1.157  32.693  11.737  1.00 64.74           C  
ATOM   1653  N   THR C  89      -2.591  31.497  14.129  1.00 70.05           N  
ATOM   1654  CA  THR C  89      -3.977  31.519  14.582  1.00 70.05           C  
ATOM   1655  C   THR C  89      -4.050  31.746  16.089  1.00 70.05           C  
ATOM   1656  CB  THR C  89      -4.704  30.210  14.221  1.00 70.05           C  
ATOM   1657  O   THR C  89      -4.817  32.589  16.559  1.00 70.05           O  
ATOM   1658  CG2 THR C  89      -6.217  30.384  14.293  1.00 70.05           C  
ATOM   1659  OG1 THR C  89      -4.341  29.820  12.891  1.00 70.05           O  
ATOM   1660  N   VAL C  90      -3.239  31.097  16.860  1.00 68.30           N  
ATOM   1661  CA  VAL C  90      -3.224  31.210  18.315  1.00 68.30           C  
ATOM   1662  C   VAL C  90      -2.727  32.596  18.721  1.00 68.30           C  
ATOM   1663  CB  VAL C  90      -2.343  30.117  18.960  1.00 68.30           C  
ATOM   1664  O   VAL C  90      -3.311  33.240  19.595  1.00 68.30           O  
ATOM   1665  CG1 VAL C  90      -2.174  30.374  20.457  1.00 68.30           C  
ATOM   1666  CG2 VAL C  90      -2.944  28.735  18.716  1.00 68.30           C  
ATOM   1667  N   TYR C  91      -1.681  33.010  18.036  1.00 61.96           N  
ATOM   1668  CA  TYR C  91      -1.115  34.325  18.319  1.00 61.96           C  
ATOM   1669  C   TYR C  91      -2.132  35.426  18.044  1.00 61.96           C  
ATOM   1670  CB  TYR C  91       0.147  34.559  17.484  1.00 61.96           C  
ATOM   1671  O   TYR C  91      -2.335  36.314  18.875  1.00 61.96           O  
ATOM   1672  CG  TYR C  91       0.830  35.873  17.771  1.00 61.96           C  
ATOM   1673  CD1 TYR C  91       0.733  36.941  16.881  1.00 61.96           C  
ATOM   1674  CD2 TYR C  91       1.575  36.051  18.933  1.00 61.96           C  
ATOM   1675  CE1 TYR C  91       1.363  38.153  17.141  1.00 61.96           C  
ATOM   1676  CE2 TYR C  91       2.209  37.259  19.203  1.00 61.96           C  
ATOM   1677  OH  TYR C  91       2.722  39.501  18.565  1.00 61.96           O  
ATOM   1678  CZ  TYR C  91       2.097  38.303  18.303  1.00 61.96           C  
ATOM   1679  N   SER C  92      -2.752  35.414  16.938  1.00 63.95           N  
ATOM   1680  CA  SER C  92      -3.764  36.401  16.576  1.00 63.95           C  
ATOM   1681  C   SER C  92      -4.927  36.388  17.562  1.00 63.95           C  
ATOM   1682  CB  SER C  92      -4.282  36.145  15.160  1.00 63.95           C  
ATOM   1683  O   SER C  92      -5.464  37.441  17.911  1.00 63.95           O  
ATOM   1684  OG  SER C  92      -5.627  35.698  15.190  1.00 63.95           O  
ATOM   1685  N   HIS C  93      -5.346  35.273  18.033  1.00 67.35           N  
ATOM   1686  CA  HIS C  93      -6.411  35.137  19.020  1.00 67.35           C  
ATOM   1687  C   HIS C  93      -6.029  35.800  20.339  1.00 67.35           C  
ATOM   1688  CB  HIS C  93      -6.743  33.662  19.250  1.00 67.35           C  
ATOM   1689  O   HIS C  93      -6.838  36.510  20.939  1.00 67.35           O  
ATOM   1690  CG  HIS C  93      -8.005  33.444  20.022  1.00 67.35           C  
ATOM   1691  CD2 HIS C  93      -9.022  34.286  20.319  1.00 67.35           C  
ATOM   1692  ND1 HIS C  93      -8.328  32.232  20.592  1.00 67.35           N  
ATOM   1693  CE1 HIS C  93      -9.494  32.339  21.208  1.00 67.35           C  
ATOM   1694  NE2 HIS C  93      -9.936  33.575  21.057  1.00 67.35           N  
ATOM   1695  N   LEU C  94      -4.787  35.614  20.745  1.00 61.81           N  
ATOM   1696  CA  LEU C  94      -4.301  36.203  21.989  1.00 61.81           C  
ATOM   1697  C   LEU C  94      -4.254  37.724  21.887  1.00 61.81           C  
ATOM   1698  CB  LEU C  94      -2.913  35.659  22.334  1.00 61.81           C  
ATOM   1699  O   LEU C  94      -4.565  38.425  22.853  1.00 61.81           O  
ATOM   1700  CG  LEU C  94      -2.858  34.226  22.865  1.00 61.81           C  
ATOM   1701  CD1 LEU C  94      -1.421  33.716  22.867  1.00 61.81           C  
ATOM   1702  CD2 LEU C  94      -3.459  34.152  24.265  1.00 61.81           C  
ATOM   1703  N   LEU C  95      -3.920  38.203  20.720  1.00 59.15           N  
ATOM   1704  CA  LEU C  95      -3.876  39.644  20.496  1.00 59.15           C  
ATOM   1705  C   LEU C  95      -5.276  40.246  20.556  1.00 59.15           C  
ATOM   1706  CB  LEU C  95      -3.230  39.958  19.144  1.00 59.15           C  
ATOM   1707  O   LEU C  95      -5.470  41.323  21.124  1.00 59.15           O  
ATOM   1708  CG  LEU C  95      -1.701  39.962  19.108  1.00 59.15           C  
ATOM   1709  CD1 LEU C  95      -1.205  39.817  17.673  1.00 59.15           C  
ATOM   1710  CD2 LEU C  95      -1.154  41.235  19.743  1.00 59.15           C  
ATOM   1711  N   LEU C  96      -6.207  39.568  20.050  1.00 61.75           N  
ATOM   1712  CA  LEU C  96      -7.585  40.045  20.037  1.00 61.75           C  
ATOM   1713  C   LEU C  96      -8.180  40.029  21.441  1.00 61.75           C  
ATOM   1714  CB  LEU C  96      -8.440  39.188  19.099  1.00 61.75           C  
ATOM   1715  O   LEU C  96      -8.923  40.939  21.815  1.00 61.75           O  
ATOM   1716  CG  LEU C  96      -8.620  39.716  17.674  1.00 61.75           C  
ATOM   1717  CD1 LEU C  96      -8.477  38.581  16.666  1.00 61.75           C  
ATOM   1718  CD2 LEU C  96      -9.973  40.403  17.526  1.00 61.75           C  
ATOM   1719  N   VAL C  97      -7.839  38.998  22.214  1.00 64.68           N  
ATOM   1720  CA  VAL C  97      -8.301  38.900  23.595  1.00 64.68           C  
ATOM   1721  C   VAL C  97      -7.714  40.045  24.418  1.00 64.68           C  
ATOM   1722  CB  VAL C  97      -7.923  37.541  24.226  1.00 64.68           C  
ATOM   1723  O   VAL C  97      -8.414  40.658  25.228  1.00 64.68           O  
ATOM   1724  CG1 VAL C  97      -8.212  37.543  25.726  1.00 64.68           C  
ATOM   1725  CG2 VAL C  97      -8.675  36.406  23.535  1.00 64.68           C  
ATOM   1726  N   ALA C  98      -6.502  40.420  24.105  1.00 59.92           N  
ATOM   1727  CA  ALA C  98      -5.824  41.498  24.820  1.00 59.92           C  
ATOM   1728  C   ALA C  98      -6.416  42.856  24.455  1.00 59.92           C  
ATOM   1729  CB  ALA C  98      -4.327  41.476  24.520  1.00 59.92           C  
ATOM   1730  O   ALA C  98      -6.466  43.763  25.290  1.00 59.92           O  
ATOM   1731  N   ALA C  99      -7.002  42.882  23.187  1.00 58.60           N  
ATOM   1732  CA  ALA C  99      -7.564  44.139  22.700  1.00 58.60           C  
ATOM   1733  C   ALA C  99      -9.052  44.237  23.026  1.00 58.60           C  
ATOM   1734  CB  ALA C  99      -7.342  44.274  21.195  1.00 58.60           C  
ATOM   1735  O   ALA C  99      -9.670  45.285  22.822  1.00 58.60           O  
ATOM   1736  N   GLY C 100      -9.610  43.193  23.586  1.00 57.50           N  
ATOM   1737  CA  GLY C 100     -11.021  43.179  23.939  1.00 57.50           C  
ATOM   1738  C   GLY C 100     -11.938  43.126  22.731  1.00 57.50           C  
ATOM   1739  O   GLY C 100     -13.067  43.617  22.781  1.00 57.50           O  
ATOM   1740  N   LEU C 101     -11.369  42.774  21.608  1.00 58.58           N  
ATOM   1741  CA  LEU C 101     -12.105  42.769  20.348  1.00 58.58           C  
ATOM   1742  C   LEU C 101     -12.470  41.347  19.937  1.00 58.58           C  
ATOM   1743  CB  LEU C 101     -11.281  43.437  19.244  1.00 58.58           C  
ATOM   1744  O   LEU C 101     -12.598  41.054  18.746  1.00 58.58           O  
ATOM   1745  CG  LEU C 101     -11.117  44.954  19.343  1.00 58.58           C  
ATOM   1746  CD1 LEU C 101      -9.868  45.403  18.591  1.00 58.58           C  
ATOM   1747  CD2 LEU C 101     -12.355  45.663  18.806  1.00 58.58           C  
ATOM   1748  N   GLU C 102     -12.643  40.407  20.881  1.00 58.79           N  
ATOM   1749  CA  GLU C 102     -12.837  38.991  20.585  1.00 58.79           C  
ATOM   1750  C   GLU C 102     -14.265  38.713  20.125  1.00 58.79           C  
ATOM   1751  CB  GLU C 102     -12.503  38.135  21.810  1.00 58.79           C  
ATOM   1752  O   GLU C 102     -14.501  37.799  19.333  1.00 58.79           O  
ATOM   1753  CG  GLU C 102     -11.018  38.085  22.140  1.00 58.79           C  
ATOM   1754  CD  GLU C 102     -10.687  37.126  23.272  1.00 58.79           C  
ATOM   1755  OE1 GLU C 102      -9.490  36.965  23.601  1.00 58.79           O  
ATOM   1756  OE2 GLU C 102     -11.633  36.530  23.835  1.00 58.79           O  
ATOM   1757  N   ALA C 103     -15.045  39.591  20.404  1.00 61.94           N  
ATOM   1758  CA  ALA C 103     -16.469  39.291  20.274  1.00 61.94           C  
ATOM   1759  C   ALA C 103     -16.867  39.144  18.809  1.00 61.94           C  
ATOM   1760  CB  ALA C 103     -17.305  40.379  20.943  1.00 61.94           C  
ATOM   1761  O   ALA C 103     -17.486  38.149  18.424  1.00 61.94           O  
ATOM   1762  N   PRO C 104     -16.357  40.053  17.902  1.00 57.51           N  
ATOM   1763  CA  PRO C 104     -16.797  39.951  16.509  1.00 57.51           C  
ATOM   1764  C   PRO C 104     -16.148  38.783  15.769  1.00 57.51           C  
ATOM   1765  CB  PRO C 104     -16.366  41.289  15.903  1.00 57.51           C  
ATOM   1766  O   PRO C 104     -16.681  38.313  14.761  1.00 57.51           O  
ATOM   1767  CG  PRO C 104     -15.497  41.917  16.944  1.00 57.51           C  
ATOM   1768  CD  PRO C 104     -15.588  41.097  18.199  1.00 57.51           C  
ATOM   1769  N   PHE C 105     -15.074  38.261  16.393  1.00 62.23           N  
ATOM   1770  CA  PHE C 105     -14.304  37.285  15.632  1.00 62.23           C  
ATOM   1771  C   PHE C 105     -14.399  35.904  16.271  1.00 62.23           C  
ATOM   1772  CB  PHE C 105     -12.838  37.716  15.530  1.00 62.23           C  
ATOM   1773  O   PHE C 105     -13.714  34.970  15.848  1.00 62.23           O  
ATOM   1774  CG  PHE C 105     -12.630  38.975  14.731  1.00 62.23           C  
ATOM   1775  CD1 PHE C 105     -12.521  38.926  13.347  1.00 62.23           C  
ATOM   1776  CD2 PHE C 105     -12.543  40.207  15.365  1.00 62.23           C  
ATOM   1777  CE1 PHE C 105     -12.329  40.089  12.605  1.00 62.23           C  
ATOM   1778  CE2 PHE C 105     -12.350  41.374  14.631  1.00 62.23           C  
ATOM   1779  CZ  PHE C 105     -12.243  41.312  13.251  1.00 62.23           C  
ATOM   1780  N   LEU C 106     -15.125  35.790  17.272  1.00 61.74           N  
ATOM   1781  CA  LEU C 106     -15.217  34.563  18.056  1.00 61.74           C  
ATOM   1782  C   LEU C 106     -15.636  33.388  17.178  1.00 61.74           C  
ATOM   1783  CB  LEU C 106     -16.211  34.735  19.207  1.00 61.74           C  
ATOM   1784  O   LEU C 106     -15.074  32.295  17.287  1.00 61.74           O  
ATOM   1785  CG  LEU C 106     -15.659  34.519  20.617  1.00 61.74           C  
ATOM   1786  CD1 LEU C 106     -15.896  35.757  21.475  1.00 61.74           C  
ATOM   1787  CD2 LEU C 106     -16.294  33.289  21.257  1.00 61.74           C  
ATOM   1788  N   TYR C 107     -16.534  33.629  16.260  1.00 56.33           N  
ATOM   1789  CA  TYR C 107     -17.037  32.539  15.431  1.00 56.33           C  
ATOM   1790  C   TYR C 107     -15.980  32.080  14.434  1.00 56.33           C  
ATOM   1791  CB  TYR C 107     -18.305  32.969  14.688  1.00 56.33           C  
ATOM   1792  O   TYR C 107     -15.824  30.880  14.193  1.00 56.33           O  
ATOM   1793  CG  TYR C 107     -19.081  31.818  14.095  1.00 56.33           C  
ATOM   1794  CD1 TYR C 107     -18.933  31.470  12.754  1.00 56.33           C  
ATOM   1795  CD2 TYR C 107     -19.963  31.077  14.873  1.00 56.33           C  
ATOM   1796  CE1 TYR C 107     -19.647  30.412  12.203  1.00 56.33           C  
ATOM   1797  CE2 TYR C 107     -20.683  30.016  14.332  1.00 56.33           C  
ATOM   1798  OH  TYR C 107     -21.228  28.643  12.458  1.00 56.33           O  
ATOM   1799  CZ  TYR C 107     -20.518  29.691  12.999  1.00 56.33           C  
ATOM   1800  N   LEU C 108     -15.321  32.995  13.870  1.00 62.40           N  
ATOM   1801  CA  LEU C 108     -14.274  32.671  12.907  1.00 62.40           C  
ATOM   1802  C   LEU C 108     -13.161  31.863  13.566  1.00 62.40           C  
ATOM   1803  CB  LEU C 108     -13.697  33.949  12.291  1.00 62.40           C  
ATOM   1804  O   LEU C 108     -12.697  30.866  13.007  1.00 62.40           O  
ATOM   1805  CG  LEU C 108     -12.945  33.785  10.969  1.00 62.40           C  
ATOM   1806  CD1 LEU C 108     -13.851  34.145   9.797  1.00 62.40           C  
ATOM   1807  CD2 LEU C 108     -11.684  34.643  10.961  1.00 62.40           C  
ATOM   1808  N   TYR C 109     -12.740  32.266  14.697  1.00 62.15           N  
ATOM   1809  CA  TYR C 109     -11.689  31.549  15.410  1.00 62.15           C  
ATOM   1810  C   TYR C 109     -12.154  30.155  15.812  1.00 62.15           C  
ATOM   1811  CB  TYR C 109     -11.251  32.332  16.652  1.00 62.15           C  
ATOM   1812  O   TYR C 109     -11.381  29.196  15.759  1.00 62.15           O  
ATOM   1813  CG  TYR C 109      -9.886  32.963  16.522  1.00 62.15           C  
ATOM   1814  CD1 TYR C 109      -8.729  32.204  16.682  1.00 62.15           C  
ATOM   1815  CD2 TYR C 109      -9.750  34.318  16.240  1.00 62.15           C  
ATOM   1816  CE1 TYR C 109      -7.468  32.781  16.565  1.00 62.15           C  
ATOM   1817  CE2 TYR C 109      -8.495  34.906  16.121  1.00 62.15           C  
ATOM   1818  OH  TYR C 109      -6.117  34.707  16.168  1.00 62.15           O  
ATOM   1819  CZ  TYR C 109      -7.362  34.130  16.284  1.00 62.15           C  
ATOM   1820  N   ALA C 110     -13.352  30.111  16.204  1.00 62.42           N  
ATOM   1821  CA  ALA C 110     -13.916  28.805  16.535  1.00 62.42           C  
ATOM   1822  C   ALA C 110     -13.854  27.861  15.337  1.00 62.42           C  
ATOM   1823  CB  ALA C 110     -15.358  28.954  17.016  1.00 62.42           C  
ATOM   1824  O   ALA C 110     -13.499  26.689  15.480  1.00 62.42           O  
ATOM   1825  N   LEU C 111     -14.158  28.398  14.225  1.00 59.36           N  
ATOM   1826  CA  LEU C 111     -14.141  27.607  13.000  1.00 59.36           C  
ATOM   1827  C   LEU C 111     -12.723  27.158  12.662  1.00 59.36           C  
ATOM   1828  CB  LEU C 111     -14.725  28.410  11.835  1.00 59.36           C  
ATOM   1829  O   LEU C 111     -12.498  25.991  12.333  1.00 59.36           O  
ATOM   1830  CG  LEU C 111     -14.816  27.686  10.490  1.00 59.36           C  
ATOM   1831  CD1 LEU C 111     -15.803  26.527  10.579  1.00 59.36           C  
ATOM   1832  CD2 LEU C 111     -15.221  28.657   9.386  1.00 59.36           C  
ATOM   1833  N   VAL C 112     -11.755  27.998  12.710  1.00 69.34           N  
ATOM   1834  CA  VAL C 112     -10.361  27.699  12.399  1.00 69.34           C  
ATOM   1835  C   VAL C 112      -9.837  26.628  13.353  1.00 69.34           C  
ATOM   1836  CB  VAL C 112      -9.478  28.964  12.481  1.00 69.34           C  
ATOM   1837  O   VAL C 112      -9.202  25.662  12.923  1.00 69.34           O  
ATOM   1838  CG1 VAL C 112      -8.000  28.599  12.364  1.00 69.34           C  
ATOM   1839  CG2 VAL C 112      -9.874  29.962  11.394  1.00 69.34           C  
ATOM   1840  N   TYR C 113     -10.127  26.781  14.607  1.00 65.12           N  
ATOM   1841  CA  TYR C 113      -9.691  25.794  15.589  1.00 65.12           C  
ATOM   1842  C   TYR C 113     -10.324  24.435  15.313  1.00 65.12           C  
ATOM   1843  CB  TYR C 113     -10.041  26.255  17.007  1.00 65.12           C  
ATOM   1844  O   TYR C 113      -9.675  23.398  15.470  1.00 65.12           O  
ATOM   1845  CG  TYR C 113      -9.040  27.218  17.597  1.00 65.12           C  
ATOM   1846  CD1 TYR C 113      -7.707  26.850  17.767  1.00 65.12           C  
ATOM   1847  CD2 TYR C 113      -9.424  28.497  17.986  1.00 65.12           C  
ATOM   1848  CE1 TYR C 113      -6.781  27.733  18.312  1.00 65.12           C  
ATOM   1849  CE2 TYR C 113      -8.506  29.388  18.532  1.00 65.12           C  
ATOM   1850  OH  TYR C 113      -6.276  29.876  19.230  1.00 65.12           O  
ATOM   1851  CZ  TYR C 113      -7.189  28.998  18.690  1.00 65.12           C  
ATOM   1852  N   PHE C 114     -11.582  24.551  14.901  1.00 65.43           N  
ATOM   1853  CA  PHE C 114     -12.289  23.317  14.580  1.00 65.43           C  
ATOM   1854  C   PHE C 114     -11.622  22.600  13.412  1.00 65.43           C  
ATOM   1855  CB  PHE C 114     -13.756  23.608  14.248  1.00 65.43           C  
ATOM   1856  O   PHE C 114     -11.345  21.401  13.490  1.00 65.43           O  
ATOM   1857  CG  PHE C 114     -14.548  22.383  13.877  1.00 65.43           C  
ATOM   1858  CD1 PHE C 114     -14.870  22.123  12.550  1.00 65.43           C  
ATOM   1859  CD2 PHE C 114     -14.971  21.492  14.855  1.00 65.43           C  
ATOM   1860  CE1 PHE C 114     -15.604  20.991  12.204  1.00 65.43           C  
ATOM   1861  CE2 PHE C 114     -15.704  20.359  14.516  1.00 65.43           C  
ATOM   1862  CZ  PHE C 114     -16.020  20.110  13.190  1.00 65.43           C  
ATOM   1863  N   LEU C 115     -11.328  23.264  12.388  1.00 67.96           N  
ATOM   1864  CA  LEU C 115     -10.707  22.688  11.200  1.00 67.96           C  
ATOM   1865  C   LEU C 115      -9.313  22.158  11.518  1.00 67.96           C  
ATOM   1866  CB  LEU C 115     -10.628  23.728  10.079  1.00 67.96           C  
ATOM   1867  O   LEU C 115      -8.926  21.090  11.037  1.00 67.96           O  
ATOM   1868  CG  LEU C 115     -11.952  24.123   9.425  1.00 67.96           C  
ATOM   1869  CD1 LEU C 115     -11.743  25.292   8.468  1.00 67.96           C  
ATOM   1870  CD2 LEU C 115     -12.565  22.931   8.696  1.00 67.96           C  
ATOM   1871  N   GLN C 116      -8.545  22.801  12.270  1.00 71.69           N  
ATOM   1872  CA  GLN C 116      -7.211  22.366  12.670  1.00 71.69           C  
ATOM   1873  C   GLN C 116      -7.275  21.089  13.503  1.00 71.69           C  
ATOM   1874  CB  GLN C 116      -6.499  23.469  13.454  1.00 71.69           C  
ATOM   1875  O   GLN C 116      -6.414  20.216  13.378  1.00 71.69           O  
ATOM   1876  CG  GLN C 116      -5.790  24.490  12.573  1.00 71.69           C  
ATOM   1877  CD  GLN C 116      -5.085  25.568  13.375  1.00 71.69           C  
ATOM   1878  NE2 GLN C 116      -4.292  26.390  12.696  1.00 71.69           N  
ATOM   1879  OE1 GLN C 116      -5.252  25.662  14.595  1.00 71.69           O  
ATOM   1880  N   SER C 117      -8.276  21.037  14.316  1.00 67.78           N  
ATOM   1881  CA  SER C 117      -8.466  19.838  15.125  1.00 67.78           C  
ATOM   1882  C   SER C 117      -8.764  18.624  14.253  1.00 67.78           C  
ATOM   1883  CB  SER C 117      -9.599  20.044  16.131  1.00 67.78           C  
ATOM   1884  O   SER C 117      -8.245  17.533  14.500  1.00 67.78           O  
ATOM   1885  OG  SER C 117      -9.317  21.136  16.990  1.00 67.78           O  
ATOM   1886  N   ILE C 118      -9.548  18.828  13.277  1.00 69.63           N  
ATOM   1887  CA  ILE C 118      -9.892  17.745  12.361  1.00 69.63           C  
ATOM   1888  C   ILE C 118      -8.637  17.267  11.634  1.00 69.63           C  
ATOM   1889  CB  ILE C 118     -10.966  18.186  11.342  1.00 69.63           C  
ATOM   1890  O   ILE C 118      -8.406  16.062  11.507  1.00 69.63           O  
ATOM   1891  CG1 ILE C 118     -12.301  18.444  12.051  1.00 69.63           C  
ATOM   1892  CG2 ILE C 118     -11.126  17.137  10.238  1.00 69.63           C  
ATOM   1893  CD1 ILE C 118     -13.389  18.995  11.141  1.00 69.63           C  
ATOM   1894  N   ASN C 119      -7.914  18.191  11.202  1.00 72.90           N  
ATOM   1895  CA  ASN C 119      -6.663  17.856  10.531  1.00 72.90           C  
ATOM   1896  C   ASN C 119      -5.719  17.092  11.455  1.00 72.90           C  
ATOM   1897  CB  ASN C 119      -5.981  19.120  10.003  1.00 72.90           C  
ATOM   1898  O   ASN C 119      -5.064  16.138  11.029  1.00 72.90           O  
ATOM   1899  CG  ASN C 119      -6.485  19.525   8.631  1.00 72.90           C  
ATOM   1900  ND2 ASN C 119      -6.513  20.827   8.371  1.00 72.90           N  
ATOM   1901  OD1 ASN C 119      -6.847  18.675   7.813  1.00 72.90           O  
ATOM   1902  N   PHE C 120      -5.640  17.516  12.629  1.00 72.97           N  
ATOM   1903  CA  PHE C 120      -4.786  16.864  13.614  1.00 72.97           C  
ATOM   1904  C   PHE C 120      -5.252  15.436  13.874  1.00 72.97           C  
ATOM   1905  CB  PHE C 120      -4.770  17.658  14.924  1.00 72.97           C  
ATOM   1906  O   PHE C 120      -4.438  14.512  13.927  1.00 72.97           O  
ATOM   1907  CG  PHE C 120      -3.811  17.118  15.950  1.00 72.97           C  
ATOM   1908  CD1 PHE C 120      -4.276  16.414  17.054  1.00 72.97           C  
ATOM   1909  CD2 PHE C 120      -2.443  17.315  15.810  1.00 72.97           C  
ATOM   1910  CE1 PHE C 120      -3.390  15.913  18.005  1.00 72.97           C  
ATOM   1911  CE2 PHE C 120      -1.552  16.817  16.757  1.00 72.97           C  
ATOM   1912  CZ  PHE C 120      -2.028  16.117  17.854  1.00 72.97           C  
ATOM   1913  N   VAL C 121      -6.514  15.283  14.025  1.00 73.06           N  
ATOM   1914  CA  VAL C 121      -7.082  13.959  14.254  1.00 73.06           C  
ATOM   1915  C   VAL C 121      -6.767  13.049  13.069  1.00 73.06           C  
ATOM   1916  CB  VAL C 121      -8.609  14.028  14.482  1.00 73.06           C  
ATOM   1917  O   VAL C 121      -6.439  11.874  13.250  1.00 73.06           O  
ATOM   1918  CG1 VAL C 121      -9.217  12.627  14.496  1.00 73.06           C  
ATOM   1919  CG2 VAL C 121      -8.920  14.761  15.786  1.00 73.06           C  
ATOM   1920  N   ARG C 122      -6.879  13.596  11.974  1.00 73.79           N  
ATOM   1921  CA  ARG C 122      -6.579  12.835  10.766  1.00 73.79           C  
ATOM   1922  C   ARG C 122      -5.133  12.350  10.768  1.00 73.79           C  
ATOM   1923  CB  ARG C 122      -6.846  13.679   9.518  1.00 73.79           C  
ATOM   1924  O   ARG C 122      -4.857  11.200  10.419  1.00 73.79           O  
ATOM   1925  CG  ARG C 122      -6.918  12.872   8.231  1.00 73.79           C  
ATOM   1926  CD  ARG C 122      -7.163  13.761   7.020  1.00 73.79           C  
ATOM   1927  NE  ARG C 122      -8.540  14.246   6.978  1.00 73.79           N  
ATOM   1928  NH1 ARG C 122      -8.215  15.628   5.155  1.00 73.79           N  
ATOM   1929  NH2 ARG C 122     -10.278  15.494   6.145  1.00 73.79           N  
ATOM   1930  CZ  ARG C 122      -9.008  15.122   6.093  1.00 73.79           C  
ATOM   1931  N   ILE C 123      -4.225  13.176  11.153  1.00 72.27           N  
ATOM   1932  CA  ILE C 123      -2.808  12.835  11.217  1.00 72.27           C  
ATOM   1933  C   ILE C 123      -2.592  11.716  12.234  1.00 72.27           C  
ATOM   1934  CB  ILE C 123      -1.946  14.065  11.582  1.00 72.27           C  
ATOM   1935  O   ILE C 123      -1.867  10.755  11.964  1.00 72.27           O  
ATOM   1936  CG1 ILE C 123      -1.948  15.078  10.433  1.00 72.27           C  
ATOM   1937  CG2 ILE C 123      -0.518  13.638  11.934  1.00 72.27           C  
ATOM   1938  CD1 ILE C 123      -1.333  16.424  10.792  1.00 72.27           C  
ATOM   1939  N   ILE C 124      -3.253  11.853  13.368  1.00 72.05           N  
ATOM   1940  CA  ILE C 124      -3.123  10.860  14.430  1.00 72.05           C  
ATOM   1941  C   ILE C 124      -3.655   9.513  13.945  1.00 72.05           C  
ATOM   1942  CB  ILE C 124      -3.867  11.301  15.710  1.00 72.05           C  
ATOM   1943  O   ILE C 124      -3.028   8.475  14.168  1.00 72.05           O  
ATOM   1944  CG1 ILE C 124      -3.186  12.527  16.328  1.00 72.05           C  
ATOM   1945  CG2 ILE C 124      -3.939  10.149  16.717  1.00 72.05           C  
ATOM   1946  CD1 ILE C 124      -3.802  12.980  17.645  1.00 72.05           C  
ATOM   1947  N   MET C 125      -4.741   9.577  13.358  1.00 75.18           N  
ATOM   1948  CA  MET C 125      -5.357   8.352  12.858  1.00 75.18           C  
ATOM   1949  C   MET C 125      -4.471   7.686  11.810  1.00 75.18           C  
ATOM   1950  CB  MET C 125      -6.737   8.645  12.267  1.00 75.18           C  
ATOM   1951  O   MET C 125      -4.335   6.462  11.793  1.00 75.18           O  
ATOM   1952  CG  MET C 125      -7.793   8.976  13.309  1.00 75.18           C  
ATOM   1953  SD  MET C 125      -8.395   7.488  14.197  1.00 75.18           S  
ATOM   1954  CE  MET C 125      -9.087   6.545  12.810  1.00 75.18           C  
ATOM   1955  N   ARG C 126      -3.927   8.471  11.001  1.00 71.16           N  
ATOM   1956  CA  ARG C 126      -3.021   7.944   9.986  1.00 71.16           C  
ATOM   1957  C   ARG C 126      -1.796   7.299  10.627  1.00 71.16           C  
ATOM   1958  CB  ARG C 126      -2.587   9.052   9.024  1.00 71.16           C  
ATOM   1959  O   ARG C 126      -1.338   6.245  10.182  1.00 71.16           O  
ATOM   1960  CG  ARG C 126      -3.518   9.236   7.836  1.00 71.16           C  
ATOM   1961  CD  ARG C 126      -3.008  10.306   6.881  1.00 71.16           C  
ATOM   1962  NE  ARG C 126      -4.010  10.654   5.877  1.00 71.16           N  
ATOM   1963  NH1 ARG C 126      -2.579  11.934   4.593  1.00 71.16           N  
ATOM   1964  NH2 ARG C 126      -4.767  11.672   3.963  1.00 71.16           N  
ATOM   1965  CZ  ARG C 126      -3.783  11.419   4.813  1.00 71.16           C  
ATOM   1966  N   LEU C 127      -1.241   7.946  11.590  1.00 70.71           N  
ATOM   1967  CA  LEU C 127      -0.109   7.391  12.323  1.00 70.71           C  
ATOM   1968  C   LEU C 127      -0.480   6.061  12.970  1.00 70.71           C  
ATOM   1969  CB  LEU C 127       0.372   8.376  13.393  1.00 70.71           C  
ATOM   1970  O   LEU C 127       0.319   5.122  12.970  1.00 70.71           O  
ATOM   1971  CG  LEU C 127       1.092   9.627  12.888  1.00 70.71           C  
ATOM   1972  CD1 LEU C 127       1.322  10.606  14.035  1.00 70.71           C  
ATOM   1973  CD2 LEU C 127       2.413   9.253  12.224  1.00 70.71           C  
ATOM   1974  N   TRP C 128      -1.660   6.144  13.486  1.00 73.42           N  
ATOM   1975  CA  TRP C 128      -2.168   4.925  14.107  1.00 73.42           C  
ATOM   1976  C   TRP C 128      -2.267   3.796  13.087  1.00 73.42           C  
ATOM   1977  CB  TRP C 128      -3.538   5.176  14.744  1.00 73.42           C  
ATOM   1978  O   TRP C 128      -1.827   2.674  13.349  1.00 73.42           O  
ATOM   1979  CG  TRP C 128      -4.102   3.987  15.462  1.00 73.42           C  
ATOM   1980  CD1 TRP C 128      -3.667   3.457  16.645  1.00 73.42           C  
ATOM   1981  CD2 TRP C 128      -5.204   3.179  15.041  1.00 73.42           C  
ATOM   1982  CE2 TRP C 128      -5.383   2.174  16.018  1.00 73.42           C  
ATOM   1983  CE3 TRP C 128      -6.059   3.206  13.931  1.00 73.42           C  
ATOM   1984  NE1 TRP C 128      -4.434   2.366  16.984  1.00 73.42           N  
ATOM   1985  CH2 TRP C 128      -7.207   1.255  14.822  1.00 73.42           C  
ATOM   1986  CZ2 TRP C 128      -6.385   1.205  15.917  1.00 73.42           C  
ATOM   1987  CZ3 TRP C 128      -7.055   2.241  13.833  1.00 73.42           C  
ATOM   1988  N   LEU C 129      -2.863   4.008  11.967  1.00 69.56           N  
ATOM   1989  CA  LEU C 129      -3.015   3.009  10.914  1.00 69.56           C  
ATOM   1990  C   LEU C 129      -1.656   2.491  10.457  1.00 69.56           C  
ATOM   1991  CB  LEU C 129      -3.777   3.598   9.724  1.00 69.56           C  
ATOM   1992  O   LEU C 129      -1.490   1.291  10.225  1.00 69.56           O  
ATOM   1993  CG  LEU C 129      -5.304   3.548   9.805  1.00 69.56           C  
ATOM   1994  CD1 LEU C 129      -5.916   4.637   8.929  1.00 69.56           C  
ATOM   1995  CD2 LEU C 129      -5.817   2.172   9.393  1.00 69.56           C  
ATOM   1996  N   CYS C 130      -0.751   3.390  10.292  1.00 64.00           N  
ATOM   1997  CA  CYS C 130       0.601   3.018   9.889  1.00 64.00           C  
ATOM   1998  C   CYS C 130       1.255   2.120  10.933  1.00 64.00           C  
ATOM   1999  CB  CYS C 130       1.456   4.264   9.667  1.00 64.00           C  
ATOM   2000  O   CYS C 130       1.974   1.181  10.588  1.00 64.00           O  
ATOM   2001  SG  CYS C 130       1.252   5.006   8.032  1.00 64.00           S  
ATOM   2002  N   TRP C 131       1.066   2.529  12.143  1.00 65.79           N  
ATOM   2003  CA  TRP C 131       1.592   1.712  13.232  1.00 65.79           C  
ATOM   2004  C   TRP C 131       1.002   0.306  13.190  1.00 65.79           C  
ATOM   2005  CB  TRP C 131       1.296   2.363  14.585  1.00 65.79           C  
ATOM   2006  O   TRP C 131       1.720  -0.681  13.370  1.00 65.79           O  
ATOM   2007  CG  TRP C 131       1.871   1.622  15.756  1.00 65.79           C  
ATOM   2008  CD1 TRP C 131       3.191   1.513  16.094  1.00 65.79           C  
ATOM   2009  CD2 TRP C 131       1.141   0.884  16.741  1.00 65.79           C  
ATOM   2010  CE2 TRP C 131       2.085   0.353  17.648  1.00 65.79           C  
ATOM   2011  CE3 TRP C 131      -0.220   0.621  16.945  1.00 65.79           C  
ATOM   2012  NE1 TRP C 131       3.326   0.750  17.231  1.00 65.79           N  
ATOM   2013  CH2 TRP C 131       0.371  -0.670  18.921  1.00 65.79           C  
ATOM   2014  CZ2 TRP C 131       1.709  -0.428  18.744  1.00 65.79           C  
ATOM   2015  CZ3 TRP C 131      -0.591  -0.156  18.037  1.00 65.79           C  
ATOM   2016  N   LYS C 132      -0.300   0.193  12.920  1.00 67.04           N  
ATOM   2017  CA  LYS C 132      -0.984  -1.095  12.852  1.00 67.04           C  
ATOM   2018  C   LYS C 132      -0.424  -1.956  11.724  1.00 67.04           C  
ATOM   2019  CB  LYS C 132      -2.488  -0.895  12.662  1.00 67.04           C  
ATOM   2020  O   LYS C 132      -0.326  -3.178  11.858  1.00 67.04           O  
ATOM   2021  CG  LYS C 132      -3.345  -1.936  13.366  1.00 67.04           C  
ATOM   2022  CD  LYS C 132      -4.824  -1.577  13.306  1.00 67.04           C  
ATOM   2023  CE  LYS C 132      -5.686  -2.638  13.975  1.00 67.04           C  
ATOM   2024  NZ  LYS C 132      -7.132  -2.264  13.967  1.00 67.04           N  
ATOM   2025  N   CYS C 133      -0.023  -1.305  10.594  1.00 59.36           N  
ATOM   2026  CA  CYS C 133       0.469  -2.038   9.433  1.00 59.36           C  
ATOM   2027  C   CYS C 133       1.988  -2.154   9.465  1.00 59.36           C  
ATOM   2028  CB  CYS C 133       0.029  -1.352   8.140  1.00 59.36           C  
ATOM   2029  O   CYS C 133       2.591  -2.721   8.551  1.00 59.36           O  
ATOM   2030  SG  CYS C 133      -1.604  -1.866   7.563  1.00 59.36           S  
ATOM   2031  N   ARG C 134       2.541  -1.658  10.563  1.00 55.59           N  
ATOM   2032  CA  ARG C 134       3.987  -1.697  10.758  1.00 55.59           C  
ATOM   2033  C   ARG C 134       4.715  -1.035   9.592  1.00 55.59           C  
ATOM   2034  CB  ARG C 134       4.469  -3.140  10.924  1.00 55.59           C  
ATOM   2035  O   ARG C 134       5.698  -1.574   9.081  1.00 55.59           O  
ATOM   2036  CG  ARG C 134       5.671  -3.286  11.843  1.00 55.59           C  
ATOM   2037  CD  ARG C 134       6.021  -4.747  12.086  1.00 55.59           C  
ATOM   2038  NE  ARG C 134       7.184  -4.885  12.958  1.00 55.59           N  
ATOM   2039  NH1 ARG C 134       7.222  -7.194  12.888  1.00 55.59           N  
ATOM   2040  NH2 ARG C 134       8.786  -6.054  14.117  1.00 55.59           N  
ATOM   2041  CZ  ARG C 134       7.728  -6.044  13.319  1.00 55.59           C  
ATOM   2042  N   SER C 135       4.109   0.032   9.049  1.00 48.79           N  
ATOM   2043  CA  SER C 135       4.720   0.783   7.957  1.00 48.79           C  
ATOM   2044  C   SER C 135       5.763   1.766   8.477  1.00 48.79           C  
ATOM   2045  CB  SER C 135       3.653   1.533   7.159  1.00 48.79           C  
ATOM   2046  O   SER C 135       5.587   2.359   9.543  1.00 48.79           O  
ATOM   2047  OG  SER C 135       4.251   2.430   6.238  1.00 48.79           O  
ATOM   2048  N   LYS C 136       6.924   1.911   7.802  1.00 47.34           N  
ATOM   2049  CA  LYS C 136       8.046   2.723   8.265  1.00 47.34           C  
ATOM   2050  C   LYS C 136       7.844   4.193   7.911  1.00 47.34           C  
ATOM   2051  CB  LYS C 136       9.359   2.215   7.667  1.00 47.34           C  
ATOM   2052  O   LYS C 136       8.411   5.076   8.558  1.00 47.34           O  
ATOM   2053  CG  LYS C 136       9.899   0.959   8.336  1.00 47.34           C  
ATOM   2054  CD  LYS C 136      11.271   0.583   7.793  1.00 47.34           C  
ATOM   2055  CE  LYS C 136      11.794  -0.698   8.430  1.00 47.34           C  
ATOM   2056  NZ  LYS C 136      13.137  -1.074   7.896  1.00 47.34           N  
ATOM   2057  N   ASN C 137       6.800   4.559   7.077  1.00 46.37           N  
ATOM   2058  CA  ASN C 137       6.687   5.956   6.672  1.00 46.37           C  
ATOM   2059  C   ASN C 137       5.228   6.394   6.571  1.00 46.37           C  
ATOM   2060  CB  ASN C 137       7.405   6.189   5.341  1.00 46.37           C  
ATOM   2061  O   ASN C 137       4.730   6.659   5.476  1.00 46.37           O  
ATOM   2062  CG  ASN C 137       8.887   5.882   5.416  1.00 46.37           C  
ATOM   2063  ND2 ASN C 137       9.444   5.377   4.321  1.00 46.37           N  
ATOM   2064  OD1 ASN C 137       9.527   6.095   6.449  1.00 46.37           O  
ATOM   2065  N   PRO C 138       4.590   6.704   7.705  1.00 50.43           N  
ATOM   2066  CA  PRO C 138       3.150   6.974   7.717  1.00 50.43           C  
ATOM   2067  C   PRO C 138       2.799   8.329   7.107  1.00 50.43           C  
ATOM   2068  CB  PRO C 138       2.798   6.938   9.207  1.00 50.43           C  
ATOM   2069  O   PRO C 138       1.738   8.479   6.497  1.00 50.43           O  
ATOM   2070  CG  PRO C 138       4.105   7.104   9.913  1.00 50.43           C  
ATOM   2071  CD  PRO C 138       5.208   6.702   8.976  1.00 50.43           C  
ATOM   2072  N   LEU C 139       3.746   9.316   7.168  1.00 52.44           N  
ATOM   2073  CA  LEU C 139       3.428  10.697   6.823  1.00 52.44           C  
ATOM   2074  C   LEU C 139       3.595  10.935   5.326  1.00 52.44           C  
ATOM   2075  CB  LEU C 139       4.319  11.664   7.607  1.00 52.44           C  
ATOM   2076  O   LEU C 139       3.102  11.932   4.793  1.00 52.44           O  
ATOM   2077  CG  LEU C 139       3.880  11.982   9.038  1.00 52.44           C  
ATOM   2078  CD1 LEU C 139       5.097  12.225   9.924  1.00 52.44           C  
ATOM   2079  CD2 LEU C 139       2.949  13.190   9.056  1.00 52.44           C  
ATOM   2080  N   LEU C 140       4.142   9.926   4.779  1.00 49.93           N  
ATOM   2081  CA  LEU C 140       4.456  10.108   3.366  1.00 49.93           C  
ATOM   2082  C   LEU C 140       3.243   9.795   2.495  1.00 49.93           C  
ATOM   2083  CB  LEU C 140       5.634   9.219   2.959  1.00 49.93           C  
ATOM   2084  O   LEU C 140       3.082  10.372   1.418  1.00 49.93           O  
ATOM   2085  CG  LEU C 140       7.018   9.867   3.000  1.00 49.93           C  
ATOM   2086  CD1 LEU C 140       8.013   8.949   3.702  1.00 49.93           C  
ATOM   2087  CD2 LEU C 140       7.494  10.201   1.590  1.00 49.93           C  
ATOM   2088  N   TYR C 141       2.293   9.002   3.132  1.00 49.05           N  
ATOM   2089  CA  TYR C 141       1.191   8.570   2.279  1.00 49.05           C  
ATOM   2090  C   TYR C 141      -0.136   9.128   2.779  1.00 49.05           C  
ATOM   2091  CB  TYR C 141       1.125   7.041   2.219  1.00 49.05           C  
ATOM   2092  O   TYR C 141      -0.438   9.054   3.973  1.00 49.05           O  
ATOM   2093  CG  TYR C 141       2.390   6.399   1.703  1.00 49.05           C  
ATOM   2094  CD1 TYR C 141       2.671   6.365   0.339  1.00 49.05           C  
ATOM   2095  CD2 TYR C 141       3.305   5.824   2.578  1.00 49.05           C  
ATOM   2096  CE1 TYR C 141       3.834   5.773  -0.141  1.00 49.05           C  
ATOM   2097  CE2 TYR C 141       4.472   5.228   2.109  1.00 49.05           C  
ATOM   2098  OH  TYR C 141       5.880   4.620   0.281  1.00 49.05           O  
ATOM   2099  CZ  TYR C 141       4.727   5.208   0.751  1.00 49.05           C  
ATOM   2100  N   ASP C 142      -0.767  10.009   1.927  1.00 49.69           N  
ATOM   2101  CA  ASP C 142      -2.098  10.532   2.217  1.00 49.69           C  
ATOM   2102  C   ASP C 142      -3.179   9.523   1.836  1.00 49.69           C  
ATOM   2103  CB  ASP C 142      -2.328  11.853   1.480  1.00 49.69           C  
ATOM   2104  O   ASP C 142      -3.745   9.594   0.743  1.00 49.69           O  
ATOM   2105  CG  ASP C 142      -3.324  12.759   2.182  1.00 49.69           C  
ATOM   2106  OD1 ASP C 142      -3.873  12.363   3.233  1.00 49.69           O  
ATOM   2107  OD2 ASP C 142      -3.565  13.877   1.678  1.00 49.69           O  
ATOM   2108  N   ALA C 143      -3.261   8.469   2.604  1.00 51.16           N  
ATOM   2109  CA  ALA C 143      -4.218   7.419   2.268  1.00 51.16           C  
ATOM   2110  C   ALA C 143      -5.194   7.179   3.416  1.00 51.16           C  
ATOM   2111  CB  ALA C 143      -3.487   6.126   1.915  1.00 51.16           C  
ATOM   2112  O   ALA C 143      -4.829   7.308   4.587  1.00 51.16           O  
ATOM   2113  N   ASN C 144      -6.389   6.949   3.037  1.00 56.69           N  
ATOM   2114  CA  ASN C 144      -7.423   6.678   4.030  1.00 56.69           C  
ATOM   2115  C   ASN C 144      -7.471   5.199   4.401  1.00 56.69           C  
ATOM   2116  CB  ASN C 144      -8.790   7.142   3.522  1.00 56.69           C  
ATOM   2117  O   ASN C 144      -8.051   4.829   5.423  1.00 56.69           O  
ATOM   2118  CG  ASN C 144      -8.885   8.650   3.395  1.00 56.69           C  
ATOM   2119  ND2 ASN C 144      -9.722   9.116   2.476  1.00 56.69           N  
ATOM   2120  OD1 ASN C 144      -8.210   9.390   4.115  1.00 56.69           O  
ATOM   2121  N   TYR C 145      -6.757   4.410   3.531  1.00 55.35           N  
ATOM   2122  CA  TYR C 145      -6.713   2.968   3.749  1.00 55.35           C  
ATOM   2123  C   TYR C 145      -5.297   2.433   3.570  1.00 55.35           C  
ATOM   2124  CB  TYR C 145      -7.668   2.250   2.791  1.00 55.35           C  
ATOM   2125  O   TYR C 145      -4.502   3.002   2.819  1.00 55.35           O  
ATOM   2126  CG  TYR C 145      -9.088   2.759   2.855  1.00 55.35           C  
ATOM   2127  CD1 TYR C 145     -10.024   2.166   3.700  1.00 55.35           C  
ATOM   2128  CD2 TYR C 145      -9.496   3.832   2.070  1.00 55.35           C  
ATOM   2129  CE1 TYR C 145     -11.334   2.630   3.760  1.00 55.35           C  
ATOM   2130  CE2 TYR C 145     -10.804   4.304   2.122  1.00 55.35           C  
ATOM   2131  OH  TYR C 145     -13.009   4.162   3.025  1.00 55.35           O  
ATOM   2132  CZ  TYR C 145     -11.713   3.699   2.969  1.00 55.35           C  
ATOM   2133  N   PHE C 146      -5.064   1.435   4.363  1.00 58.37           N  
ATOM   2134  CA  PHE C 146      -3.781   0.762   4.193  1.00 58.37           C  
ATOM   2135  C   PHE C 146      -3.975  -0.742   4.043  1.00 58.37           C  
ATOM   2136  CB  PHE C 146      -2.857   1.057   5.378  1.00 58.37           C  
ATOM   2137  O   PHE C 146      -4.726  -1.356   4.804  1.00 58.37           O  
ATOM   2138  CG  PHE C 146      -2.349   2.473   5.415  1.00 58.37           C  
ATOM   2139  CD1 PHE C 146      -1.128   2.803   4.839  1.00 58.37           C  
ATOM   2140  CD2 PHE C 146      -3.093   3.474   6.025  1.00 58.37           C  
ATOM   2141  CE1 PHE C 146      -0.656   4.113   4.871  1.00 58.37           C  
ATOM   2142  CE2 PHE C 146      -2.627   4.786   6.061  1.00 58.37           C  
ATOM   2143  CZ  PHE C 146      -1.408   5.103   5.484  1.00 58.37           C  
ATOM   2144  N   LEU C 147      -3.422  -1.220   3.012  1.00 59.16           N  
ATOM   2145  CA  LEU C 147      -3.418  -2.665   2.810  1.00 59.16           C  
ATOM   2146  C   LEU C 147      -2.140  -3.288   3.360  1.00 59.16           C  
ATOM   2147  CB  LEU C 147      -3.563  -2.998   1.323  1.00 59.16           C  
ATOM   2148  O   LEU C 147      -1.039  -2.944   2.925  1.00 59.16           O  
ATOM   2149  CG  LEU C 147      -3.603  -4.484   0.961  1.00 59.16           C  
ATOM   2150  CD1 LEU C 147      -4.964  -5.077   1.309  1.00 59.16           C  
ATOM   2151  CD2 LEU C 147      -3.289  -4.684  -0.517  1.00 59.16           C  
ATOM   2152  N   CYS C 148      -2.478  -4.089   4.371  1.00 57.69           N  
ATOM   2153  CA  CYS C 148      -1.337  -4.807   4.927  1.00 57.69           C  
ATOM   2154  C   CYS C 148      -1.249  -6.217   4.355  1.00 57.69           C  
ATOM   2155  CB  CYS C 148      -1.435  -4.871   6.451  1.00 57.69           C  
ATOM   2156  O   CYS C 148      -2.150  -7.032   4.559  1.00 57.69           O  
ATOM   2157  SG  CYS C 148      -1.273  -3.264   7.259  1.00 57.69           S  
ATOM   2158  N   TRP C 149      -0.194  -6.363   3.572  1.00 54.46           N  
ATOM   2159  CA  TRP C 149       0.025  -7.655   2.930  1.00 54.46           C  
ATOM   2160  C   TRP C 149       1.140  -8.427   3.628  1.00 54.46           C  
ATOM   2161  CB  TRP C 149       0.365  -7.470   1.449  1.00 54.46           C  
ATOM   2162  O   TRP C 149       2.296  -8.000   3.623  1.00 54.46           O  
ATOM   2163  CG  TRP C 149       0.539  -8.756   0.699  1.00 54.46           C  
ATOM   2164  CD1 TRP C 149       0.008  -9.974   1.017  1.00 54.46           C  
ATOM   2165  CD2 TRP C 149       1.304  -8.951  -0.495  1.00 54.46           C  
ATOM   2166  CE2 TRP C 149       1.190 -10.314  -0.846  1.00 54.46           C  
ATOM   2167  CE3 TRP C 149       2.074  -8.104  -1.304  1.00 54.46           C  
ATOM   2168  NE1 TRP C 149       0.395 -10.916   0.092  1.00 54.46           N  
ATOM   2169  CH2 TRP C 149       2.566 -10.000  -2.746  1.00 54.46           C  
ATOM   2170  CZ2 TRP C 149       1.819 -10.851  -1.972  1.00 54.46           C  
ATOM   2171  CZ3 TRP C 149       2.698  -8.640  -2.424  1.00 54.46           C  
ATOM   2172  N   HIS C 150       0.656  -9.384   4.300  1.00 46.32           N  
ATOM   2173  CA  HIS C 150       1.612 -10.194   5.047  1.00 46.32           C  
ATOM   2174  C   HIS C 150       1.978 -11.461   4.282  1.00 46.32           C  
ATOM   2175  CB  HIS C 150       1.049 -10.555   6.423  1.00 46.32           C  
ATOM   2176  O   HIS C 150       1.143 -12.354   4.117  1.00 46.32           O  
ATOM   2177  CG  HIS C 150       0.949  -9.390   7.355  1.00 46.32           C  
ATOM   2178  CD2 HIS C 150       0.432  -9.291   8.602  1.00 46.32           C  
ATOM   2179  ND1 HIS C 150       1.418  -8.135   7.031  1.00 46.32           N  
ATOM   2180  CE1 HIS C 150       1.193  -7.313   8.042  1.00 46.32           C  
ATOM   2181  NE2 HIS C 150       0.595  -7.989   9.008  1.00 46.32           N  
ATOM   2182  N   THR C 151       3.219 -11.448   3.739  1.00 44.62           N  
ATOM   2183  CA  THR C 151       3.711 -12.629   3.039  1.00 44.62           C  
ATOM   2184  C   THR C 151       4.632 -13.448   3.940  1.00 44.62           C  
ATOM   2185  CB  THR C 151       4.461 -12.243   1.750  1.00 44.62           C  
ATOM   2186  O   THR C 151       4.849 -13.093   5.100  1.00 44.62           O  
ATOM   2187  CG2 THR C 151       3.633 -11.286   0.899  1.00 44.62           C  
ATOM   2188  OG1 THR C 151       5.698 -11.609   2.096  1.00 44.62           O  
ATOM   2189  N   ASN C 152       5.087 -14.625   3.523  1.00 41.49           N  
ATOM   2190  CA  ASN C 152       5.965 -15.493   4.301  1.00 41.49           C  
ATOM   2191  C   ASN C 152       7.304 -14.822   4.591  1.00 41.49           C  
ATOM   2192  CB  ASN C 152       6.182 -16.824   3.578  1.00 41.49           C  
ATOM   2193  O   ASN C 152       7.907 -15.057   5.639  1.00 41.49           O  
ATOM   2194  CG  ASN C 152       5.305 -17.935   4.122  1.00 41.49           C  
ATOM   2195  ND2 ASN C 152       5.346 -19.093   3.475  1.00 41.49           N  
ATOM   2196  OD1 ASN C 152       4.597 -17.753   5.116  1.00 41.49           O  
ATOM   2197  N   CYS C 153       7.610 -13.877   3.672  1.00 40.01           N  
ATOM   2198  CA  CYS C 153       8.967 -13.349   3.751  1.00 40.01           C  
ATOM   2199  C   CYS C 153       8.955 -11.864   4.096  1.00 40.01           C  
ATOM   2200  CB  CYS C 153       9.707 -13.569   2.432  1.00 40.01           C  
ATOM   2201  O   CYS C 153       9.877 -11.365   4.743  1.00 40.01           O  
ATOM   2202  SG  CYS C 153       9.914 -15.310   1.996  1.00 40.01           S  
ATOM   2203  N   TYR C 154       7.769 -11.281   3.718  1.00 39.91           N  
ATOM   2204  CA  TYR C 154       7.781  -9.830   3.864  1.00 39.91           C  
ATOM   2205  C   TYR C 154       6.401  -9.310   4.248  1.00 39.91           C  
ATOM   2206  CB  TYR C 154       8.247  -9.163   2.566  1.00 39.91           C  
ATOM   2207  O   TYR C 154       5.389  -9.967   3.992  1.00 39.91           O  
ATOM   2208  CG  TYR C 154       9.646  -9.550   2.153  1.00 39.91           C  
ATOM   2209  CD1 TYR C 154      10.757  -8.923   2.712  1.00 39.91           C  
ATOM   2210  CD2 TYR C 154       9.860 -10.543   1.203  1.00 39.91           C  
ATOM   2211  CE1 TYR C 154      12.048  -9.275   2.334  1.00 39.91           C  
ATOM   2212  CE2 TYR C 154      11.147 -10.903   0.817  1.00 39.91           C  
ATOM   2213  OH  TYR C 154      13.509 -10.617   1.009  1.00 39.91           O  
ATOM   2214  CZ  TYR C 154      12.233 -10.265   1.387  1.00 39.91           C  
ATOM   2215  N   ASP C 155       6.407  -8.206   4.944  1.00 42.65           N  
ATOM   2216  CA  ASP C 155       5.179  -7.453   5.181  1.00 42.65           C  
ATOM   2217  C   ASP C 155       5.137  -6.188   4.327  1.00 42.65           C  
ATOM   2218  CB  ASP C 155       5.047  -7.092   6.662  1.00 42.65           C  
ATOM   2219  O   ASP C 155       6.129  -5.463   4.233  1.00 42.65           O  
ATOM   2220  CG  ASP C 155       4.858  -8.307   7.554  1.00 42.65           C  
ATOM   2221  OD1 ASP C 155       4.323  -9.333   7.082  1.00 42.65           O  
ATOM   2222  OD2 ASP C 155       5.246  -8.236   8.740  1.00 42.65           O  
ATOM   2223  N   TYR C 156       4.063  -6.150   3.563  1.00 45.99           N  
ATOM   2224  CA  TYR C 156       3.907  -4.971   2.719  1.00 45.99           C  
ATOM   2225  C   TYR C 156       2.760  -4.096   3.212  1.00 45.99           C  
ATOM   2226  CB  TYR C 156       3.663  -5.380   1.263  1.00 45.99           C  
ATOM   2227  O   TYR C 156       1.729  -4.606   3.657  1.00 45.99           O  
ATOM   2228  CG  TYR C 156       4.782  -6.200   0.668  1.00 45.99           C  
ATOM   2229  CD1 TYR C 156       5.842  -5.588   0.003  1.00 45.99           C  
ATOM   2230  CD2 TYR C 156       4.781  -7.587   0.767  1.00 45.99           C  
ATOM   2231  CE1 TYR C 156       6.875  -6.339  -0.549  1.00 45.99           C  
ATOM   2232  CE2 TYR C 156       5.808  -8.348   0.219  1.00 45.99           C  
ATOM   2233  OH  TYR C 156       7.868  -8.465  -0.981  1.00 45.99           O  
ATOM   2234  CZ  TYR C 156       6.849  -7.716  -0.436  1.00 45.99           C  
ATOM   2235  N   CYS C 157       3.102  -2.762   3.251  1.00 50.86           N  
ATOM   2236  CA  CYS C 157       2.059  -1.792   3.567  1.00 50.86           C  
ATOM   2237  C   CYS C 157       1.785  -0.879   2.378  1.00 50.86           C  
ATOM   2238  CB  CYS C 157       2.455  -0.957   4.783  1.00 50.86           C  
ATOM   2239  O   CYS C 157       2.668  -0.136   1.944  1.00 50.86           O  
ATOM   2240  SG  CYS C 157       1.082  -0.040   5.515  1.00 50.86           S  
ATOM   2241  N   ILE C 158       0.588  -1.030   1.934  1.00 53.92           N  
ATOM   2242  CA  ILE C 158       0.256  -0.289   0.722  1.00 53.92           C  
ATOM   2243  C   ILE C 158      -0.856   0.714   1.018  1.00 53.92           C  
ATOM   2244  CB  ILE C 158      -0.167  -1.238  -0.422  1.00 53.92           C  
ATOM   2245  O   ILE C 158      -1.951   0.330   1.436  1.00 53.92           O  
ATOM   2246  CG1 ILE C 158       0.900  -2.315  -0.646  1.00 53.92           C  
ATOM   2247  CG2 ILE C 158      -0.428  -0.450  -1.709  1.00 53.92           C  
ATOM   2248  CD1 ILE C 158       0.413  -3.512  -1.451  1.00 53.92           C  
ATOM   2249  N   PRO C 159      -0.475   2.069   0.938  1.00 50.47           N  
ATOM   2250  CA  PRO C 159      -1.559   3.047   1.062  1.00 50.47           C  
ATOM   2251  C   PRO C 159      -2.578   2.945  -0.071  1.00 50.47           C  
ATOM   2252  CB  PRO C 159      -0.827   4.391   1.019  1.00 50.47           C  
ATOM   2253  O   PRO C 159      -2.208   2.676  -1.217  1.00 50.47           O  
ATOM   2254  CG  PRO C 159       0.518   4.075   0.448  1.00 50.47           C  
ATOM   2255  CD  PRO C 159       0.763   2.601   0.591  1.00 50.47           C  
ATOM   2256  N   TYR C 160      -3.845   2.991   0.307  1.00 46.30           N  
ATOM   2257  CA  TYR C 160      -4.938   2.732  -0.623  1.00 46.30           C  
ATOM   2258  C   TYR C 160      -6.033   3.783  -0.486  1.00 46.30           C  
ATOM   2259  CB  TYR C 160      -5.523   1.335  -0.390  1.00 46.30           C  
ATOM   2260  O   TYR C 160      -6.491   4.070   0.622  1.00 46.30           O  
ATOM   2261  CG  TYR C 160      -6.677   1.000  -1.304  1.00 46.30           C  
ATOM   2262  CD1 TYR C 160      -7.993   1.092  -0.858  1.00 46.30           C  
ATOM   2263  CD2 TYR C 160      -6.453   0.589  -2.613  1.00 46.30           C  
ATOM   2264  CE1 TYR C 160      -9.060   0.782  -1.696  1.00 46.30           C  
ATOM   2265  CE2 TYR C 160      -7.511   0.276  -3.460  1.00 46.30           C  
ATOM   2266  OH  TYR C 160      -9.860   0.068  -3.827  1.00 46.30           O  
ATOM   2267  CZ  TYR C 160      -8.809   0.376  -2.993  1.00 46.30           C  
ATOM   2268  N   ASN C 161      -6.258   4.724  -1.545  1.00 38.54           N  
ATOM   2269  CA  ASN C 161      -7.281   5.751  -1.375  1.00 38.54           C  
ATOM   2270  C   ASN C 161      -8.598   5.344  -2.030  1.00 38.54           C  
ATOM   2271  CB  ASN C 161      -6.798   7.088  -1.941  1.00 38.54           C  
ATOM   2272  O   ASN C 161      -9.630   5.978  -1.803  1.00 38.54           O  
ATOM   2273  CG  ASN C 161      -5.943   7.864  -0.957  1.00 38.54           C  
ATOM   2274  ND2 ASN C 161      -5.282   8.908  -1.442  1.00 38.54           N  
ATOM   2275  OD1 ASN C 161      -5.877   7.526   0.227  1.00 38.54           O  
ATOM   2276  N   SER C 162      -8.531   4.415  -2.963  1.00 33.71           N  
ATOM   2277  CA  SER C 162      -9.816   4.080  -3.569  1.00 33.71           C  
ATOM   2278  C   SER C 162     -10.047   2.572  -3.576  1.00 33.71           C  
ATOM   2279  CB  SER C 162      -9.894   4.623  -4.996  1.00 33.71           C  
ATOM   2280  O   SER C 162      -9.118   1.798  -3.814  1.00 33.71           O  
ATOM   2281  OG  SER C 162      -9.783   3.572  -5.941  1.00 33.71           O  
ATOM   2282  N   VAL C 163     -10.976   2.159  -2.812  1.00 34.15           N  
ATOM   2283  CA  VAL C 163     -11.384   0.762  -2.918  1.00 34.15           C  
ATOM   2284  C   VAL C 163     -12.393   0.603  -4.053  1.00 34.15           C  
ATOM   2285  CB  VAL C 163     -11.986   0.244  -1.593  1.00 34.15           C  
ATOM   2286  O   VAL C 163     -13.385   1.333  -4.117  1.00 34.15           O  
ATOM   2287  CG1 VAL C 163     -12.394  -1.223  -1.723  1.00 34.15           C  
ATOM   2288  CG2 VAL C 163     -10.991   0.425  -0.448  1.00 34.15           C  
ATOM   2289  N   THR C 164     -11.883   0.484  -5.312  1.00 30.67           N  
ATOM   2290  CA  THR C 164     -12.903   0.243  -6.326  1.00 30.67           C  
ATOM   2291  C   THR C 164     -13.608  -1.088  -6.078  1.00 30.67           C  
ATOM   2292  CB  THR C 164     -12.296   0.249  -7.741  1.00 30.67           C  
ATOM   2293  O   THR C 164     -12.984  -2.054  -5.635  1.00 30.67           O  
ATOM   2294  CG2 THR C 164     -11.826   1.647  -8.132  1.00 30.67           C  
ATOM   2295  OG1 THR C 164     -11.179  -0.647  -7.780  1.00 30.67           O  
ATOM   2296  N   SER C 165     -14.870  -0.882  -5.704  1.00 28.26           N  
ATOM   2297  CA  SER C 165     -15.606  -2.112  -5.433  1.00 28.26           C  
ATOM   2298  C   SER C 165     -15.410  -3.132  -6.551  1.00 28.26           C  
ATOM   2299  CB  SER C 165     -17.097  -1.818  -5.257  1.00 28.26           C  
ATOM   2300  O   SER C 165     -15.138  -4.305  -6.287  1.00 28.26           O  
ATOM   2301  OG  SER C 165     -17.410  -0.515  -5.717  1.00 28.26           O  
ATOM   2302  N   SER C 166     -16.269  -2.813  -7.713  1.00 25.61           N  
ATOM   2303  CA  SER C 166     -16.627  -3.777  -8.749  1.00 25.61           C  
ATOM   2304  C   SER C 166     -15.542  -3.868  -9.818  1.00 25.61           C  
ATOM   2305  CB  SER C 166     -17.960  -3.400  -9.395  1.00 25.61           C  
ATOM   2306  O   SER C 166     -15.100  -2.847 -10.349  1.00 25.61           O  
ATOM   2307  OG  SER C 166     -17.909  -2.087  -9.925  1.00 25.61           O  
ATOM   2308  N   ILE C 167     -14.507  -4.300  -9.697  1.00 28.61           N  
ATOM   2309  CA  ILE C 167     -13.745  -4.286 -10.940  1.00 28.61           C  
ATOM   2310  C   ILE C 167     -14.299  -5.338 -11.897  1.00 28.61           C  
ATOM   2311  CB  ILE C 167     -12.241  -4.532 -10.684  1.00 28.61           C  
ATOM   2312  O   ILE C 167     -14.533  -6.483 -11.503  1.00 28.61           O  
ATOM   2313  CG1 ILE C 167     -11.656  -3.412  -9.816  1.00 28.61           C  
ATOM   2314  CG2 ILE C 167     -11.481  -4.653 -12.008  1.00 28.61           C  
ATOM   2315  CD1 ILE C 167     -10.352  -3.783  -9.125  1.00 28.61           C  
ATOM   2316  N   VAL C 168     -14.860  -4.816 -13.058  1.00 25.07           N  
ATOM   2317  CA  VAL C 168     -15.391  -5.547 -14.203  1.00 25.07           C  
ATOM   2318  C   VAL C 168     -14.249  -6.223 -14.959  1.00 25.07           C  
ATOM   2319  CB  VAL C 168     -16.183  -4.620 -15.152  1.00 25.07           C  
ATOM   2320  O   VAL C 168     -13.258  -5.577 -15.306  1.00 25.07           O  
ATOM   2321  CG1 VAL C 168     -16.763  -5.412 -16.322  1.00 25.07           C  
ATOM   2322  CG2 VAL C 168     -17.292  -3.898 -14.389  1.00 25.07           C  
ATOM   2323  N   ILE C 169     -14.128  -7.555 -14.670  1.00 25.53           N  
ATOM   2324  CA  ILE C 169     -13.115  -8.313 -15.397  1.00 25.53           C  
ATOM   2325  C   ILE C 169     -13.451  -8.326 -16.886  1.00 25.53           C  
ATOM   2326  CB  ILE C 169     -12.997  -9.757 -14.860  1.00 25.53           C  
ATOM   2327  O   ILE C 169     -14.536  -8.759 -17.280  1.00 25.53           O  
ATOM   2328  CG1 ILE C 169     -12.723  -9.746 -13.352  1.00 25.53           C  
ATOM   2329  CG2 ILE C 169     -11.903 -10.524 -15.610  1.00 25.53           C  
ATOM   2330  CD1 ILE C 169     -12.758 -11.124 -12.706  1.00 25.53           C  
ATOM   2331  N   THR C 170     -13.015  -7.228 -17.625  1.00 23.46           N  
ATOM   2332  CA  THR C 170     -13.343  -7.144 -19.044  1.00 23.46           C  
ATOM   2333  C   THR C 170     -12.640  -8.248 -19.828  1.00 23.46           C  
ATOM   2334  CB  THR C 170     -12.958  -5.771 -19.626  1.00 23.46           C  
ATOM   2335  O   THR C 170     -11.532  -8.658 -19.476  1.00 23.46           O  
ATOM   2336  CG2 THR C 170     -13.857  -4.669 -19.077  1.00 23.46           C  
ATOM   2337  OG1 THR C 170     -11.598  -5.479 -19.283  1.00 23.46           O  
ATOM   2338  N   SER C 171     -13.486  -9.289 -20.432  1.00 24.79           N  
ATOM   2339  CA  SER C 171     -12.806 -10.153 -21.392  1.00 24.79           C  
ATOM   2340  C   SER C 171     -11.938  -9.342 -22.348  1.00 24.79           C  
ATOM   2341  CB  SER C 171     -13.821 -10.976 -22.186  1.00 24.79           C  
ATOM   2342  O   SER C 171     -12.139  -8.136 -22.506  1.00 24.79           O  
ATOM   2343  OG  SER C 171     -13.170 -11.780 -23.154  1.00 24.79           O  
ATOM   2344  N   GLY C 172     -10.653  -9.738 -22.713  1.00 25.59           N  
ATOM   2345  CA  GLY C 172      -9.884  -8.915 -23.633  1.00 25.59           C  
ATOM   2346  C   GLY C 172     -10.752  -8.107 -24.580  1.00 25.59           C  
ATOM   2347  O   GLY C 172     -10.368  -7.016 -25.004  1.00 25.59           O  
ATOM   2348  N   ASP C 173     -11.641  -8.855 -25.283  1.00 25.79           N  
ATOM   2349  CA  ASP C 173     -12.251  -8.259 -26.468  1.00 25.79           C  
ATOM   2350  C   ASP C 173     -13.172  -7.101 -26.089  1.00 25.79           C  
ATOM   2351  CB  ASP C 173     -13.030  -9.313 -27.258  1.00 25.79           C  
ATOM   2352  O   ASP C 173     -13.764  -6.461 -26.961  1.00 25.79           O  
ATOM   2353  CG  ASP C 173     -13.787 -10.283 -26.368  1.00 25.79           C  
ATOM   2354  OD1 ASP C 173     -13.618 -10.233 -25.130  1.00 25.79           O  
ATOM   2355  OD2 ASP C 173     -14.556 -11.106 -26.909  1.00 25.79           O  
ATOM   2356  N   GLY C 174     -12.911  -6.138 -25.297  1.00 24.82           N  
ATOM   2357  CA  GLY C 174     -13.577  -4.893 -24.948  1.00 24.82           C  
ATOM   2358  C   GLY C 174     -14.989  -5.095 -24.433  1.00 24.82           C  
ATOM   2359  O   GLY C 174     -15.775  -4.148 -24.373  1.00 24.82           O  
ATOM   2360  N   THR C 175     -15.679  -6.256 -24.950  1.00 25.79           N  
ATOM   2361  CA  THR C 175     -17.125  -6.278 -24.759  1.00 25.79           C  
ATOM   2362  C   THR C 175     -17.473  -6.407 -23.278  1.00 25.79           C  
ATOM   2363  CB  THR C 175     -17.775  -7.432 -25.544  1.00 25.79           C  
ATOM   2364  O   THR C 175     -16.716  -7.000 -22.507  1.00 25.79           O  
ATOM   2365  CG2 THR C 175     -17.835  -7.118 -27.035  1.00 25.79           C  
ATOM   2366  OG1 THR C 175     -17.007  -8.627 -25.349  1.00 25.79           O  
ATOM   2367  N   THR C 176     -18.106  -5.400 -22.697  1.00 28.71           N  
ATOM   2368  CA  THR C 176     -18.564  -5.106 -21.344  1.00 28.71           C  
ATOM   2369  C   THR C 176     -19.443  -6.235 -20.814  1.00 28.71           C  
ATOM   2370  CB  THR C 176     -19.342  -3.778 -21.293  1.00 28.71           C  
ATOM   2371  O   THR C 176     -20.221  -6.036 -19.878  1.00 28.71           O  
ATOM   2372  CG2 THR C 176     -18.398  -2.584 -21.385  1.00 28.71           C  
ATOM   2373  OG1 THR C 176     -20.264  -3.730 -22.389  1.00 28.71           O  
ATOM   2374  N   SER C 177     -19.725  -7.308 -21.661  1.00 25.67           N  
ATOM   2375  CA  SER C 177     -20.784  -8.155 -21.120  1.00 25.67           C  
ATOM   2376  C   SER C 177     -20.330  -8.864 -19.849  1.00 25.67           C  
ATOM   2377  CB  SER C 177     -21.230  -9.185 -22.158  1.00 25.67           C  
ATOM   2378  O   SER C 177     -19.177  -9.288 -19.747  1.00 25.67           O  
ATOM   2379  OG  SER C 177     -20.122  -9.930 -22.635  1.00 25.67           O  
ATOM   2380  N   PRO C 178     -21.058  -8.671 -18.676  1.00 25.74           N  
ATOM   2381  CA  PRO C 178     -20.733  -9.312 -17.400  1.00 25.74           C  
ATOM   2382  C   PRO C 178     -20.498 -10.815 -17.538  1.00 25.74           C  
ATOM   2383  CB  PRO C 178     -21.966  -9.029 -16.538  1.00 25.74           C  
ATOM   2384  O   PRO C 178     -21.274 -11.506 -18.204  1.00 25.74           O  
ATOM   2385  CG  PRO C 178     -23.010  -8.570 -17.504  1.00 25.74           C  
ATOM   2386  CD  PRO C 178     -22.354  -8.316 -18.831  1.00 25.74           C  
ATOM   2387  N   ILE C 179     -19.286 -11.203 -17.873  1.00 25.64           N  
ATOM   2388  CA  ILE C 179     -19.052 -12.628 -18.076  1.00 25.64           C  
ATOM   2389  C   ILE C 179     -19.507 -13.406 -16.844  1.00 25.64           C  
ATOM   2390  CB  ILE C 179     -17.564 -12.920 -18.375  1.00 25.64           C  
ATOM   2391  O   ILE C 179     -19.357 -12.935 -15.714  1.00 25.64           O  
ATOM   2392  CG1 ILE C 179     -17.112 -12.157 -19.626  1.00 25.64           C  
ATOM   2393  CG2 ILE C 179     -17.331 -14.425 -18.537  1.00 25.64           C  
ATOM   2394  CD1 ILE C 179     -15.603 -12.146 -19.831  1.00 25.64           C  
ATOM   2395  N   SER C 180     -20.460 -14.295 -16.990  1.00 23.18           N  
ATOM   2396  CA  SER C 180     -21.037 -15.152 -15.958  1.00 23.18           C  
ATOM   2397  C   SER C 180     -19.956 -15.723 -15.046  1.00 23.18           C  
ATOM   2398  CB  SER C 180     -21.836 -16.291 -16.592  1.00 23.18           C  
ATOM   2399  O   SER C 180     -18.769 -15.670 -15.373  1.00 23.18           O  
ATOM   2400  OG  SER C 180     -21.096 -17.500 -16.564  1.00 23.18           O  
ATOM   2401  N   GLU C 181     -20.423 -16.389 -13.908  1.00 25.05           N  
ATOM   2402  CA  GLU C 181     -19.751 -16.923 -12.727  1.00 25.05           C  
ATOM   2403  C   GLU C 181     -18.521 -17.739 -13.113  1.00 25.05           C  
ATOM   2404  CB  GLU C 181     -20.714 -17.780 -11.902  1.00 25.05           C  
ATOM   2405  O   GLU C 181     -17.513 -17.726 -12.404  1.00 25.05           O  
ATOM   2406  CG  GLU C 181     -21.043 -17.195 -10.536  1.00 25.05           C  
ATOM   2407  CD  GLU C 181     -22.068 -18.011  -9.765  1.00 25.05           C  
ATOM   2408  OE1 GLU C 181     -22.420 -17.625  -8.627  1.00 25.05           O  
ATOM   2409  OE2 GLU C 181     -22.523 -19.046 -10.302  1.00 25.05           O  
ATOM   2410  N   HIS C 182     -18.773 -18.508 -14.100  1.00 24.56           N  
ATOM   2411  CA  HIS C 182     -17.860 -19.638 -14.224  1.00 24.56           C  
ATOM   2412  C   HIS C 182     -16.448 -19.171 -14.562  1.00 24.56           C  
ATOM   2413  CB  HIS C 182     -18.359 -20.616 -15.290  1.00 24.56           C  
ATOM   2414  O   HIS C 182     -15.515 -19.977 -14.595  1.00 24.56           O  
ATOM   2415  CG  HIS C 182     -19.645 -21.289 -14.932  1.00 24.56           C  
ATOM   2416  CD2 HIS C 182     -20.645 -21.767 -15.709  1.00 24.56           C  
ATOM   2417  ND1 HIS C 182     -20.019 -21.534 -13.628  1.00 24.56           N  
ATOM   2418  CE1 HIS C 182     -21.197 -22.135 -13.620  1.00 24.56           C  
ATOM   2419  NE2 HIS C 182     -21.599 -22.288 -14.870  1.00 24.56           N  
ATOM   2420  N   ASP C 183     -16.492 -18.137 -15.320  1.00 25.59           N  
ATOM   2421  CA  ASP C 183     -15.247 -17.971 -16.063  1.00 25.59           C  
ATOM   2422  C   ASP C 183     -14.121 -17.496 -15.147  1.00 25.59           C  
ATOM   2423  CB  ASP C 183     -15.438 -16.984 -17.216  1.00 25.59           C  
ATOM   2424  O   ASP C 183     -12.947 -17.542 -15.523  1.00 25.59           O  
ATOM   2425  CG  ASP C 183     -16.254 -17.559 -18.360  1.00 25.59           C  
ATOM   2426  OD1 ASP C 183     -16.349 -18.800 -18.478  1.00 25.59           O  
ATOM   2427  OD2 ASP C 183     -16.805 -16.765 -19.153  1.00 25.59           O  
ATOM   2428  N   TYR C 184     -14.525 -16.678 -14.139  1.00 24.81           N  
ATOM   2429  CA  TYR C 184     -13.359 -15.980 -13.610  1.00 24.81           C  
ATOM   2430  C   TYR C 184     -12.585 -16.867 -12.641  1.00 24.81           C  
ATOM   2431  CB  TYR C 184     -13.780 -14.685 -12.909  1.00 24.81           C  
ATOM   2432  O   TYR C 184     -13.002 -17.058 -11.496  1.00 24.81           O  
ATOM   2433  CG  TYR C 184     -14.242 -13.604 -13.857  1.00 24.81           C  
ATOM   2434  CD1 TYR C 184     -13.332 -12.721 -14.434  1.00 24.81           C  
ATOM   2435  CD2 TYR C 184     -15.588 -13.464 -14.176  1.00 24.81           C  
ATOM   2436  CE1 TYR C 184     -13.753 -11.723 -15.306  1.00 24.81           C  
ATOM   2437  CE2 TYR C 184     -16.020 -12.469 -15.047  1.00 24.81           C  
ATOM   2438  OH  TYR C 184     -15.520 -10.619 -16.469  1.00 24.81           O  
ATOM   2439  CZ  TYR C 184     -15.097 -11.605 -15.606  1.00 24.81           C  
ATOM   2440  N   GLN C 185     -12.492 -18.129 -12.974  1.00 23.45           N  
ATOM   2441  CA  GLN C 185     -11.701 -18.786 -11.939  1.00 23.45           C  
ATOM   2442  C   GLN C 185     -10.311 -18.165 -11.832  1.00 23.45           C  
ATOM   2443  CB  GLN C 185     -11.585 -20.285 -12.221  1.00 23.45           C  
ATOM   2444  O   GLN C 185      -9.550 -18.163 -12.801  1.00 23.45           O  
ATOM   2445  CG  GLN C 185     -11.962 -21.165 -11.036  1.00 23.45           C  
ATOM   2446  CD  GLN C 185     -11.915 -22.645 -11.366  1.00 23.45           C  
ATOM   2447  NE2 GLN C 185     -12.335 -23.477 -10.419  1.00 23.45           N  
ATOM   2448  OE1 GLN C 185     -11.506 -23.037 -12.463  1.00 23.45           O  
ATOM   2449  N   ILE C 186     -10.134 -17.081 -11.293  1.00 24.86           N  
ATOM   2450  CA  ILE C 186      -8.691 -16.976 -11.109  1.00 24.86           C  
ATOM   2451  C   ILE C 186      -8.150 -18.277 -10.520  1.00 24.86           C  
ATOM   2452  CB  ILE C 186      -8.322 -15.782 -10.201  1.00 24.86           C  
ATOM   2453  O   ILE C 186      -8.915 -19.099 -10.009  1.00 24.86           O  
ATOM   2454  CG1 ILE C 186      -8.865 -14.475 -10.790  1.00 24.86           C  
ATOM   2455  CG2 ILE C 186      -6.805 -15.705 -10.001  1.00 24.86           C  
ATOM   2456  CD1 ILE C 186      -8.777 -13.286  -9.843  1.00 24.86           C  
ATOM   2457  N   GLY C 187      -6.686 -18.551 -10.324  1.00 23.32           N  
ATOM   2458  CA  GLY C 187      -6.301 -19.857  -9.814  1.00 23.32           C  
ATOM   2459  C   GLY C 187      -7.134 -20.305  -8.628  1.00 23.32           C  
ATOM   2460  O   GLY C 187      -7.379 -19.525  -7.705  1.00 23.32           O  
ATOM   2461  N   GLY C 188      -8.296 -20.881  -8.809  1.00 24.82           N  
ATOM   2462  CA  GLY C 188      -9.135 -21.583  -7.851  1.00 24.82           C  
ATOM   2463  C   GLY C 188      -8.347 -22.469  -6.905  1.00 24.82           C  
ATOM   2464  O   GLY C 188      -8.005 -23.603  -7.247  1.00 24.82           O  
ATOM   2465  N   TYR C 189      -7.084 -22.136  -6.437  1.00 24.13           N  
ATOM   2466  CA  TYR C 189      -6.663 -23.277  -5.632  1.00 24.13           C  
ATOM   2467  C   TYR C 189      -7.694 -23.596  -4.556  1.00 24.13           C  
ATOM   2468  CB  TYR C 189      -5.301 -23.004  -4.985  1.00 24.13           C  
ATOM   2469  O   TYR C 189      -8.298 -22.689  -3.978  1.00 24.13           O  
ATOM   2470  CG  TYR C 189      -4.134 -23.202  -5.922  1.00 24.13           C  
ATOM   2471  CD1 TYR C 189      -3.551 -24.456  -6.085  1.00 24.13           C  
ATOM   2472  CD2 TYR C 189      -3.612 -22.134  -6.644  1.00 24.13           C  
ATOM   2473  CE1 TYR C 189      -2.474 -24.642  -6.945  1.00 24.13           C  
ATOM   2474  CE2 TYR C 189      -2.535 -22.309  -7.507  1.00 24.13           C  
ATOM   2475  OH  TYR C 189      -0.908 -23.743  -8.505  1.00 24.13           O  
ATOM   2476  CZ  TYR C 189      -1.974 -23.564  -7.652  1.00 24.13           C  
ATOM   2477  N   THR C 190      -8.617 -24.460  -4.811  1.00 24.93           N  
ATOM   2478  CA  THR C 190      -9.291 -25.096  -3.685  1.00 24.93           C  
ATOM   2479  C   THR C 190      -8.280 -25.545  -2.633  1.00 24.93           C  
ATOM   2480  CB  THR C 190     -10.128 -26.305  -4.144  1.00 24.93           C  
ATOM   2481  O   THR C 190      -7.543 -26.511  -2.845  1.00 24.93           O  
ATOM   2482  CG2 THR C 190     -11.448 -25.856  -4.762  1.00 24.93           C  
ATOM   2483  OG1 THR C 190      -9.386 -27.050  -5.117  1.00 24.93           O  
ATOM   2484  N   GLU C 191      -7.247 -24.745  -2.270  1.00 25.11           N  
ATOM   2485  CA  GLU C 191      -6.352 -25.408  -1.326  1.00 25.11           C  
ATOM   2486  C   GLU C 191      -7.115 -25.913  -0.105  1.00 25.11           C  
ATOM   2487  CB  GLU C 191      -5.232 -24.459  -0.891  1.00 25.11           C  
ATOM   2488  O   GLU C 191      -8.174 -25.383   0.236  1.00 25.11           O  
ATOM   2489  CG  GLU C 191      -3.965 -24.581  -1.724  1.00 25.11           C  
ATOM   2490  CD  GLU C 191      -2.839 -23.681  -1.240  1.00 25.11           C  
ATOM   2491  OE1 GLU C 191      -1.732 -23.726  -1.823  1.00 25.11           O  
ATOM   2492  OE2 GLU C 191      -3.066 -22.924  -0.270  1.00 25.11           O  
ATOM   2493  N   LYS C 192      -7.020 -27.106   0.243  1.00 25.46           N  
ATOM   2494  CA  LYS C 192      -7.422 -27.489   1.593  1.00 25.46           C  
ATOM   2495  C   LYS C 192      -6.952 -26.461   2.619  1.00 25.46           C  
ATOM   2496  CB  LYS C 192      -6.869 -28.871   1.946  1.00 25.46           C  
ATOM   2497  O   LYS C 192      -5.935 -25.796   2.418  1.00 25.46           O  
ATOM   2498  CG  LYS C 192      -7.785 -30.022   1.554  1.00 25.46           C  
ATOM   2499  CD  LYS C 192      -7.236 -31.360   2.032  1.00 25.46           C  
ATOM   2500  CE  LYS C 192      -8.114 -32.519   1.580  1.00 25.46           C  
ATOM   2501  NZ  LYS C 192      -7.563 -33.836   2.018  1.00 25.46           N  
ATOM   2502  N   TRP C 193      -7.800 -25.835   3.533  1.00 27.36           N  
ATOM   2503  CA  TRP C 193      -7.616 -24.915   4.651  1.00 27.36           C  
ATOM   2504  C   TRP C 193      -6.251 -25.115   5.301  1.00 27.36           C  
ATOM   2505  CB  TRP C 193      -8.723 -25.105   5.691  1.00 27.36           C  
ATOM   2506  O   TRP C 193      -5.644 -24.160   5.790  1.00 27.36           O  
ATOM   2507  CG  TRP C 193     -10.075 -24.647   5.232  1.00 27.36           C  
ATOM   2508  CD1 TRP C 193     -10.358 -23.884   4.133  1.00 27.36           C  
ATOM   2509  CD2 TRP C 193     -11.330 -24.922   5.863  1.00 27.36           C  
ATOM   2510  CE2 TRP C 193     -12.332 -24.294   5.091  1.00 27.36           C  
ATOM   2511  CE3 TRP C 193     -11.704 -25.639   7.007  1.00 27.36           C  
ATOM   2512  NE1 TRP C 193     -11.713 -23.668   4.043  1.00 27.36           N  
ATOM   2513  CH2 TRP C 193     -14.025 -25.070   6.552  1.00 27.36           C  
ATOM   2514  CZ2 TRP C 193     -13.686 -24.362   5.428  1.00 27.36           C  
ATOM   2515  CZ3 TRP C 193     -13.052 -25.706   7.341  1.00 27.36           C  
ATOM   2516  N   GLU C 194      -5.820 -26.296   5.288  1.00 27.18           N  
ATOM   2517  CA  GLU C 194      -4.781 -26.582   6.272  1.00 27.18           C  
ATOM   2518  C   GLU C 194      -3.443 -25.980   5.852  1.00 27.18           C  
ATOM   2519  CB  GLU C 194      -4.636 -28.092   6.479  1.00 27.18           C  
ATOM   2520  O   GLU C 194      -2.483 -25.987   6.626  1.00 27.18           O  
ATOM   2521  CG  GLU C 194      -5.819 -28.730   7.193  1.00 27.18           C  
ATOM   2522  CD  GLU C 194      -5.733 -30.247   7.257  1.00 27.18           C  
ATOM   2523  OE1 GLU C 194      -6.618 -30.879   7.877  1.00 27.18           O  
ATOM   2524  OE2 GLU C 194      -4.773 -30.808   6.682  1.00 27.18           O  
ATOM   2525  N   SER C 195      -3.145 -26.009   4.631  1.00 27.69           N  
ATOM   2526  CA  SER C 195      -1.750 -25.670   4.367  1.00 27.69           C  
ATOM   2527  C   SER C 195      -1.498 -24.179   4.562  1.00 27.69           C  
ATOM   2528  CB  SER C 195      -1.358 -26.081   2.948  1.00 27.69           C  
ATOM   2529  O   SER C 195      -2.168 -23.345   3.949  1.00 27.69           O  
ATOM   2530  OG  SER C 195      -1.423 -24.972   2.067  1.00 27.69           O  
ATOM   2531  N   GLY C 196      -1.650 -23.669   5.674  1.00 28.64           N  
ATOM   2532  CA  GLY C 196      -1.317 -22.494   6.465  1.00 28.64           C  
ATOM   2533  C   GLY C 196      -0.972 -21.284   5.618  1.00 28.64           C  
ATOM   2534  O   GLY C 196      -0.518 -20.263   6.140  1.00 28.64           O  
ATOM   2535  N   VAL C 197      -0.386 -21.518   4.386  1.00 32.63           N  
ATOM   2536  CA  VAL C 197       0.180 -20.264   3.902  1.00 32.63           C  
ATOM   2537  C   VAL C 197      -0.943 -19.309   3.505  1.00 32.63           C  
ATOM   2538  CB  VAL C 197       1.132 -20.494   2.706  1.00 32.63           C  
ATOM   2539  O   VAL C 197      -1.572 -19.481   2.458  1.00 32.63           O  
ATOM   2540  CG1 VAL C 197       1.778 -19.181   2.269  1.00 32.63           C  
ATOM   2541  CG2 VAL C 197       2.200 -21.525   3.066  1.00 32.63           C  
ATOM   2542  N   LYS C 198      -1.942 -19.128   4.228  1.00 36.21           N  
ATOM   2543  CA  LYS C 198      -3.000 -18.247   3.744  1.00 36.21           C  
ATOM   2544  C   LYS C 198      -2.510 -16.806   3.639  1.00 36.21           C  
ATOM   2545  CB  LYS C 198      -4.221 -18.320   4.661  1.00 36.21           C  
ATOM   2546  O   LYS C 198      -2.050 -16.227   4.626  1.00 36.21           O  
ATOM   2547  CG  LYS C 198      -5.057 -19.579   4.482  1.00 36.21           C  
ATOM   2548  CD  LYS C 198      -6.317 -19.540   5.336  1.00 36.21           C  
ATOM   2549  CE  LYS C 198      -7.133 -20.817   5.188  1.00 36.21           C  
ATOM   2550  NZ  LYS C 198      -8.391 -20.767   5.992  1.00 36.21           N  
ATOM   2551  N   ASP C 199      -1.759 -16.467   2.436  1.00 41.22           N  
ATOM   2552  CA  ASP C 199      -1.497 -15.038   2.296  1.00 41.22           C  
ATOM   2553  C   ASP C 199      -2.760 -14.221   2.557  1.00 41.22           C  
ATOM   2554  CB  ASP C 199      -0.947 -14.727   0.903  1.00 41.22           C  
ATOM   2555  O   ASP C 199      -3.833 -14.545   2.044  1.00 41.22           O  
ATOM   2556  CG  ASP C 199       0.470 -15.231   0.698  1.00 41.22           C  
ATOM   2557  OD1 ASP C 199       1.176 -15.490   1.697  1.00 41.22           O  
ATOM   2558  OD2 ASP C 199       0.887 -15.367  -0.472  1.00 41.22           O  
ATOM   2559  N   CYS C 200      -2.685 -13.572   3.717  1.00 45.67           N  
ATOM   2560  CA  CYS C 200      -3.830 -12.757   4.106  1.00 45.67           C  
ATOM   2561  C   CYS C 200      -3.526 -11.273   3.939  1.00 45.67           C  
ATOM   2562  CB  CYS C 200      -4.226 -13.046   5.554  1.00 45.67           C  
ATOM   2563  O   CYS C 200      -2.369 -10.858   4.030  1.00 45.67           O  
ATOM   2564  SG  CYS C 200      -2.973 -12.563   6.761  1.00 45.67           S  
ATOM   2565  N   VAL C 201      -4.432 -10.701   3.267  1.00 52.38           N  
ATOM   2566  CA  VAL C 201      -4.329  -9.249   3.165  1.00 52.38           C  
ATOM   2567  C   VAL C 201      -5.337  -8.592   4.105  1.00 52.38           C  
ATOM   2568  CB  VAL C 201      -4.558  -8.764   1.716  1.00 52.38           C  
ATOM   2569  O   VAL C 201      -6.484  -9.035   4.203  1.00 52.38           O  
ATOM   2570  CG1 VAL C 201      -4.429  -7.245   1.628  1.00 52.38           C  
ATOM   2571  CG2 VAL C 201      -3.573  -9.443   0.765  1.00 52.38           C  
ATOM   2572  N   VAL C 202      -4.759  -7.736   4.878  1.00 56.31           N  
ATOM   2573  CA  VAL C 202      -5.638  -7.032   5.805  1.00 56.31           C  
ATOM   2574  C   VAL C 202      -5.817  -5.585   5.349  1.00 56.31           C  
ATOM   2575  CB  VAL C 202      -5.089  -7.071   7.249  1.00 56.31           C  
ATOM   2576  O   VAL C 202      -4.838  -4.889   5.072  1.00 56.31           O  
ATOM   2577  CG1 VAL C 202      -6.047  -6.370   8.210  1.00 56.31           C  
ATOM   2578  CG2 VAL C 202      -4.847  -8.514   7.688  1.00 56.31           C  
ATOM   2579  N   LEU C 203      -7.028  -5.256   5.135  1.00 57.17           N  
ATOM   2580  CA  LEU C 203      -7.350  -3.872   4.805  1.00 57.17           C  
ATOM   2581  C   LEU C 203      -7.775  -3.101   6.050  1.00 57.17           C  
ATOM   2582  CB  LEU C 203      -8.461  -3.816   3.752  1.00 57.17           C  
ATOM   2583  O   LEU C 203      -8.803  -3.410   6.657  1.00 57.17           O  
ATOM   2584  CG  LEU C 203      -8.841  -2.425   3.241  1.00 57.17           C  
ATOM   2585  CD1 LEU C 203      -7.715  -1.848   2.389  1.00 57.17           C  
ATOM   2586  CD2 LEU C 203     -10.142  -2.484   2.448  1.00 57.17           C  
ATOM   2587  N   HIS C 204      -6.855  -2.145   6.361  1.00 61.47           N  
ATOM   2588  CA  HIS C 204      -7.147  -1.352   7.550  1.00 61.47           C  
ATOM   2589  C   HIS C 204      -7.749  -0.001   7.177  1.00 61.47           C  
ATOM   2590  CB  HIS C 204      -5.880  -1.150   8.383  1.00 61.47           C  
ATOM   2591  O   HIS C 204      -7.235   0.690   6.294  1.00 61.47           O  
ATOM   2592  CG  HIS C 204      -5.386  -2.401   9.037  1.00 61.47           C  
ATOM   2593  CD2 HIS C 204      -4.289  -3.157   8.794  1.00 61.47           C  
ATOM   2594  ND1 HIS C 204      -6.053  -3.011  10.076  1.00 61.47           N  
ATOM   2595  CE1 HIS C 204      -5.386  -4.092  10.446  1.00 61.47           C  
ATOM   2596  NE2 HIS C 204      -4.312  -4.203   9.684  1.00 61.47           N  
ATOM   2597  N   SER C 205      -8.917   0.295   7.688  1.00 56.12           N  
ATOM   2598  CA  SER C 205      -9.506   1.630   7.656  1.00 56.12           C  
ATOM   2599  C   SER C 205      -9.537   2.254   9.047  1.00 56.12           C  
ATOM   2600  CB  SER C 205     -10.921   1.578   7.080  1.00 56.12           C  
ATOM   2601  O   SER C 205      -9.027   1.672  10.006  1.00 56.12           O  
ATOM   2602  OG  SER C 205     -11.849   1.154   8.064  1.00 56.12           O  
ATOM   2603  N   TYR C 206      -9.933   3.533   9.108  1.00 57.10           N  
ATOM   2604  CA  TYR C 206      -9.927   4.237  10.386  1.00 57.10           C  
ATOM   2605  C   TYR C 206     -10.750   3.486  11.426  1.00 57.10           C  
ATOM   2606  CB  TYR C 206     -10.470   5.660  10.218  1.00 57.10           C  
ATOM   2607  O   TYR C 206     -10.361   3.406  12.593  1.00 57.10           O  
ATOM   2608  CG  TYR C 206      -9.553   6.572   9.441  1.00 57.10           C  
ATOM   2609  CD1 TYR C 206      -8.279   6.880   9.916  1.00 57.10           C  
ATOM   2610  CD2 TYR C 206      -9.957   7.130   8.233  1.00 57.10           C  
ATOM   2611  CE1 TYR C 206      -7.431   7.722   9.204  1.00 57.10           C  
ATOM   2612  CE2 TYR C 206      -9.117   7.973   7.513  1.00 57.10           C  
ATOM   2613  OH  TYR C 206      -7.022   9.097   7.297  1.00 57.10           O  
ATOM   2614  CZ  TYR C 206      -7.858   8.262   8.006  1.00 57.10           C  
ATOM   2615  N   PHE C 207     -11.748   2.825  10.915  1.00 58.58           N  
ATOM   2616  CA  PHE C 207     -12.683   2.286  11.896  1.00 58.58           C  
ATOM   2617  C   PHE C 207     -12.919   0.799  11.658  1.00 58.58           C  
ATOM   2618  CB  PHE C 207     -14.013   3.044  11.845  1.00 58.58           C  
ATOM   2619  O   PHE C 207     -13.547   0.126  12.478  1.00 58.58           O  
ATOM   2620  CG  PHE C 207     -13.878   4.524  12.076  1.00 58.58           C  
ATOM   2621  CD1 PHE C 207     -13.652   5.025  13.352  1.00 58.58           C  
ATOM   2622  CD2 PHE C 207     -13.977   5.416  11.016  1.00 58.58           C  
ATOM   2623  CE1 PHE C 207     -13.526   6.395  13.569  1.00 58.58           C  
ATOM   2624  CE2 PHE C 207     -13.853   6.787  11.225  1.00 58.58           C  
ATOM   2625  CZ  PHE C 207     -13.628   7.274  12.503  1.00 58.58           C  
ATOM   2626  N   THR C 208     -12.338   0.345  10.545  1.00 53.40           N  
ATOM   2627  CA  THR C 208     -12.638  -1.049  10.234  1.00 53.40           C  
ATOM   2628  C   THR C 208     -11.396  -1.765   9.710  1.00 53.40           C  
ATOM   2629  CB  THR C 208     -13.772  -1.158   9.198  1.00 53.40           C  
ATOM   2630  O   THR C 208     -10.492  -1.131   9.161  1.00 53.40           O  
ATOM   2631  CG2 THR C 208     -15.065  -0.550   9.732  1.00 53.40           C  
ATOM   2632  OG1 THR C 208     -13.389  -0.466   8.003  1.00 53.40           O  
ATOM   2633  N   SER C 209     -11.296  -3.079  10.055  1.00 55.27           N  
ATOM   2634  CA  SER C 209     -10.287  -3.965   9.484  1.00 55.27           C  
ATOM   2635  C   SER C 209     -10.927  -5.191   8.843  1.00 55.27           C  
ATOM   2636  CB  SER C 209      -9.288  -4.402  10.557  1.00 55.27           C  
ATOM   2637  O   SER C 209     -11.763  -5.855   9.459  1.00 55.27           O  
ATOM   2638  OG  SER C 209      -8.852  -3.291  11.321  1.00 55.27           O  
ATOM   2639  N   ASP C 210     -10.690  -5.305   7.543  1.00 51.43           N  
ATOM   2640  CA  ASP C 210     -11.223  -6.460   6.826  1.00 51.43           C  
ATOM   2641  C   ASP C 210     -10.102  -7.402   6.393  1.00 51.43           C  
ATOM   2642  CB  ASP C 210     -12.032  -6.009   5.608  1.00 51.43           C  
ATOM   2643  O   ASP C 210      -9.043  -6.953   5.951  1.00 51.43           O  
ATOM   2644  CG  ASP C 210     -13.262  -5.199   5.980  1.00 51.43           C  
ATOM   2645  OD1 ASP C 210     -13.921  -5.521   6.991  1.00 51.43           O  
ATOM   2646  OD2 ASP C 210     -13.575  -4.232   5.253  1.00 51.43           O  
ATOM   2647  N   TYR C 211     -10.351  -8.637   6.538  1.00 47.54           N  
ATOM   2648  CA  TYR C 211      -9.367  -9.661   6.203  1.00 47.54           C  
ATOM   2649  C   TYR C 211      -9.750 -10.386   4.919  1.00 47.54           C  
ATOM   2650  CB  TYR C 211      -9.226 -10.667   7.349  1.00 47.54           C  
ATOM   2651  O   TYR C 211     -10.922 -10.708   4.706  1.00 47.54           O  
ATOM   2652  CG  TYR C 211      -8.752 -10.051   8.643  1.00 47.54           C  
ATOM   2653  CD1 TYR C 211      -7.407 -10.089   9.003  1.00 47.54           C  
ATOM   2654  CD2 TYR C 211      -9.648  -9.432   9.508  1.00 47.54           C  
ATOM   2655  CE1 TYR C 211      -6.966  -9.524  10.195  1.00 47.54           C  
ATOM   2656  CE2 TYR C 211      -9.218  -8.864  10.703  1.00 47.54           C  
ATOM   2657  OH  TYR C 211      -7.446  -8.355  12.219  1.00 47.54           O  
ATOM   2658  CZ  TYR C 211      -7.877  -8.915  11.037  1.00 47.54           C  
ATOM   2659  N   TYR C 212      -8.722 -10.361   4.125  1.00 49.53           N  
ATOM   2660  CA  TYR C 212      -8.972 -11.047   2.862  1.00 49.53           C  
ATOM   2661  C   TYR C 212      -7.988 -12.192   2.659  1.00 49.53           C  
ATOM   2662  CB  TYR C 212      -8.880 -10.065   1.690  1.00 49.53           C  
ATOM   2663  O   TYR C 212      -6.824 -12.096   3.055  1.00 49.53           O  
ATOM   2664  CG  TYR C 212      -9.863  -8.922   1.778  1.00 49.53           C  
ATOM   2665  CD1 TYR C 212     -11.129  -9.021   1.206  1.00 49.53           C  
ATOM   2666  CD2 TYR C 212      -9.526  -7.741   2.430  1.00 49.53           C  
ATOM   2667  CE1 TYR C 212     -12.037  -7.970   1.282  1.00 49.53           C  
ATOM   2668  CE2 TYR C 212     -10.426  -6.683   2.512  1.00 49.53           C  
ATOM   2669  OH  TYR C 212     -12.572  -5.763   2.015  1.00 49.53           O  
ATOM   2670  CZ  TYR C 212     -11.677  -6.807   1.937  1.00 49.53           C  
ATOM   2671  N   GLN C 213      -8.459 -13.272   2.166  1.00 43.56           N  
ATOM   2672  CA  GLN C 213      -7.582 -14.359   1.742  1.00 43.56           C  
ATOM   2673  C   GLN C 213      -7.235 -14.240   0.261  1.00 43.56           C  
ATOM   2674  CB  GLN C 213      -8.231 -15.714   2.023  1.00 43.56           C  
ATOM   2675  O   GLN C 213      -8.119 -14.037  -0.574  1.00 43.56           O  
ATOM   2676  CG  GLN C 213      -7.300 -16.899   1.806  1.00 43.56           C  
ATOM   2677  CD  GLN C 213      -7.879 -18.203   2.322  1.00 43.56           C  
ATOM   2678  NE2 GLN C 213      -7.097 -19.274   2.237  1.00 43.56           N  
ATOM   2679  OE1 GLN C 213      -9.020 -18.248   2.793  1.00 43.56           O  
ATOM   2680  N   LEU C 214      -5.919 -14.204   0.141  1.00 43.84           N  
ATOM   2681  CA  LEU C 214      -5.472 -14.058  -1.240  1.00 43.84           C  
ATOM   2682  C   LEU C 214      -5.575 -15.384  -1.987  1.00 43.84           C  
ATOM   2683  CB  LEU C 214      -4.030 -13.545  -1.286  1.00 43.84           C  
ATOM   2684  O   LEU C 214      -5.040 -16.399  -1.537  1.00 43.84           O  
ATOM   2685  CG  LEU C 214      -3.796 -12.252  -2.068  1.00 43.84           C  
ATOM   2686  CD1 LEU C 214      -3.436 -11.115  -1.117  1.00 43.84           C  
ATOM   2687  CD2 LEU C 214      -2.702 -12.449  -3.112  1.00 43.84           C  
ATOM   2688  N   TYR C 215      -6.387 -15.440  -3.033  1.00 43.58           N  
ATOM   2689  CA  TYR C 215      -6.550 -16.660  -3.816  1.00 43.58           C  
ATOM   2690  C   TYR C 215      -5.513 -16.735  -4.930  1.00 43.58           C  
ATOM   2691  CB  TYR C 215      -7.960 -16.733  -4.411  1.00 43.58           C  
ATOM   2692  O   TYR C 215      -4.973 -17.807  -5.212  1.00 43.58           O  
ATOM   2693  CG  TYR C 215      -8.757 -17.924  -3.938  1.00 43.58           C  
ATOM   2694  CD1 TYR C 215      -8.755 -19.118  -4.655  1.00 43.58           C  
ATOM   2695  CD2 TYR C 215      -9.515 -17.858  -2.773  1.00 43.58           C  
ATOM   2696  CE1 TYR C 215      -9.489 -20.218  -4.224  1.00 43.58           C  
ATOM   2697  CE2 TYR C 215     -10.254 -18.951  -2.333  1.00 43.58           C  
ATOM   2698  OH  TYR C 215     -10.963 -21.211  -2.632  1.00 43.58           O  
ATOM   2699  CZ  TYR C 215     -10.234 -20.125  -3.064  1.00 43.58           C  
ATOM   2700  N   SER C 216      -5.315 -15.608  -5.667  1.00 39.20           N  
ATOM   2701  CA  SER C 216      -4.355 -15.562  -6.765  1.00 39.20           C  
ATOM   2702  C   SER C 216      -3.766 -14.165  -6.928  1.00 39.20           C  
ATOM   2703  CB  SER C 216      -5.015 -16.001  -8.073  1.00 39.20           C  
ATOM   2704  O   SER C 216      -4.396 -13.173  -6.554  1.00 39.20           O  
ATOM   2705  OG  SER C 216      -4.153 -15.772  -9.174  1.00 39.20           O  
ATOM   2706  N   THR C 217      -2.396 -14.106  -7.107  1.00 39.42           N  
ATOM   2707  CA  THR C 217      -1.776 -12.812  -7.372  1.00 39.42           C  
ATOM   2708  C   THR C 217      -1.292 -12.730  -8.816  1.00 39.42           C  
ATOM   2709  CB  THR C 217      -0.596 -12.552  -6.416  1.00 39.42           C  
ATOM   2710  O   THR C 217      -0.811 -13.720  -9.373  1.00 39.42           O  
ATOM   2711  CG2 THR C 217      -0.984 -11.568  -5.318  1.00 39.42           C  
ATOM   2712  OG1 THR C 217      -0.195 -13.789  -5.814  1.00 39.42           O  
ATOM   2713  N   GLN C 218      -1.894 -11.884  -9.638  1.00 35.05           N  
ATOM   2714  CA  GLN C 218      -1.353 -11.664 -10.975  1.00 35.05           C  
ATOM   2715  C   GLN C 218      -0.430 -10.449 -11.002  1.00 35.05           C  
ATOM   2716  CB  GLN C 218      -2.484 -11.486 -11.989  1.00 35.05           C  
ATOM   2717  O   GLN C 218      -0.765  -9.396 -10.457  1.00 35.05           O  
ATOM   2718  CG  GLN C 218      -2.481 -12.525 -13.103  1.00 35.05           C  
ATOM   2719  CD  GLN C 218      -3.578 -12.294 -14.125  1.00 35.05           C  
ATOM   2720  NE2 GLN C 218      -3.622 -13.139 -15.149  1.00 35.05           N  
ATOM   2721  OE1 GLN C 218      -4.381 -11.364 -13.994  1.00 35.05           O  
ATOM   2722  N   LEU C 219       0.908 -10.807 -11.389  1.00 35.06           N  
ATOM   2723  CA  LEU C 219       1.869  -9.716 -11.505  1.00 35.06           C  
ATOM   2724  C   LEU C 219       2.022  -9.277 -12.957  1.00 35.06           C  
ATOM   2725  CB  LEU C 219       3.229 -10.137 -10.941  1.00 35.06           C  
ATOM   2726  O   LEU C 219       2.197 -10.112 -13.847  1.00 35.06           O  
ATOM   2727  CG  LEU C 219       3.495  -9.785  -9.477  1.00 35.06           C  
ATOM   2728  CD1 LEU C 219       3.893 -11.032  -8.695  1.00 35.06           C  
ATOM   2729  CD2 LEU C 219       4.576  -8.714  -9.373  1.00 35.06           C  
ATOM   2730  N   SER C 220       1.362  -8.328 -13.363  1.00 31.46           N  
ATOM   2731  CA  SER C 220       1.569  -7.844 -14.724  1.00 31.46           C  
ATOM   2732  C   SER C 220       2.811  -6.963 -14.815  1.00 31.46           C  
ATOM   2733  CB  SER C 220       0.345  -7.066 -15.208  1.00 31.46           C  
ATOM   2734  O   SER C 220       3.009  -6.073 -13.985  1.00 31.46           O  
ATOM   2735  OG  SER C 220       0.579  -6.506 -16.489  1.00 31.46           O  
ATOM   2736  N   THR C 221       3.859  -7.609 -15.459  1.00 30.26           N  
ATOM   2737  CA  THR C 221       5.133  -6.908 -15.569  1.00 30.26           C  
ATOM   2738  C   THR C 221       5.070  -5.840 -16.657  1.00 30.26           C  
ATOM   2739  CB  THR C 221       6.284  -7.885 -15.872  1.00 30.26           C  
ATOM   2740  O   THR C 221       6.084  -5.218 -16.983  1.00 30.26           O  
ATOM   2741  CG2 THR C 221       6.541  -8.814 -14.690  1.00 30.26           C  
ATOM   2742  OG1 THR C 221       5.945  -8.673 -17.019  1.00 30.26           O  
ATOM   2743  N   ASP C 222       4.086  -5.936 -17.511  1.00 29.73           N  
ATOM   2744  CA  ASP C 222       4.280  -5.096 -18.689  1.00 29.73           C  
ATOM   2745  C   ASP C 222       4.717  -3.687 -18.293  1.00 29.73           C  
ATOM   2746  CB  ASP C 222       2.998  -5.034 -19.521  1.00 29.73           C  
ATOM   2747  O   ASP C 222       5.520  -3.062 -18.988  1.00 29.73           O  
ATOM   2748  CG  ASP C 222       2.742  -6.305 -20.312  1.00 29.73           C  
ATOM   2749  OD1 ASP C 222       3.685  -7.103 -20.506  1.00 29.73           O  
ATOM   2750  OD2 ASP C 222       1.589  -6.510 -20.748  1.00 29.73           O  
ATOM   2751  N   THR C 223       3.723  -2.937 -17.809  1.00 26.95           N  
ATOM   2752  CA  THR C 223       4.023  -1.521 -17.626  1.00 26.95           C  
ATOM   2753  C   THR C 223       5.076  -1.327 -16.540  1.00 26.95           C  
ATOM   2754  CB  THR C 223       2.755  -0.725 -17.265  1.00 26.95           C  
ATOM   2755  O   THR C 223       4.987  -1.928 -15.467  1.00 26.95           O  
ATOM   2756  CG2 THR C 223       1.842  -0.566 -18.476  1.00 26.95           C  
ATOM   2757  OG1 THR C 223       2.043  -1.414 -16.230  1.00 26.95           O  
ATOM   2758  N   GLY C 224       6.451  -1.366 -16.862  1.00 26.65           N  
ATOM   2759  CA  GLY C 224       7.635  -1.139 -16.049  1.00 26.65           C  
ATOM   2760  C   GLY C 224       7.474  -1.606 -14.615  1.00 26.65           C  
ATOM   2761  O   GLY C 224       6.397  -2.059 -14.221  1.00 26.65           O  
ATOM   2762  N   VAL C 225       8.667  -2.193 -13.964  1.00 31.27           N  
ATOM   2763  CA  VAL C 225       8.771  -2.850 -12.665  1.00 31.27           C  
ATOM   2764  C   VAL C 225       7.757  -2.245 -11.697  1.00 31.27           C  
ATOM   2765  CB  VAL C 225      10.198  -2.733 -12.083  1.00 31.27           C  
ATOM   2766  O   VAL C 225       7.490  -2.810 -10.634  1.00 31.27           O  
ATOM   2767  CG1 VAL C 225      10.318  -3.527 -10.784  1.00 31.27           C  
ATOM   2768  CG2 VAL C 225      11.230  -3.211 -13.103  1.00 31.27           C  
ATOM   2769  N   GLU C 226       7.666  -0.876 -11.701  1.00 32.71           N  
ATOM   2770  CA  GLU C 226       7.355  -0.116 -10.494  1.00 32.71           C  
ATOM   2771  C   GLU C 226       5.939  -0.410 -10.006  1.00 32.71           C  
ATOM   2772  CB  GLU C 226       7.525   1.384 -10.744  1.00 32.71           C  
ATOM   2773  O   GLU C 226       5.608  -0.145  -8.849  1.00 32.71           O  
ATOM   2774  CG  GLU C 226       8.964   1.867 -10.634  1.00 32.71           C  
ATOM   2775  CD  GLU C 226       9.105   3.374 -10.784  1.00 32.71           C  
ATOM   2776  OE1 GLU C 226      10.228   3.898 -10.612  1.00 32.71           O  
ATOM   2777  OE2 GLU C 226       8.083   4.034 -11.075  1.00 32.71           O  
ATOM   2778  N   HIS C 227       5.006  -0.892 -10.949  1.00 31.50           N  
ATOM   2779  CA  HIS C 227       3.631  -0.937 -10.464  1.00 31.50           C  
ATOM   2780  C   HIS C 227       3.087  -2.361 -10.481  1.00 31.50           C  
ATOM   2781  CB  HIS C 227       2.737  -0.023 -11.303  1.00 31.50           C  
ATOM   2782  O   HIS C 227       3.199  -3.061 -11.490  1.00 31.50           O  
ATOM   2783  CG  HIS C 227       3.093   1.426 -11.199  1.00 31.50           C  
ATOM   2784  CD2 HIS C 227       3.772   2.237 -12.044  1.00 31.50           C  
ATOM   2785  ND1 HIS C 227       2.742   2.203 -10.116  1.00 31.50           N  
ATOM   2786  CE1 HIS C 227       3.190   3.433 -10.300  1.00 31.50           C  
ATOM   2787  NE2 HIS C 227       3.819   3.481 -11.462  1.00 31.50           N  
ATOM   2788  N   VAL C 228       3.278  -3.177  -9.389  1.00 34.98           N  
ATOM   2789  CA  VAL C 228       2.680  -4.500  -9.237  1.00 34.98           C  
ATOM   2790  C   VAL C 228       1.192  -4.361  -8.924  1.00 34.98           C  
ATOM   2791  CB  VAL C 228       3.384  -5.317  -8.131  1.00 34.98           C  
ATOM   2792  O   VAL C 228       0.800  -3.539  -8.092  1.00 34.98           O  
ATOM   2793  CG1 VAL C 228       2.710  -6.677  -7.954  1.00 34.98           C  
ATOM   2794  CG2 VAL C 228       4.866  -5.490  -8.457  1.00 34.98           C  
ATOM   2795  N   THR C 229       0.394  -4.812  -9.806  1.00 37.81           N  
ATOM   2796  CA  THR C 229      -1.040  -4.784  -9.540  1.00 37.81           C  
ATOM   2797  C   THR C 229      -1.488  -6.071  -8.853  1.00 37.81           C  
ATOM   2798  CB  THR C 229      -1.845  -4.584 -10.837  1.00 37.81           C  
ATOM   2799  O   THR C 229      -1.150  -7.169  -9.299  1.00 37.81           O  
ATOM   2800  CG2 THR C 229      -3.303  -4.254 -10.534  1.00 37.81           C  
ATOM   2801  OG1 THR C 229      -1.270  -3.509 -11.589  1.00 37.81           O  
ATOM   2802  N   PHE C 230      -1.881  -5.962  -7.605  1.00 38.72           N  
ATOM   2803  CA  PHE C 230      -2.369  -7.119  -6.864  1.00 38.72           C  
ATOM   2804  C   PHE C 230      -3.891  -7.189  -6.911  1.00 38.72           C  
ATOM   2805  CB  PHE C 230      -1.890  -7.069  -5.410  1.00 38.72           C  
ATOM   2806  O   PHE C 230      -4.568  -6.165  -6.801  1.00 38.72           O  
ATOM   2807  CG  PHE C 230      -0.393  -7.021  -5.265  1.00 38.72           C  
ATOM   2808  CD1 PHE C 230       0.347  -8.193  -5.169  1.00 38.72           C  
ATOM   2809  CD2 PHE C 230       0.274  -5.804  -5.226  1.00 38.72           C  
ATOM   2810  CE1 PHE C 230       1.733  -8.152  -5.035  1.00 38.72           C  
ATOM   2811  CE2 PHE C 230       1.659  -5.755  -5.092  1.00 38.72           C  
ATOM   2812  CZ  PHE C 230       2.386  -6.930  -4.996  1.00 38.72           C  
ATOM   2813  N   PHE C 231      -4.324  -8.386  -7.414  1.00 39.35           N  
ATOM   2814  CA  PHE C 231      -5.772  -8.558  -7.400  1.00 39.35           C  
ATOM   2815  C   PHE C 231      -6.218  -9.294  -6.143  1.00 39.35           C  
ATOM   2816  CB  PHE C 231      -6.237  -9.318  -8.646  1.00 39.35           C  
ATOM   2817  O   PHE C 231      -5.718 -10.380  -5.842  1.00 39.35           O  
ATOM   2818  CG  PHE C 231      -5.897  -8.628  -9.940  1.00 39.35           C  
ATOM   2819  CD1 PHE C 231      -6.766  -7.697 -10.496  1.00 39.35           C  
ATOM   2820  CD2 PHE C 231      -4.709  -8.911 -10.600  1.00 39.35           C  
ATOM   2821  CE1 PHE C 231      -6.455  -7.057 -11.694  1.00 39.35           C  
ATOM   2822  CE2 PHE C 231      -4.390  -8.275 -11.797  1.00 39.35           C  
ATOM   2823  CZ  PHE C 231      -5.265  -7.350 -12.343  1.00 39.35           C  
ATOM   2824  N   ILE C 232      -6.790  -8.638  -5.213  1.00 38.27           N  
ATOM   2825  CA  ILE C 232      -7.219  -9.249  -3.959  1.00 38.27           C  
ATOM   2826  C   ILE C 232      -8.677  -9.689  -4.072  1.00 38.27           C  
ATOM   2827  CB  ILE C 232      -7.042  -8.279  -2.769  1.00 38.27           C  
ATOM   2828  O   ILE C 232      -9.548  -8.889  -4.422  1.00 38.27           O  
ATOM   2829  CG1 ILE C 232      -5.595  -7.780  -2.697  1.00 38.27           C  
ATOM   2830  CG2 ILE C 232      -7.455  -8.954  -1.458  1.00 38.27           C  
ATOM   2831  CD1 ILE C 232      -5.385  -6.626  -1.727  1.00 38.27           C  
ATOM   2832  N   TYR C 233      -8.817 -11.028  -4.184  1.00 38.30           N  
ATOM   2833  CA  TYR C 233     -10.172 -11.565  -4.240  1.00 38.30           C  
ATOM   2834  C   TYR C 233     -10.718 -11.813  -2.839  1.00 38.30           C  
ATOM   2835  CB  TYR C 233     -10.203 -12.864  -5.049  1.00 38.30           C  
ATOM   2836  O   TYR C 233     -10.045 -12.419  -2.002  1.00 38.30           O  
ATOM   2837  CG  TYR C 233      -9.756 -12.698  -6.482  1.00 38.30           C  
ATOM   2838  CD1 TYR C 233     -10.675 -12.423  -7.491  1.00 38.30           C  
ATOM   2839  CD2 TYR C 233      -8.414 -12.816  -6.828  1.00 38.30           C  
ATOM   2840  CE1 TYR C 233     -10.269 -12.271  -8.813  1.00 38.30           C  
ATOM   2841  CE2 TYR C 233      -7.996 -12.666  -8.146  1.00 38.30           C  
ATOM   2842  OH  TYR C 233      -8.520 -12.244 -10.436  1.00 38.30           O  
ATOM   2843  CZ  TYR C 233      -8.929 -12.393  -9.130  1.00 38.30           C  
ATOM   2844  N   ASN C 234     -11.590 -10.922  -2.331  1.00 38.19           N  
ATOM   2845  CA  ASN C 234     -12.054 -11.063  -0.955  1.00 38.19           C  
ATOM   2846  C   ASN C 234     -13.403 -11.772  -0.888  1.00 38.19           C  
ATOM   2847  CB  ASN C 234     -12.138  -9.695  -0.274  1.00 38.19           C  
ATOM   2848  O   ASN C 234     -14.285 -11.516  -1.709  1.00 38.19           O  
ATOM   2849  CG  ASN C 234     -11.952  -9.778   1.229  1.00 38.19           C  
ATOM   2850  ND2 ASN C 234     -11.954  -8.627   1.891  1.00 38.19           N  
ATOM   2851  OD1 ASN C 234     -11.806 -10.868   1.789  1.00 38.19           O  
ATOM   2852  N   LYS C 235     -13.472 -13.032  -0.446  1.00 36.88           N  
ATOM   2853  CA  LYS C 235     -14.775 -13.558  -0.048  1.00 36.88           C  
ATOM   2854  C   LYS C 235     -15.228 -12.955   1.279  1.00 36.88           C  
ATOM   2855  CB  LYS C 235     -14.729 -15.083   0.058  1.00 36.88           C  
ATOM   2856  O   LYS C 235     -14.483 -12.969   2.260  1.00 36.88           O  
ATOM   2857  CG  LYS C 235     -16.093 -15.731   0.251  1.00 36.88           C  
ATOM   2858  CD  LYS C 235     -15.985 -17.249   0.316  1.00 36.88           C  
ATOM   2859  CE  LYS C 235     -17.341 -17.896   0.570  1.00 36.88           C  
ATOM   2860  NZ  LYS C 235     -17.238 -19.384   0.649  1.00 36.88           N  
ATOM   2861  N   ILE C 236     -16.111 -11.866   1.155  1.00 36.29           N  
ATOM   2862  CA  ILE C 236     -16.646 -11.443   2.444  1.00 36.29           C  
ATOM   2863  C   ILE C 236     -17.295 -12.632   3.149  1.00 36.29           C  
ATOM   2864  CB  ILE C 236     -17.666 -10.293   2.283  1.00 36.29           C  
ATOM   2865  O   ILE C 236     -18.156 -13.306   2.578  1.00 36.29           O  
ATOM   2866  CG1 ILE C 236     -17.021  -9.105   1.561  1.00 36.29           C  
ATOM   2867  CG2 ILE C 236     -18.222  -9.870   3.646  1.00 36.29           C  
ATOM   2868  CD1 ILE C 236     -18.010  -8.028   1.136  1.00 36.29           C  
ATOM   2869  N   VAL C 237     -16.641 -13.170   4.105  1.00 39.69           N  
ATOM   2870  CA  VAL C 237     -16.984 -14.413   4.788  1.00 39.69           C  
ATOM   2871  C   VAL C 237     -18.494 -14.480   5.011  1.00 39.69           C  
ATOM   2872  CB  VAL C 237     -16.240 -14.545   6.135  1.00 39.69           C  
ATOM   2873  O   VAL C 237     -19.110 -15.531   4.819  1.00 39.69           O  
ATOM   2874  CG1 VAL C 237     -16.613 -15.852   6.832  1.00 39.69           C  
ATOM   2875  CG2 VAL C 237     -14.730 -14.463   5.920  1.00 39.69           C  
ATOM   2876  N   ASP C 238     -19.167 -13.418   5.508  1.00 40.07           N  
ATOM   2877  CA  ASP C 238     -20.535 -13.548   6.001  1.00 40.07           C  
ATOM   2878  C   ASP C 238     -21.543 -13.429   4.861  1.00 40.07           C  
ATOM   2879  CB  ASP C 238     -20.822 -12.493   7.070  1.00 40.07           C  
ATOM   2880  O   ASP C 238     -22.753 -13.514   5.083  1.00 40.07           O  
ATOM   2881  CG  ASP C 238     -20.114 -12.771   8.384  1.00 40.07           C  
ATOM   2882  OD1 ASP C 238     -19.838 -13.951   8.690  1.00 40.07           O  
ATOM   2883  OD2 ASP C 238     -19.832 -11.802   9.122  1.00 40.07           O  
ATOM   2884  N   GLU C 239     -21.195 -12.924   3.699  1.00 39.86           N  
ATOM   2885  CA  GLU C 239     -22.205 -12.769   2.656  1.00 39.86           C  
ATOM   2886  C   GLU C 239     -22.188 -13.950   1.690  1.00 39.86           C  
ATOM   2887  CB  GLU C 239     -21.990 -11.461   1.890  1.00 39.86           C  
ATOM   2888  O   GLU C 239     -21.132 -14.531   1.431  1.00 39.86           O  
ATOM   2889  CG  GLU C 239     -22.622 -10.247   2.555  1.00 39.86           C  
ATOM   2890  CD  GLU C 239     -22.633  -9.013   1.668  1.00 39.86           C  
ATOM   2891  OE1 GLU C 239     -23.211  -7.979   2.072  1.00 39.86           O  
ATOM   2892  OE2 GLU C 239     -22.058  -9.081   0.558  1.00 39.86           O  
ATOM   2893  N   PRO C 240     -23.320 -14.646   1.513  1.00 39.88           N  
ATOM   2894  CA  PRO C 240     -23.403 -15.824   0.646  1.00 39.88           C  
ATOM   2895  C   PRO C 240     -22.711 -15.616  -0.699  1.00 39.88           C  
ATOM   2896  CB  PRO C 240     -24.910 -16.019   0.461  1.00 39.88           C  
ATOM   2897  O   PRO C 240     -22.190 -16.569  -1.283  1.00 39.88           O  
ATOM   2898  CG  PRO C 240     -25.529 -14.786   1.035  1.00 39.88           C  
ATOM   2899  CD  PRO C 240     -24.460 -13.999   1.737  1.00 39.88           C  
ATOM   2900  N   GLU C 241     -22.988 -14.449  -1.276  1.00 38.19           N  
ATOM   2901  CA  GLU C 241     -22.495 -14.208  -2.629  1.00 38.19           C  
ATOM   2902  C   GLU C 241     -20.995 -13.928  -2.627  1.00 38.19           C  
ATOM   2903  CB  GLU C 241     -23.248 -13.042  -3.275  1.00 38.19           C  
ATOM   2904  O   GLU C 241     -20.495 -13.198  -1.769  1.00 38.19           O  
ATOM   2905  CG  GLU C 241     -24.646 -13.403  -3.756  1.00 38.19           C  
ATOM   2906  CD  GLU C 241     -25.316 -12.289  -4.544  1.00 38.19           C  
ATOM   2907  OE1 GLU C 241     -26.441 -12.496  -5.052  1.00 38.19           O  
ATOM   2908  OE2 GLU C 241     -24.710 -11.200  -4.655  1.00 38.19           O  
ATOM   2909  N   GLU C 242     -20.179 -14.894  -3.010  1.00 36.99           N  
ATOM   2910  CA  GLU C 242     -18.721 -14.825  -3.047  1.00 36.99           C  
ATOM   2911  C   GLU C 242     -18.246 -13.584  -3.797  1.00 36.99           C  
ATOM   2912  CB  GLU C 242     -18.139 -16.085  -3.694  1.00 36.99           C  
ATOM   2913  O   GLU C 242     -18.439 -13.473  -5.010  1.00 36.99           O  
ATOM   2914  CG  GLU C 242     -17.857 -17.208  -2.707  1.00 36.99           C  
ATOM   2915  CD  GLU C 242     -17.291 -18.457  -3.365  1.00 36.99           C  
ATOM   2916  OE1 GLU C 242     -17.001 -19.442  -2.649  1.00 36.99           O  
ATOM   2917  OE2 GLU C 242     -17.136 -18.449  -4.606  1.00 36.99           O  
ATOM   2918  N   HIS C 243     -18.511 -12.331  -3.171  1.00 33.05           N  
ATOM   2919  CA  HIS C 243     -18.006 -11.144  -3.852  1.00 33.05           C  
ATOM   2920  C   HIS C 243     -16.482 -11.095  -3.818  1.00 33.05           C  
ATOM   2921  CB  HIS C 243     -18.586  -9.877  -3.222  1.00 33.05           C  
ATOM   2922  O   HIS C 243     -15.867 -11.472  -2.817  1.00 33.05           O  
ATOM   2923  CG  HIS C 243     -20.075  -9.905  -3.080  1.00 33.05           C  
ATOM   2924  CD2 HIS C 243     -20.861 -10.205  -2.020  1.00 33.05           C  
ATOM   2925  ND1 HIS C 243     -20.927  -9.601  -4.119  1.00 33.05           N  
ATOM   2926  CE1 HIS C 243     -22.178  -9.712  -3.702  1.00 33.05           C  
ATOM   2927  NE2 HIS C 243     -22.165 -10.078  -2.432  1.00 33.05           N  
ATOM   2928  N   VAL C 244     -15.873 -11.258  -5.043  1.00 34.60           N  
ATOM   2929  CA  VAL C 244     -14.423 -11.138  -5.159  1.00 34.60           C  
ATOM   2930  C   VAL C 244     -14.043  -9.678  -5.397  1.00 34.60           C  
ATOM   2931  CB  VAL C 244     -13.869 -12.025  -6.296  1.00 34.60           C  
ATOM   2932  O   VAL C 244     -14.635  -9.007  -6.245  1.00 34.60           O  
ATOM   2933  CG1 VAL C 244     -12.354 -11.867  -6.414  1.00 34.60           C  
ATOM   2934  CG2 VAL C 244     -14.240 -13.488  -6.059  1.00 34.60           C  
ATOM   2935  N   GLN C 245     -13.519  -9.078  -4.434  1.00 35.19           N  
ATOM   2936  CA  GLN C 245     -13.039  -7.715  -4.629  1.00 35.19           C  
ATOM   2937  C   GLN C 245     -11.581  -7.704  -5.079  1.00 35.19           C  
ATOM   2938  CB  GLN C 245     -13.198  -6.900  -3.345  1.00 35.19           C  
ATOM   2939  O   GLN C 245     -10.746  -8.415  -4.515  1.00 35.19           O  
ATOM   2940  CG  GLN C 245     -14.564  -6.243  -3.199  1.00 35.19           C  
ATOM   2941  CD  GLN C 245     -14.683  -5.412  -1.935  1.00 35.19           C  
ATOM   2942  NE2 GLN C 245     -15.873  -4.874  -1.689  1.00 35.19           N  
ATOM   2943  OE1 GLN C 245     -13.714  -5.255  -1.185  1.00 35.19           O  
ATOM   2944  N   ILE C 246     -11.369  -7.247  -6.306  1.00 36.46           N  
ATOM   2945  CA  ILE C 246     -10.009  -7.171  -6.829  1.00 36.46           C  
ATOM   2946  C   ILE C 246      -9.403  -5.810  -6.495  1.00 36.46           C  
ATOM   2947  CB  ILE C 246      -9.976  -7.413  -8.355  1.00 36.46           C  
ATOM   2948  O   ILE C 246     -10.017  -4.771  -6.750  1.00 36.46           O  
ATOM   2949  CG1 ILE C 246     -10.611  -8.766  -8.695  1.00 36.46           C  
ATOM   2950  CG2 ILE C 246      -8.540  -7.333  -8.882  1.00 36.46           C  
ATOM   2951  CD1 ILE C 246     -10.877  -8.968 -10.180  1.00 36.46           C  
ATOM   2952  N   HIS C 247      -8.350  -5.894  -5.740  1.00 35.93           N  
ATOM   2953  CA  HIS C 247      -7.636  -4.655  -5.452  1.00 35.93           C  
ATOM   2954  C   HIS C 247      -6.374  -4.536  -6.299  1.00 35.93           C  
ATOM   2955  CB  HIS C 247      -7.281  -4.575  -3.966  1.00 35.93           C  
ATOM   2956  O   HIS C 247      -5.624  -5.504  -6.442  1.00 35.93           O  
ATOM   2957  CG  HIS C 247      -8.472  -4.462  -3.069  1.00 35.93           C  
ATOM   2958  CD2 HIS C 247      -9.266  -5.413  -2.522  1.00 35.93           C  
ATOM   2959  ND1 HIS C 247      -8.969  -3.251  -2.640  1.00 35.93           N  
ATOM   2960  CE1 HIS C 247     -10.020  -3.462  -1.866  1.00 35.93           C  
ATOM   2961  NE2 HIS C 247     -10.221  -4.765  -1.778  1.00 35.93           N  
ATOM   2962  N   THR C 248      -6.425  -3.464  -7.166  1.00 35.74           N  
ATOM   2963  CA  THR C 248      -5.207  -3.191  -7.921  1.00 35.74           C  
ATOM   2964  C   THR C 248      -4.274  -2.279  -7.131  1.00 35.74           C  
ATOM   2965  CB  THR C 248      -5.528  -2.546  -9.282  1.00 35.74           C  
ATOM   2966  O   THR C 248      -4.699  -1.244  -6.614  1.00 35.74           O  
ATOM   2967  CG2 THR C 248      -4.635  -3.111 -10.382  1.00 35.74           C  
ATOM   2968  OG1 THR C 248      -6.898  -2.803  -9.615  1.00 35.74           O  
ATOM   2969  N   ILE C 249      -3.173  -2.820  -6.668  1.00 36.96           N  
ATOM   2970  CA  ILE C 249      -2.211  -2.031  -5.906  1.00 36.96           C  
ATOM   2971  C   ILE C 249      -1.089  -1.556  -6.826  1.00 36.96           C  
ATOM   2972  CB  ILE C 249      -1.629  -2.838  -4.724  1.00 36.96           C  
ATOM   2973  O   ILE C 249      -0.495  -2.354  -7.555  1.00 36.96           O  
ATOM   2974  CG1 ILE C 249      -2.758  -3.365  -3.830  1.00 36.96           C  
ATOM   2975  CG2 ILE C 249      -0.647  -1.983  -3.918  1.00 36.96           C  
ATOM   2976  CD1 ILE C 249      -2.304  -4.390  -2.800  1.00 36.96           C  
ATOM   2977  N   ASP C 250      -1.161  -0.211  -7.179  1.00 32.81           N  
ATOM   2978  CA  ASP C 250      -0.052   0.394  -7.911  1.00 32.81           C  
ATOM   2979  C   ASP C 250       1.162   0.589  -7.006  1.00 32.81           C  
ATOM   2980  CB  ASP C 250      -0.477   1.733  -8.518  1.00 32.81           C  
ATOM   2981  O   ASP C 250       1.070   1.246  -5.968  1.00 32.81           O  
ATOM   2982  CG  ASP C 250       0.567   2.317  -9.454  1.00 32.81           C  
ATOM   2983  OD1 ASP C 250       1.659   1.726  -9.595  1.00 32.81           O  
ATOM   2984  OD2 ASP C 250       0.295   3.380 -10.053  1.00 32.81           O  
ATOM   2985  N   GLY C 251       2.147  -0.333  -7.104  1.00 32.65           N  
ATOM   2986  CA  GLY C 251       3.351  -0.319  -6.288  1.00 32.65           C  
ATOM   2987  C   GLY C 251       4.135   0.974  -6.404  1.00 32.65           C  
ATOM   2988  O   GLY C 251       5.259   1.072  -5.905  1.00 32.65           O  
ATOM   2989  N   SER C 252       3.764   1.843  -7.267  1.00 32.16           N  
ATOM   2990  CA  SER C 252       4.688   2.971  -7.337  1.00 32.16           C  
ATOM   2991  C   SER C 252       4.900   3.598  -5.964  1.00 32.16           C  
ATOM   2992  CB  SER C 252       4.171   4.028  -8.315  1.00 32.16           C  
ATOM   2993  O   SER C 252       5.964   4.157  -5.688  1.00 32.16           O  
ATOM   2994  OG  SER C 252       2.806   4.317  -8.067  1.00 32.16           O  
ATOM   2995  N   SER C 253       3.912   4.144  -5.388  1.00 29.77           N  
ATOM   2996  CA  SER C 253       3.801   5.074  -4.268  1.00 29.77           C  
ATOM   2997  C   SER C 253       3.981   4.357  -2.934  1.00 29.77           C  
ATOM   2998  CB  SER C 253       2.448   5.786  -4.294  1.00 29.77           C  
ATOM   2999  O   SER C 253       4.135   4.999  -1.894  1.00 29.77           O  
ATOM   3000  OG  SER C 253       1.461   4.970  -4.903  1.00 29.77           O  
ATOM   3001  N   GLY C 254       5.235   3.879  -2.560  1.00 28.46           N  
ATOM   3002  CA  GLY C 254       5.985   3.593  -1.347  1.00 28.46           C  
ATOM   3003  C   GLY C 254       6.568   2.193  -1.321  1.00 28.46           C  
ATOM   3004  O   GLY C 254       5.913   1.250  -0.873  1.00 28.46           O  
ATOM   3005  N   VAL C 255       7.154   1.789  -2.444  1.00 29.78           N  
ATOM   3006  CA  VAL C 255       7.749   0.478  -2.210  1.00 29.78           C  
ATOM   3007  C   VAL C 255       8.792   0.574  -1.099  1.00 29.78           C  
ATOM   3008  CB  VAL C 255       8.391  -0.092  -3.495  1.00 29.78           C  
ATOM   3009  O   VAL C 255       9.594   1.511  -1.072  1.00 29.78           O  
ATOM   3010  CG1 VAL C 255       8.982  -1.476  -3.237  1.00 29.78           C  
ATOM   3011  CG2 VAL C 255       7.363  -0.148  -4.624  1.00 29.78           C  
ATOM   3012  N   VAL C 256       8.492   0.229   0.156  1.00 25.98           N  
ATOM   3013  CA  VAL C 256       9.626   0.114   1.067  1.00 25.98           C  
ATOM   3014  C   VAL C 256      10.864  -0.339   0.295  1.00 25.98           C  
ATOM   3015  CB  VAL C 256       9.330  -0.867   2.223  1.00 25.98           C  
ATOM   3016  O   VAL C 256      10.760  -1.123  -0.652  1.00 25.98           O  
ATOM   3017  CG1 VAL C 256      10.478  -0.877   3.230  1.00 25.98           C  
ATOM   3018  CG2 VAL C 256       8.015  -0.500   2.909  1.00 25.98           C  
ATOM   3019  N   ASN C 257      11.961   0.542   0.550  1.00 23.05           N  
ATOM   3020  CA  ASN C 257      13.277   0.190   0.027  1.00 23.05           C  
ATOM   3021  C   ASN C 257      13.642  -1.255   0.355  1.00 23.05           C  
ATOM   3022  CB  ASN C 257      14.343   1.144   0.571  1.00 23.05           C  
ATOM   3023  O   ASN C 257      13.771  -1.617   1.526  1.00 23.05           O  
ATOM   3024  CG  ASN C 257      15.545   1.260  -0.346  1.00 23.05           C  
ATOM   3025  ND2 ASN C 257      16.395   2.246  -0.087  1.00 23.05           N  
ATOM   3026  OD1 ASN C 257      15.707   0.470  -1.280  1.00 23.05           O  
ATOM   3027  N   PRO C 258      13.519  -2.268  -0.299  1.00 23.41           N  
ATOM   3028  CA  PRO C 258      14.468  -3.222   0.277  1.00 23.41           C  
ATOM   3029  C   PRO C 258      15.819  -2.588   0.602  1.00 23.41           C  
ATOM   3030  CB  PRO C 258      14.612  -4.282  -0.818  1.00 23.41           C  
ATOM   3031  O   PRO C 258      16.186  -1.570   0.009  1.00 23.41           O  
ATOM   3032  CG  PRO C 258      14.037  -3.646  -2.042  1.00 23.41           C  
ATOM   3033  CD  PRO C 258      13.325  -2.387  -1.637  1.00 23.41           C  
ATOM   3034  N   VAL C 259      16.374  -2.374   1.877  1.00 22.83           N  
ATOM   3035  CA  VAL C 259      17.826  -2.464   1.981  1.00 22.83           C  
ATOM   3036  C   VAL C 259      18.374  -3.318   0.840  1.00 22.83           C  
ATOM   3037  CB  VAL C 259      18.263  -3.050   3.343  1.00 22.83           C  
ATOM   3038  O   VAL C 259      17.996  -4.483   0.691  1.00 22.83           O  
ATOM   3039  CG1 VAL C 259      19.785  -3.129   3.434  1.00 22.83           C  
ATOM   3040  CG2 VAL C 259      17.699  -2.212   4.489  1.00 22.83           C  
ATOM   3041  N   MET C 260      18.876  -2.597  -0.075  1.00 22.17           N  
ATOM   3042  CA  MET C 260      19.604  -2.934  -1.295  1.00 22.17           C  
ATOM   3043  C   MET C 260      20.906  -3.660  -0.969  1.00 22.17           C  
ATOM   3044  CB  MET C 260      19.898  -1.675  -2.112  1.00 22.17           C  
ATOM   3045  O   MET C 260      21.937  -3.023  -0.747  1.00 22.17           O  
ATOM   3046  CG  MET C 260      18.784  -1.293  -3.073  1.00 22.17           C  
ATOM   3047  SD  MET C 260      19.326  -0.070  -4.329  1.00 22.17           S  
ATOM   3048  CE  MET C 260      17.718   0.425  -5.009  1.00 22.17           C  
ATOM   3049  N   GLU C 261      21.105  -4.307   0.170  1.00 20.66           N  
ATOM   3050  CA  GLU C 261      22.312  -5.025  -0.227  1.00 20.66           C  
ATOM   3051  C   GLU C 261      22.169  -5.610  -1.629  1.00 20.66           C  
ATOM   3052  CB  GLU C 261      22.632  -6.136   0.776  1.00 20.66           C  
ATOM   3053  O   GLU C 261      21.053  -5.802  -2.117  1.00 20.66           O  
ATOM   3054  CG  GLU C 261      23.651  -5.735   1.833  1.00 20.66           C  
ATOM   3055  CD  GLU C 261      24.021  -6.872   2.772  1.00 20.66           C  
ATOM   3056  OE1 GLU C 261      24.893  -6.676   3.649  1.00 20.66           O  
ATOM   3057  OE2 GLU C 261      23.435  -7.968   2.629  1.00 20.66           O  
ATOM   3058  N   PRO C 262      23.427  -6.212  -2.000  1.00 19.01           N  
ATOM   3059  CA  PRO C 262      23.803  -6.573  -3.369  1.00 19.01           C  
ATOM   3060  C   PRO C 262      22.676  -7.272  -4.125  1.00 19.01           C  
ATOM   3061  CB  PRO C 262      24.994  -7.513  -3.171  1.00 19.01           C  
ATOM   3062  O   PRO C 262      21.705  -7.724  -3.514  1.00 19.01           O  
ATOM   3063  CG  PRO C 262      24.961  -7.873  -1.721  1.00 19.01           C  
ATOM   3064  CD  PRO C 262      23.934  -7.014  -1.040  1.00 19.01           C  
ATOM   3065  N   ILE C 263      23.025  -7.677  -5.148  1.00 17.01           N  
ATOM   3066  CA  ILE C 263      23.419  -8.158  -6.468  1.00 17.01           C  
ATOM   3067  C   ILE C 263      23.477  -9.683  -6.465  1.00 17.01           C  
ATOM   3068  CB  ILE C 263      24.781  -7.570  -6.900  1.00 17.01           C  
ATOM   3069  O   ILE C 263      24.048 -10.288  -5.554  1.00 17.01           O  
ATOM   3070  CG1 ILE C 263      24.725  -6.038  -6.903  1.00 17.01           C  
ATOM   3071  CG2 ILE C 263      25.189  -8.105  -8.275  1.00 17.01           C  
ATOM   3072  CD1 ILE C 263      26.086  -5.369  -7.038  1.00 17.01           C  
ATOM   3073  N   TYR C 264      22.807 -10.145  -7.432  1.00 19.29           N  
ATOM   3074  CA  TYR C 264      22.951 -11.491  -7.975  1.00 19.29           C  
ATOM   3075  C   TYR C 264      24.416 -11.818  -8.242  1.00 19.29           C  
ATOM   3076  CB  TYR C 264      22.140 -11.640  -9.266  1.00 19.29           C  
ATOM   3077  O   TYR C 264      25.029 -11.251  -9.149  1.00 19.29           O  
ATOM   3078  CG  TYR C 264      20.648 -11.691  -9.042  1.00 19.29           C  
ATOM   3079  CD1 TYR C 264      20.009 -12.891  -8.741  1.00 19.29           C  
ATOM   3080  CD2 TYR C 264      19.874 -10.539  -9.133  1.00 19.29           C  
ATOM   3081  CE1 TYR C 264      18.634 -12.943  -8.536  1.00 19.29           C  
ATOM   3082  CE2 TYR C 264      18.498 -10.578  -8.930  1.00 19.29           C  
ATOM   3083  OH  TYR C 264      16.527 -11.828  -8.430  1.00 19.29           O  
ATOM   3084  CZ  TYR C 264      17.889 -11.783  -8.632  1.00 19.29           C  
ATOM   3085  N   ASP C 265      25.158 -11.977  -7.056  1.00 18.52           N  
ATOM   3086  CA  ASP C 265      26.277 -12.898  -7.229  1.00 18.52           C  
ATOM   3087  C   ASP C 265      25.804 -14.239  -7.787  1.00 18.52           C  
ATOM   3088  CB  ASP C 265      27.008 -13.110  -5.901  1.00 18.52           C  
ATOM   3089  O   ASP C 265      24.747 -14.740  -7.399  1.00 18.52           O  
ATOM   3090  CG  ASP C 265      27.984 -11.993  -5.577  1.00 18.52           C  
ATOM   3091  OD1 ASP C 265      28.406 -11.264  -6.500  1.00 18.52           O  
ATOM   3092  OD2 ASP C 265      28.336 -11.841  -4.387  1.00 18.52           O  
ATOM   3093  N   GLU C 266      26.500 -14.572  -8.803  1.00 17.49           N  
ATOM   3094  CA  GLU C 266      26.490 -15.248 -10.097  1.00 17.49           C  
ATOM   3095  C   GLU C 266      26.327 -16.756  -9.932  1.00 17.49           C  
ATOM   3096  CB  GLU C 266      27.772 -14.939 -10.875  1.00 17.49           C  
ATOM   3097  O   GLU C 266      26.876 -17.346  -9.000  1.00 17.49           O  
ATOM   3098  CG  GLU C 266      27.552 -14.067 -12.103  1.00 17.49           C  
ATOM   3099  CD  GLU C 266      28.781 -13.960 -12.991  1.00 17.49           C  
ATOM   3100  OE1 GLU C 266      28.685 -13.373 -14.093  1.00 17.49           O  
ATOM   3101  OE2 GLU C 266      29.849 -14.467 -12.582  1.00 17.49           O  
ATOM   3102  N   PRO C 267      25.487 -17.314 -10.542  1.00 19.24           N  
ATOM   3103  CA  PRO C 267      25.776 -18.748 -10.610  1.00 19.24           C  
ATOM   3104  C   PRO C 267      27.243 -19.040 -10.917  1.00 19.24           C  
ATOM   3105  CB  PRO C 267      24.873 -19.236 -11.746  1.00 19.24           C  
ATOM   3106  O   PRO C 267      27.788 -18.521 -11.895  1.00 19.24           O  
ATOM   3107  CG  PRO C 267      24.401 -17.990 -12.421  1.00 19.24           C  
ATOM   3108  CD  PRO C 267      24.879 -16.807 -11.629  1.00 19.24           C  
ATOM   3109  N   THR C 268      28.180 -19.001 -10.043  1.00 18.21           N  
ATOM   3110  CA  THR C 268      29.380 -19.530 -10.683  1.00 18.21           C  
ATOM   3111  C   THR C 268      29.086 -20.864 -11.363  1.00 18.21           C  
ATOM   3112  CB  THR C 268      30.522 -19.710  -9.665  1.00 18.21           C  
ATOM   3113  O   THR C 268      29.731 -21.218 -12.352  1.00 18.21           O  
ATOM   3114  CG2 THR C 268      31.847 -19.213 -10.233  1.00 18.21           C  
ATOM   3115  OG1 THR C 268      30.216 -18.970  -8.477  1.00 18.21           O  
ATOM   3116  N   THR C 269      28.738 -22.017 -10.873  1.00 16.58           N  
ATOM   3117  CA  THR C 269      29.321 -23.136 -11.605  1.00 16.58           C  
ATOM   3118  C   THR C 269      28.735 -23.226 -13.011  1.00 16.58           C  
ATOM   3119  CB  THR C 269      29.092 -24.467 -10.865  1.00 16.58           C  
ATOM   3120  O   THR C 269      27.525 -23.393 -13.176  1.00 16.58           O  
ATOM   3121  CG2 THR C 269      30.162 -25.490 -11.230  1.00 16.58           C  
ATOM   3122  OG1 THR C 269      29.131 -24.235  -9.452  1.00 16.58           O  
ATOM   3123  N   THR C 270      29.221 -22.563 -14.042  1.00 19.37           N  
ATOM   3124  CA  THR C 270      29.430 -22.545 -15.486  1.00 19.37           C  
ATOM   3125  C   THR C 270      30.085 -23.842 -15.953  1.00 19.37           C  
ATOM   3126  CB  THR C 270      30.299 -21.346 -15.909  1.00 19.37           C  
ATOM   3127  O   THR C 270      30.355 -24.013 -17.144  1.00 19.37           O  
ATOM   3128  CG2 THR C 270      30.042 -20.968 -17.364  1.00 19.37           C  
ATOM   3129  OG1 THR C 270      29.993 -20.223 -15.074  1.00 19.37           O  
ATOM   3130  N   THR C 271      30.729 -24.835 -15.205  1.00 16.96           N  
ATOM   3131  CA  THR C 271      31.735 -25.639 -15.889  1.00 16.96           C  
ATOM   3132  C   THR C 271      31.085 -26.554 -16.923  1.00 16.96           C  
ATOM   3133  CB  THR C 271      32.548 -26.484 -14.891  1.00 16.96           C  
ATOM   3134  O   THR C 271      30.195 -27.340 -16.592  1.00 16.96           O  
ATOM   3135  CG2 THR C 271      33.831 -27.007 -15.530  1.00 16.96           C  
ATOM   3136  OG1 THR C 271      32.888 -25.677 -13.757  1.00 16.96           O  
ATOM   3137  N   SER C 272      30.986 -26.360 -18.056  1.00 15.65           N  
ATOM   3138  CA  SER C 272      31.344 -26.896 -19.365  1.00 15.65           C  
ATOM   3139  C   SER C 272      32.670 -27.648 -19.311  1.00 15.65           C  
ATOM   3140  CB  SER C 272      31.428 -25.772 -20.399  1.00 15.65           C  
ATOM   3141  O   SER C 272      33.736 -27.033 -19.239  1.00 15.65           O  
ATOM   3142  OG  SER C 272      32.193 -24.688 -19.903  1.00 15.65           O  
ATOM   3143  N   VAL C 273      32.819 -28.853 -18.509  1.00 14.87           N  
ATOM   3144  CA  VAL C 273      33.995 -29.654 -18.834  1.00 14.87           C  
ATOM   3145  C   VAL C 273      33.940 -30.082 -20.299  1.00 14.87           C  
ATOM   3146  CB  VAL C 273      34.106 -30.895 -17.920  1.00 14.87           C  
ATOM   3147  O   VAL C 273      32.856 -30.231 -20.868  1.00 14.87           O  
ATOM   3148  CG1 VAL C 273      35.426 -31.625 -18.159  1.00 14.87           C  
ATOM   3149  CG2 VAL C 273      33.974 -30.490 -16.453  1.00 14.87           C  
ATOM   3150  N   PRO C 274      34.910 -30.538 -20.908  1.00 15.86           N  
ATOM   3151  CA  PRO C 274      34.971 -31.117 -22.252  1.00 15.86           C  
ATOM   3152  C   PRO C 274      33.983 -32.265 -22.446  1.00 15.86           C  
ATOM   3153  CB  PRO C 274      36.415 -31.617 -22.355  1.00 15.86           C  
ATOM   3154  O   PRO C 274      33.474 -32.818 -21.468  1.00 15.86           O  
ATOM   3155  CG  PRO C 274      36.941 -31.554 -20.958  1.00 15.86           C  
ATOM   3156  CD  PRO C 274      35.897 -30.921 -20.083  1.00 15.86           C  
ATOM   3157  N   LEU C 275      34.661 -32.818 -23.433  1.00 15.74           N  
ATOM   3158  CA  LEU C 275      35.225 -34.128 -23.129  1.00 15.74           C  
ATOM   3159  C   LEU C 275      36.279 -34.026 -22.032  1.00 15.74           C  
ATOM   3160  CB  LEU C 275      35.838 -34.752 -24.386  1.00 15.74           C  
ATOM   3161  O   LEU C 275      37.178 -33.184 -22.106  1.00 15.74           O  
ATOM   3162  CG  LEU C 275      35.051 -35.895 -25.029  1.00 15.74           C  
ATOM   3163  CD1 LEU C 275      34.745 -35.573 -26.488  1.00 15.74           C  
ATOM   3164  CD2 LEU C 275      35.823 -37.205 -24.916  1.00 15.74           C  
TER    3165      LEU C 275                                                      
ENDMDL                                                                          
END                                                                             
