# Supplementary material for: AI-guided pipeline for protein–protein interaction drug discovery identifies a SARS-CoV-2 inhibitor
Source: Mol Syst Biol. 2024 Mar 11;20(4):428–57. doi: 10.1038/s44320-024-00019-8 (PMC10987651; doi:10.1038/s44320-024-00019-8)
Supplement: Supplementary file 15 — Source Data Fig. 5 [file 44320_2024_19_MOESM15_ESM.zip › Source Data Figure 5/ColabFold/ORF7a-ORF3a_5fed4.result/ORF7a_ORF3a_5fed4_unrelaxed_rank_2_model_4.pdb]

MODEL     1                                                                     
ATOM      1  N   MET B   1      12.398 -75.976 -20.330  1.00 51.95           N  
ATOM      2  CA  MET B   1      11.621 -75.460 -19.207  1.00 51.95           C  
ATOM      3  C   MET B   1      12.089 -74.061 -18.819  1.00 51.95           C  
ATOM      4  CB  MET B   1      11.725 -76.399 -18.004  1.00 51.95           C  
ATOM      5  O   MET B   1      11.426 -73.374 -18.040  1.00 51.95           O  
ATOM      6  CG  MET B   1      10.989 -77.716 -18.189  1.00 51.95           C  
ATOM      7  SD  MET B   1      11.052 -78.773 -16.690  1.00 51.95           S  
ATOM      8  CE  MET B   1       9.516 -78.260 -15.872  1.00 51.95           C  
ATOM      9  N   LYS B   2      13.410 -73.830 -19.067  1.00 59.20           N  
ATOM     10  CA  LYS B   2      14.094 -72.586 -18.726  1.00 59.20           C  
ATOM     11  C   LYS B   2      13.691 -71.460 -19.674  1.00 59.20           C  
ATOM     12  CB  LYS B   2      15.611 -72.781 -18.759  1.00 59.20           C  
ATOM     13  O   LYS B   2      13.781 -70.282 -19.321  1.00 59.20           O  
ATOM     14  CG  LYS B   2      16.159 -73.567 -17.577  1.00 59.20           C  
ATOM     15  CD  LYS B   2      17.659 -73.798 -17.707  1.00 59.20           C  
ATOM     16  CE  LYS B   2      18.230 -74.483 -16.473  1.00 59.20           C  
ATOM     17  NZ  LYS B   2      19.694 -74.743 -16.610  1.00 59.20           N  
ATOM     18  N   ILE B   3      13.284 -71.823 -20.932  1.00 55.71           N  
ATOM     19  CA  ILE B   3      12.926 -70.792 -21.899  1.00 55.71           C  
ATOM     20  C   ILE B   3      11.635 -70.103 -21.465  1.00 55.71           C  
ATOM     21  CB  ILE B   3      12.768 -71.380 -23.320  1.00 55.71           C  
ATOM     22  O   ILE B   3      11.484 -68.890 -21.633  1.00 55.71           O  
ATOM     23  CG1 ILE B   3      14.095 -71.975 -23.802  1.00 55.71           C  
ATOM     24  CG2 ILE B   3      12.260 -70.312 -24.293  1.00 55.71           C  
ATOM     25  CD1 ILE B   3      13.969 -72.845 -25.045  1.00 55.71           C  
ATOM     26  N   ILE B   4      10.747 -70.892 -20.759  1.00 51.42           N  
ATOM     27  CA  ILE B   4       9.471 -70.335 -20.326  1.00 51.42           C  
ATOM     28  C   ILE B   4       9.705 -69.303 -19.225  1.00 51.42           C  
ATOM     29  CB  ILE B   4       8.510 -71.439 -19.831  1.00 51.42           C  
ATOM     30  O   ILE B   4       9.027 -68.274 -19.176  1.00 51.42           O  
ATOM     31  CG1 ILE B   4       8.183 -72.413 -20.969  1.00 51.42           C  
ATOM     32  CG2 ILE B   4       7.233 -70.824 -19.252  1.00 51.42           C  
ATOM     33  CD1 ILE B   4       7.391 -73.636 -20.529  1.00 51.42           C  
ATOM     34  N   LEU B   5      10.856 -69.584 -18.457  1.00 49.11           N  
ATOM     35  CA  LEU B   5      11.130 -68.664 -17.359  1.00 49.11           C  
ATOM     36  C   LEU B   5      11.571 -67.303 -17.887  1.00 49.11           C  
ATOM     37  CB  LEU B   5      12.207 -69.239 -16.434  1.00 49.11           C  
ATOM     38  O   LEU B   5      11.223 -66.268 -17.316  1.00 49.11           O  
ATOM     39  CG  LEU B   5      12.063 -68.919 -14.946  1.00 49.11           C  
ATOM     40  CD1 LEU B   5      11.344 -70.055 -14.226  1.00 49.11           C  
ATOM     41  CD2 LEU B   5      13.430 -68.662 -14.319  1.00 49.11           C  
ATOM     42  N   PHE B   6      12.338 -67.397 -19.110  1.00 47.88           N  
ATOM     43  CA  PHE B   6      12.846 -66.141 -19.648  1.00 47.88           C  
ATOM     44  C   PHE B   6      11.702 -65.252 -20.122  1.00 47.88           C  
ATOM     45  CB  PHE B   6      13.820 -66.402 -20.801  1.00 47.88           C  
ATOM     46  O   PHE B   6      11.752 -64.031 -19.966  1.00 47.88           O  
ATOM     47  CG  PHE B   6      15.263 -66.175 -20.441  1.00 47.88           C  
ATOM     48  CD1 PHE B   6      15.833 -64.914 -20.557  1.00 47.88           C  
ATOM     49  CD2 PHE B   6      16.050 -67.225 -19.985  1.00 47.88           C  
ATOM     50  CE1 PHE B   6      17.168 -64.701 -20.223  1.00 47.88           C  
ATOM     51  CE2 PHE B   6      17.386 -67.020 -19.650  1.00 47.88           C  
ATOM     52  CZ  PHE B   6      17.943 -65.757 -19.771  1.00 47.88           C  
ATOM     53  N   LEU B   7      10.658 -65.909 -20.677  1.00 43.72           N  
ATOM     54  CA  LEU B   7       9.555 -65.107 -21.195  1.00 43.72           C  
ATOM     55  C   LEU B   7       8.830 -64.385 -20.064  1.00 43.72           C  
ATOM     56  CB  LEU B   7       8.570 -65.986 -21.969  1.00 43.72           C  
ATOM     57  O   LEU B   7       8.049 -63.463 -20.309  1.00 43.72           O  
ATOM     58  CG  LEU B   7       8.895 -66.233 -23.443  1.00 43.72           C  
ATOM     59  CD1 LEU B   7       8.200 -67.498 -23.935  1.00 43.72           C  
ATOM     60  CD2 LEU B   7       8.488 -65.030 -24.289  1.00 43.72           C  
ATOM     61  N   ALA B   8       8.883 -65.041 -18.849  1.00 46.55           N  
ATOM     62  CA  ALA B   8       8.086 -64.462 -17.770  1.00 46.55           C  
ATOM     63  C   ALA B   8       8.567 -63.056 -17.427  1.00 46.55           C  
ATOM     64  CB  ALA B   8       8.136 -65.356 -16.533  1.00 46.55           C  
ATOM     65  O   ALA B   8       7.764 -62.182 -17.094  1.00 46.55           O  
ATOM     66  N   LEU B   9       9.938 -62.963 -17.352  1.00 46.02           N  
ATOM     67  CA  LEU B   9      10.413 -61.748 -16.700  1.00 46.02           C  
ATOM     68  C   LEU B   9      10.212 -60.533 -17.599  1.00 46.02           C  
ATOM     69  CB  LEU B   9      11.892 -61.882 -16.327  1.00 46.02           C  
ATOM     70  O   LEU B   9      10.740 -59.454 -17.320  1.00 46.02           O  
ATOM     71  CG  LEU B   9      12.321 -61.232 -15.011  1.00 46.02           C  
ATOM     72  CD1 LEU B   9      12.497 -62.292 -13.929  1.00 46.02           C  
ATOM     73  CD2 LEU B   9      13.608 -60.437 -15.202  1.00 46.02           C  
ATOM     74  N   ILE B  10       9.829 -60.752 -18.898  1.00 44.32           N  
ATOM     75  CA  ILE B  10       9.526 -59.504 -19.591  1.00 44.32           C  
ATOM     76  C   ILE B  10       8.329 -58.824 -18.930  1.00 44.32           C  
ATOM     77  CB  ILE B  10       9.245 -59.744 -21.091  1.00 44.32           C  
ATOM     78  O   ILE B  10       7.190 -59.275 -19.079  1.00 44.32           O  
ATOM     79  CG1 ILE B  10      10.440 -60.439 -21.753  1.00 44.32           C  
ATOM     80  CG2 ILE B  10       8.918 -58.425 -21.797  1.00 44.32           C  
ATOM     81  CD1 ILE B  10      10.189 -60.863 -23.194  1.00 44.32           C  
ATOM     82  N   THR B  11       8.250 -58.835 -17.627  1.00 46.24           N  
ATOM     83  CA  THR B  11       7.267 -57.913 -17.070  1.00 46.24           C  
ATOM     84  C   THR B  11       7.387 -56.537 -17.719  1.00 46.24           C  
ATOM     85  CB  THR B  11       7.428 -57.780 -15.544  1.00 46.24           C  
ATOM     86  O   THR B  11       8.492 -56.014 -17.876  1.00 46.24           O  
ATOM     87  CG2 THR B  11       7.049 -59.076 -14.836  1.00 46.24           C  
ATOM     88  OG1 THR B  11       8.792 -57.462 -15.240  1.00 46.24           O  
ATOM     89  N   LEU B  12       6.586 -56.301 -18.776  1.00 46.34           N  
ATOM     90  CA  LEU B  12       6.441 -54.923 -19.233  1.00 46.34           C  
ATOM     91  C   LEU B  12       6.435 -53.957 -18.053  1.00 46.34           C  
ATOM     92  CB  LEU B  12       5.155 -54.761 -20.048  1.00 46.34           C  
ATOM     93  O   LEU B  12       5.505 -53.966 -17.243  1.00 46.34           O  
ATOM     94  CG  LEU B  12       5.327 -54.591 -21.558  1.00 46.34           C  
ATOM     95  CD1 LEU B  12       4.616 -55.716 -22.302  1.00 46.34           C  
ATOM     96  CD2 LEU B  12       4.801 -53.231 -22.006  1.00 46.34           C  
ATOM     97  N   ALA B  13       7.507 -53.779 -17.284  1.00 49.74           N  
ATOM     98  CA  ALA B  13       7.552 -52.708 -16.291  1.00 49.74           C  
ATOM     99  C   ALA B  13       7.161 -51.369 -16.910  1.00 49.74           C  
ATOM    100  CB  ALA B  13       8.943 -52.618 -15.669  1.00 49.74           C  
ATOM    101  O   ALA B  13       7.768 -50.931 -17.891  1.00 49.74           O  
ATOM    102  N   THR B  14       5.885 -51.122 -17.081  1.00 55.11           N  
ATOM    103  CA  THR B  14       5.498 -49.764 -17.446  1.00 55.11           C  
ATOM    104  C   THR B  14       6.277 -48.740 -16.625  1.00 55.11           C  
ATOM    105  CB  THR B  14       3.987 -49.541 -17.251  1.00 55.11           C  
ATOM    106  O   THR B  14       6.397 -48.877 -15.406  1.00 55.11           O  
ATOM    107  CG2 THR B  14       3.174 -50.449 -18.167  1.00 55.11           C  
ATOM    108  OG1 THR B  14       3.641 -49.822 -15.889  1.00 55.11           O  
ATOM    109  N   CYS B  15       7.395 -48.232 -17.164  1.00 63.45           N  
ATOM    110  CA  CYS B  15       8.230 -47.227 -16.515  1.00 63.45           C  
ATOM    111  C   CYS B  15       7.419 -45.984 -16.170  1.00 63.45           C  
ATOM    112  CB  CYS B  15       9.407 -46.847 -17.413  1.00 63.45           C  
ATOM    113  O   CYS B  15       6.667 -45.477 -17.004  1.00 63.45           O  
ATOM    114  SG  CYS B  15      10.574 -45.707 -16.638  1.00 63.45           S  
ATOM    115  N   GLU B  16       7.078 -45.819 -14.912  1.00 65.26           N  
ATOM    116  CA  GLU B  16       6.420 -44.608 -14.431  1.00 65.26           C  
ATOM    117  C   GLU B  16       7.437 -43.601 -13.900  1.00 65.26           C  
ATOM    118  CB  GLU B  16       5.399 -44.947 -13.342  1.00 65.26           C  
ATOM    119  O   GLU B  16       8.328 -43.960 -13.127  1.00 65.26           O  
ATOM    120  CG  GLU B  16       4.202 -45.739 -13.847  1.00 65.26           C  
ATOM    121  CD  GLU B  16       3.133 -45.954 -12.787  1.00 65.26           C  
ATOM    122  OE1 GLU B  16       2.038 -46.460 -13.122  1.00 65.26           O  
ATOM    123  OE2 GLU B  16       3.393 -45.613 -11.611  1.00 65.26           O  
ATOM    124  N   LEU B  17       7.444 -42.423 -14.489  1.00 74.72           N  
ATOM    125  CA  LEU B  17       8.290 -41.323 -14.037  1.00 74.72           C  
ATOM    126  C   LEU B  17       7.525 -40.402 -13.092  1.00 74.72           C  
ATOM    127  CB  LEU B  17       8.815 -40.525 -15.232  1.00 74.72           C  
ATOM    128  O   LEU B  17       6.416 -39.964 -13.408  1.00 74.72           O  
ATOM    129  CG  LEU B  17      10.219 -39.934 -15.089  1.00 74.72           C  
ATOM    130  CD1 LEU B  17      11.271 -41.032 -15.212  1.00 74.72           C  
ATOM    131  CD2 LEU B  17      10.450 -38.845 -16.131  1.00 74.72           C  
ATOM    132  N   TYR B  18       8.143 -40.150 -11.946  1.00 71.29           N  
ATOM    133  CA  TYR B  18       7.493 -39.319 -10.938  1.00 71.29           C  
ATOM    134  C   TYR B  18       8.115 -37.929 -10.895  1.00 71.29           C  
ATOM    135  CB  TYR B  18       7.587 -39.976  -9.558  1.00 71.29           C  
ATOM    136  O   TYR B  18       9.339 -37.787 -10.947  1.00 71.29           O  
ATOM    137  CG  TYR B  18       6.479 -40.962  -9.279  1.00 71.29           C  
ATOM    138  CD1 TYR B  18       5.291 -40.553  -8.676  1.00 71.29           C  
ATOM    139  CD2 TYR B  18       6.617 -42.304  -9.616  1.00 71.29           C  
ATOM    140  CE1 TYR B  18       4.268 -41.458  -8.415  1.00 71.29           C  
ATOM    141  CE2 TYR B  18       5.600 -43.219  -9.359  1.00 71.29           C  
ATOM    142  OH  TYR B  18       3.422 -43.687  -8.504  1.00 71.29           O  
ATOM    143  CZ  TYR B  18       4.431 -42.787  -8.760  1.00 71.29           C  
ATOM    144  N   HIS B  19       7.267 -36.882 -10.972  1.00 70.46           N  
ATOM    145  CA  HIS B  19       7.675 -35.487 -10.850  1.00 70.46           C  
ATOM    146  C   HIS B  19       7.089 -34.849  -9.595  1.00 70.46           C  
ATOM    147  CB  HIS B  19       7.252 -34.695 -12.088  1.00 70.46           C  
ATOM    148  O   HIS B  19       5.869 -34.836  -9.412  1.00 70.46           O  
ATOM    149  CG  HIS B  19       7.761 -35.271 -13.371  1.00 70.46           C  
ATOM    150  CD2 HIS B  19       7.228 -36.196 -14.204  1.00 70.46           C  
ATOM    151  ND1 HIS B  19       8.965 -34.897 -13.929  1.00 70.46           N  
ATOM    152  CE1 HIS B  19       9.150 -35.569 -15.053  1.00 70.46           C  
ATOM    153  NE2 HIS B  19       8.111 -36.364 -15.242  1.00 70.46           N  
ATOM    154  N   TYR B  20       8.027 -34.397  -8.709  1.00 67.41           N  
ATOM    155  CA  TYR B  20       7.597 -33.778  -7.460  1.00 67.41           C  
ATOM    156  C   TYR B  20       7.925 -32.290  -7.448  1.00 67.41           C  
ATOM    157  CB  TYR B  20       8.257 -34.468  -6.263  1.00 67.41           C  
ATOM    158  O   TYR B  20       9.027 -31.888  -7.826  1.00 67.41           O  
ATOM    159  CG  TYR B  20       7.913 -33.840  -4.934  1.00 67.41           C  
ATOM    160  CD1 TYR B  20       8.750 -32.891  -4.353  1.00 67.41           C  
ATOM    161  CD2 TYR B  20       6.750 -34.194  -4.258  1.00 67.41           C  
ATOM    162  CE1 TYR B  20       8.438 -32.310  -3.128  1.00 67.41           C  
ATOM    163  CE2 TYR B  20       6.428 -33.620  -3.033  1.00 67.41           C  
ATOM    164  OH  TYR B  20       6.962 -32.109  -1.264  1.00 67.41           O  
ATOM    165  CZ  TYR B  20       7.276 -32.680  -2.477  1.00 67.41           C  
ATOM    166  N   GLN B  21       6.849 -31.518  -7.110  1.00 61.18           N  
ATOM    167  CA  GLN B  21       7.073 -30.080  -7.011  1.00 61.18           C  
ATOM    168  C   GLN B  21       6.324 -29.487  -5.821  1.00 61.18           C  
ATOM    169  CB  GLN B  21       6.647 -29.379  -8.302  1.00 61.18           C  
ATOM    170  O   GLN B  21       5.136 -29.757  -5.632  1.00 61.18           O  
ATOM    171  CG  GLN B  21       6.948 -27.886  -8.320  1.00 61.18           C  
ATOM    172  CD  GLN B  21       6.895 -27.293  -9.715  1.00 61.18           C  
ATOM    173  NE2 GLN B  21       7.140 -25.992  -9.816  1.00 61.18           N  
ATOM    174  OE1 GLN B  21       6.637 -28.000 -10.695  1.00 61.18           O  
ATOM    175  N   GLU B  22       7.073 -28.745  -4.971  1.00 55.72           N  
ATOM    176  CA  GLU B  22       6.439 -27.978  -3.903  1.00 55.72           C  
ATOM    177  C   GLU B  22       6.084 -26.569  -4.371  1.00 55.72           C  
ATOM    178  CB  GLU B  22       7.351 -27.910  -2.675  1.00 55.72           C  
ATOM    179  O   GLU B  22       6.827 -25.960  -5.143  1.00 55.72           O  
ATOM    180  CG  GLU B  22       7.159 -29.064  -1.702  1.00 55.72           C  
ATOM    181  CD  GLU B  22       7.998 -28.931  -0.441  1.00 55.72           C  
ATOM    182  OE1 GLU B  22       7.844 -29.765   0.481  1.00 55.72           O  
ATOM    183  OE2 GLU B  22       8.814 -27.985  -0.373  1.00 55.72           O  
ATOM    184  N   CYS B  23       4.869 -26.218  -4.000  1.00 53.65           N  
ATOM    185  CA  CYS B  23       4.426 -24.895  -4.424  1.00 53.65           C  
ATOM    186  C   CYS B  23       3.591 -24.226  -3.339  1.00 53.65           C  
ATOM    187  CB  CYS B  23       3.616 -24.990  -5.717  1.00 53.65           C  
ATOM    188  O   CYS B  23       3.115 -24.891  -2.417  1.00 53.65           O  
ATOM    189  SG  CYS B  23       2.110 -25.975  -5.562  1.00 53.65           S  
ATOM    190  N   VAL B  24       3.591 -22.942  -3.411  1.00 52.00           N  
ATOM    191  CA  VAL B  24       2.751 -22.186  -2.488  1.00 52.00           C  
ATOM    192  C   VAL B  24       1.285 -22.323  -2.892  1.00 52.00           C  
ATOM    193  CB  VAL B  24       3.154 -20.695  -2.445  1.00 52.00           C  
ATOM    194  O   VAL B  24       0.938 -22.150  -4.063  1.00 52.00           O  
ATOM    195  CG1 VAL B  24       2.253 -19.919  -1.486  1.00 52.00           C  
ATOM    196  CG2 VAL B  24       4.620 -20.551  -2.040  1.00 52.00           C  
ATOM    197  N   ARG B  25       0.581 -22.678  -1.900  1.00 53.86           N  
ATOM    198  CA  ARG B  25      -0.837 -22.911  -2.152  1.00 53.86           C  
ATOM    199  C   ARG B  25      -1.482 -21.700  -2.817  1.00 53.86           C  
ATOM    200  CB  ARG B  25      -1.567 -23.245  -0.849  1.00 53.86           C  
ATOM    201  O   ARG B  25      -1.271 -20.564  -2.387  1.00 53.86           O  
ATOM    202  CG  ARG B  25      -3.033 -23.600  -1.039  1.00 53.86           C  
ATOM    203  CD  ARG B  25      -3.700 -23.966   0.280  1.00 53.86           C  
ATOM    204  NE  ARG B  25      -3.413 -25.346   0.664  1.00 53.86           N  
ATOM    205  NH1 ARG B  25      -4.392 -25.187   2.750  1.00 53.86           N  
ATOM    206  NH2 ARG B  25      -3.438 -27.158   2.074  1.00 53.86           N  
ATOM    207  CZ  ARG B  25      -3.748 -25.894   1.828  1.00 53.86           C  
ATOM    208  N   GLY B  26      -2.157 -21.973  -3.889  1.00 52.57           N  
ATOM    209  CA  GLY B  26      -2.922 -20.928  -4.550  1.00 52.57           C  
ATOM    210  C   GLY B  26      -2.145 -20.223  -5.646  1.00 52.57           C  
ATOM    211  O   GLY B  26      -2.691 -19.374  -6.354  1.00 52.57           O  
ATOM    212  N   THR B  27      -0.934 -20.556  -5.827  1.00 49.95           N  
ATOM    213  CA  THR B  27      -0.110 -19.960  -6.873  1.00 49.95           C  
ATOM    214  C   THR B  27      -0.161 -20.800  -8.146  1.00 49.95           C  
ATOM    215  CB  THR B  27       1.352 -19.807  -6.415  1.00 49.95           C  
ATOM    216  O   THR B  27      -0.553 -21.968  -8.110  1.00 49.95           O  
ATOM    217  CG2 THR B  27       1.451 -18.914  -5.182  1.00 49.95           C  
ATOM    218  OG1 THR B  27       1.885 -21.099  -6.099  1.00 49.95           O  
ATOM    219  N   THR B  28       0.174 -20.076  -9.173  1.00 51.57           N  
ATOM    220  CA  THR B  28       0.206 -20.780 -10.450  1.00 51.57           C  
ATOM    221  C   THR B  28       1.590 -21.369 -10.708  1.00 51.57           C  
ATOM    222  CB  THR B  28      -0.182 -19.847 -11.613  1.00 51.57           C  
ATOM    223  O   THR B  28       2.603 -20.692 -10.525  1.00 51.57           O  
ATOM    224  CG2 THR B  28      -0.465 -20.641 -12.884  1.00 51.57           C  
ATOM    225  OG1 THR B  28      -1.356 -19.108 -11.253  1.00 51.57           O  
ATOM    226  N   VAL B  29       1.500 -22.676 -11.002  1.00 58.24           N  
ATOM    227  CA  VAL B  29       2.741 -23.388 -11.288  1.00 58.24           C  
ATOM    228  C   VAL B  29       2.779 -23.790 -12.761  1.00 58.24           C  
ATOM    229  CB  VAL B  29       2.900 -24.635 -10.391  1.00 58.24           C  
ATOM    230  O   VAL B  29       1.759 -24.191 -13.328  1.00 58.24           O  
ATOM    231  CG1 VAL B  29       4.256 -25.300 -10.625  1.00 58.24           C  
ATOM    232  CG2 VAL B  29       2.734 -24.258  -8.920  1.00 58.24           C  
ATOM    233  N   LEU B  30       3.949 -23.501 -13.306  1.00 56.96           N  
ATOM    234  CA  LEU B  30       4.112 -23.908 -14.697  1.00 56.96           C  
ATOM    235  C   LEU B  30       4.838 -25.245 -14.791  1.00 56.96           C  
ATOM    236  CB  LEU B  30       4.881 -22.840 -15.481  1.00 56.96           C  
ATOM    237  O   LEU B  30       5.911 -25.417 -14.208  1.00 56.96           O  
ATOM    238  CG  LEU B  30       4.117 -21.556 -15.805  1.00 56.96           C  
ATOM    239  CD1 LEU B  30       5.088 -20.396 -15.998  1.00 56.96           C  
ATOM    240  CD2 LEU B  30       3.250 -21.747 -17.045  1.00 56.96           C  
ATOM    241  N   LEU B  31       4.115 -26.133 -15.458  1.00 62.84           N  
ATOM    242  CA  LEU B  31       4.708 -27.453 -15.641  1.00 62.84           C  
ATOM    243  C   LEU B  31       5.079 -27.685 -17.101  1.00 62.84           C  
ATOM    244  CB  LEU B  31       3.743 -28.544 -15.169  1.00 62.84           C  
ATOM    245  O   LEU B  31       4.354 -27.263 -18.005  1.00 62.84           O  
ATOM    246  CG  LEU B  31       3.472 -28.606 -13.665  1.00 62.84           C  
ATOM    247  CD1 LEU B  31       2.096 -29.207 -13.398  1.00 62.84           C  
ATOM    248  CD2 LEU B  31       4.559 -29.410 -12.958  1.00 62.84           C  
ATOM    249  N   LYS B  32       6.270 -28.255 -17.246  1.00 63.86           N  
ATOM    250  CA  LYS B  32       6.682 -28.591 -18.606  1.00 63.86           C  
ATOM    251  C   LYS B  32       5.945 -29.828 -19.114  1.00 63.86           C  
ATOM    252  CB  LYS B  32       8.193 -28.819 -18.669  1.00 63.86           C  
ATOM    253  O   LYS B  32       5.685 -30.759 -18.350  1.00 63.86           O  
ATOM    254  CG  LYS B  32       8.813 -28.491 -20.018  1.00 63.86           C  
ATOM    255  CD  LYS B  32      10.328 -28.650 -19.991  1.00 63.86           C  
ATOM    256  CE  LYS B  32      10.941 -28.403 -21.363  1.00 63.86           C  
ATOM    257  NZ  LYS B  32      12.429 -28.530 -21.335  1.00 63.86           N  
ATOM    258  N   GLU B  33       5.574 -29.868 -20.286  1.00 65.94           N  
ATOM    259  CA  GLU B  33       4.887 -30.990 -20.918  1.00 65.94           C  
ATOM    260  C   GLU B  33       5.804 -32.204 -21.033  1.00 65.94           C  
ATOM    261  CB  GLU B  33       4.365 -30.591 -22.301  1.00 65.94           C  
ATOM    262  O   GLU B  33       6.871 -32.127 -21.646  1.00 65.94           O  
ATOM    263  CG  GLU B  33       3.186 -31.427 -22.778  1.00 65.94           C  
ATOM    264  CD  GLU B  33       2.687 -31.028 -24.157  1.00 65.94           C  
ATOM    265  OE1 GLU B  33       1.789 -31.712 -24.699  1.00 65.94           O  
ATOM    266  OE2 GLU B  33       3.198 -30.023 -24.700  1.00 65.94           O  
ATOM    267  N   PRO B  34       5.364 -33.262 -20.346  1.00 68.95           N  
ATOM    268  CA  PRO B  34       6.246 -34.432 -20.373  1.00 68.95           C  
ATOM    269  C   PRO B  34       6.205 -35.172 -21.708  1.00 68.95           C  
ATOM    270  CB  PRO B  34       5.701 -35.310 -19.244  1.00 68.95           C  
ATOM    271  O   PRO B  34       7.160 -35.867 -22.062  1.00 68.95           O  
ATOM    272  CG  PRO B  34       4.307 -34.821 -19.019  1.00 68.95           C  
ATOM    273  CD  PRO B  34       4.202 -33.420 -19.548  1.00 68.95           C  
ATOM    274  N   CYS B  35       5.025 -35.011 -22.449  1.00 69.67           N  
ATOM    275  CA  CYS B  35       4.842 -35.746 -23.696  1.00 69.67           C  
ATOM    276  C   CYS B  35       5.161 -34.866 -24.899  1.00 69.67           C  
ATOM    277  CB  CYS B  35       3.412 -36.272 -23.803  1.00 69.67           C  
ATOM    278  O   CYS B  35       5.228 -33.642 -24.778  1.00 69.67           O  
ATOM    279  SG  CYS B  35       2.896 -37.271 -22.389  1.00 69.67           S  
ATOM    280  N   SER B  36       5.438 -35.456 -25.997  1.00 66.53           N  
ATOM    281  CA  SER B  36       5.633 -34.711 -27.236  1.00 66.53           C  
ATOM    282  C   SER B  36       4.387 -33.912 -27.603  1.00 66.53           C  
ATOM    283  CB  SER B  36       5.995 -35.659 -28.380  1.00 66.53           C  
ATOM    284  O   SER B  36       3.267 -34.320 -27.291  1.00 66.53           O  
ATOM    285  OG  SER B  36       5.372 -36.920 -28.206  1.00 66.53           O  
ATOM    286  N   SER B  37       4.503 -32.679 -28.114  1.00 59.14           N  
ATOM    287  CA  SER B  37       3.444 -31.717 -28.398  1.00 59.14           C  
ATOM    288  C   SER B  37       2.307 -32.362 -29.184  1.00 59.14           C  
ATOM    289  CB  SER B  37       3.998 -30.522 -29.175  1.00 59.14           C  
ATOM    290  O   SER B  37       2.545 -33.039 -30.186  1.00 59.14           O  
ATOM    291  OG  SER B  37       4.407 -30.913 -30.475  1.00 59.14           O  
ATOM    292  N   GLY B  38       1.037 -32.300 -28.755  1.00 57.89           N  
ATOM    293  CA  GLY B  38      -0.160 -32.719 -29.467  1.00 57.89           C  
ATOM    294  C   GLY B  38      -0.512 -34.176 -29.237  1.00 57.89           C  
ATOM    295  O   GLY B  38      -1.403 -34.717 -29.896  1.00 57.89           O  
ATOM    296  N   THR B  39       0.124 -34.911 -28.347  1.00 58.27           N  
ATOM    297  CA  THR B  39      -0.101 -36.345 -28.210  1.00 58.27           C  
ATOM    298  C   THR B  39      -0.809 -36.658 -26.895  1.00 58.27           C  
ATOM    299  CB  THR B  39       1.224 -37.128 -28.281  1.00 58.27           C  
ATOM    300  O   THR B  39      -0.908 -37.821 -26.498  1.00 58.27           O  
ATOM    301  CG2 THR B  39       1.509 -37.598 -29.703  1.00 58.27           C  
ATOM    302  OG1 THR B  39       2.296 -36.282 -27.845  1.00 58.27           O  
ATOM    303  N   TYR B  40      -1.171 -35.764 -26.221  1.00 52.40           N  
ATOM    304  CA  TYR B  40      -1.736 -36.107 -24.921  1.00 52.40           C  
ATOM    305  C   TYR B  40      -3.178 -36.580 -25.062  1.00 52.40           C  
ATOM    306  CB  TYR B  40      -1.671 -34.907 -23.971  1.00 52.40           C  
ATOM    307  O   TYR B  40      -3.973 -35.965 -25.777  1.00 52.40           O  
ATOM    308  CG  TYR B  40      -1.344 -35.279 -22.545  1.00 52.40           C  
ATOM    309  CD1 TYR B  40      -2.355 -35.566 -21.631  1.00 52.40           C  
ATOM    310  CD2 TYR B  40      -0.025 -35.343 -22.110  1.00 52.40           C  
ATOM    311  CE1 TYR B  40      -2.059 -35.907 -20.315  1.00 52.40           C  
ATOM    312  CE2 TYR B  40       0.283 -35.683 -20.796  1.00 52.40           C  
ATOM    313  OH  TYR B  40      -0.440 -36.300 -18.607  1.00 52.40           O  
ATOM    314  CZ  TYR B  40      -0.739 -35.963 -19.908  1.00 52.40           C  
ATOM    315  N   GLU B  41      -3.364 -37.846 -24.974  1.00 47.68           N  
ATOM    316  CA  GLU B  41      -4.679 -38.472 -25.078  1.00 47.68           C  
ATOM    317  C   GLU B  41      -5.397 -38.475 -23.732  1.00 47.68           C  
ATOM    318  CB  GLU B  41      -4.554 -39.901 -25.611  1.00 47.68           C  
ATOM    319  O   GLU B  41      -6.620 -38.624 -23.675  1.00 47.68           O  
ATOM    320  CG  GLU B  41      -5.246 -40.122 -26.948  1.00 47.68           C  
ATOM    321  CD  GLU B  41      -5.144 -41.554 -27.447  1.00 47.68           C  
ATOM    322  OE1 GLU B  41      -5.771 -41.883 -28.480  1.00 47.68           O  
ATOM    323  OE2 GLU B  41      -4.432 -42.355 -26.800  1.00 47.68           O  
ATOM    324  N   GLY B  42      -4.878 -37.605 -22.781  1.00 48.74           N  
ATOM    325  CA  GLY B  42      -5.572 -37.770 -21.513  1.00 48.74           C  
ATOM    326  C   GLY B  42      -6.525 -36.631 -21.202  1.00 48.74           C  
ATOM    327  O   GLY B  42      -6.628 -35.673 -21.971  1.00 48.74           O  
ATOM    328  N   ASN B  43      -7.614 -36.953 -20.364  1.00 40.54           N  
ATOM    329  CA  ASN B  43      -8.623 -36.037 -19.845  1.00 40.54           C  
ATOM    330  C   ASN B  43      -7.997 -34.938 -18.991  1.00 40.54           C  
ATOM    331  CB  ASN B  43      -9.677 -36.800 -19.039  1.00 40.54           C  
ATOM    332  O   ASN B  43      -8.184 -34.910 -17.773  1.00 40.54           O  
ATOM    333  CG  ASN B  43     -10.745 -37.423 -19.916  1.00 40.54           C  
ATOM    334  ND2 ASN B  43     -11.506 -38.354 -19.354  1.00 40.54           N  
ATOM    335  OD1 ASN B  43     -10.884 -37.072 -21.091  1.00 40.54           O  
ATOM    336  N   SER B  44      -6.734 -34.622 -19.284  1.00 48.00           N  
ATOM    337  CA  SER B  44      -6.285 -33.588 -18.358  1.00 48.00           C  
ATOM    338  C   SER B  44      -7.097 -32.308 -18.523  1.00 48.00           C  
ATOM    339  CB  SER B  44      -4.800 -33.290 -18.566  1.00 48.00           C  
ATOM    340  O   SER B  44      -7.426 -31.916 -19.645  1.00 48.00           O  
ATOM    341  OG  SER B  44      -4.624 -32.055 -19.240  1.00 48.00           O  
ATOM    342  N   PRO B  45      -7.714 -31.883 -17.464  1.00 46.70           N  
ATOM    343  CA  PRO B  45      -8.501 -30.650 -17.547  1.00 46.70           C  
ATOM    344  C   PRO B  45      -7.661 -29.439 -17.948  1.00 46.70           C  
ATOM    345  CB  PRO B  45      -9.051 -30.487 -16.127  1.00 46.70           C  
ATOM    346  O   PRO B  45      -8.199 -28.345 -18.137  1.00 46.70           O  
ATOM    347  CG  PRO B  45      -8.261 -31.448 -15.299  1.00 46.70           C  
ATOM    348  CD  PRO B  45      -7.509 -32.365 -16.220  1.00 46.70           C  
ATOM    349  N   PHE B  46      -6.387 -29.823 -18.205  1.00 52.55           N  
ATOM    350  CA  PHE B  46      -5.566 -28.624 -18.332  1.00 52.55           C  
ATOM    351  C   PHE B  46      -5.138 -28.412 -19.779  1.00 52.55           C  
ATOM    352  CB  PHE B  46      -4.333 -28.717 -17.428  1.00 52.55           C  
ATOM    353  O   PHE B  46      -4.826 -29.372 -20.487  1.00 52.55           O  
ATOM    354  CG  PHE B  46      -4.659 -28.952 -15.978  1.00 52.55           C  
ATOM    355  CD1 PHE B  46      -5.147 -27.920 -15.186  1.00 52.55           C  
ATOM    356  CD2 PHE B  46      -4.477 -30.205 -15.407  1.00 52.55           C  
ATOM    357  CE1 PHE B  46      -5.450 -28.135 -13.843  1.00 52.55           C  
ATOM    358  CE2 PHE B  46      -4.778 -30.427 -14.066  1.00 52.55           C  
ATOM    359  CZ  PHE B  46      -5.263 -29.390 -13.286  1.00 52.55           C  
ATOM    360  N   HIS B  47      -5.374 -27.249 -20.353  1.00 47.56           N  
ATOM    361  CA  HIS B  47      -5.007 -26.861 -21.710  1.00 47.56           C  
ATOM    362  C   HIS B  47      -3.591 -26.296 -21.758  1.00 47.56           C  
ATOM    363  CB  HIS B  47      -6.000 -25.836 -22.261  1.00 47.56           C  
ATOM    364  O   HIS B  47      -3.231 -25.443 -20.944  1.00 47.56           O  
ATOM    365  CG  HIS B  47      -7.310 -26.430 -22.671  1.00 47.56           C  
ATOM    366  CD2 HIS B  47      -8.509 -26.457 -22.043  1.00 47.56           C  
ATOM    367  ND1 HIS B  47      -7.483 -27.100 -23.862  1.00 47.56           N  
ATOM    368  CE1 HIS B  47      -8.737 -27.513 -23.950  1.00 47.56           C  
ATOM    369  NE2 HIS B  47      -9.380 -27.136 -22.859  1.00 47.56           N  
ATOM    370  N   PRO B  48      -2.733 -26.997 -22.621  1.00 46.69           N  
ATOM    371  CA  PRO B  48      -1.358 -26.495 -22.688  1.00 46.69           C  
ATOM    372  C   PRO B  48      -1.279 -25.056 -23.194  1.00 46.69           C  
ATOM    373  CB  PRO B  48      -0.679 -27.456 -23.667  1.00 46.69           C  
ATOM    374  O   PRO B  48      -2.126 -24.628 -23.982  1.00 46.69           O  
ATOM    375  CG  PRO B  48      -1.805 -28.173 -24.340  1.00 46.69           C  
ATOM    376  CD  PRO B  48      -3.061 -27.934 -23.554  1.00 46.69           C  
ATOM    377  N   LEU B  49      -0.301 -24.275 -22.576  1.00 46.51           N  
ATOM    378  CA  LEU B  49      -0.011 -22.925 -23.046  1.00 46.51           C  
ATOM    379  C   LEU B  49       0.865 -22.960 -24.295  1.00 46.51           C  
ATOM    380  CB  LEU B  49       0.679 -22.111 -21.948  1.00 46.51           C  
ATOM    381  O   LEU B  49       1.287 -24.034 -24.731  1.00 46.51           O  
ATOM    382  CG  LEU B  49      -0.225 -21.557 -20.846  1.00 46.51           C  
ATOM    383  CD1 LEU B  49       0.092 -22.229 -19.514  1.00 46.51           C  
ATOM    384  CD2 LEU B  49      -0.070 -20.044 -20.737  1.00 46.51           C  
ATOM    385  N   ALA B  50       1.072 -21.804 -24.961  1.00 46.50           N  
ATOM    386  CA  ALA B  50       1.786 -21.658 -26.227  1.00 46.50           C  
ATOM    387  C   ALA B  50       3.164 -22.309 -26.158  1.00 46.50           C  
ATOM    388  CB  ALA B  50       1.916 -20.183 -26.599  1.00 46.50           C  
ATOM    389  O   ALA B  50       3.655 -22.846 -27.154  1.00 46.50           O  
ATOM    390  N   ASP B  51       3.830 -22.619 -25.080  1.00 45.42           N  
ATOM    391  CA  ASP B  51       5.185 -23.145 -24.939  1.00 45.42           C  
ATOM    392  C   ASP B  51       5.168 -24.553 -24.349  1.00 45.42           C  
ATOM    393  CB  ASP B  51       6.032 -22.218 -24.065  1.00 45.42           C  
ATOM    394  O   ASP B  51       6.170 -25.012 -23.795  1.00 45.42           O  
ATOM    395  CG  ASP B  51       6.210 -20.835 -24.667  1.00 45.42           C  
ATOM    396  OD1 ASP B  51       6.075 -20.684 -25.900  1.00 45.42           O  
ATOM    397  OD2 ASP B  51       6.491 -19.888 -23.900  1.00 45.42           O  
ATOM    398  N   ASN B  52       4.130 -25.297 -24.566  1.00 51.09           N  
ATOM    399  CA  ASN B  52       3.991 -26.667 -24.084  1.00 51.09           C  
ATOM    400  C   ASN B  52       4.093 -26.739 -22.563  1.00 51.09           C  
ATOM    401  CB  ASN B  52       5.042 -27.573 -24.730  1.00 51.09           C  
ATOM    402  O   ASN B  52       4.690 -27.671 -22.020  1.00 51.09           O  
ATOM    403  CG  ASN B  52       4.724 -27.895 -26.177  1.00 51.09           C  
ATOM    404  ND2 ASN B  52       5.748 -28.255 -26.942  1.00 51.09           N  
ATOM    405  OD1 ASN B  52       3.569 -27.819 -26.604  1.00 51.09           O  
ATOM    406  N   LYS B  53       3.695 -25.612 -22.035  1.00 57.72           N  
ATOM    407  CA  LYS B  53       3.637 -25.544 -20.578  1.00 57.72           C  
ATOM    408  C   LYS B  53       2.193 -25.541 -20.085  1.00 57.72           C  
ATOM    409  CB  LYS B  53       4.368 -24.301 -20.069  1.00 57.72           C  
ATOM    410  O   LYS B  53       1.280 -25.170 -20.825  1.00 57.72           O  
ATOM    411  CG  LYS B  53       5.868 -24.318 -20.322  1.00 57.72           C  
ATOM    412  CD  LYS B  53       6.548 -23.088 -19.734  1.00 57.72           C  
ATOM    413  CE  LYS B  53       8.028 -23.041 -20.091  1.00 57.72           C  
ATOM    414  NZ  LYS B  53       8.703 -21.847 -19.501  1.00 57.72           N  
ATOM    415  N   PHE B  54       2.043 -26.220 -18.934  1.00 59.56           N  
ATOM    416  CA  PHE B  54       0.744 -26.249 -18.272  1.00 59.56           C  
ATOM    417  C   PHE B  54       0.739 -25.341 -17.048  1.00 59.56           C  
ATOM    418  CB  PHE B  54       0.377 -27.680 -17.866  1.00 59.56           C  
ATOM    419  O   PHE B  54       1.690 -25.343 -16.264  1.00 59.56           O  
ATOM    420  CG  PHE B  54       0.257 -28.629 -19.027  1.00 59.56           C  
ATOM    421  CD1 PHE B  54      -0.948 -28.770 -19.705  1.00 59.56           C  
ATOM    422  CD2 PHE B  54       1.349 -29.380 -19.442  1.00 59.56           C  
ATOM    423  CE1 PHE B  54      -1.063 -29.648 -20.781  1.00 59.56           C  
ATOM    424  CE2 PHE B  54       1.242 -30.259 -20.516  1.00 59.56           C  
ATOM    425  CZ  PHE B  54       0.035 -30.392 -21.183  1.00 59.56           C  
ATOM    426  N   ALA B  55      -0.313 -24.467 -17.110  1.00 53.94           N  
ATOM    427  CA  ALA B  55      -0.495 -23.648 -15.915  1.00 53.94           C  
ATOM    428  C   ALA B  55      -1.523 -24.270 -14.975  1.00 53.94           C  
ATOM    429  CB  ALA B  55      -0.918 -22.232 -16.300  1.00 53.94           C  
ATOM    430  O   ALA B  55      -2.657 -24.543 -15.377  1.00 53.94           O  
ATOM    431  N   LEU B  56      -1.002 -24.585 -13.754  1.00 60.09           N  
ATOM    432  CA  LEU B  56      -1.883 -25.201 -12.768  1.00 60.09           C  
ATOM    433  C   LEU B  56      -1.897 -24.395 -11.473  1.00 60.09           C  
ATOM    434  CB  LEU B  56      -1.446 -26.640 -12.483  1.00 60.09           C  
ATOM    435  O   LEU B  56      -0.880 -23.812 -11.089  1.00 60.09           O  
ATOM    436  CG  LEU B  56      -1.646 -27.647 -13.617  1.00 60.09           C  
ATOM    437  CD1 LEU B  56      -0.424 -28.551 -13.744  1.00 60.09           C  
ATOM    438  CD2 LEU B  56      -2.907 -28.472 -13.383  1.00 60.09           C  
ATOM    439  N   THR B  57      -3.091 -24.321 -10.927  1.00 55.21           N  
ATOM    440  CA  THR B  57      -3.170 -23.764  -9.581  1.00 55.21           C  
ATOM    441  C   THR B  57      -2.649 -24.762  -8.551  1.00 55.21           C  
ATOM    442  CB  THR B  57      -4.613 -23.361  -9.226  1.00 55.21           C  
ATOM    443  O   THR B  57      -2.987 -25.947  -8.602  1.00 55.21           O  
ATOM    444  CG2 THR B  57      -4.650 -22.492  -7.973  1.00 55.21           C  
ATOM    445  OG1 THR B  57      -5.181 -22.628 -10.319  1.00 55.21           O  
ATOM    446  N   CYS B  58      -1.759 -24.216  -7.733  1.00 59.98           N  
ATOM    447  CA  CYS B  58      -1.075 -25.092  -6.789  1.00 59.98           C  
ATOM    448  C   CYS B  58      -2.017 -25.535  -5.676  1.00 59.98           C  
ATOM    449  CB  CYS B  58       0.143 -24.389  -6.190  1.00 59.98           C  
ATOM    450  O   CYS B  58      -2.322 -24.758  -4.770  1.00 59.98           O  
ATOM    451  SG  CYS B  58       1.180 -25.466  -5.177  1.00 59.98           S  
ATOM    452  N   PHE B  59      -2.539 -26.794  -5.781  1.00 67.86           N  
ATOM    453  CA  PHE B  59      -3.213 -27.592  -4.763  1.00 67.86           C  
ATOM    454  C   PHE B  59      -2.549 -28.955  -4.617  1.00 67.86           C  
ATOM    455  CB  PHE B  59      -4.696 -27.764  -5.108  1.00 67.86           C  
ATOM    456  O   PHE B  59      -1.898 -29.438  -5.546  1.00 67.86           O  
ATOM    457  CG  PHE B  59      -5.481 -26.481  -5.071  1.00 67.86           C  
ATOM    458  CD1 PHE B  59      -5.862 -25.918  -3.859  1.00 67.86           C  
ATOM    459  CD2 PHE B  59      -5.839 -25.838  -6.249  1.00 67.86           C  
ATOM    460  CE1 PHE B  59      -6.589 -24.730  -3.821  1.00 67.86           C  
ATOM    461  CE2 PHE B  59      -6.566 -24.651  -6.219  1.00 67.86           C  
ATOM    462  CZ  PHE B  59      -6.940 -24.099  -5.004  1.00 67.86           C  
ATOM    463  N   SER B  60      -2.546 -29.282  -3.443  1.00 72.31           N  
ATOM    464  CA  SER B  60      -2.001 -30.629  -3.314  1.00 72.31           C  
ATOM    465  C   SER B  60      -2.768 -31.621  -4.182  1.00 72.31           C  
ATOM    466  CB  SER B  60      -2.036 -31.084  -1.854  1.00 72.31           C  
ATOM    467  O   SER B  60      -3.914 -31.963  -3.880  1.00 72.31           O  
ATOM    468  OG  SER B  60      -0.935 -31.928  -1.564  1.00 72.31           O  
ATOM    469  N   THR B  61      -2.092 -31.899  -5.258  1.00 73.32           N  
ATOM    470  CA  THR B  61      -2.761 -32.761  -6.226  1.00 73.32           C  
ATOM    471  C   THR B  61      -1.763 -33.708  -6.888  1.00 73.32           C  
ATOM    472  CB  THR B  61      -3.482 -31.934  -7.306  1.00 73.32           C  
ATOM    473  O   THR B  61      -0.560 -33.440  -6.901  1.00 73.32           O  
ATOM    474  CG2 THR B  61      -4.640 -31.141  -6.710  1.00 73.32           C  
ATOM    475  OG1 THR B  61      -2.550 -31.022  -7.902  1.00 73.32           O  
ATOM    476  N   GLN B  62      -2.349 -34.876  -7.261  1.00 77.64           N  
ATOM    477  CA  GLN B  62      -1.598 -35.859  -8.035  1.00 77.64           C  
ATOM    478  C   GLN B  62      -2.287 -36.154  -9.364  1.00 77.64           C  
ATOM    479  CB  GLN B  62      -1.423 -37.151  -7.236  1.00 77.64           C  
ATOM    480  O   GLN B  62      -3.509 -36.303  -9.417  1.00 77.64           O  
ATOM    481  CG  GLN B  62      -0.446 -38.136  -7.865  1.00 77.64           C  
ATOM    482  CD  GLN B  62      -0.316 -39.422  -7.072  1.00 77.64           C  
ATOM    483  NE2 GLN B  62       0.503 -40.344  -7.567  1.00 77.64           N  
ATOM    484  OE1 GLN B  62      -0.946 -39.586  -6.022  1.00 77.64           O  
ATOM    485  N   PHE B  63      -1.484 -36.033 -10.374  1.00 76.07           N  
ATOM    486  CA  PHE B  63      -2.055 -36.367 -11.673  1.00 76.07           C  
ATOM    487  C   PHE B  63      -1.011 -37.021 -12.571  1.00 76.07           C  
ATOM    488  CB  PHE B  63      -2.620 -35.115 -12.351  1.00 76.07           C  
ATOM    489  O   PHE B  63       0.188 -36.948 -12.293  1.00 76.07           O  
ATOM    490  CG  PHE B  63      -1.595 -34.041 -12.594  1.00 76.07           C  
ATOM    491  CD1 PHE B  63      -1.286 -33.118 -11.602  1.00 76.07           C  
ATOM    492  CD2 PHE B  63      -0.940 -33.953 -13.816  1.00 76.07           C  
ATOM    493  CE1 PHE B  63      -0.338 -32.123 -11.824  1.00 76.07           C  
ATOM    494  CE2 PHE B  63       0.009 -32.961 -14.045  1.00 76.07           C  
ATOM    495  CZ  PHE B  63       0.308 -32.046 -13.048  1.00 76.07           C  
ATOM    496  N   ALA B  64      -1.543 -37.654 -13.549  1.00 75.16           N  
ATOM    497  CA  ALA B  64      -0.622 -38.390 -14.410  1.00 75.16           C  
ATOM    498  C   ALA B  64      -0.949 -38.164 -15.883  1.00 75.16           C  
ATOM    499  CB  ALA B  64      -0.663 -39.881 -14.082  1.00 75.16           C  
ATOM    500  O   ALA B  64      -2.100 -37.900 -16.237  1.00 75.16           O  
ATOM    501  N   PHE B  65       0.166 -38.212 -16.661  1.00 73.42           N  
ATOM    502  CA  PHE B  65       0.057 -38.169 -18.115  1.00 73.42           C  
ATOM    503  C   PHE B  65       0.583 -39.458 -18.735  1.00 73.42           C  
ATOM    504  CB  PHE B  65       0.821 -36.966 -18.677  1.00 73.42           C  
ATOM    505  O   PHE B  65       1.639 -39.957 -18.341  1.00 73.42           O  
ATOM    506  CG  PHE B  65       0.293 -35.638 -18.206  1.00 73.42           C  
ATOM    507  CD1 PHE B  65      -0.811 -35.057 -18.817  1.00 73.42           C  
ATOM    508  CD2 PHE B  65       0.902 -34.970 -17.152  1.00 73.42           C  
ATOM    509  CE1 PHE B  65      -1.301 -33.827 -18.384  1.00 73.42           C  
ATOM    510  CE2 PHE B  65       0.418 -33.741 -16.712  1.00 73.42           C  
ATOM    511  CZ  PHE B  65      -0.683 -33.171 -17.330  1.00 73.42           C  
ATOM    512  N   ALA B  66      -0.308 -39.994 -19.582  1.00 74.85           N  
ATOM    513  CA  ALA B  66       0.184 -41.128 -20.360  1.00 74.85           C  
ATOM    514  C   ALA B  66       0.641 -40.684 -21.747  1.00 74.85           C  
ATOM    515  CB  ALA B  66      -0.895 -42.202 -20.477  1.00 74.85           C  
ATOM    516  O   ALA B  66      -0.156 -40.168 -22.534  1.00 74.85           O  
ATOM    517  N   CYS B  67       1.918 -40.904 -21.964  1.00 74.06           N  
ATOM    518  CA  CYS B  67       2.463 -40.498 -23.254  1.00 74.06           C  
ATOM    519  C   CYS B  67       2.416 -41.648 -24.253  1.00 74.06           C  
ATOM    520  CB  CYS B  67       3.902 -40.005 -23.098  1.00 74.06           C  
ATOM    521  O   CYS B  67       2.308 -42.811 -23.861  1.00 74.06           O  
ATOM    522  SG  CYS B  67       4.057 -38.526 -22.073  1.00 74.06           S  
ATOM    523  N   PRO B  68       2.381 -41.356 -25.573  1.00 75.23           N  
ATOM    524  CA  PRO B  68       2.311 -42.388 -26.610  1.00 75.23           C  
ATOM    525  C   PRO B  68       3.482 -43.367 -26.548  1.00 75.23           C  
ATOM    526  CB  PRO B  68       2.340 -41.583 -27.911  1.00 75.23           C  
ATOM    527  O   PRO B  68       3.359 -44.511 -26.992  1.00 75.23           O  
ATOM    528  CG  PRO B  68       2.117 -40.167 -27.489  1.00 75.23           C  
ATOM    529  CD  PRO B  68       2.336 -40.071 -26.006  1.00 75.23           C  
ATOM    530  N   ASP B  69       4.648 -42.931 -25.921  1.00 74.32           N  
ATOM    531  CA  ASP B  69       5.826 -43.787 -25.822  1.00 74.32           C  
ATOM    532  C   ASP B  69       5.647 -44.843 -24.734  1.00 74.32           C  
ATOM    533  CB  ASP B  69       7.076 -42.949 -25.543  1.00 74.32           C  
ATOM    534  O   ASP B  69       6.502 -45.715 -24.562  1.00 74.32           O  
ATOM    535  CG  ASP B  69       6.922 -42.038 -24.338  1.00 74.32           C  
ATOM    536  OD1 ASP B  69       5.836 -42.024 -23.719  1.00 74.32           O  
ATOM    537  OD2 ASP B  69       7.894 -41.326 -24.006  1.00 74.32           O  
ATOM    538  N   GLY B  70       4.564 -44.814 -24.083  1.00 74.02           N  
ATOM    539  CA  GLY B  70       4.243 -45.819 -23.082  1.00 74.02           C  
ATOM    540  C   GLY B  70       4.710 -45.444 -21.688  1.00 74.02           C  
ATOM    541  O   GLY B  70       4.412 -46.145 -20.719  1.00 74.02           O  
ATOM    542  N   VAL B  71       5.319 -44.309 -21.616  1.00 76.82           N  
ATOM    543  CA  VAL B  71       5.811 -43.880 -20.310  1.00 76.82           C  
ATOM    544  C   VAL B  71       4.736 -43.067 -19.594  1.00 76.82           C  
ATOM    545  CB  VAL B  71       7.109 -43.052 -20.437  1.00 76.82           C  
ATOM    546  O   VAL B  71       4.138 -42.162 -20.181  1.00 76.82           O  
ATOM    547  CG1 VAL B  71       7.643 -42.670 -19.058  1.00 76.82           C  
ATOM    548  CG2 VAL B  71       8.163 -43.829 -21.224  1.00 76.82           C  
ATOM    549  N   LYS B  72       4.472 -43.438 -18.420  1.00 80.06           N  
ATOM    550  CA  LYS B  72       3.521 -42.719 -17.578  1.00 80.06           C  
ATOM    551  C   LYS B  72       4.234 -41.721 -16.671  1.00 80.06           C  
ATOM    552  CB  LYS B  72       2.701 -43.699 -16.736  1.00 80.06           C  
ATOM    553  O   LYS B  72       5.172 -42.083 -15.957  1.00 80.06           O  
ATOM    554  CG  LYS B  72       1.518 -43.062 -16.022  1.00 80.06           C  
ATOM    555  CD  LYS B  72       0.731 -44.090 -15.218  1.00 80.06           C  
ATOM    556  CE  LYS B  72      -0.373 -43.434 -14.400  1.00 80.06           C  
ATOM    557  NZ  LYS B  72      -1.117 -44.432 -13.574  1.00 80.06           N  
ATOM    558  N   HIS B  73       3.771 -40.399 -16.784  1.00 78.89           N  
ATOM    559  CA  HIS B  73       4.339 -39.349 -15.946  1.00 78.89           C  
ATOM    560  C   HIS B  73       3.377 -38.954 -14.830  1.00 78.89           C  
ATOM    561  CB  HIS B  73       4.694 -38.123 -16.790  1.00 78.89           C  
ATOM    562  O   HIS B  73       2.257 -38.513 -15.097  1.00 78.89           O  
ATOM    563  CG  HIS B  73       5.843 -38.349 -17.721  1.00 78.89           C  
ATOM    564  CD2 HIS B  73       5.888 -38.881 -18.965  1.00 78.89           C  
ATOM    565  ND1 HIS B  73       7.140 -38.012 -17.399  1.00 78.89           N  
ATOM    566  CE1 HIS B  73       7.934 -38.327 -18.408  1.00 78.89           C  
ATOM    567  NE2 HIS B  73       7.199 -38.857 -19.371  1.00 78.89           N  
ATOM    568  N   VAL B  74       3.838 -39.179 -13.660  1.00 77.49           N  
ATOM    569  CA  VAL B  74       3.011 -38.880 -12.496  1.00 77.49           C  
ATOM    570  C   VAL B  74       3.522 -37.616 -11.809  1.00 77.49           C  
ATOM    571  CB  VAL B  74       2.991 -40.059 -11.496  1.00 77.49           C  
ATOM    572  O   VAL B  74       4.704 -37.519 -11.472  1.00 77.49           O  
ATOM    573  CG1 VAL B  74       2.094 -39.739 -10.302  1.00 77.49           C  
ATOM    574  CG2 VAL B  74       2.528 -41.338 -12.190  1.00 77.49           C  
ATOM    575  N   TYR B  75       2.649 -36.609 -11.698  1.00 73.07           N  
ATOM    576  CA  TYR B  75       2.988 -35.345 -11.053  1.00 73.07           C  
ATOM    577  C   TYR B  75       2.355 -35.253  -9.669  1.00 73.07           C  
ATOM    578  CB  TYR B  75       2.534 -34.163 -11.914  1.00 73.07           C  
ATOM    579  O   TYR B  75       1.175 -35.568  -9.497  1.00 73.07           O  
ATOM    580  CG  TYR B  75       3.380 -33.950 -13.146  1.00 73.07           C  
ATOM    581  CD1 TYR B  75       4.447 -33.054 -13.136  1.00 73.07           C  
ATOM    582  CD2 TYR B  75       3.114 -34.642 -14.322  1.00 73.07           C  
ATOM    583  CE1 TYR B  75       5.228 -32.853 -14.269  1.00 73.07           C  
ATOM    584  CE2 TYR B  75       3.888 -34.449 -15.461  1.00 73.07           C  
ATOM    585  OH  TYR B  75       5.711 -33.359 -16.550  1.00 73.07           O  
ATOM    586  CZ  TYR B  75       4.942 -33.554 -15.425  1.00 73.07           C  
ATOM    587  N   GLN B  76       3.220 -34.898  -8.679  1.00 75.39           N  
ATOM    588  CA  GLN B  76       2.733 -34.630  -7.330  1.00 75.39           C  
ATOM    589  C   GLN B  76       3.056 -33.200  -6.904  1.00 75.39           C  
ATOM    590  CB  GLN B  76       3.335 -35.623  -6.335  1.00 75.39           C  
ATOM    591  O   GLN B  76       4.225 -32.838  -6.762  1.00 75.39           O  
ATOM    592  CG  GLN B  76       2.788 -35.483  -4.920  1.00 75.39           C  
ATOM    593  CD  GLN B  76       2.634 -36.817  -4.216  1.00 75.39           C  
ATOM    594  NE2 GLN B  76       2.034 -36.797  -3.030  1.00 75.39           N  
ATOM    595  OE1 GLN B  76       3.050 -37.859  -4.733  1.00 75.39           O  
ATOM    596  N   LEU B  77       1.971 -32.531  -6.873  1.00 67.69           N  
ATOM    597  CA  LEU B  77       2.111 -31.165  -6.380  1.00 67.69           C  
ATOM    598  C   LEU B  77       1.724 -31.076  -4.908  1.00 67.69           C  
ATOM    599  CB  LEU B  77       1.249 -30.206  -7.205  1.00 67.69           C  
ATOM    600  O   LEU B  77       0.638 -31.512  -4.520  1.00 67.69           O  
ATOM    601  CG  LEU B  77       1.834 -29.748  -8.542  1.00 67.69           C  
ATOM    602  CD1 LEU B  77       0.716 -29.443  -9.533  1.00 67.69           C  
ATOM    603  CD2 LEU B  77       2.728 -28.528  -8.345  1.00 67.69           C  
ATOM    604  N   ARG B  78       2.613 -30.522  -4.169  1.00 64.16           N  
ATOM    605  CA  ARG B  78       2.336 -30.326  -2.750  1.00 64.16           C  
ATOM    606  C   ARG B  78       2.256 -28.842  -2.408  1.00 64.16           C  
ATOM    607  CB  ARG B  78       3.407 -31.004  -1.893  1.00 64.16           C  
ATOM    608  O   ARG B  78       3.255 -28.124  -2.496  1.00 64.16           O  
ATOM    609  CG  ARG B  78       2.984 -31.243  -0.452  1.00 64.16           C  
ATOM    610  CD  ARG B  78       4.080 -31.928   0.351  1.00 64.16           C  
ATOM    611  NE  ARG B  78       3.527 -32.779   1.402  1.00 64.16           N  
ATOM    612  NH1 ARG B  78       5.578 -33.434   2.238  1.00 64.16           N  
ATOM    613  NH2 ARG B  78       3.645 -34.216   3.189  1.00 64.16           N  
ATOM    614  CZ  ARG B  78       4.251 -33.474   2.274  1.00 64.16           C  
ATOM    615  N   ALA B  79       1.027 -28.609  -2.025  1.00 55.39           N  
ATOM    616  CA  ALA B  79       0.785 -27.205  -1.703  1.00 55.39           C  
ATOM    617  C   ALA B  79       1.165 -26.901  -0.257  1.00 55.39           C  
ATOM    618  CB  ALA B  79      -0.678 -26.846  -1.953  1.00 55.39           C  
ATOM    619  O   ALA B  79       0.744 -27.606   0.664  1.00 55.39           O  
ATOM    620  N   ARG B  80       2.049 -25.930  -0.144  1.00 47.99           N  
ATOM    621  CA  ARG B  80       2.428 -25.498   1.197  1.00 47.99           C  
ATOM    622  C   ARG B  80       1.761 -24.175   1.555  1.00 47.99           C  
ATOM    623  CB  ARG B  80       3.949 -25.365   1.309  1.00 47.99           C  
ATOM    624  O   ARG B  80       1.620 -23.294   0.704  1.00 47.99           O  
ATOM    625  CG  ARG B  80       4.492 -25.661   2.698  1.00 47.99           C  
ATOM    626  CD  ARG B  80       6.010 -25.561   2.743  1.00 47.99           C  
ATOM    627  NE  ARG B  80       6.531 -25.866   4.072  1.00 47.99           N  
ATOM    628  NH1 ARG B  80       8.752 -25.631   3.482  1.00 47.99           N  
ATOM    629  NH2 ARG B  80       8.186 -26.183   5.633  1.00 47.99           N  
ATOM    630  CZ  ARG B  80       7.822 -25.893   4.393  1.00 47.99           C  
ATOM    631  N   SER B  81       1.247 -24.182   2.730  1.00 40.80           N  
ATOM    632  CA  SER B  81       0.698 -22.925   3.229  1.00 40.80           C  
ATOM    633  C   SER B  81       1.789 -22.041   3.822  1.00 40.80           C  
ATOM    634  CB  SER B  81      -0.382 -23.190   4.279  1.00 40.80           C  
ATOM    635  O   SER B  81       2.710 -22.537   4.475  1.00 40.80           O  
ATOM    636  OG  SER B  81       0.134 -23.968   5.345  1.00 40.80           O  
ATOM    637  N   VAL B  82       2.086 -21.109   3.088  1.00 37.53           N  
ATOM    638  CA  VAL B  82       3.117 -20.224   3.620  1.00 37.53           C  
ATOM    639  C   VAL B  82       2.477 -19.168   4.519  1.00 37.53           C  
ATOM    640  CB  VAL B  82       3.922 -19.545   2.489  1.00 37.53           C  
ATOM    641  O   VAL B  82       1.481 -18.545   4.143  1.00 37.53           O  
ATOM    642  CG1 VAL B  82       5.019 -18.654   3.068  1.00 37.53           C  
ATOM    643  CG2 VAL B  82       4.520 -20.597   1.556  1.00 37.53           C  
ATOM    644  N   SER B  83       2.669 -19.258   5.737  1.00 32.31           N  
ATOM    645  CA  SER B  83       2.226 -18.188   6.625  1.00 32.31           C  
ATOM    646  C   SER B  83       3.215 -17.028   6.628  1.00 32.31           C  
ATOM    647  CB  SER B  83       2.042 -18.715   8.048  1.00 32.31           C  
ATOM    648  O   SER B  83       4.425 -17.236   6.742  1.00 32.31           O  
ATOM    649  OG  SER B  83       3.040 -19.670   8.365  1.00 32.31           O  
ATOM    650  N   PRO B  84       2.821 -16.041   5.942  1.00 28.40           N  
ATOM    651  CA  PRO B  84       3.763 -14.920   5.972  1.00 28.40           C  
ATOM    652  C   PRO B  84       4.245 -14.592   7.384  1.00 28.40           C  
ATOM    653  CB  PRO B  84       2.950 -13.761   5.390  1.00 28.40           C  
ATOM    654  O   PRO B  84       3.462 -14.650   8.336  1.00 28.40           O  
ATOM    655  CG  PRO B  84       1.538 -14.252   5.380  1.00 28.40           C  
ATOM    656  CD  PRO B  84       1.542 -15.722   5.684  1.00 28.40           C  
ATOM    657  N   LYS B  85       5.476 -15.077   7.751  1.00 28.75           N  
ATOM    658  CA  LYS B  85       5.912 -14.530   9.033  1.00 28.75           C  
ATOM    659  C   LYS B  85       6.158 -13.027   8.933  1.00 28.75           C  
ATOM    660  CB  LYS B  85       7.179 -15.238   9.516  1.00 28.75           C  
ATOM    661  O   LYS B  85       6.920 -12.573   8.077  1.00 28.75           O  
ATOM    662  CG  LYS B  85       6.912 -16.476  10.359  1.00 28.75           C  
ATOM    663  CD  LYS B  85       8.206 -17.077  10.894  1.00 28.75           C  
ATOM    664  CE  LYS B  85       7.945 -18.345  11.695  1.00 28.75           C  
ATOM    665  NZ  LYS B  85       9.211 -18.939  12.220  1.00 28.75           N  
ATOM    666  N   LEU B  86       5.137 -12.250   9.142  1.00 26.28           N  
ATOM    667  CA  LEU B  86       5.247 -10.797   9.077  1.00 26.28           C  
ATOM    668  C   LEU B  86       6.300 -10.287  10.054  1.00 26.28           C  
ATOM    669  CB  LEU B  86       3.896 -10.143   9.378  1.00 26.28           C  
ATOM    670  O   LEU B  86       6.275 -10.633  11.237  1.00 26.28           O  
ATOM    671  CG  LEU B  86       3.345  -9.199   8.307  1.00 26.28           C  
ATOM    672  CD1 LEU B  86       2.192  -9.861   7.560  1.00 26.28           C  
ATOM    673  CD2 LEU B  86       2.899  -7.883   8.933  1.00 26.28           C  
ATOM    674  N   PHE B  87       7.578 -10.226   9.618  1.00 24.63           N  
ATOM    675  CA  PHE B  87       8.452  -9.533  10.556  1.00 24.63           C  
ATOM    676  C   PHE B  87       7.959  -8.113  10.807  1.00 24.63           C  
ATOM    677  CB  PHE B  87       9.891  -9.505  10.032  1.00 24.63           C  
ATOM    678  O   PHE B  87       7.832  -7.320   9.872  1.00 24.63           O  
ATOM    679  CG  PHE B  87      10.684 -10.739  10.367  1.00 24.63           C  
ATOM    680  CD1 PHE B  87      11.353 -10.844  11.581  1.00 24.63           C  
ATOM    681  CD2 PHE B  87      10.761 -11.795   9.469  1.00 24.63           C  
ATOM    682  CE1 PHE B  87      12.088 -11.985  11.894  1.00 24.63           C  
ATOM    683  CE2 PHE B  87      11.493 -12.938   9.775  1.00 24.63           C  
ATOM    684  CZ  PHE B  87      12.157 -13.031  10.987  1.00 24.63           C  
ATOM    685  N   ILE B  88       6.890  -8.080  11.586  1.00 26.74           N  
ATOM    686  CA  ILE B  88       6.336  -6.780  11.949  1.00 26.74           C  
ATOM    687  C   ILE B  88       7.441  -5.885  12.505  1.00 26.74           C  
ATOM    688  CB  ILE B  88       5.191  -6.920  12.978  1.00 26.74           C  
ATOM    689  O   ILE B  88       8.059  -6.210  13.522  1.00 26.74           O  
ATOM    690  CG1 ILE B  88       4.113  -7.874  12.451  1.00 26.74           C  
ATOM    691  CG2 ILE B  88       4.594  -5.550  13.312  1.00 26.74           C  
ATOM    692  CD1 ILE B  88       3.077  -8.274  13.492  1.00 26.74           C  
ATOM    693  N   ARG B  89       8.365  -5.443  11.656  1.00 25.30           N  
ATOM    694  CA  ARG B  89       8.968  -4.363  12.431  1.00 25.30           C  
ATOM    695  C   ARG B  89       7.910  -3.373  12.906  1.00 25.30           C  
ATOM    696  CB  ARG B  89      10.032  -3.637  11.606  1.00 25.30           C  
ATOM    697  O   ARG B  89       7.186  -2.793  12.094  1.00 25.30           O  
ATOM    698  CG  ARG B  89      11.448  -4.134  11.852  1.00 25.30           C  
ATOM    699  CD  ARG B  89      12.480  -3.273  11.138  1.00 25.30           C  
ATOM    700  NE  ARG B  89      13.801  -3.894  11.150  1.00 25.30           N  
ATOM    701  NH1 ARG B  89      14.953  -1.921  11.498  1.00 25.30           N  
ATOM    702  NH2 ARG B  89      16.092  -3.902  11.314  1.00 25.30           N  
ATOM    703  CZ  ARG B  89      14.946  -3.238  11.321  1.00 25.30           C  
ATOM    704  N   GLN B  90       7.232  -3.803  13.979  1.00 28.25           N  
ATOM    705  CA  GLN B  90       6.237  -2.980  14.659  1.00 28.25           C  
ATOM    706  C   GLN B  90       6.726  -1.543  14.817  1.00 28.25           C  
ATOM    707  CB  GLN B  90       5.895  -3.572  16.027  1.00 28.25           C  
ATOM    708  O   GLN B  90       7.510  -1.245  15.720  1.00 28.25           O  
ATOM    709  CG  GLN B  90       4.423  -3.924  16.195  1.00 28.25           C  
ATOM    710  CD  GLN B  90       4.129  -4.605  17.518  1.00 28.25           C  
ATOM    711  NE2 GLN B  90       3.032  -4.211  18.157  1.00 28.25           N  
ATOM    712  OE1 GLN B  90       4.881  -5.478  17.962  1.00 28.25           O  
ATOM    713  N   GLU B  91       7.500  -1.007  13.876  1.00 29.45           N  
ATOM    714  CA  GLU B  91       7.698   0.337  14.409  1.00 29.45           C  
ATOM    715  C   GLU B  91       6.363   1.039  14.645  1.00 29.45           C  
ATOM    716  CB  GLU B  91       8.568   1.168  13.462  1.00 29.45           C  
ATOM    717  O   GLU B  91       5.506   1.069  13.759  1.00 29.45           O  
ATOM    718  CG  GLU B  91       9.432   2.202  14.170  1.00 29.45           C  
ATOM    719  CD  GLU B  91      10.317   2.995  13.221  1.00 29.45           C  
ATOM    720  OE1 GLU B  91      10.945   3.984  13.661  1.00 29.45           O  
ATOM    721  OE2 GLU B  91      10.383   2.623  12.028  1.00 29.45           O  
ATOM    722  N   GLU B  92       5.785   0.836  15.806  1.00 31.55           N  
ATOM    723  CA  GLU B  92       4.712   1.655  16.362  1.00 31.55           C  
ATOM    724  C   GLU B  92       4.779   3.085  15.833  1.00 31.55           C  
ATOM    725  CB  GLU B  92       4.773   1.657  17.891  1.00 31.55           C  
ATOM    726  O   GLU B  92       5.726   3.818  16.127  1.00 31.55           O  
ATOM    727  CG  GLU B  92       3.407   1.616  18.561  1.00 31.55           C  
ATOM    728  CD  GLU B  92       3.481   1.651  20.079  1.00 31.55           C  
ATOM    729  OE1 GLU B  92       2.423   1.775  20.736  1.00 31.55           O  
ATOM    730  OE2 GLU B  92       4.608   1.556  20.616  1.00 31.55           O  
ATOM    731  N   VAL B  93       4.724   3.274  14.588  1.00 34.54           N  
ATOM    732  CA  VAL B  93       4.677   4.712  14.343  1.00 34.54           C  
ATOM    733  C   VAL B  93       3.558   5.341  15.170  1.00 34.54           C  
ATOM    734  CB  VAL B  93       4.474   5.026  12.844  1.00 34.54           C  
ATOM    735  O   VAL B  93       2.391   4.965  15.034  1.00 34.54           O  
ATOM    736  CG1 VAL B  93       4.572   6.529  12.589  1.00 34.54           C  
ATOM    737  CG2 VAL B  93       5.497   4.270  11.998  1.00 34.54           C  
ATOM    738  N   GLN B  94       3.747   5.470  16.481  1.00 33.22           N  
ATOM    739  CA  GLN B  94       2.963   6.297  17.392  1.00 33.22           C  
ATOM    740  C   GLN B  94       2.474   7.566  16.700  1.00 33.22           C  
ATOM    741  CB  GLN B  94       3.783   6.658  18.631  1.00 33.22           C  
ATOM    742  O   GLN B  94       3.279   8.372  16.227  1.00 33.22           O  
ATOM    743  CG  GLN B  94       3.077   6.354  19.946  1.00 33.22           C  
ATOM    744  CD  GLN B  94       4.041   6.194  21.106  1.00 33.22           C  
ATOM    745  NE2 GLN B  94       3.523   5.766  22.253  1.00 33.22           N  
ATOM    746  OE1 GLN B  94       5.242   6.453  20.974  1.00 33.22           O  
ATOM    747  N   GLU B  95       1.463   7.510  16.007  1.00 36.60           N  
ATOM    748  CA  GLU B  95       0.929   8.816  15.630  1.00 36.60           C  
ATOM    749  C   GLU B  95       0.856   9.751  16.834  1.00 36.60           C  
ATOM    750  CB  GLU B  95      -0.456   8.667  14.995  1.00 36.60           C  
ATOM    751  O   GLU B  95       0.017   9.569  17.718  1.00 36.60           O  
ATOM    752  CG  GLU B  95      -0.425   8.123  13.574  1.00 36.60           C  
ATOM    753  CD  GLU B  95      -0.345   9.212  12.516  1.00 36.60           C  
ATOM    754  OE1 GLU B  95       0.097   8.924  11.380  1.00 36.60           O  
ATOM    755  OE2 GLU B  95      -0.726  10.363  12.825  1.00 36.60           O  
ATOM    756  N   LEU B  96       1.922   9.925  17.546  1.00 34.46           N  
ATOM    757  CA  LEU B  96       2.107  10.759  18.728  1.00 34.46           C  
ATOM    758  C   LEU B  96       1.485  12.137  18.525  1.00 34.46           C  
ATOM    759  CB  LEU B  96       3.596  10.902  19.056  1.00 34.46           C  
ATOM    760  O   LEU B  96       1.337  12.903  19.479  1.00 34.46           O  
ATOM    761  CG  LEU B  96       3.939  11.286  20.496  1.00 34.46           C  
ATOM    762  CD1 LEU B  96       3.584  10.148  21.447  1.00 34.46           C  
ATOM    763  CD2 LEU B  96       5.415  11.649  20.615  1.00 34.46           C  
ATOM    764  N   TYR B  97       1.346  12.549  17.260  1.00 38.75           N  
ATOM    765  CA  TYR B  97       1.113  13.988  17.229  1.00 38.75           C  
ATOM    766  C   TYR B  97      -0.220  14.340  17.877  1.00 38.75           C  
ATOM    767  CB  TYR B  97       1.146  14.507  15.788  1.00 38.75           C  
ATOM    768  O   TYR B  97      -0.370  15.417  18.459  1.00 38.75           O  
ATOM    769  CG  TYR B  97       2.540  14.664  15.230  1.00 38.75           C  
ATOM    770  CD1 TYR B  97       3.300  15.797  15.512  1.00 38.75           C  
ATOM    771  CD2 TYR B  97       3.099  13.681  14.421  1.00 38.75           C  
ATOM    772  CE1 TYR B  97       4.584  15.947  14.999  1.00 38.75           C  
ATOM    773  CE2 TYR B  97       4.382  13.821  13.902  1.00 38.75           C  
ATOM    774  OH  TYR B  97       6.387  15.098  13.687  1.00 38.75           O  
ATOM    775  CZ  TYR B  97       5.116  14.955  14.197  1.00 38.75           C  
ATOM    776  N   SER B  98      -1.249  13.359  17.669  1.00 41.21           N  
ATOM    777  CA  SER B  98      -2.596  13.902  17.811  1.00 41.21           C  
ATOM    778  C   SER B  98      -2.967  14.086  19.279  1.00 41.21           C  
ATOM    779  CB  SER B  98      -3.616  12.990  17.129  1.00 41.21           C  
ATOM    780  O   SER B  98      -3.461  15.144  19.672  1.00 41.21           O  
ATOM    781  OG  SER B  98      -4.773  12.839  17.934  1.00 41.21           O  
ATOM    782  N   PRO B  99      -2.845  13.099  20.157  1.00 43.03           N  
ATOM    783  CA  PRO B  99      -3.395  13.358  21.489  1.00 43.03           C  
ATOM    784  C   PRO B  99      -2.521  14.298  22.317  1.00 43.03           C  
ATOM    785  CB  PRO B  99      -3.452  11.966  22.123  1.00 43.03           C  
ATOM    786  O   PRO B  99      -3.039  15.118  23.078  1.00 43.03           O  
ATOM    787  CG  PRO B  99      -2.642  11.099  21.214  1.00 43.03           C  
ATOM    788  CD  PRO B  99      -2.437  11.828  19.918  1.00 43.03           C  
ATOM    789  N   ILE B 100      -1.169  14.236  22.241  1.00 43.19           N  
ATOM    790  CA  ILE B 100      -0.291  15.115  23.005  1.00 43.19           C  
ATOM    791  C   ILE B 100      -0.424  16.548  22.495  1.00 43.19           C  
ATOM    792  CB  ILE B 100       1.181  14.652  22.924  1.00 43.19           C  
ATOM    793  O   ILE B 100      -0.481  17.492  23.286  1.00 43.19           O  
ATOM    794  CG1 ILE B 100       1.339  13.262  23.551  1.00 43.19           C  
ATOM    795  CG2 ILE B 100       2.104  15.668  23.604  1.00 43.19           C  
ATOM    796  CD1 ILE B 100       2.700  12.624  23.308  1.00 43.19           C  
ATOM    797  N   PHE B 101      -0.562  16.782  21.217  1.00 43.35           N  
ATOM    798  CA  PHE B 101      -0.828  18.109  20.674  1.00 43.35           C  
ATOM    799  C   PHE B 101      -2.183  18.625  21.144  1.00 43.35           C  
ATOM    800  CB  PHE B 101      -0.776  18.085  19.143  1.00 43.35           C  
ATOM    801  O   PHE B 101      -2.319  19.800  21.492  1.00 43.35           O  
ATOM    802  CG  PHE B 101       0.446  18.746  18.567  1.00 43.35           C  
ATOM    803  CD1 PHE B 101       0.471  20.117  18.339  1.00 43.35           C  
ATOM    804  CD2 PHE B 101       1.572  17.996  18.252  1.00 43.35           C  
ATOM    805  CE1 PHE B 101       1.602  20.731  17.805  1.00 43.35           C  
ATOM    806  CE2 PHE B 101       2.705  18.603  17.718  1.00 43.35           C  
ATOM    807  CZ  PHE B 101       2.718  19.970  17.494  1.00 43.35           C  
ATOM    808  N   LEU B 102      -3.182  17.753  21.265  1.00 43.87           N  
ATOM    809  CA  LEU B 102      -4.490  18.172  21.755  1.00 43.87           C  
ATOM    810  C   LEU B 102      -4.435  18.490  23.246  1.00 43.87           C  
ATOM    811  CB  LEU B 102      -5.535  17.085  21.492  1.00 43.87           C  
ATOM    812  O   LEU B 102      -5.042  19.463  23.700  1.00 43.87           O  
ATOM    813  CG  LEU B 102      -6.053  16.975  20.057  1.00 43.87           C  
ATOM    814  CD1 LEU B 102      -7.011  15.796  19.928  1.00 43.87           C  
ATOM    815  CD2 LEU B 102      -6.733  18.273  19.634  1.00 43.87           C  
ATOM    816  N   ILE B 103      -3.600  17.696  23.971  1.00 49.87           N  
ATOM    817  CA  ILE B 103      -3.469  17.952  25.402  1.00 49.87           C  
ATOM    818  C   ILE B 103      -2.688  19.245  25.625  1.00 49.87           C  
ATOM    819  CB  ILE B 103      -2.776  16.776  26.125  1.00 49.87           C  
ATOM    820  O   ILE B 103      -3.081  20.081  26.443  1.00 49.87           O  
ATOM    821  CG1 ILE B 103      -3.643  15.514  26.045  1.00 49.87           C  
ATOM    822  CG2 ILE B 103      -2.473  17.140  27.581  1.00 49.87           C  
ATOM    823  CD1 ILE B 103      -2.956  14.257  26.562  1.00 49.87           C  
ATOM    824  N   VAL B 104      -1.587  19.538  24.809  1.00 49.66           N  
ATOM    825  CA  VAL B 104      -0.817  20.771  24.928  1.00 49.66           C  
ATOM    826  C   VAL B 104      -1.668  21.957  24.478  1.00 49.66           C  
ATOM    827  CB  VAL B 104       0.487  20.708  24.103  1.00 49.66           C  
ATOM    828  O   VAL B 104      -1.683  23.002  25.132  1.00 49.66           O  
ATOM    829  CG1 VAL B 104       1.226  22.044  24.157  1.00 49.66           C  
ATOM    830  CG2 VAL B 104       1.383  19.577  24.607  1.00 49.66           C  
ATOM    831  N   ALA B 105      -2.501  21.818  23.445  1.00 47.75           N  
ATOM    832  CA  ALA B 105      -3.393  22.882  22.993  1.00 47.75           C  
ATOM    833  C   ALA B 105      -4.471  23.174  24.034  1.00 47.75           C  
ATOM    834  CB  ALA B 105      -4.034  22.510  21.658  1.00 47.75           C  
ATOM    835  O   ALA B 105      -4.797  24.335  24.290  1.00 47.75           O  
ATOM    836  N   ALA B 106      -4.971  22.078  24.729  1.00 50.01           N  
ATOM    837  CA  ALA B 106      -5.978  22.256  25.772  1.00 50.01           C  
ATOM    838  C   ALA B 106      -5.390  22.973  26.984  1.00 50.01           C  
ATOM    839  CB  ALA B 106      -6.559  20.907  26.186  1.00 50.01           C  
ATOM    840  O   ALA B 106      -6.015  23.879  27.541  1.00 50.01           O  
ATOM    841  N   ILE B 107      -4.115  22.618  27.387  1.00 52.27           N  
ATOM    842  CA  ILE B 107      -3.468  23.233  28.541  1.00 52.27           C  
ATOM    843  C   ILE B 107      -3.156  24.697  28.239  1.00 52.27           C  
ATOM    844  CB  ILE B 107      -2.177  22.479  28.933  1.00 52.27           C  
ATOM    845  O   ILE B 107      -3.395  25.574  29.072  1.00 52.27           O  
ATOM    846  CG1 ILE B 107      -2.509  21.058  29.401  1.00 52.27           C  
ATOM    847  CG2 ILE B 107      -1.410  23.247  30.014  1.00 52.27           C  
ATOM    848  CD1 ILE B 107      -1.286  20.192  29.667  1.00 52.27           C  
ATOM    849  N   VAL B 108      -2.644  25.100  27.042  1.00 50.06           N  
ATOM    850  CA  VAL B 108      -2.354  26.477  26.656  1.00 50.06           C  
ATOM    851  C   VAL B 108      -3.647  27.289  26.622  1.00 50.06           C  
ATOM    852  CB  VAL B 108      -1.645  26.545  25.285  1.00 50.06           C  
ATOM    853  O   VAL B 108      -3.687  28.425  27.099  1.00 50.06           O  
ATOM    854  CG1 VAL B 108      -1.483  27.995  24.832  1.00 50.06           C  
ATOM    855  CG2 VAL B 108      -0.287  25.849  25.352  1.00 50.06           C  
ATOM    856  N   PHE B 109      -4.725  26.608  26.184  1.00 50.15           N  
ATOM    857  CA  PHE B 109      -6.029  27.258  26.113  1.00 50.15           C  
ATOM    858  C   PHE B 109      -6.553  27.574  27.509  1.00 50.15           C  
ATOM    859  CB  PHE B 109      -7.031  26.375  25.363  1.00 50.15           C  
ATOM    860  O   PHE B 109      -7.015  28.688  27.766  1.00 50.15           O  
ATOM    861  CG  PHE B 109      -8.363  27.035  25.127  1.00 50.15           C  
ATOM    862  CD1 PHE B 109      -9.460  26.722  25.920  1.00 50.15           C  
ATOM    863  CD2 PHE B 109      -8.518  27.969  24.111  1.00 50.15           C  
ATOM    864  CE1 PHE B 109     -10.694  27.331  25.704  1.00 50.15           C  
ATOM    865  CE2 PHE B 109      -9.748  28.582  23.889  1.00 50.15           C  
ATOM    866  CZ  PHE B 109     -10.835  28.261  24.686  1.00 50.15           C  
ATOM    867  N   ILE B 110      -6.467  26.637  28.392  1.00 50.86           N  
ATOM    868  CA  ILE B 110      -6.961  26.826  29.752  1.00 50.86           C  
ATOM    869  C   ILE B 110      -6.147  27.912  30.450  1.00 50.86           C  
ATOM    870  CB  ILE B 110      -6.905  25.510  30.561  1.00 50.86           C  
ATOM    871  O   ILE B 110      -6.705  28.762  31.149  1.00 50.86           O  
ATOM    872  CG1 ILE B 110      -7.834  24.461  29.940  1.00 50.86           C  
ATOM    873  CG2 ILE B 110      -7.267  25.763  32.027  1.00 50.86           C  
ATOM    874  CD1 ILE B 110      -7.750  23.092  30.600  1.00 50.86           C  
ATOM    875  N   THR B 111      -4.798  27.944  30.305  1.00 52.28           N  
ATOM    876  CA  THR B 111      -3.922  28.942  30.909  1.00 52.28           C  
ATOM    877  C   THR B 111      -4.238  30.335  30.371  1.00 52.28           C  
ATOM    878  CB  THR B 111      -2.440  28.614  30.651  1.00 52.28           C  
ATOM    879  O   THR B 111      -4.293  31.303  31.133  1.00 52.28           O  
ATOM    880  CG2 THR B 111      -1.547  29.217  31.730  1.00 52.28           C  
ATOM    881  OG1 THR B 111      -2.266  27.191  30.642  1.00 52.28           O  
ATOM    882  N   LEU B 112      -4.473  30.443  29.056  1.00 48.21           N  
ATOM    883  CA  LEU B 112      -4.793  31.732  28.452  1.00 48.21           C  
ATOM    884  C   LEU B 112      -6.135  32.251  28.960  1.00 48.21           C  
ATOM    885  CB  LEU B 112      -4.822  31.617  26.926  1.00 48.21           C  
ATOM    886  O   LEU B 112      -6.281  33.445  29.228  1.00 48.21           O  
ATOM    887  CG  LEU B 112      -4.647  32.920  26.145  1.00 48.21           C  
ATOM    888  CD1 LEU B 112      -3.165  33.232  25.960  1.00 48.21           C  
ATOM    889  CD2 LEU B 112      -5.353  32.835  24.796  1.00 48.21           C  
ATOM    890  N   CYS B 113      -7.103  31.342  29.072  1.00 47.68           N  
ATOM    891  CA  CYS B 113      -8.420  31.723  29.569  1.00 47.68           C  
ATOM    892  C   CYS B 113      -8.335  32.232  31.003  1.00 47.68           C  
ATOM    893  CB  CYS B 113      -9.384  30.539  29.496  1.00 47.68           C  
ATOM    894  O   CYS B 113      -8.997  33.208  31.360  1.00 47.68           O  
ATOM    895  SG  CYS B 113      -9.931  30.149  27.819  1.00 47.68           S  
ATOM    896  N   PHE B 114      -7.477  31.560  31.818  1.00 51.05           N  
ATOM    897  CA  PHE B 114      -7.350  31.938  33.220  1.00 51.05           C  
ATOM    898  C   PHE B 114      -6.580  33.246  33.360  1.00 51.05           C  
ATOM    899  CB  PHE B 114      -6.652  30.830  34.016  1.00 51.05           C  
ATOM    900  O   PHE B 114      -6.902  34.073  34.216  1.00 51.05           O  
ATOM    901  CG  PHE B 114      -7.601  29.889  34.706  1.00 51.05           C  
ATOM    902  CD1 PHE B 114      -8.209  30.246  35.903  1.00 51.05           C  
ATOM    903  CD2 PHE B 114      -7.885  28.645  34.158  1.00 51.05           C  
ATOM    904  CE1 PHE B 114      -9.089  29.377  36.544  1.00 51.05           C  
ATOM    905  CE2 PHE B 114      -8.762  27.770  34.793  1.00 51.05           C  
ATOM    906  CZ  PHE B 114      -9.362  28.138  35.986  1.00 51.05           C  
ATOM    907  N   THR B 115      -5.540  33.490  32.529  1.00 48.74           N  
ATOM    908  CA  THR B 115      -4.769  34.726  32.606  1.00 48.74           C  
ATOM    909  C   THR B 115      -5.603  35.914  32.137  1.00 48.74           C  
ATOM    910  CB  THR B 115      -3.482  34.634  31.766  1.00 48.74           C  
ATOM    911  O   THR B 115      -5.402  37.040  32.594  1.00 48.74           O  
ATOM    912  CG2 THR B 115      -2.514  33.613  32.353  1.00 48.74           C  
ATOM    913  OG1 THR B 115      -3.818  34.244  30.429  1.00 48.74           O  
ATOM    914  N   LEU B 116      -6.453  35.716  31.125  1.00 48.34           N  
ATOM    915  CA  LEU B 116      -7.300  36.798  30.635  1.00 48.34           C  
ATOM    916  C   LEU B 116      -8.354  37.175  31.671  1.00 48.34           C  
ATOM    917  CB  LEU B 116      -7.979  36.396  29.323  1.00 48.34           C  
ATOM    918  O   LEU B 116      -8.727  38.345  31.785  1.00 48.34           O  
ATOM    919  CG  LEU B 116      -7.081  36.335  28.086  1.00 48.34           C  
ATOM    920  CD1 LEU B 116      -7.849  35.755  26.903  1.00 48.34           C  
ATOM    921  CD2 LEU B 116      -6.537  37.719  27.751  1.00 48.34           C  
ATOM    922  N   LYS B 117      -8.841  36.235  32.483  1.00 52.79           N  
ATOM    923  CA  LYS B 117      -9.827  36.504  33.526  1.00 52.79           C  
ATOM    924  C   LYS B 117      -9.225  37.342  34.649  1.00 52.79           C  
ATOM    925  CB  LYS B 117     -10.383  35.195  34.089  1.00 52.79           C  
ATOM    926  O   LYS B 117      -9.889  38.225  35.196  1.00 52.79           O  
ATOM    927  CG  LYS B 117     -11.808  35.302  34.612  1.00 52.79           C  
ATOM    928  CD  LYS B 117     -12.427  33.928  34.835  1.00 52.79           C  
ATOM    929  CE  LYS B 117     -13.816  34.032  35.448  1.00 52.79           C  
ATOM    930  NZ  LYS B 117     -14.444  32.689  35.629  1.00 52.79           N  
ATOM    931  N   ARG B 118      -7.991  37.215  35.010  1.00 53.65           N  
ATOM    932  CA  ARG B 118      -7.383  37.899  36.147  1.00 53.65           C  
ATOM    933  C   ARG B 118      -7.153  39.374  35.839  1.00 53.65           C  
ATOM    934  CB  ARG B 118      -6.061  37.231  36.531  1.00 53.65           C  
ATOM    935  O   ARG B 118      -7.270  40.224  36.725  1.00 53.65           O  
ATOM    936  CG  ARG B 118      -6.172  36.279  37.712  1.00 53.65           C  
ATOM    937  CD  ARG B 118      -4.808  35.761  38.148  1.00 53.65           C  
ATOM    938  NE  ARG B 118      -4.929  34.705  39.150  1.00 53.65           N  
ATOM    939  NH1 ARG B 118      -2.688  34.144  39.128  1.00 53.65           N  
ATOM    940  NH2 ARG B 118      -4.140  33.028  40.506  1.00 53.65           N  
ATOM    941  CZ  ARG B 118      -3.919  33.961  39.592  1.00 53.65           C  
ATOM    942  N   LYS B 119      -6.905  39.718  34.588  1.00 50.70           N  
ATOM    943  CA  LYS B 119      -6.607  41.115  34.287  1.00 50.70           C  
ATOM    944  C   LYS B 119      -7.879  41.958  34.276  1.00 50.70           C  
ATOM    945  CB  LYS B 119      -5.889  41.233  32.941  1.00 50.70           C  
ATOM    946  O   LYS B 119      -7.844  43.148  34.595  1.00 50.70           O  
ATOM    947  CG  LYS B 119      -4.702  42.185  32.954  1.00 50.70           C  
ATOM    948  CD  LYS B 119      -3.949  42.157  31.631  1.00 50.70           C  
ATOM    949  CE  LYS B 119      -2.762  43.111  31.642  1.00 50.70           C  
ATOM    950  NZ  LYS B 119      -2.009  43.074  30.352  1.00 50.70           N  
ATOM    951  N   THR B 120      -9.038  41.293  34.140  1.00 48.73           N  
ATOM    952  CA  THR B 120     -10.277  42.061  34.093  1.00 48.73           C  
ATOM    953  C   THR B 120     -10.832  42.279  35.497  1.00 48.73           C  
ATOM    954  CB  THR B 120     -11.336  41.361  33.222  1.00 48.73           C  
ATOM    955  O   THR B 120     -11.574  43.234  35.736  1.00 48.73           O  
ATOM    956  CG2 THR B 120     -11.045  41.556  31.738  1.00 48.73           C  
ATOM    957  OG1 THR B 120     -11.337  39.958  33.517  1.00 48.73           O  
ATOM    958  N   GLU B 121     -10.296  41.532  36.519  1.00 41.80           N  
ATOM    959  CA  GLU B 121     -10.764  41.847  37.865  1.00 41.80           C  
ATOM    960  C   GLU B 121      -9.821  42.822  38.564  1.00 41.80           C  
ATOM    961  CB  GLU B 121     -10.911  40.570  38.696  1.00 41.80           C  
ATOM    962  O   GLU B 121     -10.266  43.715  39.287  1.00 41.80           O  
ATOM    963  CG  GLU B 121     -12.294  39.940  38.617  1.00 41.80           C  
ATOM    964  CD  GLU B 121     -12.443  38.707  39.494  1.00 41.80           C  
ATOM    965  OE1 GLU B 121     -13.586  38.235  39.689  1.00 41.80           O  
ATOM    966  OE2 GLU B 121     -11.408  38.210  39.992  1.00 41.80           O  
TER     967      GLU B 121                                                      
ATOM    968  N   MET C   1      -9.066  42.647   0.964  1.00 23.06           N  
ATOM    969  CA  MET C   1      -9.180  42.628   2.419  1.00 23.06           C  
ATOM    970  C   MET C   1     -10.518  43.206   2.867  1.00 23.06           C  
ATOM    971  CB  MET C   1      -8.032  43.409   3.061  1.00 23.06           C  
ATOM    972  O   MET C   1     -10.887  43.094   4.038  1.00 23.06           O  
ATOM    973  CG  MET C   1      -7.057  42.539   3.836  1.00 23.06           C  
ATOM    974  SD  MET C   1      -5.551  43.454   4.347  1.00 23.06           S  
ATOM    975  CE  MET C   1      -5.955  43.792   6.083  1.00 23.06           C  
ATOM    976  N   ASP C   2     -11.133  44.135   2.012  1.00 33.70           N  
ATOM    977  CA  ASP C   2     -12.390  44.854   2.201  1.00 33.70           C  
ATOM    978  C   ASP C   2     -13.583  43.906   2.114  1.00 33.70           C  
ATOM    979  CB  ASP C   2     -12.529  45.972   1.166  1.00 33.70           C  
ATOM    980  O   ASP C   2     -14.548  44.043   2.870  1.00 33.70           O  
ATOM    981  CG  ASP C   2     -12.161  47.339   1.715  1.00 33.70           C  
ATOM    982  OD1 ASP C   2     -12.245  47.545   2.945  1.00 33.70           O  
ATOM    983  OD2 ASP C   2     -11.785  48.219   0.911  1.00 33.70           O  
ATOM    984  N   LEU C   3     -13.579  42.819   1.192  1.00 29.53           N  
ATOM    985  CA  LEU C   3     -14.688  41.887   1.020  1.00 29.53           C  
ATOM    986  C   LEU C   3     -14.846  40.997   2.248  1.00 29.53           C  
ATOM    987  CB  LEU C   3     -14.474  41.024  -0.227  1.00 29.53           C  
ATOM    988  O   LEU C   3     -15.966  40.752   2.703  1.00 29.53           O  
ATOM    989  CG  LEU C   3     -15.735  40.462  -0.887  1.00 29.53           C  
ATOM    990  CD1 LEU C   3     -16.255  41.429  -1.945  1.00 29.53           C  
ATOM    991  CD2 LEU C   3     -15.454  39.093  -1.497  1.00 29.53           C  
ATOM    992  N   PHE C   4     -13.785  40.459   2.873  1.00 30.63           N  
ATOM    993  CA  PHE C   4     -13.760  39.617   4.063  1.00 30.63           C  
ATOM    994  C   PHE C   4     -14.312  40.367   5.270  1.00 30.63           C  
ATOM    995  CB  PHE C   4     -12.335  39.133   4.352  1.00 30.63           C  
ATOM    996  O   PHE C   4     -15.107  39.821   6.037  1.00 30.63           O  
ATOM    997  CG  PHE C   4     -12.273  37.761   4.967  1.00 30.63           C  
ATOM    998  CD1 PHE C   4     -12.220  37.605   6.346  1.00 30.63           C  
ATOM    999  CD2 PHE C   4     -12.266  36.628   4.165  1.00 30.63           C  
ATOM   1000  CE1 PHE C   4     -12.162  36.336   6.919  1.00 30.63           C  
ATOM   1001  CE2 PHE C   4     -12.208  35.357   4.729  1.00 30.63           C  
ATOM   1002  CZ  PHE C   4     -12.155  35.213   6.106  1.00 30.63           C  
ATOM   1003  N   MET C   5     -13.971  41.650   5.531  1.00 31.22           N  
ATOM   1004  CA  MET C   5     -14.488  42.472   6.622  1.00 31.22           C  
ATOM   1005  C   MET C   5     -15.995  42.665   6.490  1.00 31.22           C  
ATOM   1006  CB  MET C   5     -13.787  43.831   6.651  1.00 31.22           C  
ATOM   1007  O   MET C   5     -16.705  42.740   7.495  1.00 31.22           O  
ATOM   1008  CG  MET C   5     -12.408  43.796   7.290  1.00 31.22           C  
ATOM   1009  SD  MET C   5     -12.482  43.560   9.109  1.00 31.22           S  
ATOM   1010  CE  MET C   5     -10.923  42.672   9.380  1.00 31.22           C  
ATOM   1011  N   ARG C   6     -16.523  42.845   5.238  1.00 32.55           N  
ATOM   1012  CA  ARG C   6     -17.945  43.081   5.008  1.00 32.55           C  
ATOM   1013  C   ARG C   6     -18.777  41.880   5.446  1.00 32.55           C  
ATOM   1014  CB  ARG C   6     -18.207  43.391   3.533  1.00 32.55           C  
ATOM   1015  O   ARG C   6     -19.874  42.042   5.984  1.00 32.55           O  
ATOM   1016  CG  ARG C   6     -18.316  44.876   3.225  1.00 32.55           C  
ATOM   1017  CD  ARG C   6     -18.717  45.124   1.777  1.00 32.55           C  
ATOM   1018  NE  ARG C   6     -18.845  46.550   1.490  1.00 32.55           N  
ATOM   1019  NH1 ARG C   6     -19.680  46.256  -0.643  1.00 32.55           N  
ATOM   1020  NH2 ARG C   6     -19.374  48.369   0.192  1.00 32.55           N  
ATOM   1021  CZ  ARG C   6     -19.299  47.055   0.347  1.00 32.55           C  
ATOM   1022  N   ILE C   7     -18.311  40.560   5.182  1.00 32.72           N  
ATOM   1023  CA  ILE C   7     -19.115  39.381   5.488  1.00 32.72           C  
ATOM   1024  C   ILE C   7     -19.201  39.195   7.001  1.00 32.72           C  
ATOM   1025  CB  ILE C   7     -18.534  38.113   4.824  1.00 32.72           C  
ATOM   1026  O   ILE C   7     -20.282  38.949   7.542  1.00 32.72           O  
ATOM   1027  CG1 ILE C   7     -18.615  38.224   3.298  1.00 32.72           C  
ATOM   1028  CG2 ILE C   7     -19.262  36.861   5.323  1.00 32.72           C  
ATOM   1029  CD1 ILE C   7     -17.864  37.127   2.556  1.00 32.72           C  
ATOM   1030  N   PHE C   8     -18.093  39.085   7.759  1.00 31.82           N  
ATOM   1031  CA  PHE C   8     -18.166  38.724   9.170  1.00 31.82           C  
ATOM   1032  C   PHE C   8     -18.315  39.966  10.040  1.00 31.82           C  
ATOM   1033  CB  PHE C   8     -16.921  37.935   9.589  1.00 31.82           C  
ATOM   1034  O   PHE C   8     -18.495  39.862  11.255  1.00 31.82           O  
ATOM   1035  CG  PHE C   8     -16.960  36.484   9.192  1.00 31.82           C  
ATOM   1036  CD1 PHE C   8     -17.697  35.566   9.930  1.00 31.82           C  
ATOM   1037  CD2 PHE C   8     -16.258  36.038   8.080  1.00 31.82           C  
ATOM   1038  CE1 PHE C   8     -17.735  34.223   9.564  1.00 31.82           C  
ATOM   1039  CE2 PHE C   8     -16.290  34.697   7.708  1.00 31.82           C  
ATOM   1040  CZ  PHE C   8     -17.028  33.791   8.452  1.00 31.82           C  
ATOM   1041  N   THR C   9     -17.867  41.234   9.653  1.00 30.53           N  
ATOM   1042  CA  THR C   9     -18.080  42.444  10.439  1.00 30.53           C  
ATOM   1043  C   THR C   9     -19.535  42.898  10.349  1.00 30.53           C  
ATOM   1044  CB  THR C   9     -17.155  43.583   9.974  1.00 30.53           C  
ATOM   1045  O   THR C   9     -20.015  43.249   9.269  1.00 30.53           O  
ATOM   1046  CG2 THR C   9     -16.374  44.171  11.145  1.00 30.53           C  
ATOM   1047  OG1 THR C   9     -16.230  43.074   9.005  1.00 30.53           O  
ATOM   1048  N   ILE C  10     -20.470  42.069  10.779  1.00 29.37           N  
ATOM   1049  CA  ILE C  10     -21.853  42.534  10.797  1.00 29.37           C  
ATOM   1050  C   ILE C  10     -21.918  43.938  11.393  1.00 29.37           C  
ATOM   1051  CB  ILE C  10     -22.763  41.571  11.592  1.00 29.37           C  
ATOM   1052  O   ILE C  10     -22.885  44.671  11.168  1.00 29.37           O  
ATOM   1053  CG1 ILE C  10     -22.693  40.159  11.000  1.00 29.37           C  
ATOM   1054  CG2 ILE C  10     -24.205  42.085  11.614  1.00 29.37           C  
ATOM   1055  CD1 ILE C  10     -23.316  39.086  11.883  1.00 29.37           C  
ATOM   1056  N   GLY C  11     -21.146  44.210  12.541  1.00 30.35           N  
ATOM   1057  CA  GLY C  11     -21.441  45.378  13.355  1.00 30.35           C  
ATOM   1058  C   GLY C  11     -21.101  46.687  12.667  1.00 30.35           C  
ATOM   1059  O   GLY C  11     -20.310  46.710  11.722  1.00 30.35           O  
ATOM   1060  N   THR C  12     -22.053  47.579  12.394  1.00 30.37           N  
ATOM   1061  CA  THR C  12     -22.024  48.925  11.831  1.00 30.37           C  
ATOM   1062  C   THR C  12     -21.013  49.798  12.568  1.00 30.37           C  
ATOM   1063  CB  THR C  12     -23.415  49.584  11.890  1.00 30.37           C  
ATOM   1064  O   THR C  12     -21.024  49.867  13.798  1.00 30.37           O  
ATOM   1065  CG2 THR C  12     -24.332  49.033  10.803  1.00 30.37           C  
ATOM   1066  OG1 THR C  12     -24.004  49.330  13.171  1.00 30.37           O  
ATOM   1067  N   VAL C  13     -19.719  49.777  12.241  1.00 32.28           N  
ATOM   1068  CA  VAL C  13     -18.775  50.716  12.839  1.00 32.28           C  
ATOM   1069  C   VAL C  13     -19.245  52.148  12.596  1.00 32.28           C  
ATOM   1070  CB  VAL C  13     -17.349  50.521  12.276  1.00 32.28           C  
ATOM   1071  O   VAL C  13     -19.388  52.575  11.448  1.00 32.28           O  
ATOM   1072  CG1 VAL C  13     -16.376  51.511  12.915  1.00 32.28           C  
ATOM   1073  CG2 VAL C  13     -16.878  49.085  12.501  1.00 32.28           C  
ATOM   1074  N   THR C  14     -20.319  52.658  13.354  1.00 30.71           N  
ATOM   1075  CA  THR C  14     -20.737  54.049  13.222  1.00 30.71           C  
ATOM   1076  C   THR C  14     -19.589  54.994  13.566  1.00 30.71           C  
ATOM   1077  CB  THR C  14     -21.947  54.357  14.123  1.00 30.71           C  
ATOM   1078  O   THR C  14     -18.970  54.867  14.625  1.00 30.71           O  
ATOM   1079  CG2 THR C  14     -23.248  53.892  13.475  1.00 30.71           C  
ATOM   1080  OG1 THR C  14     -21.785  53.686  15.378  1.00 30.71           O  
ATOM   1081  N   LEU C  15     -18.788  55.387  12.598  1.00 32.21           N  
ATOM   1082  CA  LEU C  15     -17.725  56.375  12.752  1.00 32.21           C  
ATOM   1083  C   LEU C  15     -18.268  57.670  13.346  1.00 32.21           C  
ATOM   1084  CB  LEU C  15     -17.058  56.659  11.403  1.00 32.21           C  
ATOM   1085  O   LEU C  15     -19.142  58.310  12.757  1.00 32.21           O  
ATOM   1086  CG  LEU C  15     -15.598  56.226  11.264  1.00 32.21           C  
ATOM   1087  CD1 LEU C  15     -15.459  55.172  10.171  1.00 32.21           C  
ATOM   1088  CD2 LEU C  15     -14.709  57.430  10.970  1.00 32.21           C  
ATOM   1089  N   LYS C  16     -18.753  57.731  14.653  1.00 34.38           N  
ATOM   1090  CA  LYS C  16     -19.169  59.031  15.172  1.00 34.38           C  
ATOM   1091  C   LYS C  16     -18.052  60.061  15.033  1.00 34.38           C  
ATOM   1092  CB  LYS C  16     -19.594  58.913  16.636  1.00 34.38           C  
ATOM   1093  O   LYS C  16     -16.898  59.781  15.362  1.00 34.38           O  
ATOM   1094  CG  LYS C  16     -21.101  58.920  16.846  1.00 34.38           C  
ATOM   1095  CD  LYS C  16     -21.460  58.887  18.326  1.00 34.38           C  
ATOM   1096  CE  LYS C  16     -22.968  58.879  18.536  1.00 34.38           C  
ATOM   1097  NZ  LYS C  16     -23.325  58.810  19.985  1.00 34.38           N  
ATOM   1098  N   GLN C  17     -18.137  61.034  14.095  1.00 35.28           N  
ATOM   1099  CA  GLN C  17     -17.269  62.174  13.816  1.00 35.28           C  
ATOM   1100  C   GLN C  17     -17.054  63.020  15.067  1.00 35.28           C  
ATOM   1101  CB  GLN C  17     -17.855  63.033  12.694  1.00 35.28           C  
ATOM   1102  O   GLN C  17     -18.009  63.563  15.627  1.00 35.28           O  
ATOM   1103  CG  GLN C  17     -16.822  63.510  11.682  1.00 35.28           C  
ATOM   1104  CD  GLN C  17     -17.450  64.164  10.466  1.00 35.28           C  
ATOM   1105  NE2 GLN C  17     -16.686  65.013   9.788  1.00 35.28           N  
ATOM   1106  OE1 GLN C  17     -18.613  63.907  10.138  1.00 35.28           O  
ATOM   1107  N   GLY C  18     -16.292  62.649  16.086  1.00 37.29           N  
ATOM   1108  CA  GLY C  18     -16.031  63.418  17.292  1.00 37.29           C  
ATOM   1109  C   GLY C  18     -15.533  64.823  17.009  1.00 37.29           C  
ATOM   1110  O   GLY C  18     -14.866  65.059  15.999  1.00 37.29           O  
ATOM   1111  N   GLU C  19     -16.293  65.925  17.313  1.00 37.03           N  
ATOM   1112  CA  GLU C  19     -15.968  67.346  17.234  1.00 37.03           C  
ATOM   1113  C   GLU C  19     -14.640  67.647  17.923  1.00 37.03           C  
ATOM   1114  CB  GLU C  19     -17.085  68.188  17.855  1.00 37.03           C  
ATOM   1115  O   GLU C  19     -14.405  67.206  19.050  1.00 37.03           O  
ATOM   1116  CG  GLU C  19     -17.340  69.502  17.131  1.00 37.03           C  
ATOM   1117  CD  GLU C  19     -18.422  70.347  17.784  1.00 37.03           C  
ATOM   1118  OE1 GLU C  19     -18.579  71.530  17.406  1.00 37.03           O  
ATOM   1119  OE2 GLU C  19     -19.118  69.822  18.682  1.00 37.03           O  
ATOM   1120  N   ILE C  20     -13.532  67.955  17.199  1.00 41.64           N  
ATOM   1121  CA  ILE C  20     -12.154  68.227  17.592  1.00 41.64           C  
ATOM   1122  C   ILE C  20     -12.112  69.434  18.527  1.00 41.64           C  
ATOM   1123  CB  ILE C  20     -11.252  68.471  16.362  1.00 41.64           C  
ATOM   1124  O   ILE C  20     -12.305  70.572  18.090  1.00 41.64           O  
ATOM   1125  CG1 ILE C  20     -11.280  67.253  15.430  1.00 41.64           C  
ATOM   1126  CG2 ILE C  20      -9.820  68.795  16.797  1.00 41.64           C  
ATOM   1127  CD1 ILE C  20     -10.640  67.499  14.071  1.00 41.64           C  
ATOM   1128  N   LYS C  21     -12.855  69.574  19.664  1.00 34.86           N  
ATOM   1129  CA  LYS C  21     -12.575  70.817  20.376  1.00 34.86           C  
ATOM   1130  C   LYS C  21     -11.098  70.920  20.743  1.00 34.86           C  
ATOM   1131  CB  LYS C  21     -13.437  70.920  21.636  1.00 34.86           C  
ATOM   1132  O   LYS C  21     -10.365  69.932  20.673  1.00 34.86           O  
ATOM   1133  CG  LYS C  21     -14.840  71.452  21.384  1.00 34.86           C  
ATOM   1134  CD  LYS C  21     -15.581  71.713  22.689  1.00 34.86           C  
ATOM   1135  CE  LYS C  21     -16.968  72.290  22.440  1.00 34.86           C  
ATOM   1136  NZ  LYS C  21     -17.693  72.561  23.717  1.00 34.86           N  
ATOM   1137  N   ASP C  22     -10.520  72.016  21.385  1.00 38.20           N  
ATOM   1138  CA  ASP C  22      -9.191  72.575  21.614  1.00 38.20           C  
ATOM   1139  C   ASP C  22      -8.345  71.642  22.477  1.00 38.20           C  
ATOM   1140  CB  ASP C  22      -9.294  73.952  22.272  1.00 38.20           C  
ATOM   1141  O   ASP C  22      -7.404  72.085  23.140  1.00 38.20           O  
ATOM   1142  CG  ASP C  22      -9.395  75.085  21.265  1.00 38.20           C  
ATOM   1143  OD1 ASP C  22      -8.972  74.906  20.102  1.00 38.20           O  
ATOM   1144  OD2 ASP C  22      -9.899  76.166  21.638  1.00 38.20           O  
ATOM   1145  N   ALA C  23      -8.503  70.275  22.517  1.00 36.35           N  
ATOM   1146  CA  ALA C  23      -7.995  69.537  23.671  1.00 36.35           C  
ATOM   1147  C   ALA C  23      -6.470  69.550  23.701  1.00 36.35           C  
ATOM   1148  CB  ALA C  23      -8.512  68.100  23.652  1.00 36.35           C  
ATOM   1149  O   ALA C  23      -5.823  69.673  22.659  1.00 36.35           O  
ATOM   1150  N   THR C  24      -5.838  69.886  24.916  1.00 37.32           N  
ATOM   1151  CA  THR C  24      -4.450  69.872  25.364  1.00 37.32           C  
ATOM   1152  C   THR C  24      -3.766  68.567  24.965  1.00 37.32           C  
ATOM   1153  CB  THR C  24      -4.353  70.059  26.890  1.00 37.32           C  
ATOM   1154  O   THR C  24      -4.424  67.535  24.818  1.00 37.32           O  
ATOM   1155  CG2 THR C  24      -3.682  71.383  27.239  1.00 37.32           C  
ATOM   1156  OG1 THR C  24      -5.671  70.042  27.452  1.00 37.32           O  
ATOM   1157  N   PRO C  25      -2.428  68.534  24.494  1.00 37.00           N  
ATOM   1158  CA  PRO C  25      -1.627  67.532  23.787  1.00 37.00           C  
ATOM   1159  C   PRO C  25      -1.656  66.166  24.467  1.00 37.00           C  
ATOM   1160  CB  PRO C  25      -0.216  68.126  23.813  1.00 37.00           C  
ATOM   1161  O   PRO C  25      -1.440  65.142  23.814  1.00 37.00           O  
ATOM   1162  CG  PRO C  25      -0.320  69.318  24.709  1.00 37.00           C  
ATOM   1163  CD  PRO C  25      -1.729  69.409  25.220  1.00 37.00           C  
ATOM   1164  N   SER C  26      -1.488  66.157  25.851  1.00 35.57           N  
ATOM   1165  CA  SER C  26      -0.833  65.003  26.457  1.00 35.57           C  
ATOM   1166  C   SER C  26      -1.741  63.778  26.439  1.00 35.57           C  
ATOM   1167  CB  SER C  26      -0.416  65.317  27.895  1.00 35.57           C  
ATOM   1168  O   SER C  26      -1.419  62.750  27.038  1.00 35.57           O  
ATOM   1169  OG  SER C  26      -1.538  65.297  28.760  1.00 35.57           O  
ATOM   1170  N   ASP C  27      -3.092  63.919  26.229  1.00 31.98           N  
ATOM   1171  CA  ASP C  27      -3.939  62.824  26.692  1.00 31.98           C  
ATOM   1172  C   ASP C  27      -3.686  61.554  25.883  1.00 31.98           C  
ATOM   1173  CB  ASP C  27      -5.416  63.216  26.607  1.00 31.98           C  
ATOM   1174  O   ASP C  27      -3.710  61.580  24.651  1.00 31.98           O  
ATOM   1175  CG  ASP C  27      -5.929  63.872  27.876  1.00 31.98           C  
ATOM   1176  OD1 ASP C  27      -5.338  63.657  28.956  1.00 31.98           O  
ATOM   1177  OD2 ASP C  27      -6.936  64.609  27.796  1.00 31.98           O  
ATOM   1178  N   PHE C  28      -2.842  60.577  26.429  1.00 32.25           N  
ATOM   1179  CA  PHE C  28      -2.573  59.208  26.006  1.00 32.25           C  
ATOM   1180  C   PHE C  28      -3.855  58.516  25.560  1.00 32.25           C  
ATOM   1181  CB  PHE C  28      -1.914  58.414  27.139  1.00 32.25           C  
ATOM   1182  O   PHE C  28      -4.810  58.411  26.333  1.00 32.25           O  
ATOM   1183  CG  PHE C  28      -0.750  57.572  26.693  1.00 32.25           C  
ATOM   1184  CD1 PHE C  28      -0.937  56.251  26.303  1.00 32.25           C  
ATOM   1185  CD2 PHE C  28       0.534  58.101  26.662  1.00 32.25           C  
ATOM   1186  CE1 PHE C  28       0.139  55.469  25.890  1.00 32.25           C  
ATOM   1187  CE2 PHE C  28       1.614  57.326  26.251  1.00 32.25           C  
ATOM   1188  CZ  PHE C  28       1.415  56.010  25.866  1.00 32.25           C  
ATOM   1189  N   VAL C  29      -4.344  58.658  24.319  1.00 35.84           N  
ATOM   1190  CA  VAL C  29      -5.522  58.100  23.663  1.00 35.84           C  
ATOM   1191  C   VAL C  29      -5.539  56.583  23.832  1.00 35.84           C  
ATOM   1192  CB  VAL C  29      -5.564  58.470  22.163  1.00 35.84           C  
ATOM   1193  O   VAL C  29      -4.646  55.887  23.342  1.00 35.84           O  
ATOM   1194  CG1 VAL C  29      -6.805  57.879  21.496  1.00 35.84           C  
ATOM   1195  CG2 VAL C  29      -5.530  59.987  21.987  1.00 35.84           C  
ATOM   1196  N   ARG C  30      -5.722  56.081  25.159  1.00 32.02           N  
ATOM   1197  CA  ARG C  30      -5.941  54.647  25.318  1.00 32.02           C  
ATOM   1198  C   ARG C  30      -7.118  54.175  24.471  1.00 32.02           C  
ATOM   1199  CB  ARG C  30      -6.182  54.300  26.789  1.00 32.02           C  
ATOM   1200  O   ARG C  30      -8.246  54.639  24.653  1.00 32.02           O  
ATOM   1201  CG  ARG C  30      -5.017  53.583  27.452  1.00 32.02           C  
ATOM   1202  CD  ARG C  30      -5.310  53.256  28.909  1.00 32.02           C  
ATOM   1203  NE  ARG C  30      -4.168  52.620  29.560  1.00 32.02           N  
ATOM   1204  NH1 ARG C  30      -4.160  54.034  31.387  1.00 32.02           N  
ATOM   1205  NH2 ARG C  30      -2.608  52.354  31.224  1.00 32.02           N  
ATOM   1206  CZ  ARG C  30      -3.648  53.004  30.722  1.00 32.02           C  
ATOM   1207  N   ALA C  31      -6.987  54.043  23.151  1.00 32.65           N  
ATOM   1208  CA  ALA C  31      -7.965  53.462  22.235  1.00 32.65           C  
ATOM   1209  C   ALA C  31      -8.469  52.117  22.752  1.00 32.65           C  
ATOM   1210  CB  ALA C  31      -7.361  53.301  20.842  1.00 32.65           C  
ATOM   1211  O   ALA C  31      -7.691  51.172  22.901  1.00 32.65           O  
ATOM   1212  N   THR C  32      -9.151  52.141  23.971  1.00 31.86           N  
ATOM   1213  CA  THR C  32      -9.744  50.891  24.431  1.00 31.86           C  
ATOM   1214  C   THR C  32     -10.714  50.337  23.390  1.00 31.86           C  
ATOM   1215  CB  THR C  32     -10.478  51.080  25.771  1.00 31.86           C  
ATOM   1216  O   THR C  32     -11.691  50.998  23.032  1.00 31.86           O  
ATOM   1217  CG2 THR C  32     -10.579  49.763  26.533  1.00 31.86           C  
ATOM   1218  OG1 THR C  32      -9.761  52.028  26.571  1.00 31.86           O  
ATOM   1219  N   ALA C  33     -10.207  49.803  22.258  1.00 32.54           N  
ATOM   1220  CA  ALA C  33     -11.006  49.103  21.256  1.00 32.54           C  
ATOM   1221  C   ALA C  33     -11.963  48.112  21.912  1.00 32.54           C  
ATOM   1222  CB  ALA C  33     -10.099  48.383  20.261  1.00 32.54           C  
ATOM   1223  O   ALA C  33     -11.549  47.287  22.730  1.00 32.54           O  
ATOM   1224  N   THR C  34     -13.119  48.576  22.446  1.00 31.74           N  
ATOM   1225  CA  THR C  34     -14.147  47.698  22.992  1.00 31.74           C  
ATOM   1226  C   THR C  34     -14.547  46.634  21.974  1.00 31.74           C  
ATOM   1227  CB  THR C  34     -15.393  48.495  23.422  1.00 31.74           C  
ATOM   1228  O   THR C  34     -14.962  46.959  20.860  1.00 31.74           O  
ATOM   1229  CG2 THR C  34     -15.872  48.063  24.804  1.00 31.74           C  
ATOM   1230  OG1 THR C  34     -15.072  49.891  23.454  1.00 31.74           O  
ATOM   1231  N   ILE C  35     -13.798  45.511  21.883  1.00 35.50           N  
ATOM   1232  CA  ILE C  35     -14.212  44.381  21.060  1.00 35.50           C  
ATOM   1233  C   ILE C  35     -15.663  44.020  21.370  1.00 35.50           C  
ATOM   1234  CB  ILE C  35     -13.296  43.156  21.280  1.00 35.50           C  
ATOM   1235  O   ILE C  35     -16.010  43.757  22.524  1.00 35.50           O  
ATOM   1236  CG1 ILE C  35     -11.830  43.536  21.045  1.00 35.50           C  
ATOM   1237  CG2 ILE C  35     -13.715  41.998  20.369  1.00 35.50           C  
ATOM   1238  CD1 ILE C  35     -10.835  42.479  21.505  1.00 35.50           C  
ATOM   1239  N   PRO C  36     -16.629  44.409  20.609  1.00 31.37           N  
ATOM   1240  CA  PRO C  36     -18.000  44.042  20.971  1.00 31.37           C  
ATOM   1241  C   PRO C  36     -18.115  42.598  21.454  1.00 31.37           C  
ATOM   1242  CB  PRO C  36     -18.776  44.245  19.667  1.00 31.37           C  
ATOM   1243  O   PRO C  36     -17.430  41.713  20.936  1.00 31.37           O  
ATOM   1244  CG  PRO C  36     -17.727  44.303  18.604  1.00 31.37           C  
ATOM   1245  CD  PRO C  36     -16.378  44.310  19.264  1.00 31.37           C  
ATOM   1246  N   ILE C  37     -18.428  42.283  22.696  1.00 37.18           N  
ATOM   1247  CA  ILE C  37     -18.733  41.006  23.332  1.00 37.18           C  
ATOM   1248  C   ILE C  37     -19.584  40.153  22.395  1.00 37.18           C  
ATOM   1249  CB  ILE C  37     -19.457  41.206  24.682  1.00 37.18           C  
ATOM   1250  O   ILE C  37     -19.653  38.931  22.549  1.00 37.18           O  
ATOM   1251  CG1 ILE C  37     -18.518  41.863  25.700  1.00 37.18           C  
ATOM   1252  CG2 ILE C  37     -19.991  39.872  25.212  1.00 37.18           C  
ATOM   1253  CD1 ILE C  37     -19.230  42.455  26.909  1.00 37.18           C  
ATOM   1254  N   GLN C  38     -20.337  40.806  21.415  1.00 38.27           N  
ATOM   1255  CA  GLN C  38     -21.199  39.987  20.570  1.00 38.27           C  
ATOM   1256  C   GLN C  38     -20.376  39.102  19.638  1.00 38.27           C  
ATOM   1257  CB  GLN C  38     -22.147  40.868  19.755  1.00 38.27           C  
ATOM   1258  O   GLN C  38     -20.808  38.007  19.271  1.00 38.27           O  
ATOM   1259  CG  GLN C  38     -23.604  40.767  20.187  1.00 38.27           C  
ATOM   1260  CD  GLN C  38     -24.498  41.763  19.473  1.00 38.27           C  
ATOM   1261  NE2 GLN C  38     -25.778  41.428  19.348  1.00 38.27           N  
ATOM   1262  OE1 GLN C  38     -24.043  42.825  19.038  1.00 38.27           O  
ATOM   1263  N   ALA C  39     -19.151  39.368  19.316  1.00 40.26           N  
ATOM   1264  CA  ALA C  39     -18.261  38.553  18.493  1.00 40.26           C  
ATOM   1265  C   ALA C  39     -17.737  37.352  19.275  1.00 40.26           C  
ATOM   1266  CB  ALA C  39     -17.098  39.394  17.973  1.00 40.26           C  
ATOM   1267  O   ALA C  39     -17.213  36.402  18.688  1.00 40.26           O  
ATOM   1268  N   SER C  40     -17.942  37.304  20.584  1.00 39.90           N  
ATOM   1269  CA  SER C  40     -17.451  36.203  21.406  1.00 39.90           C  
ATOM   1270  C   SER C  40     -18.299  34.950  21.216  1.00 39.90           C  
ATOM   1271  CB  SER C  40     -17.438  36.600  22.883  1.00 39.90           C  
ATOM   1272  O   SER C  40     -17.779  33.833  21.234  1.00 39.90           O  
ATOM   1273  OG  SER C  40     -18.759  36.729  23.381  1.00 39.90           O  
ATOM   1274  N   LEU C  41     -19.625  35.094  20.989  1.00 42.97           N  
ATOM   1275  CA  LEU C  41     -20.478  33.922  20.823  1.00 42.97           C  
ATOM   1276  C   LEU C  41     -20.131  33.175  19.540  1.00 42.97           C  
ATOM   1277  CB  LEU C  41     -21.953  34.331  20.807  1.00 42.97           C  
ATOM   1278  O   LEU C  41     -19.996  31.949  19.548  1.00 42.97           O  
ATOM   1279  CG  LEU C  41     -22.649  34.412  22.167  1.00 42.97           C  
ATOM   1280  CD1 LEU C  41     -23.853  35.345  22.091  1.00 42.97           C  
ATOM   1281  CD2 LEU C  41     -23.070  33.024  22.636  1.00 42.97           C  
ATOM   1282  N   PRO C  42     -19.963  33.949  18.451  1.00 48.56           N  
ATOM   1283  CA  PRO C  42     -19.598  33.260  17.210  1.00 48.56           C  
ATOM   1284  C   PRO C  42     -18.202  32.644  17.266  1.00 48.56           C  
ATOM   1285  CB  PRO C  42     -19.664  34.370  16.158  1.00 48.56           C  
ATOM   1286  O   PRO C  42     -17.989  31.541  16.756  1.00 48.56           O  
ATOM   1287  CG  PRO C  42     -19.952  35.615  16.934  1.00 48.56           C  
ATOM   1288  CD  PRO C  42     -20.127  35.247  18.379  1.00 48.56           C  
ATOM   1289  N   PHE C  43     -17.387  33.300  18.054  1.00 50.05           N  
ATOM   1290  CA  PHE C  43     -16.034  32.774  18.195  1.00 50.05           C  
ATOM   1291  C   PHE C  43     -16.026  31.525  19.067  1.00 50.05           C  
ATOM   1292  CB  PHE C  43     -15.103  33.835  18.789  1.00 50.05           C  
ATOM   1293  O   PHE C  43     -15.336  30.551  18.760  1.00 50.05           O  
ATOM   1294  CG  PHE C  43     -13.641  33.552  18.569  1.00 50.05           C  
ATOM   1295  CD1 PHE C  43     -12.872  32.976  19.572  1.00 50.05           C  
ATOM   1296  CD2 PHE C  43     -13.037  33.863  17.358  1.00 50.05           C  
ATOM   1297  CE1 PHE C  43     -11.519  32.713  19.371  1.00 50.05           C  
ATOM   1298  CE2 PHE C  43     -11.685  33.604  17.150  1.00 50.05           C  
ATOM   1299  CZ  PHE C  43     -10.928  33.029  18.158  1.00 50.05           C  
ATOM   1300  N   GLY C  44     -16.760  31.616  20.171  1.00 50.00           N  
ATOM   1301  CA  GLY C  44     -16.878  30.456  21.040  1.00 50.00           C  
ATOM   1302  C   GLY C  44     -17.414  29.228  20.328  1.00 50.00           C  
ATOM   1303  O   GLY C  44     -16.875  28.130  20.484  1.00 50.00           O  
ATOM   1304  N   TRP C  45     -18.339  29.450  19.473  1.00 53.21           N  
ATOM   1305  CA  TRP C  45     -18.938  28.344  18.734  1.00 53.21           C  
ATOM   1306  C   TRP C  45     -17.981  27.821  17.668  1.00 53.21           C  
ATOM   1307  CB  TRP C  45     -20.255  28.781  18.085  1.00 53.21           C  
ATOM   1308  O   TRP C  45     -17.961  26.622  17.377  1.00 53.21           O  
ATOM   1309  CG  TRP C  45     -21.447  28.656  18.985  1.00 53.21           C  
ATOM   1310  CD1 TRP C  45     -22.157  29.675  19.558  1.00 53.21           C  
ATOM   1311  CD2 TRP C  45     -22.067  27.442  19.419  1.00 53.21           C  
ATOM   1312  CE2 TRP C  45     -23.149  27.799  20.254  1.00 53.21           C  
ATOM   1313  CE3 TRP C  45     -21.813  26.084  19.182  1.00 53.21           C  
ATOM   1314  NE1 TRP C  45     -23.182  29.166  20.323  1.00 53.21           N  
ATOM   1315  CH2 TRP C  45     -23.705  25.526  20.605  1.00 53.21           C  
ATOM   1316  CZ2 TRP C  45     -23.976  26.846  20.854  1.00 53.21           C  
ATOM   1317  CZ3 TRP C  45     -22.637  25.138  19.780  1.00 53.21           C  
ATOM   1318  N   LEU C  46     -17.221  28.708  17.180  1.00 51.37           N  
ATOM   1319  CA  LEU C  46     -16.215  28.297  16.206  1.00 51.37           C  
ATOM   1320  C   LEU C  46     -15.179  27.381  16.849  1.00 51.37           C  
ATOM   1321  CB  LEU C  46     -15.525  29.520  15.598  1.00 51.37           C  
ATOM   1322  O   LEU C  46     -14.812  26.353  16.275  1.00 51.37           O  
ATOM   1323  CG  LEU C  46     -15.113  29.406  14.130  1.00 51.37           C  
ATOM   1324  CD1 LEU C  46     -15.822  30.469  13.296  1.00 51.37           C  
ATOM   1325  CD2 LEU C  46     -13.600  29.529  13.988  1.00 51.37           C  
ATOM   1326  N   ILE C  47     -14.812  27.695  18.076  1.00 52.39           N  
ATOM   1327  CA  ILE C  47     -13.829  26.892  18.794  1.00 52.39           C  
ATOM   1328  C   ILE C  47     -14.428  25.531  19.141  1.00 52.39           C  
ATOM   1329  CB  ILE C  47     -13.344  27.606  20.076  1.00 52.39           C  
ATOM   1330  O   ILE C  47     -13.773  24.498  18.979  1.00 52.39           O  
ATOM   1331  CG1 ILE C  47     -12.625  28.912  19.720  1.00 52.39           C  
ATOM   1332  CG2 ILE C  47     -12.434  26.686  20.896  1.00 52.39           C  
ATOM   1333  CD1 ILE C  47     -12.274  29.774  20.925  1.00 52.39           C  
ATOM   1334  N   VAL C  48     -15.627  25.604  19.570  1.00 54.71           N  
ATOM   1335  CA  VAL C  48     -16.320  24.366  19.915  1.00 54.71           C  
ATOM   1336  C   VAL C  48     -16.487  23.502  18.668  1.00 54.71           C  
ATOM   1337  CB  VAL C  48     -17.697  24.647  20.558  1.00 54.71           C  
ATOM   1338  O   VAL C  48     -16.302  22.284  18.720  1.00 54.71           O  
ATOM   1339  CG1 VAL C  48     -18.471  23.346  20.765  1.00 54.71           C  
ATOM   1340  CG2 VAL C  48     -17.525  25.388  21.883  1.00 54.71           C  
ATOM   1341  N   GLY C  49     -16.731  24.167  17.607  1.00 54.97           N  
ATOM   1342  CA  GLY C  49     -16.883  23.456  16.347  1.00 54.97           C  
ATOM   1343  C   GLY C  49     -15.606  22.777  15.887  1.00 54.97           C  
ATOM   1344  O   GLY C  49     -15.625  21.608  15.496  1.00 54.97           O  
ATOM   1345  N   VAL C  50     -14.515  23.466  16.026  1.00 57.37           N  
ATOM   1346  CA  VAL C  50     -13.220  22.926  15.628  1.00 57.37           C  
ATOM   1347  C   VAL C  50     -12.841  21.764  16.543  1.00 57.37           C  
ATOM   1348  CB  VAL C  50     -12.119  24.010  15.660  1.00 57.37           C  
ATOM   1349  O   VAL C  50     -12.326  20.743  16.080  1.00 57.37           O  
ATOM   1350  CG1 VAL C  50     -10.749  23.396  15.378  1.00 57.37           C  
ATOM   1351  CG2 VAL C  50     -12.430  25.116  14.654  1.00 57.37           C  
ATOM   1352  N   ALA C  51     -13.143  21.954  17.840  1.00 55.73           N  
ATOM   1353  CA  ALA C  51     -12.861  20.886  18.796  1.00 55.73           C  
ATOM   1354  C   ALA C  51     -13.657  19.627  18.464  1.00 55.73           C  
ATOM   1355  CB  ALA C  51     -13.171  21.348  20.218  1.00 55.73           C  
ATOM   1356  O   ALA C  51     -13.119  18.518  18.495  1.00 55.73           O  
ATOM   1357  N   LEU C  52     -14.862  19.846  18.139  1.00 57.37           N  
ATOM   1358  CA  LEU C  52     -15.732  18.722  17.813  1.00 57.37           C  
ATOM   1359  C   LEU C  52     -15.262  18.022  16.542  1.00 57.37           C  
ATOM   1360  CB  LEU C  52     -17.178  19.195  17.644  1.00 57.37           C  
ATOM   1361  O   LEU C  52     -15.272  16.791  16.466  1.00 57.37           O  
ATOM   1362  CG  LEU C  52     -18.043  19.197  18.906  1.00 57.37           C  
ATOM   1363  CD1 LEU C  52     -19.298  20.034  18.686  1.00 57.37           C  
ATOM   1364  CD2 LEU C  52     -18.407  17.772  19.307  1.00 57.37           C  
ATOM   1365  N   LEU C  53     -14.825  18.835  15.648  1.00 57.43           N  
ATOM   1366  CA  LEU C  53     -14.339  18.277  14.391  1.00 57.43           C  
ATOM   1367  C   LEU C  53     -13.073  17.457  14.613  1.00 57.43           C  
ATOM   1368  CB  LEU C  53     -14.067  19.393  13.379  1.00 57.43           C  
ATOM   1369  O   LEU C  53     -12.893  16.404  13.997  1.00 57.43           O  
ATOM   1370  CG  LEU C  53     -14.461  19.106  11.929  1.00 57.43           C  
ATOM   1371  CD1 LEU C  53     -15.941  19.407  11.713  1.00 57.43           C  
ATOM   1372  CD2 LEU C  53     -13.599  19.918  10.969  1.00 57.43           C  
ATOM   1373  N   ALA C  54     -12.218  17.907  15.527  1.00 56.74           N  
ATOM   1374  CA  ALA C  54     -10.989  17.192  15.859  1.00 56.74           C  
ATOM   1375  C   ALA C  54     -11.296  15.838  16.493  1.00 56.74           C  
ATOM   1376  CB  ALA C  54     -10.121  18.030  16.795  1.00 56.74           C  
ATOM   1377  O   ALA C  54     -10.648  14.837  16.180  1.00 56.74           O  
ATOM   1378  N   VAL C  55     -12.292  15.834  17.327  1.00 56.68           N  
ATOM   1379  CA  VAL C  55     -12.698  14.596  17.984  1.00 56.68           C  
ATOM   1380  C   VAL C  55     -13.257  13.621  16.949  1.00 56.68           C  
ATOM   1381  CB  VAL C  55     -13.745  14.857  19.089  1.00 56.68           C  
ATOM   1382  O   VAL C  55     -12.959  12.425  16.990  1.00 56.68           O  
ATOM   1383  CG1 VAL C  55     -14.265  13.540  19.663  1.00 56.68           C  
ATOM   1384  CG2 VAL C  55     -13.148  15.726  20.195  1.00 56.68           C  
ATOM   1385  N   PHE C  56     -13.984  14.184  16.118  1.00 57.71           N  
ATOM   1386  CA  PHE C  56     -14.588  13.365  15.073  1.00 57.71           C  
ATOM   1387  C   PHE C  56     -13.517  12.747  14.183  1.00 57.71           C  
ATOM   1388  CB  PHE C  56     -15.557  14.198  14.228  1.00 57.71           C  
ATOM   1389  O   PHE C  56     -13.613  11.576  13.810  1.00 57.71           O  
ATOM   1390  CG  PHE C  56     -16.486  13.373  13.380  1.00 57.71           C  
ATOM   1391  CD1 PHE C  56     -16.190  13.118  12.046  1.00 57.71           C  
ATOM   1392  CD2 PHE C  56     -17.656  12.851  13.916  1.00 57.71           C  
ATOM   1393  CE1 PHE C  56     -17.048  12.354  11.258  1.00 57.71           C  
ATOM   1394  CE2 PHE C  56     -18.518  12.087  13.135  1.00 57.71           C  
ATOM   1395  CZ  PHE C  56     -18.213  11.841  11.806  1.00 57.71           C  
ATOM   1396  N   GLN C  57     -12.516  13.566  13.854  1.00 55.19           N  
ATOM   1397  CA  GLN C  57     -11.410  13.068  13.042  1.00 55.19           C  
ATOM   1398  C   GLN C  57     -10.700  11.907  13.732  1.00 55.19           C  
ATOM   1399  CB  GLN C  57     -10.415  14.190  12.743  1.00 55.19           C  
ATOM   1400  O   GLN C  57     -10.352  10.914  13.089  1.00 55.19           O  
ATOM   1401  CG  GLN C  57     -10.782  15.031  11.528  1.00 55.19           C  
ATOM   1402  CD  GLN C  57      -9.754  16.103  11.224  1.00 55.19           C  
ATOM   1403  NE2 GLN C  57      -9.855  16.704  10.043  1.00 55.19           N  
ATOM   1404  OE1 GLN C  57      -8.876  16.391  12.044  1.00 55.19           O  
ATOM   1405  N   SER C  58     -10.518  12.011  14.975  1.00 53.67           N  
ATOM   1406  CA  SER C  58      -9.834  10.979  15.748  1.00 53.67           C  
ATOM   1407  C   SER C  58     -10.672   9.708  15.835  1.00 53.67           C  
ATOM   1408  CB  SER C  58      -9.514  11.486  17.154  1.00 53.67           C  
ATOM   1409  O   SER C  58     -10.139   8.599  15.751  1.00 53.67           O  
ATOM   1410  OG  SER C  58      -8.519  10.682  17.764  1.00 53.67           O  
ATOM   1411  N   ALA C  59     -11.961   9.969  16.014  1.00 50.42           N  
ATOM   1412  CA  ALA C  59     -12.866   8.832  16.158  1.00 50.42           C  
ATOM   1413  C   ALA C  59     -12.983   8.055  14.849  1.00 50.42           C  
ATOM   1414  CB  ALA C  59     -14.243   9.302  16.618  1.00 50.42           C  
ATOM   1415  O   ALA C  59     -13.168   6.836  14.858  1.00 50.42           O  
ATOM   1416  N   SER C  60     -12.929   8.802  13.774  1.00 50.57           N  
ATOM   1417  CA  SER C  60     -13.080   8.170  12.467  1.00 50.57           C  
ATOM   1418  C   SER C  60     -11.922   7.222  12.174  1.00 50.57           C  
ATOM   1419  CB  SER C  60     -13.173   9.228  11.368  1.00 50.57           C  
ATOM   1420  O   SER C  60     -12.069   6.275  11.399  1.00 50.57           O  
ATOM   1421  OG  SER C  60     -12.128  10.178  11.493  1.00 50.57           O  
ATOM   1422  N   LYS C  61     -10.763   7.520  12.796  1.00 51.06           N  
ATOM   1423  CA  LYS C  61      -9.591   6.674  12.596  1.00 51.06           C  
ATOM   1424  C   LYS C  61      -9.794   5.297  13.221  1.00 51.06           C  
ATOM   1425  CB  LYS C  61      -8.343   7.337  13.183  1.00 51.06           C  
ATOM   1426  O   LYS C  61      -9.234   4.306  12.747  1.00 51.06           O  
ATOM   1427  CG  LYS C  61      -7.697   8.363  12.264  1.00 51.06           C  
ATOM   1428  CD  LYS C  61      -6.454   8.975  12.896  1.00 51.06           C  
ATOM   1429  CE  LYS C  61      -5.848  10.054  12.009  1.00 51.06           C  
ATOM   1430  NZ  LYS C  61      -4.653  10.686  12.643  1.00 51.06           N  
ATOM   1431  N   ILE C  62     -10.712   5.321  14.179  1.00 46.30           N  
ATOM   1432  CA  ILE C  62     -10.921   4.089  14.931  1.00 46.30           C  
ATOM   1433  C   ILE C  62     -11.984   3.237  14.240  1.00 46.30           C  
ATOM   1434  CB  ILE C  62     -11.334   4.381  16.391  1.00 46.30           C  
ATOM   1435  O   ILE C  62     -11.944   2.007  14.312  1.00 46.30           O  
ATOM   1436  CG1 ILE C  62     -10.239   5.180  17.106  1.00 46.30           C  
ATOM   1437  CG2 ILE C  62     -11.638   3.079  17.137  1.00 46.30           C  
ATOM   1438  CD1 ILE C  62     -10.695   5.830  18.406  1.00 46.30           C  
ATOM   1439  N   ILE C  63     -12.789   3.901  13.423  1.00 44.13           N  
ATOM   1440  CA  ILE C  63     -13.877   3.179  12.772  1.00 44.13           C  
ATOM   1441  C   ILE C  63     -13.397   2.615  11.437  1.00 44.13           C  
ATOM   1442  CB  ILE C  63     -15.109   4.086  12.559  1.00 44.13           C  
ATOM   1443  O   ILE C  63     -12.780   3.328  10.641  1.00 44.13           O  
ATOM   1444  CG1 ILE C  63     -15.600   4.644  13.900  1.00 44.13           C  
ATOM   1445  CG2 ILE C  63     -16.226   3.320  11.844  1.00 44.13           C  
ATOM   1446  CD1 ILE C  63     -16.590   5.793  13.768  1.00 44.13           C  
ATOM   1447  N   THR C  64     -13.157   1.291  11.261  1.00 39.16           N  
ATOM   1448  CA  THR C  64     -12.830   0.612  10.012  1.00 39.16           C  
ATOM   1449  C   THR C  64     -13.926   0.833   8.973  1.00 39.16           C  
ATOM   1450  CB  THR C  64     -12.627  -0.898  10.234  1.00 39.16           C  
ATOM   1451  O   THR C  64     -15.086   0.483   9.202  1.00 39.16           O  
ATOM   1452  CG2 THR C  64     -11.355  -1.171  11.030  1.00 39.16           C  
ATOM   1453  OG1 THR C  64     -13.750  -1.425  10.953  1.00 39.16           O  
ATOM   1454  N   LEU C  65     -13.720   1.851   8.243  1.00 46.97           N  
ATOM   1455  CA  LEU C  65     -14.674   2.180   7.189  1.00 46.97           C  
ATOM   1456  C   LEU C  65     -14.537   1.220   6.012  1.00 46.97           C  
ATOM   1457  CB  LEU C  65     -14.472   3.621   6.713  1.00 46.97           C  
ATOM   1458  O   LEU C  65     -13.486   1.166   5.369  1.00 46.97           O  
ATOM   1459  CG  LEU C  65     -15.208   4.705   7.503  1.00 46.97           C  
ATOM   1460  CD1 LEU C  65     -14.239   5.806   7.921  1.00 46.97           C  
ATOM   1461  CD2 LEU C  65     -16.355   5.281   6.679  1.00 46.97           C  
ATOM   1462  N   LYS C  66     -15.369   0.250   5.955  1.00 47.77           N  
ATOM   1463  CA  LYS C  66     -15.256  -0.842   4.993  1.00 47.77           C  
ATOM   1464  C   LYS C  66     -15.700  -0.398   3.602  1.00 47.77           C  
ATOM   1465  CB  LYS C  66     -16.084  -2.046   5.447  1.00 47.77           C  
ATOM   1466  O   LYS C  66     -15.070  -0.750   2.602  1.00 47.77           O  
ATOM   1467  CG  LYS C  66     -15.347  -3.374   5.354  1.00 47.77           C  
ATOM   1468  CD  LYS C  66     -16.207  -4.526   5.857  1.00 47.77           C  
ATOM   1469  CE  LYS C  66     -15.495  -5.864   5.706  1.00 47.77           C  
ATOM   1470  NZ  LYS C  66     -16.361  -7.004   6.132  1.00 47.77           N  
ATOM   1471  N   LYS C  67     -16.751   0.513   3.552  1.00 50.25           N  
ATOM   1472  CA  LYS C  67     -17.292   0.896   2.251  1.00 50.25           C  
ATOM   1473  C   LYS C  67     -16.587   2.135   1.706  1.00 50.25           C  
ATOM   1474  CB  LYS C  67     -18.797   1.151   2.349  1.00 50.25           C  
ATOM   1475  O   LYS C  67     -16.151   2.996   2.473  1.00 50.25           O  
ATOM   1476  CG  LYS C  67     -19.632  -0.114   2.476  1.00 50.25           C  
ATOM   1477  CD  LYS C  67     -21.123   0.196   2.457  1.00 50.25           C  
ATOM   1478  CE  LYS C  67     -21.959  -1.064   2.641  1.00 50.25           C  
ATOM   1479  NZ  LYS C  67     -23.422  -0.763   2.633  1.00 50.25           N  
ATOM   1480  N   ARG C  68     -16.263   2.224   0.468  1.00 51.29           N  
ATOM   1481  CA  ARG C  68     -15.546   3.297  -0.214  1.00 51.29           C  
ATOM   1482  C   ARG C  68     -16.176   4.653   0.086  1.00 51.29           C  
ATOM   1483  CB  ARG C  68     -15.522   3.052  -1.725  1.00 51.29           C  
ATOM   1484  O   ARG C  68     -15.468   5.638   0.301  1.00 51.29           O  
ATOM   1485  CG  ARG C  68     -14.432   2.093  -2.176  1.00 51.29           C  
ATOM   1486  CD  ARG C  68     -14.338   2.021  -3.694  1.00 51.29           C  
ATOM   1487  NE  ARG C  68     -13.281   1.111  -4.126  1.00 51.29           N  
ATOM   1488  NH1 ARG C  68     -13.723   1.337  -6.382  1.00 51.29           N  
ATOM   1489  NH2 ARG C  68     -12.028  -0.034  -5.673  1.00 51.29           N  
ATOM   1490  CZ  ARG C  68     -13.013   0.807  -5.392  1.00 51.29           C  
ATOM   1491  N   TRP C  69     -17.507   4.716  -0.037  1.00 59.29           N  
ATOM   1492  CA  TRP C  69     -18.170   5.996   0.187  1.00 59.29           C  
ATOM   1493  C   TRP C  69     -17.972   6.468   1.624  1.00 59.29           C  
ATOM   1494  CB  TRP C  69     -19.665   5.889  -0.126  1.00 59.29           C  
ATOM   1495  O   TRP C  69     -17.851   7.669   1.878  1.00 59.29           O  
ATOM   1496  CG  TRP C  69     -20.431   5.039   0.843  1.00 59.29           C  
ATOM   1497  CD1 TRP C  69     -20.631   3.688   0.775  1.00 59.29           C  
ATOM   1498  CD2 TRP C  69     -21.104   5.486   2.024  1.00 59.29           C  
ATOM   1499  CE2 TRP C  69     -21.691   4.350   2.625  1.00 59.29           C  
ATOM   1500  CE3 TRP C  69     -21.267   6.737   2.634  1.00 59.29           C  
ATOM   1501  NE1 TRP C  69     -21.388   3.268   1.844  1.00 59.29           N  
ATOM   1502  CH2 TRP C  69     -22.574   5.665   4.383  1.00 59.29           C  
ATOM   1503  CZ2 TRP C  69     -22.430   4.429   3.808  1.00 59.29           C  
ATOM   1504  CZ3 TRP C  69     -22.003   6.813   3.811  1.00 59.29           C  
ATOM   1505  N   GLN C  70     -17.856   5.557   2.592  1.00 61.39           N  
ATOM   1506  CA  GLN C  70     -17.599   5.902   3.987  1.00 61.39           C  
ATOM   1507  C   GLN C  70     -16.194   6.473   4.162  1.00 61.39           C  
ATOM   1508  CB  GLN C  70     -17.784   4.679   4.886  1.00 61.39           C  
ATOM   1509  O   GLN C  70     -15.997   7.428   4.915  1.00 61.39           O  
ATOM   1510  CG  GLN C  70     -19.233   4.228   5.020  1.00 61.39           C  
ATOM   1511  CD  GLN C  70     -19.383   2.980   5.869  1.00 61.39           C  
ATOM   1512  NE2 GLN C  70     -20.584   2.761   6.394  1.00 61.39           N  
ATOM   1513  OE1 GLN C  70     -18.428   2.218   6.051  1.00 61.39           O  
ATOM   1514  N   LEU C  71     -15.307   5.828   3.422  1.00 59.20           N  
ATOM   1515  CA  LEU C  71     -13.934   6.320   3.461  1.00 59.20           C  
ATOM   1516  C   LEU C  71     -13.840   7.718   2.860  1.00 59.20           C  
ATOM   1517  CB  LEU C  71     -13.001   5.366   2.712  1.00 59.20           C  
ATOM   1518  O   LEU C  71     -13.169   8.592   3.413  1.00 59.20           O  
ATOM   1519  CG  LEU C  71     -11.504   5.664   2.811  1.00 59.20           C  
ATOM   1520  CD1 LEU C  71     -11.031   5.530   4.255  1.00 59.20           C  
ATOM   1521  CD2 LEU C  71     -10.711   4.737   1.896  1.00 59.20           C  
ATOM   1522  N   ALA C  72     -14.498   7.924   1.729  1.00 61.05           N  
ATOM   1523  CA  ALA C  72     -14.520   9.230   1.075  1.00 61.05           C  
ATOM   1524  C   ALA C  72     -15.145  10.287   1.981  1.00 61.05           C  
ATOM   1525  CB  ALA C  72     -15.279   9.150  -0.247  1.00 61.05           C  
ATOM   1526  O   ALA C  72     -14.649  11.413   2.065  1.00 61.05           O  
ATOM   1527  N   LEU C  73     -16.183   9.861   2.623  1.00 68.45           N  
ATOM   1528  CA  LEU C  73     -16.867  10.769   3.537  1.00 68.45           C  
ATOM   1529  C   LEU C  73     -15.962  11.145   4.706  1.00 68.45           C  
ATOM   1530  CB  LEU C  73     -18.158  10.133   4.059  1.00 68.45           C  
ATOM   1531  O   LEU C  73     -15.874  12.318   5.075  1.00 68.45           O  
ATOM   1532  CG  LEU C  73     -19.068  11.034   4.894  1.00 68.45           C  
ATOM   1533  CD1 LEU C  73     -19.621  12.168   4.037  1.00 68.45           C  
ATOM   1534  CD2 LEU C  73     -20.202  10.224   5.513  1.00 68.45           C  
ATOM   1535  N   SER C  74     -15.321  10.164   5.223  1.00 65.44           N  
ATOM   1536  CA  SER C  74     -14.418  10.397   6.345  1.00 65.44           C  
ATOM   1537  C   SER C  74     -13.276  11.327   5.953  1.00 65.44           C  
ATOM   1538  CB  SER C  74     -13.854   9.073   6.863  1.00 65.44           C  
ATOM   1539  O   SER C  74     -12.942  12.255   6.692  1.00 65.44           O  
ATOM   1540  OG  SER C  74     -12.824   9.301   7.809  1.00 65.44           O  
ATOM   1541  N   LYS C  75     -12.749  11.104   4.770  1.00 67.60           N  
ATOM   1542  CA  LYS C  75     -11.656  11.949   4.298  1.00 67.60           C  
ATOM   1543  C   LYS C  75     -12.147  13.361   3.989  1.00 67.60           C  
ATOM   1544  CB  LYS C  75     -11.003  11.339   3.057  1.00 67.60           C  
ATOM   1545  O   LYS C  75     -11.418  14.335   4.189  1.00 67.60           O  
ATOM   1546  CG  LYS C  75     -10.178  10.093   3.341  1.00 67.60           C  
ATOM   1547  CD  LYS C  75      -8.914  10.426   4.124  1.00 67.60           C  
ATOM   1548  CE  LYS C  75      -8.067   9.185   4.373  1.00 67.60           C  
ATOM   1549  NZ  LYS C  75      -6.871   9.491   5.214  1.00 67.60           N  
ATOM   1550  N   GLY C  76     -13.348  13.408   3.483  1.00 69.36           N  
ATOM   1551  CA  GLY C  76     -13.967  14.706   3.268  1.00 69.36           C  
ATOM   1552  C   GLY C  76     -14.145  15.501   4.547  1.00 69.36           C  
ATOM   1553  O   GLY C  76     -13.843  16.696   4.588  1.00 69.36           O  
ATOM   1554  N   VAL C  77     -14.634  14.810   5.530  1.00 68.02           N  
ATOM   1555  CA  VAL C  77     -14.840  15.448   6.826  1.00 68.02           C  
ATOM   1556  C   VAL C  77     -13.501  15.917   7.390  1.00 68.02           C  
ATOM   1557  CB  VAL C  77     -15.534  14.494   7.824  1.00 68.02           C  
ATOM   1558  O   VAL C  77     -13.398  17.028   7.917  1.00 68.02           O  
ATOM   1559  CG1 VAL C  77     -15.543  15.095   9.228  1.00 68.02           C  
ATOM   1560  CG2 VAL C  77     -16.957  14.184   7.363  1.00 68.02           C  
ATOM   1561  N   HIS C  78     -12.471  15.088   7.245  1.00 69.64           N  
ATOM   1562  CA  HIS C  78     -11.136  15.453   7.706  1.00 69.64           C  
ATOM   1563  C   HIS C  78     -10.625  16.696   6.986  1.00 69.64           C  
ATOM   1564  CB  HIS C  78     -10.163  14.290   7.502  1.00 69.64           C  
ATOM   1565  O   HIS C  78     -10.037  17.582   7.610  1.00 69.64           O  
ATOM   1566  CG  HIS C  78      -9.508  13.827   8.765  1.00 69.64           C  
ATOM   1567  CD2 HIS C  78      -9.815  12.809   9.603  1.00 69.64           C  
ATOM   1568  ND1 HIS C  78      -8.394  14.442   9.294  1.00 69.64           N  
ATOM   1569  CE1 HIS C  78      -8.043  13.820  10.407  1.00 69.64           C  
ATOM   1570  NE2 HIS C  78      -8.888  12.826  10.617  1.00 69.64           N  
ATOM   1571  N   PHE C  79     -10.893  16.784   5.767  1.00 70.82           N  
ATOM   1572  CA  PHE C  79     -10.473  17.920   4.955  1.00 70.82           C  
ATOM   1573  C   PHE C  79     -11.167  19.198   5.411  1.00 70.82           C  
ATOM   1574  CB  PHE C  79     -10.767  17.662   3.474  1.00 70.82           C  
ATOM   1575  O   PHE C  79     -10.520  20.232   5.589  1.00 70.82           O  
ATOM   1576  CG  PHE C  79     -10.352  18.789   2.567  1.00 70.82           C  
ATOM   1577  CD1 PHE C  79     -11.295  19.675   2.061  1.00 70.82           C  
ATOM   1578  CD2 PHE C  79      -9.019  18.962   2.222  1.00 70.82           C  
ATOM   1579  CE1 PHE C  79     -10.914  20.719   1.221  1.00 70.82           C  
ATOM   1580  CE2 PHE C  79      -8.630  20.003   1.383  1.00 70.82           C  
ATOM   1581  CZ  PHE C  79      -9.579  20.880   0.883  1.00 70.82           C  
ATOM   1582  N   VAL C  80     -12.453  19.096   5.605  1.00 68.82           N  
ATOM   1583  CA  VAL C  80     -13.240  20.247   6.036  1.00 68.82           C  
ATOM   1584  C   VAL C  80     -12.771  20.706   7.415  1.00 68.82           C  
ATOM   1585  CB  VAL C  80     -14.750  19.921   6.068  1.00 68.82           C  
ATOM   1586  O   VAL C  80     -12.619  21.905   7.658  1.00 68.82           O  
ATOM   1587  CG1 VAL C  80     -15.540  21.080   6.675  1.00 68.82           C  
ATOM   1588  CG2 VAL C  80     -15.257  19.604   4.662  1.00 68.82           C  
ATOM   1589  N   CYS C  81     -12.473  19.740   8.251  1.00 67.03           N  
ATOM   1590  CA  CYS C  81     -12.003  20.049   9.596  1.00 67.03           C  
ATOM   1591  C   CYS C  81     -10.662  20.772   9.553  1.00 67.03           C  
ATOM   1592  CB  CYS C  81     -11.877  18.772  10.427  1.00 67.03           C  
ATOM   1593  O   CYS C  81     -10.455  21.747  10.278  1.00 67.03           O  
ATOM   1594  SG  CYS C  81     -13.410  18.285  11.250  1.00 67.03           S  
ATOM   1595  N   ASN C  82      -9.843  20.328   8.684  1.00 71.76           N  
ATOM   1596  CA  ASN C  82      -8.537  20.964   8.548  1.00 71.76           C  
ATOM   1597  C   ASN C  82      -8.660  22.388   8.014  1.00 71.76           C  
ATOM   1598  CB  ASN C  82      -7.627  20.133   7.641  1.00 71.76           C  
ATOM   1599  O   ASN C  82      -7.963  23.292   8.477  1.00 71.76           O  
ATOM   1600  CG  ASN C  82      -6.946  18.997   8.379  1.00 71.76           C  
ATOM   1601  ND2 ASN C  82      -6.531  17.975   7.641  1.00 71.76           N  
ATOM   1602  OD1 ASN C  82      -6.796  19.038   9.603  1.00 71.76           O  
ATOM   1603  N   LEU C  83      -9.592  22.587   7.125  1.00 72.88           N  
ATOM   1604  CA  LEU C  83      -9.832  23.911   6.562  1.00 72.88           C  
ATOM   1605  C   LEU C  83     -10.413  24.851   7.613  1.00 72.88           C  
ATOM   1606  CB  LEU C  83     -10.778  23.820   5.362  1.00 72.88           C  
ATOM   1607  O   LEU C  83     -10.009  26.013   7.704  1.00 72.88           O  
ATOM   1608  CG  LEU C  83     -10.908  25.080   4.505  1.00 72.88           C  
ATOM   1609  CD1 LEU C  83      -9.582  25.394   3.821  1.00 72.88           C  
ATOM   1610  CD2 LEU C  83     -12.021  24.913   3.475  1.00 72.88           C  
ATOM   1611  N   LEU C  84     -11.297  24.334   8.398  1.00 70.85           N  
ATOM   1612  CA  LEU C  84     -11.914  25.121   9.460  1.00 70.85           C  
ATOM   1613  C   LEU C  84     -10.886  25.508  10.517  1.00 70.85           C  
ATOM   1614  CB  LEU C  84     -13.062  24.342  10.108  1.00 70.85           C  
ATOM   1615  O   LEU C  84     -10.890  26.638  11.010  1.00 70.85           O  
ATOM   1616  CG  LEU C  84     -14.430  25.026  10.108  1.00 70.85           C  
ATOM   1617  CD1 LEU C  84     -15.397  24.276   9.198  1.00 70.85           C  
ATOM   1618  CD2 LEU C  84     -14.983  25.115  11.526  1.00 70.85           C  
ATOM   1619  N   LEU C  85      -9.995  24.586  10.802  1.00 71.73           N  
ATOM   1620  CA  LEU C  85      -8.930  24.860  11.760  1.00 71.73           C  
ATOM   1621  C   LEU C  85      -8.019  25.975  11.256  1.00 71.73           C  
ATOM   1622  CB  LEU C  85      -8.109  23.595  12.025  1.00 71.73           C  
ATOM   1623  O   LEU C  85      -7.603  26.840  12.030  1.00 71.73           O  
ATOM   1624  CG  LEU C  85      -8.717  22.584  12.999  1.00 71.73           C  
ATOM   1625  CD1 LEU C  85      -7.900  21.296  13.005  1.00 71.73           C  
ATOM   1626  CD2 LEU C  85      -8.802  23.176  14.401  1.00 71.73           C  
ATOM   1627  N   LEU C  86      -7.805  25.922  10.010  1.00 75.16           N  
ATOM   1628  CA  LEU C  86      -6.985  26.964   9.402  1.00 75.16           C  
ATOM   1629  C   LEU C  86      -7.683  28.318   9.477  1.00 75.16           C  
ATOM   1630  CB  LEU C  86      -6.672  26.618   7.944  1.00 75.16           C  
ATOM   1631  O   LEU C  86      -7.070  29.317   9.859  1.00 75.16           O  
ATOM   1632  CG  LEU C  86      -5.771  27.600   7.193  1.00 75.16           C  
ATOM   1633  CD1 LEU C  86      -4.341  27.512   7.713  1.00 75.16           C  
ATOM   1634  CD2 LEU C  86      -5.818  27.328   5.693  1.00 75.16           C  
ATOM   1635  N   PHE C  87      -8.939  28.336   9.223  1.00 72.64           N  
ATOM   1636  CA  PHE C  87      -9.724  29.565   9.240  1.00 72.64           C  
ATOM   1637  C   PHE C  87      -9.792  30.144  10.647  1.00 72.64           C  
ATOM   1638  CB  PHE C  87     -11.138  29.308   8.709  1.00 72.64           C  
ATOM   1639  O   PHE C  87      -9.580  31.343  10.842  1.00 72.64           O  
ATOM   1640  CG  PHE C  87     -11.968  30.555   8.567  1.00 72.64           C  
ATOM   1641  CD1 PHE C  87     -12.871  30.922   9.557  1.00 72.64           C  
ATOM   1642  CD2 PHE C  87     -11.847  31.360   7.442  1.00 72.64           C  
ATOM   1643  CE1 PHE C  87     -13.641  32.076   9.429  1.00 72.64           C  
ATOM   1644  CE2 PHE C  87     -12.613  32.514   7.306  1.00 72.64           C  
ATOM   1645  CZ  PHE C  87     -13.510  32.870   8.300  1.00 72.64           C  
ATOM   1646  N   VAL C  88     -10.047  29.297  11.630  1.00 69.27           N  
ATOM   1647  CA  VAL C  88     -10.175  29.737  13.015  1.00 69.27           C  
ATOM   1648  C   VAL C  88      -8.838  30.282  13.511  1.00 69.27           C  
ATOM   1649  CB  VAL C  88     -10.657  28.591  13.933  1.00 69.27           C  
ATOM   1650  O   VAL C  88      -8.798  31.268  14.251  1.00 69.27           O  
ATOM   1651  CG1 VAL C  88     -10.524  28.984  15.403  1.00 69.27           C  
ATOM   1652  CG2 VAL C  88     -12.101  28.217  13.605  1.00 69.27           C  
ATOM   1653  N   THR C  89      -7.803  29.668  13.081  1.00 73.98           N  
ATOM   1654  CA  THR C  89      -6.476  30.114  13.493  1.00 73.98           C  
ATOM   1655  C   THR C  89      -6.173  31.499  12.930  1.00 73.98           C  
ATOM   1656  CB  THR C  89      -5.388  29.123  13.039  1.00 73.98           C  
ATOM   1657  O   THR C  89      -5.709  32.382  13.656  1.00 73.98           O  
ATOM   1658  CG2 THR C  89      -4.799  28.371  14.228  1.00 73.98           C  
ATOM   1659  OG1 THR C  89      -5.961  28.178  12.126  1.00 73.98           O  
ATOM   1660  N   VAL C  90      -6.474  31.725  11.709  1.00 73.47           N  
ATOM   1661  CA  VAL C  90      -6.209  32.995  11.041  1.00 73.47           C  
ATOM   1662  C   VAL C  90      -7.127  34.077  11.603  1.00 73.47           C  
ATOM   1663  CB  VAL C  90      -6.394  32.881   9.511  1.00 73.47           C  
ATOM   1664  O   VAL C  90      -6.680  35.187  11.901  1.00 73.47           O  
ATOM   1665  CG1 VAL C  90      -6.326  34.259   8.855  1.00 73.47           C  
ATOM   1666  CG2 VAL C  90      -5.340  31.950   8.915  1.00 73.47           C  
ATOM   1667  N   TYR C  91      -8.376  33.730  11.813  1.00 70.28           N  
ATOM   1668  CA  TYR C  91      -9.351  34.666  12.360  1.00 70.28           C  
ATOM   1669  C   TYR C  91      -8.960  35.101  13.767  1.00 70.28           C  
ATOM   1670  CB  TYR C  91     -10.748  34.039  12.377  1.00 70.28           C  
ATOM   1671  O   TYR C  91      -8.968  36.294  14.080  1.00 70.28           O  
ATOM   1672  CG  TYR C  91     -11.823  34.963  12.896  1.00 70.28           C  
ATOM   1673  CD1 TYR C  91     -12.363  34.789  14.168  1.00 70.28           C  
ATOM   1674  CD2 TYR C  91     -12.300  36.011  12.117  1.00 70.28           C  
ATOM   1675  CE1 TYR C  91     -13.355  35.637  14.651  1.00 70.28           C  
ATOM   1676  CE2 TYR C  91     -13.291  36.865  12.589  1.00 70.28           C  
ATOM   1677  OH  TYR C  91     -14.793  37.513  14.327  1.00 70.28           O  
ATOM   1678  CZ  TYR C  91     -13.811  36.671  13.855  1.00 70.28           C  
ATOM   1679  N   SER C  92      -8.601  34.145  14.580  1.00 67.96           N  
ATOM   1680  CA  SER C  92      -8.183  34.448  15.945  1.00 67.96           C  
ATOM   1681  C   SER C  92      -6.929  35.316  15.960  1.00 67.96           C  
ATOM   1682  CB  SER C  92      -7.930  33.159  16.727  1.00 67.96           C  
ATOM   1683  O   SER C  92      -6.803  36.220  16.788  1.00 67.96           O  
ATOM   1684  OG  SER C  92      -6.766  32.503  16.253  1.00 67.96           O  
ATOM   1685  N   HIS C  93      -6.057  35.078  15.071  1.00 72.89           N  
ATOM   1686  CA  HIS C  93      -4.831  35.858  14.956  1.00 72.89           C  
ATOM   1687  C   HIS C  93      -5.132  37.309  14.596  1.00 72.89           C  
ATOM   1688  CB  HIS C  93      -3.898  35.241  13.913  1.00 72.89           C  
ATOM   1689  O   HIS C  93      -4.574  38.231  15.195  1.00 72.89           O  
ATOM   1690  CG  HIS C  93      -2.521  35.824  13.918  1.00 72.89           C  
ATOM   1691  CD2 HIS C  93      -1.962  36.777  14.702  1.00 72.89           C  
ATOM   1692  ND1 HIS C  93      -1.542  35.429  13.033  1.00 72.89           N  
ATOM   1693  CE1 HIS C  93      -0.437  36.115  13.274  1.00 72.89           C  
ATOM   1694  NE2 HIS C  93      -0.665  36.939  14.281  1.00 72.89           N  
ATOM   1695  N   LEU C  94      -6.042  37.512  13.695  1.00 70.48           N  
ATOM   1696  CA  LEU C  94      -6.414  38.855  13.262  1.00 70.48           C  
ATOM   1697  C   LEU C  94      -7.102  39.618  14.389  1.00 70.48           C  
ATOM   1698  CB  LEU C  94      -7.334  38.788  12.040  1.00 70.48           C  
ATOM   1699  O   LEU C  94      -6.872  40.817  14.562  1.00 70.48           O  
ATOM   1700  CG  LEU C  94      -6.675  38.400  10.715  1.00 70.48           C  
ATOM   1701  CD1 LEU C  94      -7.735  38.148   9.649  1.00 70.48           C  
ATOM   1702  CD2 LEU C  94      -5.703  39.485  10.264  1.00 70.48           C  
ATOM   1703  N   LEU C  95      -7.884  38.963  15.184  1.00 64.10           N  
ATOM   1704  CA  LEU C  95      -8.572  39.583  16.311  1.00 64.10           C  
ATOM   1705  C   LEU C  95      -7.576  40.029  17.377  1.00 64.10           C  
ATOM   1706  CB  LEU C  95      -9.588  38.612  16.919  1.00 64.10           C  
ATOM   1707  O   LEU C  95      -7.712  41.116  17.943  1.00 64.10           O  
ATOM   1708  CG  LEU C  95     -10.935  38.503  16.203  1.00 64.10           C  
ATOM   1709  CD1 LEU C  95     -11.725  37.313  16.738  1.00 64.10           C  
ATOM   1710  CD2 LEU C  95     -11.730  39.795  16.361  1.00 64.10           C  
ATOM   1711  N   LEU C  96      -6.578  39.203  17.582  1.00 65.43           N  
ATOM   1712  CA  LEU C  96      -5.575  39.513  18.595  1.00 65.43           C  
ATOM   1713  C   LEU C  96      -4.704  40.685  18.156  1.00 65.43           C  
ATOM   1714  CB  LEU C  96      -4.700  38.288  18.875  1.00 65.43           C  
ATOM   1715  O   LEU C  96      -4.329  41.527  18.976  1.00 65.43           O  
ATOM   1716  CG  LEU C  96      -5.253  37.274  19.877  1.00 65.43           C  
ATOM   1717  CD1 LEU C  96      -4.616  35.907  19.655  1.00 65.43           C  
ATOM   1718  CD2 LEU C  96      -5.018  37.753  21.306  1.00 65.43           C  
ATOM   1719  N   VAL C  97      -4.362  40.738  16.881  1.00 67.76           N  
ATOM   1720  CA  VAL C  97      -3.580  41.840  16.329  1.00 67.76           C  
ATOM   1721  C   VAL C  97      -4.359  43.146  16.467  1.00 67.76           C  
ATOM   1722  CB  VAL C  97      -3.214  41.591  14.849  1.00 67.76           C  
ATOM   1723  O   VAL C  97      -3.795  44.175  16.846  1.00 67.76           O  
ATOM   1724  CG1 VAL C  97      -2.619  42.850  14.220  1.00 67.76           C  
ATOM   1725  CG2 VAL C  97      -2.240  40.420  14.731  1.00 67.76           C  
ATOM   1726  N   ALA C  98      -5.695  43.083  16.273  1.00 63.33           N  
ATOM   1727  CA  ALA C  98      -6.550  44.264  16.371  1.00 63.33           C  
ATOM   1728  C   ALA C  98      -6.663  44.740  17.817  1.00 63.33           C  
ATOM   1729  CB  ALA C  98      -7.935  43.967  15.802  1.00 63.33           C  
ATOM   1730  O   ALA C  98      -6.783  45.940  18.074  1.00 63.33           O  
ATOM   1731  N   ALA C  99      -6.530  43.736  18.765  1.00 60.49           N  
ATOM   1732  CA  ALA C  99      -6.656  44.053  20.185  1.00 60.49           C  
ATOM   1733  C   ALA C  99      -5.306  44.437  20.784  1.00 60.49           C  
ATOM   1734  CB  ALA C  99      -7.254  42.871  20.944  1.00 60.49           C  
ATOM   1735  O   ALA C  99      -5.230  44.856  21.941  1.00 60.49           O  
ATOM   1736  N   GLY C 100      -4.264  44.294  20.019  1.00 62.99           N  
ATOM   1737  CA  GLY C 100      -2.924  44.606  20.491  1.00 62.99           C  
ATOM   1738  C   GLY C 100      -2.401  43.607  21.506  1.00 62.99           C  
ATOM   1739  O   GLY C 100      -1.605  43.960  22.378  1.00 62.99           O  
ATOM   1740  N   LEU C 101      -3.008  42.406  21.504  1.00 63.91           N  
ATOM   1741  CA  LEU C 101      -2.671  41.370  22.474  1.00 63.91           C  
ATOM   1742  C   LEU C 101      -1.898  40.235  21.811  1.00 63.91           C  
ATOM   1743  CB  LEU C 101      -3.938  40.822  23.135  1.00 63.91           C  
ATOM   1744  O   LEU C 101      -1.861  39.117  22.330  1.00 63.91           O  
ATOM   1745  CG  LEU C 101      -4.692  41.782  24.056  1.00 63.91           C  
ATOM   1746  CD1 LEU C 101      -6.119  41.292  24.279  1.00 63.91           C  
ATOM   1747  CD2 LEU C 101      -3.960  41.935  25.385  1.00 63.91           C  
ATOM   1748  N   GLU C 102      -1.150  40.468  20.661  1.00 61.70           N  
ATOM   1749  CA  GLU C 102      -0.505  39.415  19.883  1.00 61.70           C  
ATOM   1750  C   GLU C 102       0.795  38.961  20.540  1.00 61.70           C  
ATOM   1751  CB  GLU C 102      -0.233  39.892  18.454  1.00 61.70           C  
ATOM   1752  O   GLU C 102       1.171  37.791  20.442  1.00 61.70           O  
ATOM   1753  CG  GLU C 102      -1.481  39.982  17.588  1.00 61.70           C  
ATOM   1754  CD  GLU C 102      -1.174  40.118  16.105  1.00 61.70           C  
ATOM   1755  OE1 GLU C 102      -2.124  40.189  15.292  1.00 61.70           O  
ATOM   1756  OE2 GLU C 102       0.026  40.153  15.753  1.00 61.70           O  
ATOM   1757  N   ALA C 103       1.264  39.789  21.332  1.00 67.81           N  
ATOM   1758  CA  ALA C 103       2.630  39.586  21.808  1.00 67.81           C  
ATOM   1759  C   ALA C 103       2.730  38.329  22.668  1.00 67.81           C  
ATOM   1760  CB  ALA C 103       3.107  40.804  22.595  1.00 67.81           C  
ATOM   1761  O   ALA C 103       3.587  37.474  22.432  1.00 67.81           O  
ATOM   1762  N   PRO C 104       1.720  38.076  23.503  1.00 59.62           N  
ATOM   1763  CA  PRO C 104       1.836  36.901  24.370  1.00 59.62           C  
ATOM   1764  C   PRO C 104       1.608  35.590  23.621  1.00 59.62           C  
ATOM   1765  CB  PRO C 104       0.745  37.128  25.420  1.00 59.62           C  
ATOM   1766  O   PRO C 104       2.010  34.525  24.097  1.00 59.62           O  
ATOM   1767  CG  PRO C 104      -0.100  38.227  24.861  1.00 59.62           C  
ATOM   1768  CD  PRO C 104       0.656  38.889  23.745  1.00 59.62           C  
ATOM   1769  N   PHE C 105       1.025  35.719  22.406  1.00 65.41           N  
ATOM   1770  CA  PHE C 105       0.605  34.492  21.740  1.00 65.41           C  
ATOM   1771  C   PHE C 105       1.428  34.249  20.481  1.00 65.41           C  
ATOM   1772  CB  PHE C 105      -0.885  34.553  21.389  1.00 65.41           C  
ATOM   1773  O   PHE C 105       1.107  33.365  19.683  1.00 65.41           O  
ATOM   1774  CG  PHE C 105      -1.789  34.637  22.590  1.00 65.41           C  
ATOM   1775  CD1 PHE C 105      -2.170  33.488  23.272  1.00 65.41           C  
ATOM   1776  CD2 PHE C 105      -2.257  35.866  23.036  1.00 65.41           C  
ATOM   1777  CE1 PHE C 105      -3.006  33.563  24.384  1.00 65.41           C  
ATOM   1778  CE2 PHE C 105      -3.093  35.948  24.147  1.00 65.41           C  
ATOM   1779  CZ  PHE C 105      -3.467  34.796  24.818  1.00 65.41           C  
ATOM   1780  N   LEU C 106       2.428  35.022  20.265  1.00 68.81           N  
ATOM   1781  CA  LEU C 106       3.211  34.976  19.035  1.00 68.81           C  
ATOM   1782  C   LEU C 106       3.825  33.595  18.832  1.00 68.81           C  
ATOM   1783  CB  LEU C 106       4.312  36.039  19.060  1.00 68.81           C  
ATOM   1784  O   LEU C 106       3.787  33.050  17.727  1.00 68.81           O  
ATOM   1785  CG  LEU C 106       4.108  37.249  18.148  1.00 68.81           C  
ATOM   1786  CD1 LEU C 106       4.551  38.526  18.854  1.00 68.81           C  
ATOM   1787  CD2 LEU C 106       4.866  37.065  16.838  1.00 68.81           C  
ATOM   1788  N   TYR C 107       4.349  33.037  19.916  1.00 60.96           N  
ATOM   1789  CA  TYR C 107       5.012  31.744  19.793  1.00 60.96           C  
ATOM   1790  C   TYR C 107       4.004  30.640  19.494  1.00 60.96           C  
ATOM   1791  CB  TYR C 107       5.786  31.412  21.072  1.00 60.96           C  
ATOM   1792  O   TYR C 107       4.269  29.752  18.681  1.00 60.96           O  
ATOM   1793  CG  TYR C 107       7.178  31.994  21.107  1.00 60.96           C  
ATOM   1794  CD1 TYR C 107       8.223  31.392  20.410  1.00 60.96           C  
ATOM   1795  CD2 TYR C 107       7.451  33.146  21.838  1.00 60.96           C  
ATOM   1796  CE1 TYR C 107       9.509  31.924  20.441  1.00 60.96           C  
ATOM   1797  CE2 TYR C 107       8.732  33.686  21.876  1.00 60.96           C  
ATOM   1798  OH  TYR C 107      11.023  33.600  21.210  1.00 60.96           O  
ATOM   1799  CZ  TYR C 107       9.753  33.069  21.175  1.00 60.96           C  
ATOM   1800  N   LEU C 108       2.862  30.745  20.136  1.00 67.30           N  
ATOM   1801  CA  LEU C 108       1.818  29.748  19.927  1.00 67.30           C  
ATOM   1802  C   LEU C 108       1.312  29.783  18.489  1.00 67.30           C  
ATOM   1803  CB  LEU C 108       0.656  29.978  20.896  1.00 67.30           C  
ATOM   1804  O   LEU C 108       1.153  28.737  17.857  1.00 67.30           O  
ATOM   1805  CG  LEU C 108      -0.433  28.904  20.916  1.00 67.30           C  
ATOM   1806  CD1 LEU C 108       0.066  27.658  21.641  1.00 67.30           C  
ATOM   1807  CD2 LEU C 108      -1.701  29.439  21.573  1.00 67.30           C  
ATOM   1808  N   TYR C 109       1.126  30.923  17.987  1.00 68.57           N  
ATOM   1809  CA  TYR C 109       0.667  31.061  16.609  1.00 68.57           C  
ATOM   1810  C   TYR C 109       1.723  30.561  15.631  1.00 68.57           C  
ATOM   1811  CB  TYR C 109       0.321  32.521  16.301  1.00 68.57           C  
ATOM   1812  O   TYR C 109       1.397  29.904  14.639  1.00 68.57           O  
ATOM   1813  CG  TYR C 109      -1.146  32.842  16.455  1.00 68.57           C  
ATOM   1814  CD1 TYR C 109      -2.085  32.348  15.553  1.00 68.57           C  
ATOM   1815  CD2 TYR C 109      -1.595  33.641  17.501  1.00 68.57           C  
ATOM   1816  CE1 TYR C 109      -3.438  32.643  15.689  1.00 68.57           C  
ATOM   1817  CE2 TYR C 109      -2.945  33.943  17.647  1.00 68.57           C  
ATOM   1818  OH  TYR C 109      -5.195  33.734  16.877  1.00 68.57           O  
ATOM   1819  CZ  TYR C 109      -3.858  33.439  16.737  1.00 68.57           C  
ATOM   1820  N   ALA C 110       2.895  30.858  15.942  1.00 67.64           N  
ATOM   1821  CA  ALA C 110       3.984  30.377  15.096  1.00 67.64           C  
ATOM   1822  C   ALA C 110       3.989  28.852  15.024  1.00 67.64           C  
ATOM   1823  CB  ALA C 110       5.326  30.886  15.615  1.00 67.64           C  
ATOM   1824  O   ALA C 110       4.153  28.276  13.946  1.00 67.64           O  
ATOM   1825  N   LEU C 111       3.794  28.280  16.142  1.00 68.07           N  
ATOM   1826  CA  LEU C 111       3.787  26.823  16.215  1.00 68.07           C  
ATOM   1827  C   LEU C 111       2.621  26.245  15.419  1.00 68.07           C  
ATOM   1828  CB  LEU C 111       3.706  26.360  17.671  1.00 68.07           C  
ATOM   1829  O   LEU C 111       2.800  25.303  14.644  1.00 68.07           O  
ATOM   1830  CG  LEU C 111       3.730  24.848  17.904  1.00 68.07           C  
ATOM   1831  CD1 LEU C 111       5.075  24.268  17.480  1.00 68.07           C  
ATOM   1832  CD2 LEU C 111       3.441  24.528  19.367  1.00 68.07           C  
ATOM   1833  N   VAL C 112       1.441  26.770  15.601  1.00 72.16           N  
ATOM   1834  CA  VAL C 112       0.236  26.289  14.933  1.00 72.16           C  
ATOM   1835  C   VAL C 112       0.388  26.437  13.421  1.00 72.16           C  
ATOM   1836  CB  VAL C 112      -1.021  27.046  15.419  1.00 72.16           C  
ATOM   1837  O   VAL C 112       0.091  25.508  12.667  1.00 72.16           O  
ATOM   1838  CG1 VAL C 112      -2.234  26.683  14.563  1.00 72.16           C  
ATOM   1839  CG2 VAL C 112      -1.292  26.740  16.891  1.00 72.16           C  
ATOM   1840  N   TYR C 113       0.913  27.557  13.009  1.00 74.94           N  
ATOM   1841  CA  TYR C 113       1.122  27.784  11.583  1.00 74.94           C  
ATOM   1842  C   TYR C 113       2.147  26.807  11.020  1.00 74.94           C  
ATOM   1843  CB  TYR C 113       1.578  29.224  11.329  1.00 74.94           C  
ATOM   1844  O   TYR C 113       2.001  26.325   9.894  1.00 74.94           O  
ATOM   1845  CG  TYR C 113       0.443  30.218  11.271  1.00 74.94           C  
ATOM   1846  CD1 TYR C 113      -0.563  30.102  10.315  1.00 74.94           C  
ATOM   1847  CD2 TYR C 113       0.377  31.276  12.171  1.00 74.94           C  
ATOM   1848  CE1 TYR C 113      -1.609  31.017  10.257  1.00 74.94           C  
ATOM   1849  CE2 TYR C 113      -0.665  32.197  12.122  1.00 74.94           C  
ATOM   1850  OH  TYR C 113      -2.685  32.968  11.111  1.00 74.94           O  
ATOM   1851  CZ  TYR C 113      -1.652  32.059  11.164  1.00 74.94           C  
ATOM   1852  N   PHE C 114       3.110  26.510  11.837  1.00 74.15           N  
ATOM   1853  CA  PHE C 114       4.137  25.562  11.422  1.00 74.15           C  
ATOM   1854  C   PHE C 114       3.541  24.175  11.213  1.00 74.15           C  
ATOM   1855  CB  PHE C 114       5.264  25.498  12.458  1.00 74.15           C  
ATOM   1856  O   PHE C 114       3.768  23.545  10.177  1.00 74.15           O  
ATOM   1857  CG  PHE C 114       6.349  24.514  12.116  1.00 74.15           C  
ATOM   1858  CD1 PHE C 114       6.420  23.284  12.759  1.00 74.15           C  
ATOM   1859  CD2 PHE C 114       7.300  24.818  11.150  1.00 74.15           C  
ATOM   1860  CE1 PHE C 114       7.423  22.371  12.444  1.00 74.15           C  
ATOM   1861  CE2 PHE C 114       8.306  23.911  10.831  1.00 74.15           C  
ATOM   1862  CZ  PHE C 114       8.366  22.688  11.479  1.00 74.15           C  
ATOM   1863  N   LEU C 115       2.743  23.731  12.136  1.00 75.00           N  
ATOM   1864  CA  LEU C 115       2.132  22.408  12.061  1.00 75.00           C  
ATOM   1865  C   LEU C 115       1.158  22.325  10.891  1.00 75.00           C  
ATOM   1866  CB  LEU C 115       1.408  22.077  13.368  1.00 75.00           C  
ATOM   1867  O   LEU C 115       1.111  21.314  10.187  1.00 75.00           O  
ATOM   1868  CG  LEU C 115       2.294  21.829  14.590  1.00 75.00           C  
ATOM   1869  CD1 LEU C 115       1.440  21.696  15.846  1.00 75.00           C  
ATOM   1870  CD2 LEU C 115       3.151  20.584  14.386  1.00 75.00           C  
ATOM   1871  N   GLN C 116       0.438  23.352  10.678  1.00 76.58           N  
ATOM   1872  CA  GLN C 116      -0.504  23.397   9.564  1.00 76.58           C  
ATOM   1873  C   GLN C 116       0.226  23.353   8.225  1.00 76.58           C  
ATOM   1874  CB  GLN C 116      -1.374  24.652   9.647  1.00 76.58           C  
ATOM   1875  O   GLN C 116      -0.243  22.719   7.277  1.00 76.58           O  
ATOM   1876  CG  GLN C 116      -2.489  24.561  10.680  1.00 76.58           C  
ATOM   1877  CD  GLN C 116      -3.333  25.820  10.745  1.00 76.58           C  
ATOM   1878  NE2 GLN C 116      -4.447  25.750  11.466  1.00 76.58           N  
ATOM   1879  OE1 GLN C 116      -2.987  26.847  10.153  1.00 76.58           O  
ATOM   1880  N   SER C 117       1.359  24.005   8.188  1.00 75.17           N  
ATOM   1881  CA  SER C 117       2.169  23.994   6.974  1.00 75.17           C  
ATOM   1882  C   SER C 117       2.690  22.593   6.670  1.00 75.17           C  
ATOM   1883  CB  SER C 117       3.342  24.967   7.102  1.00 75.17           C  
ATOM   1884  O   SER C 117       2.661  22.151   5.519  1.00 75.17           O  
ATOM   1885  OG  SER C 117       2.878  26.299   7.239  1.00 75.17           O  
ATOM   1886  N   ILE C 118       3.050  21.870   7.642  1.00 73.94           N  
ATOM   1887  CA  ILE C 118       3.561  20.513   7.481  1.00 73.94           C  
ATOM   1888  C   ILE C 118       2.451  19.602   6.960  1.00 73.94           C  
ATOM   1889  CB  ILE C 118       4.127  19.962   8.809  1.00 73.94           C  
ATOM   1890  O   ILE C 118       2.670  18.809   6.042  1.00 73.94           O  
ATOM   1891  CG1 ILE C 118       5.389  20.733   9.212  1.00 73.94           C  
ATOM   1892  CG2 ILE C 118       4.416  18.462   8.692  1.00 73.94           C  
ATOM   1893  CD1 ILE C 118       5.981  20.298  10.546  1.00 73.94           C  
ATOM   1894  N   ASN C 119       1.361  19.758   7.598  1.00 72.68           N  
ATOM   1895  CA  ASN C 119       0.210  18.972   7.168  1.00 72.68           C  
ATOM   1896  C   ASN C 119      -0.164  19.272   5.719  1.00 72.68           C  
ATOM   1897  CB  ASN C 119      -0.987  19.224   8.088  1.00 72.68           C  
ATOM   1898  O   ASN C 119      -0.489  18.360   4.956  1.00 72.68           O  
ATOM   1899  CG  ASN C 119      -0.925  18.406   9.363  1.00 72.68           C  
ATOM   1900  ND2 ASN C 119      -1.501  18.936  10.436  1.00 72.68           N  
ATOM   1901  OD1 ASN C 119      -0.363  17.308   9.385  1.00 72.68           O  
ATOM   1902  N   PHE C 120      -0.084  20.536   5.397  1.00 76.35           N  
ATOM   1903  CA  PHE C 120      -0.400  20.959   4.038  1.00 76.35           C  
ATOM   1904  C   PHE C 120       0.593  20.370   3.043  1.00 76.35           C  
ATOM   1905  CB  PHE C 120      -0.401  22.487   3.936  1.00 76.35           C  
ATOM   1906  O   PHE C 120       0.199  19.869   1.988  1.00 76.35           O  
ATOM   1907  CG  PHE C 120      -0.857  23.006   2.599  1.00 76.35           C  
ATOM   1908  CD1 PHE C 120       0.059  23.515   1.687  1.00 76.35           C  
ATOM   1909  CD2 PHE C 120      -2.202  22.985   2.254  1.00 76.35           C  
ATOM   1910  CE1 PHE C 120      -0.360  23.996   0.448  1.00 76.35           C  
ATOM   1911  CE2 PHE C 120      -2.628  23.463   1.019  1.00 76.35           C  
ATOM   1912  CZ  PHE C 120      -1.705  23.970   0.117  1.00 76.35           C  
ATOM   1913  N   VAL C 121       1.840  20.413   3.361  1.00 76.52           N  
ATOM   1914  CA  VAL C 121       2.885  19.855   2.508  1.00 76.52           C  
ATOM   1915  C   VAL C 121       2.660  18.355   2.329  1.00 76.52           C  
ATOM   1916  CB  VAL C 121       4.292  20.117   3.090  1.00 76.52           C  
ATOM   1917  O   VAL C 121       2.815  17.825   1.226  1.00 76.52           O  
ATOM   1918  CG1 VAL C 121       5.351  19.334   2.315  1.00 76.52           C  
ATOM   1919  CG2 VAL C 121       4.607  21.612   3.070  1.00 76.52           C  
ATOM   1920  N   ARG C 122       2.314  17.783   3.331  1.00 74.02           N  
ATOM   1921  CA  ARG C 122       2.035  16.351   3.282  1.00 74.02           C  
ATOM   1922  C   ARG C 122       0.895  16.048   2.315  1.00 74.02           C  
ATOM   1923  CB  ARG C 122       1.694  15.821   4.676  1.00 74.02           C  
ATOM   1924  O   ARG C 122       0.979  15.106   1.524  1.00 74.02           O  
ATOM   1925  CG  ARG C 122       1.604  14.305   4.753  1.00 74.02           C  
ATOM   1926  CD  ARG C 122       1.225  13.833   6.150  1.00 74.02           C  
ATOM   1927  NE  ARG C 122       2.373  13.843   7.052  1.00 74.02           N  
ATOM   1928  NH1 ARG C 122       1.189  13.117   8.899  1.00 74.02           N  
ATOM   1929  NH2 ARG C 122       3.435  13.547   9.067  1.00 74.02           N  
ATOM   1930  CZ  ARG C 122       2.330  13.502   8.338  1.00 74.02           C  
ATOM   1931  N   ILE C 123      -0.142  16.800   2.370  1.00 73.70           N  
ATOM   1932  CA  ILE C 123      -1.297  16.619   1.497  1.00 73.70           C  
ATOM   1933  C   ILE C 123      -0.883  16.829   0.043  1.00 73.70           C  
ATOM   1934  CB  ILE C 123      -2.445  17.583   1.872  1.00 73.70           C  
ATOM   1935  O   ILE C 123      -1.265  16.052  -0.836  1.00 73.70           O  
ATOM   1936  CG1 ILE C 123      -3.070  17.175   3.211  1.00 73.70           C  
ATOM   1937  CG2 ILE C 123      -3.501  17.622   0.764  1.00 73.70           C  
ATOM   1938  CD1 ILE C 123      -4.005  18.221   3.802  1.00 73.70           C  
ATOM   1939  N   ILE C 124      -0.055  17.865  -0.159  1.00 74.02           N  
ATOM   1940  CA  ILE C 124       0.408  18.182  -1.506  1.00 74.02           C  
ATOM   1941  C   ILE C 124       1.269  17.038  -2.038  1.00 74.02           C  
ATOM   1942  CB  ILE C 124       1.201  19.507  -1.534  1.00 74.02           C  
ATOM   1943  O   ILE C 124       1.117  16.622  -3.189  1.00 74.02           O  
ATOM   1944  CG1 ILE C 124       0.275  20.690  -1.228  1.00 74.02           C  
ATOM   1945  CG2 ILE C 124       1.896  19.692  -2.886  1.00 74.02           C  
ATOM   1946  CD1 ILE C 124       0.956  22.049  -1.317  1.00 74.02           C  
ATOM   1947  N   MET C 125       2.114  16.575  -1.275  1.00 77.27           N  
ATOM   1948  CA  MET C 125       2.999  15.483  -1.669  1.00 77.27           C  
ATOM   1949  C   MET C 125       2.200  14.223  -1.985  1.00 77.27           C  
ATOM   1950  CB  MET C 125       4.019  15.193  -0.567  1.00 77.27           C  
ATOM   1951  O   MET C 125       2.512  13.508  -2.939  1.00 77.27           O  
ATOM   1952  CG  MET C 125       5.073  16.277  -0.406  1.00 77.27           C  
ATOM   1953  SD  MET C 125       6.128  16.458  -1.897  1.00 77.27           S  
ATOM   1954  CE  MET C 125       7.154  14.969  -1.745  1.00 77.27           C  
ATOM   1955  N   ARG C 126       1.206  14.013  -1.229  1.00 72.18           N  
ATOM   1956  CA  ARG C 126       0.342  12.863  -1.472  1.00 72.18           C  
ATOM   1957  C   ARG C 126      -0.401  13.005  -2.796  1.00 72.18           C  
ATOM   1958  CB  ARG C 126      -0.659  12.690  -0.327  1.00 72.18           C  
ATOM   1959  O   ARG C 126      -0.528  12.038  -3.550  1.00 72.18           O  
ATOM   1960  CG  ARG C 126      -0.114  11.900   0.853  1.00 72.18           C  
ATOM   1961  CD  ARG C 126      -1.186  11.645   1.904  1.00 72.18           C  
ATOM   1962  NE  ARG C 126      -0.654  10.913   3.049  1.00 72.18           N  
ATOM   1963  NH1 ARG C 126      -2.685  10.725   4.135  1.00 72.18           N  
ATOM   1964  NH2 ARG C 126      -0.792   9.835   5.073  1.00 72.18           N  
ATOM   1965  CZ  ARG C 126      -1.378  10.493   4.083  1.00 72.18           C  
ATOM   1966  N   LEU C 127      -0.925  14.179  -2.992  1.00 72.28           N  
ATOM   1967  CA  LEU C 127      -1.611  14.452  -4.250  1.00 72.28           C  
ATOM   1968  C   LEU C 127      -0.662  14.286  -5.433  1.00 72.28           C  
ATOM   1969  CB  LEU C 127      -2.197  15.866  -4.245  1.00 72.28           C  
ATOM   1970  O   LEU C 127      -1.053  13.762  -6.478  1.00 72.28           O  
ATOM   1971  CG  LEU C 127      -3.483  16.065  -3.441  1.00 72.28           C  
ATOM   1972  CD1 LEU C 127      -3.724  17.548  -3.184  1.00 72.28           C  
ATOM   1973  CD2 LEU C 127      -4.670  15.443  -4.168  1.00 72.28           C  
ATOM   1974  N   TRP C 128       0.528  14.773  -5.178  1.00 74.84           N  
ATOM   1975  CA  TRP C 128       1.559  14.644  -6.203  1.00 74.84           C  
ATOM   1976  C   TRP C 128       1.836  13.177  -6.515  1.00 74.84           C  
ATOM   1977  CB  TRP C 128       2.850  15.337  -5.758  1.00 74.84           C  
ATOM   1978  O   TRP C 128       1.907  12.787  -7.683  1.00 74.84           O  
ATOM   1979  CG  TRP C 128       3.944  15.301  -6.782  1.00 74.84           C  
ATOM   1980  CD1 TRP C 128       4.025  16.041  -7.929  1.00 74.84           C  
ATOM   1981  CD2 TRP C 128       5.114  14.477  -6.753  1.00 74.84           C  
ATOM   1982  CE2 TRP C 128       5.861  14.771  -7.916  1.00 74.84           C  
ATOM   1983  CE3 TRP C 128       5.604  13.519  -5.856  1.00 74.84           C  
ATOM   1984  NE1 TRP C 128       5.175  15.727  -8.615  1.00 74.84           N  
ATOM   1985  CH2 TRP C 128       7.529  13.206  -7.310  1.00 74.84           C  
ATOM   1986  CZ2 TRP C 128       7.073  14.139  -8.204  1.00 74.84           C  
ATOM   1987  CZ3 TRP C 128       6.810  12.891  -6.145  1.00 74.84           C  
ATOM   1988  N   LEU C 129       2.015  12.407  -5.565  1.00 70.95           N  
ATOM   1989  CA  LEU C 129       2.278  10.983  -5.741  1.00 70.95           C  
ATOM   1990  C   LEU C 129       1.129  10.306  -6.482  1.00 70.95           C  
ATOM   1991  CB  LEU C 129       2.496  10.306  -4.386  1.00 70.95           C  
ATOM   1992  O   LEU C 129       1.358   9.480  -7.369  1.00 70.95           O  
ATOM   1993  CG  LEU C 129       3.296   9.002  -4.400  1.00 70.95           C  
ATOM   1994  CD1 LEU C 129       4.791   9.297  -4.334  1.00 70.95           C  
ATOM   1995  CD2 LEU C 129       2.872   8.102  -3.244  1.00 70.95           C  
ATOM   1996  N   CYS C 130      -0.058  10.641  -6.072  1.00 64.94           N  
ATOM   1997  CA  CYS C 130      -1.240  10.085  -6.720  1.00 64.94           C  
ATOM   1998  C   CYS C 130      -1.295  10.484  -8.190  1.00 64.94           C  
ATOM   1999  CB  CYS C 130      -2.510  10.550  -6.009  1.00 64.94           C  
ATOM   2000  O   CYS C 130      -1.678   9.680  -9.042  1.00 64.94           O  
ATOM   2001  SG  CYS C 130      -2.885   9.621  -4.506  1.00 64.94           S  
ATOM   2002  N   TRP C 131      -1.010  11.700  -8.388  1.00 67.72           N  
ATOM   2003  CA  TRP C 131      -0.968  12.186  -9.764  1.00 67.72           C  
ATOM   2004  C   TRP C 131       0.083  11.437 -10.575  1.00 67.72           C  
ATOM   2005  CB  TRP C 131      -0.679  13.689  -9.794  1.00 67.72           C  
ATOM   2006  O   TRP C 131      -0.165  11.052 -11.720  1.00 67.72           O  
ATOM   2007  CG  TRP C 131      -0.649  14.276 -11.174  1.00 67.72           C  
ATOM   2008  CD1 TRP C 131      -1.718  14.501 -11.996  1.00 67.72           C  
ATOM   2009  CD2 TRP C 131       0.509  14.708 -11.893  1.00 67.72           C  
ATOM   2010  CE2 TRP C 131       0.069  15.186 -13.147  1.00 67.72           C  
ATOM   2011  CE3 TRP C 131       1.879  14.739 -11.598  1.00 67.72           C  
ATOM   2012  NE1 TRP C 131      -1.293  15.048 -13.185  1.00 67.72           N  
ATOM   2013  CH2 TRP C 131       2.285  15.707 -13.793  1.00 67.72           C  
ATOM   2014  CZ2 TRP C 131       0.951  15.688 -14.107  1.00 67.72           C  
ATOM   2015  CZ3 TRP C 131       2.755  15.240 -12.554  1.00 67.72           C  
ATOM   2016  N   LYS C 132       1.253  11.206  -9.976  1.00 66.62           N  
ATOM   2017  CA  LYS C 132       2.353  10.497 -10.624  1.00 66.62           C  
ATOM   2018  C   LYS C 132       1.956   9.065 -10.970  1.00 66.62           C  
ATOM   2019  CB  LYS C 132       3.593  10.496  -9.729  1.00 66.62           C  
ATOM   2020  O   LYS C 132       2.348   8.541 -12.015  1.00 66.62           O  
ATOM   2021  CG  LYS C 132       4.873  10.090 -10.446  1.00 66.62           C  
ATOM   2022  CD  LYS C 132       6.090  10.239  -9.542  1.00 66.62           C  
ATOM   2023  CE  LYS C 132       7.364   9.785 -10.240  1.00 66.62           C  
ATOM   2024  NZ  LYS C 132       8.573  10.019  -9.395  1.00 66.62           N  
ATOM   2025  N   CYS C 133       1.153   8.441 -10.167  1.00 58.73           N  
ATOM   2026  CA  CYS C 133       0.773   7.045 -10.350  1.00 58.73           C  
ATOM   2027  C   CYS C 133      -0.537   6.932 -11.120  1.00 58.73           C  
ATOM   2028  CB  CYS C 133       0.642   6.343  -8.998  1.00 58.73           C  
ATOM   2029  O   CYS C 133      -1.005   5.827 -11.399  1.00 58.73           O  
ATOM   2030  SG  CYS C 133       2.199   6.215  -8.091  1.00 58.73           S  
ATOM   2031  N   ARG C 134      -1.004   8.062 -11.522  1.00 55.44           N  
ATOM   2032  CA  ARG C 134      -2.243   8.120 -12.291  1.00 55.44           C  
ATOM   2033  C   ARG C 134      -3.368   7.385 -11.571  1.00 55.44           C  
ATOM   2034  CB  ARG C 134      -2.038   7.527 -13.686  1.00 55.44           C  
ATOM   2035  O   ARG C 134      -4.118   6.628 -12.191  1.00 55.44           O  
ATOM   2036  CG  ARG C 134      -2.610   8.380 -14.808  1.00 55.44           C  
ATOM   2037  CD  ARG C 134      -2.309   7.786 -16.177  1.00 55.44           C  
ATOM   2038  NE  ARG C 134      -2.922   8.566 -17.249  1.00 55.44           N  
ATOM   2039  NH1 ARG C 134      -2.280   7.130 -18.941  1.00 55.44           N  
ATOM   2040  NH2 ARG C 134      -3.485   9.018 -19.429  1.00 55.44           N  
ATOM   2041  CZ  ARG C 134      -2.894   8.236 -18.537  1.00 55.44           C  
ATOM   2042  N   SER C 135      -3.347   7.571 -10.259  1.00 51.76           N  
ATOM   2043  CA  SER C 135      -4.399   6.968  -9.448  1.00 51.76           C  
ATOM   2044  C   SER C 135      -5.710   7.736  -9.584  1.00 51.76           C  
ATOM   2045  CB  SER C 135      -3.980   6.916  -7.978  1.00 51.76           C  
ATOM   2046  O   SER C 135      -5.709   8.965  -9.681  1.00 51.76           O  
ATOM   2047  OG  SER C 135      -5.073   6.543  -7.157  1.00 51.76           O  
ATOM   2048  N   LYS C 136      -6.816   7.041  -9.716  1.00 48.69           N  
ATOM   2049  CA  LYS C 136      -8.127   7.647  -9.923  1.00 48.69           C  
ATOM   2050  C   LYS C 136      -8.661   8.257  -8.630  1.00 48.69           C  
ATOM   2051  CB  LYS C 136      -9.118   6.614 -10.462  1.00 48.69           C  
ATOM   2052  O   LYS C 136      -9.478   9.180  -8.663  1.00 48.69           O  
ATOM   2053  CG  LYS C 136      -8.951   6.312 -11.944  1.00 48.69           C  
ATOM   2054  CD  LYS C 136     -10.058   5.401 -12.457  1.00 48.69           C  
ATOM   2055  CE  LYS C 136      -9.868   5.062 -13.930  1.00 48.69           C  
ATOM   2056  NZ  LYS C 136     -10.956   4.175 -14.439  1.00 48.69           N  
ATOM   2057  N   ASN C 137      -8.126   7.827  -7.452  1.00 49.58           N  
ATOM   2058  CA  ASN C 137      -8.642   8.336  -6.186  1.00 49.58           C  
ATOM   2059  C   ASN C 137      -7.514   8.782  -5.260  1.00 49.58           C  
ATOM   2060  CB  ASN C 137      -9.509   7.280  -5.496  1.00 49.58           C  
ATOM   2061  O   ASN C 137      -7.282   8.168  -4.216  1.00 49.58           O  
ATOM   2062  CG  ASN C 137     -10.757   6.943  -6.287  1.00 49.58           C  
ATOM   2063  ND2 ASN C 137     -11.096   5.660  -6.342  1.00 49.58           N  
ATOM   2064  OD1 ASN C 137     -11.412   7.828  -6.844  1.00 49.58           O  
ATOM   2065  N   PRO C 138      -6.846   9.954  -5.556  1.00 50.24           N  
ATOM   2066  CA  PRO C 138      -5.634  10.393  -4.858  1.00 50.24           C  
ATOM   2067  C   PRO C 138      -5.881  10.700  -3.383  1.00 50.24           C  
ATOM   2068  CB  PRO C 138      -5.228  11.657  -5.619  1.00 50.24           C  
ATOM   2069  O   PRO C 138      -4.975  10.555  -2.559  1.00 50.24           O  
ATOM   2070  CG  PRO C 138      -6.433  12.022  -6.425  1.00 50.24           C  
ATOM   2071  CD  PRO C 138      -7.338  10.826  -6.498  1.00 50.24           C  
ATOM   2072  N   LEU C 139      -7.092  11.000  -3.017  1.00 51.39           N  
ATOM   2073  CA  LEU C 139      -7.335  11.525  -1.678  1.00 51.39           C  
ATOM   2074  C   LEU C 139      -7.861  10.433  -0.753  1.00 51.39           C  
ATOM   2075  CB  LEU C 139      -8.328  12.689  -1.730  1.00 51.39           C  
ATOM   2076  O   LEU C 139      -7.942  10.628   0.462  1.00 51.39           O  
ATOM   2077  CG  LEU C 139      -7.749  14.060  -2.083  1.00 51.39           C  
ATOM   2078  CD1 LEU C 139      -8.787  14.901  -2.817  1.00 51.39           C  
ATOM   2079  CD2 LEU C 139      -7.264  14.775  -0.826  1.00 51.39           C  
ATOM   2080  N   LEU C 140      -8.098   9.252  -1.369  1.00 52.19           N  
ATOM   2081  CA  LEU C 140      -8.765   8.227  -0.573  1.00 52.19           C  
ATOM   2082  C   LEU C 140      -7.746   7.351   0.149  1.00 52.19           C  
ATOM   2083  CB  LEU C 140      -9.663   7.359  -1.459  1.00 52.19           C  
ATOM   2084  O   LEU C 140      -8.000   6.885   1.262  1.00 52.19           O  
ATOM   2085  CG  LEU C 140     -11.155   7.364  -1.123  1.00 52.19           C  
ATOM   2086  CD1 LEU C 140     -11.945   8.057  -2.227  1.00 52.19           C  
ATOM   2087  CD2 LEU C 140     -11.659   5.941  -0.910  1.00 52.19           C  
ATOM   2088  N   TYR C 141      -6.492   7.371  -0.492  1.00 50.72           N  
ATOM   2089  CA  TYR C 141      -5.568   6.417   0.112  1.00 50.72           C  
ATOM   2090  C   TYR C 141      -4.469   7.136   0.884  1.00 50.72           C  
ATOM   2091  CB  TYR C 141      -4.948   5.516  -0.961  1.00 50.72           C  
ATOM   2092  O   TYR C 141      -3.964   8.170   0.440  1.00 50.72           O  
ATOM   2093  CG  TYR C 141      -5.956   4.666  -1.696  1.00 50.72           C  
ATOM   2094  CD1 TYR C 141      -6.503   3.531  -1.103  1.00 50.72           C  
ATOM   2095  CD2 TYR C 141      -6.362   4.996  -2.985  1.00 50.72           C  
ATOM   2096  CE1 TYR C 141      -7.430   2.743  -1.777  1.00 50.72           C  
ATOM   2097  CE2 TYR C 141      -7.288   4.215  -3.669  1.00 50.72           C  
ATOM   2098  OH  TYR C 141      -8.734   2.317  -3.730  1.00 50.72           O  
ATOM   2099  CZ  TYR C 141      -7.816   3.093  -3.057  1.00 50.72           C  
ATOM   2100  N   ASP C 142      -4.404   6.848   2.170  1.00 51.66           N  
ATOM   2101  CA  ASP C 142      -3.331   7.368   3.012  1.00 51.66           C  
ATOM   2102  C   ASP C 142      -2.047   6.563   2.826  1.00 51.66           C  
ATOM   2103  CB  ASP C 142      -3.750   7.358   4.484  1.00 51.66           C  
ATOM   2104  O   ASP C 142      -1.638   5.821   3.721  1.00 51.66           O  
ATOM   2105  CG  ASP C 142      -3.225   8.553   5.258  1.00 51.66           C  
ATOM   2106  OD1 ASP C 142      -2.432   9.342   4.700  1.00 51.66           O  
ATOM   2107  OD2 ASP C 142      -3.606   8.707   6.439  1.00 51.66           O  
ATOM   2108  N   ALA C 143      -1.676   6.523   1.512  1.00 50.40           N  
ATOM   2109  CA  ALA C 143      -0.513   5.673   1.267  1.00 50.40           C  
ATOM   2110  C   ALA C 143       0.747   6.511   1.074  1.00 50.40           C  
ATOM   2111  CB  ALA C 143      -0.750   4.785   0.049  1.00 50.40           C  
ATOM   2112  O   ALA C 143       0.700   7.586   0.471  1.00 50.40           O  
ATOM   2113  N   ASN C 144       1.858   6.072   1.686  1.00 58.61           N  
ATOM   2114  CA  ASN C 144       3.153   6.729   1.548  1.00 58.61           C  
ATOM   2115  C   ASN C 144       3.934   6.185   0.356  1.00 58.61           C  
ATOM   2116  CB  ASN C 144       3.970   6.579   2.832  1.00 58.61           C  
ATOM   2117  O   ASN C 144       4.887   6.814  -0.107  1.00 58.61           O  
ATOM   2118  CG  ASN C 144       3.357   7.319   4.005  1.00 58.61           C  
ATOM   2119  ND2 ASN C 144       3.534   6.779   5.205  1.00 58.61           N  
ATOM   2120  OD1 ASN C 144       2.728   8.366   3.834  1.00 58.61           O  
ATOM   2121  N   TYR C 145       3.404   5.118  -0.153  1.00 57.62           N  
ATOM   2122  CA  TYR C 145       4.084   4.441  -1.252  1.00 57.62           C  
ATOM   2123  C   TYR C 145       3.079   3.872  -2.246  1.00 57.62           C  
ATOM   2124  CB  TYR C 145       4.983   3.321  -0.721  1.00 57.62           C  
ATOM   2125  O   TYR C 145       1.938   3.575  -1.884  1.00 57.62           O  
ATOM   2126  CG  TYR C 145       5.954   3.775   0.342  1.00 57.62           C  
ATOM   2127  CD1 TYR C 145       7.212   4.266   0.000  1.00 57.62           C  
ATOM   2128  CD2 TYR C 145       5.616   3.714   1.690  1.00 57.62           C  
ATOM   2129  CE1 TYR C 145       8.111   4.684   0.976  1.00 57.62           C  
ATOM   2130  CE2 TYR C 145       6.507   4.129   2.674  1.00 57.62           C  
ATOM   2131  OH  TYR C 145       8.635   5.024   3.279  1.00 57.62           O  
ATOM   2132  CZ  TYR C 145       7.750   4.612   2.309  1.00 57.62           C  
ATOM   2133  N   PHE C 146       3.577   3.940  -3.458  1.00 60.97           N  
ATOM   2134  CA  PHE C 146       2.779   3.275  -4.481  1.00 60.97           C  
ATOM   2135  C   PHE C 146       3.619   2.262  -5.249  1.00 60.97           C  
ATOM   2136  CB  PHE C 146       2.180   4.301  -5.449  1.00 60.97           C  
ATOM   2137  O   PHE C 146       4.742   2.563  -5.661  1.00 60.97           O  
ATOM   2138  CG  PHE C 146       0.989   5.035  -4.895  1.00 60.97           C  
ATOM   2139  CD1 PHE C 146      -0.302   4.612  -5.187  1.00 60.97           C  
ATOM   2140  CD2 PHE C 146       1.160   6.147  -4.081  1.00 60.97           C  
ATOM   2141  CE1 PHE C 146      -1.407   5.289  -4.675  1.00 60.97           C  
ATOM   2142  CE2 PHE C 146       0.061   6.829  -3.566  1.00 60.97           C  
ATOM   2143  CZ  PHE C 146      -1.222   6.398  -3.865  1.00 60.97           C  
ATOM   2144  N   LEU C 147       3.045   1.087  -5.265  1.00 59.29           N  
ATOM   2145  CA  LEU C 147       3.650   0.065  -6.112  1.00 59.29           C  
ATOM   2146  C   LEU C 147       2.911  -0.045  -7.442  1.00 59.29           C  
ATOM   2147  CB  LEU C 147       3.649  -1.290  -5.401  1.00 59.29           C  
ATOM   2148  O   LEU C 147       1.719  -0.359  -7.470  1.00 59.29           O  
ATOM   2149  CG  LEU C 147       4.326  -2.445  -6.141  1.00 59.29           C  
ATOM   2150  CD1 LEU C 147       5.843  -2.298  -6.079  1.00 59.29           C  
ATOM   2151  CD2 LEU C 147       3.889  -3.784  -5.557  1.00 59.29           C  
ATOM   2152  N   CYS C 148       3.690   0.354  -8.392  1.00 57.24           N  
ATOM   2153  CA  CYS C 148       3.074   0.314  -9.714  1.00 57.24           C  
ATOM   2154  C   CYS C 148       3.593  -0.870 -10.521  1.00 57.24           C  
ATOM   2155  CB  CYS C 148       3.342   1.615 -10.470  1.00 57.24           C  
ATOM   2156  O   CYS C 148       4.805  -1.070 -10.629  1.00 57.24           O  
ATOM   2157  SG  CYS C 148       2.599   3.070  -9.701  1.00 57.24           S  
ATOM   2158  N   TRP C 149       2.658  -1.692 -10.932  1.00 55.06           N  
ATOM   2159  CA  TRP C 149       2.927  -2.900 -11.706  1.00 55.06           C  
ATOM   2160  C   TRP C 149       2.367  -2.778 -13.119  1.00 55.06           C  
ATOM   2161  CB  TRP C 149       2.331  -4.128 -11.012  1.00 55.06           C  
ATOM   2162  O   TRP C 149       1.154  -2.657 -13.304  1.00 55.06           O  
ATOM   2163  CG  TRP C 149       2.544  -5.412 -11.756  1.00 55.06           C  
ATOM   2164  CD1 TRP C 149       3.605  -5.734 -12.556  1.00 55.06           C  
ATOM   2165  CD2 TRP C 149       1.669  -6.544 -11.774  1.00 55.06           C  
ATOM   2166  CE2 TRP C 149       2.264  -7.518 -12.605  1.00 55.06           C  
ATOM   2167  CE3 TRP C 149       0.439  -6.829 -11.165  1.00 55.06           C  
ATOM   2168  NE1 TRP C 149       3.442  -7.000 -13.070  1.00 55.06           N  
ATOM   2169  CH2 TRP C 149       0.466  -9.013 -12.237  1.00 55.06           C  
ATOM   2170  CZ2 TRP C 149       1.669  -8.760 -12.844  1.00 55.06           C  
ATOM   2171  CZ3 TRP C 149      -0.151  -8.065 -11.404  1.00 55.06           C  
ATOM   2172  N   HIS C 150       3.375  -2.625 -13.958  1.00 48.51           N  
ATOM   2173  CA  HIS C 150       2.966  -2.471 -15.350  1.00 48.51           C  
ATOM   2174  C   HIS C 150       2.994  -3.808 -16.083  1.00 48.51           C  
ATOM   2175  CB  HIS C 150       3.865  -1.461 -16.065  1.00 48.51           C  
ATOM   2176  O   HIS C 150       4.056  -4.416 -16.233  1.00 48.51           O  
ATOM   2177  CG  HIS C 150       3.250  -0.878 -17.297  1.00 48.51           C  
ATOM   2178  CD2 HIS C 150       3.618  -0.957 -18.597  1.00 48.51           C  
ATOM   2179  ND1 HIS C 150       2.113  -0.100 -17.264  1.00 48.51           N  
ATOM   2180  CE1 HIS C 150       1.807   0.274 -18.496  1.00 48.51           C  
ATOM   2181  NE2 HIS C 150       2.705  -0.233 -19.323  1.00 48.51           N  
ATOM   2182  N   THR C 151       1.838  -4.366 -16.334  1.00 45.60           N  
ATOM   2183  CA  THR C 151       1.723  -5.604 -17.098  1.00 45.60           C  
ATOM   2184  C   THR C 151       1.436  -5.308 -18.567  1.00 45.60           C  
ATOM   2185  CB  THR C 151       0.616  -6.511 -16.528  1.00 45.60           C  
ATOM   2186  O   THR C 151       1.337  -4.146 -18.964  1.00 45.60           O  
ATOM   2187  CG2 THR C 151       0.798  -6.725 -15.029  1.00 45.60           C  
ATOM   2188  OG1 THR C 151      -0.660  -5.901 -16.761  1.00 45.60           O  
ATOM   2189  N   ASN C 152       1.571  -6.335 -19.478  1.00 41.82           N  
ATOM   2190  CA  ASN C 152       1.322  -6.175 -20.907  1.00 41.82           C  
ATOM   2191  C   ASN C 152      -0.073  -5.617 -21.173  1.00 41.82           C  
ATOM   2192  CB  ASN C 152       1.510  -7.507 -21.637  1.00 41.82           C  
ATOM   2193  O   ASN C 152      -0.268  -4.844 -22.113  1.00 41.82           O  
ATOM   2194  CG  ASN C 152       2.874  -7.630 -22.285  1.00 41.82           C  
ATOM   2195  ND2 ASN C 152       3.183  -8.815 -22.797  1.00 41.82           N  
ATOM   2196  OD1 ASN C 152       3.646  -6.668 -22.325  1.00 41.82           O  
ATOM   2197  N   CYS C 153      -0.970  -5.955 -20.132  1.00 40.04           N  
ATOM   2198  CA  CYS C 153      -2.368  -5.635 -20.394  1.00 40.04           C  
ATOM   2199  C   CYS C 153      -2.876  -4.575 -19.425  1.00 40.04           C  
ATOM   2200  CB  CYS C 153      -3.234  -6.890 -20.291  1.00 40.04           C  
ATOM   2201  O   CYS C 153      -3.811  -3.837 -19.740  1.00 40.04           O  
ATOM   2202  SG  CYS C 153      -2.854  -8.142 -21.537  1.00 40.04           S  
ATOM   2203  N   TYR C 154      -2.125  -4.487 -18.225  1.00 39.99           N  
ATOM   2204  CA  TYR C 154      -2.703  -3.632 -17.194  1.00 39.99           C  
ATOM   2205  C   TYR C 154      -1.613  -2.923 -16.399  1.00 39.99           C  
ATOM   2206  CB  TYR C 154      -3.588  -4.452 -16.250  1.00 39.99           C  
ATOM   2207  O   TYR C 154      -0.477  -3.399 -16.330  1.00 39.99           O  
ATOM   2208  CG  TYR C 154      -4.758  -5.114 -16.937  1.00 39.99           C  
ATOM   2209  CD1 TYR C 154      -5.929  -4.405 -17.199  1.00 39.99           C  
ATOM   2210  CD2 TYR C 154      -4.696  -6.448 -17.324  1.00 39.99           C  
ATOM   2211  CE1 TYR C 154      -7.010  -5.012 -17.830  1.00 39.99           C  
ATOM   2212  CE2 TYR C 154      -5.771  -7.064 -17.956  1.00 39.99           C  
ATOM   2213  OH  TYR C 154      -7.989  -6.944 -18.829  1.00 39.99           O  
ATOM   2214  CZ  TYR C 154      -6.922  -6.339 -18.204  1.00 39.99           C  
ATOM   2215  N   ASP C 155      -1.947  -1.663 -16.022  1.00 44.15           N  
ATOM   2216  CA  ASP C 155      -1.138  -0.958 -15.033  1.00 44.15           C  
ATOM   2217  C   ASP C 155      -1.819  -0.955 -13.667  1.00 44.15           C  
ATOM   2218  CB  ASP C 155      -0.864   0.477 -15.488  1.00 44.15           C  
ATOM   2219  O   ASP C 155      -3.001  -0.623 -13.558  1.00 44.15           O  
ATOM   2220  CG  ASP C 155       0.071   0.553 -16.682  1.00 44.15           C  
ATOM   2221  OD1 ASP C 155       0.855  -0.395 -16.904  1.00 44.15           O  
ATOM   2222  OD2 ASP C 155       0.025   1.571 -17.406  1.00 44.15           O  
ATOM   2223  N   TYR C 156      -1.087  -1.591 -12.815  1.00 47.33           N  
ATOM   2224  CA  TYR C 156      -1.599  -1.607 -11.449  1.00 47.33           C  
ATOM   2225  C   TYR C 156      -0.780  -0.690 -10.549  1.00 47.33           C  
ATOM   2226  CB  TYR C 156      -1.592  -3.032 -10.888  1.00 47.33           C  
ATOM   2227  O   TYR C 156       0.452  -0.681 -10.616  1.00 47.33           O  
ATOM   2228  CG  TYR C 156      -2.389  -4.013 -11.712  1.00 47.33           C  
ATOM   2229  CD1 TYR C 156      -3.749  -4.205 -11.479  1.00 47.33           C  
ATOM   2230  CD2 TYR C 156      -1.785  -4.751 -12.725  1.00 47.33           C  
ATOM   2231  CE1 TYR C 156      -4.488  -5.109 -12.235  1.00 47.33           C  
ATOM   2232  CE2 TYR C 156      -2.514  -5.658 -13.487  1.00 47.33           C  
ATOM   2233  OH  TYR C 156      -4.589  -6.726 -13.987  1.00 47.33           O  
ATOM   2234  CZ  TYR C 156      -3.863  -5.829 -13.235  1.00 47.33           C  
ATOM   2235  N   CYS C 157      -1.545   0.259  -9.790  1.00 53.14           N  
ATOM   2236  CA  CYS C 157      -0.872   1.057  -8.771  1.00 53.14           C  
ATOM   2237  C   CYS C 157      -1.487   0.818  -7.398  1.00 53.14           C  
ATOM   2238  CB  CYS C 157      -0.943   2.543  -9.121  1.00 53.14           C  
ATOM   2239  O   CYS C 157      -2.656   1.137  -7.172  1.00 53.14           O  
ATOM   2240  SG  CYS C 157       0.476   3.136 -10.068  1.00 53.14           S  
ATOM   2241  N   ILE C 158      -0.755   0.144  -6.650  1.00 54.24           N  
ATOM   2242  CA  ILE C 158      -1.250  -0.268  -5.341  1.00 54.24           C  
ATOM   2243  C   ILE C 158      -0.642   0.618  -4.256  1.00 54.24           C  
ATOM   2244  CB  ILE C 158      -0.934  -1.754  -5.059  1.00 54.24           C  
ATOM   2245  O   ILE C 158       0.582   0.709  -4.134  1.00 54.24           O  
ATOM   2246  CG1 ILE C 158      -1.442  -2.635  -6.207  1.00 54.24           C  
ATOM   2247  CG2 ILE C 158      -1.541  -2.191  -3.723  1.00 54.24           C  
ATOM   2248  CD1 ILE C 158      -0.909  -4.061  -6.175  1.00 54.24           C  
ATOM   2249  N   PRO C 159      -1.605   1.388  -3.570  1.00 50.84           N  
ATOM   2250  CA  PRO C 159      -1.110   2.208  -2.462  1.00 50.84           C  
ATOM   2251  C   PRO C 159      -0.771   1.382  -1.223  1.00 50.84           C  
ATOM   2252  CB  PRO C 159      -2.275   3.160  -2.181  1.00 50.84           C  
ATOM   2253  O   PRO C 159      -1.454   0.398  -0.926  1.00 50.84           O  
ATOM   2254  CG  PRO C 159      -3.480   2.461  -2.722  1.00 50.84           C  
ATOM   2255  CD  PRO C 159      -3.032   1.481  -3.768  1.00 50.84           C  
ATOM   2256  N   TYR C 160       0.361   1.638  -0.580  1.00 49.58           N  
ATOM   2257  CA  TYR C 160       0.664   0.955   0.672  1.00 49.58           C  
ATOM   2258  C   TYR C 160       1.423   1.871   1.624  1.00 49.58           C  
ATOM   2259  CB  TYR C 160       1.480  -0.315   0.409  1.00 49.58           C  
ATOM   2260  O   TYR C 160       2.021   2.862   1.198  1.00 49.58           O  
ATOM   2261  CG  TYR C 160       2.775  -0.375   1.181  1.00 49.58           C  
ATOM   2262  CD1 TYR C 160       3.965   0.081   0.620  1.00 49.58           C  
ATOM   2263  CD2 TYR C 160       2.811  -0.889   2.473  1.00 49.58           C  
ATOM   2264  CE1 TYR C 160       5.162   0.025   1.328  1.00 49.58           C  
ATOM   2265  CE2 TYR C 160       4.002  -0.950   3.190  1.00 49.58           C  
ATOM   2266  OH  TYR C 160       6.351  -0.548   3.315  1.00 49.58           O  
ATOM   2267  CZ  TYR C 160       5.170  -0.490   2.610  1.00 49.58           C  
ATOM   2268  N   ASN C 161       1.160   1.763   2.943  1.00 42.43           N  
ATOM   2269  CA  ASN C 161       1.708   2.687   3.930  1.00 42.43           C  
ATOM   2270  C   ASN C 161       3.031   2.180   4.499  1.00 42.43           C  
ATOM   2271  CB  ASN C 161       0.703   2.927   5.058  1.00 42.43           C  
ATOM   2272  O   ASN C 161       3.843   2.967   4.987  1.00 42.43           O  
ATOM   2273  CG  ASN C 161      -0.398   3.892   4.664  1.00 42.43           C  
ATOM   2274  ND2 ASN C 161      -1.472   3.918   5.445  1.00 42.43           N  
ATOM   2275  OD1 ASN C 161      -0.284   4.608   3.666  1.00 42.43           O  
ATOM   2276  N   SER C 162       3.152   0.885   4.635  1.00 38.78           N  
ATOM   2277  CA  SER C 162       4.387   0.395   5.237  1.00 38.78           C  
ATOM   2278  C   SER C 162       5.039  -0.676   4.369  1.00 38.78           C  
ATOM   2279  CB  SER C 162       4.117  -0.165   6.634  1.00 38.78           C  
ATOM   2280  O   SER C 162       4.351  -1.394   3.639  1.00 38.78           O  
ATOM   2281  OG  SER C 162       4.107  -1.582   6.615  1.00 38.78           O  
ATOM   2282  N   VAL C 163       6.247  -0.444   4.014  1.00 38.06           N  
ATOM   2283  CA  VAL C 163       7.029  -1.479   3.346  1.00 38.06           C  
ATOM   2284  C   VAL C 163       7.484  -2.522   4.366  1.00 38.06           C  
ATOM   2285  CB  VAL C 163       8.251  -0.883   2.613  1.00 38.06           C  
ATOM   2286  O   VAL C 163       8.029  -2.175   5.416  1.00 38.06           O  
ATOM   2287  CG1 VAL C 163       9.052  -1.982   1.916  1.00 38.06           C  
ATOM   2288  CG2 VAL C 163       7.804   0.176   1.606  1.00 38.06           C  
ATOM   2289  N   THR C 164       6.634  -3.560   4.490  1.00 34.18           N  
ATOM   2290  CA  THR C 164       7.173  -4.562   5.402  1.00 34.18           C  
ATOM   2291  C   THR C 164       8.512  -5.090   4.896  1.00 34.18           C  
ATOM   2292  CB  THR C 164       6.192  -5.735   5.586  1.00 34.18           C  
ATOM   2293  O   THR C 164       8.774  -5.082   3.691  1.00 34.18           O  
ATOM   2294  CG2 THR C 164       5.201  -5.453   6.710  1.00 34.18           C  
ATOM   2295  OG1 THR C 164       5.468  -5.940   4.366  1.00 34.18           O  
ATOM   2296  N   SER C 165       9.557  -5.130   5.806  1.00 30.59           N  
ATOM   2297  CA  SER C 165      10.873  -5.668   5.478  1.00 30.59           C  
ATOM   2298  C   SER C 165      10.758  -6.954   4.666  1.00 30.59           C  
ATOM   2299  CB  SER C 165      11.679  -5.929   6.751  1.00 30.59           C  
ATOM   2300  O   SER C 165       9.679  -7.542   4.575  1.00 30.59           O  
ATOM   2301  OG  SER C 165      10.834  -6.372   7.799  1.00 30.59           O  
ATOM   2302  N   SER C 166      11.996  -7.435   4.170  1.00 31.42           N  
ATOM   2303  CA  SER C 166      12.370  -8.544   3.298  1.00 31.42           C  
ATOM   2304  C   SER C 166      11.898  -9.878   3.867  1.00 31.42           C  
ATOM   2305  CB  SER C 166      13.884  -8.576   3.090  1.00 31.42           C  
ATOM   2306  O   SER C 166      11.962 -10.099   5.078  1.00 31.42           O  
ATOM   2307  OG  SER C 166      14.561  -8.650   4.332  1.00 31.42           O  
ATOM   2308  N   ILE C 167      10.851 -10.435   3.481  1.00 31.51           N  
ATOM   2309  CA  ILE C 167      10.577 -11.814   3.868  1.00 31.51           C  
ATOM   2310  C   ILE C 167      11.530 -12.755   3.135  1.00 31.51           C  
ATOM   2311  CB  ILE C 167       9.110 -12.203   3.577  1.00 31.51           C  
ATOM   2312  O   ILE C 167      11.738 -12.620   1.926  1.00 31.51           O  
ATOM   2313  CG1 ILE C 167       8.153 -11.313   4.379  1.00 31.51           C  
ATOM   2314  CG2 ILE C 167       8.871 -13.683   3.889  1.00 31.51           C  
ATOM   2315  CD1 ILE C 167       6.721 -11.320   3.861  1.00 31.51           C  
ATOM   2316  N   VAL C 168      12.465 -13.366   3.966  1.00 29.83           N  
ATOM   2317  CA  VAL C 168      13.356 -14.394   3.438  1.00 29.83           C  
ATOM   2318  C   VAL C 168      12.600 -15.714   3.305  1.00 29.83           C  
ATOM   2319  CB  VAL C 168      14.601 -14.581   4.335  1.00 29.83           C  
ATOM   2320  O   VAL C 168      12.020 -16.205   4.276  1.00 29.83           O  
ATOM   2321  CG1 VAL C 168      15.518 -15.662   3.766  1.00 29.83           C  
ATOM   2322  CG2 VAL C 168      15.354 -13.260   4.482  1.00 29.83           C  
ATOM   2323  N   ILE C 169      12.155 -16.031   2.116  1.00 28.89           N  
ATOM   2324  CA  ILE C 169      11.465 -17.300   1.908  1.00 28.89           C  
ATOM   2325  C   ILE C 169      12.456 -18.454   2.039  1.00 28.89           C  
ATOM   2326  CB  ILE C 169      10.768 -17.345   0.530  1.00 28.89           C  
ATOM   2327  O   ILE C 169      13.459 -18.503   1.324  1.00 28.89           O  
ATOM   2328  CG1 ILE C 169       9.828 -16.145   0.366  1.00 28.89           C  
ATOM   2329  CG2 ILE C 169      10.010 -18.664   0.351  1.00 28.89           C  
ATOM   2330  CD1 ILE C 169       9.210 -16.027  -1.020  1.00 28.89           C  
ATOM   2331  N   THR C 170      12.582 -18.959   3.322  1.00 26.91           N  
ATOM   2332  CA  THR C 170      13.517 -20.054   3.554  1.00 26.91           C  
ATOM   2333  C   THR C 170      12.958 -21.366   3.010  1.00 26.91           C  
ATOM   2334  CB  THR C 170      13.833 -20.210   5.053  1.00 26.91           C  
ATOM   2335  O   THR C 170      11.743 -21.519   2.869  1.00 26.91           O  
ATOM   2336  CG2 THR C 170      14.631 -19.019   5.574  1.00 26.91           C  
ATOM   2337  OG1 THR C 170      12.606 -20.306   5.787  1.00 26.91           O  
ATOM   2338  N   SER C 171      13.791 -22.160   2.239  1.00 27.67           N  
ATOM   2339  CA  SER C 171      13.376 -23.476   1.764  1.00 27.67           C  
ATOM   2340  C   SER C 171      12.833 -24.329   2.906  1.00 27.67           C  
ATOM   2341  CB  SER C 171      14.544 -24.196   1.090  1.00 27.67           C  
ATOM   2342  O   SER C 171      13.181 -24.113   4.069  1.00 27.67           O  
ATOM   2343  OG  SER C 171      14.177 -25.514   0.721  1.00 27.67           O  
ATOM   2344  N   GLY C 172      11.519 -24.634   2.935  1.00 27.80           N  
ATOM   2345  CA  GLY C 172      10.781 -25.390   3.935  1.00 27.80           C  
ATOM   2346  C   GLY C 172      11.674 -26.233   4.825  1.00 27.80           C  
ATOM   2347  O   GLY C 172      11.220 -26.772   5.837  1.00 27.80           O  
ATOM   2348  N   ASP C 173      12.764 -26.944   4.361  1.00 29.72           N  
ATOM   2349  CA  ASP C 173      13.550 -27.884   5.154  1.00 29.72           C  
ATOM   2350  C   ASP C 173      14.352 -27.158   6.231  1.00 29.72           C  
ATOM   2351  CB  ASP C 173      14.488 -28.692   4.254  1.00 29.72           C  
ATOM   2352  O   ASP C 173      15.147 -27.775   6.943  1.00 29.72           O  
ATOM   2353  CG  ASP C 173      15.008 -27.894   3.071  1.00 29.72           C  
ATOM   2354  OD1 ASP C 173      14.545 -26.754   2.854  1.00 29.72           O  
ATOM   2355  OD2 ASP C 173      15.886 -28.412   2.348  1.00 29.72           O  
ATOM   2356  N   GLY C 174      13.887 -26.144   6.903  1.00 28.69           N  
ATOM   2357  CA  GLY C 174      14.519 -25.424   7.997  1.00 28.69           C  
ATOM   2358  C   GLY C 174      15.794 -24.712   7.585  1.00 28.69           C  
ATOM   2359  O   GLY C 174      16.552 -24.244   8.437  1.00 28.69           O  
ATOM   2360  N   THR C 175      16.459 -25.269   6.444  1.00 30.43           N  
ATOM   2361  CA  THR C 175      17.747 -24.676   6.102  1.00 30.43           C  
ATOM   2362  C   THR C 175      17.566 -23.252   5.585  1.00 30.43           C  
ATOM   2363  CB  THR C 175      18.487 -25.519   5.047  1.00 30.43           C  
ATOM   2364  O   THR C 175      16.490 -22.893   5.101  1.00 30.43           O  
ATOM   2365  CG2 THR C 175      18.882 -26.881   5.608  1.00 30.43           C  
ATOM   2366  OG1 THR C 175      17.633 -25.711   3.912  1.00 30.43           O  
ATOM   2367  N   THR C 176      18.122 -22.234   6.206  1.00 30.79           N  
ATOM   2368  CA  THR C 176      18.214 -20.800   5.957  1.00 30.79           C  
ATOM   2369  C   THR C 176      18.632 -20.528   4.515  1.00 30.79           C  
ATOM   2370  CB  THR C 176      19.212 -20.128   6.919  1.00 30.79           C  
ATOM   2371  O   THR C 176      19.036 -19.412   4.180  1.00 30.79           O  
ATOM   2372  CG2 THR C 176      18.612 -19.973   8.312  1.00 30.79           C  
ATOM   2373  OG1 THR C 176      20.396 -20.931   7.007  1.00 30.79           O  
ATOM   2374  N   SER C 177      18.973 -21.640   3.736  1.00 29.94           N  
ATOM   2375  CA  SER C 177      19.541 -21.271   2.443  1.00 29.94           C  
ATOM   2376  C   SER C 177      18.464 -20.758   1.493  1.00 29.94           C  
ATOM   2377  CB  SER C 177      20.262 -22.464   1.814  1.00 29.94           C  
ATOM   2378  O   SER C 177      17.379 -21.336   1.405  1.00 29.94           O  
ATOM   2379  OG  SER C 177      19.464 -23.633   1.892  1.00 29.94           O  
ATOM   2380  N   PRO C 178      18.559 -19.552   0.929  1.00 29.71           N  
ATOM   2381  CA  PRO C 178      17.569 -19.014  -0.007  1.00 29.71           C  
ATOM   2382  C   PRO C 178      17.227 -19.990  -1.130  1.00 29.71           C  
ATOM   2383  CB  PRO C 178      18.252 -17.761  -0.561  1.00 29.71           C  
ATOM   2384  O   PRO C 178      18.101 -20.714  -1.611  1.00 29.71           O  
ATOM   2385  CG  PRO C 178      19.672 -17.868  -0.107  1.00 29.71           C  
ATOM   2386  CD  PRO C 178      19.780 -19.016   0.856  1.00 29.71           C  
ATOM   2387  N   ILE C 179      16.031 -20.614  -1.139  1.00 30.94           N  
ATOM   2388  CA  ILE C 179      15.640 -21.534  -2.202  1.00 30.94           C  
ATOM   2389  C   ILE C 179      16.013 -20.942  -3.560  1.00 30.94           C  
ATOM   2390  CB  ILE C 179      14.128 -21.847  -2.151  1.00 30.94           C  
ATOM   2391  O   ILE C 179      15.772 -19.760  -3.816  1.00 30.94           O  
ATOM   2392  CG1 ILE C 179      13.761 -22.487  -0.807  1.00 30.94           C  
ATOM   2393  CG2 ILE C 179      13.725 -22.754  -3.318  1.00 30.94           C  
ATOM   2394  CD1 ILE C 179      12.262 -22.598  -0.564  1.00 30.94           C  
ATOM   2395  N   SER C 180      16.956 -21.538  -4.284  1.00 27.06           N  
ATOM   2396  CA  SER C 180      17.347 -21.098  -5.619  1.00 27.06           C  
ATOM   2397  C   SER C 180      16.133 -20.938  -6.527  1.00 27.06           C  
ATOM   2398  CB  SER C 180      18.334 -22.086  -6.242  1.00 27.06           C  
ATOM   2399  O   SER C 180      15.042 -21.413  -6.203  1.00 27.06           O  
ATOM   2400  OG  SER C 180      17.647 -23.099  -6.958  1.00 27.06           O  
ATOM   2401  N   GLU C 181      16.224 -20.529  -7.854  1.00 29.59           N  
ATOM   2402  CA  GLU C 181      15.379 -20.067  -8.951  1.00 29.59           C  
ATOM   2403  C   GLU C 181      14.272 -21.072  -9.256  1.00 29.59           C  
ATOM   2404  CB  GLU C 181      16.218 -19.813 -10.206  1.00 29.59           C  
ATOM   2405  O   GLU C 181      13.144 -20.685  -9.570  1.00 29.59           O  
ATOM   2406  CG  GLU C 181      16.595 -18.352 -10.408  1.00 29.59           C  
ATOM   2407  CD  GLU C 181      17.394 -18.109 -11.678  1.00 29.59           C  
ATOM   2408  OE1 GLU C 181      17.733 -16.939 -11.968  1.00 29.59           O  
ATOM   2409  OE2 GLU C 181      17.684 -19.097 -12.390  1.00 29.59           O  
ATOM   2410  N   HIS C 182      14.462 -22.381  -9.206  1.00 29.88           N  
ATOM   2411  CA  HIS C 182      13.674 -23.335  -9.978  1.00 29.88           C  
ATOM   2412  C   HIS C 182      12.327 -23.602  -9.315  1.00 29.88           C  
ATOM   2413  CB  HIS C 182      14.442 -24.646 -10.154  1.00 29.88           C  
ATOM   2414  O   HIS C 182      11.450 -24.230  -9.912  1.00 29.88           O  
ATOM   2415  CG  HIS C 182      15.603 -24.541 -11.092  1.00 29.88           C  
ATOM   2416  CD2 HIS C 182      15.948 -25.288 -12.167  1.00 29.88           C  
ATOM   2417  ND1 HIS C 182      16.573 -23.570 -10.968  1.00 29.88           N  
ATOM   2418  CE1 HIS C 182      17.468 -23.725 -11.930  1.00 29.88           C  
ATOM   2419  NE2 HIS C 182      17.112 -24.760 -12.671  1.00 29.88           N  
ATOM   2420  N   ASP C 183      12.206 -23.638  -8.034  1.00 30.05           N  
ATOM   2421  CA  ASP C 183      11.098 -24.349  -7.404  1.00 30.05           C  
ATOM   2422  C   ASP C 183       9.835 -23.490  -7.384  1.00 30.05           C  
ATOM   2423  CB  ASP C 183      11.470 -24.770  -5.981  1.00 30.05           C  
ATOM   2424  O   ASP C 183       8.740 -23.993  -7.121  1.00 30.05           O  
ATOM   2425  CG  ASP C 183      12.456 -25.925  -5.944  1.00 30.05           C  
ATOM   2426  OD1 ASP C 183      12.584 -26.650  -6.953  1.00 30.05           O  
ATOM   2427  OD2 ASP C 183      13.109 -26.112  -4.894  1.00 30.05           O  
ATOM   2428  N   TYR C 184       9.901 -22.188  -7.275  1.00 28.74           N  
ATOM   2429  CA  TYR C 184       8.667 -21.453  -7.023  1.00 28.74           C  
ATOM   2430  C   TYR C 184       7.909 -21.199  -8.321  1.00 28.74           C  
ATOM   2431  CB  TYR C 184       8.965 -20.123  -6.324  1.00 28.74           C  
ATOM   2432  O   TYR C 184       8.461 -20.637  -9.270  1.00 28.74           O  
ATOM   2433  CG  TYR C 184       9.470 -20.281  -4.911  1.00 28.74           C  
ATOM   2434  CD1 TYR C 184       8.583 -20.411  -3.844  1.00 28.74           C  
ATOM   2435  CD2 TYR C 184      10.834 -20.298  -4.638  1.00 28.74           C  
ATOM   2436  CE1 TYR C 184       9.043 -20.554  -2.539  1.00 28.74           C  
ATOM   2437  CE2 TYR C 184      11.305 -20.441  -3.337  1.00 28.74           C  
ATOM   2438  OH  TYR C 184      10.865 -20.710  -1.007  1.00 28.74           O  
ATOM   2439  CZ  TYR C 184      10.404 -20.569  -2.296  1.00 28.74           C  
ATOM   2440  N   GLN C 185       7.170 -22.281  -8.899  1.00 26.77           N  
ATOM   2441  CA  GLN C 185       6.386 -21.879 -10.062  1.00 26.77           C  
ATOM   2442  C   GLN C 185       5.173 -21.052  -9.647  1.00 26.77           C  
ATOM   2443  CB  GLN C 185       5.938 -23.105 -10.858  1.00 26.77           C  
ATOM   2444  O   GLN C 185       4.386 -21.476  -8.798  1.00 26.77           O  
ATOM   2445  CG  GLN C 185       6.709 -23.311 -12.155  1.00 26.77           C  
ATOM   2446  CD  GLN C 185       6.242 -24.531 -12.928  1.00 26.77           C  
ATOM   2447  NE2 GLN C 185       6.839 -24.758 -14.093  1.00 26.77           N  
ATOM   2448  OE1 GLN C 185       5.353 -25.262 -12.481  1.00 26.77           O  
ATOM   2449  N   ILE C 186       5.227 -19.796  -9.636  1.00 28.57           N  
ATOM   2450  CA  ILE C 186       4.239 -18.758  -9.364  1.00 28.57           C  
ATOM   2451  C   ILE C 186       3.097 -18.856 -10.372  1.00 28.57           C  
ATOM   2452  CB  ILE C 186       4.873 -17.350  -9.406  1.00 28.57           C  
ATOM   2453  O   ILE C 186       3.325 -18.819 -11.584  1.00 28.57           O  
ATOM   2454  CG1 ILE C 186       6.041 -17.260  -8.418  1.00 28.57           C  
ATOM   2455  CG2 ILE C 186       3.822 -16.276  -9.110  1.00 28.57           C  
ATOM   2456  CD1 ILE C 186       6.876 -15.995  -8.559  1.00 28.57           C  
ATOM   2457  N   GLY C 187       2.021 -19.691 -10.176  1.00 26.55           N  
ATOM   2458  CA  GLY C 187       0.973 -19.886 -11.165  1.00 26.55           C  
ATOM   2459  C   GLY C 187       0.412 -18.584 -11.704  1.00 26.55           C  
ATOM   2460  O   GLY C 187      -0.793 -18.340 -11.621  1.00 26.55           O  
ATOM   2461  N   GLY C 188       0.899 -17.395 -11.369  1.00 28.17           N  
ATOM   2462  CA  GLY C 188       0.204 -16.281 -11.994  1.00 28.17           C  
ATOM   2463  C   GLY C 188      -0.032 -16.483 -13.478  1.00 28.17           C  
ATOM   2464  O   GLY C 188       0.355 -17.510 -14.040  1.00 28.17           O  
ATOM   2465  N   TYR C 189      -1.106 -15.752 -14.171  1.00 25.87           N  
ATOM   2466  CA  TYR C 189      -1.218 -15.745 -15.625  1.00 25.87           C  
ATOM   2467  C   TYR C 189       0.158 -15.732 -16.279  1.00 25.87           C  
ATOM   2468  CB  TYR C 189      -2.031 -14.534 -16.096  1.00 25.87           C  
ATOM   2469  O   TYR C 189       1.066 -15.037 -15.816  1.00 25.87           O  
ATOM   2470  CG  TYR C 189      -3.515 -14.797 -16.184  1.00 25.87           C  
ATOM   2471  CD1 TYR C 189      -4.084 -15.305 -17.350  1.00 25.87           C  
ATOM   2472  CD2 TYR C 189      -4.350 -14.536 -15.104  1.00 25.87           C  
ATOM   2473  CE1 TYR C 189      -5.451 -15.546 -17.437  1.00 25.87           C  
ATOM   2474  CE2 TYR C 189      -5.719 -14.774 -15.179  1.00 25.87           C  
ATOM   2475  OH  TYR C 189      -7.613 -15.516 -16.428  1.00 25.87           O  
ATOM   2476  CZ  TYR C 189      -6.259 -15.279 -16.348  1.00 25.87           C  
ATOM   2477  N   THR C 190       0.482 -16.973 -16.674  1.00 26.63           N  
ATOM   2478  CA  THR C 190       1.626 -16.910 -17.577  1.00 26.63           C  
ATOM   2479  C   THR C 190       1.218 -16.333 -18.929  1.00 26.63           C  
ATOM   2480  CB  THR C 190       2.256 -18.301 -17.778  1.00 26.63           C  
ATOM   2481  O   THR C 190       0.283 -16.827 -19.564  1.00 26.63           O  
ATOM   2482  CG2 THR C 190       3.024 -18.742 -16.536  1.00 26.63           C  
ATOM   2483  OG1 THR C 190       1.220 -19.253 -18.049  1.00 26.63           O  
ATOM   2484  N   GLU C 191       0.851 -15.045 -19.138  1.00 28.11           N  
ATOM   2485  CA  GLU C 191       0.728 -14.735 -20.559  1.00 28.11           C  
ATOM   2486  C   GLU C 191       1.916 -15.279 -21.347  1.00 28.11           C  
ATOM   2487  CB  GLU C 191       0.604 -13.224 -20.771  1.00 28.11           C  
ATOM   2488  O   GLU C 191       2.993 -15.495 -20.787  1.00 28.11           O  
ATOM   2489  CG  GLU C 191      -0.772 -12.780 -21.244  1.00 28.11           C  
ATOM   2490  CD  GLU C 191      -0.866 -11.283 -21.495  1.00 28.11           C  
ATOM   2491  OE1 GLU C 191      -1.940 -10.807 -21.929  1.00 28.11           O  
ATOM   2492  OE2 GLU C 191       0.142 -10.581 -21.257  1.00 28.11           O  
ATOM   2493  N   LYS C 192       1.701 -15.978 -22.482  1.00 26.59           N  
ATOM   2494  CA  LYS C 192       2.807 -16.321 -23.371  1.00 26.59           C  
ATOM   2495  C   LYS C 192       3.897 -15.254 -23.330  1.00 26.59           C  
ATOM   2496  CB  LYS C 192       2.306 -16.503 -24.805  1.00 26.59           C  
ATOM   2497  O   LYS C 192       3.641 -14.085 -23.624  1.00 26.59           O  
ATOM   2498  CG  LYS C 192       1.920 -17.934 -25.149  1.00 26.59           C  
ATOM   2499  CD  LYS C 192       1.546 -18.074 -26.619  1.00 26.59           C  
ATOM   2500  CE  LYS C 192       1.112 -19.494 -26.954  1.00 26.59           C  
ATOM   2501  NZ  LYS C 192       0.747 -19.637 -28.395  1.00 26.59           N  
ATOM   2502  N   TRP C 193       4.807 -15.523 -22.477  1.00 29.68           N  
ATOM   2503  CA  TRP C 193       5.941 -14.615 -22.340  1.00 29.68           C  
ATOM   2504  C   TRP C 193       6.703 -14.494 -23.656  1.00 29.68           C  
ATOM   2505  CB  TRP C 193       6.883 -15.093 -21.232  1.00 29.68           C  
ATOM   2506  O   TRP C 193       7.506 -15.365 -23.998  1.00 29.68           O  
ATOM   2507  CG  TRP C 193       6.309 -14.978 -19.852  1.00 29.68           C  
ATOM   2508  CD1 TRP C 193       5.345 -15.770 -19.292  1.00 29.68           C  
ATOM   2509  CD2 TRP C 193       6.659 -14.009 -18.859  1.00 29.68           C  
ATOM   2510  CE2 TRP C 193       5.868 -14.274 -17.719  1.00 29.68           C  
ATOM   2511  CE3 TRP C 193       7.567 -12.942 -18.823  1.00 29.68           C  
ATOM   2512  NE1 TRP C 193       5.076 -15.352 -18.009  1.00 29.68           N  
ATOM   2513  CH2 TRP C 193       6.855 -12.471 -16.545  1.00 29.68           C  
ATOM   2514  CZ2 TRP C 193       5.959 -13.509 -16.554  1.00 29.68           C  
ATOM   2515  CZ3 TRP C 193       7.655 -12.182 -17.662  1.00 29.68           C  
ATOM   2516  N   GLU C 194       6.066 -14.425 -24.650  1.00 28.44           N  
ATOM   2517  CA  GLU C 194       7.005 -14.354 -25.765  1.00 28.44           C  
ATOM   2518  C   GLU C 194       8.060 -13.276 -25.531  1.00 28.44           C  
ATOM   2519  CB  GLU C 194       6.263 -14.088 -27.077  1.00 28.44           C  
ATOM   2520  O   GLU C 194       9.191 -13.392 -26.007  1.00 28.44           O  
ATOM   2521  CG  GLU C 194       5.647 -15.333 -27.698  1.00 28.44           C  
ATOM   2522  CD  GLU C 194       4.976 -15.067 -29.036  1.00 28.44           C  
ATOM   2523  OE1 GLU C 194       4.542 -16.035 -29.701  1.00 28.44           O  
ATOM   2524  OE2 GLU C 194       4.885 -13.881 -29.424  1.00 28.44           O  
ATOM   2525  N   SER C 195       7.597 -12.023 -24.984  1.00 28.26           N  
ATOM   2526  CA  SER C 195       8.731 -11.106 -25.002  1.00 28.26           C  
ATOM   2527  C   SER C 195       9.657 -11.348 -23.814  1.00 28.26           C  
ATOM   2528  CB  SER C 195       8.249  -9.655 -24.994  1.00 28.26           C  
ATOM   2529  O   SER C 195       9.227 -11.863 -22.780  1.00 28.26           O  
ATOM   2530  OG  SER C 195       9.068  -8.856 -24.157  1.00 28.26           O  
ATOM   2531  N   GLY C 196      10.879 -11.818 -23.621  1.00 29.12           N  
ATOM   2532  CA  GLY C 196      12.043 -11.668 -22.761  1.00 29.12           C  
ATOM   2533  C   GLY C 196      11.849 -10.633 -21.670  1.00 29.12           C  
ATOM   2534  O   GLY C 196      12.812 -10.219 -21.021  1.00 29.12           O  
ATOM   2535  N   VAL C 197      10.730  -9.866 -21.499  1.00 31.25           N  
ATOM   2536  CA  VAL C 197      10.783  -8.687 -20.642  1.00 31.25           C  
ATOM   2537  C   VAL C 197      10.323  -9.051 -19.233  1.00 31.25           C  
ATOM   2538  CB  VAL C 197       9.918  -7.537 -21.205  1.00 31.25           C  
ATOM   2539  O   VAL C 197       9.217  -9.563 -19.047  1.00 31.25           O  
ATOM   2540  CG1 VAL C 197      10.003  -6.306 -20.303  1.00 31.25           C  
ATOM   2541  CG2 VAL C 197      10.352  -7.191 -22.628  1.00 31.25           C  
ATOM   2542  N   LYS C 198      11.178  -9.301 -18.163  1.00 38.81           N  
ATOM   2543  CA  LYS C 198      11.001  -9.337 -16.714  1.00 38.81           C  
ATOM   2544  C   LYS C 198      10.038  -8.247 -16.250  1.00 38.81           C  
ATOM   2545  CB  LYS C 198      12.347  -9.182 -16.005  1.00 38.81           C  
ATOM   2546  O   LYS C 198      10.157  -7.091 -16.661  1.00 38.81           O  
ATOM   2547  CG  LYS C 198      13.236 -10.415 -16.088  1.00 38.81           C  
ATOM   2548  CD  LYS C 198      14.510 -10.242 -15.273  1.00 38.81           C  
ATOM   2549  CE  LYS C 198      15.420 -11.457 -15.390  1.00 38.81           C  
ATOM   2550  NZ  LYS C 198      16.657 -11.305 -14.567  1.00 38.81           N  
ATOM   2551  N   ASP C 199       8.752  -8.527 -15.850  1.00 44.66           N  
ATOM   2552  CA  ASP C 199       7.828  -7.522 -15.335  1.00 44.66           C  
ATOM   2553  C   ASP C 199       8.484  -6.681 -14.242  1.00 44.66           C  
ATOM   2554  CB  ASP C 199       6.558  -8.184 -14.798  1.00 44.66           C  
ATOM   2555  O   ASP C 199       9.253  -7.200 -13.431  1.00 44.66           O  
ATOM   2556  CG  ASP C 199       5.589  -8.586 -15.897  1.00 44.66           C  
ATOM   2557  OD1 ASP C 199       5.728  -8.102 -17.040  1.00 44.66           O  
ATOM   2558  OD2 ASP C 199       4.676  -9.393 -15.615  1.00 44.66           O  
ATOM   2559  N   CYS C 200       8.584  -5.430 -14.471  1.00 50.06           N  
ATOM   2560  CA  CYS C 200       9.155  -4.453 -13.550  1.00 50.06           C  
ATOM   2561  C   CYS C 200       8.067  -3.789 -12.716  1.00 50.06           C  
ATOM   2562  CB  CYS C 200       9.942  -3.391 -14.317  1.00 50.06           C  
ATOM   2563  O   CYS C 200       6.943  -3.606 -13.185  1.00 50.06           O  
ATOM   2564  SG  CYS C 200      11.280  -4.064 -15.327  1.00 50.06           S  
ATOM   2565  N   VAL C 201       8.245  -3.871 -11.402  1.00 55.50           N  
ATOM   2566  CA  VAL C 201       7.394  -3.127 -10.480  1.00 55.50           C  
ATOM   2567  C   VAL C 201       8.123  -1.873 -10.002  1.00 55.50           C  
ATOM   2568  CB  VAL C 201       6.974  -3.993  -9.271  1.00 55.50           C  
ATOM   2569  O   VAL C 201       9.325  -1.912  -9.729  1.00 55.50           O  
ATOM   2570  CG1 VAL C 201       6.071  -3.200  -8.327  1.00 55.50           C  
ATOM   2571  CG2 VAL C 201       6.273  -5.265  -9.744  1.00 55.50           C  
ATOM   2572  N   VAL C 202       7.386  -0.834 -10.114  1.00 57.06           N  
ATOM   2573  CA  VAL C 202       7.981   0.430  -9.693  1.00 57.06           C  
ATOM   2574  C   VAL C 202       7.393   0.857  -8.350  1.00 57.06           C  
ATOM   2575  CB  VAL C 202       7.763   1.538 -10.747  1.00 57.06           C  
ATOM   2576  O   VAL C 202       6.172   0.897  -8.185  1.00 57.06           O  
ATOM   2577  CG1 VAL C 202       8.407   2.848 -10.295  1.00 57.06           C  
ATOM   2578  CG2 VAL C 202       8.323   1.104 -12.101  1.00 57.06           C  
ATOM   2579  N   LEU C 203       8.296   1.064  -7.483  1.00 61.05           N  
ATOM   2580  CA  LEU C 203       7.896   1.608  -6.190  1.00 61.05           C  
ATOM   2581  C   LEU C 203       8.125   3.114  -6.140  1.00 61.05           C  
ATOM   2582  CB  LEU C 203       8.668   0.924  -5.059  1.00 61.05           C  
ATOM   2583  O   LEU C 203       9.266   3.576  -6.216  1.00 61.05           O  
ATOM   2584  CG  LEU C 203       8.278   1.322  -3.634  1.00 61.05           C  
ATOM   2585  CD1 LEU C 203       6.910   0.748  -3.280  1.00 61.05           C  
ATOM   2586  CD2 LEU C 203       9.334   0.853  -2.640  1.00 61.05           C  
ATOM   2587  N   HIS C 204       6.958   3.742  -6.044  1.00 62.57           N  
ATOM   2588  CA  HIS C 204       7.044   5.197  -5.989  1.00 62.57           C  
ATOM   2589  C   HIS C 204       6.920   5.702  -4.555  1.00 62.57           C  
ATOM   2590  CB  HIS C 204       5.962   5.831  -6.864  1.00 62.57           C  
ATOM   2591  O   HIS C 204       5.999   5.314  -3.833  1.00 62.57           O  
ATOM   2592  CG  HIS C 204       6.159   5.594  -8.328  1.00 62.57           C  
ATOM   2593  CD2 HIS C 204       5.481   4.811  -9.200  1.00 62.57           C  
ATOM   2594  ND1 HIS C 204       7.161   6.202  -9.052  1.00 62.57           N  
ATOM   2595  CE1 HIS C 204       7.091   5.803 -10.311  1.00 62.57           C  
ATOM   2596  NE2 HIS C 204       6.080   4.958 -10.427  1.00 62.57           N  
ATOM   2597  N   SER C 205       7.925   6.437  -4.124  1.00 62.94           N  
ATOM   2598  CA  SER C 205       7.861   7.242  -2.908  1.00 62.94           C  
ATOM   2599  C   SER C 205       7.841   8.732  -3.232  1.00 62.94           C  
ATOM   2600  CB  SER C 205       9.044   6.926  -1.993  1.00 62.94           C  
ATOM   2601  O   SER C 205       7.722   9.118  -4.396  1.00 62.94           O  
ATOM   2602  OG  SER C 205      10.233   7.522  -2.483  1.00 62.94           O  
ATOM   2603  N   TYR C 206       7.796   9.582  -2.229  1.00 64.69           N  
ATOM   2604  CA  TYR C 206       7.700  11.019  -2.465  1.00 64.69           C  
ATOM   2605  C   TYR C 206       8.872  11.514  -3.304  1.00 64.69           C  
ATOM   2606  CB  TYR C 206       7.650  11.780  -1.137  1.00 64.69           C  
ATOM   2607  O   TYR C 206       8.693  12.329  -4.212  1.00 64.69           O  
ATOM   2608  CG  TYR C 206       6.359  11.593  -0.378  1.00 64.69           C  
ATOM   2609  CD1 TYR C 206       5.149  12.043  -0.902  1.00 64.69           C  
ATOM   2610  CD2 TYR C 206       6.346  10.967   0.863  1.00 64.69           C  
ATOM   2611  CE1 TYR C 206       3.957  11.875  -0.206  1.00 64.69           C  
ATOM   2612  CE2 TYR C 206       5.159  10.793   1.569  1.00 64.69           C  
ATOM   2613  OH  TYR C 206       2.794  11.080   1.721  1.00 64.69           O  
ATOM   2614  CZ  TYR C 206       3.972  11.249   1.027  1.00 64.69           C  
ATOM   2615  N   PHE C 207       9.970  10.882  -3.106  1.00 67.53           N  
ATOM   2616  CA  PHE C 207      11.151  11.477  -3.721  1.00 67.53           C  
ATOM   2617  C   PHE C 207      11.914  10.443  -4.540  1.00 67.53           C  
ATOM   2618  CB  PHE C 207      12.068  12.082  -2.654  1.00 67.53           C  
ATOM   2619  O   PHE C 207      12.859  10.784  -5.254  1.00 67.53           O  
ATOM   2620  CG  PHE C 207      11.402  13.132  -1.806  1.00 67.53           C  
ATOM   2621  CD1 PHE C 207      11.187  14.412  -2.301  1.00 67.53           C  
ATOM   2622  CD2 PHE C 207      10.990  12.838  -0.512  1.00 67.53           C  
ATOM   2623  CE1 PHE C 207      10.570  15.386  -1.518  1.00 67.53           C  
ATOM   2624  CE2 PHE C 207      10.374  13.806   0.276  1.00 67.53           C  
ATOM   2625  CZ  PHE C 207      10.165  15.079  -0.228  1.00 67.53           C  
ATOM   2626  N   THR C 208      11.417   9.203  -4.452  1.00 62.58           N  
ATOM   2627  CA  THR C 208      12.204   8.175  -5.124  1.00 62.58           C  
ATOM   2628  C   THR C 208      11.297   7.204  -5.874  1.00 62.58           C  
ATOM   2629  CB  THR C 208      13.077   7.396  -4.122  1.00 62.58           C  
ATOM   2630  O   THR C 208      10.133   7.025  -5.509  1.00 62.58           O  
ATOM   2631  CG2 THR C 208      14.077   8.317  -3.432  1.00 62.58           C  
ATOM   2632  OG1 THR C 208      12.235   6.794  -3.131  1.00 62.58           O  
ATOM   2633  N   SER C 209      11.771   6.770  -6.990  1.00 60.86           N  
ATOM   2634  CA  SER C 209      11.167   5.674  -7.740  1.00 60.86           C  
ATOM   2635  C   SER C 209      12.159   4.535  -7.951  1.00 60.86           C  
ATOM   2636  CB  SER C 209      10.651   6.169  -9.091  1.00 60.86           C  
ATOM   2637  O   SER C 209      13.226   4.735  -8.535  1.00 60.86           O  
ATOM   2638  OG  SER C 209       9.743   7.244  -8.920  1.00 60.86           O  
ATOM   2639  N   ASP C 210      11.859   3.466  -7.321  1.00 57.45           N  
ATOM   2640  CA  ASP C 210      12.744   2.309  -7.428  1.00 57.45           C  
ATOM   2641  C   ASP C 210      12.122   1.221  -8.300  1.00 57.45           C  
ATOM   2642  CB  ASP C 210      13.067   1.751  -6.041  1.00 57.45           C  
ATOM   2643  O   ASP C 210      10.929   0.932  -8.184  1.00 57.45           O  
ATOM   2644  CG  ASP C 210      13.819   2.738  -5.165  1.00 57.45           C  
ATOM   2645  OD1 ASP C 210      14.692   3.469  -5.680  1.00 57.45           O  
ATOM   2646  OD2 ASP C 210      13.537   2.783  -3.947  1.00 57.45           O  
ATOM   2647  N   TYR C 211      12.906   0.692  -9.095  1.00 53.30           N  
ATOM   2648  CA  TYR C 211      12.460  -0.340 -10.024  1.00 53.30           C  
ATOM   2649  C   TYR C 211      12.885  -1.724  -9.546  1.00 53.30           C  
ATOM   2650  CB  TYR C 211      13.017  -0.079 -11.426  1.00 53.30           C  
ATOM   2651  O   TYR C 211      14.031  -1.919  -9.132  1.00 53.30           O  
ATOM   2652  CG  TYR C 211      12.534   1.214 -12.039  1.00 53.30           C  
ATOM   2653  CD1 TYR C 211      11.449   1.230 -12.913  1.00 53.30           C  
ATOM   2654  CD2 TYR C 211      13.162   2.420 -11.747  1.00 53.30           C  
ATOM   2655  CE1 TYR C 211      11.002   2.418 -13.482  1.00 53.30           C  
ATOM   2656  CE2 TYR C 211      12.723   3.614 -12.310  1.00 53.30           C  
ATOM   2657  OH  TYR C 211      11.206   4.782 -13.735  1.00 53.30           O  
ATOM   2658  CZ  TYR C 211      11.644   3.603 -13.175  1.00 53.30           C  
ATOM   2659  N   TYR C 212      11.870  -2.525  -9.494  1.00 55.19           N  
ATOM   2660  CA  TYR C 212      12.161  -3.889  -9.067  1.00 55.19           C  
ATOM   2661  C   TYR C 212      11.723  -4.896 -10.124  1.00 55.19           C  
ATOM   2662  CB  TYR C 212      11.468  -4.195  -7.736  1.00 55.19           C  
ATOM   2663  O   TYR C 212      10.784  -4.642 -10.881  1.00 55.19           O  
ATOM   2664  CG  TYR C 212      11.918  -3.309  -6.600  1.00 55.19           C  
ATOM   2665  CD1 TYR C 212      13.023  -3.647  -5.822  1.00 55.19           C  
ATOM   2666  CD2 TYR C 212      11.238  -2.133  -6.301  1.00 55.19           C  
ATOM   2667  CE1 TYR C 212      13.440  -2.834  -4.773  1.00 55.19           C  
ATOM   2668  CE2 TYR C 212      11.646  -1.312  -5.254  1.00 55.19           C  
ATOM   2669  OH  TYR C 212      13.155  -0.863  -3.460  1.00 55.19           O  
ATOM   2670  CZ  TYR C 212      12.746  -1.671  -4.497  1.00 55.19           C  
ATOM   2671  N   GLN C 213      12.474  -5.918 -10.153  1.00 50.56           N  
ATOM   2672  CA  GLN C 213      12.058  -7.035 -10.995  1.00 50.56           C  
ATOM   2673  C   GLN C 213      11.065  -7.935 -10.265  1.00 50.56           C  
ATOM   2674  CB  GLN C 213      13.272  -7.850 -11.445  1.00 50.56           C  
ATOM   2675  O   GLN C 213      11.291  -8.310  -9.112  1.00 50.56           O  
ATOM   2676  CG  GLN C 213      12.989  -8.776 -12.620  1.00 50.56           C  
ATOM   2677  CD  GLN C 213      14.247  -9.411 -13.183  1.00 50.56           C  
ATOM   2678  NE2 GLN C 213      14.088 -10.216 -14.228  1.00 50.56           N  
ATOM   2679  OE1 GLN C 213      15.352  -9.178 -12.684  1.00 50.56           O  
ATOM   2680  N   LEU C 214       9.940  -8.032 -10.952  1.00 51.18           N  
ATOM   2681  CA  LEU C 214       8.911  -8.884 -10.366  1.00 51.18           C  
ATOM   2682  C   LEU C 214       9.193 -10.355 -10.654  1.00 51.18           C  
ATOM   2683  CB  LEU C 214       7.529  -8.503 -10.904  1.00 51.18           C  
ATOM   2684  O   LEU C 214       9.309 -10.753 -11.815  1.00 51.18           O  
ATOM   2685  CG  LEU C 214       6.344  -9.300 -10.355  1.00 51.18           C  
ATOM   2686  CD1 LEU C 214       6.095  -8.941  -8.894  1.00 51.18           C  
ATOM   2687  CD2 LEU C 214       5.096  -9.048 -11.193  1.00 51.18           C  
ATOM   2688  N   TYR C 215       9.359 -11.022  -9.633  1.00 49.60           N  
ATOM   2689  CA  TYR C 215       9.647 -12.442  -9.800  1.00 49.60           C  
ATOM   2690  C   TYR C 215       8.360 -13.259  -9.833  1.00 49.60           C  
ATOM   2691  CB  TYR C 215      10.555 -12.943  -8.673  1.00 49.60           C  
ATOM   2692  O   TYR C 215       8.151 -14.063 -10.744  1.00 49.60           O  
ATOM   2693  CG  TYR C 215      11.348 -14.176  -9.036  1.00 49.60           C  
ATOM   2694  CD1 TYR C 215      10.916 -15.443  -8.651  1.00 49.60           C  
ATOM   2695  CD2 TYR C 215      12.529 -14.075  -9.762  1.00 49.60           C  
ATOM   2696  CE1 TYR C 215      11.644 -16.582  -8.981  1.00 49.60           C  
ATOM   2697  CE2 TYR C 215      13.266 -15.207 -10.098  1.00 49.60           C  
ATOM   2698  OH  TYR C 215      13.540 -17.577 -10.033  1.00 49.60           O  
ATOM   2699  CZ  TYR C 215      12.816 -16.454  -9.704  1.00 49.60           C  
ATOM   2700  N   SER C 216       7.560 -12.942  -8.684  1.00 46.35           N  
ATOM   2701  CA  SER C 216       6.294 -13.665  -8.615  1.00 46.35           C  
ATOM   2702  C   SER C 216       5.240 -12.862  -7.861  1.00 46.35           C  
ATOM   2703  CB  SER C 216       6.489 -15.024  -7.942  1.00 46.35           C  
ATOM   2704  O   SER C 216       5.573 -11.971  -7.077  1.00 46.35           O  
ATOM   2705  OG  SER C 216       5.239 -15.631  -7.662  1.00 46.35           O  
ATOM   2706  N   THR C 217       4.006 -12.996  -8.226  1.00 45.31           N  
ATOM   2707  CA  THR C 217       2.885 -12.367  -7.537  1.00 45.31           C  
ATOM   2708  C   THR C 217       1.906 -13.419  -7.023  1.00 45.31           C  
ATOM   2709  CB  THR C 217       2.144 -11.381  -8.459  1.00 45.31           C  
ATOM   2710  O   THR C 217       1.718 -14.461  -7.654  1.00 45.31           O  
ATOM   2711  CG2 THR C 217       3.075 -10.273  -8.941  1.00 45.31           C  
ATOM   2712  OG1 THR C 217       1.635 -12.089  -9.596  1.00 45.31           O  
ATOM   2713  N   GLN C 218       1.625 -13.300  -5.653  1.00 41.35           N  
ATOM   2714  CA  GLN C 218       0.624 -14.197  -5.086  1.00 41.35           C  
ATOM   2715  C   GLN C 218      -0.643 -13.437  -4.703  1.00 41.35           C  
ATOM   2716  CB  GLN C 218       1.186 -14.929  -3.866  1.00 41.35           C  
ATOM   2717  O   GLN C 218      -0.575 -12.410  -4.023  1.00 41.35           O  
ATOM   2718  CG  GLN C 218       0.983 -16.437  -3.906  1.00 41.35           C  
ATOM   2719  CD  GLN C 218       1.525 -17.135  -2.673  1.00 41.35           C  
ATOM   2720  NE2 GLN C 218       1.320 -18.445  -2.594  1.00 41.35           N  
ATOM   2721  OE1 GLN C 218       2.125 -16.502  -1.798  1.00 41.35           O  
ATOM   2722  N   LEU C 219      -1.826 -13.852  -5.304  1.00 39.05           N  
ATOM   2723  CA  LEU C 219      -3.119 -13.290  -4.930  1.00 39.05           C  
ATOM   2724  C   LEU C 219      -3.859 -14.218  -3.973  1.00 39.05           C  
ATOM   2725  CB  LEU C 219      -3.973 -13.034  -6.174  1.00 39.05           C  
ATOM   2726  O   LEU C 219      -4.014 -15.409  -4.252  1.00 39.05           O  
ATOM   2727  CG  LEU C 219      -4.512 -11.613  -6.347  1.00 39.05           C  
ATOM   2728  CD1 LEU C 219      -3.622 -10.821  -7.300  1.00 39.05           C  
ATOM   2729  CD2 LEU C 219      -5.951 -11.644  -6.852  1.00 39.05           C  
ATOM   2730  N   SER C 220      -3.933 -13.878  -2.655  1.00 36.07           N  
ATOM   2731  CA  SER C 220      -4.641 -14.737  -1.711  1.00 36.07           C  
ATOM   2732  C   SER C 220      -6.137 -14.440  -1.707  1.00 36.07           C  
ATOM   2733  CB  SER C 220      -4.075 -14.565  -0.301  1.00 36.07           C  
ATOM   2734  O   SER C 220      -6.545 -13.287  -1.559  1.00 36.07           O  
ATOM   2735  OG  SER C 220      -4.873 -15.250   0.649  1.00 36.07           O  
ATOM   2736  N   THR C 221      -7.011 -15.366  -2.306  1.00 32.91           N  
ATOM   2737  CA  THR C 221      -8.459 -15.189  -2.338  1.00 32.91           C  
ATOM   2738  C   THR C 221      -9.088 -15.640  -1.024  1.00 32.91           C  
ATOM   2739  CB  THR C 221      -9.091 -15.966  -3.507  1.00 32.91           C  
ATOM   2740  O   THR C 221     -10.271 -15.392  -0.778  1.00 32.91           O  
ATOM   2741  CG2 THR C 221      -8.748 -15.322  -4.846  1.00 32.91           C  
ATOM   2742  OG1 THR C 221      -8.602 -17.313  -3.498  1.00 32.91           O  
ATOM   2743  N   ASP C 222      -8.459 -16.531  -0.239  1.00 32.08           N  
ATOM   2744  CA  ASP C 222      -9.114 -17.189   0.888  1.00 32.08           C  
ATOM   2745  C   ASP C 222      -9.578 -16.169   1.925  1.00 32.08           C  
ATOM   2746  CB  ASP C 222      -8.172 -18.206   1.536  1.00 32.08           C  
ATOM   2747  O   ASP C 222     -10.592 -16.376   2.596  1.00 32.08           O  
ATOM   2748  CG  ASP C 222      -8.092 -19.514   0.767  1.00 32.08           C  
ATOM   2749  OD1 ASP C 222      -8.966 -19.773  -0.088  1.00 32.08           O  
ATOM   2750  OD2 ASP C 222      -7.149 -20.293   1.021  1.00 32.08           O  
ATOM   2751  N   THR C 223      -8.785 -15.346   2.497  1.00 27.20           N  
ATOM   2752  CA  THR C 223      -9.205 -14.411   3.535  1.00 27.20           C  
ATOM   2753  C   THR C 223      -9.870 -13.183   2.919  1.00 27.20           C  
ATOM   2754  CB  THR C 223      -8.014 -13.971   4.406  1.00 27.20           C  
ATOM   2755  O   THR C 223      -9.206 -12.372   2.269  1.00 27.20           O  
ATOM   2756  CG2 THR C 223      -7.505 -15.124   5.264  1.00 27.20           C  
ATOM   2757  OG1 THR C 223      -6.952 -13.515   3.558  1.00 27.20           O  
ATOM   2758  N   GLY C 224     -11.016 -13.279   2.451  1.00 32.56           N  
ATOM   2759  CA  GLY C 224     -11.812 -12.217   1.857  1.00 32.56           C  
ATOM   2760  C   GLY C 224     -10.980 -11.200   1.100  1.00 32.56           C  
ATOM   2761  O   GLY C 224     -11.471 -10.557   0.170  1.00 32.56           O  
ATOM   2762  N   VAL C 225     -10.067 -10.471   1.918  1.00 35.06           N  
ATOM   2763  CA  VAL C 225      -9.285  -9.396   1.315  1.00 35.06           C  
ATOM   2764  C   VAL C 225      -8.428  -9.954   0.181  1.00 35.06           C  
ATOM   2765  CB  VAL C 225      -8.391  -8.690   2.360  1.00 35.06           C  
ATOM   2766  O   VAL C 225      -7.781 -10.993   0.335  1.00 35.06           O  
ATOM   2767  CG1 VAL C 225      -7.733  -7.451   1.757  1.00 35.06           C  
ATOM   2768  CG2 VAL C 225      -9.209  -8.318   3.595  1.00 35.06           C  
ATOM   2769  N   GLU C 226      -8.812  -9.659  -1.012  1.00 39.67           N  
ATOM   2770  CA  GLU C 226      -8.045  -9.821  -2.244  1.00 39.67           C  
ATOM   2771  C   GLU C 226      -6.589  -9.409  -2.045  1.00 39.67           C  
ATOM   2772  CB  GLU C 226      -8.672  -9.006  -3.378  1.00 39.67           C  
ATOM   2773  O   GLU C 226      -6.257  -8.224  -2.122  1.00 39.67           O  
ATOM   2774  CG  GLU C 226      -9.892  -9.664  -4.006  1.00 39.67           C  
ATOM   2775  CD  GLU C 226     -10.456  -8.884  -5.183  1.00 39.67           C  
ATOM   2776  OE1 GLU C 226     -11.367  -9.397  -5.871  1.00 39.67           O  
ATOM   2777  OE2 GLU C 226      -9.982  -7.750  -5.418  1.00 39.67           O  
ATOM   2778  N   HIS C 227      -5.844  -9.870  -1.114  1.00 39.66           N  
ATOM   2779  CA  HIS C 227      -4.447  -9.552  -0.841  1.00 39.66           C  
ATOM   2780  C   HIS C 227      -3.529 -10.141  -1.908  1.00 39.66           C  
ATOM   2781  CB  HIS C 227      -4.041 -10.066   0.541  1.00 39.66           C  
ATOM   2782  O   HIS C 227      -3.738 -11.269  -2.358  1.00 39.66           O  
ATOM   2783  CG  HIS C 227      -4.822  -9.455   1.661  1.00 39.66           C  
ATOM   2784  CD2 HIS C 227      -5.786  -9.972   2.458  1.00 39.66           C  
ATOM   2785  ND1 HIS C 227      -4.645  -8.149   2.066  1.00 39.66           N  
ATOM   2786  CE1 HIS C 227      -5.469  -7.890   3.068  1.00 39.66           C  
ATOM   2787  NE2 HIS C 227      -6.172  -8.980   3.325  1.00 39.66           N  
ATOM   2788  N   VAL C 228      -2.876  -9.236  -2.576  1.00 44.74           N  
ATOM   2789  CA  VAL C 228      -1.876  -9.648  -3.555  1.00 44.74           C  
ATOM   2790  C   VAL C 228      -0.478  -9.514  -2.955  1.00 44.74           C  
ATOM   2791  CB  VAL C 228      -1.980  -8.819  -4.855  1.00 44.74           C  
ATOM   2792  O   VAL C 228      -0.174  -8.521  -2.291  1.00 44.74           O  
ATOM   2793  CG1 VAL C 228      -0.915  -9.256  -5.860  1.00 44.74           C  
ATOM   2794  CG2 VAL C 228      -3.376  -8.949  -5.460  1.00 44.74           C  
ATOM   2795  N   THR C 229       0.176 -10.552  -2.949  1.00 46.67           N  
ATOM   2796  CA  THR C 229       1.561 -10.542  -2.492  1.00 46.67           C  
ATOM   2797  C   THR C 229       2.521 -10.509  -3.677  1.00 46.67           C  
ATOM   2798  CB  THR C 229       1.868 -11.769  -1.613  1.00 46.67           C  
ATOM   2799  O   THR C 229       2.413 -11.326  -4.594  1.00 46.67           O  
ATOM   2800  CG2 THR C 229       3.224 -11.630  -0.929  1.00 46.67           C  
ATOM   2801  OG1 THR C 229       0.851 -11.899  -0.612  1.00 46.67           O  
ATOM   2802  N   PHE C 230       3.305  -9.408  -3.715  1.00 49.61           N  
ATOM   2803  CA  PHE C 230       4.327  -9.263  -4.745  1.00 49.61           C  
ATOM   2804  C   PHE C 230       5.685  -9.724  -4.229  1.00 49.61           C  
ATOM   2805  CB  PHE C 230       4.411  -7.809  -5.220  1.00 49.61           C  
ATOM   2806  O   PHE C 230       6.120  -9.306  -3.154  1.00 49.61           O  
ATOM   2807  CG  PHE C 230       3.147  -7.308  -5.866  1.00 49.61           C  
ATOM   2808  CD1 PHE C 230       2.939  -7.462  -7.231  1.00 49.61           C  
ATOM   2809  CD2 PHE C 230       2.167  -6.682  -5.107  1.00 49.61           C  
ATOM   2810  CE1 PHE C 230       1.771  -6.999  -7.832  1.00 49.61           C  
ATOM   2811  CE2 PHE C 230       0.997  -6.216  -5.700  1.00 49.61           C  
ATOM   2812  CZ  PHE C 230       0.801  -6.375  -7.063  1.00 49.61           C  
ATOM   2813  N   PHE C 231       6.159 -10.678  -4.914  1.00 47.13           N  
ATOM   2814  CA  PHE C 231       7.533 -11.072  -4.627  1.00 47.13           C  
ATOM   2815  C   PHE C 231       8.511 -10.312  -5.516  1.00 47.13           C  
ATOM   2816  CB  PHE C 231       7.712 -12.581  -4.820  1.00 47.13           C  
ATOM   2817  O   PHE C 231       8.566 -10.543  -6.726  1.00 47.13           O  
ATOM   2818  CG  PHE C 231       6.847 -13.416  -3.915  1.00 47.13           C  
ATOM   2819  CD1 PHE C 231       7.320 -13.844  -2.680  1.00 47.13           C  
ATOM   2820  CD2 PHE C 231       5.561 -13.772  -4.298  1.00 47.13           C  
ATOM   2821  CE1 PHE C 231       6.522 -14.617  -1.840  1.00 47.13           C  
ATOM   2822  CE2 PHE C 231       4.757 -14.543  -3.463  1.00 47.13           C  
ATOM   2823  CZ  PHE C 231       5.240 -14.966  -2.235  1.00 47.13           C  
ATOM   2824  N   ILE C 232       9.088  -9.334  -4.943  1.00 48.05           N  
ATOM   2825  CA  ILE C 232       9.953  -8.449  -5.717  1.00 48.05           C  
ATOM   2826  C   ILE C 232      11.410  -8.676  -5.320  1.00 48.05           C  
ATOM   2827  CB  ILE C 232       9.568  -6.966  -5.518  1.00 48.05           C  
ATOM   2828  O   ILE C 232      11.720  -8.830  -4.136  1.00 48.05           O  
ATOM   2829  CG1 ILE C 232       8.075  -6.760  -5.798  1.00 48.05           C  
ATOM   2830  CG2 ILE C 232      10.422  -6.062  -6.411  1.00 48.05           C  
ATOM   2831  CD1 ILE C 232       7.545  -5.400  -5.364  1.00 48.05           C  
ATOM   2832  N   TYR C 233      12.285  -8.984  -6.301  1.00 44.11           N  
ATOM   2833  CA  TYR C 233      13.713  -9.187  -6.081  1.00 44.11           C  
ATOM   2834  C   TYR C 233      14.474  -7.871  -6.191  1.00 44.11           C  
ATOM   2835  CB  TYR C 233      14.274 -10.200  -7.084  1.00 44.11           C  
ATOM   2836  O   TYR C 233      14.252  -7.095  -7.124  1.00 44.11           O  
ATOM   2837  CG  TYR C 233      14.312 -11.615  -6.560  1.00 44.11           C  
ATOM   2838  CD1 TYR C 233      15.440 -12.106  -5.907  1.00 44.11           C  
ATOM   2839  CD2 TYR C 233      13.222 -12.463  -6.718  1.00 44.11           C  
ATOM   2840  CE1 TYR C 233      15.481 -13.410  -5.424  1.00 44.11           C  
ATOM   2841  CE2 TYR C 233      13.252 -13.769  -6.239  1.00 44.11           C  
ATOM   2842  OH  TYR C 233      14.419 -15.524  -5.119  1.00 44.11           O  
ATOM   2843  CZ  TYR C 233      14.384 -14.232  -5.594  1.00 44.11           C  
ATOM   2844  N   ASN C 234      15.011  -7.500  -4.985  1.00 41.83           N  
ATOM   2845  CA  ASN C 234      15.874  -6.324  -4.999  1.00 41.83           C  
ATOM   2846  C   ASN C 234      17.346  -6.707  -4.868  1.00 41.83           C  
ATOM   2847  CB  ASN C 234      15.477  -5.353  -3.885  1.00 41.83           C  
ATOM   2848  O   ASN C 234      17.720  -7.446  -3.956  1.00 41.83           O  
ATOM   2849  CG  ASN C 234      15.963  -3.940  -4.141  1.00 41.83           C  
ATOM   2850  ND2 ASN C 234      15.574  -3.013  -3.273  1.00 41.83           N  
ATOM   2851  OD1 ASN C 234      16.681  -3.684  -5.111  1.00 41.83           O  
ATOM   2852  N   LYS C 235      18.156  -6.716  -6.013  1.00 43.89           N  
ATOM   2853  CA  LYS C 235      19.600  -6.811  -5.819  1.00 43.89           C  
ATOM   2854  C   LYS C 235      20.158  -5.530  -5.205  1.00 43.89           C  
ATOM   2855  CB  LYS C 235      20.302  -7.106  -7.145  1.00 43.89           C  
ATOM   2856  O   LYS C 235      19.993  -4.444  -5.766  1.00 43.89           O  
ATOM   2857  CG  LYS C 235      21.749  -7.552  -6.994  1.00 43.89           C  
ATOM   2858  CD  LYS C 235      22.379  -7.873  -8.343  1.00 43.89           C  
ATOM   2859  CE  LYS C 235      23.848  -8.246  -8.200  1.00 43.89           C  
ATOM   2860  NZ  LYS C 235      24.465  -8.581  -9.518  1.00 43.89           N  
ATOM   2861  N   ILE C 236      20.281  -5.584  -3.834  1.00 41.40           N  
ATOM   2862  CA  ILE C 236      21.005  -4.437  -3.298  1.00 41.40           C  
ATOM   2863  C   ILE C 236      22.458  -4.479  -3.767  1.00 41.40           C  
ATOM   2864  CB  ILE C 236      20.941  -4.400  -1.754  1.00 41.40           C  
ATOM   2865  O   ILE C 236      23.148  -5.483  -3.581  1.00 41.40           O  
ATOM   2866  CG1 ILE C 236      19.484  -4.389  -1.280  1.00 41.40           C  
ATOM   2867  CG2 ILE C 236      21.703  -3.187  -1.211  1.00 41.40           C  
ATOM   2868  CD1 ILE C 236      19.317  -4.615   0.216  1.00 41.40           C  
ATOM   2869  N   VAL C 237      22.808  -3.607  -4.742  1.00 42.07           N  
ATOM   2870  CA  VAL C 237      24.069  -3.535  -5.473  1.00 42.07           C  
ATOM   2871  C   VAL C 237      25.228  -3.873  -4.538  1.00 42.07           C  
ATOM   2872  CB  VAL C 237      24.281  -2.141  -6.103  1.00 42.07           C  
ATOM   2873  O   VAL C 237      26.137  -4.619  -4.910  1.00 42.07           O  
ATOM   2874  CG1 VAL C 237      25.598  -2.093  -6.876  1.00 42.07           C  
ATOM   2875  CG2 VAL C 237      23.109  -1.785  -7.016  1.00 42.07           C  
ATOM   2876  N   ASP C 238      25.239  -3.373  -3.245  1.00 41.68           N  
ATOM   2877  CA  ASP C 238      26.427  -3.470  -2.403  1.00 41.68           C  
ATOM   2878  C   ASP C 238      26.402  -4.743  -1.561  1.00 41.68           C  
ATOM   2879  CB  ASP C 238      26.544  -2.242  -1.497  1.00 41.68           C  
ATOM   2880  O   ASP C 238      27.310  -4.984  -0.763  1.00 41.68           O  
ATOM   2881  CG  ASP C 238      26.900  -0.976  -2.257  1.00 41.68           C  
ATOM   2882  OD1 ASP C 238      27.561  -1.064  -3.313  1.00 41.68           O  
ATOM   2883  OD2 ASP C 238      26.517   0.120  -1.792  1.00 41.68           O  
ATOM   2884  N   GLU C 239      25.357  -5.600  -1.746  1.00 45.92           N  
ATOM   2885  CA  GLU C 239      25.339  -6.874  -1.034  1.00 45.92           C  
ATOM   2886  C   GLU C 239      25.380  -8.050  -2.005  1.00 45.92           C  
ATOM   2887  CB  GLU C 239      24.100  -6.973  -0.140  1.00 45.92           C  
ATOM   2888  O   GLU C 239      24.702  -8.036  -3.035  1.00 45.92           O  
ATOM   2889  CG  GLU C 239      24.269  -6.315   1.221  1.00 45.92           C  
ATOM   2890  CD  GLU C 239      23.196  -6.717   2.220  1.00 45.92           C  
ATOM   2891  OE1 GLU C 239      23.243  -6.253   3.382  1.00 45.92           O  
ATOM   2892  OE2 GLU C 239      22.301  -7.504   1.838  1.00 45.92           O  
ATOM   2893  N   PRO C 240      26.349  -8.937  -1.935  1.00 45.50           N  
ATOM   2894  CA  PRO C 240      26.536 -10.049  -2.869  1.00 45.50           C  
ATOM   2895  C   PRO C 240      25.304 -10.944  -2.976  1.00 45.50           C  
ATOM   2896  CB  PRO C 240      27.718 -10.817  -2.271  1.00 45.50           C  
ATOM   2897  O   PRO C 240      25.113 -11.620  -3.990  1.00 45.50           O  
ATOM   2898  CG  PRO C 240      27.929 -10.204  -0.924  1.00 45.50           C  
ATOM   2899  CD  PRO C 240      27.089  -8.963  -0.828  1.00 45.50           C  
ATOM   2900  N   GLU C 241      24.525 -10.861  -1.901  1.00 43.96           N  
ATOM   2901  CA  GLU C 241      23.432 -11.827  -1.846  1.00 43.96           C  
ATOM   2902  C   GLU C 241      22.143 -11.235  -2.410  1.00 43.96           C  
ATOM   2903  CB  GLU C 241      23.207 -12.303  -0.408  1.00 43.96           C  
ATOM   2904  O   GLU C 241      21.879 -10.042  -2.249  1.00 43.96           O  
ATOM   2905  CG  GLU C 241      24.326 -13.181   0.131  1.00 43.96           C  
ATOM   2906  CD  GLU C 241      23.923 -13.982   1.359  1.00 43.96           C  
ATOM   2907  OE1 GLU C 241      24.737 -14.799   1.846  1.00 43.96           O  
ATOM   2908  OE2 GLU C 241      22.782 -13.791   1.838  1.00 43.96           O  
ATOM   2909  N   GLU C 242      21.576 -11.887  -3.344  1.00 42.29           N  
ATOM   2910  CA  GLU C 242      20.278 -11.513  -3.895  1.00 42.29           C  
ATOM   2911  C   GLU C 242      19.193 -11.544  -2.823  1.00 42.29           C  
ATOM   2912  CB  GLU C 242      19.898 -12.437  -5.055  1.00 42.29           C  
ATOM   2913  O   GLU C 242      19.161 -12.454  -1.991  1.00 42.29           O  
ATOM   2914  CG  GLU C 242      20.503 -12.030  -6.390  1.00 42.29           C  
ATOM   2915  CD  GLU C 242      20.106 -12.949  -7.535  1.00 42.29           C  
ATOM   2916  OE1 GLU C 242      20.532 -12.704  -8.686  1.00 42.29           O  
ATOM   2917  OE2 GLU C 242      19.361 -13.921  -7.278  1.00 42.29           O  
ATOM   2918  N   HIS C 243      18.663 -10.347  -2.426  1.00 39.80           N  
ATOM   2919  CA  HIS C 243      17.593 -10.275  -1.437  1.00 39.80           C  
ATOM   2920  C   HIS C 243      16.226 -10.205  -2.109  1.00 39.80           C  
ATOM   2921  CB  HIS C 243      17.790  -9.066  -0.521  1.00 39.80           C  
ATOM   2922  O   HIS C 243      16.086  -9.613  -3.182  1.00 39.80           O  
ATOM   2923  CG  HIS C 243      19.095  -9.074   0.210  1.00 39.80           C  
ATOM   2924  CD2 HIS C 243      20.266  -8.450  -0.054  1.00 39.80           C  
ATOM   2925  ND1 HIS C 243      19.294  -9.796   1.367  1.00 39.80           N  
ATOM   2926  CE1 HIS C 243      20.536  -9.613   1.784  1.00 39.80           C  
ATOM   2927  NE2 HIS C 243      21.147  -8.801   0.939  1.00 39.80           N  
ATOM   2928  N   VAL C 244      15.449 -11.175  -1.839  1.00 39.91           N  
ATOM   2929  CA  VAL C 244      14.067 -11.145  -2.305  1.00 39.91           C  
ATOM   2930  C   VAL C 244      13.205 -10.362  -1.318  1.00 39.91           C  
ATOM   2931  CB  VAL C 244      13.500 -12.571  -2.493  1.00 39.91           C  
ATOM   2932  O   VAL C 244      13.284 -10.579  -0.107  1.00 39.91           O  
ATOM   2933  CG1 VAL C 244      12.031 -12.517  -2.908  1.00 39.91           C  
ATOM   2934  CG2 VAL C 244      14.323 -13.340  -3.525  1.00 39.91           C  
ATOM   2935  N   GLN C 245      12.715  -9.246  -1.781  1.00 41.96           N  
ATOM   2936  CA  GLN C 245      11.770  -8.486  -0.969  1.00 41.96           C  
ATOM   2937  C   GLN C 245      10.330  -8.863  -1.305  1.00 41.96           C  
ATOM   2938  CB  GLN C 245      11.979  -6.984  -1.166  1.00 41.96           C  
ATOM   2939  O   GLN C 245       9.995  -9.079  -2.472  1.00 41.96           O  
ATOM   2940  CG  GLN C 245      13.171  -6.424  -0.402  1.00 41.96           C  
ATOM   2941  CD  GLN C 245      13.323  -4.924  -0.569  1.00 41.96           C  
ATOM   2942  NE2 GLN C 245      14.480  -4.398  -0.182  1.00 41.96           N  
ATOM   2943  OE1 GLN C 245      12.408  -4.243  -1.043  1.00 41.96           O  
ATOM   2944  N   ILE C 246       9.715  -9.305  -0.271  1.00 41.36           N  
ATOM   2945  CA  ILE C 246       8.308  -9.658  -0.432  1.00 41.36           C  
ATOM   2946  C   ILE C 246       7.431  -8.473  -0.033  1.00 41.36           C  
ATOM   2947  CB  ILE C 246       7.939 -10.904   0.403  1.00 41.36           C  
ATOM   2948  O   ILE C 246       7.591  -7.912   1.054  1.00 41.36           O  
ATOM   2949  CG1 ILE C 246       8.842 -12.085   0.029  1.00 41.36           C  
ATOM   2950  CG2 ILE C 246       6.462 -11.263   0.214  1.00 41.36           C  
ATOM   2951  CD1 ILE C 246       8.732 -13.273   0.975  1.00 41.36           C  
ATOM   2952  N   HIS C 247       6.725  -8.038  -1.021  1.00 41.35           N  
ATOM   2953  CA  HIS C 247       5.742  -7.001  -0.730  1.00 41.35           C  
ATOM   2954  C   HIS C 247       4.322  -7.553  -0.798  1.00 41.35           C  
ATOM   2955  CB  HIS C 247       5.897  -5.829  -1.701  1.00 41.35           C  
ATOM   2956  O   HIS C 247       3.921  -8.122  -1.815  1.00 41.35           O  
ATOM   2957  CG  HIS C 247       7.120  -5.004  -1.457  1.00 41.35           C  
ATOM   2958  CD2 HIS C 247       8.386  -5.132  -1.921  1.00 41.35           C  
ATOM   2959  ND1 HIS C 247       7.118  -3.894  -0.640  1.00 41.35           N  
ATOM   2960  CE1 HIS C 247       8.334  -3.373  -0.614  1.00 41.35           C  
ATOM   2961  NE2 HIS C 247       9.121  -4.105  -1.382  1.00 41.35           N  
ATOM   2962  N   THR C 248       3.750  -7.639   0.446  1.00 39.59           N  
ATOM   2963  CA  THR C 248       2.358  -8.075   0.476  1.00 39.59           C  
ATOM   2964  C   THR C 248       1.415  -6.879   0.384  1.00 39.59           C  
ATOM   2965  CB  THR C 248       2.052  -8.877   1.754  1.00 39.59           C  
ATOM   2966  O   THR C 248       1.573  -5.899   1.115  1.00 39.59           O  
ATOM   2967  CG2 THR C 248       1.626 -10.303   1.420  1.00 39.59           C  
ATOM   2968  OG1 THR C 248       3.224  -8.921   2.576  1.00 39.59           O  
ATOM   2969  N   ILE C 249       0.772  -6.840  -0.706  1.00 38.81           N  
ATOM   2970  CA  ILE C 249      -0.188  -5.760  -0.906  1.00 38.81           C  
ATOM   2971  C   ILE C 249      -1.595  -6.253  -0.579  1.00 38.81           C  
ATOM   2972  CB  ILE C 249      -0.133  -5.216  -2.352  1.00 38.81           C  
ATOM   2973  O   ILE C 249      -2.008  -7.322  -1.036  1.00 38.81           O  
ATOM   2974  CG1 ILE C 249       1.290  -4.764  -2.698  1.00 38.81           C  
ATOM   2975  CG2 ILE C 249      -1.132  -4.070  -2.536  1.00 38.81           C  
ATOM   2976  CD1 ILE C 249       1.489  -4.418  -4.168  1.00 38.81           C  
ATOM   2977  N   ASP C 250      -2.222  -5.803   0.502  1.00 37.19           N  
ATOM   2978  CA  ASP C 250      -3.628  -6.071   0.788  1.00 37.19           C  
ATOM   2979  C   ASP C 250      -4.535  -5.400  -0.240  1.00 37.19           C  
ATOM   2980  CB  ASP C 250      -3.988  -5.597   2.198  1.00 37.19           C  
ATOM   2981  O   ASP C 250      -4.534  -4.174  -0.370  1.00 37.19           O  
ATOM   2982  CG  ASP C 250      -5.301  -6.173   2.700  1.00 37.19           C  
ATOM   2983  OD1 ASP C 250      -6.008  -6.848   1.921  1.00 37.19           O  
ATOM   2984  OD2 ASP C 250      -5.632  -5.948   3.884  1.00 37.19           O  
ATOM   2985  N   GLY C 251      -4.898  -6.262  -1.250  1.00 34.00           N  
ATOM   2986  CA  GLY C 251      -5.797  -5.753  -2.274  1.00 34.00           C  
ATOM   2987  C   GLY C 251      -7.091  -5.197  -1.711  1.00 34.00           C  
ATOM   2988  O   GLY C 251      -8.003  -4.850  -2.463  1.00 34.00           O  
ATOM   2989  N   SER C 252      -7.444  -5.442  -0.381  1.00 33.99           N  
ATOM   2990  CA  SER C 252      -8.723  -4.949   0.121  1.00 33.99           C  
ATOM   2991  C   SER C 252      -8.848  -3.441  -0.074  1.00 33.99           C  
ATOM   2992  CB  SER C 252      -8.889  -5.296   1.601  1.00 33.99           C  
ATOM   2993  O   SER C 252      -9.934  -2.878   0.082  1.00 33.99           O  
ATOM   2994  OG  SER C 252      -7.825  -4.755   2.366  1.00 33.99           O  
ATOM   2995  N   SER C 253      -7.886  -2.729   0.094  1.00 31.64           N  
ATOM   2996  CA  SER C 253      -8.108  -1.327  -0.244  1.00 31.64           C  
ATOM   2997  C   SER C 253      -8.350  -1.150  -1.739  1.00 31.64           C  
ATOM   2998  CB  SER C 253      -6.916  -0.475   0.192  1.00 31.64           C  
ATOM   2999  O   SER C 253      -7.986  -2.015  -2.539  1.00 31.64           O  
ATOM   3000  OG  SER C 253      -5.785  -1.288   0.452  1.00 31.64           O  
ATOM   3001  N   GLY C 254      -9.478  -0.427  -2.233  1.00 33.44           N  
ATOM   3002  CA  GLY C 254     -10.293  -0.328  -3.433  1.00 33.44           C  
ATOM   3003  C   GLY C 254      -9.482  -0.409  -4.713  1.00 33.44           C  
ATOM   3004  O   GLY C 254     -10.036  -0.632  -5.792  1.00 33.44           O  
ATOM   3005  N   VAL C 255      -8.127   0.120  -4.864  1.00 31.06           N  
ATOM   3006  CA  VAL C 255      -8.251   0.709  -6.193  1.00 31.06           C  
ATOM   3007  C   VAL C 255      -8.360  -0.397  -7.240  1.00 31.06           C  
ATOM   3008  CB  VAL C 255      -7.058   1.634  -6.518  1.00 31.06           C  
ATOM   3009  O   VAL C 255      -7.389  -1.112  -7.501  1.00 31.06           O  
ATOM   3010  CG1 VAL C 255      -7.239   2.290  -7.886  1.00 31.06           C  
ATOM   3011  CG2 VAL C 255      -6.895   2.696  -5.431  1.00 31.06           C  
ATOM   3012  N   VAL C 256      -9.201  -1.418  -6.844  1.00 32.66           N  
ATOM   3013  CA  VAL C 256      -9.448  -2.138  -8.089  1.00 32.66           C  
ATOM   3014  C   VAL C 256     -10.220  -1.245  -9.058  1.00 32.66           C  
ATOM   3015  CB  VAL C 256     -10.223  -3.451  -7.842  1.00 32.66           C  
ATOM   3016  O   VAL C 256     -11.270  -0.701  -8.709  1.00 32.66           O  
ATOM   3017  CG1 VAL C 256     -10.349  -4.256  -9.134  1.00 32.66           C  
ATOM   3018  CG2 VAL C 256      -9.536  -4.279  -6.757  1.00 32.66           C  
ATOM   3019  N   ASN C 257      -9.584  -0.276  -9.696  1.00 28.48           N  
ATOM   3020  CA  ASN C 257     -10.487   0.370 -10.642  1.00 28.48           C  
ATOM   3021  C   ASN C 257     -11.163  -0.647 -11.556  1.00 28.48           C  
ATOM   3022  CB  ASN C 257      -9.738   1.415 -11.471  1.00 28.48           C  
ATOM   3023  O   ASN C 257     -10.542  -1.158 -12.490  1.00 28.48           O  
ATOM   3024  CG  ASN C 257     -10.656   2.481 -12.036  1.00 28.48           C  
ATOM   3025  ND2 ASN C 257     -10.070   3.554 -12.553  1.00 28.48           N  
ATOM   3026  OD1 ASN C 257     -11.881   2.342 -12.006  1.00 28.48           O  
ATOM   3027  N   PRO C 258     -12.100  -1.448 -11.065  1.00 29.72           N  
ATOM   3028  CA  PRO C 258     -12.664  -2.273 -12.136  1.00 29.72           C  
ATOM   3029  C   PRO C 258     -13.022  -1.461 -13.379  1.00 29.72           C  
ATOM   3030  CB  PRO C 258     -13.918  -2.873 -11.496  1.00 29.72           C  
ATOM   3031  O   PRO C 258     -13.070  -2.007 -14.484  1.00 29.72           O  
ATOM   3032  CG  PRO C 258     -14.116  -2.091 -10.237  1.00 29.72           C  
ATOM   3033  CD  PRO C 258     -12.884  -1.269  -9.988  1.00 29.72           C  
ATOM   3034  N   VAL C 259     -13.648  -0.283 -13.141  1.00 29.77           N  
ATOM   3035  CA  VAL C 259     -14.179   0.554 -14.212  1.00 29.77           C  
ATOM   3036  C   VAL C 259     -13.031   1.241 -14.948  1.00 29.77           C  
ATOM   3037  CB  VAL C 259     -15.171   1.607 -13.670  1.00 29.77           C  
ATOM   3038  O   VAL C 259     -13.256   1.975 -15.914  1.00 29.77           O  
ATOM   3039  CG1 VAL C 259     -15.790   2.405 -14.816  1.00 29.77           C  
ATOM   3040  CG2 VAL C 259     -16.259   0.934 -12.835  1.00 29.77           C  
ATOM   3041  N   MET C 260     -11.857   1.505 -14.327  1.00 29.01           N  
ATOM   3042  CA  MET C 260     -10.962   2.104 -15.312  1.00 29.01           C  
ATOM   3043  C   MET C 260     -10.691   1.138 -16.460  1.00 29.01           C  
ATOM   3044  CB  MET C 260      -9.644   2.522 -14.658  1.00 29.01           C  
ATOM   3045  O   MET C 260     -10.369  -0.030 -16.232  1.00 29.01           O  
ATOM   3046  CG  MET C 260      -9.658   3.936 -14.099  1.00 29.01           C  
ATOM   3047  SD  MET C 260      -7.970   4.622 -13.881  1.00 29.01           S  
ATOM   3048  CE  MET C 260      -8.204   5.565 -12.349  1.00 29.01           C  
ATOM   3049  N   GLU C 261     -11.399   1.342 -17.586  1.00 26.67           N  
ATOM   3050  CA  GLU C 261     -11.099   0.738 -18.880  1.00 26.67           C  
ATOM   3051  C   GLU C 261      -9.596   0.542 -19.062  1.00 26.67           C  
ATOM   3052  CB  GLU C 261     -11.659   1.597 -20.017  1.00 26.67           C  
ATOM   3053  O   GLU C 261      -8.796   1.324 -18.546  1.00 26.67           O  
ATOM   3054  CG  GLU C 261     -13.068   1.211 -20.442  1.00 26.67           C  
ATOM   3055  CD  GLU C 261     -13.586   2.029 -21.615  1.00 26.67           C  
ATOM   3056  OE1 GLU C 261     -14.722   1.776 -22.076  1.00 26.67           O  
ATOM   3057  OE2 GLU C 261     -12.849   2.928 -22.077  1.00 26.67           O  
ATOM   3058  N   PRO C 262      -9.067  -0.673 -19.456  1.00 24.92           N  
ATOM   3059  CA  PRO C 262      -7.635  -0.585 -19.751  1.00 24.92           C  
ATOM   3060  C   PRO C 262      -7.239   0.761 -20.355  1.00 24.92           C  
ATOM   3061  CB  PRO C 262      -7.410  -1.720 -20.753  1.00 24.92           C  
ATOM   3062  O   PRO C 262      -8.031   1.377 -21.073  1.00 24.92           O  
ATOM   3063  CG  PRO C 262      -8.784  -2.163 -21.142  1.00 24.92           C  
ATOM   3064  CD  PRO C 262      -9.779  -1.457 -20.266  1.00 24.92           C  
ATOM   3065  N   ILE C 263      -6.610   1.679 -19.656  1.00 26.52           N  
ATOM   3066  CA  ILE C 263      -6.366   2.880 -20.448  1.00 26.52           C  
ATOM   3067  C   ILE C 263      -6.134   2.498 -21.908  1.00 26.52           C  
ATOM   3068  CB  ILE C 263      -5.160   3.679 -19.905  1.00 26.52           C  
ATOM   3069  O   ILE C 263      -6.602   3.185 -22.818  1.00 26.52           O  
ATOM   3070  CG1 ILE C 263      -5.418   4.120 -18.460  1.00 26.52           C  
ATOM   3071  CG2 ILE C 263      -4.864   4.886 -20.801  1.00 26.52           C  
ATOM   3072  CD1 ILE C 263      -4.189   4.677 -17.754  1.00 26.52           C  
ATOM   3073  N   TYR C 264      -4.990   1.714 -22.285  1.00 23.53           N  
ATOM   3074  CA  TYR C 264      -4.701   1.507 -23.699  1.00 23.53           C  
ATOM   3075  C   TYR C 264      -5.667   0.498 -24.311  1.00 23.53           C  
ATOM   3076  CB  TYR C 264      -3.259   1.029 -23.889  1.00 23.53           C  
ATOM   3077  O   TYR C 264      -6.261  -0.313 -23.597  1.00 23.53           O  
ATOM   3078  CG  TYR C 264      -2.223   2.045 -23.473  1.00 23.53           C  
ATOM   3079  CD1 TYR C 264      -1.847   3.076 -24.331  1.00 23.53           C  
ATOM   3080  CD2 TYR C 264      -1.618   1.976 -22.223  1.00 23.53           C  
ATOM   3081  CE1 TYR C 264      -0.892   4.014 -23.953  1.00 23.53           C  
ATOM   3082  CE2 TYR C 264      -0.661   2.908 -21.834  1.00 23.53           C  
ATOM   3083  OH  TYR C 264       0.641   4.847 -22.325  1.00 23.53           O  
ATOM   3084  CZ  TYR C 264      -0.306   3.922 -22.704  1.00 23.53           C  
ATOM   3085  N   ASP C 265      -6.110   0.768 -25.669  1.00 21.74           N  
ATOM   3086  CA  ASP C 265      -7.012  -0.055 -26.470  1.00 21.74           C  
ATOM   3087  C   ASP C 265      -6.598  -1.524 -26.428  1.00 21.74           C  
ATOM   3088  CB  ASP C 265      -7.047   0.441 -27.917  1.00 21.74           C  
ATOM   3089  O   ASP C 265      -5.580  -1.871 -25.826  1.00 21.74           O  
ATOM   3090  CG  ASP C 265      -7.846   1.721 -28.086  1.00 21.74           C  
ATOM   3091  OD1 ASP C 265      -8.706   2.021 -27.230  1.00 21.74           O  
ATOM   3092  OD2 ASP C 265      -7.615   2.435 -29.086  1.00 21.74           O  
ATOM   3093  N   GLU C 266      -6.771  -2.252 -27.661  1.00 21.38           N  
ATOM   3094  CA  GLU C 266      -6.582  -3.624 -28.122  1.00 21.38           C  
ATOM   3095  C   GLU C 266      -5.126  -4.059 -27.980  1.00 21.38           C  
ATOM   3096  CB  GLU C 266      -7.034  -3.770 -29.578  1.00 21.38           C  
ATOM   3097  O   GLU C 266      -4.212  -3.254 -28.167  1.00 21.38           O  
ATOM   3098  CG  GLU C 266      -8.468  -4.258 -29.730  1.00 21.38           C  
ATOM   3099  CD  GLU C 266      -8.872  -4.488 -31.178  1.00 21.38           C  
ATOM   3100  OE1 GLU C 266     -10.010  -4.948 -31.425  1.00 21.38           O  
ATOM   3101  OE2 GLU C 266      -8.044  -4.206 -32.073  1.00 21.38           O  
ATOM   3102  N   PRO C 267      -4.716  -5.208 -27.425  1.00 22.00           N  
ATOM   3103  CA  PRO C 267      -3.347  -5.717 -27.532  1.00 22.00           C  
ATOM   3104  C   PRO C 267      -2.763  -5.551 -28.933  1.00 22.00           C  
ATOM   3105  CB  PRO C 267      -3.493  -7.198 -27.174  1.00 22.00           C  
ATOM   3106  O   PRO C 267      -3.397  -5.933 -29.920  1.00 22.00           O  
ATOM   3107  CG  PRO C 267      -4.967  -7.447 -27.173  1.00 22.00           C  
ATOM   3108  CD  PRO C 267      -5.673  -6.134 -27.355  1.00 22.00           C  
ATOM   3109  N   THR C 268      -2.232  -4.302 -29.372  1.00 21.81           N  
ATOM   3110  CA  THR C 268      -1.701  -4.317 -30.731  1.00 21.81           C  
ATOM   3111  C   THR C 268      -0.709  -5.463 -30.911  1.00 21.81           C  
ATOM   3112  CB  THR C 268      -1.017  -2.982 -31.078  1.00 21.81           C  
ATOM   3113  O   THR C 268       0.103  -5.733 -30.023  1.00 21.81           O  
ATOM   3114  CG2 THR C 268      -1.568  -2.403 -32.377  1.00 21.81           C  
ATOM   3115  OG1 THR C 268      -1.242  -2.046 -30.017  1.00 21.81           O  
ATOM   3116  N   THR C 269      -0.928  -6.506 -31.906  1.00 20.93           N  
ATOM   3117  CA  THR C 269      -0.135  -7.663 -32.307  1.00 20.93           C  
ATOM   3118  C   THR C 269       1.281  -7.241 -32.690  1.00 20.93           C  
ATOM   3119  CB  THR C 269      -0.789  -8.406 -33.487  1.00 20.93           C  
ATOM   3120  O   THR C 269       1.469  -6.429 -33.597  1.00 20.93           O  
ATOM   3121  CG2 THR C 269      -1.060  -9.865 -33.135  1.00 20.93           C  
ATOM   3122  OG1 THR C 269      -2.028  -7.767 -33.819  1.00 20.93           O  
ATOM   3123  N   THR C 270       2.121  -6.814 -31.796  1.00 21.54           N  
ATOM   3124  CA  THR C 270       3.448  -6.402 -32.239  1.00 21.54           C  
ATOM   3125  C   THR C 270       4.126  -7.520 -33.026  1.00 21.54           C  
ATOM   3126  CB  THR C 270       4.335  -5.998 -31.047  1.00 21.54           C  
ATOM   3127  O   THR C 270       4.068  -8.687 -32.633  1.00 21.54           O  
ATOM   3128  CG2 THR C 270       5.209  -4.797 -31.394  1.00 21.54           C  
ATOM   3129  OG1 THR C 270       3.501  -5.662 -29.931  1.00 21.54           O  
ATOM   3130  N   THR C 271       4.429  -7.297 -34.387  1.00 20.16           N  
ATOM   3131  CA  THR C 271       5.144  -8.130 -35.348  1.00 20.16           C  
ATOM   3132  C   THR C 271       6.542  -8.466 -34.838  1.00 20.16           C  
ATOM   3133  CB  THR C 271       5.247  -7.437 -36.720  1.00 20.16           C  
ATOM   3134  O   THR C 271       7.314  -7.569 -34.492  1.00 20.16           O  
ATOM   3135  CG2 THR C 271       5.495  -8.452 -37.831  1.00 20.16           C  
ATOM   3136  OG1 THR C 271       4.025  -6.739 -36.989  1.00 20.16           O  
ATOM   3137  N   SER C 272       6.898  -9.600 -34.298  1.00 18.95           N  
ATOM   3138  CA  SER C 272       8.146 -10.156 -33.785  1.00 18.95           C  
ATOM   3139  C   SER C 272       9.217 -10.206 -34.870  1.00 18.95           C  
ATOM   3140  CB  SER C 272       7.917 -11.557 -33.219  1.00 18.95           C  
ATOM   3141  O   SER C 272       9.023 -10.836 -35.912  1.00 18.95           O  
ATOM   3142  OG  SER C 272       7.330 -12.403 -34.192  1.00 18.95           O  
ATOM   3143  N   VAL C 273       9.862  -9.041 -35.357  1.00 17.98           N  
ATOM   3144  CA  VAL C 273      10.864  -9.200 -36.405  1.00 17.98           C  
ATOM   3145  C   VAL C 273      12.041 -10.017 -35.876  1.00 17.98           C  
ATOM   3146  CB  VAL C 273      11.358  -7.834 -36.931  1.00 17.98           C  
ATOM   3147  O   VAL C 273      12.491  -9.809 -34.747  1.00 17.98           O  
ATOM   3148  CG1 VAL C 273      12.323  -8.021 -38.100  1.00 17.98           C  
ATOM   3149  CG2 VAL C 273      10.174  -6.963 -37.346  1.00 17.98           C  
ATOM   3150  N   PRO C 274      12.550 -11.050 -36.558  1.00 18.02           N  
ATOM   3151  CA  PRO C 274      13.670 -11.911 -36.171  1.00 18.02           C  
ATOM   3152  C   PRO C 274      14.951 -11.126 -35.899  1.00 18.02           C  
ATOM   3153  CB  PRO C 274      13.841 -12.832 -37.382  1.00 18.02           C  
ATOM   3154  O   PRO C 274      15.292 -10.211 -36.654  1.00 18.02           O  
ATOM   3155  CG  PRO C 274      12.960 -12.244 -38.436  1.00 18.02           C  
ATOM   3156  CD  PRO C 274      12.193 -11.102 -37.834  1.00 18.02           C  
ATOM   3157  N   LEU C 275      15.486 -11.007 -34.685  1.00 18.85           N  
ATOM   3158  CA  LEU C 275      16.873 -10.555 -34.692  1.00 18.85           C  
ATOM   3159  C   LEU C 275      17.748 -11.501 -35.507  1.00 18.85           C  
ATOM   3160  CB  LEU C 275      17.409 -10.448 -33.262  1.00 18.85           C  
ATOM   3161  O   LEU C 275      17.646 -12.722 -35.369  1.00 18.85           O  
ATOM   3162  CG  LEU C 275      17.285  -9.079 -32.592  1.00 18.85           C  
ATOM   3163  CD1 LEU C 275      16.816  -9.236 -31.149  1.00 18.85           C  
ATOM   3164  CD2 LEU C 275      18.613  -8.332 -32.650  1.00 18.85           C  
TER    3165      LEU C 275                                                      
ENDMDL                                                                          
END                                                                             
