# Supplementary material for: AI-guided pipeline for protein–protein interaction drug discovery identifies a SARS-CoV-2 inhibitor
Source: Mol Syst Biol. 2024 Mar 11;20(4):428–57. doi: 10.1038/s44320-024-00019-8 (PMC10987651; doi:10.1038/s44320-024-00019-8)
Supplement: Supplementary file 15 — Source Data Fig. 5 [file 44320_2024_19_MOESM15_ESM.zip › Source Data Figure 5/ColabFold/ORF7a-ORF3a_5fed4.result/ORF7a_ORF3a_5fed4_unrelaxed_rank_4_model_1.pdb]

MODEL     1                                                                     
ATOM      1  N   MET B   1     -10.704 -67.688 -38.486  1.00 49.72           N  
ATOM      2  CA  MET B   1      -9.530 -67.513 -37.636  1.00 49.72           C  
ATOM      3  C   MET B   1      -8.988 -66.092 -37.743  1.00 49.72           C  
ATOM      4  CB  MET B   1      -8.440 -68.519 -38.011  1.00 49.72           C  
ATOM      5  O   MET B   1      -8.129 -65.690 -36.956  1.00 49.72           O  
ATOM      6  CG  MET B   1      -8.818 -69.965 -37.733  1.00 49.72           C  
ATOM      7  SD  MET B   1      -7.509 -71.144 -38.245  1.00 49.72           S  
ATOM      8  CE  MET B   1      -6.446 -71.100 -36.775  1.00 49.72           C  
ATOM      9  N   LYS B   2      -9.159 -65.548 -38.940  1.00 53.26           N  
ATOM     10  CA  LYS B   2      -8.703 -64.207 -39.294  1.00 53.26           C  
ATOM     11  C   LYS B   2      -9.502 -63.141 -38.550  1.00 53.26           C  
ATOM     12  CB  LYS B   2      -8.811 -63.984 -40.803  1.00 53.26           C  
ATOM     13  O   LYS B   2      -9.028 -62.018 -38.367  1.00 53.26           O  
ATOM     14  CG  LYS B   2      -7.733 -64.691 -41.612  1.00 53.26           C  
ATOM     15  CD  LYS B   2      -7.879 -64.411 -43.102  1.00 53.26           C  
ATOM     16  CE  LYS B   2      -6.767 -65.070 -43.907  1.00 53.26           C  
ATOM     17  NZ  LYS B   2      -6.935 -64.843 -45.374  1.00 53.26           N  
ATOM     18  N   ILE B   3     -10.811 -63.385 -38.367  1.00 56.35           N  
ATOM     19  CA  ILE B   3     -11.666 -62.422 -37.682  1.00 56.35           C  
ATOM     20  C   ILE B   3     -11.203 -62.258 -36.236  1.00 56.35           C  
ATOM     21  CB  ILE B   3     -13.149 -62.854 -37.723  1.00 56.35           C  
ATOM     22  O   ILE B   3     -11.231 -61.152 -35.690  1.00 56.35           O  
ATOM     23  CG1 ILE B   3     -13.648 -62.914 -39.171  1.00 56.35           C  
ATOM     24  CG2 ILE B   3     -14.011 -61.905 -36.886  1.00 56.35           C  
ATOM     25  CD1 ILE B   3     -15.009 -63.578 -39.331  1.00 56.35           C  
ATOM     26  N   ILE B   4     -10.766 -63.392 -35.691  1.00 52.98           N  
ATOM     27  CA  ILE B   4     -10.319 -63.346 -34.303  1.00 52.98           C  
ATOM     28  C   ILE B   4      -9.061 -62.488 -34.194  1.00 52.98           C  
ATOM     29  CB  ILE B   4     -10.051 -64.763 -33.748  1.00 52.98           C  
ATOM     30  O   ILE B   4      -8.886 -61.752 -33.220  1.00 52.98           O  
ATOM     31  CG1 ILE B   4     -11.335 -65.601 -33.782  1.00 52.98           C  
ATOM     32  CG2 ILE B   4      -9.483 -64.688 -32.328  1.00 52.98           C  
ATOM     33  CD1 ILE B   4     -11.133 -67.057 -33.388  1.00 52.98           C  
ATOM     34  N   LEU B   5      -8.305 -62.556 -35.373  1.00 50.64           N  
ATOM     35  CA  LEU B   5      -7.060 -61.796 -35.360  1.00 50.64           C  
ATOM     36  C   LEU B   5      -7.338 -60.297 -35.389  1.00 50.64           C  
ATOM     37  CB  LEU B   5      -6.181 -62.188 -36.550  1.00 50.64           C  
ATOM     38  O   LEU B   5      -6.631 -59.517 -34.747  1.00 50.64           O  
ATOM     39  CG  LEU B   5      -4.669 -62.081 -36.340  1.00 50.64           C  
ATOM     40  CD1 LEU B   5      -4.084 -63.446 -35.996  1.00 50.64           C  
ATOM     41  CD2 LEU B   5      -3.997 -61.503 -37.581  1.00 50.64           C  
ATOM     42  N   PHE B   6      -8.430 -59.992 -36.184  1.00 49.37           N  
ATOM     43  CA  PHE B   6      -8.730 -58.573 -36.326  1.00 49.37           C  
ATOM     44  C   PHE B   6      -9.176 -57.978 -34.995  1.00 49.37           C  
ATOM     45  CB  PHE B   6      -9.813 -58.355 -37.388  1.00 49.37           C  
ATOM     46  O   PHE B   6      -8.847 -56.833 -34.680  1.00 49.37           O  
ATOM     47  CG  PHE B   6      -9.274 -57.926 -38.726  1.00 49.37           C  
ATOM     48  CD1 PHE B   6      -8.990 -56.590 -38.981  1.00 49.37           C  
ATOM     49  CD2 PHE B   6      -9.050 -58.861 -39.729  1.00 49.37           C  
ATOM     50  CE1 PHE B   6      -8.491 -56.191 -40.218  1.00 49.37           C  
ATOM     51  CE2 PHE B   6      -8.551 -58.469 -40.968  1.00 49.37           C  
ATOM     52  CZ  PHE B   6      -8.273 -57.134 -41.211  1.00 49.37           C  
ATOM     53  N   LEU B   7     -10.031 -58.786 -34.390  1.00 46.36           N  
ATOM     54  CA  LEU B   7     -10.500 -58.257 -33.114  1.00 46.36           C  
ATOM     55  C   LEU B   7      -9.341 -58.081 -32.139  1.00 46.36           C  
ATOM     56  CB  LEU B   7     -11.557 -59.183 -32.507  1.00 46.36           C  
ATOM     57  O   LEU B   7      -9.494 -57.442 -31.096  1.00 46.36           O  
ATOM     58  CG  LEU B   7     -12.999 -58.959 -32.965  1.00 46.36           C  
ATOM     59  CD1 LEU B   7     -13.821 -60.228 -32.770  1.00 46.36           C  
ATOM     60  CD2 LEU B   7     -13.625 -57.790 -32.212  1.00 46.36           C  
ATOM     61  N   ALA B   8      -8.394 -58.931 -32.316  1.00 47.31           N  
ATOM     62  CA  ALA B   8      -7.317 -58.867 -31.332  1.00 47.31           C  
ATOM     63  C   ALA B   8      -6.630 -57.504 -31.357  1.00 47.31           C  
ATOM     64  CB  ALA B   8      -6.299 -59.976 -31.583  1.00 47.31           C  
ATOM     65  O   ALA B   8      -6.206 -56.996 -30.317  1.00 47.31           O  
ATOM     66  N   LEU B   9      -6.293 -57.069 -32.617  1.00 46.92           N  
ATOM     67  CA  LEU B   9      -5.331 -55.974 -32.577  1.00 46.92           C  
ATOM     68  C   LEU B   9      -6.015 -54.664 -32.200  1.00 46.92           C  
ATOM     69  CB  LEU B   9      -4.631 -55.826 -33.931  1.00 46.92           C  
ATOM     70  O   LEU B   9      -5.472 -53.583 -32.442  1.00 46.92           O  
ATOM     71  CG  LEU B   9      -3.107 -55.702 -33.895  1.00 46.92           C  
ATOM     72  CD1 LEU B   9      -2.463 -56.873 -34.630  1.00 46.92           C  
ATOM     73  CD2 LEU B   9      -2.664 -54.374 -34.501  1.00 46.92           C  
ATOM     74  N   ILE B  10      -7.354 -54.633 -32.141  1.00 47.23           N  
ATOM     75  CA  ILE B  10      -7.791 -53.341 -31.624  1.00 47.23           C  
ATOM     76  C   ILE B  10      -7.169 -53.098 -30.251  1.00 47.23           C  
ATOM     77  CB  ILE B  10      -9.331 -53.259 -31.537  1.00 47.23           C  
ATOM     78  O   ILE B  10      -7.483 -53.800 -29.287  1.00 47.23           O  
ATOM     79  CG1 ILE B  10      -9.958 -53.510 -32.914  1.00 47.23           C  
ATOM     80  CG2 ILE B  10      -9.769 -51.903 -30.976  1.00 47.23           C  
ATOM     81  CD1 ILE B  10     -11.473 -53.660 -32.886  1.00 47.23           C  
ATOM     82  N   THR B  11      -5.975 -53.363 -30.113  1.00 48.49           N  
ATOM     83  CA  THR B  11      -5.297 -52.818 -28.942  1.00 48.49           C  
ATOM     84  C   THR B  11      -5.769 -51.395 -28.657  1.00 48.49           C  
ATOM     85  CB  THR B  11      -3.769 -52.828 -29.126  1.00 48.49           C  
ATOM     86  O   THR B  11      -5.833 -50.563 -29.565  1.00 48.49           O  
ATOM     87  CG2 THR B  11      -3.231 -54.254 -29.190  1.00 48.49           C  
ATOM     88  OG1 THR B  11      -3.435 -52.149 -30.343  1.00 48.49           O  
ATOM     89  N   LEU B  12      -6.982 -51.192 -27.997  1.00 50.64           N  
ATOM     90  CA  LEU B  12      -7.320 -49.889 -27.433  1.00 50.64           C  
ATOM     91  C   LEU B  12      -6.061 -49.134 -27.020  1.00 50.64           C  
ATOM     92  CB  LEU B  12      -8.251 -50.051 -26.229  1.00 50.64           C  
ATOM     93  O   LEU B  12      -5.355 -49.552 -26.099  1.00 50.64           O  
ATOM     94  CG  LEU B  12      -9.730 -49.742 -26.470  1.00 50.64           C  
ATOM     95  CD1 LEU B  12     -10.587 -50.956 -26.130  1.00 50.64           C  
ATOM     96  CD2 LEU B  12     -10.163 -48.530 -25.652  1.00 50.64           C  
ATOM     97  N   ALA B  13      -5.268 -48.782 -27.894  1.00 53.52           N  
ATOM     98  CA  ALA B  13      -4.142 -47.909 -27.573  1.00 53.52           C  
ATOM     99  C   ALA B  13      -4.593 -46.722 -26.726  1.00 53.52           C  
ATOM    100  CB  ALA B  13      -3.467 -47.420 -28.852  1.00 53.52           C  
ATOM    101  O   ALA B  13      -5.494 -45.978 -27.119  1.00 53.52           O  
ATOM    102  N   THR B  14      -4.878 -46.968 -25.469  1.00 59.42           N  
ATOM    103  CA  THR B  14      -5.076 -45.849 -24.554  1.00 59.42           C  
ATOM    104  C   THR B  14      -4.080 -44.730 -24.844  1.00 59.42           C  
ATOM    105  CB  THR B  14      -4.936 -46.297 -23.087  1.00 59.42           C  
ATOM    106  O   THR B  14      -2.884 -44.982 -25.003  1.00 59.42           O  
ATOM    107  CG2 THR B  14      -5.973 -47.358 -22.735  1.00 59.42           C  
ATOM    108  OG1 THR B  14      -3.625 -46.837 -22.881  1.00 59.42           O  
ATOM    109  N   CYS B  15      -4.577 -43.663 -25.644  1.00 70.66           N  
ATOM    110  CA  CYS B  15      -3.749 -42.506 -25.967  1.00 70.66           C  
ATOM    111  C   CYS B  15      -3.463 -41.675 -24.722  1.00 70.66           C  
ATOM    112  CB  CYS B  15      -4.428 -41.639 -27.026  1.00 70.66           C  
ATOM    113  O   CYS B  15      -4.356 -41.448 -23.903  1.00 70.66           O  
ATOM    114  SG  CYS B  15      -3.433 -40.231 -27.562  1.00 70.66           S  
ATOM    115  N   GLU B  16      -2.263 -41.685 -24.269  1.00 73.62           N  
ATOM    116  CA  GLU B  16      -1.816 -40.827 -23.176  1.00 73.62           C  
ATOM    117  C   GLU B  16      -1.237 -39.517 -23.703  1.00 73.62           C  
ATOM    118  CB  GLU B  16      -0.780 -41.551 -22.313  1.00 73.62           C  
ATOM    119  O   GLU B  16      -0.392 -39.523 -24.600  1.00 73.62           O  
ATOM    120  CG  GLU B  16      -1.340 -42.740 -21.546  1.00 73.62           C  
ATOM    121  CD  GLU B  16      -0.305 -43.435 -20.676  1.00 73.62           C  
ATOM    122  OE1 GLU B  16      -0.669 -44.375 -19.934  1.00 73.62           O  
ATOM    123  OE2 GLU B  16       0.879 -43.036 -20.738  1.00 73.62           O  
ATOM    124  N   LEU B  17      -1.837 -38.398 -23.325  1.00 80.44           N  
ATOM    125  CA  LEU B  17      -1.324 -37.074 -23.661  1.00 80.44           C  
ATOM    126  C   LEU B  17      -0.478 -36.514 -22.523  1.00 80.44           C  
ATOM    127  CB  LEU B  17      -2.477 -36.116 -23.974  1.00 80.44           C  
ATOM    128  O   LEU B  17      -0.926 -36.467 -21.375  1.00 80.44           O  
ATOM    129  CG  LEU B  17      -2.302 -35.222 -25.202  1.00 80.44           C  
ATOM    130  CD1 LEU B  17      -2.574 -36.012 -26.477  1.00 80.44           C  
ATOM    131  CD2 LEU B  17      -3.218 -34.006 -25.114  1.00 80.44           C  
ATOM    132  N   TYR B  18       0.743 -36.038 -22.876  1.00 80.04           N  
ATOM    133  CA  TYR B  18       1.671 -35.551 -21.862  1.00 80.04           C  
ATOM    134  C   TYR B  18       1.715 -34.028 -21.849  1.00 80.04           C  
ATOM    135  CB  TYR B  18       3.076 -36.112 -22.105  1.00 80.04           C  
ATOM    136  O   TYR B  18       1.778 -33.394 -22.905  1.00 80.04           O  
ATOM    137  CG  TYR B  18       3.320 -37.446 -21.442  1.00 80.04           C  
ATOM    138  CD1 TYR B  18       3.787 -37.520 -20.132  1.00 80.04           C  
ATOM    139  CD2 TYR B  18       3.085 -38.635 -22.125  1.00 80.04           C  
ATOM    140  CE1 TYR B  18       4.015 -38.747 -19.518  1.00 80.04           C  
ATOM    141  CE2 TYR B  18       3.310 -39.867 -21.521  1.00 80.04           C  
ATOM    142  OH  TYR B  18       3.998 -41.131 -19.617  1.00 80.04           O  
ATOM    143  CZ  TYR B  18       3.774 -39.913 -20.219  1.00 80.04           C  
ATOM    144  N   HIS B  19       1.509 -33.502 -20.679  1.00 77.59           N  
ATOM    145  CA  HIS B  19       1.604 -32.062 -20.470  1.00 77.59           C  
ATOM    146  C   HIS B  19       2.779 -31.713 -19.562  1.00 77.59           C  
ATOM    147  CB  HIS B  19       0.303 -31.519 -19.877  1.00 77.59           C  
ATOM    148  O   HIS B  19       2.878 -32.224 -18.445  1.00 77.59           O  
ATOM    149  CG  HIS B  19      -0.907 -31.833 -20.699  1.00 77.59           C  
ATOM    150  CD2 HIS B  19      -1.758 -32.886 -20.662  1.00 77.59           C  
ATOM    151  ND1 HIS B  19      -1.358 -31.007 -21.705  1.00 77.59           N  
ATOM    152  CE1 HIS B  19      -2.438 -31.539 -22.253  1.00 77.59           C  
ATOM    153  NE2 HIS B  19      -2.701 -32.680 -21.639  1.00 77.59           N  
ATOM    154  N   TYR B  20       3.699 -30.872 -20.140  1.00 74.50           N  
ATOM    155  CA  TYR B  20       4.875 -30.472 -19.376  1.00 74.50           C  
ATOM    156  C   TYR B  20       4.824 -28.987 -19.035  1.00 74.50           C  
ATOM    157  CB  TYR B  20       6.156 -30.785 -20.155  1.00 74.50           C  
ATOM    158  O   TYR B  20       4.498 -28.159 -19.888  1.00 74.50           O  
ATOM    159  CG  TYR B  20       7.421 -30.423 -19.415  1.00 74.50           C  
ATOM    160  CD1 TYR B  20       8.066 -29.211 -19.650  1.00 74.50           C  
ATOM    161  CD2 TYR B  20       7.974 -31.292 -18.481  1.00 74.50           C  
ATOM    162  CE1 TYR B  20       9.232 -28.873 -18.972  1.00 74.50           C  
ATOM    163  CE2 TYR B  20       9.140 -30.965 -17.797  1.00 74.50           C  
ATOM    164  OH  TYR B  20      10.916 -29.427 -17.375  1.00 74.50           O  
ATOM    165  CZ  TYR B  20       9.761 -29.756 -18.049  1.00 74.50           C  
ATOM    166  N   GLN B  21       5.035 -28.743 -17.678  1.00 65.97           N  
ATOM    167  CA  GLN B  21       5.066 -27.344 -17.264  1.00 65.97           C  
ATOM    168  C   GLN B  21       6.203 -27.088 -16.279  1.00 65.97           C  
ATOM    169  CB  GLN B  21       3.730 -26.938 -16.641  1.00 65.97           C  
ATOM    170  O   GLN B  21       6.330 -27.789 -15.273  1.00 65.97           O  
ATOM    171  CG  GLN B  21       3.650 -25.466 -16.261  1.00 65.97           C  
ATOM    172  CD  GLN B  21       2.223 -24.967 -16.139  1.00 65.97           C  
ATOM    173  NE2 GLN B  21       2.059 -23.651 -16.059  1.00 65.97           N  
ATOM    174  OE1 GLN B  21       1.274 -25.759 -16.119  1.00 65.97           O  
ATOM    175  N   GLU B  22       7.032 -26.089 -16.613  1.00 61.82           N  
ATOM    176  CA  GLU B  22       8.063 -25.643 -15.681  1.00 61.82           C  
ATOM    177  C   GLU B  22       7.560 -24.498 -14.807  1.00 61.82           C  
ATOM    178  CB  GLU B  22       9.322 -25.212 -16.439  1.00 61.82           C  
ATOM    179  O   GLU B  22       6.840 -23.617 -15.282  1.00 61.82           O  
ATOM    180  CG  GLU B  22      10.580 -25.954 -16.014  1.00 61.82           C  
ATOM    181  CD  GLU B  22      11.808 -25.566 -16.822  1.00 61.82           C  
ATOM    182  OE1 GLU B  22      12.907 -26.101 -16.552  1.00 61.82           O  
ATOM    183  OE2 GLU B  22      11.670 -24.718 -17.732  1.00 61.82           O  
ATOM    184  N   CYS B  23       7.845 -24.730 -13.524  1.00 55.62           N  
ATOM    185  CA  CYS B  23       7.364 -23.697 -12.613  1.00 55.62           C  
ATOM    186  C   CYS B  23       8.382 -23.422 -11.513  1.00 55.62           C  
ATOM    187  CB  CYS B  23       6.029 -24.109 -11.994  1.00 55.62           C  
ATOM    188  O   CYS B  23       9.329 -24.190 -11.332  1.00 55.62           O  
ATOM    189  SG  CYS B  23       6.089 -25.686 -11.116  1.00 55.62           S  
ATOM    190  N   VAL B  24       8.267 -22.265 -10.909  1.00 51.25           N  
ATOM    191  CA  VAL B  24       9.130 -21.929  -9.782  1.00 51.25           C  
ATOM    192  C   VAL B  24       8.700 -22.721  -8.548  1.00 51.25           C  
ATOM    193  CB  VAL B  24       9.104 -20.414  -9.478  1.00 51.25           C  
ATOM    194  O   VAL B  24       7.517 -22.749  -8.202  1.00 51.25           O  
ATOM    195  CG1 VAL B  24       9.989 -20.089  -8.277  1.00 51.25           C  
ATOM    196  CG2 VAL B  24       9.546 -19.618 -10.704  1.00 51.25           C  
ATOM    197  N   ARG B  25       9.700 -23.348  -8.005  1.00 52.62           N  
ATOM    198  CA  ARG B  25       9.410 -24.181  -6.843  1.00 52.62           C  
ATOM    199  C   ARG B  25       8.706 -23.378  -5.755  1.00 52.62           C  
ATOM    200  CB  ARG B  25      10.697 -24.798  -6.290  1.00 52.62           C  
ATOM    201  O   ARG B  25       9.141 -22.278  -5.408  1.00 52.62           O  
ATOM    202  CG  ARG B  25      10.466 -25.802  -5.171  1.00 52.62           C  
ATOM    203  CD  ARG B  25      11.764 -26.470  -4.737  1.00 52.62           C  
ATOM    204  NE  ARG B  25      11.514 -27.715  -4.016  1.00 52.62           N  
ATOM    205  NH1 ARG B  25      13.514 -28.704  -4.615  1.00 52.62           N  
ATOM    206  NH2 ARG B  25      12.024 -29.833  -3.289  1.00 52.62           N  
ATOM    207  CZ  ARG B  25      12.352 -28.748  -3.975  1.00 52.62           C  
ATOM    208  N   GLY B  26       7.619 -23.926  -5.340  1.00 48.74           N  
ATOM    209  CA  GLY B  26       6.895 -23.336  -4.226  1.00 48.74           C  
ATOM    210  C   GLY B  26       5.797 -22.385  -4.665  1.00 48.74           C  
ATOM    211  O   GLY B  26       5.032 -21.886  -3.837  1.00 48.74           O  
ATOM    212  N   THR B  27       5.665 -22.140  -5.915  1.00 48.30           N  
ATOM    213  CA  THR B  27       4.631 -21.249  -6.430  1.00 48.30           C  
ATOM    214  C   THR B  27       3.382 -22.036  -6.818  1.00 48.30           C  
ATOM    215  CB  THR B  27       5.135 -20.450  -7.646  1.00 48.30           C  
ATOM    216  O   THR B  27       3.448 -23.248  -7.031  1.00 48.30           O  
ATOM    217  CG2 THR B  27       6.284 -19.525  -7.258  1.00 48.30           C  
ATOM    218  OG1 THR B  27       5.590 -21.362  -8.653  1.00 48.30           O  
ATOM    219  N   THR B  28       2.314 -21.216  -6.765  1.00 50.20           N  
ATOM    220  CA  THR B  28       1.064 -21.851  -7.167  1.00 50.20           C  
ATOM    221  C   THR B  28       0.855 -21.728  -8.673  1.00 50.20           C  
ATOM    222  CB  THR B  28      -0.138 -21.237  -6.427  1.00 50.20           C  
ATOM    223  O   THR B  28       1.033 -20.650  -9.244  1.00 50.20           O  
ATOM    224  CG2 THR B  28      -0.761 -22.240  -5.461  1.00 50.20           C  
ATOM    225  OG1 THR B  28       0.298 -20.088  -5.689  1.00 50.20           O  
ATOM    226  N   VAL B  29       0.633 -22.948  -9.237  1.00 54.27           N  
ATOM    227  CA  VAL B  29       0.406 -22.991 -10.678  1.00 54.27           C  
ATOM    228  C   VAL B  29      -1.053 -23.343 -10.961  1.00 54.27           C  
ATOM    229  CB  VAL B  29       1.343 -24.007 -11.370  1.00 54.27           C  
ATOM    230  O   VAL B  29      -1.639 -24.184 -10.276  1.00 54.27           O  
ATOM    231  CG1 VAL B  29       1.167 -23.957 -12.886  1.00 54.27           C  
ATOM    232  CG2 VAL B  29       2.797 -23.736 -10.988  1.00 54.27           C  
ATOM    233  N   LEU B  30      -1.574 -22.519 -11.862  1.00 54.46           N  
ATOM    234  CA  LEU B  30      -2.946 -22.825 -12.253  1.00 54.46           C  
ATOM    235  C   LEU B  30      -2.973 -23.702 -13.500  1.00 54.46           C  
ATOM    236  CB  LEU B  30      -3.731 -21.535 -12.505  1.00 54.46           C  
ATOM    237  O   LEU B  30      -2.350 -23.371 -14.511  1.00 54.46           O  
ATOM    238  CG  LEU B  30      -4.356 -20.871 -11.277  1.00 54.46           C  
ATOM    239  CD1 LEU B  30      -4.356 -19.355 -11.437  1.00 54.46           C  
ATOM    240  CD2 LEU B  30      -5.772 -21.390 -11.052  1.00 54.46           C  
ATOM    241  N   LEU B  31      -3.652 -24.910 -13.327  1.00 59.55           N  
ATOM    242  CA  LEU B  31      -3.766 -25.820 -14.461  1.00 59.55           C  
ATOM    243  C   LEU B  31      -5.190 -25.831 -15.007  1.00 59.55           C  
ATOM    244  CB  LEU B  31      -3.351 -27.237 -14.057  1.00 59.55           C  
ATOM    245  O   LEU B  31      -6.154 -25.799 -14.239  1.00 59.55           O  
ATOM    246  CG  LEU B  31      -1.864 -27.452 -13.773  1.00 59.55           C  
ATOM    247  CD1 LEU B  31      -1.676 -28.567 -12.749  1.00 59.55           C  
ATOM    248  CD2 LEU B  31      -1.113 -27.771 -15.061  1.00 59.55           C  
ATOM    249  N   LYS B  32      -5.278 -25.736 -16.345  1.00 63.07           N  
ATOM    250  CA  LYS B  32      -6.598 -25.844 -16.959  1.00 63.07           C  
ATOM    251  C   LYS B  32      -7.096 -27.286 -16.942  1.00 63.07           C  
ATOM    252  CB  LYS B  32      -6.567 -25.317 -18.395  1.00 63.07           C  
ATOM    253  O   LYS B  32      -6.304 -28.223 -17.057  1.00 63.07           O  
ATOM    254  CG  LYS B  32      -7.926 -24.885 -18.925  1.00 63.07           C  
ATOM    255  CD  LYS B  32      -7.815 -24.274 -20.316  1.00 63.07           C  
ATOM    256  CE  LYS B  32      -9.181 -23.890 -20.869  1.00 63.07           C  
ATOM    257  NZ  LYS B  32      -9.072 -23.235 -22.207  1.00 63.07           N  
ATOM    258  N   GLU B  33      -8.326 -27.478 -16.700  1.00 65.60           N  
ATOM    259  CA  GLU B  33      -8.927 -28.809 -16.673  1.00 65.60           C  
ATOM    260  C   GLU B  33      -8.769 -29.513 -18.018  1.00 65.60           C  
ATOM    261  CB  GLU B  33     -10.408 -28.722 -16.295  1.00 65.60           C  
ATOM    262  O   GLU B  33      -9.212 -29.001 -19.048  1.00 65.60           O  
ATOM    263  CG  GLU B  33     -10.781 -29.555 -15.077  1.00 65.60           C  
ATOM    264  CD  GLU B  33     -12.253 -29.456 -14.710  1.00 65.60           C  
ATOM    265  OE1 GLU B  33     -12.691 -30.150 -13.764  1.00 65.60           O  
ATOM    266  OE2 GLU B  33     -12.974 -28.678 -15.374  1.00 65.60           O  
ATOM    267  N   PRO B  34      -8.065 -30.627 -17.866  1.00 67.43           N  
ATOM    268  CA  PRO B  34      -7.842 -31.312 -19.142  1.00 67.43           C  
ATOM    269  C   PRO B  34      -9.106 -31.978 -19.683  1.00 67.43           C  
ATOM    270  CB  PRO B  34      -6.778 -32.358 -18.800  1.00 67.43           C  
ATOM    271  O   PRO B  34      -9.244 -32.155 -20.896  1.00 67.43           O  
ATOM    272  CG  PRO B  34      -6.827 -32.480 -17.311  1.00 67.43           C  
ATOM    273  CD  PRO B  34      -7.482 -31.249 -16.753  1.00 67.43           C  
ATOM    274  N   CYS B  35     -10.026 -32.319 -18.717  1.00 70.57           N  
ATOM    275  CA  CYS B  35     -11.226 -33.049 -19.109  1.00 70.57           C  
ATOM    276  C   CYS B  35     -12.426 -32.115 -19.203  1.00 70.57           C  
ATOM    277  CB  CYS B  35     -11.519 -34.173 -18.115  1.00 70.57           C  
ATOM    278  O   CYS B  35     -12.398 -31.005 -18.668  1.00 70.57           O  
ATOM    279  SG  CYS B  35     -10.128 -35.293 -17.852  1.00 70.57           S  
ATOM    280  N   SER B  36     -13.346 -32.500 -20.000  1.00 63.72           N  
ATOM    281  CA  SER B  36     -14.592 -31.741 -20.010  1.00 63.72           C  
ATOM    282  C   SER B  36     -15.236 -31.717 -18.628  1.00 63.72           C  
ATOM    283  CB  SER B  36     -15.570 -32.329 -21.027  1.00 63.72           C  
ATOM    284  O   SER B  36     -15.020 -32.624 -17.821  1.00 63.72           O  
ATOM    285  OG  SER B  36     -15.294 -33.701 -21.255  1.00 63.72           O  
ATOM    286  N   SER B  37     -15.847 -30.636 -18.174  1.00 56.70           N  
ATOM    287  CA  SER B  37     -16.364 -30.269 -16.860  1.00 56.70           C  
ATOM    288  C   SER B  37     -17.089 -31.440 -16.204  1.00 56.70           C  
ATOM    289  CB  SER B  37     -17.309 -29.072 -16.970  1.00 56.70           C  
ATOM    290  O   SER B  37     -17.926 -32.090 -16.834  1.00 56.70           O  
ATOM    291  OG  SER B  37     -18.273 -29.284 -17.987  1.00 56.70           O  
ATOM    292  N   GLY B  38     -16.682 -31.759 -14.858  1.00 54.16           N  
ATOM    293  CA  GLY B  38     -17.387 -32.644 -13.946  1.00 54.16           C  
ATOM    294  C   GLY B  38     -16.985 -34.099 -14.096  1.00 54.16           C  
ATOM    295  O   GLY B  38     -17.670 -34.993 -13.595  1.00 54.16           O  
ATOM    296  N   THR B  39     -15.992 -34.417 -14.820  1.00 52.51           N  
ATOM    297  CA  THR B  39     -15.790 -35.836 -15.093  1.00 52.51           C  
ATOM    298  C   THR B  39     -14.465 -36.317 -14.509  1.00 52.51           C  
ATOM    299  CB  THR B  39     -15.822 -36.124 -16.606  1.00 52.51           C  
ATOM    300  O   THR B  39     -13.964 -37.379 -14.884  1.00 52.51           O  
ATOM    301  CG2 THR B  39     -17.116 -36.825 -17.005  1.00 52.51           C  
ATOM    302  OG1 THR B  39     -15.721 -34.887 -17.323  1.00 52.51           O  
ATOM    303  N   TYR B  40     -13.878 -35.546 -13.675  1.00 49.74           N  
ATOM    304  CA  TYR B  40     -12.559 -36.060 -13.322  1.00 49.74           C  
ATOM    305  C   TYR B  40     -12.660 -37.118 -12.230  1.00 49.74           C  
ATOM    306  CB  TYR B  40     -11.644 -34.921 -12.862  1.00 49.74           C  
ATOM    307  O   TYR B  40     -13.394 -36.944 -11.254  1.00 49.74           O  
ATOM    308  CG  TYR B  40     -11.145 -34.050 -13.989  1.00 49.74           C  
ATOM    309  CD1 TYR B  40      -9.989 -34.382 -14.692  1.00 49.74           C  
ATOM    310  CD2 TYR B  40     -11.827 -32.894 -14.353  1.00 49.74           C  
ATOM    311  CE1 TYR B  40      -9.524 -33.581 -15.731  1.00 49.74           C  
ATOM    312  CE2 TYR B  40     -11.371 -32.086 -15.389  1.00 49.74           C  
ATOM    313  OH  TYR B  40      -9.765 -31.641 -17.098  1.00 49.74           O  
ATOM    314  CZ  TYR B  40     -10.221 -32.438 -16.071  1.00 49.74           C  
ATOM    315  N   GLU B  41     -12.566 -38.350 -12.622  1.00 46.32           N  
ATOM    316  CA  GLU B  41     -12.519 -39.420 -11.629  1.00 46.32           C  
ATOM    317  C   GLU B  41     -11.150 -39.493 -10.961  1.00 46.32           C  
ATOM    318  CB  GLU B  41     -12.863 -40.766 -12.273  1.00 46.32           C  
ATOM    319  O   GLU B  41     -10.979 -40.187  -9.957  1.00 46.32           O  
ATOM    320  CG  GLU B  41     -14.220 -41.316 -11.860  1.00 46.32           C  
ATOM    321  CD  GLU B  41     -14.547 -42.653 -12.505  1.00 46.32           C  
ATOM    322  OE1 GLU B  41     -15.622 -43.223 -12.209  1.00 46.32           O  
ATOM    323  OE2 GLU B  41     -13.721 -43.135 -13.312  1.00 46.32           O  
ATOM    324  N   GLY B  42     -10.209 -38.722 -11.380  1.00 48.58           N  
ATOM    325  CA  GLY B  42      -8.873 -39.108 -10.953  1.00 48.58           C  
ATOM    326  C   GLY B  42      -8.622 -38.854  -9.478  1.00 48.58           C  
ATOM    327  O   GLY B  42      -9.490 -38.330  -8.776  1.00 48.58           O  
ATOM    328  N   ASN B  43      -7.691 -39.667  -8.935  1.00 40.23           N  
ATOM    329  CA  ASN B  43      -7.148 -39.565  -7.585  1.00 40.23           C  
ATOM    330  C   ASN B  43      -6.450 -38.227  -7.361  1.00 40.23           C  
ATOM    331  CB  ASN B  43      -6.184 -40.720  -7.306  1.00 40.23           C  
ATOM    332  O   ASN B  43      -5.438 -38.159  -6.661  1.00 40.23           O  
ATOM    333  CG  ASN B  43      -6.895 -41.972  -6.829  1.00 40.23           C  
ATOM    334  ND2 ASN B  43      -6.197 -43.101  -6.867  1.00 40.23           N  
ATOM    335  OD1 ASN B  43      -8.061 -41.924  -6.429  1.00 40.23           O  
ATOM    336  N   SER B  44      -6.806 -37.321  -8.284  1.00 46.07           N  
ATOM    337  CA  SER B  44      -5.991 -36.142  -8.012  1.00 46.07           C  
ATOM    338  C   SER B  44      -6.372 -35.501  -6.682  1.00 46.07           C  
ATOM    339  CB  SER B  44      -6.134 -35.119  -9.140  1.00 46.07           C  
ATOM    340  O   SER B  44      -7.552 -35.446  -6.329  1.00 46.07           O  
ATOM    341  OG  SER B  44      -6.839 -33.974  -8.694  1.00 46.07           O  
ATOM    342  N   PRO B  45      -5.389 -35.444  -5.817  1.00 43.30           N  
ATOM    343  CA  PRO B  45      -5.666 -34.815  -4.524  1.00 43.30           C  
ATOM    344  C   PRO B  45      -6.148 -33.373  -4.660  1.00 43.30           C  
ATOM    345  CB  PRO B  45      -4.315 -34.873  -3.807  1.00 43.30           C  
ATOM    346  O   PRO B  45      -6.485 -32.734  -3.661  1.00 43.30           O  
ATOM    347  CG  PRO B  45      -3.328 -35.209  -4.878  1.00 43.30           C  
ATOM    348  CD  PRO B  45      -4.082 -35.650  -6.100  1.00 43.30           C  
ATOM    349  N   PHE B  46      -6.283 -33.039  -5.919  1.00 49.21           N  
ATOM    350  CA  PHE B  46      -6.450 -31.592  -5.979  1.00 49.21           C  
ATOM    351  C   PHE B  46      -7.864 -31.227  -6.415  1.00 49.21           C  
ATOM    352  CB  PHE B  46      -5.428 -30.971  -6.936  1.00 49.21           C  
ATOM    353  O   PHE B  46      -8.423 -31.857  -7.316  1.00 49.21           O  
ATOM    354  CG  PHE B  46      -4.000 -31.303  -6.599  1.00 49.21           C  
ATOM    355  CD1 PHE B  46      -3.364 -30.692  -5.525  1.00 49.21           C  
ATOM    356  CD2 PHE B  46      -3.293 -32.229  -7.355  1.00 49.21           C  
ATOM    357  CE1 PHE B  46      -2.042 -30.998  -5.211  1.00 49.21           C  
ATOM    358  CE2 PHE B  46      -1.972 -32.540  -7.047  1.00 49.21           C  
ATOM    359  CZ  PHE B  46      -1.348 -31.923  -5.975  1.00 49.21           C  
ATOM    360  N   HIS B  47      -8.454 -30.575  -5.596  1.00 44.56           N  
ATOM    361  CA  HIS B  47      -9.818 -30.121  -5.842  1.00 44.56           C  
ATOM    362  C   HIS B  47      -9.834 -28.884  -6.735  1.00 44.56           C  
ATOM    363  CB  HIS B  47     -10.531 -29.824  -4.522  1.00 44.56           C  
ATOM    364  O   HIS B  47      -9.089 -27.931  -6.496  1.00 44.56           O  
ATOM    365  CG  HIS B  47     -11.061 -31.045  -3.839  1.00 44.56           C  
ATOM    366  CD2 HIS B  47     -10.752 -31.601  -2.644  1.00 44.56           C  
ATOM    367  ND1 HIS B  47     -12.033 -31.846  -4.398  1.00 44.56           N  
ATOM    368  CE1 HIS B  47     -12.300 -32.845  -3.573  1.00 44.56           C  
ATOM    369  NE2 HIS B  47     -11.535 -32.719  -2.502  1.00 44.56           N  
ATOM    370  N   PRO B  48     -10.520 -29.074  -7.924  1.00 41.51           N  
ATOM    371  CA  PRO B  48     -10.565 -27.917  -8.820  1.00 41.51           C  
ATOM    372  C   PRO B  48     -11.122 -26.667  -8.143  1.00 41.51           C  
ATOM    373  CB  PRO B  48     -11.486 -28.382  -9.951  1.00 41.51           C  
ATOM    374  O   PRO B  48     -11.937 -26.771  -7.222  1.00 41.51           O  
ATOM    375  CG  PRO B  48     -12.152 -29.610  -9.420  1.00 41.51           C  
ATOM    376  CD  PRO B  48     -11.417 -30.058  -8.190  1.00 41.51           C  
ATOM    377  N   LEU B  49     -10.390 -25.546  -8.421  1.00 42.13           N  
ATOM    378  CA  LEU B  49     -10.911 -24.262  -7.963  1.00 42.13           C  
ATOM    379  C   LEU B  49     -12.133 -23.849  -8.778  1.00 42.13           C  
ATOM    380  CB  LEU B  49      -9.832 -23.181  -8.057  1.00 42.13           C  
ATOM    381  O   LEU B  49     -12.514 -24.540  -9.726  1.00 42.13           O  
ATOM    382  CG  LEU B  49      -8.861 -23.089  -6.878  1.00 42.13           C  
ATOM    383  CD1 LEU B  49      -7.470 -23.552  -7.300  1.00 42.13           C  
ATOM    384  CD2 LEU B  49      -8.814 -21.665  -6.334  1.00 42.13           C  
ATOM    385  N   ALA B  50     -12.554 -22.594  -8.333  1.00 39.43           N  
ATOM    386  CA  ALA B  50     -13.641 -22.010  -9.115  1.00 39.43           C  
ATOM    387  C   ALA B  50     -13.213 -21.781 -10.562  1.00 39.43           C  
ATOM    388  CB  ALA B  50     -14.105 -20.699  -8.487  1.00 39.43           C  
ATOM    389  O   ALA B  50     -12.028 -21.586 -10.842  1.00 39.43           O  
ATOM    390  N   ASP B  51     -13.956 -22.324 -11.660  1.00 41.72           N  
ATOM    391  CA  ASP B  51     -13.782 -22.103 -13.092  1.00 41.72           C  
ATOM    392  C   ASP B  51     -13.014 -23.254 -13.737  1.00 41.72           C  
ATOM    393  CB  ASP B  51     -13.058 -20.779 -13.346  1.00 41.72           C  
ATOM    394  O   ASP B  51     -12.260 -23.047 -14.690  1.00 41.72           O  
ATOM    395  CG  ASP B  51     -13.893 -19.566 -12.977  1.00 41.72           C  
ATOM    396  OD1 ASP B  51     -15.138 -19.667 -12.949  1.00 41.72           O  
ATOM    397  OD2 ASP B  51     -13.300 -18.497 -12.713  1.00 41.72           O  
ATOM    398  N   ASN B  52     -12.888 -24.280 -13.108  1.00 47.33           N  
ATOM    399  CA  ASN B  52     -12.316 -25.510 -13.646  1.00 47.33           C  
ATOM    400  C   ASN B  52     -10.794 -25.434 -13.723  1.00 47.33           C  
ATOM    401  CB  ASN B  52     -12.903 -25.816 -15.026  1.00 47.33           C  
ATOM    402  O   ASN B  52     -10.193 -25.894 -14.696  1.00 47.33           O  
ATOM    403  CG  ASN B  52     -14.314 -26.364 -14.952  1.00 47.33           C  
ATOM    404  ND2 ASN B  52     -15.034 -26.300 -16.065  1.00 47.33           N  
ATOM    405  OD1 ASN B  52     -14.755 -26.839 -13.902  1.00 47.33           O  
ATOM    406  N   LYS B  53     -10.275 -24.608 -12.736  1.00 51.67           N  
ATOM    407  CA  LYS B  53      -8.821 -24.520 -12.633  1.00 51.67           C  
ATOM    408  C   LYS B  53      -8.321 -25.173 -11.347  1.00 51.67           C  
ATOM    409  CB  LYS B  53      -8.365 -23.062 -12.692  1.00 51.67           C  
ATOM    410  O   LYS B  53      -9.067 -25.286 -10.372  1.00 51.67           O  
ATOM    411  CG  LYS B  53      -8.600 -22.394 -14.039  1.00 51.67           C  
ATOM    412  CD  LYS B  53      -8.052 -20.973 -14.061  1.00 51.67           C  
ATOM    413  CE  LYS B  53      -8.377 -20.268 -15.371  1.00 51.67           C  
ATOM    414  NZ  LYS B  53      -7.846 -18.872 -15.396  1.00 51.67           N  
ATOM    415  N   PHE B  54      -7.144 -25.868 -11.583  1.00 55.92           N  
ATOM    416  CA  PHE B  54      -6.501 -26.497 -10.435  1.00 55.92           C  
ATOM    417  C   PHE B  54      -5.295 -25.685  -9.979  1.00 55.92           C  
ATOM    418  CB  PHE B  54      -6.073 -27.928 -10.774  1.00 55.92           C  
ATOM    419  O   PHE B  54      -4.465 -25.284 -10.798  1.00 55.92           O  
ATOM    420  CG  PHE B  54      -7.222 -28.845 -11.097  1.00 55.92           C  
ATOM    421  CD1 PHE B  54      -7.858 -29.565 -10.093  1.00 55.92           C  
ATOM    422  CD2 PHE B  54      -7.667 -28.985 -12.405  1.00 55.92           C  
ATOM    423  CE1 PHE B  54      -8.922 -30.415 -10.390  1.00 55.92           C  
ATOM    424  CE2 PHE B  54      -8.729 -29.832 -12.709  1.00 55.92           C  
ATOM    425  CZ  PHE B  54      -9.355 -30.546 -11.700  1.00 55.92           C  
ATOM    426  N   ALA B  55      -5.408 -25.311  -8.692  1.00 52.93           N  
ATOM    427  CA  ALA B  55      -4.232 -24.647  -8.136  1.00 52.93           C  
ATOM    428  C   ALA B  55      -3.315 -25.648  -7.440  1.00 52.93           C  
ATOM    429  CB  ALA B  55      -4.653 -23.549  -7.163  1.00 52.93           C  
ATOM    430  O   ALA B  55      -3.739 -26.356  -6.524  1.00 52.93           O  
ATOM    431  N   LEU B  56      -2.086 -25.774  -8.022  1.00 57.00           N  
ATOM    432  CA  LEU B  56      -1.136 -26.725  -7.458  1.00 57.00           C  
ATOM    433  C   LEU B  56       0.154 -26.025  -7.043  1.00 57.00           C  
ATOM    434  CB  LEU B  56      -0.826 -27.835  -8.466  1.00 57.00           C  
ATOM    435  O   LEU B  56       0.591 -25.078  -7.702  1.00 57.00           O  
ATOM    436  CG  LEU B  56      -1.952 -28.833  -8.743  1.00 57.00           C  
ATOM    437  CD1 LEU B  56      -1.930 -29.264 -10.206  1.00 57.00           C  
ATOM    438  CD2 LEU B  56      -1.833 -30.043  -7.822  1.00 57.00           C  
ATOM    439  N   THR B  57       0.621 -26.468  -5.884  1.00 53.16           N  
ATOM    440  CA  THR B  57       1.951 -26.001  -5.509  1.00 53.16           C  
ATOM    441  C   THR B  57       3.022 -26.674  -6.365  1.00 53.16           C  
ATOM    442  CB  THR B  57       2.238 -26.269  -4.020  1.00 53.16           C  
ATOM    443  O   THR B  57       2.971 -27.884  -6.594  1.00 53.16           O  
ATOM    444  CG2 THR B  57       3.351 -25.363  -3.503  1.00 53.16           C  
ATOM    445  OG1 THR B  57       1.048 -26.027  -3.260  1.00 53.16           O  
ATOM    446  N   CYS B  58       3.929 -25.813  -6.834  1.00 59.11           N  
ATOM    447  CA  CYS B  58       4.918 -26.322  -7.777  1.00 59.11           C  
ATOM    448  C   CYS B  58       6.016 -27.092  -7.053  1.00 59.11           C  
ATOM    449  CB  CYS B  58       5.532 -25.176  -8.581  1.00 59.11           C  
ATOM    450  O   CYS B  58       6.930 -26.492  -6.484  1.00 59.11           O  
ATOM    451  SG  CYS B  58       6.571 -25.724  -9.953  1.00 59.11           S  
ATOM    452  N   PHE B  59       5.867 -28.440  -7.076  1.00 66.77           N  
ATOM    453  CA  PHE B  59       6.902 -29.412  -6.740  1.00 66.77           C  
ATOM    454  C   PHE B  59       7.143 -30.369  -7.901  1.00 66.77           C  
ATOM    455  CB  PHE B  59       6.515 -30.197  -5.483  1.00 66.77           C  
ATOM    456  O   PHE B  59       6.266 -30.562  -8.746  1.00 66.77           O  
ATOM    457  CG  PHE B  59       6.401 -29.347  -4.247  1.00 66.77           C  
ATOM    458  CD1 PHE B  59       7.539 -28.865  -3.610  1.00 66.77           C  
ATOM    459  CD2 PHE B  59       5.156 -29.029  -3.721  1.00 66.77           C  
ATOM    460  CE1 PHE B  59       7.436 -28.078  -2.466  1.00 66.77           C  
ATOM    461  CE2 PHE B  59       5.046 -28.243  -2.578  1.00 66.77           C  
ATOM    462  CZ  PHE B  59       6.187 -27.769  -1.951  1.00 66.77           C  
ATOM    463  N   SER B  60       8.400 -30.688  -8.016  1.00 73.59           N  
ATOM    464  CA  SER B  60       8.611 -31.670  -9.074  1.00 73.59           C  
ATOM    465  C   SER B  60       7.761 -32.916  -8.849  1.00 73.59           C  
ATOM    466  CB  SER B  60      10.088 -32.059  -9.158  1.00 73.59           C  
ATOM    467  O   SER B  60       8.052 -33.720  -7.961  1.00 73.59           O  
ATOM    468  OG  SER B  60      10.874 -30.960  -9.585  1.00 73.59           O  
ATOM    469  N   THR B  61       6.664 -32.910  -9.627  1.00 74.87           N  
ATOM    470  CA  THR B  61       5.734 -34.021  -9.461  1.00 74.87           C  
ATOM    471  C   THR B  61       5.084 -34.386 -10.792  1.00 74.87           C  
ATOM    472  CB  THR B  61       4.642 -33.686  -8.428  1.00 74.87           C  
ATOM    473  O   THR B  61       5.089 -33.587 -11.731  1.00 74.87           O  
ATOM    474  CG2 THR B  61       5.250 -33.380  -7.064  1.00 74.87           C  
ATOM    475  OG1 THR B  61       3.903 -32.544  -8.877  1.00 74.87           O  
ATOM    476  N   GLN B  62       4.650 -35.678 -10.850  1.00 79.41           N  
ATOM    477  CA  GLN B  62       3.900 -36.181 -11.996  1.00 79.41           C  
ATOM    478  C   GLN B  62       2.537 -36.719 -11.570  1.00 79.41           C  
ATOM    479  CB  GLN B  62       4.692 -37.271 -12.720  1.00 79.41           C  
ATOM    480  O   GLN B  62       2.427 -37.406 -10.552  1.00 79.41           O  
ATOM    481  CG  GLN B  62       4.134 -37.629 -14.091  1.00 79.41           C  
ATOM    482  CD  GLN B  62       4.947 -38.699 -14.794  1.00 79.41           C  
ATOM    483  NE2 GLN B  62       4.600 -38.982 -16.045  1.00 79.41           N  
ATOM    484  OE1 GLN B  62       5.881 -39.267 -14.219  1.00 79.41           O  
ATOM    485  N   PHE B  63       1.552 -36.284 -12.285  1.00 77.81           N  
ATOM    486  CA  PHE B  63       0.217 -36.799 -12.002  1.00 77.81           C  
ATOM    487  C   PHE B  63      -0.601 -36.914 -13.283  1.00 77.81           C  
ATOM    488  CB  PHE B  63      -0.506 -35.897 -10.997  1.00 77.81           C  
ATOM    489  O   PHE B  63      -0.224 -36.360 -14.318  1.00 77.81           O  
ATOM    490  CG  PHE B  63      -0.626 -34.465 -11.442  1.00 77.81           C  
ATOM    491  CD1 PHE B  63       0.410 -33.565 -11.221  1.00 77.81           C  
ATOM    492  CD2 PHE B  63      -1.774 -34.018 -12.081  1.00 77.81           C  
ATOM    493  CE1 PHE B  63       0.302 -32.239 -11.632  1.00 77.81           C  
ATOM    494  CE2 PHE B  63      -1.889 -32.693 -12.494  1.00 77.81           C  
ATOM    495  CZ  PHE B  63      -0.850 -31.805 -12.268  1.00 77.81           C  
ATOM    496  N   ALA B  64      -1.665 -37.706 -13.170  1.00 76.16           N  
ATOM    497  CA  ALA B  64      -2.445 -37.941 -14.383  1.00 76.16           C  
ATOM    498  C   ALA B  64      -3.941 -37.853 -14.098  1.00 76.16           C  
ATOM    499  CB  ALA B  64      -2.099 -39.301 -14.983  1.00 76.16           C  
ATOM    500  O   ALA B  64      -4.382 -38.105 -12.974  1.00 76.16           O  
ATOM    501  N   PHE B  65      -4.605 -37.421 -15.195  1.00 74.50           N  
ATOM    502  CA  PHE B  65      -6.063 -37.418 -15.179  1.00 74.50           C  
ATOM    503  C   PHE B  65      -6.618 -38.351 -16.249  1.00 74.50           C  
ATOM    504  CB  PHE B  65      -6.601 -35.999 -15.389  1.00 74.50           C  
ATOM    505  O   PHE B  65      -6.185 -38.307 -17.402  1.00 74.50           O  
ATOM    506  CG  PHE B  65      -6.243 -35.044 -14.282  1.00 74.50           C  
ATOM    507  CD1 PHE B  65      -6.971 -35.025 -13.099  1.00 74.50           C  
ATOM    508  CD2 PHE B  65      -5.177 -34.165 -14.426  1.00 74.50           C  
ATOM    509  CE1 PHE B  65      -6.642 -34.142 -12.073  1.00 74.50           C  
ATOM    510  CE2 PHE B  65      -4.842 -33.280 -13.405  1.00 74.50           C  
ATOM    511  CZ  PHE B  65      -5.577 -33.269 -12.230  1.00 74.50           C  
ATOM    512  N   ALA B  66      -7.511 -39.236 -15.745  1.00 75.35           N  
ATOM    513  CA  ALA B  66      -8.202 -40.063 -16.731  1.00 75.35           C  
ATOM    514  C   ALA B  66      -9.559 -39.466 -17.094  1.00 75.35           C  
ATOM    515  CB  ALA B  66      -8.374 -41.486 -16.204  1.00 75.35           C  
ATOM    516  O   ALA B  66     -10.414 -39.280 -16.225  1.00 75.35           O  
ATOM    517  N   CYS B  67      -9.652 -39.177 -18.384  1.00 75.67           N  
ATOM    518  CA  CYS B  67     -10.909 -38.590 -18.835  1.00 75.67           C  
ATOM    519  C   CYS B  67     -11.870 -39.668 -19.323  1.00 75.67           C  
ATOM    520  CB  CYS B  67     -10.658 -37.576 -19.951  1.00 75.67           C  
ATOM    521  O   CYS B  67     -11.452 -40.785 -19.632  1.00 75.67           O  
ATOM    522  SG  CYS B  67      -9.671 -36.154 -19.433  1.00 75.67           S  
ATOM    523  N   PRO B  68     -13.176 -39.356 -19.292  1.00 75.74           N  
ATOM    524  CA  PRO B  68     -14.181 -40.329 -19.726  1.00 75.74           C  
ATOM    525  C   PRO B  68     -13.998 -40.757 -21.181  1.00 75.74           C  
ATOM    526  CB  PRO B  68     -15.502 -39.579 -19.540  1.00 75.74           C  
ATOM    527  O   PRO B  68     -14.415 -41.854 -21.562  1.00 75.74           O  
ATOM    528  CG  PRO B  68     -15.137 -38.344 -18.781  1.00 75.74           C  
ATOM    529  CD  PRO B  68     -13.644 -38.190 -18.812  1.00 75.74           C  
ATOM    530  N   ASP B  69     -13.390 -39.945 -22.019  1.00 75.48           N  
ATOM    531  CA  ASP B  69     -13.184 -40.253 -23.431  1.00 75.48           C  
ATOM    532  C   ASP B  69     -12.064 -41.275 -23.612  1.00 75.48           C  
ATOM    533  CB  ASP B  69     -12.867 -38.980 -24.217  1.00 75.48           C  
ATOM    534  O   ASP B  69     -11.784 -41.704 -24.733  1.00 75.48           O  
ATOM    535  CG  ASP B  69     -11.685 -38.212 -23.652  1.00 75.48           C  
ATOM    536  OD1 ASP B  69     -11.148 -38.610 -22.596  1.00 75.48           O  
ATOM    537  OD2 ASP B  69     -11.289 -37.198 -24.267  1.00 75.48           O  
ATOM    538  N   GLY B  70     -11.509 -41.708 -22.552  1.00 74.75           N  
ATOM    539  CA  GLY B  70     -10.486 -42.741 -22.581  1.00 74.75           C  
ATOM    540  C   GLY B  70      -9.082 -42.186 -22.732  1.00 74.75           C  
ATOM    541  O   GLY B  70      -8.104 -42.934 -22.673  1.00 74.75           O  
ATOM    542  N   VAL B  71      -9.048 -40.855 -22.834  1.00 78.36           N  
ATOM    543  CA  VAL B  71      -7.731 -40.242 -22.978  1.00 78.36           C  
ATOM    544  C   VAL B  71      -7.144 -39.949 -21.599  1.00 78.36           C  
ATOM    545  CB  VAL B  71      -7.797 -38.946 -23.816  1.00 78.36           C  
ATOM    546  O   VAL B  71      -7.824 -39.394 -20.733  1.00 78.36           O  
ATOM    547  CG1 VAL B  71      -6.412 -38.312 -23.940  1.00 78.36           C  
ATOM    548  CG2 VAL B  71      -8.382 -39.233 -25.197  1.00 78.36           C  
ATOM    549  N   LYS B  72      -5.956 -40.368 -21.382  1.00 79.43           N  
ATOM    550  CA  LYS B  72      -5.237 -40.099 -20.140  1.00 79.43           C  
ATOM    551  C   LYS B  72      -4.295 -38.909 -20.296  1.00 79.43           C  
ATOM    552  CB  LYS B  72      -4.451 -41.335 -19.697  1.00 79.43           C  
ATOM    553  O   LYS B  72      -3.443 -38.897 -21.188  1.00 79.43           O  
ATOM    554  CG  LYS B  72      -4.069 -41.330 -18.224  1.00 79.43           C  
ATOM    555  CD  LYS B  72      -3.340 -42.608 -17.832  1.00 79.43           C  
ATOM    556  CE  LYS B  72      -2.857 -42.557 -16.388  1.00 79.43           C  
ATOM    557  NZ  LYS B  72      -2.093 -43.785 -16.016  1.00 79.43           N  
ATOM    558  N   HIS B  73      -4.536 -37.882 -19.409  1.00 81.03           N  
ATOM    559  CA  HIS B  73      -3.669 -36.709 -19.424  1.00 81.03           C  
ATOM    560  C   HIS B  73      -2.640 -36.771 -18.300  1.00 81.03           C  
ATOM    561  CB  HIS B  73      -4.497 -35.428 -19.308  1.00 81.03           C  
ATOM    562  O   HIS B  73      -3.002 -36.768 -17.121  1.00 81.03           O  
ATOM    563  CG  HIS B  73      -5.321 -35.135 -20.522  1.00 81.03           C  
ATOM    564  CD2 HIS B  73      -6.551 -35.565 -20.886  1.00 81.03           C  
ATOM    565  ND1 HIS B  73      -4.887 -34.304 -21.532  1.00 81.03           N  
ATOM    566  CE1 HIS B  73      -5.819 -34.236 -22.468  1.00 81.03           C  
ATOM    567  NE2 HIS B  73      -6.839 -34.992 -22.100  1.00 81.03           N  
ATOM    568  N   VAL B  74      -1.407 -36.818 -18.722  1.00 78.91           N  
ATOM    569  CA  VAL B  74      -0.331 -36.916 -17.740  1.00 78.91           C  
ATOM    570  C   VAL B  74       0.382 -35.572 -17.619  1.00 78.91           C  
ATOM    571  CB  VAL B  74       0.678 -38.024 -18.113  1.00 78.91           C  
ATOM    572  O   VAL B  74       0.821 -35.002 -18.621  1.00 78.91           O  
ATOM    573  CG1 VAL B  74       1.785 -38.123 -17.064  1.00 78.91           C  
ATOM    574  CG2 VAL B  74      -0.035 -39.366 -18.269  1.00 78.91           C  
ATOM    575  N   TYR B  75       0.436 -35.068 -16.363  1.00 77.14           N  
ATOM    576  CA  TYR B  75       1.076 -33.783 -16.107  1.00 77.14           C  
ATOM    577  C   TYR B  75       2.423 -33.972 -15.419  1.00 77.14           C  
ATOM    578  CB  TYR B  75       0.172 -32.893 -15.249  1.00 77.14           C  
ATOM    579  O   TYR B  75       2.543 -34.766 -14.484  1.00 77.14           O  
ATOM    580  CG  TYR B  75      -1.031 -32.358 -15.988  1.00 77.14           C  
ATOM    581  CD1 TYR B  75      -0.987 -31.119 -16.624  1.00 77.14           C  
ATOM    582  CD2 TYR B  75      -2.212 -33.088 -16.051  1.00 77.14           C  
ATOM    583  CE1 TYR B  75      -2.093 -30.620 -17.305  1.00 77.14           C  
ATOM    584  CE2 TYR B  75      -3.325 -32.599 -16.729  1.00 77.14           C  
ATOM    585  OH  TYR B  75      -4.353 -30.878 -18.024  1.00 77.14           O  
ATOM    586  CZ  TYR B  75      -3.255 -31.367 -17.352  1.00 77.14           C  
ATOM    587  N   GLN B  76       3.422 -33.276 -15.947  1.00 77.31           N  
ATOM    588  CA  GLN B  76       4.730 -33.233 -15.302  1.00 77.31           C  
ATOM    589  C   GLN B  76       5.116 -31.803 -14.935  1.00 77.31           C  
ATOM    590  CB  GLN B  76       5.797 -33.849 -16.208  1.00 77.31           C  
ATOM    591  O   GLN B  76       5.315 -30.963 -15.816  1.00 77.31           O  
ATOM    592  CG  GLN B  76       7.159 -33.996 -15.543  1.00 77.31           C  
ATOM    593  CD  GLN B  76       7.452 -35.421 -15.114  1.00 77.31           C  
ATOM    594  NE2 GLN B  76       8.500 -35.597 -14.316  1.00 77.31           N  
ATOM    595  OE1 GLN B  76       6.742 -36.357 -15.495  1.00 77.31           O  
ATOM    596  N   LEU B  77       5.136 -31.682 -13.659  1.00 72.11           N  
ATOM    597  CA  LEU B  77       5.585 -30.383 -13.171  1.00 72.11           C  
ATOM    598  C   LEU B  77       7.046 -30.440 -12.739  1.00 72.11           C  
ATOM    599  CB  LEU B  77       4.713 -29.919 -12.001  1.00 72.11           C  
ATOM    600  O   LEU B  77       7.433 -31.311 -11.957  1.00 72.11           O  
ATOM    601  CG  LEU B  77       3.313 -29.416 -12.357  1.00 72.11           C  
ATOM    602  CD1 LEU B  77       2.361 -29.624 -11.183  1.00 72.11           C  
ATOM    603  CD2 LEU B  77       3.359 -27.946 -12.760  1.00 72.11           C  
ATOM    604  N   ARG B  78       7.792 -29.553 -13.228  1.00 71.03           N  
ATOM    605  CA  ARG B  78       9.197 -29.479 -12.842  1.00 71.03           C  
ATOM    606  C   ARG B  78       9.501 -28.164 -12.133  1.00 71.03           C  
ATOM    607  CB  ARG B  78      10.101 -29.636 -14.066  1.00 71.03           C  
ATOM    608  O   ARG B  78       9.382 -27.090 -12.727  1.00 71.03           O  
ATOM    609  CG  ARG B  78      11.548 -29.955 -13.727  1.00 71.03           C  
ATOM    610  CD  ARG B  78      12.403 -30.097 -14.978  1.00 71.03           C  
ATOM    611  NE  ARG B  78      13.619 -30.861 -14.716  1.00 71.03           N  
ATOM    612  NH1 ARG B  78      14.440 -30.686 -16.868  1.00 71.03           N  
ATOM    613  NH2 ARG B  78      15.627 -31.828 -15.274  1.00 71.03           N  
ATOM    614  CZ  ARG B  78      14.559 -31.124 -15.620  1.00 71.03           C  
ATOM    615  N   ALA B  79       9.913 -28.494 -10.951  1.00 61.34           N  
ATOM    616  CA  ALA B  79      10.211 -27.319 -10.136  1.00 61.34           C  
ATOM    617  C   ALA B  79      11.644 -26.845 -10.360  1.00 61.34           C  
ATOM    618  CB  ALA B  79       9.979 -27.623  -8.658  1.00 61.34           C  
ATOM    619  O   ALA B  79      12.577 -27.652 -10.366  1.00 61.34           O  
ATOM    620  N   ARG B  80      11.748 -25.532 -10.753  1.00 54.91           N  
ATOM    621  CA  ARG B  80      13.075 -24.944 -10.913  1.00 54.91           C  
ATOM    622  C   ARG B  80      13.372 -23.952  -9.794  1.00 54.91           C  
ATOM    623  CB  ARG B  80      13.196 -24.253 -12.273  1.00 54.91           C  
ATOM    624  O   ARG B  80      12.485 -23.217  -9.357  1.00 54.91           O  
ATOM    625  CG  ARG B  80      14.629 -24.090 -12.755  1.00 54.91           C  
ATOM    626  CD  ARG B  80      14.692 -23.410 -14.115  1.00 54.91           C  
ATOM    627  NE  ARG B  80      16.068 -23.262 -14.580  1.00 54.91           N  
ATOM    628  NH1 ARG B  80      15.513 -22.103 -16.501  1.00 54.91           N  
ATOM    629  NH2 ARG B  80      17.708 -22.567 -16.031  1.00 54.91           N  
ATOM    630  CZ  ARG B  80      16.427 -22.644 -15.703  1.00 54.91           C  
ATOM    631  N   SER B  81      14.544 -24.118  -9.399  1.00 41.96           N  
ATOM    632  CA  SER B  81      14.988 -23.161  -8.391  1.00 41.96           C  
ATOM    633  C   SER B  81      15.550 -21.899  -9.036  1.00 41.96           C  
ATOM    634  CB  SER B  81      16.043 -23.792  -7.481  1.00 41.96           C  
ATOM    635  O   SER B  81      16.274 -21.973 -10.031  1.00 41.96           O  
ATOM    636  OG  SER B  81      17.133 -24.284  -8.241  1.00 41.96           O  
ATOM    637  N   VAL B  82      14.833 -20.925  -8.982  1.00 40.65           N  
ATOM    638  CA  VAL B  82      15.319 -19.702  -9.611  1.00 40.65           C  
ATOM    639  C   VAL B  82      15.968 -18.803  -8.562  1.00 40.65           C  
ATOM    640  CB  VAL B  82      14.182 -18.944 -10.332  1.00 40.65           C  
ATOM    641  O   VAL B  82      15.426 -18.623  -7.469  1.00 40.65           O  
ATOM    642  CG1 VAL B  82      14.710 -17.665 -10.978  1.00 40.65           C  
ATOM    643  CG2 VAL B  82      13.523 -19.842 -11.378  1.00 40.65           C  
ATOM    644  N   SER B  83      17.195 -18.434  -8.888  1.00 32.98           N  
ATOM    645  CA  SER B  83      17.891 -17.469  -8.044  1.00 32.98           C  
ATOM    646  C   SER B  83      17.450 -16.043  -8.356  1.00 32.98           C  
ATOM    647  CB  SER B  83      19.405 -17.593  -8.222  1.00 32.98           C  
ATOM    648  O   SER B  83      17.361 -15.656  -9.523  1.00 32.98           O  
ATOM    649  OG  SER B  83      19.775 -17.345  -9.567  1.00 32.98           O  
ATOM    650  N   PRO B  84      16.882 -15.512  -7.418  1.00 29.48           N  
ATOM    651  CA  PRO B  84      16.443 -14.152  -7.738  1.00 29.48           C  
ATOM    652  C   PRO B  84      17.577 -13.272  -8.258  1.00 29.48           C  
ATOM    653  CB  PRO B  84      15.915 -13.628  -6.400  1.00 29.48           C  
ATOM    654  O   PRO B  84      18.717 -13.396  -7.804  1.00 29.48           O  
ATOM    655  CG  PRO B  84      16.403 -14.612  -5.386  1.00 29.48           C  
ATOM    656  CD  PRO B  84      16.919 -15.824  -6.106  1.00 29.48           C  
ATOM    657  N   LYS B  85      17.464 -12.861  -9.538  1.00 30.03           N  
ATOM    658  CA  LYS B  85      18.463 -11.900  -9.997  1.00 30.03           C  
ATOM    659  C   LYS B  85      18.233 -10.527  -9.371  1.00 30.03           C  
ATOM    660  CB  LYS B  85      18.441 -11.790 -11.522  1.00 30.03           C  
ATOM    661  O   LYS B  85      17.091 -10.082  -9.239  1.00 30.03           O  
ATOM    662  CG  LYS B  85      19.430 -12.710 -12.223  1.00 30.03           C  
ATOM    663  CD  LYS B  85      19.386 -12.530 -13.735  1.00 30.03           C  
ATOM    664  CE  LYS B  85      20.326 -13.498 -14.441  1.00 30.03           C  
ATOM    665  NZ  LYS B  85      20.270 -13.341 -15.926  1.00 30.03           N  
ATOM    666  N   LEU B  86      19.177 -10.010  -8.638  1.00 25.01           N  
ATOM    667  CA  LEU B  86      19.158  -8.701  -7.995  1.00 25.01           C  
ATOM    668  C   LEU B  86      19.146  -7.585  -9.035  1.00 25.01           C  
ATOM    669  CB  LEU B  86      20.367  -8.540  -7.070  1.00 25.01           C  
ATOM    670  O   LEU B  86      19.985  -7.564  -9.939  1.00 25.01           O  
ATOM    671  CG  LEU B  86      20.121  -7.801  -5.754  1.00 25.01           C  
ATOM    672  CD1 LEU B  86      19.546  -8.753  -4.711  1.00 25.01           C  
ATOM    673  CD2 LEU B  86      21.410  -7.162  -5.250  1.00 25.01           C  
ATOM    674  N   PHE B  87      17.962  -7.106  -9.395  1.00 26.90           N  
ATOM    675  CA  PHE B  87      18.071  -5.964 -10.295  1.00 26.90           C  
ATOM    676  C   PHE B  87      18.584  -4.736  -9.551  1.00 26.90           C  
ATOM    677  CB  PHE B  87      16.718  -5.657 -10.943  1.00 26.90           C  
ATOM    678  O   PHE B  87      18.339  -4.583  -8.353  1.00 26.90           O  
ATOM    679  CG  PHE B  87      16.374  -6.569 -12.090  1.00 26.90           C  
ATOM    680  CD1 PHE B  87      16.779  -6.265 -13.384  1.00 26.90           C  
ATOM    681  CD2 PHE B  87      15.644  -7.731 -11.874  1.00 26.90           C  
ATOM    682  CE1 PHE B  87      16.462  -7.107 -14.447  1.00 26.90           C  
ATOM    683  CE2 PHE B  87      15.324  -8.578 -12.932  1.00 26.90           C  
ATOM    684  CZ  PHE B  87      15.733  -8.263 -14.218  1.00 26.90           C  
ATOM    685  N   ILE B  88      19.531  -4.063 -10.091  1.00 25.85           N  
ATOM    686  CA  ILE B  88      20.233  -2.871  -9.629  1.00 25.85           C  
ATOM    687  C   ILE B  88      19.256  -1.702  -9.530  1.00 25.85           C  
ATOM    688  CB  ILE B  88      21.409  -2.509 -10.564  1.00 25.85           C  
ATOM    689  O   ILE B  88      18.416  -1.511 -10.412  1.00 25.85           O  
ATOM    690  CG1 ILE B  88      22.384  -3.687 -10.676  1.00 25.85           C  
ATOM    691  CG2 ILE B  88      22.126  -1.250 -10.067  1.00 25.85           C  
ATOM    692  CD1 ILE B  88      23.432  -3.521 -11.768  1.00 25.85           C  
ATOM    693  N   ARG B  89      19.065  -1.248  -8.292  1.00 28.50           N  
ATOM    694  CA  ARG B  89      18.392   0.009  -7.982  1.00 28.50           C  
ATOM    695  C   ARG B  89      18.699   1.068  -9.035  1.00 28.50           C  
ATOM    696  CB  ARG B  89      18.804   0.512  -6.597  1.00 28.50           C  
ATOM    697  O   ARG B  89      19.864   1.319  -9.350  1.00 28.50           O  
ATOM    698  CG  ARG B  89      17.757   1.384  -5.922  1.00 28.50           C  
ATOM    699  CD  ARG B  89      18.226   1.876  -4.559  1.00 28.50           C  
ATOM    700  NE  ARG B  89      17.112   2.355  -3.747  1.00 28.50           N  
ATOM    701  NH1 ARG B  89      18.390   2.769  -1.868  1.00 28.50           N  
ATOM    702  NH2 ARG B  89      16.136   3.184  -1.840  1.00 28.50           N  
ATOM    703  CZ  ARG B  89      17.215   2.768  -2.487  1.00 28.50           C  
ATOM    704  N   GLN B  90      17.870   1.139 -10.004  1.00 27.06           N  
ATOM    705  CA  GLN B  90      18.185   2.314 -10.809  1.00 27.06           C  
ATOM    706  C   GLN B  90      18.321   3.558  -9.935  1.00 27.06           C  
ATOM    707  CB  GLN B  90      17.113   2.538 -11.877  1.00 27.06           C  
ATOM    708  O   GLN B  90      17.549   3.750  -8.993  1.00 27.06           O  
ATOM    709  CG  GLN B  90      17.671   2.692 -13.285  1.00 27.06           C  
ATOM    710  CD  GLN B  90      16.585   2.766 -14.342  1.00 27.06           C  
ATOM    711  NE2 GLN B  90      16.754   3.666 -15.305  1.00 27.06           N  
ATOM    712  OE1 GLN B  90      15.602   2.020 -14.294  1.00 27.06           O  
ATOM    713  N   GLU B  91      19.485   4.091  -9.849  1.00 31.80           N  
ATOM    714  CA  GLU B  91      19.805   5.333  -9.151  1.00 31.80           C  
ATOM    715  C   GLU B  91      18.695   6.366  -9.325  1.00 31.80           C  
ATOM    716  CB  GLU B  91      21.135   5.903  -9.651  1.00 31.80           C  
ATOM    717  O   GLU B  91      18.277   6.653 -10.448  1.00 31.80           O  
ATOM    718  CG  GLU B  91      22.099   6.282  -8.535  1.00 31.80           C  
ATOM    719  CD  GLU B  91      23.423   6.827  -9.046  1.00 31.80           C  
ATOM    720  OE1 GLU B  91      24.261   7.258  -8.221  1.00 31.80           O  
ATOM    721  OE2 GLU B  91      23.624   6.825 -10.281  1.00 31.80           O  
ATOM    722  N   GLU B  92      17.771   6.453  -8.429  1.00 36.26           N  
ATOM    723  CA  GLU B  92      16.643   7.376  -8.338  1.00 36.26           C  
ATOM    724  C   GLU B  92      17.077   8.809  -8.629  1.00 36.26           C  
ATOM    725  CB  GLU B  92      15.992   7.293  -6.955  1.00 36.26           C  
ATOM    726  O   GLU B  92      18.084   9.279  -8.094  1.00 36.26           O  
ATOM    727  CG  GLU B  92      14.543   7.760  -6.928  1.00 36.26           C  
ATOM    728  CD  GLU B  92      13.900   7.643  -5.555  1.00 36.26           C  
ATOM    729  OE1 GLU B  92      12.742   8.087  -5.388  1.00 36.26           O  
ATOM    730  OE2 GLU B  92      14.561   7.104  -4.639  1.00 36.26           O  
ATOM    731  N   VAL B  93      16.626   9.327  -9.700  1.00 33.29           N  
ATOM    732  CA  VAL B  93      16.677  10.771  -9.904  1.00 33.29           C  
ATOM    733  C   VAL B  93      16.070  11.485  -8.697  1.00 33.29           C  
ATOM    734  CB  VAL B  93      15.940  11.189 -11.196  1.00 33.29           C  
ATOM    735  O   VAL B  93      14.950  11.175  -8.284  1.00 33.29           O  
ATOM    736  CG1 VAL B  93      16.042  12.698 -11.413  1.00 33.29           C  
ATOM    737  CG2 VAL B  93      16.503  10.434 -12.398  1.00 33.29           C  
ATOM    738  N   GLN B  94      16.833  11.718  -7.662  1.00 35.03           N  
ATOM    739  CA  GLN B  94      16.479  12.588  -6.545  1.00 35.03           C  
ATOM    740  C   GLN B  94      15.512  13.683  -6.986  1.00 35.03           C  
ATOM    741  CB  GLN B  94      17.733  13.211  -5.930  1.00 35.03           C  
ATOM    742  O   GLN B  94      15.832  14.481  -7.870  1.00 35.03           O  
ATOM    743  CG  GLN B  94      17.753  13.179  -4.408  1.00 35.03           C  
ATOM    744  CD  GLN B  94      19.140  13.396  -3.834  1.00 35.03           C  
ATOM    745  NE2 GLN B  94      19.208  13.688  -2.540  1.00 35.03           N  
ATOM    746  OE1 GLN B  94      20.144  13.301  -4.548  1.00 35.03           O  
ATOM    747  N   GLU B  95      14.308  13.384  -7.194  1.00 34.35           N  
ATOM    748  CA  GLU B  95      13.460  14.551  -7.418  1.00 34.35           C  
ATOM    749  C   GLU B  95      13.705  15.622  -6.359  1.00 34.35           C  
ATOM    750  CB  GLU B  95      11.983  14.150  -7.428  1.00 34.35           C  
ATOM    751  O   GLU B  95      13.717  15.327  -5.162  1.00 34.35           O  
ATOM    752  CG  GLU B  95      11.526  13.520  -8.736  1.00 34.35           C  
ATOM    753  CD  GLU B  95      10.031  13.658  -8.978  1.00 34.35           C  
ATOM    754  OE1 GLU B  95       9.559  13.296 -10.080  1.00 34.35           O  
ATOM    755  OE2 GLU B  95       9.327  14.132  -8.059  1.00 34.35           O  
ATOM    756  N   LEU B  96      14.576  16.524  -6.583  1.00 31.79           N  
ATOM    757  CA  LEU B  96      14.933  17.713  -5.816  1.00 31.79           C  
ATOM    758  C   LEU B  96      13.688  18.389  -5.250  1.00 31.79           C  
ATOM    759  CB  LEU B  96      15.711  18.701  -6.690  1.00 31.79           C  
ATOM    760  O   LEU B  96      13.072  19.224  -5.916  1.00 31.79           O  
ATOM    761  CG  LEU B  96      16.764  19.551  -5.978  1.00 31.79           C  
ATOM    762  CD1 LEU B  96      17.915  18.675  -5.495  1.00 31.79           C  
ATOM    763  CD2 LEU B  96      17.275  20.652  -6.901  1.00 31.79           C  
ATOM    764  N   TYR B  97      12.650  17.575  -4.957  1.00 38.30           N  
ATOM    765  CA  TYR B  97      11.750  18.518  -4.303  1.00 38.30           C  
ATOM    766  C   TYR B  97      12.438  19.200  -3.126  1.00 38.30           C  
ATOM    767  CB  TYR B  97      10.481  17.806  -3.825  1.00 38.30           C  
ATOM    768  O   TYR B  97      12.831  18.540  -2.161  1.00 38.30           O  
ATOM    769  CG  TYR B  97       9.490  17.526  -4.929  1.00 38.30           C  
ATOM    770  CD1 TYR B  97       8.591  18.503  -5.349  1.00 38.30           C  
ATOM    771  CD2 TYR B  97       9.451  16.284  -5.552  1.00 38.30           C  
ATOM    772  CE1 TYR B  97       7.675  18.249  -6.364  1.00 38.30           C  
ATOM    773  CE2 TYR B  97       8.539  16.018  -6.569  1.00 38.30           C  
ATOM    774  OH  TYR B  97       6.752  16.748  -7.973  1.00 38.30           O  
ATOM    775  CZ  TYR B  97       7.657  17.005  -6.968  1.00 38.30           C  
ATOM    776  N   SER B  98      13.493  20.049  -3.415  1.00 42.16           N  
ATOM    777  CA  SER B  98      14.546  20.682  -2.628  1.00 42.16           C  
ATOM    778  C   SER B  98      13.967  21.446  -1.442  1.00 42.16           C  
ATOM    779  CB  SER B  98      15.372  21.629  -3.500  1.00 42.16           C  
ATOM    780  O   SER B  98      12.875  22.010  -1.534  1.00 42.16           O  
ATOM    781  OG  SER B  98      16.138  22.512  -2.699  1.00 42.16           O  
ATOM    782  N   PRO B  99      14.235  21.114  -0.166  1.00 41.96           N  
ATOM    783  CA  PRO B  99      14.094  22.076   0.929  1.00 41.96           C  
ATOM    784  C   PRO B  99      14.109  23.525   0.448  1.00 41.96           C  
ATOM    785  CB  PRO B  99      15.308  21.782   1.814  1.00 41.96           C  
ATOM    786  O   PRO B  99      13.463  24.386   1.050  1.00 41.96           O  
ATOM    787  CG  PRO B  99      16.197  20.925   0.972  1.00 41.96           C  
ATOM    788  CD  PRO B  99      15.397  20.404  -0.187  1.00 41.96           C  
ATOM    789  N   ILE B 100      14.603  23.687  -0.777  1.00 45.64           N  
ATOM    790  CA  ILE B 100      14.708  25.042  -1.306  1.00 45.64           C  
ATOM    791  C   ILE B 100      13.319  25.563  -1.670  1.00 45.64           C  
ATOM    792  CB  ILE B 100      15.640  25.097  -2.537  1.00 45.64           C  
ATOM    793  O   ILE B 100      12.993  26.721  -1.397  1.00 45.64           O  
ATOM    794  CG1 ILE B 100      17.061  24.673  -2.150  1.00 45.64           C  
ATOM    795  CG2 ILE B 100      15.636  26.499  -3.156  1.00 45.64           C  
ATOM    796  CD1 ILE B 100      17.998  24.493  -3.337  1.00 45.64           C  
ATOM    797  N   PHE B 101      12.451  24.635  -2.107  1.00 46.44           N  
ATOM    798  CA  PHE B 101      11.099  25.063  -2.444  1.00 46.44           C  
ATOM    799  C   PHE B 101      10.310  25.406  -1.187  1.00 46.44           C  
ATOM    800  CB  PHE B 101      10.372  23.973  -3.239  1.00 46.44           C  
ATOM    801  O   PHE B 101       9.555  26.381  -1.167  1.00 46.44           O  
ATOM    802  CG  PHE B 101       9.891  24.427  -4.591  1.00 46.44           C  
ATOM    803  CD1 PHE B 101       8.646  25.027  -4.735  1.00 46.44           C  
ATOM    804  CD2 PHE B 101      10.684  24.253  -5.717  1.00 46.44           C  
ATOM    805  CE1 PHE B 101       8.198  25.448  -5.985  1.00 46.44           C  
ATOM    806  CE2 PHE B 101      10.243  24.671  -6.970  1.00 46.44           C  
ATOM    807  CZ  PHE B 101       8.999  25.267  -7.102  1.00 46.44           C  
ATOM    808  N   LEU B 102      10.498  24.650  -0.171  1.00 45.38           N  
ATOM    809  CA  LEU B 102       9.820  24.945   1.087  1.00 45.38           C  
ATOM    810  C   LEU B 102      10.321  26.257   1.681  1.00 45.38           C  
ATOM    811  CB  LEU B 102      10.028  23.805   2.088  1.00 45.38           C  
ATOM    812  O   LEU B 102       9.533  27.046   2.208  1.00 45.38           O  
ATOM    813  CG  LEU B 102       9.156  22.563   1.892  1.00 45.38           C  
ATOM    814  CD1 LEU B 102       9.604  21.449   2.832  1.00 45.38           C  
ATOM    815  CD2 LEU B 102       7.686  22.901   2.116  1.00 45.38           C  
ATOM    816  N   ILE B 103      11.583  26.465   1.468  1.00 49.35           N  
ATOM    817  CA  ILE B 103      12.186  27.694   1.973  1.00 49.35           C  
ATOM    818  C   ILE B 103      11.679  28.887   1.167  1.00 49.35           C  
ATOM    819  CB  ILE B 103      13.729  27.629   1.920  1.00 49.35           C  
ATOM    820  O   ILE B 103      11.323  29.922   1.736  1.00 49.35           O  
ATOM    821  CG1 ILE B 103      14.250  26.532   2.856  1.00 49.35           C  
ATOM    822  CG2 ILE B 103      14.340  28.988   2.276  1.00 49.35           C  
ATOM    823  CD1 ILE B 103      15.745  26.271   2.732  1.00 49.35           C  
ATOM    824  N   VAL B 104      11.519  28.645  -0.142  1.00 52.47           N  
ATOM    825  CA  VAL B 104      11.042  29.719  -1.007  1.00 52.47           C  
ATOM    826  C   VAL B 104       9.572  30.007  -0.711  1.00 52.47           C  
ATOM    827  CB  VAL B 104      11.225  29.368  -2.501  1.00 52.47           C  
ATOM    828  O   VAL B 104       9.167  31.168  -0.620  1.00 52.47           O  
ATOM    829  CG1 VAL B 104      10.605  30.445  -3.389  1.00 52.47           C  
ATOM    830  CG2 VAL B 104      12.707  29.189  -2.828  1.00 52.47           C  
ATOM    831  N   ALA B 105       8.856  28.921  -0.451  1.00 52.63           N  
ATOM    832  CA  ALA B 105       7.441  29.097  -0.132  1.00 52.63           C  
ATOM    833  C   ALA B 105       7.266  29.798   1.212  1.00 52.63           C  
ATOM    834  CB  ALA B 105       6.726  27.748  -0.123  1.00 52.63           C  
ATOM    835  O   ALA B 105       6.401  30.664   1.359  1.00 52.63           O  
ATOM    836  N   ALA B 106       8.155  29.462   2.140  1.00 51.78           N  
ATOM    837  CA  ALA B 106       8.125  30.105   3.452  1.00 51.78           C  
ATOM    838  C   ALA B 106       8.473  31.587   3.345  1.00 51.78           C  
ATOM    839  CB  ALA B 106       9.085  29.404   4.409  1.00 51.78           C  
ATOM    840  O   ALA B 106       7.829  32.429   3.975  1.00 51.78           O  
ATOM    841  N   ILE B 107       9.424  31.877   2.500  1.00 57.44           N  
ATOM    842  CA  ILE B 107       9.878  33.253   2.331  1.00 57.44           C  
ATOM    843  C   ILE B 107       8.784  34.078   1.658  1.00 57.44           C  
ATOM    844  CB  ILE B 107      11.184  33.321   1.508  1.00 57.44           C  
ATOM    845  O   ILE B 107       8.513  35.211   2.065  1.00 57.44           O  
ATOM    846  CG1 ILE B 107      12.331  32.648   2.270  1.00 57.44           C  
ATOM    847  CG2 ILE B 107      11.531  34.773   1.165  1.00 57.44           C  
ATOM    848  CD1 ILE B 107      13.625  32.543   1.474  1.00 57.44           C  
ATOM    849  N   VAL B 108       8.132  33.487   0.668  1.00 55.91           N  
ATOM    850  CA  VAL B 108       7.054  34.174  -0.035  1.00 55.91           C  
ATOM    851  C   VAL B 108       5.896  34.437   0.925  1.00 55.91           C  
ATOM    852  CB  VAL B 108       6.562  33.360  -1.253  1.00 55.91           C  
ATOM    853  O   VAL B 108       5.307  35.521   0.915  1.00 55.91           O  
ATOM    854  CG1 VAL B 108       5.335  34.018  -1.881  1.00 55.91           C  
ATOM    855  CG2 VAL B 108       7.680  33.213  -2.283  1.00 55.91           C  
ATOM    856  N   PHE B 109       5.696  33.504   1.736  1.00 52.12           N  
ATOM    857  CA  PHE B 109       4.627  33.614   2.722  1.00 52.12           C  
ATOM    858  C   PHE B 109       4.925  34.725   3.722  1.00 52.12           C  
ATOM    859  CB  PHE B 109       4.434  32.284   3.457  1.00 52.12           C  
ATOM    860  O   PHE B 109       4.050  35.533   4.040  1.00 52.12           O  
ATOM    861  CG  PHE B 109       3.255  32.273   4.393  1.00 52.12           C  
ATOM    862  CD1 PHE B 109       3.433  32.442   5.760  1.00 52.12           C  
ATOM    863  CD2 PHE B 109       1.968  32.093   3.903  1.00 52.12           C  
ATOM    864  CE1 PHE B 109       2.344  32.432   6.628  1.00 52.12           C  
ATOM    865  CE2 PHE B 109       0.874  32.082   4.764  1.00 52.12           C  
ATOM    866  CZ  PHE B 109       1.064  32.250   6.126  1.00 52.12           C  
ATOM    867  N   ILE B 110       6.130  34.752   4.186  1.00 54.22           N  
ATOM    868  CA  ILE B 110       6.558  35.758   5.152  1.00 54.22           C  
ATOM    869  C   ILE B 110       6.453  37.149   4.530  1.00 54.22           C  
ATOM    870  CB  ILE B 110       8.000  35.496   5.640  1.00 54.22           C  
ATOM    871  O   ILE B 110       5.995  38.093   5.178  1.00 54.22           O  
ATOM    872  CG1 ILE B 110       8.071  34.175   6.414  1.00 54.22           C  
ATOM    873  CG2 ILE B 110       8.499  36.662   6.499  1.00 54.22           C  
ATOM    874  CD1 ILE B 110       9.482  33.764   6.811  1.00 54.22           C  
ATOM    875  N   THR B 111       6.922  37.216   3.299  1.00 58.62           N  
ATOM    876  CA  THR B 111       6.884  38.488   2.586  1.00 58.62           C  
ATOM    877  C   THR B 111       5.445  38.958   2.397  1.00 58.62           C  
ATOM    878  CB  THR B 111       7.576  38.380   1.214  1.00 58.62           C  
ATOM    879  O   THR B 111       5.149  40.146   2.547  1.00 58.62           O  
ATOM    880  CG2 THR B 111       8.596  39.497   1.024  1.00 58.62           C  
ATOM    881  OG1 THR B 111       8.245  37.116   1.121  1.00 58.62           O  
ATOM    882  N   LEU B 112       4.628  38.001   2.076  1.00 53.03           N  
ATOM    883  CA  LEU B 112       3.223  38.339   1.874  1.00 53.03           C  
ATOM    884  C   LEU B 112       2.585  38.810   3.177  1.00 53.03           C  
ATOM    885  CB  LEU B 112       2.456  37.135   1.323  1.00 53.03           C  
ATOM    886  O   LEU B 112       1.797  39.758   3.180  1.00 53.03           O  
ATOM    887  CG  LEU B 112       1.183  37.446   0.532  1.00 53.03           C  
ATOM    888  CD1 LEU B 112       1.468  37.412  -0.965  1.00 53.03           C  
ATOM    889  CD2 LEU B 112       0.075  36.464   0.894  1.00 53.03           C  
ATOM    890  N   CYS B 113       2.973  38.123   4.233  1.00 46.09           N  
ATOM    891  CA  CYS B 113       2.451  38.487   5.546  1.00 46.09           C  
ATOM    892  C   CYS B 113       2.886  39.895   5.935  1.00 46.09           C  
ATOM    893  CB  CYS B 113       2.918  37.488   6.604  1.00 46.09           C  
ATOM    894  O   CYS B 113       2.099  40.660   6.495  1.00 46.09           O  
ATOM    895  SG  CYS B 113       2.126  35.870   6.479  1.00 46.09           S  
ATOM    896  N   PHE B 114       4.153  40.174   5.579  1.00 52.23           N  
ATOM    897  CA  PHE B 114       4.706  41.481   5.914  1.00 52.23           C  
ATOM    898  C   PHE B 114       4.067  42.574   5.066  1.00 52.23           C  
ATOM    899  CB  PHE B 114       6.226  41.488   5.722  1.00 52.23           C  
ATOM    900  O   PHE B 114       3.828  43.682   5.549  1.00 52.23           O  
ATOM    901  CG  PHE B 114       6.994  41.053   6.941  1.00 52.23           C  
ATOM    902  CD1 PHE B 114       7.144  41.906   8.027  1.00 52.23           C  
ATOM    903  CD2 PHE B 114       7.567  39.789   7.000  1.00 52.23           C  
ATOM    904  CE1 PHE B 114       7.855  41.506   9.156  1.00 52.23           C  
ATOM    905  CE2 PHE B 114       8.278  39.381   8.125  1.00 52.23           C  
ATOM    906  CZ  PHE B 114       8.422  40.242   9.201  1.00 52.23           C  
ATOM    907  N   THR B 115       3.877  42.303   3.779  1.00 53.64           N  
ATOM    908  CA  THR B 115       3.250  43.277   2.891  1.00 53.64           C  
ATOM    909  C   THR B 115       1.824  43.579   3.341  1.00 53.64           C  
ATOM    910  CB  THR B 115       3.237  42.777   1.435  1.00 53.64           C  
ATOM    911  O   THR B 115       1.355  44.712   3.216  1.00 53.64           O  
ATOM    912  CG2 THR B 115       4.623  42.882   0.805  1.00 53.64           C  
ATOM    913  OG1 THR B 115       2.815  41.408   1.409  1.00 53.64           O  
ATOM    914  N   LEU B 116       1.168  42.616   3.804  1.00 49.64           N  
ATOM    915  CA  LEU B 116      -0.202  42.820   4.262  1.00 49.64           C  
ATOM    916  C   LEU B 116      -0.231  43.662   5.533  1.00 49.64           C  
ATOM    917  CB  LEU B 116      -0.890  41.475   4.511  1.00 49.64           C  
ATOM    918  O   LEU B 116      -1.159  44.446   5.743  1.00 49.64           O  
ATOM    919  CG  LEU B 116      -1.272  40.669   3.269  1.00 49.64           C  
ATOM    920  CD1 LEU B 116      -1.755  39.278   3.667  1.00 49.64           C  
ATOM    921  CD2 LEU B 116      -2.339  41.400   2.462  1.00 49.64           C  
ATOM    922  N   LYS B 117       0.795  43.499   6.303  1.00 48.13           N  
ATOM    923  CA  LYS B 117       0.931  44.293   7.521  1.00 48.13           C  
ATOM    924  C   LYS B 117       1.180  45.763   7.195  1.00 48.13           C  
ATOM    925  CB  LYS B 117       2.064  43.750   8.392  1.00 48.13           C  
ATOM    926  O   LYS B 117       0.646  46.651   7.863  1.00 48.13           O  
ATOM    927  CG  LYS B 117       1.999  44.200   9.844  1.00 48.13           C  
ATOM    928  CD  LYS B 117       2.990  43.435  10.712  1.00 48.13           C  
ATOM    929  CE  LYS B 117       2.969  43.925  12.153  1.00 48.13           C  
ATOM    930  NZ  LYS B 117       3.917  43.157  13.014  1.00 48.13           N  
ATOM    931  N   ARG B 118       1.985  45.988   6.125  1.00 56.86           N  
ATOM    932  CA  ARG B 118       2.355  47.350   5.754  1.00 56.86           C  
ATOM    933  C   ARG B 118       1.156  48.112   5.199  1.00 56.86           C  
ATOM    934  CB  ARG B 118       3.489  47.339   4.727  1.00 56.86           C  
ATOM    935  O   ARG B 118       1.012  49.313   5.437  1.00 56.86           O  
ATOM    936  CG  ARG B 118       4.538  48.416   4.956  1.00 56.86           C  
ATOM    937  CD  ARG B 118       5.651  48.348   3.920  1.00 56.86           C  
ATOM    938  NE  ARG B 118       6.654  49.386   4.138  1.00 56.86           N  
ATOM    939  NH1 ARG B 118       8.021  48.721   2.398  1.00 56.86           N  
ATOM    940  NH2 ARG B 118       8.603  50.518   3.696  1.00 56.86           N  
ATOM    941  CZ  ARG B 118       7.757  49.539   3.410  1.00 56.86           C  
ATOM    942  N   LYS B 119       0.348  47.404   4.542  1.00 51.83           N  
ATOM    943  CA  LYS B 119      -0.813  48.065   3.953  1.00 51.83           C  
ATOM    944  C   LYS B 119      -1.846  48.416   5.020  1.00 51.83           C  
ATOM    945  CB  LYS B 119      -1.448  47.179   2.880  1.00 51.83           C  
ATOM    946  O   LYS B 119      -2.555  49.417   4.899  1.00 51.83           O  
ATOM    947  CG  LYS B 119      -1.933  47.941   1.656  1.00 51.83           C  
ATOM    948  CD  LYS B 119      -2.413  46.994   0.563  1.00 51.83           C  
ATOM    949  CE  LYS B 119      -2.921  47.756  -0.654  1.00 51.83           C  
ATOM    950  NZ  LYS B 119      -3.359  46.832  -1.743  1.00 51.83           N  
ATOM    951  N   THR B 120      -1.759  47.768   6.068  1.00 50.30           N  
ATOM    952  CA  THR B 120      -2.712  48.026   7.141  1.00 50.30           C  
ATOM    953  C   THR B 120      -2.213  49.145   8.051  1.00 50.30           C  
ATOM    954  CB  THR B 120      -2.969  46.758   7.977  1.00 50.30           C  
ATOM    955  O   THR B 120      -3.010  49.834   8.691  1.00 50.30           O  
ATOM    956  CG2 THR B 120      -4.049  45.889   7.339  1.00 50.30           C  
ATOM    957  OG1 THR B 120      -1.756  46.001   8.071  1.00 50.30           O  
ATOM    958  N   GLU B 121      -0.951  49.508   7.923  1.00 48.09           N  
ATOM    959  CA  GLU B 121      -0.437  50.650   8.673  1.00 48.09           C  
ATOM    960  C   GLU B 121      -0.524  51.933   7.853  1.00 48.09           C  
ATOM    961  CB  GLU B 121       1.010  50.400   9.108  1.00 48.09           C  
ATOM    962  O   GLU B 121      -0.817  53.002   8.392  1.00 48.09           O  
ATOM    963  CG  GLU B 121       1.137  49.762  10.483  1.00 48.09           C  
ATOM    964  CD  GLU B 121       2.580  49.541  10.910  1.00 48.09           C  
ATOM    965  OE1 GLU B 121       2.812  49.100  12.059  1.00 48.09           O  
ATOM    966  OE2 GLU B 121       3.485  49.811  10.090  1.00 48.09           O  
TER     967      GLU B 121                                                      
ATOM    968  N   MET C   1     -15.974  39.632   2.694  1.00 22.52           N  
ATOM    969  CA  MET C   1     -15.340  40.188   3.886  1.00 22.52           C  
ATOM    970  C   MET C   1     -16.359  40.922   4.752  1.00 22.52           C  
ATOM    971  CB  MET C   1     -14.203  41.135   3.499  1.00 22.52           C  
ATOM    972  O   MET C   1     -16.147  41.098   5.953  1.00 22.52           O  
ATOM    973  CG  MET C   1     -12.825  40.631   3.895  1.00 22.52           C  
ATOM    974  SD  MET C   1     -11.477  41.712   3.277  1.00 22.52           S  
ATOM    975  CE  MET C   1     -10.781  42.288   4.850  1.00 22.52           C  
ATOM    976  N   ASP C   2     -17.423  41.534   4.100  1.00 30.22           N  
ATOM    977  CA  ASP C   2     -18.511  42.313   4.685  1.00 30.22           C  
ATOM    978  C   ASP C   2     -19.441  41.425   5.509  1.00 30.22           C  
ATOM    979  CB  ASP C   2     -19.303  43.034   3.593  1.00 30.22           C  
ATOM    980  O   ASP C   2     -19.863  41.804   6.603  1.00 30.22           O  
ATOM    981  CG  ASP C   2     -18.872  44.478   3.404  1.00 30.22           C  
ATOM    982  OD1 ASP C   2     -18.323  45.080   4.352  1.00 30.22           O  
ATOM    983  OD2 ASP C   2     -19.087  45.020   2.298  1.00 30.22           O  
ATOM    984  N   LEU C   3     -19.814  40.206   4.925  1.00 29.16           N  
ATOM    985  CA  LEU C   3     -20.694  39.254   5.594  1.00 29.16           C  
ATOM    986  C   LEU C   3     -20.040  38.703   6.857  1.00 29.16           C  
ATOM    987  CB  LEU C   3     -21.056  38.105   4.650  1.00 29.16           C  
ATOM    988  O   LEU C   3     -20.690  38.588   7.898  1.00 29.16           O  
ATOM    989  CG  LEU C   3     -22.255  37.246   5.055  1.00 29.16           C  
ATOM    990  CD1 LEU C   3     -23.556  37.912   4.618  1.00 29.16           C  
ATOM    991  CD2 LEU C   3     -22.139  35.848   4.459  1.00 29.16           C  
ATOM    992  N   PHE C   4     -18.760  38.372   6.796  1.00 28.81           N  
ATOM    993  CA  PHE C   4     -17.936  37.858   7.883  1.00 28.81           C  
ATOM    994  C   PHE C   4     -17.829  38.878   9.010  1.00 28.81           C  
ATOM    995  CB  PHE C   4     -16.539  37.490   7.373  1.00 28.81           C  
ATOM    996  O   PHE C   4     -17.957  38.528  10.185  1.00 28.81           O  
ATOM    997  CG  PHE C   4     -16.006  36.202   7.940  1.00 28.81           C  
ATOM    998  CD1 PHE C   4     -15.228  36.203   9.092  1.00 28.81           C  
ATOM    999  CD2 PHE C   4     -16.283  34.990   7.322  1.00 28.81           C  
ATOM   1000  CE1 PHE C   4     -14.733  35.013   9.619  1.00 28.81           C  
ATOM   1001  CE2 PHE C   4     -15.791  33.796   7.843  1.00 28.81           C  
ATOM   1002  CZ  PHE C   4     -15.016  33.810   8.991  1.00 28.81           C  
ATOM   1003  N   MET C   5     -17.671  40.157   8.737  1.00 28.42           N  
ATOM   1004  CA  MET C   5     -17.658  41.239   9.717  1.00 28.42           C  
ATOM   1005  C   MET C   5     -18.994  41.328  10.446  1.00 28.42           C  
ATOM   1006  CB  MET C   5     -17.341  42.574   9.040  1.00 28.42           C  
ATOM   1007  O   MET C   5     -19.039  41.686  11.625  1.00 28.42           O  
ATOM   1008  CG  MET C   5     -15.855  42.818   8.831  1.00 28.42           C  
ATOM   1009  SD  MET C   5     -15.067  43.639  10.270  1.00 28.42           S  
ATOM   1010  CE  MET C   5     -13.317  43.431   9.839  1.00 28.42           C  
ATOM   1011  N   ARG C   6     -20.107  40.995   9.769  1.00 32.51           N  
ATOM   1012  CA  ARG C   6     -21.454  41.083  10.323  1.00 32.51           C  
ATOM   1013  C   ARG C   6     -21.669  40.034  11.409  1.00 32.51           C  
ATOM   1014  CB  ARG C   6     -22.501  40.917   9.219  1.00 32.51           C  
ATOM   1015  O   ARG C   6     -22.298  40.313  12.432  1.00 32.51           O  
ATOM   1016  CG  ARG C   6     -23.008  42.231   8.648  1.00 32.51           C  
ATOM   1017  CD  ARG C   6     -24.135  42.014   7.647  1.00 32.51           C  
ATOM   1018  NE  ARG C   6     -24.632  43.279   7.113  1.00 32.51           N  
ATOM   1019  NH1 ARG C   6     -26.532  42.369   6.164  1.00 32.51           N  
ATOM   1020  NH2 ARG C   6     -26.117  44.616   5.981  1.00 32.51           N  
ATOM   1021  CZ  ARG C   6     -25.759  43.418   6.420  1.00 32.51           C  
ATOM   1022  N   ILE C   7     -21.174  38.760  11.168  1.00 32.07           N  
ATOM   1023  CA  ILE C   7     -21.430  37.661  12.093  1.00 32.07           C  
ATOM   1024  C   ILE C   7     -20.645  37.880  13.384  1.00 32.07           C  
ATOM   1025  CB  ILE C   7     -21.062  36.297  11.466  1.00 32.07           C  
ATOM   1026  O   ILE C   7     -21.181  37.704  14.481  1.00 32.07           O  
ATOM   1027  CG1 ILE C   7     -21.963  36.002  10.262  1.00 32.07           C  
ATOM   1028  CG2 ILE C   7     -21.158  35.180  12.509  1.00 32.07           C  
ATOM   1029  CD1 ILE C   7     -21.521  34.801   9.438  1.00 32.07           C  
ATOM   1030  N   PHE C   8     -19.356  38.023  13.305  1.00 29.84           N  
ATOM   1031  CA  PHE C   8     -18.525  38.032  14.503  1.00 29.84           C  
ATOM   1032  C   PHE C   8     -18.409  39.442  15.070  1.00 29.84           C  
ATOM   1033  CB  PHE C   8     -17.132  37.473  14.197  1.00 29.84           C  
ATOM   1034  O   PHE C   8     -17.798  39.645  16.121  1.00 29.84           O  
ATOM   1035  CG  PHE C   8     -17.074  35.970  14.166  1.00 29.84           C  
ATOM   1036  CD1 PHE C   8     -16.961  35.240  15.343  1.00 29.84           C  
ATOM   1037  CD2 PHE C   8     -17.134  35.286  12.959  1.00 29.84           C  
ATOM   1038  CE1 PHE C   8     -16.907  33.849  15.317  1.00 29.84           C  
ATOM   1039  CE2 PHE C   8     -17.082  33.895  12.925  1.00 29.84           C  
ATOM   1040  CZ  PHE C   8     -16.967  33.179  14.105  1.00 29.84           C  
ATOM   1041  N   THR C   9     -18.552  40.512  14.275  1.00 29.69           N  
ATOM   1042  CA  THR C   9     -18.506  41.876  14.789  1.00 29.69           C  
ATOM   1043  C   THR C   9     -19.732  42.171  15.650  1.00 29.69           C  
ATOM   1044  CB  THR C   9     -18.420  42.902  13.644  1.00 29.69           C  
ATOM   1045  O   THR C   9     -20.776  42.575  15.134  1.00 29.69           O  
ATOM   1046  CG2 THR C   9     -17.343  43.946  13.921  1.00 29.69           C  
ATOM   1047  OG1 THR C   9     -18.107  42.221  12.423  1.00 29.69           O  
ATOM   1048  N   ILE C  10     -20.306  41.147  16.209  1.00 29.72           N  
ATOM   1049  CA  ILE C  10     -21.445  41.582  17.010  1.00 29.72           C  
ATOM   1050  C   ILE C  10     -21.006  42.677  17.979  1.00 29.72           C  
ATOM   1051  CB  ILE C  10     -22.076  40.403  17.783  1.00 29.72           C  
ATOM   1052  O   ILE C  10     -21.841  43.305  18.635  1.00 29.72           O  
ATOM   1053  CG1 ILE C  10     -22.503  39.295  16.813  1.00 29.72           C  
ATOM   1054  CG2 ILE C  10     -23.263  40.882  18.625  1.00 29.72           C  
ATOM   1055  CD1 ILE C  10     -22.882  37.987  17.495  1.00 29.72           C  
ATOM   1056  N   GLY C  11     -19.790  42.560  18.594  1.00 30.39           N  
ATOM   1057  CA  GLY C  11     -19.523  43.554  19.622  1.00 30.39           C  
ATOM   1058  C   GLY C  11     -19.427  44.966  19.075  1.00 30.39           C  
ATOM   1059  O   GLY C  11     -19.154  45.161  17.889  1.00 30.39           O  
ATOM   1060  N   THR C  12     -20.450  45.816  19.336  1.00 29.68           N  
ATOM   1061  CA  THR C  12     -20.568  47.229  18.994  1.00 29.68           C  
ATOM   1062  C   THR C  12     -19.327  47.999  19.439  1.00 29.68           C  
ATOM   1063  CB  THR C  12     -21.821  47.855  19.634  1.00 29.68           C  
ATOM   1064  O   THR C  12     -18.839  47.808  20.555  1.00 29.68           O  
ATOM   1065  CG2 THR C  12     -23.016  47.783  18.690  1.00 29.68           C  
ATOM   1066  OG1 THR C  12     -22.136  47.151  20.842  1.00 29.68           O  
ATOM   1067  N   VAL C  13     -18.302  48.077  18.714  1.00 32.52           N  
ATOM   1068  CA  VAL C  13     -17.202  48.990  19.009  1.00 32.52           C  
ATOM   1069  C   VAL C  13     -17.738  50.410  19.172  1.00 32.52           C  
ATOM   1070  CB  VAL C  13     -16.122  48.951  17.905  1.00 32.52           C  
ATOM   1071  O   VAL C  13     -18.358  50.956  18.256  1.00 32.52           O  
ATOM   1072  CG1 VAL C  13     -14.950  49.863  18.264  1.00 32.52           C  
ATOM   1073  CG2 VAL C  13     -15.640  47.519  17.680  1.00 32.52           C  
ATOM   1074  N   THR C  14     -18.494  50.684  20.251  1.00 30.60           N  
ATOM   1075  CA  THR C  14     -18.953  52.056  20.441  1.00 30.60           C  
ATOM   1076  C   THR C  14     -17.771  52.997  20.652  1.00 30.60           C  
ATOM   1077  CB  THR C  14     -19.918  52.162  21.636  1.00 30.60           C  
ATOM   1078  O   THR C  14     -16.871  52.704  21.441  1.00 30.60           O  
ATOM   1079  CG2 THR C  14     -21.351  51.854  21.215  1.00 30.60           C  
ATOM   1080  OG1 THR C  14     -19.518  51.231  22.649  1.00 30.60           O  
ATOM   1081  N   LEU C  15     -17.334  53.665  19.680  1.00 34.74           N  
ATOM   1082  CA  LEU C  15     -16.360  54.750  19.723  1.00 34.74           C  
ATOM   1083  C   LEU C  15     -16.806  55.842  20.690  1.00 34.74           C  
ATOM   1084  CB  LEU C  15     -16.155  55.342  18.326  1.00 34.74           C  
ATOM   1085  O   LEU C  15     -17.888  56.411  20.534  1.00 34.74           O  
ATOM   1086  CG  LEU C  15     -14.817  55.039  17.651  1.00 34.74           C  
ATOM   1087  CD1 LEU C  15     -15.037  54.230  16.376  1.00 34.74           C  
ATOM   1088  CD2 LEU C  15     -14.066  56.331  17.347  1.00 34.74           C  
ATOM   1089  N   LYS C  16     -16.787  55.643  22.008  1.00 33.92           N  
ATOM   1090  CA  LYS C  16     -17.102  56.795  22.848  1.00 33.92           C  
ATOM   1091  C   LYS C  16     -16.247  58.001  22.470  1.00 33.92           C  
ATOM   1092  CB  LYS C  16     -16.901  56.453  24.325  1.00 33.92           C  
ATOM   1093  O   LYS C  16     -15.032  57.878  22.300  1.00 33.92           O  
ATOM   1094  CG  LYS C  16     -18.198  56.298  25.106  1.00 33.92           C  
ATOM   1095  CD  LYS C  16     -17.932  56.027  26.582  1.00 33.92           C  
ATOM   1096  CE  LYS C  16     -19.228  55.835  27.358  1.00 33.92           C  
ATOM   1097  NZ  LYS C  16     -18.972  55.541  28.799  1.00 33.92           N  
ATOM   1098  N   GLN C  17     -16.857  58.956  21.785  1.00 33.07           N  
ATOM   1099  CA  GLN C  17     -16.290  60.255  21.437  1.00 33.07           C  
ATOM   1100  C   GLN C  17     -15.738  60.961  22.672  1.00 33.07           C  
ATOM   1101  CB  GLN C  17     -17.340  61.134  20.755  1.00 33.07           C  
ATOM   1102  O   GLN C  17     -16.449  61.137  23.663  1.00 33.07           O  
ATOM   1103  CG  GLN C  17     -16.874  61.736  19.436  1.00 33.07           C  
ATOM   1104  CD  GLN C  17     -18.023  62.234  18.580  1.00 33.07           C  
ATOM   1105  NE2 GLN C  17     -17.716  63.096  17.617  1.00 33.07           N  
ATOM   1106  OE1 GLN C  17     -19.178  61.845  18.781  1.00 33.07           O  
ATOM   1107  N   GLY C  18     -14.533  60.707  23.101  1.00 33.86           N  
ATOM   1108  CA  GLY C  18     -13.853  61.404  24.181  1.00 33.86           C  
ATOM   1109  C   GLY C  18     -14.057  62.907  24.143  1.00 33.86           C  
ATOM   1110  O   GLY C  18     -14.342  63.473  23.086  1.00 33.86           O  
ATOM   1111  N   GLU C  19     -14.787  63.517  25.104  1.00 35.00           N  
ATOM   1112  CA  GLU C  19     -14.978  64.940  25.368  1.00 35.00           C  
ATOM   1113  C   GLU C  19     -13.655  65.697  25.293  1.00 35.00           C  
ATOM   1114  CB  GLU C  19     -15.628  65.151  26.738  1.00 35.00           C  
ATOM   1115  O   GLU C  19     -12.640  65.239  25.823  1.00 35.00           O  
ATOM   1116  CG  GLU C  19     -16.732  66.198  26.740  1.00 35.00           C  
ATOM   1117  CD  GLU C  19     -17.346  66.419  28.113  1.00 35.00           C  
ATOM   1118  OE1 GLU C  19     -18.127  67.383  28.280  1.00 35.00           O  
ATOM   1119  OE2 GLU C  19     -17.043  65.623  29.029  1.00 35.00           O  
ATOM   1120  N   ILE C  20     -13.444  66.404  24.210  1.00 36.85           N  
ATOM   1121  CA  ILE C  20     -12.320  67.301  23.964  1.00 36.85           C  
ATOM   1122  C   ILE C  20     -12.184  68.287  25.122  1.00 36.85           C  
ATOM   1123  CB  ILE C  20     -12.483  68.060  22.629  1.00 36.85           C  
ATOM   1124  O   ILE C  20     -13.075  69.108  25.354  1.00 36.85           O  
ATOM   1125  CG1 ILE C  20     -12.600  67.071  21.463  1.00 36.85           C  
ATOM   1126  CG2 ILE C  20     -11.316  69.027  22.411  1.00 36.85           C  
ATOM   1127  CD1 ILE C  20     -13.062  67.704  20.158  1.00 36.85           C  
ATOM   1128  N   LYS C  21     -12.001  67.882  26.377  1.00 32.87           N  
ATOM   1129  CA  LYS C  21     -11.718  68.957  27.324  1.00 32.87           C  
ATOM   1130  C   LYS C  21     -10.577  69.841  26.828  1.00 32.87           C  
ATOM   1131  CB  LYS C  21     -11.376  68.384  28.700  1.00 32.87           C  
ATOM   1132  O   LYS C  21      -9.725  69.391  26.060  1.00 32.87           O  
ATOM   1133  CG  LYS C  21     -12.591  68.094  29.569  1.00 32.87           C  
ATOM   1134  CD  LYS C  21     -12.185  67.664  30.973  1.00 32.87           C  
ATOM   1135  CE  LYS C  21     -13.399  67.340  31.833  1.00 32.87           C  
ATOM   1136  NZ  LYS C  21     -13.005  66.899  33.204  1.00 32.87           N  
ATOM   1137  N   ASP C  22     -10.786  71.135  26.790  1.00 33.41           N  
ATOM   1138  CA  ASP C  22     -10.012  72.312  26.405  1.00 33.41           C  
ATOM   1139  C   ASP C  22      -8.597  72.249  26.975  1.00 33.41           C  
ATOM   1140  CB  ASP C  22     -10.711  73.590  26.872  1.00 33.41           C  
ATOM   1141  O   ASP C  22      -8.201  73.108  27.765  1.00 33.41           O  
ATOM   1142  CG  ASP C  22     -11.649  74.169  25.828  1.00 33.41           C  
ATOM   1143  OD1 ASP C  22     -11.490  73.860  24.627  1.00 33.41           O  
ATOM   1144  OD2 ASP C  22     -12.553  74.944  26.208  1.00 33.41           O  
ATOM   1145  N   ALA C  23      -7.969  71.060  27.066  1.00 32.60           N  
ATOM   1146  CA  ALA C  23      -6.686  71.055  27.765  1.00 32.60           C  
ATOM   1147  C   ALA C  23      -5.678  71.964  27.067  1.00 32.60           C  
ATOM   1148  CB  ALA C  23      -6.138  69.633  27.861  1.00 32.60           C  
ATOM   1149  O   ALA C  23      -5.833  72.281  25.885  1.00 32.60           O  
ATOM   1150  N   THR C  24      -4.949  72.804  27.888  1.00 33.75           N  
ATOM   1151  CA  THR C  24      -3.820  73.702  27.675  1.00 33.75           C  
ATOM   1152  C   THR C  24      -2.771  73.049  26.780  1.00 33.75           C  
ATOM   1153  CB  THR C  24      -3.174  74.113  29.012  1.00 33.75           C  
ATOM   1154  O   THR C  24      -2.629  71.825  26.772  1.00 33.75           O  
ATOM   1155  CG2 THR C  24      -3.131  75.631  29.158  1.00 33.75           C  
ATOM   1156  OG1 THR C  24      -3.936  73.562  30.093  1.00 33.75           O  
ATOM   1157  N   PRO C  25      -2.169  73.891  25.804  1.00 33.29           N  
ATOM   1158  CA  PRO C  25      -1.383  73.578  24.608  1.00 33.29           C  
ATOM   1159  C   PRO C  25      -0.239  72.606  24.891  1.00 33.29           C  
ATOM   1160  CB  PRO C  25      -0.845  74.943  24.172  1.00 33.29           C  
ATOM   1161  O   PRO C  25       0.288  71.981  23.967  1.00 33.29           O  
ATOM   1162  CG  PRO C  25      -1.235  75.876  25.272  1.00 33.29           C  
ATOM   1163  CD  PRO C  25      -1.980  75.097  26.318  1.00 33.29           C  
ATOM   1164  N   SER C  26       0.527  72.897  25.976  1.00 30.32           N  
ATOM   1165  CA  SER C  26       1.943  72.633  25.746  1.00 30.32           C  
ATOM   1166  C   SER C  26       2.202  71.144  25.542  1.00 30.32           C  
ATOM   1167  CB  SER C  26       2.782  73.150  26.916  1.00 30.32           C  
ATOM   1168  O   SER C  26       3.100  70.763  24.789  1.00 30.32           O  
ATOM   1169  OG  SER C  26       2.419  72.498  28.121  1.00 30.32           O  
ATOM   1170  N   ASP C  27       2.016  70.341  26.612  1.00 29.42           N  
ATOM   1171  CA  ASP C  27       2.764  69.102  26.800  1.00 29.42           C  
ATOM   1172  C   ASP C  27       2.333  68.041  25.789  1.00 29.42           C  
ATOM   1173  CB  ASP C  27       2.583  68.575  28.225  1.00 29.42           C  
ATOM   1174  O   ASP C  27       1.161  67.978  25.411  1.00 29.42           O  
ATOM   1175  CG  ASP C  27       3.543  69.208  29.217  1.00 29.42           C  
ATOM   1176  OD1 ASP C  27       4.595  69.736  28.797  1.00 29.42           O  
ATOM   1177  OD2 ASP C  27       3.245  69.177  30.431  1.00 29.42           O  
ATOM   1178  N   PHE C  28       3.279  67.589  24.930  1.00 29.18           N  
ATOM   1179  CA  PHE C  28       3.238  66.515  23.945  1.00 29.18           C  
ATOM   1180  C   PHE C  28       2.478  65.311  24.488  1.00 29.18           C  
ATOM   1181  CB  PHE C  28       4.656  66.102  23.539  1.00 29.18           C  
ATOM   1182  O   PHE C  28       2.992  64.576  25.334  1.00 29.18           O  
ATOM   1183  CG  PHE C  28       4.813  65.834  22.067  1.00 29.18           C  
ATOM   1184  CD1 PHE C  28       4.628  64.556  21.555  1.00 29.18           C  
ATOM   1185  CD2 PHE C  28       5.145  66.862  21.194  1.00 29.18           C  
ATOM   1186  CE1 PHE C  28       4.772  64.305  20.192  1.00 29.18           C  
ATOM   1187  CE2 PHE C  28       5.290  66.620  19.831  1.00 29.18           C  
ATOM   1188  CZ  PHE C  28       5.105  65.340  19.332  1.00 29.18           C  
ATOM   1189  N   VAL C  29       1.333  65.551  25.095  1.00 29.85           N  
ATOM   1190  CA  VAL C  29       0.554  64.485  25.717  1.00 29.85           C  
ATOM   1191  C   VAL C  29       0.273  63.386  24.695  1.00 29.85           C  
ATOM   1192  CB  VAL C  29      -0.771  65.019  26.304  1.00 29.85           C  
ATOM   1193  O   VAL C  29      -0.252  63.656  23.612  1.00 29.85           O  
ATOM   1194  CG1 VAL C  29      -1.599  63.879  26.894  1.00 29.85           C  
ATOM   1195  CG2 VAL C  29      -0.494  66.086  27.362  1.00 29.85           C  
ATOM   1196  N   ARG C  30       1.195  62.392  24.622  1.00 25.74           N  
ATOM   1197  CA  ARG C  30       1.007  61.114  23.943  1.00 25.74           C  
ATOM   1198  C   ARG C  30      -0.388  60.557  24.201  1.00 25.74           C  
ATOM   1199  CB  ARG C  30       2.066  60.105  24.394  1.00 25.74           C  
ATOM   1200  O   ARG C  30      -0.766  60.321  25.351  1.00 25.74           O  
ATOM   1201  CG  ARG C  30       3.200  59.915  23.398  1.00 25.74           C  
ATOM   1202  CD  ARG C  30       4.185  58.851  23.861  1.00 25.74           C  
ATOM   1203  NE  ARG C  30       5.236  58.623  22.873  1.00 25.74           N  
ATOM   1204  NH1 ARG C  30       6.975  59.156  24.297  1.00 25.74           N  
ATOM   1205  NH2 ARG C  30       7.408  58.539  22.132  1.00 25.74           N  
ATOM   1206  CZ  ARG C  30       6.537  58.773  23.103  1.00 25.74           C  
ATOM   1207  N   ALA C  31      -1.432  61.202  23.704  1.00 26.31           N  
ATOM   1208  CA  ALA C  31      -2.827  60.768  23.740  1.00 26.31           C  
ATOM   1209  C   ALA C  31      -2.952  59.292  23.374  1.00 26.31           C  
ATOM   1210  CB  ALA C  31      -3.673  61.620  22.797  1.00 26.31           C  
ATOM   1211  O   ALA C  31      -2.570  58.884  22.275  1.00 26.31           O  
ATOM   1212  N   THR C  32      -2.266  58.482  24.231  1.00 27.38           N  
ATOM   1213  CA  THR C  32      -2.482  57.050  24.058  1.00 27.38           C  
ATOM   1214  C   THR C  32      -3.972  56.723  24.056  1.00 27.38           C  
ATOM   1215  CB  THR C  32      -1.778  56.242  25.165  1.00 27.38           C  
ATOM   1216  O   THR C  32      -4.696  57.095  24.983  1.00 27.38           O  
ATOM   1217  CG2 THR C  32      -0.800  55.234  24.572  1.00 27.38           C  
ATOM   1218  OG1 THR C  32      -1.061  57.140  26.021  1.00 27.38           O  
ATOM   1219  N   ALA C  33      -4.683  57.128  22.982  1.00 26.82           N  
ATOM   1220  CA  ALA C  33      -6.064  56.720  22.740  1.00 26.82           C  
ATOM   1221  C   ALA C  33      -6.260  55.239  23.050  1.00 26.82           C  
ATOM   1222  CB  ALA C  33      -6.461  57.015  21.296  1.00 26.82           C  
ATOM   1223  O   ALA C  33      -5.527  54.389  22.539  1.00 26.82           O  
ATOM   1224  N   THR C  34      -6.214  54.918  24.375  1.00 29.14           N  
ATOM   1225  CA  THR C  34      -6.547  53.562  24.799  1.00 29.14           C  
ATOM   1226  C   THR C  34      -7.894  53.132  24.225  1.00 29.14           C  
ATOM   1227  CB  THR C  34      -6.581  53.450  26.334  1.00 29.14           C  
ATOM   1228  O   THR C  34      -8.897  53.829  24.391  1.00 29.14           O  
ATOM   1229  CG2 THR C  34      -5.458  52.554  26.845  1.00 29.14           C  
ATOM   1230  OG1 THR C  34      -6.433  54.755  26.907  1.00 29.14           O  
ATOM   1231  N   ILE C  35      -7.932  52.911  22.938  1.00 30.02           N  
ATOM   1232  CA  ILE C  35      -9.123  52.315  22.342  1.00 30.02           C  
ATOM   1233  C   ILE C  35      -9.555  51.099  23.158  1.00 30.02           C  
ATOM   1234  CB  ILE C  35      -8.877  51.913  20.870  1.00 30.02           C  
ATOM   1235  O   ILE C  35      -8.796  50.136  23.298  1.00 30.02           O  
ATOM   1236  CG1 ILE C  35      -8.362  53.114  20.068  1.00 30.02           C  
ATOM   1237  CG2 ILE C  35     -10.155  51.344  20.246  1.00 30.02           C  
ATOM   1238  CD1 ILE C  35      -7.757  52.744  18.721  1.00 30.02           C  
ATOM   1239  N   PRO C  36     -10.323  51.341  24.240  1.00 28.81           N  
ATOM   1240  CA  PRO C  36     -10.793  50.149  24.949  1.00 28.81           C  
ATOM   1241  C   PRO C  36     -11.492  49.152  24.028  1.00 28.81           C  
ATOM   1242  CB  PRO C  36     -11.769  50.715  25.983  1.00 28.81           C  
ATOM   1243  O   PRO C  36     -12.396  49.528  23.277  1.00 28.81           O  
ATOM   1244  CG  PRO C  36     -12.099  52.085  25.486  1.00 28.81           C  
ATOM   1245  CD  PRO C  36     -11.135  52.441  24.391  1.00 28.81           C  
ATOM   1246  N   ILE C  37     -10.792  48.522  23.211  1.00 32.31           N  
ATOM   1247  CA  ILE C  37     -11.427  47.420  22.495  1.00 32.31           C  
ATOM   1248  C   ILE C  37     -12.101  46.478  23.490  1.00 32.31           C  
ATOM   1249  CB  ILE C  37     -10.407  46.646  21.631  1.00 32.31           C  
ATOM   1250  O   ILE C  37     -11.450  45.955  24.398  1.00 32.31           O  
ATOM   1251  CG1 ILE C  37      -9.880  47.537  20.500  1.00 32.31           C  
ATOM   1252  CG2 ILE C  37     -11.034  45.366  21.072  1.00 32.31           C  
ATOM   1253  CD1 ILE C  37      -8.590  47.035  19.867  1.00 32.31           C  
ATOM   1254  N   GLN C  38     -13.214  46.844  24.078  1.00 29.35           N  
ATOM   1255  CA  GLN C  38     -14.009  45.890  24.843  1.00 29.35           C  
ATOM   1256  C   GLN C  38     -14.339  44.655  24.009  1.00 29.35           C  
ATOM   1257  CB  GLN C  38     -15.296  46.544  25.346  1.00 29.35           C  
ATOM   1258  O   GLN C  38     -15.007  44.757  22.978  1.00 29.35           O  
ATOM   1259  CG  GLN C  38     -15.474  46.471  26.857  1.00 29.35           C  
ATOM   1260  CD  GLN C  38     -16.731  47.172  27.335  1.00 29.35           C  
ATOM   1261  NE2 GLN C  38     -17.178  46.834  28.539  1.00 29.35           N  
ATOM   1262  OE1 GLN C  38     -17.297  48.012  26.627  1.00 29.35           O  
ATOM   1263  N   ALA C  39     -13.411  43.832  23.545  1.00 36.88           N  
ATOM   1264  CA  ALA C  39     -13.653  42.502  22.992  1.00 36.88           C  
ATOM   1265  C   ALA C  39     -14.586  41.695  23.891  1.00 36.88           C  
ATOM   1266  CB  ALA C  39     -12.334  41.759  22.797  1.00 36.88           C  
ATOM   1267  O   ALA C  39     -14.305  41.505  25.077  1.00 36.88           O  
ATOM   1268  N   SER C  40     -15.864  41.894  23.713  1.00 36.17           N  
ATOM   1269  CA  SER C  40     -16.887  41.226  24.512  1.00 36.17           C  
ATOM   1270  C   SER C  40     -16.643  39.722  24.576  1.00 36.17           C  
ATOM   1271  CB  SER C  40     -18.278  41.501  23.942  1.00 36.17           C  
ATOM   1272  O   SER C  40     -17.095  39.053  25.508  1.00 36.17           O  
ATOM   1273  OG  SER C  40     -18.436  40.880  22.678  1.00 36.17           O  
ATOM   1274  N   LEU C  41     -16.360  38.975  23.460  1.00 42.19           N  
ATOM   1275  CA  LEU C  41     -16.278  37.547  23.747  1.00 42.19           C  
ATOM   1276  C   LEU C  41     -15.084  37.240  24.644  1.00 42.19           C  
ATOM   1277  CB  LEU C  41     -16.173  36.745  22.447  1.00 42.19           C  
ATOM   1278  O   LEU C  41     -13.960  37.655  24.354  1.00 42.19           O  
ATOM   1279  CG  LEU C  41     -17.491  36.424  21.740  1.00 42.19           C  
ATOM   1280  CD1 LEU C  41     -17.250  36.186  20.253  1.00 42.19           C  
ATOM   1281  CD2 LEU C  41     -18.161  35.213  22.379  1.00 42.19           C  
ATOM   1282  N   PRO C  42     -15.381  36.767  25.867  1.00 40.71           N  
ATOM   1283  CA  PRO C  42     -14.313  36.638  26.860  1.00 40.71           C  
ATOM   1284  C   PRO C  42     -13.191  35.709  26.402  1.00 40.71           C  
ATOM   1285  CB  PRO C  42     -15.035  36.061  28.081  1.00 40.71           C  
ATOM   1286  O   PRO C  42     -13.433  34.773  25.636  1.00 40.71           O  
ATOM   1287  CG  PRO C  42     -16.442  35.845  27.626  1.00 40.71           C  
ATOM   1288  CD  PRO C  42     -16.551  36.276  26.191  1.00 40.71           C  
ATOM   1289  N   PHE C  43     -11.983  36.157  26.012  1.00 44.96           N  
ATOM   1290  CA  PHE C  43     -10.746  35.391  25.913  1.00 44.96           C  
ATOM   1291  C   PHE C  43     -10.924  33.997  26.503  1.00 44.96           C  
ATOM   1292  CB  PHE C  43      -9.602  36.121  26.624  1.00 44.96           C  
ATOM   1293  O   PHE C  43     -10.412  33.017  25.958  1.00 44.96           O  
ATOM   1294  CG  PHE C  43      -8.233  35.688  26.174  1.00 44.96           C  
ATOM   1295  CD1 PHE C  43      -7.510  34.751  26.902  1.00 44.96           C  
ATOM   1296  CD2 PHE C  43      -7.669  36.218  25.021  1.00 44.96           C  
ATOM   1297  CE1 PHE C  43      -6.242  34.349  26.488  1.00 44.96           C  
ATOM   1298  CE2 PHE C  43      -6.403  35.820  24.600  1.00 44.96           C  
ATOM   1299  CZ  PHE C  43      -5.691  34.886  25.335  1.00 44.96           C  
ATOM   1300  N   GLY C  44     -11.772  33.920  27.396  1.00 45.77           N  
ATOM   1301  CA  GLY C  44     -12.000  32.656  28.079  1.00 45.77           C  
ATOM   1302  C   GLY C  44     -12.687  31.623  27.206  1.00 45.77           C  
ATOM   1303  O   GLY C  44     -12.291  30.455  27.189  1.00 45.77           O  
ATOM   1304  N   TRP C  45     -13.590  32.033  26.400  1.00 49.24           N  
ATOM   1305  CA  TRP C  45     -14.337  31.092  25.573  1.00 49.24           C  
ATOM   1306  C   TRP C  45     -13.497  30.619  24.392  1.00 49.24           C  
ATOM   1307  CB  TRP C  45     -15.635  31.730  25.070  1.00 49.24           C  
ATOM   1308  O   TRP C  45     -13.625  29.475  23.949  1.00 49.24           O  
ATOM   1309  CG  TRP C  45     -16.811  31.511  25.974  1.00 49.24           C  
ATOM   1310  CD1 TRP C  45     -17.388  32.426  26.811  1.00 49.24           C  
ATOM   1311  CD2 TRP C  45     -17.552  30.297  26.134  1.00 49.24           C  
ATOM   1312  CE2 TRP C  45     -18.565  30.548  27.085  1.00 49.24           C  
ATOM   1313  CE3 TRP C  45     -17.456  29.021  25.564  1.00 49.24           C  
ATOM   1314  NE1 TRP C  45     -18.444  31.853  27.482  1.00 49.24           N  
ATOM   1315  CH2 TRP C  45     -19.363  28.327  26.906  1.00 49.24           C  
ATOM   1316  CZ2 TRP C  45     -19.479  29.567  27.479  1.00 49.24           C  
ATOM   1317  CZ3 TRP C  45     -18.366  28.046  25.958  1.00 49.24           C  
ATOM   1318  N   LEU C  46     -12.695  31.467  23.878  1.00 48.76           N  
ATOM   1319  CA  LEU C  46     -11.769  31.083  22.818  1.00 48.76           C  
ATOM   1320  C   LEU C  46     -10.832  29.975  23.289  1.00 48.76           C  
ATOM   1321  CB  LEU C  46     -10.955  32.293  22.353  1.00 48.76           C  
ATOM   1322  O   LEU C  46     -10.598  29.006  22.565  1.00 48.76           O  
ATOM   1323  CG  LEU C  46     -10.544  32.308  20.880  1.00 48.76           C  
ATOM   1324  CD1 LEU C  46     -11.168  33.504  20.168  1.00 48.76           C  
ATOM   1325  CD2 LEU C  46      -9.025  32.334  20.748  1.00 48.76           C  
ATOM   1326  N   ILE C  47     -10.320  30.121  24.505  1.00 48.04           N  
ATOM   1327  CA  ILE C  47      -9.431  29.121  25.087  1.00 48.04           C  
ATOM   1328  C   ILE C  47     -10.179  27.801  25.256  1.00 48.04           C  
ATOM   1329  CB  ILE C  47      -8.863  29.593  26.444  1.00 48.04           C  
ATOM   1330  O   ILE C  47      -9.646  26.734  24.942  1.00 48.04           O  
ATOM   1331  CG1 ILE C  47      -8.004  30.849  26.257  1.00 48.04           C  
ATOM   1332  CG2 ILE C  47      -8.057  28.473  27.111  1.00 48.04           C  
ATOM   1333  CD1 ILE C  47      -7.579  31.508  27.562  1.00 48.04           C  
ATOM   1334  N   VAL C  48     -11.366  27.895  25.727  1.00 50.36           N  
ATOM   1335  CA  VAL C  48     -12.191  26.710  25.944  1.00 50.36           C  
ATOM   1336  C   VAL C  48     -12.466  26.021  24.609  1.00 50.36           C  
ATOM   1337  CB  VAL C  48     -13.521  27.065  26.645  1.00 50.36           C  
ATOM   1338  O   VAL C  48     -12.415  24.792  24.516  1.00 50.36           O  
ATOM   1339  CG1 VAL C  48     -14.437  25.845  26.714  1.00 50.36           C  
ATOM   1340  CG2 VAL C  48     -13.255  27.618  28.044  1.00 50.36           C  
ATOM   1341  N   GLY C  49     -12.666  26.787  23.619  1.00 52.56           N  
ATOM   1342  CA  GLY C  49     -12.920  26.246  22.294  1.00 52.56           C  
ATOM   1343  C   GLY C  49     -11.730  25.504  21.714  1.00 52.56           C  
ATOM   1344  O   GLY C  49     -11.877  24.399  21.189  1.00 52.56           O  
ATOM   1345  N   VAL C  50     -10.632  26.114  21.885  1.00 54.59           N  
ATOM   1346  CA  VAL C  50      -9.399  25.502  21.399  1.00 54.59           C  
ATOM   1347  C   VAL C  50      -9.143  24.194  22.143  1.00 54.59           C  
ATOM   1348  CB  VAL C  50      -8.192  26.453  21.561  1.00 54.59           C  
ATOM   1349  O   VAL C  50      -8.751  23.194  21.537  1.00 54.59           O  
ATOM   1350  CG1 VAL C  50      -6.893  25.747  21.174  1.00 54.59           C  
ATOM   1351  CG2 VAL C  50      -8.389  27.714  20.722  1.00 54.59           C  
ATOM   1352  N   ALA C  51      -9.332  24.243  23.399  1.00 48.74           N  
ATOM   1353  CA  ALA C  51      -9.139  23.053  24.222  1.00 48.74           C  
ATOM   1354  C   ALA C  51     -10.081  21.931  23.795  1.00 48.74           C  
ATOM   1355  CB  ALA C  51      -9.349  23.387  25.697  1.00 48.74           C  
ATOM   1356  O   ALA C  51      -9.671  20.773  23.693  1.00 48.74           O  
ATOM   1357  N   LEU C  52     -11.302  22.279  23.561  1.00 52.90           N  
ATOM   1358  CA  LEU C  52     -12.305  21.298  23.164  1.00 52.90           C  
ATOM   1359  C   LEU C  52     -11.951  20.672  21.819  1.00 52.90           C  
ATOM   1360  CB  LEU C  52     -13.690  21.946  23.089  1.00 52.90           C  
ATOM   1361  O   LEU C  52     -12.100  19.462  21.633  1.00 52.90           O  
ATOM   1362  CG  LEU C  52     -14.507  21.952  24.383  1.00 52.90           C  
ATOM   1363  CD1 LEU C  52     -15.675  22.926  24.268  1.00 52.90           C  
ATOM   1364  CD2 LEU C  52     -15.005  20.547  24.707  1.00 52.90           C  
ATOM   1365  N   LEU C  53     -11.483  21.542  20.995  1.00 53.40           N  
ATOM   1366  CA  LEU C  53     -11.096  21.068  19.670  1.00 53.40           C  
ATOM   1367  C   LEU C  53      -9.912  20.110  19.760  1.00 53.40           C  
ATOM   1368  CB  LEU C  53     -10.745  22.247  18.760  1.00 53.40           C  
ATOM   1369  O   LEU C  53      -9.864  19.106  19.046  1.00 53.40           O  
ATOM   1370  CG  LEU C  53     -11.315  22.202  17.341  1.00 53.40           C  
ATOM   1371  CD1 LEU C  53     -12.686  22.870  17.300  1.00 53.40           C  
ATOM   1372  CD2 LEU C  53     -10.359  22.869  16.358  1.00 53.40           C  
ATOM   1373  N   ALA C  54      -8.970  20.427  20.594  1.00 49.39           N  
ATOM   1374  CA  ALA C  54      -7.803  19.574  20.808  1.00 49.39           C  
ATOM   1375  C   ALA C  54      -8.216  18.204  21.339  1.00 49.39           C  
ATOM   1376  CB  ALA C  54      -6.825  20.243  21.770  1.00 49.39           C  
ATOM   1377  O   ALA C  54      -7.677  17.179  20.916  1.00 49.39           O  
ATOM   1378  N   VAL C  55      -9.119  18.155  22.258  1.00 47.86           N  
ATOM   1379  CA  VAL C  55      -9.606  16.915  22.854  1.00 47.86           C  
ATOM   1380  C   VAL C  55     -10.308  16.073  21.792  1.00 47.86           C  
ATOM   1381  CB  VAL C  55     -10.563  17.191  24.035  1.00 47.86           C  
ATOM   1382  O   VAL C  55     -10.124  14.855  21.735  1.00 47.86           O  
ATOM   1383  CG1 VAL C  55     -11.178  15.889  24.546  1.00 47.86           C  
ATOM   1384  CG2 VAL C  55      -9.826  17.914  25.160  1.00 47.86           C  
ATOM   1385  N   PHE C  56     -11.099  16.736  21.061  1.00 50.50           N  
ATOM   1386  CA  PHE C  56     -11.837  16.036  20.015  1.00 50.50           C  
ATOM   1387  C   PHE C  56     -10.882  15.406  19.009  1.00 50.50           C  
ATOM   1388  CB  PHE C  56     -12.796  16.993  19.300  1.00 50.50           C  
ATOM   1389  O   PHE C  56     -11.110  14.286  18.546  1.00 50.50           O  
ATOM   1390  CG  PHE C  56     -13.975  16.307  18.665  1.00 50.50           C  
ATOM   1391  CD1 PHE C  56     -13.951  15.954  17.321  1.00 50.50           C  
ATOM   1392  CD2 PHE C  56     -15.109  16.014  19.412  1.00 50.50           C  
ATOM   1393  CE1 PHE C  56     -15.041  15.319  16.730  1.00 50.50           C  
ATOM   1394  CE2 PHE C  56     -16.202  15.379  18.828  1.00 50.50           C  
ATOM   1395  CZ  PHE C  56     -16.166  15.034  17.487  1.00 50.50           C  
ATOM   1396  N   GLN C  57      -9.855  16.142  18.690  1.00 49.02           N  
ATOM   1397  CA  GLN C  57      -8.831  15.631  17.785  1.00 49.02           C  
ATOM   1398  C   GLN C  57      -8.191  14.361  18.339  1.00 49.02           C  
ATOM   1399  CB  GLN C  57      -7.759  16.692  17.532  1.00 49.02           C  
ATOM   1400  O   GLN C  57      -7.936  13.412  17.594  1.00 49.02           O  
ATOM   1401  CG  GLN C  57      -8.100  17.653  16.402  1.00 49.02           C  
ATOM   1402  CD  GLN C  57      -6.989  18.648  16.123  1.00 49.02           C  
ATOM   1403  NE2 GLN C  57      -7.064  19.314  14.975  1.00 49.02           N  
ATOM   1404  OE1 GLN C  57      -6.072  18.818  16.932  1.00 49.02           O  
ATOM   1405  N   SER C  58      -7.933  14.349  19.569  1.00 45.32           N  
ATOM   1406  CA  SER C  58      -7.294  13.217  20.232  1.00 45.32           C  
ATOM   1407  C   SER C  58      -8.233  12.018  20.308  1.00 45.32           C  
ATOM   1408  CB  SER C  58      -6.836  13.607  21.638  1.00 45.32           C  
ATOM   1409  O   SER C  58      -7.801  10.874  20.158  1.00 45.32           O  
ATOM   1410  OG  SER C  58      -5.694  14.445  21.580  1.00 45.32           O  
ATOM   1411  N   ALA C  59      -9.444  12.312  20.672  1.00 42.75           N  
ATOM   1412  CA  ALA C  59     -10.435  11.250  20.829  1.00 42.75           C  
ATOM   1413  C   ALA C  59     -10.681  10.530  19.506  1.00 42.75           C  
ATOM   1414  CB  ALA C  59     -11.743  11.819  21.373  1.00 42.75           C  
ATOM   1415  O   ALA C  59     -10.974   9.332  19.489  1.00 42.75           O  
ATOM   1416  N   SER C  60     -10.639  11.260  18.498  1.00 44.64           N  
ATOM   1417  CA  SER C  60     -10.870  10.673  17.182  1.00 44.64           C  
ATOM   1418  C   SER C  60      -9.811   9.626  16.850  1.00 44.64           C  
ATOM   1419  CB  SER C  60     -10.880  11.758  16.105  1.00 44.64           C  
ATOM   1420  O   SER C  60     -10.075   8.686  16.098  1.00 44.64           O  
ATOM   1421  OG  SER C  60     -11.964  12.650  16.300  1.00 44.64           O  
ATOM   1422  N   LYS C  61      -8.687   9.796  17.488  1.00 43.95           N  
ATOM   1423  CA  LYS C  61      -7.597   8.853  17.260  1.00 43.95           C  
ATOM   1424  C   LYS C  61      -7.877   7.514  17.936  1.00 43.95           C  
ATOM   1425  CB  LYS C  61      -6.274   9.429  17.766  1.00 43.95           C  
ATOM   1426  O   LYS C  61      -7.433   6.467  17.460  1.00 43.95           O  
ATOM   1427  CG  LYS C  61      -5.537  10.280  16.743  1.00 43.95           C  
ATOM   1428  CD  LYS C  61      -4.215  10.799  17.295  1.00 43.95           C  
ATOM   1429  CE  LYS C  61      -3.516  11.718  16.302  1.00 43.95           C  
ATOM   1430  NZ  LYS C  61      -2.222  12.234  16.841  1.00 43.95           N  
ATOM   1431  N   ILE C  62      -8.784   7.583  18.967  1.00 35.53           N  
ATOM   1432  CA  ILE C  62      -8.986   6.407  19.806  1.00 35.53           C  
ATOM   1433  C   ILE C  62     -10.196   5.620  19.309  1.00 35.53           C  
ATOM   1434  CB  ILE C  62      -9.173   6.798  21.290  1.00 35.53           C  
ATOM   1435  O   ILE C  62     -10.307   4.417  19.558  1.00 35.53           O  
ATOM   1436  CG1 ILE C  62      -7.931   7.531  21.810  1.00 35.53           C  
ATOM   1437  CG2 ILE C  62      -9.476   5.560  22.140  1.00 35.53           C  
ATOM   1438  CD1 ILE C  62      -8.139   8.228  23.147  1.00 35.53           C  
ATOM   1439  N   ILE C  63     -11.050   6.270  18.568  1.00 35.11           N  
ATOM   1440  CA  ILE C  63     -12.262   5.556  18.179  1.00 35.11           C  
ATOM   1441  C   ILE C  63     -11.950   4.597  17.032  1.00 35.11           C  
ATOM   1442  CB  ILE C  63     -13.387   6.532  17.771  1.00 35.11           C  
ATOM   1443  O   ILE C  63     -11.363   4.996  16.023  1.00 35.11           O  
ATOM   1444  CG1 ILE C  63     -13.729   7.470  18.935  1.00 35.11           C  
ATOM   1445  CG2 ILE C  63     -14.627   5.763  17.306  1.00 35.11           C  
ATOM   1446  CD1 ILE C  63     -14.659   8.614  18.555  1.00 35.11           C  
ATOM   1447  N   THR C  64     -11.804   3.317  17.325  1.00 32.85           N  
ATOM   1448  CA  THR C  64     -11.679   2.224  16.367  1.00 32.85           C  
ATOM   1449  C   THR C  64     -12.875   2.194  15.421  1.00 32.85           C  
ATOM   1450  CB  THR C  64     -11.554   0.866  17.083  1.00 32.85           C  
ATOM   1451  O   THR C  64     -14.010   1.980  15.852  1.00 32.85           O  
ATOM   1452  CG2 THR C  64     -10.213   0.744  17.801  1.00 32.85           C  
ATOM   1453  OG1 THR C  64     -12.610   0.738  18.042  1.00 32.85           O  
ATOM   1454  N   LEU C  65     -12.743   3.122  14.535  1.00 41.87           N  
ATOM   1455  CA  LEU C  65     -13.857   3.200  13.597  1.00 41.87           C  
ATOM   1456  C   LEU C  65     -13.822   2.035  12.613  1.00 41.87           C  
ATOM   1457  CB  LEU C  65     -13.825   4.528  12.835  1.00 41.87           C  
ATOM   1458  O   LEU C  65     -12.820   1.828  11.925  1.00 41.87           O  
ATOM   1459  CG  LEU C  65     -14.500   5.718  13.517  1.00 41.87           C  
ATOM   1460  CD1 LEU C  65     -13.556   6.916  13.550  1.00 41.87           C  
ATOM   1461  CD2 LEU C  65     -15.801   6.076  12.806  1.00 41.87           C  
ATOM   1462  N   LYS C  66     -14.722   1.079  12.810  1.00 42.04           N  
ATOM   1463  CA  LYS C  66     -14.729  -0.179  12.068  1.00 42.04           C  
ATOM   1464  C   LYS C  66     -15.220   0.028  10.638  1.00 42.04           C  
ATOM   1465  CB  LYS C  66     -15.601  -1.216  12.777  1.00 42.04           C  
ATOM   1466  O   LYS C  66     -14.654  -0.527   9.695  1.00 42.04           O  
ATOM   1467  CG  LYS C  66     -15.015  -2.620  12.779  1.00 42.04           C  
ATOM   1468  CD  LYS C  66     -15.905  -3.596  13.537  1.00 42.04           C  
ATOM   1469  CE  LYS C  66     -15.345  -5.012  13.498  1.00 42.04           C  
ATOM   1470  NZ  LYS C  66     -16.222  -5.975  14.227  1.00 42.04           N  
ATOM   1471  N   LYS C  67     -16.231   0.909  10.534  1.00 43.50           N  
ATOM   1472  CA  LYS C  67     -16.844   1.064   9.217  1.00 43.50           C  
ATOM   1473  C   LYS C  67     -16.235   2.243   8.463  1.00 43.50           C  
ATOM   1474  CB  LYS C  67     -18.356   1.249   9.347  1.00 43.50           C  
ATOM   1475  O   LYS C  67     -15.774   3.208   9.076  1.00 43.50           O  
ATOM   1476  CG  LYS C  67     -19.119  -0.044   9.592  1.00 43.50           C  
ATOM   1477  CD  LYS C  67     -20.624   0.193   9.627  1.00 43.50           C  
ATOM   1478  CE  LYS C  67     -21.385  -1.090   9.934  1.00 43.50           C  
ATOM   1479  NZ  LYS C  67     -22.860  -0.859   9.989  1.00 43.50           N  
ATOM   1480  N   ARG C  68     -16.063   2.098   7.186  1.00 47.50           N  
ATOM   1481  CA  ARG C  68     -15.460   3.100   6.313  1.00 47.50           C  
ATOM   1482  C   ARG C  68     -16.089   4.471   6.536  1.00 47.50           C  
ATOM   1483  CB  ARG C  68     -15.603   2.691   4.845  1.00 47.50           C  
ATOM   1484  O   ARG C  68     -15.383   5.480   6.601  1.00 47.50           O  
ATOM   1485  CG  ARG C  68     -14.493   1.778   4.349  1.00 47.50           C  
ATOM   1486  CD  ARG C  68     -14.583   1.545   2.847  1.00 47.50           C  
ATOM   1487  NE  ARG C  68     -13.554   0.619   2.383  1.00 47.50           N  
ATOM   1488  NH1 ARG C  68     -14.276   0.593   0.188  1.00 47.50           N  
ATOM   1489  NH2 ARG C  68     -12.458  -0.654   0.817  1.00 47.50           N  
ATOM   1490  CZ  ARG C  68     -13.432   0.188   1.130  1.00 47.50           C  
ATOM   1491  N   TRP C  69     -17.427   4.520   6.484  1.00 53.98           N  
ATOM   1492  CA  TRP C  69     -18.097   5.809   6.619  1.00 53.98           C  
ATOM   1493  C   TRP C  69     -17.792   6.441   7.973  1.00 53.98           C  
ATOM   1494  CB  TRP C  69     -19.610   5.650   6.446  1.00 53.98           C  
ATOM   1495  O   TRP C  69     -17.660   7.663   8.079  1.00 53.98           O  
ATOM   1496  CG  TRP C  69     -20.361   6.947   6.434  1.00 53.98           C  
ATOM   1497  CD1 TRP C  69     -20.598   7.753   5.355  1.00 53.98           C  
ATOM   1498  CD2 TRP C  69     -20.970   7.592   7.557  1.00 53.98           C  
ATOM   1499  CE2 TRP C  69     -21.560   8.785   7.084  1.00 53.98           C  
ATOM   1500  CE3 TRP C  69     -21.075   7.276   8.918  1.00 53.98           C  
ATOM   1501  NE1 TRP C  69     -21.319   8.860   5.739  1.00 53.98           N  
ATOM   1502  CH2 TRP C  69     -22.334   9.330   9.254  1.00 53.98           C  
ATOM   1503  CZ2 TRP C  69     -22.246   9.664   7.927  1.00 53.98           C  
ATOM   1504  CZ3 TRP C  69     -21.758   8.151   9.755  1.00 53.98           C  
ATOM   1505  N   GLN C  70     -17.594   5.597   8.982  1.00 54.04           N  
ATOM   1506  CA  GLN C  70     -17.257   6.118  10.303  1.00 54.04           C  
ATOM   1507  C   GLN C  70     -15.870   6.754  10.305  1.00 54.04           C  
ATOM   1508  CB  GLN C  70     -17.328   5.009  11.353  1.00 54.04           C  
ATOM   1509  O   GLN C  70     -15.663   7.802  10.921  1.00 54.04           O  
ATOM   1510  CG  GLN C  70     -18.748   4.630  11.753  1.00 54.04           C  
ATOM   1511  CD  GLN C  70     -18.791   3.517  12.782  1.00 54.04           C  
ATOM   1512  NE2 GLN C  70     -19.919   3.391  13.473  1.00 54.04           N  
ATOM   1513  OE1 GLN C  70     -17.819   2.775  12.955  1.00 54.04           O  
ATOM   1514  N   LEU C  71     -15.016   6.066   9.546  1.00 53.22           N  
ATOM   1515  CA  LEU C  71     -13.669   6.612   9.427  1.00 53.22           C  
ATOM   1516  C   LEU C  71     -13.687   7.946   8.689  1.00 53.22           C  
ATOM   1517  CB  LEU C  71     -12.753   5.625   8.699  1.00 53.22           C  
ATOM   1518  O   LEU C  71     -13.011   8.894   9.095  1.00 53.22           O  
ATOM   1519  CG  LEU C  71     -11.270   5.996   8.635  1.00 53.22           C  
ATOM   1520  CD1 LEU C  71     -10.659   5.980  10.032  1.00 53.22           C  
ATOM   1521  CD2 LEU C  71     -10.521   5.047   7.707  1.00 53.22           C  
ATOM   1522  N   ALA C  72     -14.394   7.981   7.614  1.00 54.20           N  
ATOM   1523  CA  ALA C  72     -14.506   9.217   6.845  1.00 54.20           C  
ATOM   1524  C   ALA C  72     -15.072  10.346   7.702  1.00 54.20           C  
ATOM   1525  CB  ALA C  72     -15.380   9.000   5.612  1.00 54.20           C  
ATOM   1526  O   ALA C  72     -14.600  11.483   7.633  1.00 54.20           O  
ATOM   1527  N   LEU C  73     -15.999   9.983   8.423  1.00 58.51           N  
ATOM   1528  CA  LEU C  73     -16.620  10.970   9.300  1.00 58.51           C  
ATOM   1529  C   LEU C  73     -15.621  11.487  10.331  1.00 58.51           C  
ATOM   1530  CB  LEU C  73     -17.836  10.368  10.009  1.00 58.51           C  
ATOM   1531  O   LEU C  73     -15.538  12.693  10.570  1.00 58.51           O  
ATOM   1532  CG  LEU C  73     -18.838  11.361  10.598  1.00 58.51           C  
ATOM   1533  CD1 LEU C  73     -19.881  11.746   9.554  1.00 58.51           C  
ATOM   1534  CD2 LEU C  73     -19.507  10.775  11.837  1.00 58.51           C  
ATOM   1535  N   SER C  74     -14.898  10.569  10.856  1.00 58.61           N  
ATOM   1536  CA  SER C  74     -13.911  10.945  11.863  1.00 58.61           C  
ATOM   1537  C   SER C  74     -12.844  11.862  11.275  1.00 58.61           C  
ATOM   1538  CB  SER C  74     -13.252   9.700  12.459  1.00 58.61           C  
ATOM   1539  O   SER C  74     -12.490  12.878  11.878  1.00 58.61           O  
ATOM   1540  OG  SER C  74     -11.985  10.017  13.010  1.00 58.61           O  
ATOM   1541  N   LYS C  75     -12.423  11.415  10.125  1.00 60.74           N  
ATOM   1542  CA  LYS C  75     -11.403  12.233   9.475  1.00 60.74           C  
ATOM   1543  C   LYS C  75     -11.957  13.604   9.097  1.00 60.74           C  
ATOM   1544  CB  LYS C  75     -10.859  11.527   8.233  1.00 60.74           C  
ATOM   1545  O   LYS C  75     -11.244  14.608   9.164  1.00 60.74           O  
ATOM   1546  CG  LYS C  75      -9.974  10.328   8.540  1.00 60.74           C  
ATOM   1547  CD  LYS C  75      -8.628  10.758   9.110  1.00 60.74           C  
ATOM   1548  CE  LYS C  75      -7.721   9.562   9.366  1.00 60.74           C  
ATOM   1549  NZ  LYS C  75      -6.444   9.967  10.028  1.00 60.74           N  
ATOM   1550  N   GLY C  76     -13.219  13.568   8.675  1.00 63.38           N  
ATOM   1551  CA  GLY C  76     -13.889  14.828   8.397  1.00 63.38           C  
ATOM   1552  C   GLY C  76     -13.957  15.746   9.603  1.00 63.38           C  
ATOM   1553  O   GLY C  76     -13.668  16.940   9.499  1.00 63.38           O  
ATOM   1554  N   VAL C  77     -14.307  15.118  10.641  1.00 62.43           N  
ATOM   1555  CA  VAL C  77     -14.414  15.888  11.876  1.00 62.43           C  
ATOM   1556  C   VAL C  77     -13.047  16.454  12.253  1.00 62.43           C  
ATOM   1557  CB  VAL C  77     -14.974  15.030  13.033  1.00 62.43           C  
ATOM   1558  O   VAL C  77     -12.936  17.619  12.640  1.00 62.43           O  
ATOM   1559  CG1 VAL C  77     -14.874  15.781  14.360  1.00 62.43           C  
ATOM   1560  CG2 VAL C  77     -16.420  14.630  12.749  1.00 62.43           C  
ATOM   1561  N   HIS C  78     -12.036  15.626  12.082  1.00 64.19           N  
ATOM   1562  CA  HIS C  78     -10.680  16.080  12.368  1.00 64.19           C  
ATOM   1563  C   HIS C  78     -10.294  17.258  11.479  1.00 64.19           C  
ATOM   1564  CB  HIS C  78      -9.682  14.936  12.184  1.00 64.19           C  
ATOM   1565  O   HIS C  78      -9.706  18.232  11.953  1.00 64.19           O  
ATOM   1566  CG  HIS C  78      -8.393  15.140  12.916  1.00 64.19           C  
ATOM   1567  CD2 HIS C  78      -8.017  14.790  14.169  1.00 64.19           C  
ATOM   1568  ND1 HIS C  78      -7.311  15.779  12.352  1.00 64.19           N  
ATOM   1569  CE1 HIS C  78      -6.321  15.813  13.229  1.00 64.19           C  
ATOM   1570  NE2 HIS C  78      -6.724  15.220  14.339  1.00 64.19           N  
ATOM   1571  N   PHE C  79     -10.644  17.167  10.278  1.00 66.26           N  
ATOM   1572  CA  PHE C  79     -10.348  18.231   9.326  1.00 66.26           C  
ATOM   1573  C   PHE C  79     -11.027  19.531   9.739  1.00 66.26           C  
ATOM   1574  CB  PHE C  79     -10.793  17.832   7.916  1.00 66.26           C  
ATOM   1575  O   PHE C  79     -10.394  20.590   9.756  1.00 66.26           O  
ATOM   1576  CG  PHE C  79     -10.488  18.867   6.867  1.00 66.26           C  
ATOM   1577  CD1 PHE C  79     -11.490  19.696   6.378  1.00 66.26           C  
ATOM   1578  CD2 PHE C  79      -9.200  19.011   6.370  1.00 66.26           C  
ATOM   1579  CE1 PHE C  79     -11.212  20.656   5.407  1.00 66.26           C  
ATOM   1580  CE2 PHE C  79      -8.913  19.968   5.400  1.00 66.26           C  
ATOM   1581  CZ  PHE C  79      -9.921  20.789   4.920  1.00 66.26           C  
ATOM   1582  N   VAL C  80     -12.273  19.406  10.056  1.00 61.71           N  
ATOM   1583  CA  VAL C  80     -13.049  20.578  10.448  1.00 61.71           C  
ATOM   1584  C   VAL C  80     -12.445  21.201  11.704  1.00 61.71           C  
ATOM   1585  CB  VAL C  80     -14.533  20.221  10.691  1.00 61.71           C  
ATOM   1586  O   VAL C  80     -12.298  22.423  11.789  1.00 61.71           O  
ATOM   1587  CG1 VAL C  80     -15.286  21.414  11.276  1.00 61.71           C  
ATOM   1588  CG2 VAL C  80     -15.189  19.755   9.392  1.00 61.71           C  
ATOM   1589  N   CYS C  81     -12.011  20.364  12.629  1.00 60.84           N  
ATOM   1590  CA  CYS C  81     -11.419  20.845  13.872  1.00 60.84           C  
ATOM   1591  C   CYS C  81     -10.115  21.587  13.605  1.00 60.84           C  
ATOM   1592  CB  CYS C  81     -11.166  19.681  14.831  1.00 60.84           C  
ATOM   1593  O   CYS C  81      -9.863  22.640  14.194  1.00 60.84           O  
ATOM   1594  SG  CYS C  81     -12.640  19.138  15.722  1.00 60.84           S  
ATOM   1595  N   ASN C  82      -9.367  21.065  12.717  1.00 66.82           N  
ATOM   1596  CA  ASN C  82      -8.118  21.729  12.363  1.00 66.82           C  
ATOM   1597  C   ASN C  82      -8.369  23.090  11.720  1.00 66.82           C  
ATOM   1598  CB  ASN C  82      -7.286  20.846  11.431  1.00 66.82           C  
ATOM   1599  O   ASN C  82      -7.672  24.061  12.019  1.00 66.82           O  
ATOM   1600  CG  ASN C  82      -6.512  19.777  12.176  1.00 66.82           C  
ATOM   1601  ND2 ASN C  82      -6.165  18.701  11.479  1.00 66.82           N  
ATOM   1602  OD1 ASN C  82      -6.229  19.915  13.369  1.00 66.82           O  
ATOM   1603  N   LEU C  83      -9.350  23.124  10.909  1.00 66.12           N  
ATOM   1604  CA  LEU C  83      -9.701  24.381  10.256  1.00 66.12           C  
ATOM   1605  C   LEU C  83     -10.178  25.409  11.277  1.00 66.12           C  
ATOM   1606  CB  LEU C  83     -10.785  24.152   9.200  1.00 66.12           C  
ATOM   1607  O   LEU C  83      -9.792  26.578  11.214  1.00 66.12           O  
ATOM   1608  CG  LEU C  83     -11.042  25.307   8.231  1.00 66.12           C  
ATOM   1609  CD1 LEU C  83      -9.999  25.308   7.118  1.00 66.12           C  
ATOM   1610  CD2 LEU C  83     -12.450  25.216   7.652  1.00 66.12           C  
ATOM   1611  N   LEU C  84     -10.948  24.910  12.173  1.00 62.36           N  
ATOM   1612  CA  LEU C  84     -11.458  25.793  13.217  1.00 62.36           C  
ATOM   1613  C   LEU C  84     -10.321  26.328  14.080  1.00 62.36           C  
ATOM   1614  CB  LEU C  84     -12.476  25.057  14.092  1.00 62.36           C  
ATOM   1615  O   LEU C  84     -10.305  27.510  14.432  1.00 62.36           O  
ATOM   1616  CG  LEU C  84     -13.539  25.923  14.770  1.00 62.36           C  
ATOM   1617  CD1 LEU C  84     -14.812  25.954  13.931  1.00 62.36           C  
ATOM   1618  CD2 LEU C  84     -13.832  25.408  16.175  1.00 62.36           C  
ATOM   1619  N   LEU C  85      -9.434  25.493  14.380  1.00 66.67           N  
ATOM   1620  CA  LEU C  85      -8.273  25.916  15.156  1.00 66.67           C  
ATOM   1621  C   LEU C  85      -7.490  26.996  14.417  1.00 66.67           C  
ATOM   1622  CB  LEU C  85      -7.363  24.722  15.455  1.00 66.67           C  
ATOM   1623  O   LEU C  85      -7.037  27.967  15.027  1.00 66.67           O  
ATOM   1624  CG  LEU C  85      -7.722  23.886  16.684  1.00 66.67           C  
ATOM   1625  CD1 LEU C  85      -6.940  22.577  16.682  1.00 66.67           C  
ATOM   1626  CD2 LEU C  85      -7.454  24.673  17.963  1.00 66.67           C  
ATOM   1627  N   LEU C  86      -7.346  26.826  13.191  1.00 71.16           N  
ATOM   1628  CA  LEU C  86      -6.659  27.823  12.376  1.00 71.16           C  
ATOM   1629  C   LEU C  86      -7.389  29.160  12.423  1.00 71.16           C  
ATOM   1630  CB  LEU C  86      -6.541  27.342  10.927  1.00 71.16           C  
ATOM   1631  O   LEU C  86      -6.767  30.205  12.627  1.00 71.16           O  
ATOM   1632  CG  LEU C  86      -5.805  28.273   9.962  1.00 71.16           C  
ATOM   1633  CD1 LEU C  86      -4.317  28.312  10.295  1.00 71.16           C  
ATOM   1634  CD2 LEU C  86      -6.024  27.830   8.520  1.00 71.16           C  
ATOM   1635  N   PHE C  87      -8.669  29.098  12.336  1.00 63.23           N  
ATOM   1636  CA  PHE C  87      -9.481  30.309  12.332  1.00 63.23           C  
ATOM   1637  C   PHE C  87      -9.379  31.033  13.670  1.00 63.23           C  
ATOM   1638  CB  PHE C  87     -10.944  29.975  12.026  1.00 63.23           C  
ATOM   1639  O   PHE C  87      -9.197  32.251  13.709  1.00 63.23           O  
ATOM   1640  CG  PHE C  87     -11.549  30.832  10.946  1.00 63.23           C  
ATOM   1641  CD1 PHE C  87     -12.110  32.066  11.251  1.00 63.23           C  
ATOM   1642  CD2 PHE C  87     -11.557  30.402   9.626  1.00 63.23           C  
ATOM   1643  CE1 PHE C  87     -12.670  32.861  10.254  1.00 63.23           C  
ATOM   1644  CE2 PHE C  87     -12.115  31.191   8.624  1.00 63.23           C  
ATOM   1645  CZ  PHE C  87     -12.672  32.419   8.940  1.00 63.23           C  
ATOM   1646  N   VAL C  88      -9.503  30.253  14.702  1.00 61.62           N  
ATOM   1647  CA  VAL C  88      -9.464  30.835  16.040  1.00 61.62           C  
ATOM   1648  C   VAL C  88      -8.097  31.466  16.289  1.00 61.62           C  
ATOM   1649  CB  VAL C  88      -9.772  29.781  17.127  1.00 61.62           C  
ATOM   1650  O   VAL C  88      -8.001  32.539  16.891  1.00 61.62           O  
ATOM   1651  CG1 VAL C  88      -9.469  30.336  18.518  1.00 61.62           C  
ATOM   1652  CG2 VAL C  88     -11.228  29.330  17.034  1.00 61.62           C  
ATOM   1653  N   THR C  89      -7.102  30.806  15.840  1.00 66.92           N  
ATOM   1654  CA  THR C  89      -5.756  31.339  16.015  1.00 66.92           C  
ATOM   1655  C   THR C  89      -5.594  32.658  15.265  1.00 66.92           C  
ATOM   1656  CB  THR C  89      -4.692  30.337  15.531  1.00 66.92           C  
ATOM   1657  O   THR C  89      -5.048  33.622  15.805  1.00 66.92           O  
ATOM   1658  CG2 THR C  89      -4.545  29.175  16.508  1.00 66.92           C  
ATOM   1659  OG1 THR C  89      -5.075  29.823  14.249  1.00 66.92           O  
ATOM   1660  N   VAL C  90      -6.069  32.746  14.045  1.00 64.32           N  
ATOM   1661  CA  VAL C  90      -5.966  33.946  13.222  1.00 64.32           C  
ATOM   1662  C   VAL C  90      -6.794  35.070  13.841  1.00 64.32           C  
ATOM   1663  CB  VAL C  90      -6.428  33.681  11.771  1.00 64.32           C  
ATOM   1664  O   VAL C  90      -6.330  36.209  13.940  1.00 64.32           O  
ATOM   1665  CG1 VAL C  90      -6.531  34.989  10.990  1.00 64.32           C  
ATOM   1666  CG2 VAL C  90      -5.472  32.713  11.076  1.00 64.32           C  
ATOM   1667  N   TYR C  91      -7.984  34.703  14.274  1.00 60.14           N  
ATOM   1668  CA  TYR C  91      -8.875  35.682  14.887  1.00 60.14           C  
ATOM   1669  C   TYR C  91      -8.257  36.263  16.153  1.00 60.14           C  
ATOM   1670  CB  TYR C  91     -10.231  35.048  15.210  1.00 60.14           C  
ATOM   1671  O   TYR C  91      -8.251  37.481  16.347  1.00 60.14           O  
ATOM   1672  CG  TYR C  91     -11.219  36.009  15.826  1.00 60.14           C  
ATOM   1673  CD1 TYR C  91     -11.508  35.963  17.188  1.00 60.14           C  
ATOM   1674  CD2 TYR C  91     -11.865  36.963  15.048  1.00 60.14           C  
ATOM   1675  CE1 TYR C  91     -12.419  36.845  17.760  1.00 60.14           C  
ATOM   1676  CE2 TYR C  91     -12.778  37.850  15.609  1.00 60.14           C  
ATOM   1677  OH  TYR C  91     -13.951  38.659  17.524  1.00 60.14           O  
ATOM   1678  CZ  TYR C  91     -13.048  37.784  16.963  1.00 60.14           C  
ATOM   1679  N   SER C  92      -7.790  35.448  17.031  1.00 62.79           N  
ATOM   1680  CA  SER C  92      -7.157  35.899  18.266  1.00 62.79           C  
ATOM   1681  C   SER C  92      -5.969  36.811  17.977  1.00 62.79           C  
ATOM   1682  CB  SER C  92      -6.701  34.703  19.103  1.00 62.79           C  
ATOM   1683  O   SER C  92      -5.759  37.806  18.674  1.00 62.79           O  
ATOM   1684  OG  SER C  92      -5.741  33.933  18.399  1.00 62.79           O  
ATOM   1685  N   HIS C  93      -5.250  36.496  16.988  1.00 64.08           N  
ATOM   1686  CA  HIS C  93      -4.117  37.324  16.590  1.00 64.08           C  
ATOM   1687  C   HIS C  93      -4.573  38.721  16.181  1.00 64.08           C  
ATOM   1688  CB  HIS C  93      -3.350  36.665  15.442  1.00 64.08           C  
ATOM   1689  O   HIS C  93      -3.972  39.718  16.587  1.00 64.08           O  
ATOM   1690  CG  HIS C  93      -2.094  37.387  15.068  1.00 64.08           C  
ATOM   1691  CD2 HIS C  93      -1.744  38.030  13.930  1.00 64.08           C  
ATOM   1692  ND1 HIS C  93      -1.018  37.499  15.922  1.00 64.08           N  
ATOM   1693  CE1 HIS C  93      -0.058  38.183  15.323  1.00 64.08           C  
ATOM   1694  NE2 HIS C  93      -0.473  38.517  14.113  1.00 64.08           N  
ATOM   1695  N   LEU C  94      -5.591  38.779  15.432  1.00 61.20           N  
ATOM   1696  CA  LEU C  94      -6.109  40.058  14.957  1.00 61.20           C  
ATOM   1697  C   LEU C  94      -6.609  40.907  16.121  1.00 61.20           C  
ATOM   1698  CB  LEU C  94      -7.240  39.838  13.949  1.00 61.20           C  
ATOM   1699  O   LEU C  94      -6.409  42.124  16.138  1.00 61.20           O  
ATOM   1700  CG  LEU C  94      -6.821  39.395  12.546  1.00 61.20           C  
ATOM   1701  CD1 LEU C  94      -8.037  38.931  11.752  1.00 61.20           C  
ATOM   1702  CD2 LEU C  94      -6.102  40.527  11.821  1.00 61.20           C  
ATOM   1703  N   LEU C  95      -7.190  40.297  17.084  1.00 58.23           N  
ATOM   1704  CA  LEU C  95      -7.685  41.006  18.259  1.00 58.23           C  
ATOM   1705  C   LEU C  95      -6.530  41.577  19.075  1.00 58.23           C  
ATOM   1706  CB  LEU C  95      -8.530  40.075  19.131  1.00 58.23           C  
ATOM   1707  O   LEU C  95      -6.615  42.700  19.578  1.00 58.23           O  
ATOM   1708  CG  LEU C  95     -10.024  40.015  18.809  1.00 58.23           C  
ATOM   1709  CD1 LEU C  95     -10.619  38.698  19.294  1.00 58.23           C  
ATOM   1710  CD2 LEU C  95     -10.754  41.200  19.434  1.00 58.23           C  
ATOM   1711  N   LEU C  96      -5.558  40.803  19.195  1.00 60.98           N  
ATOM   1712  CA  LEU C  96      -4.396  41.241  19.960  1.00 60.98           C  
ATOM   1713  C   LEU C  96      -3.697  42.406  19.267  1.00 60.98           C  
ATOM   1714  CB  LEU C  96      -3.414  40.084  20.155  1.00 60.98           C  
ATOM   1715  O   LEU C  96      -3.243  43.344  19.926  1.00 60.98           O  
ATOM   1716  CG  LEU C  96      -3.443  39.391  21.518  1.00 60.98           C  
ATOM   1717  CD1 LEU C  96      -3.387  37.877  21.345  1.00 60.98           C  
ATOM   1718  CD2 LEU C  96      -2.291  39.878  22.391  1.00 60.98           C  
ATOM   1719  N   VAL C  97      -3.559  42.323  17.986  1.00 62.69           N  
ATOM   1720  CA  VAL C  97      -2.950  43.394  17.204  1.00 62.69           C  
ATOM   1721  C   VAL C  97      -3.766  44.675  17.358  1.00 62.69           C  
ATOM   1722  CB  VAL C  97      -2.835  43.012  15.711  1.00 62.69           C  
ATOM   1723  O   VAL C  97      -3.204  45.762  17.517  1.00 62.69           O  
ATOM   1724  CG1 VAL C  97      -2.425  44.222  14.874  1.00 62.69           C  
ATOM   1725  CG2 VAL C  97      -1.838  41.869  15.529  1.00 62.69           C  
ATOM   1726  N   ALA C  98      -5.069  44.553  17.484  1.00 56.63           N  
ATOM   1727  CA  ALA C  98      -5.961  45.701  17.626  1.00 56.63           C  
ATOM   1728  C   ALA C  98      -5.865  46.300  19.026  1.00 56.63           C  
ATOM   1729  CB  ALA C  98      -7.401  45.297  17.321  1.00 56.63           C  
ATOM   1730  O   ALA C  98      -6.017  47.512  19.202  1.00 56.63           O  
ATOM   1731  N   ALA C  99      -5.542  45.425  20.029  1.00 55.49           N  
ATOM   1732  CA  ALA C  99      -5.460  45.866  21.419  1.00 55.49           C  
ATOM   1733  C   ALA C  99      -4.074  46.417  21.739  1.00 55.49           C  
ATOM   1734  CB  ALA C  99      -5.804  44.716  22.363  1.00 55.49           C  
ATOM   1735  O   ALA C  99      -3.850  46.958  22.825  1.00 55.49           O  
ATOM   1736  N   GLY C 100      -3.190  46.396  20.814  1.00 53.91           N  
ATOM   1737  CA  GLY C 100      -1.839  46.897  21.013  1.00 53.91           C  
ATOM   1738  C   GLY C 100      -1.020  46.042  21.961  1.00 53.91           C  
ATOM   1739  O   GLY C 100      -0.110  46.541  22.627  1.00 53.91           O  
ATOM   1740  N   LEU C 101      -1.560  44.951  22.308  1.00 52.30           N  
ATOM   1741  CA  LEU C 101      -0.924  44.034  23.248  1.00 52.30           C  
ATOM   1742  C   LEU C 101      -0.082  42.997  22.512  1.00 52.30           C  
ATOM   1743  CB  LEU C 101      -1.978  43.334  24.110  1.00 52.30           C  
ATOM   1744  O   LEU C 101       0.036  41.855  22.960  1.00 52.30           O  
ATOM   1745  CG  LEU C 101      -2.270  43.967  25.471  1.00 52.30           C  
ATOM   1746  CD1 LEU C 101      -3.772  44.159  25.655  1.00 52.30           C  
ATOM   1747  CD2 LEU C 101      -1.694  43.111  26.594  1.00 52.30           C  
ATOM   1748  N   GLU C 102       0.605  43.287  21.434  1.00 51.60           N  
ATOM   1749  CA  GLU C 102       1.257  42.361  20.512  1.00 51.60           C  
ATOM   1750  C   GLU C 102       2.504  41.746  21.139  1.00 51.60           C  
ATOM   1751  CB  GLU C 102       1.619  43.070  19.205  1.00 51.60           C  
ATOM   1752  O   GLU C 102       2.809  40.574  20.907  1.00 51.60           O  
ATOM   1753  CG  GLU C 102       0.444  43.244  18.253  1.00 51.60           C  
ATOM   1754  CD  GLU C 102       0.839  43.853  16.917  1.00 51.60           C  
ATOM   1755  OE1 GLU C 102      -0.026  43.957  16.018  1.00 51.60           O  
ATOM   1756  OE2 GLU C 102       2.024  44.228  16.768  1.00 51.60           O  
ATOM   1757  N   ALA C 103       3.097  42.376  22.074  1.00 54.83           N  
ATOM   1758  CA  ALA C 103       4.494  41.993  22.259  1.00 54.83           C  
ATOM   1759  C   ALA C 103       4.606  40.657  22.987  1.00 54.83           C  
ATOM   1760  CB  ALA C 103       5.245  43.078  23.027  1.00 54.83           C  
ATOM   1761  O   ALA C 103       5.300  39.748  22.526  1.00 54.83           O  
ATOM   1762  N   PRO C 104       3.895  40.427  24.127  1.00 49.52           N  
ATOM   1763  CA  PRO C 104       4.158  39.186  24.859  1.00 49.52           C  
ATOM   1764  C   PRO C 104       3.586  37.955  24.159  1.00 49.52           C  
ATOM   1765  CB  PRO C 104       3.468  39.418  26.206  1.00 49.52           C  
ATOM   1766  O   PRO C 104       4.150  36.863  24.264  1.00 49.52           O  
ATOM   1767  CG  PRO C 104       2.726  40.705  26.038  1.00 49.52           C  
ATOM   1768  CD  PRO C 104       3.120  41.315  24.723  1.00 49.52           C  
ATOM   1769  N   PHE C 105       2.615  38.179  23.234  1.00 56.57           N  
ATOM   1770  CA  PHE C 105       1.887  37.027  22.715  1.00 56.57           C  
ATOM   1771  C   PHE C 105       2.328  36.704  21.293  1.00 56.57           C  
ATOM   1772  CB  PHE C 105       0.377  37.283  22.752  1.00 56.57           C  
ATOM   1773  O   PHE C 105       1.934  35.678  20.733  1.00 56.57           O  
ATOM   1774  CG  PHE C 105      -0.214  37.233  24.135  1.00 56.57           C  
ATOM   1775  CD1 PHE C 105      -0.538  36.017  24.724  1.00 56.57           C  
ATOM   1776  CD2 PHE C 105      -0.445  38.403  24.847  1.00 56.57           C  
ATOM   1777  CE1 PHE C 105      -1.085  35.967  26.004  1.00 56.57           C  
ATOM   1778  CE2 PHE C 105      -0.991  38.361  26.126  1.00 56.57           C  
ATOM   1779  CZ  PHE C 105      -1.312  37.143  26.702  1.00 56.57           C  
ATOM   1780  N   LEU C 106       3.219  37.487  20.786  1.00 56.30           N  
ATOM   1781  CA  LEU C 106       3.652  37.352  19.400  1.00 56.30           C  
ATOM   1782  C   LEU C 106       4.394  36.036  19.189  1.00 56.30           C  
ATOM   1783  CB  LEU C 106       4.549  38.526  19.001  1.00 56.30           C  
ATOM   1784  O   LEU C 106       4.197  35.364  18.174  1.00 56.30           O  
ATOM   1785  CG  LEU C 106       4.109  39.331  17.777  1.00 56.30           C  
ATOM   1786  CD1 LEU C 106       4.002  40.811  18.127  1.00 56.30           C  
ATOM   1787  CD2 LEU C 106       5.079  39.118  16.620  1.00 56.30           C  
ATOM   1788  N   TYR C 107       5.152  35.644  20.219  1.00 52.66           N  
ATOM   1789  CA  TYR C 107       5.936  34.426  20.049  1.00 52.66           C  
ATOM   1790  C   TYR C 107       5.038  33.194  20.061  1.00 52.66           C  
ATOM   1791  CB  TYR C 107       6.995  34.310  21.150  1.00 52.66           C  
ATOM   1792  O   TYR C 107       5.245  32.260  19.283  1.00 52.66           O  
ATOM   1793  CG  TYR C 107       8.389  34.663  20.690  1.00 52.66           C  
ATOM   1794  CD1 TYR C 107       9.192  33.720  20.052  1.00 52.66           C  
ATOM   1795  CD2 TYR C 107       8.905  35.938  20.892  1.00 52.66           C  
ATOM   1796  CE1 TYR C 107      10.478  34.040  19.628  1.00 52.66           C  
ATOM   1797  CE2 TYR C 107      10.189  36.269  20.473  1.00 52.66           C  
ATOM   1798  OH  TYR C 107      12.239  35.637  19.425  1.00 52.66           O  
ATOM   1799  CZ  TYR C 107      10.967  35.315  19.842  1.00 52.66           C  
ATOM   1800  N   LEU C 108       4.094  33.235  20.946  1.00 56.86           N  
ATOM   1801  CA  LEU C 108       3.170  32.110  21.039  1.00 56.86           C  
ATOM   1802  C   LEU C 108       2.394  31.933  19.738  1.00 56.86           C  
ATOM   1803  CB  LEU C 108       2.197  32.310  22.204  1.00 56.86           C  
ATOM   1804  O   LEU C 108       2.243  30.812  19.247  1.00 56.86           O  
ATOM   1805  CG  LEU C 108       2.304  31.311  23.357  1.00 56.86           C  
ATOM   1806  CD1 LEU C 108       2.360  32.045  24.692  1.00 56.86           C  
ATOM   1807  CD2 LEU C 108       1.134  30.333  23.327  1.00 56.86           C  
ATOM   1808  N   TYR C 109       1.953  32.986  19.211  1.00 59.67           N  
ATOM   1809  CA  TYR C 109       1.188  32.918  17.971  1.00 59.67           C  
ATOM   1810  C   TYR C 109       2.062  32.445  16.816  1.00 59.67           C  
ATOM   1811  CB  TYR C 109       0.579  34.284  17.639  1.00 59.67           C  
ATOM   1812  O   TYR C 109       1.610  31.683  15.958  1.00 59.67           O  
ATOM   1813  CG  TYR C 109      -0.868  34.419  18.047  1.00 59.67           C  
ATOM   1814  CD1 TYR C 109      -1.880  33.814  17.305  1.00 59.67           C  
ATOM   1815  CD2 TYR C 109      -1.226  35.152  19.173  1.00 59.67           C  
ATOM   1816  CE1 TYR C 109      -3.215  33.937  17.676  1.00 59.67           C  
ATOM   1817  CE2 TYR C 109      -2.558  35.282  19.553  1.00 59.67           C  
ATOM   1818  OH  TYR C 109      -4.863  34.797  19.172  1.00 59.67           O  
ATOM   1819  CZ  TYR C 109      -3.543  34.671  18.800  1.00 59.67           C  
ATOM   1820  N   ALA C 110       3.266  32.909  16.807  1.00 55.77           N  
ATOM   1821  CA  ALA C 110       4.203  32.457  15.782  1.00 55.77           C  
ATOM   1822  C   ALA C 110       4.376  30.941  15.828  1.00 55.77           C  
ATOM   1823  CB  ALA C 110       5.553  33.149  15.952  1.00 55.77           C  
ATOM   1824  O   ALA C 110       4.402  30.281  14.786  1.00 55.77           O  
ATOM   1825  N   LEU C 111       4.448  30.478  16.993  1.00 59.62           N  
ATOM   1826  CA  LEU C 111       4.607  29.039  17.174  1.00 59.62           C  
ATOM   1827  C   LEU C 111       3.379  28.288  16.671  1.00 59.62           C  
ATOM   1828  CB  LEU C 111       4.853  28.708  18.649  1.00 59.62           C  
ATOM   1829  O   LEU C 111       3.506  27.283  15.968  1.00 59.62           O  
ATOM   1830  CG  LEU C 111       5.064  27.231  18.986  1.00 59.62           C  
ATOM   1831  CD1 LEU C 111       6.358  26.724  18.359  1.00 59.62           C  
ATOM   1832  CD2 LEU C 111       5.079  27.025  20.497  1.00 59.62           C  
ATOM   1833  N   VAL C 112       2.213  28.705  16.997  1.00 61.64           N  
ATOM   1834  CA  VAL C 112       0.963  28.069  16.596  1.00 61.64           C  
ATOM   1835  C   VAL C 112       0.852  28.062  15.073  1.00 61.64           C  
ATOM   1836  CB  VAL C 112      -0.260  28.780  17.216  1.00 61.64           C  
ATOM   1837  O   VAL C 112       0.515  27.038  14.473  1.00 61.64           O  
ATOM   1838  CG1 VAL C 112      -1.559  28.243  16.618  1.00 61.64           C  
ATOM   1839  CG2 VAL C 112      -0.259  28.615  18.735  1.00 61.64           C  
ATOM   1840  N   TYR C 113       1.142  29.151  14.468  1.00 61.46           N  
ATOM   1841  CA  TYR C 113       1.088  29.231  13.013  1.00 61.46           C  
ATOM   1842  C   TYR C 113       2.063  28.248  12.376  1.00 61.46           C  
ATOM   1843  CB  TYR C 113       1.400  30.655  12.541  1.00 61.46           C  
ATOM   1844  O   TYR C 113       1.744  27.613  11.368  1.00 61.46           O  
ATOM   1845  CG  TYR C 113       0.200  31.571  12.544  1.00 61.46           C  
ATOM   1846  CD1 TYR C 113      -0.925  31.280  11.776  1.00 61.46           C  
ATOM   1847  CD2 TYR C 113       0.190  32.730  13.313  1.00 61.46           C  
ATOM   1848  CE1 TYR C 113      -2.032  32.123  11.773  1.00 61.46           C  
ATOM   1849  CE2 TYR C 113      -0.912  33.580  13.318  1.00 61.46           C  
ATOM   1850  OH  TYR C 113      -3.109  34.106  12.548  1.00 61.46           O  
ATOM   1851  CZ  TYR C 113      -2.016  33.268  12.547  1.00 61.46           C  
ATOM   1852  N   PHE C 114       3.192  28.219  13.014  1.00 60.82           N  
ATOM   1853  CA  PHE C 114       4.208  27.307  12.503  1.00 60.82           C  
ATOM   1854  C   PHE C 114       3.708  25.867  12.534  1.00 60.82           C  
ATOM   1855  CB  PHE C 114       5.501  27.431  13.315  1.00 60.82           C  
ATOM   1856  O   PHE C 114       3.826  25.142  11.543  1.00 60.82           O  
ATOM   1857  CG  PHE C 114       6.596  26.504  12.859  1.00 60.82           C  
ATOM   1858  CD1 PHE C 114       6.877  25.339  13.562  1.00 60.82           C  
ATOM   1859  CD2 PHE C 114       7.343  26.798  11.726  1.00 60.82           C  
ATOM   1860  CE1 PHE C 114       7.890  24.479  13.143  1.00 60.82           C  
ATOM   1861  CE2 PHE C 114       8.357  25.943  11.300  1.00 60.82           C  
ATOM   1862  CZ  PHE C 114       8.629  24.785  12.011  1.00 60.82           C  
ATOM   1863  N   LEU C 115       3.163  25.442  13.580  1.00 64.98           N  
ATOM   1864  CA  LEU C 115       2.673  24.078  13.742  1.00 64.98           C  
ATOM   1865  C   LEU C 115       1.532  23.791  12.772  1.00 64.98           C  
ATOM   1866  CB  LEU C 115       2.205  23.844  15.181  1.00 64.98           C  
ATOM   1867  O   LEU C 115       1.457  22.701  12.200  1.00 64.98           O  
ATOM   1868  CG  LEU C 115       3.300  23.774  16.247  1.00 64.98           C  
ATOM   1869  CD1 LEU C 115       2.681  23.706  17.639  1.00 64.98           C  
ATOM   1870  CD2 LEU C 115       4.210  22.576  16.001  1.00 64.98           C  
ATOM   1871  N   GLN C 116       0.672  24.701  12.612  1.00 67.22           N  
ATOM   1872  CA  GLN C 116      -0.439  24.540  11.681  1.00 67.22           C  
ATOM   1873  C   GLN C 116       0.063  24.383  10.248  1.00 67.22           C  
ATOM   1874  CB  GLN C 116      -1.395  25.730  11.774  1.00 67.22           C  
ATOM   1875  O   GLN C 116      -0.489  23.598   9.474  1.00 67.22           O  
ATOM   1876  CG  GLN C 116      -2.383  25.637  12.929  1.00 67.22           C  
ATOM   1877  CD  GLN C 116      -3.323  26.826  12.996  1.00 67.22           C  
ATOM   1878  NE2 GLN C 116      -4.357  26.718  13.822  1.00 67.22           N  
ATOM   1879  OE1 GLN C 116      -3.121  27.833  12.310  1.00 67.22           O  
ATOM   1880  N   SER C 117       1.064  25.114   9.939  1.00 63.22           N  
ATOM   1881  CA  SER C 117       1.655  25.011   8.609  1.00 63.22           C  
ATOM   1882  C   SER C 117       2.235  23.621   8.368  1.00 63.22           C  
ATOM   1883  CB  SER C 117       2.746  26.066   8.423  1.00 63.22           C  
ATOM   1884  O   SER C 117       2.073  23.054   7.285  1.00 63.22           O  
ATOM   1885  OG  SER C 117       2.201  27.372   8.501  1.00 63.22           O  
ATOM   1886  N   ILE C 118       2.865  23.128   9.309  1.00 66.04           N  
ATOM   1887  CA  ILE C 118       3.451  21.797   9.200  1.00 66.04           C  
ATOM   1888  C   ILE C 118       2.352  20.767   8.953  1.00 66.04           C  
ATOM   1889  CB  ILE C 118       4.255  21.428  10.467  1.00 66.04           C  
ATOM   1890  O   ILE C 118       2.492  19.894   8.094  1.00 66.04           O  
ATOM   1891  CG1 ILE C 118       5.486  22.333  10.601  1.00 66.04           C  
ATOM   1892  CG2 ILE C 118       4.662  19.952  10.438  1.00 66.04           C  
ATOM   1893  CD1 ILE C 118       6.298  22.090  11.865  1.00 66.04           C  
ATOM   1894  N   ASN C 119       1.331  20.869   9.715  1.00 70.98           N  
ATOM   1895  CA  ASN C 119       0.202  19.960   9.548  1.00 70.98           C  
ATOM   1896  C   ASN C 119      -0.398  20.063   8.149  1.00 70.98           C  
ATOM   1897  CB  ASN C 119      -0.868  20.232  10.607  1.00 70.98           C  
ATOM   1898  O   ASN C 119      -0.748  19.048   7.543  1.00 70.98           O  
ATOM   1899  CG  ASN C 119      -0.579  19.536  11.922  1.00 70.98           C  
ATOM   1900  ND2 ASN C 119      -0.896  20.200  13.027  1.00 70.98           N  
ATOM   1901  OD1 ASN C 119      -0.074  18.410  11.945  1.00 70.98           O  
ATOM   1902  N   PHE C 120      -0.536  21.242   7.697  1.00 71.27           N  
ATOM   1903  CA  PHE C 120      -1.079  21.468   6.363  1.00 71.27           C  
ATOM   1904  C   PHE C 120      -0.194  20.826   5.302  1.00 71.27           C  
ATOM   1905  CB  PHE C 120      -1.226  22.968   6.087  1.00 71.27           C  
ATOM   1906  O   PHE C 120      -0.692  20.174   4.381  1.00 71.27           O  
ATOM   1907  CG  PHE C 120      -1.954  23.282   4.809  1.00 71.27           C  
ATOM   1908  CD1 PHE C 120      -1.259  23.699   3.680  1.00 71.27           C  
ATOM   1909  CD2 PHE C 120      -3.336  23.160   4.735  1.00 71.27           C  
ATOM   1910  CE1 PHE C 120      -1.931  23.990   2.495  1.00 71.27           C  
ATOM   1911  CE2 PHE C 120      -4.014  23.449   3.555  1.00 71.27           C  
ATOM   1912  CZ  PHE C 120      -3.310  23.865   2.436  1.00 71.27           C  
ATOM   1913  N   VAL C 121       1.080  21.019   5.438  1.00 66.33           N  
ATOM   1914  CA  VAL C 121       2.029  20.432   4.497  1.00 66.33           C  
ATOM   1915  C   VAL C 121       1.897  18.910   4.512  1.00 66.33           C  
ATOM   1916  CB  VAL C 121       3.482  20.844   4.824  1.00 66.33           C  
ATOM   1917  O   VAL C 121       1.925  18.268   3.459  1.00 66.33           O  
ATOM   1918  CG1 VAL C 121       4.472  20.059   3.966  1.00 66.33           C  
ATOM   1919  CG2 VAL C 121       3.668  22.346   4.622  1.00 66.33           C  
ATOM   1920  N   ARG C 122       1.762  18.442   5.629  1.00 71.56           N  
ATOM   1921  CA  ARG C 122       1.602  16.997   5.762  1.00 71.56           C  
ATOM   1922  C   ARG C 122       0.370  16.512   5.005  1.00 71.56           C  
ATOM   1923  CB  ARG C 122       1.501  16.601   7.236  1.00 71.56           C  
ATOM   1924  O   ARG C 122       0.421  15.491   4.316  1.00 71.56           O  
ATOM   1925  CG  ARG C 122       1.710  15.117   7.491  1.00 71.56           C  
ATOM   1926  CD  ARG C 122       1.528  14.765   8.961  1.00 71.56           C  
ATOM   1927  NE  ARG C 122       2.492  13.758   9.397  1.00 71.56           N  
ATOM   1928  NH1 ARG C 122       1.654  13.589  11.544  1.00 71.56           N  
ATOM   1929  NH2 ARG C 122       3.449  12.314  10.905  1.00 71.56           N  
ATOM   1930  CZ  ARG C 122       2.529  13.223  10.614  1.00 71.56           C  
ATOM   1931  N   ILE C 123      -0.718  17.205   5.119  1.00 70.46           N  
ATOM   1932  CA  ILE C 123      -1.961  16.852   4.442  1.00 70.46           C  
ATOM   1933  C   ILE C 123      -1.755  16.893   2.930  1.00 70.46           C  
ATOM   1934  CB  ILE C 123      -3.115  17.796   4.851  1.00 70.46           C  
ATOM   1935  O   ILE C 123      -2.182  15.983   2.214  1.00 70.46           O  
ATOM   1936  CG1 ILE C 123      -3.506  17.558   6.314  1.00 70.46           C  
ATOM   1937  CG2 ILE C 123      -4.320  17.608   3.925  1.00 70.46           C  
ATOM   1938  CD1 ILE C 123      -4.463  18.600   6.876  1.00 70.46           C  
ATOM   1939  N   ILE C 124      -1.103  17.931   2.456  1.00 70.09           N  
ATOM   1940  CA  ILE C 124      -0.850  18.089   1.028  1.00 70.09           C  
ATOM   1941  C   ILE C 124       0.000  16.925   0.523  1.00 70.09           C  
ATOM   1942  CB  ILE C 124      -0.153  19.434   0.722  1.00 70.09           C  
ATOM   1943  O   ILE C 124      -0.283  16.354  -0.533  1.00 70.09           O  
ATOM   1944  CG1 ILE C 124      -1.095  20.604   1.027  1.00 70.09           C  
ATOM   1945  CG2 ILE C 124       0.321  19.477  -0.734  1.00 70.09           C  
ATOM   1946  CD1 ILE C 124      -0.480  21.975   0.779  1.00 70.09           C  
ATOM   1947  N   MET C 125       0.987  16.652   1.218  1.00 71.61           N  
ATOM   1948  CA  MET C 125       1.880  15.566   0.825  1.00 71.61           C  
ATOM   1949  C   MET C 125       1.133  14.237   0.778  1.00 71.61           C  
ATOM   1950  CB  MET C 125       3.063  15.466   1.790  1.00 71.61           C  
ATOM   1951  O   MET C 125       1.354  13.428  -0.125  1.00 71.61           O  
ATOM   1952  CG  MET C 125       4.049  16.616   1.671  1.00 71.61           C  
ATOM   1953  SD  MET C 125       4.878  16.665   0.034  1.00 71.61           S  
ATOM   1954  CE  MET C 125       5.980  15.233   0.191  1.00 71.61           C  
ATOM   1955  N   ARG C 126       0.327  14.054   1.677  1.00 69.34           N  
ATOM   1956  CA  ARG C 126      -0.480  12.838   1.696  1.00 69.34           C  
ATOM   1957  C   ARG C 126      -1.397  12.769   0.479  1.00 69.34           C  
ATOM   1958  CB  ARG C 126      -1.307  12.761   2.981  1.00 69.34           C  
ATOM   1959  O   ARG C 126      -1.553  11.708  -0.128  1.00 69.34           O  
ATOM   1960  CG  ARG C 126      -0.553  12.178   4.165  1.00 69.34           C  
ATOM   1961  CD  ARG C 126      -1.438  12.069   5.399  1.00 69.34           C  
ATOM   1962  NE  ARG C 126      -0.690  11.594   6.559  1.00 69.34           N  
ATOM   1963  NH1 ARG C 126      -2.507  11.582   7.986  1.00 69.34           N  
ATOM   1964  NH2 ARG C 126      -0.441  10.942   8.747  1.00 69.34           N  
ATOM   1965  CZ  ARG C 126      -1.214  11.374   7.762  1.00 69.34           C  
ATOM   1966  N   LEU C 127      -2.104  13.852   0.191  1.00 70.89           N  
ATOM   1967  CA  LEU C 127      -2.950  13.924  -0.996  1.00 70.89           C  
ATOM   1968  C   LEU C 127      -2.147  13.620  -2.256  1.00 70.89           C  
ATOM   1969  CB  LEU C 127      -3.596  15.308  -1.110  1.00 70.89           C  
ATOM   1970  O   LEU C 127      -2.633  12.932  -3.156  1.00 70.89           O  
ATOM   1971  CG  LEU C 127      -4.701  15.625  -0.100  1.00 70.89           C  
ATOM   1972  CD1 LEU C 127      -5.084  17.100  -0.180  1.00 70.89           C  
ATOM   1973  CD2 LEU C 127      -5.917  14.738  -0.341  1.00 70.89           C  
ATOM   1974  N   TRP C 128      -1.001  14.160  -2.209  1.00 73.62           N  
ATOM   1975  CA  TRP C 128      -0.100  13.926  -3.333  1.00 73.62           C  
ATOM   1976  C   TRP C 128       0.216  12.441  -3.477  1.00 73.62           C  
ATOM   1977  CB  TRP C 128       1.197  14.722  -3.158  1.00 73.62           C  
ATOM   1978  O   TRP C 128       0.150  11.891  -4.579  1.00 73.62           O  
ATOM   1979  CG  TRP C 128       2.172  14.551  -4.284  1.00 73.62           C  
ATOM   1980  CD1 TRP C 128       2.062  15.050  -5.552  1.00 73.62           C  
ATOM   1981  CD2 TRP C 128       3.406  13.827  -4.243  1.00 73.62           C  
ATOM   1982  CE2 TRP C 128       3.993  13.929  -5.523  1.00 73.62           C  
ATOM   1983  CE3 TRP C 128       4.073  13.102  -3.246  1.00 73.62           C  
ATOM   1984  NE1 TRP C 128       3.154  14.679  -6.303  1.00 73.62           N  
ATOM   1985  CH2 TRP C 128       5.848  12.628  -4.840  1.00 73.62           C  
ATOM   1986  CZ2 TRP C 128       5.217  13.332  -5.833  1.00 73.62           C  
ATOM   1987  CZ3 TRP C 128       5.291  12.509  -3.557  1.00 73.62           C  
ATOM   1988  N   LEU C 129       0.574  11.807  -2.469  1.00 68.80           N  
ATOM   1989  CA  LEU C 129       0.895  10.384  -2.494  1.00 68.80           C  
ATOM   1990  C   LEU C 129      -0.295   9.567  -2.988  1.00 68.80           C  
ATOM   1991  CB  LEU C 129       1.316   9.904  -1.103  1.00 68.80           C  
ATOM   1992  O   LEU C 129      -0.128   8.635  -3.778  1.00 68.80           O  
ATOM   1993  CG  LEU C 129       2.812   9.661  -0.893  1.00 68.80           C  
ATOM   1994  CD1 LEU C 129       3.296  10.385   0.359  1.00 68.80           C  
ATOM   1995  CD2 LEU C 129       3.103   8.167  -0.800  1.00 68.80           C  
ATOM   1996  N   CYS C 130      -1.465   9.938  -2.476  1.00 66.63           N  
ATOM   1997  CA  CYS C 130      -2.684   9.248  -2.883  1.00 66.63           C  
ATOM   1998  C   CYS C 130      -2.937   9.421  -4.376  1.00 66.63           C  
ATOM   1999  CB  CYS C 130      -3.883   9.766  -2.090  1.00 66.63           C  
ATOM   2000  O   CYS C 130      -3.369   8.483  -5.049  1.00 66.63           O  
ATOM   2001  SG  CYS C 130      -3.971   9.130  -0.402  1.00 66.63           S  
ATOM   2002  N   TRP C 131      -2.739  10.642  -4.749  1.00 70.68           N  
ATOM   2003  CA  TRP C 131      -2.892  10.916  -6.174  1.00 70.68           C  
ATOM   2004  C   TRP C 131      -1.930  10.067  -6.998  1.00 70.68           C  
ATOM   2005  CB  TRP C 131      -2.658  12.401  -6.465  1.00 70.68           C  
ATOM   2006  O   TRP C 131      -2.315   9.498  -8.022  1.00 70.68           O  
ATOM   2007  CG  TRP C 131      -2.826  12.774  -7.907  1.00 70.68           C  
ATOM   2008  CD1 TRP C 131      -3.996  12.838  -8.611  1.00 70.68           C  
ATOM   2009  CD2 TRP C 131      -1.786  13.128  -8.824  1.00 70.68           C  
ATOM   2010  CE2 TRP C 131      -2.399  13.396 -10.068  1.00 70.68           C  
ATOM   2011  CE3 TRP C 131      -0.394  13.245  -8.714  1.00 70.68           C  
ATOM   2012  NE1 TRP C 131      -3.746  13.212  -9.911  1.00 70.68           N  
ATOM   2013  CH2 TRP C 131      -0.306  13.883 -11.060  1.00 70.68           C  
ATOM   2014  CZ2 TRP C 131      -1.666  13.775 -11.195  1.00 70.68           C  
ATOM   2015  CZ3 TRP C 131       0.334  13.623  -9.837  1.00 70.68           C  
ATOM   2016  N   LYS C 132      -0.703   9.897  -6.591  1.00 67.19           N  
ATOM   2017  CA  LYS C 132       0.314   9.123  -7.296  1.00 67.19           C  
ATOM   2018  C   LYS C 132      -0.072   7.648  -7.370  1.00 67.19           C  
ATOM   2019  CB  LYS C 132       1.674   9.274  -6.613  1.00 67.19           C  
ATOM   2020  O   LYS C 132       0.209   6.977  -8.366  1.00 67.19           O  
ATOM   2021  CG  LYS C 132       2.814   9.592  -7.568  1.00 67.19           C  
ATOM   2022  CD  LYS C 132       4.146   9.690  -6.835  1.00 67.19           C  
ATOM   2023  CE  LYS C 132       5.291   9.993  -7.793  1.00 67.19           C  
ATOM   2024  NZ  LYS C 132       6.588  10.158  -7.071  1.00 67.19           N  
ATOM   2025  N   CYS C 133      -0.703   7.202  -6.317  1.00 62.51           N  
ATOM   2026  CA  CYS C 133      -1.079   5.793  -6.280  1.00 62.51           C  
ATOM   2027  C   CYS C 133      -2.471   5.585  -6.865  1.00 62.51           C  
ATOM   2028  CB  CYS C 133      -1.033   5.263  -4.847  1.00 62.51           C  
ATOM   2029  O   CYS C 133      -2.973   4.460  -6.896  1.00 62.51           O  
ATOM   2030  SG  CYS C 133       0.584   4.624  -4.358  1.00 62.51           S  
ATOM   2031  N   ARG C 134      -3.045   6.700  -7.329  1.00 62.97           N  
ATOM   2032  CA  ARG C 134      -4.379   6.665  -7.920  1.00 62.97           C  
ATOM   2033  C   ARG C 134      -5.398   6.096  -6.939  1.00 62.97           C  
ATOM   2034  CB  ARG C 134      -4.376   5.840  -9.209  1.00 62.97           C  
ATOM   2035  O   ARG C 134      -6.239   5.276  -7.314  1.00 62.97           O  
ATOM   2036  CG  ARG C 134      -4.854   6.606 -10.432  1.00 62.97           C  
ATOM   2037  CD  ARG C 134      -4.779   5.758 -11.694  1.00 62.97           C  
ATOM   2038  NE  ARG C 134      -5.119   6.532 -12.884  1.00 62.97           N  
ATOM   2039  NH1 ARG C 134      -5.214   4.706 -14.297  1.00 62.97           N  
ATOM   2040  NH2 ARG C 134      -5.623   6.810 -15.108  1.00 62.97           N  
ATOM   2041  CZ  ARG C 134      -5.318   6.014 -14.094  1.00 62.97           C  
ATOM   2042  N   SER C 135      -5.208   6.454  -5.712  1.00 58.58           N  
ATOM   2043  CA  SER C 135      -6.148   6.027  -4.680  1.00 58.58           C  
ATOM   2044  C   SER C 135      -7.447   6.823  -4.753  1.00 58.58           C  
ATOM   2045  CB  SER C 135      -5.526   6.178  -3.292  1.00 58.58           C  
ATOM   2046  O   SER C 135      -7.432   8.022  -5.038  1.00 58.58           O  
ATOM   2047  OG  SER C 135      -6.490   5.943  -2.280  1.00 58.58           O  
ATOM   2048  N   LYS C 136      -8.587   6.134  -4.653  1.00 54.57           N  
ATOM   2049  CA  LYS C 136      -9.891   6.789  -4.704  1.00 54.57           C  
ATOM   2050  C   LYS C 136     -10.228   7.449  -3.370  1.00 54.57           C  
ATOM   2051  CB  LYS C 136     -10.982   5.786  -5.083  1.00 54.57           C  
ATOM   2052  O   LYS C 136     -11.123   8.292  -3.297  1.00 54.57           O  
ATOM   2053  CG  LYS C 136     -10.915   5.315  -6.528  1.00 54.57           C  
ATOM   2054  CD  LYS C 136     -12.091   4.412  -6.877  1.00 54.57           C  
ATOM   2055  CE  LYS C 136     -12.002   3.904  -8.309  1.00 54.57           C  
ATOM   2056  NZ  LYS C 136     -13.148   3.011  -8.653  1.00 54.57           N  
ATOM   2057  N   ASN C 137      -9.478   7.189  -2.324  1.00 51.15           N  
ATOM   2058  CA  ASN C 137      -9.783   7.736  -1.006  1.00 51.15           C  
ATOM   2059  C   ASN C 137      -8.546   8.346  -0.352  1.00 51.15           C  
ATOM   2060  CB  ASN C 137     -10.382   6.656  -0.102  1.00 51.15           C  
ATOM   2061  O   ASN C 137      -8.041   7.821   0.642  1.00 51.15           O  
ATOM   2062  CG  ASN C 137     -11.703   6.125  -0.624  1.00 51.15           C  
ATOM   2063  ND2 ASN C 137     -11.900   4.816  -0.515  1.00 51.15           N  
ATOM   2064  OD1 ASN C 137     -12.538   6.884  -1.123  1.00 51.15           O  
ATOM   2065  N   PRO C 138      -8.096   9.498  -0.791  1.00 51.84           N  
ATOM   2066  CA  PRO C 138      -6.832  10.088  -0.345  1.00 51.84           C  
ATOM   2067  C   PRO C 138      -6.863  10.508   1.123  1.00 51.84           C  
ATOM   2068  CB  PRO C 138      -6.670  11.307  -1.257  1.00 51.84           C  
ATOM   2069  O   PRO C 138      -5.827  10.498   1.794  1.00 51.84           O  
ATOM   2070  CG  PRO C 138      -8.015  11.498  -1.881  1.00 51.84           C  
ATOM   2071  CD  PRO C 138      -8.805  10.232  -1.709  1.00 51.84           C  
ATOM   2072  N   LEU C 139      -8.022  10.763   1.640  1.00 53.22           N  
ATOM   2073  CA  LEU C 139      -8.100  11.387   2.957  1.00 53.22           C  
ATOM   2074  C   LEU C 139      -8.327  10.340   4.042  1.00 53.22           C  
ATOM   2075  CB  LEU C 139      -9.222  12.428   2.991  1.00 53.22           C  
ATOM   2076  O   LEU C 139      -8.214  10.640   5.233  1.00 53.22           O  
ATOM   2077  CG  LEU C 139      -8.925  13.768   2.317  1.00 53.22           C  
ATOM   2078  CD1 LEU C 139     -10.213  14.397   1.798  1.00 53.22           C  
ATOM   2079  CD2 LEU C 139      -8.217  14.709   3.287  1.00 53.22           C  
ATOM   2080  N   LEU C 140      -8.506   9.167   3.569  1.00 53.19           N  
ATOM   2081  CA  LEU C 140      -8.889   8.143   4.535  1.00 53.19           C  
ATOM   2082  C   LEU C 140      -7.657   7.487   5.148  1.00 53.19           C  
ATOM   2083  CB  LEU C 140      -9.769   7.082   3.870  1.00 53.19           C  
ATOM   2084  O   LEU C 140      -7.684   7.067   6.308  1.00 53.19           O  
ATOM   2085  CG  LEU C 140     -11.258   7.122   4.217  1.00 53.19           C  
ATOM   2086  CD1 LEU C 140     -12.097   7.209   2.946  1.00 53.19           C  
ATOM   2087  CD2 LEU C 140     -11.649   5.898   5.039  1.00 53.19           C  
ATOM   2088  N   TYR C 141      -6.530   7.725   4.432  1.00 50.99           N  
ATOM   2089  CA  TYR C 141      -5.389   6.943   4.895  1.00 50.99           C  
ATOM   2090  C   TYR C 141      -4.371   7.829   5.602  1.00 50.99           C  
ATOM   2091  CB  TYR C 141      -4.724   6.216   3.721  1.00 50.99           C  
ATOM   2092  O   TYR C 141      -4.083   8.939   5.148  1.00 50.99           O  
ATOM   2093  CG  TYR C 141      -5.646   5.268   2.994  1.00 50.99           C  
ATOM   2094  CD1 TYR C 141      -6.053   4.073   3.583  1.00 50.99           C  
ATOM   2095  CD2 TYR C 141      -6.110   5.563   1.717  1.00 50.99           C  
ATOM   2096  CE1 TYR C 141      -6.900   3.194   2.915  1.00 50.99           C  
ATOM   2097  CE2 TYR C 141      -6.957   4.693   1.040  1.00 50.99           C  
ATOM   2098  OH  TYR C 141      -8.186   2.647   0.981  1.00 50.99           O  
ATOM   2099  CZ  TYR C 141      -7.347   3.513   1.647  1.00 50.99           C  
ATOM   2100  N   ASP C 142      -4.152   7.540   6.877  1.00 50.50           N  
ATOM   2101  CA  ASP C 142      -3.074   8.199   7.608  1.00 50.50           C  
ATOM   2102  C   ASP C 142      -1.754   7.452   7.431  1.00 50.50           C  
ATOM   2103  CB  ASP C 142      -3.421   8.309   9.094  1.00 50.50           C  
ATOM   2104  O   ASP C 142      -1.252   6.835   8.374  1.00 50.50           O  
ATOM   2105  CG  ASP C 142      -2.746   9.486   9.776  1.00 50.50           C  
ATOM   2106  OD1 ASP C 142      -2.040  10.261   9.096  1.00 50.50           O  
ATOM   2107  OD2 ASP C 142      -2.920   9.638  11.004  1.00 50.50           O  
ATOM   2108  N   ALA C 143      -1.397   7.231   6.143  1.00 51.77           N  
ATOM   2109  CA  ALA C 143      -0.192   6.442   5.902  1.00 51.77           C  
ATOM   2110  C   ALA C 143       0.929   7.311   5.339  1.00 51.77           C  
ATOM   2111  CB  ALA C 143      -0.494   5.286   4.951  1.00 51.77           C  
ATOM   2112  O   ALA C 143       0.670   8.287   4.632  1.00 51.77           O  
ATOM   2113  N   ASN C 144       2.116   6.986   5.717  1.00 54.46           N  
ATOM   2114  CA  ASN C 144       3.294   7.698   5.232  1.00 54.46           C  
ATOM   2115  C   ASN C 144       3.825   7.087   3.938  1.00 54.46           C  
ATOM   2116  CB  ASN C 144       4.389   7.713   6.300  1.00 54.46           C  
ATOM   2117  O   ASN C 144       4.594   7.724   3.216  1.00 54.46           O  
ATOM   2118  CG  ASN C 144       4.001   8.520   7.523  1.00 54.46           C  
ATOM   2119  ND2 ASN C 144       4.497   8.112   8.685  1.00 54.46           N  
ATOM   2120  OD1 ASN C 144       3.260   9.502   7.425  1.00 54.46           O  
ATOM   2121  N   TYR C 145       3.342   5.896   3.673  1.00 53.30           N  
ATOM   2122  CA  TYR C 145       3.775   5.185   2.476  1.00 53.30           C  
ATOM   2123  C   TYR C 145       2.590   4.546   1.761  1.00 53.30           C  
ATOM   2124  CB  TYR C 145       4.810   4.113   2.832  1.00 53.30           C  
ATOM   2125  O   TYR C 145       1.601   4.175   2.397  1.00 53.30           O  
ATOM   2126  CG  TYR C 145       6.006   4.649   3.581  1.00 53.30           C  
ATOM   2127  CD1 TYR C 145       7.138   5.090   2.900  1.00 53.30           C  
ATOM   2128  CD2 TYR C 145       6.006   4.715   4.970  1.00 53.30           C  
ATOM   2129  CE1 TYR C 145       8.243   5.583   3.586  1.00 53.30           C  
ATOM   2130  CE2 TYR C 145       7.106   5.206   5.667  1.00 53.30           C  
ATOM   2131  OH  TYR C 145       9.309   6.124   5.651  1.00 53.30           O  
ATOM   2132  CZ  TYR C 145       8.218   5.637   4.967  1.00 53.30           C  
ATOM   2133  N   PHE C 146       2.734   4.585   0.499  1.00 60.84           N  
ATOM   2134  CA  PHE C 146       1.723   3.880  -0.280  1.00 60.84           C  
ATOM   2135  C   PHE C 146       2.370   2.857  -1.206  1.00 60.84           C  
ATOM   2136  CB  PHE C 146       0.884   4.869  -1.095  1.00 60.84           C  
ATOM   2137  O   PHE C 146       3.353   3.161  -1.885  1.00 60.84           O  
ATOM   2138  CG  PHE C 146      -0.113   5.641  -0.272  1.00 60.84           C  
ATOM   2139  CD1 PHE C 146      -1.417   5.184  -0.127  1.00 60.84           C  
ATOM   2140  CD2 PHE C 146       0.255   6.824   0.355  1.00 60.84           C  
ATOM   2141  CE1 PHE C 146      -2.341   5.896   0.634  1.00 60.84           C  
ATOM   2142  CE2 PHE C 146      -0.663   7.541   1.117  1.00 60.84           C  
ATOM   2143  CZ  PHE C 146      -1.961   7.076   1.254  1.00 60.84           C  
ATOM   2144  N   LEU C 147       1.842   1.712  -1.084  1.00 59.52           N  
ATOM   2145  CA  LEU C 147       2.281   0.659  -1.994  1.00 59.52           C  
ATOM   2146  C   LEU C 147       1.299   0.495  -3.149  1.00 59.52           C  
ATOM   2147  CB  LEU C 147       2.431  -0.668  -1.245  1.00 59.52           C  
ATOM   2148  O   LEU C 147       0.118   0.217  -2.931  1.00 59.52           O  
ATOM   2149  CG  LEU C 147       2.908  -1.863  -2.073  1.00 59.52           C  
ATOM   2150  CD1 LEU C 147       4.395  -1.733  -2.384  1.00 59.52           C  
ATOM   2151  CD2 LEU C 147       2.622  -3.169  -1.340  1.00 59.52           C  
ATOM   2152  N   CYS C 148       1.827   0.812  -4.285  1.00 59.97           N  
ATOM   2153  CA  CYS C 148       1.003   0.598  -5.470  1.00 59.97           C  
ATOM   2154  C   CYS C 148       1.361  -0.716  -6.153  1.00 59.97           C  
ATOM   2155  CB  CYS C 148       1.167   1.756  -6.453  1.00 59.97           C  
ATOM   2156  O   CYS C 148       2.490  -0.893  -6.615  1.00 59.97           O  
ATOM   2157  SG  CYS C 148       0.281   3.253  -5.969  1.00 59.97           S  
ATOM   2158  N   TRP C 149       0.365  -1.578  -6.101  1.00 53.89           N  
ATOM   2159  CA  TRP C 149       0.529  -2.888  -6.722  1.00 53.89           C  
ATOM   2160  C   TRP C 149      -0.173  -2.940  -8.075  1.00 53.89           C  
ATOM   2161  CB  TRP C 149      -0.015  -3.989  -5.807  1.00 53.89           C  
ATOM   2162  O   TRP C 149      -1.398  -2.825  -8.151  1.00 53.89           O  
ATOM   2163  CG  TRP C 149       0.179  -5.376  -6.342  1.00 53.89           C  
ATOM   2164  CD1 TRP C 149       1.107  -5.783  -7.261  1.00 53.89           C  
ATOM   2165  CD2 TRP C 149      -0.577  -6.539  -5.993  1.00 53.89           C  
ATOM   2166  CE2 TRP C 149      -0.052  -7.618  -6.739  1.00 53.89           C  
ATOM   2167  CE3 TRP C 149      -1.648  -6.775  -5.121  1.00 53.89           C  
ATOM   2168  NE1 TRP C 149       0.973  -7.130  -7.503  1.00 53.89           N  
ATOM   2169  CH2 TRP C 149      -1.611  -9.117  -5.777  1.00 53.89           C  
ATOM   2170  CZ2 TRP C 149      -0.563  -8.914  -6.637  1.00 53.89           C  
ATOM   2171  CZ3 TRP C 149      -2.155  -8.065  -5.021  1.00 53.89           C  
ATOM   2172  N   HIS C 150       0.632  -3.006  -9.075  1.00 51.42           N  
ATOM   2173  CA  HIS C 150       0.091  -3.042 -10.430  1.00 51.42           C  
ATOM   2174  C   HIS C 150       0.044  -4.468 -10.967  1.00 51.42           C  
ATOM   2175  CB  HIS C 150       0.920  -2.157 -11.361  1.00 51.42           C  
ATOM   2176  O   HIS C 150       1.087  -5.068 -11.238  1.00 51.42           O  
ATOM   2177  CG  HIS C 150       0.683  -0.693 -11.167  1.00 51.42           C  
ATOM   2178  CD2 HIS C 150       1.531   0.361 -11.228  1.00 51.42           C  
ATOM   2179  ND1 HIS C 150      -0.558  -0.173 -10.868  1.00 51.42           N  
ATOM   2180  CE1 HIS C 150      -0.463   1.141 -10.753  1.00 51.42           C  
ATOM   2181  NE2 HIS C 150       0.794   1.490 -10.967  1.00 51.42           N  
ATOM   2182  N   THR C 151      -1.158  -4.997 -10.996  1.00 47.21           N  
ATOM   2183  CA  THR C 151      -1.355  -6.313 -11.595  1.00 47.21           C  
ATOM   2184  C   THR C 151      -1.794  -6.185 -13.050  1.00 47.21           C  
ATOM   2185  CB  THR C 151      -2.397  -7.132 -10.811  1.00 47.21           C  
ATOM   2186  O   THR C 151      -1.903  -5.075 -13.576  1.00 47.21           O  
ATOM   2187  CG2 THR C 151      -2.068  -7.159  -9.322  1.00 47.21           C  
ATOM   2188  OG1 THR C 151      -3.692  -6.547 -10.993  1.00 47.21           O  
ATOM   2189  N   ASN C 152      -1.997  -7.304 -13.790  1.00 44.68           N  
ATOM   2190  CA  ASN C 152      -2.412  -7.298 -15.188  1.00 44.68           C  
ATOM   2191  C   ASN C 152      -3.798  -6.684 -15.359  1.00 44.68           C  
ATOM   2192  CB  ASN C 152      -2.384  -8.716 -15.763  1.00 44.68           C  
ATOM   2193  O   ASN C 152      -4.067  -6.016 -16.359  1.00 44.68           O  
ATOM   2194  CG  ASN C 152      -1.641  -8.797 -17.082  1.00 44.68           C  
ATOM   2195  ND2 ASN C 152      -1.618  -9.983 -17.678  1.00 44.68           N  
ATOM   2196  OD1 ASN C 152      -1.091  -7.802 -17.561  1.00 44.68           O  
ATOM   2197  N   CYS C 153      -4.555  -6.788 -14.291  1.00 42.05           N  
ATOM   2198  CA  CYS C 153      -5.953  -6.406 -14.455  1.00 42.05           C  
ATOM   2199  C   CYS C 153      -6.313  -5.245 -13.536  1.00 42.05           C  
ATOM   2200  CB  CYS C 153      -6.871  -7.596 -14.172  1.00 42.05           C  
ATOM   2201  O   CYS C 153      -7.190  -4.441 -13.859  1.00 42.05           O  
ATOM   2202  SG  CYS C 153      -6.640  -8.980 -15.310  1.00 42.05           S  
ATOM   2203  N   TYR C 154      -5.484  -5.181 -12.445  1.00 43.18           N  
ATOM   2204  CA  TYR C 154      -5.927  -4.206 -11.455  1.00 43.18           C  
ATOM   2205  C   TYR C 154      -4.740  -3.474 -10.840  1.00 43.18           C  
ATOM   2206  CB  TYR C 154      -6.745  -4.890 -10.355  1.00 43.18           C  
ATOM   2207  O   TYR C 154      -3.617  -3.982 -10.850  1.00 43.18           O  
ATOM   2208  CG  TYR C 154      -8.022  -5.523 -10.852  1.00 43.18           C  
ATOM   2209  CD1 TYR C 154      -9.158  -4.753 -11.088  1.00 43.18           C  
ATOM   2210  CD2 TYR C 154      -8.095  -6.892 -11.086  1.00 43.18           C  
ATOM   2211  CE1 TYR C 154     -10.337  -5.332 -11.545  1.00 43.18           C  
ATOM   2212  CE2 TYR C 154      -9.269  -7.482 -11.543  1.00 43.18           C  
ATOM   2213  OH  TYR C 154     -11.548  -7.274 -12.221  1.00 43.18           O  
ATOM   2214  CZ  TYR C 154     -10.383  -6.695 -11.769  1.00 43.18           C  
ATOM   2215  N   ASP C 155      -4.982  -2.295 -10.399  1.00 47.12           N  
ATOM   2216  CA  ASP C 155      -4.055  -1.545  -9.558  1.00 47.12           C  
ATOM   2217  C   ASP C 155      -4.568  -1.452  -8.122  1.00 47.12           C  
ATOM   2218  CB  ASP C 155      -3.828  -0.142 -10.126  1.00 47.12           C  
ATOM   2219  O   ASP C 155      -5.744  -1.160  -7.896  1.00 47.12           O  
ATOM   2220  CG  ASP C 155      -3.122  -0.155 -11.471  1.00 47.12           C  
ATOM   2221  OD1 ASP C 155      -2.424  -1.143 -11.784  1.00 47.12           O  
ATOM   2222  OD2 ASP C 155      -3.262   0.834 -12.222  1.00 47.12           O  
ATOM   2223  N   TYR C 156      -3.647  -1.864  -7.279  1.00 48.64           N  
ATOM   2224  CA  TYR C 156      -4.002  -1.766  -5.868  1.00 48.64           C  
ATOM   2225  C   TYR C 156      -3.166  -0.703  -5.167  1.00 48.64           C  
ATOM   2226  CB  TYR C 156      -3.817  -3.118  -5.172  1.00 48.64           C  
ATOM   2227  O   TYR C 156      -1.977  -0.548  -5.457  1.00 48.64           O  
ATOM   2228  CG  TYR C 156      -4.684  -4.216  -5.739  1.00 48.64           C  
ATOM   2229  CD1 TYR C 156      -5.958  -4.458  -5.229  1.00 48.64           C  
ATOM   2230  CD2 TYR C 156      -4.232  -5.014  -6.784  1.00 48.64           C  
ATOM   2231  CE1 TYR C 156      -6.759  -5.470  -5.746  1.00 48.64           C  
ATOM   2232  CE2 TYR C 156      -5.025  -6.029  -7.309  1.00 48.64           C  
ATOM   2233  OH  TYR C 156      -7.075  -7.252  -7.301  1.00 48.64           O  
ATOM   2234  CZ  TYR C 156      -6.285  -6.249  -6.785  1.00 48.64           C  
ATOM   2235  N   CYS C 157      -3.862   0.092  -4.358  1.00 55.80           N  
ATOM   2236  CA  CYS C 157      -3.160   1.055  -3.518  1.00 55.80           C  
ATOM   2237  C   CYS C 157      -3.287   0.688  -2.044  1.00 55.80           C  
ATOM   2238  CB  CYS C 157      -3.702   2.465  -3.750  1.00 55.80           C  
ATOM   2239  O   CYS C 157      -4.396   0.621  -1.511  1.00 55.80           O  
ATOM   2240  SG  CYS C 157      -2.525   3.774  -3.344  1.00 55.80           S  
ATOM   2241  N   ILE C 158      -2.104   0.404  -1.489  1.00 54.69           N  
ATOM   2242  CA  ILE C 158      -2.098  -0.050  -0.103  1.00 54.69           C  
ATOM   2243  C   ILE C 158      -1.362   0.963   0.769  1.00 54.69           C  
ATOM   2244  CB  ILE C 158      -1.448  -1.446   0.031  1.00 54.69           C  
ATOM   2245  O   ILE C 158      -0.167   1.204   0.579  1.00 54.69           O  
ATOM   2246  CG1 ILE C 158      -2.097  -2.434  -0.945  1.00 54.69           C  
ATOM   2247  CG2 ILE C 158      -1.551  -1.953   1.473  1.00 54.69           C  
ATOM   2248  CD1 ILE C 158      -1.325  -3.735  -1.113  1.00 54.69           C  
ATOM   2249  N   PRO C 159      -2.147   1.607   1.702  1.00 53.20           N  
ATOM   2250  CA  PRO C 159      -1.465   2.505   2.637  1.00 53.20           C  
ATOM   2251  C   PRO C 159      -0.632   1.756   3.674  1.00 53.20           C  
ATOM   2252  CB  PRO C 159      -2.617   3.261   3.304  1.00 53.20           C  
ATOM   2253  O   PRO C 159      -1.039   0.691   4.145  1.00 53.20           O  
ATOM   2254  CG  PRO C 159      -3.811   2.384   3.111  1.00 53.20           C  
ATOM   2255  CD  PRO C 159      -3.563   1.492   1.929  1.00 53.20           C  
ATOM   2256  N   TYR C 160       0.596   2.300   3.941  1.00 47.71           N  
ATOM   2257  CA  TYR C 160       1.522   1.640   4.854  1.00 47.71           C  
ATOM   2258  C   TYR C 160       2.160   2.645   5.805  1.00 47.71           C  
ATOM   2259  CB  TYR C 160       2.610   0.898   4.072  1.00 47.71           C  
ATOM   2260  O   TYR C 160       2.534   3.746   5.395  1.00 47.71           O  
ATOM   2261  CG  TYR C 160       3.246  -0.234   4.842  1.00 47.71           C  
ATOM   2262  CD1 TYR C 160       4.492  -0.078   5.445  1.00 47.71           C  
ATOM   2263  CD2 TYR C 160       2.603  -1.461   4.967  1.00 47.71           C  
ATOM   2264  CE1 TYR C 160       5.083  -1.119   6.155  1.00 47.71           C  
ATOM   2265  CE2 TYR C 160       3.185  -2.508   5.674  1.00 47.71           C  
ATOM   2266  OH  TYR C 160       5.003  -3.362   6.964  1.00 47.71           O  
ATOM   2267  CZ  TYR C 160       4.422  -2.328   6.264  1.00 47.71           C  
ATOM   2268  N   ASN C 161       1.944   2.554   7.271  1.00 38.26           N  
ATOM   2269  CA  ASN C 161       2.538   3.503   8.206  1.00 38.26           C  
ATOM   2270  C   ASN C 161       3.881   3.006   8.731  1.00 38.26           C  
ATOM   2271  CB  ASN C 161       1.583   3.780   9.368  1.00 38.26           C  
ATOM   2272  O   ASN C 161       4.614   3.754   9.380  1.00 38.26           O  
ATOM   2273  CG  ASN C 161       0.609   4.903   9.069  1.00 38.26           C  
ATOM   2274  ND2 ASN C 161      -0.458   4.988   9.854  1.00 38.26           N  
ATOM   2275  OD1 ASN C 161       0.813   5.687   8.138  1.00 38.26           O  
ATOM   2276  N   SER C 162       4.171   1.764   8.716  1.00 33.07           N  
ATOM   2277  CA  SER C 162       5.457   1.352   9.269  1.00 33.07           C  
ATOM   2278  C   SER C 162       6.227   0.476   8.286  1.00 33.07           C  
ATOM   2279  CB  SER C 162       5.258   0.600  10.586  1.00 33.07           C  
ATOM   2280  O   SER C 162       5.629  -0.301   7.539  1.00 33.07           O  
ATOM   2281  OG  SER C 162       5.561  -0.776  10.431  1.00 33.07           O  
ATOM   2282  N   VAL C 163       7.357   0.960   7.982  1.00 31.32           N  
ATOM   2283  CA  VAL C 163       8.267   0.045   7.300  1.00 31.32           C  
ATOM   2284  C   VAL C 163       8.866  -0.935   8.306  1.00 31.32           C  
ATOM   2285  CB  VAL C 163       9.391   0.807   6.563  1.00 31.32           C  
ATOM   2286  O   VAL C 163       9.435  -0.523   9.319  1.00 31.32           O  
ATOM   2287  CG1 VAL C 163      10.288  -0.163   5.796  1.00 31.32           C  
ATOM   2288  CG2 VAL C 163       8.797   1.850   5.618  1.00 31.32           C  
ATOM   2289  N   THR C 164       8.040  -1.886   8.883  1.00 28.33           N  
ATOM   2290  CA  THR C 164       8.764  -2.811   9.747  1.00 28.33           C  
ATOM   2291  C   THR C 164       9.825  -3.572   8.957  1.00 28.33           C  
ATOM   2292  CB  THR C 164       7.807  -3.811  10.422  1.00 28.33           C  
ATOM   2293  O   THR C 164       9.717  -3.710   7.737  1.00 28.33           O  
ATOM   2294  CG2 THR C 164       6.838  -3.098  11.359  1.00 28.33           C  
ATOM   2295  OG1 THR C 164       7.058  -4.501   9.414  1.00 28.33           O  
ATOM   2296  N   SER C 165      10.972  -3.544   9.609  1.00 27.59           N  
ATOM   2297  CA  SER C 165      12.105  -4.307   9.094  1.00 27.59           C  
ATOM   2298  C   SER C 165      11.779  -5.795   9.014  1.00 27.59           C  
ATOM   2299  CB  SER C 165      13.338  -4.093   9.973  1.00 27.59           C  
ATOM   2300  O   SER C 165      12.571  -6.581   8.491  1.00 27.59           O  
ATOM   2301  OG  SER C 165      12.970  -3.979  11.337  1.00 27.59           O  
ATOM   2302  N   SER C 166      10.983  -6.328  10.016  1.00 26.52           N  
ATOM   2303  CA  SER C 166      10.849  -7.762  10.251  1.00 26.52           C  
ATOM   2304  C   SER C 166       9.670  -8.342   9.477  1.00 26.52           C  
ATOM   2305  CB  SER C 166      10.679  -8.047  11.744  1.00 26.52           C  
ATOM   2306  O   SER C 166       8.641  -7.681   9.316  1.00 26.52           O  
ATOM   2307  OG  SER C 166       9.696  -7.197  12.309  1.00 26.52           O  
ATOM   2308  N   ILE C 167      10.108  -9.259   8.671  1.00 30.19           N  
ATOM   2309  CA  ILE C 167       9.209 -10.006   7.798  1.00 30.19           C  
ATOM   2310  C   ILE C 167       8.724 -11.265   8.513  1.00 30.19           C  
ATOM   2311  CB  ILE C 167       9.895 -10.378   6.464  1.00 30.19           C  
ATOM   2312  O   ILE C 167       9.529 -12.035   9.041  1.00 30.19           O  
ATOM   2313  CG1 ILE C 167      10.375  -9.114   5.740  1.00 30.19           C  
ATOM   2314  CG2 ILE C 167       8.948 -11.191   5.578  1.00 30.19           C  
ATOM   2315  CD1 ILE C 167      11.346  -9.386   4.600  1.00 30.19           C  
ATOM   2316  N   VAL C 168       7.538 -11.307   9.176  1.00 28.23           N  
ATOM   2317  CA  VAL C 168       7.152 -12.527   9.877  1.00 28.23           C  
ATOM   2318  C   VAL C 168       6.560 -13.527   8.887  1.00 28.23           C  
ATOM   2319  CB  VAL C 168       6.141 -12.235  11.009  1.00 28.23           C  
ATOM   2320  O   VAL C 168       5.672 -13.183   8.103  1.00 28.23           O  
ATOM   2321  CG1 VAL C 168       5.738 -13.527  11.718  1.00 28.23           C  
ATOM   2322  CG2 VAL C 168       6.729 -11.237  12.004  1.00 28.23           C  
ATOM   2323  N   ILE C 169       7.330 -14.710   8.724  1.00 27.44           N  
ATOM   2324  CA  ILE C 169       6.999 -15.843   7.867  1.00 27.44           C  
ATOM   2325  C   ILE C 169       6.052 -16.788   8.603  1.00 27.44           C  
ATOM   2326  CB  ILE C 169       8.268 -16.601   7.416  1.00 27.44           C  
ATOM   2327  O   ILE C 169       6.376 -17.283   9.685  1.00 27.44           O  
ATOM   2328  CG1 ILE C 169       9.257 -15.636   6.751  1.00 27.44           C  
ATOM   2329  CG2 ILE C 169       7.904 -17.749   6.470  1.00 27.44           C  
ATOM   2330  CD1 ILE C 169      10.601 -16.266   6.411  1.00 27.44           C  
ATOM   2331  N   THR C 170       4.794 -16.471   8.597  1.00 25.31           N  
ATOM   2332  CA  THR C 170       3.977 -17.397   9.373  1.00 25.31           C  
ATOM   2333  C   THR C 170       3.722 -18.681   8.588  1.00 25.31           C  
ATOM   2334  CB  THR C 170       2.633 -16.759   9.769  1.00 25.31           C  
ATOM   2335  O   THR C 170       3.481 -18.639   7.380  1.00 25.31           O  
ATOM   2336  CG2 THR C 170       2.780 -15.898  11.019  1.00 25.31           C  
ATOM   2337  OG1 THR C 170       2.163 -15.940   8.690  1.00 25.31           O  
ATOM   2338  N   SER C 171       4.279 -19.787   9.098  1.00 25.70           N  
ATOM   2339  CA  SER C 171       4.021 -21.135   8.602  1.00 25.70           C  
ATOM   2340  C   SER C 171       2.525 -21.428   8.548  1.00 25.70           C  
ATOM   2341  CB  SER C 171       4.721 -22.173   9.480  1.00 25.70           C  
ATOM   2342  O   SER C 171       1.741 -20.817   9.277  1.00 25.70           O  
ATOM   2343  OG  SER C 171       4.439 -23.486   9.027  1.00 25.70           O  
ATOM   2344  N   GLY C 172       2.073 -21.836   7.386  1.00 27.10           N  
ATOM   2345  CA  GLY C 172       0.667 -22.160   7.204  1.00 27.10           C  
ATOM   2346  C   GLY C 172       0.020 -22.728   8.452  1.00 27.10           C  
ATOM   2347  O   GLY C 172      -1.170 -22.515   8.693  1.00 27.10           O  
ATOM   2348  N   ASP C 173       0.652 -23.692   8.996  1.00 25.21           N  
ATOM   2349  CA  ASP C 173       0.046 -24.468  10.074  1.00 25.21           C  
ATOM   2350  C   ASP C 173      -0.028 -23.652  11.363  1.00 25.21           C  
ATOM   2351  CB  ASP C 173       0.831 -25.759  10.313  1.00 25.21           C  
ATOM   2352  O   ASP C 173      -0.455 -24.161  12.402  1.00 25.21           O  
ATOM   2353  CG  ASP C 173       2.334 -25.543  10.337  1.00 25.21           C  
ATOM   2354  OD1 ASP C 173       2.795 -24.424  10.025  1.00 25.21           O  
ATOM   2355  OD2 ASP C 173       3.064 -26.502  10.669  1.00 25.21           O  
ATOM   2356  N   GLY C 174      -0.322 -22.371  11.333  1.00 25.39           N  
ATOM   2357  CA  GLY C 174      -0.429 -21.477  12.475  1.00 25.39           C  
ATOM   2358  C   GLY C 174       0.806 -21.483  13.356  1.00 25.39           C  
ATOM   2359  O   GLY C 174       0.794 -20.921  14.453  1.00 25.39           O  
ATOM   2360  N   THR C 175       1.512 -22.678  13.364  1.00 25.04           N  
ATOM   2361  CA  THR C 175       2.609 -22.778  14.321  1.00 25.04           C  
ATOM   2362  C   THR C 175       3.775 -21.887  13.902  1.00 25.04           C  
ATOM   2363  CB  THR C 175       3.095 -24.232  14.462  1.00 25.04           C  
ATOM   2364  O   THR C 175       4.046 -21.730  12.710  1.00 25.04           O  
ATOM   2365  CG2 THR C 175       2.100 -25.070  15.260  1.00 25.04           C  
ATOM   2366  OG1 THR C 175       3.250 -24.807  13.159  1.00 25.04           O  
ATOM   2367  N   THR C 176       4.023 -20.774  14.624  1.00 28.18           N  
ATOM   2368  CA  THR C 176       5.058 -19.749  14.552  1.00 28.18           C  
ATOM   2369  C   THR C 176       6.446 -20.375  14.662  1.00 28.18           C  
ATOM   2370  CB  THR C 176       4.879 -18.695  15.660  1.00 28.18           C  
ATOM   2371  O   THR C 176       7.352 -19.788  15.258  1.00 28.18           O  
ATOM   2372  CG2 THR C 176       3.656 -17.823  15.396  1.00 28.18           C  
ATOM   2373  OG1 THR C 176       4.717 -19.357  16.920  1.00 28.18           O  
ATOM   2374  N   SER C 177       6.731 -21.597  14.128  1.00 25.26           N  
ATOM   2375  CA  SER C 177       8.089 -21.984  14.499  1.00 25.26           C  
ATOM   2376  C   SER C 177       9.123 -21.099  13.811  1.00 25.26           C  
ATOM   2377  CB  SER C 177       8.345 -23.449  14.146  1.00 25.26           C  
ATOM   2378  O   SER C 177       8.958 -20.734  12.645  1.00 25.26           O  
ATOM   2379  OG  SER C 177       7.757 -23.776  12.899  1.00 25.26           O  
ATOM   2380  N   PRO C 178      10.048 -20.388  14.502  1.00 25.02           N  
ATOM   2381  CA  PRO C 178      11.122 -19.512  14.027  1.00 25.02           C  
ATOM   2382  C   PRO C 178      12.003 -20.177  12.972  1.00 25.02           C  
ATOM   2383  CB  PRO C 178      11.922 -19.214  15.297  1.00 25.02           C  
ATOM   2384  O   PRO C 178      12.452 -21.310  13.163  1.00 25.02           O  
ATOM   2385  CG  PRO C 178      11.442 -20.218  16.295  1.00 25.02           C  
ATOM   2386  CD  PRO C 178      10.214 -20.887  15.746  1.00 25.02           C  
ATOM   2387  N   ILE C 179      11.611 -20.208  11.741  1.00 26.72           N  
ATOM   2388  CA  ILE C 179      12.438 -20.909  10.765  1.00 26.72           C  
ATOM   2389  C   ILE C 179      13.774 -20.186  10.607  1.00 26.72           C  
ATOM   2390  CB  ILE C 179      11.726 -21.023   9.398  1.00 26.72           C  
ATOM   2391  O   ILE C 179      13.824 -18.954  10.604  1.00 26.72           O  
ATOM   2392  CG1 ILE C 179      10.398 -21.772   9.550  1.00 26.72           C  
ATOM   2393  CG2 ILE C 179      12.631 -21.714   8.374  1.00 26.72           C  
ATOM   2394  CD1 ILE C 179       9.503 -21.700   8.320  1.00 26.72           C  
ATOM   2395  N   SER C 180      14.853 -20.883  10.847  1.00 24.34           N  
ATOM   2396  CA  SER C 180      16.249 -20.465  10.774  1.00 24.34           C  
ATOM   2397  C   SER C 180      16.553 -19.784   9.444  1.00 24.34           C  
ATOM   2398  CB  SER C 180      17.178 -21.663  10.968  1.00 24.34           C  
ATOM   2399  O   SER C 180      15.821 -19.961   8.468  1.00 24.34           O  
ATOM   2400  OG  SER C 180      17.373 -22.351   9.744  1.00 24.34           O  
ATOM   2401  N   GLU C 181      17.546 -18.873   9.300  1.00 25.12           N  
ATOM   2402  CA  GLU C 181      18.042 -17.914   8.317  1.00 25.12           C  
ATOM   2403  C   GLU C 181      18.194 -18.560   6.943  1.00 25.12           C  
ATOM   2404  CB  GLU C 181      19.379 -17.322   8.770  1.00 25.12           C  
ATOM   2405  O   GLU C 181      18.264 -17.864   5.928  1.00 25.12           O  
ATOM   2406  CG  GLU C 181      19.242 -16.030   9.564  1.00 25.12           C  
ATOM   2407  CD  GLU C 181      20.575 -15.471  10.034  1.00 25.12           C  
ATOM   2408  OE1 GLU C 181      20.586 -14.425  10.722  1.00 25.12           O  
ATOM   2409  OE2 GLU C 181      21.618 -16.084   9.712  1.00 25.12           O  
ATOM   2410  N   HIS C 182      18.552 -19.801   6.858  1.00 23.83           N  
ATOM   2411  CA  HIS C 182      19.284 -20.230   5.672  1.00 23.83           C  
ATOM   2412  C   HIS C 182      18.397 -20.190   4.432  1.00 23.83           C  
ATOM   2413  CB  HIS C 182      19.846 -21.639   5.871  1.00 23.83           C  
ATOM   2414  O   HIS C 182      18.883 -19.958   3.323  1.00 23.83           O  
ATOM   2415  CG  HIS C 182      20.969 -21.704   6.856  1.00 23.83           C  
ATOM   2416  CD2 HIS C 182      21.847 -22.695   7.139  1.00 23.83           C  
ATOM   2417  ND1 HIS C 182      21.286 -20.656   7.693  1.00 23.83           N  
ATOM   2418  CE1 HIS C 182      22.314 -21.001   8.450  1.00 23.83           C  
ATOM   2419  NE2 HIS C 182      22.674 -22.233   8.133  1.00 23.83           N  
ATOM   2420  N   ASP C 183      17.363 -21.010   4.363  1.00 23.45           N  
ATOM   2421  CA  ASP C 183      17.116 -21.773   3.144  1.00 23.45           C  
ATOM   2422  C   ASP C 183      16.196 -21.009   2.194  1.00 23.45           C  
ATOM   2423  CB  ASP C 183      16.511 -23.138   3.478  1.00 23.45           C  
ATOM   2424  O   ASP C 183      15.701 -21.571   1.215  1.00 23.45           O  
ATOM   2425  CG  ASP C 183      17.536 -24.130   3.999  1.00 23.45           C  
ATOM   2426  OD1 ASP C 183      18.746 -23.949   3.741  1.00 23.45           O  
ATOM   2427  OD2 ASP C 183      17.130 -25.103   4.671  1.00 23.45           O  
ATOM   2428  N   TYR C 184      15.627 -19.875   2.583  1.00 24.12           N  
ATOM   2429  CA  TYR C 184      14.403 -19.770   1.796  1.00 24.12           C  
ATOM   2430  C   TYR C 184      14.661 -19.045   0.481  1.00 24.12           C  
ATOM   2431  CB  TYR C 184      13.315 -19.039   2.590  1.00 24.12           C  
ATOM   2432  O   TYR C 184      15.238 -17.955   0.468  1.00 24.12           O  
ATOM   2433  CG  TYR C 184      12.803 -19.819   3.777  1.00 24.12           C  
ATOM   2434  CD1 TYR C 184      11.775 -20.748   3.633  1.00 24.12           C  
ATOM   2435  CD2 TYR C 184      13.344 -19.627   5.043  1.00 24.12           C  
ATOM   2436  CE1 TYR C 184      11.298 -21.467   4.723  1.00 24.12           C  
ATOM   2437  CE2 TYR C 184      12.875 -20.341   6.141  1.00 24.12           C  
ATOM   2438  OH  TYR C 184      11.385 -21.967   7.055  1.00 24.12           O  
ATOM   2439  CZ  TYR C 184      11.854 -21.258   5.972  1.00 24.12           C  
ATOM   2440  N   GLN C 185      15.185 -19.883  -0.494  1.00 22.75           N  
ATOM   2441  CA  GLN C 185      15.343 -19.276  -1.812  1.00 22.75           C  
ATOM   2442  C   GLN C 185      13.988 -19.027  -2.469  1.00 22.75           C  
ATOM   2443  CB  GLN C 185      16.207 -20.162  -2.711  1.00 22.75           C  
ATOM   2444  O   GLN C 185      13.152 -19.930  -2.542  1.00 22.75           O  
ATOM   2445  CG  GLN C 185      17.623 -19.638  -2.911  1.00 22.75           C  
ATOM   2446  CD  GLN C 185      18.462 -20.539  -3.798  1.00 22.75           C  
ATOM   2447  NE2 GLN C 185      19.746 -20.219  -3.923  1.00 22.75           N  
ATOM   2448  OE1 GLN C 185      17.961 -21.516  -4.364  1.00 22.75           O  
ATOM   2449  N   ILE C 186      13.533 -17.921  -2.350  1.00 25.20           N  
ATOM   2450  CA  ILE C 186      12.201 -17.532  -2.801  1.00 25.20           C  
ATOM   2451  C   ILE C 186      12.130 -17.609  -4.325  1.00 25.20           C  
ATOM   2452  CB  ILE C 186      11.834 -16.110  -2.319  1.00 25.20           C  
ATOM   2453  O   ILE C 186      12.872 -16.916  -5.023  1.00 25.20           O  
ATOM   2454  CG1 ILE C 186      11.883 -16.036  -0.789  1.00 25.20           C  
ATOM   2455  CG2 ILE C 186      10.455 -15.701  -2.844  1.00 25.20           C  
ATOM   2456  CD1 ILE C 186      11.732 -14.627  -0.232  1.00 25.20           C  
ATOM   2457  N   GLY C 187      12.262 -18.770  -4.953  1.00 22.96           N  
ATOM   2458  CA  GLY C 187      12.394 -18.925  -6.393  1.00 22.96           C  
ATOM   2459  C   GLY C 187      11.119 -18.597  -7.148  1.00 22.96           C  
ATOM   2460  O   GLY C 187      10.036 -19.055  -6.777  1.00 22.96           O  
ATOM   2461  N   GLY C 188      10.957 -17.386  -7.507  1.00 23.82           N  
ATOM   2462  CA  GLY C 188       9.841 -16.977  -8.345  1.00 23.82           C  
ATOM   2463  C   GLY C 188       9.808 -17.690  -9.684  1.00 23.82           C  
ATOM   2464  O   GLY C 188      10.835 -18.179 -10.158  1.00 23.82           O  
ATOM   2465  N   TYR C 189       8.910 -18.628  -9.916  1.00 23.28           N  
ATOM   2466  CA  TYR C 189       8.814 -19.344 -11.183  1.00 23.28           C  
ATOM   2467  C   TYR C 189       8.638 -18.375 -12.346  1.00 23.28           C  
ATOM   2468  CB  TYR C 189       7.649 -20.338 -11.151  1.00 23.28           C  
ATOM   2469  O   TYR C 189       7.888 -17.402 -12.243  1.00 23.28           O  
ATOM   2470  CG  TYR C 189       7.994 -21.658 -10.505  1.00 23.28           C  
ATOM   2471  CD1 TYR C 189       8.545 -22.697 -11.251  1.00 23.28           C  
ATOM   2472  CD2 TYR C 189       7.768 -21.868  -9.149  1.00 23.28           C  
ATOM   2473  CE1 TYR C 189       8.863 -23.916 -10.660  1.00 23.28           C  
ATOM   2474  CE2 TYR C 189       8.082 -23.083  -8.548  1.00 23.28           C  
ATOM   2475  OH  TYR C 189       8.942 -25.303  -8.720  1.00 23.28           O  
ATOM   2476  CZ  TYR C 189       8.629 -24.099  -9.310  1.00 23.28           C  
ATOM   2477  N   THR C 190       9.720 -18.129 -13.048  1.00 23.37           N  
ATOM   2478  CA  THR C 190       9.643 -17.408 -14.314  1.00 23.37           C  
ATOM   2479  C   THR C 190       8.793 -18.176 -15.323  1.00 23.37           C  
ATOM   2480  CB  THR C 190      11.044 -17.161 -14.902  1.00 23.37           C  
ATOM   2481  O   THR C 190       9.145 -19.288 -15.720  1.00 23.37           O  
ATOM   2482  CG2 THR C 190      11.826 -16.159 -14.059  1.00 23.37           C  
ATOM   2483  OG1 THR C 190      11.765 -18.399 -14.941  1.00 23.37           O  
ATOM   2484  N   GLU C 191       7.553 -18.724 -15.064  1.00 24.37           N  
ATOM   2485  CA  GLU C 191       6.922 -19.322 -16.237  1.00 24.37           C  
ATOM   2486  C   GLU C 191       7.194 -18.496 -17.491  1.00 24.37           C  
ATOM   2487  CB  GLU C 191       5.414 -19.468 -16.021  1.00 24.37           C  
ATOM   2488  O   GLU C 191       7.516 -17.309 -17.401  1.00 24.37           O  
ATOM   2489  CG  GLU C 191       4.941 -20.913 -15.943  1.00 24.37           C  
ATOM   2490  CD  GLU C 191       3.439 -21.043 -15.749  1.00 24.37           C  
ATOM   2491  OE1 GLU C 191       2.931 -22.186 -15.691  1.00 24.37           O  
ATOM   2492  OE2 GLU C 191       2.764 -19.993 -15.653  1.00 24.37           O  
ATOM   2493  N   LYS C 192       7.138 -19.084 -18.652  1.00 25.19           N  
ATOM   2494  CA  LYS C 192       7.247 -18.426 -19.950  1.00 25.19           C  
ATOM   2495  C   LYS C 192       6.503 -17.094 -19.956  1.00 25.19           C  
ATOM   2496  CB  LYS C 192       6.709 -19.332 -21.059  1.00 25.19           C  
ATOM   2497  O   LYS C 192       5.347 -17.021 -19.536  1.00 25.19           O  
ATOM   2498  CG  LYS C 192       7.752 -20.263 -21.658  1.00 25.19           C  
ATOM   2499  CD  LYS C 192       7.181 -21.068 -22.819  1.00 25.19           C  
ATOM   2500  CE  LYS C 192       8.209 -22.036 -23.388  1.00 25.19           C  
ATOM   2501  NZ  LYS C 192       7.648 -22.841 -24.514  1.00 25.19           N  
ATOM   2502  N   TRP C 193       7.152 -16.051 -19.958  1.00 26.99           N  
ATOM   2503  CA  TRP C 193       6.951 -14.609 -19.856  1.00 26.99           C  
ATOM   2504  C   TRP C 193       5.847 -14.146 -20.801  1.00 26.99           C  
ATOM   2505  CB  TRP C 193       8.252 -13.862 -20.165  1.00 26.99           C  
ATOM   2506  O   TRP C 193       5.694 -12.947 -21.045  1.00 26.99           O  
ATOM   2507  CG  TRP C 193       9.371 -14.170 -19.216  1.00 26.99           C  
ATOM   2508  CD1 TRP C 193       9.260 -14.554 -17.908  1.00 26.99           C  
ATOM   2509  CD2 TRP C 193      10.772 -14.115 -19.501  1.00 26.99           C  
ATOM   2510  CE2 TRP C 193      11.454 -14.479 -18.319  1.00 26.99           C  
ATOM   2511  CE3 TRP C 193      11.518 -13.793 -20.643  1.00 26.99           C  
ATOM   2512  NE1 TRP C 193      10.510 -14.741 -17.363  1.00 26.99           N  
ATOM   2513  CH2 TRP C 193      13.553 -14.211 -19.378  1.00 26.99           C  
ATOM   2514  CZ2 TRP C 193      12.848 -14.530 -18.247  1.00 26.99           C  
ATOM   2515  CZ3 TRP C 193      12.905 -13.845 -20.569  1.00 26.99           C  
ATOM   2516  N   GLU C 194       5.433 -15.000 -21.534  1.00 25.21           N  
ATOM   2517  CA  GLU C 194       4.816 -14.175 -22.567  1.00 25.21           C  
ATOM   2518  C   GLU C 194       3.800 -13.207 -21.968  1.00 25.21           C  
ATOM   2519  CB  GLU C 194       4.145 -15.052 -23.627  1.00 25.21           C  
ATOM   2520  O   GLU C 194       3.454 -12.199 -22.587  1.00 25.21           O  
ATOM   2521  CG  GLU C 194       5.126 -15.764 -24.547  1.00 25.21           C  
ATOM   2522  CD  GLU C 194       4.445 -16.605 -25.616  1.00 25.21           C  
ATOM   2523  OE1 GLU C 194       5.146 -17.148 -26.499  1.00 25.21           O  
ATOM   2524  OE2 GLU C 194       3.200 -16.720 -25.569  1.00 25.21           O  
ATOM   2525  N   SER C 195       2.897 -13.761 -21.126  1.00 25.08           N  
ATOM   2526  CA  SER C 195       1.984 -12.677 -20.777  1.00 25.08           C  
ATOM   2527  C   SER C 195       2.616 -11.726 -19.767  1.00 25.08           C  
ATOM   2528  CB  SER C 195       0.677 -13.237 -20.214  1.00 25.08           C  
ATOM   2529  O   SER C 195       3.108 -12.158 -18.722  1.00 25.08           O  
ATOM   2530  OG  SER C 195       0.592 -13.008 -18.818  1.00 25.08           O  
ATOM   2531  N   GLY C 196       3.695 -10.888 -20.111  1.00 28.34           N  
ATOM   2532  CA  GLY C 196       4.451  -9.715 -19.704  1.00 28.34           C  
ATOM   2533  C   GLY C 196       3.969  -9.119 -18.395  1.00 28.34           C  
ATOM   2534  O   GLY C 196       4.392  -8.027 -18.011  1.00 28.34           O  
ATOM   2535  N   VAL C 197       2.792  -9.315 -17.920  1.00 31.29           N  
ATOM   2536  CA  VAL C 197       2.467  -8.215 -17.017  1.00 31.29           C  
ATOM   2537  C   VAL C 197       3.126  -8.449 -15.660  1.00 31.29           C  
ATOM   2538  CB  VAL C 197       0.939  -8.054 -16.846  1.00 31.29           C  
ATOM   2539  O   VAL C 197       2.862  -9.456 -14.999  1.00 31.29           O  
ATOM   2540  CG1 VAL C 197       0.620  -6.878 -15.924  1.00 31.29           C  
ATOM   2541  CG2 VAL C 197       0.268  -7.867 -18.206  1.00 31.29           C  
ATOM   2542  N   LYS C 198       4.470  -8.243 -15.515  1.00 36.54           N  
ATOM   2543  CA  LYS C 198       5.185  -8.195 -14.243  1.00 36.54           C  
ATOM   2544  C   LYS C 198       4.490  -7.263 -13.255  1.00 36.54           C  
ATOM   2545  CB  LYS C 198       6.632  -7.747 -14.456  1.00 36.54           C  
ATOM   2546  O   LYS C 198       4.129  -6.137 -13.605  1.00 36.54           O  
ATOM   2547  CG  LYS C 198       7.517  -8.801 -15.105  1.00 36.54           C  
ATOM   2548  CD  LYS C 198       8.961  -8.329 -15.213  1.00 36.54           C  
ATOM   2549  CE  LYS C 198       9.838  -9.361 -15.910  1.00 36.54           C  
ATOM   2550  NZ  LYS C 198      11.254  -8.900 -16.023  1.00 36.54           N  
ATOM   2551  N   ASP C 199       3.845  -8.054 -12.298  1.00 43.32           N  
ATOM   2552  CA  ASP C 199       3.287  -7.167 -11.282  1.00 43.32           C  
ATOM   2553  C   ASP C 199       4.372  -6.286 -10.667  1.00 43.32           C  
ATOM   2554  CB  ASP C 199       2.584  -7.975 -10.190  1.00 43.32           C  
ATOM   2555  O   ASP C 199       5.512  -6.723 -10.497  1.00 43.32           O  
ATOM   2556  CG  ASP C 199       1.321  -8.661 -10.680  1.00 43.32           C  
ATOM   2557  OD1 ASP C 199       0.842  -8.337 -11.788  1.00 43.32           O  
ATOM   2558  OD2 ASP C 199       0.799  -9.532  -9.950  1.00 43.32           O  
ATOM   2559  N   CYS C 200       4.275  -5.059 -10.860  1.00 44.64           N  
ATOM   2560  CA  CYS C 200       5.185  -4.078 -10.279  1.00 44.64           C  
ATOM   2561  C   CYS C 200       4.565  -3.420  -9.051  1.00 44.64           C  
ATOM   2562  CB  CYS C 200       5.553  -3.011 -11.309  1.00 44.64           C  
ATOM   2563  O   CYS C 200       3.352  -3.211  -9.000  1.00 44.64           O  
ATOM   2564  SG  CYS C 200       5.720  -1.353 -10.612  1.00 44.64           S  
ATOM   2565  N   VAL C 201       5.424  -3.564  -8.023  1.00 53.34           N  
ATOM   2566  CA  VAL C 201       4.977  -2.846  -6.834  1.00 53.34           C  
ATOM   2567  C   VAL C 201       5.797  -1.569  -6.662  1.00 53.34           C  
ATOM   2568  CB  VAL C 201       5.085  -3.724  -5.566  1.00 53.34           C  
ATOM   2569  O   VAL C 201       7.024  -1.592  -6.780  1.00 53.34           O  
ATOM   2570  CG1 VAL C 201       4.639  -2.945  -4.330  1.00 53.34           C  
ATOM   2571  CG2 VAL C 201       4.257  -4.997  -5.728  1.00 53.34           C  
ATOM   2572  N   VAL C 202       5.129  -0.538  -6.591  1.00 53.47           N  
ATOM   2573  CA  VAL C 202       5.795   0.746  -6.397  1.00 53.47           C  
ATOM   2574  C   VAL C 202       5.522   1.261  -4.986  1.00 53.47           C  
ATOM   2575  CB  VAL C 202       5.336   1.787  -7.443  1.00 53.47           C  
ATOM   2576  O   VAL C 202       4.368   1.341  -4.559  1.00 53.47           O  
ATOM   2577  CG1 VAL C 202       6.072   3.111  -7.245  1.00 53.47           C  
ATOM   2578  CG2 VAL C 202       5.558   1.255  -8.857  1.00 53.47           C  
ATOM   2579  N   LEU C 203       6.562   1.382  -4.274  1.00 56.50           N  
ATOM   2580  CA  LEU C 203       6.443   1.993  -2.955  1.00 56.50           C  
ATOM   2581  C   LEU C 203       6.659   3.500  -3.033  1.00 56.50           C  
ATOM   2582  CB  LEU C 203       7.449   1.371  -1.983  1.00 56.50           C  
ATOM   2583  O   LEU C 203       7.753   3.958  -3.371  1.00 56.50           O  
ATOM   2584  CG  LEU C 203       7.395   1.871  -0.539  1.00 56.50           C  
ATOM   2585  CD1 LEU C 203       6.093   1.437   0.125  1.00 56.50           C  
ATOM   2586  CD2 LEU C 203       8.598   1.363   0.249  1.00 56.50           C  
ATOM   2587  N   HIS C 204       5.540   4.161  -2.724  1.00 60.97           N  
ATOM   2588  CA  HIS C 204       5.627   5.616  -2.761  1.00 60.97           C  
ATOM   2589  C   HIS C 204       5.776   6.195  -1.357  1.00 60.97           C  
ATOM   2590  CB  HIS C 204       4.394   6.209  -3.445  1.00 60.97           C  
ATOM   2591  O   HIS C 204       5.019   5.840  -0.451  1.00 60.97           O  
ATOM   2592  CG  HIS C 204       4.275   5.842  -4.890  1.00 60.97           C  
ATOM   2593  CD2 HIS C 204       3.413   5.016  -5.529  1.00 60.97           C  
ATOM   2594  ND1 HIS C 204       5.116   6.347  -5.858  1.00 60.97           N  
ATOM   2595  CE1 HIS C 204       4.775   5.846  -7.033  1.00 60.97           C  
ATOM   2596  NE2 HIS C 204       3.745   5.036  -6.861  1.00 60.97           N  
ATOM   2597  N   SER C 205       6.863   6.912  -1.179  1.00 57.65           N  
ATOM   2598  CA  SER C 205       7.008   7.779  -0.015  1.00 57.65           C  
ATOM   2599  C   SER C 205       6.912   9.250  -0.406  1.00 57.65           C  
ATOM   2600  CB  SER C 205       8.341   7.516   0.687  1.00 57.65           C  
ATOM   2601  O   SER C 205       6.646   9.573  -1.565  1.00 57.65           O  
ATOM   2602  OG  SER C 205       9.404   8.162   0.007  1.00 57.65           O  
ATOM   2603  N   TYR C 206       6.982  10.121   0.627  1.00 57.35           N  
ATOM   2604  CA  TYR C 206       6.825  11.545   0.352  1.00 57.35           C  
ATOM   2605  C   TYR C 206       7.856  12.021  -0.665  1.00 57.35           C  
ATOM   2606  CB  TYR C 206       6.952  12.359   1.643  1.00 57.35           C  
ATOM   2607  O   TYR C 206       7.534  12.796  -1.568  1.00 57.35           O  
ATOM   2608  CG  TYR C 206       5.799  12.165   2.598  1.00 57.35           C  
ATOM   2609  CD1 TYR C 206       4.489  12.426   2.202  1.00 57.35           C  
ATOM   2610  CD2 TYR C 206       6.017  11.723   3.899  1.00 57.35           C  
ATOM   2611  CE1 TYR C 206       3.424  12.251   3.079  1.00 57.35           C  
ATOM   2612  CE2 TYR C 206       4.959  11.544   4.784  1.00 57.35           C  
ATOM   2613  OH  TYR C 206       2.617  11.635   5.238  1.00 57.35           O  
ATOM   2614  CZ  TYR C 206       3.668  11.810   4.366  1.00 57.35           C  
ATOM   2615  N   PHE C 207       8.951  11.455  -0.528  1.00 57.42           N  
ATOM   2616  CA  PHE C 207      10.025  12.037  -1.325  1.00 57.42           C  
ATOM   2617  C   PHE C 207      10.685  10.978  -2.199  1.00 57.42           C  
ATOM   2618  CB  PHE C 207      11.070  12.698  -0.420  1.00 57.42           C  
ATOM   2619  O   PHE C 207      11.549  11.294  -3.021  1.00 57.42           O  
ATOM   2620  CG  PHE C 207      10.509  13.774   0.470  1.00 57.42           C  
ATOM   2621  CD1 PHE C 207      10.174  15.019  -0.048  1.00 57.42           C  
ATOM   2622  CD2 PHE C 207      10.317  13.540   1.825  1.00 57.42           C  
ATOM   2623  CE1 PHE C 207       9.655  16.017   0.773  1.00 57.42           C  
ATOM   2624  CE2 PHE C 207       9.798  14.532   2.652  1.00 57.42           C  
ATOM   2625  CZ  PHE C 207       9.469  15.770   2.125  1.00 57.42           C  
ATOM   2626  N   THR C 208      10.214   9.770  -2.070  1.00 49.95           N  
ATOM   2627  CA  THR C 208      10.894   8.719  -2.820  1.00 49.95           C  
ATOM   2628  C   THR C 208       9.887   7.717  -3.380  1.00 49.95           C  
ATOM   2629  CB  THR C 208      11.921   7.981  -1.942  1.00 49.95           C  
ATOM   2630  O   THR C 208       8.799   7.548  -2.827  1.00 49.95           O  
ATOM   2631  CG2 THR C 208      13.011   8.931  -1.455  1.00 49.95           C  
ATOM   2632  OG1 THR C 208      11.253   7.416  -0.807  1.00 49.95           O  
ATOM   2633  N   SER C 209      10.171   7.261  -4.568  1.00 54.51           N  
ATOM   2634  CA  SER C 209       9.440   6.136  -5.142  1.00 54.51           C  
ATOM   2635  C   SER C 209      10.380   4.987  -5.491  1.00 54.51           C  
ATOM   2636  CB  SER C 209       8.674   6.576  -6.391  1.00 54.51           C  
ATOM   2637  O   SER C 209      11.395   5.190  -6.161  1.00 54.51           O  
ATOM   2638  OG  SER C 209       7.845   7.689  -6.106  1.00 54.51           O  
ATOM   2639  N   ASP C 210      10.069   3.886  -4.952  1.00 48.09           N  
ATOM   2640  CA  ASP C 210      10.885   2.706  -5.222  1.00 48.09           C  
ATOM   2641  C   ASP C 210      10.083   1.643  -5.969  1.00 48.09           C  
ATOM   2642  CB  ASP C 210      11.439   2.127  -3.919  1.00 48.09           C  
ATOM   2643  O   ASP C 210       8.935   1.363  -5.618  1.00 48.09           O  
ATOM   2644  CG  ASP C 210      12.388   3.075  -3.206  1.00 48.09           C  
ATOM   2645  OD1 ASP C 210      13.133   3.816  -3.883  1.00 48.09           O  
ATOM   2646  OD2 ASP C 210      12.393   3.078  -1.956  1.00 48.09           O  
ATOM   2647  N   TYR C 211      10.645   1.167  -6.983  1.00 42.83           N  
ATOM   2648  CA  TYR C 211       9.998   0.158  -7.814  1.00 42.83           C  
ATOM   2649  C   TYR C 211      10.533  -1.233  -7.499  1.00 42.83           C  
ATOM   2650  CB  TYR C 211      10.203   0.472  -9.299  1.00 42.83           C  
ATOM   2651  O   TYR C 211      11.742  -1.419  -7.339  1.00 42.83           O  
ATOM   2652  CG  TYR C 211       9.559   1.764  -9.741  1.00 42.83           C  
ATOM   2653  CD1 TYR C 211       8.292   1.771 -10.320  1.00 42.83           C  
ATOM   2654  CD2 TYR C 211      10.216   2.979  -9.581  1.00 42.83           C  
ATOM   2655  CE1 TYR C 211       7.696   2.959 -10.731  1.00 42.83           C  
ATOM   2656  CE2 TYR C 211       9.630   4.173  -9.988  1.00 42.83           C  
ATOM   2657  OH  TYR C 211       7.785   5.332 -10.965  1.00 42.83           O  
ATOM   2658  CZ  TYR C 211       8.371   4.153 -10.560  1.00 42.83           C  
ATOM   2659  N   TYR C 212       9.475  -1.972  -7.224  1.00 44.48           N  
ATOM   2660  CA  TYR C 212       9.866  -3.353  -6.966  1.00 44.48           C  
ATOM   2661  C   TYR C 212       9.205  -4.301  -7.960  1.00 44.48           C  
ATOM   2662  CB  TYR C 212       9.499  -3.759  -5.536  1.00 44.48           C  
ATOM   2663  O   TYR C 212       8.033  -4.132  -8.303  1.00 44.48           O  
ATOM   2664  CG  TYR C 212      10.174  -2.922  -4.476  1.00 44.48           C  
ATOM   2665  CD1 TYR C 212      11.413  -3.289  -3.956  1.00 44.48           C  
ATOM   2666  CD2 TYR C 212       9.574  -1.765  -3.992  1.00 44.48           C  
ATOM   2667  CE1 TYR C 212      12.038  -2.523  -2.977  1.00 44.48           C  
ATOM   2668  CE2 TYR C 212      10.190  -0.991  -3.014  1.00 44.48           C  
ATOM   2669  OH  TYR C 212      12.034  -0.614  -1.545  1.00 44.48           O  
ATOM   2670  CZ  TYR C 212      11.420  -1.377  -2.514  1.00 44.48           C  
ATOM   2671  N   GLN C 213       9.925  -5.067  -8.608  1.00 37.65           N  
ATOM   2672  CA  GLN C 213       9.353  -6.106  -9.458  1.00 37.65           C  
ATOM   2673  C   GLN C 213       9.064  -7.373  -8.659  1.00 37.65           C  
ATOM   2674  CB  GLN C 213      10.290  -6.422 -10.624  1.00 37.65           C  
ATOM   2675  O   GLN C 213       9.914  -7.840  -7.897  1.00 37.65           O  
ATOM   2676  CG  GLN C 213       9.614  -7.155 -11.775  1.00 37.65           C  
ATOM   2677  CD  GLN C 213      10.467  -7.192 -13.029  1.00 37.65           C  
ATOM   2678  NE2 GLN C 213       9.900  -7.702 -14.117  1.00 37.65           N  
ATOM   2679  OE1 GLN C 213      11.625  -6.764 -13.021  1.00 37.65           O  
ATOM   2680  N   LEU C 214       7.751  -7.638  -8.803  1.00 40.79           N  
ATOM   2681  CA  LEU C 214       7.345  -8.825  -8.059  1.00 40.79           C  
ATOM   2682  C   LEU C 214       7.649 -10.093  -8.850  1.00 40.79           C  
ATOM   2683  CB  LEU C 214       5.853  -8.764  -7.723  1.00 40.79           C  
ATOM   2684  O   LEU C 214       7.338 -10.176 -10.041  1.00 40.79           O  
ATOM   2685  CG  LEU C 214       5.490  -8.216  -6.342  1.00 40.79           C  
ATOM   2686  CD1 LEU C 214       4.564  -7.012  -6.476  1.00 40.79           C  
ATOM   2687  CD2 LEU C 214       4.844  -9.302  -5.489  1.00 40.79           C  
ATOM   2688  N   TYR C 215       8.492 -10.816  -8.394  1.00 38.57           N  
ATOM   2689  CA  TYR C 215       8.833 -12.040  -9.109  1.00 38.57           C  
ATOM   2690  C   TYR C 215       7.715 -13.070  -8.991  1.00 38.57           C  
ATOM   2691  CB  TYR C 215      10.143 -12.628  -8.575  1.00 38.57           C  
ATOM   2692  O   TYR C 215       7.399 -13.765  -9.959  1.00 38.57           O  
ATOM   2693  CG  TYR C 215      11.336 -12.352  -9.457  1.00 38.57           C  
ATOM   2694  CD1 TYR C 215      11.675 -13.217 -10.495  1.00 38.57           C  
ATOM   2695  CD2 TYR C 215      12.127 -11.226  -9.255  1.00 38.57           C  
ATOM   2696  CE1 TYR C 215      12.775 -12.968 -11.309  1.00 38.57           C  
ATOM   2697  CE2 TYR C 215      13.229 -10.967 -10.063  1.00 38.57           C  
ATOM   2698  OH  TYR C 215      14.634 -11.590 -11.889  1.00 38.57           O  
ATOM   2699  CZ  TYR C 215      13.544 -11.842 -11.086  1.00 38.57           C  
ATOM   2700  N   SER C 216       7.256 -13.313  -7.711  1.00 34.01           N  
ATOM   2701  CA  SER C 216       6.202 -14.306  -7.537  1.00 34.01           C  
ATOM   2702  C   SER C 216       5.122 -13.805  -6.584  1.00 34.01           C  
ATOM   2703  CB  SER C 216       6.783 -15.621  -7.015  1.00 34.01           C  
ATOM   2704  O   SER C 216       5.421 -13.118  -5.605  1.00 34.01           O  
ATOM   2705  OG  SER C 216       5.762 -16.448  -6.486  1.00 34.01           O  
ATOM   2706  N   THR C 217       3.974 -13.490  -7.174  1.00 35.19           N  
ATOM   2707  CA  THR C 217       2.851 -13.158  -6.304  1.00 35.19           C  
ATOM   2708  C   THR C 217       2.016 -14.399  -6.002  1.00 35.19           C  
ATOM   2709  CB  THR C 217       1.957 -12.075  -6.935  1.00 35.19           C  
ATOM   2710  O   THR C 217       1.825 -15.252  -6.872  1.00 35.19           O  
ATOM   2711  CG2 THR C 217       2.492 -10.678  -6.637  1.00 35.19           C  
ATOM   2712  OG1 THR C 217       1.916 -12.265  -8.355  1.00 35.19           O  
ATOM   2713  N   GLN C 218       2.161 -14.897  -4.823  1.00 31.25           N  
ATOM   2714  CA  GLN C 218       1.226 -15.973  -4.509  1.00 31.25           C  
ATOM   2715  C   GLN C 218      -0.139 -15.417  -4.114  1.00 31.25           C  
ATOM   2716  CB  GLN C 218       1.778 -16.854  -3.387  1.00 31.25           C  
ATOM   2717  O   GLN C 218      -0.240 -14.594  -3.201  1.00 31.25           O  
ATOM   2718  CG  GLN C 218       2.642 -18.007  -3.880  1.00 31.25           C  
ATOM   2719  CD  GLN C 218       3.075 -18.936  -2.761  1.00 31.25           C  
ATOM   2720  NE2 GLN C 218       3.827 -19.975  -3.111  1.00 31.25           N  
ATOM   2721  OE1 GLN C 218       2.738 -18.721  -1.593  1.00 31.25           O  
ATOM   2722  N   LEU C 219      -1.035 -15.285  -5.139  1.00 30.05           N  
ATOM   2723  CA  LEU C 219      -2.389 -14.902  -4.754  1.00 30.05           C  
ATOM   2724  C   LEU C 219      -3.201 -16.124  -4.338  1.00 30.05           C  
ATOM   2725  CB  LEU C 219      -3.089 -14.176  -5.905  1.00 30.05           C  
ATOM   2726  O   LEU C 219      -3.257 -17.115  -5.069  1.00 30.05           O  
ATOM   2727  CG  LEU C 219      -3.474 -12.718  -5.652  1.00 30.05           C  
ATOM   2728  CD1 LEU C 219      -2.595 -11.786  -6.480  1.00 30.05           C  
ATOM   2729  CD2 LEU C 219      -4.949 -12.491  -5.969  1.00 30.05           C  
ATOM   2730  N   SER C 220      -3.155 -16.442  -3.130  1.00 28.75           N  
ATOM   2731  CA  SER C 220      -4.123 -17.485  -2.805  1.00 28.75           C  
ATOM   2732  C   SER C 220      -5.553 -16.985  -2.983  1.00 28.75           C  
ATOM   2733  CB  SER C 220      -3.920 -17.978  -1.372  1.00 28.75           C  
ATOM   2734  O   SER C 220      -5.970 -16.033  -2.320  1.00 28.75           O  
ATOM   2735  OG  SER C 220      -4.953 -18.873  -0.997  1.00 28.75           O  
ATOM   2736  N   THR C 221      -5.954 -16.806  -4.154  1.00 27.64           N  
ATOM   2737  CA  THR C 221      -7.327 -16.339  -4.317  1.00 27.64           C  
ATOM   2738  C   THR C 221      -8.301 -17.255  -3.582  1.00 27.64           C  
ATOM   2739  CB  THR C 221      -7.717 -16.259  -5.805  1.00 27.64           C  
ATOM   2740  O   THR C 221      -9.312 -16.795  -3.049  1.00 27.64           O  
ATOM   2741  CG2 THR C 221      -6.958 -15.142  -6.513  1.00 27.64           C  
ATOM   2742  OG1 THR C 221      -7.412 -17.507  -6.440  1.00 27.64           O  
ATOM   2743  N   ASP C 222      -8.254 -18.562  -3.907  1.00 26.80           N  
ATOM   2744  CA  ASP C 222      -9.343 -19.476  -3.573  1.00 26.80           C  
ATOM   2745  C   ASP C 222      -9.549 -19.556  -2.063  1.00 26.80           C  
ATOM   2746  CB  ASP C 222      -9.067 -20.870  -4.141  1.00 26.80           C  
ATOM   2747  O   ASP C 222     -10.556 -20.093  -1.596  1.00 26.80           O  
ATOM   2748  CG  ASP C 222      -9.363 -20.974  -5.627  1.00 26.80           C  
ATOM   2749  OD1 ASP C 222     -10.148 -20.155  -6.151  1.00 26.80           O  
ATOM   2750  OD2 ASP C 222      -8.810 -21.886  -6.278  1.00 26.80           O  
ATOM   2751  N   THR C 223      -8.434 -19.625  -1.367  1.00 26.73           N  
ATOM   2752  CA  THR C 223      -8.643 -19.981   0.032  1.00 26.73           C  
ATOM   2753  C   THR C 223      -9.360 -18.856   0.774  1.00 26.73           C  
ATOM   2754  CB  THR C 223      -7.309 -20.295   0.734  1.00 26.73           C  
ATOM   2755  O   THR C 223      -9.622 -18.965   1.974  1.00 26.73           O  
ATOM   2756  CG2 THR C 223      -6.775 -21.660   0.314  1.00 26.73           C  
ATOM   2757  OG1 THR C 223      -6.347 -19.291   0.391  1.00 26.73           O  
ATOM   2758  N   GLY C 224     -10.263 -18.216   0.216  1.00 26.10           N  
ATOM   2759  CA  GLY C 224     -10.858 -17.180   1.044  1.00 26.10           C  
ATOM   2760  C   GLY C 224      -9.833 -16.255   1.671  1.00 26.10           C  
ATOM   2761  O   GLY C 224     -10.121 -15.581   2.662  1.00 26.10           O  
ATOM   2762  N   VAL C 225      -8.670 -16.626   1.447  1.00 27.79           N  
ATOM   2763  CA  VAL C 225      -7.672 -15.873   2.200  1.00 27.79           C  
ATOM   2764  C   VAL C 225      -7.629 -14.430   1.701  1.00 27.79           C  
ATOM   2765  CB  VAL C 225      -6.272 -16.517   2.089  1.00 27.79           C  
ATOM   2766  O   VAL C 225      -7.560 -14.185   0.494  1.00 27.79           O  
ATOM   2767  CG1 VAL C 225      -5.275 -15.802   2.999  1.00 27.79           C  
ATOM   2768  CG2 VAL C 225      -6.341 -18.004   2.430  1.00 27.79           C  
ATOM   2769  N   GLU C 226      -8.304 -13.649   2.337  1.00 32.20           N  
ATOM   2770  CA  GLU C 226      -8.411 -12.193   2.301  1.00 32.20           C  
ATOM   2771  C   GLU C 226      -7.033 -11.538   2.315  1.00 32.20           C  
ATOM   2772  CB  GLU C 226      -9.247 -11.686   3.479  1.00 32.20           C  
ATOM   2773  O   GLU C 226      -6.920 -10.315   2.202  1.00 32.20           O  
ATOM   2774  CG  GLU C 226     -10.747 -11.722   3.229  1.00 32.20           C  
ATOM   2775  CD  GLU C 226     -11.563 -11.179   4.392  1.00 32.20           C  
ATOM   2776  OE1 GLU C 226     -12.806 -11.089   4.272  1.00 32.20           O  
ATOM   2777  OE2 GLU C 226     -10.953 -10.841   5.431  1.00 32.20           O  
ATOM   2778  N   HIS C 227      -5.936 -12.452   2.327  1.00 31.63           N  
ATOM   2779  CA  HIS C 227      -4.651 -11.825   2.617  1.00 31.63           C  
ATOM   2780  C   HIS C 227      -3.635 -12.115   1.517  1.00 31.63           C  
ATOM   2781  CB  HIS C 227      -4.114 -12.305   3.967  1.00 31.63           C  
ATOM   2782  O   HIS C 227      -3.624 -13.210   0.949  1.00 31.63           O  
ATOM   2783  CG  HIS C 227      -5.053 -12.065   5.106  1.00 31.63           C  
ATOM   2784  CD2 HIS C 227      -5.841 -12.918   5.803  1.00 31.63           C  
ATOM   2785  ND1 HIS C 227      -5.262 -10.815   5.647  1.00 31.63           N  
ATOM   2786  CE1 HIS C 227      -6.140 -10.910   6.632  1.00 31.63           C  
ATOM   2787  NE2 HIS C 227      -6.507 -12.175   6.747  1.00 31.63           N  
ATOM   2788  N   VAL C 228      -3.221 -11.257   0.695  1.00 34.58           N  
ATOM   2789  CA  VAL C 228      -2.126 -11.375  -0.262  1.00 34.58           C  
ATOM   2790  C   VAL C 228      -0.799 -11.076   0.431  1.00 34.58           C  
ATOM   2791  CB  VAL C 228      -2.322 -10.429  -1.468  1.00 34.58           C  
ATOM   2792  O   VAL C 228      -0.690 -10.106   1.185  1.00 34.58           O  
ATOM   2793  CG1 VAL C 228      -1.136 -10.522  -2.426  1.00 34.58           C  
ATOM   2794  CG2 VAL C 228      -3.627 -10.755  -2.194  1.00 34.58           C  
ATOM   2795  N   THR C 229       0.075 -12.050   0.521  1.00 35.56           N  
ATOM   2796  CA  THR C 229       1.413 -11.829   1.060  1.00 35.56           C  
ATOM   2797  C   THR C 229       2.400 -11.508  -0.059  1.00 35.56           C  
ATOM   2798  CB  THR C 229       1.907 -13.055   1.849  1.00 35.56           C  
ATOM   2799  O   THR C 229       2.418 -12.183  -1.090  1.00 35.56           O  
ATOM   2800  CG2 THR C 229       3.135 -12.712   2.686  1.00 35.56           C  
ATOM   2801  OG1 THR C 229       0.862 -13.510   2.718  1.00 35.56           O  
ATOM   2802  N   PHE C 230       2.860 -10.308   0.019  1.00 37.78           N  
ATOM   2803  CA  PHE C 230       3.894  -9.989  -0.958  1.00 37.78           C  
ATOM   2804  C   PHE C 230       5.268  -9.950  -0.299  1.00 37.78           C  
ATOM   2805  CB  PHE C 230       3.599  -8.648  -1.637  1.00 37.78           C  
ATOM   2806  O   PHE C 230       5.383  -9.650   0.891  1.00 37.78           O  
ATOM   2807  CG  PHE C 230       2.204  -8.541  -2.190  1.00 37.78           C  
ATOM   2808  CD1 PHE C 230       1.921  -8.958  -3.485  1.00 37.78           C  
ATOM   2809  CD2 PHE C 230       1.174  -8.025  -1.414  1.00 37.78           C  
ATOM   2810  CE1 PHE C 230       0.630  -8.860  -3.999  1.00 37.78           C  
ATOM   2811  CE2 PHE C 230      -0.118  -7.924  -1.921  1.00 37.78           C  
ATOM   2812  CZ  PHE C 230      -0.388  -8.342  -3.214  1.00 37.78           C  
ATOM   2813  N   PHE C 231       6.232 -10.527  -1.083  1.00 35.10           N  
ATOM   2814  CA  PHE C 231       7.611 -10.484  -0.610  1.00 35.10           C  
ATOM   2815  C   PHE C 231       8.358  -9.306  -1.223  1.00 35.10           C  
ATOM   2816  CB  PHE C 231       8.334 -11.794  -0.940  1.00 35.10           C  
ATOM   2817  O   PHE C 231       8.374  -9.142  -2.445  1.00 35.10           O  
ATOM   2818  CG  PHE C 231       7.723 -13.006  -0.291  1.00 35.10           C  
ATOM   2819  CD1 PHE C 231       8.160 -13.440   0.954  1.00 35.10           C  
ATOM   2820  CD2 PHE C 231       6.709 -13.711  -0.926  1.00 35.10           C  
ATOM   2821  CE1 PHE C 231       7.596 -14.561   1.558  1.00 35.10           C  
ATOM   2822  CE2 PHE C 231       6.140 -14.832  -0.329  1.00 35.10           C  
ATOM   2823  CZ  PHE C 231       6.585 -15.257   0.912  1.00 35.10           C  
ATOM   2824  N   ILE C 232       8.565  -8.260  -0.327  1.00 34.79           N  
ATOM   2825  CA  ILE C 232       9.358  -7.139  -0.821  1.00 34.79           C  
ATOM   2826  C   ILE C 232      10.813  -7.306  -0.387  1.00 34.79           C  
ATOM   2827  CB  ILE C 232       8.801  -5.788  -0.319  1.00 34.79           C  
ATOM   2828  O   ILE C 232      11.096  -7.493   0.799  1.00 34.79           O  
ATOM   2829  CG1 ILE C 232       7.334  -5.627  -0.737  1.00 34.79           C  
ATOM   2830  CG2 ILE C 232       9.650  -4.626  -0.842  1.00 34.79           C  
ATOM   2831  CD1 ILE C 232       6.650  -4.406  -0.137  1.00 34.79           C  
ATOM   2832  N   TYR C 233      11.694  -7.453  -1.304  1.00 32.45           N  
ATOM   2833  CA  TYR C 233      13.122  -7.601  -1.050  1.00 32.45           C  
ATOM   2834  C   TYR C 233      13.805  -6.241  -0.964  1.00 32.45           C  
ATOM   2835  CB  TYR C 233      13.778  -8.447  -2.145  1.00 32.45           C  
ATOM   2836  O   TYR C 233      13.572  -5.369  -1.804  1.00 32.45           O  
ATOM   2837  CG  TYR C 233      13.388  -9.904  -2.102  1.00 32.45           C  
ATOM   2838  CD1 TYR C 233      14.126 -10.821  -1.357  1.00 32.45           C  
ATOM   2839  CD2 TYR C 233      12.283 -10.367  -2.808  1.00 32.45           C  
ATOM   2840  CE1 TYR C 233      13.771 -12.166  -1.316  1.00 32.45           C  
ATOM   2841  CE2 TYR C 233      11.919 -11.710  -2.774  1.00 32.45           C  
ATOM   2842  OH  TYR C 233      12.312 -13.929  -1.989  1.00 32.45           O  
ATOM   2843  CZ  TYR C 233      12.668 -12.600  -2.026  1.00 32.45           C  
ATOM   2844  N   ASN C 234      14.089  -5.776   0.370  1.00 29.76           N  
ATOM   2845  CA  ASN C 234      14.851  -4.538   0.497  1.00 29.76           C  
ATOM   2846  C   ASN C 234      16.335  -4.763   0.225  1.00 29.76           C  
ATOM   2847  CB  ASN C 234      14.652  -3.925   1.885  1.00 29.76           C  
ATOM   2848  O   ASN C 234      16.971  -5.595   0.875  1.00 29.76           O  
ATOM   2849  CG  ASN C 234      14.845  -2.422   1.893  1.00 29.76           C  
ATOM   2850  ND2 ASN C 234      14.337  -1.764   2.928  1.00 29.76           N  
ATOM   2851  OD1 ASN C 234      15.446  -1.856   0.975  1.00 29.76           O  
ATOM   2852  N   LYS C 235      16.809  -4.508  -0.882  1.00 29.25           N  
ATOM   2853  CA  LYS C 235      18.254  -4.513  -1.091  1.00 29.25           C  
ATOM   2854  C   LYS C 235      18.921  -3.360  -0.347  1.00 29.25           C  
ATOM   2855  CB  LYS C 235      18.581  -4.433  -2.583  1.00 29.25           C  
ATOM   2856  O   LYS C 235      20.037  -2.960  -0.683  1.00 29.25           O  
ATOM   2857  CG  LYS C 235      19.877  -5.132  -2.970  1.00 29.25           C  
ATOM   2858  CD  LYS C 235      20.128  -5.052  -4.470  1.00 29.25           C  
ATOM   2859  CE  LYS C 235      21.465  -5.674  -4.848  1.00 29.25           C  
ATOM   2860  NZ  LYS C 235      21.700  -5.630  -6.322  1.00 29.25           N  
ATOM   2861  N   ILE C 236      18.265  -2.663   0.525  1.00 29.23           N  
ATOM   2862  CA  ILE C 236      19.031  -1.484   0.914  1.00 29.23           C  
ATOM   2863  C   ILE C 236      20.319  -1.914   1.613  1.00 29.23           C  
ATOM   2864  CB  ILE C 236      18.208  -0.553   1.831  1.00 29.23           C  
ATOM   2865  O   ILE C 236      21.318  -1.191   1.585  1.00 29.23           O  
ATOM   2866  CG1 ILE C 236      16.935  -0.087   1.115  1.00 29.23           C  
ATOM   2867  CG2 ILE C 236      19.052   0.643   2.283  1.00 29.23           C  
ATOM   2868  CD1 ILE C 236      15.944   0.632   2.020  1.00 29.23           C  
ATOM   2869  N   VAL C 237      20.216  -2.684   2.686  1.00 27.57           N  
ATOM   2870  CA  VAL C 237      21.366  -2.698   3.584  1.00 27.57           C  
ATOM   2871  C   VAL C 237      22.511  -3.482   2.947  1.00 27.57           C  
ATOM   2872  CB  VAL C 237      21.005  -3.303   4.959  1.00 27.57           C  
ATOM   2873  O   VAL C 237      22.291  -4.539   2.351  1.00 27.57           O  
ATOM   2874  CG1 VAL C 237      22.170  -3.156   5.936  1.00 27.57           C  
ATOM   2875  CG2 VAL C 237      19.747  -2.642   5.519  1.00 27.57           C  
ATOM   2876  N   ASP C 238      23.522  -2.826   2.434  1.00 29.28           N  
ATOM   2877  CA  ASP C 238      24.812  -3.353   2.000  1.00 29.28           C  
ATOM   2878  C   ASP C 238      25.187  -4.607   2.787  1.00 29.28           C  
ATOM   2879  CB  ASP C 238      25.904  -2.292   2.151  1.00 29.28           C  
ATOM   2880  O   ASP C 238      26.304  -5.112   2.665  1.00 29.28           O  
ATOM   2881  CG  ASP C 238      25.874  -1.249   1.047  1.00 29.28           C  
ATOM   2882  OD1 ASP C 238      25.382  -1.549  -0.062  1.00 29.28           O  
ATOM   2883  OD2 ASP C 238      26.350  -0.118   1.288  1.00 29.28           O  
ATOM   2884  N   GLU C 239      24.569  -4.863   3.915  1.00 31.19           N  
ATOM   2885  CA  GLU C 239      25.086  -6.017   4.644  1.00 31.19           C  
ATOM   2886  C   GLU C 239      24.584  -7.324   4.037  1.00 31.19           C  
ATOM   2887  CB  GLU C 239      24.694  -5.940   6.122  1.00 31.19           C  
ATOM   2888  O   GLU C 239      23.477  -7.379   3.497  1.00 31.19           O  
ATOM   2889  CG  GLU C 239      25.548  -4.977   6.935  1.00 31.19           C  
ATOM   2890  CD  GLU C 239      25.373  -5.140   8.436  1.00 31.19           C  
ATOM   2891  OE1 GLU C 239      26.120  -4.498   9.208  1.00 31.19           O  
ATOM   2892  OE2 GLU C 239      24.481  -5.918   8.843  1.00 31.19           O  
ATOM   2893  N   PRO C 240      25.483  -8.306   3.636  1.00 32.88           N  
ATOM   2894  CA  PRO C 240      25.217  -9.616   3.037  1.00 32.88           C  
ATOM   2895  C   PRO C 240      23.934 -10.257   3.563  1.00 32.88           C  
ATOM   2896  CB  PRO C 240      26.443 -10.442   3.435  1.00 32.88           C  
ATOM   2897  O   PRO C 240      23.560 -11.348   3.126  1.00 32.88           O  
ATOM   2898  CG  PRO C 240      27.148  -9.609   4.457  1.00 32.88           C  
ATOM   2899  CD  PRO C 240      26.504  -8.253   4.494  1.00 32.88           C  
ATOM   2900  N   GLU C 241      23.507  -9.810   4.700  1.00 32.91           N  
ATOM   2901  CA  GLU C 241      22.378 -10.562   5.241  1.00 32.91           C  
ATOM   2902  C   GLU C 241      21.088 -10.232   4.497  1.00 32.91           C  
ATOM   2903  CB  GLU C 241      22.211 -10.278   6.736  1.00 32.91           C  
ATOM   2904  O   GLU C 241      20.754  -9.060   4.312  1.00 32.91           O  
ATOM   2905  CG  GLU C 241      23.269 -10.937   7.610  1.00 32.91           C  
ATOM   2906  CD  GLU C 241      23.113 -10.615   9.087  1.00 32.91           C  
ATOM   2907  OE1 GLU C 241      23.892 -11.147   9.910  1.00 32.91           O  
ATOM   2908  OE2 GLU C 241      22.202  -9.826   9.425  1.00 32.91           O  
ATOM   2909  N   GLU C 242      20.908 -10.980   3.379  1.00 33.38           N  
ATOM   2910  CA  GLU C 242      19.738 -10.995   2.506  1.00 33.38           C  
ATOM   2911  C   GLU C 242      18.449 -10.844   3.309  1.00 33.38           C  
ATOM   2912  CB  GLU C 242      19.697 -12.286   1.684  1.00 33.38           C  
ATOM   2913  O   GLU C 242      18.149 -11.671   4.173  1.00 33.38           O  
ATOM   2914  CG  GLU C 242      20.291 -12.145   0.290  1.00 33.38           C  
ATOM   2915  CD  GLU C 242      20.330 -13.455  -0.481  1.00 33.38           C  
ATOM   2916  OE1 GLU C 242      20.816 -13.467  -1.634  1.00 33.38           O  
ATOM   2917  OE2 GLU C 242      19.869 -14.478   0.074  1.00 33.38           O  
ATOM   2918  N   HIS C 243      18.185  -9.594   3.706  1.00 29.82           N  
ATOM   2919  CA  HIS C 243      16.966  -9.440   4.491  1.00 29.82           C  
ATOM   2920  C   HIS C 243      15.729  -9.460   3.600  1.00 29.82           C  
ATOM   2921  CB  HIS C 243      17.009  -8.141   5.299  1.00 29.82           C  
ATOM   2922  O   HIS C 243      15.693  -8.789   2.565  1.00 29.82           O  
ATOM   2923  CG  HIS C 243      18.374  -7.792   5.801  1.00 29.82           C  
ATOM   2924  CD2 HIS C 243      19.281  -6.889   5.359  1.00 29.82           C  
ATOM   2925  ND1 HIS C 243      18.947  -8.412   6.891  1.00 29.82           N  
ATOM   2926  CE1 HIS C 243      20.150  -7.902   7.098  1.00 29.82           C  
ATOM   2927  NE2 HIS C 243      20.376  -6.977   6.182  1.00 29.82           N  
ATOM   2928  N   VAL C 244      15.340 -10.632   3.219  1.00 30.53           N  
ATOM   2929  CA  VAL C 244      14.055 -10.789   2.545  1.00 30.53           C  
ATOM   2930  C   VAL C 244      12.939 -10.232   3.425  1.00 30.53           C  
ATOM   2931  CB  VAL C 244      13.773 -12.268   2.199  1.00 30.53           C  
ATOM   2932  O   VAL C 244      12.847 -10.566   4.609  1.00 30.53           O  
ATOM   2933  CG1 VAL C 244      12.400 -12.417   1.545  1.00 30.53           C  
ATOM   2934  CG2 VAL C 244      14.866 -12.820   1.285  1.00 30.53           C  
ATOM   2935  N   GLN C 245      12.437  -9.076   2.961  1.00 32.40           N  
ATOM   2936  CA  GLN C 245      11.287  -8.605   3.725  1.00 32.40           C  
ATOM   2937  C   GLN C 245       9.978  -9.075   3.097  1.00 32.40           C  
ATOM   2938  CB  GLN C 245      11.300  -7.079   3.829  1.00 32.40           C  
ATOM   2939  O   GLN C 245       9.804  -8.994   1.879  1.00 32.40           O  
ATOM   2940  CG  GLN C 245      12.214  -6.545   4.924  1.00 32.40           C  
ATOM   2941  CD  GLN C 245      12.149  -5.035   5.060  1.00 32.40           C  
ATOM   2942  NE2 GLN C 245      12.970  -4.483   5.946  1.00 32.40           N  
ATOM   2943  OE1 GLN C 245      11.366  -4.371   4.373  1.00 32.40           O  
ATOM   2944  N   ILE C 246       9.434 -10.040   3.602  1.00 32.07           N  
ATOM   2945  CA  ILE C 246       8.134 -10.566   3.197  1.00 32.07           C  
ATOM   2946  C   ILE C 246       7.026  -9.639   3.691  1.00 32.07           C  
ATOM   2947  CB  ILE C 246       7.913 -11.999   3.732  1.00 32.07           C  
ATOM   2948  O   ILE C 246       6.965  -9.312   4.879  1.00 32.07           O  
ATOM   2949  CG1 ILE C 246       9.043 -12.923   3.265  1.00 32.07           C  
ATOM   2950  CG2 ILE C 246       6.549 -12.535   3.290  1.00 32.07           C  
ATOM   2951  CD1 ILE C 246       9.022 -14.302   3.911  1.00 32.07           C  
ATOM   2952  N   HIS C 247       6.416  -8.918   2.686  1.00 32.17           N  
ATOM   2953  CA  HIS C 247       5.261  -8.116   3.076  1.00 32.17           C  
ATOM   2954  C   HIS C 247       3.956  -8.832   2.743  1.00 32.17           C  
ATOM   2955  CB  HIS C 247       5.301  -6.750   2.388  1.00 32.17           C  
ATOM   2956  O   HIS C 247       3.819  -9.412   1.664  1.00 32.17           O  
ATOM   2957  CG  HIS C 247       6.155  -5.747   3.095  1.00 32.17           C  
ATOM   2958  CD2 HIS C 247       7.478  -5.478   2.996  1.00 32.17           C  
ATOM   2959  ND1 HIS C 247       5.654  -4.878   4.040  1.00 32.17           N  
ATOM   2960  CE1 HIS C 247       6.636  -4.115   4.492  1.00 32.17           C  
ATOM   2961  NE2 HIS C 247       7.753  -4.459   3.874  1.00 32.17           N  
ATOM   2962  N   THR C 248       3.389  -9.333   3.743  1.00 30.66           N  
ATOM   2963  CA  THR C 248       2.036  -9.840   3.545  1.00 30.66           C  
ATOM   2964  C   THR C 248       1.024  -8.697   3.549  1.00 30.66           C  
ATOM   2965  CB  THR C 248       1.659 -10.866   4.630  1.00 30.66           C  
ATOM   2966  O   THR C 248       1.038  -7.852   4.446  1.00 30.66           O  
ATOM   2967  CG2 THR C 248       1.230 -12.191   4.008  1.00 30.66           C  
ATOM   2968  OG1 THR C 248       2.791 -11.093   5.478  1.00 30.66           O  
ATOM   2969  N   ILE C 249       0.631  -8.351   2.415  1.00 30.33           N  
ATOM   2970  CA  ILE C 249      -0.452  -7.376   2.462  1.00 30.33           C  
ATOM   2971  C   ILE C 249      -1.649  -7.969   3.203  1.00 30.33           C  
ATOM   2972  CB  ILE C 249      -0.869  -6.926   1.043  1.00 30.33           C  
ATOM   2973  O   ILE C 249      -2.451  -8.699   2.616  1.00 30.33           O  
ATOM   2974  CG1 ILE C 249       0.335  -6.352   0.289  1.00 30.33           C  
ATOM   2975  CG2 ILE C 249      -2.009  -5.905   1.114  1.00 30.33           C  
ATOM   2976  CD1 ILE C 249       0.049  -6.011  -1.167  1.00 30.33           C  
ATOM   2977  N   ASP C 250      -1.385  -9.023   3.910  1.00 28.58           N  
ATOM   2978  CA  ASP C 250      -2.496  -9.527   4.713  1.00 28.58           C  
ATOM   2979  C   ASP C 250      -2.836  -8.563   5.847  1.00 28.58           C  
ATOM   2980  CB  ASP C 250      -2.164 -10.909   5.279  1.00 28.58           C  
ATOM   2981  O   ASP C 250      -1.941  -8.045   6.518  1.00 28.58           O  
ATOM   2982  CG  ASP C 250      -3.304 -11.510   6.082  1.00 28.58           C  
ATOM   2983  OD1 ASP C 250      -4.384 -10.887   6.168  1.00 28.58           O  
ATOM   2984  OD2 ASP C 250      -3.120 -12.616   6.636  1.00 28.58           O  
ATOM   2985  N   GLY C 251      -3.658  -7.515   5.702  1.00 29.41           N  
ATOM   2986  CA  GLY C 251      -3.983  -6.558   6.747  1.00 29.41           C  
ATOM   2987  C   GLY C 251      -2.979  -6.552   7.885  1.00 29.41           C  
ATOM   2988  O   GLY C 251      -3.132  -5.801   8.850  1.00 29.41           O  
ATOM   2989  N   SER C 252      -2.293  -7.625   8.221  1.00 29.79           N  
ATOM   2990  CA  SER C 252      -1.622  -7.657   9.516  1.00 29.79           C  
ATOM   2991  C   SER C 252      -0.363  -6.796   9.508  1.00 29.79           C  
ATOM   2992  CB  SER C 252      -1.265  -9.094   9.900  1.00 29.79           C  
ATOM   2993  O   SER C 252      -0.094  -6.072  10.468  1.00 29.79           O  
ATOM   2994  OG  SER C 252      -0.380  -9.663   8.950  1.00 29.79           O  
ATOM   2995  N   SER C 253       0.660  -7.112   8.836  1.00 29.07           N  
ATOM   2996  CA  SER C 253       1.860  -6.492   9.391  1.00 29.07           C  
ATOM   2997  C   SER C 253       1.818  -4.975   9.239  1.00 29.07           C  
ATOM   2998  CB  SER C 253       3.113  -7.046   8.712  1.00 29.07           C  
ATOM   2999  O   SER C 253       2.792  -4.288   9.554  1.00 29.07           O  
ATOM   3000  OG  SER C 253       2.919  -8.395   8.324  1.00 29.07           O  
ATOM   3001  N   GLY C 254       1.461  -4.388   8.101  1.00 28.38           N  
ATOM   3002  CA  GLY C 254       1.418  -2.940   8.235  1.00 28.38           C  
ATOM   3003  C   GLY C 254       0.698  -2.478   9.487  1.00 28.38           C  
ATOM   3004  O   GLY C 254       0.146  -3.293  10.229  1.00 28.38           O  
ATOM   3005  N   VAL C 255       1.173  -1.440  10.218  1.00 26.51           N  
ATOM   3006  CA  VAL C 255       0.378  -0.915  11.324  1.00 26.51           C  
ATOM   3007  C   VAL C 255      -1.098  -0.887  10.933  1.00 26.51           C  
ATOM   3008  CB  VAL C 255       0.846   0.498  11.738  1.00 26.51           C  
ATOM   3009  O   VAL C 255      -1.521  -0.041  10.142  1.00 26.51           O  
ATOM   3010  CG1 VAL C 255       0.066   0.989  12.956  1.00 26.51           C  
ATOM   3011  CG2 VAL C 255       2.347   0.499  12.025  1.00 26.51           C  
ATOM   3012  N   VAL C 256      -1.641  -1.917  10.289  1.00 29.61           N  
ATOM   3013  CA  VAL C 256      -3.079  -1.668  10.312  1.00 29.61           C  
ATOM   3014  C   VAL C 256      -3.554  -1.518  11.756  1.00 29.61           C  
ATOM   3015  CB  VAL C 256      -3.863  -2.798   9.608  1.00 29.61           C  
ATOM   3016  O   VAL C 256      -3.096  -2.240  12.645  1.00 29.61           O  
ATOM   3017  CG1 VAL C 256      -5.362  -2.505   9.622  1.00 29.61           C  
ATOM   3018  CG2 VAL C 256      -3.364  -2.979   8.175  1.00 29.61           C  
ATOM   3019  N   ASN C 257      -3.942  -0.343  12.065  1.00 27.01           N  
ATOM   3020  CA  ASN C 257      -4.752  -0.314  13.278  1.00 27.01           C  
ATOM   3021  C   ASN C 257      -5.581  -1.586  13.429  1.00 27.01           C  
ATOM   3022  CB  ASN C 257      -5.660   0.917  13.288  1.00 27.01           C  
ATOM   3023  O   ASN C 257      -6.393  -1.909  12.559  1.00 27.01           O  
ATOM   3024  CG  ASN C 257      -6.109   1.301  14.684  1.00 27.01           C  
ATOM   3025  ND2 ASN C 257      -6.644   2.508  14.824  1.00 27.01           N  
ATOM   3026  OD1 ASN C 257      -5.975   0.520  15.629  1.00 27.01           O  
ATOM   3027  N   PRO C 258      -5.003  -2.687  14.227  1.00 29.30           N  
ATOM   3028  CA  PRO C 258      -5.831  -3.880  14.416  1.00 29.30           C  
ATOM   3029  C   PRO C 258      -7.315  -3.613  14.178  1.00 29.30           C  
ATOM   3030  CB  PRO C 258      -5.573  -4.260  15.877  1.00 29.30           C  
ATOM   3031  O   PRO C 258      -8.068  -4.535  13.854  1.00 29.30           O  
ATOM   3032  CG  PRO C 258      -4.848  -3.087  16.454  1.00 29.30           C  
ATOM   3033  CD  PRO C 258      -4.447  -2.174  15.331  1.00 29.30           C  
ATOM   3034  N   VAL C 259      -7.743  -2.447  14.430  1.00 29.19           N  
ATOM   3035  CA  VAL C 259      -9.166  -2.124  14.462  1.00 29.19           C  
ATOM   3036  C   VAL C 259      -9.670  -1.872  13.043  1.00 29.19           C  
ATOM   3037  CB  VAL C 259      -9.448  -0.895  15.354  1.00 29.19           C  
ATOM   3038  O   VAL C 259     -10.856  -2.053  12.758  1.00 29.19           O  
ATOM   3039  CG1 VAL C 259     -10.940  -0.567  15.366  1.00 29.19           C  
ATOM   3040  CG2 VAL C 259      -8.941  -1.139  16.774  1.00 29.19           C  
ATOM   3041  N   MET C 260      -8.680  -1.520  12.154  1.00 28.09           N  
ATOM   3042  CA  MET C 260      -9.254  -1.102  10.878  1.00 28.09           C  
ATOM   3043  C   MET C 260      -8.985  -2.140   9.794  1.00 28.09           C  
ATOM   3044  CB  MET C 260      -8.690   0.255  10.453  1.00 28.09           C  
ATOM   3045  O   MET C 260      -7.892  -2.706   9.727  1.00 28.09           O  
ATOM   3046  CG  MET C 260      -9.613   1.424  10.758  1.00 28.09           C  
ATOM   3047  SD  MET C 260      -9.196   2.922   9.783  1.00 28.09           S  
ATOM   3048  CE  MET C 260      -9.230   4.177  11.093  1.00 28.09           C  
ATOM   3049  N   GLU C 261      -9.933  -2.850   9.343  1.00 31.15           N  
ATOM   3050  CA  GLU C 261      -9.862  -3.678   8.142  1.00 31.15           C  
ATOM   3051  C   GLU C 261      -9.031  -3.004   7.054  1.00 31.15           C  
ATOM   3052  CB  GLU C 261     -11.267  -3.985   7.617  1.00 31.15           C  
ATOM   3053  O   GLU C 261      -9.067  -1.780   6.908  1.00 31.15           O  
ATOM   3054  CG  GLU C 261     -11.862  -5.272   8.169  1.00 31.15           C  
ATOM   3055  CD  GLU C 261     -13.259  -5.561   7.644  1.00 31.15           C  
ATOM   3056  OE1 GLU C 261     -13.868  -6.572   8.061  1.00 31.15           O  
ATOM   3057  OE2 GLU C 261     -13.749  -4.769   6.807  1.00 31.15           O  
ATOM   3058  N   PRO C 262      -7.931  -3.714   6.644  1.00 30.32           N  
ATOM   3059  CA  PRO C 262      -7.235  -3.084   5.520  1.00 30.32           C  
ATOM   3060  C   PRO C 262      -8.194  -2.449   4.514  1.00 30.32           C  
ATOM   3061  CB  PRO C 262      -6.468  -4.246   4.884  1.00 30.32           C  
ATOM   3062  O   PRO C 262      -9.210  -3.051   4.160  1.00 30.32           O  
ATOM   3063  CG  PRO C 262      -7.010  -5.470   5.548  1.00 30.32           C  
ATOM   3064  CD  PRO C 262      -7.909  -5.044   6.674  1.00 30.32           C  
ATOM   3065  N   ILE C 263      -8.319  -1.108   4.572  1.00 32.34           N  
ATOM   3066  CA  ILE C 263      -9.170  -0.444   3.591  1.00 32.34           C  
ATOM   3067  C   ILE C 263      -8.426  -0.319   2.263  1.00 32.34           C  
ATOM   3068  CB  ILE C 263      -9.623   0.948   4.085  1.00 32.34           C  
ATOM   3069  O   ILE C 263      -7.340   0.264   2.205  1.00 32.34           O  
ATOM   3070  CG1 ILE C 263     -10.346   0.828   5.431  1.00 32.34           C  
ATOM   3071  CG2 ILE C 263     -10.516   1.627   3.042  1.00 32.34           C  
ATOM   3072  CD1 ILE C 263     -10.612   2.163   6.112  1.00 32.34           C  
ATOM   3073  N   TYR C 264      -8.396  -1.451   1.437  1.00 37.28           N  
ATOM   3074  CA  TYR C 264      -7.897  -1.212   0.087  1.00 37.28           C  
ATOM   3075  C   TYR C 264      -8.927  -0.463  -0.750  1.00 37.28           C  
ATOM   3076  CB  TYR C 264      -7.534  -2.535  -0.594  1.00 37.28           C  
ATOM   3077  O   TYR C 264     -10.130  -0.560  -0.499  1.00 37.28           O  
ATOM   3078  CG  TYR C 264      -6.574  -3.385   0.203  1.00 37.28           C  
ATOM   3079  CD1 TYR C 264      -5.203  -3.142   0.166  1.00 37.28           C  
ATOM   3080  CD2 TYR C 264      -7.036  -4.431   0.994  1.00 37.28           C  
ATOM   3081  CE1 TYR C 264      -4.314  -3.924   0.897  1.00 37.28           C  
ATOM   3082  CE2 TYR C 264      -6.156  -5.219   1.729  1.00 37.28           C  
ATOM   3083  OH  TYR C 264      -3.925  -5.735   2.401  1.00 37.28           O  
ATOM   3084  CZ  TYR C 264      -4.800  -4.958   1.675  1.00 37.28           C  
ATOM   3085  N   ASP C 265      -8.300   0.505  -1.507  1.00 39.73           N  
ATOM   3086  CA  ASP C 265      -9.216   1.068  -2.494  1.00 39.73           C  
ATOM   3087  C   ASP C 265      -9.765  -0.018  -3.416  1.00 39.73           C  
ATOM   3088  CB  ASP C 265      -8.518   2.153  -3.316  1.00 39.73           C  
ATOM   3089  O   ASP C 265      -9.163  -1.084  -3.557  1.00 39.73           O  
ATOM   3090  CG  ASP C 265      -8.475   3.497  -2.610  1.00 39.73           C  
ATOM   3091  OD1 ASP C 265      -9.182   3.675  -1.595  1.00 39.73           O  
ATOM   3092  OD2 ASP C 265      -7.730   4.387  -3.075  1.00 39.73           O  
ATOM   3093  N   GLU C 266     -10.966   0.097  -3.701  1.00 36.16           N  
ATOM   3094  CA  GLU C 266     -11.463  -0.758  -4.776  1.00 36.16           C  
ATOM   3095  C   GLU C 266     -10.496  -0.778  -5.956  1.00 36.16           C  
ATOM   3096  CB  GLU C 266     -12.846  -0.292  -5.237  1.00 36.16           C  
ATOM   3097  O   GLU C 266      -9.924   0.253  -6.315  1.00 36.16           O  
ATOM   3098  CG  GLU C 266     -13.990  -0.828  -4.387  1.00 36.16           C  
ATOM   3099  CD  GLU C 266     -15.361  -0.422  -4.903  1.00 36.16           C  
ATOM   3100  OE1 GLU C 266     -16.381  -0.833  -4.304  1.00 36.16           O  
ATOM   3101  OE2 GLU C 266     -15.417   0.312  -5.914  1.00 36.16           O  
ATOM   3102  N   PRO C 267     -10.107  -1.972  -6.390  1.00 31.83           N  
ATOM   3103  CA  PRO C 267      -9.199  -2.030  -7.538  1.00 31.83           C  
ATOM   3104  C   PRO C 267      -9.693  -1.204  -8.724  1.00 31.83           C  
ATOM   3105  CB  PRO C 267      -9.166  -3.520  -7.886  1.00 31.83           C  
ATOM   3106  O   PRO C 267     -10.902  -1.079  -8.932  1.00 31.83           O  
ATOM   3107  CG  PRO C 267     -10.340  -4.106  -7.169  1.00 31.83           C  
ATOM   3108  CD  PRO C 267     -10.798  -3.128  -6.126  1.00 31.83           C  
ATOM   3109  N   THR C 268      -8.738  -0.450  -9.397  1.00 38.38           N  
ATOM   3110  CA  THR C 268      -9.020   0.264 -10.637  1.00 38.38           C  
ATOM   3111  C   THR C 268      -8.487  -0.510 -11.840  1.00 38.38           C  
ATOM   3112  CB  THR C 268      -8.409   1.677 -10.620  1.00 38.38           C  
ATOM   3113  O   THR C 268      -7.432  -1.143 -11.759  1.00 38.38           O  
ATOM   3114  CG2 THR C 268      -9.341   2.688 -11.281  1.00 38.38           C  
ATOM   3115  OG1 THR C 268      -8.177   2.074  -9.263  1.00 38.38           O  
ATOM   3116  N   THR C 269      -9.284  -0.672 -12.979  1.00 34.69           N  
ATOM   3117  CA  THR C 269      -8.862  -1.372 -14.188  1.00 34.69           C  
ATOM   3118  C   THR C 269      -7.592  -0.746 -14.759  1.00 34.69           C  
ATOM   3119  CB  THR C 269      -9.969  -1.358 -15.257  1.00 34.69           C  
ATOM   3120  O   THR C 269      -7.437   0.476 -14.749  1.00 34.69           O  
ATOM   3121  CG2 THR C 269     -10.837  -2.609 -15.166  1.00 34.69           C  
ATOM   3122  OG1 THR C 269     -10.795  -0.203 -15.067  1.00 34.69           O  
ATOM   3123  N   THR C 270      -6.659  -1.628 -15.055  1.00 29.02           N  
ATOM   3124  CA  THR C 270      -5.383  -1.172 -15.595  1.00 29.02           C  
ATOM   3125  C   THR C 270      -5.568  -0.574 -16.987  1.00 29.02           C  
ATOM   3126  CB  THR C 270      -4.360  -2.321 -15.659  1.00 29.02           C  
ATOM   3127  O   THR C 270      -6.260  -1.150 -17.829  1.00 29.02           O  
ATOM   3128  CG2 THR C 270      -2.934  -1.784 -15.725  1.00 29.02           C  
ATOM   3129  OG1 THR C 270      -4.497  -3.139 -14.491  1.00 29.02           O  
ATOM   3130  N   THR C 271      -5.426   0.742 -17.202  1.00 29.86           N  
ATOM   3131  CA  THR C 271      -5.493   1.294 -18.551  1.00 29.86           C  
ATOM   3132  C   THR C 271      -4.202   1.015 -19.315  1.00 29.86           C  
ATOM   3133  CB  THR C 271      -5.759   2.811 -18.522  1.00 29.86           C  
ATOM   3134  O   THR C 271      -4.176   1.078 -20.545  1.00 29.86           O  
ATOM   3135  CG2 THR C 271      -6.381   3.286 -19.830  1.00 29.86           C  
ATOM   3136  OG1 THR C 271      -6.652   3.113 -17.443  1.00 29.86           O  
ATOM   3137  N   SER C 272      -3.137   0.990 -18.713  1.00 26.06           N  
ATOM   3138  CA  SER C 272      -1.879   1.074 -19.448  1.00 26.06           C  
ATOM   3139  C   SER C 272      -1.515  -0.269 -20.074  1.00 26.06           C  
ATOM   3140  CB  SER C 272      -0.750   1.540 -18.529  1.00 26.06           C  
ATOM   3141  O   SER C 272      -1.823  -1.324 -19.516  1.00 26.06           O  
ATOM   3142  OG  SER C 272      -0.607   0.665 -17.423  1.00 26.06           O  
ATOM   3143  N   VAL C 273      -1.582  -0.279 -21.470  1.00 21.56           N  
ATOM   3144  CA  VAL C 273      -1.108  -1.341 -22.351  1.00 21.56           C  
ATOM   3145  C   VAL C 273       0.326  -1.715 -21.985  1.00 21.56           C  
ATOM   3146  CB  VAL C 273      -1.188  -0.924 -23.837  1.00 21.56           C  
ATOM   3147  O   VAL C 273       1.169  -0.839 -21.778  1.00 21.56           O  
ATOM   3148  CG1 VAL C 273      -0.777  -2.082 -24.746  1.00 21.56           C  
ATOM   3149  CG2 VAL C 273      -2.596  -0.444 -24.181  1.00 21.56           C  
ATOM   3150  N   PRO C 274       0.523  -2.987 -21.510  1.00 21.19           N  
ATOM   3151  CA  PRO C 274       1.923  -3.322 -21.240  1.00 21.19           C  
ATOM   3152  C   PRO C 274       2.868  -2.838 -22.338  1.00 21.19           C  
ATOM   3153  CB  PRO C 274       1.911  -4.851 -21.165  1.00 21.19           C  
ATOM   3154  O   PRO C 274       2.550  -2.951 -23.525  1.00 21.19           O  
ATOM   3155  CG  PRO C 274       0.547  -5.246 -21.630  1.00 21.19           C  
ATOM   3156  CD  PRO C 274      -0.260  -3.999 -21.855  1.00 21.19           C  
ATOM   3157  N   LEU C 275       3.810  -1.876 -22.069  1.00 18.00           N  
ATOM   3158  CA  LEU C 275       4.802  -1.727 -23.128  1.00 18.00           C  
ATOM   3159  C   LEU C 275       5.443  -3.070 -23.464  1.00 18.00           C  
ATOM   3160  CB  LEU C 275       5.881  -0.723 -22.714  1.00 18.00           C  
ATOM   3161  O   LEU C 275       5.772  -3.848 -22.566  1.00 18.00           O  
ATOM   3162  CG  LEU C 275       5.762   0.682 -23.306  1.00 18.00           C  
ATOM   3163  CD1 LEU C 275       5.701   1.723 -22.193  1.00 18.00           C  
ATOM   3164  CD2 LEU C 275       6.927   0.967 -24.248  1.00 18.00           C  
TER    3165      LEU C 275                                                      
ENDMDL                                                                          
END                                                                             
