# Supplementary material for: AI-guided pipeline for protein–protein interaction drug discovery identifies a SARS-CoV-2 inhibitor
Source: Mol Syst Biol. 2024 Mar 11;20(4):428–57. doi: 10.1038/s44320-024-00019-8 (PMC10987651; doi:10.1038/s44320-024-00019-8)
Supplement: Supplementary file 15 — Source Data Fig. 5 [file 44320_2024_19_MOESM15_ESM.zip › Source Data Figure 5/ColabFold/ORF7a-ORF3a_5fed4.result/ORF7a_ORF3a_5fed4_unrelaxed_rank_1_model_5.pdb]

MODEL     1                                                                     
ATOM      1  N   MET B   1      29.035 -56.781 -37.249  1.00 49.51           N  
ATOM      2  CA  MET B   1      29.403 -56.509 -35.863  1.00 49.51           C  
ATOM      3  C   MET B   1      29.548 -55.010 -35.623  1.00 49.51           C  
ATOM      4  CB  MET B   1      30.706 -57.224 -35.501  1.00 49.51           C  
ATOM      5  O   MET B   1      29.439 -54.545 -34.487  1.00 49.51           O  
ATOM      6  CG  MET B   1      30.520 -58.686 -35.129  1.00 49.51           C  
ATOM      7  SD  MET B   1      32.112 -59.536 -34.798  1.00 49.51           S  
ATOM      8  CE  MET B   1      32.329 -59.135 -33.041  1.00 49.51           C  
ATOM      9  N   LYS B   2      30.008 -54.276 -36.689  1.00 49.02           N  
ATOM     10  CA  LYS B   2      30.259 -52.838 -36.710  1.00 49.02           C  
ATOM     11  C   LYS B   2      28.951 -52.052 -36.751  1.00 49.02           C  
ATOM     12  CB  LYS B   2      31.133 -52.462 -37.907  1.00 49.02           C  
ATOM     13  O   LYS B   2      28.888 -50.916 -36.277  1.00 49.02           O  
ATOM     14  CG  LYS B   2      32.618 -52.718 -37.693  1.00 49.02           C  
ATOM     15  CD  LYS B   2      33.437 -52.308 -38.911  1.00 49.02           C  
ATOM     16  CE  LYS B   2      34.928 -52.504 -38.674  1.00 49.02           C  
ATOM     17  NZ  LYS B   2      35.732 -52.145 -39.881  1.00 49.02           N  
ATOM     18  N   ILE B   3      27.944 -52.618 -37.502  1.00 57.52           N  
ATOM     19  CA  ILE B   3      26.654 -51.960 -37.676  1.00 57.52           C  
ATOM     20  C   ILE B   3      25.902 -51.940 -36.347  1.00 57.52           C  
ATOM     21  CB  ILE B   3      25.805 -52.657 -38.762  1.00 57.52           C  
ATOM     22  O   ILE B   3      25.238 -50.955 -36.017  1.00 57.52           O  
ATOM     23  CG1 ILE B   3      26.499 -52.563 -40.125  1.00 57.52           C  
ATOM     24  CG2 ILE B   3      24.399 -52.052 -38.820  1.00 57.52           C  
ATOM     25  CD1 ILE B   3      25.882 -53.449 -41.198  1.00 57.52           C  
ATOM     26  N   ILE B   4      26.117 -53.009 -35.577  1.00 54.65           N  
ATOM     27  CA  ILE B   4      25.447 -53.139 -34.287  1.00 54.65           C  
ATOM     28  C   ILE B   4      25.986 -52.090 -33.318  1.00 54.65           C  
ATOM     29  CB  ILE B   4      25.626 -54.556 -33.698  1.00 54.65           C  
ATOM     30  O   ILE B   4      25.225 -51.490 -32.555  1.00 54.65           O  
ATOM     31  CG1 ILE B   4      24.998 -55.603 -34.624  1.00 54.65           C  
ATOM     32  CG2 ILE B   4      25.024 -54.636 -32.292  1.00 54.65           C  
ATOM     33  CD1 ILE B   4      25.209 -57.040 -34.167  1.00 54.65           C  
ATOM     34  N   LEU B   5      27.318 -51.799 -33.545  1.00 50.31           N  
ATOM     35  CA  LEU B   5      27.962 -50.814 -32.683  1.00 50.31           C  
ATOM     36  C   LEU B   5      27.436 -49.412 -32.971  1.00 50.31           C  
ATOM     37  CB  LEU B   5      29.481 -50.850 -32.870  1.00 50.31           C  
ATOM     38  O   LEU B   5      27.201 -48.630 -32.047  1.00 50.31           O  
ATOM     39  CG  LEU B   5      30.320 -50.930 -31.593  1.00 50.31           C  
ATOM     40  CD1 LEU B   5      31.131 -52.221 -31.572  1.00 50.31           C  
ATOM     41  CD2 LEU B   5      31.234 -49.715 -31.477  1.00 50.31           C  
ATOM     42  N   PHE B   6      27.163 -49.201 -34.330  1.00 53.04           N  
ATOM     43  CA  PHE B   6      26.708 -47.888 -34.772  1.00 53.04           C  
ATOM     44  C   PHE B   6      25.299 -47.604 -34.265  1.00 53.04           C  
ATOM     45  CB  PHE B   6      26.744 -47.792 -36.301  1.00 53.04           C  
ATOM     46  O   PHE B   6      25.007 -46.493 -33.819  1.00 53.04           O  
ATOM     47  CG  PHE B   6      27.610 -46.675 -36.818  1.00 53.04           C  
ATOM     48  CD1 PHE B   6      27.075 -45.415 -37.058  1.00 53.04           C  
ATOM     49  CD2 PHE B   6      28.961 -46.885 -37.065  1.00 53.04           C  
ATOM     50  CE1 PHE B   6      27.874 -44.380 -37.537  1.00 53.04           C  
ATOM     51  CE2 PHE B   6      29.766 -45.855 -37.544  1.00 53.04           C  
ATOM     52  CZ  PHE B   6      29.220 -44.604 -37.780  1.00 53.04           C  
ATOM     53  N   LEU B   7      24.495 -48.672 -34.400  1.00 47.08           N  
ATOM     54  CA  LEU B   7      23.110 -48.489 -33.978  1.00 47.08           C  
ATOM     55  C   LEU B   7      23.020 -48.326 -32.465  1.00 47.08           C  
ATOM     56  CB  LEU B   7      22.252 -49.675 -34.428  1.00 47.08           C  
ATOM     57  O   LEU B   7      22.119 -47.651 -31.962  1.00 47.08           O  
ATOM     58  CG  LEU B   7      21.662 -49.589 -35.836  1.00 47.08           C  
ATOM     59  CD1 LEU B   7      21.410 -50.988 -36.391  1.00 47.08           C  
ATOM     60  CD2 LEU B   7      20.376 -48.771 -35.829  1.00 47.08           C  
ATOM     61  N   ALA B   8      23.964 -48.977 -31.867  1.00 47.66           N  
ATOM     62  CA  ALA B   8      24.024 -48.858 -30.412  1.00 47.66           C  
ATOM     63  C   ALA B   8      24.407 -47.441 -29.993  1.00 47.66           C  
ATOM     64  CB  ALA B   8      25.016 -49.866 -29.836  1.00 47.66           C  
ATOM     65  O   ALA B   8      23.969 -46.957 -28.947  1.00 47.66           O  
ATOM     66  N   LEU B   9      25.236 -46.828 -30.915  1.00 43.24           N  
ATOM     67  CA  LEU B   9      25.708 -45.481 -30.612  1.00 43.24           C  
ATOM     68  C   LEU B   9      24.571 -44.470 -30.715  1.00 43.24           C  
ATOM     69  CB  LEU B   9      26.846 -45.086 -31.557  1.00 43.24           C  
ATOM     70  O   LEU B   9      24.511 -43.516 -29.937  1.00 43.24           O  
ATOM     71  CG  LEU B   9      27.980 -44.262 -30.946  1.00 43.24           C  
ATOM     72  CD1 LEU B   9      29.235 -45.116 -30.798  1.00 43.24           C  
ATOM     73  CD2 LEU B   9      28.264 -43.029 -31.797  1.00 43.24           C  
ATOM     74  N   ILE B  10      23.713 -44.749 -31.804  1.00 45.64           N  
ATOM     75  CA  ILE B  10      22.635 -43.793 -32.034  1.00 45.64           C  
ATOM     76  C   ILE B  10      21.595 -43.910 -30.923  1.00 45.64           C  
ATOM     77  CB  ILE B  10      21.973 -44.009 -33.413  1.00 45.64           C  
ATOM     78  O   ILE B  10      20.709 -43.060 -30.801  1.00 45.64           O  
ATOM     79  CG1 ILE B  10      23.041 -44.261 -34.485  1.00 45.64           C  
ATOM     80  CG2 ILE B  10      21.096 -42.810 -33.786  1.00 45.64           C  
ATOM     81  CD1 ILE B  10      22.474 -44.636 -35.847  1.00 45.64           C  
ATOM     82  N   THR B  11      21.497 -45.178 -30.561  1.00 45.96           N  
ATOM     83  CA  THR B  11      20.536 -45.247 -29.466  1.00 45.96           C  
ATOM     84  C   THR B  11      20.972 -44.357 -28.306  1.00 45.96           C  
ATOM     85  CB  THR B  11      20.360 -46.694 -28.969  1.00 45.96           C  
ATOM     86  O   THR B  11      20.441 -44.467 -27.199  1.00 45.96           O  
ATOM     87  CG2 THR B  11      19.729 -47.573 -30.044  1.00 45.96           C  
ATOM     88  OG1 THR B  11      21.641 -47.232 -28.619  1.00 45.96           O  
ATOM     89  N   LEU B  12      22.171 -43.886 -28.594  1.00 40.05           N  
ATOM     90  CA  LEU B  12      22.552 -43.015 -27.488  1.00 40.05           C  
ATOM     91  C   LEU B  12      21.382 -42.135 -27.061  1.00 40.05           C  
ATOM     92  CB  LEU B  12      23.747 -42.142 -27.880  1.00 40.05           C  
ATOM     93  O   LEU B  12      20.425 -41.957 -27.818  1.00 40.05           O  
ATOM     94  CG  LEU B  12      25.114 -42.592 -27.363  1.00 40.05           C  
ATOM     95  CD1 LEU B  12      26.099 -42.730 -28.519  1.00 40.05           C  
ATOM     96  CD2 LEU B  12      25.641 -41.613 -26.319  1.00 40.05           C  
ATOM     97  N   ALA B  13      21.557 -41.146 -25.912  1.00 40.37           N  
ATOM     98  CA  ALA B  13      20.943 -40.649 -24.683  1.00 40.37           C  
ATOM     99  C   ALA B  13      19.974 -39.507 -24.977  1.00 40.37           C  
ATOM    100  CB  ALA B  13      22.017 -40.192 -23.699  1.00 40.37           C  
ATOM    101  O   ALA B  13      20.386 -38.436 -25.429  1.00 40.37           O  
ATOM    102  N   THR B  14      18.951 -39.731 -25.913  1.00 47.37           N  
ATOM    103  CA  THR B  14      18.036 -38.621 -25.674  1.00 47.37           C  
ATOM    104  C   THR B  14      17.921 -38.327 -24.181  1.00 47.37           C  
ATOM    105  CB  THR B  14      16.639 -38.914 -26.251  1.00 47.37           C  
ATOM    106  O   THR B  14      17.534 -39.198 -23.399  1.00 47.37           O  
ATOM    107  CG2 THR B  14      16.677 -38.988 -27.774  1.00 47.37           C  
ATOM    108  OG1 THR B  14      16.168 -40.165 -25.735  1.00 47.37           O  
ATOM    109  N   CYS B  15      18.912 -37.579 -23.657  1.00 51.21           N  
ATOM    110  CA  CYS B  15      19.004 -37.262 -22.237  1.00 51.21           C  
ATOM    111  C   CYS B  15      17.854 -36.359 -21.804  1.00 51.21           C  
ATOM    112  CB  CYS B  15      20.339 -36.588 -21.922  1.00 51.21           C  
ATOM    113  O   CYS B  15      17.553 -35.368 -22.471  1.00 51.21           O  
ATOM    114  SG  CYS B  15      20.623 -36.323 -20.158  1.00 51.21           S  
ATOM    115  N   GLU B  16      16.799 -36.892 -21.318  1.00 54.35           N  
ATOM    116  CA  GLU B  16      15.795 -36.076 -20.643  1.00 54.35           C  
ATOM    117  C   GLU B  16      16.426 -35.211 -19.556  1.00 54.35           C  
ATOM    118  CB  GLU B  16      14.700 -36.960 -20.041  1.00 54.35           C  
ATOM    119  O   GLU B  16      17.231 -35.696 -18.758  1.00 54.35           O  
ATOM    120  CG  GLU B  16      13.719 -37.509 -21.067  1.00 54.35           C  
ATOM    121  CD  GLU B  16      12.590 -38.317 -20.447  1.00 54.35           C  
ATOM    122  OE1 GLU B  16      11.669 -38.737 -21.183  1.00 54.35           O  
ATOM    123  OE2 GLU B  16      12.627 -38.530 -19.214  1.00 54.35           O  
ATOM    124  N   LEU B  17      16.348 -33.849 -19.830  1.00 62.89           N  
ATOM    125  CA  LEU B  17      16.838 -32.926 -18.813  1.00 62.89           C  
ATOM    126  C   LEU B  17      15.798 -32.722 -17.716  1.00 62.89           C  
ATOM    127  CB  LEU B  17      17.203 -31.579 -19.443  1.00 62.89           C  
ATOM    128  O   LEU B  17      14.638 -32.419 -18.004  1.00 62.89           O  
ATOM    129  CG  LEU B  17      18.572 -31.006 -19.074  1.00 62.89           C  
ATOM    130  CD1 LEU B  17      19.652 -31.588 -19.980  1.00 62.89           C  
ATOM    131  CD2 LEU B  17      18.557 -29.484 -19.162  1.00 62.89           C  
ATOM    132  N   TYR B  18      16.094 -33.021 -16.448  1.00 57.62           N  
ATOM    133  CA  TYR B  18      15.182 -32.883 -15.318  1.00 57.62           C  
ATOM    134  C   TYR B  18      15.486 -31.619 -14.523  1.00 57.62           C  
ATOM    135  CB  TYR B  18      15.269 -34.109 -14.404  1.00 57.62           C  
ATOM    136  O   TYR B  18      16.651 -31.295 -14.284  1.00 57.62           O  
ATOM    137  CG  TYR B  18      14.504 -35.305 -14.918  1.00 57.62           C  
ATOM    138  CD1 TYR B  18      13.167 -35.499 -14.578  1.00 57.62           C  
ATOM    139  CD2 TYR B  18      15.117 -36.243 -15.741  1.00 57.62           C  
ATOM    140  CE1 TYR B  18      12.459 -36.601 -15.047  1.00 57.62           C  
ATOM    141  CE2 TYR B  18      14.418 -37.348 -16.216  1.00 57.62           C  
ATOM    142  OH  TYR B  18      12.395 -38.610 -16.332  1.00 57.62           O  
ATOM    143  CZ  TYR B  18      13.092 -37.518 -15.865  1.00 57.62           C  
ATOM    144  N   HIS B  19      14.455 -30.788 -14.323  1.00 62.11           N  
ATOM    145  CA  HIS B  19      14.556 -29.592 -13.494  1.00 62.11           C  
ATOM    146  C   HIS B  19      13.750 -29.744 -12.208  1.00 62.11           C  
ATOM    147  CB  HIS B  19      14.081 -28.362 -14.269  1.00 62.11           C  
ATOM    148  O   HIS B  19      12.586 -30.149 -12.244  1.00 62.11           O  
ATOM    149  CG  HIS B  19      14.860 -28.102 -15.519  1.00 62.11           C  
ATOM    150  CD2 HIS B  19      14.603 -28.423 -16.809  1.00 62.11           C  
ATOM    151  ND1 HIS B  19      16.067 -27.437 -15.519  1.00 62.11           N  
ATOM    152  CE1 HIS B  19      16.519 -27.359 -16.759  1.00 62.11           C  
ATOM    153  NE2 HIS B  19      15.650 -27.950 -17.561  1.00 62.11           N  
ATOM    154  N   TYR B  20      14.439 -29.602 -11.044  1.00 57.64           N  
ATOM    155  CA  TYR B  20      13.755 -29.720  -9.761  1.00 57.64           C  
ATOM    156  C   TYR B  20      13.644 -28.364  -9.075  1.00 57.64           C  
ATOM    157  CB  TYR B  20      14.489 -30.708  -8.849  1.00 57.64           C  
ATOM    158  O   TYR B  20      14.610 -27.598  -9.039  1.00 57.64           O  
ATOM    159  CG  TYR B  20      14.046 -32.140  -9.025  1.00 57.64           C  
ATOM    160  CD1 TYR B  20      12.987 -32.659  -8.282  1.00 57.64           C  
ATOM    161  CD2 TYR B  20      14.685 -32.978  -9.933  1.00 57.64           C  
ATOM    162  CE1 TYR B  20      12.577 -33.979  -8.439  1.00 57.64           C  
ATOM    163  CE2 TYR B  20      14.284 -34.299 -10.098  1.00 57.64           C  
ATOM    164  OH  TYR B  20      12.828 -36.097  -9.508  1.00 57.64           O  
ATOM    165  CZ  TYR B  20      13.230 -34.789  -9.349  1.00 57.64           C  
ATOM    166  N   GLN B  21      12.412 -28.123  -8.635  1.00 57.96           N  
ATOM    167  CA  GLN B  21      12.223 -26.880  -7.896  1.00 57.96           C  
ATOM    168  C   GLN B  21      11.314 -27.090  -6.689  1.00 57.96           C  
ATOM    169  CB  GLN B  21      11.644 -25.796  -8.807  1.00 57.96           C  
ATOM    170  O   GLN B  21      10.206 -27.613  -6.823  1.00 57.96           O  
ATOM    171  CG  GLN B  21      11.647 -24.405  -8.187  1.00 57.96           C  
ATOM    172  CD  GLN B  21      12.742 -23.516  -8.744  1.00 57.96           C  
ATOM    173  NE2 GLN B  21      13.176 -22.542  -7.951  1.00 57.96           N  
ATOM    174  OE1 GLN B  21      13.197 -23.704  -9.877  1.00 57.96           O  
ATOM    175  N   GLU B  22      11.895 -26.750  -5.540  1.00 49.77           N  
ATOM    176  CA  GLU B  22      11.068 -26.776  -4.337  1.00 49.77           C  
ATOM    177  C   GLU B  22      10.264 -25.487  -4.192  1.00 49.77           C  
ATOM    178  CB  GLU B  22      11.933 -26.999  -3.094  1.00 49.77           C  
ATOM    179  O   GLU B  22      10.776 -24.397  -4.458  1.00 49.77           O  
ATOM    180  CG  GLU B  22      12.305 -28.455  -2.857  1.00 49.77           C  
ATOM    181  CD  GLU B  22      13.114 -28.669  -1.588  1.00 49.77           C  
ATOM    182  OE1 GLU B  22      13.408 -29.837  -1.245  1.00 49.77           O  
ATOM    183  OE2 GLU B  22      13.456 -27.661  -0.930  1.00 49.77           O  
ATOM    184  N   CYS B  23       9.017 -25.744  -3.944  1.00 56.54           N  
ATOM    185  CA  CYS B  23       8.173 -24.568  -3.768  1.00 56.54           C  
ATOM    186  C   CYS B  23       7.158 -24.788  -2.653  1.00 56.54           C  
ATOM    187  CB  CYS B  23       7.448 -24.228  -5.070  1.00 56.54           C  
ATOM    188  O   CYS B  23       6.912 -25.925  -2.246  1.00 56.54           O  
ATOM    189  SG  CYS B  23       6.276 -25.496  -5.602  1.00 56.54           S  
ATOM    190  N   VAL B  24       6.864 -23.731  -2.099  1.00 55.41           N  
ATOM    191  CA  VAL B  24       5.811 -23.826  -1.093  1.00 55.41           C  
ATOM    192  C   VAL B  24       4.490 -24.199  -1.762  1.00 55.41           C  
ATOM    193  CB  VAL B  24       5.656 -22.506  -0.306  1.00 55.41           C  
ATOM    194  O   VAL B  24       4.096 -23.587  -2.757  1.00 55.41           O  
ATOM    195  CG1 VAL B  24       4.534 -22.619   0.724  1.00 55.41           C  
ATOM    196  CG2 VAL B  24       6.972 -22.131   0.372  1.00 55.41           C  
ATOM    197  N   ARG B  25       3.969 -25.143  -1.142  1.00 54.42           N  
ATOM    198  CA  ARG B  25       2.721 -25.649  -1.706  1.00 54.42           C  
ATOM    199  C   ARG B  25       1.695 -24.531  -1.854  1.00 54.42           C  
ATOM    200  CB  ARG B  25       2.153 -26.770  -0.833  1.00 54.42           C  
ATOM    201  O   ARG B  25       1.458 -23.770  -0.914  1.00 54.42           O  
ATOM    202  CG  ARG B  25       1.033 -27.558  -1.495  1.00 54.42           C  
ATOM    203  CD  ARG B  25       0.523 -28.676  -0.597  1.00 54.42           C  
ATOM    204  NE  ARG B  25       0.763 -29.991  -1.184  1.00 54.42           N  
ATOM    205  NH1 ARG B  25       0.057 -31.176   0.670  1.00 54.42           N  
ATOM    206  NH2 ARG B  25       0.790 -32.287  -1.196  1.00 54.42           N  
ATOM    207  CZ  ARG B  25       0.536 -31.148  -0.569  1.00 54.42           C  
ATOM    208  N   GLY B  26       1.203 -24.463  -2.957  1.00 55.21           N  
ATOM    209  CA  GLY B  26       0.145 -23.495  -3.197  1.00 55.21           C  
ATOM    210  C   GLY B  26       0.660 -22.163  -3.710  1.00 55.21           C  
ATOM    211  O   GLY B  26      -0.125 -21.256  -3.995  1.00 55.21           O  
ATOM    212  N   THR B  27       1.962 -22.118  -3.834  1.00 57.09           N  
ATOM    213  CA  THR B  27       2.549 -20.884  -4.343  1.00 57.09           C  
ATOM    214  C   THR B  27       2.862 -21.008  -5.831  1.00 57.09           C  
ATOM    215  CB  THR B  27       3.833 -20.518  -3.575  1.00 57.09           C  
ATOM    216  O   THR B  27       3.019 -22.116  -6.348  1.00 57.09           O  
ATOM    217  CG2 THR B  27       3.524 -20.167  -2.123  1.00 57.09           C  
ATOM    218  OG1 THR B  27       4.734 -21.631  -3.604  1.00 57.09           O  
ATOM    219  N   THR B  28       2.689 -19.918  -6.397  1.00 56.50           N  
ATOM    220  CA  THR B  28       3.028 -19.903  -7.816  1.00 56.50           C  
ATOM    221  C   THR B  28       4.476 -19.469  -8.021  1.00 56.50           C  
ATOM    222  CB  THR B  28       2.092 -18.968  -8.604  1.00 56.50           C  
ATOM    223  O   THR B  28       4.956 -18.553  -7.351  1.00 56.50           O  
ATOM    224  CG2 THR B  28       0.739 -19.626  -8.853  1.00 56.50           C  
ATOM    225  OG1 THR B  28       1.893 -17.761  -7.858  1.00 56.50           O  
ATOM    226  N   VAL B  29       5.165 -20.351  -8.742  1.00 59.16           N  
ATOM    227  CA  VAL B  29       6.570 -20.066  -9.016  1.00 59.16           C  
ATOM    228  C   VAL B  29       6.747 -19.709 -10.490  1.00 59.16           C  
ATOM    229  CB  VAL B  29       7.474 -21.262  -8.644  1.00 59.16           C  
ATOM    230  O   VAL B  29       6.050 -20.247 -11.354  1.00 59.16           O  
ATOM    231  CG1 VAL B  29       8.930 -20.818  -8.510  1.00 59.16           C  
ATOM    232  CG2 VAL B  29       6.990 -21.915  -7.351  1.00 59.16           C  
ATOM    233  N   LEU B  30       7.542 -18.758 -10.721  1.00 56.63           N  
ATOM    234  CA  LEU B  30       7.852 -18.390 -12.098  1.00 56.63           C  
ATOM    235  C   LEU B  30       9.088 -19.133 -12.593  1.00 56.63           C  
ATOM    236  CB  LEU B  30       8.070 -16.879 -12.213  1.00 56.63           C  
ATOM    237  O   LEU B  30      10.147 -19.074 -11.964  1.00 56.63           O  
ATOM    238  CG  LEU B  30       6.815 -16.007 -12.154  1.00 56.63           C  
ATOM    239  CD1 LEU B  30       7.156 -14.625 -11.608  1.00 56.63           C  
ATOM    240  CD2 LEU B  30       6.172 -15.900 -13.532  1.00 56.63           C  
ATOM    241  N   LEU B  31       8.860 -19.904 -13.666  1.00 59.92           N  
ATOM    242  CA  LEU B  31       9.966 -20.674 -14.226  1.00 59.92           C  
ATOM    243  C   LEU B  31      10.366 -20.134 -15.595  1.00 59.92           C  
ATOM    244  CB  LEU B  31       9.587 -22.153 -14.339  1.00 59.92           C  
ATOM    245  O   LEU B  31       9.514 -19.670 -16.357  1.00 59.92           O  
ATOM    246  CG  LEU B  31       9.385 -22.903 -13.021  1.00 59.92           C  
ATOM    247  CD1 LEU B  31       8.430 -24.075 -13.220  1.00 59.92           C  
ATOM    248  CD2 LEU B  31      10.723 -23.384 -12.469  1.00 59.92           C  
ATOM    249  N   LYS B  32      11.630 -20.017 -15.774  1.00 61.54           N  
ATOM    250  CA  LYS B  32      12.106 -19.615 -17.094  1.00 61.54           C  
ATOM    251  C   LYS B  32      11.853 -20.710 -18.127  1.00 61.54           C  
ATOM    252  CB  LYS B  32      13.596 -19.273 -17.047  1.00 61.54           C  
ATOM    253  O   LYS B  32      11.969 -21.898 -17.820  1.00 61.54           O  
ATOM    254  CG  LYS B  32      14.046 -18.313 -18.139  1.00 61.54           C  
ATOM    255  CD  LYS B  32      15.519 -17.955 -17.995  1.00 61.54           C  
ATOM    256  CE  LYS B  32      15.988 -17.050 -19.127  1.00 61.54           C  
ATOM    257  NZ  LYS B  32      17.428 -16.680 -18.980  1.00 61.54           N  
ATOM    258  N   GLU B  33      11.391 -20.376 -19.236  1.00 61.61           N  
ATOM    259  CA  GLU B  33      11.148 -21.332 -20.312  1.00 61.61           C  
ATOM    260  C   GLU B  33      12.447 -21.986 -20.773  1.00 61.61           C  
ATOM    261  CB  GLU B  33      10.455 -20.648 -21.493  1.00 61.61           C  
ATOM    262  O   GLU B  33      13.413 -21.295 -21.102  1.00 61.61           O  
ATOM    263  CG  GLU B  33       9.041 -21.147 -21.750  1.00 61.61           C  
ATOM    264  CD  GLU B  33       8.376 -20.479 -22.943  1.00 61.61           C  
ATOM    265  OE1 GLU B  33       7.230 -20.849 -23.285  1.00 61.61           O  
ATOM    266  OE2 GLU B  33       9.006 -19.578 -23.540  1.00 61.61           O  
ATOM    267  N   PRO B  34      12.366 -23.226 -20.701  1.00 62.87           N  
ATOM    268  CA  PRO B  34      13.606 -23.903 -21.090  1.00 62.87           C  
ATOM    269  C   PRO B  34      13.844 -23.877 -22.598  1.00 62.87           C  
ATOM    270  CB  PRO B  34      13.395 -25.336 -20.595  1.00 62.87           C  
ATOM    271  O   PRO B  34      14.971 -24.093 -23.052  1.00 62.87           O  
ATOM    272  CG  PRO B  34      11.917 -25.463 -20.409  1.00 62.87           C  
ATOM    273  CD  PRO B  34      11.334 -24.086 -20.269  1.00 62.87           C  
ATOM    274  N   CYS B  35      12.713 -23.709 -23.339  1.00 64.82           N  
ATOM    275  CA  CYS B  35      12.824 -23.728 -24.793  1.00 64.82           C  
ATOM    276  C   CYS B  35      12.853 -22.312 -25.356  1.00 64.82           C  
ATOM    277  CB  CYS B  35      11.663 -24.507 -25.410  1.00 64.82           C  
ATOM    278  O   CYS B  35      12.508 -21.355 -24.660  1.00 64.82           O  
ATOM    279  SG  CYS B  35      11.492 -26.187 -24.769  1.00 64.82           S  
ATOM    280  N   SER B  36      13.417 -22.176 -26.559  1.00 60.25           N  
ATOM    281  CA  SER B  36      13.373 -20.880 -27.228  1.00 60.25           C  
ATOM    282  C   SER B  36      11.936 -20.409 -27.427  1.00 60.25           C  
ATOM    283  CB  SER B  36      14.088 -20.949 -28.578  1.00 60.25           C  
ATOM    284  O   SER B  36      11.018 -21.226 -27.527  1.00 60.25           O  
ATOM    285  OG  SER B  36      13.811 -22.175 -29.231  1.00 60.25           O  
ATOM    286  N   SER B  37      11.591 -19.134 -27.462  1.00 54.20           N  
ATOM    287  CA  SER B  37      10.288 -18.478 -27.494  1.00 54.20           C  
ATOM    288  C   SER B  37       9.447 -18.975 -28.665  1.00 54.20           C  
ATOM    289  CB  SER B  37      10.454 -16.960 -27.582  1.00 54.20           C  
ATOM    290  O   SER B  37       9.956 -19.140 -29.776  1.00 54.20           O  
ATOM    291  OG  SER B  37      11.725 -16.623 -28.110  1.00 54.20           O  
ATOM    292  N   GLY B  38       8.086 -19.268 -28.556  1.00 49.74           N  
ATOM    293  CA  GLY B  38       7.103 -19.535 -29.594  1.00 49.74           C  
ATOM    294  C   GLY B  38       6.962 -21.010 -29.917  1.00 49.74           C  
ATOM    295  O   GLY B  38       6.338 -21.376 -30.915  1.00 49.74           O  
ATOM    296  N   THR B  39       7.513 -21.806 -29.167  1.00 48.27           N  
ATOM    297  CA  THR B  39       7.502 -23.209 -29.564  1.00 48.27           C  
ATOM    298  C   THR B  39       6.556 -24.015 -28.679  1.00 48.27           C  
ATOM    299  CB  THR B  39       8.915 -23.819 -29.498  1.00 48.27           C  
ATOM    300  O   THR B  39       6.954 -25.022 -28.091  1.00 48.27           O  
ATOM    301  CG2 THR B  39       9.364 -24.315 -30.869  1.00 48.27           C  
ATOM    302  OG1 THR B  39       9.837 -22.824 -29.037  1.00 48.27           O  
ATOM    303  N   TYR B  40       5.660 -23.344 -28.138  1.00 45.58           N  
ATOM    304  CA  TYR B  40       4.847 -24.068 -27.167  1.00 45.58           C  
ATOM    305  C   TYR B  40       3.775 -24.898 -27.864  1.00 45.58           C  
ATOM    306  CB  TYR B  40       4.193 -23.095 -26.181  1.00 45.58           C  
ATOM    307  O   TYR B  40       3.009 -24.377 -28.678  1.00 45.58           O  
ATOM    308  CG  TYR B  40       5.121 -22.626 -25.086  1.00 45.58           C  
ATOM    309  CD1 TYR B  40       5.311 -23.386 -23.934  1.00 45.58           C  
ATOM    310  CD2 TYR B  40       5.808 -21.422 -25.201  1.00 45.58           C  
ATOM    311  CE1 TYR B  40       6.163 -22.957 -22.922  1.00 45.58           C  
ATOM    312  CE2 TYR B  40       6.662 -20.983 -24.195  1.00 45.58           C  
ATOM    313  OH  TYR B  40       7.678 -21.327 -22.062  1.00 45.58           O  
ATOM    314  CZ  TYR B  40       6.834 -21.757 -23.061  1.00 45.58           C  
ATOM    315  N   GLU B  41       4.165 -26.053 -28.245  1.00 41.24           N  
ATOM    316  CA  GLU B  41       2.991 -26.793 -28.698  1.00 41.24           C  
ATOM    317  C   GLU B  41       2.103 -27.191 -27.523  1.00 41.24           C  
ATOM    318  CB  GLU B  41       3.410 -28.036 -29.487  1.00 41.24           C  
ATOM    319  O   GLU B  41       0.914 -27.465 -27.702  1.00 41.24           O  
ATOM    320  CG  GLU B  41       2.849 -28.086 -30.900  1.00 41.24           C  
ATOM    321  CD  GLU B  41       3.287 -29.318 -31.677  1.00 41.24           C  
ATOM    322  OE1 GLU B  41       2.821 -29.511 -32.823  1.00 41.24           O  
ATOM    323  OE2 GLU B  41       4.102 -30.097 -31.134  1.00 41.24           O  
ATOM    324  N   GLY B  42       2.680 -27.619 -26.472  1.00 42.17           N  
ATOM    325  CA  GLY B  42       1.974 -28.567 -25.625  1.00 42.17           C  
ATOM    326  C   GLY B  42       0.787 -27.956 -24.906  1.00 42.17           C  
ATOM    327  O   GLY B  42       0.538 -26.753 -25.019  1.00 42.17           O  
ATOM    328  N   ASN B  43      -0.231 -28.786 -24.575  1.00 36.85           N  
ATOM    329  CA  ASN B  43      -1.400 -28.630 -23.716  1.00 36.85           C  
ATOM    330  C   ASN B  43      -1.010 -28.153 -22.320  1.00 36.85           C  
ATOM    331  CB  ASN B  43      -2.181 -29.943 -23.629  1.00 36.85           C  
ATOM    332  O   ASN B  43      -1.631 -28.543 -21.330  1.00 36.85           O  
ATOM    333  CG  ASN B  43      -3.126 -30.138 -24.798  1.00 36.85           C  
ATOM    334  ND2 ASN B  43      -3.567 -31.374 -25.004  1.00 36.85           N  
ATOM    335  OD1 ASN B  43      -3.457 -29.187 -25.511  1.00 36.85           O  
ATOM    336  N   SER B  44       0.226 -27.703 -22.222  1.00 42.47           N  
ATOM    337  CA  SER B  44       0.583 -27.427 -20.834  1.00 42.47           C  
ATOM    338  C   SER B  44      -0.288 -26.321 -20.249  1.00 42.47           C  
ATOM    339  CB  SER B  44       2.058 -27.036 -20.728  1.00 42.47           C  
ATOM    340  O   SER B  44      -0.701 -25.405 -20.963  1.00 42.47           O  
ATOM    341  OG  SER B  44       2.193 -25.648 -20.473  1.00 42.47           O  
ATOM    342  N   PRO B  45      -1.023 -26.638 -19.222  1.00 41.31           N  
ATOM    343  CA  PRO B  45      -1.801 -25.615 -18.519  1.00 41.31           C  
ATOM    344  C   PRO B  45      -1.001 -24.340 -18.260  1.00 41.31           C  
ATOM    345  CB  PRO B  45      -2.176 -26.300 -17.203  1.00 41.31           C  
ATOM    346  O   PRO B  45      -1.472 -23.444 -17.555  1.00 41.31           O  
ATOM    347  CG  PRO B  45      -1.256 -27.474 -17.107  1.00 41.31           C  
ATOM    348  CD  PRO B  45      -0.635 -27.705 -18.455  1.00 41.31           C  
ATOM    349  N   PHE B  46       0.075 -24.290 -18.902  1.00 47.42           N  
ATOM    350  CA  PHE B  46       1.003 -23.242 -18.491  1.00 47.42           C  
ATOM    351  C   PHE B  46       0.804 -21.984 -19.329  1.00 47.42           C  
ATOM    352  CB  PHE B  46       2.451 -23.728 -18.609  1.00 47.42           C  
ATOM    353  O   PHE B  46       0.605 -22.066 -20.543  1.00 47.42           O  
ATOM    354  CG  PHE B  46       2.720 -25.016 -17.880  1.00 47.42           C  
ATOM    355  CD1 PHE B  46       2.864 -25.031 -16.498  1.00 47.42           C  
ATOM    356  CD2 PHE B  46       2.831 -26.212 -18.577  1.00 47.42           C  
ATOM    357  CE1 PHE B  46       3.113 -26.222 -15.820  1.00 47.42           C  
ATOM    358  CE2 PHE B  46       3.080 -27.406 -17.906  1.00 47.42           C  
ATOM    359  CZ  PHE B  46       3.222 -27.409 -16.528  1.00 47.42           C  
ATOM    360  N   HIS B  47       0.326 -21.065 -18.601  1.00 39.56           N  
ATOM    361  CA  HIS B  47       0.138 -19.800 -19.302  1.00 39.56           C  
ATOM    362  C   HIS B  47       1.456 -19.045 -19.440  1.00 39.56           C  
ATOM    363  CB  HIS B  47      -0.890 -18.932 -18.574  1.00 39.56           C  
ATOM    364  O   HIS B  47       2.092 -18.709 -18.438  1.00 39.56           O  
ATOM    365  CG  HIS B  47      -2.304 -19.370 -18.787  1.00 39.56           C  
ATOM    366  CD2 HIS B  47      -3.155 -20.051 -17.984  1.00 39.56           C  
ATOM    367  ND1 HIS B  47      -2.994 -19.112 -19.952  1.00 39.56           N  
ATOM    368  CE1 HIS B  47      -4.213 -19.617 -19.854  1.00 39.56           C  
ATOM    369  NE2 HIS B  47      -4.336 -20.192 -18.670  1.00 39.56           N  
ATOM    370  N   PRO B  48       2.078 -19.166 -20.648  1.00 40.87           N  
ATOM    371  CA  PRO B  48       3.288 -18.357 -20.807  1.00 40.87           C  
ATOM    372  C   PRO B  48       3.073 -16.893 -20.431  1.00 40.87           C  
ATOM    373  CB  PRO B  48       3.611 -18.496 -22.297  1.00 40.87           C  
ATOM    374  O   PRO B  48       2.024 -16.320 -20.736  1.00 40.87           O  
ATOM    375  CG  PRO B  48       2.370 -19.064 -22.906  1.00 40.87           C  
ATOM    376  CD  PRO B  48       1.485 -19.568 -21.802  1.00 40.87           C  
ATOM    377  N   LEU B  49       3.737 -16.591 -19.314  1.00 42.02           N  
ATOM    378  CA  LEU B  49       3.695 -15.175 -18.965  1.00 42.02           C  
ATOM    379  C   LEU B  49       4.645 -14.370 -19.846  1.00 42.02           C  
ATOM    380  CB  LEU B  49       4.056 -14.976 -17.490  1.00 42.02           C  
ATOM    381  O   LEU B  49       5.383 -14.939 -20.653  1.00 42.02           O  
ATOM    382  CG  LEU B  49       2.940 -15.239 -16.478  1.00 42.02           C  
ATOM    383  CD1 LEU B  49       3.334 -16.372 -15.537  1.00 42.02           C  
ATOM    384  CD2 LEU B  49       2.621 -13.971 -15.693  1.00 42.02           C  
ATOM    385  N   ALA B  50       4.490 -13.075 -19.708  1.00 41.22           N  
ATOM    386  CA  ALA B  50       5.383 -12.160 -20.414  1.00 41.22           C  
ATOM    387  C   ALA B  50       6.844 -12.470 -20.103  1.00 41.22           C  
ATOM    388  CB  ALA B  50       5.060 -10.713 -20.048  1.00 41.22           C  
ATOM    389  O   ALA B  50       7.162 -12.977 -19.025  1.00 41.22           O  
ATOM    390  N   ASP B  51       7.819 -12.542 -21.090  1.00 44.00           N  
ATOM    391  CA  ASP B  51       9.271 -12.666 -21.009  1.00 44.00           C  
ATOM    392  C   ASP B  51       9.694 -14.132 -20.945  1.00 44.00           C  
ATOM    393  CB  ASP B  51       9.807 -11.911 -19.791  1.00 44.00           C  
ATOM    394  O   ASP B  51      10.612 -14.488 -20.203  1.00 44.00           O  
ATOM    395  CG  ASP B  51       9.740 -10.403 -19.951  1.00 44.00           C  
ATOM    396  OD1 ASP B  51       9.732  -9.911 -21.100  1.00 44.00           O  
ATOM    397  OD2 ASP B  51       9.697  -9.699 -18.919  1.00 44.00           O  
ATOM    398  N   ASN B  52       8.957 -15.029 -21.472  1.00 50.36           N  
ATOM    399  CA  ASN B  52       9.301 -16.442 -21.579  1.00 50.36           C  
ATOM    400  C   ASN B  52       9.264 -17.134 -20.219  1.00 50.36           C  
ATOM    401  CB  ASN B  52      10.679 -16.612 -22.223  1.00 50.36           C  
ATOM    402  O   ASN B  52      10.097 -17.996 -19.933  1.00 50.36           O  
ATOM    403  CG  ASN B  52      10.657 -16.376 -23.720  1.00 50.36           C  
ATOM    404  ND2 ASN B  52      11.827 -16.139 -24.301  1.00 50.36           N  
ATOM    405  OD1 ASN B  52       9.596 -16.405 -24.350  1.00 50.36           O  
ATOM    406  N   LYS B  53       8.508 -16.456 -19.331  1.00 54.00           N  
ATOM    407  CA  LYS B  53       8.302 -17.081 -18.028  1.00 54.00           C  
ATOM    408  C   LYS B  53       6.907 -17.690 -17.924  1.00 54.00           C  
ATOM    409  CB  LYS B  53       8.514 -16.063 -16.905  1.00 54.00           C  
ATOM    410  O   LYS B  53       5.985 -17.265 -18.624  1.00 54.00           O  
ATOM    411  CG  LYS B  53       9.943 -15.552 -16.795  1.00 54.00           C  
ATOM    412  CD  LYS B  53      10.112 -14.619 -15.603  1.00 54.00           C  
ATOM    413  CE  LYS B  53      11.514 -14.027 -15.550  1.00 54.00           C  
ATOM    414  NZ  LYS B  53      11.693 -13.131 -14.368  1.00 54.00           N  
ATOM    415  N   PHE B  54       6.899 -18.938 -17.288  1.00 56.38           N  
ATOM    416  CA  PHE B  54       5.571 -19.507 -17.093  1.00 56.38           C  
ATOM    417  C   PHE B  54       5.293 -19.738 -15.612  1.00 56.38           C  
ATOM    418  CB  PHE B  54       5.429 -20.823 -17.865  1.00 56.38           C  
ATOM    419  O   PHE B  54       6.207 -20.043 -14.844  1.00 56.38           O  
ATOM    420  CG  PHE B  54       5.734 -20.700 -19.334  1.00 56.38           C  
ATOM    421  CD1 PHE B  54       4.734 -20.365 -20.239  1.00 56.38           C  
ATOM    422  CD2 PHE B  54       7.020 -20.920 -19.809  1.00 56.38           C  
ATOM    423  CE1 PHE B  54       5.013 -20.251 -21.599  1.00 56.38           C  
ATOM    424  CE2 PHE B  54       7.306 -20.808 -21.166  1.00 56.38           C  
ATOM    425  CZ  PHE B  54       6.301 -20.475 -22.060  1.00 56.38           C  
ATOM    426  N   ALA B  55       4.048 -19.341 -15.215  1.00 54.08           N  
ATOM    427  CA  ALA B  55       3.621 -19.458 -13.823  1.00 54.08           C  
ATOM    428  C   ALA B  55       3.056 -20.847 -13.537  1.00 54.08           C  
ATOM    429  CB  ALA B  55       2.584 -18.387 -13.493  1.00 54.08           C  
ATOM    430  O   ALA B  55       2.182 -21.329 -14.261  1.00 54.08           O  
ATOM    431  N   LEU B  56       3.739 -21.498 -12.518  1.00 59.33           N  
ATOM    432  CA  LEU B  56       3.265 -22.815 -12.107  1.00 59.33           C  
ATOM    433  C   LEU B  56       2.887 -22.820 -10.630  1.00 59.33           C  
ATOM    434  CB  LEU B  56       4.334 -23.877 -12.376  1.00 59.33           C  
ATOM    435  O   LEU B  56       3.625 -22.293  -9.794  1.00 59.33           O  
ATOM    436  CG  LEU B  56       4.400 -24.426 -13.803  1.00 59.33           C  
ATOM    437  CD1 LEU B  56       5.850 -24.524 -14.265  1.00 59.33           C  
ATOM    438  CD2 LEU B  56       3.715 -25.785 -13.885  1.00 59.33           C  
ATOM    439  N   THR B  57       1.693 -23.248 -10.403  1.00 55.49           N  
ATOM    440  CA  THR B  57       1.318 -23.428  -9.004  1.00 55.49           C  
ATOM    441  C   THR B  57       1.999 -24.660  -8.416  1.00 55.49           C  
ATOM    442  CB  THR B  57      -0.208 -23.557  -8.847  1.00 55.49           C  
ATOM    443  O   THR B  57       2.032 -25.718  -9.048  1.00 55.49           O  
ATOM    444  CG2 THR B  57      -0.749 -22.524  -7.864  1.00 55.49           C  
ATOM    445  OG1 THR B  57      -0.833 -23.360 -10.122  1.00 55.49           O  
ATOM    446  N   CYS B  58       2.608 -24.297  -7.371  1.00 58.38           N  
ATOM    447  CA  CYS B  58       3.430 -25.325  -6.743  1.00 58.38           C  
ATOM    448  C   CYS B  58       2.564 -26.421  -6.135  1.00 58.38           C  
ATOM    449  CB  CYS B  58       4.325 -24.712  -5.666  1.00 58.38           C  
ATOM    450  O   CYS B  58       2.212 -26.357  -4.956  1.00 58.38           O  
ATOM    451  SG  CYS B  58       5.908 -25.557  -5.467  1.00 58.38           S  
ATOM    452  N   PHE B  59       2.151 -27.343  -6.994  1.00 59.96           N  
ATOM    453  CA  PHE B  59       1.609 -28.624  -6.557  1.00 59.96           C  
ATOM    454  C   PHE B  59       2.589 -29.754  -6.849  1.00 59.96           C  
ATOM    455  CB  PHE B  59       0.267 -28.903  -7.240  1.00 59.96           C  
ATOM    456  O   PHE B  59       3.529 -29.582  -7.627  1.00 59.96           O  
ATOM    457  CG  PHE B  59      -0.841 -27.986  -6.799  1.00 59.96           C  
ATOM    458  CD1 PHE B  59      -1.458 -28.160  -5.566  1.00 59.96           C  
ATOM    459  CD2 PHE B  59      -1.267 -26.948  -7.618  1.00 59.96           C  
ATOM    460  CE1 PHE B  59      -2.484 -27.312  -5.155  1.00 59.96           C  
ATOM    461  CE2 PHE B  59      -2.292 -26.097  -7.214  1.00 59.96           C  
ATOM    462  CZ  PHE B  59      -2.899 -26.281  -5.983  1.00 59.96           C  
ATOM    463  N   SER B  60       2.680 -30.777  -5.937  1.00 58.46           N  
ATOM    464  CA  SER B  60       3.559 -31.913  -6.195  1.00 58.46           C  
ATOM    465  C   SER B  60       3.320 -32.492  -7.585  1.00 58.46           C  
ATOM    466  CB  SER B  60       3.357 -32.999  -5.139  1.00 58.46           C  
ATOM    467  O   SER B  60       2.515 -33.412  -7.750  1.00 58.46           O  
ATOM    468  OG  SER B  60       3.333 -34.284  -5.736  1.00 58.46           O  
ATOM    469  N   THR B  61       3.697 -31.602  -8.601  1.00 63.69           N  
ATOM    470  CA  THR B  61       3.397 -32.067  -9.950  1.00 63.69           C  
ATOM    471  C   THR B  61       4.660 -32.094 -10.807  1.00 63.69           C  
ATOM    472  CB  THR B  61       2.335 -31.178 -10.624  1.00 63.69           C  
ATOM    473  O   THR B  61       5.632 -31.396 -10.511  1.00 63.69           O  
ATOM    474  CG2 THR B  61       0.977 -31.336  -9.949  1.00 63.69           C  
ATOM    475  OG1 THR B  61       2.743 -29.807 -10.538  1.00 63.69           O  
ATOM    476  N   GLN B  62       4.700 -33.147 -11.660  1.00 62.69           N  
ATOM    477  CA  GLN B  62       5.739 -33.259 -12.679  1.00 62.69           C  
ATOM    478  C   GLN B  62       5.199 -32.888 -14.058  1.00 62.69           C  
ATOM    479  CB  GLN B  62       6.316 -34.675 -12.705  1.00 62.69           C  
ATOM    480  O   GLN B  62       4.086 -33.276 -14.420  1.00 62.69           O  
ATOM    481  CG  GLN B  62       7.775 -34.736 -13.137  1.00 62.69           C  
ATOM    482  CD  GLN B  62       8.311 -36.154 -13.192  1.00 62.69           C  
ATOM    483  NE2 GLN B  62       9.612 -36.288 -13.430  1.00 62.69           N  
ATOM    484  OE1 GLN B  62       7.563 -37.122 -13.020  1.00 62.69           O  
ATOM    485  N   PHE B  63       5.926 -31.966 -14.631  1.00 69.10           N  
ATOM    486  CA  PHE B  63       5.509 -31.657 -15.994  1.00 69.10           C  
ATOM    487  C   PHE B  63       6.712 -31.602 -16.928  1.00 69.10           C  
ATOM    488  CB  PHE B  63       4.749 -30.328 -16.037  1.00 69.10           C  
ATOM    489  O   PHE B  63       7.853 -31.494 -16.474  1.00 69.10           O  
ATOM    490  CG  PHE B  63       5.549 -29.155 -15.538  1.00 69.10           C  
ATOM    491  CD1 PHE B  63       5.618 -28.870 -14.180  1.00 69.10           C  
ATOM    492  CD2 PHE B  63       6.232 -28.337 -16.429  1.00 69.10           C  
ATOM    493  CE1 PHE B  63       6.358 -27.785 -13.716  1.00 69.10           C  
ATOM    494  CE2 PHE B  63       6.973 -27.250 -15.972  1.00 69.10           C  
ATOM    495  CZ  PHE B  63       7.034 -26.976 -14.616  1.00 69.10           C  
ATOM    496  N   ALA B  64       6.437 -31.848 -18.205  1.00 67.93           N  
ATOM    497  CA  ALA B  64       7.534 -31.889 -19.169  1.00 67.93           C  
ATOM    498  C   ALA B  64       7.255 -30.971 -20.356  1.00 67.93           C  
ATOM    499  CB  ALA B  64       7.767 -33.319 -19.649  1.00 67.93           C  
ATOM    500  O   ALA B  64       6.099 -30.760 -20.727  1.00 67.93           O  
ATOM    501  N   PHE B  65       8.364 -30.366 -20.824  1.00 67.86           N  
ATOM    502  CA  PHE B  65       8.319 -29.553 -22.033  1.00 67.86           C  
ATOM    503  C   PHE B  65       9.168 -30.176 -23.136  1.00 67.86           C  
ATOM    504  CB  PHE B  65       8.799 -28.128 -21.743  1.00 67.86           C  
ATOM    505  O   PHE B  65      10.318 -30.553 -22.902  1.00 67.86           O  
ATOM    506  CG  PHE B  65       7.861 -27.338 -20.871  1.00 67.86           C  
ATOM    507  CD1 PHE B  65       6.775 -26.668 -21.422  1.00 67.86           C  
ATOM    508  CD2 PHE B  65       8.066 -27.264 -19.499  1.00 67.86           C  
ATOM    509  CE1 PHE B  65       5.905 -25.936 -20.617  1.00 67.86           C  
ATOM    510  CE2 PHE B  65       7.201 -26.535 -18.688  1.00 67.86           C  
ATOM    511  CZ  PHE B  65       6.122 -25.870 -19.249  1.00 67.86           C  
ATOM    512  N   ALA B  66       8.504 -30.402 -24.250  1.00 68.91           N  
ATOM    513  CA  ALA B  66       9.282 -30.873 -25.394  1.00 68.91           C  
ATOM    514  C   ALA B  66       9.661 -29.715 -26.313  1.00 68.91           C  
ATOM    515  CB  ALA B  66       8.501 -31.931 -26.169  1.00 68.91           C  
ATOM    516  O   ALA B  66       8.788 -29.039 -26.863  1.00 68.91           O  
ATOM    517  N   CYS B  67      10.948 -29.488 -26.484  1.00 68.50           N  
ATOM    518  CA  CYS B  67      11.432 -28.409 -27.338  1.00 68.50           C  
ATOM    519  C   CYS B  67      11.585 -28.881 -28.779  1.00 68.50           C  
ATOM    520  CB  CYS B  67      12.768 -27.875 -26.821  1.00 68.50           C  
ATOM    521  O   CYS B  67      11.616 -30.084 -29.043  1.00 68.50           O  
ATOM    522  SG  CYS B  67      12.663 -27.106 -25.191  1.00 68.50           S  
ATOM    523  N   PRO B  68      11.483 -27.912 -29.729  1.00 71.39           N  
ATOM    524  CA  PRO B  68      11.607 -28.271 -31.143  1.00 71.39           C  
ATOM    525  C   PRO B  68      12.905 -29.013 -31.452  1.00 71.39           C  
ATOM    526  CB  PRO B  68      11.571 -26.916 -31.855  1.00 71.39           C  
ATOM    527  O   PRO B  68      12.962 -29.797 -32.402  1.00 71.39           O  
ATOM    528  CG  PRO B  68      11.199 -25.935 -30.791  1.00 71.39           C  
ATOM    529  CD  PRO B  68      11.326 -26.609 -29.455  1.00 71.39           C  
ATOM    530  N   ASP B  69      13.978 -28.815 -30.653  1.00 70.18           N  
ATOM    531  CA  ASP B  69      15.259 -29.480 -30.871  1.00 70.18           C  
ATOM    532  C   ASP B  69      15.206 -30.937 -30.416  1.00 70.18           C  
ATOM    533  CB  ASP B  69      16.380 -28.741 -30.137  1.00 70.18           C  
ATOM    534  O   ASP B  69      16.186 -31.672 -30.554  1.00 70.18           O  
ATOM    535  CG  ASP B  69      16.056 -28.472 -28.678  1.00 70.18           C  
ATOM    536  OD1 ASP B  69      14.921 -28.764 -28.241  1.00 70.18           O  
ATOM    537  OD2 ASP B  69      16.942 -27.961 -27.959  1.00 70.18           O  
ATOM    538  N   GLY B  70      14.083 -31.395 -29.956  1.00 70.42           N  
ATOM    539  CA  GLY B  70      13.882 -32.776 -29.544  1.00 70.42           C  
ATOM    540  C   GLY B  70      14.254 -33.025 -28.094  1.00 70.42           C  
ATOM    541  O   GLY B  70      14.014 -34.113 -27.565  1.00 70.42           O  
ATOM    542  N   VAL B  71      14.707 -31.946 -27.450  1.00 72.91           N  
ATOM    543  CA  VAL B  71      15.095 -32.111 -26.053  1.00 72.91           C  
ATOM    544  C   VAL B  71      13.867 -31.979 -25.156  1.00 72.91           C  
ATOM    545  CB  VAL B  71      16.171 -31.082 -25.638  1.00 72.91           C  
ATOM    546  O   VAL B  71      13.073 -31.048 -25.312  1.00 72.91           O  
ATOM    547  CG1 VAL B  71      16.595 -31.300 -24.186  1.00 72.91           C  
ATOM    548  CG2 VAL B  71      17.379 -31.169 -26.569  1.00 72.91           C  
ATOM    549  N   LYS B  72      13.659 -32.980 -24.327  1.00 72.39           N  
ATOM    550  CA  LYS B  72      12.545 -32.960 -23.383  1.00 72.39           C  
ATOM    551  C   LYS B  72      12.996 -32.466 -22.011  1.00 72.39           C  
ATOM    552  CB  LYS B  72      11.921 -34.351 -23.260  1.00 72.39           C  
ATOM    553  O   LYS B  72      13.969 -32.976 -21.451  1.00 72.39           O  
ATOM    554  CG  LYS B  72      10.461 -34.339 -22.831  1.00 72.39           C  
ATOM    555  CD  LYS B  72       9.882 -35.746 -22.778  1.00 72.39           C  
ATOM    556  CE  LYS B  72       8.443 -35.742 -22.278  1.00 72.39           C  
ATOM    557  NZ  LYS B  72       7.886 -37.124 -22.183  1.00 72.39           N  
ATOM    558  N   HIS B  73      12.299 -31.411 -21.558  1.00 74.02           N  
ATOM    559  CA  HIS B  73      12.574 -30.883 -20.226  1.00 74.02           C  
ATOM    560  C   HIS B  73      11.477 -31.275 -19.241  1.00 74.02           C  
ATOM    561  CB  HIS B  73      12.718 -29.361 -20.273  1.00 74.02           C  
ATOM    562  O   HIS B  73      10.304 -30.965 -19.456  1.00 74.02           O  
ATOM    563  CG  HIS B  73      13.895 -28.894 -21.069  1.00 74.02           C  
ATOM    564  CD2 HIS B  73      14.020 -28.610 -22.386  1.00 74.02           C  
ATOM    565  ND1 HIS B  73      15.133 -28.672 -20.506  1.00 74.02           N  
ATOM    566  CE1 HIS B  73      15.971 -28.269 -21.446  1.00 74.02           C  
ATOM    567  NE2 HIS B  73      15.321 -28.224 -22.597  1.00 74.02           N  
ATOM    568  N   VAL B  74      11.891 -31.990 -18.200  1.00 70.42           N  
ATOM    569  CA  VAL B  74      10.921 -32.426 -17.201  1.00 70.42           C  
ATOM    570  C   VAL B  74      11.107 -31.623 -15.915  1.00 70.42           C  
ATOM    571  CB  VAL B  74      11.048 -33.938 -16.908  1.00 70.42           C  
ATOM    572  O   VAL B  74      12.219 -31.526 -15.392  1.00 70.42           O  
ATOM    573  CG1 VAL B  74      10.008 -34.378 -15.879  1.00 70.42           C  
ATOM    574  CG2 VAL B  74      10.902 -34.744 -18.198  1.00 70.42           C  
ATOM    575  N   TYR B  75      10.042 -30.999 -15.544  1.00 68.57           N  
ATOM    576  CA  TYR B  75      10.061 -30.232 -14.303  1.00 68.57           C  
ATOM    577  C   TYR B  75       9.331 -30.976 -13.191  1.00 68.57           C  
ATOM    578  CB  TYR B  75       9.426 -28.854 -14.513  1.00 68.57           C  
ATOM    579  O   TYR B  75       8.248 -31.526 -13.410  1.00 68.57           O  
ATOM    580  CG  TYR B  75      10.274 -27.914 -15.335  1.00 68.57           C  
ATOM    581  CD1 TYR B  75      11.136 -27.007 -14.722  1.00 68.57           C  
ATOM    582  CD2 TYR B  75      10.215 -27.929 -16.724  1.00 68.57           C  
ATOM    583  CE1 TYR B  75      11.918 -26.137 -15.475  1.00 68.57           C  
ATOM    584  CE2 TYR B  75      10.992 -27.064 -17.487  1.00 68.57           C  
ATOM    585  OH  TYR B  75      12.612 -25.315 -17.604  1.00 68.57           O  
ATOM    586  CZ  TYR B  75      11.840 -26.174 -16.854  1.00 68.57           C  
ATOM    587  N   GLN B  76      10.015 -31.089 -12.057  1.00 65.15           N  
ATOM    588  CA  GLN B  76       9.392 -31.662 -10.868  1.00 65.15           C  
ATOM    589  C   GLN B  76       9.323 -30.640  -9.737  1.00 65.15           C  
ATOM    590  CB  GLN B  76      10.156 -32.904 -10.407  1.00 65.15           C  
ATOM    591  O   GLN B  76      10.352 -30.248  -9.184  1.00 65.15           O  
ATOM    592  CG  GLN B  76       9.302 -33.900  -9.635  1.00 65.15           C  
ATOM    593  CD  GLN B  76       9.834 -35.318  -9.718  1.00 65.15           C  
ATOM    594  NE2 GLN B  76       9.070 -36.270  -9.193  1.00 65.15           N  
ATOM    595  OE1 GLN B  76      10.922 -35.557 -10.251  1.00 65.15           O  
ATOM    596  N   LEU B  77       8.059 -30.304  -9.633  1.00 65.60           N  
ATOM    597  CA  LEU B  77       7.860 -29.378  -8.524  1.00 65.60           C  
ATOM    598  C   LEU B  77       7.490 -30.128  -7.249  1.00 65.60           C  
ATOM    599  CB  LEU B  77       6.769 -28.360  -8.865  1.00 65.60           C  
ATOM    600  O   LEU B  77       6.595 -30.977  -7.260  1.00 65.60           O  
ATOM    601  CG  LEU B  77       7.097 -27.360  -9.975  1.00 65.60           C  
ATOM    602  CD1 LEU B  77       5.816 -26.764 -10.548  1.00 65.60           C  
ATOM    603  CD2 LEU B  77       8.017 -26.262  -9.451  1.00 65.60           C  
ATOM    604  N   ARG B  78       8.228 -29.858  -6.236  1.00 57.56           N  
ATOM    605  CA  ARG B  78       7.927 -30.470  -4.946  1.00 57.56           C  
ATOM    606  C   ARG B  78       7.393 -29.436  -3.961  1.00 57.56           C  
ATOM    607  CB  ARG B  78       9.171 -31.149  -4.370  1.00 57.56           C  
ATOM    608  O   ARG B  78       8.121 -28.532  -3.546  1.00 57.56           O  
ATOM    609  CG  ARG B  78       8.863 -32.321  -3.452  1.00 57.56           C  
ATOM    610  CD  ARG B  78      10.129 -32.909  -2.844  1.00 57.56           C  
ATOM    611  NE  ARG B  78      10.236 -34.342  -3.102  1.00 57.56           N  
ATOM    612  NH1 ARG B  78      12.200 -34.619  -1.917  1.00 57.56           N  
ATOM    613  NH2 ARG B  78      11.216 -36.413  -2.951  1.00 57.56           N  
ATOM    614  CZ  ARG B  78      11.217 -35.122  -2.656  1.00 57.56           C  
ATOM    615  N   ALA B  79       6.177 -29.702  -3.732  1.00 55.24           N  
ATOM    616  CA  ALA B  79       5.500 -28.754  -2.851  1.00 55.24           C  
ATOM    617  C   ALA B  79       5.835 -29.029  -1.388  1.00 55.24           C  
ATOM    618  CB  ALA B  79       3.989 -28.813  -3.067  1.00 55.24           C  
ATOM    619  O   ALA B  79       5.734 -30.168  -0.924  1.00 55.24           O  
ATOM    620  N   ARG B  80       6.464 -28.035  -0.798  1.00 45.88           N  
ATOM    621  CA  ARG B  80       6.715 -28.152   0.635  1.00 45.88           C  
ATOM    622  C   ARG B  80       5.678 -27.374   1.438  1.00 45.88           C  
ATOM    623  CB  ARG B  80       8.122 -27.658   0.977  1.00 45.88           C  
ATOM    624  O   ARG B  80       5.219 -26.314   1.006  1.00 45.88           O  
ATOM    625  CG  ARG B  80       8.733 -28.333   2.195  1.00 45.88           C  
ATOM    626  CD  ARG B  80      10.130 -27.805   2.490  1.00 45.88           C  
ATOM    627  NE  ARG B  80      10.904 -28.748   3.293  1.00 45.88           N  
ATOM    628  NH1 ARG B  80      12.730 -27.355   3.544  1.00 45.88           N  
ATOM    629  NH2 ARG B  80      12.735 -29.442   4.494  1.00 45.88           N  
ATOM    630  CZ  ARG B  80      12.121 -28.513   3.775  1.00 45.88           C  
ATOM    631  N   SER B  81       5.180 -27.950   2.391  1.00 38.34           N  
ATOM    632  CA  SER B  81       4.237 -27.268   3.272  1.00 38.34           C  
ATOM    633  C   SER B  81       4.958 -26.320   4.225  1.00 38.34           C  
ATOM    634  CB  SER B  81       3.420 -28.283   4.072  1.00 38.34           C  
ATOM    635  O   SER B  81       5.985 -26.676   4.805  1.00 38.34           O  
ATOM    636  OG  SER B  81       4.259 -29.049   4.919  1.00 38.34           O  
ATOM    637  N   VAL B  82       5.122 -25.208   3.730  1.00 38.12           N  
ATOM    638  CA  VAL B  82       5.775 -24.308   4.674  1.00 38.12           C  
ATOM    639  C   VAL B  82       4.722 -23.541   5.471  1.00 38.12           C  
ATOM    640  CB  VAL B  82       6.721 -23.321   3.955  1.00 38.12           C  
ATOM    641  O   VAL B  82       3.717 -23.093   4.914  1.00 38.12           O  
ATOM    642  CG1 VAL B  82       7.417 -22.407   4.963  1.00 38.12           C  
ATOM    643  CG2 VAL B  82       7.750 -24.081   3.120  1.00 38.12           C  
ATOM    644  N   SER B  83       4.673 -23.748   6.742  1.00 31.47           N  
ATOM    645  CA  SER B  83       3.810 -22.906   7.564  1.00 31.47           C  
ATOM    646  C   SER B  83       4.181 -21.433   7.425  1.00 31.47           C  
ATOM    647  CB  SER B  83       3.892 -23.325   9.032  1.00 31.47           C  
ATOM    648  O   SER B  83       5.352 -21.068   7.552  1.00 31.47           O  
ATOM    649  OG  SER B  83       5.199 -23.767   9.357  1.00 31.47           O  
ATOM    650  N   PRO B  84       3.415 -20.825   6.632  1.00 29.66           N  
ATOM    651  CA  PRO B  84       3.796 -19.437   6.359  1.00 29.66           C  
ATOM    652  C   PRO B  84       4.095 -18.646   7.630  1.00 29.66           C  
ATOM    653  CB  PRO B  84       2.570 -18.870   5.638  1.00 29.66           C  
ATOM    654  O   PRO B  84       3.326 -18.705   8.593  1.00 29.66           O  
ATOM    655  CG  PRO B  84       1.495 -19.884   5.859  1.00 29.66           C  
ATOM    656  CD  PRO B  84       2.116 -21.117   6.450  1.00 29.66           C  
ATOM    657  N   LYS B  85       5.284 -18.701   8.234  1.00 30.41           N  
ATOM    658  CA  LYS B  85       5.464 -17.703   9.284  1.00 30.41           C  
ATOM    659  C   LYS B  85       5.081 -16.310   8.791  1.00 30.41           C  
ATOM    660  CB  LYS B  85       6.910 -17.702   9.783  1.00 30.41           C  
ATOM    661  O   LYS B  85       5.702 -15.781   7.867  1.00 30.41           O  
ATOM    662  CG  LYS B  85       7.193 -18.736  10.864  1.00 30.41           C  
ATOM    663  CD  LYS B  85       8.625 -18.635  11.373  1.00 30.41           C  
ATOM    664  CE  LYS B  85       8.933 -19.719  12.397  1.00 30.41           C  
ATOM    665  NZ  LYS B  85      10.332 -19.616  12.909  1.00 30.41           N  
ATOM    666  N   LEU B  86       3.783 -16.180   8.585  1.00 27.11           N  
ATOM    667  CA  LEU B  86       3.273 -14.919   8.056  1.00 27.11           C  
ATOM    668  C   LEU B  86       4.035 -13.736   8.644  1.00 27.11           C  
ATOM    669  CB  LEU B  86       1.778 -14.778   8.353  1.00 27.11           C  
ATOM    670  O   LEU B  86       4.698 -13.869   9.675  1.00 27.11           O  
ATOM    671  CG  LEU B  86       0.890 -14.362   7.180  1.00 27.11           C  
ATOM    672  CD1 LEU B  86       0.196 -15.581   6.582  1.00 27.11           C  
ATOM    673  CD2 LEU B  86      -0.133 -13.323   7.626  1.00 27.11           C  
ATOM    674  N   PHE B  87       3.937 -12.551   7.909  1.00 27.12           N  
ATOM    675  CA  PHE B  87       4.497 -11.229   8.167  1.00 27.12           C  
ATOM    676  C   PHE B  87       4.267 -10.818   9.616  1.00 27.12           C  
ATOM    677  CB  PHE B  87       3.883 -10.191   7.223  1.00 27.12           C  
ATOM    678  O   PHE B  87       3.188 -11.045  10.168  1.00 27.12           O  
ATOM    679  CG  PHE B  87       4.447 -10.229   5.829  1.00 27.12           C  
ATOM    680  CD1 PHE B  87       5.637  -9.579   5.527  1.00 27.12           C  
ATOM    681  CD2 PHE B  87       3.787 -10.916   4.818  1.00 27.12           C  
ATOM    682  CE1 PHE B  87       6.162  -9.613   4.237  1.00 27.12           C  
ATOM    683  CE2 PHE B  87       4.305 -10.955   3.527  1.00 27.12           C  
ATOM    684  CZ  PHE B  87       5.492 -10.302   3.238  1.00 27.12           C  
ATOM    685  N   ILE B  88       5.305 -11.026  10.401  1.00 26.89           N  
ATOM    686  CA  ILE B  88       5.212 -10.464  11.744  1.00 26.89           C  
ATOM    687  C   ILE B  88       4.541  -9.094  11.685  1.00 26.89           C  
ATOM    688  CB  ILE B  88       6.603 -10.352  12.407  1.00 26.89           C  
ATOM    689  O   ILE B  88       4.961  -8.223  10.919  1.00 26.89           O  
ATOM    690  CG1 ILE B  88       7.289 -11.722  12.444  1.00 26.89           C  
ATOM    691  CG2 ILE B  88       6.485  -9.760  13.814  1.00 26.89           C  
ATOM    692  CD1 ILE B  88       8.752 -11.671  12.863  1.00 26.89           C  
ATOM    693  N   ARG B  89       3.239  -9.127  11.958  1.00 27.12           N  
ATOM    694  CA  ARG B  89       2.552  -7.853  12.147  1.00 27.12           C  
ATOM    695  C   ARG B  89       3.480  -6.818  12.774  1.00 27.12           C  
ATOM    696  CB  ARG B  89       1.307  -8.037  13.018  1.00 27.12           C  
ATOM    697  O   ARG B  89       4.127  -7.090  13.787  1.00 27.12           O  
ATOM    698  CG  ARG B  89       0.100  -7.243  12.543  1.00 27.12           C  
ATOM    699  CD  ARG B  89      -1.141  -7.560  13.365  1.00 27.12           C  
ATOM    700  NE  ARG B  89      -2.360  -7.127  12.688  1.00 27.12           N  
ATOM    701  NH1 ARG B  89      -3.724  -7.381  14.536  1.00 27.12           N  
ATOM    702  NH2 ARG B  89      -4.602  -6.645  12.551  1.00 27.12           N  
ATOM    703  CZ  ARG B  89      -3.559  -7.052  13.260  1.00 27.12           C  
ATOM    704  N   GLN B  90       4.115  -6.033  11.914  1.00 26.33           N  
ATOM    705  CA  GLN B  90       4.819  -4.956  12.601  1.00 26.33           C  
ATOM    706  C   GLN B  90       3.995  -4.416  13.767  1.00 26.33           C  
ATOM    707  CB  GLN B  90       5.153  -3.825  11.627  1.00 26.33           C  
ATOM    708  O   GLN B  90       2.793  -4.182  13.629  1.00 26.33           O  
ATOM    709  CG  GLN B  90       6.610  -3.805  11.185  1.00 26.33           C  
ATOM    710  CD  GLN B  90       6.912  -2.683  10.209  1.00 26.33           C  
ATOM    711  NE2 GLN B  90       8.029  -1.996  10.422  1.00 26.33           N  
ATOM    712  OE1 GLN B  90       6.147  -2.436   9.271  1.00 26.33           O  
ATOM    713  N   GLU B  91       4.338  -4.818  14.908  1.00 28.16           N  
ATOM    714  CA  GLU B  91       3.716  -4.258  16.104  1.00 28.16           C  
ATOM    715  C   GLU B  91       3.370  -2.785  15.908  1.00 28.16           C  
ATOM    716  CB  GLU B  91       4.634  -4.426  17.318  1.00 28.16           C  
ATOM    717  O   GLU B  91       4.150  -2.031  15.324  1.00 28.16           O  
ATOM    718  CG  GLU B  91       3.890  -4.644  18.627  1.00 28.16           C  
ATOM    719  CD  GLU B  91       4.815  -4.851  19.816  1.00 28.16           C  
ATOM    720  OE1 GLU B  91       4.328  -4.861  20.969  1.00 28.16           O  
ATOM    721  OE2 GLU B  91       6.037  -5.003  19.592  1.00 28.16           O  
ATOM    722  N   GLU B  92       2.111  -2.519  15.645  1.00 32.27           N  
ATOM    723  CA  GLU B  92       1.629  -1.141  15.668  1.00 32.27           C  
ATOM    724  C   GLU B  92       2.460  -0.281  16.615  1.00 32.27           C  
ATOM    725  CB  GLU B  92       0.153  -1.095  16.073  1.00 32.27           C  
ATOM    726  O   GLU B  92       2.538  -0.564  17.813  1.00 32.27           O  
ATOM    727  CG  GLU B  92      -0.629   0.034  15.417  1.00 32.27           C  
ATOM    728  CD  GLU B  92      -2.103   0.038  15.791  1.00 32.27           C  
ATOM    729  OE1 GLU B  92      -2.819   0.999  15.427  1.00 32.27           O  
ATOM    730  OE2 GLU B  92      -2.545  -0.926  16.454  1.00 32.27           O  
ATOM    731  N   VAL B  93       3.665  -0.003  16.211  1.00 30.97           N  
ATOM    732  CA  VAL B  93       4.263   0.979  17.109  1.00 30.97           C  
ATOM    733  C   VAL B  93       3.225   2.035  17.485  1.00 30.97           C  
ATOM    734  CB  VAL B  93       5.500   1.651  16.473  1.00 30.97           C  
ATOM    735  O   VAL B  93       2.619   2.657  16.610  1.00 30.97           O  
ATOM    736  CG1 VAL B  93       6.117   2.667  17.433  1.00 30.97           C  
ATOM    737  CG2 VAL B  93       6.531   0.598  16.070  1.00 30.97           C  
ATOM    738  N   GLN B  94       2.446   1.759  18.443  1.00 29.50           N  
ATOM    739  CA  GLN B  94       1.581   2.777  19.029  1.00 29.50           C  
ATOM    740  C   GLN B  94       2.252   4.148  19.009  1.00 29.50           C  
ATOM    741  CB  GLN B  94       1.202   2.400  20.462  1.00 29.50           C  
ATOM    742  O   GLN B  94       3.322   4.330  19.594  1.00 29.50           O  
ATOM    743  CG  GLN B  94      -0.283   2.552  20.766  1.00 29.50           C  
ATOM    744  CD  GLN B  94      -0.706   1.803  22.015  1.00 29.50           C  
ATOM    745  NE2 GLN B  94      -1.994   1.867  22.337  1.00 29.50           N  
ATOM    746  OE1 GLN B  94       0.117   1.172  22.686  1.00 29.50           O  
ATOM    747  N   GLU B  95       2.285   4.604  17.800  1.00 32.79           N  
ATOM    748  CA  GLU B  95       2.761   5.980  17.913  1.00 32.79           C  
ATOM    749  C   GLU B  95       2.162   6.672  19.135  1.00 32.79           C  
ATOM    750  CB  GLU B  95       2.427   6.771  16.646  1.00 32.79           C  
ATOM    751  O   GLU B  95       0.941   6.704  19.301  1.00 32.79           O  
ATOM    752  CG  GLU B  95       3.457   6.616  15.536  1.00 32.79           C  
ATOM    753  CD  GLU B  95       3.553   7.834  14.632  1.00 32.79           C  
ATOM    754  OE1 GLU B  95       4.445   7.870  13.754  1.00 32.79           O  
ATOM    755  OE2 GLU B  95       2.731   8.762  14.804  1.00 32.79           O  
ATOM    756  N   LEU B  96       2.699   6.352  20.252  1.00 28.74           N  
ATOM    757  CA  LEU B  96       2.314   7.040  21.480  1.00 28.74           C  
ATOM    758  C   LEU B  96       2.191   8.542  21.245  1.00 28.74           C  
ATOM    759  CB  LEU B  96       3.333   6.767  22.589  1.00 28.74           C  
ATOM    760  O   LEU B  96       3.195   9.225  21.027  1.00 28.74           O  
ATOM    761  CG  LEU B  96       2.864   7.030  24.021  1.00 28.74           C  
ATOM    762  CD1 LEU B  96       1.794   6.019  24.422  1.00 28.74           C  
ATOM    763  CD2 LEU B  96       4.042   6.981  24.988  1.00 28.74           C  
ATOM    764  N   TYR B  97       1.545   8.814  20.150  1.00 37.35           N  
ATOM    765  CA  TYR B  97       1.354  10.237  20.408  1.00 37.35           C  
ATOM    766  C   TYR B  97       0.735  10.463  21.782  1.00 37.35           C  
ATOM    767  CB  TYR B  97       0.470  10.865  19.326  1.00 37.35           C  
ATOM    768  O   TYR B  97      -0.379  10.007  22.051  1.00 37.35           O  
ATOM    769  CG  TYR B  97       1.237  11.349  18.120  1.00 37.35           C  
ATOM    770  CD1 TYR B  97       1.818  12.615  18.101  1.00 37.35           C  
ATOM    771  CD2 TYR B  97       1.382  10.542  16.997  1.00 37.35           C  
ATOM    772  CE1 TYR B  97       2.525  13.065  16.991  1.00 37.35           C  
ATOM    773  CE2 TYR B  97       2.086  10.982  15.881  1.00 37.35           C  
ATOM    774  OH  TYR B  97       3.351  12.684  14.786  1.00 37.35           O  
ATOM    775  CZ  TYR B  97       2.653  12.243  15.887  1.00 37.35           C  
ATOM    776  N   SER B  98       1.497  10.216  22.840  1.00 40.58           N  
ATOM    777  CA  SER B  98       1.103  10.190  24.244  1.00 40.58           C  
ATOM    778  C   SER B  98       0.239  11.396  24.598  1.00 40.58           C  
ATOM    779  CB  SER B  98       2.336  10.153  25.147  1.00 40.58           C  
ATOM    780  O   SER B  98       0.558  12.526  24.223  1.00 40.58           O  
ATOM    781  OG  SER B  98       1.978  10.389  26.498  1.00 40.58           O  
ATOM    782  N   PRO B  99      -1.077  11.213  24.728  1.00 43.01           N  
ATOM    783  CA  PRO B  99      -1.838  12.276  25.388  1.00 43.01           C  
ATOM    784  C   PRO B  99      -0.998  13.072  26.384  1.00 43.01           C  
ATOM    785  CB  PRO B  99      -2.959  11.517  26.102  1.00 43.01           C  
ATOM    786  O   PRO B  99      -1.239  14.266  26.585  1.00 43.01           O  
ATOM    787  CG  PRO B  99      -2.558  10.079  26.021  1.00 43.01           C  
ATOM    788  CD  PRO B  99      -1.440   9.951  25.026  1.00 43.01           C  
ATOM    789  N   ILE B 100       0.110  12.441  26.831  1.00 46.05           N  
ATOM    790  CA  ILE B 100       0.981  13.098  27.800  1.00 46.05           C  
ATOM    791  C   ILE B 100       1.717  14.256  27.130  1.00 46.05           C  
ATOM    792  CB  ILE B 100       1.992  12.104  28.415  1.00 46.05           C  
ATOM    793  O   ILE B 100       1.847  15.336  27.711  1.00 46.05           O  
ATOM    794  CG1 ILE B 100       1.257  11.006  29.191  1.00 46.05           C  
ATOM    795  CG2 ILE B 100       2.989  12.838  29.318  1.00 46.05           C  
ATOM    796  CD1 ILE B 100       2.153   9.861  29.643  1.00 46.05           C  
ATOM    797  N   PHE B 101       2.061  14.025  25.889  1.00 44.77           N  
ATOM    798  CA  PHE B 101       2.727  15.109  25.177  1.00 44.77           C  
ATOM    799  C   PHE B 101       1.769  16.270  24.940  1.00 44.77           C  
ATOM    800  CB  PHE B 101       3.289  14.611  23.841  1.00 44.77           C  
ATOM    801  O   PHE B 101       2.150  17.434  25.076  1.00 44.77           O  
ATOM    802  CG  PHE B 101       4.786  14.463  23.830  1.00 44.77           C  
ATOM    803  CD1 PHE B 101       5.603  15.550  23.543  1.00 44.77           C  
ATOM    804  CD2 PHE B 101       5.377  13.238  24.107  1.00 44.77           C  
ATOM    805  CE1 PHE B 101       6.990  15.417  23.532  1.00 44.77           C  
ATOM    806  CE2 PHE B 101       6.762  13.096  24.097  1.00 44.77           C  
ATOM    807  CZ  PHE B 101       7.566  14.187  23.809  1.00 44.77           C  
ATOM    808  N   LEU B 102       0.533  15.954  24.705  1.00 43.68           N  
ATOM    809  CA  LEU B 102      -0.463  17.003  24.521  1.00 43.68           C  
ATOM    810  C   LEU B 102      -0.751  17.718  25.837  1.00 43.68           C  
ATOM    811  CB  LEU B 102      -1.758  16.418  23.951  1.00 43.68           C  
ATOM    812  O   LEU B 102      -0.891  18.943  25.865  1.00 43.68           O  
ATOM    813  CG  LEU B 102      -1.789  16.185  22.439  1.00 43.68           C  
ATOM    814  CD1 LEU B 102      -3.070  15.459  22.041  1.00 43.68           C  
ATOM    815  CD2 LEU B 102      -1.663  17.507  21.691  1.00 43.68           C  
ATOM    816  N   ILE B 103      -0.707  16.943  26.853  1.00 50.59           N  
ATOM    817  CA  ILE B 103      -0.936  17.507  28.179  1.00 50.59           C  
ATOM    818  C   ILE B 103       0.248  18.385  28.578  1.00 50.59           C  
ATOM    819  CB  ILE B 103      -1.161  16.400  29.233  1.00 50.59           C  
ATOM    820  O   ILE B 103       0.064  19.497  29.078  1.00 50.59           O  
ATOM    821  CG1 ILE B 103      -2.432  15.606  28.910  1.00 50.59           C  
ATOM    822  CG2 ILE B 103      -1.232  17.000  30.640  1.00 50.59           C  
ATOM    823  CD1 ILE B 103      -2.628  14.371  29.779  1.00 50.59           C  
ATOM    824  N   VAL B 104       1.475  17.929  28.274  1.00 51.09           N  
ATOM    825  CA  VAL B 104       2.675  18.693  28.598  1.00 51.09           C  
ATOM    826  C   VAL B 104       2.727  19.959  27.745  1.00 51.09           C  
ATOM    827  CB  VAL B 104       3.956  17.855  28.387  1.00 51.09           C  
ATOM    828  O   VAL B 104       3.033  21.042  28.249  1.00 51.09           O  
ATOM    829  CG1 VAL B 104       5.203  18.705  28.623  1.00 51.09           C  
ATOM    830  CG2 VAL B 104       3.954  16.637  29.308  1.00 51.09           C  
ATOM    831  N   ALA B 105       2.319  19.834  26.537  1.00 49.72           N  
ATOM    832  CA  ALA B 105       2.286  20.993  25.649  1.00 49.72           C  
ATOM    833  C   ALA B 105       1.237  22.003  26.104  1.00 49.72           C  
ATOM    834  CB  ALA B 105       2.011  20.555  24.212  1.00 49.72           C  
ATOM    835  O   ALA B 105       1.479  23.212  26.082  1.00 49.72           O  
ATOM    836  N   ALA B 106       0.111  21.482  26.579  1.00 52.77           N  
ATOM    837  CA  ALA B 106      -0.957  22.338  27.089  1.00 52.77           C  
ATOM    838  C   ALA B 106      -0.518  23.069  28.354  1.00 52.77           C  
ATOM    839  CB  ALA B 106      -2.214  21.515  27.362  1.00 52.77           C  
ATOM    840  O   ALA B 106      -0.772  24.266  28.507  1.00 52.77           O  
ATOM    841  N   ILE B 107       0.226  22.332  29.230  1.00 56.57           N  
ATOM    842  CA  ILE B 107       0.701  22.902  30.487  1.00 56.57           C  
ATOM    843  C   ILE B 107       1.745  23.979  30.203  1.00 56.57           C  
ATOM    844  CB  ILE B 107       1.290  21.815  31.413  1.00 56.57           C  
ATOM    845  O   ILE B 107       1.712  25.057  30.801  1.00 56.57           O  
ATOM    846  CG1 ILE B 107       0.198  20.829  31.843  1.00 56.57           C  
ATOM    847  CG2 ILE B 107       1.964  22.452  32.632  1.00 56.57           C  
ATOM    848  CD1 ILE B 107       0.716  19.639  32.638  1.00 56.57           C  
ATOM    849  N   VAL B 108       2.675  23.755  29.276  1.00 51.66           N  
ATOM    850  CA  VAL B 108       3.707  24.718  28.906  1.00 51.66           C  
ATOM    851  C   VAL B 108       3.061  25.961  28.298  1.00 51.66           C  
ATOM    852  CB  VAL B 108       4.724  24.107  27.915  1.00 51.66           C  
ATOM    853  O   VAL B 108       3.452  27.088  28.612  1.00 51.66           O  
ATOM    854  CG1 VAL B 108       5.695  25.174  27.412  1.00 51.66           C  
ATOM    855  CG2 VAL B 108       5.483  22.956  28.572  1.00 51.66           C  
ATOM    856  N   PHE B 109       2.034  25.737  27.536  1.00 53.27           N  
ATOM    857  CA  PHE B 109       1.307  26.828  26.898  1.00 53.27           C  
ATOM    858  C   PHE B 109       0.590  27.681  27.938  1.00 53.27           C  
ATOM    859  CB  PHE B 109       0.300  26.283  25.880  1.00 53.27           C  
ATOM    860  O   PHE B 109       0.654  28.911  27.891  1.00 53.27           O  
ATOM    861  CG  PHE B 109      -0.395  27.352  25.082  1.00 53.27           C  
ATOM    862  CD1 PHE B 109      -1.692  27.741  25.396  1.00 53.27           C  
ATOM    863  CD2 PHE B 109       0.248  27.968  24.017  1.00 53.27           C  
ATOM    864  CE1 PHE B 109      -2.338  28.730  24.659  1.00 53.27           C  
ATOM    865  CE2 PHE B 109      -0.391  28.958  23.275  1.00 53.27           C  
ATOM    866  CZ  PHE B 109      -1.685  29.337  23.597  1.00 53.27           C  
ATOM    867  N   ILE B 110      -0.064  27.032  28.859  1.00 52.49           N  
ATOM    868  CA  ILE B 110      -0.797  27.729  29.911  1.00 52.49           C  
ATOM    869  C   ILE B 110       0.175  28.535  30.770  1.00 52.49           C  
ATOM    870  CB  ILE B 110      -1.599  26.743  30.790  1.00 52.49           C  
ATOM    871  O   ILE B 110      -0.107  29.682  31.127  1.00 52.49           O  
ATOM    872  CG1 ILE B 110      -2.689  26.055  29.961  1.00 52.49           C  
ATOM    873  CG2 ILE B 110      -2.202  27.465  31.998  1.00 52.49           C  
ATOM    874  CD1 ILE B 110      -3.441  24.964  30.712  1.00 52.49           C  
ATOM    875  N   THR B 111       1.309  27.934  31.163  1.00 53.40           N  
ATOM    876  CA  THR B 111       2.336  28.593  31.962  1.00 53.40           C  
ATOM    877  C   THR B 111       2.886  29.816  31.233  1.00 53.40           C  
ATOM    878  CB  THR B 111       3.489  27.629  32.296  1.00 53.40           C  
ATOM    879  O   THR B 111       3.085  30.870  31.841  1.00 53.40           O  
ATOM    880  CG2 THR B 111       4.201  28.047  33.579  1.00 53.40           C  
ATOM    881  OG1 THR B 111       2.965  26.306  32.462  1.00 53.40           O  
ATOM    882  N   LEU B 112       3.074  29.670  29.918  1.00 49.14           N  
ATOM    883  CA  LEU B 112       3.581  30.775  29.111  1.00 49.14           C  
ATOM    884  C   LEU B 112       2.561  31.906  29.034  1.00 49.14           C  
ATOM    885  CB  LEU B 112       3.932  30.291  27.701  1.00 49.14           C  
ATOM    886  O   LEU B 112       2.926  33.082  29.101  1.00 49.14           O  
ATOM    887  CG  LEU B 112       4.964  31.122  26.937  1.00 49.14           C  
ATOM    888  CD1 LEU B 112       6.354  30.515  27.094  1.00 49.14           C  
ATOM    889  CD2 LEU B 112       4.583  31.225  25.464  1.00 49.14           C  
ATOM    890  N   CYS B 113       1.298  31.514  28.933  1.00 48.14           N  
ATOM    891  CA  CYS B 113       0.223  32.497  28.862  1.00 48.14           C  
ATOM    892  C   CYS B 113       0.131  33.297  30.156  1.00 48.14           C  
ATOM    893  CB  CYS B 113      -1.113  31.811  28.579  1.00 48.14           C  
ATOM    894  O   CYS B 113      -0.085  34.510  30.126  1.00 48.14           O  
ATOM    895  SG  CYS B 113      -1.292  31.240  26.875  1.00 48.14           S  
ATOM    896  N   PHE B 114       0.359  32.609  31.279  1.00 51.27           N  
ATOM    897  CA  PHE B 114       0.266  33.245  32.588  1.00 51.27           C  
ATOM    898  C   PHE B 114       1.461  34.158  32.832  1.00 51.27           C  
ATOM    899  CB  PHE B 114       0.176  32.189  33.695  1.00 51.27           C  
ATOM    900  O   PHE B 114       1.321  35.224  33.436  1.00 51.27           O  
ATOM    901  CG  PHE B 114      -1.230  31.899  34.144  1.00 51.27           C  
ATOM    902  CD1 PHE B 114      -1.884  32.752  35.024  1.00 51.27           C  
ATOM    903  CD2 PHE B 114      -1.899  30.771  33.686  1.00 51.27           C  
ATOM    904  CE1 PHE B 114      -3.186  32.486  35.442  1.00 51.27           C  
ATOM    905  CE2 PHE B 114      -3.200  30.498  34.099  1.00 51.27           C  
ATOM    906  CZ  PHE B 114      -3.841  31.356  34.978  1.00 51.27           C  
ATOM    907  N   THR B 115       2.629  33.784  32.439  1.00 47.98           N  
ATOM    908  CA  THR B 115       3.819  34.609  32.615  1.00 47.98           C  
ATOM    909  C   THR B 115       3.721  35.884  31.784  1.00 47.98           C  
ATOM    910  CB  THR B 115       5.095  33.838  32.229  1.00 47.98           C  
ATOM    911  O   THR B 115       4.231  36.933  32.183  1.00 47.98           O  
ATOM    912  CG2 THR B 115       5.385  32.721  33.226  1.00 47.98           C  
ATOM    913  OG1 THR B 115       4.926  33.268  30.925  1.00 47.98           O  
ATOM    914  N   LEU B 116       3.140  35.736  30.621  1.00 45.85           N  
ATOM    915  CA  LEU B 116       2.986  36.906  29.764  1.00 45.85           C  
ATOM    916  C   LEU B 116       1.985  37.889  30.361  1.00 45.85           C  
ATOM    917  CB  LEU B 116       2.534  36.489  28.362  1.00 45.85           C  
ATOM    918  O   LEU B 116       2.148  39.105  30.230  1.00 45.85           O  
ATOM    919  CG  LEU B 116       3.583  35.798  27.489  1.00 45.85           C  
ATOM    920  CD1 LEU B 116       2.939  35.250  26.220  1.00 45.85           C  
ATOM    921  CD2 LEU B 116       4.714  36.761  27.148  1.00 45.85           C  
ATOM    922  N   LYS B 117       0.966  37.394  31.027  1.00 46.80           N  
ATOM    923  CA  LYS B 117      -0.036  38.242  31.667  1.00 46.80           C  
ATOM    924  C   LYS B 117       0.565  39.013  32.839  1.00 46.80           C  
ATOM    925  CB  LYS B 117      -1.222  37.403  32.145  1.00 46.80           C  
ATOM    926  O   LYS B 117       0.240  40.183  33.051  1.00 46.80           O  
ATOM    927  CG  LYS B 117      -2.532  38.173  32.224  1.00 46.80           C  
ATOM    928  CD  LYS B 117      -3.713  37.244  32.477  1.00 46.80           C  
ATOM    929  CE  LYS B 117      -5.012  38.021  32.641  1.00 46.80           C  
ATOM    930  NZ  LYS B 117      -6.178  37.113  32.852  1.00 46.80           N  
ATOM    931  N   ARG B 118       1.489  38.394  33.612  1.00 50.92           N  
ATOM    932  CA  ARG B 118       2.064  39.034  34.791  1.00 50.92           C  
ATOM    933  C   ARG B 118       2.963  40.202  34.396  1.00 50.92           C  
ATOM    934  CB  ARG B 118       2.856  38.022  35.621  1.00 50.92           C  
ATOM    935  O   ARG B 118       2.989  41.229  35.077  1.00 50.92           O  
ATOM    936  CG  ARG B 118       2.602  38.119  37.117  1.00 50.92           C  
ATOM    937  CD  ARG B 118       3.406  37.086  37.894  1.00 50.92           C  
ATOM    938  NE  ARG B 118       3.017  37.046  39.301  1.00 50.92           N  
ATOM    939  NH1 ARG B 118       4.344  35.231  39.831  1.00 50.92           N  
ATOM    940  NH2 ARG B 118       3.051  36.221  41.444  1.00 50.92           N  
ATOM    941  CZ  ARG B 118       3.471  36.166  40.188  1.00 50.92           C  
ATOM    942  N   LYS B 119       3.585  40.059  33.235  1.00 47.84           N  
ATOM    943  CA  LYS B 119       4.470  41.149  32.836  1.00 47.84           C  
ATOM    944  C   LYS B 119       3.672  42.359  32.360  1.00 47.84           C  
ATOM    945  CB  LYS B 119       5.429  40.688  31.737  1.00 47.84           C  
ATOM    946  O   LYS B 119       4.102  43.501  32.536  1.00 47.84           O  
ATOM    947  CG  LYS B 119       6.809  40.294  32.244  1.00 47.84           C  
ATOM    948  CD  LYS B 119       7.758  39.980  31.095  1.00 47.84           C  
ATOM    949  CE  LYS B 119       9.134  39.570  31.601  1.00 47.84           C  
ATOM    950  NZ  LYS B 119      10.063  39.244  30.478  1.00 47.84           N  
ATOM    951  N   THR B 120       2.468  42.106  31.965  1.00 47.89           N  
ATOM    952  CA  THR B 120       1.650  43.207  31.467  1.00 47.89           C  
ATOM    953  C   THR B 120       0.940  43.916  32.616  1.00 47.89           C  
ATOM    954  CB  THR B 120       0.610  42.712  30.445  1.00 47.89           C  
ATOM    955  O   THR B 120       0.603  45.097  32.510  1.00 47.89           O  
ATOM    956  CG2 THR B 120       1.235  42.538  29.065  1.00 47.89           C  
ATOM    957  OG1 THR B 120       0.083  41.453  30.880  1.00 47.89           O  
ATOM    958  N   GLU B 121       0.871  43.288  33.782  1.00 43.39           N  
ATOM    959  CA  GLU B 121       0.337  44.004  34.937  1.00 43.39           C  
ATOM    960  C   GLU B 121       1.446  44.720  35.703  1.00 43.39           C  
ATOM    961  CB  GLU B 121      -0.409  43.044  35.868  1.00 43.39           C  
ATOM    962  O   GLU B 121       1.259  45.846  36.168  1.00 43.39           O  
ATOM    963  CG  GLU B 121      -1.855  42.795  35.463  1.00 43.39           C  
ATOM    964  CD  GLU B 121      -2.608  41.909  36.443  1.00 43.39           C  
ATOM    965  OE1 GLU B 121      -3.847  41.781  36.317  1.00 43.39           O  
ATOM    966  OE2 GLU B 121      -1.953  41.339  37.344  1.00 43.39           O  
TER     967      GLU B 121                                                      
ATOM    968  N   MET C   1     -18.651  35.061  -0.910  1.00 22.50           N  
ATOM    969  CA  MET C   1     -17.969  36.000  -0.023  1.00 22.50           C  
ATOM    970  C   MET C   1     -18.967  36.939   0.646  1.00 22.50           C  
ATOM    971  CB  MET C   1     -16.926  36.808  -0.796  1.00 22.50           C  
ATOM    972  O   MET C   1     -18.707  37.454   1.734  1.00 22.50           O  
ATOM    973  CG  MET C   1     -15.491  36.493  -0.404  1.00 22.50           C  
ATOM    974  SD  MET C   1     -14.267  37.390  -1.435  1.00 22.50           S  
ATOM    975  CE  MET C   1     -13.727  38.660  -0.257  1.00 22.50           C  
ATOM    976  N   ASP C   2     -20.122  37.247  -0.087  1.00 29.90           N  
ATOM    977  CA  ASP C   2     -21.236  38.122   0.266  1.00 29.90           C  
ATOM    978  C   ASP C   2     -22.096  37.499   1.364  1.00 29.90           C  
ATOM    979  CB  ASP C   2     -22.092  38.424  -0.965  1.00 29.90           C  
ATOM    980  O   ASP C   2     -22.546  38.195   2.276  1.00 29.90           O  
ATOM    981  CG  ASP C   2     -21.914  39.843  -1.477  1.00 29.90           C  
ATOM    982  OD1 ASP C   2     -21.449  40.714  -0.711  1.00 29.90           O  
ATOM    983  OD2 ASP C   2     -22.245  40.093  -2.656  1.00 29.90           O  
ATOM    984  N   LEU C   3     -22.273  36.103   1.368  1.00 31.58           N  
ATOM    985  CA  LEU C   3     -23.073  35.371   2.343  1.00 31.58           C  
ATOM    986  C   LEU C   3     -22.425  35.418   3.723  1.00 31.58           C  
ATOM    987  CB  LEU C   3     -23.258  33.917   1.902  1.00 31.58           C  
ATOM    988  O   LEU C   3     -23.108  35.631   4.727  1.00 31.58           O  
ATOM    989  CG  LEU C   3     -24.511  33.206   2.418  1.00 31.58           C  
ATOM    990  CD1 LEU C   3     -25.627  33.281   1.382  1.00 31.58           C  
ATOM    991  CD2 LEU C   3     -24.196  31.756   2.769  1.00 31.58           C  
ATOM    992  N   PHE C   4     -21.111  35.309   3.852  1.00 31.43           N  
ATOM    993  CA  PHE C   4     -20.277  35.324   5.048  1.00 31.43           C  
ATOM    994  C   PHE C   4     -20.316  36.692   5.718  1.00 31.43           C  
ATOM    995  CB  PHE C   4     -18.832  34.951   4.702  1.00 31.43           C  
ATOM    996  O   PHE C   4     -20.459  36.788   6.939  1.00 31.43           O  
ATOM    997  CG  PHE C   4     -18.119  34.204   5.797  1.00 31.43           C  
ATOM    998  CD1 PHE C   4     -17.323  34.879   6.714  1.00 31.43           C  
ATOM    999  CD2 PHE C   4     -18.244  32.825   5.908  1.00 31.43           C  
ATOM   1000  CE1 PHE C   4     -16.662  34.191   7.729  1.00 31.43           C  
ATOM   1001  CE2 PHE C   4     -17.587  32.130   6.919  1.00 31.43           C  
ATOM   1002  CZ  PHE C   4     -16.796  32.815   7.828  1.00 31.43           C  
ATOM   1003  N   MET C   5     -20.244  37.799   5.010  1.00 32.72           N  
ATOM   1004  CA  MET C   5     -20.350  39.156   5.538  1.00 32.72           C  
ATOM   1005  C   MET C   5     -21.724  39.395   6.154  1.00 32.72           C  
ATOM   1006  CB  MET C   5     -20.084  40.184   4.437  1.00 32.72           C  
ATOM   1007  O   MET C   5     -21.856  40.163   7.108  1.00 32.72           O  
ATOM   1008  CG  MET C   5     -18.608  40.435   4.176  1.00 32.72           C  
ATOM   1009  SD  MET C   5     -17.831  41.474   5.474  1.00 32.72           S  
ATOM   1010  CE  MET C   5     -16.080  41.116   5.164  1.00 32.72           C  
ATOM   1011  N   ARG C   6     -22.805  38.771   5.597  1.00 33.62           N  
ATOM   1012  CA  ARG C   6     -24.174  38.934   6.076  1.00 33.62           C  
ATOM   1013  C   ARG C   6     -24.343  38.330   7.466  1.00 33.62           C  
ATOM   1014  CB  ARG C   6     -25.165  38.294   5.102  1.00 33.62           C  
ATOM   1015  O   ARG C   6     -25.061  38.880   8.304  1.00 33.62           O  
ATOM   1016  CG  ARG C   6     -25.703  39.252   4.051  1.00 33.62           C  
ATOM   1017  CD  ARG C   6     -26.880  38.654   3.293  1.00 33.62           C  
ATOM   1018  NE  ARG C   6     -27.416  39.588   2.307  1.00 33.62           N  
ATOM   1019  NH1 ARG C   6     -29.242  38.284   1.758  1.00 33.62           N  
ATOM   1020  NH2 ARG C   6     -28.922  40.307   0.729  1.00 33.62           N  
ATOM   1021  CZ  ARG C   6     -28.525  39.391   1.600  1.00 33.62           C  
ATOM   1022  N   ILE C   7     -23.700  37.151   7.723  1.00 32.20           N  
ATOM   1023  CA  ILE C   7     -23.843  36.452   8.995  1.00 32.20           C  
ATOM   1024  C   ILE C   7     -23.097  37.213  10.089  1.00 32.20           C  
ATOM   1025  CB  ILE C   7     -23.326  34.999   8.904  1.00 32.20           C  
ATOM   1026  O   ILE C   7     -23.611  37.384  11.196  1.00 32.20           O  
ATOM   1027  CG1 ILE C   7     -24.173  34.192   7.914  1.00 32.20           C  
ATOM   1028  CG2 ILE C   7     -23.321  34.340  10.286  1.00 32.20           C  
ATOM   1029  CD1 ILE C   7     -23.588  32.830   7.566  1.00 32.20           C  
ATOM   1030  N   PHE C   8     -21.806  37.554   9.875  1.00 29.68           N  
ATOM   1031  CA  PHE C   8     -20.986  38.127  10.936  1.00 29.68           C  
ATOM   1032  C   PHE C   8     -21.059  39.649  10.915  1.00 29.68           C  
ATOM   1033  CB  PHE C   8     -19.530  37.670  10.799  1.00 29.68           C  
ATOM   1034  O   PHE C   8     -20.500  40.315  11.789  1.00 29.68           O  
ATOM   1035  CG  PHE C   8     -19.291  36.259  11.264  1.00 29.68           C  
ATOM   1036  CD1 PHE C   8     -19.143  35.973  12.616  1.00 29.68           C  
ATOM   1037  CD2 PHE C   8     -19.214  35.217  10.348  1.00 29.68           C  
ATOM   1038  CE1 PHE C   8     -18.921  34.668  13.049  1.00 29.68           C  
ATOM   1039  CE2 PHE C   8     -18.993  33.911  10.773  1.00 29.68           C  
ATOM   1040  CZ  PHE C   8     -18.846  33.638  12.124  1.00 29.68           C  
ATOM   1041  N   THR C   9     -21.345  40.329   9.748  1.00 29.49           N  
ATOM   1042  CA  THR C   9     -21.382  41.786   9.699  1.00 29.49           C  
ATOM   1043  C   THR C   9     -22.652  42.318  10.358  1.00 29.49           C  
ATOM   1044  CB  THR C   9     -21.301  42.298   8.249  1.00 29.49           C  
ATOM   1045  O   THR C   9     -23.760  42.054   9.886  1.00 29.49           O  
ATOM   1046  CG2 THR C   9     -20.079  43.188   8.047  1.00 29.49           C  
ATOM   1047  OG1 THR C   9     -21.217  41.179   7.357  1.00 29.49           O  
ATOM   1048  N   ILE C  10     -22.867  42.070  11.653  1.00 26.91           N  
ATOM   1049  CA  ILE C  10     -24.040  42.643  12.305  1.00 26.91           C  
ATOM   1050  C   ILE C  10     -24.144  44.128  11.967  1.00 26.91           C  
ATOM   1051  CB  ILE C  10     -23.988  42.445  13.836  1.00 26.91           C  
ATOM   1052  O   ILE C  10     -25.210  44.609  11.576  1.00 26.91           O  
ATOM   1053  CG1 ILE C  10     -23.883  40.954  14.179  1.00 26.91           C  
ATOM   1054  CG2 ILE C  10     -25.213  43.075  14.504  1.00 26.91           C  
ATOM   1055  CD1 ILE C  10     -23.564  40.675  15.641  1.00 26.91           C  
ATOM   1056  N   GLY C  11     -23.428  45.019  12.868  1.00 28.14           N  
ATOM   1057  CA  GLY C  11     -23.807  46.337  13.353  1.00 28.14           C  
ATOM   1058  C   GLY C  11     -23.685  47.419  12.297  1.00 28.14           C  
ATOM   1059  O   GLY C  11     -22.884  47.299  11.367  1.00 28.14           O  
ATOM   1060  N   THR C  12     -24.775  47.976  11.778  1.00 26.91           N  
ATOM   1061  CA  THR C  12     -24.916  49.093  10.851  1.00 26.91           C  
ATOM   1062  C   THR C  12     -24.067  50.279  11.299  1.00 26.91           C  
ATOM   1063  CB  THR C  12     -26.387  49.531  10.722  1.00 26.91           C  
ATOM   1064  O   THR C  12     -24.142  50.701  12.455  1.00 26.91           O  
ATOM   1065  CG2 THR C  12     -27.103  48.740   9.632  1.00 26.91           C  
ATOM   1066  OG1 THR C  12     -27.054  49.314  11.971  1.00 26.91           O  
ATOM   1067  N   VAL C  13     -22.816  50.374  10.965  1.00 28.65           N  
ATOM   1068  CA  VAL C  13     -22.048  51.564  11.314  1.00 28.65           C  
ATOM   1069  C   VAL C  13     -22.759  52.810  10.790  1.00 28.65           C  
ATOM   1070  CB  VAL C  13     -20.610  51.496  10.754  1.00 28.65           C  
ATOM   1071  O   VAL C  13     -22.985  52.942   9.584  1.00 28.65           O  
ATOM   1072  CG1 VAL C  13     -19.806  52.724  11.177  1.00 28.65           C  
ATOM   1073  CG2 VAL C  13     -19.918  50.215  11.217  1.00 28.65           C  
ATOM   1074  N   THR C  14     -23.929  53.200  11.406  1.00 27.01           N  
ATOM   1075  CA  THR C  14     -24.558  54.437  10.957  1.00 27.01           C  
ATOM   1076  C   THR C  14     -23.598  55.614  11.101  1.00 27.01           C  
ATOM   1077  CB  THR C  14     -25.850  54.725  11.745  1.00 27.01           C  
ATOM   1078  O   THR C  14     -23.012  55.818  12.167  1.00 27.01           O  
ATOM   1079  CG2 THR C  14     -27.027  53.939  11.177  1.00 27.01           C  
ATOM   1080  OG1 THR C  14     -25.659  54.355  13.116  1.00 27.01           O  
ATOM   1081  N   LEU C  15     -22.840  55.911  10.140  1.00 27.20           N  
ATOM   1082  CA  LEU C  15     -22.001  57.105  10.141  1.00 27.20           C  
ATOM   1083  C   LEU C  15     -22.842  58.361  10.342  1.00 27.20           C  
ATOM   1084  CB  LEU C  15     -21.213  57.208   8.833  1.00 27.20           C  
ATOM   1085  O   LEU C  15     -23.740  58.645   9.546  1.00 27.20           O  
ATOM   1086  CG  LEU C  15     -19.749  56.769   8.887  1.00 27.20           C  
ATOM   1087  CD1 LEU C  15     -19.429  55.842   7.719  1.00 27.20           C  
ATOM   1088  CD2 LEU C  15     -18.826  57.983   8.881  1.00 27.20           C  
ATOM   1089  N   LYS C  16     -23.401  58.634  11.554  1.00 29.83           N  
ATOM   1090  CA  LYS C  16     -24.060  59.922  11.749  1.00 29.83           C  
ATOM   1091  C   LYS C  16     -23.182  61.069  11.258  1.00 29.83           C  
ATOM   1092  CB  LYS C  16     -24.415  60.126  13.222  1.00 29.83           C  
ATOM   1093  O   LYS C  16     -22.006  61.155  11.618  1.00 29.83           O  
ATOM   1094  CG  LYS C  16     -25.873  59.846  13.553  1.00 29.83           C  
ATOM   1095  CD  LYS C  16     -26.189  60.170  15.008  1.00 29.83           C  
ATOM   1096  CE  LYS C  16     -27.646  59.881  15.342  1.00 29.83           C  
ATOM   1097  NZ  LYS C  16     -27.948  60.149  16.780  1.00 29.83           N  
ATOM   1098  N   GLN C  17     -23.441  61.572  10.046  1.00 31.15           N  
ATOM   1099  CA  GLN C  17     -22.784  62.734   9.458  1.00 31.15           C  
ATOM   1100  C   GLN C  17     -22.887  63.948  10.378  1.00 31.15           C  
ATOM   1101  CB  GLN C  17     -23.387  63.059   8.091  1.00 31.15           C  
ATOM   1102  O   GLN C  17     -23.988  64.367  10.740  1.00 31.15           O  
ATOM   1103  CG  GLN C  17     -22.385  62.994   6.946  1.00 31.15           C  
ATOM   1104  CD  GLN C  17     -23.042  63.111   5.583  1.00 31.15           C  
ATOM   1105  NE2 GLN C  17     -22.235  63.340   4.553  1.00 31.15           N  
ATOM   1106  OE1 GLN C  17     -24.265  62.994   5.458  1.00 31.15           O  
ATOM   1107  N   GLY C  18     -22.106  64.070  11.439  1.00 33.39           N  
ATOM   1108  CA  GLY C  18     -22.076  65.236  12.307  1.00 33.39           C  
ATOM   1109  C   GLY C  18     -22.002  66.546  11.546  1.00 33.39           C  
ATOM   1110  O   GLY C  18     -21.459  66.598  10.440  1.00 33.39           O  
ATOM   1111  N   GLU C  19     -23.056  67.320  11.495  1.00 33.95           N  
ATOM   1112  CA  GLU C  19     -23.103  68.685  10.979  1.00 33.95           C  
ATOM   1113  C   GLU C  19     -21.925  69.509  11.490  1.00 33.95           C  
ATOM   1114  CB  GLU C  19     -24.422  69.359  11.363  1.00 33.95           C  
ATOM   1115  O   GLU C  19     -21.663  69.548  12.694  1.00 33.95           O  
ATOM   1116  CG  GLU C  19     -24.954  70.317  10.307  1.00 33.95           C  
ATOM   1117  CD  GLU C  19     -26.280  70.955  10.687  1.00 33.95           C  
ATOM   1118  OE1 GLU C  19     -26.741  71.872   9.970  1.00 33.95           O  
ATOM   1119  OE2 GLU C  19     -26.863  70.534  11.711  1.00 33.95           O  
ATOM   1120  N   ILE C  20     -20.900  69.648  10.655  1.00 35.45           N  
ATOM   1121  CA  ILE C  20     -19.687  70.416  10.917  1.00 35.45           C  
ATOM   1122  C   ILE C  20     -20.055  71.851  11.285  1.00 35.45           C  
ATOM   1123  CB  ILE C  20     -18.734  70.401   9.701  1.00 35.45           C  
ATOM   1124  O   ILE C  20     -20.589  72.593  10.457  1.00 35.45           O  
ATOM   1125  CG1 ILE C  20     -18.360  68.960   9.333  1.00 35.45           C  
ATOM   1126  CG2 ILE C  20     -17.483  71.236   9.985  1.00 35.45           C  
ATOM   1127  CD1 ILE C  20     -17.622  68.832   8.008  1.00 35.45           C  
ATOM   1128  N   LYS C  21     -20.759  72.150  12.375  1.00 33.80           N  
ATOM   1129  CA  LYS C  21     -20.794  73.571  12.706  1.00 33.80           C  
ATOM   1130  C   LYS C  21     -19.385  74.153  12.782  1.00 33.80           C  
ATOM   1131  CB  LYS C  21     -21.526  73.797  14.029  1.00 33.80           C  
ATOM   1132  O   LYS C  21     -18.415  73.420  12.989  1.00 33.80           O  
ATOM   1133  CG  LYS C  21     -23.026  74.003  13.879  1.00 33.80           C  
ATOM   1134  CD  LYS C  21     -23.676  74.370  15.207  1.00 33.80           C  
ATOM   1135  CE  LYS C  21     -25.181  74.547  15.064  1.00 33.80           C  
ATOM   1136  NZ  LYS C  21     -25.823  74.906  16.364  1.00 33.80           N  
ATOM   1137  N   ASP C  22     -19.119  75.444  12.368  1.00 31.71           N  
ATOM   1138  CA  ASP C  22     -17.930  76.255  12.127  1.00 31.71           C  
ATOM   1139  C   ASP C  22     -17.007  76.252  13.344  1.00 31.71           C  
ATOM   1140  CB  ASP C  22     -18.322  77.690  11.769  1.00 31.71           C  
ATOM   1141  O   ASP C  22     -16.111  77.091  13.452  1.00 31.71           O  
ATOM   1142  CG  ASP C  22     -18.425  77.919  10.271  1.00 31.71           C  
ATOM   1143  OD1 ASP C  22     -17.821  77.150   9.493  1.00 31.71           O  
ATOM   1144  OD2 ASP C  22     -19.114  78.880   9.866  1.00 31.71           O  
ATOM   1145  N   ALA C  23     -17.147  75.380  14.347  1.00 32.84           N  
ATOM   1146  CA  ALA C  23     -16.504  75.788  15.593  1.00 32.84           C  
ATOM   1147  C   ALA C  23     -14.992  75.902  15.419  1.00 32.84           C  
ATOM   1148  CB  ALA C  23     -16.835  74.801  16.711  1.00 32.84           C  
ATOM   1149  O   ALA C  23     -14.433  75.393  14.445  1.00 32.84           O  
ATOM   1150  N   THR C  24     -14.229  76.652  16.384  1.00 32.87           N  
ATOM   1151  CA  THR C  24     -12.851  77.075  16.602  1.00 32.87           C  
ATOM   1152  C   THR C  24     -11.900  75.885  16.516  1.00 32.87           C  
ATOM   1153  CB  THR C  24     -12.688  77.768  17.968  1.00 32.87           C  
ATOM   1154  O   THR C  24     -12.294  74.748  16.786  1.00 32.87           O  
ATOM   1155  CG2 THR C  24     -12.178  79.195  17.804  1.00 32.87           C  
ATOM   1156  OG1 THR C  24     -13.956  77.799  18.635  1.00 32.87           O  
ATOM   1157  N   PRO C  25     -10.575  76.121  15.964  1.00 31.26           N  
ATOM   1158  CA  PRO C  25      -9.532  75.233  15.445  1.00 31.26           C  
ATOM   1159  C   PRO C  25      -9.166  74.119  16.423  1.00 31.26           C  
ATOM   1160  CB  PRO C  25      -8.347  76.174  15.220  1.00 31.26           C  
ATOM   1161  O   PRO C  25      -8.496  73.155  16.044  1.00 31.26           O  
ATOM   1162  CG  PRO C  25      -8.745  77.454  15.881  1.00 31.26           C  
ATOM   1163  CD  PRO C  25     -10.107  77.275  16.487  1.00 31.26           C  
ATOM   1164  N   SER C  26      -9.143  74.478  17.743  1.00 28.78           N  
ATOM   1165  CA  SER C  26      -8.086  73.828  18.510  1.00 28.78           C  
ATOM   1166  C   SER C  26      -8.362  72.338  18.679  1.00 28.78           C  
ATOM   1167  CB  SER C  26      -7.937  74.486  19.883  1.00 28.78           C  
ATOM   1168  O   SER C  26      -7.526  71.602  19.208  1.00 28.78           O  
ATOM   1169  OG  SER C  26      -9.153  74.417  20.608  1.00 28.78           O  
ATOM   1170  N   ASP C  27      -9.640  71.961  18.848  1.00 30.19           N  
ATOM   1171  CA  ASP C  27      -9.829  70.753  19.645  1.00 30.19           C  
ATOM   1172  C   ASP C  27      -9.355  69.515  18.888  1.00 30.19           C  
ATOM   1173  CB  ASP C  27     -11.298  70.596  20.042  1.00 30.19           C  
ATOM   1174  O   ASP C  27      -9.735  69.303  17.734  1.00 30.19           O  
ATOM   1175  CG  ASP C  27     -11.616  71.207  21.395  1.00 30.19           C  
ATOM   1176  OD1 ASP C  27     -10.686  71.416  22.204  1.00 30.19           O  
ATOM   1177  OD2 ASP C  27     -12.808  71.479  21.657  1.00 30.19           O  
ATOM   1178  N   PHE C  28      -8.096  69.011  19.175  1.00 26.52           N  
ATOM   1179  CA  PHE C  28      -7.460  67.751  18.810  1.00 26.52           C  
ATOM   1180  C   PHE C  28      -8.440  66.591  18.945  1.00 26.52           C  
ATOM   1181  CB  PHE C  28      -6.225  67.499  19.680  1.00 26.52           C  
ATOM   1182  O   PHE C  28      -8.970  66.342  20.030  1.00 26.52           O  
ATOM   1183  CG  PHE C  28      -4.923  67.616  18.935  1.00 26.52           C  
ATOM   1184  CD1 PHE C  28      -4.378  66.517  18.283  1.00 26.52           C  
ATOM   1185  CD2 PHE C  28      -4.244  68.826  18.886  1.00 26.52           C  
ATOM   1186  CE1 PHE C  28      -3.173  66.622  17.592  1.00 26.52           C  
ATOM   1187  CE2 PHE C  28      -3.039  68.940  18.198  1.00 26.52           C  
ATOM   1188  CZ  PHE C  28      -2.505  67.836  17.552  1.00 26.52           C  
ATOM   1189  N   VAL C  29      -9.363  66.471  17.999  1.00 32.06           N  
ATOM   1190  CA  VAL C  29     -10.427  65.473  17.959  1.00 32.06           C  
ATOM   1191  C   VAL C  29      -9.825  64.072  18.047  1.00 32.06           C  
ATOM   1192  CB  VAL C  29     -11.283  65.606  16.681  1.00 32.06           C  
ATOM   1193  O   VAL C  29      -9.047  63.669  17.178  1.00 32.06           O  
ATOM   1194  CG1 VAL C  29     -12.370  64.533  16.644  1.00 32.06           C  
ATOM   1195  CG2 VAL C  29     -11.901  67.001  16.596  1.00 32.06           C  
ATOM   1196  N   ARG C  30      -9.266  63.708  19.303  1.00 27.27           N  
ATOM   1197  CA  ARG C  30      -8.896  62.311  19.510  1.00 27.27           C  
ATOM   1198  C   ARG C  30     -10.031  61.378  19.101  1.00 27.27           C  
ATOM   1199  CB  ARG C  30      -8.517  62.066  20.972  1.00 27.27           C  
ATOM   1200  O   ARG C  30     -11.143  61.478  19.624  1.00 27.27           O  
ATOM   1201  CG  ARG C  30      -7.062  61.671  21.173  1.00 27.27           C  
ATOM   1202  CD  ARG C  30      -6.726  61.490  22.646  1.00 27.27           C  
ATOM   1203  NE  ARG C  30      -5.330  61.105  22.837  1.00 27.27           N  
ATOM   1204  NH1 ARG C  30      -4.937  62.599  24.554  1.00 27.27           N  
ATOM   1205  NH2 ARG C  30      -3.261  61.215  23.827  1.00 27.27           N  
ATOM   1206  CZ  ARG C  30      -4.512  61.640  23.739  1.00 27.27           C  
ATOM   1207  N   ALA C  31     -10.245  61.127  17.853  1.00 27.67           N  
ATOM   1208  CA  ALA C  31     -11.204  60.174  17.301  1.00 27.67           C  
ATOM   1209  C   ALA C  31     -11.070  58.809  17.971  1.00 27.67           C  
ATOM   1210  CB  ALA C  31     -11.015  60.042  15.791  1.00 27.67           C  
ATOM   1211  O   ALA C  31     -10.029  58.157  17.863  1.00 27.67           O  
ATOM   1212  N   THR C  32     -11.195  58.785  19.367  1.00 26.32           N  
ATOM   1213  CA  THR C  32     -11.165  57.464  19.985  1.00 26.32           C  
ATOM   1214  C   THR C  32     -12.210  56.548  19.354  1.00 26.32           C  
ATOM   1215  CB  THR C  32     -11.405  57.552  21.503  1.00 26.32           C  
ATOM   1216  O   THR C  32     -13.400  56.871  19.342  1.00 26.32           O  
ATOM   1217  CG2 THR C  32     -10.967  56.271  22.205  1.00 26.32           C  
ATOM   1218  OG1 THR C  32     -10.659  58.654  22.036  1.00 26.32           O  
ATOM   1219  N   ALA C  33     -11.950  56.018  18.174  1.00 27.66           N  
ATOM   1220  CA  ALA C  33     -12.767  54.988  17.538  1.00 27.66           C  
ATOM   1221  C   ALA C  33     -13.140  53.891  18.531  1.00 27.66           C  
ATOM   1222  CB  ALA C  33     -12.031  54.389  16.341  1.00 27.66           C  
ATOM   1223  O   ALA C  33     -12.273  53.350  19.222  1.00 27.66           O  
ATOM   1224  N   THR C  34     -14.093  54.190  19.433  1.00 27.45           N  
ATOM   1225  CA  THR C  34     -14.566  53.143  20.331  1.00 27.45           C  
ATOM   1226  C   THR C  34     -14.980  51.902  19.545  1.00 27.45           C  
ATOM   1227  CB  THR C  34     -15.752  53.632  21.184  1.00 27.45           C  
ATOM   1228  O   THR C  34     -15.793  51.987  18.622  1.00 27.45           O  
ATOM   1229  CG2 THR C  34     -15.445  53.511  22.673  1.00 27.45           C  
ATOM   1230  OG1 THR C  34     -16.022  55.004  20.873  1.00 27.45           O  
ATOM   1231  N   ILE C  35     -14.017  51.040  19.215  1.00 29.64           N  
ATOM   1232  CA  ILE C  35     -14.334  49.740  18.632  1.00 29.64           C  
ATOM   1233  C   ILE C  35     -15.468  49.086  19.418  1.00 29.64           C  
ATOM   1234  CB  ILE C  35     -13.097  48.816  18.606  1.00 29.64           C  
ATOM   1235  O   ILE C  35     -15.380  48.935  20.639  1.00 29.64           O  
ATOM   1236  CG1 ILE C  35     -11.930  49.505  17.890  1.00 29.64           C  
ATOM   1237  CG2 ILE C  35     -13.435  47.479  17.939  1.00 29.64           C  
ATOM   1238  CD1 ILE C  35     -10.583  48.829  18.109  1.00 29.64           C  
ATOM   1239  N   PRO C  36     -16.671  49.233  18.941  1.00 28.07           N  
ATOM   1240  CA  PRO C  36     -17.710  48.548  19.713  1.00 28.07           C  
ATOM   1241  C   PRO C  36     -17.306  47.132  20.118  1.00 28.07           C  
ATOM   1242  CB  PRO C  36     -18.903  48.523  18.755  1.00 28.07           C  
ATOM   1243  O   PRO C  36     -16.752  46.388  19.305  1.00 28.07           O  
ATOM   1244  CG  PRO C  36     -18.311  48.747  17.401  1.00 28.07           C  
ATOM   1245  CD  PRO C  36     -16.859  49.096  17.567  1.00 28.07           C  
ATOM   1246  N   ILE C  37     -16.772  46.911  21.266  1.00 33.44           N  
ATOM   1247  CA  ILE C  37     -16.482  45.629  21.898  1.00 33.44           C  
ATOM   1248  C   ILE C  37     -17.706  44.721  21.808  1.00 33.44           C  
ATOM   1249  CB  ILE C  37     -16.055  45.809  23.372  1.00 33.44           C  
ATOM   1250  O   ILE C  37     -17.721  43.629  22.383  1.00 33.44           O  
ATOM   1251  CG1 ILE C  37     -14.671  46.463  23.451  1.00 33.44           C  
ATOM   1252  CG2 ILE C  37     -16.069  44.465  24.106  1.00 33.44           C  
ATOM   1253  CD1 ILE C  37     -14.353  47.078  24.807  1.00 33.44           C  
ATOM   1254  N   GLN C  38     -18.797  45.138  21.248  1.00 33.34           N  
ATOM   1255  CA  GLN C  38     -19.874  44.157  21.326  1.00 33.34           C  
ATOM   1256  C   GLN C  38     -19.495  42.865  20.606  1.00 33.34           C  
ATOM   1257  CB  GLN C  38     -21.164  44.727  20.735  1.00 33.34           C  
ATOM   1258  O   GLN C  38     -20.291  41.927  20.543  1.00 33.34           O  
ATOM   1259  CG  GLN C  38     -22.376  44.577  21.645  1.00 33.34           C  
ATOM   1260  CD  GLN C  38     -23.610  45.270  21.098  1.00 33.34           C  
ATOM   1261  NE2 GLN C  38     -24.782  44.837  21.549  1.00 33.34           N  
ATOM   1262  OE1 GLN C  38     -23.511  46.187  20.276  1.00 33.34           O  
ATOM   1263  N   ALA C  39     -18.478  42.770  19.885  1.00 36.69           N  
ATOM   1264  CA  ALA C  39     -18.089  41.512  19.254  1.00 36.69           C  
ATOM   1265  C   ALA C  39     -17.679  40.478  20.298  1.00 36.69           C  
ATOM   1266  CB  ALA C  39     -16.951  41.744  18.263  1.00 36.69           C  
ATOM   1267  O   ALA C  39     -17.021  39.486  19.974  1.00 36.69           O  
ATOM   1268  N   SER C  40     -17.875  40.706  21.568  1.00 35.75           N  
ATOM   1269  CA  SER C  40     -17.381  39.836  22.630  1.00 35.75           C  
ATOM   1270  C   SER C  40     -17.945  38.425  22.496  1.00 35.75           C  
ATOM   1271  CB  SER C  40     -17.738  40.408  24.002  1.00 35.75           C  
ATOM   1272  O   SER C  40     -17.240  37.443  22.740  1.00 35.75           O  
ATOM   1273  OG  SER C  40     -19.131  40.310  24.242  1.00 35.75           O  
ATOM   1274  N   LEU C  41     -19.325  38.321  22.274  1.00 39.72           N  
ATOM   1275  CA  LEU C  41     -19.938  36.997  22.266  1.00 39.72           C  
ATOM   1276  C   LEU C  41     -19.382  36.147  21.128  1.00 39.72           C  
ATOM   1277  CB  LEU C  41     -21.459  37.112  22.136  1.00 39.72           C  
ATOM   1278  O   LEU C  41     -19.076  34.968  21.321  1.00 39.72           O  
ATOM   1279  CG  LEU C  41     -22.236  37.325  23.436  1.00 39.72           C  
ATOM   1280  CD1 LEU C  41     -23.633  37.860  23.137  1.00 39.72           C  
ATOM   1281  CD2 LEU C  41     -22.314  36.027  24.232  1.00 39.72           C  
ATOM   1282  N   PRO C  42     -19.211  36.773  19.905  1.00 43.01           N  
ATOM   1283  CA  PRO C  42     -18.776  35.974  18.757  1.00 43.01           C  
ATOM   1284  C   PRO C  42     -17.351  35.447  18.911  1.00 43.01           C  
ATOM   1285  CB  PRO C  42     -18.872  36.956  17.587  1.00 43.01           C  
ATOM   1286  O   PRO C  42     -17.055  34.325  18.493  1.00 43.01           O  
ATOM   1287  CG  PRO C  42     -19.212  38.268  18.216  1.00 43.01           C  
ATOM   1288  CD  PRO C  42     -19.375  38.060  19.694  1.00 43.01           C  
ATOM   1289  N   PHE C  43     -16.611  36.227  19.644  1.00 47.14           N  
ATOM   1290  CA  PHE C  43     -15.232  35.782  19.799  1.00 47.14           C  
ATOM   1291  C   PHE C  43     -15.151  34.586  20.740  1.00 47.14           C  
ATOM   1292  CB  PHE C  43     -14.353  36.923  20.323  1.00 47.14           C  
ATOM   1293  O   PHE C  43     -14.408  33.636  20.483  1.00 47.14           O  
ATOM   1294  CG  PHE C  43     -12.882  36.714  20.084  1.00 47.14           C  
ATOM   1295  CD1 PHE C  43     -12.065  36.211  21.089  1.00 47.14           C  
ATOM   1296  CD2 PHE C  43     -12.316  37.022  18.854  1.00 47.14           C  
ATOM   1297  CE1 PHE C  43     -10.703  36.017  20.871  1.00 47.14           C  
ATOM   1298  CE2 PHE C  43     -10.955  36.831  18.628  1.00 47.14           C  
ATOM   1299  CZ  PHE C  43     -10.151  36.329  19.638  1.00 47.14           C  
ATOM   1300  N   GLY C  44     -15.896  34.693  21.862  1.00 47.85           N  
ATOM   1301  CA  GLY C  44     -15.934  33.577  22.794  1.00 47.85           C  
ATOM   1302  C   GLY C  44     -16.399  32.282  22.155  1.00 47.85           C  
ATOM   1303  O   GLY C  44     -15.801  31.226  22.374  1.00 47.85           O  
ATOM   1304  N   TRP C  45     -17.320  32.388  21.350  1.00 49.56           N  
ATOM   1305  CA  TRP C  45     -17.860  31.206  20.686  1.00 49.56           C  
ATOM   1306  C   TRP C  45     -16.881  30.672  19.645  1.00 49.56           C  
ATOM   1307  CB  TRP C  45     -19.203  31.526  20.026  1.00 49.56           C  
ATOM   1308  O   TRP C  45     -16.780  29.460  19.443  1.00 49.56           O  
ATOM   1309  CG  TRP C  45     -20.388  31.306  20.917  1.00 49.56           C  
ATOM   1310  CD1 TRP C  45     -21.111  32.260  21.578  1.00 49.56           C  
ATOM   1311  CD2 TRP C  45     -20.984  30.049  21.251  1.00 49.56           C  
ATOM   1312  CE2 TRP C  45     -22.067  30.316  22.118  1.00 49.56           C  
ATOM   1313  CE3 TRP C  45     -20.709  28.721  20.899  1.00 49.56           C  
ATOM   1314  NE1 TRP C  45     -22.122  31.671  22.301  1.00 49.56           N  
ATOM   1315  CH2 TRP C  45     -22.583  28.012  22.279  1.00 49.56           C  
ATOM   1316  CZ2 TRP C  45     -22.874  29.302  22.639  1.00 49.56           C  
ATOM   1317  CZ3 TRP C  45     -21.513  27.713  21.418  1.00 49.56           C  
ATOM   1318  N   LEU C  46     -16.200  31.541  19.112  1.00 48.93           N  
ATOM   1319  CA  LEU C  46     -15.175  31.135  18.157  1.00 48.93           C  
ATOM   1320  C   LEU C  46     -14.079  30.329  18.845  1.00 48.93           C  
ATOM   1321  CB  LEU C  46     -14.568  32.360  17.468  1.00 48.93           C  
ATOM   1322  O   LEU C  46     -13.651  29.292  18.334  1.00 48.93           O  
ATOM   1323  CG  LEU C  46     -14.379  32.262  15.954  1.00 48.93           C  
ATOM   1324  CD1 LEU C  46     -15.033  33.452  15.260  1.00 48.93           C  
ATOM   1325  CD2 LEU C  46     -12.897  32.180  15.603  1.00 48.93           C  
ATOM   1326  N   ILE C  47     -13.656  30.796  20.027  1.00 49.94           N  
ATOM   1327  CA  ILE C  47     -12.627  30.098  20.788  1.00 49.94           C  
ATOM   1328  C   ILE C  47     -13.143  28.727  21.218  1.00 49.94           C  
ATOM   1329  CB  ILE C  47     -12.184  30.915  22.022  1.00 49.94           C  
ATOM   1330  O   ILE C  47     -12.427  27.727  21.120  1.00 49.94           O  
ATOM   1331  CG1 ILE C  47     -11.532  32.232  21.585  1.00 49.94           C  
ATOM   1332  CG2 ILE C  47     -11.231  30.096  22.898  1.00 49.94           C  
ATOM   1333  CD1 ILE C  47     -11.301  33.216  22.724  1.00 49.94           C  
ATOM   1334  N   VAL C  48     -14.335  28.728  21.647  1.00 51.85           N  
ATOM   1335  CA  VAL C  48     -14.951  27.480  22.082  1.00 51.85           C  
ATOM   1336  C   VAL C  48     -15.069  26.521  20.899  1.00 51.85           C  
ATOM   1337  CB  VAL C  48     -16.341  27.722  22.712  1.00 51.85           C  
ATOM   1338  O   VAL C  48     -14.810  25.323  21.034  1.00 51.85           O  
ATOM   1339  CG1 VAL C  48     -17.038  26.396  23.011  1.00 51.85           C  
ATOM   1340  CG2 VAL C  48     -16.212  28.560  23.983  1.00 51.85           C  
ATOM   1341  N   GLY C  49     -15.414  27.075  19.844  1.00 55.32           N  
ATOM   1342  CA  GLY C  49     -15.528  26.271  18.638  1.00 55.32           C  
ATOM   1343  C   GLY C  49     -14.213  25.645  18.211  1.00 55.32           C  
ATOM   1344  O   GLY C  49     -14.158  24.453  17.904  1.00 55.32           O  
ATOM   1345  N   VAL C  50     -13.170  26.418  18.303  1.00 55.79           N  
ATOM   1346  CA  VAL C  50     -11.842  25.939  17.936  1.00 55.79           C  
ATOM   1347  C   VAL C  50     -11.394  24.856  18.915  1.00 55.79           C  
ATOM   1348  CB  VAL C  50     -10.811  27.090  17.906  1.00 55.79           C  
ATOM   1349  O   VAL C  50     -10.815  23.845  18.510  1.00 55.79           O  
ATOM   1350  CG1 VAL C  50      -9.401  26.547  17.683  1.00 55.79           C  
ATOM   1351  CG2 VAL C  50     -11.175  28.103  16.822  1.00 55.79           C  
ATOM   1352  N   ALA C  51     -11.660  25.125  20.151  1.00 53.86           N  
ATOM   1353  CA  ALA C  51     -11.315  24.147  21.180  1.00 53.86           C  
ATOM   1354  C   ALA C  51     -12.044  22.826  20.948  1.00 53.86           C  
ATOM   1355  CB  ALA C  51     -11.641  24.695  22.567  1.00 53.86           C  
ATOM   1356  O   ALA C  51     -11.447  21.753  21.058  1.00 53.86           O  
ATOM   1357  N   LEU C  52     -13.238  22.954  20.643  1.00 55.86           N  
ATOM   1358  CA  LEU C  52     -14.050  21.763  20.416  1.00 55.86           C  
ATOM   1359  C   LEU C  52     -13.554  20.992  19.197  1.00 55.86           C  
ATOM   1360  CB  LEU C  52     -15.521  22.144  20.230  1.00 55.86           C  
ATOM   1361  O   LEU C  52     -13.508  19.760  19.212  1.00 55.86           O  
ATOM   1362  CG  LEU C  52     -16.356  22.265  21.505  1.00 55.86           C  
ATOM   1363  CD1 LEU C  52     -17.687  22.947  21.205  1.00 55.86           C  
ATOM   1364  CD2 LEU C  52     -16.582  20.891  22.128  1.00 55.86           C  
ATOM   1365  N   LEU C  53     -13.169  21.744  18.239  1.00 55.81           N  
ATOM   1366  CA  LEU C  53     -12.665  21.122  17.020  1.00 55.81           C  
ATOM   1367  C   LEU C  53     -11.353  20.390  17.285  1.00 55.81           C  
ATOM   1368  CB  LEU C  53     -12.463  22.174  15.926  1.00 55.81           C  
ATOM   1369  O   LEU C  53     -11.123  19.305  16.747  1.00 55.81           O  
ATOM   1370  CG  LEU C  53     -13.372  22.062  14.701  1.00 55.81           C  
ATOM   1371  CD1 LEU C  53     -14.237  23.311  14.567  1.00 55.81           C  
ATOM   1372  CD2 LEU C  53     -12.546  21.839  13.439  1.00 55.81           C  
ATOM   1373  N   ALA C  54     -10.513  20.952  18.114  1.00 57.25           N  
ATOM   1374  CA  ALA C  54      -9.236  20.341  18.474  1.00 57.25           C  
ATOM   1375  C   ALA C  54      -9.449  19.034  19.232  1.00 57.25           C  
ATOM   1376  CB  ALA C  54      -8.401  21.307  19.310  1.00 57.25           C  
ATOM   1377  O   ALA C  54      -8.749  18.047  18.989  1.00 57.25           O  
ATOM   1378  N   VAL C  55     -10.400  19.049  20.066  1.00 54.33           N  
ATOM   1379  CA  VAL C  55     -10.715  17.857  20.848  1.00 54.33           C  
ATOM   1380  C   VAL C  55     -11.224  16.753  19.924  1.00 54.33           C  
ATOM   1381  CB  VAL C  55     -11.761  18.159  21.945  1.00 54.33           C  
ATOM   1382  O   VAL C  55     -10.855  15.587  20.079  1.00 54.33           O  
ATOM   1383  CG1 VAL C  55     -12.179  16.875  22.660  1.00 54.33           C  
ATOM   1384  CG2 VAL C  55     -11.209  19.175  22.943  1.00 54.33           C  
ATOM   1385  N   PHE C  56     -11.992  17.174  19.065  1.00 56.19           N  
ATOM   1386  CA  PHE C  56     -12.554  16.214  18.123  1.00 56.19           C  
ATOM   1387  C   PHE C  56     -11.459  15.592  17.265  1.00 56.19           C  
ATOM   1388  CB  PHE C  56     -13.602  16.886  17.229  1.00 56.19           C  
ATOM   1389  O   PHE C  56     -11.472  14.385  17.011  1.00 56.19           O  
ATOM   1390  CG  PHE C  56     -14.485  15.914  16.494  1.00 56.19           C  
ATOM   1391  CD1 PHE C  56     -14.205  15.554  15.182  1.00 56.19           C  
ATOM   1392  CD2 PHE C  56     -15.597  15.361  17.116  1.00 56.19           C  
ATOM   1393  CE1 PHE C  56     -15.021  14.655  14.499  1.00 56.19           C  
ATOM   1394  CE2 PHE C  56     -16.417  14.462  16.440  1.00 56.19           C  
ATOM   1395  CZ  PHE C  56     -16.128  14.111  15.131  1.00 56.19           C  
ATOM   1396  N   GLN C  57     -10.587  16.419  16.800  1.00 55.78           N  
ATOM   1397  CA  GLN C  57      -9.472  15.929  15.997  1.00 55.78           C  
ATOM   1398  C   GLN C  57      -8.647  14.903  16.769  1.00 55.78           C  
ATOM   1399  CB  GLN C  57      -8.581  17.090  15.551  1.00 55.78           C  
ATOM   1400  O   GLN C  57      -8.229  13.887  16.209  1.00 55.78           O  
ATOM   1401  CG  GLN C  57      -8.934  17.643  14.177  1.00 55.78           C  
ATOM   1402  CD  GLN C  57      -7.997  18.750  13.731  1.00 55.78           C  
ATOM   1403  NE2 GLN C  57      -8.057  19.097  12.450  1.00 55.78           N  
ATOM   1404  OE1 GLN C  57      -7.227  19.289  14.531  1.00 55.78           O  
ATOM   1405  N   SER C  58      -8.464  15.102  17.948  1.00 53.57           N  
ATOM   1406  CA  SER C  58      -7.677  14.209  18.792  1.00 53.57           C  
ATOM   1407  C   SER C  58      -8.421  12.905  19.062  1.00 53.57           C  
ATOM   1408  CB  SER C  58      -7.329  14.891  20.116  1.00 53.57           C  
ATOM   1409  O   SER C  58      -7.815  11.832  19.085  1.00 53.57           O  
ATOM   1410  OG  SER C  58      -6.031  14.521  20.547  1.00 53.57           O  
ATOM   1411  N   ALA C  59      -9.648  13.064  19.303  1.00 51.60           N  
ATOM   1412  CA  ALA C  59     -10.468  11.897  19.622  1.00 51.60           C  
ATOM   1413  C   ALA C  59     -10.580  10.961  18.422  1.00 51.60           C  
ATOM   1414  CB  ALA C  59     -11.856  12.333  20.086  1.00 51.60           C  
ATOM   1415  O   ALA C  59     -10.667   9.742  18.585  1.00 51.60           O  
ATOM   1416  N   SER C  60     -10.657  11.534  17.274  1.00 51.42           N  
ATOM   1417  CA  SER C  60     -10.804  10.743  16.057  1.00 51.42           C  
ATOM   1418  C   SER C  60      -9.587   9.854  15.825  1.00 51.42           C  
ATOM   1419  CB  SER C  60     -11.018  11.654  14.848  1.00 51.42           C  
ATOM   1420  O   SER C  60      -9.695   8.795  15.204  1.00 51.42           O  
ATOM   1421  OG  SER C  60      -9.863  12.436  14.596  1.00 51.42           O  
ATOM   1422  N   LYS C  61      -8.503  10.316  16.343  1.00 52.04           N  
ATOM   1423  CA  LYS C  61      -7.271   9.549  16.188  1.00 52.04           C  
ATOM   1424  C   LYS C  61      -7.297   8.287  17.045  1.00 52.04           C  
ATOM   1425  CB  LYS C  61      -6.056  10.405  16.553  1.00 52.04           C  
ATOM   1426  O   LYS C  61      -6.698   7.272  16.683  1.00 52.04           O  
ATOM   1427  CG  LYS C  61      -5.536  11.261  15.407  1.00 52.04           C  
ATOM   1428  CD  LYS C  61      -4.289  12.037  15.811  1.00 52.04           C  
ATOM   1429  CE  LYS C  61      -3.819  12.961  14.697  1.00 52.04           C  
ATOM   1430  NZ  LYS C  61      -2.573  13.694  15.072  1.00 52.04           N  
ATOM   1431  N   ILE C  62      -8.082   8.381  18.059  1.00 45.85           N  
ATOM   1432  CA  ILE C  62      -8.097   7.302  19.041  1.00 45.85           C  
ATOM   1433  C   ILE C  62      -9.139   6.258  18.644  1.00 45.85           C  
ATOM   1434  CB  ILE C  62      -8.388   7.835  20.462  1.00 45.85           C  
ATOM   1435  O   ILE C  62      -8.965   5.066  18.910  1.00 45.85           O  
ATOM   1436  CG1 ILE C  62      -7.288   8.807  20.903  1.00 45.85           C  
ATOM   1437  CG2 ILE C  62      -8.526   6.677  21.455  1.00 45.85           C  
ATOM   1438  CD1 ILE C  62      -7.652   9.641  22.124  1.00 45.85           C  
ATOM   1439  N   ILE C  63     -10.069   6.715  17.936  1.00 43.11           N  
ATOM   1440  CA  ILE C  63     -11.153   5.799  17.596  1.00 43.11           C  
ATOM   1441  C   ILE C  63     -10.814   5.055  16.306  1.00 43.11           C  
ATOM   1442  CB  ILE C  63     -12.498   6.544  17.448  1.00 43.11           C  
ATOM   1443  O   ILE C  63     -10.466   5.675  15.298  1.00 43.11           O  
ATOM   1444  CG1 ILE C  63     -12.847   7.279  18.747  1.00 43.11           C  
ATOM   1445  CG2 ILE C  63     -13.613   5.572  17.052  1.00 43.11           C  
ATOM   1446  CD1 ILE C  63     -13.989   8.277  18.606  1.00 43.11           C  
ATOM   1447  N   THR C  64     -10.415   3.775  16.400  1.00 41.81           N  
ATOM   1448  CA  THR C  64     -10.203   2.918  15.238  1.00 41.81           C  
ATOM   1449  C   THR C  64     -11.484   2.791  14.418  1.00 41.81           C  
ATOM   1450  CB  THR C  64      -9.717   1.518  15.657  1.00 41.81           C  
ATOM   1451  O   THR C  64     -12.494   2.285  14.911  1.00 41.81           O  
ATOM   1452  CG2 THR C  64      -8.306   1.576  16.234  1.00 41.81           C  
ATOM   1453  OG1 THR C  64     -10.605   0.988  16.649  1.00 41.81           O  
ATOM   1454  N   LEU C  65     -11.566   3.700  13.598  1.00 47.60           N  
ATOM   1455  CA  LEU C  65     -12.719   3.669  12.705  1.00 47.60           C  
ATOM   1456  C   LEU C  65     -12.576   2.556  11.672  1.00 47.60           C  
ATOM   1457  CB  LEU C  65     -12.886   5.017  11.999  1.00 47.60           C  
ATOM   1458  O   LEU C  65     -11.642   2.565  10.868  1.00 47.60           O  
ATOM   1459  CG  LEU C  65     -13.689   6.081  12.750  1.00 47.60           C  
ATOM   1460  CD1 LEU C  65     -12.966   7.423  12.702  1.00 47.60           C  
ATOM   1461  CD2 LEU C  65     -15.092   6.202  12.167  1.00 47.60           C  
ATOM   1462  N   LYS C  66     -13.287   1.487  11.900  1.00 49.40           N  
ATOM   1463  CA  LYS C  66     -13.102   0.283  11.096  1.00 49.40           C  
ATOM   1464  C   LYS C  66     -13.799   0.411   9.745  1.00 49.40           C  
ATOM   1465  CB  LYS C  66     -13.625  -0.946  11.842  1.00 49.40           C  
ATOM   1466  O   LYS C  66     -13.249   0.013   8.716  1.00 49.40           O  
ATOM   1467  CG  LYS C  66     -12.663  -2.125  11.843  1.00 49.40           C  
ATOM   1468  CD  LYS C  66     -13.206  -3.288  12.665  1.00 49.40           C  
ATOM   1469  CE  LYS C  66     -12.267  -4.486  12.627  1.00 49.40           C  
ATOM   1470  NZ  LYS C  66     -12.806  -5.637  13.412  1.00 49.40           N  
ATOM   1471  N   LYS C  67     -14.967   1.117   9.772  1.00 51.29           N  
ATOM   1472  CA  LYS C  67     -15.720   1.197   8.523  1.00 51.29           C  
ATOM   1473  C   LYS C  67     -15.244   2.368   7.668  1.00 51.29           C  
ATOM   1474  CB  LYS C  67     -17.217   1.330   8.806  1.00 51.29           C  
ATOM   1475  O   LYS C  67     -14.858   3.413   8.196  1.00 51.29           O  
ATOM   1476  CG  LYS C  67     -17.887   0.027   9.217  1.00 51.29           C  
ATOM   1477  CD  LYS C  67     -19.394   0.195   9.364  1.00 51.29           C  
ATOM   1478  CE  LYS C  67     -20.060  -1.094   9.825  1.00 51.29           C  
ATOM   1479  NZ  LYS C  67     -21.536  -0.931   9.980  1.00 51.29           N  
ATOM   1480  N   ARG C  68     -15.165   2.218   6.422  1.00 52.16           N  
ATOM   1481  CA  ARG C  68     -14.669   3.195   5.459  1.00 52.16           C  
ATOM   1482  C   ARG C  68     -15.411   4.521   5.592  1.00 52.16           C  
ATOM   1483  CB  ARG C  68     -14.804   2.660   4.032  1.00 52.16           C  
ATOM   1484  O   ARG C  68     -14.798   5.589   5.550  1.00 52.16           O  
ATOM   1485  CG  ARG C  68     -13.663   1.750   3.605  1.00 52.16           C  
ATOM   1486  CD  ARG C  68     -13.733   1.417   2.121  1.00 52.16           C  
ATOM   1487  NE  ARG C  68     -12.630   0.552   1.710  1.00 52.16           N  
ATOM   1488  NH1 ARG C  68     -13.234   0.493  -0.519  1.00 52.16           N  
ATOM   1489  NH2 ARG C  68     -11.383  -0.652   0.203  1.00 52.16           N  
ATOM   1490  CZ  ARG C  68     -12.418   0.133   0.466  1.00 52.16           C  
ATOM   1491  N   TRP C  69     -16.749   4.456   5.652  1.00 57.19           N  
ATOM   1492  CA  TRP C  69     -17.523   5.692   5.716  1.00 57.19           C  
ATOM   1493  C   TRP C  69     -17.225   6.455   7.002  1.00 57.19           C  
ATOM   1494  CB  TRP C  69     -19.022   5.394   5.620  1.00 57.19           C  
ATOM   1495  O   TRP C  69     -17.206   7.688   7.010  1.00 57.19           O  
ATOM   1496  CG  TRP C  69     -19.596   4.757   6.850  1.00 57.19           C  
ATOM   1497  CD1 TRP C  69     -19.678   3.420   7.124  1.00 57.19           C  
ATOM   1498  CD2 TRP C  69     -20.175   5.433   7.970  1.00 57.19           C  
ATOM   1499  CE2 TRP C  69     -20.586   4.442   8.889  1.00 57.19           C  
ATOM   1500  CE3 TRP C  69     -20.385   6.782   8.288  1.00 57.19           C  
ATOM   1501  NE1 TRP C  69     -20.272   3.224   8.349  1.00 57.19           N  
ATOM   1502  CH2 TRP C  69     -21.390   6.085  10.391  1.00 57.19           C  
ATOM   1503  CZ2 TRP C  69     -21.196   4.758  10.105  1.00 57.19           C  
ATOM   1504  CZ3 TRP C  69     -20.992   7.094   9.499  1.00 57.19           C  
ATOM   1505  N   GLN C  70     -16.944   5.742   8.044  1.00 61.46           N  
ATOM   1506  CA  GLN C  70     -16.574   6.376   9.305  1.00 61.46           C  
ATOM   1507  C   GLN C  70     -15.235   7.098   9.186  1.00 61.46           C  
ATOM   1508  CB  GLN C  70     -16.515   5.341  10.430  1.00 61.46           C  
ATOM   1509  O   GLN C  70     -15.070   8.202   9.709  1.00 61.46           O  
ATOM   1510  CG  GLN C  70     -17.880   4.826  10.865  1.00 61.46           C  
ATOM   1511  CD  GLN C  70     -17.791   3.778  11.958  1.00 61.46           C  
ATOM   1512  NE2 GLN C  70     -18.911   3.518  12.623  1.00 61.46           N  
ATOM   1513  OE1 GLN C  70     -16.724   3.205  12.201  1.00 61.46           O  
ATOM   1514  N   LEU C  71     -14.411   6.406   8.483  1.00 60.38           N  
ATOM   1515  CA  LEU C  71     -13.113   7.029   8.247  1.00 60.38           C  
ATOM   1516  C   LEU C  71     -13.262   8.290   7.401  1.00 60.38           C  
ATOM   1517  CB  LEU C  71     -12.164   6.046   7.557  1.00 60.38           C  
ATOM   1518  O   LEU C  71     -12.632   9.311   7.686  1.00 60.38           O  
ATOM   1519  CG  LEU C  71     -10.681   6.422   7.558  1.00 60.38           C  
ATOM   1520  CD1 LEU C  71     -10.114   6.334   8.971  1.00 60.38           C  
ATOM   1521  CD2 LEU C  71      -9.901   5.521   6.607  1.00 60.38           C  
ATOM   1522  N   ALA C  72     -14.020   8.185   6.404  1.00 62.76           N  
ATOM   1523  CA  ALA C  72     -14.270   9.337   5.541  1.00 62.76           C  
ATOM   1524  C   ALA C  72     -14.892  10.487   6.328  1.00 62.76           C  
ATOM   1525  CB  ALA C  72     -15.175   8.943   4.376  1.00 62.76           C  
ATOM   1526  O   ALA C  72     -14.517  11.647   6.145  1.00 62.76           O  
ATOM   1527  N   LEU C  73     -15.796  10.166   7.106  1.00 65.74           N  
ATOM   1528  CA  LEU C  73     -16.459  11.171   7.931  1.00 65.74           C  
ATOM   1529  C   LEU C  73     -15.469  11.831   8.885  1.00 65.74           C  
ATOM   1530  CB  LEU C  73     -17.608  10.542   8.723  1.00 65.74           C  
ATOM   1531  O   LEU C  73     -15.463  13.055   9.030  1.00 65.74           O  
ATOM   1532  CG  LEU C  73     -18.701  11.496   9.207  1.00 65.74           C  
ATOM   1533  CD1 LEU C  73     -19.828  11.574   8.182  1.00 65.74           C  
ATOM   1534  CD2 LEU C  73     -19.236  11.054  10.564  1.00 65.74           C  
ATOM   1535  N   SER C  74     -14.708  11.035   9.427  1.00 67.26           N  
ATOM   1536  CA  SER C  74     -13.702  11.549  10.351  1.00 67.26           C  
ATOM   1537  C   SER C  74     -12.730  12.487   9.643  1.00 67.26           C  
ATOM   1538  CB  SER C  74     -12.931  10.399  11.000  1.00 67.26           C  
ATOM   1539  O   SER C  74     -12.416  13.565  10.153  1.00 67.26           O  
ATOM   1540  OG  SER C  74     -11.813  10.886  11.721  1.00 67.26           O  
ATOM   1541  N   LYS C  75     -12.341  12.107   8.533  1.00 68.52           N  
ATOM   1542  CA  LYS C  75     -11.418  12.943   7.770  1.00 68.52           C  
ATOM   1543  C   LYS C  75     -12.096  14.228   7.305  1.00 68.52           C  
ATOM   1544  CB  LYS C  75     -10.869  12.175   6.567  1.00 68.52           C  
ATOM   1545  O   LYS C  75     -11.459  15.281   7.233  1.00 68.52           O  
ATOM   1546  CG  LYS C  75      -9.873  11.084   6.931  1.00 68.52           C  
ATOM   1547  CD  LYS C  75      -8.561  11.669   7.436  1.00 68.52           C  
ATOM   1548  CE  LYS C  75      -7.536  10.581   7.725  1.00 68.52           C  
ATOM   1549  NZ  LYS C  75      -6.296  11.138   8.342  1.00 68.52           N  
ATOM   1550  N   GLY C  76     -13.305  14.049   6.961  1.00 67.79           N  
ATOM   1551  CA  GLY C  76     -14.083  15.232   6.627  1.00 67.79           C  
ATOM   1552  C   GLY C  76     -14.174  16.227   7.768  1.00 67.79           C  
ATOM   1553  O   GLY C  76     -13.992  17.430   7.566  1.00 67.79           O  
ATOM   1554  N   VAL C  77     -14.474  15.696   8.881  1.00 66.71           N  
ATOM   1555  CA  VAL C  77     -14.577  16.540  10.066  1.00 66.71           C  
ATOM   1556  C   VAL C  77     -13.237  17.222  10.334  1.00 66.71           C  
ATOM   1557  CB  VAL C  77     -15.019  15.728  11.304  1.00 66.71           C  
ATOM   1558  O   VAL C  77     -13.192  18.413  10.649  1.00 66.71           O  
ATOM   1559  CG1 VAL C  77     -14.909  16.574  12.572  1.00 66.71           C  
ATOM   1560  CG2 VAL C  77     -16.446  15.214  11.123  1.00 66.71           C  
ATOM   1561  N   HIS C  78     -12.166  16.510  10.170  1.00 70.53           N  
ATOM   1562  CA  HIS C  78     -10.834  17.078  10.343  1.00 70.53           C  
ATOM   1563  C   HIS C  78     -10.586  18.213   9.355  1.00 70.53           C  
ATOM   1564  CB  HIS C  78      -9.765  15.996  10.179  1.00 70.53           C  
ATOM   1565  O   HIS C  78     -10.037  19.254   9.724  1.00 70.53           O  
ATOM   1566  CG  HIS C  78      -8.796  15.933  11.317  1.00 70.53           C  
ATOM   1567  CD2 HIS C  78      -8.766  15.142  12.415  1.00 70.53           C  
ATOM   1568  ND1 HIS C  78      -7.697  16.760  11.405  1.00 70.53           N  
ATOM   1569  CE1 HIS C  78      -7.030  16.478  12.512  1.00 70.53           C  
ATOM   1570  NE2 HIS C  78      -7.657  15.500  13.143  1.00 70.53           N  
ATOM   1571  N   PHE C  79     -11.000  18.031   8.215  1.00 71.75           N  
ATOM   1572  CA  PHE C  79     -10.845  19.044   7.178  1.00 71.75           C  
ATOM   1573  C   PHE C  79     -11.602  20.315   7.545  1.00 71.75           C  
ATOM   1574  CB  PHE C  79     -11.335  18.513   5.828  1.00 71.75           C  
ATOM   1575  O   PHE C  79     -11.057  21.417   7.452  1.00 71.75           O  
ATOM   1576  CG  PHE C  79     -11.221  19.509   4.705  1.00 71.75           C  
ATOM   1577  CD1 PHE C  79     -12.341  20.190   4.245  1.00 71.75           C  
ATOM   1578  CD2 PHE C  79      -9.992  19.764   4.110  1.00 71.75           C  
ATOM   1579  CE1 PHE C  79     -12.238  21.113   3.207  1.00 71.75           C  
ATOM   1580  CE2 PHE C  79      -9.882  20.685   3.072  1.00 71.75           C  
ATOM   1581  CZ  PHE C  79     -11.006  21.357   2.621  1.00 71.75           C  
ATOM   1582  N   VAL C  80     -12.794  20.134   7.897  1.00 65.22           N  
ATOM   1583  CA  VAL C  80     -13.632  21.270   8.268  1.00 65.22           C  
ATOM   1584  C   VAL C  80     -13.014  22.002   9.456  1.00 65.22           C  
ATOM   1585  CB  VAL C  80     -15.073  20.826   8.606  1.00 65.22           C  
ATOM   1586  O   VAL C  80     -12.965  23.235   9.478  1.00 65.22           O  
ATOM   1587  CG1 VAL C  80     -15.885  22.000   9.150  1.00 65.22           C  
ATOM   1588  CG2 VAL C  80     -15.750  20.230   7.373  1.00 65.22           C  
ATOM   1589  N   CYS C  81     -12.525  21.281  10.368  1.00 68.51           N  
ATOM   1590  CA  CYS C  81     -11.891  21.863  11.545  1.00 68.51           C  
ATOM   1591  C   CYS C  81     -10.665  22.680  11.157  1.00 68.51           C  
ATOM   1592  CB  CYS C  81     -11.493  20.770  12.536  1.00 68.51           C  
ATOM   1593  O   CYS C  81     -10.461  23.783  11.668  1.00 68.51           O  
ATOM   1594  SG  CYS C  81     -12.764  20.406  13.768  1.00 68.51           S  
ATOM   1595  N   ASN C  82      -9.934  22.161  10.281  1.00 73.11           N  
ATOM   1596  CA  ASN C  82      -8.760  22.888   9.811  1.00 73.11           C  
ATOM   1597  C   ASN C  82      -9.148  24.187   9.110  1.00 73.11           C  
ATOM   1598  CB  ASN C  82      -7.924  22.010   8.877  1.00 73.11           C  
ATOM   1599  O   ASN C  82      -8.498  25.217   9.299  1.00 73.11           O  
ATOM   1600  CG  ASN C  82      -6.981  21.091   9.628  1.00 73.11           C  
ATOM   1601  ND2 ASN C  82      -6.540  20.026   8.969  1.00 73.11           N  
ATOM   1602  OD1 ASN C  82      -6.652  21.336  10.792  1.00 73.11           O  
ATOM   1603  N   LEU C  83     -10.196  24.142   8.380  1.00 73.01           N  
ATOM   1604  CA  LEU C  83     -10.683  25.329   7.685  1.00 73.01           C  
ATOM   1605  C   LEU C  83     -11.170  26.378   8.679  1.00 73.01           C  
ATOM   1606  CB  LEU C  83     -11.812  24.959   6.720  1.00 73.01           C  
ATOM   1607  O   LEU C  83     -10.882  27.567   8.523  1.00 73.01           O  
ATOM   1608  CG  LEU C  83     -12.092  25.954   5.592  1.00 73.01           C  
ATOM   1609  CD1 LEU C  83     -11.217  25.645   4.383  1.00 73.01           C  
ATOM   1610  CD2 LEU C  83     -13.569  25.928   5.211  1.00 73.01           C  
ATOM   1611  N   LEU C  84     -11.836  25.920   9.631  1.00 68.23           N  
ATOM   1612  CA  LEU C  84     -12.338  26.819  10.665  1.00 68.23           C  
ATOM   1613  C   LEU C  84     -11.187  27.466  11.428  1.00 68.23           C  
ATOM   1614  CB  LEU C  84     -13.248  26.063  11.636  1.00 68.23           C  
ATOM   1615  O   LEU C  84     -11.226  28.664  11.719  1.00 68.23           O  
ATOM   1616  CG  LEU C  84     -14.489  26.812  12.125  1.00 68.23           C  
ATOM   1617  CD1 LEU C  84     -15.739  26.273  11.436  1.00 68.23           C  
ATOM   1618  CD2 LEU C  84     -14.618  26.702  13.640  1.00 68.23           C  
ATOM   1619  N   LEU C  85     -10.190  26.714  11.713  1.00 73.24           N  
ATOM   1620  CA  LEU C  85      -9.010  27.241  12.389  1.00 73.24           C  
ATOM   1621  C   LEU C  85      -8.335  28.317  11.545  1.00 73.24           C  
ATOM   1622  CB  LEU C  85      -8.017  26.115  12.691  1.00 73.24           C  
ATOM   1623  O   LEU C  85      -7.877  29.331  12.076  1.00 73.24           O  
ATOM   1624  CG  LEU C  85      -8.324  25.251  13.915  1.00 73.24           C  
ATOM   1625  CD1 LEU C  85      -7.370  24.063  13.977  1.00 73.24           C  
ATOM   1626  CD2 LEU C  85      -8.236  26.081  15.191  1.00 73.24           C  
ATOM   1627  N   LEU C  86      -8.296  28.046  10.329  1.00 76.31           N  
ATOM   1628  CA  LEU C  86      -7.733  29.036   9.417  1.00 76.31           C  
ATOM   1629  C   LEU C  86      -8.556  30.321   9.435  1.00 76.31           C  
ATOM   1630  CB  LEU C  86      -7.668  28.478   7.993  1.00 76.31           C  
ATOM   1631  O   LEU C  86      -8.000  31.418   9.525  1.00 76.31           O  
ATOM   1632  CG  LEU C  86      -6.963  29.351   6.954  1.00 76.31           C  
ATOM   1633  CD1 LEU C  86      -5.485  28.983   6.867  1.00 76.31           C  
ATOM   1634  CD2 LEU C  86      -7.635  29.211   5.593  1.00 76.31           C  
ATOM   1635  N   PHE C  87      -9.809  30.189   9.402  1.00 70.72           N  
ATOM   1636  CA  PHE C  87     -10.704  31.340   9.401  1.00 70.72           C  
ATOM   1637  C   PHE C  87     -10.560  32.138  10.691  1.00 70.72           C  
ATOM   1638  CB  PHE C  87     -12.158  30.892   9.220  1.00 70.72           C  
ATOM   1639  O   PHE C  87     -10.440  33.365  10.658  1.00 70.72           O  
ATOM   1640  CG  PHE C  87     -13.132  32.031   9.087  1.00 70.72           C  
ATOM   1641  CD1 PHE C  87     -13.871  32.463  10.181  1.00 70.72           C  
ATOM   1642  CD2 PHE C  87     -13.308  32.671   7.867  1.00 70.72           C  
ATOM   1643  CE1 PHE C  87     -14.774  33.518  10.061  1.00 70.72           C  
ATOM   1644  CE2 PHE C  87     -14.207  33.725   7.739  1.00 70.72           C  
ATOM   1645  CZ  PHE C  87     -14.940  34.147   8.837  1.00 70.72           C  
ATOM   1646  N   VAL C  88     -10.525  31.498  11.786  1.00 69.75           N  
ATOM   1647  CA  VAL C  88     -10.430  32.150  13.088  1.00 69.75           C  
ATOM   1648  C   VAL C  88      -9.087  32.867  13.210  1.00 69.75           C  
ATOM   1649  CB  VAL C  88     -10.601  31.138  14.243  1.00 69.75           C  
ATOM   1650  O   VAL C  88      -9.011  33.964  13.769  1.00 69.75           O  
ATOM   1651  CG1 VAL C  88     -10.248  31.783  15.582  1.00 69.75           C  
ATOM   1652  CG2 VAL C  88     -12.028  30.594  14.268  1.00 69.75           C  
ATOM   1653  N   THR C  89      -8.079  32.280  12.714  1.00 74.95           N  
ATOM   1654  CA  THR C  89      -6.755  32.891  12.752  1.00 74.95           C  
ATOM   1655  C   THR C  89      -6.731  34.181  11.937  1.00 74.95           C  
ATOM   1656  CB  THR C  89      -5.679  31.926  12.222  1.00 74.95           C  
ATOM   1657  O   THR C  89      -6.224  35.205  12.401  1.00 74.95           O  
ATOM   1658  CG2 THR C  89      -5.431  30.786  13.204  1.00 74.95           C  
ATOM   1659  OG1 THR C  89      -6.111  31.378  10.970  1.00 74.95           O  
ATOM   1660  N   VAL C  90      -7.288  34.140  10.785  1.00 72.29           N  
ATOM   1661  CA  VAL C  90      -7.304  35.297   9.897  1.00 72.29           C  
ATOM   1662  C   VAL C  90      -8.185  36.393  10.492  1.00 72.29           C  
ATOM   1663  CB  VAL C  90      -7.803  34.921   8.484  1.00 72.29           C  
ATOM   1664  O   VAL C  90      -7.797  37.564  10.518  1.00 72.29           O  
ATOM   1665  CG1 VAL C  90      -8.014  36.173   7.634  1.00 72.29           C  
ATOM   1666  CG2 VAL C  90      -6.818  33.971   7.806  1.00 72.29           C  
ATOM   1667  N   TYR C  91      -9.303  36.026  10.986  1.00 68.10           N  
ATOM   1668  CA  TYR C  91     -10.236  36.974  11.584  1.00 68.10           C  
ATOM   1669  C   TYR C  91      -9.612  37.667  12.789  1.00 68.10           C  
ATOM   1670  CB  TYR C  91     -11.529  36.266  12.000  1.00 68.10           C  
ATOM   1671  O   TYR C  91      -9.665  38.893  12.905  1.00 68.10           O  
ATOM   1672  CG  TYR C  91     -12.571  37.194  12.576  1.00 68.10           C  
ATOM   1673  CD1 TYR C  91     -12.818  37.231  13.946  1.00 68.10           C  
ATOM   1674  CD2 TYR C  91     -13.310  38.036  11.751  1.00 68.10           C  
ATOM   1675  CE1 TYR C  91     -13.779  38.083  14.481  1.00 68.10           C  
ATOM   1676  CE2 TYR C  91     -14.273  38.892  12.275  1.00 68.10           C  
ATOM   1677  OH  TYR C  91     -15.451  39.755  14.164  1.00 68.10           O  
ATOM   1678  CZ  TYR C  91     -14.499  38.909  13.639  1.00 68.10           C  
ATOM   1679  N   SER C  92      -9.042  36.907  13.686  1.00 69.91           N  
ATOM   1680  CA  SER C  92      -8.393  37.465  14.869  1.00 69.91           C  
ATOM   1681  C   SER C  92      -7.238  38.383  14.484  1.00 69.91           C  
ATOM   1682  CB  SER C  92      -7.885  36.346  15.779  1.00 69.91           C  
ATOM   1683  O   SER C  92      -7.019  39.414  15.123  1.00 69.91           O  
ATOM   1684  OG  SER C  92      -6.709  35.761  15.249  1.00 69.91           O  
ATOM   1685  N   HIS C  93      -6.532  38.070  13.502  1.00 73.44           N  
ATOM   1686  CA  HIS C  93      -5.434  38.894  13.010  1.00 73.44           C  
ATOM   1687  C   HIS C  93      -5.941  40.234  12.488  1.00 73.44           C  
ATOM   1688  CB  HIS C  93      -4.664  38.159  11.911  1.00 73.44           C  
ATOM   1689  O   HIS C  93      -5.358  41.280  12.781  1.00 73.44           O  
ATOM   1690  CG  HIS C  93      -3.364  38.806  11.554  1.00 73.44           C  
ATOM   1691  CD2 HIS C  93      -2.738  39.889  12.072  1.00 73.44           C  
ATOM   1692  ND1 HIS C  93      -2.552  38.337  10.544  1.00 73.44           N  
ATOM   1693  CE1 HIS C  93      -1.479  39.105  10.457  1.00 73.44           C  
ATOM   1694  NE2 HIS C  93      -1.567  40.055  11.373  1.00 73.44           N  
ATOM   1695  N   LEU C  94      -7.026  40.242  11.768  1.00 68.57           N  
ATOM   1696  CA  LEU C  94      -7.610  41.462  11.222  1.00 68.57           C  
ATOM   1697  C   LEU C  94      -8.121  42.366  12.338  1.00 68.57           C  
ATOM   1698  CB  LEU C  94      -8.751  41.126  10.259  1.00 68.57           C  
ATOM   1699  O   LEU C  94      -7.989  43.590  12.261  1.00 68.57           O  
ATOM   1700  CG  LEU C  94      -8.343  40.594   8.884  1.00 68.57           C  
ATOM   1701  CD1 LEU C  94      -9.570  40.108   8.118  1.00 68.57           C  
ATOM   1702  CD2 LEU C  94      -7.604  41.668   8.093  1.00 68.57           C  
ATOM   1703  N   LEU C  95      -8.652  41.802  13.386  1.00 64.24           N  
ATOM   1704  CA  LEU C  95      -9.133  42.564  14.533  1.00 64.24           C  
ATOM   1705  C   LEU C  95      -7.978  43.257  15.248  1.00 64.24           C  
ATOM   1706  CB  LEU C  95      -9.878  41.650  15.509  1.00 64.24           C  
ATOM   1707  O   LEU C  95      -8.100  44.415  15.655  1.00 64.24           O  
ATOM   1708  CG  LEU C  95     -11.323  41.305  15.147  1.00 64.24           C  
ATOM   1709  CD1 LEU C  95     -11.838  40.178  16.036  1.00 64.24           C  
ATOM   1710  CD2 LEU C  95     -12.213  42.537  15.269  1.00 64.24           C  
ATOM   1711  N   LEU C  96      -6.856  42.552  15.351  1.00 65.92           N  
ATOM   1712  CA  LEU C  96      -5.682  43.108  16.015  1.00 65.92           C  
ATOM   1713  C   LEU C  96      -5.080  44.244  15.194  1.00 65.92           C  
ATOM   1714  CB  LEU C  96      -4.632  42.019  16.248  1.00 65.92           C  
ATOM   1715  O   LEU C  96      -4.633  45.249  15.751  1.00 65.92           O  
ATOM   1716  CG  LEU C  96      -4.678  41.311  17.603  1.00 65.92           C  
ATOM   1717  CD1 LEU C  96      -4.345  39.832  17.440  1.00 65.92           C  
ATOM   1718  CD2 LEU C  96      -3.720  41.975  18.587  1.00 65.92           C  
ATOM   1719  N   VAL C  97      -5.086  44.087  13.894  1.00 66.76           N  
ATOM   1720  CA  VAL C  97      -4.583  45.125  13.000  1.00 66.76           C  
ATOM   1721  C   VAL C  97      -5.470  46.365  13.098  1.00 66.76           C  
ATOM   1722  CB  VAL C  97      -4.516  44.632  11.537  1.00 66.76           C  
ATOM   1723  O   VAL C  97      -4.969  47.490  13.158  1.00 66.76           O  
ATOM   1724  CG1 VAL C  97      -4.213  45.791  10.590  1.00 66.76           C  
ATOM   1725  CG2 VAL C  97      -3.467  43.532  11.393  1.00 66.76           C  
ATOM   1726  N   ALA C  98      -6.728  46.189  13.252  1.00 63.28           N  
ATOM   1727  CA  ALA C  98      -7.678  47.295  13.352  1.00 63.28           C  
ATOM   1728  C   ALA C  98      -7.531  48.025  14.684  1.00 63.28           C  
ATOM   1729  CB  ALA C  98      -9.107  46.785  13.183  1.00 63.28           C  
ATOM   1730  O   ALA C  98      -7.727  49.240  14.758  1.00 63.28           O  
ATOM   1731  N   ALA C  99      -7.061  47.253  15.729  1.00 62.62           N  
ATOM   1732  CA  ALA C  99      -6.903  47.822  17.065  1.00 62.62           C  
ATOM   1733  C   ALA C  99      -5.510  48.416  17.247  1.00 62.62           C  
ATOM   1734  CB  ALA C  99      -7.169  46.761  18.130  1.00 62.62           C  
ATOM   1735  O   ALA C  99      -5.220  49.031  18.276  1.00 62.62           O  
ATOM   1736  N   GLY C 100      -4.629  48.191  16.235  1.00 64.41           N  
ATOM   1737  CA  GLY C 100      -3.270  48.701  16.313  1.00 64.41           C  
ATOM   1738  C   GLY C 100      -2.411  47.961  17.321  1.00 64.41           C  
ATOM   1739  O   GLY C 100      -1.469  48.528  17.878  1.00 64.41           O  
ATOM   1740  N   LEU C 101      -2.845  46.775  17.663  1.00 66.47           N  
ATOM   1741  CA  LEU C 101      -2.168  45.985  18.685  1.00 66.47           C  
ATOM   1742  C   LEU C 101      -1.449  44.793  18.063  1.00 66.47           C  
ATOM   1743  CB  LEU C 101      -3.168  45.500  19.738  1.00 66.47           C  
ATOM   1744  O   LEU C 101      -1.163  43.808  18.748  1.00 66.47           O  
ATOM   1745  CG  LEU C 101      -3.511  46.488  20.853  1.00 66.47           C  
ATOM   1746  CD1 LEU C 101      -4.988  46.383  21.219  1.00 66.47           C  
ATOM   1747  CD2 LEU C 101      -2.633  46.242  22.076  1.00 66.47           C  
ATOM   1748  N   GLU C 102      -1.081  44.840  16.747  1.00 65.54           N  
ATOM   1749  CA  GLU C 102      -0.527  43.694  16.033  1.00 65.54           C  
ATOM   1750  C   GLU C 102       0.948  43.494  16.368  1.00 65.54           C  
ATOM   1751  CB  GLU C 102      -0.705  43.865  14.522  1.00 65.54           C  
ATOM   1752  O   GLU C 102       1.449  42.368  16.341  1.00 65.54           O  
ATOM   1753  CG  GLU C 102      -2.154  43.797  14.061  1.00 65.54           C  
ATOM   1754  CD  GLU C 102      -2.305  43.850  12.549  1.00 65.54           C  
ATOM   1755  OE1 GLU C 102      -3.451  43.765  12.051  1.00 65.54           O  
ATOM   1756  OE2 GLU C 102      -1.271  43.978  11.857  1.00 65.54           O  
ATOM   1757  N   ALA C 103       1.546  44.448  16.884  1.00 67.07           N  
ATOM   1758  CA  ALA C 103       3.003  44.464  16.987  1.00 67.07           C  
ATOM   1759  C   ALA C 103       3.495  43.404  17.969  1.00 67.07           C  
ATOM   1760  CB  ALA C 103       3.492  45.846  17.411  1.00 67.07           C  
ATOM   1761  O   ALA C 103       4.373  42.604  17.639  1.00 67.07           O  
ATOM   1762  N   PRO C 104       2.772  43.210  19.071  1.00 61.67           N  
ATOM   1763  CA  PRO C 104       3.266  42.219  20.030  1.00 61.67           C  
ATOM   1764  C   PRO C 104       2.998  40.783  19.585  1.00 61.67           C  
ATOM   1765  CB  PRO C 104       2.491  42.548  21.308  1.00 61.67           C  
ATOM   1766  O   PRO C 104       3.642  39.851  20.073  1.00 61.67           O  
ATOM   1767  CG  PRO C 104       1.369  43.428  20.859  1.00 61.67           C  
ATOM   1768  CD  PRO C 104       1.699  43.963  19.495  1.00 61.67           C  
ATOM   1769  N   PHE C 105       2.121  40.638  18.594  1.00 68.58           N  
ATOM   1770  CA  PHE C 105       1.678  39.290  18.258  1.00 68.58           C  
ATOM   1771  C   PHE C 105       2.179  38.884  16.877  1.00 68.58           C  
ATOM   1772  CB  PHE C 105       0.150  39.195  18.311  1.00 68.58           C  
ATOM   1773  O   PHE C 105       1.778  37.846  16.346  1.00 68.58           O  
ATOM   1774  CG  PHE C 105      -0.425  39.419  19.683  1.00 68.58           C  
ATOM   1775  CD1 PHE C 105      -0.482  38.382  20.606  1.00 68.58           C  
ATOM   1776  CD2 PHE C 105      -0.908  40.668  20.051  1.00 68.58           C  
ATOM   1777  CE1 PHE C 105      -1.014  38.587  21.877  1.00 68.58           C  
ATOM   1778  CE2 PHE C 105      -1.440  40.881  21.319  1.00 68.58           C  
ATOM   1779  CZ  PHE C 105      -1.494  39.838  22.230  1.00 68.58           C  
ATOM   1780  N   LEU C 106       2.969  39.674  16.285  1.00 69.62           N  
ATOM   1781  CA  LEU C 106       3.408  39.473  14.909  1.00 69.62           C  
ATOM   1782  C   LEU C 106       4.139  38.143  14.760  1.00 69.62           C  
ATOM   1783  CB  LEU C 106       4.317  40.621  14.462  1.00 69.62           C  
ATOM   1784  O   LEU C 106       3.885  37.392  13.815  1.00 69.62           O  
ATOM   1785  CG  LEU C 106       3.934  41.321  13.157  1.00 69.62           C  
ATOM   1786  CD1 LEU C 106       3.814  42.825  13.378  1.00 69.62           C  
ATOM   1787  CD2 LEU C 106       4.955  41.015  12.067  1.00 69.62           C  
ATOM   1788  N   TYR C 107       4.988  37.879  15.664  1.00 62.46           N  
ATOM   1789  CA  TYR C 107       5.771  36.653  15.561  1.00 62.46           C  
ATOM   1790  C   TYR C 107       4.888  35.425  15.751  1.00 62.46           C  
ATOM   1791  CB  TYR C 107       6.901  36.648  16.596  1.00 62.46           C  
ATOM   1792  O   TYR C 107       5.047  34.424  15.047  1.00 62.46           O  
ATOM   1793  CG  TYR C 107       8.118  37.431  16.169  1.00 62.46           C  
ATOM   1794  CD1 TYR C 107       9.009  36.914  15.231  1.00 62.46           C  
ATOM   1795  CD2 TYR C 107       8.381  38.688  16.702  1.00 62.46           C  
ATOM   1796  CE1 TYR C 107      10.134  37.631  14.835  1.00 62.46           C  
ATOM   1797  CE2 TYR C 107       9.503  39.414  16.314  1.00 62.46           C  
ATOM   1798  OH  TYR C 107      11.483  39.592  14.994  1.00 62.46           O  
ATOM   1799  CZ  TYR C 107      10.371  38.878  15.381  1.00 62.46           C  
ATOM   1800  N   LEU C 108       3.977  35.506  16.654  1.00 72.05           N  
ATOM   1801  CA  LEU C 108       3.058  34.401  16.906  1.00 72.05           C  
ATOM   1802  C   LEU C 108       2.188  34.128  15.683  1.00 72.05           C  
ATOM   1803  CB  LEU C 108       2.174  34.705  18.118  1.00 72.05           C  
ATOM   1804  O   LEU C 108       2.017  32.974  15.283  1.00 72.05           O  
ATOM   1805  CG  LEU C 108       1.521  33.501  18.799  1.00 72.05           C  
ATOM   1806  CD1 LEU C 108       2.173  33.239  20.153  1.00 72.05           C  
ATOM   1807  CD2 LEU C 108       0.021  33.725  18.958  1.00 72.05           C  
ATOM   1808  N   TYR C 109       1.703  35.125  15.116  1.00 70.48           N  
ATOM   1809  CA  TYR C 109       0.869  34.954  13.932  1.00 70.48           C  
ATOM   1810  C   TYR C 109       1.685  34.410  12.765  1.00 70.48           C  
ATOM   1811  CB  TYR C 109       0.216  36.282  13.538  1.00 70.48           C  
ATOM   1812  O   TYR C 109       1.198  33.581  11.992  1.00 70.48           O  
ATOM   1813  CG  TYR C 109      -1.168  36.471  14.109  1.00 70.48           C  
ATOM   1814  CD1 TYR C 109      -2.260  35.785  13.582  1.00 70.48           C  
ATOM   1815  CD2 TYR C 109      -1.387  37.337  15.175  1.00 70.48           C  
ATOM   1816  CE1 TYR C 109      -3.537  35.957  14.104  1.00 70.48           C  
ATOM   1817  CE2 TYR C 109      -2.660  37.517  15.705  1.00 70.48           C  
ATOM   1818  OH  TYR C 109      -4.990  36.998  15.685  1.00 70.48           O  
ATOM   1819  CZ  TYR C 109      -3.727  36.824  15.164  1.00 70.48           C  
ATOM   1820  N   ALA C 110       2.816  34.814  12.668  1.00 66.98           N  
ATOM   1821  CA  ALA C 110       3.697  34.291  11.627  1.00 66.98           C  
ATOM   1822  C   ALA C 110       3.898  32.786  11.783  1.00 66.98           C  
ATOM   1823  CB  ALA C 110       5.044  35.010  11.659  1.00 66.98           C  
ATOM   1824  O   ALA C 110       3.845  32.042  10.801  1.00 66.98           O  
ATOM   1825  N   LEU C 111       4.087  32.434  12.954  1.00 71.51           N  
ATOM   1826  CA  LEU C 111       4.284  31.016  13.238  1.00 71.51           C  
ATOM   1827  C   LEU C 111       3.030  30.216  12.901  1.00 71.51           C  
ATOM   1828  CB  LEU C 111       4.655  30.811  14.709  1.00 71.51           C  
ATOM   1829  O   LEU C 111       3.114  29.159  12.271  1.00 71.51           O  
ATOM   1830  CG  LEU C 111       4.919  29.370  15.147  1.00 71.51           C  
ATOM   1831  CD1 LEU C 111       6.159  28.822  14.449  1.00 71.51           C  
ATOM   1832  CD2 LEU C 111       5.073  29.290  16.662  1.00 71.51           C  
ATOM   1833  N   VAL C 112       1.905  30.644  13.269  1.00 75.43           N  
ATOM   1834  CA  VAL C 112       0.635  29.969  13.021  1.00 75.43           C  
ATOM   1835  C   VAL C 112       0.403  29.841  11.517  1.00 75.43           C  
ATOM   1836  CB  VAL C 112      -0.544  30.718  13.681  1.00 75.43           C  
ATOM   1837  O   VAL C 112       0.059  28.763  11.026  1.00 75.43           O  
ATOM   1838  CG1 VAL C 112      -1.879  30.121  13.237  1.00 75.43           C  
ATOM   1839  CG2 VAL C 112      -0.417  30.677  15.203  1.00 75.43           C  
ATOM   1840  N   TYR C 113       0.626  30.904  10.805  1.00 78.31           N  
ATOM   1841  CA  TYR C 113       0.456  30.871   9.357  1.00 78.31           C  
ATOM   1842  C   TYR C 113       1.428  29.889   8.715  1.00 78.31           C  
ATOM   1843  CB  TYR C 113       0.656  32.268   8.760  1.00 78.31           C  
ATOM   1844  O   TYR C 113       1.073  29.183   7.768  1.00 78.31           O  
ATOM   1845  CG  TYR C 113      -0.564  33.152   8.862  1.00 78.31           C  
ATOM   1846  CD1 TYR C 113      -1.777  32.766   8.297  1.00 78.31           C  
ATOM   1847  CD2 TYR C 113      -0.505  34.375   9.522  1.00 78.31           C  
ATOM   1848  CE1 TYR C 113      -2.903  33.578   8.387  1.00 78.31           C  
ATOM   1849  CE2 TYR C 113      -1.624  35.195   9.618  1.00 78.31           C  
ATOM   1850  OH  TYR C 113      -3.928  35.596   9.141  1.00 78.31           O  
ATOM   1851  CZ  TYR C 113      -2.817  34.788   9.049  1.00 78.31           C  
ATOM   1852  N   PHE C 114       2.569  29.840   9.254  1.00 76.10           N  
ATOM   1853  CA  PHE C 114       3.577  28.919   8.742  1.00 76.10           C  
ATOM   1854  C   PHE C 114       3.133  27.473   8.927  1.00 76.10           C  
ATOM   1855  CB  PHE C 114       4.921  29.150   9.438  1.00 76.10           C  
ATOM   1856  O   PHE C 114       3.179  26.678   7.986  1.00 76.10           O  
ATOM   1857  CG  PHE C 114       6.010  28.218   8.980  1.00 76.10           C  
ATOM   1858  CD1 PHE C 114       6.387  27.131   9.759  1.00 76.10           C  
ATOM   1859  CD2 PHE C 114       6.657  28.429   7.769  1.00 76.10           C  
ATOM   1860  CE1 PHE C 114       7.395  26.266   9.337  1.00 76.10           C  
ATOM   1861  CE2 PHE C 114       7.665  27.569   7.341  1.00 76.10           C  
ATOM   1862  CZ  PHE C 114       8.033  26.489   8.127  1.00 76.10           C  
ATOM   1863  N   LEU C 115       2.653  27.104  10.061  1.00 77.73           N  
ATOM   1864  CA  LEU C 115       2.215  25.745  10.363  1.00 77.73           C  
ATOM   1865  C   LEU C 115       0.991  25.371   9.533  1.00 77.73           C  
ATOM   1866  CB  LEU C 115       1.898  25.602  11.854  1.00 77.73           C  
ATOM   1867  O   LEU C 115       0.898  24.250   9.028  1.00 77.73           O  
ATOM   1868  CG  LEU C 115       3.092  25.648  12.808  1.00 77.73           C  
ATOM   1869  CD1 LEU C 115       2.613  25.674  14.256  1.00 77.73           C  
ATOM   1870  CD2 LEU C 115       4.016  24.459  12.567  1.00 77.73           C  
ATOM   1871  N   GLN C 116       0.113  26.267   9.350  1.00 77.52           N  
ATOM   1872  CA  GLN C 116      -1.076  26.029   8.539  1.00 77.52           C  
ATOM   1873  C   GLN C 116      -0.709  25.801   7.076  1.00 77.52           C  
ATOM   1874  CB  GLN C 116      -2.052  27.200   8.660  1.00 77.52           C  
ATOM   1875  O   GLN C 116      -1.319  24.972   6.399  1.00 77.52           O  
ATOM   1876  CG  GLN C 116      -2.885  27.179   9.934  1.00 77.52           C  
ATOM   1877  CD  GLN C 116      -3.861  28.337  10.017  1.00 77.52           C  
ATOM   1878  NE2 GLN C 116      -4.747  28.296  11.006  1.00 77.52           N  
ATOM   1879  OE1 GLN C 116      -3.818  29.262   9.200  1.00 77.52           O  
ATOM   1880  N   SER C 117       0.262  26.530   6.621  1.00 76.04           N  
ATOM   1881  CA  SER C 117       0.734  26.366   5.250  1.00 76.04           C  
ATOM   1882  C   SER C 117       1.345  24.985   5.037  1.00 76.04           C  
ATOM   1883  CB  SER C 117       1.760  27.446   4.903  1.00 76.04           C  
ATOM   1884  O   SER C 117       1.094  24.340   4.017  1.00 76.04           O  
ATOM   1885  OG  SER C 117       2.214  27.297   3.569  1.00 76.04           O  
ATOM   1886  N   ILE C 118       2.050  24.528   5.939  1.00 76.01           N  
ATOM   1887  CA  ILE C 118       2.669  23.210   5.851  1.00 76.01           C  
ATOM   1888  C   ILE C 118       1.587  22.134   5.793  1.00 76.01           C  
ATOM   1889  CB  ILE C 118       3.619  22.951   7.041  1.00 76.01           C  
ATOM   1890  O   ILE C 118       1.663  21.213   4.977  1.00 76.01           O  
ATOM   1891  CG1 ILE C 118       4.835  23.882   6.967  1.00 76.01           C  
ATOM   1892  CG2 ILE C 118       4.055  21.484   7.076  1.00 76.01           C  
ATOM   1893  CD1 ILE C 118       5.772  23.774   8.162  1.00 76.01           C  
ATOM   1894  N   ASN C 119       0.666  22.247   6.627  1.00 74.02           N  
ATOM   1895  CA  ASN C 119      -0.445  21.302   6.641  1.00 74.02           C  
ATOM   1896  C   ASN C 119      -1.198  21.302   5.314  1.00 74.02           C  
ATOM   1897  CB  ASN C 119      -1.402  21.614   7.794  1.00 74.02           C  
ATOM   1898  O   ASN C 119      -1.567  20.242   4.804  1.00 74.02           O  
ATOM   1899  CG  ASN C 119      -0.968  20.981   9.101  1.00 74.02           C  
ATOM   1900  ND2 ASN C 119      -1.391  21.567  10.214  1.00 74.02           N  
ATOM   1901  OD1 ASN C 119      -0.256  19.972   9.110  1.00 74.02           O  
ATOM   1902  N   PHE C 120      -1.373  22.491   4.805  1.00 77.26           N  
ATOM   1903  CA  PHE C 120      -2.071  22.631   3.533  1.00 77.26           C  
ATOM   1904  C   PHE C 120      -1.279  21.978   2.406  1.00 77.26           C  
ATOM   1905  CB  PHE C 120      -2.318  24.109   3.213  1.00 77.26           C  
ATOM   1906  O   PHE C 120      -1.845  21.268   1.573  1.00 77.26           O  
ATOM   1907  CG  PHE C 120      -3.213  24.331   2.023  1.00 77.26           C  
ATOM   1908  CD1 PHE C 120      -2.681  24.716   0.799  1.00 77.26           C  
ATOM   1909  CD2 PHE C 120      -4.586  24.154   2.130  1.00 77.26           C  
ATOM   1910  CE1 PHE C 120      -3.506  24.923  -0.304  1.00 77.26           C  
ATOM   1911  CE2 PHE C 120      -5.417  24.358   1.032  1.00 77.26           C  
ATOM   1912  CZ  PHE C 120      -4.876  24.743  -0.184  1.00 77.26           C  
ATOM   1913  N   VAL C 121      -0.020  22.216   2.374  1.00 76.35           N  
ATOM   1914  CA  VAL C 121       0.845  21.625   1.358  1.00 76.35           C  
ATOM   1915  C   VAL C 121       0.799  20.102   1.462  1.00 76.35           C  
ATOM   1916  CB  VAL C 121       2.301  22.125   1.492  1.00 76.35           C  
ATOM   1917  O   VAL C 121       0.751  19.405   0.446  1.00 76.35           O  
ATOM   1918  CG1 VAL C 121       3.228  21.340   0.566  1.00 76.35           C  
ATOM   1919  CG2 VAL C 121       2.380  23.620   1.192  1.00 76.35           C  
ATOM   1920  N   ARG C 122       0.773  19.671   2.563  1.00 76.22           N  
ATOM   1921  CA  ARG C 122       0.709  18.230   2.786  1.00 76.22           C  
ATOM   1922  C   ARG C 122      -0.574  17.644   2.206  1.00 76.22           C  
ATOM   1923  CB  ARG C 122       0.802  17.912   4.280  1.00 76.22           C  
ATOM   1924  O   ARG C 122      -0.544  16.601   1.549  1.00 76.22           O  
ATOM   1925  CG  ARG C 122       1.027  16.440   4.584  1.00 76.22           C  
ATOM   1926  CD  ARG C 122       1.067  16.173   6.082  1.00 76.22           C  
ATOM   1927  NE  ARG C 122       2.335  16.593   6.671  1.00 76.22           N  
ATOM   1928  NH1 ARG C 122       1.796  15.928   8.817  1.00 76.22           N  
ATOM   1929  NH2 ARG C 122       3.835  16.884   8.386  1.00 76.22           N  
ATOM   1930  CZ  ARG C 122       2.652  16.467   7.957  1.00 76.22           C  
ATOM   1931  N   ILE C 123      -1.633  18.280   2.380  1.00 72.75           N  
ATOM   1932  CA  ILE C 123      -2.922  17.830   1.866  1.00 72.75           C  
ATOM   1933  C   ILE C 123      -2.894  17.822   0.340  1.00 72.75           C  
ATOM   1934  CB  ILE C 123      -4.076  18.722   2.376  1.00 72.75           C  
ATOM   1935  O   ILE C 123      -3.341  16.860  -0.290  1.00 72.75           O  
ATOM   1936  CG1 ILE C 123      -4.277  18.526   3.883  1.00 72.75           C  
ATOM   1937  CG2 ILE C 123      -5.368  18.425   1.609  1.00 72.75           C  
ATOM   1938  CD1 ILE C 123      -5.238  19.524   4.515  1.00 72.75           C  
ATOM   1939  N   ILE C 124      -2.312  18.882  -0.228  1.00 72.85           N  
ATOM   1940  CA  ILE C 124      -2.234  19.004  -1.680  1.00 72.85           C  
ATOM   1941  C   ILE C 124      -1.360  17.887  -2.245  1.00 72.85           C  
ATOM   1942  CB  ILE C 124      -1.679  20.383  -2.102  1.00 72.85           C  
ATOM   1943  O   ILE C 124      -1.709  17.267  -3.253  1.00 72.85           O  
ATOM   1944  CG1 ILE C 124      -2.669  21.493  -1.731  1.00 72.85           C  
ATOM   1945  CG2 ILE C 124      -1.368  20.405  -3.601  1.00 72.85           C  
ATOM   1946  CD1 ILE C 124      -2.164  22.898  -2.028  1.00 72.85           C  
ATOM   1947  N   MET C 125      -0.335  17.647  -1.655  1.00 75.69           N  
ATOM   1948  CA  MET C 125       0.588  16.610  -2.111  1.00 75.69           C  
ATOM   1949  C   MET C 125      -0.062  15.233  -2.037  1.00 75.69           C  
ATOM   1950  CB  MET C 125       1.871  16.628  -1.278  1.00 75.69           C  
ATOM   1951  O   MET C 125       0.113  14.410  -2.938  1.00 75.69           O  
ATOM   1952  CG  MET C 125       2.785  17.803  -1.586  1.00 75.69           C  
ATOM   1953  SD  MET C 125       3.405  17.777  -3.313  1.00 75.69           S  
ATOM   1954  CE  MET C 125       4.720  16.535  -3.162  1.00 75.69           C  
ATOM   1955  N   ARG C 126      -0.770  15.019  -1.052  1.00 72.60           N  
ATOM   1956  CA  ARG C 126      -1.477  13.750  -0.915  1.00 72.60           C  
ATOM   1957  C   ARG C 126      -2.528  13.589  -2.008  1.00 72.60           C  
ATOM   1958  CB  ARG C 126      -2.134  13.646   0.463  1.00 72.60           C  
ATOM   1959  O   ARG C 126      -2.686  12.503  -2.569  1.00 72.60           O  
ATOM   1960  CG  ARG C 126      -1.169  13.279   1.579  1.00 72.60           C  
ATOM   1961  CD  ARG C 126      -1.895  13.039   2.896  1.00 72.60           C  
ATOM   1962  NE  ARG C 126      -0.963  12.726   3.976  1.00 72.60           N  
ATOM   1963  NH1 ARG C 126      -2.581  12.630   5.622  1.00 72.60           N  
ATOM   1964  NH2 ARG C 126      -0.380  12.259   6.148  1.00 72.60           N  
ATOM   1965  CZ  ARG C 126      -1.310  12.539   5.246  1.00 72.60           C  
ATOM   1966  N   LEU C 127      -3.229  14.635  -2.290  1.00 71.96           N  
ATOM   1967  CA  LEU C 127      -4.209  14.617  -3.370  1.00 71.96           C  
ATOM   1968  C   LEU C 127      -3.536  14.347  -4.711  1.00 71.96           C  
ATOM   1969  CB  LEU C 127      -4.970  15.944  -3.425  1.00 71.96           C  
ATOM   1970  O   LEU C 127      -4.066  13.603  -5.538  1.00 71.96           O  
ATOM   1971  CG  LEU C 127      -5.985  16.192  -2.307  1.00 71.96           C  
ATOM   1972  CD1 LEU C 127      -6.478  17.634  -2.349  1.00 71.96           C  
ATOM   1973  CD2 LEU C 127      -7.153  15.218  -2.420  1.00 71.96           C  
ATOM   1974  N   TRP C 128      -2.416  15.007  -4.818  1.00 74.61           N  
ATOM   1975  CA  TRP C 128      -1.640  14.818  -6.039  1.00 74.61           C  
ATOM   1976  C   TRP C 128      -1.218  13.361  -6.196  1.00 74.61           C  
ATOM   1977  CB  TRP C 128      -0.405  15.723  -6.038  1.00 74.61           C  
ATOM   1978  O   TRP C 128      -1.345  12.784  -7.278  1.00 74.61           O  
ATOM   1979  CG  TRP C 128       0.459  15.577  -7.255  1.00 74.61           C  
ATOM   1980  CD1 TRP C 128       0.181  16.015  -8.519  1.00 74.61           C  
ATOM   1981  CD2 TRP C 128       1.740  14.945  -7.321  1.00 74.61           C  
ATOM   1982  CE2 TRP C 128       2.182  15.037  -8.660  1.00 74.61           C  
ATOM   1983  CE3 TRP C 128       2.559  14.309  -6.378  1.00 74.61           C  
ATOM   1984  NE1 TRP C 128       1.213  15.694  -9.369  1.00 74.61           N  
ATOM   1985  CH2 TRP C 128       4.191  13.900  -8.136  1.00 74.61           C  
ATOM   1986  CZ2 TRP C 128       3.409  14.516  -9.078  1.00 74.61           C  
ATOM   1987  CZ3 TRP C 128       3.780  13.792  -6.797  1.00 74.61           C  
ATOM   1988  N   LEU C 129      -0.710  12.772  -5.221  1.00 71.33           N  
ATOM   1989  CA  LEU C 129      -0.267  11.383  -5.263  1.00 71.33           C  
ATOM   1990  C   LEU C 129      -1.429  10.451  -5.590  1.00 71.33           C  
ATOM   1991  CB  LEU C 129       0.365  10.980  -3.928  1.00 71.33           C  
ATOM   1992  O   LEU C 129      -1.273   9.506  -6.366  1.00 71.33           O  
ATOM   1993  CG  LEU C 129       1.879  11.165  -3.811  1.00 71.33           C  
ATOM   1994  CD1 LEU C 129       2.258  11.554  -2.386  1.00 71.33           C  
ATOM   1995  CD2 LEU C 129       2.607   9.893  -4.235  1.00 71.33           C  
ATOM   1996  N   CYS C 130      -2.518  10.712  -5.035  1.00 65.07           N  
ATOM   1997  CA  CYS C 130      -3.706   9.907  -5.294  1.00 65.07           C  
ATOM   1998  C   CYS C 130      -4.157  10.051  -6.743  1.00 65.07           C  
ATOM   1999  CB  CYS C 130      -4.842  10.310  -4.355  1.00 65.07           C  
ATOM   2000  O   CYS C 130      -4.582   9.076  -7.365  1.00 65.07           O  
ATOM   2001  SG  CYS C 130      -4.978   9.265  -2.888  1.00 65.07           S  
ATOM   2002  N   TRP C 131      -4.136  11.270  -7.128  1.00 67.94           N  
ATOM   2003  CA  TRP C 131      -4.473  11.513  -8.527  1.00 67.94           C  
ATOM   2004  C   TRP C 131      -3.526  10.760  -9.454  1.00 67.94           C  
ATOM   2005  CB  TRP C 131      -4.429  13.012  -8.838  1.00 67.94           C  
ATOM   2006  O   TRP C 131      -3.956  10.177 -10.452  1.00 67.94           O  
ATOM   2007  CG  TRP C 131      -4.832  13.354 -10.241  1.00 67.94           C  
ATOM   2008  CD1 TRP C 131      -6.090  13.296 -10.774  1.00 67.94           C  
ATOM   2009  CD2 TRP C 131      -3.972  13.805 -11.291  1.00 67.94           C  
ATOM   2010  CE2 TRP C 131      -4.776  14.001 -12.436  1.00 67.94           C  
ATOM   2011  CE3 TRP C 131      -2.597  14.063 -11.376  1.00 67.94           C  
ATOM   2012  NE1 TRP C 131      -6.063  13.684 -12.094  1.00 67.94           N  
ATOM   2013  CH2 TRP C 131      -2.901  14.689 -13.707  1.00 67.94           C  
ATOM   2014  CZ2 TRP C 131      -4.249  14.444 -13.651  1.00 67.94           C  
ATOM   2015  CZ3 TRP C 131      -2.075  14.503 -12.586  1.00 67.94           C  
ATOM   2016  N   LYS C 132      -2.268  10.727  -9.121  1.00 69.03           N  
ATOM   2017  CA  LYS C 132      -1.261  10.024  -9.910  1.00 69.03           C  
ATOM   2018  C   LYS C 132      -1.544   8.526  -9.955  1.00 69.03           C  
ATOM   2019  CB  LYS C 132       0.137  10.276  -9.343  1.00 69.03           C  
ATOM   2020  O   LYS C 132      -1.325   7.877 -10.980  1.00 69.03           O  
ATOM   2021  CG  LYS C 132       1.263  10.020 -10.334  1.00 69.03           C  
ATOM   2022  CD  LYS C 132       2.615  10.427  -9.761  1.00 69.03           C  
ATOM   2023  CE  LYS C 132       3.749  10.115 -10.729  1.00 69.03           C  
ATOM   2024  NZ  LYS C 132       5.067  10.585 -10.207  1.00 69.03           N  
ATOM   2025  N   CYS C 133      -2.021   7.961  -8.906  1.00 65.02           N  
ATOM   2026  CA  CYS C 133      -2.317   6.535  -8.823  1.00 65.02           C  
ATOM   2027  C   CYS C 133      -3.697   6.230  -9.393  1.00 65.02           C  
ATOM   2028  CB  CYS C 133      -2.236   6.055  -7.374  1.00 65.02           C  
ATOM   2029  O   CYS C 133      -4.112   5.070  -9.440  1.00 65.02           O  
ATOM   2030  SG  CYS C 133      -0.571   5.586  -6.854  1.00 65.02           S  
ATOM   2031  N   ARG C 134      -4.329   7.190  -9.898  1.00 57.16           N  
ATOM   2032  CA  ARG C 134      -5.660   7.058 -10.483  1.00 57.16           C  
ATOM   2033  C   ARG C 134      -6.624   6.394  -9.507  1.00 57.16           C  
ATOM   2034  CB  ARG C 134      -5.597   6.256 -11.785  1.00 57.16           C  
ATOM   2035  O   ARG C 134      -7.420   5.537  -9.898  1.00 57.16           O  
ATOM   2036  CG  ARG C 134      -6.420   6.852 -12.916  1.00 57.16           C  
ATOM   2037  CD  ARG C 134      -6.252   6.068 -14.210  1.00 57.16           C  
ATOM   2038  NE  ARG C 134      -6.925   6.723 -15.328  1.00 57.16           N  
ATOM   2039  NH1 ARG C 134      -6.451   5.057 -16.857  1.00 57.16           N  
ATOM   2040  NH2 ARG C 134      -7.640   6.907 -17.503  1.00 57.16           N  
ATOM   2041  CZ  ARG C 134      -7.004   6.228 -16.560  1.00 57.16           C  
ATOM   2042  N   SER C 135      -6.397   6.615  -8.321  1.00 54.64           N  
ATOM   2043  CA  SER C 135      -7.264   6.021  -7.309  1.00 54.64           C  
ATOM   2044  C   SER C 135      -8.406   6.962  -6.939  1.00 54.64           C  
ATOM   2045  CB  SER C 135      -6.462   5.664  -6.057  1.00 54.64           C  
ATOM   2046  O   SER C 135      -8.257   8.184  -7.005  1.00 54.64           O  
ATOM   2047  OG  SER C 135      -7.304   5.610  -4.918  1.00 54.64           O  
ATOM   2048  N   LYS C 136      -9.523   6.382  -6.580  1.00 48.08           N  
ATOM   2049  CA  LYS C 136     -10.752   7.117  -6.296  1.00 48.08           C  
ATOM   2050  C   LYS C 136     -10.831   7.508  -4.823  1.00 48.08           C  
ATOM   2051  CB  LYS C 136     -11.976   6.285  -6.683  1.00 48.08           C  
ATOM   2052  O   LYS C 136     -11.640   8.357  -4.443  1.00 48.08           O  
ATOM   2053  CG  LYS C 136     -12.225   6.211  -8.183  1.00 48.08           C  
ATOM   2054  CD  LYS C 136     -13.502   5.444  -8.500  1.00 48.08           C  
ATOM   2055  CE  LYS C 136     -13.716   5.310 -10.002  1.00 48.08           C  
ATOM   2056  NZ  LYS C 136     -14.966   4.557 -10.318  1.00 48.08           N  
ATOM   2057  N   ASN C 137      -9.765   7.379  -3.958  1.00 48.60           N  
ATOM   2058  CA  ASN C 137      -9.975   7.743  -2.561  1.00 48.60           C  
ATOM   2059  C   ASN C 137      -8.710   8.326  -1.938  1.00 48.60           C  
ATOM   2060  CB  ASN C 137     -10.455   6.533  -1.757  1.00 48.60           C  
ATOM   2061  O   ASN C 137      -8.114   7.716  -1.047  1.00 48.60           O  
ATOM   2062  CG  ASN C 137     -11.863   6.109  -2.125  1.00 48.60           C  
ATOM   2063  ND2 ASN C 137     -12.113   4.805  -2.105  1.00 48.60           N  
ATOM   2064  OD1 ASN C 137     -12.718   6.945  -2.427  1.00 48.60           O  
ATOM   2065  N   PRO C 138      -8.253   9.546  -2.340  1.00 47.43           N  
ATOM   2066  CA  PRO C 138      -6.920  10.073  -2.038  1.00 47.43           C  
ATOM   2067  C   PRO C 138      -6.777  10.521  -0.585  1.00 47.43           C  
ATOM   2068  CB  PRO C 138      -6.786  11.263  -2.992  1.00 47.43           C  
ATOM   2069  O   PRO C 138      -5.681  10.465  -0.023  1.00 47.43           O  
ATOM   2070  CG  PRO C 138      -8.177  11.524  -3.473  1.00 47.43           C  
ATOM   2071  CD  PRO C 138      -9.019  10.316  -3.178  1.00 47.43           C  
ATOM   2072  N   LEU C 139      -7.811  10.810   0.161  1.00 52.73           N  
ATOM   2073  CA  LEU C 139      -7.652  11.589   1.385  1.00 52.73           C  
ATOM   2074  C   LEU C 139      -7.903  10.725   2.616  1.00 52.73           C  
ATOM   2075  CB  LEU C 139      -8.603  12.788   1.384  1.00 52.73           C  
ATOM   2076  O   LEU C 139      -7.764  11.195   3.748  1.00 52.73           O  
ATOM   2077  CG  LEU C 139      -8.134  14.027   0.620  1.00 52.73           C  
ATOM   2078  CD1 LEU C 139      -9.331  14.797   0.072  1.00 52.73           C  
ATOM   2079  CD2 LEU C 139      -7.282  14.918   1.517  1.00 52.73           C  
ATOM   2080  N   LEU C 140      -8.047   9.449   2.358  1.00 51.17           N  
ATOM   2081  CA  LEU C 140      -8.481   8.639   3.490  1.00 51.17           C  
ATOM   2082  C   LEU C 140      -7.284   8.145   4.296  1.00 51.17           C  
ATOM   2083  CB  LEU C 140      -9.314   7.448   3.009  1.00 51.17           C  
ATOM   2084  O   LEU C 140      -7.382   7.963   5.512  1.00 51.17           O  
ATOM   2085  CG  LEU C 140     -10.821   7.529   3.257  1.00 51.17           C  
ATOM   2086  CD1 LEU C 140     -11.578   7.512   1.933  1.00 51.17           C  
ATOM   2087  CD2 LEU C 140     -11.278   6.385   4.155  1.00 51.17           C  
ATOM   2088  N   TYR C 141      -6.109   8.152   3.608  1.00 52.25           N  
ATOM   2089  CA  TYR C 141      -5.019   7.515   4.338  1.00 52.25           C  
ATOM   2090  C   TYR C 141      -3.862   8.485   4.547  1.00 52.25           C  
ATOM   2091  CB  TYR C 141      -4.527   6.271   3.592  1.00 52.25           C  
ATOM   2092  O   TYR C 141      -3.595   9.336   3.694  1.00 52.25           O  
ATOM   2093  CG  TYR C 141      -5.583   5.204   3.429  1.00 52.25           C  
ATOM   2094  CD1 TYR C 141      -5.888   4.334   4.473  1.00 52.25           C  
ATOM   2095  CD2 TYR C 141      -6.277   5.064   2.232  1.00 52.25           C  
ATOM   2096  CE1 TYR C 141      -6.858   3.348   4.327  1.00 52.25           C  
ATOM   2097  CE2 TYR C 141      -7.249   4.082   2.075  1.00 52.25           C  
ATOM   2098  OH  TYR C 141      -8.495   2.257   2.977  1.00 52.25           O  
ATOM   2099  CZ  TYR C 141      -7.533   3.231   3.127  1.00 52.25           C  
ATOM   2100  N   ASP C 142      -3.422   8.568   5.828  1.00 52.49           N  
ATOM   2101  CA  ASP C 142      -2.251   9.362   6.189  1.00 52.49           C  
ATOM   2102  C   ASP C 142      -0.961   8.592   5.916  1.00 52.49           C  
ATOM   2103  CB  ASP C 142      -2.316   9.775   7.661  1.00 52.49           C  
ATOM   2104  O   ASP C 142      -0.436   7.916   6.803  1.00 52.49           O  
ATOM   2105  CG  ASP C 142      -1.746  11.160   7.913  1.00 52.49           C  
ATOM   2106  OD1 ASP C 142      -1.195  11.774   6.974  1.00 52.49           O  
ATOM   2107  OD2 ASP C 142      -1.847  11.641   9.063  1.00 52.49           O  
ATOM   2108  N   ALA C 143      -0.621   8.428   4.672  1.00 55.95           N  
ATOM   2109  CA  ALA C 143       0.584   7.676   4.334  1.00 55.95           C  
ATOM   2110  C   ALA C 143       1.536   8.516   3.487  1.00 55.95           C  
ATOM   2111  CB  ALA C 143       0.219   6.388   3.600  1.00 55.95           C  
ATOM   2112  O   ALA C 143       1.105   9.427   2.776  1.00 55.95           O  
ATOM   2113  N   ASN C 144       2.791   8.226   3.673  1.00 64.03           N  
ATOM   2114  CA  ASN C 144       3.817   8.944   2.926  1.00 64.03           C  
ATOM   2115  C   ASN C 144       4.059   8.314   1.557  1.00 64.03           C  
ATOM   2116  CB  ASN C 144       5.122   8.999   3.723  1.00 64.03           C  
ATOM   2117  O   ASN C 144       4.641   8.945   0.673  1.00 64.03           O  
ATOM   2118  CG  ASN C 144       5.006   9.846   4.976  1.00 64.03           C  
ATOM   2119  ND2 ASN C 144       5.794   9.513   5.991  1.00 64.03           N  
ATOM   2120  OD1 ASN C 144       4.215  10.790   5.030  1.00 64.03           O  
ATOM   2121  N   TYR C 145       3.605   7.119   1.463  1.00 65.41           N  
ATOM   2122  CA  TYR C 145       3.773   6.389   0.211  1.00 65.41           C  
ATOM   2123  C   TYR C 145       2.470   5.717  -0.207  1.00 65.41           C  
ATOM   2124  CB  TYR C 145       4.882   5.341   0.343  1.00 65.41           C  
ATOM   2125  O   TYR C 145       1.661   5.336   0.642  1.00 65.41           O  
ATOM   2126  CG  TYR C 145       6.208   5.913   0.782  1.00 65.41           C  
ATOM   2127  CD1 TYR C 145       7.152   6.330  -0.153  1.00 65.41           C  
ATOM   2128  CD2 TYR C 145       6.520   6.036   2.132  1.00 65.41           C  
ATOM   2129  CE1 TYR C 145       8.377   6.856   0.247  1.00 65.41           C  
ATOM   2130  CE2 TYR C 145       7.741   6.560   2.543  1.00 65.41           C  
ATOM   2131  OH  TYR C 145       9.871   7.487   1.996  1.00 65.41           O  
ATOM   2132  CZ  TYR C 145       8.661   6.967   1.594  1.00 65.41           C  
ATOM   2133  N   PHE C 146       2.399   5.669  -1.507  1.00 70.42           N  
ATOM   2134  CA  PHE C 146       1.210   4.999  -2.021  1.00 70.42           C  
ATOM   2135  C   PHE C 146       1.582   3.988  -3.098  1.00 70.42           C  
ATOM   2136  CB  PHE C 146       0.216   6.021  -2.581  1.00 70.42           C  
ATOM   2137  O   PHE C 146       2.273   4.325  -4.062  1.00 70.42           O  
ATOM   2138  CG  PHE C 146      -0.460   6.853  -1.525  1.00 70.42           C  
ATOM   2139  CD1 PHE C 146      -1.664   6.445  -0.964  1.00 70.42           C  
ATOM   2140  CD2 PHE C 146       0.109   8.044  -1.092  1.00 70.42           C  
ATOM   2141  CE1 PHE C 146      -2.292   7.213   0.014  1.00 70.42           C  
ATOM   2142  CE2 PHE C 146      -0.512   8.816  -0.115  1.00 70.42           C  
ATOM   2143  CZ  PHE C 146      -1.713   8.399   0.436  1.00 70.42           C  
ATOM   2144  N   LEU C 147       1.117   2.771  -2.833  1.00 71.83           N  
ATOM   2145  CA  LEU C 147       1.327   1.720  -3.823  1.00 71.83           C  
ATOM   2146  C   LEU C 147       0.191   1.698  -4.840  1.00 71.83           C  
ATOM   2147  CB  LEU C 147       1.442   0.355  -3.139  1.00 71.83           C  
ATOM   2148  O   LEU C 147      -0.977   1.561  -4.470  1.00 71.83           O  
ATOM   2149  CG  LEU C 147       1.665  -0.846  -4.059  1.00 71.83           C  
ATOM   2150  CD1 LEU C 147       3.117  -0.899  -4.521  1.00 71.83           C  
ATOM   2151  CD2 LEU C 147       1.276  -2.140  -3.352  1.00 71.83           C  
ATOM   2152  N   CYS C 148       0.635   1.915  -6.049  1.00 70.07           N  
ATOM   2153  CA  CYS C 148      -0.346   1.858  -7.127  1.00 70.07           C  
ATOM   2154  C   CYS C 148      -0.417   0.460  -7.728  1.00 70.07           C  
ATOM   2155  CB  CYS C 148      -0.006   2.875  -8.216  1.00 70.07           C  
ATOM   2156  O   CYS C 148       0.525   0.014  -8.386  1.00 70.07           O  
ATOM   2157  SG  CYS C 148      -0.094   4.592  -7.663  1.00 70.07           S  
ATOM   2158  N   TRP C 149      -1.566  -0.156  -7.498  1.00 62.23           N  
ATOM   2159  CA  TRP C 149      -1.808  -1.508  -7.990  1.00 62.23           C  
ATOM   2160  C   TRP C 149      -2.959  -1.527  -8.990  1.00 62.23           C  
ATOM   2161  CB  TRP C 149      -2.110  -2.458  -6.827  1.00 62.23           C  
ATOM   2162  O   TRP C 149      -4.123  -1.387  -8.609  1.00 62.23           O  
ATOM   2163  CG  TRP C 149      -2.220  -3.898  -7.230  1.00 62.23           C  
ATOM   2164  CD1 TRP C 149      -1.619  -4.503  -8.298  1.00 62.23           C  
ATOM   2165  CD2 TRP C 149      -2.982  -4.913  -6.570  1.00 62.23           C  
ATOM   2166  CE2 TRP C 149      -2.797  -6.112  -7.294  1.00 62.23           C  
ATOM   2167  CE3 TRP C 149      -3.805  -4.926  -5.436  1.00 62.23           C  
ATOM   2168  NE1 TRP C 149      -1.962  -5.835  -8.342  1.00 62.23           N  
ATOM   2169  CH2 TRP C 149      -4.204  -7.297  -5.805  1.00 62.23           C  
ATOM   2170  CZ2 TRP C 149      -3.405  -7.312  -6.919  1.00 62.23           C  
ATOM   2171  CZ3 TRP C 149      -4.409  -6.122  -5.064  1.00 62.23           C  
ATOM   2172  N   HIS C 150      -2.579  -1.652 -10.245  1.00 57.45           N  
ATOM   2173  CA  HIS C 150      -3.566  -1.640 -11.319  1.00 57.45           C  
ATOM   2174  C   HIS C 150      -3.934  -3.057 -11.745  1.00 57.45           C  
ATOM   2175  CB  HIS C 150      -3.042  -0.850 -12.520  1.00 57.45           C  
ATOM   2176  O   HIS C 150      -3.091  -3.792 -12.265  1.00 57.45           O  
ATOM   2177  CG  HIS C 150      -2.925   0.619 -12.266  1.00 57.45           C  
ATOM   2178  CD2 HIS C 150      -1.901   1.479 -12.479  1.00 57.45           C  
ATOM   2179  ND1 HIS C 150      -3.949   1.365 -11.723  1.00 57.45           N  
ATOM   2180  CE1 HIS C 150      -3.559   2.624 -11.614  1.00 57.45           C  
ATOM   2181  NE2 HIS C 150      -2.320   2.720 -12.066  1.00 57.45           N  
ATOM   2182  N   THR C 151      -5.156  -3.473 -11.461  1.00 49.12           N  
ATOM   2183  CA  THR C 151      -5.660  -4.774 -11.887  1.00 49.12           C  
ATOM   2184  C   THR C 151      -6.579  -4.628 -13.096  1.00 49.12           C  
ATOM   2185  CB  THR C 151      -6.415  -5.481 -10.747  1.00 49.12           C  
ATOM   2186  O   THR C 151      -6.796  -3.519 -13.588  1.00 49.12           O  
ATOM   2187  CG2 THR C 151      -5.562  -5.556  -9.485  1.00 49.12           C  
ATOM   2188  OG1 THR C 151      -7.617  -4.757 -10.456  1.00 49.12           O  
ATOM   2189  N   ASN C 152      -6.930  -5.639 -13.756  1.00 46.88           N  
ATOM   2190  CA  ASN C 152      -7.782  -5.604 -14.940  1.00 46.88           C  
ATOM   2191  C   ASN C 152      -9.124  -4.941 -14.645  1.00 46.88           C  
ATOM   2192  CB  ASN C 152      -7.997  -7.016 -15.489  1.00 46.88           C  
ATOM   2193  O   ASN C 152      -9.704  -4.289 -15.516  1.00 46.88           O  
ATOM   2194  CG  ASN C 152      -7.035  -7.359 -16.610  1.00 46.88           C  
ATOM   2195  ND2 ASN C 152      -7.076  -8.606 -17.065  1.00 46.88           N  
ATOM   2196  OD1 ASN C 152      -6.261  -6.511 -17.062  1.00 46.88           O  
ATOM   2197  N   CYS C 153      -9.412  -5.027 -13.310  1.00 46.61           N  
ATOM   2198  CA  CYS C 153     -10.768  -4.593 -12.994  1.00 46.61           C  
ATOM   2199  C   CYS C 153     -10.751  -3.338 -12.129  1.00 46.61           C  
ATOM   2200  CB  CYS C 153     -11.535  -5.705 -12.280  1.00 46.61           C  
ATOM   2201  O   CYS C 153     -11.666  -2.516 -12.202  1.00 46.61           O  
ATOM   2202  SG  CYS C 153     -11.802  -7.174 -13.297  1.00 46.61           S  
ATOM   2203  N   TYR C 154      -9.643  -3.264 -11.355  1.00 46.41           N  
ATOM   2204  CA  TYR C 154      -9.669  -2.163 -10.399  1.00 46.41           C  
ATOM   2205  C   TYR C 154      -8.285  -1.545 -10.241  1.00 46.41           C  
ATOM   2206  CB  TYR C 154     -10.185  -2.643  -9.039  1.00 46.41           C  
ATOM   2207  O   TYR C 154      -7.272  -2.206 -10.483  1.00 46.41           O  
ATOM   2208  CG  TYR C 154     -11.614  -3.126  -9.068  1.00 46.41           C  
ATOM   2209  CD1 TYR C 154     -12.675  -2.229  -8.966  1.00 46.41           C  
ATOM   2210  CD2 TYR C 154     -11.907  -4.480  -9.197  1.00 46.41           C  
ATOM   2211  CE1 TYR C 154     -13.994  -2.670  -8.990  1.00 46.41           C  
ATOM   2212  CE2 TYR C 154     -13.222  -4.932  -9.222  1.00 46.41           C  
ATOM   2213  OH  TYR C 154     -15.561  -4.463  -9.144  1.00 46.41           O  
ATOM   2214  CZ  TYR C 154     -14.257  -4.021  -9.119  1.00 46.41           C  
ATOM   2215  N   ASP C 155      -8.336  -0.307  -9.989  1.00 53.87           N  
ATOM   2216  CA  ASP C 155      -7.120   0.393  -9.587  1.00 53.87           C  
ATOM   2217  C   ASP C 155      -7.112   0.660  -8.083  1.00 53.87           C  
ATOM   2218  CB  ASP C 155      -6.978   1.708 -10.356  1.00 53.87           C  
ATOM   2219  O   ASP C 155      -8.081   1.192  -7.537  1.00 53.87           O  
ATOM   2220  CG  ASP C 155      -6.792   1.505 -11.849  1.00 53.87           C  
ATOM   2221  OD1 ASP C 155      -6.233   0.464 -12.258  1.00 53.87           O  
ATOM   2222  OD2 ASP C 155      -7.205   2.395 -12.624  1.00 53.87           O  
ATOM   2223  N   TYR C 156      -6.046   0.106  -7.515  1.00 57.34           N  
ATOM   2224  CA  TYR C 156      -5.954   0.279  -6.070  1.00 57.34           C  
ATOM   2225  C   TYR C 156      -4.815   1.223  -5.706  1.00 57.34           C  
ATOM   2226  CB  TYR C 156      -5.753  -1.073  -5.378  1.00 57.34           C  
ATOM   2227  O   TYR C 156      -3.769   1.226  -6.360  1.00 57.34           O  
ATOM   2228  CG  TYR C 156      -6.888  -2.044  -5.602  1.00 57.34           C  
ATOM   2229  CD1 TYR C 156      -7.992  -2.062  -4.753  1.00 57.34           C  
ATOM   2230  CD2 TYR C 156      -6.857  -2.944  -6.661  1.00 57.34           C  
ATOM   2231  CE1 TYR C 156      -9.039  -2.956  -4.954  1.00 57.34           C  
ATOM   2232  CE2 TYR C 156      -7.898  -3.842  -6.872  1.00 57.34           C  
ATOM   2233  OH  TYR C 156     -10.016  -4.728  -6.218  1.00 57.34           O  
ATOM   2234  CZ  TYR C 156      -8.983  -3.840  -6.015  1.00 57.34           C  
ATOM   2235  N   CYS C 157      -5.161   2.068  -4.702  1.00 59.65           N  
ATOM   2236  CA  CYS C 157      -4.131   2.887  -4.074  1.00 59.65           C  
ATOM   2237  C   CYS C 157      -3.959   2.518  -2.606  1.00 59.65           C  
ATOM   2238  CB  CYS C 157      -4.475   4.371  -4.199  1.00 59.65           C  
ATOM   2239  O   CYS C 157      -4.823   2.818  -1.780  1.00 59.65           O  
ATOM   2240  SG  CYS C 157      -3.071   5.471  -3.915  1.00 59.65           S  
ATOM   2241  N   ILE C 158      -2.885   1.752  -2.380  1.00 60.66           N  
ATOM   2242  CA  ILE C 158      -2.657   1.211  -1.045  1.00 60.66           C  
ATOM   2243  C   ILE C 158      -1.610   2.052  -0.319  1.00 60.66           C  
ATOM   2244  CB  ILE C 158      -2.211  -0.268  -1.104  1.00 60.66           C  
ATOM   2245  O   ILE C 158      -0.490   2.217  -0.807  1.00 60.66           O  
ATOM   2246  CG1 ILE C 158      -3.198  -1.091  -1.940  1.00 60.66           C  
ATOM   2247  CG2 ILE C 158      -2.074  -0.846   0.308  1.00 60.66           C  
ATOM   2248  CD1 ILE C 158      -2.684  -2.472  -2.321  1.00 60.66           C  
ATOM   2249  N   PRO C 159      -1.977   2.568   0.811  1.00 58.18           N  
ATOM   2250  CA  PRO C 159      -1.017   3.371   1.572  1.00 58.18           C  
ATOM   2251  C   PRO C 159       0.076   2.524   2.220  1.00 58.18           C  
ATOM   2252  CB  PRO C 159      -1.887   4.047   2.635  1.00 58.18           C  
ATOM   2253  O   PRO C 159      -0.203   1.440   2.737  1.00 58.18           O  
ATOM   2254  CG  PRO C 159      -3.100   3.180   2.744  1.00 58.18           C  
ATOM   2255  CD  PRO C 159      -3.254   2.413   1.462  1.00 58.18           C  
ATOM   2256  N   TYR C 160       1.278   3.048   2.044  1.00 60.46           N  
ATOM   2257  CA  TYR C 160       2.436   2.428   2.678  1.00 60.46           C  
ATOM   2258  C   TYR C 160       3.224   3.447   3.491  1.00 60.46           C  
ATOM   2259  CB  TYR C 160       3.344   1.784   1.625  1.00 60.46           C  
ATOM   2260  O   TYR C 160       3.280   4.626   3.134  1.00 60.46           O  
ATOM   2261  CG  TYR C 160       3.293   0.276   1.620  1.00 60.46           C  
ATOM   2262  CD1 TYR C 160       4.234  -0.475   2.321  1.00 60.46           C  
ATOM   2263  CD2 TYR C 160       2.305  -0.402   0.913  1.00 60.46           C  
ATOM   2264  CE1 TYR C 160       4.192  -1.865   2.317  1.00 60.46           C  
ATOM   2265  CE2 TYR C 160       2.254  -1.792   0.902  1.00 60.46           C  
ATOM   2266  OH  TYR C 160       3.153  -3.890   1.599  1.00 60.46           O  
ATOM   2267  CZ  TYR C 160       3.199  -2.514   1.606  1.00 60.46           C  
ATOM   2268  N   ASN C 161       3.839   2.910   4.598  1.00 52.03           N  
ATOM   2269  CA  ASN C 161       4.527   3.841   5.486  1.00 52.03           C  
ATOM   2270  C   ASN C 161       6.028   3.871   5.212  1.00 52.03           C  
ATOM   2271  CB  ASN C 161       4.261   3.484   6.950  1.00 52.03           C  
ATOM   2272  O   ASN C 161       6.722   4.799   5.632  1.00 52.03           O  
ATOM   2273  CG  ASN C 161       2.894   3.937   7.422  1.00 52.03           C  
ATOM   2274  ND2 ASN C 161       2.429   3.365   8.527  1.00 52.03           N  
ATOM   2275  OD1 ASN C 161       2.261   4.793   6.800  1.00 52.03           O  
ATOM   2276  N   SER C 162       6.398   2.789   4.605  1.00 53.55           N  
ATOM   2277  CA  SER C 162       7.833   2.764   4.343  1.00 53.55           C  
ATOM   2278  C   SER C 162       8.150   1.983   3.072  1.00 53.55           C  
ATOM   2279  CB  SER C 162       8.583   2.152   5.527  1.00 53.55           C  
ATOM   2280  O   SER C 162       7.315   1.221   2.581  1.00 53.55           O  
ATOM   2281  OG  SER C 162       8.393   0.749   5.573  1.00 53.55           O  
ATOM   2282  N   VAL C 163       9.432   2.268   2.605  1.00 62.04           N  
ATOM   2283  CA  VAL C 163       9.939   1.541   1.446  1.00 62.04           C  
ATOM   2284  C   VAL C 163      10.742   0.327   1.907  1.00 62.04           C  
ATOM   2285  CB  VAL C 163      10.811   2.446   0.546  1.00 62.04           C  
ATOM   2286  O   VAL C 163      11.660   0.454   2.721  1.00 62.04           O  
ATOM   2287  CG1 VAL C 163      11.350   1.660  -0.648  1.00 62.04           C  
ATOM   2288  CG2 VAL C 163      10.011   3.659   0.075  1.00 62.04           C  
ATOM   2289  N   THR C 164      10.250  -0.859   1.435  1.00 58.40           N  
ATOM   2290  CA  THR C 164      10.934  -2.102   1.775  1.00 58.40           C  
ATOM   2291  C   THR C 164      11.390  -2.831   0.515  1.00 58.40           C  
ATOM   2292  CB  THR C 164      10.028  -3.028   2.608  1.00 58.40           C  
ATOM   2293  O   THR C 164      11.068  -2.415  -0.600  1.00 58.40           O  
ATOM   2294  CG2 THR C 164       9.622  -2.366   3.920  1.00 58.40           C  
ATOM   2295  OG1 THR C 164       8.847  -3.334   1.855  1.00 58.40           O  
ATOM   2296  N   SER C 165      12.256  -3.795   0.701  1.00 65.00           N  
ATOM   2297  CA  SER C 165      12.749  -4.578  -0.427  1.00 65.00           C  
ATOM   2298  C   SER C 165      11.642  -5.434  -1.033  1.00 65.00           C  
ATOM   2299  CB  SER C 165      13.915  -5.468   0.006  1.00 65.00           C  
ATOM   2300  O   SER C 165      11.683  -5.763  -2.220  1.00 65.00           O  
ATOM   2301  OG  SER C 165      13.640  -6.084   1.253  1.00 65.00           O  
ATOM   2302  N   SER C 166      10.733  -5.764  -0.211  1.00 61.51           N  
ATOM   2303  CA  SER C 166       9.612  -6.578  -0.669  1.00 61.51           C  
ATOM   2304  C   SER C 166       8.285  -6.034  -0.150  1.00 61.51           C  
ATOM   2305  CB  SER C 166       9.786  -8.030  -0.223  1.00 61.51           C  
ATOM   2306  O   SER C 166       8.222  -5.479   0.948  1.00 61.51           O  
ATOM   2307  OG  SER C 166       9.956  -8.108   1.182  1.00 61.51           O  
ATOM   2308  N   ILE C 167       7.283  -6.114  -1.014  1.00 65.73           N  
ATOM   2309  CA  ILE C 167       5.939  -5.684  -0.642  1.00 65.73           C  
ATOM   2310  C   ILE C 167       4.958  -6.840  -0.828  1.00 65.73           C  
ATOM   2311  CB  ILE C 167       5.487  -4.460  -1.470  1.00 65.73           C  
ATOM   2312  O   ILE C 167       5.042  -7.583  -1.809  1.00 65.73           O  
ATOM   2313  CG1 ILE C 167       6.423  -3.272  -1.219  1.00 65.73           C  
ATOM   2314  CG2 ILE C 167       4.037  -4.093  -1.144  1.00 65.73           C  
ATOM   2315  CD1 ILE C 167       6.213  -2.106  -2.176  1.00 65.73           C  
ATOM   2316  N   VAL C 168       4.085  -6.988   0.123  1.00 62.30           N  
ATOM   2317  CA  VAL C 168       3.101  -8.063   0.053  1.00 62.30           C  
ATOM   2318  C   VAL C 168       1.697  -7.472  -0.054  1.00 62.30           C  
ATOM   2319  CB  VAL C 168       3.193  -8.999   1.279  1.00 62.30           C  
ATOM   2320  O   VAL C 168       1.299  -6.647   0.773  1.00 62.30           O  
ATOM   2321  CG1 VAL C 168       2.157 -10.117   1.184  1.00 62.30           C  
ATOM   2322  CG2 VAL C 168       4.601  -9.580   1.400  1.00 62.30           C  
ATOM   2323  N   ILE C 169       0.948  -7.983  -1.097  1.00 62.51           N  
ATOM   2324  CA  ILE C 169      -0.412  -7.506  -1.322  1.00 62.51           C  
ATOM   2325  C   ILE C 169      -1.391  -8.674  -1.222  1.00 62.51           C  
ATOM   2326  CB  ILE C 169      -0.547  -6.809  -2.694  1.00 62.51           C  
ATOM   2327  O   ILE C 169      -1.132  -9.757  -1.753  1.00 62.51           O  
ATOM   2328  CG1 ILE C 169       0.471  -5.669  -2.816  1.00 62.51           C  
ATOM   2329  CG2 ILE C 169      -1.974  -6.294  -2.900  1.00 62.51           C  
ATOM   2330  CD1 ILE C 169       0.549  -5.056  -4.208  1.00 62.51           C  
ATOM   2331  N   THR C 170      -2.602  -8.461  -0.609  1.00 54.94           N  
ATOM   2332  CA  THR C 170      -3.585  -9.530  -0.470  1.00 54.94           C  
ATOM   2333  C   THR C 170      -4.819  -9.243  -1.320  1.00 54.94           C  
ATOM   2334  CB  THR C 170      -4.003  -9.718   1.000  1.00 54.94           C  
ATOM   2335  O   THR C 170      -5.156  -8.082  -1.563  1.00 54.94           O  
ATOM   2336  CG2 THR C 170      -2.802 -10.070   1.872  1.00 54.94           C  
ATOM   2337  OG1 THR C 170      -4.590  -8.503   1.482  1.00 54.94           O  
ATOM   2338  N   SER C 171      -5.376 -10.190  -2.089  1.00 51.99           N  
ATOM   2339  CA  SER C 171      -6.503 -10.116  -3.013  1.00 51.99           C  
ATOM   2340  C   SER C 171      -7.716  -9.465  -2.355  1.00 51.99           C  
ATOM   2341  CB  SER C 171      -6.874 -11.511  -3.519  1.00 51.99           C  
ATOM   2342  O   SER C 171      -8.640  -9.026  -3.043  1.00 51.99           O  
ATOM   2343  OG  SER C 171      -8.166 -11.881  -3.069  1.00 51.99           O  
ATOM   2344  N   GLY C 172      -7.913  -9.270  -1.029  1.00 44.24           N  
ATOM   2345  CA  GLY C 172      -9.089  -8.578  -0.525  1.00 44.24           C  
ATOM   2346  C   GLY C 172      -9.190  -7.144  -1.008  1.00 44.24           C  
ATOM   2347  O   GLY C 172      -8.525  -6.759  -1.972  1.00 44.24           O  
ATOM   2348  N   ASP C 173     -10.401  -6.374  -0.717  1.00 37.07           N  
ATOM   2349  CA  ASP C 173     -10.703  -5.010  -1.141  1.00 37.07           C  
ATOM   2350  C   ASP C 173      -9.457  -4.129  -1.086  1.00 37.07           C  
ATOM   2351  CB  ASP C 173     -11.810  -4.410  -0.271  1.00 37.07           C  
ATOM   2352  O   ASP C 173      -9.546  -2.908  -1.229  1.00 37.07           O  
ATOM   2353  CG  ASP C 173     -13.142  -5.121  -0.433  1.00 37.07           C  
ATOM   2354  OD1 ASP C 173     -13.303  -5.904  -1.393  1.00 37.07           O  
ATOM   2355  OD2 ASP C 173     -14.040  -4.893   0.406  1.00 37.07           O  
ATOM   2356  N   GLY C 174      -8.403  -4.434  -1.671  1.00 33.42           N  
ATOM   2357  CA  GLY C 174      -7.249  -3.550  -1.643  1.00 33.42           C  
ATOM   2358  C   GLY C 174      -6.896  -3.074  -0.246  1.00 33.42           C  
ATOM   2359  O   GLY C 174      -5.973  -2.276  -0.071  1.00 33.42           O  
ATOM   2360  N   THR C 175      -7.996  -2.841   0.655  1.00 31.72           N  
ATOM   2361  CA  THR C 175      -7.882  -2.280   1.997  1.00 31.72           C  
ATOM   2362  C   THR C 175      -7.389  -3.335   2.983  1.00 31.72           C  
ATOM   2363  CB  THR C 175      -9.229  -1.711   2.481  1.00 31.72           C  
ATOM   2364  O   THR C 175      -7.873  -4.469   2.982  1.00 31.72           O  
ATOM   2365  CG2 THR C 175      -9.504  -0.346   1.859  1.00 31.72           C  
ATOM   2366  OG1 THR C 175     -10.281  -2.612   2.113  1.00 31.72           O  
ATOM   2367  N   THR C 176      -6.132  -3.381   3.319  1.00 32.06           N  
ATOM   2368  CA  THR C 176      -5.517  -4.357   4.211  1.00 32.06           C  
ATOM   2369  C   THR C 176      -6.240  -4.394   5.554  1.00 32.06           C  
ATOM   2370  CB  THR C 176      -4.025  -4.046   4.437  1.00 32.06           C  
ATOM   2371  O   THR C 176      -6.318  -3.381   6.251  1.00 32.06           O  
ATOM   2372  CG2 THR C 176      -3.215  -4.288   3.168  1.00 32.06           C  
ATOM   2373  OG1 THR C 176      -3.884  -2.674   4.826  1.00 32.06           O  
ATOM   2374  N   SER C 177      -7.535  -4.700   5.695  1.00 29.60           N  
ATOM   2375  CA  SER C 177      -7.803  -4.866   7.120  1.00 29.60           C  
ATOM   2376  C   SER C 177      -6.893  -5.924   7.734  1.00 29.60           C  
ATOM   2377  CB  SER C 177      -9.267  -5.245   7.349  1.00 29.60           C  
ATOM   2378  O   SER C 177      -6.643  -6.966   7.124  1.00 29.60           O  
ATOM   2379  OG  SER C 177      -9.600  -6.422   6.633  1.00 29.60           O  
ATOM   2380  N   PRO C 178      -6.141  -5.540   8.788  1.00 28.31           N  
ATOM   2381  CA  PRO C 178      -5.264  -6.526   9.424  1.00 28.31           C  
ATOM   2382  C   PRO C 178      -6.004  -7.798   9.832  1.00 28.31           C  
ATOM   2383  CB  PRO C 178      -4.734  -5.785  10.654  1.00 28.31           C  
ATOM   2384  O   PRO C 178      -7.095  -7.725  10.403  1.00 28.31           O  
ATOM   2385  CG  PRO C 178      -5.610  -4.581  10.782  1.00 28.31           C  
ATOM   2386  CD  PRO C 178      -6.426  -4.449   9.528  1.00 28.31           C  
ATOM   2387  N   ILE C 179      -6.208  -8.865   9.146  1.00 30.16           N  
ATOM   2388  CA  ILE C 179      -6.873 -10.098   9.551  1.00 30.16           C  
ATOM   2389  C   ILE C 179      -6.108 -10.742  10.705  1.00 30.16           C  
ATOM   2390  CB  ILE C 179      -6.995 -11.088   8.371  1.00 30.16           C  
ATOM   2391  O   ILE C 179      -4.876 -10.799  10.686  1.00 30.16           O  
ATOM   2392  CG1 ILE C 179      -7.835 -10.475   7.244  1.00 30.16           C  
ATOM   2393  CG2 ILE C 179      -7.595 -12.417   8.840  1.00 30.16           C  
ATOM   2394  CD1 ILE C 179      -7.751 -11.233   5.927  1.00 30.16           C  
ATOM   2395  N   SER C 180      -6.764 -10.904  11.879  1.00 25.98           N  
ATOM   2396  CA  SER C 180      -6.219 -11.649  13.009  1.00 25.98           C  
ATOM   2397  C   SER C 180      -5.895 -13.087  12.618  1.00 25.98           C  
ATOM   2398  CB  SER C 180      -7.201 -11.640  14.181  1.00 25.98           C  
ATOM   2399  O   SER C 180      -6.363 -13.577  11.589  1.00 25.98           O  
ATOM   2400  OG  SER C 180      -8.183 -12.649  14.023  1.00 25.98           O  
ATOM   2401  N   GLU C 181      -5.051 -13.960  13.410  1.00 25.10           N  
ATOM   2402  CA  GLU C 181      -4.434 -15.273  13.251  1.00 25.10           C  
ATOM   2403  C   GLU C 181      -5.465 -16.322  12.844  1.00 25.10           C  
ATOM   2404  CB  GLU C 181      -3.733 -15.699  14.544  1.00 25.10           C  
ATOM   2405  O   GLU C 181      -5.149 -17.257  12.105  1.00 25.10           O  
ATOM   2406  CG  GLU C 181      -2.223 -15.515  14.515  1.00 25.10           C  
ATOM   2407  CD  GLU C 181      -1.543 -15.927  15.811  1.00 25.10           C  
ATOM   2408  OE1 GLU C 181      -0.303 -15.789  15.916  1.00 25.10           O  
ATOM   2409  OE2 GLU C 181      -2.256 -16.392  16.728  1.00 25.10           O  
ATOM   2410  N   HIS C 182      -6.618 -16.328  13.504  1.00 25.89           N  
ATOM   2411  CA  HIS C 182      -7.491 -17.497  13.472  1.00 25.89           C  
ATOM   2412  C   HIS C 182      -8.096 -17.695  12.087  1.00 25.89           C  
ATOM   2413  CB  HIS C 182      -8.601 -17.365  14.517  1.00 25.89           C  
ATOM   2414  O   HIS C 182      -8.805 -18.675  11.849  1.00 25.89           O  
ATOM   2415  CG  HIS C 182      -8.127 -17.551  15.923  1.00 25.89           C  
ATOM   2416  CD2 HIS C 182      -8.174 -16.723  16.993  1.00 25.89           C  
ATOM   2417  ND1 HIS C 182      -7.514 -18.707  16.355  1.00 25.89           N  
ATOM   2418  CE1 HIS C 182      -7.205 -18.583  17.635  1.00 25.89           C  
ATOM   2419  NE2 HIS C 182      -7.595 -17.388  18.046  1.00 25.89           N  
ATOM   2420  N   ASP C 183      -8.280 -16.639  11.463  1.00 25.07           N  
ATOM   2421  CA  ASP C 183      -9.281 -16.612  10.401  1.00 25.07           C  
ATOM   2422  C   ASP C 183      -8.740 -17.242   9.120  1.00 25.07           C  
ATOM   2423  CB  ASP C 183      -9.737 -15.176  10.130  1.00 25.07           C  
ATOM   2424  O   ASP C 183      -9.411 -17.232   8.086  1.00 25.07           O  
ATOM   2425  CG  ASP C 183     -10.700 -14.651  11.180  1.00 25.07           C  
ATOM   2426  OD1 ASP C 183     -11.310 -15.463  11.909  1.00 25.07           O  
ATOM   2427  OD2 ASP C 183     -10.852 -13.414  11.278  1.00 25.07           O  
ATOM   2428  N   TYR C 184      -7.458 -17.564   9.104  1.00 23.98           N  
ATOM   2429  CA  TYR C 184      -6.885 -17.669   7.767  1.00 23.98           C  
ATOM   2430  C   TYR C 184      -7.101 -19.062   7.188  1.00 23.98           C  
ATOM   2431  CB  TYR C 184      -5.389 -17.342   7.796  1.00 23.98           C  
ATOM   2432  O   TYR C 184      -6.502 -20.034   7.654  1.00 23.98           O  
ATOM   2433  CG  TYR C 184      -5.082 -15.946   8.282  1.00 23.98           C  
ATOM   2434  CD1 TYR C 184      -5.126 -14.859   7.412  1.00 23.98           C  
ATOM   2435  CD2 TYR C 184      -4.746 -15.711   9.611  1.00 23.98           C  
ATOM   2436  CE1 TYR C 184      -4.842 -13.572   7.854  1.00 23.98           C  
ATOM   2437  CE2 TYR C 184      -4.460 -14.428  10.065  1.00 23.98           C  
ATOM   2438  OH  TYR C 184      -4.229 -12.093   9.624  1.00 23.98           O  
ATOM   2439  CZ  TYR C 184      -4.511 -13.366   9.180  1.00 23.98           C  
ATOM   2440  N   GLN C 185      -8.388 -19.603   7.174  1.00 22.58           N  
ATOM   2441  CA  GLN C 185      -8.293 -20.955   6.636  1.00 22.58           C  
ATOM   2442  C   GLN C 185      -8.049 -20.933   5.130  1.00 22.58           C  
ATOM   2443  CB  GLN C 185      -9.562 -21.749   6.950  1.00 22.58           C  
ATOM   2444  O   GLN C 185      -8.762 -20.251   4.391  1.00 22.58           O  
ATOM   2445  CG  GLN C 185      -9.445 -22.633   8.184  1.00 22.58           C  
ATOM   2446  CD  GLN C 185     -10.716 -23.409   8.474  1.00 22.58           C  
ATOM   2447  NE2 GLN C 185     -10.701 -24.194   9.545  1.00 22.58           N  
ATOM   2448  OE1 GLN C 185     -11.705 -23.302   7.741  1.00 22.58           O  
ATOM   2449  N   ILE C 186      -6.911 -21.365   4.681  1.00 22.21           N  
ATOM   2450  CA  ILE C 186      -6.277 -21.182   3.380  1.00 22.21           C  
ATOM   2451  C   ILE C 186      -6.912 -22.123   2.359  1.00 22.21           C  
ATOM   2452  CB  ILE C 186      -4.752 -21.423   3.456  1.00 22.21           C  
ATOM   2453  O   ILE C 186      -6.846 -23.346   2.507  1.00 22.21           O  
ATOM   2454  CG1 ILE C 186      -4.111 -20.471   4.472  1.00 22.21           C  
ATOM   2455  CG2 ILE C 186      -4.111 -21.264   2.075  1.00 22.21           C  
ATOM   2456  CD1 ILE C 186      -2.644 -20.763   4.754  1.00 22.21           C  
ATOM   2457  N   GLY C 187      -8.177 -21.897   1.853  1.00 22.25           N  
ATOM   2458  CA  GLY C 187      -8.890 -22.798   0.962  1.00 22.25           C  
ATOM   2459  C   GLY C 187      -8.214 -22.962  -0.387  1.00 22.25           C  
ATOM   2460  O   GLY C 187      -7.236 -22.273  -0.685  1.00 22.25           O  
ATOM   2461  N   GLY C 188      -8.555 -24.010  -1.242  1.00 22.53           N  
ATOM   2462  CA  GLY C 188      -8.174 -24.679  -2.475  1.00 22.53           C  
ATOM   2463  C   GLY C 188      -8.278 -23.784  -3.696  1.00 22.53           C  
ATOM   2464  O   GLY C 188      -9.064 -22.835  -3.711  1.00 22.53           O  
ATOM   2465  N   TYR C 189      -7.090 -23.698  -4.603  1.00 23.11           N  
ATOM   2466  CA  TYR C 189      -6.750 -22.715  -5.626  1.00 23.11           C  
ATOM   2467  C   TYR C 189      -7.464 -23.024  -6.937  1.00 23.11           C  
ATOM   2468  CB  TYR C 189      -5.236 -22.675  -5.853  1.00 23.11           C  
ATOM   2469  O   TYR C 189      -7.182 -24.037  -7.581  1.00 23.11           O  
ATOM   2470  CG  TYR C 189      -4.513 -21.705  -4.951  1.00 23.11           C  
ATOM   2471  CD1 TYR C 189      -4.320 -20.379  -5.333  1.00 23.11           C  
ATOM   2472  CD2 TYR C 189      -4.020 -22.112  -3.716  1.00 23.11           C  
ATOM   2473  CE1 TYR C 189      -3.652 -19.482  -4.506  1.00 23.11           C  
ATOM   2474  CE2 TYR C 189      -3.350 -21.223  -2.881  1.00 23.11           C  
ATOM   2475  OH  TYR C 189      -2.510 -19.029  -2.461  1.00 23.11           O  
ATOM   2476  CZ  TYR C 189      -3.172 -19.913  -3.284  1.00 23.11           C  
ATOM   2477  N   THR C 190      -8.623 -23.200  -7.181  1.00 25.05           N  
ATOM   2478  CA  THR C 190      -8.969 -23.525  -8.561  1.00 25.05           C  
ATOM   2479  C   THR C 190      -8.737 -22.324  -9.474  1.00 25.05           C  
ATOM   2480  CB  THR C 190     -10.434 -23.984  -8.676  1.00 25.05           C  
ATOM   2481  O   THR C 190      -8.986 -22.396 -10.679  1.00 25.05           O  
ATOM   2482  CG2 THR C 190     -10.607 -25.407  -8.156  1.00 25.05           C  
ATOM   2483  OG1 THR C 190     -11.267 -23.103  -7.912  1.00 25.05           O  
ATOM   2484  N   GLU C 191      -7.867 -21.246  -9.309  1.00 24.23           N  
ATOM   2485  CA  GLU C 191      -8.462 -20.126 -10.033  1.00 24.23           C  
ATOM   2486  C   GLU C 191      -8.117 -20.184 -11.519  1.00 24.23           C  
ATOM   2487  CB  GLU C 191      -8.001 -18.794  -9.437  1.00 24.23           C  
ATOM   2488  O   GLU C 191      -7.014 -20.592 -11.890  1.00 24.23           O  
ATOM   2489  CG  GLU C 191      -9.030 -18.137  -8.529  1.00 24.23           C  
ATOM   2490  CD  GLU C 191      -8.589 -16.779  -8.006  1.00 24.23           C  
ATOM   2491  OE1 GLU C 191      -9.372 -16.124  -7.282  1.00 24.23           O  
ATOM   2492  OE2 GLU C 191      -7.451 -16.366  -8.325  1.00 24.23           O  
ATOM   2493  N   LYS C 192      -8.748 -20.513 -12.516  1.00 27.78           N  
ATOM   2494  CA  LYS C 192      -8.507 -19.887 -13.813  1.00 27.78           C  
ATOM   2495  C   LYS C 192      -8.142 -18.414 -13.654  1.00 27.78           C  
ATOM   2496  CB  LYS C 192      -9.734 -20.029 -14.714  1.00 27.78           C  
ATOM   2497  O   LYS C 192      -9.018 -17.571 -13.448  1.00 27.78           O  
ATOM   2498  CG  LYS C 192      -9.758 -21.313 -15.531  1.00 27.78           C  
ATOM   2499  CD  LYS C 192     -10.953 -21.353 -16.475  1.00 27.78           C  
ATOM   2500  CE  LYS C 192     -11.005 -22.657 -17.258  1.00 27.78           C  
ATOM   2501  NZ  LYS C 192     -12.179 -22.704 -18.180  1.00 27.78           N  
ATOM   2502  N   TRP C 193      -7.119 -18.097 -12.990  1.00 28.42           N  
ATOM   2503  CA  TRP C 193      -6.923 -16.704 -12.601  1.00 28.42           C  
ATOM   2504  C   TRP C 193      -6.507 -15.858 -13.799  1.00 28.42           C  
ATOM   2505  CB  TRP C 193      -5.871 -16.597 -11.494  1.00 28.42           C  
ATOM   2506  O   TRP C 193      -5.481 -16.125 -14.429  1.00 28.42           O  
ATOM   2507  CG  TRP C 193      -6.390 -16.925 -10.126  1.00 28.42           C  
ATOM   2508  CD1 TRP C 193      -6.789 -18.150  -9.669  1.00 28.42           C  
ATOM   2509  CD2 TRP C 193      -6.571 -16.012  -9.039  1.00 28.42           C  
ATOM   2510  CE2 TRP C 193      -7.083 -16.754  -7.952  1.00 28.42           C  
ATOM   2511  CE3 TRP C 193      -6.348 -14.638  -8.879  1.00 28.42           C  
ATOM   2512  NE1 TRP C 193      -7.207 -18.054  -8.361  1.00 28.42           N  
ATOM   2513  CH2 TRP C 193      -7.149 -14.820  -6.589  1.00 28.42           C  
ATOM   2514  CZ2 TRP C 193      -7.376 -16.165  -6.719  1.00 28.42           C  
ATOM   2515  CZ3 TRP C 193      -6.640 -14.055  -7.652  1.00 28.42           C  
ATOM   2516  N   GLU C 194      -7.174 -15.438 -14.626  1.00 30.00           N  
ATOM   2517  CA  GLU C 194      -7.057 -14.191 -15.374  1.00 30.00           C  
ATOM   2518  C   GLU C 194      -6.701 -13.026 -14.455  1.00 30.00           C  
ATOM   2519  CB  GLU C 194      -8.358 -13.890 -16.124  1.00 30.00           C  
ATOM   2520  O   GLU C 194      -7.573 -12.247 -14.064  1.00 30.00           O  
ATOM   2521  CG  GLU C 194      -8.575 -14.761 -17.353  1.00 30.00           C  
ATOM   2522  CD  GLU C 194      -9.864 -14.442 -18.094  1.00 30.00           C  
ATOM   2523  OE1 GLU C 194     -10.108 -15.035 -19.169  1.00 30.00           O  
ATOM   2524  OE2 GLU C 194     -10.634 -13.590 -17.597  1.00 30.00           O  
ATOM   2525  N   SER C 195      -6.066 -13.162 -13.507  1.00 35.99           N  
ATOM   2526  CA  SER C 195      -6.170 -12.368 -12.287  1.00 35.99           C  
ATOM   2527  C   SER C 195      -5.682 -10.941 -12.512  1.00 35.99           C  
ATOM   2528  CB  SER C 195      -5.370 -13.017 -11.156  1.00 35.99           C  
ATOM   2529  O   SER C 195      -6.025 -10.035 -11.750  1.00 35.99           O  
ATOM   2530  OG  SER C 195      -4.124 -12.365 -10.983  1.00 35.99           O  
ATOM   2531  N   GLY C 196      -5.871 -10.386 -13.541  1.00 38.11           N  
ATOM   2532  CA  GLY C 196      -5.623  -8.976 -13.798  1.00 38.11           C  
ATOM   2533  C   GLY C 196      -4.483  -8.410 -12.974  1.00 38.11           C  
ATOM   2534  O   GLY C 196      -4.416  -7.201 -12.745  1.00 38.11           O  
ATOM   2535  N   VAL C 197      -3.711  -9.358 -12.163  1.00 46.28           N  
ATOM   2536  CA  VAL C 197      -2.615  -8.793 -11.384  1.00 46.28           C  
ATOM   2537  C   VAL C 197      -1.444  -8.459 -12.305  1.00 46.28           C  
ATOM   2538  CB  VAL C 197      -2.156  -9.758 -10.267  1.00 46.28           C  
ATOM   2539  O   VAL C 197      -0.977  -9.314 -13.062  1.00 46.28           O  
ATOM   2540  CG1 VAL C 197      -0.970  -9.174  -9.502  1.00 46.28           C  
ATOM   2541  CG2 VAL C 197      -3.313 -10.061  -9.316  1.00 46.28           C  
ATOM   2542  N   LYS C 198      -1.109  -7.230 -12.223  1.00 49.84           N  
ATOM   2543  CA  LYS C 198       0.020  -6.757 -13.020  1.00 49.84           C  
ATOM   2544  C   LYS C 198       1.343  -7.262 -12.452  1.00 49.84           C  
ATOM   2545  CB  LYS C 198       0.026  -5.230 -13.087  1.00 49.84           C  
ATOM   2546  O   LYS C 198       1.458  -7.499 -11.248  1.00 49.84           O  
ATOM   2547  CG  LYS C 198      -0.982  -4.648 -14.067  1.00 49.84           C  
ATOM   2548  CD  LYS C 198      -0.697  -3.180 -14.358  1.00 49.84           C  
ATOM   2549  CE  LYS C 198      -1.715  -2.593 -15.325  1.00 49.84           C  
ATOM   2550  NZ  LYS C 198      -1.413  -1.167 -15.651  1.00 49.84           N  
ATOM   2551  N   ASP C 199       2.255  -7.579 -13.315  1.00 57.28           N  
ATOM   2552  CA  ASP C 199       3.574  -8.097 -12.965  1.00 57.28           C  
ATOM   2553  C   ASP C 199       4.394  -7.050 -12.215  1.00 57.28           C  
ATOM   2554  CB  ASP C 199       4.322  -8.552 -14.220  1.00 57.28           C  
ATOM   2555  O   ASP C 199       5.365  -7.385 -11.534  1.00 57.28           O  
ATOM   2556  CG  ASP C 199       3.737  -9.811 -14.835  1.00 57.28           C  
ATOM   2557  OD1 ASP C 199       3.003 -10.546 -14.140  1.00 57.28           O  
ATOM   2558  OD2 ASP C 199       4.015 -10.072 -16.026  1.00 57.28           O  
ATOM   2559  N   CYS C 200       3.927  -5.810 -12.246  1.00 61.47           N  
ATOM   2560  CA  CYS C 200       4.701  -4.739 -11.629  1.00 61.47           C  
ATOM   2561  C   CYS C 200       3.794  -3.772 -10.879  1.00 61.47           C  
ATOM   2562  CB  CYS C 200       5.506  -3.982 -12.686  1.00 61.47           C  
ATOM   2563  O   CYS C 200       2.650  -3.549 -11.280  1.00 61.47           O  
ATOM   2564  SG  CYS C 200       6.624  -2.741 -11.999  1.00 61.47           S  
ATOM   2565  N   VAL C 201       4.301  -3.383  -9.818  1.00 70.41           N  
ATOM   2566  CA  VAL C 201       3.621  -2.342  -9.054  1.00 70.41           C  
ATOM   2567  C   VAL C 201       4.587  -1.194  -8.772  1.00 70.41           C  
ATOM   2568  CB  VAL C 201       3.048  -2.893  -7.729  1.00 70.41           C  
ATOM   2569  O   VAL C 201       5.804  -1.391  -8.744  1.00 70.41           O  
ATOM   2570  CG1 VAL C 201       2.256  -1.814  -6.993  1.00 70.41           C  
ATOM   2571  CG2 VAL C 201       2.172  -4.116  -7.995  1.00 70.41           C  
ATOM   2572  N   VAL C 202       3.969  -0.042  -8.604  1.00 72.66           N  
ATOM   2573  CA  VAL C 202       4.810   1.130  -8.385  1.00 72.66           C  
ATOM   2574  C   VAL C 202       4.468   1.768  -7.040  1.00 72.66           C  
ATOM   2575  CB  VAL C 202       4.649   2.164  -9.521  1.00 72.66           C  
ATOM   2576  O   VAL C 202       3.294   1.962  -6.718  1.00 72.66           O  
ATOM   2577  CG1 VAL C 202       5.520   3.392  -9.261  1.00 72.66           C  
ATOM   2578  CG2 VAL C 202       4.997   1.534 -10.869  1.00 72.66           C  
ATOM   2579  N   LEU C 203       5.495   1.996  -6.301  1.00 78.37           N  
ATOM   2580  CA  LEU C 203       5.361   2.746  -5.057  1.00 78.37           C  
ATOM   2581  C   LEU C 203       5.764   4.204  -5.256  1.00 78.37           C  
ATOM   2582  CB  LEU C 203       6.215   2.114  -3.955  1.00 78.37           C  
ATOM   2583  O   LEU C 203       6.935   4.501  -5.503  1.00 78.37           O  
ATOM   2584  CG  LEU C 203       5.975   2.624  -2.534  1.00 78.37           C  
ATOM   2585  CD1 LEU C 203       4.609   2.168  -2.031  1.00 78.37           C  
ATOM   2586  CD2 LEU C 203       7.081   2.147  -1.600  1.00 78.37           C  
ATOM   2587  N   HIS C 204       4.690   5.030  -5.063  1.00 76.09           N  
ATOM   2588  CA  HIS C 204       4.928   6.450  -5.301  1.00 76.09           C  
ATOM   2589  C   HIS C 204       5.097   7.207  -3.988  1.00 76.09           C  
ATOM   2590  CB  HIS C 204       3.783   7.057  -6.114  1.00 76.09           C  
ATOM   2591  O   HIS C 204       4.329   7.002  -3.045  1.00 76.09           O  
ATOM   2592  CG  HIS C 204       3.728   6.571  -7.527  1.00 76.09           C  
ATOM   2593  CD2 HIS C 204       2.837   5.773  -8.159  1.00 76.09           C  
ATOM   2594  ND1 HIS C 204       4.679   6.907  -8.467  1.00 76.09           N  
ATOM   2595  CE1 HIS C 204       4.372   6.335  -9.619  1.00 76.09           C  
ATOM   2596  NE2 HIS C 204       3.259   5.640  -9.459  1.00 76.09           N  
ATOM   2597  N   SER C 205       6.157   8.037  -3.900  1.00 74.52           N  
ATOM   2598  CA  SER C 205       6.326   9.070  -2.883  1.00 74.52           C  
ATOM   2599  C   SER C 205       6.212  10.465  -3.487  1.00 74.52           C  
ATOM   2600  CB  SER C 205       7.676   8.917  -2.182  1.00 74.52           C  
ATOM   2601  O   SER C 205       5.852  10.614  -4.657  1.00 74.52           O  
ATOM   2602  OG  SER C 205       8.713   9.498  -2.955  1.00 74.52           O  
ATOM   2603  N   TYR C 206       6.414  11.483  -2.655  1.00 71.17           N  
ATOM   2604  CA  TYR C 206       6.256  12.850  -3.139  1.00 71.17           C  
ATOM   2605  C   TYR C 206       7.245  13.149  -4.260  1.00 71.17           C  
ATOM   2606  CB  TYR C 206       6.444  13.851  -1.996  1.00 71.17           C  
ATOM   2607  O   TYR C 206       6.894  13.793  -5.251  1.00 71.17           O  
ATOM   2608  CG  TYR C 206       5.370  13.773  -0.938  1.00 71.17           C  
ATOM   2609  CD1 TYR C 206       4.047  14.089  -1.237  1.00 71.17           C  
ATOM   2610  CD2 TYR C 206       5.676  13.385   0.362  1.00 71.17           C  
ATOM   2611  CE1 TYR C 206       3.054  14.020  -0.265  1.00 71.17           C  
ATOM   2612  CE2 TYR C 206       4.692  13.313   1.342  1.00 71.17           C  
ATOM   2613  OH  TYR C 206       2.406  13.562   1.985  1.00 71.17           O  
ATOM   2614  CZ  TYR C 206       3.385  13.632   1.019  1.00 71.17           C  
ATOM   2615  N   PHE C 207       8.348  12.493  -4.157  1.00 73.98           N  
ATOM   2616  CA  PHE C 207       9.382  12.908  -5.098  1.00 73.98           C  
ATOM   2617  C   PHE C 207      10.023  11.697  -5.766  1.00 73.98           C  
ATOM   2618  CB  PHE C 207      10.453  13.743  -4.389  1.00 73.98           C  
ATOM   2619  O   PHE C 207      10.866  11.845  -6.653  1.00 73.98           O  
ATOM   2620  CG  PHE C 207       9.912  14.972  -3.709  1.00 73.98           C  
ATOM   2621  CD1 PHE C 207       9.569  16.098  -4.448  1.00 73.98           C  
ATOM   2622  CD2 PHE C 207       9.747  15.002  -2.331  1.00 73.98           C  
ATOM   2623  CE1 PHE C 207       9.068  17.237  -3.822  1.00 73.98           C  
ATOM   2624  CE2 PHE C 207       9.247  16.137  -1.698  1.00 73.98           C  
ATOM   2625  CZ  PHE C 207       8.909  17.253  -2.445  1.00 73.98           C  
ATOM   2626  N   THR C 208       9.615  10.559  -5.352  1.00 74.19           N  
ATOM   2627  CA  THR C 208      10.281   9.385  -5.905  1.00 74.19           C  
ATOM   2628  C   THR C 208       9.265   8.295  -6.239  1.00 74.19           C  
ATOM   2629  CB  THR C 208      11.333   8.827  -4.929  1.00 74.19           C  
ATOM   2630  O   THR C 208       8.149   8.299  -5.717  1.00 74.19           O  
ATOM   2631  CG2 THR C 208      12.436   9.848  -4.667  1.00 74.19           C  
ATOM   2632  OG1 THR C 208      10.698   8.497  -3.688  1.00 74.19           O  
ATOM   2633  N   SER C 209       9.642   7.485  -7.263  1.00 77.93           N  
ATOM   2634  CA  SER C 209       8.872   6.296  -7.613  1.00 77.93           C  
ATOM   2635  C   SER C 209       9.759   5.057  -7.658  1.00 77.93           C  
ATOM   2636  CB  SER C 209       8.178   6.485  -8.963  1.00 77.93           C  
ATOM   2637  O   SER C 209      10.845   5.085  -8.241  1.00 77.93           O  
ATOM   2638  OG  SER C 209       7.401   7.671  -8.967  1.00 77.93           O  
ATOM   2639  N   ASP C 210       9.359   4.033  -6.952  1.00 79.52           N  
ATOM   2640  CA  ASP C 210      10.073   2.759  -6.947  1.00 79.52           C  
ATOM   2641  C   ASP C 210       9.233   1.656  -7.586  1.00 79.52           C  
ATOM   2642  CB  ASP C 210      10.459   2.366  -5.519  1.00 79.52           C  
ATOM   2643  O   ASP C 210       8.026   1.573  -7.351  1.00 79.52           O  
ATOM   2644  CG  ASP C 210      11.442   3.333  -4.883  1.00 79.52           C  
ATOM   2645  OD1 ASP C 210      12.476   3.651  -5.508  1.00 79.52           O  
ATOM   2646  OD2 ASP C 210      11.181   3.779  -3.745  1.00 79.52           O  
ATOM   2647  N   TYR C 211       9.888   0.832  -8.277  1.00 73.80           N  
ATOM   2648  CA  TYR C 211       9.194  -0.210  -9.026  1.00 73.80           C  
ATOM   2649  C   TYR C 211       9.425  -1.579  -8.396  1.00 73.80           C  
ATOM   2650  CB  TYR C 211       9.657  -0.223 -10.486  1.00 73.80           C  
ATOM   2651  O   TYR C 211      10.527  -1.877  -7.930  1.00 73.80           O  
ATOM   2652  CG  TYR C 211       9.300   1.031 -11.246  1.00 73.80           C  
ATOM   2653  CD1 TYR C 211       8.118   1.112 -11.979  1.00 73.80           C  
ATOM   2654  CD2 TYR C 211      10.144   2.137 -11.234  1.00 73.80           C  
ATOM   2655  CE1 TYR C 211       7.786   2.265 -12.683  1.00 73.80           C  
ATOM   2656  CE2 TYR C 211       9.822   3.295 -11.935  1.00 73.80           C  
ATOM   2657  OH  TYR C 211       8.319   4.493 -13.350  1.00 73.80           O  
ATOM   2658  CZ  TYR C 211       8.643   3.349 -12.655  1.00 73.80           C  
ATOM   2659  N   TYR C 212       8.337  -2.302  -8.304  1.00 69.98           N  
ATOM   2660  CA  TYR C 212       8.374  -3.644  -7.734  1.00 69.98           C  
ATOM   2661  C   TYR C 212       7.856  -4.674  -8.731  1.00 69.98           C  
ATOM   2662  CB  TYR C 212       7.549  -3.703  -6.445  1.00 69.98           C  
ATOM   2663  O   TYR C 212       6.935  -4.393  -9.502  1.00 69.98           O  
ATOM   2664  CG  TYR C 212       8.134  -2.896  -5.312  1.00 69.98           C  
ATOM   2665  CD1 TYR C 212       8.838  -3.514  -4.281  1.00 69.98           C  
ATOM   2666  CD2 TYR C 212       7.984  -1.514  -5.269  1.00 69.98           C  
ATOM   2667  CE1 TYR C 212       9.377  -2.775  -3.234  1.00 69.98           C  
ATOM   2668  CE2 TYR C 212       8.519  -0.764  -4.227  1.00 69.98           C  
ATOM   2669  OH  TYR C 212       9.745  -0.665  -2.181  1.00 69.98           O  
ATOM   2670  CZ  TYR C 212       9.213  -1.402  -3.216  1.00 69.98           C  
ATOM   2671  N   GLN C 213       8.499  -5.816  -8.755  1.00 62.62           N  
ATOM   2672  CA  GLN C 213       8.101  -6.903  -9.643  1.00 62.62           C  
ATOM   2673  C   GLN C 213       7.548  -8.085  -8.851  1.00 62.62           C  
ATOM   2674  CB  GLN C 213       9.282  -7.355 -10.504  1.00 62.62           C  
ATOM   2675  O   GLN C 213       8.076  -8.432  -7.793  1.00 62.62           O  
ATOM   2676  CG  GLN C 213       8.915  -8.395 -11.553  1.00 62.62           C  
ATOM   2677  CD  GLN C 213      10.046  -8.671 -12.527  1.00 62.62           C  
ATOM   2678  NE2 GLN C 213       9.729  -9.340 -13.630  1.00 62.62           N  
ATOM   2679  OE1 GLN C 213      11.195  -8.284 -12.290  1.00 62.62           O  
ATOM   2680  N   LEU C 214       6.503  -8.551  -9.467  1.00 63.78           N  
ATOM   2681  CA  LEU C 214       5.890  -9.695  -8.800  1.00 63.78           C  
ATOM   2682  C   LEU C 214       6.876 -10.853  -8.691  1.00 63.78           C  
ATOM   2683  CB  LEU C 214       4.636 -10.146  -9.553  1.00 63.78           C  
ATOM   2684  O   LEU C 214       7.422 -11.305  -9.700  1.00 63.78           O  
ATOM   2685  CG  LEU C 214       3.852 -11.304  -8.933  1.00 63.78           C  
ATOM   2686  CD1 LEU C 214       3.199 -10.862  -7.627  1.00 63.78           C  
ATOM   2687  CD2 LEU C 214       2.806 -11.826  -9.911  1.00 63.78           C  
ATOM   2688  N   TYR C 215       6.995 -11.329  -7.509  1.00 60.57           N  
ATOM   2689  CA  TYR C 215       7.953 -12.397  -7.245  1.00 60.57           C  
ATOM   2690  C   TYR C 215       7.241 -13.728  -7.032  1.00 60.57           C  
ATOM   2691  CB  TYR C 215       8.809 -12.062  -6.020  1.00 60.57           C  
ATOM   2692  O   TYR C 215       7.611 -14.740  -7.632  1.00 60.57           O  
ATOM   2693  CG  TYR C 215       9.848 -13.108  -5.701  1.00 60.57           C  
ATOM   2694  CD1 TYR C 215       9.690 -13.967  -4.615  1.00 60.57           C  
ATOM   2695  CD2 TYR C 215      10.991 -13.240  -6.483  1.00 60.57           C  
ATOM   2696  CE1 TYR C 215      10.647 -14.931  -4.316  1.00 60.57           C  
ATOM   2697  CE2 TYR C 215      11.954 -14.201  -6.193  1.00 60.57           C  
ATOM   2698  OH  TYR C 215      12.723 -15.994  -4.818  1.00 60.57           O  
ATOM   2699  CZ  TYR C 215      11.773 -15.041  -5.110  1.00 60.57           C  
ATOM   2700  N   SER C 216       6.298 -13.698  -6.202  1.00 57.68           N  
ATOM   2701  CA  SER C 216       5.605 -14.949  -5.916  1.00 57.68           C  
ATOM   2702  C   SER C 216       4.209 -14.693  -5.356  1.00 57.68           C  
ATOM   2703  CB  SER C 216       6.410 -15.796  -4.930  1.00 57.68           C  
ATOM   2704  O   SER C 216       3.927 -13.603  -4.855  1.00 57.68           O  
ATOM   2705  OG  SER C 216       5.552 -16.458  -4.017  1.00 57.68           O  
ATOM   2706  N   THR C 217       3.347 -15.587  -5.565  1.00 55.80           N  
ATOM   2707  CA  THR C 217       2.016 -15.571  -4.968  1.00 55.80           C  
ATOM   2708  C   THR C 217       1.853 -16.723  -3.980  1.00 55.80           C  
ATOM   2709  CB  THR C 217       0.920 -15.657  -6.046  1.00 55.80           C  
ATOM   2710  O   THR C 217       2.320 -17.835  -4.233  1.00 55.80           O  
ATOM   2711  CG2 THR C 217       0.822 -14.355  -6.835  1.00 55.80           C  
ATOM   2712  OG1 THR C 217       1.227 -16.727  -6.948  1.00 55.80           O  
ATOM   2713  N   GLN C 218       1.340 -16.316  -2.843  1.00 51.87           N  
ATOM   2714  CA  GLN C 218       1.155 -17.343  -1.822  1.00 51.87           C  
ATOM   2715  C   GLN C 218      -0.301 -17.415  -1.372  1.00 51.87           C  
ATOM   2716  CB  GLN C 218       2.064 -17.076  -0.621  1.00 51.87           C  
ATOM   2717  O   GLN C 218      -0.955 -16.384  -1.202  1.00 51.87           O  
ATOM   2718  CG  GLN C 218       3.525 -17.429  -0.864  1.00 51.87           C  
ATOM   2719  CD  GLN C 218       4.383 -17.263   0.376  1.00 51.87           C  
ATOM   2720  NE2 GLN C 218       5.674 -17.550   0.246  1.00 51.87           N  
ATOM   2721  OE1 GLN C 218       3.890 -16.881   1.442  1.00 51.87           O  
ATOM   2722  N   LEU C 219      -0.850 -18.706  -1.443  1.00 47.52           N  
ATOM   2723  CA  LEU C 219      -2.209 -18.918  -0.957  1.00 47.52           C  
ATOM   2724  C   LEU C 219      -2.202 -19.333   0.511  1.00 47.52           C  
ATOM   2725  CB  LEU C 219      -2.920 -19.981  -1.797  1.00 47.52           C  
ATOM   2726  O   LEU C 219      -1.378 -20.152   0.925  1.00 47.52           O  
ATOM   2727  CG  LEU C 219      -4.361 -19.672  -2.205  1.00 47.52           C  
ATOM   2728  CD1 LEU C 219      -4.415 -19.229  -3.663  1.00 47.52           C  
ATOM   2729  CD2 LEU C 219      -5.255 -20.886  -1.976  1.00 47.52           C  
ATOM   2730  N   SER C 220      -3.024 -18.528   1.244  1.00 44.09           N  
ATOM   2731  CA  SER C 220      -3.143 -18.942   2.638  1.00 44.09           C  
ATOM   2732  C   SER C 220      -3.972 -20.215   2.768  1.00 44.09           C  
ATOM   2733  CB  SER C 220      -3.771 -17.828   3.477  1.00 44.09           C  
ATOM   2734  O   SER C 220      -5.060 -20.315   2.197  1.00 44.09           O  
ATOM   2735  OG  SER C 220      -4.015 -18.271   4.801  1.00 44.09           O  
ATOM   2736  N   THR C 221      -3.380 -21.414   2.947  1.00 40.61           N  
ATOM   2737  CA  THR C 221      -4.184 -22.619   3.110  1.00 40.61           C  
ATOM   2738  C   THR C 221      -4.841 -22.650   4.487  1.00 40.61           C  
ATOM   2739  CB  THR C 221      -3.335 -23.889   2.915  1.00 40.61           C  
ATOM   2740  O   THR C 221      -5.951 -23.163   4.640  1.00 40.61           O  
ATOM   2741  CG2 THR C 221      -2.924 -24.057   1.456  1.00 40.61           C  
ATOM   2742  OG1 THR C 221      -2.156 -23.796   3.724  1.00 40.61           O  
ATOM   2743  N   ASP C 222      -4.077 -22.679   5.550  1.00 37.36           N  
ATOM   2744  CA  ASP C 222      -4.475 -23.103   6.889  1.00 37.36           C  
ATOM   2745  C   ASP C 222      -5.219 -21.988   7.620  1.00 37.36           C  
ATOM   2746  CB  ASP C 222      -3.252 -23.539   7.699  1.00 37.36           C  
ATOM   2747  O   ASP C 222      -5.658 -22.170   8.757  1.00 37.36           O  
ATOM   2748  CG  ASP C 222      -2.873 -24.991   7.465  1.00 37.36           C  
ATOM   2749  OD1 ASP C 222      -3.713 -25.767   6.960  1.00 37.36           O  
ATOM   2750  OD2 ASP C 222      -1.725 -25.363   7.792  1.00 37.36           O  
ATOM   2751  N   THR C 223      -4.771 -20.898   7.380  1.00 33.04           N  
ATOM   2752  CA  THR C 223      -5.139 -19.857   8.332  1.00 33.04           C  
ATOM   2753  C   THR C 223      -6.623 -19.520   8.219  1.00 33.04           C  
ATOM   2754  CB  THR C 223      -4.302 -18.582   8.118  1.00 33.04           C  
ATOM   2755  O   THR C 223      -7.152 -19.388   7.113  1.00 33.04           O  
ATOM   2756  CG2 THR C 223      -2.863 -18.785   8.581  1.00 33.04           C  
ATOM   2757  OG1 THR C 223      -4.301 -18.247   6.725  1.00 33.04           O  
ATOM   2758  N   GLY C 224      -7.323 -20.309   8.843  1.00 36.03           N  
ATOM   2759  CA  GLY C 224      -8.732 -20.012   9.046  1.00 36.03           C  
ATOM   2760  C   GLY C 224      -9.272 -18.985   8.069  1.00 36.03           C  
ATOM   2761  O   GLY C 224     -10.460 -18.656   8.099  1.00 36.03           O  
ATOM   2762  N   VAL C 225      -8.409 -18.070   7.726  1.00 36.06           N  
ATOM   2763  CA  VAL C 225      -8.900 -17.092   6.760  1.00 36.06           C  
ATOM   2764  C   VAL C 225      -9.021 -17.741   5.383  1.00 36.06           C  
ATOM   2765  CB  VAL C 225      -7.979 -15.854   6.687  1.00 36.06           C  
ATOM   2766  O   VAL C 225      -8.141 -18.499   4.968  1.00 36.06           O  
ATOM   2767  CG1 VAL C 225      -8.578 -14.788   5.771  1.00 36.06           C  
ATOM   2768  CG2 VAL C 225      -7.736 -15.287   8.085  1.00 36.06           C  
ATOM   2769  N   GLU C 226     -10.224 -18.005   4.931  1.00 45.74           N  
ATOM   2770  CA  GLU C 226     -10.683 -18.488   3.632  1.00 45.74           C  
ATOM   2771  C   GLU C 226      -9.891 -17.850   2.494  1.00 45.74           C  
ATOM   2772  CB  GLU C 226     -12.178 -18.210   3.453  1.00 45.74           C  
ATOM   2773  O   GLU C 226      -9.720 -16.630   2.458  1.00 45.74           O  
ATOM   2774  CG  GLU C 226     -13.068 -19.399   3.782  1.00 45.74           C  
ATOM   2775  CD  GLU C 226     -14.547 -19.118   3.570  1.00 45.74           C  
ATOM   2776  OE1 GLU C 226     -15.373 -20.040   3.757  1.00 45.74           O  
ATOM   2777  OE2 GLU C 226     -14.883 -17.967   3.213  1.00 45.74           O  
ATOM   2778  N   HIS C 227      -9.073 -18.496   1.691  1.00 47.87           N  
ATOM   2779  CA  HIS C 227      -8.508 -18.518   0.347  1.00 47.87           C  
ATOM   2780  C   HIS C 227      -7.999 -17.139  -0.060  1.00 47.87           C  
ATOM   2781  CB  HIS C 227      -9.545 -19.013  -0.663  1.00 47.87           C  
ATOM   2782  O   HIS C 227      -8.518 -16.534  -1.001  1.00 47.87           O  
ATOM   2783  CG  HIS C 227     -10.042 -20.396  -0.383  1.00 47.87           C  
ATOM   2784  CD2 HIS C 227     -11.257 -20.839   0.018  1.00 47.87           C  
ATOM   2785  ND1 HIS C 227      -9.244 -21.513  -0.506  1.00 47.87           N  
ATOM   2786  CE1 HIS C 227      -9.950 -22.587  -0.193  1.00 47.87           C  
ATOM   2787  NE2 HIS C 227     -11.174 -22.206   0.128  1.00 47.87           N  
ATOM   2788  N   VAL C 228      -7.132 -16.550   0.934  1.00 48.29           N  
ATOM   2789  CA  VAL C 228      -6.575 -15.263   0.531  1.00 48.29           C  
ATOM   2790  C   VAL C 228      -5.269 -15.481  -0.230  1.00 48.29           C  
ATOM   2791  CB  VAL C 228      -6.335 -14.342   1.748  1.00 48.29           C  
ATOM   2792  O   VAL C 228      -4.457 -16.330   0.147  1.00 48.29           O  
ATOM   2793  CG1 VAL C 228      -5.705 -13.021   1.310  1.00 48.29           C  
ATOM   2794  CG2 VAL C 228      -7.644 -14.092   2.493  1.00 48.29           C  
ATOM   2795  N   THR C 229      -5.186 -14.828  -1.315  1.00 55.46           N  
ATOM   2796  CA  THR C 229      -3.981 -14.876  -2.137  1.00 55.46           C  
ATOM   2797  C   THR C 229      -3.060 -13.703  -1.815  1.00 55.46           C  
ATOM   2798  CB  THR C 229      -4.327 -14.865  -3.637  1.00 55.46           C  
ATOM   2799  O   THR C 229      -3.500 -12.552  -1.780  1.00 55.46           O  
ATOM   2800  CG2 THR C 229      -3.139 -15.318  -4.479  1.00 55.46           C  
ATOM   2801  OG1 THR C 229      -5.431 -15.748  -3.874  1.00 55.46           O  
ATOM   2802  N   PHE C 230      -1.819 -14.059  -1.396  1.00 57.93           N  
ATOM   2803  CA  PHE C 230      -0.812 -13.034  -1.151  1.00 57.93           C  
ATOM   2804  C   PHE C 230       0.081 -12.849  -2.372  1.00 57.93           C  
ATOM   2805  CB  PHE C 230       0.039 -13.395   0.071  1.00 57.93           C  
ATOM   2806  O   PHE C 230       0.638 -13.818  -2.893  1.00 57.93           O  
ATOM   2807  CG  PHE C 230      -0.750 -13.507   1.348  1.00 57.93           C  
ATOM   2808  CD1 PHE C 230      -0.961 -12.394   2.152  1.00 57.93           C  
ATOM   2809  CD2 PHE C 230      -1.282 -14.728   1.744  1.00 57.93           C  
ATOM   2810  CE1 PHE C 230      -1.691 -12.495   3.334  1.00 57.93           C  
ATOM   2811  CE2 PHE C 230      -2.012 -14.837   2.924  1.00 57.93           C  
ATOM   2812  CZ  PHE C 230      -2.215 -13.720   3.718  1.00 57.93           C  
ATOM   2813  N   PHE C 231       0.213 -11.620  -2.741  1.00 63.96           N  
ATOM   2814  CA  PHE C 231       1.112 -11.267  -3.834  1.00 63.96           C  
ATOM   2815  C   PHE C 231       2.381 -10.612  -3.300  1.00 63.96           C  
ATOM   2816  CB  PHE C 231       0.414 -10.330  -4.824  1.00 63.96           C  
ATOM   2817  O   PHE C 231       2.321  -9.555  -2.669  1.00 63.96           O  
ATOM   2818  CG  PHE C 231      -0.856 -10.894  -5.402  1.00 63.96           C  
ATOM   2819  CD1 PHE C 231      -0.825 -11.691  -6.539  1.00 63.96           C  
ATOM   2820  CD2 PHE C 231      -2.082 -10.626  -4.806  1.00 63.96           C  
ATOM   2821  CE1 PHE C 231      -1.999 -12.214  -7.076  1.00 63.96           C  
ATOM   2822  CE2 PHE C 231      -3.260 -11.146  -5.336  1.00 63.96           C  
ATOM   2823  CZ  PHE C 231      -3.216 -11.939  -6.472  1.00 63.96           C  
ATOM   2824  N   ILE C 232       3.468 -11.245  -3.591  1.00 61.56           N  
ATOM   2825  CA  ILE C 232       4.745 -10.739  -3.100  1.00 61.56           C  
ATOM   2826  C   ILE C 232       5.510 -10.073  -4.242  1.00 61.56           C  
ATOM   2827  CB  ILE C 232       5.595 -11.866  -2.472  1.00 61.56           C  
ATOM   2828  O   ILE C 232       5.804 -10.711  -5.256  1.00 61.56           O  
ATOM   2829  CG1 ILE C 232       4.792 -12.602  -1.393  1.00 61.56           C  
ATOM   2830  CG2 ILE C 232       6.898 -11.303  -1.896  1.00 61.56           C  
ATOM   2831  CD1 ILE C 232       5.411 -13.922  -0.953  1.00 61.56           C  
ATOM   2832  N   TYR C 233       5.855  -8.817  -3.973  1.00 65.54           N  
ATOM   2833  CA  TYR C 233       6.592  -8.035  -4.959  1.00 65.54           C  
ATOM   2834  C   TYR C 233       7.984  -7.683  -4.447  1.00 65.54           C  
ATOM   2835  CB  TYR C 233       5.827  -6.755  -5.311  1.00 65.54           C  
ATOM   2836  O   TYR C 233       8.150  -7.320  -3.280  1.00 65.54           O  
ATOM   2837  CG  TYR C 233       4.555  -7.002  -6.086  1.00 65.54           C  
ATOM   2838  CD1 TYR C 233       4.534  -6.906  -7.475  1.00 65.54           C  
ATOM   2839  CD2 TYR C 233       3.374  -7.330  -5.430  1.00 65.54           C  
ATOM   2840  CE1 TYR C 233       3.364  -7.131  -8.194  1.00 65.54           C  
ATOM   2841  CE2 TYR C 233       2.198  -7.557  -6.138  1.00 65.54           C  
ATOM   2842  OH  TYR C 233       1.042  -7.679  -8.223  1.00 65.54           O  
ATOM   2843  CZ  TYR C 233       2.203  -7.456  -7.517  1.00 65.54           C  
ATOM   2844  N   ASN C 234       8.966  -7.814  -5.352  1.00 64.27           N  
ATOM   2845  CA  ASN C 234      10.326  -7.403  -5.018  1.00 64.27           C  
ATOM   2846  C   ASN C 234      10.727  -6.134  -5.765  1.00 64.27           C  
ATOM   2847  CB  ASN C 234      11.316  -8.531  -5.316  1.00 64.27           C  
ATOM   2848  O   ASN C 234      10.458  -6.001  -6.960  1.00 64.27           O  
ATOM   2849  CG  ASN C 234      11.324  -9.600  -4.241  1.00 64.27           C  
ATOM   2850  ND2 ASN C 234      11.939 -10.738  -4.541  1.00 64.27           N  
ATOM   2851  OD1 ASN C 234      10.781  -9.405  -3.151  1.00 64.27           O  
ATOM   2852  N   LYS C 235      11.508  -5.356  -4.967  1.00 72.34           N  
ATOM   2853  CA  LYS C 235      11.954  -4.093  -5.547  1.00 72.34           C  
ATOM   2854  C   LYS C 235      12.956  -4.328  -6.674  1.00 72.34           C  
ATOM   2855  CB  LYS C 235      12.575  -3.199  -4.473  1.00 72.34           C  
ATOM   2856  O   LYS C 235      13.881  -5.131  -6.532  1.00 72.34           O  
ATOM   2857  CG  LYS C 235      12.850  -1.775  -4.935  1.00 72.34           C  
ATOM   2858  CD  LYS C 235      13.416  -0.921  -3.808  1.00 72.34           C  
ATOM   2859  CE  LYS C 235      13.677   0.508  -4.265  1.00 72.34           C  
ATOM   2860  NZ  LYS C 235      14.245   1.346  -3.167  1.00 72.34           N  
ATOM   2861  N   ILE C 236      12.675  -3.738  -7.834  1.00 68.64           N  
ATOM   2862  CA  ILE C 236      13.576  -3.842  -8.977  1.00 68.64           C  
ATOM   2863  C   ILE C 236      14.787  -2.936  -8.763  1.00 68.64           C  
ATOM   2864  CB  ILE C 236      12.860  -3.476 -10.296  1.00 68.64           C  
ATOM   2865  O   ILE C 236      14.646  -1.715  -8.661  1.00 68.64           O  
ATOM   2866  CG1 ILE C 236      11.631  -4.369 -10.501  1.00 68.64           C  
ATOM   2867  CG2 ILE C 236      13.823  -3.590 -11.482  1.00 68.64           C  
ATOM   2868  CD1 ILE C 236      10.735  -3.934 -11.654  1.00 68.64           C  
ATOM   2869  N   VAL C 237      15.822  -3.556  -8.305  1.00 59.33           N  
ATOM   2870  CA  VAL C 237      17.047  -2.781  -8.139  1.00 59.33           C  
ATOM   2871  C   VAL C 237      17.960  -2.992  -9.345  1.00 59.33           C  
ATOM   2872  CB  VAL C 237      17.787  -3.160  -6.837  1.00 59.33           C  
ATOM   2873  O   VAL C 237      18.053  -4.102  -9.874  1.00 59.33           O  
ATOM   2874  CG1 VAL C 237      18.958  -2.211  -6.586  1.00 59.33           C  
ATOM   2875  CG2 VAL C 237      16.823  -3.149  -5.653  1.00 59.33           C  
ATOM   2876  N   ASP C 238      18.042  -2.073 -10.320  1.00 53.78           N  
ATOM   2877  CA  ASP C 238      18.983  -2.213 -11.427  1.00 53.78           C  
ATOM   2878  C   ASP C 238      20.179  -3.073 -11.025  1.00 53.78           C  
ATOM   2879  CB  ASP C 238      19.459  -0.839 -11.903  1.00 53.78           C  
ATOM   2880  O   ASP C 238      20.919  -3.557 -11.884  1.00 53.78           O  
ATOM   2881  CG  ASP C 238      18.403  -0.087 -12.694  1.00 53.78           C  
ATOM   2882  OD1 ASP C 238      17.554  -0.733 -13.346  1.00 53.78           O  
ATOM   2883  OD2 ASP C 238      18.421   1.163 -12.667  1.00 53.78           O  
ATOM   2884  N   GLU C 239      20.611  -3.186  -9.944  1.00 46.80           N  
ATOM   2885  CA  GLU C 239      21.760  -4.030  -9.630  1.00 46.80           C  
ATOM   2886  C   GLU C 239      21.355  -5.497  -9.525  1.00 46.80           C  
ATOM   2887  CB  GLU C 239      22.425  -3.573  -8.329  1.00 46.80           C  
ATOM   2888  O   GLU C 239      20.282  -5.814  -9.007  1.00 46.80           O  
ATOM   2889  CG  GLU C 239      23.573  -2.596  -8.535  1.00 46.80           C  
ATOM   2890  CD  GLU C 239      24.256  -2.191  -7.238  1.00 46.80           C  
ATOM   2891  OE1 GLU C 239      25.286  -1.481  -7.290  1.00 46.80           O  
ATOM   2892  OE2 GLU C 239      23.759  -2.589  -6.161  1.00 46.80           O  
ATOM   2893  N   PRO C 240      21.960  -6.486 -10.366  1.00 36.26           N  
ATOM   2894  CA  PRO C 240      21.649  -7.917 -10.306  1.00 36.26           C  
ATOM   2895  C   PRO C 240      21.528  -8.435  -8.875  1.00 36.26           C  
ATOM   2896  CB  PRO C 240      22.835  -8.566 -11.024  1.00 36.26           C  
ATOM   2897  O   PRO C 240      22.526  -8.505  -8.153  1.00 36.26           O  
ATOM   2898  CG  PRO C 240      23.848  -7.474 -11.152  1.00 36.26           C  
ATOM   2899  CD  PRO C 240      23.216  -6.184 -10.713  1.00 36.26           C  
ATOM   2900  N   GLU C 241      20.808  -7.876  -8.056  1.00 35.61           N  
ATOM   2901  CA  GLU C 241      20.860  -8.497  -6.736  1.00 35.61           C  
ATOM   2902  C   GLU C 241      20.342  -9.932  -6.781  1.00 35.61           C  
ATOM   2903  CB  GLU C 241      20.055  -7.679  -5.724  1.00 35.61           C  
ATOM   2904  O   GLU C 241      19.364 -10.223  -7.473  1.00 35.61           O  
ATOM   2905  CG  GLU C 241      20.820  -6.501  -5.138  1.00 35.61           C  
ATOM   2906  CD  GLU C 241      20.343  -6.108  -3.749  1.00 35.61           C  
ATOM   2907  OE1 GLU C 241      21.021  -5.293  -3.082  1.00 35.61           O  
ATOM   2908  OE2 GLU C 241      19.283  -6.619  -3.323  1.00 35.61           O  
ATOM   2909  N   GLU C 242      21.229 -10.945  -6.707  1.00 29.88           N  
ATOM   2910  CA  GLU C 242      20.931 -12.343  -6.413  1.00 29.88           C  
ATOM   2911  C   GLU C 242      19.960 -12.466  -5.242  1.00 29.88           C  
ATOM   2912  CB  GLU C 242      22.218 -13.116  -6.112  1.00 29.88           C  
ATOM   2913  O   GLU C 242      20.314 -12.162  -4.101  1.00 29.88           O  
ATOM   2914  CG  GLU C 242      22.445 -14.312  -7.025  1.00 29.88           C  
ATOM   2915  CD  GLU C 242      23.778 -15.004  -6.787  1.00 29.88           C  
ATOM   2916  OE1 GLU C 242      24.043 -16.046  -7.427  1.00 29.88           O  
ATOM   2917  OE2 GLU C 242      24.562 -14.500  -5.952  1.00 29.88           O  
ATOM   2918  N   HIS C 243      18.866 -11.853  -5.269  1.00 30.39           N  
ATOM   2919  CA  HIS C 243      18.022 -11.763  -4.084  1.00 30.39           C  
ATOM   2920  C   HIS C 243      17.492 -13.134  -3.679  1.00 30.39           C  
ATOM   2921  CB  HIS C 243      16.858 -10.801  -4.327  1.00 30.39           C  
ATOM   2922  O   HIS C 243      16.801 -13.793  -4.460  1.00 30.39           O  
ATOM   2923  CG  HIS C 243      17.288  -9.395  -4.602  1.00 30.39           C  
ATOM   2924  CD2 HIS C 243      17.258  -8.663  -5.740  1.00 30.39           C  
ATOM   2925  ND1 HIS C 243      17.831  -8.580  -3.633  1.00 30.39           N  
ATOM   2926  CE1 HIS C 243      18.115  -7.403  -4.164  1.00 30.39           C  
ATOM   2927  NE2 HIS C 243      17.778  -7.427  -5.442  1.00 30.39           N  
ATOM   2928  N   VAL C 244      18.309 -14.066  -3.203  1.00 25.33           N  
ATOM   2929  CA  VAL C 244      17.691 -15.260  -2.636  1.00 25.33           C  
ATOM   2930  C   VAL C 244      16.897 -14.887  -1.386  1.00 25.33           C  
ATOM   2931  CB  VAL C 244      18.745 -16.337  -2.296  1.00 25.33           C  
ATOM   2932  O   VAL C 244      17.445 -14.312  -0.443  1.00 25.33           O  
ATOM   2933  CG1 VAL C 244      18.077 -17.584  -1.721  1.00 25.33           C  
ATOM   2934  CG2 VAL C 244      19.565 -16.690  -3.536  1.00 25.33           C  
ATOM   2935  N   GLN C 245      15.721 -14.345  -1.452  1.00 26.12           N  
ATOM   2936  CA  GLN C 245      15.020 -13.857  -0.268  1.00 26.12           C  
ATOM   2937  C   GLN C 245      14.490 -15.015   0.573  1.00 26.12           C  
ATOM   2938  CB  GLN C 245      13.871 -12.930  -0.668  1.00 26.12           C  
ATOM   2939  O   GLN C 245      13.707 -15.834   0.088  1.00 26.12           O  
ATOM   2940  CG  GLN C 245      14.302 -11.493  -0.927  1.00 26.12           C  
ATOM   2941  CD  GLN C 245      13.133 -10.576  -1.233  1.00 26.12           C  
ATOM   2942  NE2 GLN C 245      13.434  -9.333  -1.595  1.00 26.12           N  
ATOM   2943  OE1 GLN C 245      11.970 -10.981  -1.146  1.00 26.12           O  
ATOM   2944  N   ILE C 246      15.314 -15.816   1.288  1.00 23.80           N  
ATOM   2945  CA  ILE C 246      14.663 -16.854   2.080  1.00 23.80           C  
ATOM   2946  C   ILE C 246      14.214 -16.274   3.420  1.00 23.80           C  
ATOM   2947  CB  ILE C 246      15.597 -18.063   2.306  1.00 23.80           C  
ATOM   2948  O   ILE C 246      15.014 -15.679   4.146  1.00 23.80           O  
ATOM   2949  CG1 ILE C 246      16.098 -18.608   0.963  1.00 23.80           C  
ATOM   2950  CG2 ILE C 246      14.884 -19.155   3.108  1.00 23.80           C  
ATOM   2951  CD1 ILE C 246      17.218 -19.632   1.090  1.00 23.80           C  
ATOM   2952  N   HIS C 247      13.003 -15.764   3.628  1.00 22.28           N  
ATOM   2953  CA  HIS C 247      12.629 -15.084   4.863  1.00 22.28           C  
ATOM   2954  C   HIS C 247      12.204 -16.082   5.935  1.00 22.28           C  
ATOM   2955  CB  HIS C 247      11.502 -14.082   4.603  1.00 22.28           C  
ATOM   2956  O   HIS C 247      11.362 -16.948   5.685  1.00 22.28           O  
ATOM   2957  CG  HIS C 247      11.922 -12.909   3.776  1.00 22.28           C  
ATOM   2958  CD2 HIS C 247      11.715 -12.622   2.469  1.00 22.28           C  
ATOM   2959  ND1 HIS C 247      12.653 -11.860   4.290  1.00 22.28           N  
ATOM   2960  CE1 HIS C 247      12.877 -10.976   3.332  1.00 22.28           C  
ATOM   2961  NE2 HIS C 247      12.319 -11.415   2.217  1.00 22.28           N  
ATOM   2962  N   THR C 248      13.150 -16.525   6.892  1.00 21.72           N  
ATOM   2963  CA  THR C 248      12.825 -17.479   7.947  1.00 21.72           C  
ATOM   2964  C   THR C 248      12.125 -16.781   9.110  1.00 21.72           C  
ATOM   2965  CB  THR C 248      14.086 -18.197   8.460  1.00 21.72           C  
ATOM   2966  O   THR C 248      12.572 -15.728   9.569  1.00 21.72           O  
ATOM   2967  CG2 THR C 248      14.308 -19.514   7.722  1.00 21.72           C  
ATOM   2968  OG1 THR C 248      15.226 -17.352   8.259  1.00 21.72           O  
ATOM   2969  N   ILE C 249      10.863 -16.772   9.322  1.00 21.24           N  
ATOM   2970  CA  ILE C 249      10.159 -16.042  10.370  1.00 21.24           C  
ATOM   2971  C   ILE C 249      10.433 -16.692  11.725  1.00 21.24           C  
ATOM   2972  CB  ILE C 249       8.639 -15.989  10.099  1.00 21.24           C  
ATOM   2973  O   ILE C 249      10.233 -17.897  11.894  1.00 21.24           O  
ATOM   2974  CG1 ILE C 249       8.365 -15.398   8.711  1.00 21.24           C  
ATOM   2975  CG2 ILE C 249       7.923 -15.185  11.188  1.00 21.24           C  
ATOM   2976  CD1 ILE C 249       6.910 -15.496   8.273  1.00 21.24           C  
ATOM   2977  N   ASP C 250      11.273 -16.064  12.702  1.00 24.23           N  
ATOM   2978  CA  ASP C 250      11.792 -16.430  14.017  1.00 24.23           C  
ATOM   2979  C   ASP C 250      10.671 -16.493  15.052  1.00 24.23           C  
ATOM   2980  CB  ASP C 250      12.867 -15.438  14.465  1.00 24.23           C  
ATOM   2981  O   ASP C 250       9.997 -15.493  15.306  1.00 24.23           O  
ATOM   2982  CG  ASP C 250      13.814 -16.017  15.501  1.00 24.23           C  
ATOM   2983  OD1 ASP C 250      13.644 -17.192  15.893  1.00 24.23           O  
ATOM   2984  OD2 ASP C 250      14.737 -15.292  15.931  1.00 24.23           O  
ATOM   2985  N   GLY C 251       9.974 -17.504  15.213  1.00 20.27           N  
ATOM   2986  CA  GLY C 251       8.981 -17.470  16.276  1.00 20.27           C  
ATOM   2987  C   GLY C 251       9.569 -17.122  17.630  1.00 20.27           C  
ATOM   2988  O   GLY C 251       9.356 -16.020  18.140  1.00 20.27           O  
ATOM   2989  N   SER C 252       9.964 -18.169  18.569  1.00 21.52           N  
ATOM   2990  CA  SER C 252       9.969 -18.155  20.028  1.00 21.52           C  
ATOM   2991  C   SER C 252      11.275 -17.585  20.571  1.00 21.52           C  
ATOM   2992  CB  SER C 252       9.750 -19.564  20.579  1.00 21.52           C  
ATOM   2993  O   SER C 252      11.625 -17.816  21.730  1.00 21.52           O  
ATOM   2994  OG  SER C 252      10.590 -20.497  19.923  1.00 21.52           O  
ATOM   2995  N   SER C 253      12.048 -16.607  20.212  1.00 23.70           N  
ATOM   2996  CA  SER C 253      13.345 -16.473  20.868  1.00 23.70           C  
ATOM   2997  C   SER C 253      13.185 -16.067  22.329  1.00 23.70           C  
ATOM   2998  CB  SER C 253      14.213 -15.448  20.137  1.00 23.70           C  
ATOM   2999  O   SER C 253      12.586 -15.032  22.630  1.00 23.70           O  
ATOM   3000  OG  SER C 253      14.488 -15.874  18.814  1.00 23.70           O  
ATOM   3001  N   GLY C 254      12.790 -16.701  23.364  1.00 19.99           N  
ATOM   3002  CA  GLY C 254      13.430 -15.912  24.404  1.00 19.99           C  
ATOM   3003  C   GLY C 254      14.901 -15.655  24.137  1.00 19.99           C  
ATOM   3004  O   GLY C 254      15.429 -14.602  24.503  1.00 19.99           O  
ATOM   3005  N   VAL C 255      15.697 -16.832  23.981  1.00 21.68           N  
ATOM   3006  CA  VAL C 255      17.099 -17.128  24.258  1.00 21.68           C  
ATOM   3007  C   VAL C 255      17.975 -16.580  23.135  1.00 21.68           C  
ATOM   3008  CB  VAL C 255      17.336 -18.646  24.427  1.00 21.68           C  
ATOM   3009  O   VAL C 255      17.553 -16.531  21.977  1.00 21.68           O  
ATOM   3010  CG1 VAL C 255      18.807 -18.933  24.722  1.00 21.68           C  
ATOM   3011  CG2 VAL C 255      16.446 -19.204  25.536  1.00 21.68           C  
ATOM   3012  N   VAL C 256      19.260 -16.044  23.507  1.00 21.90           N  
ATOM   3013  CA  VAL C 256      20.330 -15.308  22.841  1.00 21.90           C  
ATOM   3014  C   VAL C 256      20.872 -16.127  21.672  1.00 21.90           C  
ATOM   3015  CB  VAL C 256      21.472 -14.958  23.821  1.00 21.90           C  
ATOM   3016  O   VAL C 256      21.029 -17.346  21.780  1.00 21.90           O  
ATOM   3017  CG1 VAL C 256      22.523 -14.086  23.136  1.00 21.90           C  
ATOM   3018  CG2 VAL C 256      20.916 -14.256  25.059  1.00 21.90           C  
ATOM   3019  N   ASN C 257      20.888 -15.590  20.459  1.00 22.38           N  
ATOM   3020  CA  ASN C 257      21.087 -16.099  19.106  1.00 22.38           C  
ATOM   3021  C   ASN C 257      22.504 -16.631  18.910  1.00 22.38           C  
ATOM   3022  CB  ASN C 257      20.780 -15.013  18.073  1.00 22.38           C  
ATOM   3023  O   ASN C 257      23.422 -15.866  18.608  1.00 22.38           O  
ATOM   3024  CG  ASN C 257      20.132 -15.567  16.819  1.00 22.38           C  
ATOM   3025  ND2 ASN C 257      19.680 -14.677  15.943  1.00 22.38           N  
ATOM   3026  OD1 ASN C 257      20.037 -16.784  16.640  1.00 22.38           O  
ATOM   3027  N   PRO C 258      23.039 -17.509  19.958  1.00 22.00           N  
ATOM   3028  CA  PRO C 258      24.488 -17.586  19.756  1.00 22.00           C  
ATOM   3029  C   PRO C 258      24.864 -18.000  18.335  1.00 22.00           C  
ATOM   3030  CB  PRO C 258      24.929 -18.646  20.768  1.00 22.00           C  
ATOM   3031  O   PRO C 258      24.019 -18.505  17.591  1.00 22.00           O  
ATOM   3032  CG  PRO C 258      23.672 -19.363  21.143  1.00 22.00           C  
ATOM   3033  CD  PRO C 258      22.505 -18.610  20.571  1.00 22.00           C  
ATOM   3034  N   VAL C 259      26.167 -17.800  17.968  1.00 23.97           N  
ATOM   3035  CA  VAL C 259      26.862 -17.832  16.686  1.00 23.97           C  
ATOM   3036  C   VAL C 259      26.837 -19.250  16.120  1.00 23.97           C  
ATOM   3037  CB  VAL C 259      28.320 -17.338  16.818  1.00 23.97           C  
ATOM   3038  O   VAL C 259      27.341 -20.185  16.746  1.00 23.97           O  
ATOM   3039  CG1 VAL C 259      29.010 -17.320  15.456  1.00 23.97           C  
ATOM   3040  CG2 VAL C 259      28.357 -15.951  17.458  1.00 23.97           C  
ATOM   3041  N   MET C 260      25.612 -19.691  15.648  1.00 21.93           N  
ATOM   3042  CA  MET C 260      25.548 -21.109  15.309  1.00 21.93           C  
ATOM   3043  C   MET C 260      26.652 -21.485  14.326  1.00 21.93           C  
ATOM   3044  CB  MET C 260      24.181 -21.460  14.718  1.00 21.93           C  
ATOM   3045  O   MET C 260      26.730 -20.926  13.231  1.00 21.93           O  
ATOM   3046  CG  MET C 260      23.299 -22.271  15.654  1.00 21.93           C  
ATOM   3047  SD  MET C 260      21.662 -22.655  14.919  1.00 21.93           S  
ATOM   3048  CE  MET C 260      20.741 -23.119  16.413  1.00 21.93           C  
ATOM   3049  N   GLU C 261      27.837 -21.690  14.912  1.00 24.38           N  
ATOM   3050  CA  GLU C 261      28.966 -21.959  14.027  1.00 24.38           C  
ATOM   3051  C   GLU C 261      28.664 -23.120  13.083  1.00 24.38           C  
ATOM   3052  CB  GLU C 261      30.228 -22.257  14.840  1.00 24.38           C  
ATOM   3053  O   GLU C 261      27.988 -24.077  13.465  1.00 24.38           O  
ATOM   3054  CG  GLU C 261      31.120 -21.043  15.059  1.00 24.38           C  
ATOM   3055  CD  GLU C 261      32.402 -21.368  15.808  1.00 24.38           C  
ATOM   3056  OE1 GLU C 261      33.268 -20.474  15.946  1.00 24.38           O  
ATOM   3057  OE2 GLU C 261      32.543 -22.526  16.261  1.00 24.38           O  
ATOM   3058  N   PRO C 262      28.844 -22.861  11.826  1.00 21.97           N  
ATOM   3059  CA  PRO C 262      28.564 -23.878  10.810  1.00 21.97           C  
ATOM   3060  C   PRO C 262      29.228 -25.218  11.119  1.00 21.97           C  
ATOM   3061  CB  PRO C 262      29.140 -23.266   9.531  1.00 21.97           C  
ATOM   3062  O   PRO C 262      30.370 -25.253  11.583  1.00 21.97           O  
ATOM   3063  CG  PRO C 262      29.974 -22.118   9.998  1.00 21.97           C  
ATOM   3064  CD  PRO C 262      29.761 -21.943  11.475  1.00 21.97           C  
ATOM   3065  N   ILE C 263      28.490 -26.044  11.748  1.00 23.08           N  
ATOM   3066  CA  ILE C 263      29.063 -27.302  12.213  1.00 23.08           C  
ATOM   3067  C   ILE C 263      29.736 -28.024  11.049  1.00 23.08           C  
ATOM   3068  CB  ILE C 263      27.989 -28.207  12.857  1.00 23.08           C  
ATOM   3069  O   ILE C 263      29.068 -28.448  10.103  1.00 23.08           O  
ATOM   3070  CG1 ILE C 263      27.458 -27.571  14.147  1.00 23.08           C  
ATOM   3071  CG2 ILE C 263      28.554 -29.605  13.128  1.00 23.08           C  
ATOM   3072  CD1 ILE C 263      26.155 -28.180  14.646  1.00 23.08           C  
ATOM   3073  N   TYR C 264      30.768 -27.328  10.489  1.00 20.51           N  
ATOM   3074  CA  TYR C 264      31.374 -28.024   9.359  1.00 20.51           C  
ATOM   3075  C   TYR C 264      31.853 -29.412   9.767  1.00 20.51           C  
ATOM   3076  CB  TYR C 264      32.545 -27.213   8.794  1.00 20.51           C  
ATOM   3077  O   TYR C 264      32.489 -29.574  10.811  1.00 20.51           O  
ATOM   3078  CG  TYR C 264      32.123 -26.118   7.846  1.00 20.51           C  
ATOM   3079  CD1 TYR C 264      31.894 -26.386   6.498  1.00 20.51           C  
ATOM   3080  CD2 TYR C 264      31.952 -24.812   8.294  1.00 20.51           C  
ATOM   3081  CE1 TYR C 264      31.506 -25.380   5.619  1.00 20.51           C  
ATOM   3082  CE2 TYR C 264      31.565 -23.798   7.425  1.00 20.51           C  
ATOM   3083  OH  TYR C 264      30.961 -23.090   5.226  1.00 20.51           O  
ATOM   3084  CZ  TYR C 264      31.345 -24.091   6.091  1.00 20.51           C  
ATOM   3085  N   ASP C 265      30.936 -30.385   9.523  1.00 20.52           N  
ATOM   3086  CA  ASP C 265      31.335 -31.758   9.817  1.00 20.52           C  
ATOM   3087  C   ASP C 265      32.740 -32.046   9.294  1.00 20.52           C  
ATOM   3088  CB  ASP C 265      30.336 -32.748   9.215  1.00 20.52           C  
ATOM   3089  O   ASP C 265      33.024 -31.833   8.113  1.00 20.52           O  
ATOM   3090  CG  ASP C 265      29.072 -32.892  10.043  1.00 20.52           C  
ATOM   3091  OD1 ASP C 265      29.095 -32.578  11.253  1.00 20.52           O  
ATOM   3092  OD2 ASP C 265      28.043 -33.327   9.482  1.00 20.52           O  
ATOM   3093  N   GLU C 266      33.671 -31.798  10.162  1.00 23.10           N  
ATOM   3094  CA  GLU C 266      35.067 -31.890   9.744  1.00 23.10           C  
ATOM   3095  C   GLU C 266      35.373 -33.257   9.139  1.00 23.10           C  
ATOM   3096  CB  GLU C 266      36.002 -31.616  10.924  1.00 23.10           C  
ATOM   3097  O   GLU C 266      35.006 -34.289   9.707  1.00 23.10           O  
ATOM   3098  CG  GLU C 266      36.961 -30.457  10.693  1.00 23.10           C  
ATOM   3099  CD  GLU C 266      37.911 -30.223  11.856  1.00 23.10           C  
ATOM   3100  OE1 GLU C 266      38.836 -29.389  11.727  1.00 23.10           O  
ATOM   3101  OE2 GLU C 266      37.730 -30.879  12.906  1.00 23.10           O  
ATOM   3102  N   PRO C 267      35.526 -33.305   7.768  1.00 20.90           N  
ATOM   3103  CA  PRO C 267      35.955 -34.584   7.198  1.00 20.90           C  
ATOM   3104  C   PRO C 267      37.082 -35.237   7.996  1.00 20.90           C  
ATOM   3105  CB  PRO C 267      36.430 -34.203   5.794  1.00 20.90           C  
ATOM   3106  O   PRO C 267      38.001 -34.550   8.448  1.00 20.90           O  
ATOM   3107  CG  PRO C 267      36.560 -32.715   5.825  1.00 20.90           C  
ATOM   3108  CD  PRO C 267      36.029 -32.217   7.138  1.00 20.90           C  
ATOM   3109  N   THR C 268      36.746 -36.114   8.935  1.00 22.50           N  
ATOM   3110  CA  THR C 268      37.799 -36.693   9.762  1.00 22.50           C  
ATOM   3111  C   THR C 268      38.955 -37.187   8.897  1.00 22.50           C  
ATOM   3112  CB  THR C 268      37.261 -37.855  10.618  1.00 22.50           C  
ATOM   3113  O   THR C 268      38.743 -37.913   7.923  1.00 22.50           O  
ATOM   3114  CG2 THR C 268      37.878 -37.841  12.013  1.00 22.50           C  
ATOM   3115  OG1 THR C 268      35.838 -37.735  10.736  1.00 22.50           O  
ATOM   3116  N   THR C 269      40.107 -36.487   8.962  1.00 20.86           N  
ATOM   3117  CA  THR C 269      41.354 -36.608   8.215  1.00 20.86           C  
ATOM   3118  C   THR C 269      41.897 -38.032   8.297  1.00 20.86           C  
ATOM   3119  CB  THR C 269      42.415 -35.620   8.735  1.00 20.86           C  
ATOM   3120  O   THR C 269      41.968 -38.613   9.382  1.00 20.86           O  
ATOM   3121  CG2 THR C 269      43.058 -34.850   7.587  1.00 20.86           C  
ATOM   3122  OG1 THR C 269      41.795 -34.691   9.632  1.00 20.86           O  
ATOM   3123  N   THR C 270      41.673 -38.798   7.202  1.00 21.36           N  
ATOM   3124  CA  THR C 270      42.340 -40.093   7.140  1.00 21.36           C  
ATOM   3125  C   THR C 270      43.787 -39.980   7.610  1.00 21.36           C  
ATOM   3126  CB  THR C 270      42.305 -40.672   5.713  1.00 21.36           C  
ATOM   3127  O   THR C 270      44.481 -39.018   7.273  1.00 21.36           O  
ATOM   3128  CG2 THR C 270      42.333 -42.197   5.737  1.00 21.36           C  
ATOM   3129  OG1 THR C 270      41.107 -40.238   5.057  1.00 21.36           O  
ATOM   3130  N   THR C 271      44.247 -40.629   8.715  1.00 19.60           N  
ATOM   3131  CA  THR C 271      45.545 -40.634   9.381  1.00 19.60           C  
ATOM   3132  C   THR C 271      46.670 -40.847   8.373  1.00 19.60           C  
ATOM   3133  CB  THR C 271      45.611 -41.724  10.467  1.00 19.60           C  
ATOM   3134  O   THR C 271      46.648 -41.810   7.604  1.00 19.60           O  
ATOM   3135  CG2 THR C 271      46.852 -41.557  11.339  1.00 19.60           C  
ATOM   3136  OG1 THR C 271      44.444 -41.638  11.294  1.00 19.60           O  
ATOM   3137  N   SER C 272      47.391 -39.723   7.953  1.00 19.73           N  
ATOM   3138  CA  SER C 272      48.629 -39.802   7.185  1.00 19.73           C  
ATOM   3139  C   SER C 272      49.667 -40.663   7.896  1.00 19.73           C  
ATOM   3140  CB  SER C 272      49.196 -38.404   6.937  1.00 19.73           C  
ATOM   3141  O   SER C 272      50.077 -40.351   9.017  1.00 19.73           O  
ATOM   3142  OG  SER C 272      49.299 -37.680   8.151  1.00 19.73           O  
ATOM   3143  N   VAL C 273      49.575 -41.818   8.207  1.00 19.35           N  
ATOM   3144  CA  VAL C 273      50.707 -42.311   8.983  1.00 19.35           C  
ATOM   3145  C   VAL C 273      52.014 -41.909   8.304  1.00 19.35           C  
ATOM   3146  CB  VAL C 273      50.649 -43.845   9.161  1.00 19.35           C  
ATOM   3147  O   VAL C 273      52.948 -41.447   8.964  1.00 19.35           O  
ATOM   3148  CG1 VAL C 273      51.799 -44.331  10.042  1.00 19.35           C  
ATOM   3149  CG2 VAL C 273      49.304 -44.262   9.754  1.00 19.35           C  
ATOM   3150  N   PRO C 274      52.420 -42.458   7.021  1.00 22.37           N  
ATOM   3151  CA  PRO C 274      53.842 -42.532   6.681  1.00 22.37           C  
ATOM   3152  C   PRO C 274      54.390 -41.211   6.143  1.00 22.37           C  
ATOM   3153  CB  PRO C 274      53.892 -43.621   5.606  1.00 22.37           C  
ATOM   3154  O   PRO C 274      55.608 -41.028   6.070  1.00 22.37           O  
ATOM   3155  CG  PRO C 274      52.469 -43.816   5.194  1.00 22.37           C  
ATOM   3156  CD  PRO C 274      51.599 -42.944   6.054  1.00 22.37           C  
ATOM   3157  N   LEU C 275      54.053 -39.984   5.790  1.00 22.36           N  
ATOM   3158  CA  LEU C 275      55.132 -39.080   6.173  1.00 22.36           C  
ATOM   3159  C   LEU C 275      54.985 -38.643   7.626  1.00 22.36           C  
ATOM   3160  CB  LEU C 275      55.153 -37.853   5.258  1.00 22.36           C  
ATOM   3161  O   LEU C 275      53.868 -38.455   8.112  1.00 22.36           O  
ATOM   3162  CG  LEU C 275      55.993 -37.970   3.985  1.00 22.36           C  
ATOM   3163  CD1 LEU C 275      55.309 -37.246   2.830  1.00 22.36           C  
ATOM   3164  CD2 LEU C 275      57.395 -37.415   4.216  1.00 22.36           C  
TER    3165      LEU C 275                                                      
ENDMDL                                                                          
END                                                                             
