# Supplementary material for: AI-guided pipeline for protein–protein interaction drug discovery identifies a SARS-CoV-2 inhibitor
Source: Mol Syst Biol. 2024 Mar 11;20(4):428–57. doi: 10.1038/s44320-024-00019-8 (PMC10987651; doi:10.1038/s44320-024-00019-8)
Supplement: Supplementary file 15 — Source Data Fig. 5 [file 44320_2024_19_MOESM15_ESM.zip › Source Data Figure 5/ColabFold/NSP8-NSP12_db995.result/NSP8_NSP12_db995_unrelaxed_rank_3_model_3.pdb]

MODEL     1                                                                     
ATOM      1  N   ALA B   1      -4.889 -70.969 -27.315  1.00 35.60           N  
ATOM      2  CA  ALA B   1      -4.135 -69.742 -27.559  1.00 35.60           C  
ATOM      3  C   ALA B   1      -3.261 -69.388 -26.360  1.00 35.60           C  
ATOM      4  CB  ALA B   1      -5.084 -68.590 -27.880  1.00 35.60           C  
ATOM      5  O   ALA B   1      -2.158 -68.859 -26.522  1.00 35.60           O  
ATOM      6  N   ILE B   2      -3.787 -69.579 -25.126  1.00 42.07           N  
ATOM      7  CA  ILE B   2      -3.104 -69.289 -23.870  1.00 42.07           C  
ATOM      8  C   ILE B   2      -1.877 -70.187 -23.730  1.00 42.07           C  
ATOM      9  CB  ILE B   2      -4.046 -69.476 -22.659  1.00 42.07           C  
ATOM     10  O   ILE B   2      -0.839 -69.755 -23.224  1.00 42.07           O  
ATOM     11  CG1 ILE B   2      -5.233 -68.511 -22.752  1.00 42.07           C  
ATOM     12  CG2 ILE B   2      -3.282 -69.281 -21.346  1.00 42.07           C  
ATOM     13  CD1 ILE B   2      -6.293 -68.729 -21.681  1.00 42.07           C  
ATOM     14  N   ALA B   3      -2.102 -71.440 -24.215  1.00 48.20           N  
ATOM     15  CA  ALA B   3      -1.040 -72.435 -24.097  1.00 48.20           C  
ATOM     16  C   ALA B   3       0.195 -72.017 -24.890  1.00 48.20           C  
ATOM     17  CB  ALA B   3      -1.535 -73.800 -24.570  1.00 48.20           C  
ATOM     18  O   ALA B   3       1.325 -72.301 -24.487  1.00 48.20           O  
ATOM     19  N   SER B   4      -0.207 -71.247 -25.840  1.00 52.66           N  
ATOM     20  CA  SER B   4       0.866 -70.867 -26.753  1.00 52.66           C  
ATOM     21  C   SER B   4       1.775 -69.813 -26.130  1.00 52.66           C  
ATOM     22  CB  SER B   4       0.290 -70.342 -28.069  1.00 52.66           C  
ATOM     23  O   SER B   4       2.983 -69.802 -26.379  1.00 52.66           O  
ATOM     24  OG  SER B   4       0.072 -68.943 -28.000  1.00 52.66           O  
ATOM     25  N   GLU B   5       1.253 -68.940 -25.302  1.00 59.70           N  
ATOM     26  CA  GLU B   5       1.981 -67.800 -24.751  1.00 59.70           C  
ATOM     27  C   GLU B   5       3.112 -68.259 -23.835  1.00 59.70           C  
ATOM     28  CB  GLU B   5       1.031 -66.872 -23.991  1.00 59.70           C  
ATOM     29  O   GLU B   5       4.161 -67.616 -23.765  1.00 59.70           O  
ATOM     30  CG  GLU B   5       0.910 -65.482 -24.600  1.00 59.70           C  
ATOM     31  CD  GLU B   5      -0.093 -64.596 -23.878  1.00 59.70           C  
ATOM     32  OE1 GLU B   5      -0.303 -63.440 -24.311  1.00 59.70           O  
ATOM     33  OE2 GLU B   5      -0.672 -65.061 -22.872  1.00 59.70           O  
ATOM     34  N   PHE B   6       2.970 -69.476 -23.232  1.00 67.83           N  
ATOM     35  CA  PHE B   6       3.930 -69.908 -22.223  1.00 67.83           C  
ATOM     36  C   PHE B   6       4.601 -71.212 -22.637  1.00 67.83           C  
ATOM     37  CB  PHE B   6       3.243 -70.079 -20.864  1.00 67.83           C  
ATOM     38  O   PHE B   6       5.050 -71.982 -21.786  1.00 67.83           O  
ATOM     39  CG  PHE B   6       2.624 -68.814 -20.333  1.00 67.83           C  
ATOM     40  CD1 PHE B   6       3.419 -67.803 -19.806  1.00 67.83           C  
ATOM     41  CD2 PHE B   6       1.247 -68.636 -20.362  1.00 67.83           C  
ATOM     42  CE1 PHE B   6       2.849 -66.631 -19.313  1.00 67.83           C  
ATOM     43  CE2 PHE B   6       0.670 -67.467 -19.872  1.00 67.83           C  
ATOM     44  CZ  PHE B   6       1.473 -66.467 -19.347  1.00 67.83           C  
ATOM     45  N   SER B   7       4.440 -71.427 -23.885  1.00 69.54           N  
ATOM     46  CA  SER B   7       4.944 -72.677 -24.444  1.00 69.54           C  
ATOM     47  C   SER B   7       6.443 -72.824 -24.205  1.00 69.54           C  
ATOM     48  CB  SER B   7       4.648 -72.752 -25.942  1.00 69.54           C  
ATOM     49  O   SER B   7       6.967 -73.940 -24.184  1.00 69.54           O  
ATOM     50  OG  SER B   7       5.243 -71.664 -26.628  1.00 69.54           O  
ATOM     51  N   SER B   8       7.031 -71.659 -23.939  1.00 71.74           N  
ATOM     52  CA  SER B   8       8.481 -71.658 -23.775  1.00 71.74           C  
ATOM     53  C   SER B   8       8.875 -72.003 -22.342  1.00 71.74           C  
ATOM     54  CB  SER B   8       9.063 -70.298 -24.159  1.00 71.74           C  
ATOM     55  O   SER B   8      10.043 -72.282 -22.065  1.00 71.74           O  
ATOM     56  OG  SER B   8       8.485 -69.264 -23.380  1.00 71.74           O  
ATOM     57  N   LEU B   9       7.911 -72.077 -21.427  1.00 77.83           N  
ATOM     58  CA  LEU B   9       8.199 -72.346 -20.022  1.00 77.83           C  
ATOM     59  C   LEU B   9       8.370 -73.842 -19.779  1.00 77.83           C  
ATOM     60  CB  LEU B   9       7.082 -71.796 -19.131  1.00 77.83           C  
ATOM     61  O   LEU B   9       7.564 -74.648 -20.250  1.00 77.83           O  
ATOM     62  CG  LEU B   9       7.069 -70.282 -18.917  1.00 77.83           C  
ATOM     63  CD1 LEU B   9       5.671 -69.815 -18.525  1.00 77.83           C  
ATOM     64  CD2 LEU B   9       8.089 -69.882 -17.857  1.00 77.83           C  
ATOM     65  N   PRO B  10       9.401 -74.286 -19.292  1.00 78.52           N  
ATOM     66  CA  PRO B  10       9.598 -75.702 -18.971  1.00 78.52           C  
ATOM     67  C   PRO B  10       8.428 -76.299 -18.193  1.00 78.52           C  
ATOM     68  CB  PRO B  10      10.872 -75.696 -18.122  1.00 78.52           C  
ATOM     69  O   PRO B  10       8.081 -77.466 -18.392  1.00 78.52           O  
ATOM     70  CG  PRO B  10      11.388 -74.297 -18.216  1.00 78.52           C  
ATOM     71  CD  PRO B  10      10.320 -73.435 -18.826  1.00 78.52           C  
ATOM     72  N   SER B  11       7.868 -75.430 -17.383  1.00 81.02           N  
ATOM     73  CA  SER B  11       6.745 -75.885 -16.570  1.00 81.02           C  
ATOM     74  C   SER B  11       5.528 -76.198 -17.435  1.00 81.02           C  
ATOM     75  CB  SER B  11       6.380 -74.833 -15.522  1.00 81.02           C  
ATOM     76  O   SER B  11       4.709 -77.048 -17.078  1.00 81.02           O  
ATOM     77  OG  SER B  11       6.137 -73.578 -16.133  1.00 81.02           O  
ATOM     78  N   TYR B  12       5.487 -75.558 -18.562  1.00 80.47           N  
ATOM     79  CA  TYR B  12       4.411 -75.831 -19.508  1.00 80.47           C  
ATOM     80  C   TYR B  12       4.590 -77.197 -20.160  1.00 80.47           C  
ATOM     81  CB  TYR B  12       4.353 -74.743 -20.585  1.00 80.47           C  
ATOM     82  O   TYR B  12       3.626 -77.951 -20.310  1.00 80.47           O  
ATOM     83  CG  TYR B  12       3.285 -74.975 -21.626  1.00 80.47           C  
ATOM     84  CD1 TYR B  12       3.611 -75.462 -22.890  1.00 80.47           C  
ATOM     85  CD2 TYR B  12       1.949 -74.707 -21.349  1.00 80.47           C  
ATOM     86  CE1 TYR B  12       2.631 -75.675 -23.853  1.00 80.47           C  
ATOM     87  CE2 TYR B  12       0.960 -74.917 -22.304  1.00 80.47           C  
ATOM     88  OH  TYR B  12       0.336 -75.611 -24.501  1.00 80.47           O  
ATOM     89  CZ  TYR B  12       1.310 -75.401 -23.552  1.00 80.47           C  
ATOM     90  N   ALA B  13       5.773 -77.507 -20.535  1.00 82.55           N  
ATOM     91  CA  ALA B  13       6.095 -78.795 -21.143  1.00 82.55           C  
ATOM     92  C   ALA B  13       5.741 -79.948 -20.207  1.00 82.55           C  
ATOM     93  CB  ALA B  13       7.575 -78.852 -21.515  1.00 82.55           C  
ATOM     94  O   ALA B  13       5.187 -80.960 -20.642  1.00 82.55           O  
ATOM     95  N   ALA B  14       6.073 -79.753 -18.936  1.00 85.42           N  
ATOM     96  CA  ALA B  14       5.765 -80.750 -17.914  1.00 85.42           C  
ATOM     97  C   ALA B  14       4.258 -80.934 -17.764  1.00 85.42           C  
ATOM     98  CB  ALA B  14       6.385 -80.351 -16.578  1.00 85.42           C  
ATOM     99  O   ALA B  14       3.775 -82.059 -17.617  1.00 85.42           O  
ATOM    100  N   PHE B  15       3.598 -79.884 -17.777  1.00 87.73           N  
ATOM    101  CA  PHE B  15       2.144 -79.905 -17.679  1.00 87.73           C  
ATOM    102  C   PHE B  15       1.528 -80.567 -18.906  1.00 87.73           C  
ATOM    103  CB  PHE B  15       1.594 -78.484 -17.517  1.00 87.73           C  
ATOM    104  O   PHE B  15       0.647 -81.420 -18.781  1.00 87.73           O  
ATOM    105  CG  PHE B  15       0.093 -78.402 -17.596  1.00 87.73           C  
ATOM    106  CD1 PHE B  15      -0.528 -77.821 -18.694  1.00 87.73           C  
ATOM    107  CD2 PHE B  15      -0.696 -78.906 -16.570  1.00 87.73           C  
ATOM    108  CE1 PHE B  15      -1.917 -77.743 -18.770  1.00 87.73           C  
ATOM    109  CE2 PHE B  15      -2.085 -78.832 -16.638  1.00 87.73           C  
ATOM    110  CZ  PHE B  15      -2.693 -78.249 -17.738  1.00 87.73           C  
ATOM    111  N   ALA B  16       2.002 -80.299 -20.085  1.00 86.12           N  
ATOM    112  CA  ALA B  16       1.506 -80.860 -21.339  1.00 86.12           C  
ATOM    113  C   ALA B  16       1.735 -82.368 -21.394  1.00 86.12           C  
ATOM    114  CB  ALA B  16       2.177 -80.179 -22.529  1.00 86.12           C  
ATOM    115  O   ALA B  16       0.864 -83.118 -21.839  1.00 86.12           O  
ATOM    116  N   THR B  17       2.914 -82.810 -20.927  1.00 87.04           N  
ATOM    117  CA  THR B  17       3.262 -84.226 -20.886  1.00 87.04           C  
ATOM    118  C   THR B  17       2.378 -84.971 -19.890  1.00 87.04           C  
ATOM    119  CB  THR B  17       4.742 -84.427 -20.514  1.00 87.04           C  
ATOM    120  O   THR B  17       1.896 -86.068 -20.179  1.00 87.04           O  
ATOM    121  CG2 THR B  17       5.241 -85.797 -20.964  1.00 87.04           C  
ATOM    122  OG1 THR B  17       5.531 -83.412 -21.147  1.00 87.04           O  
ATOM    123  N   ALA B  18       2.194 -84.337 -18.740  1.00 87.36           N  
ATOM    124  CA  ALA B  18       1.344 -84.929 -17.710  1.00 87.36           C  
ATOM    125  C   ALA B  18      -0.104 -85.023 -18.180  1.00 87.36           C  
ATOM    126  CB  ALA B  18       1.429 -84.117 -16.419  1.00 87.36           C  
ATOM    127  O   ALA B  18      -0.790 -86.011 -17.905  1.00 87.36           O  
ATOM    128  N   GLN B  19      -0.545 -84.106 -18.910  1.00 87.24           N  
ATOM    129  CA  GLN B  19      -1.894 -84.069 -19.463  1.00 87.24           C  
ATOM    130  C   GLN B  19      -2.082 -85.147 -20.527  1.00 87.24           C  
ATOM    131  CB  GLN B  19      -2.196 -82.691 -20.053  1.00 87.24           C  
ATOM    132  O   GLN B  19      -3.107 -85.831 -20.552  1.00 87.24           O  
ATOM    133  CG  GLN B  19      -3.659 -82.487 -20.423  1.00 87.24           C  
ATOM    134  CD  GLN B  19      -3.978 -81.050 -20.789  1.00 87.24           C  
ATOM    135  NE2 GLN B  19      -5.265 -80.728 -20.863  1.00 87.24           N  
ATOM    136  OE1 GLN B  19      -3.074 -80.235 -21.002  1.00 87.24           O  
ATOM    137  N   GLU B  20      -1.108 -85.323 -21.336  1.00 84.47           N  
ATOM    138  CA  GLU B  20      -1.141 -86.344 -22.379  1.00 84.47           C  
ATOM    139  C   GLU B  20      -1.147 -87.747 -21.778  1.00 84.47           C  
ATOM    140  CB  GLU B  20       0.049 -86.183 -23.328  1.00 84.47           C  
ATOM    141  O   GLU B  20      -1.869 -88.627 -22.250  1.00 84.47           O  
ATOM    142  CG  GLU B  20      -0.268 -86.530 -24.776  1.00 84.47           C  
ATOM    143  CD  GLU B  20       0.906 -86.309 -25.716  1.00 84.47           C  
ATOM    144  OE1 GLU B  20       0.760 -86.549 -26.936  1.00 84.47           O  
ATOM    145  OE2 GLU B  20       1.981 -85.893 -25.229  1.00 84.47           O  
ATOM    146  N   ALA B  21      -0.338 -87.944 -20.724  1.00 86.29           N  
ATOM    147  CA  ALA B  21      -0.261 -89.227 -20.031  1.00 86.29           C  
ATOM    148  C   ALA B  21      -1.596 -89.582 -19.384  1.00 86.29           C  
ATOM    149  CB  ALA B  21       0.846 -89.198 -18.979  1.00 86.29           C  
ATOM    150  O   ALA B  21      -2.028 -90.736 -19.431  1.00 86.29           O  
ATOM    151  N   TYR B  22      -2.203 -88.598 -18.795  1.00 89.93           N  
ATOM    152  CA  TYR B  22      -3.499 -88.797 -18.156  1.00 89.93           C  
ATOM    153  C   TYR B  22      -4.575 -89.108 -19.190  1.00 89.93           C  
ATOM    154  CB  TYR B  22      -3.896 -87.558 -17.347  1.00 89.93           C  
ATOM    155  O   TYR B  22      -5.355 -90.048 -19.019  1.00 89.93           O  
ATOM    156  CG  TYR B  22      -5.248 -87.673 -16.685  1.00 89.93           C  
ATOM    157  CD1 TYR B  22      -6.349 -86.979 -17.181  1.00 89.93           C  
ATOM    158  CD2 TYR B  22      -5.426 -88.474 -15.562  1.00 89.93           C  
ATOM    159  CE1 TYR B  22      -7.596 -87.080 -16.574  1.00 89.93           C  
ATOM    160  CE2 TYR B  22      -6.669 -88.582 -14.946  1.00 89.93           C  
ATOM    161  OH  TYR B  22      -8.978 -87.986 -14.853  1.00 89.93           O  
ATOM    162  CZ  TYR B  22      -7.746 -87.883 -15.459  1.00 89.93           C  
ATOM    163  N   GLU B  23      -4.593 -88.495 -20.332  1.00 88.07           N  
ATOM    164  CA  GLU B  23      -5.572 -88.672 -21.400  1.00 88.07           C  
ATOM    165  C   GLU B  23      -5.405 -90.027 -22.083  1.00 88.07           C  
ATOM    166  CB  GLU B  23      -5.455 -87.546 -22.430  1.00 88.07           C  
ATOM    167  O   GLU B  23      -6.392 -90.675 -22.437  1.00 88.07           O  
ATOM    168  CG  GLU B  23      -6.035 -86.220 -21.961  1.00 88.07           C  
ATOM    169  CD  GLU B  23      -5.837 -85.091 -22.959  1.00 88.07           C  
ATOM    170  OE1 GLU B  23      -6.300 -83.958 -22.695  1.00 88.07           O  
ATOM    171  OE2 GLU B  23      -5.213 -85.341 -24.015  1.00 88.07           O  
ATOM    172  N   GLN B  24      -4.190 -90.432 -22.232  1.00 87.37           N  
ATOM    173  CA  GLN B  24      -3.894 -91.735 -22.819  1.00 87.37           C  
ATOM    174  C   GLN B  24      -4.340 -92.867 -21.899  1.00 87.37           C  
ATOM    175  CB  GLN B  24      -2.400 -91.861 -23.121  1.00 87.37           C  
ATOM    176  O   GLN B  24      -4.848 -93.889 -22.364  1.00 87.37           O  
ATOM    177  CG  GLN B  24      -2.037 -91.561 -24.569  1.00 87.37           C  
ATOM    178  CD  GLN B  24      -0.544 -91.632 -24.827  1.00 87.37           C  
ATOM    179  NE2 GLN B  24      -0.149 -91.438 -26.081  1.00 87.37           N  
ATOM    180  OE1 GLN B  24       0.248 -91.858 -23.907  1.00 87.37           O  
ATOM    181  N   ALA B  25      -4.218 -92.693 -20.604  1.00 88.09           N  
ATOM    182  CA  ALA B  25      -4.618 -93.678 -19.603  1.00 88.09           C  
ATOM    183  C   ALA B  25      -6.136 -93.820 -19.548  1.00 88.09           C  
ATOM    184  CB  ALA B  25      -4.073 -93.293 -18.230  1.00 88.09           C  
ATOM    185  O   ALA B  25      -6.657 -94.926 -19.385  1.00 88.09           O  
ATOM    186  N   VAL B  26      -6.856 -92.753 -19.782  1.00 87.50           N  
ATOM    187  CA  VAL B  26      -8.314 -92.750 -19.821  1.00 87.50           C  
ATOM    188  C   VAL B  26      -8.800 -93.457 -21.084  1.00 87.50           C  
ATOM    189  CB  VAL B  26      -8.880 -91.314 -19.763  1.00 87.50           C  
ATOM    190  O   VAL B  26      -9.736 -94.259 -21.033  1.00 87.50           O  
ATOM    191  CG1 VAL B  26     -10.390 -91.318 -19.996  1.00 87.50           C  
ATOM    192  CG2 VAL B  26      -8.546 -90.662 -18.422  1.00 87.50           C  
ATOM    193  N   ALA B  27      -8.090 -93.300 -22.181  1.00 86.06           N  
ATOM    194  CA  ALA B  27      -8.449 -93.884 -23.471  1.00 86.06           C  
ATOM    195  C   ALA B  27      -8.171 -95.385 -23.489  1.00 86.06           C  
ATOM    196  CB  ALA B  27      -7.689 -93.191 -24.599  1.00 86.06           C  
ATOM    197  O   ALA B  27      -8.916 -96.153 -24.102  1.00 86.06           O  
ATOM    198  N   ASN B  28      -7.102 -95.763 -22.781  1.00 87.30           N  
ATOM    199  CA  ASN B  28      -6.679 -97.159 -22.756  1.00 87.30           C  
ATOM    200  C   ASN B  28      -7.455 -97.961 -21.715  1.00 87.30           C  
ATOM    201  CB  ASN B  28      -5.175 -97.259 -22.490  1.00 87.30           C  
ATOM    202  O   ASN B  28      -7.363 -99.189 -21.677  1.00 87.30           O  
ATOM    203  CG  ASN B  28      -4.342 -96.846 -23.687  1.00 87.30           C  
ATOM    204  ND2 ASN B  28      -3.060 -96.586 -23.456  1.00 87.30           N  
ATOM    205  OD1 ASN B  28      -4.846 -96.760 -24.810  1.00 87.30           O  
ATOM    206  N   GLY B  29      -8.403 -97.331 -20.984  1.00 84.45           N  
ATOM    207  CA  GLY B  29      -9.208 -97.985 -19.965  1.00 84.45           C  
ATOM    208  C   GLY B  29      -8.384 -98.532 -18.815  1.00 84.45           C  
ATOM    209  O   GLY B  29      -8.643 -99.635 -18.328  1.00 84.45           O  
ATOM    210  N   ASP B  30      -7.291 -97.882 -18.398  1.00 81.98           N  
ATOM    211  CA  ASP B  30      -6.379 -98.301 -17.338  1.00 81.98           C  
ATOM    212  C   ASP B  30      -7.090 -98.343 -15.987  1.00 81.98           C  
ATOM    213  CB  ASP B  30      -5.171 -97.365 -17.268  1.00 81.98           C  
ATOM    214  O   ASP B  30      -8.213 -97.852 -15.855  1.00 81.98           O  
ATOM    215  CG  ASP B  30      -4.090 -97.715 -18.276  1.00 81.98           C  
ATOM    216  OD1 ASP B  30      -4.130 -98.823 -18.854  1.00 81.98           O  
ATOM    217  OD2 ASP B  30      -3.189 -96.876 -18.493  1.00 81.98           O  
ATOM    218  N   SER B  31      -6.632 -99.036 -15.083  1.00 87.20           N  
ATOM    219  CA  SER B  31      -7.194 -99.275 -13.758  1.00 87.20           C  
ATOM    220  C   SER B  31      -7.374 -97.969 -12.991  1.00 87.20           C  
ATOM    221  CB  SER B  31      -6.300-100.225 -12.960  1.00 87.20           C  
ATOM    222  O   SER B  31      -6.654 -96.998 -13.231  1.00 87.20           O  
ATOM    223  OG  SER B  31      -5.386 -99.500 -12.156  1.00 87.20           O  
ATOM    224  N   GLU B  32      -8.378 -97.711 -12.131  1.00 85.44           N  
ATOM    225  CA  GLU B  32      -8.701 -96.566 -11.286  1.00 85.44           C  
ATOM    226  C   GLU B  32      -7.491 -96.129 -10.464  1.00 85.44           C  
ATOM    227  CB  GLU B  32      -9.875 -96.895 -10.360  1.00 85.44           C  
ATOM    228  O   GLU B  32      -7.315 -94.939 -10.194  1.00 85.44           O  
ATOM    229  CG  GLU B  32     -10.870 -95.755 -10.201  1.00 85.44           C  
ATOM    230  CD  GLU B  32     -12.241 -96.216  -9.730  1.00 85.44           C  
ATOM    231  OE1 GLU B  32     -13.154 -95.370  -9.597  1.00 85.44           O  
ATOM    232  OE2 GLU B  32     -12.402 -97.434  -9.492  1.00 85.44           O  
ATOM    233  N   VAL B  33      -6.605 -97.045  -9.997  1.00 88.06           N  
ATOM    234  CA  VAL B  33      -5.416 -96.750  -9.204  1.00 88.06           C  
ATOM    235  C   VAL B  33      -4.425 -95.942 -10.039  1.00 88.06           C  
ATOM    236  CB  VAL B  33      -4.745 -98.042  -8.685  1.00 88.06           C  
ATOM    237  O   VAL B  33      -3.854 -94.960  -9.558  1.00 88.06           O  
ATOM    238  CG1 VAL B  33      -3.471 -97.715  -7.909  1.00 88.06           C  
ATOM    239  CG2 VAL B  33      -5.718 -98.833  -7.812  1.00 88.06           C  
ATOM    240  N   VAL B  34      -4.192 -96.322 -11.281  1.00 87.67           N  
ATOM    241  CA  VAL B  34      -3.289 -95.641 -12.203  1.00 87.67           C  
ATOM    242  C   VAL B  34      -3.846 -94.262 -12.549  1.00 87.67           C  
ATOM    243  CB  VAL B  34      -3.066 -96.465 -13.491  1.00 87.67           C  
ATOM    244  O   VAL B  34      -3.102 -93.280 -12.599  1.00 87.67           O  
ATOM    245  CG1 VAL B  34      -2.220 -95.682 -14.493  1.00 87.67           C  
ATOM    246  CG2 VAL B  34      -2.408 -97.803 -13.161  1.00 87.67           C  
ATOM    247  N   LEU B  35      -5.103 -94.120 -12.835  1.00 89.28           N  
ATOM    248  CA  LEU B  35      -5.741 -92.854 -13.178  1.00 89.28           C  
ATOM    249  C   LEU B  35      -5.629 -91.859 -12.028  1.00 89.28           C  
ATOM    250  CB  LEU B  35      -7.213 -93.074 -13.536  1.00 89.28           C  
ATOM    251  O   LEU B  35      -5.394 -90.669 -12.251  1.00 89.28           O  
ATOM    252  CG  LEU B  35      -7.511 -93.421 -14.996  1.00 89.28           C  
ATOM    253  CD1 LEU B  35      -8.846 -94.151 -15.105  1.00 89.28           C  
ATOM    254  CD2 LEU B  35      -7.513 -92.162 -15.855  1.00 89.28           C  
ATOM    255  N   LYS B  36      -5.761 -92.260 -10.817  1.00 87.81           N  
ATOM    256  CA  LYS B  36      -5.637 -91.410  -9.637  1.00 87.81           C  
ATOM    257  C   LYS B  36      -4.217 -90.867  -9.497  1.00 87.81           C  
ATOM    258  CB  LYS B  36      -6.029 -92.181  -8.376  1.00 87.81           C  
ATOM    259  O   LYS B  36      -4.024 -89.702  -9.145  1.00 87.81           O  
ATOM    260  CG  LYS B  36      -7.300 -91.675  -7.711  1.00 87.81           C  
ATOM    261  CD  LYS B  36      -7.633 -92.475  -6.457  1.00 87.81           C  
ATOM    262  CE  LYS B  36      -8.962 -92.042  -5.853  1.00 87.81           C  
ATOM    263  NZ  LYS B  36      -9.323 -92.867  -4.662  1.00 87.81           N  
ATOM    264  N   LYS B  37      -3.212 -91.715  -9.735  1.00 86.04           N  
ATOM    265  CA  LYS B  37      -1.812 -91.308  -9.660  1.00 86.04           C  
ATOM    266  C   LYS B  37      -1.479 -90.283 -10.740  1.00 86.04           C  
ATOM    267  CB  LYS B  37      -0.892 -92.523  -9.789  1.00 86.04           C  
ATOM    268  O   LYS B  37      -0.793 -89.294 -10.475  1.00 86.04           O  
ATOM    269  CG  LYS B  37      -0.203 -92.918  -8.491  1.00 86.04           C  
ATOM    270  CD  LYS B  37       0.707 -94.123  -8.686  1.00 86.04           C  
ATOM    271  CE  LYS B  37       1.338 -94.567  -7.373  1.00 86.04           C  
ATOM    272  NZ  LYS B  37       2.220 -95.758  -7.557  1.00 86.04           N  
ATOM    273  N   LEU B  38      -1.899 -90.515 -11.929  1.00 87.30           N  
ATOM    274  CA  LEU B  38      -1.640 -89.616 -13.048  1.00 87.30           C  
ATOM    275  C   LEU B  38      -2.382 -88.296 -12.868  1.00 87.30           C  
ATOM    276  CB  LEU B  38      -2.052 -90.271 -14.369  1.00 87.30           C  
ATOM    277  O   LEU B  38      -1.878 -87.238 -13.253  1.00 87.30           O  
ATOM    278  CG  LEU B  38      -1.010 -91.173 -15.032  1.00 87.30           C  
ATOM    279  CD1 LEU B  38      -1.687 -92.146 -15.993  1.00 87.30           C  
ATOM    280  CD2 LEU B  38       0.037 -90.337 -15.760  1.00 87.30           C  
ATOM    281  N   LYS B  39      -3.567 -88.277 -12.379  1.00 86.97           N  
ATOM    282  CA  LYS B  39      -4.318 -87.065 -12.064  1.00 86.97           C  
ATOM    283  C   LYS B  39      -3.588 -86.222 -11.023  1.00 86.97           C  
ATOM    284  CB  LYS B  39      -5.720 -87.417 -11.563  1.00 86.97           C  
ATOM    285  O   LYS B  39      -3.575 -84.992 -11.111  1.00 86.97           O  
ATOM    286  CG  LYS B  39      -6.747 -86.314 -11.771  1.00 86.97           C  
ATOM    287  CD  LYS B  39      -8.157 -86.797 -11.460  1.00 86.97           C  
ATOM    288  CE  LYS B  39      -9.185 -85.691 -11.658  1.00 86.97           C  
ATOM    289  NZ  LYS B  39     -10.578 -86.182 -11.438  1.00 86.97           N  
ATOM    290  N   LYS B  40      -3.075 -86.876 -10.053  1.00 87.31           N  
ATOM    291  CA  LYS B  40      -2.277 -86.173  -9.052  1.00 87.31           C  
ATOM    292  C   LYS B  40      -1.060 -85.508  -9.688  1.00 87.31           C  
ATOM    293  CB  LYS B  40      -1.833 -87.134  -7.948  1.00 87.31           C  
ATOM    294  O   LYS B  40      -0.735 -84.362  -9.370  1.00 87.31           O  
ATOM    295  CG  LYS B  40      -1.682 -86.480  -6.582  1.00 87.31           C  
ATOM    296  CD  LYS B  40      -1.377 -87.508  -5.501  1.00 87.31           C  
ATOM    297  CE  LYS B  40      -1.189 -86.850  -4.140  1.00 87.31           C  
ATOM    298  NZ  LYS B  40      -0.932 -87.858  -3.068  1.00 87.31           N  
ATOM    299  N   SER B  41      -0.312 -86.229 -10.502  1.00 84.62           N  
ATOM    300  CA  SER B  41       0.845 -85.694 -11.212  1.00 84.62           C  
ATOM    301  C   SER B  41       0.451 -84.528 -12.112  1.00 84.62           C  
ATOM    302  CB  SER B  41       1.515 -86.788 -12.045  1.00 84.62           C  
ATOM    303  O   SER B  41       1.195 -83.552 -12.234  1.00 84.62           O  
ATOM    304  OG  SER B  41       2.457 -87.507 -11.267  1.00 84.62           O  
ATOM    305  N   LEU B  42      -0.672 -84.664 -12.754  1.00 87.58           N  
ATOM    306  CA  LEU B  42      -1.208 -83.591 -13.584  1.00 87.58           C  
ATOM    307  C   LEU B  42      -1.504 -82.352 -12.746  1.00 87.58           C  
ATOM    308  CB  LEU B  42      -2.479 -84.052 -14.302  1.00 87.58           C  
ATOM    309  O   LEU B  42      -1.168 -81.234 -13.143  1.00 87.58           O  
ATOM    310  CG  LEU B  42      -3.170 -83.016 -15.190  1.00 87.58           C  
ATOM    311  CD1 LEU B  42      -2.352 -82.772 -16.454  1.00 87.58           C  
ATOM    312  CD2 LEU B  42      -4.583 -83.469 -15.541  1.00 87.58           C  
ATOM    313  N   ASN B  43      -2.105 -82.454 -11.643  1.00 87.52           N  
ATOM    314  CA  ASN B  43      -2.438 -81.341 -10.761  1.00 87.52           C  
ATOM    315  C   ASN B  43      -1.185 -80.644 -10.239  1.00 87.52           C  
ATOM    316  CB  ASN B  43      -3.304 -81.821  -9.594  1.00 87.52           C  
ATOM    317  O   ASN B  43      -1.155 -79.418 -10.118  1.00 87.52           O  
ATOM    318  CG  ASN B  43      -4.751 -82.035  -9.991  1.00 87.52           C  
ATOM    319  ND2 ASN B  43      -5.465 -82.845  -9.217  1.00 87.52           N  
ATOM    320  OD1 ASN B  43      -5.225 -81.477 -10.984  1.00 87.52           O  
ATOM    321  N   VAL B  44      -0.186 -81.416  -9.935  1.00 87.12           N  
ATOM    322  CA  VAL B  44       1.080 -80.852  -9.478  1.00 87.12           C  
ATOM    323  C   VAL B  44       1.733 -80.063 -10.610  1.00 87.12           C  
ATOM    324  CB  VAL B  44       2.040 -81.951  -8.971  1.00 87.12           C  
ATOM    325  O   VAL B  44       2.204 -78.942 -10.403  1.00 87.12           O  
ATOM    326  CG1 VAL B  44       3.424 -81.370  -8.688  1.00 87.12           C  
ATOM    327  CG2 VAL B  44       1.472 -82.621  -7.721  1.00 87.12           C  
ATOM    328  N   ALA B  45       1.789 -80.591 -11.761  1.00 84.46           N  
ATOM    329  CA  ALA B  45       2.377 -79.929 -12.923  1.00 84.46           C  
ATOM    330  C   ALA B  45       1.598 -78.669 -13.289  1.00 84.46           C  
ATOM    331  CB  ALA B  45       2.425 -80.885 -14.112  1.00 84.46           C  
ATOM    332  O   ALA B  45       2.189 -77.655 -13.669  1.00 84.46           O  
ATOM    333  N   LYS B  46       0.314 -78.746 -13.205  1.00 84.23           N  
ATOM    334  CA  LYS B  46      -0.536 -77.585 -13.453  1.00 84.23           C  
ATOM    335  C   LYS B  46      -0.269 -76.480 -12.435  1.00 84.23           C  
ATOM    336  CB  LYS B  46      -2.012 -77.982 -13.420  1.00 84.23           C  
ATOM    337  O   LYS B  46      -0.207 -75.302 -12.791  1.00 84.23           O  
ATOM    338  CG  LYS B  46      -2.960 -76.883 -13.876  1.00 84.23           C  
ATOM    339  CD  LYS B  46      -4.399 -77.377 -13.943  1.00 84.23           C  
ATOM    340  CE  LYS B  46      -5.360 -76.255 -14.311  1.00 84.23           C  
ATOM    341  NZ  LYS B  46      -6.734 -76.771 -14.588  1.00 84.23           N  
ATOM    342  N   SER B  47      -0.185 -76.778 -11.227  1.00 85.73           N  
ATOM    343  CA  SER B  47       0.110 -75.812 -10.173  1.00 85.73           C  
ATOM    344  C   SER B  47       1.455 -75.133 -10.405  1.00 85.73           C  
ATOM    345  CB  SER B  47       0.104 -76.494  -8.804  1.00 85.73           C  
ATOM    346  O   SER B  47       1.581 -73.919 -10.235  1.00 85.73           O  
ATOM    347  OG  SER B  47       0.512 -75.592  -7.790  1.00 85.73           O  
ATOM    348  N   GLU B  48       2.378 -75.947 -10.756  1.00 83.74           N  
ATOM    349  CA  GLU B  48       3.701 -75.401 -11.048  1.00 83.74           C  
ATOM    350  C   GLU B  48       3.663 -74.487 -12.269  1.00 83.74           C  
ATOM    351  CB  GLU B  48       4.712 -76.529 -11.265  1.00 83.74           C  
ATOM    352  O   GLU B  48       4.309 -73.437 -12.286  1.00 83.74           O  
ATOM    353  CG  GLU B  48       5.478 -76.919 -10.009  1.00 83.74           C  
ATOM    354  CD  GLU B  48       6.529 -77.989 -10.256  1.00 83.74           C  
ATOM    355  OE1 GLU B  48       7.274 -78.337  -9.312  1.00 83.74           O  
ATOM    356  OE2 GLU B  48       6.610 -78.483 -11.403  1.00 83.74           O  
ATOM    357  N   PHE B  49       2.977 -74.882 -13.214  1.00 81.26           N  
ATOM    358  CA  PHE B  49       2.819 -74.066 -14.412  1.00 81.26           C  
ATOM    359  C   PHE B  49       2.113 -72.755 -14.086  1.00 81.26           C  
ATOM    360  CB  PHE B  49       2.038 -74.830 -15.486  1.00 81.26           C  
ATOM    361  O   PHE B  49       2.550 -71.685 -14.515  1.00 81.26           O  
ATOM    362  CG  PHE B  49       1.627 -73.980 -16.658  1.00 81.26           C  
ATOM    363  CD1 PHE B  49       0.289 -73.679 -16.880  1.00 81.26           C  
ATOM    364  CD2 PHE B  49       2.579 -73.482 -17.537  1.00 81.26           C  
ATOM    365  CE1 PHE B  49      -0.095 -72.892 -17.964  1.00 81.26           C  
ATOM    366  CE2 PHE B  49       2.204 -72.695 -18.623  1.00 81.26           C  
ATOM    367  CZ  PHE B  49       0.866 -72.403 -18.835  1.00 81.26           C  
ATOM    368  N   ASP B  50       1.059 -72.810 -13.418  1.00 83.50           N  
ATOM    369  CA  ASP B  50       0.308 -71.618 -13.035  1.00 83.50           C  
ATOM    370  C   ASP B  50       1.181 -70.651 -12.239  1.00 83.50           C  
ATOM    371  CB  ASP B  50      -0.929 -72.003 -12.220  1.00 83.50           C  
ATOM    372  O   ASP B  50       1.089 -69.434 -12.416  1.00 83.50           O  
ATOM    373  CG  ASP B  50      -2.045 -72.581 -13.072  1.00 83.50           C  
ATOM    374  OD1 ASP B  50      -2.029 -72.392 -14.308  1.00 83.50           O  
ATOM    375  OD2 ASP B  50      -2.950 -73.229 -12.503  1.00 83.50           O  
ATOM    376  N   ARG B  51       1.973 -71.124 -11.392  1.00 83.20           N  
ATOM    377  CA  ARG B  51       2.895 -70.305 -10.613  1.00 83.20           C  
ATOM    378  C   ARG B  51       3.920 -69.626 -11.516  1.00 83.20           C  
ATOM    379  CB  ARG B  51       3.607 -71.152  -9.557  1.00 83.20           C  
ATOM    380  O   ARG B  51       4.188 -68.432 -11.372  1.00 83.20           O  
ATOM    381  CG  ARG B  51       3.342 -70.706  -8.128  1.00 83.20           C  
ATOM    382  CD  ARG B  51       4.091 -71.566  -7.120  1.00 83.20           C  
ATOM    383  NE  ARG B  51       3.827 -71.142  -5.748  1.00 83.20           N  
ATOM    384  NH1 ARG B  51       4.547 -73.113  -4.781  1.00 83.20           N  
ATOM    385  NH2 ARG B  51       3.773 -71.401  -3.466  1.00 83.20           N  
ATOM    386  CZ  ARG B  51       4.050 -71.886  -4.668  1.00 83.20           C  
ATOM    387  N   ASP B  52       4.466 -70.402 -12.393  1.00 80.66           N  
ATOM    388  CA  ASP B  52       5.473 -69.872 -13.309  1.00 80.66           C  
ATOM    389  C   ASP B  52       4.860 -68.856 -14.270  1.00 80.66           C  
ATOM    390  CB  ASP B  52       6.134 -71.007 -14.094  1.00 80.66           C  
ATOM    391  O   ASP B  52       5.492 -67.853 -14.606  1.00 80.66           O  
ATOM    392  CG  ASP B  52       7.230 -71.709 -13.312  1.00 80.66           C  
ATOM    393  OD1 ASP B  52       7.597 -71.235 -12.215  1.00 80.66           O  
ATOM    394  OD2 ASP B  52       7.735 -72.744 -13.799  1.00 80.66           O  
ATOM    395  N   ALA B  53       3.722 -69.189 -14.691  1.00 77.24           N  
ATOM    396  CA  ALA B  53       3.026 -68.265 -15.582  1.00 77.24           C  
ATOM    397  C   ALA B  53       2.722 -66.947 -14.875  1.00 77.24           C  
ATOM    398  CB  ALA B  53       1.737 -68.896 -16.102  1.00 77.24           C  
ATOM    399  O   ALA B  53       2.877 -65.872 -15.460  1.00 77.24           O  
ATOM    400  N   ALA B  54       2.233 -66.998 -13.679  1.00 77.35           N  
ATOM    401  CA  ALA B  54       1.966 -65.809 -12.874  1.00 77.35           C  
ATOM    402  C   ALA B  54       3.242 -65.006 -12.641  1.00 77.35           C  
ATOM    403  CB  ALA B  54       1.337 -66.202 -11.539  1.00 77.35           C  
ATOM    404  O   ALA B  54       3.227 -63.774 -12.704  1.00 77.35           O  
ATOM    405  N   MET B  55       4.234 -65.624 -12.344  1.00 81.16           N  
ATOM    406  CA  MET B  55       5.524 -64.969 -12.148  1.00 81.16           C  
ATOM    407  C   MET B  55       5.985 -64.282 -13.429  1.00 81.16           C  
ATOM    408  CB  MET B  55       6.576 -65.979 -11.688  1.00 81.16           C  
ATOM    409  O   MET B  55       6.495 -63.161 -13.389  1.00 81.16           O  
ATOM    410  CG  MET B  55       7.702 -65.363 -10.874  1.00 81.16           C  
ATOM    411  SD  MET B  55       8.919 -66.611 -10.300  1.00 81.16           S  
ATOM    412  CE  MET B  55      10.008 -65.560  -9.300  1.00 81.16           C  
ATOM    413  N   GLN B  56       5.813 -64.907 -14.464  1.00 75.48           N  
ATOM    414  CA  GLN B  56       6.203 -64.328 -15.745  1.00 75.48           C  
ATOM    415  C   GLN B  56       5.386 -63.077 -16.056  1.00 75.48           C  
ATOM    416  CB  GLN B  56       6.043 -65.352 -16.870  1.00 75.48           C  
ATOM    417  O   GLN B  56       5.916 -62.099 -16.586  1.00 75.48           O  
ATOM    418  CG  GLN B  56       7.068 -65.206 -17.986  1.00 75.48           C  
ATOM    419  CD  GLN B  56       7.733 -66.520 -18.349  1.00 75.48           C  
ATOM    420  NE2 GLN B  56       8.697 -66.465 -19.262  1.00 75.48           N  
ATOM    421  OE1 GLN B  56       7.384 -67.577 -17.813  1.00 75.48           O  
ATOM    422  N   ARG B  57       4.196 -63.173 -15.704  1.00 74.57           N  
ATOM    423  CA  ARG B  57       3.347 -62.004 -15.909  1.00 74.57           C  
ATOM    424  C   ARG B  57       3.787 -60.846 -15.019  1.00 74.57           C  
ATOM    425  CB  ARG B  57       1.882 -62.348 -15.635  1.00 74.57           C  
ATOM    426  O   ARG B  57       3.792 -59.691 -15.451  1.00 74.57           O  
ATOM    427  CG  ARG B  57       1.191 -63.060 -16.787  1.00 74.57           C  
ATOM    428  CD  ARG B  57      -0.281 -63.315 -16.492  1.00 74.57           C  
ATOM    429  NE  ARG B  57      -0.835 -64.346 -17.364  1.00 74.57           N  
ATOM    430  NH1 ARG B  57      -2.829 -64.539 -16.214  1.00 74.57           N  
ATOM    431  NH2 ARG B  57      -2.438 -65.834 -18.065  1.00 74.57           N  
ATOM    432  CZ  ARG B  57      -2.033 -64.904 -17.212  1.00 74.57           C  
ATOM    433  N   LYS B  58       4.029 -61.095 -13.798  1.00 74.62           N  
ATOM    434  CA  LYS B  58       4.521 -60.087 -12.863  1.00 74.62           C  
ATOM    435  C   LYS B  58       5.840 -59.489 -13.344  1.00 74.62           C  
ATOM    436  CB  LYS B  58       4.697 -60.689 -11.468  1.00 74.62           C  
ATOM    437  O   LYS B  58       6.040 -58.274 -13.272  1.00 74.62           O  
ATOM    438  CG  LYS B  58       4.732 -59.658 -10.349  1.00 74.62           C  
ATOM    439  CD  LYS B  58       4.771 -60.321  -8.978  1.00 74.62           C  
ATOM    440  CE  LYS B  58       4.898 -59.293  -7.862  1.00 74.62           C  
ATOM    441  NZ  LYS B  58       4.912 -59.938  -6.515  1.00 74.62           N  
ATOM    442  N   LEU B  59       6.696 -60.330 -13.789  1.00 76.92           N  
ATOM    443  CA  LEU B  59       7.986 -59.882 -14.304  1.00 76.92           C  
ATOM    444  C   LEU B  59       7.803 -58.992 -15.529  1.00 76.92           C  
ATOM    445  CB  LEU B  59       8.869 -61.081 -14.656  1.00 76.92           C  
ATOM    446  O   LEU B  59       8.509 -57.994 -15.688  1.00 76.92           O  
ATOM    447  CG  LEU B  59       9.802 -61.584 -13.554  1.00 76.92           C  
ATOM    448  CD1 LEU B  59      10.121 -63.060 -13.762  1.00 76.92           C  
ATOM    449  CD2 LEU B  59      11.082 -60.755 -13.518  1.00 76.92           C  
ATOM    450  N   GLU B  60       6.902 -59.320 -16.315  1.00 72.91           N  
ATOM    451  CA  GLU B  60       6.615 -58.517 -17.499  1.00 72.91           C  
ATOM    452  C   GLU B  60       6.042 -57.155 -17.116  1.00 72.91           C  
ATOM    453  CB  GLU B  60       5.646 -59.253 -18.427  1.00 72.91           C  
ATOM    454  O   GLU B  60       6.392 -56.137 -17.717  1.00 72.91           O  
ATOM    455  CG  GLU B  60       6.331 -60.172 -19.428  1.00 72.91           C  
ATOM    456  CD  GLU B  60       5.354 -60.967 -20.279  1.00 72.91           C  
ATOM    457  OE1 GLU B  60       5.803 -61.753 -21.145  1.00 72.91           O  
ATOM    458  OE2 GLU B  60       4.130 -60.803 -20.080  1.00 72.91           O  
ATOM    459  N   LYS B  61       5.200 -57.111 -16.166  1.00 72.60           N  
ATOM    460  CA  LYS B  61       4.633 -55.858 -15.676  1.00 72.60           C  
ATOM    461  C   LYS B  61       5.711 -54.973 -15.056  1.00 72.60           C  
ATOM    462  CB  LYS B  61       3.528 -56.132 -14.655  1.00 72.60           C  
ATOM    463  O   LYS B  61       5.725 -53.759 -15.274  1.00 72.60           O  
ATOM    464  CG  LYS B  61       2.125 -55.844 -15.168  1.00 72.60           C  
ATOM    465  CD  LYS B  61       1.076 -56.082 -14.090  1.00 72.60           C  
ATOM    466  CE  LYS B  61      -0.333 -55.854 -14.621  1.00 72.60           C  
ATOM    467  NZ  LYS B  61      -1.368 -56.119 -13.577  1.00 72.60           N  
ATOM    468  N   MET B  62       6.494 -55.465 -14.284  1.00 73.48           N  
ATOM    469  CA  MET B  62       7.592 -54.731 -13.661  1.00 73.48           C  
ATOM    470  C   MET B  62       8.551 -54.189 -14.716  1.00 73.48           C  
ATOM    471  CB  MET B  62       8.347 -55.625 -12.677  1.00 73.48           C  
ATOM    472  O   MET B  62       9.064 -53.077 -14.582  1.00 73.48           O  
ATOM    473  CG  MET B  62       7.717 -55.685 -11.295  1.00 73.48           C  
ATOM    474  SD  MET B  62       8.762 -56.584 -10.084  1.00 73.48           S  
ATOM    475  CE  MET B  62       7.506 -57.625  -9.289  1.00 73.48           C  
ATOM    476  N   ALA B  63       8.803 -55.042 -15.654  1.00 73.52           N  
ATOM    477  CA  ALA B  63       9.662 -54.614 -16.754  1.00 73.52           C  
ATOM    478  C   ALA B  63       9.047 -53.437 -17.506  1.00 73.52           C  
ATOM    479  CB  ALA B  63       9.921 -55.776 -17.711  1.00 73.52           C  
ATOM    480  O   ALA B  63       9.739 -52.470 -17.832  1.00 73.52           O  
ATOM    481  N   ASP B  64       7.784 -53.516 -17.699  1.00 70.70           N  
ATOM    482  CA  ASP B  64       7.083 -52.435 -18.384  1.00 70.70           C  
ATOM    483  C   ASP B  64       7.100 -51.155 -17.551  1.00 70.70           C  
ATOM    484  CB  ASP B  64       5.641 -52.841 -18.694  1.00 70.70           C  
ATOM    485  O   ASP B  64       7.293 -50.062 -18.087  1.00 70.70           O  
ATOM    486  CG  ASP B  64       5.509 -53.613 -19.995  1.00 70.70           C  
ATOM    487  OD1 ASP B  64       6.493 -53.687 -20.763  1.00 70.70           O  
ATOM    488  OD2 ASP B  64       4.410 -54.149 -20.257  1.00 70.70           O  
ATOM    489  N   GLN B  65       6.861 -51.201 -16.308  1.00 73.44           N  
ATOM    490  CA  GLN B  65       6.900 -50.054 -15.407  1.00 73.44           C  
ATOM    491  C   GLN B  65       8.295 -49.439 -15.359  1.00 73.44           C  
ATOM    492  CB  GLN B  65       6.456 -50.459 -14.001  1.00 73.44           C  
ATOM    493  O   GLN B  65       8.440 -48.215 -15.349  1.00 73.44           O  
ATOM    494  CG  GLN B  65       4.945 -50.549 -13.835  1.00 73.44           C  
ATOM    495  CD  GLN B  65       4.532 -50.982 -12.441  1.00 73.44           C  
ATOM    496  NE2 GLN B  65       3.243 -50.863 -12.140  1.00 73.44           N  
ATOM    497  OE1 GLN B  65       5.365 -51.421 -11.641  1.00 73.44           O  
ATOM    498  N   ALA B  66       9.262 -50.254 -15.225  1.00 74.70           N  
ATOM    499  CA  ALA B  66      10.646 -49.788 -15.218  1.00 74.70           C  
ATOM    500  C   ALA B  66      10.994 -49.083 -16.526  1.00 74.70           C  
ATOM    501  CB  ALA B  66      11.600 -50.956 -14.976  1.00 74.70           C  
ATOM    502  O   ALA B  66      11.657 -48.043 -16.520  1.00 74.70           O  
ATOM    503  N   MET B  67      10.496 -49.714 -17.573  1.00 69.61           N  
ATOM    504  CA  MET B  67      10.756 -49.110 -18.877  1.00 69.61           C  
ATOM    505  C   MET B  67      10.064 -47.756 -18.997  1.00 69.61           C  
ATOM    506  CB  MET B  67      10.292 -50.036 -20.002  1.00 69.61           C  
ATOM    507  O   MET B  67      10.632 -46.811 -19.547  1.00 69.61           O  
ATOM    508  CG  MET B  67      11.365 -51.000 -20.484  1.00 69.61           C  
ATOM    509  SD  MET B  67      12.206 -50.411 -22.005  1.00 69.61           S  
ATOM    510  CE  MET B  67      10.902 -50.713 -23.230  1.00 69.61           C  
ATOM    511  N   THR B  68       8.858 -47.703 -18.515  1.00 70.53           N  
ATOM    512  CA  THR B  68       8.109 -46.452 -18.530  1.00 70.53           C  
ATOM    513  C   THR B  68       8.811 -45.391 -17.688  1.00 70.53           C  
ATOM    514  CB  THR B  68       6.673 -46.654 -18.013  1.00 70.53           C  
ATOM    515  O   THR B  68       8.925 -44.236 -18.104  1.00 70.53           O  
ATOM    516  CG2 THR B  68       5.850 -45.378 -18.160  1.00 70.53           C  
ATOM    517  OG1 THR B  68       6.045 -47.703 -18.760  1.00 70.53           O  
ATOM    518  N   GLN B  69       9.278 -45.710 -16.577  1.00 71.19           N  
ATOM    519  CA  GLN B  69       9.995 -44.793 -15.697  1.00 71.19           C  
ATOM    520  C   GLN B  69      11.303 -44.330 -16.333  1.00 71.19           C  
ATOM    521  CB  GLN B  69      10.274 -45.453 -14.345  1.00 71.19           C  
ATOM    522  O   GLN B  69      11.680 -43.163 -16.208  1.00 71.19           O  
ATOM    523  CG  GLN B  69       9.119 -45.345 -13.358  1.00 71.19           C  
ATOM    524  CD  GLN B  69       9.584 -45.304 -11.915  1.00 71.19           C  
ATOM    525  NE2 GLN B  69       8.659 -45.026 -11.002  1.00 71.19           N  
ATOM    526  OE1 GLN B  69      10.764 -45.520 -11.621  1.00 71.19           O  
ATOM    527  N   MET B  70      11.948 -45.250 -16.942  1.00 71.50           N  
ATOM    528  CA  MET B  70      13.198 -44.920 -17.620  1.00 71.50           C  
ATOM    529  C   MET B  70      12.955 -43.938 -18.762  1.00 71.50           C  
ATOM    530  CB  MET B  70      13.872 -46.186 -18.153  1.00 71.50           C  
ATOM    531  O   MET B  70      13.742 -43.012 -18.968  1.00 71.50           O  
ATOM    532  CG  MET B  70      14.844 -46.822 -17.172  1.00 71.50           C  
ATOM    533  SD  MET B  70      15.745 -48.246 -17.900  1.00 71.50           S  
ATOM    534  CE  MET B  70      17.342 -47.463 -18.258  1.00 71.50           C  
ATOM    535  N   TYR B  71      11.858 -44.233 -19.421  1.00 65.82           N  
ATOM    536  CA  TYR B  71      11.499 -43.337 -20.514  1.00 65.82           C  
ATOM    537  C   TYR B  71      11.179 -41.941 -19.993  1.00 65.82           C  
ATOM    538  CB  TYR B  71      10.302 -43.891 -21.292  1.00 65.82           C  
ATOM    539  O   TYR B  71      11.624 -40.942 -20.562  1.00 65.82           O  
ATOM    540  CG  TYR B  71       9.921 -43.059 -22.492  1.00 65.82           C  
ATOM    541  CD1 TYR B  71       8.867 -42.150 -22.428  1.00 65.82           C  
ATOM    542  CD2 TYR B  71      10.612 -43.180 -23.693  1.00 65.82           C  
ATOM    543  CE1 TYR B  71       8.510 -41.382 -23.532  1.00 65.82           C  
ATOM    544  CE2 TYR B  71      10.264 -42.418 -24.803  1.00 65.82           C  
ATOM    545  OH  TYR B  71       8.866 -40.765 -25.809  1.00 65.82           O  
ATOM    546  CZ  TYR B  71       9.214 -41.523 -24.713  1.00 65.82           C  
ATOM    547  N   LYS B  72      10.433 -41.826 -18.900  1.00 67.49           N  
ATOM    548  CA  LYS B  72      10.074 -40.541 -18.306  1.00 67.49           C  
ATOM    549  C   LYS B  72      11.311 -39.799 -17.810  1.00 67.49           C  
ATOM    550  CB  LYS B  72       9.085 -40.739 -17.156  1.00 67.49           C  
ATOM    551  O   LYS B  72      11.439 -38.590 -18.012  1.00 67.49           O  
ATOM    552  CG  LYS B  72       7.666 -41.051 -17.607  1.00 67.49           C  
ATOM    553  CD  LYS B  72       6.715 -41.163 -16.422  1.00 67.49           C  
ATOM    554  CE  LYS B  72       5.297 -41.492 -16.871  1.00 67.49           C  
ATOM    555  NZ  LYS B  72       4.373 -41.656 -15.709  1.00 67.49           N  
ATOM    556  N   GLN B  73      12.174 -40.546 -17.257  1.00 75.57           N  
ATOM    557  CA  GLN B  73      13.408 -39.959 -16.744  1.00 75.57           C  
ATOM    558  C   GLN B  73      14.297 -39.467 -17.882  1.00 75.57           C  
ATOM    559  CB  GLN B  73      14.167 -40.971 -15.884  1.00 75.57           C  
ATOM    560  O   GLN B  73      14.910 -38.402 -17.782  1.00 75.57           O  
ATOM    561  CG  GLN B  73      15.099 -40.333 -14.863  1.00 75.57           C  
ATOM    562  CD  GLN B  73      15.669 -41.339 -13.880  1.00 75.57           C  
ATOM    563  NE2 GLN B  73      16.459 -40.855 -12.928  1.00 75.57           N  
ATOM    564  OE1 GLN B  73      15.401 -42.540 -13.976  1.00 75.57           O  
ATOM    565  N   ALA B  74      14.354 -40.297 -18.909  1.00 73.55           N  
ATOM    566  CA  ALA B  74      15.166 -39.911 -20.060  1.00 73.55           C  
ATOM    567  C   ALA B  74      14.609 -38.657 -20.729  1.00 73.55           C  
ATOM    568  CB  ALA B  74      15.244 -41.057 -21.065  1.00 73.55           C  
ATOM    569  O   ALA B  74      15.368 -37.774 -21.136  1.00 73.55           O  
ATOM    570  N   ARG B  75      13.333 -38.586 -20.754  1.00 66.60           N  
ATOM    571  CA  ARG B  75      12.690 -37.419 -21.350  1.00 66.60           C  
ATOM    572  C   ARG B  75      12.909 -36.176 -20.493  1.00 66.60           C  
ATOM    573  CB  ARG B  75      11.192 -37.668 -21.539  1.00 66.60           C  
ATOM    574  O   ARG B  75      13.131 -35.084 -21.020  1.00 66.60           O  
ATOM    575  CG  ARG B  75      10.562 -36.827 -22.637  1.00 66.60           C  
ATOM    576  CD  ARG B  75       9.085 -37.151 -22.818  1.00 66.60           C  
ATOM    577  NE  ARG B  75       8.425 -36.187 -23.694  1.00 66.60           N  
ATOM    578  NH1 ARG B  75       6.387 -37.274 -23.699  1.00 66.60           N  
ATOM    579  NH2 ARG B  75       6.660 -35.335 -24.890  1.00 66.60           N  
ATOM    580  CZ  ARG B  75       7.159 -36.267 -24.092  1.00 66.60           C  
ATOM    581  N   SER B  76      12.826 -36.342 -19.195  1.00 75.05           N  
ATOM    582  CA  SER B  76      13.062 -35.242 -18.265  1.00 75.05           C  
ATOM    583  C   SER B  76      14.498 -34.738 -18.359  1.00 75.05           C  
ATOM    584  CB  SER B  76      12.759 -35.678 -16.831  1.00 75.05           C  
ATOM    585  O   SER B  76      14.741 -33.529 -18.325  1.00 75.05           O  
ATOM    586  OG  SER B  76      13.917 -35.577 -16.019  1.00 75.05           O  
ATOM    587  N   GLU B  77      15.376 -35.684 -18.533  1.00 79.69           N  
ATOM    588  CA  GLU B  77      16.784 -35.319 -18.657  1.00 79.69           C  
ATOM    589  C   GLU B  77      17.054 -34.601 -19.976  1.00 79.69           C  
ATOM    590  CB  GLU B  77      17.673 -36.560 -18.542  1.00 79.69           C  
ATOM    591  O   GLU B  77      17.869 -33.678 -20.031  1.00 79.69           O  
ATOM    592  CG  GLU B  77      17.869 -37.047 -17.114  1.00 79.69           C  
ATOM    593  CD  GLU B  77      18.782 -38.258 -17.012  1.00 79.69           C  
ATOM    594  OE1 GLU B  77      19.078 -38.701 -15.879  1.00 79.69           O  
ATOM    595  OE2 GLU B  77      19.207 -38.766 -18.073  1.00 79.69           O  
ATOM    596  N   ASP B  78      16.366 -35.097 -20.976  1.00 81.03           N  
ATOM    597  CA  ASP B  78      16.503 -34.443 -22.274  1.00 81.03           C  
ATOM    598  C   ASP B  78      15.971 -33.013 -22.228  1.00 81.03           C  
ATOM    599  CB  ASP B  78      15.774 -35.242 -23.357  1.00 81.03           C  
ATOM    600  O   ASP B  78      16.607 -32.091 -22.743  1.00 81.03           O  
ATOM    601  CG  ASP B  78      16.102 -34.771 -24.763  1.00 81.03           C  
ATOM    602  OD1 ASP B  78      17.297 -34.602 -25.086  1.00 81.03           O  
ATOM    603  OD2 ASP B  78      15.156 -34.564 -25.554  1.00 81.03           O  
ATOM    604  N   LYS B  79      14.816 -32.830 -21.579  1.00 79.64           N  
ATOM    605  CA  LYS B  79      14.228 -31.501 -21.443  1.00 79.64           C  
ATOM    606  C   LYS B  79      15.121 -30.588 -20.607  1.00 79.64           C  
ATOM    607  CB  LYS B  79      12.837 -31.592 -20.814  1.00 79.64           C  
ATOM    608  O   LYS B  79      15.309 -29.418 -20.943  1.00 79.64           O  
ATOM    609  CG  LYS B  79      11.772 -32.151 -21.746  1.00 79.64           C  
ATOM    610  CD  LYS B  79      10.400 -32.165 -21.084  1.00 79.64           C  
ATOM    611  CE  LYS B  79       9.340 -32.757 -22.002  1.00 79.64           C  
ATOM    612  NZ  LYS B  79       8.004 -32.822 -21.338  1.00 79.64           N  
ATOM    613  N   ARG B  80      15.688 -31.166 -19.574  1.00 84.82           N  
ATOM    614  CA  ARG B  80      16.594 -30.424 -18.703  1.00 84.82           C  
ATOM    615  C   ARG B  80      17.835 -29.969 -19.464  1.00 84.82           C  
ATOM    616  CB  ARG B  80      17.002 -31.277 -17.500  1.00 84.82           C  
ATOM    617  O   ARG B  80      18.271 -28.825 -19.322  1.00 84.82           O  
ATOM    618  CG  ARG B  80      17.878 -30.545 -16.495  1.00 84.82           C  
ATOM    619  CD  ARG B  80      18.195 -31.414 -15.285  1.00 84.82           C  
ATOM    620  NE  ARG B  80      19.170 -30.776 -14.405  1.00 84.82           N  
ATOM    621  NH1 ARG B  80      18.514 -31.921 -12.508  1.00 84.82           N  
ATOM    622  NH2 ARG B  80      20.220 -30.394 -12.398  1.00 84.82           N  
ATOM    623  CZ  ARG B  80      19.299 -31.032 -13.106  1.00 84.82           C  
ATOM    624  N   ALA B  81      18.335 -30.826 -20.242  1.00 86.25           N  
ATOM    625  CA  ALA B  81      19.531 -30.511 -21.019  1.00 86.25           C  
ATOM    626  C   ALA B  81      19.254 -29.397 -22.025  1.00 86.25           C  
ATOM    627  CB  ALA B  81      20.043 -31.757 -21.738  1.00 86.25           C  
ATOM    628  O   ALA B  81      20.076 -28.495 -22.204  1.00 86.25           O  
ATOM    629  N   LYS B  82      18.096 -29.409 -22.602  1.00 84.20           N  
ATOM    630  CA  LYS B  82      17.731 -28.403 -23.595  1.00 84.20           C  
ATOM    631  C   LYS B  82      17.562 -27.030 -22.949  1.00 84.20           C  
ATOM    632  CB  LYS B  82      16.444 -28.804 -24.318  1.00 84.20           C  
ATOM    633  O   LYS B  82      18.032 -26.024 -23.484  1.00 84.20           O  
ATOM    634  CG  LYS B  82      16.637 -29.886 -25.370  1.00 84.20           C  
ATOM    635  CD  LYS B  82      15.333 -30.204 -26.090  1.00 84.20           C  
ATOM    636  CE  LYS B  82      15.510 -31.332 -27.097  1.00 84.20           C  
ATOM    637  NZ  LYS B  82      14.215 -31.712 -27.737  1.00 84.20           N  
ATOM    638  N   VAL B  83      16.923 -27.058 -21.817  1.00 86.27           N  
ATOM    639  CA  VAL B  83      16.678 -25.795 -21.127  1.00 86.27           C  
ATOM    640  C   VAL B  83      17.990 -25.245 -20.575  1.00 86.27           C  
ATOM    641  CB  VAL B  83      15.648 -25.962 -19.987  1.00 86.27           C  
ATOM    642  O   VAL B  83      18.233 -24.037 -20.623  1.00 86.27           O  
ATOM    643  CG1 VAL B  83      15.559 -24.688 -19.149  1.00 86.27           C  
ATOM    644  CG2 VAL B  83      14.278 -26.328 -20.556  1.00 86.27           C  
ATOM    645  N   THR B  84      18.829 -26.158 -20.079  1.00 89.99           N  
ATOM    646  CA  THR B  84      20.138 -25.758 -19.573  1.00 89.99           C  
ATOM    647  C   THR B  84      20.976 -25.128 -20.682  1.00 89.99           C  
ATOM    648  CB  THR B  84      20.894 -26.957 -18.972  1.00 89.99           C  
ATOM    649  O   THR B  84      21.565 -24.062 -20.492  1.00 89.99           O  
ATOM    650  CG2 THR B  84      22.258 -26.534 -18.436  1.00 89.99           C  
ATOM    651  OG1 THR B  84      20.123 -27.511 -17.898  1.00 89.99           O  
ATOM    652  N   SER B  85      20.947 -25.738 -21.830  1.00 87.87           N  
ATOM    653  CA  SER B  85      21.712 -25.229 -22.964  1.00 87.87           C  
ATOM    654  C   SER B  85      21.182 -23.876 -23.426  1.00 87.87           C  
ATOM    655  CB  SER B  85      21.675 -26.224 -24.125  1.00 87.87           C  
ATOM    656  O   SER B  85      21.960 -22.966 -23.719  1.00 87.87           O  
ATOM    657  OG  SER B  85      22.421 -25.738 -25.228  1.00 87.87           O  
ATOM    658  N   ALA B  86      19.923 -23.720 -23.434  1.00 88.75           N  
ATOM    659  CA  ALA B  86      19.300 -22.472 -23.864  1.00 88.75           C  
ATOM    660  C   ALA B  86      19.630 -21.334 -22.902  1.00 88.75           C  
ATOM    661  CB  ALA B  86      17.787 -22.645 -23.980  1.00 88.75           C  
ATOM    662  O   ALA B  86      19.942 -20.221 -23.332  1.00 88.75           O  
ATOM    663  N   MET B  87      19.611 -21.633 -21.625  1.00 88.19           N  
ATOM    664  CA  MET B  87      19.905 -20.610 -20.625  1.00 88.19           C  
ATOM    665  C   MET B  87      21.370 -20.193 -20.687  1.00 88.19           C  
ATOM    666  CB  MET B  87      19.564 -21.116 -19.222  1.00 88.19           C  
ATOM    667  O   MET B  87      21.688 -19.007 -20.581  1.00 88.19           O  
ATOM    668  CG  MET B  87      18.073 -21.143 -18.926  1.00 88.19           C  
ATOM    669  SD  MET B  87      17.714 -21.486 -17.159  1.00 88.19           S  
ATOM    670  CE  MET B  87      18.048 -23.269 -17.105  1.00 88.19           C  
ATOM    671  N   GLN B  88      22.226 -21.174 -20.903  1.00 88.54           N  
ATOM    672  CA  GLN B  88      23.651 -20.887 -21.033  1.00 88.54           C  
ATOM    673  C   GLN B  88      23.925 -19.999 -22.243  1.00 88.54           C  
ATOM    674  CB  GLN B  88      24.453 -22.185 -21.142  1.00 88.54           C  
ATOM    675  O   GLN B  88      24.686 -19.033 -22.151  1.00 88.54           O  
ATOM    676  CG  GLN B  88      24.606 -22.926 -19.820  1.00 88.54           C  
ATOM    677  CD  GLN B  88      25.356 -24.237 -19.966  1.00 88.54           C  
ATOM    678  NE2 GLN B  88      25.895 -24.738 -18.860  1.00 88.54           N  
ATOM    679  OE1 GLN B  88      25.449 -24.796 -21.064  1.00 88.54           O  
ATOM    680  N   THR B  89      23.241 -20.314 -23.308  1.00 87.93           N  
ATOM    681  CA  THR B  89      23.411 -19.527 -24.525  1.00 87.93           C  
ATOM    682  C   THR B  89      22.955 -18.087 -24.305  1.00 87.93           C  
ATOM    683  CB  THR B  89      22.631 -20.141 -25.702  1.00 87.93           C  
ATOM    684  O   THR B  89      23.637 -17.145 -24.714  1.00 87.93           O  
ATOM    685  CG2 THR B  89      22.793 -19.303 -26.966  1.00 87.93           C  
ATOM    686  OG1 THR B  89      23.120 -21.464 -25.953  1.00 87.93           O  
ATOM    687  N   MET B  90      21.865 -17.924 -23.703  1.00 86.61           N  
ATOM    688  CA  MET B  90      21.340 -16.589 -23.431  1.00 86.61           C  
ATOM    689  C   MET B  90      22.313 -15.786 -22.574  1.00 86.61           C  
ATOM    690  CB  MET B  90      19.980 -16.676 -22.737  1.00 86.61           C  
ATOM    691  O   MET B  90      22.623 -14.637 -22.891  1.00 86.61           O  
ATOM    692  CG  MET B  90      19.393 -15.324 -22.367  1.00 86.61           C  
ATOM    693  SD  MET B  90      17.936 -15.469 -21.260  1.00 86.61           S  
ATOM    694  CE  MET B  90      18.768 -15.742 -19.671  1.00 86.61           C  
ATOM    695  N   LEU B  91      22.817 -16.403 -21.491  1.00 86.70           N  
ATOM    696  CA  LEU B  91      23.701 -15.714 -20.557  1.00 86.70           C  
ATOM    697  C   LEU B  91      25.015 -15.336 -21.231  1.00 86.70           C  
ATOM    698  CB  LEU B  91      23.976 -16.592 -19.333  1.00 86.70           C  
ATOM    699  O   LEU B  91      25.520 -14.227 -21.038  1.00 86.70           O  
ATOM    700  CG  LEU B  91      22.823 -16.752 -18.341  1.00 86.70           C  
ATOM    701  CD1 LEU B  91      23.181 -17.780 -17.273  1.00 86.70           C  
ATOM    702  CD2 LEU B  91      22.475 -15.411 -17.703  1.00 86.70           C  
ATOM    703  N   PHE B  92      25.441 -16.222 -22.151  1.00 81.20           N  
ATOM    704  CA  PHE B  92      26.703 -15.957 -22.834  1.00 81.20           C  
ATOM    705  C   PHE B  92      26.537 -14.846 -23.864  1.00 81.20           C  
ATOM    706  CB  PHE B  92      27.227 -17.227 -23.510  1.00 81.20           C  
ATOM    707  O   PHE B  92      27.446 -14.038 -24.065  1.00 81.20           O  
ATOM    708  CG  PHE B  92      28.007 -18.127 -22.590  1.00 81.20           C  
ATOM    709  CD1 PHE B  92      29.268 -17.757 -22.138  1.00 81.20           C  
ATOM    710  CD2 PHE B  92      27.480 -19.344 -22.178  1.00 81.20           C  
ATOM    711  CE1 PHE B  92      29.992 -18.588 -21.286  1.00 81.20           C  
ATOM    712  CE2 PHE B  92      28.198 -20.179 -21.327  1.00 81.20           C  
ATOM    713  CZ  PHE B  92      29.454 -19.800 -20.883  1.00 81.20           C  
ATOM    714  N   THR B  93      25.399 -14.821 -24.468  1.00 82.02           N  
ATOM    715  CA  THR B  93      25.114 -13.746 -25.413  1.00 82.02           C  
ATOM    716  C   THR B  93      25.058 -12.399 -24.699  1.00 82.02           C  
ATOM    717  CB  THR B  93      23.788 -13.993 -26.156  1.00 82.02           C  
ATOM    718  O   THR B  93      25.546 -11.394 -25.219  1.00 82.02           O  
ATOM    719  CG2 THR B  93      23.496 -12.870 -27.147  1.00 82.02           C  
ATOM    720  OG1 THR B  93      23.870 -15.234 -26.868  1.00 82.02           O  
ATOM    721  N   MET B  94      24.559 -12.379 -23.565  1.00 81.18           N  
ATOM    722  CA  MET B  94      24.442 -11.148 -22.789  1.00 81.18           C  
ATOM    723  C   MET B  94      25.813 -10.661 -22.330  1.00 81.18           C  
ATOM    724  CB  MET B  94      23.531 -11.360 -21.579  1.00 81.18           C  
ATOM    725  O   MET B  94      26.077  -9.458 -22.317  1.00 81.18           O  
ATOM    726  CG  MET B  94      22.064 -11.528 -21.939  1.00 81.18           C  
ATOM    727  SD  MET B  94      20.994 -11.712 -20.459  1.00 81.18           S  
ATOM    728  CE  MET B  94      19.370 -11.862 -21.255  1.00 81.18           C  
ATOM    729  N   LEU B  95      26.683 -11.567 -22.092  1.00 78.09           N  
ATOM    730  CA  LEU B  95      28.025 -11.254 -21.611  1.00 78.09           C  
ATOM    731  C   LEU B  95      28.852 -10.587 -22.704  1.00 78.09           C  
ATOM    732  CB  LEU B  95      28.729 -12.524 -21.125  1.00 78.09           C  
ATOM    733  O   LEU B  95      29.698  -9.737 -22.417  1.00 78.09           O  
ATOM    734  CG  LEU B  95      28.198 -13.140 -19.830  1.00 78.09           C  
ATOM    735  CD1 LEU B  95      28.863 -14.488 -19.573  1.00 78.09           C  
ATOM    736  CD2 LEU B  95      28.423 -12.195 -18.655  1.00 78.09           C  
ATOM    737  N   ARG B  96      28.573 -10.973 -23.895  1.00 77.28           N  
ATOM    738  CA  ARG B  96      29.308 -10.414 -25.025  1.00 77.28           C  
ATOM    739  C   ARG B  96      29.011  -8.928 -25.190  1.00 77.28           C  
ATOM    740  CB  ARG B  96      28.963 -11.164 -26.314  1.00 77.28           C  
ATOM    741  O   ARG B  96      29.833  -8.181 -25.725  1.00 77.28           O  
ATOM    742  CG  ARG B  96      29.629 -12.525 -26.432  1.00 77.28           C  
ATOM    743  CD  ARG B  96      29.324 -13.189 -27.768  1.00 77.28           C  
ATOM    744  NE  ARG B  96      30.092 -14.418 -27.947  1.00 77.28           N  
ATOM    745  NH1 ARG B  96      28.859 -15.170 -29.749  1.00 77.28           N  
ATOM    746  NH2 ARG B  96      30.615 -16.413 -28.957  1.00 77.28           N  
ATOM    747  CZ  ARG B  96      29.853 -15.331 -28.884  1.00 77.28           C  
ATOM    748  N   LYS B  97      27.995  -8.533 -24.582  1.00 73.59           N  
ATOM    749  CA  LYS B  97      27.563  -7.148 -24.745  1.00 73.59           C  
ATOM    750  C   LYS B  97      28.128  -6.262 -23.638  1.00 73.59           C  
ATOM    751  CB  LYS B  97      26.036  -7.060 -24.760  1.00 73.59           C  
ATOM    752  O   LYS B  97      28.060  -5.034 -23.724  1.00 73.59           O  
ATOM    753  CG  LYS B  97      25.392  -7.689 -25.987  1.00 73.59           C  
ATOM    754  CD  LYS B  97      23.876  -7.546 -25.956  1.00 73.59           C  
ATOM    755  CE  LYS B  97      23.228  -8.190 -27.175  1.00 73.59           C  
ATOM    756  NZ  LYS B  97      21.739  -8.081 -27.134  1.00 73.59           N  
ATOM    757  N   LEU B  98      28.761  -6.881 -22.658  1.00 71.88           N  
ATOM    758  CA  LEU B  98      29.255  -6.135 -21.506  1.00 71.88           C  
ATOM    759  C   LEU B  98      30.626  -5.532 -21.797  1.00 71.88           C  
ATOM    760  CB  LEU B  98      29.334  -7.040 -20.274  1.00 71.88           C  
ATOM    761  O   LEU B  98      31.490  -6.194 -22.375  1.00 71.88           O  
ATOM    762  CG  LEU B  98      28.018  -7.302 -19.540  1.00 71.88           C  
ATOM    763  CD1 LEU B  98      28.146  -8.531 -18.646  1.00 71.88           C  
ATOM    764  CD2 LEU B  98      27.607  -6.081 -18.725  1.00 71.88           C  
ATOM    765  N   ASP B  99      30.787  -4.168 -21.600  1.00 70.64           N  
ATOM    766  CA  ASP B  99      32.100  -3.530 -21.618  1.00 70.64           C  
ATOM    767  C   ASP B  99      32.861  -3.802 -20.323  1.00 70.64           C  
ATOM    768  CB  ASP B  99      31.962  -2.023 -21.841  1.00 70.64           C  
ATOM    769  O   ASP B  99      32.692  -3.083 -19.335  1.00 70.64           O  
ATOM    770  CG  ASP B  99      33.295  -1.333 -22.074  1.00 70.64           C  
ATOM    771  OD1 ASP B  99      34.353  -1.949 -21.820  1.00 70.64           O  
ATOM    772  OD2 ASP B  99      33.287  -0.163 -22.512  1.00 70.64           O  
ATOM    773  N   ASN B 100      33.756  -4.724 -20.403  1.00 75.35           N  
ATOM    774  CA  ASN B 100      34.425  -5.230 -19.209  1.00 75.35           C  
ATOM    775  C   ASN B 100      35.336  -4.175 -18.588  1.00 75.35           C  
ATOM    776  CB  ASN B 100      35.222  -6.494 -19.536  1.00 75.35           C  
ATOM    777  O   ASN B 100      35.480  -4.115 -17.365  1.00 75.35           O  
ATOM    778  CG  ASN B 100      34.376  -7.751 -19.472  1.00 75.35           C  
ATOM    779  ND2 ASN B 100      34.672  -8.710 -20.341  1.00 75.35           N  
ATOM    780  OD1 ASN B 100      33.463  -7.858 -18.649  1.00 75.35           O  
ATOM    781  N   ASP B 101      35.848  -3.320 -19.410  1.00 75.89           N  
ATOM    782  CA  ASP B 101      36.735  -2.280 -18.898  1.00 75.89           C  
ATOM    783  C   ASP B 101      35.958  -1.251 -18.079  1.00 75.89           C  
ATOM    784  CB  ASP B 101      37.472  -1.589 -20.047  1.00 75.89           C  
ATOM    785  O   ASP B 101      36.373  -0.886 -16.977  1.00 75.89           O  
ATOM    786  CG  ASP B 101      38.525  -2.472 -20.692  1.00 75.89           C  
ATOM    787  OD1 ASP B 101      38.997  -3.431 -20.044  1.00 75.89           O  
ATOM    788  OD2 ASP B 101      38.889  -2.205 -21.858  1.00 75.89           O  
ATOM    789  N   ALA B 102      34.856  -0.857 -18.631  1.00 72.42           N  
ATOM    790  CA  ALA B 102      34.009   0.107 -17.933  1.00 72.42           C  
ATOM    791  C   ALA B 102      33.461  -0.483 -16.636  1.00 72.42           C  
ATOM    792  CB  ALA B 102      32.863   0.560 -18.834  1.00 72.42           C  
ATOM    793  O   ALA B 102      33.416   0.196 -15.608  1.00 72.42           O  
ATOM    794  N   LEU B 103      33.144  -1.714 -16.690  1.00 75.97           N  
ATOM    795  CA  LEU B 103      32.603  -2.416 -15.531  1.00 75.97           C  
ATOM    796  C   LEU B 103      33.644  -2.517 -14.422  1.00 75.97           C  
ATOM    797  CB  LEU B 103      32.125  -3.816 -15.928  1.00 75.97           C  
ATOM    798  O   LEU B 103      33.341  -2.258 -13.255  1.00 75.97           O  
ATOM    799  CG  LEU B 103      31.323  -4.582 -14.875  1.00 75.97           C  
ATOM    800  CD1 LEU B 103      29.865  -4.136 -14.891  1.00 75.97           C  
ATOM    801  CD2 LEU B 103      31.431  -6.085 -15.109  1.00 75.97           C  
ATOM    802  N   ASN B 104      34.890  -2.780 -14.817  1.00 81.17           N  
ATOM    803  CA  ASN B 104      35.978  -2.905 -13.853  1.00 81.17           C  
ATOM    804  C   ASN B 104      36.271  -1.575 -13.163  1.00 81.17           C  
ATOM    805  CB  ASN B 104      37.240  -3.439 -14.534  1.00 81.17           C  
ATOM    806  O   ASN B 104      36.525  -1.539 -11.957  1.00 81.17           O  
ATOM    807  CG  ASN B 104      37.161  -4.925 -14.826  1.00 81.17           C  
ATOM    808  ND2 ASN B 104      37.899  -5.370 -15.836  1.00 81.17           N  
ATOM    809  OD1 ASN B 104      36.441  -5.665 -14.151  1.00 81.17           O  
ATOM    810  N   ASN B 105      36.151  -0.596 -13.914  1.00 77.22           N  
ATOM    811  CA  ASN B 105      36.421   0.732 -13.373  1.00 77.22           C  
ATOM    812  C   ASN B 105      35.408   1.114 -12.297  1.00 77.22           C  
ATOM    813  CB  ASN B 105      36.428   1.776 -14.491  1.00 77.22           C  
ATOM    814  O   ASN B 105      35.781   1.643 -11.248  1.00 77.22           O  
ATOM    815  CG  ASN B 105      37.740   1.811 -15.249  1.00 77.22           C  
ATOM    816  ND2 ASN B 105      37.721   2.396 -16.441  1.00 77.22           N  
ATOM    817  OD1 ASN B 105      38.762   1.316 -14.768  1.00 77.22           O  
ATOM    818  N   ILE B 106      34.220   0.778 -12.517  1.00 76.59           N  
ATOM    819  CA  ILE B 106      33.152   1.170 -11.603  1.00 76.59           C  
ATOM    820  C   ILE B 106      33.207   0.307 -10.345  1.00 76.59           C  
ATOM    821  CB  ILE B 106      31.764   1.053 -12.273  1.00 76.59           C  
ATOM    822  O   ILE B 106      33.135   0.824  -9.227  1.00 76.59           O  
ATOM    823  CG1 ILE B 106      31.618   2.098 -13.385  1.00 76.59           C  
ATOM    824  CG2 ILE B 106      30.649   1.201 -11.233  1.00 76.59           C  
ATOM    825  CD1 ILE B 106      30.365   1.929 -14.233  1.00 76.59           C  
ATOM    826  N   ILE B 107      33.407  -0.957 -10.514  1.00 77.91           N  
ATOM    827  CA  ILE B 107      33.345  -1.901  -9.403  1.00 77.91           C  
ATOM    828  C   ILE B 107      34.562  -1.714  -8.499  1.00 77.91           C  
ATOM    829  CB  ILE B 107      33.270  -3.361  -9.905  1.00 77.91           C  
ATOM    830  O   ILE B 107      34.458  -1.833  -7.276  1.00 77.91           O  
ATOM    831  CG1 ILE B 107      31.919  -3.624 -10.580  1.00 77.91           C  
ATOM    832  CG2 ILE B 107      33.507  -4.341  -8.753  1.00 77.91           C  
ATOM    833  CD1 ILE B 107      31.772  -5.032 -11.142  1.00 77.91           C  
ATOM    834  N   ASN B 108      35.702  -1.350  -9.110  1.00 77.82           N  
ATOM    835  CA  ASN B 108      36.916  -1.128  -8.332  1.00 77.82           C  
ATOM    836  C   ASN B 108      36.774   0.073  -7.401  1.00 77.82           C  
ATOM    837  CB  ASN B 108      38.120  -0.943  -9.257  1.00 77.82           C  
ATOM    838  O   ASN B 108      37.421   0.132  -6.354  1.00 77.82           O  
ATOM    839  CG  ASN B 108      38.572  -2.243  -9.895  1.00 77.82           C  
ATOM    840  ND2 ASN B 108      39.290  -2.139 -11.007  1.00 77.82           N  
ATOM    841  OD1 ASN B 108      38.277  -3.330  -9.392  1.00 77.82           O  
ATOM    842  N   ASN B 109      35.821   0.901  -7.704  1.00 75.86           N  
ATOM    843  CA  ASN B 109      35.630   2.105  -6.902  1.00 75.86           C  
ATOM    844  C   ASN B 109      34.456   1.955  -5.938  1.00 75.86           C  
ATOM    845  CB  ASN B 109      35.425   3.324  -7.803  1.00 75.86           C  
ATOM    846  O   ASN B 109      34.231   2.820  -5.089  1.00 75.86           O  
ATOM    847  CG  ASN B 109      36.687   3.723  -8.542  1.00 75.86           C  
ATOM    848  ND2 ASN B 109      36.563   3.961  -9.842  1.00 75.86           N  
ATOM    849  OD1 ASN B 109      37.765   3.816  -7.949  1.00 75.86           O  
ATOM    850  N   ALA B 110      33.837   0.893  -6.041  1.00 81.52           N  
ATOM    851  CA  ALA B 110      32.628   0.692  -5.246  1.00 81.52           C  
ATOM    852  C   ALA B 110      32.968   0.158  -3.857  1.00 81.52           C  
ATOM    853  CB  ALA B 110      31.673  -0.261  -5.960  1.00 81.52           C  
ATOM    854  O   ALA B 110      33.976  -0.529  -3.679  1.00 81.52           O  
ATOM    855  N   ARG B 111      32.258   0.486  -2.903  1.00 76.58           N  
ATOM    856  CA  ARG B 111      32.396  -0.048  -1.552  1.00 76.58           C  
ATOM    857  C   ARG B 111      32.078  -1.539  -1.518  1.00 76.58           C  
ATOM    858  CB  ARG B 111      31.484   0.704  -0.581  1.00 76.58           C  
ATOM    859  O   ARG B 111      30.978  -1.953  -1.889  1.00 76.58           O  
ATOM    860  CG  ARG B 111      31.724   0.360   0.881  1.00 76.58           C  
ATOM    861  CD  ARG B 111      30.796   1.139   1.803  1.00 76.58           C  
ATOM    862  NE  ARG B 111      30.919   0.698   3.189  1.00 76.58           N  
ATOM    863  NH1 ARG B 111      29.247   2.074   3.993  1.00 76.58           N  
ATOM    864  NH2 ARG B 111      30.377   0.681   5.421  1.00 76.58           N  
ATOM    865  CZ  ARG B 111      30.181   1.152   4.198  1.00 76.58           C  
ATOM    866  N   ASP B 112      33.008  -2.372  -1.046  1.00 78.15           N  
ATOM    867  CA  ASP B 112      32.882  -3.822  -0.940  1.00 78.15           C  
ATOM    868  C   ASP B 112      32.588  -4.449  -2.302  1.00 78.15           C  
ATOM    869  CB  ASP B 112      31.785  -4.195   0.059  1.00 78.15           C  
ATOM    870  O   ASP B 112      31.945  -5.497  -2.382  1.00 78.15           O  
ATOM    871  CG  ASP B 112      32.109  -3.772   1.480  1.00 78.15           C  
ATOM    872  OD1 ASP B 112      33.302  -3.742   1.851  1.00 78.15           O  
ATOM    873  OD2 ASP B 112      31.162  -3.468   2.238  1.00 78.15           O  
ATOM    874  N   GLY B 113      32.797  -3.611  -3.340  1.00 84.00           N  
ATOM    875  CA  GLY B 113      32.639  -4.098  -4.701  1.00 84.00           C  
ATOM    876  C   GLY B 113      31.192  -4.135  -5.158  1.00 84.00           C  
ATOM    877  O   GLY B 113      30.862  -4.807  -6.137  1.00 84.00           O  
ATOM    878  N   CYS B 114      30.348  -3.440  -4.405  1.00 90.06           N  
ATOM    879  CA  CYS B 114      28.919  -3.473  -4.696  1.00 90.06           C  
ATOM    880  C   CYS B 114      28.418  -2.099  -5.124  1.00 90.06           C  
ATOM    881  CB  CYS B 114      28.135  -3.954  -3.475  1.00 90.06           C  
ATOM    882  O   CYS B 114      28.827  -1.081  -4.563  1.00 90.06           O  
ATOM    883  SG  CYS B 114      28.383  -5.702  -3.093  1.00 90.06           S  
ATOM    884  N   VAL B 115      27.663  -2.038  -6.156  1.00 90.60           N  
ATOM    885  CA  VAL B 115      27.088  -0.781  -6.623  1.00 90.60           C  
ATOM    886  C   VAL B 115      25.608  -0.978  -6.945  1.00 90.60           C  
ATOM    887  CB  VAL B 115      27.836  -0.240  -7.862  1.00 90.60           C  
ATOM    888  O   VAL B 115      25.175  -2.094  -7.244  1.00 90.60           O  
ATOM    889  CG1 VAL B 115      29.274   0.131  -7.505  1.00 90.60           C  
ATOM    890  CG2 VAL B 115      27.810  -1.268  -8.991  1.00 90.60           C  
ATOM    891  N   PRO B 116      24.872   0.118  -6.926  1.00 90.35           N  
ATOM    892  CA  PRO B 116      23.483  -0.004  -7.375  1.00 90.35           C  
ATOM    893  C   PRO B 116      23.371  -0.400  -8.845  1.00 90.35           C  
ATOM    894  CB  PRO B 116      22.913   1.397  -7.141  1.00 90.35           C  
ATOM    895  O   PRO B 116      24.194   0.015  -9.665  1.00 90.35           O  
ATOM    896  CG  PRO B 116      23.830   2.021  -6.139  1.00 90.35           C  
ATOM    897  CD  PRO B 116      25.207   1.456  -6.336  1.00 90.35           C  
ATOM    898  N   LEU B 117      22.383  -1.175  -9.141  1.00 88.49           N  
ATOM    899  CA  LEU B 117      22.196  -1.703 -10.488  1.00 88.49           C  
ATOM    900  C   LEU B 117      22.101  -0.572 -11.507  1.00 88.49           C  
ATOM    901  CB  LEU B 117      20.938  -2.571 -10.554  1.00 88.49           C  
ATOM    902  O   LEU B 117      22.685  -0.655 -12.590  1.00 88.49           O  
ATOM    903  CG  LEU B 117      20.559  -3.113 -11.933  1.00 88.49           C  
ATOM    904  CD1 LEU B 117      21.596  -4.127 -12.407  1.00 88.49           C  
ATOM    905  CD2 LEU B 117      19.169  -3.739 -11.899  1.00 88.49           C  
ATOM    906  N   ASN B 118      21.491   0.527 -11.116  1.00 80.13           N  
ATOM    907  CA  ASN B 118      21.189   1.617 -12.037  1.00 80.13           C  
ATOM    908  C   ASN B 118      22.459   2.306 -12.527  1.00 80.13           C  
ATOM    909  CB  ASN B 118      20.254   2.634 -11.377  1.00 80.13           C  
ATOM    910  O   ASN B 118      22.455   2.953 -13.576  1.00 80.13           O  
ATOM    911  CG  ASN B 118      18.871   2.072 -11.116  1.00 80.13           C  
ATOM    912  ND2 ASN B 118      18.205   2.590 -10.091  1.00 80.13           N  
ATOM    913  OD1 ASN B 118      18.405   1.179 -11.828  1.00 80.13           O  
ATOM    914  N   ILE B 119      23.496   2.086 -11.803  1.00 79.83           N  
ATOM    915  CA  ILE B 119      24.736   2.789 -12.113  1.00 79.83           C  
ATOM    916  C   ILE B 119      25.443   2.098 -13.276  1.00 79.83           C  
ATOM    917  CB  ILE B 119      25.668   2.858 -10.883  1.00 79.83           C  
ATOM    918  O   ILE B 119      26.152   2.744 -14.052  1.00 79.83           O  
ATOM    919  CG1 ILE B 119      25.036   3.717  -9.782  1.00 79.83           C  
ATOM    920  CG2 ILE B 119      27.044   3.402 -11.279  1.00 79.83           C  
ATOM    921  CD1 ILE B 119      24.669   5.125 -10.228  1.00 79.83           C  
ATOM    922  N   ILE B 120      25.198   0.861 -13.433  1.00 81.58           N  
ATOM    923  CA  ILE B 120      25.930   0.081 -14.424  1.00 81.58           C  
ATOM    924  C   ILE B 120      25.616   0.600 -15.825  1.00 81.58           C  
ATOM    925  CB  ILE B 120      25.592  -1.423 -14.322  1.00 81.58           C  
ATOM    926  O   ILE B 120      26.505   1.087 -16.528  1.00 81.58           O  
ATOM    927  CG1 ILE B 120      26.052  -1.984 -12.971  1.00 81.58           C  
ATOM    928  CG2 ILE B 120      26.224  -2.199 -15.481  1.00 81.58           C  
ATOM    929  CD1 ILE B 120      25.952  -3.499 -12.863  1.00 81.58           C  
ATOM    930  N   PRO B 121      24.401   0.628 -16.196  1.00 77.69           N  
ATOM    931  CA  PRO B 121      24.145   1.143 -17.543  1.00 77.69           C  
ATOM    932  C   PRO B 121      24.473   2.628 -17.679  1.00 77.69           C  
ATOM    933  CB  PRO B 121      22.647   0.894 -17.737  1.00 77.69           C  
ATOM    934  O   PRO B 121      24.878   3.078 -18.754  1.00 77.69           O  
ATOM    935  CG  PRO B 121      22.290  -0.118 -16.697  1.00 77.69           C  
ATOM    936  CD  PRO B 121      23.326  -0.072 -15.611  1.00 77.69           C  
ATOM    937  N   LEU B 122      24.337   3.340 -16.611  1.00 76.37           N  
ATOM    938  CA  LEU B 122      24.571   4.780 -16.625  1.00 76.37           C  
ATOM    939  C   LEU B 122      26.033   5.091 -16.927  1.00 76.37           C  
ATOM    940  CB  LEU B 122      24.173   5.400 -15.283  1.00 76.37           C  
ATOM    941  O   LEU B 122      26.334   6.067 -17.618  1.00 76.37           O  
ATOM    942  CG  LEU B 122      22.731   5.899 -15.167  1.00 76.37           C  
ATOM    943  CD1 LEU B 122      22.198   5.656 -13.759  1.00 76.37           C  
ATOM    944  CD2 LEU B 122      22.646   7.378 -15.529  1.00 76.37           C  
ATOM    945  N   THR B 123      26.885   4.214 -16.484  1.00 75.37           N  
ATOM    946  CA  THR B 123      28.309   4.509 -16.605  1.00 75.37           C  
ATOM    947  C   THR B 123      28.927   3.725 -17.759  1.00 75.37           C  
ATOM    948  CB  THR B 123      29.060   4.186 -15.300  1.00 75.37           C  
ATOM    949  O   THR B 123      29.966   4.116 -18.296  1.00 75.37           O  
ATOM    950  CG2 THR B 123      28.569   5.061 -14.152  1.00 75.37           C  
ATOM    951  OG1 THR B 123      28.847   2.810 -14.962  1.00 75.37           O  
ATOM    952  N   THR B 124      28.273   2.683 -18.173  1.00 75.48           N  
ATOM    953  CA  THR B 124      28.936   1.788 -19.116  1.00 75.48           C  
ATOM    954  C   THR B 124      28.344   1.941 -20.514  1.00 75.48           C  
ATOM    955  CB  THR B 124      28.824   0.320 -18.666  1.00 75.48           C  
ATOM    956  O   THR B 124      28.980   1.578 -21.506  1.00 75.48           O  
ATOM    957  CG2 THR B 124      29.469   0.113 -17.299  1.00 75.48           C  
ATOM    958  OG1 THR B 124      27.440  -0.046 -18.589  1.00 75.48           O  
ATOM    959  N   ALA B 125      27.187   2.602 -20.607  1.00 75.93           N  
ATOM    960  CA  ALA B 125      26.516   2.682 -21.902  1.00 75.93           C  
ATOM    961  C   ALA B 125      27.077   3.826 -22.741  1.00 75.93           C  
ATOM    962  CB  ALA B 125      25.011   2.854 -21.711  1.00 75.93           C  
ATOM    963  O   ALA B 125      27.305   4.925 -22.231  1.00 75.93           O  
ATOM    964  N   ALA B 126      27.320   3.578 -23.979  1.00 75.35           N  
ATOM    965  CA  ALA B 126      27.791   4.613 -24.896  1.00 75.35           C  
ATOM    966  C   ALA B 126      26.623   5.276 -25.620  1.00 75.35           C  
ATOM    967  CB  ALA B 126      28.773   4.023 -25.905  1.00 75.35           C  
ATOM    968  O   ALA B 126      26.744   6.405 -26.102  1.00 75.35           O  
ATOM    969  N   LYS B 127      25.533   4.603 -25.652  1.00 79.82           N  
ATOM    970  CA  LYS B 127      24.349   5.073 -26.366  1.00 79.82           C  
ATOM    971  C   LYS B 127      23.169   5.253 -25.414  1.00 79.82           C  
ATOM    972  CB  LYS B 127      23.976   4.100 -27.485  1.00 79.82           C  
ATOM    973  O   LYS B 127      22.979   4.455 -24.494  1.00 79.82           O  
ATOM    974  CG  LYS B 127      22.928   4.638 -28.449  1.00 79.82           C  
ATOM    975  CD  LYS B 127      22.651   3.656 -29.579  1.00 79.82           C  
ATOM    976  CE  LYS B 127      21.523   4.141 -30.479  1.00 79.82           C  
ATOM    977  NZ  LYS B 127      21.258   3.188 -31.598  1.00 79.82           N  
ATOM    978  N   LEU B 128      22.507   6.403 -25.535  1.00 82.82           N  
ATOM    979  CA  LEU B 128      21.322   6.691 -24.734  1.00 82.82           C  
ATOM    980  C   LEU B 128      20.108   6.926 -25.625  1.00 82.82           C  
ATOM    981  CB  LEU B 128      21.561   7.913 -23.843  1.00 82.82           C  
ATOM    982  O   LEU B 128      20.178   7.695 -26.587  1.00 82.82           O  
ATOM    983  CG  LEU B 128      20.353   8.426 -23.058  1.00 82.82           C  
ATOM    984  CD1 LEU B 128      19.943   7.413 -21.995  1.00 82.82           C  
ATOM    985  CD2 LEU B 128      20.662   9.778 -22.424  1.00 82.82           C  
ATOM    986  N   MET B 129      19.099   6.245 -25.339  1.00 84.77           N  
ATOM    987  CA  MET B 129      17.822   6.462 -26.013  1.00 84.77           C  
ATOM    988  C   MET B 129      16.813   7.111 -25.072  1.00 84.77           C  
ATOM    989  CB  MET B 129      17.265   5.143 -26.550  1.00 84.77           C  
ATOM    990  O   MET B 129      16.609   6.637 -23.953  1.00 84.77           O  
ATOM    991  CG  MET B 129      17.980   4.635 -27.791  1.00 84.77           C  
ATOM    992  SD  MET B 129      17.065   3.280 -28.625  1.00 84.77           S  
ATOM    993  CE  MET B 129      16.978   2.073 -27.273  1.00 84.77           C  
ATOM    994  N   VAL B 130      16.238   8.201 -25.508  1.00 85.26           N  
ATOM    995  CA  VAL B 130      15.262   8.901 -24.679  1.00 85.26           C  
ATOM    996  C   VAL B 130      13.904   8.912 -25.378  1.00 85.26           C  
ATOM    997  CB  VAL B 130      15.713  10.346 -24.370  1.00 85.26           C  
ATOM    998  O   VAL B 130      13.801   9.305 -26.542  1.00 85.26           O  
ATOM    999  CG1 VAL B 130      14.735  11.023 -23.411  1.00 85.26           C  
ATOM   1000  CG2 VAL B 130      17.126  10.350 -23.789  1.00 85.26           C  
ATOM   1001  N   VAL B 131      12.915   8.422 -24.702  1.00 82.40           N  
ATOM   1002  CA  VAL B 131      11.555   8.459 -25.230  1.00 82.40           C  
ATOM   1003  C   VAL B 131      10.800   9.644 -24.632  1.00 82.40           C  
ATOM   1004  CB  VAL B 131      10.798   7.144 -24.940  1.00 82.40           C  
ATOM   1005  O   VAL B 131      10.619   9.722 -23.415  1.00 82.40           O  
ATOM   1006  CG1 VAL B 131       9.409   7.169 -25.575  1.00 82.40           C  
ATOM   1007  CG2 VAL B 131      11.598   5.945 -25.445  1.00 82.40           C  
ATOM   1008  N   ILE B 132      10.358  10.511 -25.490  1.00 86.81           N  
ATOM   1009  CA  ILE B 132       9.726  11.753 -25.058  1.00 86.81           C  
ATOM   1010  C   ILE B 132       8.281  11.795 -25.550  1.00 86.81           C  
ATOM   1011  CB  ILE B 132      10.501  12.989 -25.566  1.00 86.81           C  
ATOM   1012  O   ILE B 132       8.027  11.742 -26.756  1.00 86.81           O  
ATOM   1013  CG1 ILE B 132      11.967  12.919 -25.124  1.00 86.81           C  
ATOM   1014  CG2 ILE B 132       9.841  14.280 -25.073  1.00 86.81           C  
ATOM   1015  CD1 ILE B 132      12.844  14.017 -25.710  1.00 86.81           C  
ATOM   1016  N   PRO B 133       7.284  11.982 -24.644  1.00 81.71           N  
ATOM   1017  CA  PRO B 133       5.867  11.822 -24.978  1.00 81.71           C  
ATOM   1018  C   PRO B 133       5.285  13.046 -25.681  1.00 81.71           C  
ATOM   1019  CB  PRO B 133       5.204  11.609 -23.615  1.00 81.71           C  
ATOM   1020  O   PRO B 133       4.299  12.932 -26.414  1.00 81.71           O  
ATOM   1021  CG  PRO B 133       6.138  12.241 -22.633  1.00 81.71           C  
ATOM   1022  CD  PRO B 133       7.538  12.123 -23.163  1.00 81.71           C  
ATOM   1023  N   ASP B 134       5.838  14.283 -25.391  1.00 85.85           N  
ATOM   1024  CA  ASP B 134       5.238  15.493 -25.945  1.00 85.85           C  
ATOM   1025  C   ASP B 134       6.267  16.617 -26.049  1.00 85.85           C  
ATOM   1026  CB  ASP B 134       4.052  15.944 -25.091  1.00 85.85           C  
ATOM   1027  O   ASP B 134       7.401  16.473 -25.587  1.00 85.85           O  
ATOM   1028  CG  ASP B 134       4.419  16.166 -23.634  1.00 85.85           C  
ATOM   1029  OD1 ASP B 134       5.340  16.962 -23.352  1.00 85.85           O  
ATOM   1030  OD2 ASP B 134       3.784  15.536 -22.761  1.00 85.85           O  
ATOM   1031  N   TYR B 135       5.817  17.727 -26.683  1.00 88.18           N  
ATOM   1032  CA  TYR B 135       6.727  18.829 -26.975  1.00 88.18           C  
ATOM   1033  C   TYR B 135       7.210  19.492 -25.691  1.00 88.18           C  
ATOM   1034  CB  TYR B 135       6.045  19.866 -27.873  1.00 88.18           C  
ATOM   1035  O   TYR B 135       8.387  19.842 -25.571  1.00 88.18           O  
ATOM   1036  CG  TYR B 135       6.906  21.069 -28.173  1.00 88.18           C  
ATOM   1037  CD1 TYR B 135       6.647  22.301 -27.576  1.00 88.18           C  
ATOM   1038  CD2 TYR B 135       7.979  20.977 -29.053  1.00 88.18           C  
ATOM   1039  CE1 TYR B 135       7.436  23.413 -27.850  1.00 88.18           C  
ATOM   1040  CE2 TYR B 135       8.775  22.082 -29.335  1.00 88.18           C  
ATOM   1041  OH  TYR B 135       9.281  24.391 -29.004  1.00 88.18           O  
ATOM   1042  CZ  TYR B 135       8.497  23.294 -28.729  1.00 88.18           C  
ATOM   1043  N   ASN B 136       6.328  19.628 -24.719  1.00 85.99           N  
ATOM   1044  CA  ASN B 136       6.700  20.281 -23.469  1.00 85.99           C  
ATOM   1045  C   ASN B 136       7.819  19.528 -22.754  1.00 85.99           C  
ATOM   1046  CB  ASN B 136       5.483  20.420 -22.552  1.00 85.99           C  
ATOM   1047  O   ASN B 136       8.761  20.141 -22.249  1.00 85.99           O  
ATOM   1048  CG  ASN B 136       4.553  21.537 -22.981  1.00 85.99           C  
ATOM   1049  ND2 ASN B 136       3.274  21.405 -22.648  1.00 85.99           N  
ATOM   1050  OD1 ASN B 136       4.980  22.511 -23.608  1.00 85.99           O  
ATOM   1051  N   THR B 137       7.730  18.276 -22.747  1.00 87.33           N  
ATOM   1052  CA  THR B 137       8.758  17.449 -22.125  1.00 87.33           C  
ATOM   1053  C   THR B 137      10.061  17.518 -22.917  1.00 87.33           C  
ATOM   1054  CB  THR B 137       8.301  15.983 -22.011  1.00 87.33           C  
ATOM   1055  O   THR B 137      11.147  17.521 -22.334  1.00 87.33           O  
ATOM   1056  CG2 THR B 137       9.298  15.157 -21.204  1.00 87.33           C  
ATOM   1057  OG1 THR B 137       7.024  15.935 -21.362  1.00 87.33           O  
ATOM   1058  N   TYR B 138       9.892  17.590 -24.232  1.00 89.23           N  
ATOM   1059  CA  TYR B 138      11.068  17.703 -25.089  1.00 89.23           C  
ATOM   1060  C   TYR B 138      11.850  18.974 -24.778  1.00 89.23           C  
ATOM   1061  CB  TYR B 138      10.660  17.689 -26.565  1.00 89.23           C  
ATOM   1062  O   TYR B 138      13.068  18.931 -24.593  1.00 89.23           O  
ATOM   1063  CG  TYR B 138      11.829  17.755 -27.518  1.00 89.23           C  
ATOM   1064  CD1 TYR B 138      12.295  18.977 -27.997  1.00 89.23           C  
ATOM   1065  CD2 TYR B 138      12.470  16.595 -27.942  1.00 89.23           C  
ATOM   1066  CE1 TYR B 138      13.370  19.043 -28.876  1.00 89.23           C  
ATOM   1067  CE2 TYR B 138      13.546  16.649 -28.821  1.00 89.23           C  
ATOM   1068  OH  TYR B 138      15.054  17.934 -30.152  1.00 89.23           O  
ATOM   1069  CZ  TYR B 138      13.989  17.875 -29.282  1.00 89.23           C  
ATOM   1070  N   LYS B 139      11.158  20.054 -24.665  1.00 87.75           N  
ATOM   1071  CA  LYS B 139      11.778  21.348 -24.398  1.00 87.75           C  
ATOM   1072  C   LYS B 139      12.513  21.340 -23.061  1.00 87.75           C  
ATOM   1073  CB  LYS B 139      10.728  22.460 -24.412  1.00 87.75           C  
ATOM   1074  O   LYS B 139      13.564  21.970 -22.920  1.00 87.75           O  
ATOM   1075  CG  LYS B 139      11.307  23.861 -24.284  1.00 87.75           C  
ATOM   1076  CD  LYS B 139      10.212  24.918 -24.254  1.00 87.75           C  
ATOM   1077  CE  LYS B 139      10.777  26.303 -23.967  1.00 87.75           C  
ATOM   1078  NZ  LYS B 139       9.704  27.341 -23.919  1.00 87.75           N  
ATOM   1079  N   ASN B 140      11.995  20.577 -22.199  1.00 85.64           N  
ATOM   1080  CA  ASN B 140      12.583  20.533 -20.865  1.00 85.64           C  
ATOM   1081  C   ASN B 140      13.739  19.539 -20.793  1.00 85.64           C  
ATOM   1082  CB  ASN B 140      11.520  20.188 -19.820  1.00 85.64           C  
ATOM   1083  O   ASN B 140      14.545  19.584 -19.862  1.00 85.64           O  
ATOM   1084  CG  ASN B 140      10.525  21.311 -19.605  1.00 85.64           C  
ATOM   1085  ND2 ASN B 140       9.324  20.963 -19.160  1.00 85.64           N  
ATOM   1086  OD1 ASN B 140      10.834  22.483 -19.839  1.00 85.64           O  
ATOM   1087  N   THR B 141      13.851  18.715 -21.736  1.00 86.67           N  
ATOM   1088  CA  THR B 141      14.856  17.658 -21.730  1.00 86.67           C  
ATOM   1089  C   THR B 141      16.043  18.034 -22.611  1.00 86.67           C  
ATOM   1090  CB  THR B 141      14.262  16.320 -22.208  1.00 86.67           C  
ATOM   1091  O   THR B 141      17.197  17.842 -22.222  1.00 86.67           O  
ATOM   1092  CG2 THR B 141      15.286  15.194 -22.102  1.00 86.67           C  
ATOM   1093  OG1 THR B 141      13.124  15.993 -21.401  1.00 86.67           O  
ATOM   1094  N   CYS B 142      15.731  18.624 -23.750  1.00 88.70           N  
ATOM   1095  CA  CYS B 142      16.771  18.859 -24.745  1.00 88.70           C  
ATOM   1096  C   CYS B 142      17.076  20.347 -24.875  1.00 88.70           C  
ATOM   1097  CB  CYS B 142      16.353  18.294 -26.102  1.00 88.70           C  
ATOM   1098  O   CYS B 142      16.176  21.181 -24.761  1.00 88.70           O  
ATOM   1099  SG  CYS B 142      15.995  16.524 -26.074  1.00 88.70           S  
ATOM   1100  N   ASP B 143      18.409  20.619 -24.889  1.00 85.37           N  
ATOM   1101  CA  ASP B 143      18.897  21.969 -25.156  1.00 85.37           C  
ATOM   1102  C   ASP B 143      19.698  22.017 -26.455  1.00 85.37           C  
ATOM   1103  CB  ASP B 143      19.754  22.469 -23.991  1.00 85.37           C  
ATOM   1104  O   ASP B 143      20.918  21.835 -26.446  1.00 85.37           O  
ATOM   1105  CG  ASP B 143      20.082  23.949 -24.089  1.00 85.37           C  
ATOM   1106  OD1 ASP B 143      19.509  24.645 -24.955  1.00 85.37           O  
ATOM   1107  OD2 ASP B 143      20.924  24.422 -23.296  1.00 85.37           O  
ATOM   1108  N   GLY B 144      19.047  22.313 -27.496  1.00 82.13           N  
ATOM   1109  CA  GLY B 144      19.678  22.292 -28.806  1.00 82.13           C  
ATOM   1110  C   GLY B 144      19.962  20.889 -29.309  1.00 82.13           C  
ATOM   1111  O   GLY B 144      19.039  20.095 -29.503  1.00 82.13           O  
ATOM   1112  N   THR B 145      21.324  20.597 -29.447  1.00 88.28           N  
ATOM   1113  CA  THR B 145      21.724  19.295 -29.969  1.00 88.28           C  
ATOM   1114  C   THR B 145      22.248  18.400 -28.850  1.00 88.28           C  
ATOM   1115  CB  THR B 145      22.800  19.438 -31.062  1.00 88.28           C  
ATOM   1116  O   THR B 145      22.844  17.354 -29.112  1.00 88.28           O  
ATOM   1117  CG2 THR B 145      22.260  20.198 -32.269  1.00 88.28           C  
ATOM   1118  OG1 THR B 145      23.923  20.149 -30.527  1.00 88.28           O  
ATOM   1119  N   THR B 146      22.038  18.948 -27.599  1.00 87.61           N  
ATOM   1120  CA  THR B 146      22.570  18.196 -26.468  1.00 87.61           C  
ATOM   1121  C   THR B 146      21.574  18.183 -25.312  1.00 87.61           C  
ATOM   1122  CB  THR B 146      23.910  18.782 -25.988  1.00 87.61           C  
ATOM   1123  O   THR B 146      20.608  18.948 -25.309  1.00 87.61           O  
ATOM   1124  CG2 THR B 146      24.934  18.812 -27.118  1.00 87.61           C  
ATOM   1125  OG1 THR B 146      23.699  20.118 -25.514  1.00 87.61           O  
ATOM   1126  N   PHE B 147      21.737  17.215 -24.503  1.00 83.14           N  
ATOM   1127  CA  PHE B 147      21.052  17.246 -23.217  1.00 83.14           C  
ATOM   1128  C   PHE B 147      21.879  16.546 -22.146  1.00 83.14           C  
ATOM   1129  CB  PHE B 147      19.671  16.591 -23.326  1.00 83.14           C  
ATOM   1130  O   PHE B 147      22.843  15.844 -22.459  1.00 83.14           O  
ATOM   1131  CG  PHE B 147      19.721  15.121 -23.646  1.00 83.14           C  
ATOM   1132  CD1 PHE B 147      19.814  14.685 -24.962  1.00 83.14           C  
ATOM   1133  CD2 PHE B 147      19.674  14.175 -22.631  1.00 83.14           C  
ATOM   1134  CE1 PHE B 147      19.859  13.326 -25.262  1.00 83.14           C  
ATOM   1135  CE2 PHE B 147      19.719  12.815 -22.922  1.00 83.14           C  
ATOM   1136  CZ  PHE B 147      19.811  12.392 -24.238  1.00 83.14           C  
ATOM   1137  N   THR B 148      21.676  16.947 -20.851  1.00 77.10           N  
ATOM   1138  CA  THR B 148      22.405  16.398 -19.714  1.00 77.10           C  
ATOM   1139  C   THR B 148      21.557  15.369 -18.973  1.00 77.10           C  
ATOM   1140  CB  THR B 148      22.837  17.509 -18.738  1.00 77.10           C  
ATOM   1141  O   THR B 148      20.382  15.612 -18.691  1.00 77.10           O  
ATOM   1142  CG2 THR B 148      23.774  16.964 -17.665  1.00 77.10           C  
ATOM   1143  OG1 THR B 148      23.513  18.541 -19.468  1.00 77.10           O  
ATOM   1144  N   TYR B 149      22.087  14.275 -18.835  1.00 74.32           N  
ATOM   1145  CA  TYR B 149      21.440  13.217 -18.068  1.00 74.32           C  
ATOM   1146  C   TYR B 149      22.458  12.445 -17.237  1.00 74.32           C  
ATOM   1147  CB  TYR B 149      20.692  12.258 -18.999  1.00 74.32           C  
ATOM   1148  O   TYR B 149      23.500  12.029 -17.750  1.00 74.32           O  
ATOM   1149  CG  TYR B 149      20.056  11.091 -18.285  1.00 74.32           C  
ATOM   1150  CD1 TYR B 149      20.570   9.803 -18.420  1.00 74.32           C  
ATOM   1151  CD2 TYR B 149      18.939  11.272 -17.475  1.00 74.32           C  
ATOM   1152  CE1 TYR B 149      19.986   8.723 -17.765  1.00 74.32           C  
ATOM   1153  CE2 TYR B 149      18.347  10.200 -16.816  1.00 74.32           C  
ATOM   1154  OH  TYR B 149      18.295   7.866 -16.316  1.00 74.32           O  
ATOM   1155  CZ  TYR B 149      18.877   8.931 -16.966  1.00 74.32           C  
ATOM   1156  N   ALA B 150      22.207  12.307 -15.976  1.00 69.00           N  
ATOM   1157  CA  ALA B 150      23.038  11.585 -15.016  1.00 69.00           C  
ATOM   1158  C   ALA B 150      24.463  12.130 -15.006  1.00 69.00           C  
ATOM   1159  CB  ALA B 150      23.045  10.092 -15.336  1.00 69.00           C  
ATOM   1160  O   ALA B 150      25.428  11.363 -15.055  1.00 69.00           O  
ATOM   1161  N   SER B 151      24.645  13.331 -15.097  1.00 64.92           N  
ATOM   1162  CA  SER B 151      25.886  14.085 -14.962  1.00 64.92           C  
ATOM   1163  C   SER B 151      26.773  13.914 -16.191  1.00 64.92           C  
ATOM   1164  CB  SER B 151      26.647  13.647 -13.710  1.00 64.92           C  
ATOM   1165  O   SER B 151      27.999  14.005 -16.095  1.00 64.92           O  
ATOM   1166  OG  SER B 151      25.846  13.812 -12.552  1.00 64.92           O  
ATOM   1167  N   ALA B 152      26.168  13.349 -17.292  1.00 72.14           N  
ATOM   1168  CA  ALA B 152      26.911  13.226 -18.544  1.00 72.14           C  
ATOM   1169  C   ALA B 152      26.227  14.002 -19.666  1.00 72.14           C  
ATOM   1170  CB  ALA B 152      27.060  11.756 -18.931  1.00 72.14           C  
ATOM   1171  O   ALA B 152      25.000  14.129 -19.683  1.00 72.14           O  
ATOM   1172  N   LEU B 153      27.063  14.535 -20.448  1.00 80.53           N  
ATOM   1173  CA  LEU B 153      26.560  15.253 -21.614  1.00 80.53           C  
ATOM   1174  C   LEU B 153      26.347  14.303 -22.788  1.00 80.53           C  
ATOM   1175  CB  LEU B 153      27.529  16.368 -22.016  1.00 80.53           C  
ATOM   1176  O   LEU B 153      27.216  13.484 -23.095  1.00 80.53           O  
ATOM   1177  CG  LEU B 153      27.044  17.329 -23.103  1.00 80.53           C  
ATOM   1178  CD1 LEU B 153      25.958  18.247 -22.553  1.00 80.53           C  
ATOM   1179  CD2 LEU B 153      28.209  18.142 -23.657  1.00 80.53           C  
ATOM   1180  N   TRP B 154      25.154  14.380 -23.324  1.00 86.35           N  
ATOM   1181  CA  TRP B 154      24.800  13.493 -24.427  1.00 86.35           C  
ATOM   1182  C   TRP B 154      24.499  14.289 -25.691  1.00 86.35           C  
ATOM   1183  CB  TRP B 154      23.593  12.627 -24.054  1.00 86.35           C  
ATOM   1184  O   TRP B 154      23.775  15.287 -25.647  1.00 86.35           O  
ATOM   1185  CG  TRP B 154      23.820  11.746 -22.862  1.00 86.35           C  
ATOM   1186  CD1 TRP B 154      23.730  12.103 -21.545  1.00 86.35           C  
ATOM   1187  CD2 TRP B 154      24.179  10.362 -22.879  1.00 86.35           C  
ATOM   1188  CE2 TRP B 154      24.291   9.942 -21.535  1.00 86.35           C  
ATOM   1189  CE3 TRP B 154      24.418   9.434 -23.902  1.00 86.35           C  
ATOM   1190  NE1 TRP B 154      24.012  11.022 -20.742  1.00 86.35           N  
ATOM   1191  CH2 TRP B 154      24.858   7.745 -22.208  1.00 86.35           C  
ATOM   1192  CZ2 TRP B 154      24.630   8.632 -21.188  1.00 86.35           C  
ATOM   1193  CZ3 TRP B 154      24.756   8.131 -23.554  1.00 86.35           C  
ATOM   1194  N   GLU B 155      25.147  13.860 -26.858  1.00 89.13           N  
ATOM   1195  CA  GLU B 155      24.928  14.515 -28.144  1.00 89.13           C  
ATOM   1196  C   GLU B 155      23.897  13.762 -28.979  1.00 89.13           C  
ATOM   1197  CB  GLU B 155      26.244  14.635 -28.917  1.00 89.13           C  
ATOM   1198  O   GLU B 155      24.054  12.567 -29.239  1.00 89.13           O  
ATOM   1199  CG  GLU B 155      27.142  15.764 -28.431  1.00 89.13           C  
ATOM   1200  CD  GLU B 155      28.424  15.900 -29.236  1.00 89.13           C  
ATOM   1201  OE1 GLU B 155      29.251  16.784 -28.917  1.00 89.13           O  
ATOM   1202  OE2 GLU B 155      28.604  15.116 -30.195  1.00 89.13           O  
ATOM   1203  N   ILE B 156      22.859  14.500 -29.447  1.00 93.39           N  
ATOM   1204  CA  ILE B 156      21.755  13.894 -30.184  1.00 93.39           C  
ATOM   1205  C   ILE B 156      22.241  13.437 -31.557  1.00 93.39           C  
ATOM   1206  CB  ILE B 156      20.570  14.875 -30.333  1.00 93.39           C  
ATOM   1207  O   ILE B 156      22.828  14.220 -32.307  1.00 93.39           O  
ATOM   1208  CG1 ILE B 156      20.017  15.258 -28.956  1.00 93.39           C  
ATOM   1209  CG2 ILE B 156      19.474  14.267 -31.214  1.00 93.39           C  
ATOM   1210  CD1 ILE B 156      18.950  16.344 -28.998  1.00 93.39           C  
ATOM   1211  N   GLN B 157      21.945  12.202 -31.924  1.00 90.98           N  
ATOM   1212  CA  GLN B 157      22.360  11.640 -33.205  1.00 90.98           C  
ATOM   1213  C   GLN B 157      21.176  11.514 -34.160  1.00 90.98           C  
ATOM   1214  CB  GLN B 157      23.020  10.275 -33.004  1.00 90.98           C  
ATOM   1215  O   GLN B 157      21.289  11.841 -35.343  1.00 90.98           O  
ATOM   1216  CG  GLN B 157      24.339  10.336 -32.245  1.00 90.98           C  
ATOM   1217  CD  GLN B 157      25.426  11.061 -33.015  1.00 90.98           C  
ATOM   1218  NE2 GLN B 157      26.296  11.762 -32.295  1.00 90.98           N  
ATOM   1219  OE1 GLN B 157      25.485  10.992 -34.246  1.00 90.98           O  
ATOM   1220  N   GLN B 158      20.065  11.005 -33.532  1.00 93.17           N  
ATOM   1221  CA  GLN B 158      18.904  10.753 -34.379  1.00 93.17           C  
ATOM   1222  C   GLN B 158      17.608  10.857 -33.581  1.00 93.17           C  
ATOM   1223  CB  GLN B 158      19.007   9.376 -35.036  1.00 93.17           C  
ATOM   1224  O   GLN B 158      17.564  10.484 -32.406  1.00 93.17           O  
ATOM   1225  CG  GLN B 158      17.875   9.073 -36.009  1.00 93.17           C  
ATOM   1226  CD  GLN B 158      17.997   7.699 -36.641  1.00 93.17           C  
ATOM   1227  NE2 GLN B 158      17.695   7.611 -37.932  1.00 93.17           N  
ATOM   1228  OE1 GLN B 158      18.359   6.724 -35.974  1.00 93.17           O  
ATOM   1229  N   VAL B 159      16.588  11.427 -34.244  1.00 93.85           N  
ATOM   1230  CA  VAL B 159      15.256  11.488 -33.650  1.00 93.85           C  
ATOM   1231  C   VAL B 159      14.252  10.786 -34.561  1.00 93.85           C  
ATOM   1232  CB  VAL B 159      14.814  12.946 -33.394  1.00 93.85           C  
ATOM   1233  O   VAL B 159      14.177  11.079 -35.757  1.00 93.85           O  
ATOM   1234  CG1 VAL B 159      13.452  12.984 -32.703  1.00 93.85           C  
ATOM   1235  CG2 VAL B 159      15.861  13.681 -32.559  1.00 93.85           C  
ATOM   1236  N   VAL B 160      13.512   9.817 -33.990  1.00 90.94           N  
ATOM   1237  CA  VAL B 160      12.497   9.100 -34.754  1.00 90.94           C  
ATOM   1238  C   VAL B 160      11.139   9.243 -34.071  1.00 90.94           C  
ATOM   1239  CB  VAL B 160      12.858   7.606 -34.916  1.00 90.94           C  
ATOM   1240  O   VAL B 160      11.056   9.273 -32.841  1.00 90.94           O  
ATOM   1241  CG1 VAL B 160      11.900   6.921 -35.889  1.00 90.94           C  
ATOM   1242  CG2 VAL B 160      14.303   7.455 -35.388  1.00 90.94           C  
ATOM   1243  N   ASP B 161      10.162   9.340 -34.876  1.00 85.96           N  
ATOM   1244  CA  ASP B 161       8.828   9.459 -34.295  1.00 85.96           C  
ATOM   1245  C   ASP B 161       8.194   8.085 -34.089  1.00 85.96           C  
ATOM   1246  CB  ASP B 161       7.931  10.324 -35.183  1.00 85.96           C  
ATOM   1247  O   ASP B 161       8.864   7.059 -34.231  1.00 85.96           O  
ATOM   1248  CG  ASP B 161       7.628   9.682 -36.525  1.00 85.96           C  
ATOM   1249  OD1 ASP B 161       7.975   8.498 -36.727  1.00 85.96           O  
ATOM   1250  OD2 ASP B 161       7.041  10.367 -37.390  1.00 85.96           O  
ATOM   1251  N   ALA B 162       6.993   7.978 -33.743  1.00 76.12           N  
ATOM   1252  CA  ALA B 162       6.309   6.739 -33.385  1.00 76.12           C  
ATOM   1253  C   ALA B 162       6.130   5.838 -34.604  1.00 76.12           C  
ATOM   1254  CB  ALA B 162       4.954   7.043 -32.749  1.00 76.12           C  
ATOM   1255  O   ALA B 162       5.945   4.627 -34.466  1.00 76.12           O  
ATOM   1256  N   ASP B 163       6.197   6.473 -35.867  1.00 75.90           N  
ATOM   1257  CA  ASP B 163       6.057   5.717 -37.108  1.00 75.90           C  
ATOM   1258  C   ASP B 163       7.423   5.350 -37.684  1.00 75.90           C  
ATOM   1259  CB  ASP B 163       5.251   6.516 -38.135  1.00 75.90           C  
ATOM   1260  O   ASP B 163       7.525   4.945 -38.844  1.00 75.90           O  
ATOM   1261  CG  ASP B 163       3.818   6.765 -37.699  1.00 75.90           C  
ATOM   1262  OD1 ASP B 163       3.227   5.898 -37.020  1.00 75.90           O  
ATOM   1263  OD2 ASP B 163       3.274   7.838 -38.040  1.00 75.90           O  
ATOM   1264  N   SER B 164       8.373   5.589 -36.920  1.00 78.74           N  
ATOM   1265  CA  SER B 164       9.751   5.264 -37.274  1.00 78.74           C  
ATOM   1266  C   SER B 164      10.262   6.165 -38.393  1.00 78.74           C  
ATOM   1267  CB  SER B 164       9.865   3.799 -37.695  1.00 78.74           C  
ATOM   1268  O   SER B 164      11.149   5.775 -39.154  1.00 78.74           O  
ATOM   1269  OG  SER B 164       9.509   2.938 -36.627  1.00 78.74           O  
ATOM   1270  N   LYS B 165       9.627   7.369 -38.552  1.00 87.24           N  
ATOM   1271  CA  LYS B 165      10.100   8.365 -39.509  1.00 87.24           C  
ATOM   1272  C   LYS B 165      11.151   9.275 -38.881  1.00 87.24           C  
ATOM   1273  CB  LYS B 165       8.932   9.200 -40.036  1.00 87.24           C  
ATOM   1274  O   LYS B 165      10.992   9.725 -37.744  1.00 87.24           O  
ATOM   1275  CG  LYS B 165       9.281  10.063 -41.240  1.00 87.24           C  
ATOM   1276  CD  LYS B 165       8.075  10.855 -41.728  1.00 87.24           C  
ATOM   1277  CE  LYS B 165       8.452  11.816 -42.848  1.00 87.24           C  
ATOM   1278  NZ  LYS B 165       7.273  12.596 -43.329  1.00 87.24           N  
ATOM   1279  N   ILE B 166      12.223   9.515 -39.570  1.00 93.41           N  
ATOM   1280  CA  ILE B 166      13.290  10.381 -39.080  1.00 93.41           C  
ATOM   1281  C   ILE B 166      12.804  11.829 -39.045  1.00 93.41           C  
ATOM   1282  CB  ILE B 166      14.560  10.263 -39.952  1.00 93.41           C  
ATOM   1283  O   ILE B 166      12.277  12.337 -40.038  1.00 93.41           O  
ATOM   1284  CG1 ILE B 166      15.111   8.834 -39.901  1.00 93.41           C  
ATOM   1285  CG2 ILE B 166      15.618  11.275 -39.505  1.00 93.41           C  
ATOM   1286  CD1 ILE B 166      16.272   8.584 -40.854  1.00 93.41           C  
ATOM   1287  N   VAL B 167      12.976  12.425 -37.901  1.00 94.27           N  
ATOM   1288  CA  VAL B 167      12.547  13.807 -37.711  1.00 94.27           C  
ATOM   1289  C   VAL B 167      13.767  14.706 -37.525  1.00 94.27           C  
ATOM   1290  CB  VAL B 167      11.595  13.944 -36.502  1.00 94.27           C  
ATOM   1291  O   VAL B 167      14.633  14.423 -36.694  1.00 94.27           O  
ATOM   1292  CG1 VAL B 167      11.117  15.388 -36.353  1.00 94.27           C  
ATOM   1293  CG2 VAL B 167      10.405  12.997 -36.651  1.00 94.27           C  
ATOM   1294  N   GLN B 168      13.826  15.768 -38.365  1.00 92.84           N  
ATOM   1295  CA  GLN B 168      14.914  16.730 -38.223  1.00 92.84           C  
ATOM   1296  C   GLN B 168      14.693  17.636 -37.015  1.00 92.84           C  
ATOM   1297  CB  GLN B 168      15.056  17.572 -39.492  1.00 92.84           C  
ATOM   1298  O   GLN B 168      13.554  17.982 -36.693  1.00 92.84           O  
ATOM   1299  CG  GLN B 168      15.363  16.756 -40.740  1.00 92.84           C  
ATOM   1300  CD  GLN B 168      16.763  16.173 -40.731  1.00 92.84           C  
ATOM   1301  NE2 GLN B 168      16.954  15.077 -41.458  1.00 92.84           N  
ATOM   1302  OE1 GLN B 168      17.667  16.703 -40.077  1.00 92.84           O  
ATOM   1303  N   LEU B 169      15.762  18.018 -36.325  1.00 92.83           N  
ATOM   1304  CA  LEU B 169      15.690  18.807 -35.101  1.00 92.83           C  
ATOM   1305  C   LEU B 169      14.946  20.117 -35.342  1.00 92.83           C  
ATOM   1306  CB  LEU B 169      17.095  19.096 -34.565  1.00 92.83           C  
ATOM   1307  O   LEU B 169      14.223  20.595 -34.465  1.00 92.83           O  
ATOM   1308  CG  LEU B 169      17.858  17.904 -33.986  1.00 92.83           C  
ATOM   1309  CD1 LEU B 169      19.333  18.252 -33.815  1.00 92.83           C  
ATOM   1310  CD2 LEU B 169      17.247  17.472 -32.658  1.00 92.83           C  
ATOM   1311  N   SER B 170      15.021  20.704 -36.626  1.00 89.19           N  
ATOM   1312  CA  SER B 170      14.401  21.977 -36.981  1.00 89.19           C  
ATOM   1313  C   SER B 170      12.884  21.846 -37.072  1.00 89.19           C  
ATOM   1314  CB  SER B 170      14.957  22.492 -38.309  1.00 89.19           C  
ATOM   1315  O   SER B 170      12.161  22.835 -36.934  1.00 89.19           O  
ATOM   1316  OG  SER B 170      14.799  21.523 -39.331  1.00 89.19           O  
ATOM   1317  N   GLU B 171      12.504  20.590 -37.186  1.00 91.90           N  
ATOM   1318  CA  GLU B 171      11.077  20.331 -37.351  1.00 91.90           C  
ATOM   1319  C   GLU B 171      10.373  20.243 -36.000  1.00 91.90           C  
ATOM   1320  CB  GLU B 171      10.852  19.042 -38.146  1.00 91.90           C  
ATOM   1321  O   GLU B 171       9.144  20.312 -35.928  1.00 91.90           O  
ATOM   1322  CG  GLU B 171      11.309  19.127 -39.595  1.00 91.90           C  
ATOM   1323  CD  GLU B 171      11.095  17.835 -40.368  1.00 91.90           C  
ATOM   1324  OE1 GLU B 171      11.490  17.765 -41.554  1.00 91.90           O  
ATOM   1325  OE2 GLU B 171      10.525  16.887 -39.784  1.00 91.90           O  
ATOM   1326  N   ILE B 172      11.190  20.115 -34.903  1.00 93.53           N  
ATOM   1327  CA  ILE B 172      10.601  19.952 -33.579  1.00 93.53           C  
ATOM   1328  C   ILE B 172      10.352  21.323 -32.953  1.00 93.53           C  
ATOM   1329  CB  ILE B 172      11.502  19.098 -32.660  1.00 93.53           C  
ATOM   1330  O   ILE B 172      11.253  21.907 -32.346  1.00 93.53           O  
ATOM   1331  CG1 ILE B 172      11.862  17.775 -33.345  1.00 93.53           C  
ATOM   1332  CG2 ILE B 172      10.818  18.849 -31.312  1.00 93.53           C  
ATOM   1333  CD1 ILE B 172      12.912  16.959 -32.603  1.00 93.53           C  
ATOM   1334  N   SER B 173       9.163  21.892 -33.247  1.00 90.57           N  
ATOM   1335  CA  SER B 173       8.755  23.200 -32.743  1.00 90.57           C  
ATOM   1336  C   SER B 173       7.316  23.174 -32.239  1.00 90.57           C  
ATOM   1337  CB  SER B 173       8.904  24.264 -33.831  1.00 90.57           C  
ATOM   1338  O   SER B 173       6.581  22.217 -32.493  1.00 90.57           O  
ATOM   1339  OG  SER B 173       7.921  24.095 -34.838  1.00 90.57           O  
ATOM   1340  N   MET B 174       7.039  24.121 -31.442  1.00 89.63           N  
ATOM   1341  CA  MET B 174       5.695  24.213 -30.878  1.00 89.63           C  
ATOM   1342  C   MET B 174       4.643  24.238 -31.982  1.00 89.63           C  
ATOM   1343  CB  MET B 174       5.563  25.460 -30.002  1.00 89.63           C  
ATOM   1344  O   MET B 174       3.601  23.590 -31.866  1.00 89.63           O  
ATOM   1345  CG  MET B 174       4.307  25.478 -29.146  1.00 89.63           C  
ATOM   1346  SD  MET B 174       4.291  26.868 -27.949  1.00 89.63           S  
ATOM   1347  CE  MET B 174       3.985  28.257 -29.075  1.00 89.63           C  
ATOM   1348  N   ASP B 175       4.883  24.947 -33.184  1.00 88.89           N  
ATOM   1349  CA  ASP B 175       3.933  25.116 -34.279  1.00 88.89           C  
ATOM   1350  C   ASP B 175       3.745  23.811 -35.049  1.00 88.89           C  
ATOM   1351  CB  ASP B 175       4.397  26.224 -35.227  1.00 88.89           C  
ATOM   1352  O   ASP B 175       2.647  23.520 -35.529  1.00 88.89           O  
ATOM   1353  CG  ASP B 175       4.398  27.597 -34.578  1.00 88.89           C  
ATOM   1354  OD1 ASP B 175       3.598  27.833 -33.647  1.00 88.89           O  
ATOM   1355  OD2 ASP B 175       5.205  28.452 -35.004  1.00 88.89           O  
ATOM   1356  N   ASN B 176       4.851  23.026 -35.046  1.00 91.03           N  
ATOM   1357  CA  ASN B 176       4.810  21.805 -35.845  1.00 91.03           C  
ATOM   1358  C   ASN B 176       4.498  20.583 -34.986  1.00 91.03           C  
ATOM   1359  CB  ASN B 176       6.132  21.607 -36.590  1.00 91.03           C  
ATOM   1360  O   ASN B 176       4.390  19.469 -35.501  1.00 91.03           O  
ATOM   1361  CG  ASN B 176       6.030  20.578 -37.699  1.00 91.03           C  
ATOM   1362  ND2 ASN B 176       7.099  19.818 -37.903  1.00 91.03           N  
ATOM   1363  OD1 ASN B 176       4.998  20.467 -38.366  1.00 91.03           O  
ATOM   1364  N   SER B 177       4.429  20.654 -33.647  1.00 89.45           N  
ATOM   1365  CA  SER B 177       4.276  19.578 -32.672  1.00 89.45           C  
ATOM   1366  C   SER B 177       3.063  18.711 -32.991  1.00 89.45           C  
ATOM   1367  CB  SER B 177       4.147  20.150 -31.259  1.00 89.45           C  
ATOM   1368  O   SER B 177       3.136  17.482 -32.921  1.00 89.45           O  
ATOM   1369  OG  SER B 177       3.882  19.120 -30.322  1.00 89.45           O  
ATOM   1370  N   PRO B 178       1.867  19.396 -33.509  1.00 89.11           N  
ATOM   1371  CA  PRO B 178       0.668  18.601 -33.784  1.00 89.11           C  
ATOM   1372  C   PRO B 178       0.835  17.678 -34.989  1.00 89.11           C  
ATOM   1373  CB  PRO B 178      -0.404  19.660 -34.052  1.00 89.11           C  
ATOM   1374  O   PRO B 178       0.105  16.693 -35.124  1.00 89.11           O  
ATOM   1375  CG  PRO B 178       0.208  20.946 -33.600  1.00 89.11           C  
ATOM   1376  CD  PRO B 178       1.688  20.742 -33.447  1.00 89.11           C  
ATOM   1377  N   ASN B 179       1.797  17.977 -35.904  1.00 88.06           N  
ATOM   1378  CA  ASN B 179       1.991  17.197 -37.121  1.00 88.06           C  
ATOM   1379  C   ASN B 179       2.994  16.067 -36.909  1.00 88.06           C  
ATOM   1380  CB  ASN B 179       2.444  18.100 -38.270  1.00 88.06           C  
ATOM   1381  O   ASN B 179       3.199  15.238 -37.798  1.00 88.06           O  
ATOM   1382  CG  ASN B 179       1.385  19.108 -38.674  1.00 88.06           C  
ATOM   1383  ND2 ASN B 179       1.821  20.280 -39.119  1.00 88.06           N  
ATOM   1384  OD1 ASN B 179       0.185  18.835 -38.585  1.00 88.06           O  
ATOM   1385  N   LEU B 180       3.552  16.032 -35.686  1.00 89.23           N  
ATOM   1386  CA  LEU B 180       4.511  14.975 -35.383  1.00 89.23           C  
ATOM   1387  C   LEU B 180       3.827  13.801 -34.691  1.00 89.23           C  
ATOM   1388  CB  LEU B 180       5.641  15.514 -34.501  1.00 89.23           C  
ATOM   1389  O   LEU B 180       2.890  13.994 -33.913  1.00 89.23           O  
ATOM   1390  CG  LEU B 180       6.530  16.593 -35.121  1.00 89.23           C  
ATOM   1391  CD1 LEU B 180       7.458  17.186 -34.067  1.00 89.23           C  
ATOM   1392  CD2 LEU B 180       7.331  16.021 -36.286  1.00 89.23           C  
ATOM   1393  N   ALA B 181       4.291  12.581 -35.050  1.00 86.01           N  
ATOM   1394  CA  ALA B 181       3.732  11.391 -34.414  1.00 86.01           C  
ATOM   1395  C   ALA B 181       4.455  11.076 -33.108  1.00 86.01           C  
ATOM   1396  CB  ALA B 181       3.807  10.196 -35.362  1.00 86.01           C  
ATOM   1397  O   ALA B 181       5.517  10.450 -33.114  1.00 86.01           O  
ATOM   1398  N   TRP B 182       3.929  11.437 -31.960  1.00 81.57           N  
ATOM   1399  CA  TRP B 182       4.519  11.217 -30.644  1.00 81.57           C  
ATOM   1400  C   TRP B 182       4.204   9.816 -30.133  1.00 81.57           C  
ATOM   1401  CB  TRP B 182       4.015  12.264 -29.647  1.00 81.57           C  
ATOM   1402  O   TRP B 182       3.180   9.232 -30.494  1.00 81.57           O  
ATOM   1403  CG  TRP B 182       4.436  13.666 -29.970  1.00 81.57           C  
ATOM   1404  CD1 TRP B 182       3.806  14.542 -30.809  1.00 81.57           C  
ATOM   1405  CD2 TRP B 182       5.584  14.351 -29.462  1.00 81.57           C  
ATOM   1406  CE2 TRP B 182       5.588  15.642 -30.036  1.00 81.57           C  
ATOM   1407  CE3 TRP B 182       6.611  14.000 -28.576  1.00 81.57           C  
ATOM   1408  NE1 TRP B 182       4.494  15.733 -30.853  1.00 81.57           N  
ATOM   1409  CH2 TRP B 182       7.574  16.213 -28.881  1.00 81.57           C  
ATOM   1410  CZ2 TRP B 182       6.581  16.583 -29.751  1.00 81.57           C  
ATOM   1411  CZ3 TRP B 182       7.598  14.937 -28.294  1.00 81.57           C  
ATOM   1412  N   PRO B 183       5.105   9.160 -29.228  1.00 83.51           N  
ATOM   1413  CA  PRO B 183       6.305   9.783 -28.667  1.00 83.51           C  
ATOM   1414  C   PRO B 183       7.477   9.795 -29.646  1.00 83.51           C  
ATOM   1415  CB  PRO B 183       6.620   8.909 -27.450  1.00 83.51           C  
ATOM   1416  O   PRO B 183       7.532   8.966 -30.558  1.00 83.51           O  
ATOM   1417  CG  PRO B 183       6.129   7.547 -27.821  1.00 83.51           C  
ATOM   1418  CD  PRO B 183       4.925   7.698 -28.705  1.00 83.51           C  
ATOM   1419  N   LEU B 184       8.444  10.813 -29.373  1.00 89.01           N  
ATOM   1420  CA  LEU B 184       9.681  10.847 -30.144  1.00 89.01           C  
ATOM   1421  C   LEU B 184      10.773  10.034 -29.456  1.00 89.01           C  
ATOM   1422  CB  LEU B 184      10.151  12.291 -30.342  1.00 89.01           C  
ATOM   1423  O   LEU B 184      10.881  10.047 -28.228  1.00 89.01           O  
ATOM   1424  CG  LEU B 184       9.214  13.206 -31.132  1.00 89.01           C  
ATOM   1425  CD1 LEU B 184       9.821  14.599 -31.264  1.00 89.01           C  
ATOM   1426  CD2 LEU B 184       8.921  12.613 -32.506  1.00 89.01           C  
ATOM   1427  N   ILE B 185      11.577   9.313 -30.280  1.00 87.71           N  
ATOM   1428  CA  ILE B 185      12.715   8.561 -29.761  1.00 87.71           C  
ATOM   1429  C   ILE B 185      14.016   9.246 -30.171  1.00 87.71           C  
ATOM   1430  CB  ILE B 185      12.699   7.098 -30.257  1.00 87.71           C  
ATOM   1431  O   ILE B 185      14.348   9.302 -31.358  1.00 87.71           O  
ATOM   1432  CG1 ILE B 185      11.377   6.420 -29.878  1.00 87.71           C  
ATOM   1433  CG2 ILE B 185      13.894   6.323 -29.694  1.00 87.71           C  
ATOM   1434  CD1 ILE B 185      11.160   5.069 -30.547  1.00 87.71           C  
ATOM   1435  N   VAL B 186      14.703   9.743 -29.162  1.00 91.10           N  
ATOM   1436  CA  VAL B 186      15.956  10.453 -29.398  1.00 91.10           C  
ATOM   1437  C   VAL B 186      17.136   9.543 -29.065  1.00 91.10           C  
ATOM   1438  CB  VAL B 186      16.036  11.754 -28.568  1.00 91.10           C  
ATOM   1439  O   VAL B 186      17.254   9.055 -27.939  1.00 91.10           O  
ATOM   1440  CG1 VAL B 186      17.342  12.494 -28.849  1.00 91.10           C  
ATOM   1441  CG2 VAL B 186      14.835  12.650 -28.866  1.00 91.10           C  
ATOM   1442  N   THR B 187      17.942   9.295 -30.083  1.00 90.22           N  
ATOM   1443  CA  THR B 187      19.162   8.522 -29.876  1.00 90.22           C  
ATOM   1444  C   THR B 187      20.373   9.442 -29.762  1.00 90.22           C  
ATOM   1445  CB  THR B 187      19.385   7.514 -31.019  1.00 90.22           C  
ATOM   1446  O   THR B 187      20.594  10.296 -30.623  1.00 90.22           O  
ATOM   1447  CG2 THR B 187      20.562   6.592 -30.717  1.00 90.22           C  
ATOM   1448  OG1 THR B 187      18.203   6.722 -31.187  1.00 90.22           O  
ATOM   1449  N   ALA B 188      21.145   9.237 -28.630  1.00 90.33           N  
ATOM   1450  CA  ALA B 188      22.281  10.121 -28.378  1.00 90.33           C  
ATOM   1451  C   ALA B 188      23.521   9.322 -27.989  1.00 90.33           C  
ATOM   1452  CB  ALA B 188      21.937  11.130 -27.286  1.00 90.33           C  
ATOM   1453  O   ALA B 188      23.416   8.179 -27.540  1.00 90.33           O  
ATOM   1454  N   LEU B 189      24.693   9.904 -28.296  1.00 87.72           N  
ATOM   1455  CA  LEU B 189      25.977   9.320 -27.924  1.00 87.72           C  
ATOM   1456  C   LEU B 189      26.638  10.124 -26.810  1.00 87.72           C  
ATOM   1457  CB  LEU B 189      26.905   9.249 -29.139  1.00 87.72           C  
ATOM   1458  O   LEU B 189      26.528  11.352 -26.776  1.00 87.72           O  
ATOM   1459  CG  LEU B 189      26.505   8.270 -30.243  1.00 87.72           C  
ATOM   1460  CD1 LEU B 189      27.361   8.492 -31.486  1.00 87.72           C  
ATOM   1461  CD2 LEU B 189      26.628   6.831 -29.753  1.00 87.72           C  
ATOM   1462  N   ARG B 190      27.239   9.316 -25.891  1.00 83.69           N  
ATOM   1463  CA  ARG B 190      27.907   9.977 -24.775  1.00 83.69           C  
ATOM   1464  C   ARG B 190      29.056  10.851 -25.264  1.00 83.69           C  
ATOM   1465  CB  ARG B 190      28.424   8.945 -23.770  1.00 83.69           C  
ATOM   1466  O   ARG B 190      29.881  10.409 -26.066  1.00 83.69           O  
ATOM   1467  CG  ARG B 190      28.859   9.544 -22.441  1.00 83.69           C  
ATOM   1468  CD  ARG B 190      29.290   8.469 -21.453  1.00 83.69           C  
ATOM   1469  NE  ARG B 190      28.146   7.892 -20.752  1.00 83.69           N  
ATOM   1470  NH1 ARG B 190      28.938   8.372 -18.636  1.00 83.69           N  
ATOM   1471  NH2 ARG B 190      26.924   7.309 -18.897  1.00 83.69           N  
ATOM   1472  CZ  ARG B 190      28.005   7.859 -19.430  1.00 83.69           C  
ATOM   1473  N   ALA B 191      29.044  12.203 -24.926  1.00 74.98           N  
ATOM   1474  CA  ALA B 191      30.112  13.118 -25.318  1.00 74.98           C  
ATOM   1475  C   ALA B 191      31.398  12.821 -24.551  1.00 74.98           C  
ATOM   1476  CB  ALA B 191      29.683  14.565 -25.091  1.00 74.98           C  
ATOM   1477  O   ALA B 191      31.354  12.359 -23.408  1.00 74.98           O  
ATOM   1478  N   ASN B 192      32.485  12.374 -25.181  1.00 62.02           N  
ATOM   1479  CA  ASN B 192      33.782  12.010 -24.619  1.00 62.02           C  
ATOM   1480  C   ASN B 192      34.152  12.904 -23.439  1.00 62.02           C  
ATOM   1481  CB  ASN B 192      34.869  12.072 -25.694  1.00 62.02           C  
ATOM   1482  O   ASN B 192      35.334  13.110 -23.158  1.00 62.02           O  
ATOM   1483  CG  ASN B 192      34.903  10.831 -26.563  1.00 62.02           C  
ATOM   1484  ND2 ASN B 192      35.508  10.946 -27.739  1.00 62.02           N  
ATOM   1485  OD1 ASN B 192      34.389   9.776 -26.181  1.00 62.02           O  
ATOM   1486  N   SER B 193      33.112  13.512 -22.839  1.00 49.89           N  
ATOM   1487  CA  SER B 193      33.583  14.326 -21.724  1.00 49.89           C  
ATOM   1488  C   SER B 193      33.746  13.490 -20.459  1.00 49.89           C  
ATOM   1489  CB  SER B 193      32.619  15.483 -21.459  1.00 49.89           C  
ATOM   1490  O   SER B 193      33.127  12.433 -20.323  1.00 49.89           O  
ATOM   1491  OG  SER B 193      32.126  16.016 -22.677  1.00 49.89           O  
ATOM   1492  N   ALA B 194      34.889  13.571 -19.742  1.00 41.15           N  
ATOM   1493  CA  ALA B 194      35.228  12.947 -18.465  1.00 41.15           C  
ATOM   1494  C   ALA B 194      34.002  12.844 -17.563  1.00 41.15           C  
ATOM   1495  CB  ALA B 194      36.335  13.732 -17.766  1.00 41.15           C  
ATOM   1496  O   ALA B 194      33.215  13.789 -17.463  1.00 41.15           O  
ATOM   1497  N   VAL B 195      33.374  11.722 -17.623  1.00 44.07           N  
ATOM   1498  CA  VAL B 195      32.275  11.447 -16.704  1.00 44.07           C  
ATOM   1499  C   VAL B 195      32.553  12.103 -15.354  1.00 44.07           C  
ATOM   1500  CB  VAL B 195      32.052   9.929 -16.523  1.00 44.07           C  
ATOM   1501  O   VAL B 195      33.578  11.832 -14.724  1.00 44.07           O  
ATOM   1502  CG1 VAL B 195      30.842   9.663 -15.629  1.00 44.07           C  
ATOM   1503  CG2 VAL B 195      31.876   9.250 -17.880  1.00 44.07           C  
ATOM   1504  N   LYS B 196      32.437  13.429 -15.289  1.00 35.54           N  
ATOM   1505  CA  LYS B 196      32.597  13.863 -13.904  1.00 35.54           C  
ATOM   1506  C   LYS B 196      31.544  13.225 -13.002  1.00 35.54           C  
ATOM   1507  CB  LYS B 196      32.518  15.387 -13.806  1.00 35.54           C  
ATOM   1508  O   LYS B 196      30.354  13.238 -13.324  1.00 35.54           O  
ATOM   1509  CG  LYS B 196      33.842  16.093 -14.054  1.00 35.54           C  
ATOM   1510  CD  LYS B 196      33.749  17.582 -13.744  1.00 35.54           C  
ATOM   1511  CE  LYS B 196      35.063  18.297 -14.029  1.00 35.54           C  
ATOM   1512  NZ  LYS B 196      34.970  19.760 -13.744  1.00 35.54           N  
ATOM   1513  N   LEU B 197      31.847  12.126 -12.409  1.00 33.97           N  
ATOM   1514  CA  LEU B 197      30.927  11.471 -11.485  1.00 33.97           C  
ATOM   1515  C   LEU B 197      30.166  12.500 -10.656  1.00 33.97           C  
ATOM   1516  CB  LEU B 197      31.686  10.515 -10.561  1.00 33.97           C  
ATOM   1517  O   LEU B 197      30.766  13.426 -10.105  1.00 33.97           O  
ATOM   1518  CG  LEU B 197      32.008   9.133 -11.133  1.00 33.97           C  
ATOM   1519  CD1 LEU B 197      33.265   8.569 -10.479  1.00 33.97           C  
ATOM   1520  CD2 LEU B 197      30.828   8.186 -10.941  1.00 33.97           C  
ATOM   1521  N   GLN B 198      28.977  12.762 -10.975  1.00 32.11           N  
ATOM   1522  CA  GLN B 198      28.246  13.611 -10.041  1.00 32.11           C  
ATOM   1523  C   GLN B 198      28.342  13.072  -8.616  1.00 32.11           C  
ATOM   1524  CB  GLN B 198      26.779  13.731 -10.459  1.00 32.11           C  
ATOM   1525  O   GLN B 198      28.342  11.857  -8.406  1.00 32.11           O  
ATOM   1526  CG  GLN B 198      26.525  14.806 -11.507  1.00 32.11           C  
ATOM   1527  CD  GLN B 198      25.052  14.969 -11.835  1.00 32.11           C  
ATOM   1528  NE2 GLN B 198      24.722  16.025 -12.570  1.00 32.11           N  
ATOM   1529  OE1 GLN B 198      24.219  14.151 -11.433  1.00 32.11           O  
TER    1530      GLN B 198                                                      
ATOM   1531  N   SER C   1     -21.283  47.979  22.886  1.00 59.96           N  
ATOM   1532  CA  SER C   1     -21.455  48.310  24.297  1.00 59.96           C  
ATOM   1533  C   SER C   1     -20.165  48.861  24.896  1.00 59.96           C  
ATOM   1534  CB  SER C   1     -21.909  47.081  25.085  1.00 59.96           C  
ATOM   1535  O   SER C   1     -19.073  48.570  24.405  1.00 59.96           O  
ATOM   1536  OG  SER C   1     -20.793  46.333  25.537  1.00 59.96           O  
ATOM   1537  N   ALA C   2     -20.170  49.874  25.768  1.00 60.52           N  
ATOM   1538  CA  ALA C   2     -19.020  50.455  26.456  1.00 60.52           C  
ATOM   1539  C   ALA C   2     -18.107  49.367  27.013  1.00 60.52           C  
ATOM   1540  CB  ALA C   2     -19.484  51.381  27.578  1.00 60.52           C  
ATOM   1541  O   ALA C   2     -16.881  49.482  26.944  1.00 60.52           O  
ATOM   1542  N   ASP C   3     -18.723  48.308  27.375  1.00 76.26           N  
ATOM   1543  CA  ASP C   3     -17.960  47.206  27.953  1.00 76.26           C  
ATOM   1544  C   ASP C   3     -17.187  46.450  26.875  1.00 76.26           C  
ATOM   1545  CB  ASP C   3     -18.886  46.249  28.706  1.00 76.26           C  
ATOM   1546  O   ASP C   3     -16.058  46.012  27.106  1.00 76.26           O  
ATOM   1547  CG  ASP C   3     -19.324  46.788  30.056  1.00 76.26           C  
ATOM   1548  OD1 ASP C   3     -18.728  47.773  30.543  1.00 76.26           O  
ATOM   1549  OD2 ASP C   3     -20.272  46.221  30.641  1.00 76.26           O  
ATOM   1550  N   ALA C   4     -17.713  46.318  25.689  1.00 81.63           N  
ATOM   1551  CA  ALA C   4     -17.087  45.623  24.567  1.00 81.63           C  
ATOM   1552  C   ALA C   4     -15.834  46.356  24.098  1.00 81.63           C  
ATOM   1553  CB  ALA C   4     -18.076  45.475  23.414  1.00 81.63           C  
ATOM   1554  O   ALA C   4     -14.803  45.732  23.836  1.00 81.63           O  
ATOM   1555  N   GLN C   5     -15.971  47.699  23.998  1.00 85.08           N  
ATOM   1556  CA  GLN C   5     -14.836  48.510  23.570  1.00 85.08           C  
ATOM   1557  C   GLN C   5     -13.708  48.463  24.596  1.00 85.08           C  
ATOM   1558  CB  GLN C   5     -15.269  49.957  23.331  1.00 85.08           C  
ATOM   1559  O   GLN C   5     -12.533  48.381  24.232  1.00 85.08           O  
ATOM   1560  CG  GLN C   5     -14.205  50.814  22.657  1.00 85.08           C  
ATOM   1561  CD  GLN C   5     -13.832  50.307  21.276  1.00 85.08           C  
ATOM   1562  NE2 GLN C   5     -12.558  50.435  20.922  1.00 85.08           N  
ATOM   1563  OE1 GLN C   5     -14.682  49.805  20.534  1.00 85.08           O  
ATOM   1564  N   SER C   6     -14.103  48.493  25.883  1.00 87.38           N  
ATOM   1565  CA  SER C   6     -13.117  48.411  26.955  1.00 87.38           C  
ATOM   1566  C   SER C   6     -12.392  47.070  26.939  1.00 87.38           C  
ATOM   1567  CB  SER C   6     -13.784  48.623  28.315  1.00 87.38           C  
ATOM   1568  O   SER C   6     -11.179  47.011  27.150  1.00 87.38           O  
ATOM   1569  OG  SER C   6     -14.784  47.645  28.542  1.00 87.38           O  
ATOM   1570  N   PHE C   7     -13.169  45.995  26.675  1.00 88.73           N  
ATOM   1571  CA  PHE C   7     -12.605  44.652  26.609  1.00 88.73           C  
ATOM   1572  C   PHE C   7     -11.652  44.524  25.426  1.00 88.73           C  
ATOM   1573  CB  PHE C   7     -13.717  43.604  26.502  1.00 88.73           C  
ATOM   1574  O   PHE C   7     -10.545  44.000  25.569  1.00 88.73           O  
ATOM   1575  CG  PHE C   7     -13.225  42.185  26.593  1.00 88.73           C  
ATOM   1576  CD1 PHE C   7     -13.342  41.323  25.510  1.00 88.73           C  
ATOM   1577  CD2 PHE C   7     -12.645  41.713  27.763  1.00 88.73           C  
ATOM   1578  CE1 PHE C   7     -12.887  40.009  25.591  1.00 88.73           C  
ATOM   1579  CE2 PHE C   7     -12.188  40.401  27.852  1.00 88.73           C  
ATOM   1580  CZ  PHE C   7     -12.311  39.550  26.765  1.00 88.73           C  
ATOM   1581  N   LEU C   8     -12.047  45.034  24.281  1.00 89.53           N  
ATOM   1582  CA  LEU C   8     -11.211  45.031  23.085  1.00 89.53           C  
ATOM   1583  C   LEU C   8      -9.902  45.771  23.336  1.00 89.53           C  
ATOM   1584  CB  LEU C   8     -11.956  45.670  21.910  1.00 89.53           C  
ATOM   1585  O   LEU C   8      -8.833  45.305  22.932  1.00 89.53           O  
ATOM   1586  CG  LEU C   8     -11.201  45.728  20.581  1.00 89.53           C  
ATOM   1587  CD1 LEU C   8     -10.993  44.322  20.028  1.00 89.53           C  
ATOM   1588  CD2 LEU C   8     -11.951  46.597  19.577  1.00 89.53           C  
ATOM   1589  N   ASN C   9      -9.950  46.924  24.038  1.00 87.15           N  
ATOM   1590  CA  ASN C   9      -8.761  47.715  24.340  1.00 87.15           C  
ATOM   1591  C   ASN C   9      -7.802  46.959  25.254  1.00 87.15           C  
ATOM   1592  CB  ASN C   9      -9.153  49.053  24.970  1.00 87.15           C  
ATOM   1593  O   ASN C   9      -6.584  47.037  25.084  1.00 87.15           O  
ATOM   1594  CG  ASN C   9      -9.790  50.003  23.976  1.00 87.15           C  
ATOM   1595  ND2 ASN C   9     -10.535  50.979  24.481  1.00 87.15           N  
ATOM   1596  OD1 ASN C   9      -9.616  49.860  22.763  1.00 87.15           O  
ATOM   1597  N   ARG C  10      -8.435  46.228  26.116  1.00 88.55           N  
ATOM   1598  CA  ARG C  10      -7.610  45.444  27.029  1.00 88.55           C  
ATOM   1599  C   ARG C  10      -6.893  44.318  26.291  1.00 88.55           C  
ATOM   1600  CB  ARG C  10      -8.460  44.868  28.164  1.00 88.55           C  
ATOM   1601  O   ARG C  10      -5.722  44.041  26.556  1.00 88.55           O  
ATOM   1602  CG  ARG C  10      -7.666  44.071  29.186  1.00 88.55           C  
ATOM   1603  CD  ARG C  10      -6.646  44.939  29.909  1.00 88.55           C  
ATOM   1604  NE  ARG C  10      -5.909  44.180  30.916  1.00 88.55           N  
ATOM   1605  NH1 ARG C  10      -3.841  44.485  29.931  1.00 88.55           N  
ATOM   1606  NH2 ARG C  10      -4.025  43.275  31.869  1.00 88.55           N  
ATOM   1607  CZ  ARG C  10      -4.593  43.982  30.903  1.00 88.55           C  
ATOM   1608  N   VAL C  11      -7.637  43.595  25.420  1.00 90.15           N  
ATOM   1609  CA  VAL C  11      -7.069  42.498  24.644  1.00 90.15           C  
ATOM   1610  C   VAL C  11      -5.923  43.016  23.778  1.00 90.15           C  
ATOM   1611  CB  VAL C  11      -8.137  41.814  23.762  1.00 90.15           C  
ATOM   1612  O   VAL C  11      -4.883  42.365  23.659  1.00 90.15           O  
ATOM   1613  CG1 VAL C  11      -7.494  40.787  22.832  1.00 90.15           C  
ATOM   1614  CG2 VAL C  11      -9.206  41.156  24.632  1.00 90.15           C  
ATOM   1615  N   CYS C  12      -6.063  44.207  23.234  1.00 87.73           N  
ATOM   1616  CA  CYS C  12      -5.033  44.816  22.400  1.00 87.73           C  
ATOM   1617  C   CYS C  12      -3.777  45.109  23.212  1.00 87.73           C  
ATOM   1618  CB  CYS C  12      -5.551  46.104  21.762  1.00 87.73           C  
ATOM   1619  O   CYS C  12      -2.660  44.947  22.716  1.00 87.73           O  
ATOM   1620  SG  CYS C  12      -6.507  45.837  20.254  1.00 87.73           S  
ATOM   1621  N   GLY C  13      -4.004  45.403  24.469  1.00 78.38           N  
ATOM   1622  CA  GLY C  13      -2.898  45.710  25.362  1.00 78.38           C  
ATOM   1623  C   GLY C  13      -1.820  46.555  24.709  1.00 78.38           C  
ATOM   1624  O   GLY C  13      -2.119  47.562  24.065  1.00 78.38           O  
ATOM   1625  N   VAL C  14      -0.594  46.127  24.834  1.00 73.80           N  
ATOM   1626  CA  VAL C  14       0.543  46.890  24.332  1.00 73.80           C  
ATOM   1627  C   VAL C  14       0.932  46.386  22.944  1.00 73.80           C  
ATOM   1628  CB  VAL C  14       1.753  46.802  25.289  1.00 73.80           C  
ATOM   1629  O   VAL C  14       1.872  46.898  22.331  1.00 73.80           O  
ATOM   1630  CG1 VAL C  14       1.780  48.000  26.237  1.00 73.80           C  
ATOM   1631  CG2 VAL C  14       1.715  45.494  26.077  1.00 73.80           C  
ATOM   1632  N   SER C  15       0.175  45.470  22.318  1.00 78.17           N  
ATOM   1633  CA  SER C  15       0.529  44.803  21.070  1.00 78.17           C  
ATOM   1634  C   SER C  15       0.378  45.742  19.878  1.00 78.17           C  
ATOM   1635  CB  SER C  15      -0.336  43.559  20.862  1.00 78.17           C  
ATOM   1636  O   SER C  15       0.987  45.525  18.828  1.00 78.17           O  
ATOM   1637  OG  SER C  15      -1.680  43.921  20.594  1.00 78.17           O  
ATOM   1638  N   ALA C  16      -0.247  46.812  19.938  1.00 79.38           N  
ATOM   1639  CA  ALA C  16      -0.515  47.762  18.861  1.00 79.38           C  
ATOM   1640  C   ALA C  16      -1.272  47.095  17.717  1.00 79.38           C  
ATOM   1641  CB  ALA C  16       0.789  48.369  18.350  1.00 79.38           C  
ATOM   1642  O   ALA C  16      -1.322  47.626  16.605  1.00 79.38           O  
ATOM   1643  N   ALA C  17      -1.842  45.943  17.914  1.00 84.42           N  
ATOM   1644  CA  ALA C  17      -2.556  45.208  16.872  1.00 84.42           C  
ATOM   1645  C   ALA C  17      -3.945  45.797  16.641  1.00 84.42           C  
ATOM   1646  CB  ALA C  17      -2.662  43.731  17.241  1.00 84.42           C  
ATOM   1647  O   ALA C  17      -4.603  46.241  17.584  1.00 84.42           O  
ATOM   1648  N   ARG C  18      -4.303  45.893  15.415  1.00 90.88           N  
ATOM   1649  CA  ARG C  18      -5.666  46.280  15.065  1.00 90.88           C  
ATOM   1650  C   ARG C  18      -6.577  45.061  14.982  1.00 90.88           C  
ATOM   1651  CB  ARG C  18      -5.686  47.041  13.738  1.00 90.88           C  
ATOM   1652  O   ARG C  18      -6.497  44.283  14.029  1.00 90.88           O  
ATOM   1653  CG  ARG C  18      -4.928  48.358  13.771  1.00 90.88           C  
ATOM   1654  CD  ARG C  18      -4.922  49.040  12.410  1.00 90.88           C  
ATOM   1655  NE  ARG C  18      -6.273  49.378  11.971  1.00 90.88           N  
ATOM   1656  NH1 ARG C  18      -5.619  50.218   9.921  1.00 90.88           N  
ATOM   1657  NH2 ARG C  18      -7.837  50.196  10.501  1.00 90.88           N  
ATOM   1658  CZ  ARG C  18      -6.573  49.930  10.799  1.00 90.88           C  
ATOM   1659  N   LEU C  19      -7.473  44.967  15.951  1.00 93.68           N  
ATOM   1660  CA  LEU C  19      -8.214  43.722  16.124  1.00 93.68           C  
ATOM   1661  C   LEU C  19      -9.703  43.937  15.880  1.00 93.68           C  
ATOM   1662  CB  LEU C  19      -7.991  43.157  17.529  1.00 93.68           C  
ATOM   1663  O   LEU C  19     -10.244  44.996  16.207  1.00 93.68           O  
ATOM   1664  CG  LEU C  19      -6.545  42.830  17.907  1.00 93.68           C  
ATOM   1665  CD1 LEU C  19      -6.459  42.433  19.377  1.00 93.68           C  
ATOM   1666  CD2 LEU C  19      -5.997  41.721  17.016  1.00 93.68           C  
ATOM   1667  N   THR C  20     -10.315  43.040  15.265  1.00 92.42           N  
ATOM   1668  CA  THR C  20     -11.763  43.007  15.090  1.00 92.42           C  
ATOM   1669  C   THR C  20     -12.359  41.765  15.748  1.00 92.42           C  
ATOM   1670  CB  THR C  20     -12.146  43.034  13.598  1.00 92.42           C  
ATOM   1671  O   THR C  20     -11.942  40.642  15.458  1.00 92.42           O  
ATOM   1672  CG2 THR C  20     -13.659  43.117  13.420  1.00 92.42           C  
ATOM   1673  OG1 THR C  20     -11.540  44.174  12.976  1.00 92.42           O  
ATOM   1674  N   PRO C  21     -13.337  41.989  16.659  1.00 92.95           N  
ATOM   1675  CA  PRO C  21     -13.918  40.842  17.360  1.00 92.95           C  
ATOM   1676  C   PRO C  21     -14.686  39.908  16.427  1.00 92.95           C  
ATOM   1677  CB  PRO C  21     -14.858  41.490  18.380  1.00 92.95           C  
ATOM   1678  O   PRO C  21     -15.374  40.372  15.514  1.00 92.95           O  
ATOM   1679  CG  PRO C  21     -15.140  42.850  17.828  1.00 92.95           C  
ATOM   1680  CD  PRO C  21     -14.018  43.234  16.907  1.00 92.95           C  
ATOM   1681  N   CYS C  22     -14.587  38.600  16.639  1.00 91.78           N  
ATOM   1682  CA  CYS C  22     -15.311  37.608  15.853  1.00 91.78           C  
ATOM   1683  C   CYS C  22     -16.670  37.306  16.475  1.00 91.78           C  
ATOM   1684  CB  CYS C  22     -14.497  36.320  15.734  1.00 91.78           C  
ATOM   1685  O   CYS C  22     -17.569  36.803  15.799  1.00 91.78           O  
ATOM   1686  SG  CYS C  22     -12.931  36.527  14.860  1.00 91.78           S  
ATOM   1687  N   GLY C  23     -16.788  37.594  17.780  1.00 86.60           N  
ATOM   1688  CA  GLY C  23     -18.053  37.444  18.481  1.00 86.60           C  
ATOM   1689  C   GLY C  23     -18.737  38.767  18.769  1.00 86.60           C  
ATOM   1690  O   GLY C  23     -18.282  39.819  18.315  1.00 86.60           O  
ATOM   1691  N   THR C  24     -19.911  38.800  19.530  1.00 83.85           N  
ATOM   1692  CA  THR C  24     -20.665  40.005  19.862  1.00 83.85           C  
ATOM   1693  C   THR C  24     -20.418  40.415  21.311  1.00 83.85           C  
ATOM   1694  CB  THR C  24     -22.174  39.801  19.633  1.00 83.85           C  
ATOM   1695  O   THR C  24     -20.500  39.585  22.219  1.00 83.85           O  
ATOM   1696  CG2 THR C  24     -22.529  39.937  18.156  1.00 83.85           C  
ATOM   1697  OG1 THR C  24     -22.547  38.493  20.084  1.00 83.85           O  
ATOM   1698  N   GLY C  25     -20.065  41.709  21.426  1.00 77.70           N  
ATOM   1699  CA  GLY C  25     -19.809  42.212  22.766  1.00 77.70           C  
ATOM   1700  C   GLY C  25     -18.649  41.517  23.453  1.00 77.70           C  
ATOM   1701  O   GLY C  25     -17.558  41.413  22.888  1.00 77.70           O  
ATOM   1702  N   THR C  26     -19.014  40.989  24.668  1.00 82.62           N  
ATOM   1703  CA  THR C  26     -17.997  40.279  25.436  1.00 82.62           C  
ATOM   1704  C   THR C  26     -18.257  38.775  25.417  1.00 82.62           C  
ATOM   1705  CB  THR C  26     -17.947  40.776  26.892  1.00 82.62           C  
ATOM   1706  O   THR C  26     -17.665  38.028  26.198  1.00 82.62           O  
ATOM   1707  CG2 THR C  26     -17.507  42.235  26.961  1.00 82.62           C  
ATOM   1708  OG1 THR C  26     -19.250  40.654  27.477  1.00 82.62           O  
ATOM   1709  N   SER C  27     -19.163  38.381  24.508  1.00 86.04           N  
ATOM   1710  CA  SER C  27     -19.535  36.972  24.431  1.00 86.04           C  
ATOM   1711  C   SER C  27     -18.452  36.152  23.739  1.00 86.04           C  
ATOM   1712  CB  SER C  27     -20.863  36.807  23.692  1.00 86.04           C  
ATOM   1713  O   SER C  27     -17.680  36.683  22.937  1.00 86.04           O  
ATOM   1714  OG  SER C  27     -20.767  37.305  22.368  1.00 86.04           O  
ATOM   1715  N   THR C  28     -18.413  34.830  24.011  1.00 89.77           N  
ATOM   1716  CA  THR C  28     -17.416  33.928  23.444  1.00 89.77           C  
ATOM   1717  C   THR C  28     -17.736  33.615  21.986  1.00 89.77           C  
ATOM   1718  CB  THR C  28     -17.329  32.617  24.246  1.00 89.77           C  
ATOM   1719  O   THR C  28     -18.891  33.704  21.565  1.00 89.77           O  
ATOM   1720  CG2 THR C  28     -16.897  32.879  25.685  1.00 89.77           C  
ATOM   1721  OG1 THR C  28     -18.613  31.981  24.253  1.00 89.77           O  
ATOM   1722  N   ASP C  29     -16.739  33.356  21.189  1.00 91.49           N  
ATOM   1723  CA  ASP C  29     -16.859  32.911  19.804  1.00 91.49           C  
ATOM   1724  C   ASP C  29     -16.873  31.387  19.717  1.00 91.49           C  
ATOM   1725  CB  ASP C  29     -15.716  33.476  18.958  1.00 91.49           C  
ATOM   1726  O   ASP C  29     -15.835  30.741  19.875  1.00 91.49           O  
ATOM   1727  CG  ASP C  29     -15.799  33.064  17.499  1.00 91.49           C  
ATOM   1728  OD1 ASP C  29     -16.921  32.860  16.985  1.00 91.49           O  
ATOM   1729  OD2 ASP C  29     -14.734  32.939  16.857  1.00 91.49           O  
ATOM   1730  N   VAL C  30     -18.066  30.817  19.402  1.00 93.74           N  
ATOM   1731  CA  VAL C  30     -18.224  29.367  19.392  1.00 93.74           C  
ATOM   1732  C   VAL C  30     -17.790  28.809  18.039  1.00 93.74           C  
ATOM   1733  CB  VAL C  30     -19.682  28.953  19.696  1.00 93.74           C  
ATOM   1734  O   VAL C  30     -18.309  29.215  16.997  1.00 93.74           O  
ATOM   1735  CG1 VAL C  30     -19.825  27.432  19.682  1.00 93.74           C  
ATOM   1736  CG2 VAL C  30     -20.128  29.522  21.042  1.00 93.74           C  
ATOM   1737  N   VAL C  31     -16.834  27.891  18.064  1.00 92.65           N  
ATOM   1738  CA  VAL C  31     -16.339  27.313  16.819  1.00 92.65           C  
ATOM   1739  C   VAL C  31     -16.318  25.790  16.929  1.00 92.65           C  
ATOM   1740  CB  VAL C  31     -14.930  27.841  16.470  1.00 92.65           C  
ATOM   1741  O   VAL C  31     -16.170  25.242  18.024  1.00 92.65           O  
ATOM   1742  CG1 VAL C  31     -14.979  29.331  16.137  1.00 92.65           C  
ATOM   1743  CG2 VAL C  31     -13.961  27.579  17.622  1.00 92.65           C  
ATOM   1744  N   TYR C  32     -16.526  25.125  15.813  1.00 93.54           N  
ATOM   1745  CA  TYR C  32     -16.470  23.671  15.701  1.00 93.54           C  
ATOM   1746  C   TYR C  32     -15.127  23.219  15.139  1.00 93.54           C  
ATOM   1747  CB  TYR C  32     -17.607  23.156  14.814  1.00 93.54           C  
ATOM   1748  O   TYR C  32     -14.850  23.405  13.952  1.00 93.54           O  
ATOM   1749  CG  TYR C  32     -17.865  21.676  14.957  1.00 93.54           C  
ATOM   1750  CD1 TYR C  32     -17.888  20.842  13.842  1.00 93.54           C  
ATOM   1751  CD2 TYR C  32     -18.089  21.109  16.207  1.00 93.54           C  
ATOM   1752  CE1 TYR C  32     -18.127  19.477  13.969  1.00 93.54           C  
ATOM   1753  CE2 TYR C  32     -18.330  19.746  16.346  1.00 93.54           C  
ATOM   1754  OH  TYR C  32     -18.584  17.590  15.354  1.00 93.54           O  
ATOM   1755  CZ  TYR C  32     -18.346  18.939  15.223  1.00 93.54           C  
ATOM   1756  N   ARG C  33     -14.225  22.579  16.048  1.00 94.57           N  
ATOM   1757  CA  ARG C  33     -12.840  22.301  15.680  1.00 94.57           C  
ATOM   1758  C   ARG C  33     -12.447  20.878  16.065  1.00 94.57           C  
ATOM   1759  CB  ARG C  33     -11.895  23.304  16.345  1.00 94.57           C  
ATOM   1760  O   ARG C  33     -13.139  20.228  16.851  1.00 94.57           O  
ATOM   1761  CG  ARG C  33     -12.167  24.751  15.967  1.00 94.57           C  
ATOM   1762  CD  ARG C  33     -11.840  25.023  14.505  1.00 94.57           C  
ATOM   1763  NE  ARG C  33     -10.408  24.903  14.242  1.00 94.57           N  
ATOM   1764  NH1 ARG C  33      -9.945  27.138  14.601  1.00 94.57           N  
ATOM   1765  NH2 ARG C  33      -8.260  25.690  14.037  1.00 94.57           N  
ATOM   1766  CZ  ARG C  33      -9.541  25.910  14.294  1.00 94.57           C  
ATOM   1767  N   ALA C  34     -11.282  20.448  15.459  1.00 97.06           N  
ATOM   1768  CA  ALA C  34     -10.754  19.126  15.786  1.00 97.06           C  
ATOM   1769  C   ALA C  34      -9.912  19.171  17.058  1.00 97.06           C  
ATOM   1770  CB  ALA C  34      -9.927  18.581  14.624  1.00 97.06           C  
ATOM   1771  O   ALA C  34      -9.079  20.064  17.228  1.00 97.06           O  
ATOM   1772  N   PHE C  35     -10.163  18.188  17.927  1.00 96.34           N  
ATOM   1773  CA  PHE C  35      -9.425  18.127  19.184  1.00 96.34           C  
ATOM   1774  C   PHE C  35      -8.898  16.720  19.435  1.00 96.34           C  
ATOM   1775  CB  PHE C  35     -10.312  18.572  20.351  1.00 96.34           C  
ATOM   1776  O   PHE C  35      -9.544  15.735  19.071  1.00 96.34           O  
ATOM   1777  CG  PHE C  35     -10.618  20.045  20.354  1.00 96.34           C  
ATOM   1778  CD1 PHE C  35      -9.731  20.952  20.922  1.00 96.34           C  
ATOM   1779  CD2 PHE C  35     -11.793  20.523  19.790  1.00 96.34           C  
ATOM   1780  CE1 PHE C  35     -10.012  22.316  20.926  1.00 96.34           C  
ATOM   1781  CE2 PHE C  35     -12.081  21.885  19.791  1.00 96.34           C  
ATOM   1782  CZ  PHE C  35     -11.189  22.780  20.360  1.00 96.34           C  
ATOM   1783  N   ASP C  36      -7.730  16.670  19.977  1.00 94.40           N  
ATOM   1784  CA  ASP C  36      -7.177  15.455  20.567  1.00 94.40           C  
ATOM   1785  C   ASP C  36      -7.399  15.427  22.077  1.00 94.40           C  
ATOM   1786  CB  ASP C  36      -5.684  15.337  20.252  1.00 94.40           C  
ATOM   1787  O   ASP C  36      -6.650  16.052  22.831  1.00 94.40           O  
ATOM   1788  CG  ASP C  36      -5.091  14.007  20.682  1.00 94.40           C  
ATOM   1789  OD1 ASP C  36      -5.759  13.251  21.419  1.00 94.40           O  
ATOM   1790  OD2 ASP C  36      -3.943  13.714  20.282  1.00 94.40           O  
ATOM   1791  N   ILE C  37      -8.402  14.633  22.472  1.00 92.50           N  
ATOM   1792  CA  ILE C  37      -8.862  14.731  23.853  1.00 92.50           C  
ATOM   1793  C   ILE C  37      -8.557  13.430  24.592  1.00 92.50           C  
ATOM   1794  CB  ILE C  37     -10.372  15.047  23.924  1.00 92.50           C  
ATOM   1795  O   ILE C  37      -8.773  12.340  24.058  1.00 92.50           O  
ATOM   1796  CG1 ILE C  37     -10.661  16.420  23.307  1.00 92.50           C  
ATOM   1797  CG2 ILE C  37     -10.870  14.982  25.371  1.00 92.50           C  
ATOM   1798  CD1 ILE C  37     -12.142  16.757  23.212  1.00 92.50           C  
ATOM   1799  N   TYR C  38      -8.036  13.572  25.778  1.00 92.45           N  
ATOM   1800  CA  TYR C  38      -7.828  12.446  26.682  1.00 92.45           C  
ATOM   1801  C   TYR C  38      -8.034  12.866  28.132  1.00 92.45           C  
ATOM   1802  CB  TYR C  38      -6.422  11.865  26.501  1.00 92.45           C  
ATOM   1803  O   TYR C  38      -7.154  13.481  28.738  1.00 92.45           O  
ATOM   1804  CG  TYR C  38      -6.161  10.637  27.340  1.00 92.45           C  
ATOM   1805  CD1 TYR C  38      -5.336  10.697  28.460  1.00 92.45           C  
ATOM   1806  CD2 TYR C  38      -6.738   9.414  27.013  1.00 92.45           C  
ATOM   1807  CE1 TYR C  38      -5.091   9.568  29.235  1.00 92.45           C  
ATOM   1808  CE2 TYR C  38      -6.500   8.279  27.780  1.00 92.45           C  
ATOM   1809  OH  TYR C  38      -5.437   7.244  29.650  1.00 92.45           O  
ATOM   1810  CZ  TYR C  38      -5.677   8.366  28.887  1.00 92.45           C  
ATOM   1811  N   ASN C  39      -9.205  12.518  28.688  1.00 89.30           N  
ATOM   1812  CA  ASN C  39      -9.487  12.763  30.098  1.00 89.30           C  
ATOM   1813  C   ASN C  39     -10.107  11.540  30.767  1.00 89.30           C  
ATOM   1814  CB  ASN C  39     -10.405  13.977  30.259  1.00 89.30           C  
ATOM   1815  O   ASN C  39     -10.078  10.441  30.210  1.00 89.30           O  
ATOM   1816  CG  ASN C  39     -11.737  13.800  29.557  1.00 89.30           C  
ATOM   1817  ND2 ASN C  39     -12.269  14.887  29.010  1.00 89.30           N  
ATOM   1818  OD1 ASN C  39     -12.284  12.695  29.507  1.00 89.30           O  
ATOM   1819  N   ASP C  40     -10.586  11.710  31.955  1.00 85.40           N  
ATOM   1820  CA  ASP C  40     -11.065  10.571  32.731  1.00 85.40           C  
ATOM   1821  C   ASP C  40     -12.323   9.971  32.107  1.00 85.40           C  
ATOM   1822  CB  ASP C  40     -11.342  10.986  34.178  1.00 85.40           C  
ATOM   1823  O   ASP C  40     -12.584   8.775  32.252  1.00 85.40           O  
ATOM   1824  CG  ASP C  40     -10.078  11.317  34.952  1.00 85.40           C  
ATOM   1825  OD1 ASP C  40      -8.981  10.880  34.544  1.00 85.40           O  
ATOM   1826  OD2 ASP C  40     -10.181  12.019  35.981  1.00 85.40           O  
ATOM   1827  N   LYS C  41     -12.961  10.761  31.304  1.00 83.36           N  
ATOM   1828  CA  LYS C  41     -14.271  10.326  30.829  1.00 83.36           C  
ATOM   1829  C   LYS C  41     -14.232   9.988  29.341  1.00 83.36           C  
ATOM   1830  CB  LYS C  41     -15.323  11.404  31.093  1.00 83.36           C  
ATOM   1831  O   LYS C  41     -14.803   8.983  28.912  1.00 83.36           O  
ATOM   1832  CG  LYS C  41     -15.607  11.643  32.569  1.00 83.36           C  
ATOM   1833  CD  LYS C  41     -16.732  12.650  32.766  1.00 83.36           C  
ATOM   1834  CE  LYS C  41     -16.994  12.916  34.242  1.00 83.36           C  
ATOM   1835  NZ  LYS C  41     -18.084  13.917  34.440  1.00 83.36           N  
ATOM   1836  N   VAL C  42     -13.592  10.839  28.636  1.00 87.81           N  
ATOM   1837  CA  VAL C  42     -13.687  10.705  27.186  1.00 87.81           C  
ATOM   1838  C   VAL C  42     -12.293  10.774  26.567  1.00 87.81           C  
ATOM   1839  CB  VAL C  42     -14.596  11.795  26.574  1.00 87.81           C  
ATOM   1840  O   VAL C  42     -11.397  11.422  27.112  1.00 87.81           O  
ATOM   1841  CG1 VAL C  42     -14.819  11.538  25.084  1.00 87.81           C  
ATOM   1842  CG2 VAL C  42     -15.930  11.855  27.315  1.00 87.81           C  
ATOM   1843  N   ALA C  43     -12.071  10.039  25.516  1.00 94.24           N  
ATOM   1844  CA  ALA C  43     -10.819  10.074  24.765  1.00 94.24           C  
ATOM   1845  C   ALA C  43     -11.069   9.869  23.273  1.00 94.24           C  
ATOM   1846  CB  ALA C  43      -9.853   9.015  25.290  1.00 94.24           C  
ATOM   1847  O   ALA C  43     -11.966   9.117  22.885  1.00 94.24           O  
ATOM   1848  N   GLY C  44     -10.407  10.660  22.465  1.00 94.33           N  
ATOM   1849  CA  GLY C  44     -10.534  10.476  21.028  1.00 94.33           C  
ATOM   1850  C   GLY C  44      -9.971  11.634  20.226  1.00 94.33           C  
ATOM   1851  O   GLY C  44      -9.445  12.592  20.795  1.00 94.33           O  
ATOM   1852  N   PHE C  45      -9.901  11.532  18.958  1.00 96.40           N  
ATOM   1853  CA  PHE C  45      -9.541  12.561  17.990  1.00 96.40           C  
ATOM   1854  C   PHE C  45     -10.729  12.906  17.100  1.00 96.40           C  
ATOM   1855  CB  PHE C  45      -8.357  12.104  17.132  1.00 96.40           C  
ATOM   1856  O   PHE C  45     -10.967  12.242  16.088  1.00 96.40           O  
ATOM   1857  CG  PHE C  45      -7.827  13.170  16.212  1.00 96.40           C  
ATOM   1858  CD1 PHE C  45      -7.855  12.996  14.834  1.00 96.40           C  
ATOM   1859  CD2 PHE C  45      -7.299  14.348  16.727  1.00 96.40           C  
ATOM   1860  CE1 PHE C  45      -7.364  13.982  13.981  1.00 96.40           C  
ATOM   1861  CE2 PHE C  45      -6.807  15.337  15.880  1.00 96.40           C  
ATOM   1862  CZ  PHE C  45      -6.840  15.152  14.508  1.00 96.40           C  
ATOM   1863  N   ALA C  46     -11.460  13.973  17.574  1.00 95.62           N  
ATOM   1864  CA  ALA C  46     -12.745  14.279  16.950  1.00 95.62           C  
ATOM   1865  C   ALA C  46     -13.015  15.781  16.957  1.00 95.62           C  
ATOM   1866  CB  ALA C  46     -13.872  13.536  17.663  1.00 95.62           C  
ATOM   1867  O   ALA C  46     -12.204  16.561  17.462  1.00 95.62           O  
ATOM   1868  N   LYS C  47     -14.141  16.108  16.357  1.00 94.67           N  
ATOM   1869  CA  LYS C  47     -14.548  17.510  16.352  1.00 94.67           C  
ATOM   1870  C   LYS C  47     -15.451  17.824  17.541  1.00 94.67           C  
ATOM   1871  CB  LYS C  47     -15.261  17.857  15.045  1.00 94.67           C  
ATOM   1872  O   LYS C  47     -16.328  17.030  17.889  1.00 94.67           O  
ATOM   1873  CG  LYS C  47     -14.346  17.891  13.830  1.00 94.67           C  
ATOM   1874  CD  LYS C  47     -15.080  18.388  12.591  1.00 94.67           C  
ATOM   1875  CE  LYS C  47     -14.139  18.531  11.403  1.00 94.67           C  
ATOM   1876  NZ  LYS C  47     -14.859  18.992  10.178  1.00 94.67           N  
ATOM   1877  N   PHE C  48     -15.173  18.956  18.142  1.00 93.57           N  
ATOM   1878  CA  PHE C  48     -15.948  19.423  19.285  1.00 93.57           C  
ATOM   1879  C   PHE C  48     -16.232  20.916  19.172  1.00 93.57           C  
ATOM   1880  CB  PHE C  48     -15.210  19.127  20.594  1.00 93.57           C  
ATOM   1881  O   PHE C  48     -15.521  21.637  18.468  1.00 93.57           O  
ATOM   1882  CG  PHE C  48     -14.977  17.660  20.840  1.00 93.57           C  
ATOM   1883  CD1 PHE C  48     -15.883  16.913  21.582  1.00 93.57           C  
ATOM   1884  CD2 PHE C  48     -13.850  17.030  20.330  1.00 93.57           C  
ATOM   1885  CE1 PHE C  48     -15.670  15.556  21.811  1.00 93.57           C  
ATOM   1886  CE2 PHE C  48     -13.629  15.674  20.555  1.00 93.57           C  
ATOM   1887  CZ  PHE C  48     -14.540  14.939  21.297  1.00 93.57           C  
ATOM   1888  N   LEU C  49     -17.290  21.363  19.916  1.00 91.80           N  
ATOM   1889  CA  LEU C  49     -17.565  22.793  20.006  1.00 91.80           C  
ATOM   1890  C   LEU C  49     -16.675  23.452  21.055  1.00 91.80           C  
ATOM   1891  CB  LEU C  49     -19.038  23.035  20.346  1.00 91.80           C  
ATOM   1892  O   LEU C  49     -16.576  22.968  22.185  1.00 91.80           O  
ATOM   1893  CG  LEU C  49     -20.047  22.739  19.235  1.00 91.80           C  
ATOM   1894  CD1 LEU C  49     -21.461  22.687  19.803  1.00 91.80           C  
ATOM   1895  CD2 LEU C  49     -19.947  23.784  18.129  1.00 91.80           C  
ATOM   1896  N   LYS C  50     -15.957  24.439  20.622  1.00 91.47           N  
ATOM   1897  CA  LYS C  50     -15.214  25.264  21.570  1.00 91.47           C  
ATOM   1898  C   LYS C  50     -16.000  26.519  21.941  1.00 91.47           C  
ATOM   1899  CB  LYS C  50     -13.852  25.651  20.992  1.00 91.47           C  
ATOM   1900  O   LYS C  50     -16.214  27.395  21.101  1.00 91.47           O  
ATOM   1901  CG  LYS C  50     -12.939  26.362  21.981  1.00 91.47           C  
ATOM   1902  CD  LYS C  50     -12.337  25.388  22.985  1.00 91.47           C  
ATOM   1903  CE  LYS C  50     -11.329  26.075  23.897  1.00 91.47           C  
ATOM   1904  NZ  LYS C  50     -10.748  25.127  24.894  1.00 91.47           N  
ATOM   1905  N   THR C  51     -16.310  26.654  23.255  1.00 90.58           N  
ATOM   1906  CA  THR C  51     -17.269  27.687  23.631  1.00 90.58           C  
ATOM   1907  C   THR C  51     -16.655  28.654  24.640  1.00 90.58           C  
ATOM   1908  CB  THR C  51     -18.551  27.070  24.222  1.00 90.58           C  
ATOM   1909  O   THR C  51     -17.285  29.641  25.023  1.00 90.58           O  
ATOM   1910  CG2 THR C  51     -19.260  26.191  23.198  1.00 90.58           C  
ATOM   1911  OG1 THR C  51     -18.209  26.274  25.364  1.00 90.58           O  
ATOM   1912  N   ASN C  52     -15.497  28.530  25.064  1.00 86.68           N  
ATOM   1913  CA  ASN C  52     -14.979  29.310  26.184  1.00 86.68           C  
ATOM   1914  C   ASN C  52     -13.933  30.322  25.726  1.00 86.68           C  
ATOM   1915  CB  ASN C  52     -14.392  28.387  27.254  1.00 86.68           C  
ATOM   1916  O   ASN C  52     -13.157  30.830  26.538  1.00 86.68           O  
ATOM   1917  CG  ASN C  52     -13.268  27.519  26.725  1.00 86.68           C  
ATOM   1918  ND2 ASN C  52     -12.490  26.939  27.631  1.00 86.68           N  
ATOM   1919  OD1 ASN C  52     -13.099  27.373  25.512  1.00 86.68           O  
ATOM   1920  N   CYS C  53     -13.888  30.627  24.445  1.00 92.75           N  
ATOM   1921  CA  CYS C  53     -12.864  31.546  23.962  1.00 92.75           C  
ATOM   1922  C   CYS C  53     -13.486  32.682  23.158  1.00 92.75           C  
ATOM   1923  CB  CYS C  53     -11.838  30.805  23.105  1.00 92.75           C  
ATOM   1924  O   CYS C  53     -14.467  32.476  22.441  1.00 92.75           O  
ATOM   1925  SG  CYS C  53     -10.919  29.537  24.005  1.00 92.75           S  
ATOM   1926  N   CYS C  54     -12.913  33.872  23.400  1.00 93.09           N  
ATOM   1927  CA  CYS C  54     -13.180  35.001  22.517  1.00 93.09           C  
ATOM   1928  C   CYS C  54     -12.072  35.160  21.483  1.00 93.09           C  
ATOM   1929  CB  CYS C  54     -13.324  36.291  23.324  1.00 93.09           C  
ATOM   1930  O   CYS C  54     -10.888  35.113  21.823  1.00 93.09           O  
ATOM   1931  SG  CYS C  54     -14.558  36.192  24.640  1.00 93.09           S  
ATOM   1932  N   ARG C  55     -12.467  35.376  20.236  1.00 94.53           N  
ATOM   1933  CA  ARG C  55     -11.443  35.478  19.201  1.00 94.53           C  
ATOM   1934  C   ARG C  55     -11.490  36.839  18.516  1.00 94.53           C  
ATOM   1935  CB  ARG C  55     -11.611  34.364  18.166  1.00 94.53           C  
ATOM   1936  O   ARG C  55     -12.569  37.395  18.302  1.00 94.53           O  
ATOM   1937  CG  ARG C  55     -11.280  32.977  18.694  1.00 94.53           C  
ATOM   1938  CD  ARG C  55     -11.419  31.914  17.613  1.00 94.53           C  
ATOM   1939  NE  ARG C  55     -12.819  31.613  17.329  1.00 94.53           N  
ATOM   1940  NH1 ARG C  55     -12.369  30.150  15.599  1.00 94.53           N  
ATOM   1941  NH2 ARG C  55     -14.537  30.581  16.207  1.00 94.53           N  
ATOM   1942  CZ  ARG C  55     -13.238  30.782  16.379  1.00 94.53           C  
ATOM   1943  N   PHE C  56     -10.382  37.350  18.252  1.00 94.87           N  
ATOM   1944  CA  PHE C  56     -10.217  38.614  17.543  1.00 94.87           C  
ATOM   1945  C   PHE C  56      -9.277  38.449  16.355  1.00 94.87           C  
ATOM   1946  CB  PHE C  56      -9.685  39.696  18.487  1.00 94.87           C  
ATOM   1947  O   PHE C  56      -8.186  37.891  16.492  1.00 94.87           O  
ATOM   1948  CG  PHE C  56     -10.546  39.919  19.701  1.00 94.87           C  
ATOM   1949  CD1 PHE C  56     -11.480  40.948  19.728  1.00 94.87           C  
ATOM   1950  CD2 PHE C  56     -10.422  39.100  20.815  1.00 94.87           C  
ATOM   1951  CE1 PHE C  56     -12.278  41.157  20.851  1.00 94.87           C  
ATOM   1952  CE2 PHE C  56     -11.216  39.302  21.940  1.00 94.87           C  
ATOM   1953  CZ  PHE C  56     -12.143  40.332  21.956  1.00 94.87           C  
ATOM   1954  N   GLN C  57      -9.723  38.919  15.244  1.00 95.88           N  
ATOM   1955  CA  GLN C  57      -8.906  38.777  14.043  1.00 95.88           C  
ATOM   1956  C   GLN C  57      -8.158  40.070  13.731  1.00 95.88           C  
ATOM   1957  CB  GLN C  57      -9.770  38.369  12.850  1.00 95.88           C  
ATOM   1958  O   GLN C  57      -8.720  41.161  13.841  1.00 95.88           O  
ATOM   1959  CG  GLN C  57      -8.971  38.035  11.597  1.00 95.88           C  
ATOM   1960  CD  GLN C  57      -9.841  37.517  10.467  1.00 95.88           C  
ATOM   1961  NE2 GLN C  57      -9.208  36.962   9.439  1.00 95.88           N  
ATOM   1962  OE1 GLN C  57     -11.071  37.613  10.518  1.00 95.88           O  
ATOM   1963  N   GLU C  58      -6.894  40.011  13.330  1.00 95.74           N  
ATOM   1964  CA  GLU C  58      -6.034  41.163  13.077  1.00 95.74           C  
ATOM   1965  C   GLU C  58      -6.241  41.708  11.667  1.00 95.74           C  
ATOM   1966  CB  GLU C  58      -4.563  40.792  13.286  1.00 95.74           C  
ATOM   1967  O   GLU C  58      -6.522  40.949  10.737  1.00 95.74           O  
ATOM   1968  CG  GLU C  58      -3.640  41.994  13.429  1.00 95.74           C  
ATOM   1969  CD  GLU C  58      -2.220  41.616  13.817  1.00 95.74           C  
ATOM   1970  OE1 GLU C  58      -1.479  42.486  14.330  1.00 95.74           O  
ATOM   1971  OE2 GLU C  58      -1.844  40.442  13.606  1.00 95.74           O  
ATOM   1972  N   LYS C  59      -6.146  43.037  11.585  1.00 95.29           N  
ATOM   1973  CA  LYS C  59      -6.194  43.713  10.292  1.00 95.29           C  
ATOM   1974  C   LYS C  59      -4.817  44.233   9.892  1.00 95.29           C  
ATOM   1975  CB  LYS C  59      -7.200  44.865  10.325  1.00 95.29           C  
ATOM   1976  O   LYS C  59      -4.037  44.660  10.746  1.00 95.29           O  
ATOM   1977  CG  LYS C  59      -8.642  44.421  10.525  1.00 95.29           C  
ATOM   1978  CD  LYS C  59      -9.594  45.610  10.549  1.00 95.29           C  
ATOM   1979  CE  LYS C  59     -11.031  45.172  10.799  1.00 95.29           C  
ATOM   1980  NZ  LYS C  59     -11.967  46.336  10.830  1.00 95.29           N  
ATOM   1981  N   ASP C  60      -4.608  44.145   8.703  1.00 91.49           N  
ATOM   1982  CA  ASP C  60      -3.337  44.682   8.228  1.00 91.49           C  
ATOM   1983  C   ASP C  60      -3.425  46.191   8.011  1.00 91.49           C  
ATOM   1984  CB  ASP C  60      -2.911  43.988   6.933  1.00 91.49           C  
ATOM   1985  O   ASP C  60      -4.426  46.817   8.364  1.00 91.49           O  
ATOM   1986  CG  ASP C  60      -3.852  44.266   5.774  1.00 91.49           C  
ATOM   1987  OD1 ASP C  60      -4.715  45.163   5.890  1.00 91.49           O  
ATOM   1988  OD2 ASP C  60      -3.732  43.580   4.736  1.00 91.49           O  
ATOM   1989  N   GLU C  61      -2.396  46.873   7.452  1.00 89.22           N  
ATOM   1990  CA  GLU C  61      -2.308  48.315   7.240  1.00 89.22           C  
ATOM   1991  C   GLU C  61      -3.395  48.800   6.286  1.00 89.22           C  
ATOM   1992  CB  GLU C  61      -0.927  48.696   6.701  1.00 89.22           C  
ATOM   1993  O   GLU C  61      -3.872  49.931   6.403  1.00 89.22           O  
ATOM   1994  CG  GLU C  61       0.201  48.497   7.703  1.00 89.22           C  
ATOM   1995  CD  GLU C  61       1.559  48.930   7.172  1.00 89.22           C  
ATOM   1996  OE1 GLU C  61       2.557  48.854   7.924  1.00 89.22           O  
ATOM   1997  OE2 GLU C  61       1.625  49.350   5.995  1.00 89.22           O  
ATOM   1998  N   ASP C  62      -3.905  47.932   5.352  1.00 93.31           N  
ATOM   1999  CA  ASP C  62      -4.934  48.270   4.373  1.00 93.31           C  
ATOM   2000  C   ASP C  62      -6.320  47.872   4.874  1.00 93.31           C  
ATOM   2001  CB  ASP C  62      -4.644  47.592   3.033  1.00 93.31           C  
ATOM   2002  O   ASP C  62      -7.282  47.848   4.103  1.00 93.31           O  
ATOM   2003  CG  ASP C  62      -3.334  48.042   2.411  1.00 93.31           C  
ATOM   2004  OD1 ASP C  62      -3.028  49.254   2.443  1.00 93.31           O  
ATOM   2005  OD2 ASP C  62      -2.602  47.178   1.881  1.00 93.31           O  
ATOM   2006  N   ASP C  63      -6.443  47.478   6.112  1.00 90.70           N  
ATOM   2007  CA  ASP C  63      -7.693  47.135   6.784  1.00 90.70           C  
ATOM   2008  C   ASP C  63      -8.241  45.803   6.278  1.00 90.70           C  
ATOM   2009  CB  ASP C  63      -8.731  48.241   6.583  1.00 90.70           C  
ATOM   2010  O   ASP C  63      -9.447  45.556   6.345  1.00 90.70           O  
ATOM   2011  CG  ASP C  63      -8.698  49.292   7.679  1.00 90.70           C  
ATOM   2012  OD1 ASP C  63      -8.139  49.024   8.764  1.00 90.70           O  
ATOM   2013  OD2 ASP C  63      -9.239  50.397   7.456  1.00 90.70           O  
ATOM   2014  N   ASN C  64      -7.255  44.980   5.786  1.00 94.41           N  
ATOM   2015  CA  ASN C  64      -7.667  43.638   5.389  1.00 94.41           C  
ATOM   2016  C   ASN C  64      -7.510  42.641   6.533  1.00 94.41           C  
ATOM   2017  CB  ASN C  64      -6.873  43.173   4.166  1.00 94.41           C  
ATOM   2018  O   ASN C  64      -6.548  42.716   7.299  1.00 94.41           O  
ATOM   2019  CG  ASN C  64      -7.084  44.065   2.959  1.00 94.41           C  
ATOM   2020  ND2 ASN C  64      -5.996  44.416   2.284  1.00 94.41           N  
ATOM   2021  OD1 ASN C  64      -8.215  44.436   2.636  1.00 94.41           O  
ATOM   2022  N   LEU C  65      -8.460  41.757   6.623  1.00 95.00           N  
ATOM   2023  CA  LEU C  65      -8.384  40.720   7.645  1.00 95.00           C  
ATOM   2024  C   LEU C  65      -7.337  39.673   7.281  1.00 95.00           C  
ATOM   2025  CB  LEU C  65      -9.748  40.050   7.832  1.00 95.00           C  
ATOM   2026  O   LEU C  65      -7.335  39.153   6.163  1.00 95.00           O  
ATOM   2027  CG  LEU C  65     -10.884  40.951   8.320  1.00 95.00           C  
ATOM   2028  CD1 LEU C  65     -12.210  40.198   8.282  1.00 95.00           C  
ATOM   2029  CD2 LEU C  65     -10.595  41.464   9.726  1.00 95.00           C  
ATOM   2030  N   ILE C  66      -6.432  39.452   8.160  1.00 94.77           N  
ATOM   2031  CA  ILE C  66      -5.365  38.499   7.875  1.00 94.77           C  
ATOM   2032  C   ILE C  66      -5.504  37.282   8.787  1.00 94.77           C  
ATOM   2033  CB  ILE C  66      -3.971  39.142   8.048  1.00 94.77           C  
ATOM   2034  O   ILE C  66      -6.240  37.319   9.775  1.00 94.77           O  
ATOM   2035  CG1 ILE C  66      -3.800  39.670   9.477  1.00 94.77           C  
ATOM   2036  CG2 ILE C  66      -3.761  40.259   7.022  1.00 94.77           C  
ATOM   2037  CD1 ILE C  66      -2.403  40.192   9.781  1.00 94.77           C  
ATOM   2038  N   ASP C  67      -4.882  36.145   8.378  1.00 95.29           N  
ATOM   2039  CA  ASP C  67      -4.921  34.914   9.161  1.00 95.29           C  
ATOM   2040  C   ASP C  67      -4.052  35.031  10.411  1.00 95.29           C  
ATOM   2041  CB  ASP C  67      -4.466  33.724   8.313  1.00 95.29           C  
ATOM   2042  O   ASP C  67      -3.015  34.371  10.517  1.00 95.29           O  
ATOM   2043  CG  ASP C  67      -4.690  32.388   8.999  1.00 95.29           C  
ATOM   2044  OD1 ASP C  67      -5.711  32.227   9.703  1.00 95.29           O  
ATOM   2045  OD2 ASP C  67      -3.838  31.488   8.836  1.00 95.29           O  
ATOM   2046  N   SER C  68      -4.392  35.874  11.305  1.00 96.29           N  
ATOM   2047  CA  SER C  68      -3.770  36.150  12.596  1.00 96.29           C  
ATOM   2048  C   SER C  68      -4.816  36.479  13.655  1.00 96.29           C  
ATOM   2049  CB  SER C  68      -2.774  37.304  12.475  1.00 96.29           C  
ATOM   2050  O   SER C  68      -5.536  37.473  13.537  1.00 96.29           O  
ATOM   2051  OG  SER C  68      -2.208  37.614  13.737  1.00 96.29           O  
ATOM   2052  N   TYR C  69      -4.831  35.654  14.652  1.00 96.26           N  
ATOM   2053  CA  TYR C  69      -5.915  35.774  15.620  1.00 96.26           C  
ATOM   2054  C   TYR C  69      -5.370  35.888  17.038  1.00 96.26           C  
ATOM   2055  CB  TYR C  69      -6.862  34.574  15.519  1.00 96.26           C  
ATOM   2056  O   TYR C  69      -4.362  35.262  17.374  1.00 96.26           O  
ATOM   2057  CG  TYR C  69      -7.660  34.537  14.238  1.00 96.26           C  
ATOM   2058  CD1 TYR C  69      -9.004  34.901  14.221  1.00 96.26           C  
ATOM   2059  CD2 TYR C  69      -7.072  34.136  13.044  1.00 96.26           C  
ATOM   2060  CE1 TYR C  69      -9.744  34.866  13.044  1.00 96.26           C  
ATOM   2061  CE2 TYR C  69      -7.802  34.096  11.860  1.00 96.26           C  
ATOM   2062  OH  TYR C  69      -9.863  34.426  10.702  1.00 96.26           O  
ATOM   2063  CZ  TYR C  69      -9.135  34.463  11.870  1.00 96.26           C  
ATOM   2064  N   PHE C  70      -6.025  36.732  17.791  1.00 95.81           N  
ATOM   2065  CA  PHE C  70      -5.870  36.707  19.241  1.00 95.81           C  
ATOM   2066  C   PHE C  70      -6.972  35.879  19.890  1.00 95.81           C  
ATOM   2067  CB  PHE C  70      -5.880  38.130  19.808  1.00 95.81           C  
ATOM   2068  O   PHE C  70      -8.153  36.211  19.778  1.00 95.81           O  
ATOM   2069  CG  PHE C  70      -4.593  38.880  19.591  1.00 95.81           C  
ATOM   2070  CD1 PHE C  70      -3.970  39.539  20.644  1.00 95.81           C  
ATOM   2071  CD2 PHE C  70      -4.006  38.925  18.333  1.00 95.81           C  
ATOM   2072  CE1 PHE C  70      -2.778  40.233  20.445  1.00 95.81           C  
ATOM   2073  CE2 PHE C  70      -2.816  39.617  18.127  1.00 95.81           C  
ATOM   2074  CZ  PHE C  70      -2.204  40.271  19.184  1.00 95.81           C  
ATOM   2075  N   VAL C  71      -6.590  34.844  20.533  1.00 95.28           N  
ATOM   2076  CA  VAL C  71      -7.558  33.954  21.165  1.00 95.28           C  
ATOM   2077  C   VAL C  71      -7.506  34.126  22.681  1.00 95.28           C  
ATOM   2078  CB  VAL C  71      -7.302  32.477  20.787  1.00 95.28           C  
ATOM   2079  O   VAL C  71      -6.494  33.816  23.313  1.00 95.28           O  
ATOM   2080  CG1 VAL C  71      -8.343  31.566  21.435  1.00 95.28           C  
ATOM   2081  CG2 VAL C  71      -7.309  32.307  19.269  1.00 95.28           C  
ATOM   2082  N   VAL C  72      -8.623  34.626  23.222  1.00 94.62           N  
ATOM   2083  CA  VAL C  72      -8.678  34.919  24.651  1.00 94.62           C  
ATOM   2084  C   VAL C  72      -9.537  33.874  25.360  1.00 94.62           C  
ATOM   2085  CB  VAL C  72      -9.232  36.336  24.919  1.00 94.62           C  
ATOM   2086  O   VAL C  72     -10.744  33.789  25.121  1.00 94.62           O  
ATOM   2087  CG1 VAL C  72      -9.221  36.647  26.414  1.00 94.62           C  
ATOM   2088  CG2 VAL C  72      -8.426  37.379  24.147  1.00 94.62           C  
ATOM   2089  N   LYS C  73      -8.868  33.166  26.199  1.00 93.67           N  
ATOM   2090  CA  LYS C  73      -9.568  32.109  26.924  1.00 93.67           C  
ATOM   2091  C   LYS C  73      -9.913  32.552  28.343  1.00 93.67           C  
ATOM   2092  CB  LYS C  73      -8.723  30.835  26.964  1.00 93.67           C  
ATOM   2093  O   LYS C  73      -9.059  33.081  29.059  1.00 93.67           O  
ATOM   2094  CG  LYS C  73      -9.423  29.647  27.607  1.00 93.67           C  
ATOM   2095  CD  LYS C  73      -8.551  28.399  27.574  1.00 93.67           C  
ATOM   2096  CE  LYS C  73      -9.250  27.210  28.221  1.00 93.67           C  
ATOM   2097  NZ  LYS C  73      -8.405  25.979  28.176  1.00 93.67           N  
ATOM   2098  N   ARG C  74     -11.129  32.350  28.727  1.00 91.58           N  
ATOM   2099  CA  ARG C  74     -11.543  32.604  30.103  1.00 91.58           C  
ATOM   2100  C   ARG C  74     -11.174  31.435  31.010  1.00 91.58           C  
ATOM   2101  CB  ARG C  74     -13.049  32.868  30.173  1.00 91.58           C  
ATOM   2102  O   ARG C  74     -11.449  30.279  30.684  1.00 91.58           O  
ATOM   2103  CG  ARG C  74     -13.492  34.112  29.421  1.00 91.58           C  
ATOM   2104  CD  ARG C  74     -14.999  34.314  29.502  1.00 91.58           C  
ATOM   2105  NE  ARG C  74     -15.431  35.470  28.723  1.00 91.58           N  
ATOM   2106  NH1 ARG C  74     -17.685  35.155  29.117  1.00 91.58           N  
ATOM   2107  NH2 ARG C  74     -16.978  36.913  27.828  1.00 91.58           N  
ATOM   2108  CZ  ARG C  74     -16.697  35.843  28.558  1.00 91.58           C  
ATOM   2109  N   HIS C  75     -10.553  31.778  32.129  1.00 89.18           N  
ATOM   2110  CA  HIS C  75     -10.054  30.701  32.977  1.00 89.18           C  
ATOM   2111  C   HIS C  75     -10.470  30.904  34.429  1.00 89.18           C  
ATOM   2112  CB  HIS C  75      -8.530  30.604  32.876  1.00 89.18           C  
ATOM   2113  O   HIS C  75     -11.022  31.950  34.781  1.00 89.18           O  
ATOM   2114  CG  HIS C  75      -8.058  29.667  31.809  1.00 89.18           C  
ATOM   2115  CD2 HIS C  75      -7.420  29.902  30.639  1.00 89.18           C  
ATOM   2116  ND1 HIS C  75      -8.233  28.302  31.887  1.00 89.18           N  
ATOM   2117  CE1 HIS C  75      -7.719  27.737  30.807  1.00 89.18           C  
ATOM   2118  NE2 HIS C  75      -7.220  28.686  30.034  1.00 89.18           N  
ATOM   2119  N   THR C  76     -10.271  29.831  35.193  1.00 90.57           N  
ATOM   2120  CA  THR C  76     -10.286  29.951  36.646  1.00 90.57           C  
ATOM   2121  C   THR C  76      -8.972  30.538  37.154  1.00 90.57           C  
ATOM   2122  CB  THR C  76     -10.535  28.587  37.317  1.00 90.57           C  
ATOM   2123  O   THR C  76      -7.955  30.489  36.459  1.00 90.57           O  
ATOM   2124  CG2 THR C  76     -11.844  27.969  36.837  1.00 90.57           C  
ATOM   2125  OG1 THR C  76      -9.456  27.700  36.998  1.00 90.57           O  
ATOM   2126  N   PHE C  77      -8.998  31.083  38.397  1.00 92.21           N  
ATOM   2127  CA  PHE C  77      -7.815  31.731  38.949  1.00 92.21           C  
ATOM   2128  C   PHE C  77      -6.662  30.742  39.070  1.00 92.21           C  
ATOM   2129  CB  PHE C  77      -8.125  32.345  40.318  1.00 92.21           C  
ATOM   2130  O   PHE C  77      -5.519  31.070  38.746  1.00 92.21           O  
ATOM   2131  CG  PHE C  77      -7.141  33.400  40.747  1.00 92.21           C  
ATOM   2132  CD1 PHE C  77      -6.098  33.087  41.611  1.00 92.21           C  
ATOM   2133  CD2 PHE C  77      -7.259  34.705  40.288  1.00 92.21           C  
ATOM   2134  CE1 PHE C  77      -5.186  34.061  42.010  1.00 92.21           C  
ATOM   2135  CE2 PHE C  77      -6.351  35.684  40.682  1.00 92.21           C  
ATOM   2136  CZ  PHE C  77      -5.316  35.360  41.544  1.00 92.21           C  
ATOM   2137  N   SER C  78      -6.985  29.556  39.477  1.00 92.35           N  
ATOM   2138  CA  SER C  78      -5.956  28.538  39.660  1.00 92.35           C  
ATOM   2139  C   SER C  78      -5.286  28.184  38.336  1.00 92.35           C  
ATOM   2140  CB  SER C  78      -6.553  27.279  40.290  1.00 92.35           C  
ATOM   2141  O   SER C  78      -4.058  28.115  38.255  1.00 92.35           O  
ATOM   2142  OG  SER C  78      -5.591  26.240  40.348  1.00 92.35           O  
ATOM   2143  N   ASN C  79      -6.031  27.961  37.227  1.00 90.94           N  
ATOM   2144  CA  ASN C  79      -5.493  27.608  35.917  1.00 90.94           C  
ATOM   2145  C   ASN C  79      -4.747  28.779  35.284  1.00 90.94           C  
ATOM   2146  CB  ASN C  79      -6.612  27.128  34.990  1.00 90.94           C  
ATOM   2147  O   ASN C  79      -3.735  28.584  34.609  1.00 90.94           O  
ATOM   2148  CG  ASN C  79      -7.056  25.711  35.296  1.00 90.94           C  
ATOM   2149  ND2 ASN C  79      -8.221  25.331  34.785  1.00 90.94           N  
ATOM   2150  OD1 ASN C  79      -6.358  24.964  35.987  1.00 90.94           O  
ATOM   2151  N   TYR C  80      -5.266  29.946  35.520  1.00 93.81           N  
ATOM   2152  CA  TYR C  80      -4.637  31.176  35.051  1.00 93.81           C  
ATOM   2153  C   TYR C  80      -3.225  31.314  35.607  1.00 93.81           C  
ATOM   2154  CB  TYR C  80      -5.476  32.394  35.448  1.00 93.81           C  
ATOM   2155  O   TYR C  80      -2.271  31.515  34.853  1.00 93.81           O  
ATOM   2156  CG  TYR C  80      -4.808  33.715  35.151  1.00 93.81           C  
ATOM   2157  CD1 TYR C  80      -4.020  34.350  36.109  1.00 93.81           C  
ATOM   2158  CD2 TYR C  80      -4.962  34.330  33.914  1.00 93.81           C  
ATOM   2159  CE1 TYR C  80      -3.404  35.568  35.841  1.00 93.81           C  
ATOM   2160  CE2 TYR C  80      -4.350  35.548  33.635  1.00 93.81           C  
ATOM   2161  OH  TYR C  80      -2.966  37.363  34.332  1.00 93.81           O  
ATOM   2162  CZ  TYR C  80      -3.574  36.157  34.603  1.00 93.81           C  
ATOM   2163  N   GLN C  81      -3.031  31.135  36.961  1.00 95.00           N  
ATOM   2164  CA  GLN C  81      -1.731  31.254  37.612  1.00 95.00           C  
ATOM   2165  C   GLN C  81      -0.784  30.147  37.157  1.00 95.00           C  
ATOM   2166  CB  GLN C  81      -1.886  31.219  39.133  1.00 95.00           C  
ATOM   2167  O   GLN C  81       0.400  30.394  36.918  1.00 95.00           O  
ATOM   2168  CG  GLN C  81      -2.490  32.488  39.719  1.00 95.00           C  
ATOM   2169  CD  GLN C  81      -2.706  32.398  41.218  1.00 95.00           C  
ATOM   2170  NE2 GLN C  81      -2.748  33.549  41.881  1.00 95.00           N  
ATOM   2171  OE1 GLN C  81      -2.836  31.303  41.775  1.00 95.00           O  
ATOM   2172  N   HIS C  82      -1.417  29.016  36.990  1.00 95.16           N  
ATOM   2173  CA  HIS C  82      -0.624  27.867  36.570  1.00 95.16           C  
ATOM   2174  C   HIS C  82      -0.061  28.070  35.167  1.00 95.16           C  
ATOM   2175  CB  HIS C  82      -1.463  26.589  36.618  1.00 95.16           C  
ATOM   2176  O   HIS C  82       1.138  27.888  34.942  1.00 95.16           O  
ATOM   2177  CG  HIS C  82      -0.747  25.381  36.104  1.00 95.16           C  
ATOM   2178  CD2 HIS C  82      -0.934  24.649  34.981  1.00 95.16           C  
ATOM   2179  ND1 HIS C  82       0.301  24.794  36.778  1.00 95.16           N  
ATOM   2180  CE1 HIS C  82       0.731  23.750  36.089  1.00 95.16           C  
ATOM   2181  NE2 HIS C  82      -0.002  23.640  34.994  1.00 95.16           N  
ATOM   2182  N   GLU C  83      -0.856  28.471  34.229  1.00 94.74           N  
ATOM   2183  CA  GLU C  83      -0.426  28.647  32.846  1.00 94.74           C  
ATOM   2184  C   GLU C  83       0.574  29.793  32.720  1.00 94.74           C  
ATOM   2185  CB  GLU C  83      -1.630  28.897  31.935  1.00 94.74           C  
ATOM   2186  O   GLU C  83       1.498  29.731  31.906  1.00 94.74           O  
ATOM   2187  CG  GLU C  83      -2.391  27.634  31.560  1.00 94.74           C  
ATOM   2188  CD  GLU C  83      -3.279  27.809  30.338  1.00 94.74           C  
ATOM   2189  OE1 GLU C  83      -4.280  27.069  30.205  1.00 94.74           O  
ATOM   2190  OE2 GLU C  83      -2.971  28.692  29.507  1.00 94.74           O  
ATOM   2191  N   GLU C  84       0.389  30.820  33.572  1.00 95.64           N  
ATOM   2192  CA  GLU C  84       1.326  31.939  33.576  1.00 95.64           C  
ATOM   2193  C   GLU C  84       2.713  31.497  34.033  1.00 95.64           C  
ATOM   2194  CB  GLU C  84       0.811  33.068  34.473  1.00 95.64           C  
ATOM   2195  O   GLU C  84       3.721  31.889  33.442  1.00 95.64           O  
ATOM   2196  CG  GLU C  84       1.639  34.342  34.394  1.00 95.64           C  
ATOM   2197  CD  GLU C  84       1.083  35.473  35.244  1.00 95.64           C  
ATOM   2198  OE1 GLU C  84       1.202  36.652  34.840  1.00 95.64           O  
ATOM   2199  OE2 GLU C  84       0.525  35.178  36.325  1.00 95.64           O  
ATOM   2200  N   THR C  85       2.732  30.643  35.073  1.00 95.94           N  
ATOM   2201  CA  THR C  85       3.995  30.142  35.603  1.00 95.94           C  
ATOM   2202  C   THR C  85       4.736  29.323  34.550  1.00 95.94           C  
ATOM   2203  CB  THR C  85       3.772  29.283  36.861  1.00 95.94           C  
ATOM   2204  O   THR C  85       5.934  29.518  34.334  1.00 95.94           O  
ATOM   2205  CG2 THR C  85       5.091  28.736  37.395  1.00 95.94           C  
ATOM   2206  OG1 THR C  85       3.154  30.085  37.876  1.00 95.94           O  
ATOM   2207  N   ILE C  86       4.014  28.469  33.863  1.00 96.30           N  
ATOM   2208  CA  ILE C  86       4.616  27.610  32.849  1.00 96.30           C  
ATOM   2209  C   ILE C  86       5.061  28.452  31.656  1.00 96.30           C  
ATOM   2210  CB  ILE C  86       3.636  26.507  32.390  1.00 96.30           C  
ATOM   2211  O   ILE C  86       6.167  28.275  31.141  1.00 96.30           O  
ATOM   2212  CG1 ILE C  86       3.294  25.576  33.560  1.00 96.30           C  
ATOM   2213  CG2 ILE C  86       4.222  25.718  31.216  1.00 96.30           C  
ATOM   2214  CD1 ILE C  86       4.484  24.791  34.094  1.00 96.30           C  
ATOM   2215  N   TYR C  87       4.240  29.395  31.192  1.00 96.53           N  
ATOM   2216  CA  TYR C  87       4.568  30.274  30.075  1.00 96.53           C  
ATOM   2217  C   TYR C  87       5.861  31.035  30.342  1.00 96.53           C  
ATOM   2218  CB  TYR C  87       3.426  31.260  29.813  1.00 96.53           C  
ATOM   2219  O   TYR C  87       6.723  31.133  29.466  1.00 96.53           O  
ATOM   2220  CG  TYR C  87       3.751  32.301  28.769  1.00 96.53           C  
ATOM   2221  CD1 TYR C  87       4.021  33.619  29.131  1.00 96.53           C  
ATOM   2222  CD2 TYR C  87       3.787  31.969  27.419  1.00 96.53           C  
ATOM   2223  CE1 TYR C  87       4.319  34.582  28.173  1.00 96.53           C  
ATOM   2224  CE2 TYR C  87       4.084  32.924  26.452  1.00 96.53           C  
ATOM   2225  OH  TYR C  87       4.643  35.174  25.884  1.00 96.53           O  
ATOM   2226  CZ  TYR C  87       4.348  34.225  26.838  1.00 96.53           C  
ATOM   2227  N   ASN C  88       6.045  31.534  31.578  1.00 96.28           N  
ATOM   2228  CA  ASN C  88       7.222  32.322  31.929  1.00 96.28           C  
ATOM   2229  C   ASN C  88       8.497  31.487  31.856  1.00 96.28           C  
ATOM   2230  CB  ASN C  88       7.065  32.930  33.324  1.00 96.28           C  
ATOM   2231  O   ASN C  88       9.574  32.014  31.569  1.00 96.28           O  
ATOM   2232  CG  ASN C  88       6.073  34.076  33.353  1.00 96.28           C  
ATOM   2233  ND2 ASN C  88       5.433  34.277  34.499  1.00 96.28           N  
ATOM   2234  OD1 ASN C  88       5.884  34.775  32.355  1.00 96.28           O  
ATOM   2235  N   LEU C  89       8.321  30.186  32.032  1.00 96.19           N  
ATOM   2236  CA  LEU C  89       9.478  29.300  31.969  1.00 96.19           C  
ATOM   2237  C   LEU C  89       9.839  28.979  30.522  1.00 96.19           C  
ATOM   2238  CB  LEU C  89       9.205  28.005  32.738  1.00 96.19           C  
ATOM   2239  O   LEU C  89      10.994  28.673  30.219  1.00 96.19           O  
ATOM   2240  CG  LEU C  89       9.121  28.125  34.261  1.00 96.19           C  
ATOM   2241  CD1 LEU C  89       8.633  26.815  34.870  1.00 96.19           C  
ATOM   2242  CD2 LEU C  89      10.474  28.521  34.842  1.00 96.19           C  
ATOM   2243  N   LEU C  90       8.892  29.164  29.552  1.00 96.49           N  
ATOM   2244  CA  LEU C  90       9.093  28.674  28.193  1.00 96.49           C  
ATOM   2245  C   LEU C  90       9.042  29.821  27.189  1.00 96.49           C  
ATOM   2246  CB  LEU C  90       8.037  27.624  27.840  1.00 96.49           C  
ATOM   2247  O   LEU C  90       9.352  29.634  26.010  1.00 96.49           O  
ATOM   2248  CG  LEU C  90       8.104  26.308  28.616  1.00 96.49           C  
ATOM   2249  CD1 LEU C  90       6.877  25.452  28.315  1.00 96.49           C  
ATOM   2250  CD2 LEU C  90       9.385  25.552  28.278  1.00 96.49           C  
ATOM   2251  N   LYS C  91       8.706  31.016  27.540  1.00 95.51           N  
ATOM   2252  CA  LYS C  91       8.382  32.143  26.670  1.00 95.51           C  
ATOM   2253  C   LYS C  91       9.562  32.498  25.769  1.00 95.51           C  
ATOM   2254  CB  LYS C  91       7.972  33.361  27.499  1.00 95.51           C  
ATOM   2255  O   LYS C  91       9.376  33.064  24.689  1.00 95.51           O  
ATOM   2256  CG  LYS C  91       9.086  33.922  28.369  1.00 95.51           C  
ATOM   2257  CD  LYS C  91       8.620  35.136  29.162  1.00 95.51           C  
ATOM   2258  CE  LYS C  91       9.733  35.695  30.038  1.00 95.51           C  
ATOM   2259  NZ  LYS C  91       9.280  36.886  30.817  1.00 95.51           N  
ATOM   2260  N   ASP C  92      10.822  32.102  26.169  1.00 95.26           N  
ATOM   2261  CA  ASP C  92      12.005  32.453  25.389  1.00 95.26           C  
ATOM   2262  C   ASP C  92      12.195  31.492  24.217  1.00 95.26           C  
ATOM   2263  CB  ASP C  92      13.252  32.454  26.276  1.00 95.26           C  
ATOM   2264  O   ASP C  92      12.981  31.762  23.307  1.00 95.26           O  
ATOM   2265  CG  ASP C  92      13.228  33.546  27.331  1.00 95.26           C  
ATOM   2266  OD1 ASP C  92      12.685  34.639  27.065  1.00 95.26           O  
ATOM   2267  OD2 ASP C  92      13.761  33.311  28.437  1.00 95.26           O  
ATOM   2268  N   CYS C  93      11.443  30.437  24.242  1.00 97.38           N  
ATOM   2269  CA  CYS C  93      11.484  29.499  23.125  1.00 97.38           C  
ATOM   2270  C   CYS C  93      10.758  30.065  21.911  1.00 97.38           C  
ATOM   2271  CB  CYS C  93      10.862  28.162  23.525  1.00 97.38           C  
ATOM   2272  O   CYS C  93       9.621  30.527  22.022  1.00 97.38           O  
ATOM   2273  SG  CYS C  93      10.819  26.949  22.187  1.00 97.38           S  
ATOM   2274  N   PRO C  94      11.415  30.126  20.760  1.00 95.97           N  
ATOM   2275  CA  PRO C  94      10.814  30.715  19.561  1.00 95.97           C  
ATOM   2276  C   PRO C  94       9.592  29.941  19.072  1.00 95.97           C  
ATOM   2277  CB  PRO C  94      11.947  30.654  18.532  1.00 95.97           C  
ATOM   2278  O   PRO C  94       8.818  30.452  18.258  1.00 95.97           O  
ATOM   2279  CG  PRO C  94      12.896  29.633  19.069  1.00 95.97           C  
ATOM   2280  CD  PRO C  94      12.717  29.552  20.558  1.00 95.97           C  
ATOM   2281  N   ALA C  95       9.378  28.759  19.576  1.00 97.83           N  
ATOM   2282  CA  ALA C  95       8.261  27.929  19.134  1.00 97.83           C  
ATOM   2283  C   ALA C  95       7.016  28.188  19.979  1.00 97.83           C  
ATOM   2284  CB  ALA C  95       8.640  26.451  19.191  1.00 97.83           C  
ATOM   2285  O   ALA C  95       5.993  27.520  19.810  1.00 97.83           O  
ATOM   2286  N   VAL C  96       7.071  29.167  20.918  1.00 98.15           N  
ATOM   2287  CA  VAL C  96       5.952  29.464  21.805  1.00 98.15           C  
ATOM   2288  C   VAL C  96       5.282  30.767  21.373  1.00 98.15           C  
ATOM   2289  CB  VAL C  96       6.406  29.562  23.279  1.00 98.15           C  
ATOM   2290  O   VAL C  96       5.953  31.782  21.177  1.00 98.15           O  
ATOM   2291  CG1 VAL C  96       5.247  30.000  24.173  1.00 98.15           C  
ATOM   2292  CG2 VAL C  96       6.973  28.225  23.751  1.00 98.15           C  
ATOM   2293  N   ALA C  97       4.006  30.759  21.244  1.00 97.49           N  
ATOM   2294  CA  ALA C  97       3.259  31.961  20.883  1.00 97.49           C  
ATOM   2295  C   ALA C  97       3.232  32.958  22.039  1.00 97.49           C  
ATOM   2296  CB  ALA C  97       1.836  31.599  20.465  1.00 97.49           C  
ATOM   2297  O   ALA C  97       3.142  32.564  23.204  1.00 97.49           O  
ATOM   2298  N   LYS C  98       3.220  34.200  21.693  1.00 95.68           N  
ATOM   2299  CA  LYS C  98       3.187  35.251  22.706  1.00 95.68           C  
ATOM   2300  C   LYS C  98       1.862  35.243  23.463  1.00 95.68           C  
ATOM   2301  CB  LYS C  98       3.417  36.621  22.067  1.00 95.68           C  
ATOM   2302  O   LYS C  98       0.803  35.027  22.870  1.00 95.68           O  
ATOM   2303  CG  LYS C  98       3.687  37.734  23.068  1.00 95.68           C  
ATOM   2304  CD  LYS C  98       4.018  39.047  22.370  1.00 95.68           C  
ATOM   2305  CE  LYS C  98       4.244  40.172  23.370  1.00 95.68           C  
ATOM   2306  NZ  LYS C  98       4.595  41.455  22.691  1.00 95.68           N  
ATOM   2307  N   HIS C  99       1.969  35.397  24.786  1.00 95.10           N  
ATOM   2308  CA  HIS C  99       0.787  35.422  25.642  1.00 95.10           C  
ATOM   2309  C   HIS C  99       0.698  36.731  26.419  1.00 95.10           C  
ATOM   2310  CB  HIS C  99       0.801  34.237  26.609  1.00 95.10           C  
ATOM   2311  O   HIS C  99       1.712  37.396  26.643  1.00 95.10           O  
ATOM   2312  CG  HIS C  99       0.530  32.922  25.950  1.00 95.10           C  
ATOM   2313  CD2 HIS C  99      -0.433  31.998  26.173  1.00 95.10           C  
ATOM   2314  ND1 HIS C  99       1.309  32.429  24.925  1.00 95.10           N  
ATOM   2315  CE1 HIS C  99       0.833  31.254  24.546  1.00 95.10           C  
ATOM   2316  NE2 HIS C  99      -0.223  30.970  25.287  1.00 95.10           N  
ATOM   2317  N   ASP C 100      -0.502  37.157  26.729  1.00 94.30           N  
ATOM   2318  CA  ASP C 100      -0.788  38.200  27.710  1.00 94.30           C  
ATOM   2319  C   ASP C 100      -1.781  37.708  28.761  1.00 94.30           C  
ATOM   2320  CB  ASP C 100      -1.332  39.452  27.018  1.00 94.30           C  
ATOM   2321  O   ASP C 100      -2.724  36.982  28.440  1.00 94.30           O  
ATOM   2322  CG  ASP C 100      -1.371  40.664  27.932  1.00 94.30           C  
ATOM   2323  OD1 ASP C 100      -0.562  40.739  28.881  1.00 94.30           O  
ATOM   2324  OD2 ASP C 100      -2.222  41.551  27.702  1.00 94.30           O  
ATOM   2325  N   PHE C 101      -1.449  37.977  30.002  1.00 94.10           N  
ATOM   2326  CA  PHE C 101      -2.302  37.565  31.110  1.00 94.10           C  
ATOM   2327  C   PHE C 101      -2.959  38.774  31.766  1.00 94.10           C  
ATOM   2328  CB  PHE C 101      -1.495  36.779  32.148  1.00 94.10           C  
ATOM   2329  O   PHE C 101      -2.272  39.703  32.197  1.00 94.10           O  
ATOM   2330  CG  PHE C 101      -0.896  35.506  31.613  1.00 94.10           C  
ATOM   2331  CD1 PHE C 101      -1.525  34.284  31.821  1.00 94.10           C  
ATOM   2332  CD2 PHE C 101       0.297  35.531  30.902  1.00 94.10           C  
ATOM   2333  CE1 PHE C 101      -0.972  33.105  31.327  1.00 94.10           C  
ATOM   2334  CE2 PHE C 101       0.855  34.357  30.406  1.00 94.10           C  
ATOM   2335  CZ  PHE C 101       0.220  33.145  30.620  1.00 94.10           C  
ATOM   2336  N   PHE C 102      -4.346  38.796  31.871  1.00 93.02           N  
ATOM   2337  CA  PHE C 102      -5.010  39.941  32.484  1.00 93.02           C  
ATOM   2338  C   PHE C 102      -6.350  39.532  33.083  1.00 93.02           C  
ATOM   2339  CB  PHE C 102      -5.214  41.059  31.456  1.00 93.02           C  
ATOM   2340  O   PHE C 102      -6.870  38.456  32.780  1.00 93.02           O  
ATOM   2341  CG  PHE C 102      -6.129  40.682  30.323  1.00 93.02           C  
ATOM   2342  CD1 PHE C 102      -5.633  40.040  29.195  1.00 93.02           C  
ATOM   2343  CD2 PHE C 102      -7.486  40.970  30.386  1.00 93.02           C  
ATOM   2344  CE1 PHE C 102      -6.478  39.691  28.144  1.00 93.02           C  
ATOM   2345  CE2 PHE C 102      -8.337  40.624  29.340  1.00 93.02           C  
ATOM   2346  CZ  PHE C 102      -7.831  39.985  28.219  1.00 93.02           C  
ATOM   2347  N   LYS C 103      -6.798  40.356  33.987  1.00 93.23           N  
ATOM   2348  CA  LYS C 103      -8.113  40.163  34.592  1.00 93.23           C  
ATOM   2349  C   LYS C 103      -9.095  41.235  34.129  1.00 93.23           C  
ATOM   2350  CB  LYS C 103      -8.008  40.173  36.118  1.00 93.23           C  
ATOM   2351  O   LYS C 103      -8.718  42.396  33.954  1.00 93.23           O  
ATOM   2352  CG  LYS C 103      -7.078  39.109  36.682  1.00 93.23           C  
ATOM   2353  CD  LYS C 103      -6.895  39.266  38.186  1.00 93.23           C  
ATOM   2354  CE  LYS C 103      -5.871  38.280  38.732  1.00 93.23           C  
ATOM   2355  NZ  LYS C 103      -5.603  38.506  40.183  1.00 93.23           N  
ATOM   2356  N   PHE C 104     -10.338  40.877  33.769  1.00 91.37           N  
ATOM   2357  CA  PHE C 104     -11.352  41.805  33.283  1.00 91.37           C  
ATOM   2358  C   PHE C 104     -12.719  41.466  33.865  1.00 91.37           C  
ATOM   2359  CB  PHE C 104     -11.413  41.785  31.753  1.00 91.37           C  
ATOM   2360  O   PHE C 104     -13.058  40.291  34.023  1.00 91.37           O  
ATOM   2361  CG  PHE C 104     -12.173  42.941  31.160  1.00 91.37           C  
ATOM   2362  CD1 PHE C 104     -13.522  42.818  30.850  1.00 91.37           C  
ATOM   2363  CD2 PHE C 104     -11.538  44.151  30.914  1.00 91.37           C  
ATOM   2364  CE1 PHE C 104     -14.228  43.886  30.301  1.00 91.37           C  
ATOM   2365  CE2 PHE C 104     -12.237  45.223  30.365  1.00 91.37           C  
ATOM   2366  CZ  PHE C 104     -13.581  45.088  30.059  1.00 91.37           C  
ATOM   2367  N   ARG C 105     -13.477  42.546  34.206  1.00 88.88           N  
ATOM   2368  CA  ARG C 105     -14.782  42.349  34.828  1.00 88.88           C  
ATOM   2369  C   ARG C 105     -15.832  41.968  33.790  1.00 88.88           C  
ATOM   2370  CB  ARG C 105     -15.218  43.611  35.575  1.00 88.88           C  
ATOM   2371  O   ARG C 105     -16.063  42.708  32.832  1.00 88.88           O  
ATOM   2372  CG  ARG C 105     -14.970  43.556  37.074  1.00 88.88           C  
ATOM   2373  CD  ARG C 105     -15.458  44.817  37.773  1.00 88.88           C  
ATOM   2374  NE  ARG C 105     -15.008  44.873  39.161  1.00 88.88           N  
ATOM   2375  NH1 ARG C 105     -15.834  46.993  39.561  1.00 88.88           N  
ATOM   2376  NH2 ARG C 105     -14.745  45.850  41.223  1.00 88.88           N  
ATOM   2377  CZ  ARG C 105     -15.197  45.905  39.978  1.00 88.88           C  
ATOM   2378  N   ILE C 106     -16.442  40.755  33.978  1.00 84.19           N  
ATOM   2379  CA  ILE C 106     -17.547  40.291  33.147  1.00 84.19           C  
ATOM   2380  C   ILE C 106     -18.795  40.104  34.006  1.00 84.19           C  
ATOM   2381  CB  ILE C 106     -17.193  38.974  32.420  1.00 84.19           C  
ATOM   2382  O   ILE C 106     -18.812  39.269  34.913  1.00 84.19           O  
ATOM   2383  CG1 ILE C 106     -15.947  39.164  31.548  1.00 84.19           C  
ATOM   2384  CG2 ILE C 106     -18.378  38.485  31.582  1.00 84.19           C  
ATOM   2385  CD1 ILE C 106     -15.951  38.332  30.273  1.00 84.19           C  
ATOM   2386  N   ASP C 107     -19.881  40.805  33.725  1.00 80.47           N  
ATOM   2387  CA  ASP C 107     -21.137  40.735  34.464  1.00 80.47           C  
ATOM   2388  C   ASP C 107     -20.909  40.952  35.959  1.00 80.47           C  
ATOM   2389  CB  ASP C 107     -21.826  39.389  34.228  1.00 80.47           C  
ATOM   2390  O   ASP C 107     -21.424  40.198  36.787  1.00 80.47           O  
ATOM   2391  CG  ASP C 107     -22.274  39.197  32.790  1.00 80.47           C  
ATOM   2392  OD1 ASP C 107     -22.603  40.197  32.115  1.00 80.47           O  
ATOM   2393  OD2 ASP C 107     -22.302  38.036  32.328  1.00 80.47           O  
ATOM   2394  N   GLY C 108     -19.922  41.847  36.309  1.00 80.03           N  
ATOM   2395  CA  GLY C 108     -19.684  42.241  37.688  1.00 80.03           C  
ATOM   2396  C   GLY C 108     -18.600  41.422  38.364  1.00 80.03           C  
ATOM   2397  O   GLY C 108     -18.094  41.804  39.421  1.00 80.03           O  
ATOM   2398  N   ASP C 109     -18.147  40.295  37.810  1.00 87.71           N  
ATOM   2399  CA  ASP C 109     -17.131  39.440  38.417  1.00 87.71           C  
ATOM   2400  C   ASP C 109     -15.793  39.582  37.697  1.00 87.71           C  
ATOM   2401  CB  ASP C 109     -17.583  37.978  38.404  1.00 87.71           C  
ATOM   2402  O   ASP C 109     -15.750  39.680  36.469  1.00 87.71           O  
ATOM   2403  CG  ASP C 109     -18.816  37.731  39.255  1.00 87.71           C  
ATOM   2404  OD1 ASP C 109     -18.976  38.392  40.304  1.00 87.71           O  
ATOM   2405  OD2 ASP C 109     -19.634  36.865  38.875  1.00 87.71           O  
ATOM   2406  N   MET C 110     -14.763  39.709  38.551  1.00 89.52           N  
ATOM   2407  CA  MET C 110     -13.421  39.746  37.977  1.00 89.52           C  
ATOM   2408  C   MET C 110     -13.007  38.368  37.472  1.00 89.52           C  
ATOM   2409  CB  MET C 110     -12.409  40.253  39.005  1.00 89.52           C  
ATOM   2410  O   MET C 110     -12.795  37.450  38.266  1.00 89.52           O  
ATOM   2411  CG  MET C 110     -12.426  41.762  39.189  1.00 89.52           C  
ATOM   2412  SD  MET C 110     -12.001  42.663  37.648  1.00 89.52           S  
ATOM   2413  CE  MET C 110     -10.242  42.239  37.505  1.00 89.52           C  
ATOM   2414  N   VAL C 111     -12.915  38.214  36.161  1.00 91.66           N  
ATOM   2415  CA  VAL C 111     -12.629  36.926  35.539  1.00 91.66           C  
ATOM   2416  C   VAL C 111     -11.241  36.955  34.904  1.00 91.66           C  
ATOM   2417  CB  VAL C 111     -13.692  36.559  34.479  1.00 91.66           C  
ATOM   2418  O   VAL C 111     -10.916  37.874  34.149  1.00 91.66           O  
ATOM   2419  CG1 VAL C 111     -13.430  35.165  33.911  1.00 91.66           C  
ATOM   2420  CG2 VAL C 111     -15.094  36.639  35.081  1.00 91.66           C  
ATOM   2421  N   PRO C 112     -10.354  36.000  35.254  1.00 94.60           N  
ATOM   2422  CA  PRO C 112      -9.021  35.943  34.648  1.00 94.60           C  
ATOM   2423  C   PRO C 112      -9.056  35.508  33.185  1.00 94.60           C  
ATOM   2424  CB  PRO C 112      -8.287  34.910  35.508  1.00 94.60           C  
ATOM   2425  O   PRO C 112      -9.801  34.592  32.827  1.00 94.60           O  
ATOM   2426  CG  PRO C 112      -9.248  34.571  36.601  1.00 94.60           C  
ATOM   2427  CD  PRO C 112     -10.595  35.131  36.244  1.00 94.60           C  
ATOM   2428  N   HIS C 113      -8.272  36.148  32.293  1.00 93.91           N  
ATOM   2429  CA  HIS C 113      -8.209  35.849  30.867  1.00 93.91           C  
ATOM   2430  C   HIS C 113      -6.770  35.635  30.411  1.00 93.91           C  
ATOM   2431  CB  HIS C 113      -8.856  36.972  30.055  1.00 93.91           C  
ATOM   2432  O   HIS C 113      -5.851  36.283  30.917  1.00 93.91           O  
ATOM   2433  CG  HIS C 113     -10.332  37.093  30.266  1.00 93.91           C  
ATOM   2434  CD2 HIS C 113     -11.374  36.745  29.476  1.00 93.91           C  
ATOM   2435  ND1 HIS C 113     -10.878  37.632  31.411  1.00 93.91           N  
ATOM   2436  CE1 HIS C 113     -12.197  37.610  31.315  1.00 93.91           C  
ATOM   2437  NE2 HIS C 113     -12.524  37.077  30.150  1.00 93.91           N  
ATOM   2438  N   ILE C 114      -6.578  34.673  29.553  1.00 94.68           N  
ATOM   2439  CA  ILE C 114      -5.293  34.487  28.887  1.00 94.68           C  
ATOM   2440  C   ILE C 114      -5.440  34.772  27.394  1.00 94.68           C  
ATOM   2441  CB  ILE C 114      -4.743  33.060  29.109  1.00 94.68           C  
ATOM   2442  O   ILE C 114      -6.243  34.135  26.710  1.00 94.68           O  
ATOM   2443  CG1 ILE C 114      -4.640  32.755  30.607  1.00 94.68           C  
ATOM   2444  CG2 ILE C 114      -3.386  32.892  28.421  1.00 94.68           C  
ATOM   2445  CD1 ILE C 114      -4.314  31.301  30.922  1.00 94.68           C  
ATOM   2446  N   SER C 115      -4.684  35.773  26.957  1.00 94.39           N  
ATOM   2447  CA  SER C 115      -4.706  36.111  25.537  1.00 94.39           C  
ATOM   2448  C   SER C 115      -3.537  35.468  24.798  1.00 94.39           C  
ATOM   2449  CB  SER C 115      -4.668  37.627  25.346  1.00 94.39           C  
ATOM   2450  O   SER C 115      -2.376  35.792  25.060  1.00 94.39           O  
ATOM   2451  OG  SER C 115      -4.636  37.960  23.968  1.00 94.39           O  
ATOM   2452  N   ARG C 116      -3.819  34.582  23.942  1.00 95.63           N  
ATOM   2453  CA  ARG C 116      -2.836  33.983  23.044  1.00 95.63           C  
ATOM   2454  C   ARG C 116      -2.801  34.713  21.706  1.00 95.63           C  
ATOM   2455  CB  ARG C 116      -3.141  32.500  22.825  1.00 95.63           C  
ATOM   2456  O   ARG C 116      -3.796  34.735  20.979  1.00 95.63           O  
ATOM   2457  CG  ARG C 116      -3.258  31.698  24.111  1.00 95.63           C  
ATOM   2458  CD  ARG C 116      -3.841  30.314  23.862  1.00 95.63           C  
ATOM   2459  NE  ARG C 116      -3.991  29.561  25.104  1.00 95.63           N  
ATOM   2460  NH1 ARG C 116      -5.144  27.805  24.141  1.00 95.63           N  
ATOM   2461  NH2 ARG C 116      -4.687  27.788  26.388  1.00 95.63           N  
ATOM   2462  CZ  ARG C 116      -4.607  28.386  25.208  1.00 95.63           C  
ATOM   2463  N   GLN C 117      -1.633  35.171  21.336  1.00 95.74           N  
ATOM   2464  CA  GLN C 117      -1.600  36.205  20.308  1.00 95.74           C  
ATOM   2465  C   GLN C 117      -1.048  35.658  18.995  1.00 95.74           C  
ATOM   2466  CB  GLN C 117      -0.764  37.399  20.772  1.00 95.74           C  
ATOM   2467  O   GLN C 117      -0.174  34.788  18.997  1.00 95.74           O  
ATOM   2468  CG  GLN C 117      -1.286  38.058  22.042  1.00 95.74           C  
ATOM   2469  CD  GLN C 117      -0.414  39.210  22.505  1.00 95.74           C  
ATOM   2470  NE2 GLN C 117      -0.761  39.794  23.647  1.00 95.74           N  
ATOM   2471  OE1 GLN C 117       0.564  39.572  21.843  1.00 95.74           O  
ATOM   2472  N   ARG C 118      -1.628  36.150  17.894  1.00 96.42           N  
ATOM   2473  CA  ARG C 118      -1.174  35.994  16.516  1.00 96.42           C  
ATOM   2474  C   ARG C 118      -1.141  34.523  16.115  1.00 96.42           C  
ATOM   2475  CB  ARG C 118       0.210  36.619  16.331  1.00 96.42           C  
ATOM   2476  O   ARG C 118      -0.137  34.041  15.585  1.00 96.42           O  
ATOM   2477  CG  ARG C 118       0.237  38.126  16.530  1.00 96.42           C  
ATOM   2478  CD  ARG C 118       1.606  38.712  16.214  1.00 96.42           C  
ATOM   2479  NE  ARG C 118       1.612  40.167  16.340  1.00 96.42           N  
ATOM   2480  NH1 ARG C 118       2.528  40.187  18.461  1.00 96.42           N  
ATOM   2481  NH2 ARG C 118       2.008  42.158  17.413  1.00 96.42           N  
ATOM   2482  CZ  ARG C 118       2.049  40.834  17.404  1.00 96.42           C  
ATOM   2483  N   LEU C 119      -2.199  33.862  16.420  1.00 97.05           N  
ATOM   2484  CA  LEU C 119      -2.372  32.467  16.030  1.00 97.05           C  
ATOM   2485  C   LEU C 119      -3.109  32.363  14.699  1.00 97.05           C  
ATOM   2486  CB  LEU C 119      -3.136  31.699  17.112  1.00 97.05           C  
ATOM   2487  O   LEU C 119      -3.828  33.285  14.309  1.00 97.05           O  
ATOM   2488  CG  LEU C 119      -2.502  31.678  18.504  1.00 97.05           C  
ATOM   2489  CD1 LEU C 119      -3.416  30.959  19.491  1.00 97.05           C  
ATOM   2490  CD2 LEU C 119      -1.130  31.015  18.457  1.00 97.05           C  
ATOM   2491  N   THR C 120      -2.879  31.238  14.015  1.00 97.90           N  
ATOM   2492  CA  THR C 120      -3.637  30.989  12.794  1.00 97.90           C  
ATOM   2493  C   THR C 120      -5.061  30.550  13.122  1.00 97.90           C  
ATOM   2494  CB  THR C 120      -2.955  29.919  11.922  1.00 97.90           C  
ATOM   2495  O   THR C 120      -5.334  30.086  14.231  1.00 97.90           O  
ATOM   2496  CG2 THR C 120      -1.539  30.339  11.542  1.00 97.90           C  
ATOM   2497  OG1 THR C 120      -2.896  28.685  12.649  1.00 97.90           O  
ATOM   2498  N   LYS C 121      -5.928  30.728  12.140  1.00 96.53           N  
ATOM   2499  CA  LYS C 121      -7.324  30.353  12.342  1.00 96.53           C  
ATOM   2500  C   LYS C 121      -7.451  28.874  12.697  1.00 96.53           C  
ATOM   2501  CB  LYS C 121      -8.150  30.665  11.094  1.00 96.53           C  
ATOM   2502  O   LYS C 121      -8.162  28.515  13.638  1.00 96.53           O  
ATOM   2503  CG  LYS C 121      -9.626  30.318  11.225  1.00 96.53           C  
ATOM   2504  CD  LYS C 121     -10.413  30.743   9.992  1.00 96.53           C  
ATOM   2505  CE  LYS C 121     -11.890  30.399  10.124  1.00 96.53           C  
ATOM   2506  NZ  LYS C 121     -12.678  30.883   8.951  1.00 96.53           N  
ATOM   2507  N   TYR C 122      -6.765  28.051  11.964  1.00 97.43           N  
ATOM   2508  CA  TYR C 122      -6.851  26.609  12.164  1.00 97.43           C  
ATOM   2509  C   TYR C 122      -5.586  26.074  12.824  1.00 97.43           C  
ATOM   2510  CB  TYR C 122      -7.087  25.893  10.831  1.00 97.43           C  
ATOM   2511  O   TYR C 122      -4.530  26.708  12.763  1.00 97.43           O  
ATOM   2512  CG  TYR C 122      -8.416  26.219  10.194  1.00 97.43           C  
ATOM   2513  CD1 TYR C 122      -9.611  25.806  10.779  1.00 97.43           C  
ATOM   2514  CD2 TYR C 122      -8.480  26.939   9.006  1.00 97.43           C  
ATOM   2515  CE1 TYR C 122     -10.838  26.102  10.194  1.00 97.43           C  
ATOM   2516  CE2 TYR C 122      -9.701  27.241   8.412  1.00 97.43           C  
ATOM   2517  OH  TYR C 122     -12.085  27.115   8.430  1.00 97.43           O  
ATOM   2518  CZ  TYR C 122     -10.873  26.819   9.013  1.00 97.43           C  
ATOM   2519  N   THR C 123      -5.743  24.952  13.564  1.00 97.96           N  
ATOM   2520  CA  THR C 123      -4.605  24.272  14.173  1.00 97.96           C  
ATOM   2521  C   THR C 123      -4.138  23.111  13.300  1.00 97.96           C  
ATOM   2522  CB  THR C 123      -4.952  23.752  15.581  1.00 97.96           C  
ATOM   2523  O   THR C 123      -4.787  22.774  12.308  1.00 97.96           O  
ATOM   2524  CG2 THR C 123      -5.493  24.872  16.463  1.00 97.96           C  
ATOM   2525  OG1 THR C 123      -5.944  22.723  15.472  1.00 97.96           O  
ATOM   2526  N   MET C 124      -3.014  22.531  13.705  1.00 98.01           N  
ATOM   2527  CA  MET C 124      -2.513  21.348  13.011  1.00 98.01           C  
ATOM   2528  C   MET C 124      -3.513  20.200  13.102  1.00 98.01           C  
ATOM   2529  CB  MET C 124      -1.165  20.914  13.590  1.00 98.01           C  
ATOM   2530  O   MET C 124      -3.635  19.402  12.171  1.00 98.01           O  
ATOM   2531  CG  MET C 124      -0.425  19.904  12.729  1.00 98.01           C  
ATOM   2532  SD  MET C 124      -0.106  20.526  11.032  1.00 98.01           S  
ATOM   2533  CE  MET C 124       1.167  21.771  11.382  1.00 98.01           C  
ATOM   2534  N   ALA C 125      -4.244  20.085  14.179  1.00 98.07           N  
ATOM   2535  CA  ALA C 125      -5.255  19.043  14.348  1.00 98.07           C  
ATOM   2536  C   ALA C 125      -6.362  19.178  13.307  1.00 98.07           C  
ATOM   2537  CB  ALA C 125      -5.844  19.098  15.756  1.00 98.07           C  
ATOM   2538  O   ALA C 125      -6.851  18.177  12.779  1.00 98.07           O  
ATOM   2539  N   ASP C 126      -6.708  20.446  12.979  1.00 98.12           N  
ATOM   2540  CA  ASP C 126      -7.737  20.689  11.973  1.00 98.12           C  
ATOM   2541  C   ASP C 126      -7.294  20.185  10.601  1.00 98.12           C  
ATOM   2542  CB  ASP C 126      -8.077  22.179  11.901  1.00 98.12           C  
ATOM   2543  O   ASP C 126      -8.082  19.580   9.872  1.00 98.12           O  
ATOM   2544  CG  ASP C 126      -8.799  22.683  13.138  1.00 98.12           C  
ATOM   2545  OD1 ASP C 126      -9.799  22.060  13.556  1.00 98.12           O  
ATOM   2546  OD2 ASP C 126      -8.367  23.713  13.698  1.00 98.12           O  
ATOM   2547  N   LEU C 127      -6.064  20.442  10.286  1.00 98.03           N  
ATOM   2548  CA  LEU C 127      -5.529  19.990   9.006  1.00 98.03           C  
ATOM   2549  C   LEU C 127      -5.487  18.467   8.941  1.00 98.03           C  
ATOM   2550  CB  LEU C 127      -4.126  20.561   8.781  1.00 98.03           C  
ATOM   2551  O   LEU C 127      -5.995  17.868   7.991  1.00 98.03           O  
ATOM   2552  CG  LEU C 127      -3.376  20.051   7.549  1.00 98.03           C  
ATOM   2553  CD1 LEU C 127      -4.150  20.390   6.279  1.00 98.03           C  
ATOM   2554  CD2 LEU C 127      -1.970  20.638   7.498  1.00 98.03           C  
ATOM   2555  N   VAL C 128      -4.937  17.846   9.980  1.00 97.52           N  
ATOM   2556  CA  VAL C 128      -4.786  16.395  10.023  1.00 97.52           C  
ATOM   2557  C   VAL C 128      -6.160  15.731  10.000  1.00 97.52           C  
ATOM   2558  CB  VAL C 128      -3.997  15.944  11.273  1.00 97.52           C  
ATOM   2559  O   VAL C 128      -6.383  14.777   9.250  1.00 97.52           O  
ATOM   2560  CG1 VAL C 128      -4.028  14.423  11.411  1.00 97.52           C  
ATOM   2561  CG2 VAL C 128      -2.556  16.448  11.205  1.00 97.52           C  
ATOM   2562  N   TYR C 129      -7.081  16.273  10.753  1.00 97.50           N  
ATOM   2563  CA  TYR C 129      -8.429  15.719  10.818  1.00 97.50           C  
ATOM   2564  C   TYR C 129      -9.129  15.827   9.469  1.00 97.50           C  
ATOM   2565  CB  TYR C 129      -9.253  16.435  11.893  1.00 97.50           C  
ATOM   2566  O   TYR C 129      -9.781  14.879   9.023  1.00 97.50           O  
ATOM   2567  CG  TYR C 129     -10.596  15.796  12.153  1.00 97.50           C  
ATOM   2568  CD1 TYR C 129     -11.718  16.160  11.412  1.00 97.50           C  
ATOM   2569  CD2 TYR C 129     -10.746  14.829  13.141  1.00 97.50           C  
ATOM   2570  CE1 TYR C 129     -12.957  15.576  11.650  1.00 97.50           C  
ATOM   2571  CE2 TYR C 129     -11.980  14.238  13.388  1.00 97.50           C  
ATOM   2572  OH  TYR C 129     -14.303  14.035  12.878  1.00 97.50           O  
ATOM   2573  CZ  TYR C 129     -13.079  14.617  12.638  1.00 97.50           C  
ATOM   2574  N   ALA C 130      -8.972  17.014   8.808  1.00 97.06           N  
ATOM   2575  CA  ALA C 130      -9.627  17.253   7.525  1.00 97.06           C  
ATOM   2576  C   ALA C 130      -9.160  16.248   6.475  1.00 97.06           C  
ATOM   2577  CB  ALA C 130      -9.359  18.678   7.048  1.00 97.06           C  
ATOM   2578  O   ALA C 130      -9.958  15.774   5.663  1.00 97.06           O  
ATOM   2579  N   LEU C 131      -7.966  15.869   6.512  1.00 96.04           N  
ATOM   2580  CA  LEU C 131      -7.427  14.916   5.548  1.00 96.04           C  
ATOM   2581  C   LEU C 131      -7.762  13.484   5.955  1.00 96.04           C  
ATOM   2582  CB  LEU C 131      -5.911  15.081   5.421  1.00 96.04           C  
ATOM   2583  O   LEU C 131      -8.140  12.668   5.112  1.00 96.04           O  
ATOM   2584  CG  LEU C 131      -5.425  16.307   4.646  1.00 96.04           C  
ATOM   2585  CD1 LEU C 131      -3.936  16.530   4.887  1.00 96.04           C  
ATOM   2586  CD2 LEU C 131      -5.713  16.148   3.157  1.00 96.04           C  
ATOM   2587  N   ARG C 132      -7.638  13.174   7.230  1.00 95.49           N  
ATOM   2588  CA  ARG C 132      -7.872  11.836   7.763  1.00 95.49           C  
ATOM   2589  C   ARG C 132      -9.329  11.423   7.588  1.00 95.49           C  
ATOM   2590  CB  ARG C 132      -7.483  11.770   9.242  1.00 95.49           C  
ATOM   2591  O   ARG C 132      -9.626  10.245   7.381  1.00 95.49           O  
ATOM   2592  CG  ARG C 132      -7.619  10.385   9.854  1.00 95.49           C  
ATOM   2593  CD  ARG C 132      -7.033  10.329  11.258  1.00 95.49           C  
ATOM   2594  NE  ARG C 132      -7.040   8.970  11.791  1.00 95.49           N  
ATOM   2595  NH1 ARG C 132      -4.764   8.648  11.568  1.00 95.49           N  
ATOM   2596  NH2 ARG C 132      -6.083   6.980  12.423  1.00 95.49           N  
ATOM   2597  CZ  ARG C 132      -5.962   8.202  11.926  1.00 95.49           C  
ATOM   2598  N   HIS C 133     -10.286  12.359   7.674  1.00 95.73           N  
ATOM   2599  CA  HIS C 133     -11.715  12.091   7.558  1.00 95.73           C  
ATOM   2600  C   HIS C 133     -12.319  12.824   6.365  1.00 95.73           C  
ATOM   2601  CB  HIS C 133     -12.442  12.492   8.843  1.00 95.73           C  
ATOM   2602  O   HIS C 133     -13.421  13.369   6.459  1.00 95.73           O  
ATOM   2603  CG  HIS C 133     -11.989  11.734  10.050  1.00 95.73           C  
ATOM   2604  CD2 HIS C 133     -11.265  12.124  11.126  1.00 95.73           C  
ATOM   2605  ND1 HIS C 133     -12.277  10.400  10.243  1.00 95.73           N  
ATOM   2606  CE1 HIS C 133     -11.749  10.002  11.388  1.00 95.73           C  
ATOM   2607  NE2 HIS C 133     -11.130  11.029  11.944  1.00 95.73           N  
ATOM   2608  N   PHE C 134     -11.537  12.819   5.327  1.00 95.37           N  
ATOM   2609  CA  PHE C 134     -11.925  13.539   4.119  1.00 95.37           C  
ATOM   2610  C   PHE C 134     -13.305  13.097   3.646  1.00 95.37           C  
ATOM   2611  CB  PHE C 134     -10.894  13.322   3.007  1.00 95.37           C  
ATOM   2612  O   PHE C 134     -13.595  11.900   3.594  1.00 95.37           O  
ATOM   2613  CG  PHE C 134     -11.236  14.019   1.718  1.00 95.37           C  
ATOM   2614  CD1 PHE C 134     -11.826  13.323   0.671  1.00 95.37           C  
ATOM   2615  CD2 PHE C 134     -10.966  15.371   1.554  1.00 95.37           C  
ATOM   2616  CE1 PHE C 134     -12.144  13.966  -0.524  1.00 95.37           C  
ATOM   2617  CE2 PHE C 134     -11.280  16.020   0.363  1.00 95.37           C  
ATOM   2618  CZ  PHE C 134     -11.868  15.316  -0.675  1.00 95.37           C  
ATOM   2619  N   ASP C 135     -14.115  14.073   3.345  1.00 91.76           N  
ATOM   2620  CA  ASP C 135     -15.449  13.912   2.776  1.00 91.76           C  
ATOM   2621  C   ASP C 135     -15.707  14.943   1.680  1.00 91.76           C  
ATOM   2622  CB  ASP C 135     -16.515  14.027   3.868  1.00 91.76           C  
ATOM   2623  O   ASP C 135     -15.727  16.147   1.945  1.00 91.76           O  
ATOM   2624  CG  ASP C 135     -17.923  13.795   3.348  1.00 91.76           C  
ATOM   2625  OD1 ASP C 135     -18.092  13.544   2.135  1.00 91.76           O  
ATOM   2626  OD2 ASP C 135     -18.873  13.868   4.157  1.00 91.76           O  
ATOM   2627  N   GLU C 136     -15.850  14.431   0.523  1.00 90.29           N  
ATOM   2628  CA  GLU C 136     -15.984  15.316  -0.631  1.00 90.29           C  
ATOM   2629  C   GLU C 136     -17.200  16.228  -0.488  1.00 90.29           C  
ATOM   2630  CB  GLU C 136     -16.086  14.502  -1.923  1.00 90.29           C  
ATOM   2631  O   GLU C 136     -17.228  17.326  -1.048  1.00 90.29           O  
ATOM   2632  CG  GLU C 136     -17.369  13.692  -2.041  1.00 90.29           C  
ATOM   2633  CD  GLU C 136     -17.282  12.330  -1.370  1.00 90.29           C  
ATOM   2634  OE1 GLU C 136     -18.142  11.463  -1.644  1.00 90.29           O  
ATOM   2635  OE2 GLU C 136     -16.347  12.130  -0.563  1.00 90.29           O  
ATOM   2636  N   GLY C 137     -18.229  15.742   0.307  1.00 89.43           N  
ATOM   2637  CA  GLY C 137     -19.429  16.535   0.520  1.00 89.43           C  
ATOM   2638  C   GLY C 137     -19.290  17.535   1.652  1.00 89.43           C  
ATOM   2639  O   GLY C 137     -20.080  18.476   1.757  1.00 89.43           O  
ATOM   2640  N   ASN C 138     -18.227  17.334   2.431  1.00 90.45           N  
ATOM   2641  CA  ASN C 138     -17.974  18.198   3.579  1.00 90.45           C  
ATOM   2642  C   ASN C 138     -16.480  18.426   3.790  1.00 90.45           C  
ATOM   2643  CB  ASN C 138     -18.606  17.610   4.843  1.00 90.45           C  
ATOM   2644  O   ASN C 138     -15.905  17.937   4.764  1.00 90.45           O  
ATOM   2645  CG  ASN C 138     -18.626  18.593   5.997  1.00 90.45           C  
ATOM   2646  ND2 ASN C 138     -19.206  18.180   7.118  1.00 90.45           N  
ATOM   2647  OD1 ASN C 138     -18.126  19.715   5.882  1.00 90.45           O  
ATOM   2648  N   CYS C 139     -15.836  19.304   2.992  1.00 94.49           N  
ATOM   2649  CA  CYS C 139     -14.392  19.482   3.087  1.00 94.49           C  
ATOM   2650  C   CYS C 139     -14.020  20.960   3.039  1.00 94.49           C  
ATOM   2651  CB  CYS C 139     -13.684  18.732   1.960  1.00 94.49           C  
ATOM   2652  O   CYS C 139     -12.997  21.328   2.460  1.00 94.49           O  
ATOM   2653  SG  CYS C 139     -14.314  19.127   0.314  1.00 94.49           S  
ATOM   2654  N   ASP C 140     -14.859  21.865   3.603  1.00 95.31           N  
ATOM   2655  CA  ASP C 140     -14.678  23.313   3.554  1.00 95.31           C  
ATOM   2656  C   ASP C 140     -13.425  23.736   4.316  1.00 95.31           C  
ATOM   2657  CB  ASP C 140     -15.906  24.027   4.122  1.00 95.31           C  
ATOM   2658  O   ASP C 140     -12.712  24.648   3.892  1.00 95.31           O  
ATOM   2659  CG  ASP C 140     -17.123  23.925   3.219  1.00 95.31           C  
ATOM   2660  OD1 ASP C 140     -16.959  23.767   1.990  1.00 95.31           O  
ATOM   2661  OD2 ASP C 140     -18.256  24.006   3.741  1.00 95.31           O  
ATOM   2662  N   THR C 141     -13.207  23.070   5.431  1.00 97.01           N  
ATOM   2663  CA  THR C 141     -12.033  23.409   6.227  1.00 97.01           C  
ATOM   2664  C   THR C 141     -10.753  23.180   5.429  1.00 97.01           C  
ATOM   2665  CB  THR C 141     -11.984  22.586   7.528  1.00 97.01           C  
ATOM   2666  O   THR C 141      -9.874  24.043   5.394  1.00 97.01           O  
ATOM   2667  CG2 THR C 141     -10.740  22.922   8.344  1.00 97.01           C  
ATOM   2668  OG1 THR C 141     -13.148  22.873   8.313  1.00 97.01           O  
ATOM   2669  N   LEU C 142     -10.667  22.109   4.746  1.00 97.61           N  
ATOM   2670  CA  LEU C 142      -9.492  21.781   3.946  1.00 97.61           C  
ATOM   2671  C   LEU C 142      -9.312  22.782   2.809  1.00 97.61           C  
ATOM   2672  CB  LEU C 142      -9.607  20.363   3.380  1.00 97.61           C  
ATOM   2673  O   LEU C 142      -8.207  23.282   2.586  1.00 97.61           O  
ATOM   2674  CG  LEU C 142      -8.447  19.886   2.504  1.00 97.61           C  
ATOM   2675  CD1 LEU C 142      -7.146  19.890   3.300  1.00 97.61           C  
ATOM   2676  CD2 LEU C 142      -8.735  18.497   1.946  1.00 97.61           C  
ATOM   2677  N   LYS C 143     -10.424  23.139   2.113  1.00 97.58           N  
ATOM   2678  CA  LYS C 143     -10.379  24.097   1.012  1.00 97.58           C  
ATOM   2679  C   LYS C 143      -9.867  25.455   1.485  1.00 97.58           C  
ATOM   2680  CB  LYS C 143     -11.762  24.251   0.377  1.00 97.58           C  
ATOM   2681  O   LYS C 143      -8.998  26.053   0.847  1.00 97.58           O  
ATOM   2682  CG  LYS C 143     -12.233  23.022  -0.386  1.00 97.58           C  
ATOM   2683  CD  LYS C 143     -13.609  23.240  -1.001  1.00 97.58           C  
ATOM   2684  CE  LYS C 143     -14.090  22.004  -1.749  1.00 97.58           C  
ATOM   2685  NZ  LYS C 143     -15.449  22.205  -2.335  1.00 97.58           N  
ATOM   2686  N   GLU C 144     -10.393  25.805   2.603  1.00 97.37           N  
ATOM   2687  CA  GLU C 144     -10.017  27.110   3.140  1.00 97.37           C  
ATOM   2688  C   GLU C 144      -8.533  27.156   3.492  1.00 97.37           C  
ATOM   2689  CB  GLU C 144     -10.861  27.448   4.372  1.00 97.37           C  
ATOM   2690  O   GLU C 144      -7.856  28.151   3.224  1.00 97.37           O  
ATOM   2691  CG  GLU C 144     -10.699  28.883   4.853  1.00 97.37           C  
ATOM   2692  CD  GLU C 144     -11.630  29.239   6.001  1.00 97.37           C  
ATOM   2693  OE1 GLU C 144     -11.462  30.324   6.604  1.00 97.37           O  
ATOM   2694  OE2 GLU C 144     -12.533  28.427   6.301  1.00 97.37           O  
ATOM   2695  N   ILE C 145      -8.030  26.139   4.070  1.00 98.16           N  
ATOM   2696  CA  ILE C 145      -6.622  26.074   4.446  1.00 98.16           C  
ATOM   2697  C   ILE C 145      -5.750  26.149   3.194  1.00 98.16           C  
ATOM   2698  CB  ILE C 145      -6.308  24.788   5.242  1.00 98.16           C  
ATOM   2699  O   ILE C 145      -4.787  26.918   3.146  1.00 98.16           O  
ATOM   2700  CG1 ILE C 145      -6.932  24.860   6.641  1.00 98.16           C  
ATOM   2701  CG2 ILE C 145      -4.796  24.562   5.328  1.00 98.16           C  
ATOM   2702  CD1 ILE C 145      -6.836  23.561   7.429  1.00 98.16           C  
ATOM   2703  N   LEU C 146      -6.083  25.444   2.150  1.00 98.18           N  
ATOM   2704  CA  LEU C 146      -5.291  25.379   0.926  1.00 98.18           C  
ATOM   2705  C   LEU C 146      -5.248  26.737   0.234  1.00 98.18           C  
ATOM   2706  CB  LEU C 146      -5.861  24.325  -0.027  1.00 98.18           C  
ATOM   2707  O   LEU C 146      -4.202  27.148  -0.274  1.00 98.18           O  
ATOM   2708  CG  LEU C 146      -5.732  22.868   0.420  1.00 98.18           C  
ATOM   2709  CD1 LEU C 146      -6.465  21.950  -0.553  1.00 98.18           C  
ATOM   2710  CD2 LEU C 146      -4.265  22.471   0.536  1.00 98.18           C  
ATOM   2711  N   VAL C 147      -6.349  27.460   0.298  1.00 97.86           N  
ATOM   2712  CA  VAL C 147      -6.425  28.766  -0.349  1.00 97.86           C  
ATOM   2713  C   VAL C 147      -5.684  29.803   0.492  1.00 97.86           C  
ATOM   2714  CB  VAL C 147      -7.889  29.206  -0.570  1.00 97.86           C  
ATOM   2715  O   VAL C 147      -4.913  30.606  -0.039  1.00 97.86           O  
ATOM   2716  CG1 VAL C 147      -7.951  30.655  -1.049  1.00 97.86           C  
ATOM   2717  CG2 VAL C 147      -8.579  28.279  -1.570  1.00 97.86           C  
ATOM   2718  N   THR C 148      -5.902  29.733   1.775  1.00 97.31           N  
ATOM   2719  CA  THR C 148      -5.305  30.697   2.693  1.00 97.31           C  
ATOM   2720  C   THR C 148      -3.783  30.671   2.588  1.00 97.31           C  
ATOM   2721  CB  THR C 148      -5.727  30.418   4.147  1.00 97.31           C  
ATOM   2722  O   THR C 148      -3.134  31.719   2.636  1.00 97.31           O  
ATOM   2723  CG2 THR C 148      -5.071  31.404   5.109  1.00 97.31           C  
ATOM   2724  OG1 THR C 148      -7.151  30.536   4.257  1.00 97.31           O  
ATOM   2725  N   TYR C 149      -3.219  29.508   2.321  1.00 97.24           N  
ATOM   2726  CA  TYR C 149      -1.765  29.402   2.328  1.00 97.24           C  
ATOM   2727  C   TYR C 149      -1.223  29.245   0.912  1.00 97.24           C  
ATOM   2728  CB  TYR C 149      -1.316  28.220   3.192  1.00 97.24           C  
ATOM   2729  O   TYR C 149      -0.164  28.645   0.709  1.00 97.24           O  
ATOM   2730  CG  TYR C 149      -1.615  28.395   4.661  1.00 97.24           C  
ATOM   2731  CD1 TYR C 149      -0.916  29.323   5.429  1.00 97.24           C  
ATOM   2732  CD2 TYR C 149      -2.597  27.631   5.285  1.00 97.24           C  
ATOM   2733  CE1 TYR C 149      -1.188  29.486   6.784  1.00 97.24           C  
ATOM   2734  CE2 TYR C 149      -2.876  27.786   6.638  1.00 97.24           C  
ATOM   2735  OH  TYR C 149      -2.441  28.872   8.719  1.00 97.24           O  
ATOM   2736  CZ  TYR C 149      -2.168  28.714   7.378  1.00 97.24           C  
ATOM   2737  N   ASN C 150      -1.960  29.668  -0.031  1.00 96.09           N  
ATOM   2738  CA  ASN C 150      -1.606  29.856  -1.434  1.00 96.09           C  
ATOM   2739  C   ASN C 150      -1.162  28.546  -2.080  1.00 96.09           C  
ATOM   2740  CB  ASN C 150      -0.511  30.915  -1.575  1.00 96.09           C  
ATOM   2741  O   ASN C 150      -0.194  28.523  -2.843  1.00 96.09           O  
ATOM   2742  CG  ASN C 150      -0.986  32.301  -1.183  1.00 96.09           C  
ATOM   2743  ND2 ASN C 150      -0.092  33.091  -0.600  1.00 96.09           N  
ATOM   2744  OD1 ASN C 150      -2.146  32.658  -1.401  1.00 96.09           O  
ATOM   2745  N   CYS C 151      -1.777  27.510  -1.594  1.00 97.51           N  
ATOM   2746  CA  CYS C 151      -1.503  26.238  -2.253  1.00 97.51           C  
ATOM   2747  C   CYS C 151      -2.212  26.157  -3.599  1.00 97.51           C  
ATOM   2748  CB  CYS C 151      -1.937  25.071  -1.367  1.00 97.51           C  
ATOM   2749  O   CYS C 151      -1.761  25.450  -4.502  1.00 97.51           O  
ATOM   2750  SG  CYS C 151      -1.109  25.029   0.238  1.00 97.51           S  
ATOM   2751  N   CYS C 152      -3.350  26.805  -3.670  1.00 96.92           N  
ATOM   2752  CA  CYS C 152      -4.135  26.951  -4.891  1.00 96.92           C  
ATOM   2753  C   CYS C 152      -5.094  28.131  -4.785  1.00 96.92           C  
ATOM   2754  CB  CYS C 152      -4.918  25.671  -5.182  1.00 96.92           C  
ATOM   2755  O   CYS C 152      -5.201  28.756  -3.728  1.00 96.92           O  
ATOM   2756  SG  CYS C 152      -6.186  25.298  -3.951  1.00 96.92           S  
ATOM   2757  N   ASP C 153      -5.675  28.408  -5.906  1.00 96.26           N  
ATOM   2758  CA  ASP C 153      -6.681  29.466  -5.909  1.00 96.26           C  
ATOM   2759  C   ASP C 153      -8.079  28.895  -5.685  1.00 96.26           C  
ATOM   2760  CB  ASP C 153      -6.637  30.245  -7.225  1.00 96.26           C  
ATOM   2761  O   ASP C 153      -8.295  27.690  -5.835  1.00 96.26           O  
ATOM   2762  CG  ASP C 153      -5.316  30.961  -7.446  1.00 96.26           C  
ATOM   2763  OD1 ASP C 153      -4.715  31.450  -6.465  1.00 96.26           O  
ATOM   2764  OD2 ASP C 153      -4.872  31.039  -8.612  1.00 96.26           O  
ATOM   2765  N   ASP C 154      -9.020  29.782  -5.385  1.00 94.97           N  
ATOM   2766  CA  ASP C 154     -10.391  29.364  -5.112  1.00 94.97           C  
ATOM   2767  C   ASP C 154     -11.005  28.668  -6.324  1.00 94.97           C  
ATOM   2768  CB  ASP C 154     -11.248  30.565  -4.704  1.00 94.97           C  
ATOM   2769  O   ASP C 154     -11.803  27.741  -6.177  1.00 94.97           O  
ATOM   2770  CG  ASP C 154     -11.141  30.895  -3.226  1.00 94.97           C  
ATOM   2771  OD1 ASP C 154     -11.125  29.964  -2.392  1.00 94.97           O  
ATOM   2772  OD2 ASP C 154     -11.075  32.098  -2.892  1.00 94.97           O  
ATOM   2773  N   ASP C 155     -10.582  29.049  -7.488  1.00 96.24           N  
ATOM   2774  CA  ASP C 155     -11.148  28.531  -8.730  1.00 96.24           C  
ATOM   2775  C   ASP C 155     -10.731  27.080  -8.960  1.00 96.24           C  
ATOM   2776  CB  ASP C 155     -10.719  29.396  -9.917  1.00 96.24           C  
ATOM   2777  O   ASP C 155     -11.343  26.373  -9.764  1.00 96.24           O  
ATOM   2778  CG  ASP C 155     -11.333  30.784  -9.892  1.00 96.24           C  
ATOM   2779  OD1 ASP C 155     -12.358  30.985  -9.206  1.00 96.24           O  
ATOM   2780  OD2 ASP C 155     -10.789  31.685 -10.567  1.00 96.24           O  
ATOM   2781  N   TYR C 156      -9.734  26.718  -8.202  1.00 96.08           N  
ATOM   2782  CA  TYR C 156      -9.242  25.351  -8.331  1.00 96.08           C  
ATOM   2783  C   TYR C 156     -10.344  24.344  -8.019  1.00 96.08           C  
ATOM   2784  CB  TYR C 156      -8.046  25.120  -7.403  1.00 96.08           C  
ATOM   2785  O   TYR C 156     -10.402  23.272  -8.624  1.00 96.08           O  
ATOM   2786  CG  TYR C 156      -7.388  23.773  -7.585  1.00 96.08           C  
ATOM   2787  CD1 TYR C 156      -7.724  22.696  -6.769  1.00 96.08           C  
ATOM   2788  CD2 TYR C 156      -6.428  23.576  -8.572  1.00 96.08           C  
ATOM   2789  CE1 TYR C 156      -7.119  21.454  -6.932  1.00 96.08           C  
ATOM   2790  CE2 TYR C 156      -5.817  22.339  -8.744  1.00 96.08           C  
ATOM   2791  OH  TYR C 156      -5.566  20.058  -8.086  1.00 96.08           O  
ATOM   2792  CZ  TYR C 156      -6.169  21.285  -7.921  1.00 96.08           C  
ATOM   2793  N   PHE C 157     -11.289  24.666  -7.170  1.00 96.30           N  
ATOM   2794  CA  PHE C 157     -12.270  23.724  -6.644  1.00 96.30           C  
ATOM   2795  C   PHE C 157     -13.496  23.659  -7.548  1.00 96.30           C  
ATOM   2796  CB  PHE C 157     -12.687  24.117  -5.223  1.00 96.30           C  
ATOM   2797  O   PHE C 157     -14.421  22.885  -7.294  1.00 96.30           O  
ATOM   2798  CG  PHE C 157     -11.545  24.152  -4.244  1.00 96.30           C  
ATOM   2799  CD1 PHE C 157     -10.836  22.996  -3.940  1.00 96.30           C  
ATOM   2800  CD2 PHE C 157     -11.180  25.341  -3.627  1.00 96.30           C  
ATOM   2801  CE1 PHE C 157      -9.778  23.026  -3.034  1.00 96.30           C  
ATOM   2802  CE2 PHE C 157     -10.124  25.379  -2.720  1.00 96.30           C  
ATOM   2803  CZ  PHE C 157      -9.425  24.219  -2.424  1.00 96.30           C  
ATOM   2804  N   ASN C 158     -13.431  24.431  -8.666  1.00 94.13           N  
ATOM   2805  CA  ASN C 158     -14.486  24.353  -9.671  1.00 94.13           C  
ATOM   2806  C   ASN C 158     -14.322  23.126 -10.563  1.00 94.13           C  
ATOM   2807  CB  ASN C 158     -14.514  25.626 -10.520  1.00 94.13           C  
ATOM   2808  O   ASN C 158     -15.273  22.699 -11.220  1.00 94.13           O  
ATOM   2809  CG  ASN C 158     -14.939  26.847  -9.728  1.00 94.13           C  
ATOM   2810  ND2 ASN C 158     -14.564  28.026 -10.210  1.00 94.13           N  
ATOM   2811  OD1 ASN C 158     -15.599  26.731  -8.693  1.00 94.13           O  
ATOM   2812  N   LYS C 159     -13.138  22.555 -10.584  1.00 91.61           N  
ATOM   2813  CA  LYS C 159     -12.894  21.325 -11.332  1.00 91.61           C  
ATOM   2814  C   LYS C 159     -13.664  20.154 -10.729  1.00 91.61           C  
ATOM   2815  CB  LYS C 159     -11.398  21.006 -11.366  1.00 91.61           C  
ATOM   2816  O   LYS C 159     -13.665  19.965  -9.511  1.00 91.61           O  
ATOM   2817  CG  LYS C 159     -10.561  22.047 -12.095  1.00 91.61           C  
ATOM   2818  CD  LYS C 159      -9.081  21.685 -12.078  1.00 91.61           C  
ATOM   2819  CE  LYS C 159      -8.227  22.791 -12.683  1.00 91.61           C  
ATOM   2820  NZ  LYS C 159      -6.770  22.477 -12.594  1.00 91.61           N  
ATOM   2821  N   LYS C 160     -14.281  19.419 -11.731  1.00 85.99           N  
ATOM   2822  CA  LYS C 160     -14.981  18.230 -11.252  1.00 85.99           C  
ATOM   2823  C   LYS C 160     -14.000  17.206 -10.687  1.00 85.99           C  
ATOM   2824  CB  LYS C 160     -15.805  17.603 -12.377  1.00 85.99           C  
ATOM   2825  O   LYS C 160     -12.928  16.987 -11.255  1.00 85.99           O  
ATOM   2826  CG  LYS C 160     -16.760  16.513 -11.911  1.00 85.99           C  
ATOM   2827  CD  LYS C 160     -17.561  15.938 -13.072  1.00 85.99           C  
ATOM   2828  CE  LYS C 160     -18.428  14.767 -12.628  1.00 85.99           C  
ATOM   2829  NZ  LYS C 160     -19.218  14.202 -13.762  1.00 85.99           N  
ATOM   2830  N   ASP C 161     -14.057  16.726  -9.616  1.00 88.66           N  
ATOM   2831  CA  ASP C 161     -13.254  15.667  -9.014  1.00 88.66           C  
ATOM   2832  C   ASP C 161     -11.876  16.186  -8.609  1.00 88.66           C  
ATOM   2833  CB  ASP C 161     -13.109  14.489  -9.980  1.00 88.66           C  
ATOM   2834  O   ASP C 161     -10.869  15.500  -8.797  1.00 88.66           O  
ATOM   2835  CG  ASP C 161     -14.438  13.845 -10.333  1.00 88.66           C  
ATOM   2836  OD1 ASP C 161     -15.331  13.771  -9.461  1.00 88.66           O  
ATOM   2837  OD2 ASP C 161     -14.593  13.405 -11.492  1.00 88.66           O  
ATOM   2838  N   TRP C 162     -11.712  17.447  -8.274  1.00 94.37           N  
ATOM   2839  CA  TRP C 162     -10.450  18.080  -7.905  1.00 94.37           C  
ATOM   2840  C   TRP C 162      -9.714  17.256  -6.854  1.00 94.37           C  
ATOM   2841  CB  TRP C 162     -10.691  19.499  -7.384  1.00 94.37           C  
ATOM   2842  O   TRP C 162      -8.489  17.335  -6.740  1.00 94.37           O  
ATOM   2843  CG  TRP C 162     -11.488  19.554  -6.115  1.00 94.37           C  
ATOM   2844  CD1 TRP C 162     -12.843  19.698  -5.999  1.00 94.37           C  
ATOM   2845  CD2 TRP C 162     -10.977  19.471  -4.781  1.00 94.37           C  
ATOM   2846  CE2 TRP C 162     -12.080  19.571  -3.904  1.00 94.37           C  
ATOM   2847  CE3 TRP C 162      -9.692  19.320  -4.242  1.00 94.37           C  
ATOM   2848  NE1 TRP C 162     -13.205  19.709  -4.671  1.00 94.37           N  
ATOM   2849  CH2 TRP C 162     -10.668  19.377  -2.014  1.00 94.37           C  
ATOM   2850  CZ2 TRP C 162     -11.936  19.525  -2.515  1.00 94.37           C  
ATOM   2851  CZ3 TRP C 162      -9.551  19.275  -2.860  1.00 94.37           C  
ATOM   2852  N   TYR C 163     -10.478  16.375  -6.198  1.00 92.62           N  
ATOM   2853  CA  TYR C 163      -9.953  15.646  -5.049  1.00 92.62           C  
ATOM   2854  C   TYR C 163      -9.442  14.271  -5.462  1.00 92.62           C  
ATOM   2855  CB  TYR C 163     -11.029  15.499  -3.968  1.00 92.62           C  
ATOM   2856  O   TYR C 163      -8.802  13.576  -4.669  1.00 92.62           O  
ATOM   2857  CG  TYR C 163     -12.364  15.038  -4.499  1.00 92.62           C  
ATOM   2858  CD1 TYR C 163     -13.383  15.950  -4.766  1.00 92.62           C  
ATOM   2859  CD2 TYR C 163     -12.610  13.689  -4.734  1.00 92.62           C  
ATOM   2860  CE1 TYR C 163     -14.616  15.529  -5.254  1.00 92.62           C  
ATOM   2861  CE2 TYR C 163     -13.840  13.257  -5.221  1.00 92.62           C  
ATOM   2862  OH  TYR C 163     -16.053  13.760  -5.961  1.00 92.62           O  
ATOM   2863  CZ  TYR C 163     -14.834  14.183  -5.478  1.00 92.62           C  
ATOM   2864  N   ASP C 164      -9.815  13.842  -6.644  1.00 88.04           N  
ATOM   2865  CA  ASP C 164      -9.460  12.509  -7.122  1.00 88.04           C  
ATOM   2866  C   ASP C 164      -8.017  12.471  -7.622  1.00 88.04           C  
ATOM   2867  CB  ASP C 164     -10.413  12.065  -8.233  1.00 88.04           C  
ATOM   2868  O   ASP C 164      -7.678  13.133  -8.605  1.00 88.04           O  
ATOM   2869  CG  ASP C 164     -10.263  10.597  -8.591  1.00 88.04           C  
ATOM   2870  OD1 ASP C 164      -9.138  10.061  -8.506  1.00 88.04           O  
ATOM   2871  OD2 ASP C 164     -11.279   9.973  -8.966  1.00 88.04           O  
ATOM   2872  N   PHE C 165      -7.157  11.646  -7.027  1.00 83.83           N  
ATOM   2873  CA  PHE C 165      -5.732  11.586  -7.331  1.00 83.83           C  
ATOM   2874  C   PHE C 165      -5.501  11.087  -8.753  1.00 83.83           C  
ATOM   2875  CB  PHE C 165      -5.005  10.681  -6.332  1.00 83.83           C  
ATOM   2876  O   PHE C 165      -4.502  11.435  -9.384  1.00 83.83           O  
ATOM   2877  CG  PHE C 165      -5.027  11.196  -4.919  1.00 83.83           C  
ATOM   2878  CD1 PHE C 165      -4.135  12.180  -4.509  1.00 83.83           C  
ATOM   2879  CD2 PHE C 165      -5.939  10.695  -3.999  1.00 83.83           C  
ATOM   2880  CE1 PHE C 165      -4.153  12.659  -3.201  1.00 83.83           C  
ATOM   2881  CE2 PHE C 165      -5.963  11.169  -2.690  1.00 83.83           C  
ATOM   2882  CZ  PHE C 165      -5.069  12.149  -2.293  1.00 83.83           C  
ATOM   2883  N   VAL C 166      -6.418  10.322  -9.266  1.00 75.74           N  
ATOM   2884  CA  VAL C 166      -6.260   9.707 -10.580  1.00 75.74           C  
ATOM   2885  C   VAL C 166      -6.778  10.654 -11.659  1.00 75.74           C  
ATOM   2886  CB  VAL C 166      -6.994   8.350 -10.664  1.00 75.74           C  
ATOM   2887  O   VAL C 166      -6.081  10.932 -12.638  1.00 75.74           O  
ATOM   2888  CG1 VAL C 166      -6.948   7.799 -12.088  1.00 75.74           C  
ATOM   2889  CG2 VAL C 166      -6.384   7.353  -9.681  1.00 75.74           C  
ATOM   2890  N   GLU C 167      -7.980  11.229 -11.374  1.00 78.53           N  
ATOM   2891  CA  GLU C 167      -8.603  12.093 -12.371  1.00 78.53           C  
ATOM   2892  C   GLU C 167      -7.959  13.476 -12.384  1.00 78.53           C  
ATOM   2893  CB  GLU C 167     -10.107  12.216 -12.112  1.00 78.53           C  
ATOM   2894  O   GLU C 167      -7.929  14.143 -13.420  1.00 78.53           O  
ATOM   2895  CG  GLU C 167     -10.862  10.900 -12.235  1.00 78.53           C  
ATOM   2896  CD  GLU C 167     -10.761  10.277 -13.618  1.00 78.53           C  
ATOM   2897  OE1 GLU C 167     -10.758   9.030 -13.723  1.00 78.53           O  
ATOM   2898  OE2 GLU C 167     -10.683  11.043 -14.604  1.00 78.53           O  
ATOM   2899  N   ASN C 168      -7.467  13.828 -11.205  1.00 87.01           N  
ATOM   2900  CA  ASN C 168      -6.776  15.107 -11.084  1.00 87.01           C  
ATOM   2901  C   ASN C 168      -5.465  14.966 -10.315  1.00 87.01           C  
ATOM   2902  CB  ASN C 168      -7.678  16.143 -10.410  1.00 87.01           C  
ATOM   2903  O   ASN C 168      -5.376  15.368  -9.153  1.00 87.01           O  
ATOM   2904  CG  ASN C 168      -7.075  17.534 -10.414  1.00 87.01           C  
ATOM   2905  ND2 ASN C 168      -7.507  18.371  -9.478  1.00 87.01           N  
ATOM   2906  OD1 ASN C 168      -6.229  17.854 -11.253  1.00 87.01           O  
ATOM   2907  N   PRO C 169      -4.387  14.535 -11.015  1.00 81.50           N  
ATOM   2908  CA  PRO C 169      -3.115  14.272 -10.338  1.00 81.50           C  
ATOM   2909  C   PRO C 169      -2.459  15.542  -9.801  1.00 81.50           C  
ATOM   2910  CB  PRO C 169      -2.257  13.635 -11.434  1.00 81.50           C  
ATOM   2911  O   PRO C 169      -1.581  15.470  -8.937  1.00 81.50           O  
ATOM   2912  CG  PRO C 169      -2.930  14.013 -12.714  1.00 81.50           C  
ATOM   2913  CD  PRO C 169      -4.391  14.227 -12.440  1.00 81.50           C  
ATOM   2914  N   ASP C 170      -2.848  16.724 -10.320  1.00 89.69           N  
ATOM   2915  CA  ASP C 170      -2.279  17.999  -9.896  1.00 89.69           C  
ATOM   2916  C   ASP C 170      -2.519  18.239  -8.407  1.00 89.69           C  
ATOM   2917  CB  ASP C 170      -2.867  19.149 -10.715  1.00 89.69           C  
ATOM   2918  O   ASP C 170      -1.828  19.048  -7.784  1.00 89.69           O  
ATOM   2919  CG  ASP C 170      -2.212  20.486 -10.417  1.00 89.69           C  
ATOM   2920  OD1 ASP C 170      -1.006  20.652 -10.703  1.00 89.69           O  
ATOM   2921  OD2 ASP C 170      -2.906  21.381  -9.889  1.00 89.69           O  
ATOM   2922  N   ILE C 171      -3.514  17.529  -7.832  1.00 93.17           N  
ATOM   2923  CA  ILE C 171      -3.834  17.687  -6.417  1.00 93.17           C  
ATOM   2924  C   ILE C 171      -2.609  17.349  -5.570  1.00 93.17           C  
ATOM   2925  CB  ILE C 171      -5.031  16.800  -6.006  1.00 93.17           C  
ATOM   2926  O   ILE C 171      -2.412  17.922  -4.496  1.00 93.17           O  
ATOM   2927  CG1 ILE C 171      -5.446  17.100  -4.561  1.00 93.17           C  
ATOM   2928  CG2 ILE C 171      -4.689  15.317  -6.182  1.00 93.17           C  
ATOM   2929  CD1 ILE C 171      -5.930  18.526  -4.340  1.00 93.17           C  
ATOM   2930  N   LEU C 172      -1.753  16.463  -5.975  1.00 90.28           N  
ATOM   2931  CA  LEU C 172      -0.541  16.099  -5.250  1.00 90.28           C  
ATOM   2932  C   LEU C 172       0.397  17.296  -5.125  1.00 90.28           C  
ATOM   2933  CB  LEU C 172       0.178  14.944  -5.952  1.00 90.28           C  
ATOM   2934  O   LEU C 172       1.039  17.481  -4.089  1.00 90.28           O  
ATOM   2935  CG  LEU C 172      -0.528  13.587  -5.920  1.00 90.28           C  
ATOM   2936  CD1 LEU C 172       0.220  12.581  -6.788  1.00 90.28           C  
ATOM   2937  CD2 LEU C 172      -0.649  13.081  -4.487  1.00 90.28           C  
ATOM   2938  N   ARG C 173       0.486  18.138  -6.167  1.00 92.06           N  
ATOM   2939  CA  ARG C 173       1.284  19.358  -6.120  1.00 92.06           C  
ATOM   2940  C   ARG C 173       0.710  20.350  -5.114  1.00 92.06           C  
ATOM   2941  CB  ARG C 173       1.364  20.004  -7.505  1.00 92.06           C  
ATOM   2942  O   ARG C 173       1.455  20.989  -4.369  1.00 92.06           O  
ATOM   2943  CG  ARG C 173       2.194  21.277  -7.545  1.00 92.06           C  
ATOM   2944  CD  ARG C 173       2.113  21.961  -8.902  1.00 92.06           C  
ATOM   2945  NE  ARG C 173       0.742  22.339  -9.235  1.00 92.06           N  
ATOM   2946  NH1 ARG C 173       0.753  24.278  -7.979  1.00 92.06           N  
ATOM   2947  NH2 ARG C 173      -1.122  23.679  -9.154  1.00 92.06           N  
ATOM   2948  CZ  ARG C 173       0.128  23.431  -8.788  1.00 92.06           C  
ATOM   2949  N   VAL C 174      -0.602  20.406  -5.201  1.00 96.80           N  
ATOM   2950  CA  VAL C 174      -1.285  21.329  -4.301  1.00 96.80           C  
ATOM   2951  C   VAL C 174      -0.979  20.960  -2.851  1.00 96.80           C  
ATOM   2952  CB  VAL C 174      -2.812  21.330  -4.540  1.00 96.80           C  
ATOM   2953  O   VAL C 174      -0.596  21.818  -2.053  1.00 96.80           O  
ATOM   2954  CG1 VAL C 174      -3.528  22.131  -3.454  1.00 96.80           C  
ATOM   2955  CG2 VAL C 174      -3.134  21.892  -5.923  1.00 96.80           C  
ATOM   2956  N   TYR C 175      -1.104  19.723  -2.496  1.00 96.09           N  
ATOM   2957  CA  TYR C 175      -0.808  19.273  -1.140  1.00 96.09           C  
ATOM   2958  C   TYR C 175       0.668  19.463  -0.813  1.00 96.09           C  
ATOM   2959  CB  TYR C 175      -1.196  17.802  -0.965  1.00 96.09           C  
ATOM   2960  O   TYR C 175       1.021  19.805   0.318  1.00 96.09           O  
ATOM   2961  CG  TYR C 175      -2.687  17.566  -0.942  1.00 96.09           C  
ATOM   2962  CD1 TYR C 175      -3.562  18.556  -0.502  1.00 96.09           C  
ATOM   2963  CD2 TYR C 175      -3.223  16.352  -1.359  1.00 96.09           C  
ATOM   2964  CE1 TYR C 175      -4.936  18.343  -0.478  1.00 96.09           C  
ATOM   2965  CE2 TYR C 175      -4.595  16.127  -1.339  1.00 96.09           C  
ATOM   2966  OH  TYR C 175      -6.802  16.910  -0.875  1.00 96.09           O  
ATOM   2967  CZ  TYR C 175      -5.443  17.127  -0.898  1.00 96.09           C  
ATOM   2968  N   ALA C 176       1.584  19.244  -1.760  1.00 95.41           N  
ATOM   2969  CA  ALA C 176       3.026  19.373  -1.571  1.00 95.41           C  
ATOM   2970  C   ALA C 176       3.401  20.796  -1.166  1.00 95.41           C  
ATOM   2971  CB  ALA C 176       3.768  18.972  -2.844  1.00 95.41           C  
ATOM   2972  O   ALA C 176       4.387  21.006  -0.455  1.00 95.41           O  
ATOM   2973  N   ASN C 177       2.561  21.756  -1.544  1.00 96.76           N  
ATOM   2974  CA  ASN C 177       2.825  23.156  -1.226  1.00 96.76           C  
ATOM   2975  C   ASN C 177       2.674  23.429   0.268  1.00 96.76           C  
ATOM   2976  CB  ASN C 177       1.900  24.072  -2.030  1.00 96.76           C  
ATOM   2977  O   ASN C 177       3.135  24.459   0.764  1.00 96.76           O  
ATOM   2978  CG  ASN C 177       2.311  24.187  -3.484  1.00 96.76           C  
ATOM   2979  ND2 ASN C 177       1.375  24.591  -4.335  1.00 96.76           N  
ATOM   2980  OD1 ASN C 177       3.460  23.913  -3.841  1.00 96.76           O  
ATOM   2981  N   LEU C 178       2.074  22.481   0.987  1.00 97.40           N  
ATOM   2982  CA  LEU C 178       1.970  22.587   2.439  1.00 97.40           C  
ATOM   2983  C   LEU C 178       3.203  21.996   3.116  1.00 97.40           C  
ATOM   2984  CB  LEU C 178       0.709  21.877   2.939  1.00 97.40           C  
ATOM   2985  O   LEU C 178       3.381  22.142   4.327  1.00 97.40           O  
ATOM   2986  CG  LEU C 178      -0.617  22.600   2.696  1.00 97.40           C  
ATOM   2987  CD1 LEU C 178      -1.788  21.694   3.061  1.00 97.40           C  
ATOM   2988  CD2 LEU C 178      -0.671  23.900   3.491  1.00 97.40           C  
ATOM   2989  N   GLY C 179       4.038  21.334   2.357  1.00 96.75           N  
ATOM   2990  CA  GLY C 179       5.136  20.526   2.862  1.00 96.75           C  
ATOM   2991  C   GLY C 179       6.075  21.296   3.772  1.00 96.75           C  
ATOM   2992  O   GLY C 179       6.409  20.832   4.864  1.00 96.75           O  
ATOM   2993  N   GLU C 180       6.480  22.514   3.365  1.00 96.31           N  
ATOM   2994  CA  GLU C 180       7.430  23.310   4.136  1.00 96.31           C  
ATOM   2995  C   GLU C 180       6.825  23.760   5.462  1.00 96.31           C  
ATOM   2996  CB  GLU C 180       7.893  24.525   3.329  1.00 96.31           C  
ATOM   2997  O   GLU C 180       7.517  23.811   6.481  1.00 96.31           O  
ATOM   2998  CG  GLU C 180       8.898  25.403   4.061  1.00 96.31           C  
ATOM   2999  CD  GLU C 180      10.168  24.664   4.453  1.00 96.31           C  
ATOM   3000  OE1 GLU C 180      10.938  25.183   5.292  1.00 96.31           O  
ATOM   3001  OE2 GLU C 180      10.394  23.558   3.915  1.00 96.31           O  
ATOM   3002  N   ARG C 181       5.570  24.066   5.404  1.00 96.73           N  
ATOM   3003  CA  ARG C 181       4.869  24.471   6.618  1.00 96.73           C  
ATOM   3004  C   ARG C 181       4.809  23.326   7.624  1.00 96.73           C  
ATOM   3005  CB  ARG C 181       3.454  24.953   6.288  1.00 96.73           C  
ATOM   3006  O   ARG C 181       5.028  23.531   8.819  1.00 96.73           O  
ATOM   3007  CG  ARG C 181       2.721  25.566   7.470  1.00 96.73           C  
ATOM   3008  CD  ARG C 181       1.393  26.181   7.052  1.00 96.73           C  
ATOM   3009  NE  ARG C 181       1.584  27.412   6.290  1.00 96.73           N  
ATOM   3010  NH1 ARG C 181       1.883  28.757   8.145  1.00 96.73           N  
ATOM   3011  NH2 ARG C 181       1.973  29.662   6.041  1.00 96.73           N  
ATOM   3012  CZ  ARG C 181       1.813  28.608   6.827  1.00 96.73           C  
ATOM   3013  N   VAL C 182       4.533  22.167   7.200  1.00 98.07           N  
ATOM   3014  CA  VAL C 182       4.473  20.984   8.051  1.00 98.07           C  
ATOM   3015  C   VAL C 182       5.864  20.666   8.594  1.00 98.07           C  
ATOM   3016  CB  VAL C 182       3.907  19.764   7.289  1.00 98.07           C  
ATOM   3017  O   VAL C 182       6.019  20.348   9.775  1.00 98.07           O  
ATOM   3018  CG1 VAL C 182       3.956  18.512   8.162  1.00 98.07           C  
ATOM   3019  CG2 VAL C 182       2.478  20.042   6.827  1.00 98.07           C  
ATOM   3020  N   ARG C 183       6.888  20.773   7.767  1.00 97.88           N  
ATOM   3021  CA  ARG C 183       8.262  20.526   8.193  1.00 97.88           C  
ATOM   3022  C   ARG C 183       8.664  21.473   9.318  1.00 97.88           C  
ATOM   3023  CB  ARG C 183       9.225  20.674   7.014  1.00 97.88           C  
ATOM   3024  O   ARG C 183       9.254  21.048  10.314  1.00 97.88           O  
ATOM   3025  CG  ARG C 183      10.668  20.331   7.350  1.00 97.88           C  
ATOM   3026  CD  ARG C 183      11.607  20.648   6.195  1.00 97.88           C  
ATOM   3027  NE  ARG C 183      11.972  22.061   6.168  1.00 97.88           N  
ATOM   3028  NH1 ARG C 183      13.773  21.836   7.597  1.00 97.88           N  
ATOM   3029  NH2 ARG C 183      13.234  23.893   6.740  1.00 97.88           N  
ATOM   3030  CZ  ARG C 183      12.992  22.593   6.835  1.00 97.88           C  
ATOM   3031  N   GLN C 184       8.304  22.786   9.149  1.00 97.27           N  
ATOM   3032  CA  GLN C 184       8.639  23.789  10.154  1.00 97.27           C  
ATOM   3033  C   GLN C 184       7.945  23.494  11.480  1.00 97.27           C  
ATOM   3034  CB  GLN C 184       8.262  25.188   9.664  1.00 97.27           C  
ATOM   3035  O   GLN C 184       8.520  23.705  12.549  1.00 97.27           O  
ATOM   3036  CG  GLN C 184       9.138  25.699   8.528  1.00 97.27           C  
ATOM   3037  CD  GLN C 184      10.613  25.709   8.883  1.00 97.27           C  
ATOM   3038  NE2 GLN C 184      11.455  25.323   7.930  1.00 97.27           N  
ATOM   3039  OE1 GLN C 184      10.993  26.060  10.004  1.00 97.27           O  
ATOM   3040  N   ALA C 185       6.754  23.030  11.372  1.00 98.10           N  
ATOM   3041  CA  ALA C 185       6.026  22.652  12.581  1.00 98.10           C  
ATOM   3042  C   ALA C 185       6.743  21.529  13.324  1.00 98.10           C  
ATOM   3043  CB  ALA C 185       4.600  22.231  12.233  1.00 98.10           C  
ATOM   3044  O   ALA C 185       6.830  21.547  14.554  1.00 98.10           O  
ATOM   3045  N   LEU C 186       7.301  20.567  12.632  1.00 98.00           N  
ATOM   3046  CA  LEU C 186       8.038  19.460  13.230  1.00 98.00           C  
ATOM   3047  C   LEU C 186       9.310  19.957  13.908  1.00 98.00           C  
ATOM   3048  CB  LEU C 186       8.387  18.412  12.170  1.00 98.00           C  
ATOM   3049  O   LEU C 186       9.624  19.546  15.027  1.00 98.00           O  
ATOM   3050  CG  LEU C 186       7.291  17.402  11.829  1.00 98.00           C  
ATOM   3051  CD1 LEU C 186       7.646  16.644  10.554  1.00 98.00           C  
ATOM   3052  CD2 LEU C 186       7.073  16.436  12.988  1.00 98.00           C  
ATOM   3053  N   LEU C 187      10.031  20.858  13.264  1.00 98.04           N  
ATOM   3054  CA  LEU C 187      11.267  21.402  13.817  1.00 98.04           C  
ATOM   3055  C   LEU C 187      10.986  22.223  15.071  1.00 98.04           C  
ATOM   3056  CB  LEU C 187      11.984  22.267  12.777  1.00 98.04           C  
ATOM   3057  O   LEU C 187      11.722  22.132  16.056  1.00 98.04           O  
ATOM   3058  CG  LEU C 187      12.652  21.522  11.620  1.00 98.04           C  
ATOM   3059  CD1 LEU C 187      13.161  22.511  10.577  1.00 98.04           C  
ATOM   3060  CD2 LEU C 187      13.790  20.647  12.134  1.00 98.04           C  
ATOM   3061  N   LYS C 188       9.895  22.968  14.989  1.00 98.25           N  
ATOM   3062  CA  LYS C 188       9.514  23.768  16.149  1.00 98.25           C  
ATOM   3063  C   LYS C 188       9.100  22.878  17.318  1.00 98.25           C  
ATOM   3064  CB  LYS C 188       8.377  24.726  15.791  1.00 98.25           C  
ATOM   3065  O   LYS C 188       9.324  23.226  18.479  1.00 98.25           O  
ATOM   3066  CG  LYS C 188       8.827  25.962  15.027  1.00 98.25           C  
ATOM   3067  CD  LYS C 188       7.693  26.968  14.874  1.00 98.25           C  
ATOM   3068  CE  LYS C 188       8.178  28.267  14.245  1.00 98.25           C  
ATOM   3069  NZ  LYS C 188       7.070  29.258  14.096  1.00 98.25           N  
ATOM   3070  N   THR C 189       8.550  21.750  17.011  1.00 98.41           N  
ATOM   3071  CA  THR C 189       8.182  20.808  18.062  1.00 98.41           C  
ATOM   3072  C   THR C 189       9.425  20.273  18.768  1.00 98.41           C  
ATOM   3073  CB  THR C 189       7.364  19.632  17.496  1.00 98.41           C  
ATOM   3074  O   THR C 189       9.452  20.170  19.996  1.00 98.41           O  
ATOM   3075  CG2 THR C 189       7.011  18.631  18.591  1.00 98.41           C  
ATOM   3076  OG1 THR C 189       6.155  20.135  16.915  1.00 98.41           O  
ATOM   3077  N   VAL C 190      10.450  19.954  18.004  1.00 98.30           N  
ATOM   3078  CA  VAL C 190      11.695  19.479  18.597  1.00 98.30           C  
ATOM   3079  C   VAL C 190      12.302  20.573  19.472  1.00 98.30           C  
ATOM   3080  CB  VAL C 190      12.708  19.039  17.515  1.00 98.30           C  
ATOM   3081  O   VAL C 190      12.732  20.309  20.597  1.00 98.30           O  
ATOM   3082  CG1 VAL C 190      14.073  18.752  18.138  1.00 98.30           C  
ATOM   3083  CG2 VAL C 190      12.189  17.811  16.768  1.00 98.30           C  
ATOM   3084  N   GLN C 191      12.259  21.830  18.969  1.00 98.07           N  
ATOM   3085  CA  GLN C 191      12.768  22.973  19.720  1.00 98.07           C  
ATOM   3086  C   GLN C 191      11.994  23.163  21.022  1.00 98.07           C  
ATOM   3087  CB  GLN C 191      12.697  24.246  18.876  1.00 98.07           C  
ATOM   3088  O   GLN C 191      12.588  23.418  22.071  1.00 98.07           O  
ATOM   3089  CG  GLN C 191      13.743  24.310  17.771  1.00 98.07           C  
ATOM   3090  CD  GLN C 191      13.634  25.570  16.932  1.00 98.07           C  
ATOM   3091  NE2 GLN C 191      14.655  25.833  16.123  1.00 98.07           N  
ATOM   3092  OE1 GLN C 191      12.641  26.299  17.010  1.00 98.07           O  
ATOM   3093  N   PHE C 192      10.706  23.015  20.890  1.00 98.21           N  
ATOM   3094  CA  PHE C 192       9.850  23.162  22.062  1.00 98.21           C  
ATOM   3095  C   PHE C 192      10.120  22.053  23.072  1.00 98.21           C  
ATOM   3096  CB  PHE C 192       8.373  23.153  21.655  1.00 98.21           C  
ATOM   3097  O   PHE C 192      10.195  22.308  24.276  1.00 98.21           O  
ATOM   3098  CG  PHE C 192       7.430  23.464  22.785  1.00 98.21           C  
ATOM   3099  CD1 PHE C 192       6.478  22.537  23.190  1.00 98.21           C  
ATOM   3100  CD2 PHE C 192       7.496  24.685  23.445  1.00 98.21           C  
ATOM   3101  CE1 PHE C 192       5.604  22.822  24.236  1.00 98.21           C  
ATOM   3102  CE2 PHE C 192       6.626  24.977  24.491  1.00 98.21           C  
ATOM   3103  CZ  PHE C 192       5.680  24.044  24.885  1.00 98.21           C  
ATOM   3104  N   CYS C 193      10.299  20.856  22.643  1.00 97.98           N  
ATOM   3105  CA  CYS C 193      10.610  19.729  23.516  1.00 97.98           C  
ATOM   3106  C   CYS C 193      11.938  19.945  24.232  1.00 97.98           C  
ATOM   3107  CB  CYS C 193      10.657  18.428  22.716  1.00 97.98           C  
ATOM   3108  O   CYS C 193      12.060  19.654  25.423  1.00 97.98           O  
ATOM   3109  SG  CYS C 193       9.039  17.872  22.135  1.00 97.98           S  
ATOM   3110  N   ASP C 194      12.964  20.486  23.521  1.00 97.80           N  
ATOM   3111  CA  ASP C 194      14.246  20.808  24.142  1.00 97.80           C  
ATOM   3112  C   ASP C 194      14.069  21.810  25.280  1.00 97.80           C  
ATOM   3113  CB  ASP C 194      15.222  21.360  23.101  1.00 97.80           C  
ATOM   3114  O   ASP C 194      14.654  21.649  26.353  1.00 97.80           O  
ATOM   3115  CG  ASP C 194      15.734  20.296  22.145  1.00 97.80           C  
ATOM   3116  OD1 ASP C 194      15.680  19.094  22.484  1.00 97.80           O  
ATOM   3117  OD2 ASP C 194      16.199  20.664  21.045  1.00 97.80           O  
ATOM   3118  N   ALA C 195      13.216  22.793  25.013  1.00 97.65           N  
ATOM   3119  CA  ALA C 195      12.953  23.816  26.022  1.00 97.65           C  
ATOM   3120  C   ALA C 195      12.250  23.219  27.238  1.00 97.65           C  
ATOM   3121  CB  ALA C 195      12.116  24.946  25.429  1.00 97.65           C  
ATOM   3122  O   ALA C 195      12.547  23.587  28.377  1.00 97.65           O  
ATOM   3123  N   MET C 196      11.340  22.311  27.032  1.00 97.79           N  
ATOM   3124  CA  MET C 196      10.633  21.635  28.116  1.00 97.79           C  
ATOM   3125  C   MET C 196      11.596  20.805  28.959  1.00 97.79           C  
ATOM   3126  CB  MET C 196       9.521  20.744  27.561  1.00 97.79           C  
ATOM   3127  O   MET C 196      11.537  20.837  30.189  1.00 97.79           O  
ATOM   3128  CG  MET C 196       8.351  21.517  26.975  1.00 97.79           C  
ATOM   3129  SD  MET C 196       7.065  20.416  26.267  1.00 97.79           S  
ATOM   3130  CE  MET C 196       6.405  19.677  27.787  1.00 97.79           C  
ATOM   3131  N   ARG C 197      12.398  20.082  28.230  1.00 97.07           N  
ATOM   3132  CA  ARG C 197      13.378  19.256  28.928  1.00 97.07           C  
ATOM   3133  C   ARG C 197      14.294  20.111  29.798  1.00 97.07           C  
ATOM   3134  CB  ARG C 197      14.209  18.448  27.929  1.00 97.07           C  
ATOM   3135  O   ARG C 197      14.505  19.804  30.973  1.00 97.07           O  
ATOM   3136  CG  ARG C 197      15.156  17.452  28.579  1.00 97.07           C  
ATOM   3137  CD  ARG C 197      15.983  16.702  27.544  1.00 97.07           C  
ATOM   3138  NE  ARG C 197      17.016  15.882  28.171  1.00 97.07           N  
ATOM   3139  NH1 ARG C 197      17.733  14.912  26.201  1.00 97.07           N  
ATOM   3140  NH2 ARG C 197      18.729  14.352  28.188  1.00 97.07           N  
ATOM   3141  CZ  ARG C 197      17.824  15.050  27.518  1.00 97.07           C  
ATOM   3142  N   ASN C 198      14.825  21.245  29.293  1.00 97.28           N  
ATOM   3143  CA  ASN C 198      15.744  22.129  30.002  1.00 97.28           C  
ATOM   3144  C   ASN C 198      15.063  22.816  31.182  1.00 97.28           C  
ATOM   3145  CB  ASN C 198      16.331  23.170  29.047  1.00 97.28           C  
ATOM   3146  O   ASN C 198      15.672  22.992  32.239  1.00 97.28           O  
ATOM   3147  CG  ASN C 198      17.285  22.565  28.037  1.00 97.28           C  
ATOM   3148  ND2 ASN C 198      17.507  23.270  26.934  1.00 97.28           N  
ATOM   3149  OD1 ASN C 198      17.817  21.471  28.244  1.00 97.28           O  
ATOM   3150  N   ALA C 199      13.730  23.082  30.988  1.00 97.10           N  
ATOM   3151  CA  ALA C 199      12.989  23.803  32.019  1.00 97.10           C  
ATOM   3152  C   ALA C 199      12.387  22.840  33.037  1.00 97.10           C  
ATOM   3153  CB  ALA C 199      11.893  24.658  31.386  1.00 97.10           C  
ATOM   3154  O   ALA C 199      11.826  23.267  34.049  1.00 97.10           O  
ATOM   3155  N   GLY C 200      12.502  21.569  32.892  1.00 97.56           N  
ATOM   3156  CA  GLY C 200      11.948  20.557  33.777  1.00 97.56           C  
ATOM   3157  C   GLY C 200      10.435  20.467  33.706  1.00 97.56           C  
ATOM   3158  O   GLY C 200       9.762  20.416  34.738  1.00 97.56           O  
ATOM   3159  N   ILE C 201       9.886  20.477  32.462  1.00 97.82           N  
ATOM   3160  CA  ILE C 201       8.440  20.439  32.271  1.00 97.82           C  
ATOM   3161  C   ILE C 201       8.030  19.080  31.708  1.00 97.82           C  
ATOM   3162  CB  ILE C 201       7.964  21.572  31.335  1.00 97.82           C  
ATOM   3163  O   ILE C 201       8.613  18.604  30.731  1.00 97.82           O  
ATOM   3164  CG1 ILE C 201       8.263  22.940  31.957  1.00 97.82           C  
ATOM   3165  CG2 ILE C 201       6.471  21.425  31.027  1.00 97.82           C  
ATOM   3166  CD1 ILE C 201       7.893  24.120  31.068  1.00 97.82           C  
ATOM   3167  N   VAL C 202       7.036  18.491  32.364  1.00 97.32           N  
ATOM   3168  CA  VAL C 202       6.452  17.242  31.888  1.00 97.32           C  
ATOM   3169  C   VAL C 202       5.066  17.509  31.305  1.00 97.32           C  
ATOM   3170  CB  VAL C 202       6.361  16.191  33.016  1.00 97.32           C  
ATOM   3171  O   VAL C 202       4.215  18.115  31.961  1.00 97.32           O  
ATOM   3172  CG1 VAL C 202       5.755  14.889  32.495  1.00 97.32           C  
ATOM   3173  CG2 VAL C 202       7.741  15.937  33.620  1.00 97.32           C  
ATOM   3174  N   GLY C 203       4.857  17.125  30.002  1.00 95.59           N  
ATOM   3175  CA  GLY C 203       3.545  17.350  29.415  1.00 95.59           C  
ATOM   3176  C   GLY C 203       3.349  16.628  28.096  1.00 95.59           C  
ATOM   3177  O   GLY C 203       4.321  16.299  27.412  1.00 95.59           O  
ATOM   3178  N   VAL C 204       2.091  16.470  27.761  1.00 95.21           N  
ATOM   3179  CA  VAL C 204       1.734  15.817  26.506  1.00 95.21           C  
ATOM   3180  C   VAL C 204       1.467  16.870  25.433  1.00 95.21           C  
ATOM   3181  CB  VAL C 204       0.501  14.901  26.673  1.00 95.21           C  
ATOM   3182  O   VAL C 204       0.687  17.801  25.648  1.00 95.21           O  
ATOM   3183  CG1 VAL C 204       0.135  14.240  25.345  1.00 95.21           C  
ATOM   3184  CG2 VAL C 204       0.763  13.845  27.745  1.00 95.21           C  
ATOM   3185  N   LEU C 205       2.153  16.777  24.354  1.00 96.87           N  
ATOM   3186  CA  LEU C 205       1.942  17.694  23.239  1.00 96.87           C  
ATOM   3187  C   LEU C 205       0.987  17.093  22.213  1.00 96.87           C  
ATOM   3188  CB  LEU C 205       3.275  18.041  22.571  1.00 96.87           C  
ATOM   3189  O   LEU C 205       1.234  16.002  21.694  1.00 96.87           O  
ATOM   3190  CG  LEU C 205       4.333  18.690  23.465  1.00 96.87           C  
ATOM   3191  CD1 LEU C 205       5.599  18.978  22.664  1.00 96.87           C  
ATOM   3192  CD2 LEU C 205       3.790  19.968  24.095  1.00 96.87           C  
ATOM   3193  N   THR C 206      -0.086  17.822  21.923  1.00 96.92           N  
ATOM   3194  CA  THR C 206      -1.087  17.336  20.980  1.00 96.92           C  
ATOM   3195  C   THR C 206      -1.265  18.319  19.826  1.00 96.92           C  
ATOM   3196  CB  THR C 206      -2.442  17.104  21.673  1.00 96.92           C  
ATOM   3197  O   THR C 206      -0.994  19.513  19.973  1.00 96.92           O  
ATOM   3198  CG2 THR C 206      -2.338  16.011  22.732  1.00 96.92           C  
ATOM   3199  OG1 THR C 206      -2.867  18.321  22.299  1.00 96.92           O  
ATOM   3200  N   LEU C 207      -1.753  17.862  18.722  1.00 97.15           N  
ATOM   3201  CA  LEU C 207      -1.843  18.628  17.483  1.00 97.15           C  
ATOM   3202  C   LEU C 207      -2.790  19.812  17.644  1.00 97.15           C  
ATOM   3203  CB  LEU C 207      -2.315  17.734  16.334  1.00 97.15           C  
ATOM   3204  O   LEU C 207      -2.646  20.825  16.956  1.00 97.15           O  
ATOM   3205  CG  LEU C 207      -1.305  16.711  15.812  1.00 97.15           C  
ATOM   3206  CD1 LEU C 207      -1.985  15.736  14.855  1.00 97.15           C  
ATOM   3207  CD2 LEU C 207      -0.138  17.413  15.127  1.00 97.15           C  
ATOM   3208  N   ASP C 208      -3.795  19.737  18.546  1.00 96.63           N  
ATOM   3209  CA  ASP C 208      -4.798  20.788  18.694  1.00 96.63           C  
ATOM   3210  C   ASP C 208      -4.227  21.992  19.439  1.00 96.63           C  
ATOM   3211  CB  ASP C 208      -6.031  20.253  19.426  1.00 96.63           C  
ATOM   3212  O   ASP C 208      -4.857  23.050  19.496  1.00 96.63           O  
ATOM   3213  CG  ASP C 208      -5.695  19.598  20.754  1.00 96.63           C  
ATOM   3214  OD1 ASP C 208      -4.772  18.757  20.803  1.00 96.63           O  
ATOM   3215  OD2 ASP C 208      -6.362  19.924  21.760  1.00 96.63           O  
ATOM   3216  N   ASN C 209      -2.993  21.879  19.903  1.00 96.60           N  
ATOM   3217  CA  ASN C 209      -2.380  22.981  20.636  1.00 96.60           C  
ATOM   3218  C   ASN C 209      -1.239  23.615  19.846  1.00 96.60           C  
ATOM   3219  CB  ASN C 209      -1.880  22.506  22.002  1.00 96.60           C  
ATOM   3220  O   ASN C 209      -0.369  24.271  20.421  1.00 96.60           O  
ATOM   3221  CG  ASN C 209      -3.011  22.122  22.936  1.00 96.60           C  
ATOM   3222  ND2 ASN C 209      -2.775  21.116  23.771  1.00 96.60           N  
ATOM   3223  OD1 ASN C 209      -4.088  22.723  22.907  1.00 96.60           O  
ATOM   3224  N   GLN C 210      -1.095  23.230  18.581  1.00 98.00           N  
ATOM   3225  CA  GLN C 210      -0.117  23.822  17.674  1.00 98.00           C  
ATOM   3226  C   GLN C 210      -0.802  24.470  16.474  1.00 98.00           C  
ATOM   3227  CB  GLN C 210       0.885  22.768  17.201  1.00 98.00           C  
ATOM   3228  O   GLN C 210      -1.606  23.832  15.792  1.00 98.00           O  
ATOM   3229  CG  GLN C 210       2.067  23.344  16.434  1.00 98.00           C  
ATOM   3230  CD  GLN C 210       3.019  22.274  15.931  1.00 98.00           C  
ATOM   3231  NE2 GLN C 210       4.315  22.499  16.116  1.00 98.00           N  
ATOM   3232  OE1 GLN C 210       2.592  21.253  15.383  1.00 98.00           O  
ATOM   3233  N   ASP C 211      -0.560  25.719  16.245  1.00 97.60           N  
ATOM   3234  CA  ASP C 211      -1.173  26.356  15.084  1.00 97.60           C  
ATOM   3235  C   ASP C 211      -0.452  25.964  13.797  1.00 97.60           C  
ATOM   3236  CB  ASP C 211      -1.173  27.878  15.244  1.00 97.60           C  
ATOM   3237  O   ASP C 211       0.496  25.175  13.826  1.00 97.60           O  
ATOM   3238  CG  ASP C 211       0.206  28.491  15.077  1.00 97.60           C  
ATOM   3239  OD1 ASP C 211       1.207  27.743  15.049  1.00 97.60           O  
ATOM   3240  OD2 ASP C 211       0.293  29.734  14.976  1.00 97.60           O  
ATOM   3241  N   LEU C 212      -0.806  26.488  12.653  1.00 97.84           N  
ATOM   3242  CA  LEU C 212      -0.286  26.015  11.374  1.00 97.84           C  
ATOM   3243  C   LEU C 212       1.057  26.665  11.060  1.00 97.84           C  
ATOM   3244  CB  LEU C 212      -1.283  26.305  10.249  1.00 97.84           C  
ATOM   3245  O   LEU C 212       1.736  26.268  10.110  1.00 97.84           O  
ATOM   3246  CG  LEU C 212      -2.531  25.423  10.205  1.00 97.84           C  
ATOM   3247  CD1 LEU C 212      -3.461  25.875   9.084  1.00 97.84           C  
ATOM   3248  CD2 LEU C 212      -2.145  23.958  10.028  1.00 97.84           C  
ATOM   3249  N   ASN C 213       1.498  27.679  11.874  1.00 96.97           N  
ATOM   3250  CA  ASN C 213       2.847  28.224  11.763  1.00 96.97           C  
ATOM   3251  C   ASN C 213       3.829  27.477  12.661  1.00 96.97           C  
ATOM   3252  CB  ASN C 213       2.853  29.717  12.096  1.00 96.97           C  
ATOM   3253  O   ASN C 213       5.017  27.802  12.695  1.00 96.97           O  
ATOM   3254  CG  ASN C 213       2.135  30.551  11.053  1.00 96.97           C  
ATOM   3255  ND2 ASN C 213       1.516  31.642  11.490  1.00 96.97           N  
ATOM   3256  OD1 ASN C 213       2.135  30.217   9.866  1.00 96.97           O  
ATOM   3257  N   GLY C 214       3.305  26.529  13.397  1.00 97.51           N  
ATOM   3258  CA  GLY C 214       4.130  25.644  14.203  1.00 97.51           C  
ATOM   3259  C   GLY C 214       4.302  26.126  15.632  1.00 97.51           C  
ATOM   3260  O   GLY C 214       5.074  25.548  16.399  1.00 97.51           O  
ATOM   3261  N   ASN C 215       3.579  27.192  16.084  1.00 98.12           N  
ATOM   3262  CA  ASN C 215       3.738  27.748  17.423  1.00 98.12           C  
ATOM   3263  C   ASN C 215       2.822  27.056  18.429  1.00 98.12           C  
ATOM   3264  CB  ASN C 215       3.474  29.255  17.414  1.00 98.12           C  
ATOM   3265  O   ASN C 215       1.660  26.777  18.128  1.00 98.12           O  
ATOM   3266  CG  ASN C 215       4.456  30.014  16.544  1.00 98.12           C  
ATOM   3267  ND2 ASN C 215       3.954  30.993  15.800  1.00 98.12           N  
ATOM   3268  OD1 ASN C 215       5.655  29.724  16.541  1.00 98.12           O  
ATOM   3269  N   TRP C 216       3.356  26.785  19.673  1.00 97.99           N  
ATOM   3270  CA  TRP C 216       2.617  26.130  20.747  1.00 97.99           C  
ATOM   3271  C   TRP C 216       1.987  27.158  21.681  1.00 97.99           C  
ATOM   3272  CB  TRP C 216       3.536  25.197  21.541  1.00 97.99           C  
ATOM   3273  O   TRP C 216       2.579  28.205  21.952  1.00 97.99           O  
ATOM   3274  CG  TRP C 216       3.979  23.985  20.779  1.00 97.99           C  
ATOM   3275  CD1 TRP C 216       5.119  23.849  20.037  1.00 97.99           C  
ATOM   3276  CD2 TRP C 216       3.286  22.737  20.681  1.00 97.99           C  
ATOM   3277  CE2 TRP C 216       4.065  21.889  19.863  1.00 97.99           C  
ATOM   3278  CE3 TRP C 216       2.081  22.253  21.207  1.00 97.99           C  
ATOM   3279  NE1 TRP C 216       5.177  22.591  19.483  1.00 97.99           N  
ATOM   3280  CH2 TRP C 216       2.493  20.134  20.085  1.00 97.99           C  
ATOM   3281  CZ2 TRP C 216       3.676  20.582  19.558  1.00 97.99           C  
ATOM   3282  CZ3 TRP C 216       1.696  20.952  20.902  1.00 97.99           C  
ATOM   3283  N   TYR C 217       0.756  26.883  22.228  1.00 95.79           N  
ATOM   3284  CA  TYR C 217       0.132  27.995  22.936  1.00 95.79           C  
ATOM   3285  C   TYR C 217      -0.673  27.497  24.131  1.00 95.79           C  
ATOM   3286  CB  TYR C 217      -0.773  28.793  21.993  1.00 95.79           C  
ATOM   3287  O   TYR C 217      -1.218  28.296  24.897  1.00 95.79           O  
ATOM   3288  CG  TYR C 217      -1.747  27.939  21.219  1.00 95.79           C  
ATOM   3289  CD1 TYR C 217      -1.458  27.519  19.923  1.00 95.79           C  
ATOM   3290  CD2 TYR C 217      -2.959  27.551  21.781  1.00 95.79           C  
ATOM   3291  CE1 TYR C 217      -2.354  26.733  19.205  1.00 95.79           C  
ATOM   3292  CE2 TYR C 217      -3.862  26.765  21.073  1.00 95.79           C  
ATOM   3293  OH  TYR C 217      -4.441  25.584  19.081  1.00 95.79           O  
ATOM   3294  CZ  TYR C 217      -3.551  26.362  19.787  1.00 95.79           C  
ATOM   3295  N   ASP C 218      -0.848  26.249  24.378  1.00 91.27           N  
ATOM   3296  CA  ASP C 218      -1.621  25.730  25.502  1.00 91.27           C  
ATOM   3297  C   ASP C 218      -0.748  24.883  26.424  1.00 91.27           C  
ATOM   3298  CB  ASP C 218      -2.811  24.908  25.001  1.00 91.27           C  
ATOM   3299  O   ASP C 218      -0.241  23.835  26.018  1.00 91.27           O  
ATOM   3300  CG  ASP C 218      -3.772  24.520  26.111  1.00 91.27           C  
ATOM   3301  OD1 ASP C 218      -3.427  24.681  27.301  1.00 91.27           O  
ATOM   3302  OD2 ASP C 218      -4.884  24.046  25.792  1.00 91.27           O  
ATOM   3303  N   PHE C 219      -0.772  25.223  27.718  1.00 90.42           N  
ATOM   3304  CA  PHE C 219       0.132  24.589  28.669  1.00 90.42           C  
ATOM   3305  C   PHE C 219      -0.627  24.106  29.899  1.00 90.42           C  
ATOM   3306  CB  PHE C 219       1.243  25.558  29.086  1.00 90.42           C  
ATOM   3307  O   PHE C 219      -0.034  23.901  30.961  1.00 90.42           O  
ATOM   3308  CG  PHE C 219       1.821  26.346  27.941  1.00 90.42           C  
ATOM   3309  CD1 PHE C 219       2.536  25.710  26.933  1.00 90.42           C  
ATOM   3310  CD2 PHE C 219       1.651  27.723  27.874  1.00 90.42           C  
ATOM   3311  CE1 PHE C 219       3.072  26.437  25.872  1.00 90.42           C  
ATOM   3312  CE2 PHE C 219       2.184  28.455  26.817  1.00 90.42           C  
ATOM   3313  CZ  PHE C 219       2.895  27.811  25.818  1.00 90.42           C  
ATOM   3314  N   GLY C 220      -1.913  24.054  29.801  1.00 84.78           N  
ATOM   3315  CA  GLY C 220      -2.792  23.824  30.937  1.00 84.78           C  
ATOM   3316  C   GLY C 220      -2.515  22.514  31.650  1.00 84.78           C  
ATOM   3317  O   GLY C 220      -2.615  22.436  32.876  1.00 84.78           O  
ATOM   3318  N   ASP C 221      -1.982  21.521  31.029  1.00 86.38           N  
ATOM   3319  CA  ASP C 221      -1.830  20.205  31.640  1.00 86.38           C  
ATOM   3320  C   ASP C 221      -0.362  19.897  31.925  1.00 86.38           C  
ATOM   3321  CB  ASP C 221      -2.429  19.123  30.740  1.00 86.38           C  
ATOM   3322  O   ASP C 221      -0.013  18.763  32.261  1.00 86.38           O  
ATOM   3323  CG  ASP C 221      -3.931  19.264  30.562  1.00 86.38           C  
ATOM   3324  OD1 ASP C 221      -4.601  19.826  31.455  1.00 86.38           O  
ATOM   3325  OD2 ASP C 221      -4.450  18.805  29.521  1.00 86.38           O  
ATOM   3326  N   PHE C 222       0.480  20.857  31.899  1.00 95.59           N  
ATOM   3327  CA  PHE C 222       1.907  20.643  32.109  1.00 95.59           C  
ATOM   3328  C   PHE C 222       2.241  20.644  33.596  1.00 95.59           C  
ATOM   3329  CB  PHE C 222       2.725  21.719  31.387  1.00 95.59           C  
ATOM   3330  O   PHE C 222       1.596  21.341  34.382  1.00 95.59           O  
ATOM   3331  CG  PHE C 222       2.705  21.591  29.888  1.00 95.59           C  
ATOM   3332  CD1 PHE C 222       1.906  20.639  29.267  1.00 95.59           C  
ATOM   3333  CD2 PHE C 222       3.487  22.425  29.098  1.00 95.59           C  
ATOM   3334  CE1 PHE C 222       1.886  20.519  27.879  1.00 95.59           C  
ATOM   3335  CE2 PHE C 222       3.473  22.310  27.711  1.00 95.59           C  
ATOM   3336  CZ  PHE C 222       2.673  21.356  27.104  1.00 95.59           C  
ATOM   3337  N   ILE C 223       3.178  19.835  33.998  1.00 96.03           N  
ATOM   3338  CA  ILE C 223       3.665  19.762  35.372  1.00 96.03           C  
ATOM   3339  C   ILE C 223       5.158  20.079  35.407  1.00 96.03           C  
ATOM   3340  CB  ILE C 223       3.397  18.373  35.993  1.00 96.03           C  
ATOM   3341  O   ILE C 223       5.909  19.665  34.520  1.00 96.03           O  
ATOM   3342  CG1 ILE C 223       1.896  18.061  35.977  1.00 96.03           C  
ATOM   3343  CG2 ILE C 223       3.957  18.301  37.417  1.00 96.03           C  
ATOM   3344  CD1 ILE C 223       1.558  16.628  36.364  1.00 96.03           C  
ATOM   3345  N   GLN C 224       5.573  20.843  36.477  1.00 95.42           N  
ATOM   3346  CA  GLN C 224       6.975  21.230  36.598  1.00 95.42           C  
ATOM   3347  C   GLN C 224       7.743  20.246  37.476  1.00 95.42           C  
ATOM   3348  CB  GLN C 224       7.094  22.645  37.166  1.00 95.42           C  
ATOM   3349  O   GLN C 224       7.216  19.756  38.477  1.00 95.42           O  
ATOM   3350  CG  GLN C 224       8.517  23.188  37.171  1.00 95.42           C  
ATOM   3351  CD  GLN C 224       8.598  24.617  37.671  1.00 95.42           C  
ATOM   3352  NE2 GLN C 224       9.808  25.164  37.710  1.00 95.42           N  
ATOM   3353  OE1 GLN C 224       7.581  25.226  38.020  1.00 95.42           O  
ATOM   3354  N   THR C 225       8.909  19.878  36.973  1.00 94.96           N  
ATOM   3355  CA  THR C 225       9.860  19.076  37.736  1.00 94.96           C  
ATOM   3356  C   THR C 225      11.230  19.747  37.766  1.00 94.96           C  
ATOM   3357  CB  THR C 225       9.992  17.658  37.150  1.00 94.96           C  
ATOM   3358  O   THR C 225      11.358  20.926  37.431  1.00 94.96           O  
ATOM   3359  CG2 THR C 225      10.575  17.697  35.741  1.00 94.96           C  
ATOM   3360  OG1 THR C 225      10.852  16.879  37.990  1.00 94.96           O  
ATOM   3361  N   THR C 226      12.284  19.010  38.226  1.00 94.75           N  
ATOM   3362  CA  THR C 226      13.621  19.587  38.318  1.00 94.75           C  
ATOM   3363  C   THR C 226      14.151  19.948  36.933  1.00 94.75           C  
ATOM   3364  CB  THR C 226      14.600  18.620  39.009  1.00 94.75           C  
ATOM   3365  O   THR C 226      13.940  19.208  35.970  1.00 94.75           O  
ATOM   3366  CG2 THR C 226      15.871  19.342  39.443  1.00 94.75           C  
ATOM   3367  OG1 THR C 226      13.968  18.054  40.164  1.00 94.75           O  
ATOM   3368  N   PRO C 227      14.693  21.212  36.813  1.00 93.30           N  
ATOM   3369  CA  PRO C 227      15.263  21.601  35.520  1.00 93.30           C  
ATOM   3370  C   PRO C 227      16.204  20.542  34.949  1.00 93.30           C  
ATOM   3371  CB  PRO C 227      16.022  22.890  35.843  1.00 93.30           C  
ATOM   3372  O   PRO C 227      17.021  19.978  35.681  1.00 93.30           O  
ATOM   3373  CG  PRO C 227      15.330  23.451  37.043  1.00 93.30           C  
ATOM   3374  CD  PRO C 227      14.845  22.310  37.891  1.00 93.30           C  
ATOM   3375  N   GLY C 228      16.087  20.247  33.721  1.00 94.28           N  
ATOM   3376  CA  GLY C 228      16.896  19.246  33.043  1.00 94.28           C  
ATOM   3377  C   GLY C 228      16.240  17.879  32.998  1.00 94.28           C  
ATOM   3378  O   GLY C 228      16.694  16.991  32.274  1.00 94.28           O  
ATOM   3379  N   SER C 229      15.138  17.794  33.694  1.00 95.43           N  
ATOM   3380  CA  SER C 229      14.495  16.487  33.790  1.00 95.43           C  
ATOM   3381  C   SER C 229      13.092  16.516  33.191  1.00 95.43           C  
ATOM   3382  CB  SER C 229      14.427  16.029  35.247  1.00 95.43           C  
ATOM   3383  O   SER C 229      12.221  15.746  33.601  1.00 95.43           O  
ATOM   3384  OG  SER C 229      15.727  15.900  35.795  1.00 95.43           O  
ATOM   3385  N   GLY C 230      12.881  17.552  32.323  1.00 96.70           N  
ATOM   3386  CA  GLY C 230      11.582  17.620  31.672  1.00 96.70           C  
ATOM   3387  C   GLY C 230      11.316  16.448  30.747  1.00 96.70           C  
ATOM   3388  O   GLY C 230      12.240  15.920  30.124  1.00 96.70           O  
ATOM   3389  N   VAL C 231      10.018  16.018  30.646  1.00 96.53           N  
ATOM   3390  CA  VAL C 231       9.676  14.880  29.800  1.00 96.53           C  
ATOM   3391  C   VAL C 231       8.525  15.255  28.870  1.00 96.53           C  
ATOM   3392  CB  VAL C 231       9.299  13.640  30.642  1.00 96.53           C  
ATOM   3393  O   VAL C 231       7.355  15.099  29.226  1.00 96.53           O  
ATOM   3394  CG1 VAL C 231       9.026  12.438  29.740  1.00 96.53           C  
ATOM   3395  CG2 VAL C 231      10.407  13.319  31.644  1.00 96.53           C  
ATOM   3396  N   PRO C 232       8.886  15.676  27.647  1.00 96.68           N  
ATOM   3397  CA  PRO C 232       7.815  15.910  26.675  1.00 96.68           C  
ATOM   3398  C   PRO C 232       7.284  14.617  26.060  1.00 96.68           C  
ATOM   3399  CB  PRO C 232       8.487  16.784  25.613  1.00 96.68           C  
ATOM   3400  O   PRO C 232       8.064  13.797  25.569  1.00 96.68           O  
ATOM   3401  CG  PRO C 232       9.941  16.449  25.707  1.00 96.68           C  
ATOM   3402  CD  PRO C 232      10.241  16.021  27.114  1.00 96.68           C  
ATOM   3403  N   VAL C 233       5.999  14.433  26.088  1.00 95.37           N  
ATOM   3404  CA  VAL C 233       5.375  13.260  25.483  1.00 95.37           C  
ATOM   3405  C   VAL C 233       4.718  13.648  24.160  1.00 95.37           C  
ATOM   3406  CB  VAL C 233       4.333  12.621  26.428  1.00 95.37           C  
ATOM   3407  O   VAL C 233       3.740  14.399  24.142  1.00 95.37           O  
ATOM   3408  CG1 VAL C 233       3.717  11.377  25.790  1.00 95.37           C  
ATOM   3409  CG2 VAL C 233       4.973  12.275  27.771  1.00 95.37           C  
ATOM   3410  N   VAL C 234       5.205  13.071  23.063  1.00 96.30           N  
ATOM   3411  CA  VAL C 234       4.764  13.543  21.755  1.00 96.30           C  
ATOM   3412  C   VAL C 234       4.276  12.363  20.917  1.00 96.30           C  
ATOM   3413  CB  VAL C 234       5.891  14.294  21.012  1.00 96.30           C  
ATOM   3414  O   VAL C 234       4.272  12.428  19.685  1.00 96.30           O  
ATOM   3415  CG1 VAL C 234       6.123  15.671  21.633  1.00 96.30           C  
ATOM   3416  CG2 VAL C 234       7.179  13.474  21.029  1.00 96.30           C  
ATOM   3417  N   ASP C 235       3.840  11.322  21.491  1.00 93.99           N  
ATOM   3418  CA  ASP C 235       3.482  10.101  20.776  1.00 93.99           C  
ATOM   3419  C   ASP C 235       2.265  10.325  19.881  1.00 93.99           C  
ATOM   3420  CB  ASP C 235       3.209   8.963  21.761  1.00 93.99           C  
ATOM   3421  O   ASP C 235       2.300  10.016  18.689  1.00 93.99           O  
ATOM   3422  CG  ASP C 235       4.423   8.596  22.596  1.00 93.99           C  
ATOM   3423  OD1 ASP C 235       5.042   7.540  22.340  1.00 93.99           O  
ATOM   3424  OD2 ASP C 235       4.763   9.367  23.519  1.00 93.99           O  
ATOM   3425  N   SER C 236       1.209  10.876  20.414  1.00 95.54           N  
ATOM   3426  CA  SER C 236       0.009  11.101  19.614  1.00 95.54           C  
ATOM   3427  C   SER C 236       0.252  12.151  18.536  1.00 95.54           C  
ATOM   3428  CB  SER C 236      -1.156  11.532  20.506  1.00 95.54           C  
ATOM   3429  O   SER C 236      -0.237  12.020  17.412  1.00 95.54           O  
ATOM   3430  OG  SER C 236      -0.891  12.787  21.108  1.00 95.54           O  
ATOM   3431  N   TYR C 237       1.082  13.156  18.884  1.00 97.03           N  
ATOM   3432  CA  TYR C 237       1.416  14.208  17.930  1.00 97.03           C  
ATOM   3433  C   TYR C 237       2.070  13.625  16.683  1.00 97.03           C  
ATOM   3434  CB  TYR C 237       2.346  15.241  18.572  1.00 97.03           C  
ATOM   3435  O   TYR C 237       1.568  13.802  15.570  1.00 97.03           O  
ATOM   3436  CG  TYR C 237       2.861  16.279  17.605  1.00 97.03           C  
ATOM   3437  CD1 TYR C 237       4.091  16.120  16.971  1.00 97.03           C  
ATOM   3438  CD2 TYR C 237       2.119  17.422  17.325  1.00 97.03           C  
ATOM   3439  CE1 TYR C 237       4.570  17.075  16.080  1.00 97.03           C  
ATOM   3440  CE2 TYR C 237       2.589  18.383  16.436  1.00 97.03           C  
ATOM   3441  OH  TYR C 237       4.282  19.150  14.939  1.00 97.03           O  
ATOM   3442  CZ  TYR C 237       3.813  18.201  15.819  1.00 97.03           C  
ATOM   3443  N   TYR C 238       3.132  12.852  16.951  1.00 97.48           N  
ATOM   3444  CA  TYR C 238       3.896  12.299  15.837  1.00 97.48           C  
ATOM   3445  C   TYR C 238       3.057  11.309  15.039  1.00 97.48           C  
ATOM   3446  CB  TYR C 238       5.168  11.615  16.346  1.00 97.48           C  
ATOM   3447  O   TYR C 238       2.961  11.414  13.814  1.00 97.48           O  
ATOM   3448  CG  TYR C 238       6.295  12.574  16.645  1.00 97.48           C  
ATOM   3449  CD1 TYR C 238       6.630  13.587  15.749  1.00 97.48           C  
ATOM   3450  CD2 TYR C 238       7.027  12.469  17.823  1.00 97.48           C  
ATOM   3451  CE1 TYR C 238       7.669  14.472  16.019  1.00 97.48           C  
ATOM   3452  CE2 TYR C 238       8.068  13.349  18.104  1.00 97.48           C  
ATOM   3453  OH  TYR C 238       9.409  15.218  17.470  1.00 97.48           O  
ATOM   3454  CZ  TYR C 238       8.380  14.345  17.197  1.00 97.48           C  
ATOM   3455  N   SER C 239       2.451  10.411  15.694  1.00 96.23           N  
ATOM   3456  CA  SER C 239       1.757   9.301  15.048  1.00 96.23           C  
ATOM   3457  C   SER C 239       0.625   9.801  14.157  1.00 96.23           C  
ATOM   3458  CB  SER C 239       1.204   8.333  16.094  1.00 96.23           C  
ATOM   3459  O   SER C 239       0.511   9.389  13.000  1.00 96.23           O  
ATOM   3460  OG  SER C 239       0.791   7.120  15.488  1.00 96.23           O  
ATOM   3461  N   LEU C 240      -0.174  10.744  14.602  1.00 96.97           N  
ATOM   3462  CA  LEU C 240      -1.297  11.274  13.836  1.00 96.97           C  
ATOM   3463  C   LEU C 240      -0.806  12.083  12.640  1.00 96.97           C  
ATOM   3464  CB  LEU C 240      -2.188  12.146  14.726  1.00 96.97           C  
ATOM   3465  O   LEU C 240      -1.457  12.107  11.593  1.00 96.97           O  
ATOM   3466  CG  LEU C 240      -3.075  11.407  15.729  1.00 96.97           C  
ATOM   3467  CD1 LEU C 240      -3.667  12.387  16.736  1.00 96.97           C  
ATOM   3468  CD2 LEU C 240      -4.179  10.644  15.005  1.00 96.97           C  
ATOM   3469  N   LEU C 241       0.335  12.621  12.746  1.00 96.98           N  
ATOM   3470  CA  LEU C 241       0.893  13.505  11.727  1.00 96.98           C  
ATOM   3471  C   LEU C 241       1.552  12.701  10.612  1.00 96.98           C  
ATOM   3472  CB  LEU C 241       1.909  14.466  12.350  1.00 96.98           C  
ATOM   3473  O   LEU C 241       1.713  13.197   9.495  1.00 96.98           O  
ATOM   3474  CG  LEU C 241       2.391  15.613  11.460  1.00 96.98           C  
ATOM   3475  CD1 LEU C 241       1.244  16.577  11.171  1.00 96.98           C  
ATOM   3476  CD2 LEU C 241       3.558  16.343  12.114  1.00 96.98           C  
ATOM   3477  N   MET C 242       1.955  11.518  10.848  1.00 96.71           N  
ATOM   3478  CA  MET C 242       2.832  10.715  10.000  1.00 96.71           C  
ATOM   3479  C   MET C 242       2.261  10.589   8.592  1.00 96.71           C  
ATOM   3480  CB  MET C 242       3.042   9.326  10.606  1.00 96.71           C  
ATOM   3481  O   MET C 242       2.966  10.824   7.608  1.00 96.71           O  
ATOM   3482  CG  MET C 242       4.048   9.300  11.745  1.00 96.71           C  
ATOM   3483  SD  MET C 242       4.290   7.615  12.431  1.00 96.71           S  
ATOM   3484  CE  MET C 242       5.625   7.940  13.616  1.00 96.71           C  
ATOM   3485  N   PRO C 243       0.974  10.290   8.382  1.00 94.71           N  
ATOM   3486  CA  PRO C 243       0.474  10.152   7.012  1.00 94.71           C  
ATOM   3487  C   PRO C 243       0.597  11.444   6.206  1.00 94.71           C  
ATOM   3488  CB  PRO C 243      -0.995   9.770   7.209  1.00 94.71           C  
ATOM   3489  O   PRO C 243       0.839  11.401   4.998  1.00 94.71           O  
ATOM   3490  CG  PRO C 243      -1.032   9.063   8.525  1.00 94.71           C  
ATOM   3491  CD  PRO C 243      -0.066   9.737   9.456  1.00 94.71           C  
ATOM   3492  N   ILE C 244       0.534  12.613   6.807  1.00 95.04           N  
ATOM   3493  CA  ILE C 244       0.558  13.910   6.140  1.00 95.04           C  
ATOM   3494  C   ILE C 244       1.989  14.252   5.728  1.00 95.04           C  
ATOM   3495  CB  ILE C 244      -0.020  15.022   7.043  1.00 95.04           C  
ATOM   3496  O   ILE C 244       2.204  15.002   4.774  1.00 95.04           O  
ATOM   3497  CG1 ILE C 244      -1.533  14.839   7.212  1.00 95.04           C  
ATOM   3498  CG2 ILE C 244       0.305  16.405   6.472  1.00 95.04           C  
ATOM   3499  CD1 ILE C 244      -2.172  15.831   8.174  1.00 95.04           C  
ATOM   3500  N   LEU C 245       2.964  13.628   6.406  1.00 96.92           N  
ATOM   3501  CA  LEU C 245       4.363  13.928   6.119  1.00 96.92           C  
ATOM   3502  C   LEU C 245       4.730  13.502   4.701  1.00 96.92           C  
ATOM   3503  CB  LEU C 245       5.279  13.231   7.127  1.00 96.92           C  
ATOM   3504  O   LEU C 245       5.381  14.254   3.972  1.00 96.92           O  
ATOM   3505  CG  LEU C 245       5.171  13.700   8.579  1.00 96.92           C  
ATOM   3506  CD1 LEU C 245       6.096  12.879   9.472  1.00 96.92           C  
ATOM   3507  CD2 LEU C 245       5.496  15.186   8.687  1.00 96.92           C  
ATOM   3508  N   THR C 246       4.291  12.371   4.279  1.00 94.41           N  
ATOM   3509  CA  THR C 246       4.602  11.902   2.934  1.00 94.41           C  
ATOM   3510  C   THR C 246       3.659  12.531   1.911  1.00 94.41           C  
ATOM   3511  CB  THR C 246       4.512  10.367   2.842  1.00 94.41           C  
ATOM   3512  O   THR C 246       4.074  12.861   0.798  1.00 94.41           O  
ATOM   3513  CG2 THR C 246       5.631   9.703   3.637  1.00 94.41           C  
ATOM   3514  OG1 THR C 246       3.249   9.936   3.365  1.00 94.41           O  
ATOM   3515  N   LEU C 247       2.387  12.735   2.277  1.00 92.91           N  
ATOM   3516  CA  LEU C 247       1.409  13.313   1.362  1.00 92.91           C  
ATOM   3517  C   LEU C 247       1.838  14.708   0.919  1.00 92.91           C  
ATOM   3518  CB  LEU C 247       0.029  13.377   2.023  1.00 92.91           C  
ATOM   3519  O   LEU C 247       1.691  15.064  -0.253  1.00 92.91           O  
ATOM   3520  CG  LEU C 247      -1.105  13.947   1.170  1.00 92.91           C  
ATOM   3521  CD1 LEU C 247      -1.336  13.074  -0.058  1.00 92.91           C  
ATOM   3522  CD2 LEU C 247      -2.383  14.070   1.993  1.00 92.91           C  
ATOM   3523  N   THR C 248       2.451  15.454   1.873  1.00 95.89           N  
ATOM   3524  CA  THR C 248       2.831  16.832   1.583  1.00 95.89           C  
ATOM   3525  C   THR C 248       4.302  16.916   1.187  1.00 95.89           C  
ATOM   3526  CB  THR C 248       2.570  17.749   2.793  1.00 95.89           C  
ATOM   3527  O   THR C 248       4.829  18.007   0.962  1.00 95.89           O  
ATOM   3528  CG2 THR C 248       1.094  17.745   3.178  1.00 95.89           C  
ATOM   3529  OG1 THR C 248       3.344  17.291   3.908  1.00 95.89           O  
ATOM   3530  N   ARG C 249       4.995  15.848   1.169  1.00 94.86           N  
ATOM   3531  CA  ARG C 249       6.429  15.822   0.899  1.00 94.86           C  
ATOM   3532  C   ARG C 249       7.179  16.769   1.830  1.00 94.86           C  
ATOM   3533  CB  ARG C 249       6.709  16.190  -0.560  1.00 94.86           C  
ATOM   3534  O   ARG C 249       7.967  17.601   1.374  1.00 94.86           O  
ATOM   3535  CG  ARG C 249       6.068  15.249  -1.567  1.00 94.86           C  
ATOM   3536  CD  ARG C 249       6.315  15.701  -2.999  1.00 94.86           C  
ATOM   3537  NE  ARG C 249       7.711  15.520  -3.389  1.00 94.86           N  
ATOM   3538  NH1 ARG C 249       7.407  16.214  -5.571  1.00 94.86           N  
ATOM   3539  NH2 ARG C 249       9.484  15.568  -4.848  1.00 94.86           N  
ATOM   3540  CZ  ARG C 249       8.197  15.768  -4.602  1.00 94.86           C  
ATOM   3541  N   ALA C 250       6.966  16.596   3.066  1.00 97.17           N  
ATOM   3542  CA  ALA C 250       7.390  17.535   4.101  1.00 97.17           C  
ATOM   3543  C   ALA C 250       8.909  17.674   4.127  1.00 97.17           C  
ATOM   3544  CB  ALA C 250       6.876  17.089   5.468  1.00 97.17           C  
ATOM   3545  O   ALA C 250       9.437  18.735   4.469  1.00 97.17           O  
ATOM   3546  N   LEU C 251       9.666  16.659   3.665  1.00 97.25           N  
ATOM   3547  CA  LEU C 251      11.116  16.691   3.823  1.00 97.25           C  
ATOM   3548  C   LEU C 251      11.797  17.070   2.512  1.00 97.25           C  
ATOM   3549  CB  LEU C 251      11.632  15.333   4.306  1.00 97.25           C  
ATOM   3550  O   LEU C 251      12.996  16.838   2.341  1.00 97.25           O  
ATOM   3551  CG  LEU C 251      11.209  14.908   5.713  1.00 97.25           C  
ATOM   3552  CD1 LEU C 251      11.946  13.639   6.128  1.00 97.25           C  
ATOM   3553  CD2 LEU C 251      11.465  16.032   6.711  1.00 97.25           C  
ATOM   3554  N   THR C 252      11.091  17.658   1.588  1.00 95.90           N  
ATOM   3555  CA  THR C 252      11.624  18.036   0.284  1.00 95.90           C  
ATOM   3556  C   THR C 252      12.840  18.944   0.439  1.00 95.90           C  
ATOM   3557  CB  THR C 252      10.557  18.743  -0.572  1.00 95.90           C  
ATOM   3558  O   THR C 252      13.812  18.823  -0.309  1.00 95.90           O  
ATOM   3559  CG2 THR C 252      11.132  19.182  -1.915  1.00 95.90           C  
ATOM   3560  OG1 THR C 252       9.465  17.845  -0.803  1.00 95.90           O  
ATOM   3561  N   ALA C 253      12.812  19.811   1.440  1.00 97.03           N  
ATOM   3562  CA  ALA C 253      13.897  20.763   1.666  1.00 97.03           C  
ATOM   3563  C   ALA C 253      15.208  20.041   1.963  1.00 97.03           C  
ATOM   3564  CB  ALA C 253      13.544  21.710   2.811  1.00 97.03           C  
ATOM   3565  O   ALA C 253      16.287  20.539   1.634  1.00 97.03           O  
ATOM   3566  N   GLU C 254      15.128  18.862   2.536  1.00 97.25           N  
ATOM   3567  CA  GLU C 254      16.307  18.084   2.905  1.00 97.25           C  
ATOM   3568  C   GLU C 254      17.047  17.583   1.668  1.00 97.25           C  
ATOM   3569  CB  GLU C 254      15.915  16.904   3.797  1.00 97.25           C  
ATOM   3570  O   GLU C 254      18.205  17.171   1.756  1.00 97.25           O  
ATOM   3571  CG  GLU C 254      15.402  17.314   5.170  1.00 97.25           C  
ATOM   3572  CD  GLU C 254      16.483  17.900   6.064  1.00 97.25           C  
ATOM   3573  OE1 GLU C 254      16.147  18.493   7.114  1.00 97.25           O  
ATOM   3574  OE2 GLU C 254      17.676  17.766   5.711  1.00 97.25           O  
ATOM   3575  N   SER C 255      16.473  17.637   0.536  1.00 94.42           N  
ATOM   3576  CA  SER C 255      17.098  17.195  -0.706  1.00 94.42           C  
ATOM   3577  C   SER C 255      17.860  18.334  -1.377  1.00 94.42           C  
ATOM   3578  CB  SER C 255      16.047  16.638  -1.667  1.00 94.42           C  
ATOM   3579  O   SER C 255      18.556  18.120  -2.372  1.00 94.42           O  
ATOM   3580  OG  SER C 255      15.330  15.573  -1.067  1.00 94.42           O  
ATOM   3581  N   HIS C 256      17.690  19.527  -0.831  1.00 94.55           N  
ATOM   3582  CA  HIS C 256      18.344  20.712  -1.375  1.00 94.55           C  
ATOM   3583  C   HIS C 256      19.532  21.130  -0.515  1.00 94.55           C  
ATOM   3584  CB  HIS C 256      17.348  21.867  -1.492  1.00 94.55           C  
ATOM   3585  O   HIS C 256      19.548  20.878   0.692  1.00 94.55           O  
ATOM   3586  CG  HIS C 256      16.292  21.646  -2.529  1.00 94.55           C  
ATOM   3587  CD2 HIS C 256      15.155  20.912  -2.497  1.00 94.55           C  
ATOM   3588  ND1 HIS C 256      16.348  22.218  -3.781  1.00 94.55           N  
ATOM   3589  CE1 HIS C 256      15.287  21.845  -4.477  1.00 94.55           C  
ATOM   3590  NE2 HIS C 256      14.547  21.053  -3.721  1.00 94.55           N  
ATOM   3591  N   VAL C 257      20.488  21.760  -1.118  1.00 94.23           N  
ATOM   3592  CA  VAL C 257      21.667  22.231  -0.400  1.00 94.23           C  
ATOM   3593  C   VAL C 257      21.244  23.158   0.738  1.00 94.23           C  
ATOM   3594  CB  VAL C 257      22.652  22.960  -1.342  1.00 94.23           C  
ATOM   3595  O   VAL C 257      20.389  24.027   0.553  1.00 94.23           O  
ATOM   3596  CG1 VAL C 257      23.832  23.527  -0.556  1.00 94.23           C  
ATOM   3597  CG2 VAL C 257      23.141  22.013  -2.437  1.00 94.23           C  
ATOM   3598  N   ASP C 258      21.665  22.927   1.928  1.00 93.91           N  
ATOM   3599  CA  ASP C 258      21.423  23.727   3.125  1.00 93.91           C  
ATOM   3600  C   ASP C 258      19.949  23.689   3.522  1.00 93.91           C  
ATOM   3601  CB  ASP C 258      21.871  25.173   2.904  1.00 93.91           C  
ATOM   3602  O   ASP C 258      19.460  24.593   4.203  1.00 93.91           O  
ATOM   3603  CG  ASP C 258      23.369  25.304   2.690  1.00 93.91           C  
ATOM   3604  OD1 ASP C 258      24.137  24.482   3.235  1.00 93.91           O  
ATOM   3605  OD2 ASP C 258      23.785  26.239   1.972  1.00 93.91           O  
ATOM   3606  N   THR C 259      19.182  22.798   2.971  1.00 95.20           N  
ATOM   3607  CA  THR C 259      17.759  22.626   3.244  1.00 95.20           C  
ATOM   3608  C   THR C 259      16.968  23.844   2.777  1.00 95.20           C  
ATOM   3609  CB  THR C 259      17.503  22.389   4.744  1.00 95.20           C  
ATOM   3610  O   THR C 259      16.010  24.258   3.433  1.00 95.20           O  
ATOM   3611  CG2 THR C 259      18.133  21.080   5.209  1.00 95.20           C  
ATOM   3612  OG1 THR C 259      18.066  23.471   5.496  1.00 95.20           O  
ATOM   3613  N   ASP C 260      17.535  24.552   1.755  1.00 94.12           N  
ATOM   3614  CA  ASP C 260      16.914  25.732   1.160  1.00 94.12           C  
ATOM   3615  C   ASP C 260      16.301  25.403  -0.200  1.00 94.12           C  
ATOM   3616  CB  ASP C 260      17.936  26.862   1.016  1.00 94.12           C  
ATOM   3617  O   ASP C 260      17.020  25.090  -1.151  1.00 94.12           O  
ATOM   3618  CG  ASP C 260      17.312  28.171   0.566  1.00 94.12           C  
ATOM   3619  OD1 ASP C 260      16.132  28.175   0.155  1.00 94.12           O  
ATOM   3620  OD2 ASP C 260      18.009  29.208   0.621  1.00 94.12           O  
ATOM   3621  N   LEU C 261      15.000  25.579  -0.326  1.00 92.90           N  
ATOM   3622  CA  LEU C 261      14.242  25.148  -1.496  1.00 92.90           C  
ATOM   3623  C   LEU C 261      14.622  25.970  -2.723  1.00 92.90           C  
ATOM   3624  CB  LEU C 261      12.738  25.267  -1.234  1.00 92.90           C  
ATOM   3625  O   LEU C 261      14.344  25.569  -3.855  1.00 92.90           O  
ATOM   3626  CG  LEU C 261      12.141  24.263  -0.247  1.00 92.90           C  
ATOM   3627  CD1 LEU C 261      10.712  24.658   0.112  1.00 92.90           C  
ATOM   3628  CD2 LEU C 261      12.182  22.853  -0.826  1.00 92.90           C  
ATOM   3629  N   THR C 262      15.269  27.115  -2.482  1.00 93.06           N  
ATOM   3630  CA  THR C 262      15.666  27.986  -3.584  1.00 93.06           C  
ATOM   3631  C   THR C 262      17.008  27.548  -4.162  1.00 93.06           C  
ATOM   3632  CB  THR C 262      15.754  29.455  -3.131  1.00 93.06           C  
ATOM   3633  O   THR C 262      17.367  27.935  -5.276  1.00 93.06           O  
ATOM   3634  CG2 THR C 262      14.453  29.907  -2.475  1.00 93.06           C  
ATOM   3635  OG1 THR C 262      16.825  29.596  -2.190  1.00 93.06           O  
ATOM   3636  N   LYS C 263      17.701  26.646  -3.445  1.00 94.23           N  
ATOM   3637  CA  LYS C 263      18.995  26.141  -3.895  1.00 94.23           C  
ATOM   3638  C   LYS C 263      18.840  24.814  -4.633  1.00 94.23           C  
ATOM   3639  CB  LYS C 263      19.947  25.974  -2.710  1.00 94.23           C  
ATOM   3640  O   LYS C 263      17.794  24.168  -4.547  1.00 94.23           O  
ATOM   3641  CG  LYS C 263      20.339  27.283  -2.041  1.00 94.23           C  
ATOM   3642  CD  LYS C 263      21.428  27.074  -0.997  1.00 94.23           C  
ATOM   3643  CE  LYS C 263      21.840  28.387  -0.347  1.00 94.23           C  
ATOM   3644  NZ  LYS C 263      22.862  28.179   0.723  1.00 94.23           N  
ATOM   3645  N   PRO C 264      19.856  24.462  -5.385  1.00 87.78           N  
ATOM   3646  CA  PRO C 264      19.756  23.226  -6.165  1.00 87.78           C  
ATOM   3647  C   PRO C 264      19.755  21.975  -5.289  1.00 87.78           C  
ATOM   3648  CB  PRO C 264      21.001  23.268  -7.054  1.00 87.78           C  
ATOM   3649  O   PRO C 264      20.072  22.049  -4.099  1.00 87.78           O  
ATOM   3650  CG  PRO C 264      21.953  24.170  -6.336  1.00 87.78           C  
ATOM   3651  CD  PRO C 264      21.160  25.118  -5.484  1.00 87.78           C  
ATOM   3652  N   TYR C 265      19.463  20.856  -5.850  1.00 87.65           N  
ATOM   3653  CA  TYR C 265      19.455  19.568  -5.165  1.00 87.65           C  
ATOM   3654  C   TYR C 265      20.865  19.164  -4.749  1.00 87.65           C  
ATOM   3655  CB  TYR C 265      18.845  18.486  -6.061  1.00 87.65           C  
ATOM   3656  O   TYR C 265      21.841  19.526  -5.410  1.00 87.65           O  
ATOM   3657  CG  TYR C 265      17.346  18.591  -6.203  1.00 87.65           C  
ATOM   3658  CD1 TYR C 265      16.498  18.161  -5.184  1.00 87.65           C  
ATOM   3659  CD2 TYR C 265      16.774  19.118  -7.356  1.00 87.65           C  
ATOM   3660  CE1 TYR C 265      15.116  18.254  -5.311  1.00 87.65           C  
ATOM   3661  CE2 TYR C 265      15.393  19.215  -7.494  1.00 87.65           C  
ATOM   3662  OH  TYR C 265      13.206  18.875  -6.599  1.00 87.65           O  
ATOM   3663  CZ  TYR C 265      14.574  18.782  -6.468  1.00 87.65           C  
ATOM   3664  N   ILE C 266      20.961  18.417  -3.720  1.00 88.58           N  
ATOM   3665  CA  ILE C 266      22.236  17.859  -3.282  1.00 88.58           C  
ATOM   3666  C   ILE C 266      22.738  16.850  -4.312  1.00 88.58           C  
ATOM   3667  CB  ILE C 266      22.114  17.191  -1.894  1.00 88.58           C  
ATOM   3668  O   ILE C 266      21.968  16.024  -4.809  1.00 88.58           O  
ATOM   3669  CG1 ILE C 266      21.652  18.213  -0.849  1.00 88.58           C  
ATOM   3670  CG2 ILE C 266      23.443  16.551  -1.483  1.00 88.58           C  
ATOM   3671  CD1 ILE C 266      21.232  17.596   0.478  1.00 88.58           C  
ATOM   3672  N   LYS C 267      23.991  16.927  -4.659  1.00 83.85           N  
ATOM   3673  CA  LYS C 267      24.600  15.953  -5.560  1.00 83.85           C  
ATOM   3674  C   LYS C 267      25.190  14.780  -4.783  1.00 83.85           C  
ATOM   3675  CB  LYS C 267      25.683  16.615  -6.413  1.00 83.85           C  
ATOM   3676  O   LYS C 267      26.146  14.950  -4.023  1.00 83.85           O  
ATOM   3677  CG  LYS C 267      25.149  17.629  -7.413  1.00 83.85           C  
ATOM   3678  CD  LYS C 267      26.259  18.176  -8.302  1.00 83.85           C  
ATOM   3679  CE  LYS C 267      25.733  19.223  -9.274  1.00 83.85           C  
ATOM   3680  NZ  LYS C 267      26.824  19.785 -10.127  1.00 83.85           N  
ATOM   3681  N   TRP C 268      24.670  13.655  -4.984  1.00 84.05           N  
ATOM   3682  CA  TRP C 268      25.118  12.459  -4.277  1.00 84.05           C  
ATOM   3683  C   TRP C 268      26.098  11.659  -5.128  1.00 84.05           C  
ATOM   3684  CB  TRP C 268      23.923  11.583  -3.892  1.00 84.05           C  
ATOM   3685  O   TRP C 268      26.020  11.676  -6.358  1.00 84.05           O  
ATOM   3686  CG  TRP C 268      22.943  12.256  -2.978  1.00 84.05           C  
ATOM   3687  CD1 TRP C 268      21.839  12.976  -3.340  1.00 84.05           C  
ATOM   3688  CD2 TRP C 268      22.984  12.275  -1.548  1.00 84.05           C  
ATOM   3689  CE2 TRP C 268      21.871  13.025  -1.108  1.00 84.05           C  
ATOM   3690  CE3 TRP C 268      23.854  11.729  -0.594  1.00 84.05           C  
ATOM   3691  NE1 TRP C 268      21.190  13.441  -2.220  1.00 84.05           N  
ATOM   3692  CH2 TRP C 268      22.473  12.698   1.158  1.00 84.05           C  
ATOM   3693  CZ2 TRP C 268      21.606  13.243   0.246  1.00 84.05           C  
ATOM   3694  CZ3 TRP C 268      23.588  11.947   0.752  1.00 84.05           C  
ATOM   3695  N   ASP C 269      27.024  10.956  -4.362  1.00 79.60           N  
ATOM   3696  CA  ASP C 269      27.881   9.995  -5.049  1.00 79.60           C  
ATOM   3697  C   ASP C 269      27.053   8.897  -5.713  1.00 79.60           C  
ATOM   3698  CB  ASP C 269      28.886   9.378  -4.073  1.00 79.60           C  
ATOM   3699  O   ASP C 269      26.236   8.247  -5.058  1.00 79.60           O  
ATOM   3700  CG  ASP C 269      29.912   8.494  -4.759  1.00 79.60           C  
ATOM   3701  OD1 ASP C 269      29.724   8.147  -5.945  1.00 79.60           O  
ATOM   3702  OD2 ASP C 269      30.918   8.139  -4.107  1.00 79.60           O  
ATOM   3703  N   LEU C 270      27.265   8.639  -7.025  1.00 79.23           N  
ATOM   3704  CA  LEU C 270      26.467   7.694  -7.799  1.00 79.23           C  
ATOM   3705  C   LEU C 270      26.664   6.271  -7.288  1.00 79.23           C  
ATOM   3706  CB  LEU C 270      26.834   7.772  -9.283  1.00 79.23           C  
ATOM   3707  O   LEU C 270      25.817   5.403  -7.514  1.00 79.23           O  
ATOM   3708  CG  LEU C 270      26.325   8.997 -10.044  1.00 79.23           C  
ATOM   3709  CD1 LEU C 270      26.977   9.074 -11.421  1.00 79.23           C  
ATOM   3710  CD2 LEU C 270      24.806   8.957 -10.167  1.00 79.23           C  
ATOM   3711  N   LEU C 271      27.856   6.093  -6.635  1.00 83.37           N  
ATOM   3712  CA  LEU C 271      28.188   4.746  -6.184  1.00 83.37           C  
ATOM   3713  C   LEU C 271      27.624   4.484  -4.792  1.00 83.37           C  
ATOM   3714  CB  LEU C 271      29.705   4.540  -6.179  1.00 83.37           C  
ATOM   3715  O   LEU C 271      27.565   3.336  -4.346  1.00 83.37           O  
ATOM   3716  CG  LEU C 271      30.418   4.724  -7.520  1.00 83.37           C  
ATOM   3717  CD1 LEU C 271      31.923   4.546  -7.349  1.00 83.37           C  
ATOM   3718  CD2 LEU C 271      29.873   3.744  -8.554  1.00 83.37           C  
ATOM   3719  N   LYS C 272      27.162   5.574  -4.190  1.00 86.88           N  
ATOM   3720  CA  LYS C 272      26.688   5.448  -2.815  1.00 86.88           C  
ATOM   3721  C   LYS C 272      25.314   4.788  -2.765  1.00 86.88           C  
ATOM   3722  CB  LYS C 272      26.636   6.818  -2.137  1.00 86.88           C  
ATOM   3723  O   LYS C 272      24.396   5.197  -3.479  1.00 86.88           O  
ATOM   3724  CG  LYS C 272      26.281   6.765  -0.659  1.00 86.88           C  
ATOM   3725  CD  LYS C 272      26.398   8.136  -0.006  1.00 86.88           C  
ATOM   3726  CE  LYS C 272      26.072   8.078   1.481  1.00 86.88           C  
ATOM   3727  NZ  LYS C 272      26.320   9.388   2.154  1.00 86.88           N  
ATOM   3728  N   TYR C 273      25.178   3.718  -1.947  1.00 89.76           N  
ATOM   3729  CA  TYR C 273      23.877   3.069  -1.827  1.00 89.76           C  
ATOM   3730  C   TYR C 273      23.466   2.938  -0.365  1.00 89.76           C  
ATOM   3731  CB  TYR C 273      23.904   1.687  -2.487  1.00 89.76           C  
ATOM   3732  O   TYR C 273      22.294   2.702  -0.063  1.00 89.76           O  
ATOM   3733  CG  TYR C 273      24.831   0.708  -1.809  1.00 89.76           C  
ATOM   3734  CD1 TYR C 273      26.143   0.541  -2.249  1.00 89.76           C  
ATOM   3735  CD2 TYR C 273      24.398  -0.053  -0.728  1.00 89.76           C  
ATOM   3736  CE1 TYR C 273      27.000  -0.361  -1.628  1.00 89.76           C  
ATOM   3737  CE2 TYR C 273      25.247  -0.958  -0.100  1.00 89.76           C  
ATOM   3738  OH  TYR C 273      27.389  -2.000   0.062  1.00 89.76           O  
ATOM   3739  CZ  TYR C 273      26.545  -1.105  -0.556  1.00 89.76           C  
ATOM   3740  N   ASP C 274      24.459   3.048   0.537  1.00 92.75           N  
ATOM   3741  CA  ASP C 274      24.183   2.913   1.964  1.00 92.75           C  
ATOM   3742  C   ASP C 274      23.997   4.279   2.619  1.00 92.75           C  
ATOM   3743  CB  ASP C 274      25.310   2.146   2.658  1.00 92.75           C  
ATOM   3744  O   ASP C 274      24.963   5.022   2.804  1.00 92.75           O  
ATOM   3745  CG  ASP C 274      24.996   1.812   4.106  1.00 92.75           C  
ATOM   3746  OD1 ASP C 274      23.970   2.293   4.634  1.00 92.75           O  
ATOM   3747  OD2 ASP C 274      25.783   1.064   4.725  1.00 92.75           O  
ATOM   3748  N   PHE C 275      22.829   4.571   3.054  1.00 95.43           N  
ATOM   3749  CA  PHE C 275      22.494   5.861   3.646  1.00 95.43           C  
ATOM   3750  C   PHE C 275      22.136   5.704   5.119  1.00 95.43           C  
ATOM   3751  CB  PHE C 275      21.333   6.516   2.891  1.00 95.43           C  
ATOM   3752  O   PHE C 275      21.292   6.436   5.640  1.00 95.43           O  
ATOM   3753  CG  PHE C 275      21.645   6.829   1.453  1.00 95.43           C  
ATOM   3754  CD1 PHE C 275      22.363   7.970   1.115  1.00 95.43           C  
ATOM   3755  CD2 PHE C 275      21.219   5.982   0.437  1.00 95.43           C  
ATOM   3756  CE1 PHE C 275      22.653   8.263  -0.216  1.00 95.43           C  
ATOM   3757  CE2 PHE C 275      21.505   6.268  -0.895  1.00 95.43           C  
ATOM   3758  CZ  PHE C 275      22.221   7.409  -1.219  1.00 95.43           C  
ATOM   3759  N   THR C 276      22.701   4.705   5.839  1.00 96.47           N  
ATOM   3760  CA  THR C 276      22.413   4.408   7.238  1.00 96.47           C  
ATOM   3761  C   THR C 276      22.687   5.625   8.117  1.00 96.47           C  
ATOM   3762  CB  THR C 276      23.245   3.213   7.738  1.00 96.47           C  
ATOM   3763  O   THR C 276      21.832   6.034   8.905  1.00 96.47           O  
ATOM   3764  CG2 THR C 276      22.925   2.891   9.194  1.00 96.47           C  
ATOM   3765  OG1 THR C 276      22.953   2.065   6.931  1.00 96.47           O  
ATOM   3766  N   GLU C 277      23.778   6.293   7.971  1.00 96.64           N  
ATOM   3767  CA  GLU C 277      24.154   7.446   8.784  1.00 96.64           C  
ATOM   3768  C   GLU C 277      23.235   8.634   8.516  1.00 96.64           C  
ATOM   3769  CB  GLU C 277      25.611   7.838   8.520  1.00 96.64           C  
ATOM   3770  O   GLU C 277      22.806   9.317   9.449  1.00 96.64           O  
ATOM   3771  CG  GLU C 277      26.625   6.872   9.115  1.00 96.64           C  
ATOM   3772  CD  GLU C 277      28.066   7.309   8.902  1.00 96.64           C  
ATOM   3773  OE1 GLU C 277      28.989   6.605   9.372  1.00 96.64           O  
ATOM   3774  OE2 GLU C 277      28.273   8.363   8.261  1.00 96.64           O  
ATOM   3775  N   GLU C 278      22.932   8.841   7.221  1.00 96.82           N  
ATOM   3776  CA  GLU C 278      22.045   9.938   6.848  1.00 96.82           C  
ATOM   3777  C   GLU C 278      20.650   9.745   7.434  1.00 96.82           C  
ATOM   3778  CB  GLU C 278      21.962  10.068   5.325  1.00 96.82           C  
ATOM   3779  O   GLU C 278      20.025  10.703   7.894  1.00 96.82           O  
ATOM   3780  CG  GLU C 278      23.239  10.588   4.681  1.00 96.82           C  
ATOM   3781  CD  GLU C 278      24.294   9.511   4.485  1.00 96.82           C  
ATOM   3782  OE1 GLU C 278      25.396   9.825   3.980  1.00 96.82           O  
ATOM   3783  OE2 GLU C 278      24.016   8.343   4.838  1.00 96.82           O  
ATOM   3784  N   ARG C 279      20.173   8.537   7.450  1.00 97.79           N  
ATOM   3785  CA  ARG C 279      18.856   8.237   8.003  1.00 97.79           C  
ATOM   3786  C   ARG C 279      18.815   8.512   9.502  1.00 97.79           C  
ATOM   3787  CB  ARG C 279      18.475   6.781   7.726  1.00 97.79           C  
ATOM   3788  O   ARG C 279      17.846   9.081  10.008  1.00 97.79           O  
ATOM   3789  CG  ARG C 279      18.093   6.508   6.280  1.00 97.79           C  
ATOM   3790  CD  ARG C 279      17.713   5.050   6.062  1.00 97.79           C  
ATOM   3791  NE  ARG C 279      17.325   4.795   4.678  1.00 97.79           N  
ATOM   3792  NH1 ARG C 279      18.155   2.640   4.625  1.00 97.79           N  
ATOM   3793  NH2 ARG C 279      17.149   3.531   2.769  1.00 97.79           N  
ATOM   3794  CZ  ARG C 279      17.544   3.656   4.027  1.00 97.79           C  
ATOM   3795  N   LEU C 280      19.890   8.104  10.223  1.00 98.21           N  
ATOM   3796  CA  LEU C 280      19.965   8.327  11.663  1.00 98.21           C  
ATOM   3797  C   LEU C 280      19.988   9.818  11.982  1.00 98.21           C  
ATOM   3798  CB  LEU C 280      21.208   7.649  12.247  1.00 98.21           C  
ATOM   3799  O   LEU C 280      19.374  10.258  12.957  1.00 98.21           O  
ATOM   3800  CG  LEU C 280      21.168   6.122  12.335  1.00 98.21           C  
ATOM   3801  CD1 LEU C 280      22.538   5.579  12.728  1.00 98.21           C  
ATOM   3802  CD2 LEU C 280      20.103   5.672  13.330  1.00 98.21           C  
ATOM   3803  N   LYS C 281      20.645  10.581  11.125  1.00 97.71           N  
ATOM   3804  CA  LYS C 281      20.691  12.028  11.308  1.00 97.71           C  
ATOM   3805  C   LYS C 281      19.310  12.651  11.117  1.00 97.71           C  
ATOM   3806  CB  LYS C 281      21.689  12.661  10.338  1.00 97.71           C  
ATOM   3807  O   LYS C 281      18.903  13.520  11.890  1.00 97.71           O  
ATOM   3808  CG  LYS C 281      23.146  12.439  10.717  1.00 97.71           C  
ATOM   3809  CD  LYS C 281      24.090  13.115   9.731  1.00 97.71           C  
ATOM   3810  CE  LYS C 281      25.547  12.802  10.045  1.00 97.71           C  
ATOM   3811  NZ  LYS C 281      26.468  13.354   9.007  1.00 97.71           N  
ATOM   3812  N   LEU C 282      18.611  12.194  10.077  1.00 98.31           N  
ATOM   3813  CA  LEU C 282      17.264  12.696   9.826  1.00 98.31           C  
ATOM   3814  C   LEU C 282      16.329  12.341  10.977  1.00 98.31           C  
ATOM   3815  CB  LEU C 282      16.716  12.128   8.514  1.00 98.31           C  
ATOM   3816  O   LEU C 282      15.533  13.175  11.415  1.00 98.31           O  
ATOM   3817  CG  LEU C 282      17.324  12.687   7.226  1.00 98.31           C  
ATOM   3818  CD1 LEU C 282      16.866  11.869   6.024  1.00 98.31           C  
ATOM   3819  CD2 LEU C 282      16.952  14.156   7.053  1.00 98.31           C  
ATOM   3820  N   PHE C 283      16.480  11.069  11.487  1.00 98.38           N  
ATOM   3821  CA  PHE C 283      15.654  10.620  12.601  1.00 98.38           C  
ATOM   3822  C   PHE C 283      15.902  11.475  13.838  1.00 98.38           C  
ATOM   3823  CB  PHE C 283      15.929   9.146  12.917  1.00 98.38           C  
ATOM   3824  O   PHE C 283      14.957  11.941  14.477  1.00 98.38           O  
ATOM   3825  CG  PHE C 283      15.002   8.563  13.948  1.00 98.38           C  
ATOM   3826  CD1 PHE C 283      15.385   8.481  15.281  1.00 98.38           C  
ATOM   3827  CD2 PHE C 283      13.745   8.096  13.584  1.00 98.38           C  
ATOM   3828  CE1 PHE C 283      14.528   7.942  16.238  1.00 98.38           C  
ATOM   3829  CE2 PHE C 283      12.884   7.556  14.535  1.00 98.38           C  
ATOM   3830  CZ  PHE C 283      13.278   7.479  15.861  1.00 98.38           C  
ATOM   3831  N   ASP C 284      17.143  11.796  14.144  1.00 97.58           N  
ATOM   3832  CA  ASP C 284      17.528  12.585  15.309  1.00 97.58           C  
ATOM   3833  C   ASP C 284      17.089  14.040  15.156  1.00 97.58           C  
ATOM   3834  CB  ASP C 284      19.040  12.513  15.531  1.00 97.58           C  
ATOM   3835  O   ASP C 284      16.728  14.691  16.139  1.00 97.58           O  
ATOM   3836  CG  ASP C 284      19.471  13.086  16.869  1.00 97.58           C  
ATOM   3837  OD1 ASP C 284      19.000  12.601  17.921  1.00 97.58           O  
ATOM   3838  OD2 ASP C 284      20.287  14.033  16.872  1.00 97.58           O  
ATOM   3839  N   ARG C 285      17.011  14.502  13.943  1.00 97.74           N  
ATOM   3840  CA  ARG C 285      16.664  15.893  13.671  1.00 97.74           C  
ATOM   3841  C   ARG C 285      15.165  16.126  13.833  1.00 97.74           C  
ATOM   3842  CB  ARG C 285      17.107  16.292  12.261  1.00 97.74           C  
ATOM   3843  O   ARG C 285      14.746  17.138  14.397  1.00 97.74           O  
ATOM   3844  CG  ARG C 285      16.844  17.751  11.923  1.00 97.74           C  
ATOM   3845  CD  ARG C 285      17.489  18.148  10.602  1.00 97.74           C  
ATOM   3846  NE  ARG C 285      17.247  19.553  10.286  1.00 97.74           N  
ATOM   3847  NH1 ARG C 285      18.831  19.662   8.608  1.00 97.74           N  
ATOM   3848  NH2 ARG C 285      17.591  21.514   9.141  1.00 97.74           N  
ATOM   3849  CZ  ARG C 285      17.890  20.240   9.346  1.00 97.74           C  
ATOM   3850  N   TYR C 286      14.337  15.188  13.359  1.00 98.17           N  
ATOM   3851  CA  TYR C 286      12.905  15.457  13.292  1.00 98.17           C  
ATOM   3852  C   TYR C 286      12.148  14.648  14.339  1.00 98.17           C  
ATOM   3853  CB  TYR C 286      12.363  15.139  11.895  1.00 98.17           C  
ATOM   3854  O   TYR C 286      11.033  15.007  14.724  1.00 98.17           O  
ATOM   3855  CG  TYR C 286      12.851  16.085  10.825  1.00 98.17           C  
ATOM   3856  CD1 TYR C 286      12.322  17.369  10.708  1.00 98.17           C  
ATOM   3857  CD2 TYR C 286      13.841  15.698   9.928  1.00 98.17           C  
ATOM   3858  CE1 TYR C 286      12.767  18.244   9.723  1.00 98.17           C  
ATOM   3859  CE2 TYR C 286      14.294  16.565   8.939  1.00 98.17           C  
ATOM   3860  OH  TYR C 286      14.196  18.695   7.867  1.00 98.17           O  
ATOM   3861  CZ  TYR C 286      13.752  17.833   8.844  1.00 98.17           C  
ATOM   3862  N   PHE C 287      12.720  13.481  14.866  1.00 98.11           N  
ATOM   3863  CA  PHE C 287      11.970  12.586  15.740  1.00 98.11           C  
ATOM   3864  C   PHE C 287      12.775  12.248  16.989  1.00 98.11           C  
ATOM   3865  CB  PHE C 287      11.589  11.302  14.997  1.00 98.11           C  
ATOM   3866  O   PHE C 287      12.733  11.115  17.473  1.00 98.11           O  
ATOM   3867  CG  PHE C 287      10.746  11.536  13.773  1.00 98.11           C  
ATOM   3868  CD1 PHE C 287       9.367  11.669  13.876  1.00 98.11           C  
ATOM   3869  CD2 PHE C 287      11.334  11.622  12.517  1.00 98.11           C  
ATOM   3870  CE1 PHE C 287       8.584  11.886  12.745  1.00 98.11           C  
ATOM   3871  CE2 PHE C 287      10.558  11.839  11.382  1.00 98.11           C  
ATOM   3872  CZ  PHE C 287       9.184  11.969  11.498  1.00 98.11           C  
ATOM   3873  N   LYS C 288      13.508  13.234  17.401  1.00 96.56           N  
ATOM   3874  CA  LYS C 288      14.407  13.113  18.545  1.00 96.56           C  
ATOM   3875  C   LYS C 288      13.665  12.602  19.776  1.00 96.56           C  
ATOM   3876  CB  LYS C 288      15.069  14.457  18.853  1.00 96.56           C  
ATOM   3877  O   LYS C 288      14.225  11.852  20.579  1.00 96.56           O  
ATOM   3878  CG  LYS C 288      16.029  14.419  20.032  1.00 96.56           C  
ATOM   3879  CD  LYS C 288      16.657  15.783  20.287  1.00 96.56           C  
ATOM   3880  CE  LYS C 288      17.559  15.764  21.513  1.00 96.56           C  
ATOM   3881  NZ  LYS C 288      18.193  17.095  21.755  1.00 96.56           N  
ATOM   3882  N   TYR C 289      12.428  12.917  19.946  1.00 96.28           N  
ATOM   3883  CA  TYR C 289      11.704  12.605  21.173  1.00 96.28           C  
ATOM   3884  C   TYR C 289      10.693  11.489  20.940  1.00 96.28           C  
ATOM   3885  CB  TYR C 289      10.992  13.851  21.709  1.00 96.28           C  
ATOM   3886  O   TYR C 289       9.769  11.303  21.736  1.00 96.28           O  
ATOM   3887  CG  TYR C 289      11.928  14.879  22.296  1.00 96.28           C  
ATOM   3888  CD1 TYR C 289      12.355  14.786  23.619  1.00 96.28           C  
ATOM   3889  CD2 TYR C 289      12.386  15.946  21.531  1.00 96.28           C  
ATOM   3890  CE1 TYR C 289      13.215  15.732  24.165  1.00 96.28           C  
ATOM   3891  CE2 TYR C 289      13.247  16.898  22.066  1.00 96.28           C  
ATOM   3892  OH  TYR C 289      14.508  17.722  23.918  1.00 96.28           O  
ATOM   3893  CZ  TYR C 289      13.656  16.783  23.382  1.00 96.28           C  
ATOM   3894  N   TRP C 290      10.806  10.819  19.783  1.00 94.29           N  
ATOM   3895  CA  TRP C 290      10.054   9.590  19.553  1.00 94.29           C  
ATOM   3896  C   TRP C 290      10.564   8.465  20.447  1.00 94.29           C  
ATOM   3897  CB  TRP C 290      10.143   9.172  18.083  1.00 94.29           C  
ATOM   3898  O   TRP C 290      11.773   8.244  20.549  1.00 94.29           O  
ATOM   3899  CG  TRP C 290       9.304   7.978  17.737  1.00 94.29           C  
ATOM   3900  CD1 TRP C 290       9.746   6.729  17.403  1.00 94.29           C  
ATOM   3901  CD2 TRP C 290       7.875   7.925  17.688  1.00 94.29           C  
ATOM   3902  CE2 TRP C 290       7.518   6.609  17.317  1.00 94.29           C  
ATOM   3903  CE3 TRP C 290       6.860   8.862  17.924  1.00 94.29           C  
ATOM   3904  NE1 TRP C 290       8.677   5.901  17.149  1.00 94.29           N  
ATOM   3905  CH2 TRP C 290       5.215   7.144  17.411  1.00 94.29           C  
ATOM   3906  CZ2 TRP C 290       6.188   6.208  17.175  1.00 94.29           C  
ATOM   3907  CZ3 TRP C 290       5.537   8.461  17.782  1.00 94.29           C  
ATOM   3908  N   ASP C 291       9.809   7.706  21.128  1.00 86.67           N  
ATOM   3909  CA  ASP C 291      10.179   6.841  22.243  1.00 86.67           C  
ATOM   3910  C   ASP C 291      10.639   5.472  21.747  1.00 86.67           C  
ATOM   3911  CB  ASP C 291       9.005   6.682  23.212  1.00 86.67           C  
ATOM   3912  O   ASP C 291      11.338   4.750  22.461  1.00 86.67           O  
ATOM   3913  CG  ASP C 291       7.794   6.024  22.574  1.00 86.67           C  
ATOM   3914  OD1 ASP C 291       7.766   5.873  21.333  1.00 86.67           O  
ATOM   3915  OD2 ASP C 291       6.859   5.657  23.317  1.00 86.67           O  
ATOM   3916  N   GLN C 292      10.359   5.076  20.529  1.00 91.51           N  
ATOM   3917  CA  GLN C 292      10.719   3.745  20.053  1.00 91.51           C  
ATOM   3918  C   GLN C 292      12.014   3.781  19.247  1.00 91.51           C  
ATOM   3919  CB  GLN C 292       9.590   3.153  19.208  1.00 91.51           C  
ATOM   3920  O   GLN C 292      12.270   4.741  18.516  1.00 91.51           O  
ATOM   3921  CG  GLN C 292       8.336   2.818  20.004  1.00 91.51           C  
ATOM   3922  CD  GLN C 292       7.257   2.172  19.155  1.00 91.51           C  
ATOM   3923  NE2 GLN C 292       6.094   1.937  19.753  1.00 91.51           N  
ATOM   3924  OE1 GLN C 292       7.467   1.887  17.972  1.00 91.51           O  
ATOM   3925  N   THR C 293      12.794   2.692  19.385  1.00 94.75           N  
ATOM   3926  CA  THR C 293      14.094   2.617  18.728  1.00 94.75           C  
ATOM   3927  C   THR C 293      13.930   2.462  17.219  1.00 94.75           C  
ATOM   3928  CB  THR C 293      14.932   1.448  19.279  1.00 94.75           C  
ATOM   3929  O   THR C 293      13.078   1.701  16.757  1.00 94.75           O  
ATOM   3930  CG2 THR C 293      16.317   1.415  18.640  1.00 94.75           C  
ATOM   3931  OG1 THR C 293      15.075   1.597  20.697  1.00 94.75           O  
ATOM   3932  N   TYR C 294      14.748   3.202  16.460  1.00 97.68           N  
ATOM   3933  CA  TYR C 294      14.734   3.170  15.001  1.00 97.68           C  
ATOM   3934  C   TYR C 294      15.956   2.438  14.461  1.00 97.68           C  
ATOM   3935  CB  TYR C 294      14.683   4.591  14.433  1.00 97.68           C  
ATOM   3936  O   TYR C 294      17.089   2.738  14.846  1.00 97.68           O  
ATOM   3937  CG  TYR C 294      14.902   4.657  12.941  1.00 97.68           C  
ATOM   3938  CD1 TYR C 294      15.981   5.355  12.405  1.00 97.68           C  
ATOM   3939  CD2 TYR C 294      14.029   4.021  12.064  1.00 97.68           C  
ATOM   3940  CE1 TYR C 294      16.185   5.420  11.030  1.00 97.68           C  
ATOM   3941  CE2 TYR C 294      14.224   4.078  10.688  1.00 97.68           C  
ATOM   3942  OH  TYR C 294      15.500   4.839   8.820  1.00 97.68           O  
ATOM   3943  CZ  TYR C 294      15.303   4.779  10.181  1.00 97.68           C  
ATOM   3944  N   HIS C 295      15.737   1.430  13.660  1.00 98.47           N  
ATOM   3945  CA  HIS C 295      16.800   0.723  12.955  1.00 98.47           C  
ATOM   3946  C   HIS C 295      16.759   1.016  11.459  1.00 98.47           C  
ATOM   3947  CB  HIS C 295      16.694  -0.784  13.198  1.00 98.47           C  
ATOM   3948  O   HIS C 295      15.853   0.560  10.758  1.00 98.47           O  
ATOM   3949  CG  HIS C 295      16.621  -1.154  14.645  1.00 98.47           C  
ATOM   3950  CD2 HIS C 295      17.598  -1.414  15.547  1.00 98.47           C  
ATOM   3951  ND1 HIS C 295      15.427  -1.298  15.318  1.00 98.47           N  
ATOM   3952  CE1 HIS C 295      15.673  -1.629  16.574  1.00 98.47           C  
ATOM   3953  NE2 HIS C 295      16.982  -1.706  16.739  1.00 98.47           N  
ATOM   3954  N   PRO C 296      17.789   1.659  10.873  1.00 98.18           N  
ATOM   3955  CA  PRO C 296      17.771   2.020   9.454  1.00 98.18           C  
ATOM   3956  C   PRO C 296      17.735   0.800   8.535  1.00 98.18           C  
ATOM   3957  CB  PRO C 296      19.074   2.802   9.272  1.00 98.18           C  
ATOM   3958  O   PRO C 296      17.188   0.870   7.432  1.00 98.18           O  
ATOM   3959  CG  PRO C 296      19.387   3.344  10.630  1.00 98.18           C  
ATOM   3960  CD  PRO C 296      18.894   2.368  11.659  1.00 98.18           C  
ATOM   3961  N   ASN C 297      18.392  -0.255   8.959  1.00 98.25           N  
ATOM   3962  CA  ASN C 297      18.316  -1.531   8.255  1.00 98.25           C  
ATOM   3963  C   ASN C 297      17.497  -2.554   9.037  1.00 98.25           C  
ATOM   3964  CB  ASN C 297      19.718  -2.075   7.976  1.00 98.25           C  
ATOM   3965  O   ASN C 297      17.926  -3.023  10.092  1.00 98.25           O  
ATOM   3966  CG  ASN C 297      20.575  -1.106   7.186  1.00 98.25           C  
ATOM   3967  ND2 ASN C 297      21.812  -0.911   7.627  1.00 98.25           N  
ATOM   3968  OD1 ASN C 297      20.128  -0.535   6.187  1.00 98.25           O  
ATOM   3969  N   CYS C 298      16.404  -3.025   8.459  1.00 98.18           N  
ATOM   3970  CA  CYS C 298      15.392  -3.795   9.174  1.00 98.18           C  
ATOM   3971  C   CYS C 298      15.886  -5.208   9.461  1.00 98.18           C  
ATOM   3972  CB  CYS C 298      14.094  -3.852   8.370  1.00 98.18           C  
ATOM   3973  O   CYS C 298      15.300  -5.920  10.279  1.00 98.18           O  
ATOM   3974  SG  CYS C 298      13.224  -2.272   8.279  1.00 98.18           S  
ATOM   3975  N   VAL C 299      16.949  -5.607   8.772  1.00 97.31           N  
ATOM   3976  CA  VAL C 299      17.529  -6.910   9.079  1.00 97.31           C  
ATOM   3977  C   VAL C 299      17.925  -6.966  10.553  1.00 97.31           C  
ATOM   3978  CB  VAL C 299      18.753  -7.211   8.186  1.00 97.31           C  
ATOM   3979  O   VAL C 299      18.027  -8.048  11.134  1.00 97.31           O  
ATOM   3980  CG1 VAL C 299      19.923  -6.298   8.547  1.00 97.31           C  
ATOM   3981  CG2 VAL C 299      19.158  -8.678   8.313  1.00 97.31           C  
ATOM   3982  N   ASN C 300      18.137  -5.790  11.180  1.00 97.24           N  
ATOM   3983  CA  ASN C 300      18.559  -5.695  12.573  1.00 97.24           C  
ATOM   3984  C   ASN C 300      17.362  -5.618  13.517  1.00 97.24           C  
ATOM   3985  CB  ASN C 300      19.473  -4.485  12.776  1.00 97.24           C  
ATOM   3986  O   ASN C 300      17.531  -5.544  14.736  1.00 97.24           O  
ATOM   3987  CG  ASN C 300      20.771  -4.597  12.000  1.00 97.24           C  
ATOM   3988  ND2 ASN C 300      21.308  -3.460  11.575  1.00 97.24           N  
ATOM   3989  OD1 ASN C 300      21.286  -5.698  11.785  1.00 97.24           O  
ATOM   3990  N   CYS C 301      16.163  -5.608  12.970  1.00 97.69           N  
ATOM   3991  CA  CYS C 301      14.956  -5.516  13.784  1.00 97.69           C  
ATOM   3992  C   CYS C 301      14.730  -6.800  14.572  1.00 97.69           C  
ATOM   3993  CB  CYS C 301      13.739  -5.224  12.907  1.00 97.69           C  
ATOM   3994  O   CYS C 301      15.046  -7.891  14.094  1.00 97.69           O  
ATOM   3995  SG  CYS C 301      13.699  -3.542  12.252  1.00 97.69           S  
ATOM   3996  N   LEU C 302      14.093  -6.719  15.725  1.00 94.21           N  
ATOM   3997  CA  LEU C 302      13.975  -7.823  16.672  1.00 94.21           C  
ATOM   3998  C   LEU C 302      12.737  -8.663  16.377  1.00 94.21           C  
ATOM   3999  CB  LEU C 302      13.918  -7.294  18.107  1.00 94.21           C  
ATOM   4000  O   LEU C 302      12.679  -9.840  16.740  1.00 94.21           O  
ATOM   4001  CG  LEU C 302      15.126  -6.484  18.580  1.00 94.21           C  
ATOM   4002  CD1 LEU C 302      14.830  -5.826  19.924  1.00 94.21           C  
ATOM   4003  CD2 LEU C 302      16.362  -7.372  18.675  1.00 94.21           C  
ATOM   4004  N   ASP C 303      11.692  -8.032  15.892  1.00 93.50           N  
ATOM   4005  CA  ASP C 303      10.454  -8.746  15.597  1.00 93.50           C  
ATOM   4006  C   ASP C 303       9.659  -8.039  14.502  1.00 93.50           C  
ATOM   4007  CB  ASP C 303       9.601  -8.886  16.860  1.00 93.50           C  
ATOM   4008  O   ASP C 303      10.117  -7.041  13.942  1.00 93.50           O  
ATOM   4009  CG  ASP C 303       9.236  -7.548  17.479  1.00 93.50           C  
ATOM   4010  OD1 ASP C 303       9.145  -6.540  16.745  1.00 93.50           O  
ATOM   4011  OD2 ASP C 303       9.040  -7.501  18.713  1.00 93.50           O  
ATOM   4012  N   ASP C 304       8.496  -8.611  14.217  1.00 93.71           N  
ATOM   4013  CA  ASP C 304       7.677  -8.122  13.112  1.00 93.71           C  
ATOM   4014  C   ASP C 304       7.200  -6.695  13.372  1.00 93.71           C  
ATOM   4015  CB  ASP C 304       6.478  -9.044  12.883  1.00 93.71           C  
ATOM   4016  O   ASP C 304       7.145  -5.876  12.452  1.00 93.71           O  
ATOM   4017  CG  ASP C 304       6.881 -10.460  12.512  1.00 93.71           C  
ATOM   4018  OD1 ASP C 304       8.035 -10.673  12.082  1.00 93.71           O  
ATOM   4019  OD2 ASP C 304       6.036 -11.371  12.648  1.00 93.71           O  
ATOM   4020  N   ARG C 305       6.863  -6.350  14.621  1.00 94.45           N  
ATOM   4021  CA  ARG C 305       6.394  -5.011  14.963  1.00 94.45           C  
ATOM   4022  C   ARG C 305       7.491  -3.974  14.744  1.00 94.45           C  
ATOM   4023  CB  ARG C 305       5.911  -4.964  16.414  1.00 94.45           C  
ATOM   4024  O   ARG C 305       7.224  -2.876  14.251  1.00 94.45           O  
ATOM   4025  CG  ARG C 305       4.623  -5.734  16.660  1.00 94.45           C  
ATOM   4026  CD  ARG C 305       4.259  -5.766  18.138  1.00 94.45           C  
ATOM   4027  NE  ARG C 305       4.048  -4.424  18.671  1.00 94.45           N  
ATOM   4028  NH1 ARG C 305       2.377  -5.045  20.141  1.00 94.45           N  
ATOM   4029  NH2 ARG C 305       3.051  -2.857  20.023  1.00 94.45           N  
ATOM   4030  CZ  ARG C 305       3.159  -4.112  19.610  1.00 94.45           C  
ATOM   4031  N   CYS C 306       8.674  -4.356  15.147  1.00 96.80           N  
ATOM   4032  CA  CYS C 306       9.819  -3.471  14.967  1.00 96.80           C  
ATOM   4033  C   CYS C 306      10.092  -3.227  13.488  1.00 96.80           C  
ATOM   4034  CB  CYS C 306      11.062  -4.058  15.635  1.00 96.80           C  
ATOM   4035  O   CYS C 306      10.403  -2.104  13.086  1.00 96.80           O  
ATOM   4036  SG  CYS C 306      12.483  -2.943  15.638  1.00 96.80           S  
ATOM   4037  N   ILE C 307       9.943  -4.263  12.646  1.00 97.90           N  
ATOM   4038  CA  ILE C 307      10.143  -4.133  11.207  1.00 97.90           C  
ATOM   4039  C   ILE C 307       9.150  -3.122  10.637  1.00 97.90           C  
ATOM   4040  CB  ILE C 307       9.993  -5.494  10.490  1.00 97.90           C  
ATOM   4041  O   ILE C 307       9.533  -2.224   9.883  1.00 97.90           O  
ATOM   4042  CG1 ILE C 307      11.154  -6.423  10.859  1.00 97.90           C  
ATOM   4043  CG2 ILE C 307       9.908  -5.298   8.973  1.00 97.90           C  
ATOM   4044  CD1 ILE C 307      10.991  -7.849  10.352  1.00 97.90           C  
ATOM   4045  N   LEU C 308       7.866  -3.236  11.052  1.00 96.92           N  
ATOM   4046  CA  LEU C 308       6.843  -2.314  10.572  1.00 96.92           C  
ATOM   4047  C   LEU C 308       7.156  -0.884  11.000  1.00 96.92           C  
ATOM   4048  CB  LEU C 308       5.463  -2.725  11.094  1.00 96.92           C  
ATOM   4049  O   LEU C 308       7.061   0.044  10.194  1.00 96.92           O  
ATOM   4050  CG  LEU C 308       4.831  -3.955  10.443  1.00 96.92           C  
ATOM   4051  CD1 LEU C 308       3.551  -4.344  11.175  1.00 96.92           C  
ATOM   4052  CD2 LEU C 308       4.550  -3.694   8.967  1.00 96.92           C  
ATOM   4053  N   HIS C 309       7.582  -0.796  12.262  1.00 96.99           N  
ATOM   4054  CA  HIS C 309       7.928   0.506  12.820  1.00 96.99           C  
ATOM   4055  C   HIS C 309       9.079   1.146  12.051  1.00 96.99           C  
ATOM   4056  CB  HIS C 309       8.293   0.376  14.299  1.00 96.99           C  
ATOM   4057  O   HIS C 309       8.967   2.285  11.592  1.00 96.99           O  
ATOM   4058  CG  HIS C 309       8.967   1.588  14.860  1.00 96.99           C  
ATOM   4059  CD2 HIS C 309       8.457   2.708  15.423  1.00 96.99           C  
ATOM   4060  ND1 HIS C 309      10.337   1.737  14.875  1.00 96.99           N  
ATOM   4061  CE1 HIS C 309      10.641   2.901  15.426  1.00 96.99           C  
ATOM   4062  NE2 HIS C 309       9.518   3.509  15.767  1.00 96.99           N  
ATOM   4063  N   CYS C 310      10.132   0.479  11.861  1.00 98.48           N  
ATOM   4064  CA  CYS C 310      11.337   1.018  11.242  1.00 98.48           C  
ATOM   4065  C   CYS C 310      11.137   1.220   9.745  1.00 98.48           C  
ATOM   4066  CB  CYS C 310      12.526   0.090  11.486  1.00 98.48           C  
ATOM   4067  O   CYS C 310      11.596   2.216   9.182  1.00 98.48           O  
ATOM   4068  SG  CYS C 310      13.038   0.002  13.216  1.00 98.48           S  
ATOM   4069  N   ALA C 311      10.432   0.279   9.080  1.00 97.73           N  
ATOM   4070  CA  ALA C 311      10.128   0.413   7.658  1.00 97.73           C  
ATOM   4071  C   ALA C 311       9.314   1.674   7.387  1.00 97.73           C  
ATOM   4072  CB  ALA C 311       9.378  -0.819   7.156  1.00 97.73           C  
ATOM   4073  O   ALA C 311       9.489   2.324   6.353  1.00 97.73           O  
ATOM   4074  N   ASN C 312       8.397   2.011   8.309  1.00 97.64           N  
ATOM   4075  CA  ASN C 312       7.560   3.200   8.185  1.00 97.64           C  
ATOM   4076  C   ASN C 312       8.401   4.470   8.095  1.00 97.64           C  
ATOM   4077  CB  ASN C 312       6.582   3.293   9.358  1.00 97.64           C  
ATOM   4078  O   ASN C 312       8.141   5.334   7.256  1.00 97.64           O  
ATOM   4079  CG  ASN C 312       5.400   4.195   9.063  1.00 97.64           C  
ATOM   4080  ND2 ASN C 312       4.955   4.938  10.069  1.00 97.64           N  
ATOM   4081  OD1 ASN C 312       4.889   4.222   7.940  1.00 97.64           O  
ATOM   4082  N   PHE C 313       9.453   4.562   8.895  1.00 98.35           N  
ATOM   4083  CA  PHE C 313      10.348   5.713   8.863  1.00 98.35           C  
ATOM   4084  C   PHE C 313      11.223   5.683   7.615  1.00 98.35           C  
ATOM   4085  CB  PHE C 313      11.226   5.748  10.118  1.00 98.35           C  
ATOM   4086  O   PHE C 313      11.473   6.723   7.002  1.00 98.35           O  
ATOM   4087  CG  PHE C 313      10.506   6.228  11.349  1.00 98.35           C  
ATOM   4088  CD1 PHE C 313      10.307   7.585  11.570  1.00 98.35           C  
ATOM   4089  CD2 PHE C 313      10.028   5.321  12.286  1.00 98.35           C  
ATOM   4090  CE1 PHE C 313       9.641   8.032  12.708  1.00 98.35           C  
ATOM   4091  CE2 PHE C 313       9.361   5.760  13.426  1.00 98.35           C  
ATOM   4092  CZ  PHE C 313       9.170   7.116  13.636  1.00 98.35           C  
ATOM   4093  N   ASN C 314      11.614   4.504   7.259  1.00 97.54           N  
ATOM   4094  CA  ASN C 314      12.423   4.382   6.050  1.00 97.54           C  
ATOM   4095  C   ASN C 314      11.682   4.911   4.825  1.00 97.54           C  
ATOM   4096  CB  ASN C 314      12.842   2.927   5.829  1.00 97.54           C  
ATOM   4097  O   ASN C 314      12.294   5.499   3.931  1.00 97.54           O  
ATOM   4098  CG  ASN C 314      13.978   2.502   6.739  1.00 97.54           C  
ATOM   4099  ND2 ASN C 314      14.225   1.200   6.810  1.00 97.54           N  
ATOM   4100  OD1 ASN C 314      14.627   3.338   7.374  1.00 97.54           O  
ATOM   4101  N   VAL C 315      10.388   4.702   4.781  1.00 94.75           N  
ATOM   4102  CA  VAL C 315       9.579   5.191   3.669  1.00 94.75           C  
ATOM   4103  C   VAL C 315       9.706   6.709   3.566  1.00 94.75           C  
ATOM   4104  CB  VAL C 315       8.095   4.790   3.827  1.00 94.75           C  
ATOM   4105  O   VAL C 315       9.940   7.247   2.481  1.00 94.75           O  
ATOM   4106  CG1 VAL C 315       7.220   5.558   2.838  1.00 94.75           C  
ATOM   4107  CG2 VAL C 315       7.927   3.284   3.636  1.00 94.75           C  
ATOM   4108  N   LEU C 316       9.560   7.370   4.702  1.00 96.70           N  
ATOM   4109  CA  LEU C 316       9.667   8.824   4.731  1.00 96.70           C  
ATOM   4110  C   LEU C 316      11.048   9.278   4.271  1.00 96.70           C  
ATOM   4111  CB  LEU C 316       9.387   9.354   6.140  1.00 96.70           C  
ATOM   4112  O   LEU C 316      11.164  10.127   3.385  1.00 96.70           O  
ATOM   4113  CG  LEU C 316       9.554  10.860   6.344  1.00 96.70           C  
ATOM   4114  CD1 LEU C 316       8.562  11.626   5.476  1.00 96.70           C  
ATOM   4115  CD2 LEU C 316       9.378  11.224   7.815  1.00 96.70           C  
ATOM   4116  N   PHE C 317      12.079   8.652   4.771  1.00 97.65           N  
ATOM   4117  CA  PHE C 317      13.445   9.094   4.514  1.00 97.65           C  
ATOM   4118  C   PHE C 317      13.855   8.782   3.080  1.00 97.65           C  
ATOM   4119  CB  PHE C 317      14.419   8.431   5.494  1.00 97.65           C  
ATOM   4120  O   PHE C 317      14.697   9.473   2.505  1.00 97.65           O  
ATOM   4121  CG  PHE C 317      14.147   8.762   6.937  1.00 97.65           C  
ATOM   4122  CD1 PHE C 317      13.620   9.997   7.294  1.00 97.65           C  
ATOM   4123  CD2 PHE C 317      14.419   7.837   7.937  1.00 97.65           C  
ATOM   4124  CE1 PHE C 317      13.367  10.306   8.628  1.00 97.65           C  
ATOM   4125  CE2 PHE C 317      14.169   8.139   9.272  1.00 97.65           C  
ATOM   4126  CZ  PHE C 317      13.644   9.374   9.616  1.00 97.65           C  
ATOM   4127  N   SER C 318      13.215   7.802   2.505  1.00 93.18           N  
ATOM   4128  CA  SER C 318      13.530   7.433   1.129  1.00 93.18           C  
ATOM   4129  C   SER C 318      13.167   8.553   0.159  1.00 93.18           C  
ATOM   4130  CB  SER C 318      12.795   6.151   0.737  1.00 93.18           C  
ATOM   4131  O   SER C 318      13.652   8.582  -0.974  1.00 93.18           O  
ATOM   4132  OG  SER C 318      11.411   6.398   0.557  1.00 93.18           O  
ATOM   4133  N   THR C 319      12.328   9.485   0.587  1.00 92.85           N  
ATOM   4134  CA  THR C 319      11.907  10.583  -0.276  1.00 92.85           C  
ATOM   4135  C   THR C 319      13.036  11.594  -0.453  1.00 92.85           C  
ATOM   4136  CB  THR C 319      10.662  11.292   0.288  1.00 92.85           C  
ATOM   4137  O   THR C 319      12.976  12.452  -1.337  1.00 92.85           O  
ATOM   4138  CG2 THR C 319       9.532  10.300   0.542  1.00 92.85           C  
ATOM   4139  OG1 THR C 319      11.005  11.935   1.522  1.00 92.85           O  
ATOM   4140  N   VAL C 320      14.082  11.495   0.358  1.00 95.36           N  
ATOM   4141  CA  VAL C 320      15.182  12.454   0.355  1.00 95.36           C  
ATOM   4142  C   VAL C 320      16.303  11.951  -0.553  1.00 95.36           C  
ATOM   4143  CB  VAL C 320      15.722  12.703   1.781  1.00 95.36           C  
ATOM   4144  O   VAL C 320      17.019  12.748  -1.164  1.00 95.36           O  
ATOM   4145  CG1 VAL C 320      16.949  13.613   1.742  1.00 95.36           C  
ATOM   4146  CG2 VAL C 320      14.633  13.307   2.665  1.00 95.36           C  
ATOM   4147  N   PHE C 321      16.442  10.687  -0.750  1.00 92.27           N  
ATOM   4148  CA  PHE C 321      17.577  10.093  -1.446  1.00 92.27           C  
ATOM   4149  C   PHE C 321      17.249   9.858  -2.915  1.00 92.27           C  
ATOM   4150  CB  PHE C 321      17.986   8.775  -0.782  1.00 92.27           C  
ATOM   4151  O   PHE C 321      16.079   9.740  -3.284  1.00 92.27           O  
ATOM   4152  CG  PHE C 321      18.217   8.888   0.701  1.00 92.27           C  
ATOM   4153  CD1 PHE C 321      19.055   9.870   1.215  1.00 92.27           C  
ATOM   4154  CD2 PHE C 321      17.597   8.011   1.581  1.00 92.27           C  
ATOM   4155  CE1 PHE C 321      19.271   9.977   2.587  1.00 92.27           C  
ATOM   4156  CE2 PHE C 321      17.808   8.111   2.953  1.00 92.27           C  
ATOM   4157  CZ  PHE C 321      18.646   9.094   3.454  1.00 92.27           C  
ATOM   4158  N   PRO C 322      18.340   9.814  -3.714  1.00 86.14           N  
ATOM   4159  CA  PRO C 322      18.107   9.602  -5.145  1.00 86.14           C  
ATOM   4160  C   PRO C 322      17.480   8.242  -5.445  1.00 86.14           C  
ATOM   4161  CB  PRO C 322      19.509   9.702  -5.749  1.00 86.14           C  
ATOM   4162  O   PRO C 322      17.945   7.218  -4.939  1.00 86.14           O  
ATOM   4163  CG  PRO C 322      20.330  10.381  -4.700  1.00 86.14           C  
ATOM   4164  CD  PRO C 322      19.713  10.104  -3.359  1.00 86.14           C  
ATOM   4165  N   PRO C 323      16.583   8.257  -6.322  1.00 80.33           N  
ATOM   4166  CA  PRO C 323      15.892   7.006  -6.640  1.00 80.33           C  
ATOM   4167  C   PRO C 323      16.819   5.957  -7.250  1.00 80.33           C  
ATOM   4168  CB  PRO C 323      14.822   7.439  -7.645  1.00 80.33           C  
ATOM   4169  O   PRO C 323      16.565   4.756  -7.129  1.00 80.33           O  
ATOM   4170  CG  PRO C 323      14.621   8.897  -7.384  1.00 80.33           C  
ATOM   4171  CD  PRO C 323      15.904   9.468  -6.853  1.00 80.33           C  
ATOM   4172  N   THR C 324      17.932   6.378  -7.838  1.00 80.07           N  
ATOM   4173  CA  THR C 324      18.859   5.471  -8.506  1.00 80.07           C  
ATOM   4174  C   THR C 324      19.614   4.622  -7.487  1.00 80.07           C  
ATOM   4175  CB  THR C 324      19.864   6.244  -9.380  1.00 80.07           C  
ATOM   4176  O   THR C 324      20.245   3.627  -7.847  1.00 80.07           O  
ATOM   4177  CG2 THR C 324      19.167   6.909 -10.562  1.00 80.07           C  
ATOM   4178  OG1 THR C 324      20.501   7.253  -8.586  1.00 80.07           O  
ATOM   4179  N   SER C 325      19.450   5.019  -6.271  1.00 87.76           N  
ATOM   4180  CA  SER C 325      20.196   4.307  -5.238  1.00 87.76           C  
ATOM   4181  C   SER C 325      19.435   3.077  -4.755  1.00 87.76           C  
ATOM   4182  CB  SER C 325      20.490   5.231  -4.056  1.00 87.76           C  
ATOM   4183  O   SER C 325      20.004   2.212  -4.086  1.00 87.76           O  
ATOM   4184  OG  SER C 325      21.184   6.390  -4.484  1.00 87.76           O  
ATOM   4185  N   PHE C 326      18.161   2.999  -5.172  1.00 88.19           N  
ATOM   4186  CA  PHE C 326      17.329   1.901  -4.693  1.00 88.19           C  
ATOM   4187  C   PHE C 326      17.252   0.788  -5.731  1.00 88.19           C  
ATOM   4188  CB  PHE C 326      15.922   2.400  -4.353  1.00 88.19           C  
ATOM   4189  O   PHE C 326      17.324   1.047  -6.934  1.00 88.19           O  
ATOM   4190  CG  PHE C 326      15.893   3.443  -3.268  1.00 88.19           C  
ATOM   4191  CD1 PHE C 326      16.100   3.090  -1.940  1.00 88.19           C  
ATOM   4192  CD2 PHE C 326      15.660   4.776  -3.577  1.00 88.19           C  
ATOM   4193  CE1 PHE C 326      16.074   4.053  -0.934  1.00 88.19           C  
ATOM   4194  CE2 PHE C 326      15.632   5.744  -2.577  1.00 88.19           C  
ATOM   4195  CZ  PHE C 326      15.839   5.380  -1.256  1.00 88.19           C  
ATOM   4196  N   GLY C 327      17.107  -0.475  -5.300  1.00 89.08           N  
ATOM   4197  CA  GLY C 327      17.034  -1.644  -6.162  1.00 89.08           C  
ATOM   4198  C   GLY C 327      18.129  -2.658  -5.888  1.00 89.08           C  
ATOM   4199  O   GLY C 327      18.756  -2.630  -4.827  1.00 89.08           O  
ATOM   4200  N   PRO C 328      18.334  -3.595  -6.812  1.00 92.77           N  
ATOM   4201  CA  PRO C 328      19.363  -4.616  -6.601  1.00 92.77           C  
ATOM   4202  C   PRO C 328      20.763  -4.024  -6.463  1.00 92.77           C  
ATOM   4203  CB  PRO C 328      19.259  -5.486  -7.857  1.00 92.77           C  
ATOM   4204  O   PRO C 328      21.097  -3.053  -7.146  1.00 92.77           O  
ATOM   4205  CG  PRO C 328      17.870  -5.264  -8.361  1.00 92.77           C  
ATOM   4206  CD  PRO C 328      17.472  -3.848  -8.058  1.00 92.77           C  
ATOM   4207  N   LEU C 329      21.490  -4.524  -5.535  1.00 93.68           N  
ATOM   4208  CA  LEU C 329      22.920  -4.263  -5.422  1.00 93.68           C  
ATOM   4209  C   LEU C 329      23.727  -5.328  -6.157  1.00 93.68           C  
ATOM   4210  CB  LEU C 329      23.341  -4.213  -3.951  1.00 93.68           C  
ATOM   4211  O   LEU C 329      23.495  -6.525  -5.973  1.00 93.68           O  
ATOM   4212  CG  LEU C 329      22.629  -3.179  -3.077  1.00 93.68           C  
ATOM   4213  CD1 LEU C 329      23.050  -3.336  -1.619  1.00 93.68           C  
ATOM   4214  CD2 LEU C 329      22.921  -1.767  -3.573  1.00 93.68           C  
ATOM   4215  N   VAL C 330      24.606  -4.843  -7.015  1.00 92.04           N  
ATOM   4216  CA  VAL C 330      25.214  -5.818  -7.914  1.00 92.04           C  
ATOM   4217  C   VAL C 330      26.731  -5.812  -7.734  1.00 92.04           C  
ATOM   4218  CB  VAL C 330      24.851  -5.534  -9.389  1.00 92.04           C  
ATOM   4219  O   VAL C 330      27.306  -4.814  -7.293  1.00 92.04           O  
ATOM   4220  CG1 VAL C 330      23.341  -5.630  -9.601  1.00 92.04           C  
ATOM   4221  CG2 VAL C 330      25.367  -4.160  -9.810  1.00 92.04           C  
ATOM   4222  N   ARG C 331      27.275  -6.928  -8.024  1.00 90.57           N  
ATOM   4223  CA  ARG C 331      28.724  -7.101  -8.014  1.00 90.57           C  
ATOM   4224  C   ARG C 331      29.181  -7.959  -9.188  1.00 90.57           C  
ATOM   4225  CB  ARG C 331      29.181  -7.730  -6.696  1.00 90.57           C  
ATOM   4226  O   ARG C 331      28.392  -8.720  -9.752  1.00 90.57           O  
ATOM   4227  CG  ARG C 331      30.692  -7.812  -6.544  1.00 90.57           C  
ATOM   4228  CD  ARG C 331      31.093  -8.346  -5.176  1.00 90.57           C  
ATOM   4229  NE  ARG C 331      32.535  -8.257  -4.965  1.00 90.57           N  
ATOM   4230  NH1 ARG C 331      32.461  -8.931  -2.756  1.00 90.57           N  
ATOM   4231  NH2 ARG C 331      34.470  -8.423  -3.738  1.00 90.57           N  
ATOM   4232  CZ  ARG C 331      33.152  -8.537  -3.820  1.00 90.57           C  
ATOM   4233  N   LYS C 332      30.470  -7.800  -9.405  1.00 88.70           N  
ATOM   4234  CA  LYS C 332      31.068  -8.618 -10.456  1.00 88.70           C  
ATOM   4235  C   LYS C 332      31.552  -9.956  -9.904  1.00 88.70           C  
ATOM   4236  CB  LYS C 332      32.228  -7.875 -11.121  1.00 88.70           C  
ATOM   4237  O   LYS C 332      32.195 -10.004  -8.853  1.00 88.70           O  
ATOM   4238  CG  LYS C 332      32.822  -8.601 -12.319  1.00 88.70           C  
ATOM   4239  CD  LYS C 332      33.970  -7.812 -12.937  1.00 88.70           C  
ATOM   4240  CE  LYS C 332      34.590  -8.555 -14.113  1.00 88.70           C  
ATOM   4241  NZ  LYS C 332      35.717  -7.786 -14.721  1.00 88.70           N  
ATOM   4242  N   ILE C 333      31.161 -11.038 -10.560  1.00 87.71           N  
ATOM   4243  CA  ILE C 333      31.649 -12.368 -10.211  1.00 87.71           C  
ATOM   4244  C   ILE C 333      32.238 -13.042 -11.449  1.00 87.71           C  
ATOM   4245  CB  ILE C 333      30.527 -13.242  -9.608  1.00 87.71           C  
ATOM   4246  O   ILE C 333      32.094 -12.538 -12.565  1.00 87.71           O  
ATOM   4247  CG1 ILE C 333      29.450 -13.531 -10.660  1.00 87.71           C  
ATOM   4248  CG2 ILE C 333      29.921 -12.567  -8.374  1.00 87.71           C  
ATOM   4249  CD1 ILE C 333      28.512 -14.671 -10.289  1.00 87.71           C  
ATOM   4250  N   PHE C 334      32.927 -14.192 -11.184  1.00 88.60           N  
ATOM   4251  CA  PHE C 334      33.552 -14.890 -12.301  1.00 88.60           C  
ATOM   4252  C   PHE C 334      33.062 -16.331 -12.382  1.00 88.60           C  
ATOM   4253  CB  PHE C 334      35.078 -14.861 -12.168  1.00 88.60           C  
ATOM   4254  O   PHE C 334      33.028 -17.038 -11.372  1.00 88.60           O  
ATOM   4255  CG  PHE C 334      35.669 -13.480 -12.255  1.00 88.60           C  
ATOM   4256  CD1 PHE C 334      36.084 -12.961 -13.475  1.00 88.60           C  
ATOM   4257  CD2 PHE C 334      35.809 -12.699 -11.114  1.00 88.60           C  
ATOM   4258  CE1 PHE C 334      36.631 -11.683 -13.558  1.00 88.60           C  
ATOM   4259  CE2 PHE C 334      36.354 -11.421 -11.189  1.00 88.60           C  
ATOM   4260  CZ  PHE C 334      36.766 -10.915 -12.412  1.00 88.60           C  
ATOM   4261  N   VAL C 335      32.595 -16.666 -13.549  1.00 86.64           N  
ATOM   4262  CA  VAL C 335      32.236 -18.051 -13.836  1.00 86.64           C  
ATOM   4263  C   VAL C 335      33.160 -18.612 -14.914  1.00 86.64           C  
ATOM   4264  CB  VAL C 335      30.761 -18.175 -14.281  1.00 86.64           C  
ATOM   4265  O   VAL C 335      33.063 -18.230 -16.083  1.00 86.64           O  
ATOM   4266  CG1 VAL C 335      30.396 -19.635 -14.540  1.00 86.64           C  
ATOM   4267  CG2 VAL C 335      29.834 -17.567 -13.229  1.00 86.64           C  
ATOM   4268  N   ASP C 336      34.038 -19.537 -14.530  1.00 83.61           N  
ATOM   4269  CA  ASP C 336      35.057 -20.091 -15.416  1.00 83.61           C  
ATOM   4270  C   ASP C 336      35.879 -18.983 -16.069  1.00 83.61           C  
ATOM   4271  CB  ASP C 336      34.414 -20.972 -16.489  1.00 83.61           C  
ATOM   4272  O   ASP C 336      36.092 -18.994 -17.283  1.00 83.61           O  
ATOM   4273  CG  ASP C 336      35.386 -21.964 -17.103  1.00 83.61           C  
ATOM   4274  OD1 ASP C 336      36.433 -22.255 -16.484  1.00 83.61           O  
ATOM   4275  OD2 ASP C 336      35.105 -22.458 -18.216  1.00 83.61           O  
ATOM   4276  N   GLY C 337      36.136 -17.891 -15.251  1.00 81.57           N  
ATOM   4277  CA  GLY C 337      36.989 -16.802 -15.699  1.00 81.57           C  
ATOM   4278  C   GLY C 337      36.231 -15.716 -16.438  1.00 81.57           C  
ATOM   4279  O   GLY C 337      36.770 -14.636 -16.688  1.00 81.57           O  
ATOM   4280  N   VAL C 338      34.925 -15.998 -16.817  1.00 82.16           N  
ATOM   4281  CA  VAL C 338      34.114 -15.024 -17.540  1.00 82.16           C  
ATOM   4282  C   VAL C 338      33.357 -14.144 -16.547  1.00 82.16           C  
ATOM   4283  CB  VAL C 338      33.123 -15.714 -18.504  1.00 82.16           C  
ATOM   4284  O   VAL C 338      32.716 -14.650 -15.623  1.00 82.16           O  
ATOM   4285  CG1 VAL C 338      32.303 -14.676 -19.268  1.00 82.16           C  
ATOM   4286  CG2 VAL C 338      33.871 -16.628 -19.473  1.00 82.16           C  
ATOM   4287  N   PRO C 339      33.414 -12.849 -16.689  1.00 82.69           N  
ATOM   4288  CA  PRO C 339      32.777 -11.943 -15.729  1.00 82.69           C  
ATOM   4289  C   PRO C 339      31.256 -11.915 -15.864  1.00 82.69           C  
ATOM   4290  CB  PRO C 339      33.382 -10.580 -16.077  1.00 82.69           C  
ATOM   4291  O   PRO C 339      30.733 -11.860 -16.980  1.00 82.69           O  
ATOM   4292  CG  PRO C 339      33.771 -10.690 -17.516  1.00 82.69           C  
ATOM   4293  CD  PRO C 339      34.106 -12.124 -17.811  1.00 82.69           C  
ATOM   4294  N   PHE C 340      30.555 -12.028 -14.719  1.00 84.90           N  
ATOM   4295  CA  PHE C 340      29.111 -11.862 -14.602  1.00 84.90           C  
ATOM   4296  C   PHE C 340      28.772 -10.711 -13.663  1.00 84.90           C  
ATOM   4297  CB  PHE C 340      28.458 -13.156 -14.104  1.00 84.90           C  
ATOM   4298  O   PHE C 340      29.535 -10.409 -12.743  1.00 84.90           O  
ATOM   4299  CG  PHE C 340      28.279 -14.197 -15.176  1.00 84.90           C  
ATOM   4300  CD1 PHE C 340      27.023 -14.725 -15.448  1.00 84.90           C  
ATOM   4301  CD2 PHE C 340      29.367 -14.647 -15.913  1.00 84.90           C  
ATOM   4302  CE1 PHE C 340      26.853 -15.689 -16.439  1.00 84.90           C  
ATOM   4303  CE2 PHE C 340      29.205 -15.609 -16.905  1.00 84.90           C  
ATOM   4304  CZ  PHE C 340      27.948 -16.130 -17.166  1.00 84.90           C  
ATOM   4305  N   VAL C 341      27.755 -10.058 -13.971  1.00 87.67           N  
ATOM   4306  CA  VAL C 341      27.206  -9.098 -13.019  1.00 87.67           C  
ATOM   4307  C   VAL C 341      25.939  -9.667 -12.385  1.00 87.67           C  
ATOM   4308  CB  VAL C 341      26.902  -7.741 -13.692  1.00 87.67           C  
ATOM   4309  O   VAL C 341      24.943  -9.901 -13.075  1.00 87.67           O  
ATOM   4310  CG1 VAL C 341      26.299  -6.762 -12.687  1.00 87.67           C  
ATOM   4311  CG2 VAL C 341      28.170  -7.159 -14.315  1.00 87.67           C  
ATOM   4312  N   VAL C 342      26.013  -9.846 -11.094  1.00 90.97           N  
ATOM   4313  CA  VAL C 342      24.889 -10.516 -10.449  1.00 90.97           C  
ATOM   4314  C   VAL C 342      24.454  -9.725  -9.217  1.00 90.97           C  
ATOM   4315  CB  VAL C 342      25.244 -11.967 -10.054  1.00 90.97           C  
ATOM   4316  O   VAL C 342      25.255  -8.999  -8.623  1.00 90.97           O  
ATOM   4317  CG1 VAL C 342      25.546 -12.806 -11.294  1.00 90.97           C  
ATOM   4318  CG2 VAL C 342      26.431 -11.982  -9.092  1.00 90.97           C  
ATOM   4319  N   SER C 343      23.231  -9.917  -8.815  1.00 93.69           N  
ATOM   4320  CA  SER C 343      22.715  -9.268  -7.614  1.00 93.69           C  
ATOM   4321  C   SER C 343      23.262  -9.925  -6.352  1.00 93.69           C  
ATOM   4322  CB  SER C 343      21.186  -9.309  -7.598  1.00 93.69           C  
ATOM   4323  O   SER C 343      23.286 -11.153  -6.245  1.00 93.69           O  
ATOM   4324  OG  SER C 343      20.653  -8.619  -8.715  1.00 93.69           O  
ATOM   4325  N   THR C 344      23.754  -9.173  -5.415  1.00 94.43           N  
ATOM   4326  CA  THR C 344      24.312  -9.695  -4.173  1.00 94.43           C  
ATOM   4327  C   THR C 344      23.620  -9.071  -2.965  1.00 94.43           C  
ATOM   4328  CB  THR C 344      25.828  -9.437  -4.090  1.00 94.43           C  
ATOM   4329  O   THR C 344      24.122  -9.157  -1.842  1.00 94.43           O  
ATOM   4330  CG2 THR C 344      26.574 -10.178  -5.194  1.00 94.43           C  
ATOM   4331  OG1 THR C 344      26.075  -8.032  -4.221  1.00 94.43           O  
ATOM   4332  N   GLY C 345      22.561  -8.442  -3.189  1.00 94.17           N  
ATOM   4333  CA  GLY C 345      21.742  -7.789  -2.181  1.00 94.17           C  
ATOM   4334  C   GLY C 345      20.699  -6.858  -2.770  1.00 94.17           C  
ATOM   4335  O   GLY C 345      20.452  -6.880  -3.978  1.00 94.17           O  
ATOM   4336  N   TYR C 346      20.102  -6.104  -1.921  1.00 95.34           N  
ATOM   4337  CA  TYR C 346      19.038  -5.205  -2.354  1.00 95.34           C  
ATOM   4338  C   TYR C 346      18.936  -3.996  -1.432  1.00 95.34           C  
ATOM   4339  CB  TYR C 346      17.696  -5.942  -2.398  1.00 95.34           C  
ATOM   4340  O   TYR C 346      19.069  -4.125  -0.213  1.00 95.34           O  
ATOM   4341  CG  TYR C 346      16.700  -5.332  -3.354  1.00 95.34           C  
ATOM   4342  CD1 TYR C 346      15.975  -4.195  -3.003  1.00 95.34           C  
ATOM   4343  CD2 TYR C 346      16.480  -5.891  -4.608  1.00 95.34           C  
ATOM   4344  CE1 TYR C 346      15.054  -3.630  -3.880  1.00 95.34           C  
ATOM   4345  CE2 TYR C 346      15.562  -5.335  -5.493  1.00 95.34           C  
ATOM   4346  OH  TYR C 346      13.945  -3.651  -5.992  1.00 95.34           O  
ATOM   4347  CZ  TYR C 346      14.855  -4.206  -5.120  1.00 95.34           C  
ATOM   4348  N   HIS C 347      18.838  -2.833  -1.982  1.00 94.75           N  
ATOM   4349  CA  HIS C 347      18.520  -1.637  -1.210  1.00 94.75           C  
ATOM   4350  C   HIS C 347      17.047  -1.268  -1.347  1.00 94.75           C  
ATOM   4351  CB  HIS C 347      19.398  -0.464  -1.652  1.00 94.75           C  
ATOM   4352  O   HIS C 347      16.643  -0.669  -2.346  1.00 94.75           O  
ATOM   4353  CG  HIS C 347      19.218   0.767  -0.823  1.00 94.75           C  
ATOM   4354  CD2 HIS C 347      18.655   0.943   0.396  1.00 94.75           C  
ATOM   4355  ND1 HIS C 347      19.642   2.011  -1.236  1.00 94.75           N  
ATOM   4356  CE1 HIS C 347      19.348   2.902  -0.303  1.00 94.75           C  
ATOM   4357  NE2 HIS C 347      18.749   2.280   0.697  1.00 94.75           N  
ATOM   4358  N   PHE C 348      16.337  -1.546  -0.276  1.00 93.82           N  
ATOM   4359  CA  PHE C 348      14.898  -1.310  -0.282  1.00 93.82           C  
ATOM   4360  C   PHE C 348      14.577   0.090   0.228  1.00 93.82           C  
ATOM   4361  CB  PHE C 348      14.176  -2.358   0.570  1.00 93.82           C  
ATOM   4362  O   PHE C 348      15.234   0.588   1.145  1.00 93.82           O  
ATOM   4363  CG  PHE C 348      14.323  -3.765   0.055  1.00 93.82           C  
ATOM   4364  CD1 PHE C 348      13.418  -4.283  -0.862  1.00 93.82           C  
ATOM   4365  CD2 PHE C 348      15.369  -4.569   0.490  1.00 93.82           C  
ATOM   4366  CE1 PHE C 348      13.552  -5.584  -1.340  1.00 93.82           C  
ATOM   4367  CE2 PHE C 348      15.509  -5.871   0.017  1.00 93.82           C  
ATOM   4368  CZ  PHE C 348      14.599  -6.377  -0.897  1.00 93.82           C  
ATOM   4369  N   ARG C 349      13.524   0.665  -0.277  1.00 91.82           N  
ATOM   4370  CA  ARG C 349      13.041   1.925   0.278  1.00 91.82           C  
ATOM   4371  C   ARG C 349      12.509   1.732   1.694  1.00 91.82           C  
ATOM   4372  CB  ARG C 349      11.951   2.523  -0.614  1.00 91.82           C  
ATOM   4373  O   ARG C 349      12.637   2.621   2.538  1.00 91.82           O  
ATOM   4374  CG  ARG C 349      12.462   3.039  -1.950  1.00 91.82           C  
ATOM   4375  CD  ARG C 349      11.348   3.667  -2.776  1.00 91.82           C  
ATOM   4376  NE  ARG C 349      11.827   4.100  -4.086  1.00 91.82           N  
ATOM   4377  NH1 ARG C 349      10.129   5.628  -4.431  1.00 91.82           N  
ATOM   4378  NH2 ARG C 349      11.757   5.339  -6.018  1.00 91.82           N  
ATOM   4379  CZ  ARG C 349      11.237   5.021  -4.842  1.00 91.82           C  
ATOM   4380  N   GLU C 350      11.913   0.545   1.970  1.00 94.17           N  
ATOM   4381  CA  GLU C 350      11.236   0.287   3.238  1.00 94.17           C  
ATOM   4382  C   GLU C 350      12.148  -0.457   4.209  1.00 94.17           C  
ATOM   4383  CB  GLU C 350       9.950  -0.511   3.008  1.00 94.17           C  
ATOM   4384  O   GLU C 350      12.193  -0.135   5.398  1.00 94.17           O  
ATOM   4385  CG  GLU C 350       8.935   0.200   2.126  1.00 94.17           C  
ATOM   4386  CD  GLU C 350       9.165  -0.028   0.640  1.00 94.17           C  
ATOM   4387  OE1 GLU C 350       8.339   0.433  -0.180  1.00 94.17           O  
ATOM   4388  OE2 GLU C 350      10.179  -0.674   0.294  1.00 94.17           O  
ATOM   4389  N   LEU C 351      12.947  -1.455   3.726  1.00 96.98           N  
ATOM   4390  CA  LEU C 351      13.643  -2.378   4.615  1.00 96.98           C  
ATOM   4391  C   LEU C 351      15.111  -1.992   4.758  1.00 96.98           C  
ATOM   4392  CB  LEU C 351      13.529  -3.813   4.094  1.00 96.98           C  
ATOM   4393  O   LEU C 351      15.831  -2.564   5.581  1.00 96.98           O  
ATOM   4394  CG  LEU C 351      12.114  -4.380   3.974  1.00 96.98           C  
ATOM   4395  CD1 LEU C 351      12.161  -5.823   3.481  1.00 96.98           C  
ATOM   4396  CD2 LEU C 351      11.386  -4.290   5.310  1.00 96.98           C  
ATOM   4397  N   GLY C 352      15.585  -0.992   4.074  1.00 96.91           N  
ATOM   4398  CA  GLY C 352      16.986  -0.603   4.092  1.00 96.91           C  
ATOM   4399  C   GLY C 352      17.874  -1.533   3.287  1.00 96.91           C  
ATOM   4400  O   GLY C 352      17.416  -2.166   2.333  1.00 96.91           O  
ATOM   4401  N   VAL C 353      19.141  -1.634   3.598  1.00 96.80           N  
ATOM   4402  CA  VAL C 353      20.094  -2.432   2.833  1.00 96.80           C  
ATOM   4403  C   VAL C 353      20.086  -3.873   3.340  1.00 96.80           C  
ATOM   4404  CB  VAL C 353      21.521  -1.846   2.918  1.00 96.80           C  
ATOM   4405  O   VAL C 353      20.217  -4.116   4.542  1.00 96.80           O  
ATOM   4406  CG1 VAL C 353      22.519  -2.749   2.195  1.00 96.80           C  
ATOM   4407  CG2 VAL C 353      21.553  -0.434   2.334  1.00 96.80           C  
ATOM   4408  N   VAL C 354      19.909  -4.803   2.477  1.00 97.31           N  
ATOM   4409  CA  VAL C 354      19.944  -6.227   2.793  1.00 97.31           C  
ATOM   4410  C   VAL C 354      20.986  -6.924   1.920  1.00 97.31           C  
ATOM   4411  CB  VAL C 354      18.560  -6.886   2.599  1.00 97.31           C  
ATOM   4412  O   VAL C 354      20.865  -6.943   0.693  1.00 97.31           O  
ATOM   4413  CG1 VAL C 354      18.608  -8.365   2.979  1.00 97.31           C  
ATOM   4414  CG2 VAL C 354      17.501  -6.154   3.421  1.00 97.31           C  
ATOM   4415  N   HIS C 355      21.933  -7.572   2.517  1.00 96.17           N  
ATOM   4416  CA  HIS C 355      22.983  -8.278   1.791  1.00 96.17           C  
ATOM   4417  C   HIS C 355      22.724  -9.781   1.772  1.00 96.17           C  
ATOM   4418  CB  HIS C 355      24.351  -7.988   2.412  1.00 96.17           C  
ATOM   4419  O   HIS C 355      22.243 -10.345   2.757  1.00 96.17           O  
ATOM   4420  CG  HIS C 355      24.808  -6.577   2.224  1.00 96.17           C  
ATOM   4421  CD2 HIS C 355      24.897  -5.547   3.098  1.00 96.17           C  
ATOM   4422  ND1 HIS C 355      25.241  -6.091   1.009  1.00 96.17           N  
ATOM   4423  CE1 HIS C 355      25.578  -4.819   1.146  1.00 96.17           C  
ATOM   4424  NE2 HIS C 355      25.378  -4.465   2.404  1.00 96.17           N  
ATOM   4425  N   ASN C 356      23.040 -10.352   0.600  1.00 96.13           N  
ATOM   4426  CA  ASN C 356      22.989 -11.809   0.535  1.00 96.13           C  
ATOM   4427  C   ASN C 356      24.070 -12.447   1.403  1.00 96.13           C  
ATOM   4428  CB  ASN C 356      23.121 -12.287  -0.913  1.00 96.13           C  
ATOM   4429  O   ASN C 356      25.185 -11.930   1.494  1.00 96.13           O  
ATOM   4430  CG  ASN C 356      21.862 -12.048  -1.723  1.00 96.13           C  
ATOM   4431  ND2 ASN C 356      21.946 -12.273  -3.029  1.00 96.13           N  
ATOM   4432  OD1 ASN C 356      20.823 -11.663  -1.180  1.00 96.13           O  
ATOM   4433  N   GLN C 357      23.757 -13.588   1.985  1.00 94.90           N  
ATOM   4434  CA  GLN C 357      24.689 -14.242   2.897  1.00 94.90           C  
ATOM   4435  C   GLN C 357      25.582 -15.232   2.155  1.00 94.90           C  
ATOM   4436  CB  GLN C 357      23.932 -14.957   4.018  1.00 94.90           C  
ATOM   4437  O   GLN C 357      26.688 -15.538   2.606  1.00 94.90           O  
ATOM   4438  CG  GLN C 357      23.137 -14.021   4.918  1.00 94.90           C  
ATOM   4439  CD  GLN C 357      22.464 -14.744   6.069  1.00 94.90           C  
ATOM   4440  NE2 GLN C 357      21.698 -14.007   6.866  1.00 94.90           N  
ATOM   4441  OE1 GLN C 357      22.631 -15.956   6.241  1.00 94.90           O  
ATOM   4442  N   ASP C 358      25.075 -15.724   1.021  1.00 91.12           N  
ATOM   4443  CA  ASP C 358      25.806 -16.735   0.265  1.00 91.12           C  
ATOM   4444  C   ASP C 358      26.274 -16.184  -1.080  1.00 91.12           C  
ATOM   4445  CB  ASP C 358      24.939 -17.977   0.052  1.00 91.12           C  
ATOM   4446  O   ASP C 358      25.518 -16.188  -2.055  1.00 91.12           O  
ATOM   4447  CG  ASP C 358      24.372 -18.534   1.346  1.00 91.12           C  
ATOM   4448  OD1 ASP C 358      25.108 -18.604   2.354  1.00 91.12           O  
ATOM   4449  OD2 ASP C 358      23.180 -18.910   1.357  1.00 91.12           O  
ATOM   4450  N   VAL C 359      27.387 -15.433  -1.042  1.00 88.93           N  
ATOM   4451  CA  VAL C 359      27.891 -14.885  -2.297  1.00 88.93           C  
ATOM   4452  C   VAL C 359      29.199 -15.577  -2.675  1.00 88.93           C  
ATOM   4453  CB  VAL C 359      28.104 -13.357  -2.205  1.00 88.93           C  
ATOM   4454  O   VAL C 359      30.163 -15.557  -1.906  1.00 88.93           O  
ATOM   4455  CG1 VAL C 359      28.621 -12.803  -3.531  1.00 88.93           C  
ATOM   4456  CG2 VAL C 359      26.804 -12.662  -1.802  1.00 88.93           C  
ATOM   4457  N   ASN C 360      29.181 -16.266  -3.773  1.00 87.49           N  
ATOM   4458  CA  ASN C 360      30.390 -16.876  -4.318  1.00 87.49           C  
ATOM   4459  C   ASN C 360      30.969 -16.048  -5.461  1.00 87.49           C  
ATOM   4460  CB  ASN C 360      30.105 -18.304  -4.787  1.00 87.49           C  
ATOM   4461  O   ASN C 360      30.357 -15.936  -6.525  1.00 87.49           O  
ATOM   4462  CG  ASN C 360      29.803 -19.247  -3.639  1.00 87.49           C  
ATOM   4463  ND2 ASN C 360      28.994 -20.265  -3.905  1.00 87.49           N  
ATOM   4464  OD1 ASN C 360      30.292 -19.061  -2.521  1.00 87.49           O  
ATOM   4465  N   LEU C 361      32.225 -15.612  -5.280  1.00 87.26           N  
ATOM   4466  CA  LEU C 361      32.820 -14.700  -6.252  1.00 87.26           C  
ATOM   4467  C   LEU C 361      33.347 -15.464  -7.462  1.00 87.26           C  
ATOM   4468  CB  LEU C 361      33.953 -13.896  -5.608  1.00 87.26           C  
ATOM   4469  O   LEU C 361      33.414 -14.918  -8.565  1.00 87.26           O  
ATOM   4470  CG  LEU C 361      33.545 -12.899  -4.523  1.00 87.26           C  
ATOM   4471  CD1 LEU C 361      34.781 -12.270  -3.890  1.00 87.26           C  
ATOM   4472  CD2 LEU C 361      32.628 -11.826  -5.099  1.00 87.26           C  
ATOM   4473  N   HIS C 362      33.675 -16.773  -7.181  1.00 90.22           N  
ATOM   4474  CA  HIS C 362      34.206 -17.597  -8.261  1.00 90.22           C  
ATOM   4475  C   HIS C 362      33.507 -18.951  -8.315  1.00 90.22           C  
ATOM   4476  CB  HIS C 362      35.714 -17.791  -8.095  1.00 90.22           C  
ATOM   4477  O   HIS C 362      33.358 -19.620  -7.290  1.00 90.22           O  
ATOM   4478  CG  HIS C 362      36.489 -16.512  -8.113  1.00 90.22           C  
ATOM   4479  CD2 HIS C 362      36.987 -15.760  -7.103  1.00 90.22           C  
ATOM   4480  ND1 HIS C 362      36.830 -15.865  -9.281  1.00 90.22           N  
ATOM   4481  CE1 HIS C 362      37.507 -14.767  -8.987  1.00 90.22           C  
ATOM   4482  NE2 HIS C 362      37.616 -14.681  -7.673  1.00 90.22           N  
ATOM   4483  N   SER C 363      33.005 -19.218  -9.535  1.00 85.17           N  
ATOM   4484  CA  SER C 363      32.391 -20.526  -9.737  1.00 85.17           C  
ATOM   4485  C   SER C 363      32.889 -21.178 -11.022  1.00 85.17           C  
ATOM   4486  CB  SER C 363      30.867 -20.402  -9.776  1.00 85.17           C  
ATOM   4487  O   SER C 363      33.146 -20.491 -12.014  1.00 85.17           O  
ATOM   4488  OG  SER C 363      30.372 -19.895  -8.549  1.00 85.17           O  
ATOM   4489  N   SER C 364      33.153 -22.508 -10.954  1.00 83.29           N  
ATOM   4490  CA  SER C 364      33.658 -23.214 -12.126  1.00 83.29           C  
ATOM   4491  C   SER C 364      32.518 -23.660 -13.036  1.00 83.29           C  
ATOM   4492  CB  SER C 364      34.489 -24.427 -11.706  1.00 83.29           C  
ATOM   4493  O   SER C 364      32.642 -23.617 -14.262  1.00 83.29           O  
ATOM   4494  OG  SER C 364      33.748 -25.270 -10.840  1.00 83.29           O  
ATOM   4495  N   ARG C 365      31.446 -24.151 -12.425  1.00 82.05           N  
ATOM   4496  CA  ARG C 365      30.275 -24.587 -13.180  1.00 82.05           C  
ATOM   4497  C   ARG C 365      28.988 -24.090 -12.530  1.00 82.05           C  
ATOM   4498  CB  ARG C 365      30.248 -26.112 -13.298  1.00 82.05           C  
ATOM   4499  O   ARG C 365      28.909 -23.978 -11.305  1.00 82.05           O  
ATOM   4500  CG  ARG C 365      29.383 -26.627 -14.437  1.00 82.05           C  
ATOM   4501  CD  ARG C 365      29.447 -28.144 -14.553  1.00 82.05           C  
ATOM   4502  NE  ARG C 365      28.501 -28.649 -15.544  1.00 82.05           N  
ATOM   4503  NH1 ARG C 365      29.200 -30.846 -15.394  1.00 82.05           N  
ATOM   4504  NH2 ARG C 365      27.509 -30.271 -16.831  1.00 82.05           N  
ATOM   4505  CZ  ARG C 365      28.406 -29.921 -15.921  1.00 82.05           C  
ATOM   4506  N   LEU C 366      28.058 -23.773 -13.452  1.00 84.62           N  
ATOM   4507  CA  LEU C 366      26.783 -23.302 -12.923  1.00 84.62           C  
ATOM   4508  C   LEU C 366      25.784 -24.449 -12.811  1.00 84.62           C  
ATOM   4509  CB  LEU C 366      26.210 -22.195 -13.812  1.00 84.62           C  
ATOM   4510  O   LEU C 366      25.524 -25.149 -13.792  1.00 84.62           O  
ATOM   4511  CG  LEU C 366      26.990 -20.880 -13.845  1.00 84.62           C  
ATOM   4512  CD1 LEU C 366      26.433 -19.961 -14.927  1.00 84.62           C  
ATOM   4513  CD2 LEU C 366      26.947 -20.198 -12.482  1.00 84.62           C  
ATOM   4514  N   SER C 367      25.410 -24.712 -11.634  1.00 84.15           N  
ATOM   4515  CA  SER C 367      24.332 -25.678 -11.453  1.00 84.15           C  
ATOM   4516  C   SER C 367      23.035 -25.184 -12.086  1.00 84.15           C  
ATOM   4517  CB  SER C 367      24.108 -25.960  -9.966  1.00 84.15           C  
ATOM   4518  O   SER C 367      22.929 -24.016 -12.465  1.00 84.15           O  
ATOM   4519  OG  SER C 367      23.531 -24.837  -9.323  1.00 84.15           O  
ATOM   4520  N   PHE C 368      22.094 -26.066 -12.331  1.00 83.67           N  
ATOM   4521  CA  PHE C 368      20.802 -25.694 -12.895  1.00 83.67           C  
ATOM   4522  C   PHE C 368      20.139 -24.606 -12.058  1.00 83.67           C  
ATOM   4523  CB  PHE C 368      19.883 -26.916 -12.991  1.00 83.67           C  
ATOM   4524  O   PHE C 368      19.568 -23.659 -12.602  1.00 83.67           O  
ATOM   4525  CG  PHE C 368      18.619 -26.666 -13.768  1.00 83.67           C  
ATOM   4526  CD1 PHE C 368      17.398 -26.542 -13.116  1.00 83.67           C  
ATOM   4527  CD2 PHE C 368      18.652 -26.555 -15.152  1.00 83.67           C  
ATOM   4528  CE1 PHE C 368      16.227 -26.310 -13.833  1.00 83.67           C  
ATOM   4529  CE2 PHE C 368      17.485 -26.323 -15.876  1.00 83.67           C  
ATOM   4530  CZ  PHE C 368      16.274 -26.202 -15.214  1.00 83.67           C  
ATOM   4531  N   LYS C 369      20.274 -24.757 -10.743  1.00 86.25           N  
ATOM   4532  CA  LYS C 369      19.733 -23.753  -9.832  1.00 86.25           C  
ATOM   4533  C   LYS C 369      20.357 -22.384 -10.088  1.00 86.25           C  
ATOM   4534  CB  LYS C 369      19.960 -24.169  -8.378  1.00 86.25           C  
ATOM   4535  O   LYS C 369      19.647 -21.383 -10.201  1.00 86.25           O  
ATOM   4536  CG  LYS C 369      19.511 -23.131  -7.360  1.00 86.25           C  
ATOM   4537  CD  LYS C 369      20.039 -23.449  -5.967  1.00 86.25           C  
ATOM   4538  CE  LYS C 369      21.542 -23.222  -5.873  1.00 86.25           C  
ATOM   4539  NZ  LYS C 369      22.076 -23.598  -4.530  1.00 86.25           N  
ATOM   4540  N   GLU C 370      21.624 -22.337 -10.248  1.00 89.04           N  
ATOM   4541  CA  GLU C 370      22.338 -21.083 -10.472  1.00 89.04           C  
ATOM   4542  C   GLU C 370      21.957 -20.462 -11.812  1.00 89.04           C  
ATOM   4543  CB  GLU C 370      23.851 -21.308 -10.407  1.00 89.04           C  
ATOM   4544  O   GLU C 370      21.831 -19.241 -11.923  1.00 89.04           O  
ATOM   4545  CG  GLU C 370      24.376 -21.558  -9.001  1.00 89.04           C  
ATOM   4546  CD  GLU C 370      25.833 -21.995  -8.973  1.00 89.04           C  
ATOM   4547  OE1 GLU C 370      26.518 -21.757  -7.953  1.00 89.04           O  
ATOM   4548  OE2 GLU C 370      26.292 -22.578  -9.980  1.00 89.04           O  
ATOM   4549  N   LEU C 371      21.798 -21.361 -12.751  1.00 89.79           N  
ATOM   4550  CA  LEU C 371      21.391 -20.871 -14.064  1.00 89.79           C  
ATOM   4551  C   LEU C 371      20.035 -20.179 -13.989  1.00 89.79           C  
ATOM   4552  CB  LEU C 371      21.335 -22.023 -15.071  1.00 89.79           C  
ATOM   4553  O   LEU C 371      19.847 -19.107 -14.570  1.00 89.79           O  
ATOM   4554  CG  LEU C 371      22.678 -22.515 -15.614  1.00 89.79           C  
ATOM   4555  CD1 LEU C 371      22.500 -23.841 -16.345  1.00 89.79           C  
ATOM   4556  CD2 LEU C 371      23.298 -21.470 -16.536  1.00 89.79           C  
ATOM   4557  N   LEU C 372      19.135 -20.796 -13.233  1.00 90.77           N  
ATOM   4558  CA  LEU C 372      17.806 -20.215 -13.077  1.00 90.77           C  
ATOM   4559  C   LEU C 372      17.884 -18.859 -12.385  1.00 90.77           C  
ATOM   4560  CB  LEU C 372      16.899 -21.156 -12.281  1.00 90.77           C  
ATOM   4561  O   LEU C 372      17.263 -17.892 -12.833  1.00 90.77           O  
ATOM   4562  CG  LEU C 372      16.315 -22.345 -13.047  1.00 90.77           C  
ATOM   4563  CD1 LEU C 372      15.620 -23.305 -12.086  1.00 90.77           C  
ATOM   4564  CD2 LEU C 372      15.348 -21.864 -14.123  1.00 90.77           C  
ATOM   4565  N   VAL C 373      18.725 -18.773 -11.356  1.00 91.63           N  
ATOM   4566  CA  VAL C 373      18.848 -17.568 -10.543  1.00 91.63           C  
ATOM   4567  C   VAL C 373      19.461 -16.444 -11.376  1.00 91.63           C  
ATOM   4568  CB  VAL C 373      19.700 -17.819  -9.279  1.00 91.63           C  
ATOM   4569  O   VAL C 373      18.949 -15.322 -11.388  1.00 91.63           O  
ATOM   4570  CG1 VAL C 373      20.052 -16.500  -8.593  1.00 91.63           C  
ATOM   4571  CG2 VAL C 373      18.961 -18.746  -8.314  1.00 91.63           C  
ATOM   4572  N   TYR C 374      20.465 -16.736 -12.172  1.00 90.91           N  
ATOM   4573  CA  TYR C 374      21.174 -15.713 -12.932  1.00 90.91           C  
ATOM   4574  C   TYR C 374      20.356 -15.263 -14.137  1.00 90.91           C  
ATOM   4575  CB  TYR C 374      22.539 -16.234 -13.393  1.00 90.91           C  
ATOM   4576  O   TYR C 374      20.361 -14.083 -14.493  1.00 90.91           O  
ATOM   4577  CG  TYR C 374      23.507 -16.481 -12.262  1.00 90.91           C  
ATOM   4578  CD1 TYR C 374      23.312 -15.898 -11.012  1.00 90.91           C  
ATOM   4579  CD2 TYR C 374      24.619 -17.297 -12.440  1.00 90.91           C  
ATOM   4580  CE1 TYR C 374      24.203 -16.121  -9.967  1.00 90.91           C  
ATOM   4581  CE2 TYR C 374      25.516 -17.527 -11.403  1.00 90.91           C  
ATOM   4582  OH  TYR C 374      26.185 -17.161  -9.141  1.00 90.91           O  
ATOM   4583  CZ  TYR C 374      25.300 -16.936 -10.172  1.00 90.91           C  
ATOM   4584  N   ALA C 375      19.669 -16.234 -14.694  1.00 89.59           N  
ATOM   4585  CA  ALA C 375      18.847 -15.890 -15.851  1.00 89.59           C  
ATOM   4586  C   ALA C 375      17.712 -14.949 -15.457  1.00 89.59           C  
ATOM   4587  CB  ALA C 375      18.285 -17.153 -16.500  1.00 89.59           C  
ATOM   4588  O   ALA C 375      17.322 -14.075 -16.236  1.00 89.59           O  
ATOM   4589  N   ALA C 376      17.220 -15.171 -14.263  1.00 90.97           N  
ATOM   4590  CA  ALA C 376      16.090 -14.372 -13.797  1.00 90.97           C  
ATOM   4591  C   ALA C 376      16.565 -13.062 -13.175  1.00 90.97           C  
ATOM   4592  CB  ALA C 376      15.256 -15.163 -12.793  1.00 90.97           C  
ATOM   4593  O   ALA C 376      15.757 -12.176 -12.884  1.00 90.97           O  
ATOM   4594  N   ASP C 377      17.859 -12.870 -13.001  1.00 91.88           N  
ATOM   4595  CA  ASP C 377      18.434 -11.718 -12.314  1.00 91.88           C  
ATOM   4596  C   ASP C 377      18.394 -10.474 -13.199  1.00 91.88           C  
ATOM   4597  CB  ASP C 377      19.874 -12.012 -11.887  1.00 91.88           C  
ATOM   4598  O   ASP C 377      19.008 -10.446 -14.268  1.00 91.88           O  
ATOM   4599  CG  ASP C 377      20.445 -10.954 -10.959  1.00 91.88           C  
ATOM   4600  OD1 ASP C 377      19.896  -9.833 -10.902  1.00 91.88           O  
ATOM   4601  OD2 ASP C 377      21.454 -11.244 -10.281  1.00 91.88           O  
ATOM   4602  N   PRO C 378      17.784  -9.405 -12.741  1.00 89.76           N  
ATOM   4603  CA  PRO C 378      17.714  -8.185 -13.547  1.00 89.76           C  
ATOM   4604  C   PRO C 378      19.090  -7.592 -13.841  1.00 89.76           C  
ATOM   4605  CB  PRO C 378      16.884  -7.236 -12.679  1.00 89.76           C  
ATOM   4606  O   PRO C 378      19.275  -6.929 -14.865  1.00 89.76           O  
ATOM   4607  CG  PRO C 378      16.150  -8.128 -11.731  1.00 89.76           C  
ATOM   4608  CD  PRO C 378      16.930  -9.401 -11.574  1.00 89.76           C  
ATOM   4609  N   ALA C 379      20.001  -7.857 -12.948  1.00 87.77           N  
ATOM   4610  CA  ALA C 379      21.343  -7.299 -13.098  1.00 87.77           C  
ATOM   4611  C   ALA C 379      21.976  -7.740 -14.415  1.00 87.77           C  
ATOM   4612  CB  ALA C 379      22.225  -7.712 -11.922  1.00 87.77           C  
ATOM   4613  O   ALA C 379      22.590  -6.932 -15.116  1.00 87.77           O  
ATOM   4614  N   MET C 380      21.752  -8.974 -14.735  1.00 83.19           N  
ATOM   4615  CA  MET C 380      22.326  -9.509 -15.967  1.00 83.19           C  
ATOM   4616  C   MET C 380      21.707  -8.840 -17.190  1.00 83.19           C  
ATOM   4617  CB  MET C 380      22.125 -11.023 -16.041  1.00 83.19           C  
ATOM   4618  O   MET C 380      22.411  -8.511 -18.146  1.00 83.19           O  
ATOM   4619  CG  MET C 380      23.080 -11.812 -15.159  1.00 83.19           C  
ATOM   4620  SD  MET C 380      24.840 -11.440 -15.521  1.00 83.19           S  
ATOM   4621  CE  MET C 380      24.950 -12.044 -17.228  1.00 83.19           C  
ATOM   4622  N   HIS C 381      20.489  -8.571 -17.155  1.00 82.70           N  
ATOM   4623  CA  HIS C 381      19.757  -7.967 -18.262  1.00 82.70           C  
ATOM   4624  C   HIS C 381      20.074  -6.481 -18.387  1.00 82.70           C  
ATOM   4625  CB  HIS C 381      18.251  -8.169 -18.082  1.00 82.70           C  
ATOM   4626  O   HIS C 381      20.256  -5.971 -19.495  1.00 82.70           O  
ATOM   4627  CG  HIS C 381      17.826  -9.602 -18.141  1.00 82.70           C  
ATOM   4628  CD2 HIS C 381      17.697 -10.531 -17.165  1.00 82.70           C  
ATOM   4629  ND1 HIS C 381      17.479 -10.227 -19.318  1.00 82.70           N  
ATOM   4630  CE1 HIS C 381      17.152 -11.483 -19.063  1.00 82.70           C  
ATOM   4631  NE2 HIS C 381      17.276 -11.693 -17.764  1.00 82.70           N  
ATOM   4632  N   ALA C 382      20.142  -5.840 -17.303  1.00 81.87           N  
ATOM   4633  CA  ALA C 382      20.413  -4.405 -17.308  1.00 81.87           C  
ATOM   4634  C   ALA C 382      21.833  -4.116 -17.784  1.00 81.87           C  
ATOM   4635  CB  ALA C 382      20.192  -3.817 -15.916  1.00 81.87           C  
ATOM   4636  O   ALA C 382      22.063  -3.158 -18.525  1.00 81.87           O  
ATOM   4637  N   ALA C 383      22.762  -4.927 -17.376  1.00 77.39           N  
ATOM   4638  CA  ALA C 383      24.172  -4.717 -17.697  1.00 77.39           C  
ATOM   4639  C   ALA C 383      24.436  -4.944 -19.182  1.00 77.39           C  
ATOM   4640  CB  ALA C 383      25.052  -5.639 -16.856  1.00 77.39           C  
ATOM   4641  O   ALA C 383      25.325  -4.318 -19.764  1.00 77.39           O  
ATOM   4642  N   SER C 384      23.624  -5.753 -19.823  1.00 75.00           N  
ATOM   4643  CA  SER C 384      23.868  -6.143 -21.208  1.00 75.00           C  
ATOM   4644  C   SER C 384      23.077  -5.270 -22.176  1.00 75.00           C  
ATOM   4645  CB  SER C 384      23.506  -7.613 -21.423  1.00 75.00           C  
ATOM   4646  O   SER C 384      23.228  -5.389 -23.394  1.00 75.00           O  
ATOM   4647  OG  SER C 384      22.121  -7.826 -21.213  1.00 75.00           O  
ATOM   4648  N   GLY C 385      22.276  -4.334 -21.640  1.00 70.42           N  
ATOM   4649  CA  GLY C 385      21.423  -3.533 -22.504  1.00 70.42           C  
ATOM   4650  C   GLY C 385      21.904  -2.102 -22.656  1.00 70.42           C  
ATOM   4651  O   GLY C 385      22.864  -1.691 -22.000  1.00 70.42           O  
ATOM   4652  N   ASN C 386      21.293  -1.437 -23.604  1.00 71.54           N  
ATOM   4653  CA  ASN C 386      21.550  -0.011 -23.773  1.00 71.54           C  
ATOM   4654  C   ASN C 386      20.749   0.825 -22.780  1.00 71.54           C  
ATOM   4655  CB  ASN C 386      21.238   0.424 -25.207  1.00 71.54           C  
ATOM   4656  O   ASN C 386      19.736   0.365 -22.249  1.00 71.54           O  
ATOM   4657  CG  ASN C 386      22.148  -0.230 -26.227  1.00 71.54           C  
ATOM   4658  ND2 ASN C 386      21.607  -0.522 -27.404  1.00 71.54           N  
ATOM   4659  OD1 ASN C 386      23.328  -0.471 -25.960  1.00 71.54           O  
ATOM   4660  N   LEU C 387      21.333   2.048 -22.556  1.00 75.40           N  
ATOM   4661  CA  LEU C 387      20.697   2.936 -21.589  1.00 75.40           C  
ATOM   4662  C   LEU C 387      19.427   3.550 -22.168  1.00 75.40           C  
ATOM   4663  CB  LEU C 387      21.664   4.042 -21.159  1.00 75.40           C  
ATOM   4664  O   LEU C 387      19.409   3.973 -23.326  1.00 75.40           O  
ATOM   4665  CG  LEU C 387      21.203   4.934 -20.005  1.00 75.40           C  
ATOM   4666  CD1 LEU C 387      21.143   4.134 -18.709  1.00 75.40           C  
ATOM   4667  CD2 LEU C 387      22.131   6.136 -19.855  1.00 75.40           C  
ATOM   4668  N   LEU C 388      18.345   3.522 -21.417  1.00 77.17           N  
ATOM   4669  CA  LEU C 388      17.057   4.062 -21.840  1.00 77.17           C  
ATOM   4670  C   LEU C 388      16.472   4.975 -20.767  1.00 77.17           C  
ATOM   4671  CB  LEU C 388      16.077   2.929 -22.153  1.00 77.17           C  
ATOM   4672  O   LEU C 388      16.483   4.634 -19.582  1.00 77.17           O  
ATOM   4673  CG  LEU C 388      14.637   3.344 -22.461  1.00 77.17           C  
ATOM   4674  CD1 LEU C 388      14.553   3.977 -23.845  1.00 77.17           C  
ATOM   4675  CD2 LEU C 388      13.701   2.144 -22.358  1.00 77.17           C  
ATOM   4676  N   LEU C 389      16.137   6.132 -21.203  1.00 76.23           N  
ATOM   4677  CA  LEU C 389      15.377   7.044 -20.356  1.00 76.23           C  
ATOM   4678  C   LEU C 389      13.978   7.270 -20.918  1.00 76.23           C  
ATOM   4679  CB  LEU C 389      16.107   8.383 -20.218  1.00 76.23           C  
ATOM   4680  O   LEU C 389      13.820   7.904 -21.965  1.00 76.23           O  
ATOM   4681  CG  LEU C 389      15.418   9.446 -19.362  1.00 76.23           C  
ATOM   4682  CD1 LEU C 389      15.319   8.978 -17.914  1.00 76.23           C  
ATOM   4683  CD2 LEU C 389      16.166  10.772 -19.450  1.00 76.23           C  
ATOM   4684  N   ASP C 390      13.008   6.683 -20.229  1.00 75.87           N  
ATOM   4685  CA  ASP C 390      11.630   6.809 -20.694  1.00 75.87           C  
ATOM   4686  C   ASP C 390      10.861   7.830 -19.859  1.00 75.87           C  
ATOM   4687  CB  ASP C 390      10.923   5.453 -20.650  1.00 75.87           C  
ATOM   4688  O   ASP C 390      10.543   7.576 -18.695  1.00 75.87           O  
ATOM   4689  CG  ASP C 390       9.587   5.458 -21.372  1.00 75.87           C  
ATOM   4690  OD1 ASP C 390       8.997   6.545 -21.558  1.00 75.87           O  
ATOM   4691  OD2 ASP C 390       9.119   4.365 -21.757  1.00 75.87           O  
ATOM   4692  N   LYS C 391      10.418   8.898 -20.456  1.00 76.71           N  
ATOM   4693  CA  LYS C 391       9.768   9.990 -19.737  1.00 76.71           C  
ATOM   4694  C   LYS C 391       8.248   9.868 -19.810  1.00 76.71           C  
ATOM   4695  CB  LYS C 391      10.212  11.342 -20.298  1.00 76.71           C  
ATOM   4696  O   LYS C 391       7.526  10.756 -19.352  1.00 76.71           O  
ATOM   4697  CG  LYS C 391      11.663  11.689 -20.001  1.00 76.71           C  
ATOM   4698  CD  LYS C 391      11.936  13.174 -20.203  1.00 76.71           C  
ATOM   4699  CE  LYS C 391      13.312  13.567 -19.682  1.00 76.71           C  
ATOM   4700  NZ  LYS C 391      13.549  15.037 -19.797  1.00 76.71           N  
ATOM   4701  N   ARG C 392       7.750   8.695 -20.454  1.00 70.38           N  
ATOM   4702  CA  ARG C 392       6.309   8.493 -20.568  1.00 70.38           C  
ATOM   4703  C   ARG C 392       5.722   7.983 -19.256  1.00 70.38           C  
ATOM   4704  CB  ARG C 392       5.990   7.515 -21.701  1.00 70.38           C  
ATOM   4705  O   ARG C 392       4.524   8.131 -19.007  1.00 70.38           O  
ATOM   4706  CG  ARG C 392       6.348   8.035 -23.084  1.00 70.38           C  
ATOM   4707  CD  ARG C 392       6.137   6.976 -24.157  1.00 70.38           C  
ATOM   4708  NE  ARG C 392       7.009   5.823 -23.953  1.00 70.38           N  
ATOM   4709  NH1 ARG C 392       6.105   4.576 -25.676  1.00 70.38           N  
ATOM   4710  NH2 ARG C 392       7.813   3.720 -24.408  1.00 70.38           N  
ATOM   4711  CZ  ARG C 392       6.974   4.709 -24.680  1.00 70.38           C  
ATOM   4712  N   THR C 393       6.550   7.272 -18.485  1.00 66.13           N  
ATOM   4713  CA  THR C 393       6.043   6.604 -17.291  1.00 66.13           C  
ATOM   4714  C   THR C 393       6.665   7.200 -16.032  1.00 66.13           C  
ATOM   4715  CB  THR C 393       6.322   5.090 -17.338  1.00 66.13           C  
ATOM   4716  O   THR C 393       7.795   7.692 -16.065  1.00 66.13           O  
ATOM   4717  CG2 THR C 393       7.795   4.811 -17.620  1.00 66.13           C  
ATOM   4718  OG1 THR C 393       5.970   4.506 -16.078  1.00 66.13           O  
ATOM   4719  N   THR C 394       5.766   7.115 -14.973  1.00 63.52           N  
ATOM   4720  CA  THR C 394       6.280   7.616 -13.703  1.00 63.52           C  
ATOM   4721  C   THR C 394       7.192   6.585 -13.044  1.00 63.52           C  
ATOM   4722  CB  THR C 394       5.133   7.981 -12.742  1.00 63.52           C  
ATOM   4723  O   THR C 394       7.905   6.900 -12.089  1.00 63.52           O  
ATOM   4724  CG2 THR C 394       4.263   9.092 -13.320  1.00 63.52           C  
ATOM   4725  OG1 THR C 394       4.321   6.822 -12.515  1.00 63.52           O  
ATOM   4726  N   CYS C 395       7.143   5.316 -13.649  1.00 63.28           N  
ATOM   4727  CA  CYS C 395       8.014   4.285 -13.095  1.00 63.28           C  
ATOM   4728  C   CYS C 395       9.481   4.641 -13.304  1.00 63.28           C  
ATOM   4729  CB  CYS C 395       7.713   2.929 -13.733  1.00 63.28           C  
ATOM   4730  O   CYS C 395       9.828   5.319 -14.272  1.00 63.28           O  
ATOM   4731  SG  CYS C 395       6.028   2.346 -13.444  1.00 63.28           S  
ATOM   4732  N   PHE C 396      10.226   4.254 -12.286  1.00 63.05           N  
ATOM   4733  CA  PHE C 396      11.664   4.453 -12.425  1.00 63.05           C  
ATOM   4734  C   PHE C 396      12.248   3.482 -13.445  1.00 63.05           C  
ATOM   4735  CB  PHE C 396      12.365   4.280 -11.074  1.00 63.05           C  
ATOM   4736  O   PHE C 396      11.930   2.292 -13.430  1.00 63.05           O  
ATOM   4737  CG  PHE C 396      13.857   4.468 -11.136  1.00 63.05           C  
ATOM   4738  CD1 PHE C 396      14.714   3.379 -11.036  1.00 63.05           C  
ATOM   4739  CD2 PHE C 396      14.402   5.736 -11.294  1.00 63.05           C  
ATOM   4740  CE1 PHE C 396      16.095   3.550 -11.093  1.00 63.05           C  
ATOM   4741  CE2 PHE C 396      15.782   5.915 -11.352  1.00 63.05           C  
ATOM   4742  CZ  PHE C 396      16.626   4.821 -11.250  1.00 63.05           C  
ATOM   4743  N   SER C 397      12.859   3.977 -14.451  1.00 64.52           N  
ATOM   4744  CA  SER C 397      13.398   3.148 -15.524  1.00 64.52           C  
ATOM   4745  C   SER C 397      14.860   2.796 -15.270  1.00 64.52           C  
ATOM   4746  CB  SER C 397      13.262   3.860 -16.871  1.00 64.52           C  
ATOM   4747  O   SER C 397      15.652   3.656 -14.881  1.00 64.52           O  
ATOM   4748  OG  SER C 397      13.867   5.141 -16.826  1.00 64.52           O  
ATOM   4749  N   VAL C 398      15.166   1.524 -15.102  1.00 65.99           N  
ATOM   4750  CA  VAL C 398      16.551   1.065 -15.096  1.00 65.99           C  
ATOM   4751  C   VAL C 398      17.060   0.941 -16.530  1.00 65.99           C  
ATOM   4752  CB  VAL C 398      16.699  -0.285 -14.359  1.00 65.99           C  
ATOM   4753  O   VAL C 398      16.361   0.418 -17.401  1.00 65.99           O  
ATOM   4754  CG1 VAL C 398      18.154  -0.749 -14.369  1.00 65.99           C  
ATOM   4755  CG2 VAL C 398      16.181  -0.170 -12.927  1.00 65.99           C  
ATOM   4756  N   ALA C 399      18.045   1.735 -16.778  1.00 60.88           N  
ATOM   4757  CA  ALA C 399      18.598   1.904 -18.119  1.00 60.88           C  
ATOM   4758  C   ALA C 399      19.035   0.565 -18.706  1.00 60.88           C  
ATOM   4759  CB  ALA C 399      19.774   2.877 -18.090  1.00 60.88           C  
ATOM   4760  O   ALA C 399      19.542  -0.299 -17.987  1.00 60.88           O  
ATOM   4761  N   ALA C 400      18.198   0.028 -19.648  1.00 64.89           N  
ATOM   4762  CA  ALA C 400      18.659  -1.046 -20.524  1.00 64.89           C  
ATOM   4763  C   ALA C 400      17.574  -1.446 -21.519  1.00 64.89           C  
ATOM   4764  CB  ALA C 400      19.095  -2.255 -19.701  1.00 64.89           C  
ATOM   4765  O   ALA C 400      16.424  -1.672 -21.135  1.00 64.89           O  
ATOM   4766  N   LEU C 401      17.791  -1.020 -22.693  1.00 60.34           N  
ATOM   4767  CA  LEU C 401      16.885  -1.413 -23.767  1.00 60.34           C  
ATOM   4768  C   LEU C 401      17.348  -2.710 -24.422  1.00 60.34           C  
ATOM   4769  CB  LEU C 401      16.787  -0.304 -24.818  1.00 60.34           C  
ATOM   4770  O   LEU C 401      18.538  -2.882 -24.696  1.00 60.34           O  
ATOM   4771  CG  LEU C 401      15.665   0.717 -24.624  1.00 60.34           C  
ATOM   4772  CD1 LEU C 401      16.154   2.116 -24.984  1.00 60.34           C  
ATOM   4773  CD2 LEU C 401      14.447   0.339 -25.459  1.00 60.34           C  
ATOM   4774  N   THR C 402      16.456  -3.695 -24.272  1.00 55.47           N  
ATOM   4775  CA  THR C 402      16.767  -4.884 -25.058  1.00 55.47           C  
ATOM   4776  C   THR C 402      16.499  -4.637 -26.540  1.00 55.47           C  
ATOM   4777  CB  THR C 402      15.948  -6.098 -24.582  1.00 55.47           C  
ATOM   4778  O   THR C 402      15.915  -3.616 -26.910  1.00 55.47           O  
ATOM   4779  CG2 THR C 402      16.320  -6.486 -23.154  1.00 55.47           C  
ATOM   4780  OG1 THR C 402      14.553  -5.776 -24.630  1.00 55.47           O  
ATOM   4781  N   ASN C 403      17.121  -5.331 -27.448  1.00 46.73           N  
ATOM   4782  CA  ASN C 403      17.067  -5.198 -28.900  1.00 46.73           C  
ATOM   4783  C   ASN C 403      15.637  -5.312 -29.421  1.00 46.73           C  
ATOM   4784  CB  ASN C 403      17.961  -6.244 -29.569  1.00 46.73           C  
ATOM   4785  O   ASN C 403      14.886  -6.192 -28.997  1.00 46.73           O  
ATOM   4786  CG  ASN C 403      19.438  -5.965 -29.369  1.00 46.73           C  
ATOM   4787  ND2 ASN C 403      20.271  -6.964 -29.630  1.00 46.73           N  
ATOM   4788  OD1 ASN C 403      19.826  -4.859 -28.982  1.00 46.73           O  
ATOM   4789  N   ASN C 404      14.958  -4.097 -29.868  1.00 46.76           N  
ATOM   4790  CA  ASN C 404      13.833  -3.795 -30.747  1.00 46.76           C  
ATOM   4791  C   ASN C 404      12.574  -3.464 -29.951  1.00 46.76           C  
ATOM   4792  CB  ASN C 404      13.567  -4.962 -31.700  1.00 46.76           C  
ATOM   4793  O   ASN C 404      11.992  -4.340 -29.308  1.00 46.76           O  
ATOM   4794  CG  ASN C 404      14.522  -4.983 -32.877  1.00 46.76           C  
ATOM   4795  ND2 ASN C 404      14.608  -6.124 -33.551  1.00 46.76           N  
ATOM   4796  OD1 ASN C 404      15.178  -3.983 -33.178  1.00 46.76           O  
ATOM   4797  N   VAL C 405      12.420  -2.312 -29.437  1.00 48.32           N  
ATOM   4798  CA  VAL C 405      11.155  -1.902 -28.835  1.00 48.32           C  
ATOM   4799  C   VAL C 405      10.003  -2.218 -29.786  1.00 48.32           C  
ATOM   4800  CB  VAL C 405      11.157  -0.398 -28.480  1.00 48.32           C  
ATOM   4801  O   VAL C 405       9.892  -1.617 -30.858  1.00 48.32           O  
ATOM   4802  CG1 VAL C 405       9.858  -0.008 -27.777  1.00 48.32           C  
ATOM   4803  CG2 VAL C 405      12.364  -0.058 -27.608  1.00 48.32           C  
ATOM   4804  N   ALA C 406       9.822  -3.581 -30.053  1.00 46.00           N  
ATOM   4805  CA  ALA C 406       8.707  -3.907 -30.938  1.00 46.00           C  
ATOM   4806  C   ALA C 406       7.373  -3.795 -30.205  1.00 46.00           C  
ATOM   4807  CB  ALA C 406       8.877  -5.311 -31.514  1.00 46.00           C  
ATOM   4808  O   ALA C 406       7.296  -4.047 -29.000  1.00 46.00           O  
ATOM   4809  N   PHE C 407       6.555  -2.899 -30.677  1.00 43.37           N  
ATOM   4810  CA  PHE C 407       5.180  -2.846 -30.195  1.00 43.37           C  
ATOM   4811  C   PHE C 407       4.534  -4.225 -30.248  1.00 43.37           C  
ATOM   4812  CB  PHE C 407       4.358  -1.849 -31.019  1.00 43.37           C  
ATOM   4813  O   PHE C 407       4.862  -5.038 -31.115  1.00 43.37           O  
ATOM   4814  CG  PHE C 407       4.917  -0.452 -31.014  1.00 43.37           C  
ATOM   4815  CD1 PHE C 407       4.588   0.439 -30.001  1.00 43.37           C  
ATOM   4816  CD2 PHE C 407       5.772  -0.030 -32.024  1.00 43.37           C  
ATOM   4817  CE1 PHE C 407       5.103   1.734 -29.994  1.00 43.37           C  
ATOM   4818  CE2 PHE C 407       6.291   1.262 -32.024  1.00 43.37           C  
ATOM   4819  CZ  PHE C 407       5.955   2.142 -31.008  1.00 43.37           C  
ATOM   4820  N   GLN C 408       4.322  -4.820 -29.176  1.00 43.20           N  
ATOM   4821  CA  GLN C 408       3.640  -6.110 -29.174  1.00 43.20           C  
ATOM   4822  C   GLN C 408       2.258  -6.003 -29.812  1.00 43.20           C  
ATOM   4823  CB  GLN C 408       3.520  -6.652 -27.748  1.00 43.20           C  
ATOM   4824  O   GLN C 408       1.459  -5.143 -29.434  1.00 43.20           O  
ATOM   4825  CG  GLN C 408       4.139  -8.030 -27.560  1.00 43.20           C  
ATOM   4826  CD  GLN C 408       4.127  -8.487 -26.113  1.00 43.20           C  
ATOM   4827  NE2 GLN C 408       4.595  -9.706 -25.872  1.00 43.20           N  
ATOM   4828  OE1 GLN C 408       3.701  -7.748 -25.219  1.00 43.20           O  
ATOM   4829  N   THR C 409       2.117  -6.225 -31.200  1.00 39.60           N  
ATOM   4830  CA  THR C 409       0.785  -6.247 -31.795  1.00 39.60           C  
ATOM   4831  C   THR C 409       0.009  -7.479 -31.338  1.00 39.60           C  
ATOM   4832  CB  THR C 409       0.860  -6.225 -33.333  1.00 39.60           C  
ATOM   4833  O   THR C 409       0.523  -8.598 -31.393  1.00 39.60           O  
ATOM   4834  CG2 THR C 409      -0.340  -5.499 -33.931  1.00 39.60           C  
ATOM   4835  OG1 THR C 409       2.060  -5.555 -33.737  1.00 39.60           O  
ATOM   4836  N   VAL C 410      -0.889  -7.322 -30.479  1.00 44.00           N  
ATOM   4837  CA  VAL C 410      -1.702  -8.444 -30.021  1.00 44.00           C  
ATOM   4838  C   VAL C 410      -2.723  -8.816 -31.094  1.00 44.00           C  
ATOM   4839  CB  VAL C 410      -2.420  -8.120 -28.692  1.00 44.00           C  
ATOM   4840  O   VAL C 410      -3.398  -7.944 -31.646  1.00 44.00           O  
ATOM   4841  CG1 VAL C 410      -3.080  -9.371 -28.115  1.00 44.00           C  
ATOM   4842  CG2 VAL C 410      -1.438  -7.519 -27.688  1.00 44.00           C  
ATOM   4843  N   LYS C 411      -2.587  -9.945 -31.729  1.00 44.38           N  
ATOM   4844  CA  LYS C 411      -3.575 -10.422 -32.693  1.00 44.38           C  
ATOM   4845  C   LYS C 411      -4.924 -10.667 -32.023  1.00 44.38           C  
ATOM   4846  CB  LYS C 411      -3.087 -11.702 -33.373  1.00 44.38           C  
ATOM   4847  O   LYS C 411      -4.981 -11.148 -30.889  1.00 44.38           O  
ATOM   4848  CG  LYS C 411      -1.972 -11.479 -34.385  1.00 44.38           C  
ATOM   4849  CD  LYS C 411      -1.604 -12.771 -35.104  1.00 44.38           C  
ATOM   4850  CE  LYS C 411      -0.449 -12.562 -36.075  1.00 44.38           C  
ATOM   4851  NZ  LYS C 411      -0.065 -13.832 -36.760  1.00 44.38           N  
ATOM   4852  N   PRO C 412      -6.009 -10.095 -32.536  1.00 44.46           N  
ATOM   4853  CA  PRO C 412      -7.327 -10.324 -31.938  1.00 44.46           C  
ATOM   4854  C   PRO C 412      -7.520 -11.765 -31.470  1.00 44.46           C  
ATOM   4855  CB  PRO C 412      -8.294  -9.986 -33.076  1.00 44.46           C  
ATOM   4856  O   PRO C 412      -6.874 -12.678 -31.991  1.00 44.46           O  
ATOM   4857  CG  PRO C 412      -7.419  -9.525 -34.197  1.00 44.46           C  
ATOM   4858  CD  PRO C 412      -5.986  -9.757 -33.809  1.00 44.46           C  
ATOM   4859  N   GLY C 413      -8.018 -11.918 -30.326  1.00 53.34           N  
ATOM   4860  CA  GLY C 413      -8.481 -13.174 -29.758  1.00 53.34           C  
ATOM   4861  C   GLY C 413      -9.213 -14.047 -30.759  1.00 53.34           C  
ATOM   4862  O   GLY C 413      -9.578 -13.587 -31.843  1.00 53.34           O  
ATOM   4863  N   ASN C 414      -9.109 -15.551 -30.586  1.00 61.46           N  
ATOM   4864  CA  ASN C 414      -9.761 -16.658 -31.278  1.00 61.46           C  
ATOM   4865  C   ASN C 414     -11.253 -16.715 -30.964  1.00 61.46           C  
ATOM   4866  CB  ASN C 414      -9.091 -17.986 -30.916  1.00 61.46           C  
ATOM   4867  O   ASN C 414     -11.643 -16.994 -29.829  1.00 61.46           O  
ATOM   4868  CG  ASN C 414      -7.712 -18.130 -31.528  1.00 61.46           C  
ATOM   4869  ND2 ASN C 414      -6.832 -18.853 -30.845  1.00 61.46           N  
ATOM   4870  OD1 ASN C 414      -7.438 -17.595 -32.606  1.00 61.46           O  
ATOM   4871  N   PHE C 415     -12.150 -16.085 -31.656  1.00 69.11           N  
ATOM   4872  CA  PHE C 415     -13.607 -16.129 -31.608  1.00 69.11           C  
ATOM   4873  C   PHE C 415     -14.119 -17.519 -31.964  1.00 69.11           C  
ATOM   4874  CB  PHE C 415     -14.208 -15.088 -32.558  1.00 69.11           C  
ATOM   4875  O   PHE C 415     -13.851 -18.024 -33.057  1.00 69.11           O  
ATOM   4876  CG  PHE C 415     -15.708 -14.988 -32.477  1.00 69.11           C  
ATOM   4877  CD1 PHE C 415     -16.507 -15.482 -33.500  1.00 69.11           C  
ATOM   4878  CD2 PHE C 415     -16.318 -14.399 -31.377  1.00 69.11           C  
ATOM   4879  CE1 PHE C 415     -17.896 -15.391 -33.428  1.00 69.11           C  
ATOM   4880  CE2 PHE C 415     -17.705 -14.305 -31.298  1.00 69.11           C  
ATOM   4881  CZ  PHE C 415     -18.491 -14.800 -32.325  1.00 69.11           C  
ATOM   4882  N   ASN C 416     -14.764 -18.176 -30.946  1.00 77.96           N  
ATOM   4883  CA  ASN C 416     -15.372 -19.477 -31.204  1.00 77.96           C  
ATOM   4884  C   ASN C 416     -16.682 -19.341 -31.975  1.00 77.96           C  
ATOM   4885  CB  ASN C 416     -15.603 -20.231 -29.893  1.00 77.96           C  
ATOM   4886  O   ASN C 416     -17.761 -19.337 -31.378  1.00 77.96           O  
ATOM   4887  CG  ASN C 416     -16.019 -21.672 -30.113  1.00 77.96           C  
ATOM   4888  ND2 ASN C 416     -15.909 -22.487 -29.071  1.00 77.96           N  
ATOM   4889  OD1 ASN C 416     -16.434 -22.050 -31.212  1.00 77.96           O  
ATOM   4890  N   LYS C 417     -16.579 -19.302 -33.281  1.00 82.94           N  
ATOM   4891  CA  LYS C 417     -17.730 -19.086 -34.153  1.00 82.94           C  
ATOM   4892  C   LYS C 417     -18.744 -20.218 -34.015  1.00 82.94           C  
ATOM   4893  CB  LYS C 417     -17.284 -18.957 -35.610  1.00 82.94           C  
ATOM   4894  O   LYS C 417     -19.953 -19.988 -34.087  1.00 82.94           O  
ATOM   4895  CG  LYS C 417     -18.392 -18.531 -36.561  1.00 82.94           C  
ATOM   4896  CD  LYS C 417     -17.862 -18.303 -37.971  1.00 82.94           C  
ATOM   4897  CE  LYS C 417     -18.973 -17.890 -38.927  1.00 82.94           C  
ATOM   4898  NZ  LYS C 417     -18.495 -17.835 -40.341  1.00 82.94           N  
ATOM   4899  N   ASP C 418     -18.248 -21.393 -33.799  1.00 86.43           N  
ATOM   4900  CA  ASP C 418     -19.109 -22.564 -33.656  1.00 86.43           C  
ATOM   4901  C   ASP C 418     -20.079 -22.393 -32.489  1.00 86.43           C  
ATOM   4902  CB  ASP C 418     -18.269 -23.827 -33.461  1.00 86.43           C  
ATOM   4903  O   ASP C 418     -21.286 -22.588 -32.644  1.00 86.43           O  
ATOM   4904  CG  ASP C 418     -19.106 -25.093 -33.408  1.00 86.43           C  
ATOM   4905  OD1 ASP C 418     -19.788 -25.416 -34.405  1.00 86.43           O  
ATOM   4906  OD2 ASP C 418     -19.085 -25.773 -32.360  1.00 86.43           O  
ATOM   4907  N   PHE C 419     -19.592 -22.025 -31.346  1.00 89.28           N  
ATOM   4908  CA  PHE C 419     -20.448 -21.831 -30.182  1.00 89.28           C  
ATOM   4909  C   PHE C 419     -21.377 -20.640 -30.385  1.00 89.28           C  
ATOM   4910  CB  PHE C 419     -19.604 -21.629 -28.919  1.00 89.28           C  
ATOM   4911  O   PHE C 419     -22.559 -20.702 -30.039  1.00 89.28           O  
ATOM   4912  CG  PHE C 419     -20.417 -21.351 -27.684  1.00 89.28           C  
ATOM   4913  CD1 PHE C 419     -20.399 -20.095 -27.091  1.00 89.28           C  
ATOM   4914  CD2 PHE C 419     -21.199 -22.348 -27.114  1.00 89.28           C  
ATOM   4915  CE1 PHE C 419     -21.150 -19.834 -25.947  1.00 89.28           C  
ATOM   4916  CE2 PHE C 419     -21.952 -22.095 -25.971  1.00 89.28           C  
ATOM   4917  CZ  PHE C 419     -21.926 -20.838 -25.389  1.00 89.28           C  
ATOM   4918  N   TYR C 420     -20.792 -19.596 -30.859  1.00 87.85           N  
ATOM   4919  CA  TYR C 420     -21.588 -18.400 -31.108  1.00 87.85           C  
ATOM   4920  C   TYR C 420     -22.792 -18.718 -31.985  1.00 87.85           C  
ATOM   4921  CB  TYR C 420     -20.734 -17.313 -31.768  1.00 87.85           C  
ATOM   4922  O   TYR C 420     -23.926 -18.375 -31.643  1.00 87.85           O  
ATOM   4923  CG  TYR C 420     -21.505 -16.065 -32.121  1.00 87.85           C  
ATOM   4924  CD1 TYR C 420     -21.948 -15.841 -33.423  1.00 87.85           C  
ATOM   4925  CD2 TYR C 420     -21.792 -15.107 -31.155  1.00 87.85           C  
ATOM   4926  CE1 TYR C 420     -22.658 -14.691 -33.753  1.00 87.85           C  
ATOM   4927  CE2 TYR C 420     -22.501 -13.954 -31.474  1.00 87.85           C  
ATOM   4928  OH  TYR C 420     -23.632 -12.615 -33.095  1.00 87.85           O  
ATOM   4929  CZ  TYR C 420     -22.930 -13.755 -32.773  1.00 87.85           C  
ATOM   4930  N   ASP C 421     -22.549 -19.384 -33.147  1.00 90.74           N  
ATOM   4931  CA  ASP C 421     -23.623 -19.742 -34.068  1.00 90.74           C  
ATOM   4932  C   ASP C 421     -24.632 -20.673 -33.400  1.00 90.74           C  
ATOM   4933  CB  ASP C 421     -23.054 -20.401 -35.326  1.00 90.74           C  
ATOM   4934  O   ASP C 421     -25.835 -20.578 -33.653  1.00 90.74           O  
ATOM   4935  CG  ASP C 421     -22.323 -19.422 -36.229  1.00 90.74           C  
ATOM   4936  OD1 ASP C 421     -22.512 -18.196 -36.079  1.00 90.74           O  
ATOM   4937  OD2 ASP C 421     -21.552 -19.881 -37.099  1.00 90.74           O
[truncated: 332,182 more chars]
