# Supplementary material for: AI-guided pipeline for protein–protein interaction drug discovery identifies a SARS-CoV-2 inhibitor
Source: Mol Syst Biol. 2024 Mar 11;20(4):428–57. doi: 10.1038/s44320-024-00019-8 (PMC10987651; doi:10.1038/s44320-024-00019-8)
Supplement: Supplementary file 15 — Source Data Fig. 5 [file 44320_2024_19_MOESM15_ESM.zip › Source Data Figure 5/ColabFold/NSP8-NSP12_db995.result/NSP8_NSP12_db995_unrelaxed_rank_5_model_4.pdb]

MODEL     1                                                                     
ATOM      1  N   ALA B   1     -23.684 -38.696  16.964  1.00 22.17           N  
ATOM      2  CA  ALA B   1     -24.416 -38.851  15.710  1.00 22.17           C  
ATOM      3  C   ALA B   1     -23.468 -38.830  14.515  1.00 22.17           C  
ATOM      4  CB  ALA B   1     -25.469 -37.754  15.570  1.00 22.17           C  
ATOM      5  O   ALA B   1     -22.832 -37.811  14.237  1.00 22.17           O  
ATOM      6  N   ILE B   2     -22.653 -39.839  14.334  1.00 25.08           N  
ATOM      7  CA  ILE B   2     -21.725 -40.029  13.226  1.00 25.08           C  
ATOM      8  C   ILE B   2     -22.427 -39.717  11.906  1.00 25.08           C  
ATOM      9  CB  ILE B   2     -21.156 -41.465  13.204  1.00 25.08           C  
ATOM     10  O   ILE B   2     -23.436 -40.341  11.569  1.00 25.08           O  
ATOM     11  CG1 ILE B   2     -20.454 -41.781  14.530  1.00 25.08           C  
ATOM     12  CG2 ILE B   2     -20.201 -41.650  12.021  1.00 25.08           C  
ATOM     13  CD1 ILE B   2     -20.003 -43.230  14.661  1.00 25.08           C  
ATOM     14  N   ALA B   3     -22.357 -38.463  11.529  1.00 32.57           N  
ATOM     15  CA  ALA B   3     -22.939 -38.025  10.262  1.00 32.57           C  
ATOM     16  C   ALA B   3     -22.574 -38.983   9.131  1.00 32.57           C  
ATOM     17  CB  ALA B   3     -22.478 -36.609   9.926  1.00 32.57           C  
ATOM     18  O   ALA B   3     -21.430 -39.433   9.036  1.00 32.57           O  
ATOM     19  N   SER B   4     -23.422 -39.790   8.731  1.00 41.53           N  
ATOM     20  CA  SER B   4     -23.276 -40.722   7.618  1.00 41.53           C  
ATOM     21  C   SER B   4     -22.544 -40.075   6.447  1.00 41.53           C  
ATOM     22  CB  SER B   4     -24.644 -41.227   7.158  1.00 41.53           C  
ATOM     23  O   SER B   4     -22.577 -38.854   6.286  1.00 41.53           O  
ATOM     24  OG  SER B   4     -24.852 -40.940   5.786  1.00 41.53           O  
ATOM     25  N   GLU B   5     -21.285 -40.588   6.075  1.00 48.01           N  
ATOM     26  CA  GLU B   5     -20.490 -40.208   4.911  1.00 48.01           C  
ATOM     27  C   GLU B   5     -21.367 -39.604   3.817  1.00 48.01           C  
ATOM     28  CB  GLU B   5     -19.724 -41.415   4.364  1.00 48.01           C  
ATOM     29  O   GLU B   5     -20.908 -38.766   3.039  1.00 48.01           O  
ATOM     30  CG  GLU B   5     -18.212 -41.244   4.383  1.00 48.01           C  
ATOM     31  CD  GLU B   5     -17.463 -42.483   3.918  1.00 48.01           C  
ATOM     32  OE1 GLU B   5     -16.211 -42.458   3.885  1.00 48.01           O  
ATOM     33  OE2 GLU B   5     -18.132 -43.486   3.585  1.00 48.01           O  
ATOM     34  N   PHE B   6     -22.716 -39.902   3.808  1.00 51.27           N  
ATOM     35  CA  PHE B   6     -23.603 -39.496   2.724  1.00 51.27           C  
ATOM     36  C   PHE B   6     -24.678 -38.543   3.232  1.00 51.27           C  
ATOM     37  CB  PHE B   6     -24.252 -40.720   2.072  1.00 51.27           C  
ATOM     38  O   PHE B   6     -25.803 -38.544   2.729  1.00 51.27           O  
ATOM     39  CG  PHE B   6     -23.265 -41.681   1.465  1.00 51.27           C  
ATOM     40  CD1 PHE B   6     -22.591 -41.359   0.293  1.00 51.27           C  
ATOM     41  CD2 PHE B   6     -23.010 -42.906   2.068  1.00 51.27           C  
ATOM     42  CE1 PHE B   6     -21.677 -42.246  -0.270  1.00 51.27           C  
ATOM     43  CE2 PHE B   6     -22.097 -43.797   1.511  1.00 51.27           C  
ATOM     44  CZ  PHE B   6     -21.433 -43.466   0.342  1.00 51.27           C  
ATOM     45  N   SER B   7     -24.440 -37.881   4.458  1.00 56.54           N  
ATOM     46  CA  SER B   7     -25.394 -36.982   5.100  1.00 56.54           C  
ATOM     47  C   SER B   7     -25.788 -35.840   4.171  1.00 56.54           C  
ATOM     48  CB  SER B   7     -24.809 -36.417   6.396  1.00 56.54           C  
ATOM     49  O   SER B   7     -26.820 -35.196   4.373  1.00 56.54           O  
ATOM     50  OG  SER B   7     -23.576 -35.764   6.149  1.00 56.54           O  
ATOM     51  N   SER B   8     -25.052 -35.618   3.121  1.00 51.56           N  
ATOM     52  CA  SER B   8     -25.314 -34.517   2.200  1.00 51.56           C  
ATOM     53  C   SER B   8     -26.325 -34.918   1.131  1.00 51.56           C  
ATOM     54  CB  SER B   8     -24.016 -34.052   1.537  1.00 51.56           C  
ATOM     55  O   SER B   8     -26.815 -34.070   0.383  1.00 51.56           O  
ATOM     56  OG  SER B   8     -23.413 -35.112   0.815  1.00 51.56           O  
ATOM     57  N   LEU B   9     -26.786 -36.241   1.018  1.00 58.94           N  
ATOM     58  CA  LEU B   9     -27.740 -36.716   0.021  1.00 58.94           C  
ATOM     59  C   LEU B   9     -29.169 -36.384   0.436  1.00 58.94           C  
ATOM     60  CB  LEU B   9     -27.593 -38.226  -0.183  1.00 58.94           C  
ATOM     61  O   LEU B   9     -29.536 -36.546   1.602  1.00 58.94           O  
ATOM     62  CG  LEU B   9     -26.357 -38.689  -0.957  1.00 58.94           C  
ATOM     63  CD1 LEU B   9     -26.085 -40.165  -0.687  1.00 58.94           C  
ATOM     64  CD2 LEU B   9     -26.535 -38.437  -2.450  1.00 58.94           C  
ATOM     65  N   PRO B  10     -30.010 -35.748  -0.382  1.00 63.27           N  
ATOM     66  CA  PRO B  10     -31.412 -35.467  -0.067  1.00 63.27           C  
ATOM     67  C   PRO B  10     -32.150 -36.687   0.480  1.00 63.27           C  
ATOM     68  CB  PRO B  10     -31.997 -35.034  -1.414  1.00 63.27           C  
ATOM     69  O   PRO B  10     -32.999 -36.554   1.365  1.00 63.27           O  
ATOM     70  CG  PRO B  10     -30.809 -34.842  -2.301  1.00 63.27           C  
ATOM     71  CD  PRO B  10     -29.623 -35.505  -1.661  1.00 63.27           C  
ATOM     72  N   SER B  11     -31.721 -37.885  -0.033  1.00 70.45           N  
ATOM     73  CA  SER B  11     -32.377 -39.115   0.398  1.00 70.45           C  
ATOM     74  C   SER B  11     -32.057 -39.430   1.856  1.00 70.45           C  
ATOM     75  CB  SER B  11     -31.955 -40.287  -0.490  1.00 70.45           C  
ATOM     76  O   SER B  11     -32.825 -40.121   2.529  1.00 70.45           O  
ATOM     77  OG  SER B  11     -30.543 -40.393  -0.545  1.00 70.45           O  
ATOM     78  N   TYR B  12     -30.963 -38.893   2.254  1.00 68.93           N  
ATOM     79  CA  TYR B  12     -30.620 -39.064   3.661  1.00 68.93           C  
ATOM     80  C   TYR B  12     -31.544 -38.242   4.552  1.00 68.93           C  
ATOM     81  CB  TYR B  12     -29.163 -38.664   3.911  1.00 68.93           C  
ATOM     82  O   TYR B  12     -32.000 -38.721   5.593  1.00 68.93           O  
ATOM     83  CG  TYR B  12     -28.739 -38.787   5.355  1.00 68.93           C  
ATOM     84  CD1 TYR B  12     -28.648 -37.663   6.173  1.00 68.93           C  
ATOM     85  CD2 TYR B  12     -28.428 -40.027   5.904  1.00 68.93           C  
ATOM     86  CE1 TYR B  12     -28.256 -37.771   7.503  1.00 68.93           C  
ATOM     87  CE2 TYR B  12     -28.035 -40.147   7.233  1.00 68.93           C  
ATOM     88  OH  TYR B  12     -27.564 -39.128   9.339  1.00 68.93           O  
ATOM     89  CZ  TYR B  12     -27.953 -39.015   8.023  1.00 68.93           C  
ATOM     90  N   ALA B  13     -31.915 -36.989   4.202  1.00 69.21           N  
ATOM     91  CA  ALA B  13     -32.824 -36.125   4.950  1.00 69.21           C  
ATOM     92  C   ALA B  13     -34.197 -36.775   5.103  1.00 69.21           C  
ATOM     93  CB  ALA B  13     -32.956 -34.768   4.263  1.00 69.21           C  
ATOM     94  O   ALA B  13     -34.792 -36.736   6.183  1.00 69.21           O  
ATOM     95  N   ALA B  14     -34.640 -37.442   3.992  1.00 74.91           N  
ATOM     96  CA  ALA B  14     -35.928 -38.131   4.015  1.00 74.91           C  
ATOM     97  C   ALA B  14     -35.889 -39.336   4.950  1.00 74.91           C  
ATOM     98  CB  ALA B  14     -36.323 -38.568   2.606  1.00 74.91           C  
ATOM     99  O   ALA B  14     -36.836 -39.576   5.704  1.00 74.91           O  
ATOM    100  N   PHE B  15     -34.782 -40.024   4.908  1.00 79.10           N  
ATOM    101  CA  PHE B  15     -34.597 -41.180   5.777  1.00 79.10           C  
ATOM    102  C   PHE B  15     -34.495 -40.751   7.236  1.00 79.10           C  
ATOM    103  CB  PHE B  15     -33.345 -41.964   5.372  1.00 79.10           C  
ATOM    104  O   PHE B  15     -35.150 -41.328   8.106  1.00 79.10           O  
ATOM    105  CG  PHE B  15     -32.978 -43.061   6.335  1.00 79.10           C  
ATOM    106  CD1 PHE B  15     -31.848 -42.952   7.137  1.00 79.10           C  
ATOM    107  CD2 PHE B  15     -33.763 -44.202   6.438  1.00 79.10           C  
ATOM    108  CE1 PHE B  15     -31.506 -43.966   8.029  1.00 79.10           C  
ATOM    109  CE2 PHE B  15     -33.427 -45.219   7.327  1.00 79.10           C  
ATOM    110  CZ  PHE B  15     -32.298 -45.100   8.121  1.00 79.10           C  
ATOM    111  N   ALA B  16     -33.833 -39.702   7.505  1.00 77.67           N  
ATOM    112  CA  ALA B  16     -33.658 -39.200   8.865  1.00 77.67           C  
ATOM    113  C   ALA B  16     -34.982 -38.706   9.442  1.00 77.67           C  
ATOM    114  CB  ALA B  16     -32.620 -38.082   8.890  1.00 77.67           C  
ATOM    115  O   ALA B  16     -35.289 -38.955  10.610  1.00 77.67           O  
ATOM    116  N   THR B  17     -35.871 -38.026   8.636  1.00 79.48           N  
ATOM    117  CA  THR B  17     -37.183 -37.537   9.047  1.00 79.48           C  
ATOM    118  C   THR B  17     -38.131 -38.700   9.322  1.00 79.48           C  
ATOM    119  CB  THR B  17     -37.795 -36.613   7.978  1.00 79.48           C  
ATOM    120  O   THR B  17     -38.864 -38.690  10.313  1.00 79.48           O  
ATOM    121  CG2 THR B  17     -38.880 -35.724   8.575  1.00 79.48           C  
ATOM    122  OG1 THR B  17     -36.765 -35.785   7.424  1.00 79.48           O  
ATOM    123  N   ALA B  18     -38.034 -39.755   8.452  1.00 82.43           N  
ATOM    124  CA  ALA B  18     -38.878 -40.935   8.620  1.00 82.43           C  
ATOM    125  C   ALA B  18     -38.463 -41.735   9.852  1.00 82.43           C  
ATOM    126  CB  ALA B  18     -38.818 -41.815   7.374  1.00 82.43           C  
ATOM    127  O   ALA B  18     -39.314 -42.241  10.587  1.00 82.43           O  
ATOM    128  N   GLN B  19     -37.195 -41.780  10.082  1.00 80.93           N  
ATOM    129  CA  GLN B  19     -36.673 -42.466  11.259  1.00 80.93           C  
ATOM    130  C   GLN B  19     -37.080 -41.746  12.541  1.00 80.93           C  
ATOM    131  CB  GLN B  19     -35.150 -42.582  11.182  1.00 80.93           C  
ATOM    132  O   GLN B  19     -37.498 -42.382  13.511  1.00 80.93           O  
ATOM    133  CG  GLN B  19     -34.547 -43.480  12.254  1.00 80.93           C  
ATOM    134  CD  GLN B  19     -33.072 -43.753  12.028  1.00 80.93           C  
ATOM    135  NE2 GLN B  19     -32.567 -44.821  12.638  1.00 80.93           N  
ATOM    136  OE1 GLN B  19     -32.392 -43.013  11.311  1.00 80.93           O  
ATOM    137  N   GLU B  20     -37.064 -40.436  12.555  1.00 80.09           N  
ATOM    138  CA  GLU B  20     -37.458 -39.628  13.706  1.00 80.09           C  
ATOM    139  C   GLU B  20     -38.955 -39.748  13.978  1.00 80.09           C  
ATOM    140  CB  GLU B  20     -37.079 -38.161  13.488  1.00 80.09           C  
ATOM    141  O   GLU B  20     -39.375 -39.849  15.132  1.00 80.09           O  
ATOM    142  CG  GLU B  20     -36.794 -37.402  14.775  1.00 80.09           C  
ATOM    143  CD  GLU B  20     -36.343 -35.969  14.540  1.00 80.09           C  
ATOM    144  OE1 GLU B  20     -36.013 -35.267  15.522  1.00 80.09           O  
ATOM    145  OE2 GLU B  20     -36.321 -35.544  13.363  1.00 80.09           O  
ATOM    146  N   ALA B  21     -39.816 -39.818  12.885  1.00 81.80           N  
ATOM    147  CA  ALA B  21     -41.264 -39.959  13.012  1.00 81.80           C  
ATOM    148  C   ALA B  21     -41.634 -41.319  13.598  1.00 81.80           C  
ATOM    149  CB  ALA B  21     -41.938 -39.766  11.656  1.00 81.80           C  
ATOM    150  O   ALA B  21     -42.524 -41.415  14.445  1.00 81.80           O  
ATOM    151  N   TYR B  22     -40.830 -42.389  13.195  1.00 84.90           N  
ATOM    152  CA  TYR B  22     -41.075 -43.736  13.696  1.00 84.90           C  
ATOM    153  C   TYR B  22     -40.650 -43.862  15.154  1.00 84.90           C  
ATOM    154  CB  TYR B  22     -40.331 -44.770  12.844  1.00 84.90           C  
ATOM    155  O   TYR B  22     -41.394 -44.394  15.980  1.00 84.90           O  
ATOM    156  CG  TYR B  22     -40.507 -46.190  13.323  1.00 84.90           C  
ATOM    157  CD1 TYR B  22     -39.484 -46.849  14.001  1.00 84.90           C  
ATOM    158  CD2 TYR B  22     -41.695 -46.877  13.097  1.00 84.90           C  
ATOM    159  CE1 TYR B  22     -39.641 -48.159  14.443  1.00 84.90           C  
ATOM    160  CE2 TYR B  22     -41.863 -48.187  13.534  1.00 84.90           C  
ATOM    161  OH  TYR B  22     -40.992 -50.115  14.639  1.00 84.90           O  
ATOM    162  CZ  TYR B  22     -40.832 -48.818  14.205  1.00 84.90           C  
ATOM    163  N   GLU B  23     -39.620 -43.289  15.522  1.00 83.44           N  
ATOM    164  CA  GLU B  23     -39.097 -43.350  16.883  1.00 83.44           C  
ATOM    165  C   GLU B  23     -39.977 -42.560  17.848  1.00 83.44           C  
ATOM    166  CB  GLU B  23     -37.660 -42.824  16.931  1.00 83.44           C  
ATOM    167  O   GLU B  23     -40.206 -42.989  18.980  1.00 83.44           O  
ATOM    168  CG  GLU B  23     -36.631 -43.794  16.368  1.00 83.44           C  
ATOM    169  CD  GLU B  23     -35.221 -43.226  16.342  1.00 83.44           C  
ATOM    170  OE1 GLU B  23     -34.287 -43.939  15.912  1.00 83.44           O  
ATOM    171  OE2 GLU B  23     -35.050 -42.058  16.757  1.00 83.44           O  
ATOM    172  N   GLN B  24     -40.571 -41.436  17.377  1.00 84.15           N  
ATOM    173  CA  GLN B  24     -41.479 -40.628  18.184  1.00 84.15           C  
ATOM    174  C   GLN B  24     -42.805 -41.349  18.408  1.00 84.15           C  
ATOM    175  CB  GLN B  24     -41.724 -39.272  17.521  1.00 84.15           C  
ATOM    176  O   GLN B  24     -43.375 -41.287  19.500  1.00 84.15           O  
ATOM    177  CG  GLN B  24     -40.803 -38.167  18.021  1.00 84.15           C  
ATOM    178  CD  GLN B  24     -41.035 -36.845  17.315  1.00 84.15           C  
ATOM    179  NE2 GLN B  24     -40.287 -35.821  17.712  1.00 84.15           N  
ATOM    180  OE1 GLN B  24     -41.880 -36.744  16.419  1.00 84.15           O  
ATOM    181  N   ALA B  25     -43.247 -42.145  17.429  1.00 83.97           N  
ATOM    182  CA  ALA B  25     -44.498 -42.892  17.521  1.00 83.97           C  
ATOM    183  C   ALA B  25     -44.363 -44.075  18.475  1.00 83.97           C  
ATOM    184  CB  ALA B  25     -44.933 -43.374  16.139  1.00 83.97           C  
ATOM    185  O   ALA B  25     -45.287 -44.379  19.233  1.00 83.97           O  
ATOM    186  N   VAL B  26     -43.166 -44.677  18.540  1.00 83.85           N  
ATOM    187  CA  VAL B  26     -42.883 -45.772  19.463  1.00 83.85           C  
ATOM    188  C   VAL B  26     -42.804 -45.237  20.891  1.00 83.85           C  
ATOM    189  CB  VAL B  26     -41.573 -46.502  19.093  1.00 83.85           C  
ATOM    190  O   VAL B  26     -43.346 -45.843  21.818  1.00 83.85           O  
ATOM    191  CG1 VAL B  26     -41.196 -47.515  20.173  1.00 83.85           C  
ATOM    192  CG2 VAL B  26     -41.711 -47.190  17.736  1.00 83.85           C  
ATOM    193  N   ALA B  27     -42.278 -44.071  21.063  1.00 81.92           N  
ATOM    194  CA  ALA B  27     -42.117 -43.447  22.374  1.00 81.92           C  
ATOM    195  C   ALA B  27     -43.459 -42.968  22.922  1.00 81.92           C  
ATOM    196  CB  ALA B  27     -41.134 -42.282  22.292  1.00 81.92           C  
ATOM    197  O   ALA B  27     -43.705 -43.041  24.129  1.00 81.92           O  
ATOM    198  N   ASN B  28     -44.470 -42.561  21.966  1.00 85.79           N  
ATOM    199  CA  ASN B  28     -45.779 -42.041  22.349  1.00 85.79           C  
ATOM    200  C   ASN B  28     -46.791 -43.165  22.553  1.00 85.79           C  
ATOM    201  CB  ASN B  28     -46.290 -41.049  21.302  1.00 85.79           C  
ATOM    202  O   ASN B  28     -47.901 -42.927  23.032  1.00 85.79           O  
ATOM    203  CG  ASN B  28     -45.537 -39.734  21.328  1.00 85.79           C  
ATOM    204  ND2 ASN B  28     -45.681 -38.948  20.267  1.00 85.79           N  
ATOM    205  OD1 ASN B  28     -44.831 -39.427  22.292  1.00 85.79           O  
ATOM    206  N   GLY B  29     -46.464 -44.498  22.279  1.00 84.48           N  
ATOM    207  CA  GLY B  29     -47.354 -45.636  22.438  1.00 84.48           C  
ATOM    208  C   GLY B  29     -48.522 -45.621  21.470  1.00 84.48           C  
ATOM    209  O   GLY B  29     -49.648 -45.958  21.842  1.00 84.48           O  
ATOM    210  N   ASP B  30     -48.345 -45.123  20.166  1.00 80.65           N  
ATOM    211  CA  ASP B  30     -49.361 -44.991  19.126  1.00 80.65           C  
ATOM    212  C   ASP B  30     -49.905 -46.357  18.714  1.00 80.65           C  
ATOM    213  CB  ASP B  30     -48.790 -44.263  17.907  1.00 80.65           C  
ATOM    214  O   ASP B  30     -49.343 -47.391  19.081  1.00 80.65           O  
ATOM    215  CG  ASP B  30     -48.821 -42.752  18.051  1.00 80.65           C  
ATOM    216  OD1 ASP B  30     -49.581 -42.235  18.898  1.00 80.65           O  
ATOM    217  OD2 ASP B  30     -48.081 -42.071  17.308  1.00 80.65           O  
ATOM    218  N   SER B  31     -51.074 -46.523  18.152  1.00 86.86           N  
ATOM    219  CA  SER B  31     -51.805 -47.726  17.767  1.00 86.86           C  
ATOM    220  C   SER B  31     -50.991 -48.585  16.806  1.00 86.86           C  
ATOM    221  CB  SER B  31     -53.144 -47.358  17.125  1.00 86.86           C  
ATOM    222  O   SER B  31     -50.138 -48.072  16.077  1.00 86.86           O  
ATOM    223  OG  SER B  31     -53.003 -47.196  15.725  1.00 86.86           O  
ATOM    224  N   GLU B  32     -50.971 -49.890  16.770  1.00 83.12           N  
ATOM    225  CA  GLU B  32     -50.295 -50.863  15.917  1.00 83.12           C  
ATOM    226  C   GLU B  32     -50.491 -50.531  14.440  1.00 83.12           C  
ATOM    227  CB  GLU B  32     -50.801 -52.278  16.209  1.00 83.12           C  
ATOM    228  O   GLU B  32     -49.594 -50.756  13.624  1.00 83.12           O  
ATOM    229  CG  GLU B  32     -49.697 -53.323  16.282  1.00 83.12           C  
ATOM    230  CD  GLU B  32     -50.183 -54.675  16.778  1.00 83.12           C  
ATOM    231  OE1 GLU B  32     -49.363 -55.615  16.879  1.00 83.12           O  
ATOM    232  OE2 GLU B  32     -51.395 -54.796  17.067  1.00 83.12           O  
ATOM    233  N   VAL B  33     -51.639 -49.955  14.067  1.00 86.50           N  
ATOM    234  CA  VAL B  33     -51.957 -49.585  12.691  1.00 86.50           C  
ATOM    235  C   VAL B  33     -51.044 -48.448  12.237  1.00 86.50           C  
ATOM    236  CB  VAL B  33     -53.438 -49.170  12.543  1.00 86.50           C  
ATOM    237  O   VAL B  33     -50.516 -48.476  11.123  1.00 86.50           O  
ATOM    238  CG1 VAL B  33     -53.734 -48.726  11.112  1.00 86.50           C  
ATOM    239  CG2 VAL B  33     -54.358 -50.320  12.950  1.00 86.50           C  
ATOM    240  N   VAL B  34     -50.763 -47.405  13.079  1.00 85.10           N  
ATOM    241  CA  VAL B  34     -49.923 -46.246  12.797  1.00 85.10           C  
ATOM    242  C   VAL B  34     -48.457 -46.670  12.747  1.00 85.10           C  
ATOM    243  CB  VAL B  34     -50.120 -45.132  13.849  1.00 85.10           C  
ATOM    244  O   VAL B  34     -47.705 -46.227  11.876  1.00 85.10           O  
ATOM    245  CG1 VAL B  34     -49.151 -43.977  13.602  1.00 85.10           C  
ATOM    246  CG2 VAL B  34     -51.565 -44.634  13.834  1.00 85.10           C  
ATOM    247  N   LEU B  35     -48.014 -47.472  13.581  1.00 85.52           N  
ATOM    248  CA  LEU B  35     -46.638 -47.953  13.631  1.00 85.52           C  
ATOM    249  C   LEU B  35     -46.296 -48.755  12.379  1.00 85.52           C  
ATOM    250  CB  LEU B  35     -46.415 -48.813  14.878  1.00 85.52           C  
ATOM    251  O   LEU B  35     -45.194 -48.632  11.840  1.00 85.52           O  
ATOM    252  CG  LEU B  35     -45.985 -48.071  16.144  1.00 85.52           C  
ATOM    253  CD1 LEU B  35     -46.396 -48.858  17.384  1.00 85.52           C  
ATOM    254  CD2 LEU B  35     -44.480 -47.826  16.135  1.00 85.52           C  
ATOM    255  N   LYS B  36     -47.199 -49.548  11.901  1.00 84.53           N  
ATOM    256  CA  LYS B  36     -47.011 -50.340  10.689  1.00 84.53           C  
ATOM    257  C   LYS B  36     -46.843 -49.443   9.466  1.00 84.53           C  
ATOM    258  CB  LYS B  36     -48.189 -51.293  10.482  1.00 84.53           C  
ATOM    259  O   LYS B  36     -46.006 -49.712   8.602  1.00 84.53           O  
ATOM    260  CG  LYS B  36     -47.780 -52.715  10.128  1.00 84.53           C  
ATOM    261  CD  LYS B  36     -48.994 -53.616   9.942  1.00 84.53           C  
ATOM    262  CE  LYS B  36     -48.587 -55.032   9.558  1.00 84.53           C  
ATOM    263  NZ  LYS B  36     -49.774 -55.925   9.394  1.00 84.53           N  
ATOM    264  N   LYS B  37     -47.650 -48.299   9.448  1.00 84.48           N  
ATOM    265  CA  LYS B  37     -47.579 -47.355   8.337  1.00 84.48           C  
ATOM    266  C   LYS B  37     -46.247 -46.609   8.333  1.00 84.48           C  
ATOM    267  CB  LYS B  37     -48.737 -46.359   8.404  1.00 84.48           C  
ATOM    268  O   LYS B  37     -45.630 -46.436   7.280  1.00 84.48           O  
ATOM    269  CG  LYS B  37     -49.800 -46.571   7.335  1.00 84.48           C  
ATOM    270  CD  LYS B  37     -50.925 -45.552   7.455  1.00 84.48           C  
ATOM    271  CE  LYS B  37     -52.010 -45.790   6.414  1.00 84.48           C  
ATOM    272  NZ  LYS B  37     -53.129 -44.810   6.545  1.00 84.48           N  
ATOM    273  N   LEU B  38     -45.810 -46.139   9.469  1.00 84.96           N  
ATOM    274  CA  LEU B  38     -44.560 -45.397   9.592  1.00 84.96           C  
ATOM    275  C   LEU B  38     -43.362 -46.303   9.328  1.00 84.96           C  
ATOM    276  CB  LEU B  38     -44.443 -44.772  10.985  1.00 84.96           C  
ATOM    277  O   LEU B  38     -42.360 -45.864   8.759  1.00 84.96           O  
ATOM    278  CG  LEU B  38     -45.212 -43.469  11.209  1.00 84.96           C  
ATOM    279  CD1 LEU B  38     -45.321 -43.167  12.700  1.00 84.96           C  
ATOM    280  CD2 LEU B  38     -44.538 -42.316  10.473  1.00 84.96           C  
ATOM    281  N   LYS B  39     -43.382 -47.500   9.723  1.00 83.82           N  
ATOM    282  CA  LYS B  39     -42.340 -48.483   9.439  1.00 83.82           C  
ATOM    283  C   LYS B  39     -42.205 -48.723   7.938  1.00 83.82           C  
ATOM    284  CB  LYS B  39     -42.635 -49.801  10.156  1.00 83.82           C  
ATOM    285  O   LYS B  39     -41.093 -48.857   7.423  1.00 83.82           O  
ATOM    286  CG  LYS B  39     -41.409 -50.677  10.370  1.00 83.82           C  
ATOM    287  CD  LYS B  39     -41.720 -51.862  11.276  1.00 83.82           C  
ATOM    288  CE  LYS B  39     -40.497 -52.745  11.483  1.00 83.82           C  
ATOM    289  NZ  LYS B  39     -40.780 -53.872  12.421  1.00 83.82           N  
ATOM    290  N   LYS B  40     -43.348 -48.804   7.258  1.00 84.21           N  
ATOM    291  CA  LYS B  40     -43.332 -48.948   5.805  1.00 84.21           C  
ATOM    292  C   LYS B  40     -42.666 -47.746   5.141  1.00 84.21           C  
ATOM    293  CB  LYS B  40     -44.753 -49.123   5.268  1.00 84.21           C  
ATOM    294  O   LYS B  40     -41.866 -47.905   4.217  1.00 84.21           O  
ATOM    295  CG  LYS B  40     -44.834 -49.945   3.990  1.00 84.21           C  
ATOM    296  CD  LYS B  40     -46.279 -50.195   3.577  1.00 84.21           C  
ATOM    297  CE  LYS B  40     -46.362 -50.984   2.277  1.00 84.21           C  
ATOM    298  NZ  LYS B  40     -47.776 -51.265   1.889  1.00 84.21           N  
ATOM    299  N   SER B  41     -43.053 -46.519   5.637  1.00 82.11           N  
ATOM    300  CA  SER B  41     -42.469 -45.288   5.113  1.00 82.11           C  
ATOM    301  C   SER B  41     -40.968 -45.232   5.379  1.00 82.11           C  
ATOM    302  CB  SER B  41     -43.150 -44.066   5.731  1.00 82.11           C  
ATOM    303  O   SER B  41     -40.199 -44.776   4.530  1.00 82.11           O  
ATOM    304  OG  SER B  41     -44.395 -43.813   5.102  1.00 82.11           O  
ATOM    305  N   LEU B  42     -40.594 -45.590   6.536  1.00 84.07           N  
ATOM    306  CA  LEU B  42     -39.185 -45.659   6.910  1.00 84.07           C  
ATOM    307  C   LEU B  42     -38.428 -46.621   6.001  1.00 84.07           C  
ATOM    308  CB  LEU B  42     -39.038 -46.095   8.370  1.00 84.07           C  
ATOM    309  O   LEU B  42     -37.338 -46.302   5.521  1.00 84.07           O  
ATOM    310  CG  LEU B  42     -37.608 -46.250   8.891  1.00 84.07           C  
ATOM    311  CD1 LEU B  42     -36.948 -44.883   9.040  1.00 84.07           C  
ATOM    312  CD2 LEU B  42     -37.601 -47.001  10.218  1.00 84.07           C  
ATOM    313  N   ASN B  43     -38.949 -47.806   5.650  1.00 82.81           N  
ATOM    314  CA  ASN B  43     -38.312 -48.814   4.810  1.00 82.81           C  
ATOM    315  C   ASN B  43     -38.155 -48.328   3.372  1.00 82.81           C  
ATOM    316  CB  ASN B  43     -39.106 -50.122   4.844  1.00 82.81           C  
ATOM    317  O   ASN B  43     -37.136 -48.591   2.730  1.00 82.81           O  
ATOM    318  CG  ASN B  43     -38.861 -50.920   6.109  1.00 82.81           C  
ATOM    319  ND2 ASN B  43     -39.815 -51.771   6.468  1.00 82.81           N  
ATOM    320  OD1 ASN B  43     -37.823 -50.773   6.760  1.00 82.81           O  
ATOM    321  N   VAL B  44     -39.142 -47.546   2.970  1.00 81.95           N  
ATOM    322  CA  VAL B  44     -39.075 -46.987   1.624  1.00 81.95           C  
ATOM    323  C   VAL B  44     -37.960 -45.946   1.552  1.00 81.95           C  
ATOM    324  CB  VAL B  44     -40.422 -46.355   1.204  1.00 81.95           C  
ATOM    325  O   VAL B  44     -37.160 -45.948   0.613  1.00 81.95           O  
ATOM    326  CG1 VAL B  44     -40.279 -45.612  -0.123  1.00 81.95           C  
ATOM    327  CG2 VAL B  44     -41.505 -47.428   1.106  1.00 81.95           C  
ATOM    328  N   ALA B  45     -37.929 -45.013   2.543  1.00 80.77           N  
ATOM    329  CA  ALA B  45     -36.916 -43.962   2.590  1.00 80.77           C  
ATOM    330  C   ALA B  45     -35.517 -44.555   2.730  1.00 80.77           C  
ATOM    331  CB  ALA B  45     -37.200 -43.000   3.741  1.00 80.77           C  
ATOM    332  O   ALA B  45     -34.565 -44.068   2.117  1.00 80.77           O  
ATOM    333  N   LYS B  46     -35.356 -45.560   3.513  1.00 81.98           N  
ATOM    334  CA  LYS B  46     -34.089 -46.261   3.697  1.00 81.98           C  
ATOM    335  C   LYS B  46     -33.631 -46.918   2.398  1.00 81.98           C  
ATOM    336  CB  LYS B  46     -34.213 -47.313   4.801  1.00 81.98           C  
ATOM    337  O   LYS B  46     -32.448 -46.870   2.055  1.00 81.98           O  
ATOM    338  CG  LYS B  46     -32.889 -47.942   5.207  1.00 81.98           C  
ATOM    339  CD  LYS B  46     -33.056 -48.876   6.399  1.00 81.98           C  
ATOM    340  CE  LYS B  46     -31.754 -49.587   6.741  1.00 81.98           C  
ATOM    341  NZ  LYS B  46     -31.788 -50.176   8.113  1.00 81.98           N  
ATOM    342  N   SER B  47     -34.595 -47.536   1.677  1.00 81.78           N  
ATOM    343  CA  SER B  47     -34.274 -48.181   0.409  1.00 81.78           C  
ATOM    344  C   SER B  47     -33.767 -47.170  -0.613  1.00 81.78           C  
ATOM    345  CB  SER B  47     -35.498 -48.910  -0.147  1.00 81.78           C  
ATOM    346  O   SER B  47     -32.799 -47.435  -1.330  1.00 81.78           O  
ATOM    347  OG  SER B  47     -35.302 -49.257  -1.507  1.00 81.78           O  
ATOM    348  N   GLU B  48     -34.453 -46.031  -0.552  1.00 78.45           N  
ATOM    349  CA  GLU B  48     -34.050 -44.972  -1.473  1.00 78.45           C  
ATOM    350  C   GLU B  48     -32.674 -44.421  -1.112  1.00 78.45           C  
ATOM    351  CB  GLU B  48     -35.084 -43.843  -1.480  1.00 78.45           C  
ATOM    352  O   GLU B  48     -31.850 -44.168  -1.994  1.00 78.45           O  
ATOM    353  CG  GLU B  48     -36.132 -43.976  -2.575  1.00 78.45           C  
ATOM    354  CD  GLU B  48     -37.110 -42.812  -2.614  1.00 78.45           C  
ATOM    355  OE1 GLU B  48     -37.964 -42.767  -3.529  1.00 78.45           O  
ATOM    356  OE2 GLU B  48     -37.021 -41.938  -1.723  1.00 78.45           O  
ATOM    357  N   PHE B  49     -32.421 -44.168   0.118  1.00 77.61           N  
ATOM    358  CA  PHE B  49     -31.129 -43.697   0.602  1.00 77.61           C  
ATOM    359  C   PHE B  49     -30.028 -44.696   0.267  1.00 77.61           C  
ATOM    360  CB  PHE B  49     -31.176 -43.454   2.114  1.00 77.61           C  
ATOM    361  O   PHE B  49     -28.963 -44.314  -0.223  1.00 77.61           O  
ATOM    362  CG  PHE B  49     -29.834 -43.140   2.720  1.00 77.61           C  
ATOM    363  CD1 PHE B  49     -29.243 -44.014   3.624  1.00 77.61           C  
ATOM    364  CD2 PHE B  49     -29.165 -41.969   2.386  1.00 77.61           C  
ATOM    365  CE1 PHE B  49     -28.001 -43.726   4.186  1.00 77.61           C  
ATOM    366  CE2 PHE B  49     -27.925 -41.675   2.944  1.00 77.61           C  
ATOM    367  CZ  PHE B  49     -27.345 -42.554   3.845  1.00 77.61           C  
ATOM    368  N   ASP B  50     -30.222 -45.957   0.525  1.00 78.42           N  
ATOM    369  CA  ASP B  50     -29.253 -47.015   0.257  1.00 78.42           C  
ATOM    370  C   ASP B  50     -28.905 -47.076  -1.228  1.00 78.42           C  
ATOM    371  CB  ASP B  50     -29.791 -48.367   0.728  1.00 78.42           C  
ATOM    372  O   ASP B  50     -27.747 -47.297  -1.591  1.00 78.42           O  
ATOM    373  CG  ASP B  50     -29.709 -48.546   2.234  1.00 78.42           C  
ATOM    374  OD1 ASP B  50     -28.928 -47.826   2.892  1.00 78.42           O  
ATOM    375  OD2 ASP B  50     -30.429 -49.418   2.766  1.00 78.42           O  
ATOM    376  N   ARG B  51     -29.857 -46.794  -2.073  1.00 77.51           N  
ATOM    377  CA  ARG B  51     -29.629 -46.773  -3.515  1.00 77.51           C  
ATOM    378  C   ARG B  51     -28.730 -45.606  -3.909  1.00 77.51           C  
ATOM    379  CB  ARG B  51     -30.959 -46.688  -4.268  1.00 77.51           C  
ATOM    380  O   ARG B  51     -27.781 -45.779  -4.678  1.00 77.51           O  
ATOM    381  CG  ARG B  51     -31.032 -47.588  -5.491  1.00 77.51           C  
ATOM    382  CD  ARG B  51     -32.338 -47.402  -6.251  1.00 77.51           C  
ATOM    383  NE  ARG B  51     -32.444 -48.328  -7.375  1.00 77.51           N  
ATOM    384  NH1 ARG B  51     -34.754 -48.396  -7.368  1.00 77.51           N  
ATOM    385  NH2 ARG B  51     -33.571 -49.619  -8.904  1.00 77.51           N  
ATOM    386  CZ  ARG B  51     -33.590 -48.779  -7.879  1.00 77.51           C  
ATOM    387  N   ASP B  52     -29.166 -44.465  -3.279  1.00 71.41           N  
ATOM    388  CA  ASP B  52     -28.419 -43.259  -3.621  1.00 71.41           C  
ATOM    389  C   ASP B  52     -26.991 -43.327  -3.085  1.00 71.41           C  
ATOM    390  CB  ASP B  52     -29.127 -42.017  -3.074  1.00 71.41           C  
ATOM    391  O   ASP B  52     -26.052 -42.883  -3.748  1.00 71.41           O  
ATOM    392  CG  ASP B  52     -30.327 -41.604  -3.908  1.00 71.41           C  
ATOM    393  OD1 ASP B  52     -30.517 -42.149  -5.017  1.00 71.41           O  
ATOM    394  OD2 ASP B  52     -31.089 -40.723  -3.453  1.00 71.41           O  
ATOM    395  N   ALA B  53     -26.849 -43.788  -1.925  1.00 69.04           N  
ATOM    396  CA  ALA B  53     -25.531 -43.960  -1.320  1.00 69.04           C  
ATOM    397  C   ALA B  53     -24.675 -44.925  -2.135  1.00 69.04           C  
ATOM    398  CB  ALA B  53     -25.666 -44.458   0.117  1.00 69.04           C  
ATOM    399  O   ALA B  53     -23.483 -44.684  -2.341  1.00 69.04           O  
ATOM    400  N   ALA B  54     -25.275 -46.053  -2.647  1.00 70.22           N  
ATOM    401  CA  ALA B  54     -24.598 -47.047  -3.476  1.00 70.22           C  
ATOM    402  C   ALA B  54     -24.150 -46.440  -4.803  1.00 70.22           C  
ATOM    403  CB  ALA B  54     -25.511 -48.245  -3.724  1.00 70.22           C  
ATOM    404  O   ALA B  54     -23.041 -46.707  -5.271  1.00 70.22           O  
ATOM    405  N   MET B  55     -25.050 -45.590  -5.325  1.00 65.41           N  
ATOM    406  CA  MET B  55     -24.738 -44.917  -6.583  1.00 65.41           C  
ATOM    407  C   MET B  55     -23.555 -43.970  -6.413  1.00 65.41           C  
ATOM    408  CB  MET B  55     -25.955 -44.147  -7.099  1.00 65.41           C  
ATOM    409  O   MET B  55     -22.662 -43.926  -7.262  1.00 65.41           O  
ATOM    410  CG  MET B  55     -26.040 -44.079  -8.615  1.00 65.41           C  
ATOM    411  SD  MET B  55     -27.675 -43.490  -9.202  1.00 65.41           S  
ATOM    412  CE  MET B  55     -27.201 -42.760 -10.793  1.00 65.41           C  
ATOM    413  N   GLN B  56     -23.540 -43.224  -5.343  1.00 62.38           N  
ATOM    414  CA  GLN B  56     -22.458 -42.283  -5.074  1.00 62.38           C  
ATOM    415  C   GLN B  56     -21.129 -43.010  -4.894  1.00 62.38           C  
ATOM    416  CB  GLN B  56     -22.771 -41.445  -3.833  1.00 62.38           C  
ATOM    417  O   GLN B  56     -20.091 -42.543  -5.368  1.00 62.38           O  
ATOM    418  CG  GLN B  56     -22.128 -40.065  -3.845  1.00 62.38           C  
ATOM    419  CD  GLN B  56     -22.967 -39.034  -4.577  1.00 62.38           C  
ATOM    420  NE2 GLN B  56     -22.454 -37.812  -4.673  1.00 62.38           N  
ATOM    421  OE1 GLN B  56     -24.066 -39.333  -5.054  1.00 62.38           O  
ATOM    422  N   ARG B  57     -21.175 -44.163  -4.262  1.00 66.68           N  
ATOM    423  CA  ARG B  57     -19.983 -44.986  -4.089  1.00 66.68           C  
ATOM    424  C   ARG B  57     -19.472 -45.499  -5.431  1.00 66.68           C  
ATOM    425  CB  ARG B  57     -20.272 -46.162  -3.154  1.00 66.68           C  
ATOM    426  O   ARG B  57     -18.263 -45.532  -5.670  1.00 66.68           O  
ATOM    427  CG  ARG B  57     -20.127 -45.825  -1.678  1.00 66.68           C  
ATOM    428  CD  ARG B  57     -20.338 -47.049  -0.798  1.00 66.68           C  
ATOM    429  NE  ARG B  57     -20.964 -46.697   0.474  1.00 66.68           N  
ATOM    430  NH1 ARG B  57     -21.012 -48.859   1.286  1.00 66.68           N  
ATOM    431  NH2 ARG B  57     -21.838 -47.136   2.552  1.00 66.68           N  
ATOM    432  CZ  ARG B  57     -21.270 -47.565   1.434  1.00 66.68           C  
ATOM    433  N   LYS B  58     -20.417 -45.852  -6.322  1.00 56.71           N  
ATOM    434  CA  LYS B  58     -20.062 -46.333  -7.654  1.00 56.71           C  
ATOM    435  C   LYS B  58     -19.418 -45.227  -8.485  1.00 56.71           C  
ATOM    436  CB  LYS B  58     -21.296 -46.878  -8.375  1.00 56.71           C  
ATOM    437  O   LYS B  58     -18.424 -45.461  -9.176  1.00 56.71           O  
ATOM    438  CG  LYS B  58     -21.001 -48.033  -9.321  1.00 56.71           C  
ATOM    439  CD  LYS B  58     -22.281 -48.625  -9.896  1.00 56.71           C  
ATOM    440  CE  LYS B  58     -21.985 -49.750 -10.879  1.00 56.71           C  
ATOM    441  NZ  LYS B  58     -23.237 -50.335 -11.444  1.00 56.71           N  
ATOM    442  N   LEU B  59     -20.000 -44.053  -8.274  1.00 56.70           N  
ATOM    443  CA  LEU B  59     -19.481 -42.914  -9.023  1.00 56.70           C  
ATOM    444  C   LEU B  59     -18.068 -42.564  -8.569  1.00 56.70           C  
ATOM    445  CB  LEU B  59     -20.398 -41.700  -8.856  1.00 56.70           C  
ATOM    446  O   LEU B  59     -17.202 -42.265  -9.394  1.00 56.70           O  
ATOM    447  CG  LEU B  59     -21.518 -41.550  -9.888  1.00 56.70           C  
ATOM    448  CD1 LEU B  59     -22.661 -40.721  -9.312  1.00 56.70           C  
ATOM    449  CD2 LEU B  59     -20.984 -40.916 -11.168  1.00 56.70           C  
ATOM    450  N   GLU B  60     -17.804 -42.595  -7.336  1.00 56.89           N  
ATOM    451  CA  GLU B  60     -16.486 -42.317  -6.771  1.00 56.89           C  
ATOM    452  C   GLU B  60     -15.460 -43.350  -7.227  1.00 56.89           C  
ATOM    453  CB  GLU B  60     -16.553 -42.281  -5.242  1.00 56.89           C  
ATOM    454  O   GLU B  60     -14.325 -43.002  -7.556  1.00 56.89           O  
ATOM    455  CG  GLU B  60     -16.872 -40.906  -4.672  1.00 56.89           C  
ATOM    456  CD  GLU B  60     -17.021 -40.903  -3.159  1.00 56.89           C  
ATOM    457  OE1 GLU B  60     -17.252 -39.821  -2.574  1.00 56.89           O  
ATOM    458  OE2 GLU B  60     -16.904 -41.992  -2.554  1.00 56.89           O  
ATOM    459  N   LYS B  61     -15.913 -44.649  -7.307  1.00 59.69           N  
ATOM    460  CA  LYS B  61     -15.054 -45.736  -7.769  1.00 59.69           C  
ATOM    461  C   LYS B  61     -14.718 -45.579  -9.249  1.00 59.69           C  
ATOM    462  CB  LYS B  61     -15.722 -47.089  -7.524  1.00 59.69           C  
ATOM    463  O   LYS B  61     -13.575 -45.797  -9.657  1.00 59.69           O  
ATOM    464  CG  LYS B  61     -14.775 -48.164  -7.010  1.00 59.69           C  
ATOM    465  CD  LYS B  61     -15.502 -49.480  -6.765  1.00 59.69           C  
ATOM    466  CE  LYS B  61     -14.543 -50.573  -6.315  1.00 59.69           C  
ATOM    467  NZ  LYS B  61     -15.251 -51.867  -6.076  1.00 59.69           N  
ATOM    468  N   MET B  62     -15.675 -45.131 -10.021  1.00 53.46           N  
ATOM    469  CA  MET B  62     -15.473 -44.931 -11.454  1.00 53.46           C  
ATOM    470  C   MET B  62     -14.515 -43.773 -11.712  1.00 53.46           C  
ATOM    471  CB  MET B  62     -16.807 -44.672 -12.155  1.00 53.46           C  
ATOM    472  O   MET B  62     -13.668 -43.849 -12.604  1.00 53.46           O  
ATOM    473  CG  MET B  62     -17.515 -45.937 -12.613  1.00 53.46           C  
ATOM    474  SD  MET B  62     -18.992 -45.583 -13.642  1.00 53.46           S  
ATOM    475  CE  MET B  62     -20.270 -45.520 -12.356  1.00 53.46           C  
ATOM    476  N   ALA B  63     -14.740 -42.773 -10.912  1.00 52.47           N  
ATOM    477  CA  ALA B  63     -13.863 -41.610 -11.029  1.00 52.47           C  
ATOM    478  C   ALA B  63     -12.419 -41.977 -10.703  1.00 52.47           C  
ATOM    479  CB  ALA B  63     -14.344 -40.487 -10.114  1.00 52.47           C  
ATOM    480  O   ALA B  63     -11.494 -41.580 -11.415  1.00 52.47           O  
ATOM    481  N   ASP B  64     -12.248 -42.835  -9.760  1.00 51.80           N  
ATOM    482  CA  ASP B  64     -10.927 -43.307  -9.359  1.00 51.80           C  
ATOM    483  C   ASP B  64     -10.309 -44.193 -10.439  1.00 51.80           C  
ATOM    484  CB  ASP B  64     -11.009 -44.071  -8.036  1.00 51.80           C  
ATOM    485  O   ASP B  64      -9.120 -44.075 -10.741  1.00 51.80           O  
ATOM    486  CG  ASP B  64     -10.879 -43.168  -6.821  1.00 51.80           C  
ATOM    487  OD1 ASP B  64     -10.513 -41.983  -6.978  1.00 51.80           O  
ATOM    488  OD2 ASP B  64     -11.141 -43.647  -5.697  1.00 51.80           O  
ATOM    489  N   GLN B  65     -11.161 -45.021 -11.013  1.00 54.85           N  
ATOM    490  CA  GLN B  65     -10.703 -45.915 -12.071  1.00 54.85           C  
ATOM    491  C   GLN B  65     -10.304 -45.132 -13.319  1.00 54.85           C  
ATOM    492  CB  GLN B  65     -11.787 -46.937 -12.418  1.00 54.85           C  
ATOM    493  O   GLN B  65      -9.289 -45.435 -13.950  1.00 54.85           O  
ATOM    494  CG  GLN B  65     -11.776 -48.172 -11.527  1.00 54.85           C  
ATOM    495  CD  GLN B  65     -12.892 -49.145 -11.858  1.00 54.85           C  
ATOM    496  NE2 GLN B  65     -12.846 -50.328 -11.256  1.00 54.85           N  
ATOM    497  OE1 GLN B  65     -13.790 -48.835 -12.649  1.00 54.85           O  
ATOM    498  N   ALA B  66     -11.151 -44.144 -13.585  1.00 50.93           N  
ATOM    499  CA  ALA B  66     -10.871 -43.316 -14.755  1.00 50.93           C  
ATOM    500  C   ALA B  66      -9.568 -42.541 -14.580  1.00 50.93           C  
ATOM    501  CB  ALA B  66     -12.027 -42.355 -15.016  1.00 50.93           C  
ATOM    502  O   ALA B  66      -8.750 -42.473 -15.500  1.00 50.93           O  
ATOM    503  N   MET B  67      -9.340 -42.056 -13.429  1.00 50.11           N  
ATOM    504  CA  MET B  67      -8.137 -41.283 -13.131  1.00 50.11           C  
ATOM    505  C   MET B  67      -6.897 -42.170 -13.168  1.00 50.11           C  
ATOM    506  CB  MET B  67      -8.256 -40.607 -11.764  1.00 50.11           C  
ATOM    507  O   MET B  67      -5.848 -41.757 -13.663  1.00 50.11           O  
ATOM    508  CG  MET B  67      -9.000 -39.282 -11.798  1.00 50.11           C  
ATOM    509  SD  MET B  67      -7.867 -37.841 -11.873  1.00 50.11           S  
ATOM    510  CE  MET B  67      -7.360 -37.741 -10.133  1.00 50.11           C  
ATOM    511  N   THR B  68      -7.074 -43.399 -12.690  1.00 51.99           N  
ATOM    512  CA  THR B  68      -6.000 -44.385 -12.713  1.00 51.99           C  
ATOM    513  C   THR B  68      -5.649 -44.768 -14.148  1.00 51.99           C  
ATOM    514  CB  THR B  68      -6.384 -45.649 -11.921  1.00 51.99           C  
ATOM    515  O   THR B  68      -4.471 -44.846 -14.505  1.00 51.99           O  
ATOM    516  CG2 THR B  68      -5.195 -46.594 -11.783  1.00 51.99           C  
ATOM    517  OG1 THR B  68      -6.833 -45.268 -10.614  1.00 51.99           O  
ATOM    518  N   GLN B  69      -6.692 -45.008 -14.984  1.00 51.17           N  
ATOM    519  CA  GLN B  69      -6.484 -45.378 -16.380  1.00 51.17           C  
ATOM    520  C   GLN B  69      -5.815 -44.247 -17.156  1.00 51.17           C  
ATOM    521  CB  GLN B  69      -7.812 -45.753 -17.039  1.00 51.17           C  
ATOM    522  O   GLN B  69      -4.924 -44.489 -17.972  1.00 51.17           O  
ATOM    523  CG  GLN B  69      -8.148 -47.236 -16.946  1.00 51.17           C  
ATOM    524  CD  GLN B  69      -8.816 -47.767 -18.200  1.00 51.17           C  
ATOM    525  NE2 GLN B  69      -8.922 -49.087 -18.302  1.00 51.17           N  
ATOM    526  OE1 GLN B  69      -9.234 -46.996 -19.070  1.00 51.17           O  
ATOM    527  N   MET B  70      -6.209 -43.080 -16.833  1.00 50.63           N  
ATOM    528  CA  MET B  70      -5.646 -41.905 -17.492  1.00 50.63           C  
ATOM    529  C   MET B  70      -4.174 -41.732 -17.132  1.00 50.63           C  
ATOM    530  CB  MET B  70      -6.429 -40.647 -17.112  1.00 50.63           C  
ATOM    531  O   MET B  70      -3.354 -41.411 -17.993  1.00 50.63           O  
ATOM    532  CG  MET B  70      -7.592 -40.344 -18.043  1.00 50.63           C  
ATOM    533  SD  MET B  70      -8.455 -38.786 -17.604  1.00 50.63           S  
ATOM    534  CE  MET B  70      -7.512 -37.604 -18.607  1.00 50.63           C  
ATOM    535  N   TYR B  71      -3.899 -42.011 -15.919  1.00 47.18           N  
ATOM    536  CA  TYR B  71      -2.522 -41.953 -15.440  1.00 47.18           C  
ATOM    537  C   TYR B  71      -1.658 -42.999 -16.135  1.00 47.18           C  
ATOM    538  CB  TYR B  71      -2.471 -42.157 -13.923  1.00 47.18           C  
ATOM    539  O   TYR B  71      -0.546 -42.700 -16.577  1.00 47.18           O  
ATOM    540  CG  TYR B  71      -1.094 -41.974 -13.332  1.00 47.18           C  
ATOM    541  CD1 TYR B  71      -0.281 -43.071 -13.058  1.00 47.18           C  
ATOM    542  CD2 TYR B  71      -0.604 -40.705 -13.046  1.00 47.18           C  
ATOM    543  CE1 TYR B  71       0.988 -42.908 -12.512  1.00 47.18           C  
ATOM    544  CE2 TYR B  71       0.663 -40.529 -12.499  1.00 47.18           C  
ATOM    545  OH  TYR B  71       2.706 -41.467 -11.696  1.00 47.18           O  
ATOM    546  CZ  TYR B  71       1.451 -41.635 -12.237  1.00 47.18           C  
ATOM    547  N   LYS B  72      -2.117 -44.231 -16.264  1.00 51.32           N  
ATOM    548  CA  LYS B  72      -1.390 -45.324 -16.904  1.00 51.32           C  
ATOM    549  C   LYS B  72      -1.166 -45.041 -18.386  1.00 51.32           C  
ATOM    550  CB  LYS B  72      -2.143 -46.644 -16.730  1.00 51.32           C  
ATOM    551  O   LYS B  72      -0.081 -45.293 -18.914  1.00 51.32           O  
ATOM    552  CG  LYS B  72      -1.971 -47.279 -15.358  1.00 51.32           C  
ATOM    553  CD  LYS B  72      -2.684 -48.622 -15.270  1.00 51.32           C  
ATOM    554  CE  LYS B  72      -2.533 -49.246 -13.889  1.00 51.32           C  
ATOM    555  NZ  LYS B  72      -3.276 -50.538 -13.781  1.00 51.32           N  
ATOM    556  N   GLN B  73      -2.305 -44.540 -18.958  1.00 49.79           N  
ATOM    557  CA  GLN B  73      -2.198 -44.203 -20.374  1.00 49.79           C  
ATOM    558  C   GLN B  73      -1.180 -43.089 -20.599  1.00 49.79           C  
ATOM    559  CB  GLN B  73      -3.561 -43.790 -20.931  1.00 49.79           C  
ATOM    560  O   GLN B  73      -0.390 -43.145 -21.543  1.00 49.79           O  
ATOM    561  CG  GLN B  73      -3.830 -44.301 -22.340  1.00 49.79           C  
ATOM    562  CD  GLN B  73      -5.301 -44.259 -22.710  1.00 49.79           C  
ATOM    563  NE2 GLN B  73      -5.622 -44.709 -23.918  1.00 49.79           N  
ATOM    564  OE1 GLN B  73      -6.142 -43.827 -21.915  1.00 49.79           O  
ATOM    565  N   ALA B  74      -1.163 -42.120 -19.716  1.00 50.57           N  
ATOM    566  CA  ALA B  74      -0.240 -40.993 -19.812  1.00 50.57           C  
ATOM    567  C   ALA B  74       1.203 -41.446 -19.605  1.00 50.57           C  
ATOM    568  CB  ALA B  74      -0.607 -39.917 -18.793  1.00 50.57           C  
ATOM    569  O   ALA B  74       2.109 -40.992 -20.308  1.00 50.57           O  
ATOM    570  N   ARG B  75       1.388 -42.445 -18.743  1.00 50.50           N  
ATOM    571  CA  ARG B  75       2.709 -43.007 -18.480  1.00 50.50           C  
ATOM    572  C   ARG B  75       3.193 -43.845 -19.658  1.00 50.50           C  
ATOM    573  CB  ARG B  75       2.689 -43.855 -17.206  1.00 50.50           C  
ATOM    574  O   ARG B  75       4.372 -43.801 -20.015  1.00 50.50           O  
ATOM    575  CG  ARG B  75       3.672 -43.393 -16.142  1.00 50.50           C  
ATOM    576  CD  ARG B  75       3.886 -44.454 -15.073  1.00 50.50           C  
ATOM    577  NE  ARG B  75       4.866 -44.028 -14.078  1.00 50.50           N  
ATOM    578  NH1 ARG B  75       4.630 -45.897 -12.741  1.00 50.50           N  
ATOM    579  NH2 ARG B  75       6.102 -44.241 -12.154  1.00 50.50           N  
ATOM    580  CZ  ARG B  75       5.197 -44.723 -12.993  1.00 50.50           C  
ATOM    581  N   SER B  76       2.254 -44.731 -20.198  1.00 50.73           N  
ATOM    582  CA  SER B  76       2.590 -45.556 -21.354  1.00 50.73           C  
ATOM    583  C   SER B  76       2.952 -44.696 -22.560  1.00 50.73           C  
ATOM    584  CB  SER B  76       1.425 -46.482 -21.708  1.00 50.73           C  
ATOM    585  O   SER B  76       3.897 -45.006 -23.288  1.00 50.73           O  
ATOM    586  OG  SER B  76       0.905 -46.169 -22.989  1.00 50.73           O  
ATOM    587  N   GLU B  77       2.177 -43.666 -22.733  1.00 48.91           N  
ATOM    588  CA  GLU B  77       2.461 -42.747 -23.831  1.00 48.91           C  
ATOM    589  C   GLU B  77       3.787 -42.022 -23.615  1.00 48.91           C  
ATOM    590  CB  GLU B  77       1.326 -41.731 -23.989  1.00 48.91           C  
ATOM    591  O   GLU B  77       4.546 -41.812 -24.563  1.00 48.91           O  
ATOM    592  CG  GLU B  77       0.228 -42.180 -24.942  1.00 48.91           C  
ATOM    593  CD  GLU B  77      -0.897 -41.167 -25.080  1.00 48.91           C  
ATOM    594  OE1 GLU B  77      -1.838 -41.408 -25.870  1.00 48.91           O  
ATOM    595  OE2 GLU B  77      -0.837 -40.122 -24.394  1.00 48.91           O  
ATOM    596  N   ASP B  78       4.113 -41.718 -22.393  1.00 52.59           N  
ATOM    597  CA  ASP B  78       5.380 -41.091 -22.028  1.00 52.59           C  
ATOM    598  C   ASP B  78       6.555 -42.025 -22.306  1.00 52.59           C  
ATOM    599  CB  ASP B  78       5.371 -40.680 -20.554  1.00 52.59           C  
ATOM    600  O   ASP B  78       7.583 -41.598 -22.836  1.00 52.59           O  
ATOM    601  CG  ASP B  78       6.221 -39.453 -20.275  1.00 52.59           C  
ATOM    602  OD1 ASP B  78       6.350 -38.585 -21.165  1.00 52.59           O  
ATOM    603  OD2 ASP B  78       6.769 -39.355 -19.156  1.00 52.59           O  
ATOM    604  N   LYS B  79       6.345 -43.304 -22.008  1.00 49.28           N  
ATOM    605  CA  LYS B  79       7.364 -44.318 -22.263  1.00 49.28           C  
ATOM    606  C   LYS B  79       7.575 -44.520 -23.761  1.00 49.28           C  
ATOM    607  CB  LYS B  79       6.980 -45.643 -21.604  1.00 49.28           C  
ATOM    608  O   LYS B  79       8.712 -44.635 -24.223  1.00 49.28           O  
ATOM    609  CG  LYS B  79       7.730 -45.932 -20.312  1.00 49.28           C  
ATOM    610  CD  LYS B  79       7.331 -47.280 -19.724  1.00 49.28           C  
ATOM    611  CE  LYS B  79       7.999 -47.522 -18.377  1.00 49.28           C  
ATOM    612  NZ  LYS B  79       7.583 -48.826 -17.779  1.00 49.28           N  
ATOM    613  N   ARG B  80       6.450 -44.536 -24.482  1.00 46.20           N  
ATOM    614  CA  ARG B  80       6.527 -44.693 -25.931  1.00 46.20           C  
ATOM    615  C   ARG B  80       7.251 -43.513 -26.572  1.00 46.20           C  
ATOM    616  CB  ARG B  80       5.128 -44.838 -26.532  1.00 46.20           C  
ATOM    617  O   ARG B  80       8.093 -43.698 -27.452  1.00 46.20           O  
ATOM    618  CG  ARG B  80       4.742 -46.273 -26.855  1.00 46.20           C  
ATOM    619  CD  ARG B  80       3.349 -46.359 -27.463  1.00 46.20           C  
ATOM    620  NE  ARG B  80       2.863 -47.735 -27.504  1.00 46.20           N  
ATOM    621  NH1 ARG B  80       0.815 -47.203 -28.431  1.00 46.20           N  
ATOM    622  NH2 ARG B  80       1.329 -49.385 -27.954  1.00 46.20           N  
ATOM    623  CZ  ARG B  80       1.670 -48.105 -27.963  1.00 46.20           C  
ATOM    624  N   ALA B  81       6.931 -42.361 -26.101  1.00 50.50           N  
ATOM    625  CA  ALA B  81       7.530 -41.138 -26.631  1.00 50.50           C  
ATOM    626  C   ALA B  81       9.024 -41.081 -26.324  1.00 50.50           C  
ATOM    627  CB  ALA B  81       6.825 -39.910 -26.060  1.00 50.50           C  
ATOM    628  O   ALA B  81       9.825 -40.700 -27.180  1.00 50.50           O  
ATOM    629  N   LYS B  82       9.389 -41.619 -25.209  1.00 49.14           N  
ATOM    630  CA  LYS B  82      10.794 -41.640 -24.813  1.00 49.14           C  
ATOM    631  C   LYS B  82      11.580 -42.662 -25.629  1.00 49.14           C  
ATOM    632  CB  LYS B  82      10.927 -41.948 -23.320  1.00 49.14           C  
ATOM    633  O   LYS B  82      12.714 -42.400 -26.035  1.00 49.14           O  
ATOM    634  CG  LYS B  82      10.855 -40.719 -22.426  1.00 49.14           C  
ATOM    635  CD  LYS B  82      11.033 -41.084 -20.958  1.00 49.14           C  
ATOM    636  CE  LYS B  82      10.915 -39.861 -20.058  1.00 49.14           C  
ATOM    637  NZ  LYS B  82      11.018 -40.225 -18.613  1.00 49.14           N  
ATOM    638  N   VAL B  83      10.916 -43.809 -25.927  1.00 47.87           N  
ATOM    639  CA  VAL B  83      11.549 -44.859 -26.719  1.00 47.87           C  
ATOM    640  C   VAL B  83      11.679 -44.404 -28.171  1.00 47.87           C  
ATOM    641  CB  VAL B  83      10.756 -46.182 -26.643  1.00 47.87           C  
ATOM    642  O   VAL B  83      12.726 -44.591 -28.795  1.00 47.87           O  
ATOM    643  CG1 VAL B  83      11.317 -47.205 -27.630  1.00 47.87           C  
ATOM    644  CG2 VAL B  83      10.781 -46.738 -25.221  1.00 47.87           C  
ATOM    645  N   THR B  84      10.588 -43.745 -28.600  1.00 46.18           N  
ATOM    646  CA  THR B  84      10.624 -43.270 -29.979  1.00 46.18           C  
ATOM    647  C   THR B  84      11.675 -42.177 -30.147  1.00 46.18           C  
ATOM    648  CB  THR B  84       9.249 -42.736 -30.421  1.00 46.18           C  
ATOM    649  O   THR B  84      12.443 -42.190 -31.112  1.00 46.18           O  
ATOM    650  CG2 THR B  84       9.229 -42.439 -31.917  1.00 46.18           C  
ATOM    651  OG1 THR B  84       8.245 -43.715 -30.126  1.00 46.18           O  
ATOM    652  N   SER B  85      11.839 -41.313 -29.240  1.00 48.56           N  
ATOM    653  CA  SER B  85      12.828 -40.241 -29.267  1.00 48.56           C  
ATOM    654  C   SER B  85      14.246 -40.794 -29.173  1.00 48.56           C  
ATOM    655  CB  SER B  85      12.581 -39.254 -28.125  1.00 48.56           C  
ATOM    656  O   SER B  85      15.145 -40.337 -29.882  1.00 48.56           O  
ATOM    657  OG  SER B  85      13.436 -38.129 -28.238  1.00 48.56           O  
ATOM    658  N   ALA B  86      14.348 -41.823 -28.424  1.00 48.24           N  
ATOM    659  CA  ALA B  86      15.637 -42.496 -28.283  1.00 48.24           C  
ATOM    660  C   ALA B  86      16.023 -43.219 -29.571  1.00 48.24           C  
ATOM    661  CB  ALA B  86      15.599 -43.480 -27.116  1.00 48.24           C  
ATOM    662  O   ALA B  86      17.179 -43.166 -29.997  1.00 48.24           O  
ATOM    663  N   MET B  87      15.084 -43.797 -30.275  1.00 45.02           N  
ATOM    664  CA  MET B  87      15.309 -44.511 -31.529  1.00 45.02           C  
ATOM    665  C   MET B  87      15.657 -43.541 -32.653  1.00 45.02           C  
ATOM    666  CB  MET B  87      14.076 -45.332 -31.910  1.00 45.02           C  
ATOM    667  O   MET B  87      16.555 -43.808 -33.454  1.00 45.02           O  
ATOM    668  CG  MET B  87      14.047 -46.719 -31.290  1.00 45.02           C  
ATOM    669  SD  MET B  87      12.593 -47.700 -31.828  1.00 45.02           S  
ATOM    670  CE  MET B  87      13.307 -48.583 -33.243  1.00 45.02           C  
ATOM    671  N   GLN B  88      14.918 -42.428 -32.619  1.00 46.70           N  
ATOM    672  CA  GLN B  88      15.187 -41.401 -33.619  1.00 46.70           C  
ATOM    673  C   GLN B  88      16.596 -40.835 -33.462  1.00 46.70           C  
ATOM    674  CB  GLN B  88      14.156 -40.275 -33.525  1.00 46.70           C  
ATOM    675  O   GLN B  88      17.310 -40.648 -34.449  1.00 46.70           O  
ATOM    676  CG  GLN B  88      12.923 -40.496 -34.390  1.00 46.70           C  
ATOM    677  CD  GLN B  88      11.889 -39.398 -34.230  1.00 46.70           C  
ATOM    678  NE2 GLN B  88      10.934 -39.343 -35.153  1.00 46.70           N  
ATOM    679  OE1 GLN B  88      11.946 -38.606 -33.284  1.00 46.70           O  
ATOM    680  N   THR B  89      17.111 -40.691 -32.283  1.00 49.47           N  
ATOM    681  CA  THR B  89      18.455 -40.204 -31.994  1.00 49.47           C  
ATOM    682  C   THR B  89      19.505 -41.218 -32.437  1.00 49.47           C  
ATOM    683  CB  THR B  89      18.629 -39.903 -30.494  1.00 49.47           C  
ATOM    684  O   THR B  89      20.524 -40.849 -33.025  1.00 49.47           O  
ATOM    685  CG2 THR B  89      19.992 -39.278 -30.212  1.00 49.47           C  
ATOM    686  OG1 THR B  89      17.604 -38.995 -30.072  1.00 49.47           O  
ATOM    687  N   MET B  90      19.172 -42.437 -32.388  1.00 44.34           N  
ATOM    688  CA  MET B  90      20.052 -43.530 -32.791  1.00 44.34           C  
ATOM    689  C   MET B  90      20.165 -43.606 -34.309  1.00 44.34           C  
ATOM    690  CB  MET B  90      19.545 -44.862 -32.236  1.00 44.34           C  
ATOM    691  O   MET B  90      21.260 -43.784 -34.847  1.00 44.34           O  
ATOM    692  CG  MET B  90      20.652 -45.853 -31.913  1.00 44.34           C  
ATOM    693  SD  MET B  90      20.002 -47.468 -31.333  1.00 44.34           S  
ATOM    694  CE  MET B  90      20.396 -47.355 -29.565  1.00 44.34           C  
ATOM    695  N   LEU B  91      18.979 -43.517 -34.877  1.00 43.36           N  
ATOM    696  CA  LEU B  91      18.941 -43.550 -36.335  1.00 43.36           C  
ATOM    697  C   LEU B  91      19.731 -42.387 -36.925  1.00 43.36           C  
ATOM    698  CB  LEU B  91      17.495 -43.506 -36.834  1.00 43.36           C  
ATOM    699  O   LEU B  91      20.506 -42.572 -37.867  1.00 43.36           O  
ATOM    700  CG  LEU B  91      16.919 -44.821 -37.360  1.00 43.36           C  
ATOM    701  CD1 LEU B  91      15.451 -44.952 -36.967  1.00 43.36           C  
ATOM    702  CD2 LEU B  91      17.081 -44.909 -38.874  1.00 43.36           C  
ATOM    703  N   PHE B  92      19.601 -41.264 -36.339  1.00 45.35           N  
ATOM    704  CA  PHE B  92      20.272 -40.081 -36.867  1.00 45.35           C  
ATOM    705  C   PHE B  92      21.781 -40.187 -36.683  1.00 45.35           C  
ATOM    706  CB  PHE B  92      19.747 -38.814 -36.183  1.00 45.35           C  
ATOM    707  O   PHE B  92      22.548 -39.802 -37.568  1.00 45.35           O  
ATOM    708  CG  PHE B  92      18.720 -38.069 -36.991  1.00 45.35           C  
ATOM    709  CD1 PHE B  92      19.102 -37.286 -38.073  1.00 45.35           C  
ATOM    710  CD2 PHE B  92      17.372 -38.151 -36.668  1.00 45.35           C  
ATOM    711  CE1 PHE B  92      18.153 -36.594 -38.824  1.00 45.35           C  
ATOM    712  CE2 PHE B  92      16.418 -37.463 -37.413  1.00 45.35           C  
ATOM    713  CZ  PHE B  92      16.811 -36.684 -38.490  1.00 45.35           C  
ATOM    714  N   THR B  93      22.208 -40.835 -35.611  1.00 44.44           N  
ATOM    715  CA  THR B  93      23.625 -41.059 -35.345  1.00 44.44           C  
ATOM    716  C   THR B  93      24.211 -42.056 -36.341  1.00 44.44           C  
ATOM    717  CB  THR B  93      23.851 -41.568 -33.910  1.00 44.44           C  
ATOM    718  O   THR B  93      25.318 -41.860 -36.845  1.00 44.44           O  
ATOM    719  CG2 THR B  93      25.305 -41.394 -33.487  1.00 44.44           C  
ATOM    720  OG1 THR B  93      23.012 -40.833 -33.011  1.00 44.44           O  
ATOM    721  N   MET B  94      23.473 -43.050 -36.765  1.00 41.39           N  
ATOM    722  CA  MET B  94      23.883 -44.082 -37.714  1.00 41.39           C  
ATOM    723  C   MET B  94      23.962 -43.519 -39.129  1.00 41.39           C  
ATOM    724  CB  MET B  94      22.915 -45.265 -37.675  1.00 41.39           C  
ATOM    725  O   MET B  94      24.880 -43.848 -39.883  1.00 41.39           O  
ATOM    726  CG  MET B  94      23.204 -46.257 -36.560  1.00 41.39           C  
ATOM    727  SD  MET B  94      22.213 -47.794 -36.711  1.00 41.39           S  
ATOM    728  CE  MET B  94      23.077 -48.851 -35.517  1.00 41.39           C  
ATOM    729  N   LEU B  95      22.959 -42.686 -39.382  1.00 42.66           N  
ATOM    730  CA  LEU B  95      22.898 -42.087 -40.711  1.00 42.66           C  
ATOM    731  C   LEU B  95      24.072 -41.139 -40.934  1.00 42.66           C  
ATOM    732  CB  LEU B  95      21.577 -41.335 -40.900  1.00 42.66           C  
ATOM    733  O   LEU B  95      24.612 -41.062 -42.040  1.00 42.66           O  
ATOM    734  CG  LEU B  95      20.379 -42.174 -41.346  1.00 42.66           C  
ATOM    735  CD1 LEU B  95      19.076 -41.442 -41.038  1.00 42.66           C  
ATOM    736  CD2 LEU B  95      20.477 -42.499 -42.833  1.00 42.66           C  
ATOM    737  N   ARG B  96      24.572 -40.438 -39.933  1.00 42.84           N  
ATOM    738  CA  ARG B  96      25.681 -39.494 -40.036  1.00 42.84           C  
ATOM    739  C   ARG B  96      26.980 -40.213 -40.382  1.00 42.84           C  
ATOM    740  CB  ARG B  96      25.845 -38.714 -38.730  1.00 42.84           C  
ATOM    741  O   ARG B  96      27.839 -39.657 -41.070  1.00 42.84           O  
ATOM    742  CG  ARG B  96      25.648 -37.214 -38.880  1.00 42.84           C  
ATOM    743  CD  ARG B  96      25.863 -36.482 -37.562  1.00 42.84           C  
ATOM    744  NE  ARG B  96      26.619 -35.247 -37.748  1.00 42.84           N  
ATOM    745  NH1 ARG B  96      25.738 -34.184 -35.896  1.00 42.84           N  
ATOM    746  NH2 ARG B  96      27.275 -33.111 -37.215  1.00 42.84           N  
ATOM    747  CZ  ARG B  96      26.542 -34.184 -36.953  1.00 42.84           C  
ATOM    748  N   LYS B  97      27.192 -41.482 -39.951  1.00 38.79           N  
ATOM    749  CA  LYS B  97      28.398 -42.264 -40.207  1.00 38.79           C  
ATOM    750  C   LYS B  97      28.371 -42.877 -41.604  1.00 38.79           C  
ATOM    751  CB  LYS B  97      28.559 -43.363 -39.156  1.00 38.79           C  
ATOM    752  O   LYS B  97      29.387 -43.379 -42.088  1.00 38.79           O  
ATOM    753  CG  LYS B  97      29.068 -42.864 -37.811  1.00 38.79           C  
ATOM    754  CD  LYS B  97      29.282 -44.012 -36.833  1.00 38.79           C  
ATOM    755  CE  LYS B  97      29.782 -43.513 -35.484  1.00 38.79           C  
ATOM    756  NZ  LYS B  97      29.956 -44.631 -34.510  1.00 38.79           N  
ATOM    757  N   LEU B  98      27.184 -43.052 -42.171  1.00 35.42           N  
ATOM    758  CA  LEU B  98      27.068 -43.696 -43.475  1.00 35.42           C  
ATOM    759  C   LEU B  98      27.319 -42.698 -44.600  1.00 35.42           C  
ATOM    760  CB  LEU B  98      25.683 -44.329 -43.639  1.00 35.42           C  
ATOM    761  O   LEU B  98      26.936 -41.530 -44.495  1.00 35.42           O  
ATOM    762  CG  LEU B  98      25.494 -45.715 -43.020  1.00 35.42           C  
ATOM    763  CD1 LEU B  98      24.026 -45.946 -42.676  1.00 35.42           C  
ATOM    764  CD2 LEU B  98      26.003 -46.798 -43.965  1.00 35.42           C  
ATOM    765  N   ASP B  99      28.485 -42.932 -45.421  1.00 41.16           N  
ATOM    766  CA  ASP B  99      28.851 -42.202 -46.631  1.00 41.16           C  
ATOM    767  C   ASP B  99      27.629 -41.948 -47.510  1.00 41.16           C  
ATOM    768  CB  ASP B  99      29.916 -42.969 -47.418  1.00 41.16           C  
ATOM    769  O   ASP B  99      26.701 -42.759 -47.541  1.00 41.16           O  
ATOM    770  CG  ASP B  99      30.818 -42.060 -48.235  1.00 41.16           C  
ATOM    771  OD1 ASP B  99      30.525 -40.850 -48.346  1.00 41.16           O  
ATOM    772  OD2 ASP B  99      31.828 -42.560 -48.776  1.00 41.16           O  
ATOM    773  N   ASN B 100      27.358 -40.733 -47.897  1.00 43.66           N  
ATOM    774  CA  ASN B 100      26.196 -40.154 -48.563  1.00 43.66           C  
ATOM    775  C   ASN B 100      25.647 -41.085 -49.641  1.00 43.66           C  
ATOM    776  CB  ASN B 100      26.546 -38.792 -49.166  1.00 43.66           C  
ATOM    777  O   ASN B 100      24.431 -41.214 -49.794  1.00 43.66           O  
ATOM    778  CG  ASN B 100      26.103 -37.635 -48.291  1.00 43.66           C  
ATOM    779  ND2 ASN B 100      26.780 -36.501 -48.421  1.00 43.66           N  
ATOM    780  OD1 ASN B 100      25.161 -37.761 -47.504  1.00 43.66           O  
ATOM    781  N   ASP B 101      26.560 -41.805 -50.547  1.00 48.34           N  
ATOM    782  CA  ASP B 101      26.157 -42.609 -51.696  1.00 48.34           C  
ATOM    783  C   ASP B 101      25.515 -43.921 -51.251  1.00 48.34           C  
ATOM    784  CB  ASP B 101      27.358 -42.891 -52.601  1.00 48.34           C  
ATOM    785  O   ASP B 101      24.512 -44.353 -51.823  1.00 48.34           O  
ATOM    786  CG  ASP B 101      27.715 -41.717 -53.496  1.00 48.34           C  
ATOM    787  OD1 ASP B 101      26.854 -40.842 -53.726  1.00 48.34           O  
ATOM    788  OD2 ASP B 101      28.868 -41.669 -53.977  1.00 48.34           O  
ATOM    789  N   ALA B 102      26.030 -44.697 -50.264  1.00 40.74           N  
ATOM    790  CA  ALA B 102      25.547 -45.956 -49.703  1.00 40.74           C  
ATOM    791  C   ALA B 102      24.190 -45.772 -49.030  1.00 40.74           C  
ATOM    792  CB  ALA B 102      26.559 -46.519 -48.708  1.00 40.74           C  
ATOM    793  O   ALA B 102      23.313 -46.631 -49.142  1.00 40.74           O  
ATOM    794  N   LEU B 103      23.866 -44.626 -48.483  1.00 41.99           N  
ATOM    795  CA  LEU B 103      22.607 -44.276 -47.835  1.00 41.99           C  
ATOM    796  C   LEU B 103      21.482 -44.160 -48.858  1.00 41.99           C  
ATOM    797  CB  LEU B 103      22.749 -42.962 -47.063  1.00 41.99           C  
ATOM    798  O   LEU B 103      20.375 -44.653 -48.629  1.00 41.99           O  
ATOM    799  CG  LEU B 103      22.539 -43.038 -45.550  1.00 41.99           C  
ATOM    800  CD1 LEU B 103      23.717 -42.403 -44.818  1.00 41.99           C  
ATOM    801  CD2 LEU B 103      21.231 -42.360 -45.156  1.00 41.99           C  
ATOM    802  N   ASN B 104      21.757 -43.553 -50.046  1.00 48.40           N  
ATOM    803  CA  ASN B 104      20.760 -43.397 -51.100  1.00 48.40           C  
ATOM    804  C   ASN B 104      20.302 -44.748 -51.643  1.00 48.40           C  
ATOM    805  CB  ASN B 104      21.308 -42.528 -52.234  1.00 48.40           C  
ATOM    806  O   ASN B 104      19.115 -44.944 -51.910  1.00 48.40           O  
ATOM    807  CG  ASN B 104      21.196 -41.045 -51.939  1.00 48.40           C  
ATOM    808  ND2 ASN B 104      22.060 -40.250 -52.559  1.00 48.40           N  
ATOM    809  OD1 ASN B 104      20.341 -40.617 -51.159  1.00 48.40           O  
ATOM    810  N   ASN B 105      21.211 -45.785 -51.768  1.00 45.95           N  
ATOM    811  CA  ASN B 105      20.891 -47.122 -52.257  1.00 45.95           C  
ATOM    812  C   ASN B 105      20.047 -47.899 -51.251  1.00 45.95           C  
ATOM    813  CB  ASN B 105      22.171 -47.894 -52.585  1.00 45.95           C  
ATOM    814  O   ASN B 105      19.086 -48.571 -51.629  1.00 45.95           O  
ATOM    815  CG  ASN B 105      22.520 -47.846 -54.060  1.00 45.95           C  
ATOM    816  ND2 ASN B 105      23.763 -48.178 -54.386  1.00 45.95           N  
ATOM    817  OD1 ASN B 105      21.678 -47.513 -54.898  1.00 45.95           O  
ATOM    818  N   ILE B 106      20.300 -47.740 -49.963  1.00 42.06           N  
ATOM    819  CA  ILE B 106      19.536 -48.406 -48.914  1.00 42.06           C  
ATOM    820  C   ILE B 106      18.131 -47.813 -48.842  1.00 42.06           C  
ATOM    821  CB  ILE B 106      20.238 -48.288 -47.543  1.00 42.06           C  
ATOM    822  O   ILE B 106      17.143 -48.547 -48.765  1.00 42.06           O  
ATOM    823  CG1 ILE B 106      21.550 -49.081 -47.545  1.00 42.06           C  
ATOM    824  CG2 ILE B 106      19.312 -48.764 -46.419  1.00 42.06           C  
ATOM    825  CD1 ILE B 106      22.382 -48.905 -46.281  1.00 42.06           C  
ATOM    826  N   ILE B 107      17.982 -46.481 -48.932  1.00 45.18           N  
ATOM    827  CA  ILE B 107      16.680 -45.825 -48.903  1.00 45.18           C  
ATOM    828  C   ILE B 107      15.871 -46.229 -50.134  1.00 45.18           C  
ATOM    829  CB  ILE B 107      16.822 -44.288 -48.835  1.00 45.18           C  
ATOM    830  O   ILE B 107      14.683 -46.541 -50.029  1.00 45.18           O  
ATOM    831  CG1 ILE B 107      17.412 -43.865 -47.485  1.00 45.18           C  
ATOM    832  CG2 ILE B 107      15.471 -43.609 -49.079  1.00 45.18           C  
ATOM    833  CD1 ILE B 107      17.671 -42.370 -47.364  1.00 45.18           C  
ATOM    834  N   ASN B 108      16.541 -46.446 -51.308  1.00 50.84           N  
ATOM    835  CA  ASN B 108      15.854 -46.868 -52.525  1.00 50.84           C  
ATOM    836  C   ASN B 108      15.423 -48.330 -52.447  1.00 50.84           C  
ATOM    837  CB  ASN B 108      16.744 -46.642 -53.749  1.00 50.84           C  
ATOM    838  O   ASN B 108      14.316 -48.678 -52.863  1.00 50.84           O  
ATOM    839  CG  ASN B 108      16.825 -45.182 -54.150  1.00 50.84           C  
ATOM    840  ND2 ASN B 108      17.907 -44.812 -54.825  1.00 50.84           N  
ATOM    841  OD1 ASN B 108      15.923 -44.394 -53.855  1.00 50.84           O  
ATOM    842  N   ASN B 109      16.302 -49.199 -51.818  1.00 43.74           N  
ATOM    843  CA  ASN B 109      15.942 -50.602 -51.640  1.00 43.74           C  
ATOM    844  C   ASN B 109      14.829 -50.769 -50.610  1.00 43.74           C  
ATOM    845  CB  ASN B 109      17.168 -51.424 -51.235  1.00 43.74           C  
ATOM    846  O   ASN B 109      13.921 -51.580 -50.797  1.00 43.74           O  
ATOM    847  CG  ASN B 109      18.104 -51.688 -52.398  1.00 43.74           C  
ATOM    848  ND2 ASN B 109      19.363 -51.977 -52.091  1.00 43.74           N  
ATOM    849  OD1 ASN B 109      17.700 -51.631 -53.562  1.00 43.74           O  
ATOM    850  N   ALA B 110      14.926 -49.974 -49.464  1.00 44.53           N  
ATOM    851  CA  ALA B 110      13.871 -50.005 -48.454  1.00 44.53           C  
ATOM    852  C   ALA B 110      12.543 -49.526 -49.033  1.00 44.53           C  
ATOM    853  CB  ALA B 110      14.262 -49.151 -47.250  1.00 44.53           C  
ATOM    854  O   ALA B 110      11.495 -50.121 -48.774  1.00 44.53           O  
ATOM    855  N   ARG B 111      12.561 -48.533 -49.820  1.00 46.74           N  
ATOM    856  CA  ARG B 111      11.365 -48.067 -50.515  1.00 46.74           C  
ATOM    857  C   ARG B 111      10.793 -49.159 -51.413  1.00 46.74           C  
ATOM    858  CB  ARG B 111      11.676 -46.818 -51.341  1.00 46.74           C  
ATOM    859  O   ARG B 111       9.574 -49.290 -51.540  1.00 46.74           O  
ATOM    860  CG  ARG B 111      10.898 -45.584 -50.910  1.00 46.74           C  
ATOM    861  CD  ARG B 111      11.212 -44.383 -51.792  1.00 46.74           C  
ATOM    862  NE  ARG B 111      10.111 -43.424 -51.806  1.00 46.74           N  
ATOM    863  NH1 ARG B 111      11.183 -41.902 -53.175  1.00 46.74           N  
ATOM    864  NH2 ARG B 111       9.067 -41.468 -52.407  1.00 46.74           N  
ATOM    865  CZ  ARG B 111      10.123 -42.267 -52.462  1.00 46.74           C  
ATOM    866  N   ASP B 112      11.719 -50.129 -51.964  1.00 46.02           N  
ATOM    867  CA  ASP B 112      11.293 -51.211 -52.846  1.00 46.02           C  
ATOM    868  C   ASP B 112      11.112 -52.514 -52.070  1.00 46.02           C  
ATOM    869  CB  ASP B 112      12.302 -51.410 -53.979  1.00 46.02           C  
ATOM    870  O   ASP B 112      10.961 -53.582 -52.666  1.00 46.02           O  
ATOM    871  CG  ASP B 112      12.316 -50.259 -54.969  1.00 46.02           C  
ATOM    872  OD1 ASP B 112      11.306 -49.529 -55.071  1.00 46.02           O  
ATOM    873  OD2 ASP B 112      13.345 -50.082 -55.657  1.00 46.02           O  
ATOM    874  N   GLY B 113      10.983 -52.620 -50.785  1.00 42.89           N  
ATOM    875  CA  GLY B 113      10.609 -53.701 -49.887  1.00 42.89           C  
ATOM    876  C   GLY B 113      11.731 -54.693 -49.648  1.00 42.89           C  
ATOM    877  O   GLY B 113      11.479 -55.855 -49.319  1.00 42.89           O  
ATOM    878  N   CYS B 114      12.943 -54.449 -50.199  1.00 35.70           N  
ATOM    879  CA  CYS B 114      14.031 -55.416 -50.105  1.00 35.70           C  
ATOM    880  C   CYS B 114      15.060 -54.980 -49.069  1.00 35.70           C  
ATOM    881  CB  CYS B 114      14.706 -55.597 -51.464  1.00 35.70           C  
ATOM    882  O   CYS B 114      15.553 -53.851 -49.115  1.00 35.70           O  
ATOM    883  SG  CYS B 114      14.488 -57.244 -52.172  1.00 35.70           S  
ATOM    884  N   VAL B 115      15.086 -55.492 -47.779  1.00 39.85           N  
ATOM    885  CA  VAL B 115      16.041 -55.095 -46.749  1.00 39.85           C  
ATOM    886  C   VAL B 115      17.315 -55.926 -46.877  1.00 39.85           C  
ATOM    887  CB  VAL B 115      15.444 -55.248 -45.332  1.00 39.85           C  
ATOM    888  O   VAL B 115      17.264 -57.158 -46.862  1.00 39.85           O  
ATOM    889  CG1 VAL B 115      16.386 -54.660 -44.283  1.00 39.85           C  
ATOM    890  CG2 VAL B 115      14.072 -54.580 -45.257  1.00 39.85           C  
ATOM    891  N   PRO B 116      18.495 -55.417 -47.215  1.00 37.14           N  
ATOM    892  CA  PRO B 116      19.724 -56.202 -47.344  1.00 37.14           C  
ATOM    893  C   PRO B 116      20.125 -56.890 -46.041  1.00 37.14           C  
ATOM    894  CB  PRO B 116      20.767 -55.158 -47.753  1.00 37.14           C  
ATOM    895  O   PRO B 116      20.111 -56.263 -44.978  1.00 37.14           O  
ATOM    896  CG  PRO B 116      20.014 -53.869 -47.815  1.00 37.14           C  
ATOM    897  CD  PRO B 116      18.602 -54.120 -47.371  1.00 37.14           C  
ATOM    898  N   LEU B 117      20.207 -58.290 -45.963  1.00 39.36           N  
ATOM    899  CA  LEU B 117      20.461 -59.179 -44.834  1.00 39.36           C  
ATOM    900  C   LEU B 117      21.777 -58.826 -44.150  1.00 39.36           C  
ATOM    901  CB  LEU B 117      20.488 -60.638 -45.297  1.00 39.36           C  
ATOM    902  O   LEU B 117      21.965 -59.121 -42.967  1.00 39.36           O  
ATOM    903  CG  LEU B 117      19.144 -61.367 -45.320  1.00 39.36           C  
ATOM    904  CD1 LEU B 117      19.156 -62.469 -46.375  1.00 39.36           C  
ATOM    905  CD2 LEU B 117      18.822 -61.940 -43.944  1.00 39.36           C  
ATOM    906  N   ASN B 118      22.823 -58.368 -44.858  1.00 34.68           N  
ATOM    907  CA  ASN B 118      24.180 -58.184 -44.355  1.00 34.68           C  
ATOM    908  C   ASN B 118      24.214 -57.218 -43.174  1.00 34.68           C  
ATOM    909  CB  ASN B 118      25.104 -57.690 -45.471  1.00 34.68           C  
ATOM    910  O   ASN B 118      25.249 -57.062 -42.524  1.00 34.68           O  
ATOM    911  CG  ASN B 118      24.628 -56.391 -46.091  1.00 34.68           C  
ATOM    912  ND2 ASN B 118      25.467 -55.791 -46.927  1.00 34.68           N  
ATOM    913  OD1 ASN B 118      23.516 -55.931 -45.820  1.00 34.68           O  
ATOM    914  N   ILE B 119      23.221 -56.465 -43.016  1.00 35.06           N  
ATOM    915  CA  ILE B 119      23.283 -55.416 -42.004  1.00 35.06           C  
ATOM    916  C   ILE B 119      22.858 -55.980 -40.650  1.00 35.06           C  
ATOM    917  CB  ILE B 119      22.394 -54.210 -42.384  1.00 35.06           C  
ATOM    918  O   ILE B 119      22.992 -55.312 -39.622  1.00 35.06           O  
ATOM    919  CG1 ILE B 119      22.890 -53.572 -43.687  1.00 35.06           C  
ATOM    920  CG2 ILE B 119      22.363 -53.183 -41.249  1.00 35.06           C  
ATOM    921  CD1 ILE B 119      21.886 -52.629 -44.335  1.00 35.06           C  
ATOM    922  N   ILE B 120      22.223 -57.248 -40.604  1.00 35.15           N  
ATOM    923  CA  ILE B 120      21.727 -57.768 -39.334  1.00 35.15           C  
ATOM    924  C   ILE B 120      22.889 -58.333 -38.519  1.00 35.15           C  
ATOM    925  CB  ILE B 120      20.648 -58.852 -39.551  1.00 35.15           C  
ATOM    926  O   ILE B 120      23.600 -59.229 -38.979  1.00 35.15           O  
ATOM    927  CG1 ILE B 120      19.494 -58.296 -40.393  1.00 35.15           C  
ATOM    928  CG2 ILE B 120      20.139 -59.383 -38.208  1.00 35.15           C  
ATOM    929  CD1 ILE B 120      18.420 -59.322 -40.726  1.00 35.15           C  
ATOM    930  N   PRO B 121      23.370 -57.736 -37.430  1.00 32.45           N  
ATOM    931  CA  PRO B 121      24.487 -58.200 -36.603  1.00 32.45           C  
ATOM    932  C   PRO B 121      24.336 -59.657 -36.172  1.00 32.45           C  
ATOM    933  CB  PRO B 121      24.441 -57.265 -35.392  1.00 32.45           C  
ATOM    934  O   PRO B 121      23.215 -60.146 -36.017  1.00 32.45           O  
ATOM    935  CG  PRO B 121      23.298 -56.341 -35.666  1.00 32.45           C  
ATOM    936  CD  PRO B 121      22.639 -56.764 -36.947  1.00 32.45           C  
ATOM    937  N   LEU B 122      25.369 -60.615 -36.358  1.00 36.53           N  
ATOM    938  CA  LEU B 122      25.537 -62.042 -36.107  1.00 36.53           C  
ATOM    939  C   LEU B 122      25.101 -62.400 -34.690  1.00 36.53           C  
ATOM    940  CB  LEU B 122      26.994 -62.458 -36.325  1.00 36.53           C  
ATOM    941  O   LEU B 122      24.953 -63.579 -34.360  1.00 36.53           O  
ATOM    942  CG  LEU B 122      27.286 -63.271 -37.587  1.00 36.53           C  
ATOM    943  CD1 LEU B 122      28.462 -62.667 -38.347  1.00 36.53           C  
ATOM    944  CD2 LEU B 122      27.564 -64.728 -37.232  1.00 36.53           C  
ATOM    945  N   THR B 123      25.279 -61.468 -33.725  1.00 35.41           N  
ATOM    946  CA  THR B 123      25.576 -61.956 -32.383  1.00 35.41           C  
ATOM    947  C   THR B 123      24.448 -62.845 -31.869  1.00 35.41           C  
ATOM    948  CB  THR B 123      25.803 -60.791 -31.402  1.00 35.41           C  
ATOM    949  O   THR B 123      24.698 -63.926 -31.331  1.00 35.41           O  
ATOM    950  CG2 THR B 123      27.176 -60.159 -31.606  1.00 35.41           C  
ATOM    951  OG1 THR B 123      24.795 -59.794 -31.611  1.00 35.41           O  
ATOM    952  N   THR B 124      23.269 -62.322 -31.486  1.00 36.95           N  
ATOM    953  CA  THR B 124      22.470 -62.903 -30.413  1.00 36.95           C  
ATOM    954  C   THR B 124      21.525 -63.970 -30.960  1.00 36.95           C  
ATOM    955  CB  THR B 124      21.657 -61.824 -29.674  1.00 36.95           C  
ATOM    956  O   THR B 124      20.987 -64.778 -30.200  1.00 36.95           O  
ATOM    957  CG2 THR B 124      22.503 -61.127 -28.615  1.00 36.95           C  
ATOM    958  OG1 THR B 124      21.197 -60.850 -30.620  1.00 36.95           O  
ATOM    959  N   ALA B 125      21.161 -64.039 -32.289  1.00 44.67           N  
ATOM    960  CA  ALA B 125      19.922 -64.808 -32.379  1.00 44.67           C  
ATOM    961  C   ALA B 125      20.203 -66.258 -32.765  1.00 44.67           C  
ATOM    962  CB  ALA B 125      18.970 -64.168 -33.387  1.00 44.67           C  
ATOM    963  O   ALA B 125      21.049 -66.526 -33.621  1.00 44.67           O  
ATOM    964  N   ALA B 126      19.856 -67.243 -31.936  1.00 55.96           N  
ATOM    965  CA  ALA B 126      19.883 -68.683 -32.177  1.00 55.96           C  
ATOM    966  C   ALA B 126      18.893 -69.074 -33.270  1.00 55.96           C  
ATOM    967  CB  ALA B 126      19.576 -69.443 -30.889  1.00 55.96           C  
ATOM    968  O   ALA B 126      19.095 -70.069 -33.971  1.00 55.96           O  
ATOM    969  N   LYS B 127      17.904 -68.133 -33.469  1.00 58.36           N  
ATOM    970  CA  LYS B 127      16.828 -68.367 -34.428  1.00 58.36           C  
ATOM    971  C   LYS B 127      16.765 -67.250 -35.467  1.00 58.36           C  
ATOM    972  CB  LYS B 127      15.484 -68.489 -33.709  1.00 58.36           C  
ATOM    973  O   LYS B 127      16.979 -66.081 -35.142  1.00 58.36           O  
ATOM    974  CG  LYS B 127      14.487 -69.400 -34.410  1.00 58.36           C  
ATOM    975  CD  LYS B 127      13.190 -69.523 -33.620  1.00 58.36           C  
ATOM    976  CE  LYS B 127      12.171 -70.389 -34.347  1.00 58.36           C  
ATOM    977  NZ  LYS B 127      10.908 -70.536 -33.563  1.00 58.36           N  
ATOM    978  N   LEU B 128      16.757 -67.596 -36.691  1.00 62.31           N  
ATOM    979  CA  LEU B 128      16.669 -66.646 -37.794  1.00 62.31           C  
ATOM    980  C   LEU B 128      15.416 -66.894 -38.627  1.00 62.31           C  
ATOM    981  CB  LEU B 128      17.913 -66.738 -38.682  1.00 62.31           C  
ATOM    982  O   LEU B 128      15.090 -68.042 -38.937  1.00 62.31           O  
ATOM    983  CG  LEU B 128      18.104 -65.613 -39.700  1.00 62.31           C  
ATOM    984  CD1 LEU B 128      18.902 -64.469 -39.082  1.00 62.31           C  
ATOM    985  CD2 LEU B 128      18.796 -66.138 -40.954  1.00 62.31           C  
ATOM    986  N   MET B 129      14.557 -65.799 -38.776  1.00 64.50           N  
ATOM    987  CA  MET B 129      13.403 -65.860 -39.669  1.00 64.50           C  
ATOM    988  C   MET B 129      13.665 -65.076 -40.951  1.00 64.50           C  
ATOM    989  CB  MET B 129      12.154 -65.318 -38.971  1.00 64.50           C  
ATOM    990  O   MET B 129      14.003 -63.892 -40.901  1.00 64.50           O  
ATOM    991  CG  MET B 129      10.907 -66.153 -39.213  1.00 64.50           C  
ATOM    992  SD  MET B 129       9.394 -65.373 -38.526  1.00 64.50           S  
ATOM    993  CE  MET B 129       9.967 -64.987 -36.848  1.00 64.50           C  
ATOM    994  N   VAL B 130      13.631 -65.725 -42.145  1.00 66.13           N  
ATOM    995  CA  VAL B 130      13.922 -65.114 -43.437  1.00 66.13           C  
ATOM    996  C   VAL B 130      12.677 -65.156 -44.321  1.00 66.13           C  
ATOM    997  CB  VAL B 130      15.103 -65.816 -44.144  1.00 66.13           C  
ATOM    998  O   VAL B 130      12.018 -66.193 -44.426  1.00 66.13           O  
ATOM    999  CG1 VAL B 130      15.423 -65.129 -45.471  1.00 66.13           C  
ATOM   1000  CG2 VAL B 130      16.332 -65.835 -43.238  1.00 66.13           C  
ATOM   1001  N   VAL B 131      12.232 -64.065 -44.897  1.00 68.14           N  
ATOM   1002  CA  VAL B 131      11.100 -63.979 -45.814  1.00 68.14           C  
ATOM   1003  C   VAL B 131      11.602 -63.978 -47.256  1.00 68.14           C  
ATOM   1004  CB  VAL B 131      10.246 -62.720 -45.545  1.00 68.14           C  
ATOM   1005  O   VAL B 131      12.347 -63.082 -47.660  1.00 68.14           O  
ATOM   1006  CG1 VAL B 131       9.046 -62.669 -46.489  1.00 68.14           C  
ATOM   1007  CG2 VAL B 131       9.787 -62.688 -44.089  1.00 68.14           C  
ATOM   1008  N   ILE B 132      11.260 -64.983 -48.044  1.00 67.59           N  
ATOM   1009  CA  ILE B 132      11.724 -65.186 -49.412  1.00 67.59           C  
ATOM   1010  C   ILE B 132      10.573 -64.952 -50.387  1.00 67.59           C  
ATOM   1011  CB  ILE B 132      12.311 -66.602 -49.605  1.00 67.59           C  
ATOM   1012  O   ILE B 132       9.551 -65.641 -50.329  1.00 67.59           O  
ATOM   1013  CG1 ILE B 132      13.423 -66.864 -48.583  1.00 67.59           C  
ATOM   1014  CG2 ILE B 132      12.828 -66.782 -51.036  1.00 67.59           C  
ATOM   1015  CD1 ILE B 132      13.985 -68.278 -48.628  1.00 67.59           C  
ATOM   1016  N   PRO B 133      10.647 -63.992 -51.321  1.00 68.87           N  
ATOM   1017  CA  PRO B 133       9.540 -63.515 -52.153  1.00 68.87           C  
ATOM   1018  C   PRO B 133       9.211 -64.469 -53.300  1.00 68.87           C  
ATOM   1019  CB  PRO B 133      10.052 -62.175 -52.687  1.00 68.87           C  
ATOM   1020  O   PRO B 133       8.059 -64.541 -53.736  1.00 68.87           O  
ATOM   1021  CG  PRO B 133      11.534 -62.228 -52.494  1.00 68.87           C  
ATOM   1022  CD  PRO B 133      11.841 -63.247 -51.435  1.00 68.87           C  
ATOM   1023  N   ASP B 134      10.119 -65.213 -53.833  1.00 76.46           N  
ATOM   1024  CA  ASP B 134       9.856 -66.032 -55.012  1.00 76.46           C  
ATOM   1025  C   ASP B 134      10.830 -67.205 -55.095  1.00 76.46           C  
ATOM   1026  CB  ASP B 134       9.943 -65.186 -56.284  1.00 76.46           C  
ATOM   1027  O   ASP B 134      11.773 -67.293 -54.305  1.00 76.46           O  
ATOM   1028  CG  ASP B 134      11.291 -64.509 -56.455  1.00 76.46           C  
ATOM   1029  OD1 ASP B 134      12.335 -65.177 -56.287  1.00 76.46           O  
ATOM   1030  OD2 ASP B 134      11.311 -63.296 -56.757  1.00 76.46           O  
ATOM   1031  N   TYR B 135      10.594 -68.104 -56.048  1.00 82.01           N  
ATOM   1032  CA  TYR B 135      11.366 -69.334 -56.186  1.00 82.01           C  
ATOM   1033  C   TYR B 135      12.804 -69.032 -56.592  1.00 82.01           C  
ATOM   1034  CB  TYR B 135      10.717 -70.263 -57.215  1.00 82.01           C  
ATOM   1035  O   TYR B 135      13.742 -69.641 -56.072  1.00 82.01           O  
ATOM   1036  CG  TYR B 135      11.475 -71.550 -57.434  1.00 82.01           C  
ATOM   1037  CD1 TYR B 135      12.241 -71.744 -58.581  1.00 82.01           C  
ATOM   1038  CD2 TYR B 135      11.425 -72.575 -56.495  1.00 82.01           C  
ATOM   1039  CE1 TYR B 135      12.939 -72.929 -58.787  1.00 82.01           C  
ATOM   1040  CE2 TYR B 135      12.120 -73.764 -56.691  1.00 82.01           C  
ATOM   1041  OH  TYR B 135      13.563 -75.107 -58.037  1.00 82.01           O  
ATOM   1042  CZ  TYR B 135      12.873 -73.932 -57.838  1.00 82.01           C  
ATOM   1043  N   ASN B 136      12.983 -68.067 -57.478  1.00 75.41           N  
ATOM   1044  CA  ASN B 136      14.323 -67.732 -57.949  1.00 75.41           C  
ATOM   1045  C   ASN B 136      15.225 -67.285 -56.802  1.00 75.41           C  
ATOM   1046  CB  ASN B 136      14.259 -66.649 -59.028  1.00 75.41           C  
ATOM   1047  O   ASN B 136      16.390 -67.681 -56.731  1.00 75.41           O  
ATOM   1048  CG  ASN B 136      14.340 -67.216 -60.431  1.00 75.41           C  
ATOM   1049  ND2 ASN B 136      14.054 -66.383 -61.425  1.00 75.41           N  
ATOM   1050  OD1 ASN B 136      14.655 -68.394 -60.621  1.00 75.41           O  
ATOM   1051  N   THR B 137      14.648 -66.559 -55.906  1.00 70.12           N  
ATOM   1052  CA  THR B 137      15.391 -66.080 -54.746  1.00 70.12           C  
ATOM   1053  C   THR B 137      15.649 -67.217 -53.762  1.00 70.12           C  
ATOM   1054  CB  THR B 137      14.638 -64.941 -54.032  1.00 70.12           C  
ATOM   1055  O   THR B 137      16.729 -67.301 -53.172  1.00 70.12           O  
ATOM   1056  CG2 THR B 137      15.515 -64.281 -52.974  1.00 70.12           C  
ATOM   1057  OG1 THR B 137      14.248 -63.956 -54.997  1.00 70.12           O  
ATOM   1058  N   TYR B 138      14.685 -68.071 -53.534  1.00 76.31           N  
ATOM   1059  CA  TYR B 138      14.832 -69.236 -52.668  1.00 76.31           C  
ATOM   1060  C   TYR B 138      15.971 -70.129 -53.144  1.00 76.31           C  
ATOM   1061  CB  TYR B 138      13.527 -70.036 -52.619  1.00 76.31           C  
ATOM   1062  O   TYR B 138      16.824 -70.533 -52.350  1.00 76.31           O  
ATOM   1063  CG  TYR B 138      13.595 -71.254 -51.729  1.00 76.31           C  
ATOM   1064  CD1 TYR B 138      13.904 -72.507 -52.254  1.00 76.31           C  
ATOM   1065  CD2 TYR B 138      13.351 -71.154 -50.364  1.00 76.31           C  
ATOM   1066  CE1 TYR B 138      13.966 -73.632 -51.438  1.00 76.31           C  
ATOM   1067  CE2 TYR B 138      13.410 -72.272 -49.539  1.00 76.31           C  
ATOM   1068  OH  TYR B 138      13.779 -74.616 -49.272  1.00 76.31           O  
ATOM   1069  CZ  TYR B 138      13.719 -73.505 -50.084  1.00 76.31           C  
ATOM   1070  N   LYS B 139      16.056 -70.454 -54.413  1.00 77.77           N  
ATOM   1071  CA  LYS B 139      17.080 -71.310 -55.005  1.00 77.77           C  
ATOM   1072  C   LYS B 139      18.472 -70.714 -54.813  1.00 77.77           C  
ATOM   1073  CB  LYS B 139      16.804 -71.529 -56.493  1.00 77.77           C  
ATOM   1074  O   LYS B 139      19.441 -71.444 -54.594  1.00 77.77           O  
ATOM   1075  CG  LYS B 139      17.694 -72.580 -57.140  1.00 77.77           C  
ATOM   1076  CD  LYS B 139      17.385 -72.739 -58.623  1.00 77.77           C  
ATOM   1077  CE  LYS B 139      18.364 -73.688 -59.301  1.00 77.77           C  
ATOM   1078  NZ  LYS B 139      18.055 -73.859 -60.752  1.00 77.77           N  
ATOM   1079  N   ASN B 140      18.519 -69.333 -54.850  1.00 68.43           N  
ATOM   1080  CA  ASN B 140      19.806 -68.654 -54.745  1.00 68.43           C  
ATOM   1081  C   ASN B 140      20.234 -68.486 -53.290  1.00 68.43           C  
ATOM   1082  CB  ASN B 140      19.754 -67.294 -55.444  1.00 68.43           C  
ATOM   1083  O   ASN B 140      21.416 -68.284 -53.006  1.00 68.43           O  
ATOM   1084  CG  ASN B 140      19.725 -67.415 -56.955  1.00 68.43           C  
ATOM   1085  ND2 ASN B 140      19.267 -66.364 -57.625  1.00 68.43           N  
ATOM   1086  OD1 ASN B 140      20.110 -68.444 -57.515  1.00 68.43           O  
ATOM   1087  N   THR B 141      19.295 -68.621 -52.377  1.00 67.45           N  
ATOM   1088  CA  THR B 141      19.565 -68.343 -50.971  1.00 67.45           C  
ATOM   1089  C   THR B 141      19.723 -69.641 -50.184  1.00 67.45           C  
ATOM   1090  CB  THR B 141      18.443 -67.493 -50.344  1.00 67.45           C  
ATOM   1091  O   THR B 141      20.586 -69.740 -49.309  1.00 67.45           O  
ATOM   1092  CG2 THR B 141      18.986 -66.600 -49.234  1.00 67.45           C  
ATOM   1093  OG1 THR B 141      17.852 -66.671 -51.358  1.00 67.45           O  
ATOM   1094  N   CYS B 142      18.956 -70.610 -50.552  1.00 73.03           N  
ATOM   1095  CA  CYS B 142      18.903 -71.850 -49.785  1.00 73.03           C  
ATOM   1096  C   CYS B 142      19.558 -72.993 -50.551  1.00 73.03           C  
ATOM   1097  CB  CYS B 142      17.457 -72.211 -49.449  1.00 73.03           C  
ATOM   1098  O   CYS B 142      19.425 -73.084 -51.772  1.00 73.03           O  
ATOM   1099  SG  CYS B 142      16.626 -70.993 -48.405  1.00 73.03           S  
ATOM   1100  N   ASP B 143      20.518 -73.635 -49.933  1.00 71.71           N  
ATOM   1101  CA  ASP B 143      21.154 -74.841 -50.456  1.00 71.71           C  
ATOM   1102  C   ASP B 143      20.708 -76.078 -49.680  1.00 71.71           C  
ATOM   1103  CB  ASP B 143      22.678 -74.708 -50.405  1.00 71.71           C  
ATOM   1104  O   ASP B 143      21.267 -76.391 -48.626  1.00 71.71           O  
ATOM   1105  CG  ASP B 143      23.386 -75.624 -51.388  1.00 71.71           C  
ATOM   1106  OD1 ASP B 143      22.705 -76.345 -52.149  1.00 71.71           O  
ATOM   1107  OD2 ASP B 143      24.636 -75.627 -51.400  1.00 71.71           O  
ATOM   1108  N   GLY B 144      19.695 -76.825 -50.214  1.00 75.60           N  
ATOM   1109  CA  GLY B 144      19.134 -77.976 -49.525  1.00 75.60           C  
ATOM   1110  C   GLY B 144      18.346 -77.603 -48.283  1.00 75.60           C  
ATOM   1111  O   GLY B 144      17.337 -76.900 -48.369  1.00 75.60           O  
ATOM   1112  N   THR B 145      18.897 -77.935 -47.061  1.00 79.20           N  
ATOM   1113  CA  THR B 145      18.262 -77.673 -45.774  1.00 79.20           C  
ATOM   1114  C   THR B 145      19.000 -76.569 -45.022  1.00 79.20           C  
ATOM   1115  CB  THR B 145      18.213 -78.944 -44.906  1.00 79.20           C  
ATOM   1116  O   THR B 145      18.719 -76.316 -43.848  1.00 79.20           O  
ATOM   1117  CG2 THR B 145      17.288 -79.991 -45.517  1.00 79.20           C  
ATOM   1118  OG1 THR B 145      19.532 -79.493 -44.798  1.00 79.20           O  
ATOM   1119  N   THR B 146      19.889 -76.003 -45.694  1.00 74.95           N  
ATOM   1120  CA  THR B 146      20.699 -74.999 -45.012  1.00 74.95           C  
ATOM   1121  C   THR B 146      20.888 -73.768 -45.893  1.00 74.95           C  
ATOM   1122  CB  THR B 146      22.075 -75.567 -44.616  1.00 74.95           C  
ATOM   1123  O   THR B 146      20.665 -73.824 -47.105  1.00 74.95           O  
ATOM   1124  CG2 THR B 146      21.933 -76.688 -43.592  1.00 74.95           C  
ATOM   1125  OG1 THR B 146      22.727 -76.080 -45.784  1.00 74.95           O  
ATOM   1126  N   PHE B 147      21.046 -72.598 -45.308  1.00 72.69           N  
ATOM   1127  CA  PHE B 147      21.561 -71.454 -46.049  1.00 72.69           C  
ATOM   1128  C   PHE B 147      22.616 -70.712 -45.236  1.00 72.69           C  
ATOM   1129  CB  PHE B 147      20.424 -70.500 -46.428  1.00 72.69           C  
ATOM   1130  O   PHE B 147      22.716 -70.899 -44.022  1.00 72.69           O  
ATOM   1131  CG  PHE B 147      19.797 -69.805 -45.249  1.00 72.69           C  
ATOM   1132  CD1 PHE B 147      18.747 -70.393 -44.555  1.00 72.69           C  
ATOM   1133  CD2 PHE B 147      20.259 -68.562 -44.835  1.00 72.69           C  
ATOM   1134  CE1 PHE B 147      18.165 -69.752 -43.464  1.00 72.69           C  
ATOM   1135  CE2 PHE B 147      19.683 -67.915 -43.745  1.00 72.69           C  
ATOM   1136  CZ  PHE B 147      18.635 -68.512 -43.062  1.00 72.69           C  
ATOM   1137  N   THR B 148      23.618 -70.245 -45.876  1.00 57.74           N  
ATOM   1138  CA  THR B 148      24.734 -69.532 -45.264  1.00 57.74           C  
ATOM   1139  C   THR B 148      24.457 -68.032 -45.216  1.00 57.74           C  
ATOM   1140  CB  THR B 148      26.047 -69.791 -46.025  1.00 57.74           C  
ATOM   1141  O   THR B 148      24.059 -67.437 -46.220  1.00 57.74           O  
ATOM   1142  CG2 THR B 148      27.254 -69.648 -45.103  1.00 57.74           C  
ATOM   1143  OG1 THR B 148      26.026 -71.118 -46.565  1.00 57.74           O  
ATOM   1144  N   TYR B 149      24.280 -67.654 -44.067  1.00 54.39           N  
ATOM   1145  CA  TYR B 149      24.125 -66.222 -43.838  1.00 54.39           C  
ATOM   1146  C   TYR B 149      25.094 -65.733 -42.769  1.00 54.39           C  
ATOM   1147  CB  TYR B 149      22.686 -65.896 -43.428  1.00 54.39           C  
ATOM   1148  O   TYR B 149      25.222 -66.350 -41.708  1.00 54.39           O  
ATOM   1149  CG  TYR B 149      22.465 -64.440 -43.096  1.00 54.39           C  
ATOM   1150  CD1 TYR B 149      22.312 -64.021 -41.776  1.00 54.39           C  
ATOM   1151  CD2 TYR B 149      22.408 -63.480 -44.101  1.00 54.39           C  
ATOM   1152  CE1 TYR B 149      22.106 -62.681 -41.466  1.00 54.39           C  
ATOM   1153  CE2 TYR B 149      22.203 -62.137 -43.803  1.00 54.39           C  
ATOM   1154  OH  TYR B 149      21.850 -60.420 -42.184  1.00 54.39           O  
ATOM   1155  CZ  TYR B 149      22.054 -61.748 -42.485  1.00 54.39           C  
ATOM   1156  N   ALA B 150      25.916 -64.603 -42.991  1.00 46.72           N  
ATOM   1157  CA  ALA B 150      26.882 -63.973 -42.094  1.00 46.72           C  
ATOM   1158  C   ALA B 150      27.911 -64.985 -41.599  1.00 46.72           C  
ATOM   1159  CB  ALA B 150      26.166 -63.324 -40.912  1.00 46.72           C  
ATOM   1160  O   ALA B 150      28.253 -65.002 -40.414  1.00 46.72           O  
ATOM   1161  N   SER B 151      28.450 -65.885 -42.408  1.00 48.43           N  
ATOM   1162  CA  SER B 151      29.502 -66.876 -42.201  1.00 48.43           C  
ATOM   1163  C   SER B 151      29.032 -67.997 -41.280  1.00 48.43           C  
ATOM   1164  CB  SER B 151      30.752 -66.216 -41.618  1.00 48.43           C  
ATOM   1165  O   SER B 151      29.849 -68.687 -40.667  1.00 48.43           O  
ATOM   1166  OG  SER B 151      31.204 -65.166 -42.456  1.00 48.43           O  
ATOM   1167  N   ALA B 152      27.773 -68.014 -41.024  1.00 55.51           N  
ATOM   1168  CA  ALA B 152      27.212 -69.091 -40.212  1.00 55.51           C  
ATOM   1169  C   ALA B 152      26.249 -69.949 -41.027  1.00 55.51           C  
ATOM   1170  CB  ALA B 152      26.504 -68.519 -38.986  1.00 55.51           C  
ATOM   1171  O   ALA B 152      25.621 -69.462 -41.970  1.00 55.51           O  
ATOM   1172  N   LEU B 153      26.322 -71.179 -40.735  1.00 65.25           N  
ATOM   1173  CA  LEU B 153      25.412 -72.133 -41.361  1.00 65.25           C  
ATOM   1174  C   LEU B 153      24.093 -72.205 -40.600  1.00 65.25           C  
ATOM   1175  CB  LEU B 153      26.053 -73.521 -41.427  1.00 65.25           C  
ATOM   1176  O   LEU B 153      24.085 -72.324 -39.373  1.00 65.25           O  
ATOM   1177  CG  LEU B 153      25.833 -74.309 -42.719  1.00 65.25           C  
ATOM   1178  CD1 LEU B 153      27.112 -74.332 -43.550  1.00 65.25           C  
ATOM   1179  CD2 LEU B 153      25.365 -75.727 -42.408  1.00 65.25           C  
ATOM   1180  N   TRP B 154      23.086 -71.941 -41.398  1.00 71.43           N  
ATOM   1181  CA  TRP B 154      21.756 -71.973 -40.798  1.00 71.43           C  
ATOM   1182  C   TRP B 154      20.947 -73.150 -41.332  1.00 71.43           C  
ATOM   1183  CB  TRP B 154      21.013 -70.662 -41.067  1.00 71.43           C  
ATOM   1184  O   TRP B 154      20.908 -73.388 -42.541  1.00 71.43           O  
ATOM   1185  CG  TRP B 154      21.660 -69.457 -40.453  1.00 71.43           C  
ATOM   1186  CD1 TRP B 154      22.739 -68.768 -40.932  1.00 71.43           C  
ATOM   1187  CD2 TRP B 154      21.271 -68.803 -39.242  1.00 71.43           C  
ATOM   1188  CE2 TRP B 154      22.159 -67.722 -39.047  1.00 71.43           C  
ATOM   1189  CE3 TRP B 154      20.256 -69.025 -38.302  1.00 71.43           C  
ATOM   1190  NE1 TRP B 154      23.044 -67.723 -40.090  1.00 71.43           N  
ATOM   1191  CH2 TRP B 154      21.060 -67.105 -37.043  1.00 71.43           C  
ATOM   1192  CZ2 TRP B 154      22.062 -66.865 -37.948  1.00 71.43           C  
ATOM   1193  CZ3 TRP B 154      20.161 -68.171 -37.209  1.00 71.43           C  
ATOM   1194  N   GLU B 155      20.429 -73.901 -40.307  1.00 80.03           N  
ATOM   1195  CA  GLU B 155      19.606 -75.055 -40.657  1.00 80.03           C  
ATOM   1196  C   GLU B 155      18.124 -74.689 -40.677  1.00 80.03           C  
ATOM   1197  CB  GLU B 155      19.850 -76.207 -39.680  1.00 80.03           C  
ATOM   1198  O   GLU B 155      17.599 -74.153 -39.699  1.00 80.03           O  
ATOM   1199  CG  GLU B 155      20.381 -77.471 -40.341  1.00 80.03           C  
ATOM   1200  CD  GLU B 155      20.622 -78.606 -39.359  1.00 80.03           C  
ATOM   1201  OE1 GLU B 155      21.018 -79.712 -39.793  1.00 80.03           O  
ATOM   1202  OE2 GLU B 155      20.411 -78.389 -38.145  1.00 80.03           O  
ATOM   1203  N   ILE B 156      17.503 -74.887 -41.773  1.00 80.80           N  
ATOM   1204  CA  ILE B 156      16.095 -74.547 -41.952  1.00 80.80           C  
ATOM   1205  C   ILE B 156      15.233 -75.437 -41.060  1.00 80.80           C  
ATOM   1206  CB  ILE B 156      15.663 -74.687 -43.428  1.00 80.80           C  
ATOM   1207  O   ILE B 156      15.338 -76.665 -41.110  1.00 80.80           O  
ATOM   1208  CG1 ILE B 156      16.486 -73.749 -44.318  1.00 80.80           C  
ATOM   1209  CG2 ILE B 156      14.164 -74.411 -43.581  1.00 80.80           C  
ATOM   1210  CD1 ILE B 156      16.229 -73.924 -45.808  1.00 80.80           C  
ATOM   1211  N   GLN B 157      14.471 -74.903 -40.178  1.00 83.00           N  
ATOM   1212  CA  GLN B 157      13.601 -75.630 -39.259  1.00 83.00           C  
ATOM   1213  C   GLN B 157      12.182 -75.735 -39.811  1.00 83.00           C  
ATOM   1214  CB  GLN B 157      13.581 -74.952 -37.888  1.00 83.00           C  
ATOM   1215  O   GLN B 157      11.554 -76.792 -39.726  1.00 83.00           O  
ATOM   1216  CG  GLN B 157      14.818 -75.234 -37.045  1.00 83.00           C  
ATOM   1217  CD  GLN B 157      14.698 -76.512 -36.236  1.00 83.00           C  
ATOM   1218  NE2 GLN B 157      15.835 -77.056 -35.815  1.00 83.00           N  
ATOM   1219  OE1 GLN B 157      13.593 -77.005 -35.991  1.00 83.00           O  
ATOM   1220  N   GLN B 158      11.701 -74.573 -40.323  1.00 88.56           N  
ATOM   1221  CA  GLN B 158      10.319 -74.537 -40.789  1.00 88.56           C  
ATOM   1222  C   GLN B 158      10.142 -73.513 -41.906  1.00 88.56           C  
ATOM   1223  CB  GLN B 158       9.370 -74.220 -39.632  1.00 88.56           C  
ATOM   1224  O   GLN B 158      10.784 -72.460 -41.898  1.00 88.56           O  
ATOM   1225  CG  GLN B 158       7.896 -74.289 -40.008  1.00 88.56           C  
ATOM   1226  CD  GLN B 158       6.978 -73.949 -38.850  1.00 88.56           C  
ATOM   1227  NE2 GLN B 158       5.799 -74.561 -38.828  1.00 88.56           N  
ATOM   1228  OE1 GLN B 158       7.325 -73.142 -37.981  1.00 88.56           O  
ATOM   1229  N   VAL B 159       9.314 -73.896 -42.903  1.00 85.88           N  
ATOM   1230  CA  VAL B 159       8.931 -72.985 -43.977  1.00 85.88           C  
ATOM   1231  C   VAL B 159       7.413 -72.824 -44.000  1.00 85.88           C  
ATOM   1232  CB  VAL B 159       9.436 -73.484 -45.350  1.00 85.88           C  
ATOM   1233  O   VAL B 159       6.677 -73.813 -44.012  1.00 85.88           O  
ATOM   1234  CG1 VAL B 159       9.102 -72.474 -46.446  1.00 85.88           C  
ATOM   1235  CG2 VAL B 159      10.939 -73.747 -45.301  1.00 85.88           C  
ATOM   1236  N   VAL B 160       6.961 -71.626 -43.941  1.00 83.13           N  
ATOM   1237  CA  VAL B 160       5.533 -71.336 -44.009  1.00 83.13           C  
ATOM   1238  C   VAL B 160       5.249 -70.406 -45.187  1.00 83.13           C  
ATOM   1239  CB  VAL B 160       5.019 -70.703 -42.696  1.00 83.13           C  
ATOM   1240  O   VAL B 160       6.071 -69.550 -45.522  1.00 83.13           O  
ATOM   1241  CG1 VAL B 160       4.082 -71.663 -41.965  1.00 83.13           C  
ATOM   1242  CG2 VAL B 160       6.192 -70.310 -41.799  1.00 83.13           C  
ATOM   1243  N   ASP B 161       4.284 -70.663 -45.873  1.00 79.01           N  
ATOM   1244  CA  ASP B 161       3.915 -69.802 -46.992  1.00 79.01           C  
ATOM   1245  C   ASP B 161       3.120 -68.589 -46.513  1.00 79.01           C  
ATOM   1246  CB  ASP B 161       3.106 -70.586 -48.028  1.00 79.01           C  
ATOM   1247  O   ASP B 161       2.976 -68.371 -45.309  1.00 79.01           O  
ATOM   1248  CG  ASP B 161       1.741 -71.012 -47.516  1.00 79.01           C  
ATOM   1249  OD1 ASP B 161       1.330 -70.559 -46.426  1.00 79.01           O  
ATOM   1250  OD2 ASP B 161       1.072 -71.810 -48.207  1.00 79.01           O  
ATOM   1251  N   ALA B 162       2.639 -67.726 -47.314  1.00 68.67           N  
ATOM   1252  CA  ALA B 162       1.966 -66.466 -47.011  1.00 68.67           C  
ATOM   1253  C   ALA B 162       0.639 -66.710 -46.298  1.00 68.67           C  
ATOM   1254  CB  ALA B 162       1.740 -65.662 -48.289  1.00 68.67           C  
ATOM   1255  O   ALA B 162       0.127 -65.827 -45.606  1.00 68.67           O  
ATOM   1256  N   ASP B 163       0.023 -67.950 -46.366  1.00 70.92           N  
ATOM   1257  CA  ASP B 163      -1.216 -68.336 -45.698  1.00 70.92           C  
ATOM   1258  C   ASP B 163      -0.928 -69.067 -44.388  1.00 70.92           C  
ATOM   1259  CB  ASP B 163      -2.068 -69.216 -46.615  1.00 70.92           C  
ATOM   1260  O   ASP B 163      -1.832 -69.648 -43.784  1.00 70.92           O  
ATOM   1261  CG  ASP B 163      -2.567 -68.480 -47.846  1.00 70.92           C  
ATOM   1262  OD1 ASP B 163      -2.886 -67.275 -47.749  1.00 70.92           O  
ATOM   1263  OD2 ASP B 163      -2.644 -69.111 -48.922  1.00 70.92           O  
ATOM   1264  N   SER B 164       0.304 -69.148 -43.955  1.00 69.03           N  
ATOM   1265  CA  SER B 164       0.740 -69.771 -42.709  1.00 69.03           C  
ATOM   1266  C   SER B 164       0.660 -71.291 -42.793  1.00 69.03           C  
ATOM   1267  CB  SER B 164      -0.104 -69.271 -41.536  1.00 69.03           C  
ATOM   1268  O   SER B 164       0.527 -71.968 -41.771  1.00 69.03           O  
ATOM   1269  OG  SER B 164       0.037 -67.870 -41.376  1.00 69.03           O  
ATOM   1270  N   LYS B 165       0.638 -71.852 -43.915  1.00 79.04           N  
ATOM   1271  CA  LYS B 165       0.691 -73.292 -44.150  1.00 79.04           C  
ATOM   1272  C   LYS B 165       2.133 -73.788 -44.199  1.00 79.04           C  
ATOM   1273  CB  LYS B 165      -0.031 -73.651 -45.449  1.00 79.04           C  
ATOM   1274  O   LYS B 165       2.996 -73.146 -44.801  1.00 79.04           O  
ATOM   1275  CG  LYS B 165      -0.881 -74.910 -45.358  1.00 79.04           C  
ATOM   1276  CD  LYS B 165      -1.538 -75.239 -46.692  1.00 79.04           C  
ATOM   1277  CE  LYS B 165      -2.310 -76.551 -46.627  1.00 79.04           C  
ATOM   1278  NZ  LYS B 165      -2.944 -76.885 -47.938  1.00 79.04           N  
ATOM   1279  N   ILE B 166       2.356 -74.770 -43.530  1.00 86.24           N  
ATOM   1280  CA  ILE B 166       3.694 -75.349 -43.481  1.00 86.24           C  
ATOM   1281  C   ILE B 166       4.037 -75.972 -44.832  1.00 86.24           C  
ATOM   1282  CB  ILE B 166       3.812 -76.404 -42.358  1.00 86.24           C  
ATOM   1283  O   ILE B 166       3.270 -76.779 -45.363  1.00 86.24           O  
ATOM   1284  CG1 ILE B 166       3.563 -75.759 -40.990  1.00 86.24           C  
ATOM   1285  CG2 ILE B 166       5.183 -77.086 -42.401  1.00 86.24           C  
ATOM   1286  CD1 ILE B 166       3.531 -76.750 -39.835  1.00 86.24           C  
ATOM   1287  N   VAL B 167       5.056 -75.580 -45.401  1.00 89.57           N  
ATOM   1288  CA  VAL B 167       5.521 -76.058 -46.699  1.00 89.57           C  
ATOM   1289  C   VAL B 167       6.759 -76.933 -46.514  1.00 89.57           C  
ATOM   1290  CB  VAL B 167       5.835 -74.886 -47.656  1.00 89.57           C  
ATOM   1291  O   VAL B 167       7.703 -76.546 -45.822  1.00 89.57           O  
ATOM   1292  CG1 VAL B 167       6.221 -75.408 -49.039  1.00 89.57           C  
ATOM   1293  CG2 VAL B 167       4.638 -73.942 -47.753  1.00 89.57           C  
ATOM   1294  N   GLN B 168       6.675 -78.146 -46.914  1.00 88.44           N  
ATOM   1295  CA  GLN B 168       7.813 -79.056 -46.844  1.00 88.44           C  
ATOM   1296  C   GLN B 168       8.884 -78.677 -47.862  1.00 88.44           C  
ATOM   1297  CB  GLN B 168       7.362 -80.500 -47.069  1.00 88.44           C  
ATOM   1298  O   GLN B 168       8.570 -78.176 -48.944  1.00 88.44           O  
ATOM   1299  CG  GLN B 168       6.518 -81.064 -45.934  1.00 88.44           C  
ATOM   1300  CD  GLN B 168       7.241 -82.138 -45.142  1.00 88.44           C  
ATOM   1301  NE2 GLN B 168       6.673 -82.518 -44.003  1.00 88.44           N  
ATOM   1302  OE1 GLN B 168       8.301 -82.621 -45.551  1.00 88.44           O  
ATOM   1303  N   LEU B 169      10.128 -78.842 -47.567  1.00 86.17           N  
ATOM   1304  CA  LEU B 169      11.259 -78.436 -48.395  1.00 86.17           C  
ATOM   1305  C   LEU B 169      11.204 -79.114 -49.760  1.00 86.17           C  
ATOM   1306  CB  LEU B 169      12.581 -78.771 -47.699  1.00 86.17           C  
ATOM   1307  O   LEU B 169      11.571 -78.511 -50.772  1.00 86.17           O  
ATOM   1308  CG  LEU B 169      13.065 -77.773 -46.646  1.00 86.17           C  
ATOM   1309  CD1 LEU B 169      13.858 -78.491 -45.559  1.00 86.17           C  
ATOM   1310  CD2 LEU B 169      13.906 -76.678 -47.295  1.00 86.17           C  
ATOM   1311  N   SER B 170      10.711 -80.356 -49.832  1.00 83.64           N  
ATOM   1312  CA  SER B 170      10.606 -81.128 -51.066  1.00 83.64           C  
ATOM   1313  C   SER B 170       9.561 -80.532 -52.003  1.00 83.64           C  
ATOM   1314  CB  SER B 170      10.257 -82.585 -50.760  1.00 83.64           C  
ATOM   1315  O   SER B 170       9.619 -80.737 -53.217  1.00 83.64           O  
ATOM   1316  OG  SER B 170       9.086 -82.665 -49.965  1.00 83.64           O  
ATOM   1317  N   GLU B 171       8.616 -79.802 -51.456  1.00 87.17           N  
ATOM   1318  CA  GLU B 171       7.529 -79.195 -52.218  1.00 87.17           C  
ATOM   1319  C   GLU B 171       7.982 -77.904 -52.894  1.00 87.17           C  
ATOM   1320  CB  GLU B 171       6.326 -78.921 -51.312  1.00 87.17           C  
ATOM   1321  O   GLU B 171       7.318 -77.410 -53.808  1.00 87.17           O  
ATOM   1322  CG  GLU B 171       5.622 -80.179 -50.826  1.00 87.17           C  
ATOM   1323  CD  GLU B 171       4.428 -79.891 -49.928  1.00 87.17           C  
ATOM   1324  OE1 GLU B 171       3.803 -80.850 -49.423  1.00 87.17           O  
ATOM   1325  OE2 GLU B 171       4.116 -78.696 -49.730  1.00 87.17           O  
ATOM   1326  N   ILE B 172       9.126 -77.421 -52.472  1.00 88.28           N  
ATOM   1327  CA  ILE B 172       9.610 -76.163 -53.030  1.00 88.28           C  
ATOM   1328  C   ILE B 172      10.423 -76.437 -54.293  1.00 88.28           C  
ATOM   1329  CB  ILE B 172      10.460 -75.380 -52.004  1.00 88.28           C  
ATOM   1330  O   ILE B 172      11.614 -76.751 -54.216  1.00 88.28           O  
ATOM   1331  CG1 ILE B 172       9.684 -75.201 -50.694  1.00 88.28           C  
ATOM   1332  CG2 ILE B 172      10.886 -74.026 -52.578  1.00 88.28           C  
ATOM   1333  CD1 ILE B 172      10.510 -74.606 -49.562  1.00 88.28           C  
ATOM   1334  N   SER B 173       9.844 -76.520 -55.425  1.00 84.76           N  
ATOM   1335  CA  SER B 173      10.447 -76.796 -56.725  1.00 84.76           C  
ATOM   1336  C   SER B 173       9.927 -75.837 -57.790  1.00 84.76           C  
ATOM   1337  CB  SER B 173      10.171 -78.240 -57.148  1.00 84.76           C  
ATOM   1338  O   SER B 173       8.935 -75.137 -57.572  1.00 84.76           O  
ATOM   1339  OG  SER B 173       8.793 -78.429 -57.421  1.00 84.76           O  
ATOM   1340  N   MET B 174      10.666 -75.762 -58.790  1.00 81.59           N  
ATOM   1341  CA  MET B 174      10.287 -74.891 -59.898  1.00 81.59           C  
ATOM   1342  C   MET B 174       8.899 -75.247 -60.421  1.00 81.59           C  
ATOM   1343  CB  MET B 174      11.312 -74.983 -61.030  1.00 81.59           C  
ATOM   1344  O   MET B 174       8.107 -74.360 -60.744  1.00 81.59           O  
ATOM   1345  CG  MET B 174      11.378 -73.738 -61.900  1.00 81.59           C  
ATOM   1346  SD  MET B 174      12.847 -73.726 -63.000  1.00 81.59           S  
ATOM   1347  CE  MET B 174      12.414 -75.082 -64.125  1.00 81.59           C  
ATOM   1348  N   ASP B 175       8.464 -76.566 -60.587  1.00 82.22           N  
ATOM   1349  CA  ASP B 175       7.191 -77.037 -61.123  1.00 82.22           C  
ATOM   1350  C   ASP B 175       6.039 -76.704 -60.177  1.00 82.22           C  
ATOM   1351  CB  ASP B 175       7.242 -78.545 -61.379  1.00 82.22           C  
ATOM   1352  O   ASP B 175       4.928 -76.411 -60.623  1.00 82.22           O  
ATOM   1353  CG  ASP B 175       8.182 -78.923 -62.510  1.00 82.22           C  
ATOM   1354  OD1 ASP B 175       8.420 -78.090 -63.410  1.00 82.22           O  
ATOM   1355  OD2 ASP B 175       8.688 -80.067 -62.502  1.00 82.22           O  
ATOM   1356  N   ASN B 176       6.361 -76.711 -58.887  1.00 83.55           N  
ATOM   1357  CA  ASN B 176       5.316 -76.487 -57.894  1.00 83.55           C  
ATOM   1358  C   ASN B 176       5.274 -75.029 -57.444  1.00 83.55           C  
ATOM   1359  CB  ASN B 176       5.513 -77.409 -56.689  1.00 83.55           C  
ATOM   1360  O   ASN B 176       4.408 -74.643 -56.657  1.00 83.55           O  
ATOM   1361  CG  ASN B 176       4.213 -77.719 -55.972  1.00 83.55           C  
ATOM   1362  ND2 ASN B 176       4.306 -78.035 -54.686  1.00 83.55           N  
ATOM   1363  OD1 ASN B 176       3.135 -77.676 -56.570  1.00 83.55           O  
ATOM   1364  N   SER B 177       6.126 -74.230 -57.810  1.00 83.21           N  
ATOM   1365  CA  SER B 177       6.274 -72.841 -57.389  1.00 83.21           C  
ATOM   1366  C   SER B 177       4.972 -72.067 -57.569  1.00 83.21           C  
ATOM   1367  CB  SER B 177       7.395 -72.158 -58.174  1.00 83.21           C  
ATOM   1368  O   SER B 177       4.580 -71.291 -56.695  1.00 83.21           O  
ATOM   1369  OG  SER B 177       7.485 -70.786 -57.832  1.00 83.21           O  
ATOM   1370  N   PRO B 178       4.183 -72.271 -58.743  1.00 79.96           N  
ATOM   1371  CA  PRO B 178       2.943 -71.519 -58.948  1.00 79.96           C  
ATOM   1372  C   PRO B 178       1.853 -71.895 -57.947  1.00 79.96           C  
ATOM   1373  CB  PRO B 178       2.531 -71.901 -60.372  1.00 79.96           C  
ATOM   1374  O   PRO B 178       0.932 -71.109 -57.709  1.00 79.96           O  
ATOM   1375  CG  PRO B 178       3.649 -72.753 -60.878  1.00 79.96           C  
ATOM   1376  CD  PRO B 178       4.594 -73.024 -59.743  1.00 79.96           C  
ATOM   1377  N   ASN B 179       1.933 -73.050 -57.321  1.00 79.33           N  
ATOM   1378  CA  ASN B 179       0.922 -73.517 -56.378  1.00 79.33           C  
ATOM   1379  C   ASN B 179       1.265 -73.117 -54.945  1.00 79.33           C  
ATOM   1380  CB  ASN B 179       0.753 -75.034 -56.480  1.00 79.33           C  
ATOM   1381  O   ASN B 179       0.473 -73.341 -54.028  1.00 79.33           O  
ATOM   1382  CG  ASN B 179       0.102 -75.463 -57.780  1.00 79.33           C  
ATOM   1383  ND2 ASN B 179       0.399 -76.680 -58.219  1.00 79.33           N  
ATOM   1384  OD1 ASN B 179      -0.661 -74.705 -58.386  1.00 79.33           O  
ATOM   1385  N   LEU B 180       2.362 -72.570 -54.766  1.00 82.73           N  
ATOM   1386  CA  LEU B 180       2.753 -72.111 -53.437  1.00 82.73           C  
ATOM   1387  C   LEU B 180       2.374 -70.647 -53.235  1.00 82.73           C  
ATOM   1388  CB  LEU B 180       4.258 -72.294 -53.229  1.00 82.73           C  
ATOM   1389  O   LEU B 180       2.389 -69.861 -54.184  1.00 82.73           O  
ATOM   1390  CG  LEU B 180       4.758 -73.736 -53.131  1.00 82.73           C  
ATOM   1391  CD1 LEU B 180       6.263 -73.793 -53.375  1.00 82.73           C  
ATOM   1392  CD2 LEU B 180       4.409 -74.333 -51.772  1.00 82.73           C  
ATOM   1393  N   ALA B 181       1.969 -70.319 -51.893  1.00 77.18           N  
ATOM   1394  CA  ALA B 181       1.596 -68.947 -51.561  1.00 77.18           C  
ATOM   1395  C   ALA B 181       2.814 -68.138 -51.124  1.00 77.18           C  
ATOM   1396  CB  ALA B 181       0.532 -68.934 -50.466  1.00 77.18           C  
ATOM   1397  O   ALA B 181       3.229 -68.206 -49.965  1.00 77.18           O  
ATOM   1398  N   TRP B 182       3.508 -67.504 -51.986  1.00 77.40           N  
ATOM   1399  CA  TRP B 182       4.655 -66.649 -51.701  1.00 77.40           C  
ATOM   1400  C   TRP B 182       4.210 -65.328 -51.083  1.00 77.40           C  
ATOM   1401  CB  TRP B 182       5.459 -66.385 -52.977  1.00 77.40           C  
ATOM   1402  O   TRP B 182       3.092 -64.867 -51.327  1.00 77.40           O  
ATOM   1403  CG  TRP B 182       6.147 -67.598 -53.526  1.00 77.40           C  
ATOM   1404  CD1 TRP B 182       5.627 -68.520 -54.392  1.00 77.40           C  
ATOM   1405  CD2 TRP B 182       7.483 -68.025 -53.240  1.00 77.40           C  
ATOM   1406  CE2 TRP B 182       7.707 -69.214 -53.969  1.00 77.40           C  
ATOM   1407  CE3 TRP B 182       8.513 -67.517 -52.438  1.00 77.40           C  
ATOM   1408  NE1 TRP B 182       6.560 -69.494 -54.663  1.00 77.40           N  
ATOM   1409  CH2 TRP B 182       9.912 -69.384 -53.127  1.00 77.40           C  
ATOM   1410  CZ2 TRP B 182       8.921 -69.903 -53.919  1.00 77.40           C  
ATOM   1411  CZ3 TRP B 182       9.721 -68.204 -52.390  1.00 77.40           C  
ATOM   1412  N   PRO B 183       5.119 -64.573 -50.190  1.00 70.88           N  
ATOM   1413  CA  PRO B 183       6.480 -65.004 -49.860  1.00 70.88           C  
ATOM   1414  C   PRO B 183       6.507 -66.154 -48.855  1.00 70.88           C  
ATOM   1415  CB  PRO B 183       7.114 -63.744 -49.265  1.00 70.88           C  
ATOM   1416  O   PRO B 183       5.543 -66.350 -48.110  1.00 70.88           O  
ATOM   1417  CG  PRO B 183       5.958 -62.910 -48.815  1.00 70.88           C  
ATOM   1418  CD  PRO B 183       4.737 -63.336 -49.578  1.00 70.88           C  
ATOM   1419  N   LEU B 184       7.586 -66.994 -48.920  1.00 80.22           N  
ATOM   1420  CA  LEU B 184       7.811 -68.046 -47.935  1.00 80.22           C  
ATOM   1421  C   LEU B 184       8.614 -67.519 -46.750  1.00 80.22           C  
ATOM   1422  CB  LEU B 184       8.539 -69.231 -48.573  1.00 80.22           C  
ATOM   1423  O   LEU B 184       9.526 -66.708 -46.925  1.00 80.22           O  
ATOM   1424  CG  LEU B 184       7.785 -69.975 -49.677  1.00 80.22           C  
ATOM   1425  CD1 LEU B 184       8.671 -71.056 -50.287  1.00 80.22           C  
ATOM   1426  CD2 LEU B 184       6.495 -70.578 -49.132  1.00 80.22           C  
ATOM   1427  N   ILE B 185       8.105 -67.882 -45.563  1.00 76.37           N  
ATOM   1428  CA  ILE B 185       8.810 -67.525 -44.337  1.00 76.37           C  
ATOM   1429  C   ILE B 185       9.632 -68.716 -43.850  1.00 76.37           C  
ATOM   1430  CB  ILE B 185       7.830 -67.064 -43.235  1.00 76.37           C  
ATOM   1431  O   ILE B 185       9.078 -69.762 -43.505  1.00 76.37           O  
ATOM   1432  CG1 ILE B 185       6.979 -65.891 -43.735  1.00 76.37           C  
ATOM   1433  CG2 ILE B 185       8.590 -66.685 -41.961  1.00 76.37           C  
ATOM   1434  CD1 ILE B 185       5.854 -65.495 -42.789  1.00 76.37           C  
ATOM   1435  N   VAL B 186      10.953 -68.509 -43.814  1.00 78.69           N  
ATOM   1436  CA  VAL B 186      11.879 -69.577 -43.450  1.00 78.69           C  
ATOM   1437  C   VAL B 186      12.464 -69.304 -42.066  1.00 78.69           C  
ATOM   1438  CB  VAL B 186      13.013 -69.723 -44.489  1.00 78.69           C  
ATOM   1439  O   VAL B 186      13.046 -68.243 -41.829  1.00 78.69           O  
ATOM   1440  CG1 VAL B 186      13.942 -70.877 -44.117  1.00 78.69           C  
ATOM   1441  CG2 VAL B 186      12.433 -69.929 -45.887  1.00 78.69           C  
ATOM   1442  N   THR B 187      12.165 -70.233 -41.143  1.00 77.67           N  
ATOM   1443  CA  THR B 187      12.757 -70.190 -39.810  1.00 77.67           C  
ATOM   1444  C   THR B 187      13.963 -71.122 -39.724  1.00 77.67           C  
ATOM   1445  CB  THR B 187      11.730 -70.575 -38.730  1.00 77.67           C  
ATOM   1446  O   THR B 187      13.872 -72.298 -40.082  1.00 77.67           O  
ATOM   1447  CG2 THR B 187      12.233 -70.210 -37.337  1.00 77.67           C  
ATOM   1448  OG1 THR B 187      10.501 -69.881 -38.979  1.00 77.67           O  
ATOM   1449  N   ALA B 188      15.100 -70.575 -39.339  1.00 74.43           N  
ATOM   1450  CA  ALA B 188      16.334 -71.357 -39.332  1.00 74.43           C  
ATOM   1451  C   ALA B 188      17.082 -71.190 -38.013  1.00 74.43           C  
ATOM   1452  CB  ALA B 188      17.227 -70.952 -40.502  1.00 74.43           C  
ATOM   1453  O   ALA B 188      16.904 -70.189 -37.314  1.00 74.43           O  
ATOM   1454  N   LEU B 189      17.670 -72.335 -37.570  1.00 73.77           N  
ATOM   1455  CA  LEU B 189      18.527 -72.336 -36.389  1.00 73.77           C  
ATOM   1456  C   LEU B 189      19.998 -72.378 -36.786  1.00 73.77           C  
ATOM   1457  CB  LEU B 189      18.195 -73.528 -35.487  1.00 73.77           C  
ATOM   1458  O   LEU B 189      20.357 -72.991 -37.793  1.00 73.77           O  
ATOM   1459  CG  LEU B 189      16.977 -73.369 -34.575  1.00 73.77           C  
ATOM   1460  CD1 LEU B 189      16.375 -74.733 -34.254  1.00 73.77           C  
ATOM   1461  CD2 LEU B 189      17.360 -72.634 -33.295  1.00 73.77           C  
ATOM   1462  N   ARG B 190      20.709 -71.818 -36.047  1.00 63.90           N  
ATOM   1463  CA  ARG B 190      22.145 -71.786 -36.304  1.00 63.90           C  
ATOM   1464  C   ARG B 190      22.763 -73.170 -36.136  1.00 63.90           C  
ATOM   1465  CB  ARG B 190      22.836 -70.787 -35.373  1.00 63.90           C  
ATOM   1466  O   ARG B 190      22.508 -73.853 -35.142  1.00 63.90           O  
ATOM   1467  CG  ARG B 190      24.225 -70.375 -35.833  1.00 63.90           C  
ATOM   1468  CD  ARG B 190      24.802 -69.267 -34.963  1.00 63.90           C  
ATOM   1469  NE  ARG B 190      25.979 -68.658 -35.575  1.00 63.90           N  
ATOM   1470  NH1 ARG B 190      26.625 -67.507 -33.679  1.00 63.90           N  
ATOM   1471  NH2 ARG B 190      27.858 -67.338 -35.604  1.00 63.90           N  
ATOM   1472  CZ  ARG B 190      26.818 -67.836 -34.952  1.00 63.90           C  
ATOM   1473  N   ALA B 191      23.472 -73.863 -37.199  1.00 59.45           N  
ATOM   1474  CA  ALA B 191      24.123 -75.168 -37.129  1.00 59.45           C  
ATOM   1475  C   ALA B 191      25.356 -75.118 -36.230  1.00 59.45           C  
ATOM   1476  CB  ALA B 191      24.508 -75.646 -38.527  1.00 59.45           C  
ATOM   1477  O   ALA B 191      26.062 -74.108 -36.190  1.00 59.45           O  
ATOM   1478  N   ASN B 192      25.373 -75.806 -35.053  1.00 49.88           N  
ATOM   1479  CA  ASN B 192      26.496 -75.845 -34.122  1.00 49.88           C  
ATOM   1480  C   ASN B 192      27.791 -76.249 -34.822  1.00 49.88           C  
ATOM   1481  CB  ASN B 192      26.200 -76.799 -32.963  1.00 49.88           C  
ATOM   1482  O   ASN B 192      27.922 -77.382 -35.288  1.00 49.88           O  
ATOM   1483  CG  ASN B 192      25.380 -76.148 -31.866  1.00 49.88           C  
ATOM   1484  ND2 ASN B 192      24.781 -76.966 -31.009  1.00 49.88           N  
ATOM   1485  OD1 ASN B 192      25.286 -74.920 -31.790  1.00 49.88           O  
ATOM   1486  N   SER B 193      28.309 -75.722 -35.705  1.00 41.43           N  
ATOM   1487  CA  SER B 193      29.565 -76.140 -36.318  1.00 41.43           C  
ATOM   1488  C   SER B 193      30.658 -76.322 -35.271  1.00 41.43           C  
ATOM   1489  CB  SER B 193      30.016 -75.122 -37.366  1.00 41.43           C  
ATOM   1490  O   SER B 193      30.680 -75.617 -34.260  1.00 41.43           O  
ATOM   1491  OG  SER B 193      28.943 -74.774 -38.224  1.00 41.43           O  
ATOM   1492  N   ALA B 194      31.335 -77.678 -35.142  1.00 35.11           N  
ATOM   1493  CA  ALA B 194      32.580 -77.916 -34.416  1.00 35.11           C  
ATOM   1494  C   ALA B 194      33.595 -76.810 -34.692  1.00 35.11           C  
ATOM   1495  CB  ALA B 194      33.164 -79.275 -34.792  1.00 35.11           C  
ATOM   1496  O   ALA B 194      33.886 -76.501 -35.850  1.00 35.11           O  
ATOM   1497  N   VAL B 195      33.582 -75.816 -34.034  1.00 31.83           N  
ATOM   1498  CA  VAL B 195      34.715 -74.898 -34.088  1.00 31.83           C  
ATOM   1499  C   VAL B 195      36.021 -75.681 -33.975  1.00 31.83           C  
ATOM   1500  CB  VAL B 195      34.634 -73.831 -32.973  1.00 31.83           C  
ATOM   1501  O   VAL B 195      36.276 -76.330 -32.958  1.00 31.83           O  
ATOM   1502  CG1 VAL B 195      35.765 -72.814 -33.116  1.00 31.83           C  
ATOM   1503  CG2 VAL B 195      33.276 -73.133 -33.001  1.00 31.83           C  
ATOM   1504  N   LYS B 196      36.367 -76.550 -34.938  1.00 26.76           N  
ATOM   1505  CA  LYS B 196      37.733 -77.032 -34.753  1.00 26.76           C  
ATOM   1506  C   LYS B 196      38.704 -75.872 -34.558  1.00 26.76           C  
ATOM   1507  CB  LYS B 196      38.168 -77.884 -35.947  1.00 26.76           C  
ATOM   1508  O   LYS B 196      38.668 -74.892 -35.305  1.00 26.76           O  
ATOM   1509  CG  LYS B 196      37.853 -79.365 -35.797  1.00 26.76           C  
ATOM   1510  CD  LYS B 196      38.429 -80.178 -36.950  1.00 26.76           C  
ATOM   1511  CE  LYS B 196      38.076 -81.654 -36.826  1.00 26.76           C  
ATOM   1512  NZ  LYS B 196      38.624 -82.452 -37.963  1.00 26.76           N  
ATOM   1513  N   LEU B 197      39.181 -75.776 -33.355  1.00 21.50           N  
ATOM   1514  CA  LEU B 197      40.322 -74.902 -33.103  1.00 21.50           C  
ATOM   1515  C   LEU B 197      41.465 -75.209 -34.065  1.00 21.50           C  
ATOM   1516  CB  LEU B 197      40.803 -75.051 -31.657  1.00 21.50           C  
ATOM   1517  O   LEU B 197      42.008 -76.316 -34.057  1.00 21.50           O  
ATOM   1518  CG  LEU B 197      40.252 -74.038 -30.652  1.00 21.50           C  
ATOM   1519  CD1 LEU B 197      39.880 -74.734 -29.347  1.00 21.50           C  
ATOM   1520  CD2 LEU B 197      41.267 -72.928 -30.401  1.00 21.50           C  
ATOM   1521  N   GLN B 198      41.432 -75.118 -35.315  1.00 20.92           N  
ATOM   1522  CA  GLN B 198      42.803 -74.956 -35.787  1.00 20.92           C  
ATOM   1523  C   GLN B 198      43.419 -73.665 -35.257  1.00 20.92           C  
ATOM   1524  CB  GLN B 198      42.851 -74.972 -37.316  1.00 20.92           C  
ATOM   1525  O   GLN B 198      42.745 -72.635 -35.181  1.00 20.92           O  
ATOM   1526  CG  GLN B 198      42.993 -76.365 -37.913  1.00 20.92           C  
ATOM   1527  CD  GLN B 198      43.052 -76.351 -39.429  1.00 20.92           C  
ATOM   1528  NE2 GLN B 198      43.358 -77.500 -40.021  1.00 20.92           N  
ATOM   1529  OE1 GLN B 198      42.822 -75.316 -40.062  1.00 20.92           O  
TER    1530      GLN B 198                                                      
ATOM   1531  N   SER C   1       4.519  42.604  38.026  1.00 57.51           N  
ATOM   1532  CA  SER C   1       4.462  44.037  37.756  1.00 57.51           C  
ATOM   1533  C   SER C   1       3.020  44.526  37.671  1.00 57.51           C  
ATOM   1534  CB  SER C   1       5.198  44.367  36.457  1.00 57.51           C  
ATOM   1535  O   SER C   1       2.110  43.746  37.385  1.00 57.51           O  
ATOM   1536  OG  SER C   1       4.345  44.200  35.338  1.00 57.51           O  
ATOM   1537  N   ALA C   2       2.531  45.644  38.172  1.00 58.42           N  
ATOM   1538  CA  ALA C   2       1.215  46.275  38.112  1.00 58.42           C  
ATOM   1539  C   ALA C   2       0.622  46.173  36.709  1.00 58.42           C  
ATOM   1540  CB  ALA C   2       1.306  47.737  38.543  1.00 58.42           C  
ATOM   1541  O   ALA C   2      -0.577  45.933  36.552  1.00 58.42           O  
ATOM   1542  N   ASP C   3       1.469  46.127  35.758  1.00 76.46           N  
ATOM   1543  CA  ASP C   3       1.022  46.043  34.372  1.00 76.46           C  
ATOM   1544  C   ASP C   3       0.594  44.621  34.017  1.00 76.46           C  
ATOM   1545  CB  ASP C   3       2.126  46.512  33.422  1.00 76.46           C  
ATOM   1546  O   ASP C   3      -0.359  44.424  33.260  1.00 76.46           O  
ATOM   1547  CG  ASP C   3       2.288  48.022  33.399  1.00 76.46           C  
ATOM   1548  OD1 ASP C   3       1.369  48.740  33.849  1.00 76.46           O  
ATOM   1549  OD2 ASP C   3       3.342  48.497  32.924  1.00 76.46           O  
ATOM   1550  N   ALA C   4       1.213  43.600  34.539  1.00 79.99           N  
ATOM   1551  CA  ALA C   4       0.906  42.194  34.287  1.00 79.99           C  
ATOM   1552  C   ALA C   4      -0.480  41.832  34.812  1.00 79.99           C  
ATOM   1553  CB  ALA C   4       1.965  41.296  34.923  1.00 79.99           C  
ATOM   1554  O   ALA C   4      -1.253  41.157  34.128  1.00 79.99           O  
ATOM   1555  N   GLN C   5      -0.771  42.293  36.020  1.00 82.88           N  
ATOM   1556  CA  GLN C   5      -2.071  42.016  36.621  1.00 82.88           C  
ATOM   1557  C   GLN C   5      -3.192  42.713  35.854  1.00 82.88           C  
ATOM   1558  CB  GLN C   5      -2.089  42.452  38.087  1.00 82.88           C  
ATOM   1559  O   GLN C   5      -4.262  42.137  35.649  1.00 82.88           O  
ATOM   1560  CG  GLN C   5      -3.221  41.835  38.898  1.00 82.88           C  
ATOM   1561  CD  GLN C   5      -3.156  40.320  38.939  1.00 82.88           C  
ATOM   1562  NE2 GLN C   5      -4.316  39.680  39.037  1.00 82.88           N  
ATOM   1563  OE1 GLN C   5      -2.073  39.730  38.882  1.00 82.88           O  
ATOM   1564  N   SER C   6      -2.922  43.984  35.438  1.00 85.61           N  
ATOM   1565  CA  SER C   6      -3.898  44.732  34.652  1.00 85.61           C  
ATOM   1566  C   SER C   6      -4.162  44.057  33.310  1.00 85.61           C  
ATOM   1567  CB  SER C   6      -3.419  46.166  34.425  1.00 85.61           C  
ATOM   1568  O   SER C   6      -5.305  44.003  32.850  1.00 85.61           O  
ATOM   1569  OG  SER C   6      -4.299  47.093  35.035  1.00 85.61           O  
ATOM   1570  N   PHE C   7      -3.067  43.538  32.727  1.00 88.30           N  
ATOM   1571  CA  PHE C   7      -3.179  42.842  31.450  1.00 88.30           C  
ATOM   1572  C   PHE C   7      -3.974  41.552  31.605  1.00 88.30           C  
ATOM   1573  CB  PHE C   7      -1.790  42.538  30.879  1.00 88.30           C  
ATOM   1574  O   PHE C   7      -4.868  41.268  30.806  1.00 88.30           O  
ATOM   1575  CG  PHE C   7      -1.820  41.938  29.499  1.00 88.30           C  
ATOM   1576  CD1 PHE C   7      -1.417  40.625  29.289  1.00 88.30           C  
ATOM   1577  CD2 PHE C   7      -2.251  42.687  28.412  1.00 88.30           C  
ATOM   1578  CE1 PHE C   7      -1.443  40.067  28.013  1.00 88.30           C  
ATOM   1579  CE2 PHE C   7      -2.280  42.136  27.134  1.00 88.30           C  
ATOM   1580  CZ  PHE C   7      -1.875  40.826  26.937  1.00 88.30           C  
ATOM   1581  N   LEU C   8      -3.682  40.789  32.631  1.00 88.03           N  
ATOM   1582  CA  LEU C   8      -4.402  39.556  32.932  1.00 88.03           C  
ATOM   1583  C   LEU C   8      -5.890  39.829  33.126  1.00 88.03           C  
ATOM   1584  CB  LEU C   8      -3.825  38.891  34.185  1.00 88.03           C  
ATOM   1585  O   LEU C   8      -6.732  39.081  32.625  1.00 88.03           O  
ATOM   1586  CG  LEU C   8      -4.461  37.564  34.601  1.00 88.03           C  
ATOM   1587  CD1 LEU C   8      -4.124  36.474  33.589  1.00 88.03           C  
ATOM   1588  CD2 LEU C   8      -3.999  37.165  35.999  1.00 88.03           C  
ATOM   1589  N   ASN C   9      -6.254  40.914  33.837  1.00 84.89           N  
ATOM   1590  CA  ASN C   9      -7.646  41.278  34.081  1.00 84.89           C  
ATOM   1591  C   ASN C   9      -8.372  41.621  32.783  1.00 84.89           C  
ATOM   1592  CB  ASN C   9      -7.731  42.449  35.062  1.00 84.89           C  
ATOM   1593  O   ASN C   9      -9.544  41.280  32.613  1.00 84.89           O  
ATOM   1594  CG  ASN C   9      -7.470  42.030  36.495  1.00 84.89           C  
ATOM   1595  ND2 ASN C   9      -7.122  42.993  37.341  1.00 84.89           N  
ATOM   1596  OD1 ASN C   9      -7.580  40.851  36.840  1.00 84.89           O  
ATOM   1597  N   ARG C  10      -7.596  42.243  31.929  1.00 86.98           N  
ATOM   1598  CA  ARG C  10      -8.187  42.592  30.640  1.00 86.98           C  
ATOM   1599  C   ARG C  10      -8.463  41.343  29.809  1.00 86.98           C  
ATOM   1600  CB  ARG C  10      -7.270  43.543  29.868  1.00 86.98           C  
ATOM   1601  O   ARG C  10      -9.483  41.263  29.121  1.00 86.98           O  
ATOM   1602  CG  ARG C  10      -8.012  44.514  28.963  1.00 86.98           C  
ATOM   1603  CD  ARG C  10      -9.017  45.353  29.739  1.00 86.98           C  
ATOM   1604  NE  ARG C  10      -9.868  46.136  28.848  1.00 86.98           N  
ATOM   1605  NH1 ARG C  10     -11.795  45.836  30.087  1.00 86.98           N  
ATOM   1606  NH2 ARG C  10     -11.848  47.075  28.159  1.00 86.98           N  
ATOM   1607  CZ  ARG C  10     -11.168  46.347  29.033  1.00 86.98           C  
ATOM   1608  N   VAL C  11      -7.493  40.392  29.796  1.00 89.38           N  
ATOM   1609  CA  VAL C  11      -7.636  39.146  29.050  1.00 89.38           C  
ATOM   1610  C   VAL C  11      -8.826  38.355  29.588  1.00 89.38           C  
ATOM   1611  CB  VAL C  11      -6.351  38.291  29.121  1.00 89.38           C  
ATOM   1612  O   VAL C  11      -9.605  37.790  28.816  1.00 89.38           O  
ATOM   1613  CG1 VAL C  11      -6.576  36.923  28.478  1.00 89.38           C  
ATOM   1614  CG2 VAL C  11      -5.189  39.017  28.447  1.00 89.38           C  
ATOM   1615  N   CYS C  12      -9.016  38.314  30.892  1.00 86.32           N  
ATOM   1616  CA  CYS C  12     -10.126  37.607  31.520  1.00 86.32           C  
ATOM   1617  C   CYS C  12     -11.461  38.222  31.119  1.00 86.32           C  
ATOM   1618  CB  CYS C  12      -9.982  37.626  33.042  1.00 86.32           C  
ATOM   1619  O   CYS C  12     -12.441  37.505  30.907  1.00 86.32           O  
ATOM   1620  SG  CYS C  12      -9.193  36.149  33.718  1.00 86.32           S  
ATOM   1621  N   GLY C  13     -11.447  39.600  30.908  1.00 76.74           N  
ATOM   1622  CA  GLY C  13     -12.660  40.308  30.533  1.00 76.74           C  
ATOM   1623  C   GLY C  13     -13.887  39.832  31.288  1.00 76.74           C  
ATOM   1624  O   GLY C  13     -13.854  39.696  32.513  1.00 76.74           O  
ATOM   1625  N   VAL C  14     -14.968  39.529  30.558  1.00 73.76           N  
ATOM   1626  CA  VAL C  14     -16.245  39.153  31.155  1.00 73.76           C  
ATOM   1627  C   VAL C  14     -16.349  37.631  31.239  1.00 73.76           C  
ATOM   1628  CB  VAL C  14     -17.437  39.725  30.355  1.00 73.76           C  
ATOM   1629  O   VAL C  14     -17.359  37.096  31.702  1.00 73.76           O  
ATOM   1630  CG1 VAL C  14     -18.027  40.943  31.062  1.00 73.76           C  
ATOM   1631  CG2 VAL C  14     -17.002  40.085  28.936  1.00 73.76           C  
ATOM   1632  N   SER C  15     -15.301  36.847  30.913  1.00 79.13           N  
ATOM   1633  CA  SER C  15     -15.334  35.393  30.803  1.00 79.13           C  
ATOM   1634  C   SER C  15     -15.370  34.735  32.179  1.00 79.13           C  
ATOM   1635  CB  SER C  15     -14.124  34.886  30.018  1.00 79.13           C  
ATOM   1636  O   SER C  15     -15.813  33.593  32.315  1.00 79.13           O  
ATOM   1637  OG  SER C  15     -12.936  35.029  30.778  1.00 79.13           O  
ATOM   1638  N   ALA C  16     -15.035  35.327  33.256  1.00 79.38           N  
ATOM   1639  CA  ALA C  16     -14.968  34.798  34.616  1.00 79.38           C  
ATOM   1640  C   ALA C  16     -13.983  33.636  34.705  1.00 79.38           C  
ATOM   1641  CB  ALA C  16     -16.352  34.355  35.084  1.00 79.38           C  
ATOM   1642  O   ALA C  16     -14.029  32.845  35.650  1.00 79.38           O  
ATOM   1643  N   ALA C  17     -13.123  33.490  33.765  1.00 82.93           N  
ATOM   1644  CA  ALA C  17     -12.155  32.397  33.741  1.00 82.93           C  
ATOM   1645  C   ALA C  17     -10.989  32.675  34.685  1.00 82.93           C  
ATOM   1646  CB  ALA C  17     -11.643  32.170  32.320  1.00 82.93           C  
ATOM   1647  O   ALA C  17     -10.559  33.822  34.829  1.00 82.93           O  
ATOM   1648  N   ARG C  18     -10.585  31.655  35.340  1.00 88.98           N  
ATOM   1649  CA  ARG C  18      -9.374  31.733  36.151  1.00 88.98           C  
ATOM   1650  C   ARG C  18      -8.144  31.343  35.338  1.00 88.98           C  
ATOM   1651  CB  ARG C  18      -9.493  30.834  37.384  1.00 88.98           C  
ATOM   1652  O   ARG C  18      -7.941  30.166  35.036  1.00 88.98           O  
ATOM   1653  CG  ARG C  18     -10.594  31.251  38.346  1.00 88.98           C  
ATOM   1654  CD  ARG C  18     -10.692  30.305  39.535  1.00 88.98           C  
ATOM   1655  NE  ARG C  18      -9.500  30.372  40.376  1.00 88.98           N  
ATOM   1656  NH1 ARG C  18     -10.182  28.713  41.832  1.00 88.98           N  
ATOM   1657  NH2 ARG C  18      -8.165  29.757  42.140  1.00 88.98           N  
ATOM   1658  CZ  ARG C  18      -9.285  29.614  41.447  1.00 88.98           C  
ATOM   1659  N   LEU C  19      -7.347  32.383  35.091  1.00 92.79           N  
ATOM   1660  CA  LEU C  19      -6.289  32.188  34.106  1.00 92.79           C  
ATOM   1661  C   LEU C  19      -4.914  32.314  34.754  1.00 92.79           C  
ATOM   1662  CB  LEU C  19      -6.423  33.201  32.966  1.00 92.79           C  
ATOM   1663  O   LEU C  19      -4.725  33.120  35.668  1.00 92.79           O  
ATOM   1664  CG  LEU C  19      -7.736  33.168  32.181  1.00 92.79           C  
ATOM   1665  CD1 LEU C  19      -7.797  34.336  31.202  1.00 92.79           C  
ATOM   1666  CD2 LEU C  19      -7.887  31.840  31.447  1.00 92.79           C  
ATOM   1667  N   THR C  20      -4.012  31.491  34.368  1.00 91.02           N  
ATOM   1668  CA  THR C  20      -2.605  31.563  34.745  1.00 91.02           C  
ATOM   1669  C   THR C  20      -1.726  31.779  33.517  1.00 91.02           C  
ATOM   1670  CB  THR C  20      -2.157  30.286  35.481  1.00 91.02           C  
ATOM   1671  O   THR C  20      -1.794  31.011  32.555  1.00 91.02           O  
ATOM   1672  CG2 THR C  20      -0.733  30.426  36.008  1.00 91.02           C  
ATOM   1673  OG1 THR C  20      -3.041  30.042  36.583  1.00 91.02           O  
ATOM   1674  N   PRO C  21      -0.930  32.871  33.565  1.00 91.45           N  
ATOM   1675  CA  PRO C  21      -0.088  33.160  32.402  1.00 91.45           C  
ATOM   1676  C   PRO C  21       0.971  32.087  32.159  1.00 91.45           C  
ATOM   1677  CB  PRO C  21       0.564  34.498  32.763  1.00 91.45           C  
ATOM   1678  O   PRO C  21       1.556  31.564  33.112  1.00 91.45           O  
ATOM   1679  CG  PRO C  21       0.345  34.645  34.234  1.00 91.45           C  
ATOM   1680  CD  PRO C  21      -0.714  33.669  34.659  1.00 91.45           C  
ATOM   1681  N   CYS C  22       1.162  31.758  30.908  1.00 89.79           N  
ATOM   1682  CA  CYS C  22       2.191  30.796  30.530  1.00 89.79           C  
ATOM   1683  C   CYS C  22       3.536  31.485  30.334  1.00 89.79           C  
ATOM   1684  CB  CYS C  22       1.793  30.060  29.251  1.00 89.79           C  
ATOM   1685  O   CYS C  22       4.584  30.838  30.391  1.00 89.79           O  
ATOM   1686  SG  CYS C  22       0.291  29.071  29.417  1.00 89.79           S  
ATOM   1687  N   GLY C  23       3.520  32.771  30.061  1.00 83.34           N  
ATOM   1688  CA  GLY C  23       4.723  33.582  29.959  1.00 83.34           C  
ATOM   1689  C   GLY C  23       4.940  34.481  31.161  1.00 83.34           C  
ATOM   1690  O   GLY C  23       4.247  34.352  32.172  1.00 83.34           O  
ATOM   1691  N   THR C  24       5.958  35.388  31.118  1.00 81.61           N  
ATOM   1692  CA  THR C  24       6.282  36.300  32.210  1.00 81.61           C  
ATOM   1693  C   THR C  24       5.816  37.717  31.888  1.00 81.61           C  
ATOM   1694  CB  THR C  24       7.795  36.308  32.500  1.00 81.61           C  
ATOM   1695  O   THR C  24       6.128  38.251  30.822  1.00 81.61           O  
ATOM   1696  CG2 THR C  24       8.191  35.133  33.387  1.00 81.61           C  
ATOM   1697  OG1 THR C  24       8.513  36.221  31.263  1.00 81.61           O  
ATOM   1698  N   GLY C  25       4.986  38.231  32.880  1.00 73.81           N  
ATOM   1699  CA  GLY C  25       4.512  39.595  32.703  1.00 73.81           C  
ATOM   1700  C   GLY C  25       3.597  39.758  31.505  1.00 73.81           C  
ATOM   1701  O   GLY C  25       2.602  39.042  31.375  1.00 73.81           O  
ATOM   1702  N   THR C  26       4.035  40.699  30.614  1.00 80.03           N  
ATOM   1703  CA  THR C  26       3.286  40.962  29.391  1.00 80.03           C  
ATOM   1704  C   THR C  26       4.011  40.389  28.177  1.00 80.03           C  
ATOM   1705  CB  THR C  26       3.058  42.472  29.190  1.00 80.03           C  
ATOM   1706  O   THR C  26       3.648  40.679  27.036  1.00 80.03           O  
ATOM   1707  CG2 THR C  26       2.158  43.043  30.281  1.00 80.03           C  
ATOM   1708  OG1 THR C  26       4.320  43.149  29.224  1.00 80.03           O  
ATOM   1709  N   SER C  27       4.999  39.575  28.497  1.00 83.98           N  
ATOM   1710  CA  SER C  27       5.807  39.009  27.421  1.00 83.98           C  
ATOM   1711  C   SER C  27       5.066  37.884  26.707  1.00 83.98           C  
ATOM   1712  CB  SER C  27       7.138  38.490  27.965  1.00 83.98           C  
ATOM   1713  O   SER C  27       4.214  37.220  27.301  1.00 83.98           O  
ATOM   1714  OG  SER C  27       6.925  37.483  28.940  1.00 83.98           O  
ATOM   1715  N   THR C  28       5.415  37.663  25.420  1.00 87.06           N  
ATOM   1716  CA  THR C  28       4.785  36.637  24.596  1.00 87.06           C  
ATOM   1717  C   THR C  28       5.274  35.248  24.994  1.00 87.06           C  
ATOM   1718  CB  THR C  28       5.064  36.874  23.100  1.00 87.06           C  
ATOM   1719  O   THR C  28       6.386  35.098  25.505  1.00 87.06           O  
ATOM   1720  CG2 THR C  28       4.439  38.181  22.623  1.00 87.06           C  
ATOM   1721  OG1 THR C  28       6.480  36.928  22.887  1.00 87.06           O  
ATOM   1722  N   ASP C  29       4.427  34.247  24.877  1.00 89.70           N  
ATOM   1723  CA  ASP C  29       4.752  32.839  25.080  1.00 89.70           C  
ATOM   1724  C   ASP C  29       5.221  32.190  23.780  1.00 89.70           C  
ATOM   1725  CB  ASP C  29       3.544  32.084  25.638  1.00 89.70           C  
ATOM   1726  O   ASP C  29       4.412  31.908  22.893  1.00 89.70           O  
ATOM   1727  CG  ASP C  29       3.832  30.617  25.906  1.00 89.70           C  
ATOM   1728  OD1 ASP C  29       4.990  30.272  26.225  1.00 89.70           O  
ATOM   1729  OD2 ASP C  29       2.894  29.799  25.793  1.00 89.70           O  
ATOM   1730  N   VAL C  30       6.548  31.916  23.693  1.00 90.92           N  
ATOM   1731  CA  VAL C  30       7.124  31.373  22.468  1.00 90.92           C  
ATOM   1732  C   VAL C  30       6.957  29.855  22.447  1.00 90.92           C  
ATOM   1733  CB  VAL C  30       8.617  31.746  22.328  1.00 90.92           C  
ATOM   1734  O   VAL C  30       7.410  29.161  23.360  1.00 90.92           O  
ATOM   1735  CG1 VAL C  30       9.196  31.181  21.032  1.00 90.92           C  
ATOM   1736  CG2 VAL C  30       8.795  33.262  22.381  1.00 90.92           C  
ATOM   1737  N   VAL C  31       6.299  29.377  21.387  1.00 88.74           N  
ATOM   1738  CA  VAL C  31       6.061  27.940  21.293  1.00 88.74           C  
ATOM   1739  C   VAL C  31       6.501  27.432  19.922  1.00 88.74           C  
ATOM   1740  CB  VAL C  31       4.575  27.595  21.537  1.00 88.74           C  
ATOM   1741  O   VAL C  31       6.427  28.161  18.930  1.00 88.74           O  
ATOM   1742  CG1 VAL C  31       4.196  27.838  22.997  1.00 88.74           C  
ATOM   1743  CG2 VAL C  31       3.678  28.409  20.606  1.00 88.74           C  
ATOM   1744  N   TYR C  32       6.997  26.210  19.885  1.00 90.56           N  
ATOM   1745  CA  TYR C  32       7.379  25.505  18.667  1.00 90.56           C  
ATOM   1746  C   TYR C  32       6.286  24.538  18.230  1.00 90.56           C  
ATOM   1747  CB  TYR C  32       8.694  24.747  18.875  1.00 90.56           C  
ATOM   1748  O   TYR C  32       6.085  23.494  18.856  1.00 90.56           O  
ATOM   1749  CG  TYR C  32       9.332  24.275  17.591  1.00 90.56           C  
ATOM   1750  CD1 TYR C  32       9.668  22.935  17.409  1.00 90.56           C  
ATOM   1751  CD2 TYR C  32       9.600  25.166  16.558  1.00 90.56           C  
ATOM   1752  CE1 TYR C  32      10.258  22.495  16.229  1.00 90.56           C  
ATOM   1753  CE2 TYR C  32      10.189  24.738  15.373  1.00 90.56           C  
ATOM   1754  OH  TYR C  32      11.097  22.973  14.047  1.00 90.56           O  
ATOM   1755  CZ  TYR C  32      10.514  23.402  15.218  1.00 90.56           C  
ATOM   1756  N   ARG C  33       5.549  24.954  17.091  1.00 91.72           N  
ATOM   1757  CA  ARG C  33       4.358  24.207  16.700  1.00 91.72           C  
ATOM   1758  C   ARG C  33       4.333  23.964  15.194  1.00 91.72           C  
ATOM   1759  CB  ARG C  33       3.091  24.950  17.132  1.00 91.72           C  
ATOM   1760  O   ARG C  33       5.110  24.566  14.450  1.00 91.72           O  
ATOM   1761  CG  ARG C  33       2.994  25.181  18.631  1.00 91.72           C  
ATOM   1762  CD  ARG C  33       2.648  23.900  19.378  1.00 91.72           C  
ATOM   1763  NE  ARG C  33       1.304  23.433  19.053  1.00 91.72           N  
ATOM   1764  NH1 ARG C  33       0.333  24.236  20.990  1.00 91.72           N  
ATOM   1765  NH2 ARG C  33      -0.942  23.137  19.433  1.00 91.72           N  
ATOM   1766  CZ  ARG C  33       0.235  23.603  19.826  1.00 91.72           C  
ATOM   1767  N   ALA C  34       3.403  23.044  14.807  1.00 95.72           N  
ATOM   1768  CA  ALA C  34       3.233  22.729  13.391  1.00 95.72           C  
ATOM   1769  C   ALA C  34       2.321  23.745  12.708  1.00 95.72           C  
ATOM   1770  CB  ALA C  34       2.672  21.319  13.223  1.00 95.72           C  
ATOM   1771  O   ALA C  34       1.277  24.114  13.251  1.00 95.72           O  
ATOM   1772  N   PHE C  35       2.746  24.146  11.498  1.00 94.68           N  
ATOM   1773  CA  PHE C  35       1.971  25.122  10.741  1.00 94.68           C  
ATOM   1774  C   PHE C  35       1.853  24.704   9.280  1.00 94.68           C  
ATOM   1775  CB  PHE C  35       2.610  26.511  10.840  1.00 94.68           C  
ATOM   1776  O   PHE C  35       2.770  24.094   8.727  1.00 94.68           O  
ATOM   1777  CG  PHE C  35       2.489  27.139  12.202  1.00 94.68           C  
ATOM   1778  CD1 PHE C  35       1.357  27.866  12.549  1.00 94.68           C  
ATOM   1779  CD2 PHE C  35       3.509  27.002  13.135  1.00 94.68           C  
ATOM   1780  CE1 PHE C  35       1.243  28.449  13.809  1.00 94.68           C  
ATOM   1781  CE2 PHE C  35       3.401  27.582  14.397  1.00 94.68           C  
ATOM   1782  CZ  PHE C  35       2.268  28.306  14.731  1.00 94.68           C  
ATOM   1783  N   ASP C  36       0.723  24.969   8.726  1.00 93.16           N  
ATOM   1784  CA  ASP C  36       0.501  24.937   7.284  1.00 93.16           C  
ATOM   1785  C   ASP C  36       0.615  26.334   6.679  1.00 93.16           C  
ATOM   1786  CB  ASP C  36      -0.869  24.335   6.964  1.00 93.16           C  
ATOM   1787  O   ASP C  36      -0.330  27.123   6.745  1.00 93.16           O  
ATOM   1788  CG  ASP C  36      -1.098  24.137   5.476  1.00 93.16           C  
ATOM   1789  OD1 ASP C  36      -0.255  24.579   4.666  1.00 93.16           O  
ATOM   1790  OD2 ASP C  36      -2.131  23.536   5.111  1.00 93.16           O  
ATOM   1791  N   ILE C  37       1.738  26.547   6.039  1.00 90.61           N  
ATOM   1792  CA  ILE C  37       2.052  27.914   5.637  1.00 90.61           C  
ATOM   1793  C   ILE C  37       2.122  28.001   4.115  1.00 90.61           C  
ATOM   1794  CB  ILE C  37       3.379  28.396   6.264  1.00 90.61           C  
ATOM   1795  O   ILE C  37       2.682  27.118   3.461  1.00 90.61           O  
ATOM   1796  CG1 ILE C  37       3.271  28.422   7.792  1.00 90.61           C  
ATOM   1797  CG2 ILE C  37       3.764  29.775   5.719  1.00 90.61           C  
ATOM   1798  CD1 ILE C  37       4.574  28.766   8.500  1.00 90.61           C  
ATOM   1799  N   TYR C  38       1.516  29.016   3.618  1.00 90.14           N  
ATOM   1800  CA  TYR C  38       1.610  29.352   2.202  1.00 90.14           C  
ATOM   1801  C   TYR C  38       1.578  30.861   1.996  1.00 90.14           C  
ATOM   1802  CB  TYR C  38       0.473  28.693   1.416  1.00 90.14           C  
ATOM   1803  O   TYR C  38       0.508  31.475   2.021  1.00 90.14           O  
ATOM   1804  CG  TYR C  38       0.547  28.930  -0.073  1.00 90.14           C  
ATOM   1805  CD1 TYR C  38      -0.338  29.801  -0.704  1.00 90.14           C  
ATOM   1806  CD2 TYR C  38       1.500  28.283  -0.851  1.00 90.14           C  
ATOM   1807  CE1 TYR C  38      -0.275  30.021  -2.076  1.00 90.14           C  
ATOM   1808  CE2 TYR C  38       1.573  28.495  -2.224  1.00 90.14           C  
ATOM   1809  OH  TYR C  38       0.750  29.579  -4.185  1.00 90.14           O  
ATOM   1810  CZ  TYR C  38       0.683  29.365  -2.827  1.00 90.14           C  
ATOM   1811  N   ASN C  39       2.739  31.437   1.779  1.00 87.36           N  
ATOM   1812  CA  ASN C  39       2.847  32.858   1.468  1.00 87.36           C  
ATOM   1813  C   ASN C  39       3.785  33.104   0.290  1.00 87.36           C  
ATOM   1814  CB  ASN C  39       3.318  33.642   2.695  1.00 87.36           C  
ATOM   1815  O   ASN C  39       4.150  32.169  -0.425  1.00 87.36           O  
ATOM   1816  CG  ASN C  39       4.668  33.176   3.202  1.00 87.36           C  
ATOM   1817  ND2 ASN C  39       4.862  33.236   4.514  1.00 87.36           N  
ATOM   1818  OD1 ASN C  39       5.531  32.767   2.421  1.00 87.36           O  
ATOM   1819  N   ASP C  40       4.087  34.347   0.030  1.00 82.68           N  
ATOM   1820  CA  ASP C  40       4.867  34.702  -1.152  1.00 82.68           C  
ATOM   1821  C   ASP C  40       6.293  34.165  -1.051  1.00 82.68           C  
ATOM   1822  CB  ASP C  40       4.889  36.220  -1.344  1.00 82.68           C  
ATOM   1823  O   ASP C  40       6.928  33.882  -2.068  1.00 82.68           O  
ATOM   1824  CG  ASP C  40       3.516  36.800  -1.638  1.00 82.68           C  
ATOM   1825  OD1 ASP C  40       2.613  36.046  -2.060  1.00 82.68           O  
ATOM   1826  OD2 ASP C  40       3.338  38.023  -1.448  1.00 82.68           O  
ATOM   1827  N   LYS C  41       6.699  33.846   0.122  1.00 81.94           N  
ATOM   1828  CA  LYS C  41       8.109  33.517   0.314  1.00 81.94           C  
ATOM   1829  C   LYS C  41       8.288  32.037   0.642  1.00 81.94           C  
ATOM   1830  CB  LYS C  41       8.715  34.377   1.424  1.00 81.94           C  
ATOM   1831  O   LYS C  41       9.188  31.383   0.111  1.00 81.94           O  
ATOM   1832  CG  LYS C  41       8.868  35.845   1.056  1.00 81.94           C  
ATOM   1833  CD  LYS C  41       9.562  36.629   2.162  1.00 81.94           C  
ATOM   1834  CE  LYS C  41       9.671  38.108   1.816  1.00 81.94           C  
ATOM   1835  NZ  LYS C  41      10.319  38.888   2.914  1.00 81.94           N  
ATOM   1836  N   VAL C  42       7.445  31.609   1.471  1.00 84.79           N  
ATOM   1837  CA  VAL C  42       7.669  30.264   1.991  1.00 84.79           C  
ATOM   1838  C   VAL C  42       6.365  29.471   1.953  1.00 84.79           C  
ATOM   1839  CB  VAL C  42       8.232  30.297   3.429  1.00 84.79           C  
ATOM   1840  O   VAL C  42       5.277  30.050   2.002  1.00 84.79           O  
ATOM   1841  CG1 VAL C  42       9.224  29.156   3.648  1.00 84.79           C  
ATOM   1842  CG2 VAL C  42       8.892  31.645   3.712  1.00 84.79           C  
ATOM   1843  N   ALA C  43       6.484  28.194   1.692  1.00 92.20           N  
ATOM   1844  CA  ALA C  43       5.336  27.292   1.724  1.00 92.20           C  
ATOM   1845  C   ALA C  43       5.731  25.920   2.262  1.00 92.20           C  
ATOM   1846  CB  ALA C  43       4.725  27.158   0.331  1.00 92.20           C  
ATOM   1847  O   ALA C  43       6.852  25.457   2.037  1.00 92.20           O  
ATOM   1848  N   GLY C  44       4.876  25.350   3.068  1.00 92.47           N  
ATOM   1849  CA  GLY C  44       5.155  24.011   3.561  1.00 92.47           C  
ATOM   1850  C   GLY C  44       4.322  23.636   4.772  1.00 92.47           C  
ATOM   1851  O   GLY C  44       3.525  24.442   5.258  1.00 92.47           O  
ATOM   1852  N   PHE C  45       4.337  22.443   5.165  1.00 95.07           N  
ATOM   1853  CA  PHE C  45       3.761  21.898   6.388  1.00 95.07           C  
ATOM   1854  C   PHE C  45       4.856  21.448   7.348  1.00 95.07           C  
ATOM   1855  CB  PHE C  45       2.828  20.725   6.069  1.00 95.07           C  
ATOM   1856  O   PHE C  45       5.337  20.316   7.263  1.00 95.07           O  
ATOM   1857  CG  PHE C  45       2.081  20.201   7.266  1.00 95.07           C  
ATOM   1858  CD1 PHE C  45       2.247  18.886   7.685  1.00 95.07           C  
ATOM   1859  CD2 PHE C  45       1.213  21.023   7.972  1.00 95.07           C  
ATOM   1860  CE1 PHE C  45       1.556  18.398   8.792  1.00 95.07           C  
ATOM   1861  CE2 PHE C  45       0.519  20.543   9.079  1.00 95.07           C  
ATOM   1862  CZ  PHE C  45       0.692  19.230   9.487  1.00 95.07           C  
ATOM   1863  N   ALA C  46       5.214  22.446   8.276  1.00 94.29           N  
ATOM   1864  CA  ALA C  46       6.389  22.231   9.116  1.00 94.29           C  
ATOM   1865  C   ALA C  46       6.214  22.887  10.483  1.00 94.29           C  
ATOM   1866  CB  ALA C  46       7.641  22.770   8.427  1.00 94.29           C  
ATOM   1867  O   ALA C  46       5.172  23.483  10.763  1.00 94.29           O  
ATOM   1868  N   LYS C  47       7.242  22.671  11.314  1.00 93.23           N  
ATOM   1869  CA  LYS C  47       7.245  23.301  12.631  1.00 93.23           C  
ATOM   1870  C   LYS C  47       7.929  24.664  12.588  1.00 93.23           C  
ATOM   1871  CB  LYS C  47       7.937  22.400  13.655  1.00 93.23           C  
ATOM   1872  O   LYS C  47       8.961  24.826  11.932  1.00 93.23           O  
ATOM   1873  CG  LYS C  47       7.148  21.148  14.011  1.00 93.23           C  
ATOM   1874  CD  LYS C  47       7.815  20.369  15.138  1.00 93.23           C  
ATOM   1875  CE  LYS C  47       6.977  19.171  15.563  1.00 93.23           C  
ATOM   1876  NZ  LYS C  47       7.645  18.381  16.640  1.00 93.23           N  
ATOM   1877  N   PHE C  48       7.301  25.591  13.231  1.00 90.36           N  
ATOM   1878  CA  PHE C  48       7.819  26.951  13.317  1.00 90.36           C  
ATOM   1879  C   PHE C  48       7.673  27.497  14.733  1.00 90.36           C  
ATOM   1880  CB  PHE C  48       7.096  27.867  12.325  1.00 90.36           C  
ATOM   1881  O   PHE C  48       6.853  27.006  15.511  1.00 90.36           O  
ATOM   1882  CG  PHE C  48       7.300  27.482  10.884  1.00 90.36           C  
ATOM   1883  CD1 PHE C  48       8.324  28.051  10.137  1.00 90.36           C  
ATOM   1884  CD2 PHE C  48       6.467  26.551  10.277  1.00 90.36           C  
ATOM   1885  CE1 PHE C  48       8.515  27.696   8.803  1.00 90.36           C  
ATOM   1886  CE2 PHE C  48       6.652  26.192   8.945  1.00 90.36           C  
ATOM   1887  CZ  PHE C  48       7.676  26.767   8.210  1.00 90.36           C  
ATOM   1888  N   LEU C  49       8.440  28.568  15.000  1.00 89.17           N  
ATOM   1889  CA  LEU C  49       8.302  29.273  16.270  1.00 89.17           C  
ATOM   1890  C   LEU C  49       7.200  30.324  16.192  1.00 89.17           C  
ATOM   1891  CB  LEU C  49       9.627  29.933  16.662  1.00 89.17           C  
ATOM   1892  O   LEU C  49       7.166  31.125  15.254  1.00 89.17           O  
ATOM   1893  CG  LEU C  49      10.724  28.999  17.175  1.00 89.17           C  
ATOM   1894  CD1 LEU C  49      12.091  29.660  17.033  1.00 89.17           C  
ATOM   1895  CD2 LEU C  49      10.461  28.609  18.625  1.00 89.17           C  
ATOM   1896  N   LYS C  50       6.286  30.211  17.060  1.00 88.38           N  
ATOM   1897  CA  LYS C  50       5.287  31.264  17.215  1.00 88.38           C  
ATOM   1898  C   LYS C  50       5.662  32.216  18.347  1.00 88.38           C  
ATOM   1899  CB  LYS C  50       3.906  30.660  17.474  1.00 88.38           C  
ATOM   1900  O   LYS C  50       5.670  31.825  19.516  1.00 88.38           O  
ATOM   1901  CG  LYS C  50       2.774  31.677  17.465  1.00 88.38           C  
ATOM   1902  CD  LYS C  50       2.427  32.115  16.048  1.00 88.38           C  
ATOM   1903  CE  LYS C  50       1.222  33.047  16.030  1.00 88.38           C  
ATOM   1904  NZ  LYS C  50       0.900  33.508  14.646  1.00 88.38           N  
ATOM   1905  N   THR C  51       5.830  33.491  17.974  1.00 87.54           N  
ATOM   1906  CA  THR C  51       6.440  34.398  18.941  1.00 87.54           C  
ATOM   1907  C   THR C  51       5.514  35.573  19.240  1.00 87.54           C  
ATOM   1908  CB  THR C  51       7.796  34.925  18.434  1.00 87.54           C  
ATOM   1909  O   THR C  51       5.798  36.385  20.123  1.00 87.54           O  
ATOM   1910  CG2 THR C  51       8.791  33.786  18.240  1.00 87.54           C  
ATOM   1911  OG1 THR C  51       7.604  35.595  17.182  1.00 87.54           O  
ATOM   1912  N   ASN C  52       4.442  35.733  18.699  1.00 84.32           N  
ATOM   1913  CA  ASN C  52       3.653  36.954  18.817  1.00 84.32           C  
ATOM   1914  C   ASN C  52       2.389  36.728  19.641  1.00 84.32           C  
ATOM   1915  CB  ASN C  52       3.293  37.497  17.432  1.00 84.32           C  
ATOM   1916  O   ASN C  52       1.440  37.510  19.558  1.00 84.32           O  
ATOM   1917  CG  ASN C  52       2.504  36.504  16.602  1.00 84.32           C  
ATOM   1918  ND2 ASN C  52       1.845  36.994  15.559  1.00 84.32           N  
ATOM   1919  OD1 ASN C  52       2.485  35.306  16.897  1.00 84.32           O  
ATOM   1920  N   CYS C  53       2.344  35.646  20.420  1.00 89.99           N  
ATOM   1921  CA  CYS C  53       1.135  35.355  21.181  1.00 89.99           C  
ATOM   1922  C   CYS C  53       1.455  35.154  22.658  1.00 89.99           C  
ATOM   1923  CB  CYS C  53       0.439  34.112  20.628  1.00 89.99           C  
ATOM   1924  O   CYS C  53       2.505  34.607  23.001  1.00 89.99           O  
ATOM   1925  SG  CYS C  53      -0.135  34.296  18.925  1.00 89.99           S  
ATOM   1926  N   CYS C  54       0.549  35.717  23.464  1.00 91.76           N  
ATOM   1927  CA  CYS C  54       0.540  35.387  24.884  1.00 91.76           C  
ATOM   1928  C   CYS C  54      -0.483  34.298  25.185  1.00 91.76           C  
ATOM   1929  CB  CYS C  54       0.237  36.629  25.721  1.00 91.76           C  
ATOM   1930  O   CYS C  54      -1.602  34.333  24.670  1.00 91.76           O  
ATOM   1931  SG  CYS C  54       1.365  38.007  25.415  1.00 91.76           S  
ATOM   1932  N   ARG C  55      -0.093  33.382  26.067  1.00 93.53           N  
ATOM   1933  CA  ARG C  55      -1.017  32.291  26.359  1.00 93.53           C  
ATOM   1934  C   ARG C  55      -1.325  32.220  27.851  1.00 93.53           C  
ATOM   1935  CB  ARG C  55      -0.444  30.957  25.878  1.00 93.53           C  
ATOM   1936  O   ARG C  55      -0.442  32.434  28.684  1.00 93.53           O  
ATOM   1937  CG  ARG C  55      -0.445  30.795  24.366  1.00 93.53           C  
ATOM   1938  CD  ARG C  55      -0.011  29.397  23.948  1.00 93.53           C  
ATOM   1939  NE  ARG C  55       1.381  29.136  24.301  1.00 93.53           N  
ATOM   1940  NH1 ARG C  55       1.320  26.896  23.740  1.00 93.53           N  
ATOM   1941  NH2 ARG C  55       3.254  27.829  24.544  1.00 93.53           N  
ATOM   1942  CZ  ARG C  55       1.982  27.955  24.194  1.00 93.53           C  
ATOM   1943  N   PHE C  56      -2.517  31.954  28.139  1.00 94.29           N  
ATOM   1944  CA  PHE C  56      -2.999  31.772  29.503  1.00 94.29           C  
ATOM   1945  C   PHE C  56      -3.768  30.462  29.635  1.00 94.29           C  
ATOM   1946  CB  PHE C  56      -3.888  32.947  29.921  1.00 94.29           C  
ATOM   1947  O   PHE C  56      -4.607  30.142  28.791  1.00 94.29           O  
ATOM   1948  CG  PHE C  56      -3.217  34.289  29.801  1.00 94.29           C  
ATOM   1949  CD1 PHE C  56      -2.634  34.891  30.909  1.00 94.29           C  
ATOM   1950  CD2 PHE C  56      -3.170  34.947  28.579  1.00 94.29           C  
ATOM   1951  CE1 PHE C  56      -2.012  36.133  30.800  1.00 94.29           C  
ATOM   1952  CE2 PHE C  56      -2.551  36.188  28.463  1.00 94.29           C  
ATOM   1953  CZ  PHE C  56      -1.973  36.780  29.575  1.00 94.29           C  
ATOM   1954  N   GLN C  57      -3.443  29.743  30.630  1.00 95.08           N  
ATOM   1955  CA  GLN C  57      -4.110  28.461  30.830  1.00 95.08           C  
ATOM   1956  C   GLN C  57      -5.173  28.558  31.920  1.00 95.08           C  
ATOM   1957  CB  GLN C  57      -3.092  27.376  31.186  1.00 95.08           C  
ATOM   1958  O   GLN C  57      -4.951  29.185  32.958  1.00 95.08           O  
ATOM   1959  CG  GLN C  57      -3.682  25.973  31.243  1.00 95.08           C  
ATOM   1960  CD  GLN C  57      -2.635  24.906  31.500  1.00 95.08           C  
ATOM   1961  NE2 GLN C  57      -3.008  23.648  31.290  1.00 95.08           N  
ATOM   1962  OE1 GLN C  57      -1.501  25.209  31.884  1.00 95.08           O  
ATOM   1963  N   GLU C  58      -6.319  27.952  31.715  1.00 94.78           N  
ATOM   1964  CA  GLU C  58      -7.461  28.021  32.621  1.00 94.78           C  
ATOM   1965  C   GLU C  58      -7.331  27.005  33.752  1.00 94.78           C  
ATOM   1966  CB  GLU C  58      -8.769  27.795  31.858  1.00 94.78           C  
ATOM   1967  O   GLU C  58      -6.796  25.912  33.553  1.00 94.78           O  
ATOM   1968  CG  GLU C  58     -10.014  28.182  32.642  1.00 94.78           C  
ATOM   1969  CD  GLU C  58     -11.289  28.111  31.817  1.00 94.78           C  
ATOM   1970  OE1 GLU C  58     -12.340  28.610  32.280  1.00 94.78           O  
ATOM   1971  OE2 GLU C  58     -11.237  27.551  30.699  1.00 94.78           O  
ATOM   1972  N   LYS C  59      -7.808  27.399  34.900  1.00 94.66           N  
ATOM   1973  CA  LYS C  59      -7.878  26.519  36.063  1.00 94.66           C  
ATOM   1974  C   LYS C  59      -9.319  26.121  36.366  1.00 94.66           C  
ATOM   1975  CB  LYS C  59      -7.253  27.193  37.285  1.00 94.66           C  
ATOM   1976  O   LYS C  59     -10.241  26.917  36.176  1.00 94.66           O  
ATOM   1977  CG  LYS C  59      -5.757  27.443  37.157  1.00 94.66           C  
ATOM   1978  CD  LYS C  59      -5.193  28.110  38.405  1.00 94.66           C  
ATOM   1979  CE  LYS C  59      -3.704  28.395  38.263  1.00 94.66           C  
ATOM   1980  NZ  LYS C  59      -3.147  29.052  39.484  1.00 94.66           N  
ATOM   1981  N   ASP C  60      -9.429  25.004  36.765  1.00 91.15           N  
ATOM   1982  CA  ASP C  60     -10.766  24.568  37.157  1.00 91.15           C  
ATOM   1983  C   ASP C  60     -11.088  24.998  38.586  1.00 91.15           C  
ATOM   1984  CB  ASP C  60     -10.897  23.049  37.022  1.00 91.15           C  
ATOM   1985  O   ASP C  60     -10.329  25.752  39.198  1.00 91.15           O  
ATOM   1986  CG  ASP C  60      -9.994  22.290  37.979  1.00 91.15           C  
ATOM   1987  OD1 ASP C  60      -9.439  22.907  38.914  1.00 91.15           O  
ATOM   1988  OD2 ASP C  60      -9.835  21.064  37.795  1.00 91.15           O  
ATOM   1989  N   GLU C  61     -12.212  24.596  39.157  1.00 89.62           N  
ATOM   1990  CA  GLU C  61     -12.685  24.968  40.487  1.00 89.62           C  
ATOM   1991  C   GLU C  61     -11.723  24.486  41.570  1.00 89.62           C  
ATOM   1992  CB  GLU C  61     -14.085  24.403  40.738  1.00 89.62           C  
ATOM   1993  O   GLU C  61     -11.591  25.121  42.618  1.00 89.62           O  
ATOM   1994  CG  GLU C  61     -15.168  25.035  39.876  1.00 89.62           C  
ATOM   1995  CD  GLU C  61     -16.560  24.502  40.173  1.00 89.62           C  
ATOM   1996  OE1 GLU C  61     -17.538  24.981  39.557  1.00 89.62           O  
ATOM   1997  OE2 GLU C  61     -16.674  23.598  41.031  1.00 89.62           O  
ATOM   1998  N   ASP C  62     -10.950  23.395  41.361  1.00 93.32           N  
ATOM   1999  CA  ASP C  62     -10.001  22.823  42.311  1.00 93.32           C  
ATOM   2000  C   ASP C  62      -8.590  23.353  42.065  1.00 93.32           C  
ATOM   2001  CB  ASP C  62     -10.011  21.296  42.227  1.00 93.32           C  
ATOM   2002  O   ASP C  62      -7.617  22.818  42.600  1.00 93.32           O  
ATOM   2003  CG  ASP C  62     -11.362  20.692  42.570  1.00 93.32           C  
ATOM   2004  OD1 ASP C  62     -11.992  21.128  43.557  1.00 93.32           O  
ATOM   2005  OD2 ASP C  62     -11.798  19.770  41.847  1.00 93.32           O  
ATOM   2006  N   ASP C  63      -8.407  24.330  41.186  1.00 90.58           N  
ATOM   2007  CA  ASP C  63      -7.149  25.006  40.885  1.00 90.58           C  
ATOM   2008  C   ASP C  63      -6.214  24.099  40.088  1.00 90.58           C  
ATOM   2009  CB  ASP C  63      -6.464  25.464  42.175  1.00 90.58           C  
ATOM   2010  O   ASP C  63      -4.993  24.252  40.147  1.00 90.58           O  
ATOM   2011  CG  ASP C  63      -6.853  26.873  42.586  1.00 90.58           C  
ATOM   2012  OD1 ASP C  63      -7.275  27.667  41.717  1.00 90.58           O  
ATOM   2013  OD2 ASP C  63      -6.734  27.193  43.788  1.00 90.58           O  
ATOM   2014  N   ASN C  64      -6.916  23.179  39.378  1.00 93.47           N  
ATOM   2015  CA  ASN C  64      -6.122  22.350  38.477  1.00 93.47           C  
ATOM   2016  C   ASN C  64      -6.058  22.949  37.074  1.00 93.47           C  
ATOM   2017  CB  ASN C  64      -6.683  20.927  38.421  1.00 93.47           C  
ATOM   2018  O   ASN C  64      -7.044  23.505  36.587  1.00 93.47           O  
ATOM   2019  CG  ASN C  64      -6.677  20.244  39.774  1.00 93.47           C  
ATOM   2020  ND2 ASN C  64      -7.793  19.619  40.128  1.00 93.47           N  
ATOM   2021  OD1 ASN C  64      -5.677  20.279  40.496  1.00 93.47           O  
ATOM   2022  N   LEU C  65      -4.930  22.846  36.489  1.00 93.60           N  
ATOM   2023  CA  LEU C  65      -4.763  23.334  35.124  1.00 93.60           C  
ATOM   2024  C   LEU C  65      -5.454  22.409  34.128  1.00 93.60           C  
ATOM   2025  CB  LEU C  65      -3.276  23.457  34.777  1.00 93.60           C  
ATOM   2026  O   LEU C  65      -5.254  21.193  34.161  1.00 93.60           O  
ATOM   2027  CG  LEU C  65      -2.468  24.457  35.605  1.00 93.60           C  
ATOM   2028  CD1 LEU C  65      -0.982  24.331  35.285  1.00 93.60           C  
ATOM   2029  CD2 LEU C  65      -2.956  25.879  35.353  1.00 93.60           C  
ATOM   2030  N   ILE C  66      -6.302  22.982  33.326  1.00 93.26           N  
ATOM   2031  CA  ILE C  66      -7.040  22.173  32.362  1.00 93.26           C  
ATOM   2032  C   ILE C  66      -6.603  22.535  30.944  1.00 93.26           C  
ATOM   2033  CB  ILE C  66      -8.566  22.360  32.517  1.00 93.26           C  
ATOM   2034  O   ILE C  66      -5.962  23.566  30.730  1.00 93.26           O  
ATOM   2035  CG1 ILE C  66      -8.939  23.841  32.387  1.00 93.26           C  
ATOM   2036  CG2 ILE C  66      -9.046  21.790  33.855  1.00 93.26           C  
ATOM   2037  CD1 ILE C  66     -10.438  24.104  32.382  1.00 93.26           C  
ATOM   2038  N   ASP C  67      -6.854  21.610  30.016  1.00 93.56           N  
ATOM   2039  CA  ASP C  67      -6.505  21.830  28.616  1.00 93.56           C  
ATOM   2040  C   ASP C  67      -7.427  22.866  27.976  1.00 93.56           C  
ATOM   2041  CB  ASP C  67      -6.566  20.517  27.834  1.00 93.56           C  
ATOM   2042  O   ASP C  67      -8.218  22.537  27.090  1.00 93.56           O  
ATOM   2043  CG  ASP C  67      -6.016  20.640  26.424  1.00 93.56           C  
ATOM   2044  OD1 ASP C  67      -5.027  21.376  26.217  1.00 93.56           O  
ATOM   2045  OD2 ASP C  67      -6.579  19.998  25.511  1.00 93.56           O  
ATOM   2046  N   SER C  68      -7.398  24.061  28.436  1.00 95.65           N  
ATOM   2047  CA  SER C  68      -8.135  25.233  27.973  1.00 95.65           C  
ATOM   2048  C   SER C  68      -7.274  26.489  28.041  1.00 95.65           C  
ATOM   2049  CB  SER C  68      -9.405  25.429  28.802  1.00 95.65           C  
ATOM   2050  O   SER C  68      -6.861  26.908  29.125  1.00 95.65           O  
ATOM   2051  OG  SER C  68     -10.109  26.583  28.376  1.00 95.65           O  
ATOM   2052  N   TYR C  69      -7.062  27.042  26.881  1.00 95.53           N  
ATOM   2053  CA  TYR C  69      -6.111  28.145  26.802  1.00 95.53           C  
ATOM   2054  C   TYR C  69      -6.753  29.374  26.170  1.00 95.53           C  
ATOM   2055  CB  TYR C  69      -4.873  27.731  25.999  1.00 95.53           C  
ATOM   2056  O   TYR C  69      -7.582  29.253  25.265  1.00 95.53           O  
ATOM   2057  CG  TYR C  69      -4.005  26.717  26.703  1.00 95.53           C  
ATOM   2058  CD1 TYR C  69      -2.821  27.100  27.329  1.00 95.53           C  
ATOM   2059  CD2 TYR C  69      -4.365  25.374  26.742  1.00 95.53           C  
ATOM   2060  CE1 TYR C  69      -2.016  26.168  27.977  1.00 95.53           C  
ATOM   2061  CE2 TYR C  69      -3.568  24.434  27.387  1.00 95.53           C  
ATOM   2062  OH  TYR C  69      -1.605  23.913  28.640  1.00 95.53           O  
ATOM   2063  CZ  TYR C  69      -2.398  24.840  28.001  1.00 95.53           C  
ATOM   2064  N   PHE C  70      -6.402  30.493  26.722  1.00 94.93           N  
ATOM   2065  CA  PHE C  70      -6.649  31.768  26.058  1.00 94.93           C  
ATOM   2066  C   PHE C  70      -5.410  32.235  25.304  1.00 94.93           C  
ATOM   2067  CB  PHE C  70      -7.077  32.831  27.075  1.00 94.93           C  
ATOM   2068  O   PHE C  70      -4.369  32.496  25.911  1.00 94.93           O  
ATOM   2069  CG  PHE C  70      -8.498  32.681  27.547  1.00 94.93           C  
ATOM   2070  CD1 PHE C  70      -9.382  33.752  27.486  1.00 94.93           C  
ATOM   2071  CD2 PHE C  70      -8.950  31.470  28.054  1.00 94.93           C  
ATOM   2072  CE1 PHE C  70     -10.698  33.616  27.922  1.00 94.93           C  
ATOM   2073  CE2 PHE C  70     -10.263  31.327  28.492  1.00 94.93           C  
ATOM   2074  CZ  PHE C  70     -11.135  32.401  28.427  1.00 94.93           C  
ATOM   2075  N   VAL C  71      -5.546  32.353  24.043  1.00 93.78           N  
ATOM   2076  CA  VAL C  71      -4.424  32.764  23.207  1.00 93.78           C  
ATOM   2077  C   VAL C  71      -4.631  34.200  22.732  1.00 93.78           C  
ATOM   2078  CB  VAL C  71      -4.245  31.823  21.994  1.00 93.78           C  
ATOM   2079  O   VAL C  71      -5.564  34.482  21.977  1.00 93.78           O  
ATOM   2080  CG1 VAL C  71      -3.053  32.259  21.143  1.00 93.78           C  
ATOM   2081  CG2 VAL C  71      -4.072  30.379  22.461  1.00 93.78           C  
ATOM   2082  N   VAL C  72      -3.760  35.070  23.199  1.00 93.78           N  
ATOM   2083  CA  VAL C  72      -3.886  36.491  22.894  1.00 93.78           C  
ATOM   2084  C   VAL C  72      -2.818  36.900  21.883  1.00 93.78           C  
ATOM   2085  CB  VAL C  72      -3.774  37.358  24.169  1.00 93.78           C  
ATOM   2086  O   VAL C  72      -1.623  36.867  22.186  1.00 93.78           O  
ATOM   2087  CG1 VAL C  72      -3.983  38.834  23.838  1.00 93.78           C  
ATOM   2088  CG2 VAL C  72      -4.781  36.894  25.219  1.00 93.78           C  
ATOM   2089  N   LYS C  73      -3.286  37.276  20.776  1.00 92.45           N  
ATOM   2090  CA  LYS C  73      -2.373  37.656  19.702  1.00 92.45           C  
ATOM   2091  C   LYS C  73      -2.263  39.173  19.584  1.00 92.45           C  
ATOM   2092  CB  LYS C  73      -2.831  37.059  18.371  1.00 92.45           C  
ATOM   2093  O   LYS C  73      -3.277  39.873  19.549  1.00 92.45           O  
ATOM   2094  CG  LYS C  73      -1.865  37.298  17.220  1.00 92.45           C  
ATOM   2095  CD  LYS C  73      -2.356  36.648  15.933  1.00 92.45           C  
ATOM   2096  CE  LYS C  73      -1.389  36.885  14.781  1.00 92.45           C  
ATOM   2097  NZ  LYS C  73      -1.856  36.231  13.522  1.00 92.45           N  
ATOM   2098  N   ARG C  74      -1.051  39.661  19.519  1.00 90.83           N  
ATOM   2099  CA  ARG C  74      -0.808  41.075  19.256  1.00 90.83           C  
ATOM   2100  C   ARG C  74      -0.896  41.378  17.764  1.00 90.83           C  
ATOM   2101  CB  ARG C  74       0.561  41.495  19.796  1.00 90.83           C  
ATOM   2102  O   ARG C  74      -0.305  40.671  16.946  1.00 90.83           O  
ATOM   2103  CG  ARG C  74       0.679  41.409  21.310  1.00 90.83           C  
ATOM   2104  CD  ARG C  74       2.056  41.842  21.794  1.00 90.83           C  
ATOM   2105  NE  ARG C  74       2.197  41.676  23.237  1.00 90.83           N  
ATOM   2106  NH1 ARG C  74       4.394  42.386  23.313  1.00 90.83           N  
ATOM   2107  NH2 ARG C  74       3.322  41.751  25.238  1.00 90.83           N  
ATOM   2108  CZ  ARG C  74       3.304  41.938  23.926  1.00 90.83           C  
ATOM   2109  N   HIS C  75      -1.678  42.378  17.492  1.00 87.98           N  
ATOM   2110  CA  HIS C  75      -1.912  42.646  16.077  1.00 87.98           C  
ATOM   2111  C   HIS C  75      -1.650  44.110  15.743  1.00 87.98           C  
ATOM   2112  CB  HIS C  75      -3.343  42.267  15.691  1.00 87.98           C  
ATOM   2113  O   HIS C  75      -1.390  44.918  16.637  1.00 87.98           O  
ATOM   2114  CG  HIS C  75      -3.441  40.976  14.943  1.00 87.98           C  
ATOM   2115  CD2 HIS C  75      -3.940  39.772  15.309  1.00 87.98           C  
ATOM   2116  ND1 HIS C  75      -2.985  40.828  13.651  1.00 87.98           N  
ATOM   2117  CE1 HIS C  75      -3.202  39.585  13.253  1.00 87.98           C  
ATOM   2118  NE2 HIS C  75      -3.780  38.923  14.241  1.00 87.98           N  
ATOM   2119  N   THR C  76      -1.592  44.400  14.386  1.00 88.64           N  
ATOM   2120  CA  THR C  76      -1.681  45.761  13.870  1.00 88.64           C  
ATOM   2121  C   THR C  76      -3.129  46.244  13.866  1.00 88.64           C  
ATOM   2122  CB  THR C  76      -1.101  45.859  12.447  1.00 88.64           C  
ATOM   2123  O   THR C  76      -4.058  45.436  13.916  1.00 88.64           O  
ATOM   2124  CG2 THR C  76       0.359  45.417  12.417  1.00 88.64           C  
ATOM   2125  OG1 THR C  76      -1.861  45.019  11.569  1.00 88.64           O  
ATOM   2126  N   PHE C  77      -3.357  47.561  13.805  1.00 91.51           N  
ATOM   2127  CA  PHE C  77      -4.699  48.129  13.857  1.00 91.51           C  
ATOM   2128  C   PHE C  77      -5.533  47.657  12.672  1.00 91.51           C  
ATOM   2129  CB  PHE C  77      -4.637  49.659  13.878  1.00 91.51           C  
ATOM   2130  O   PHE C  77      -6.708  47.319  12.829  1.00 91.51           O  
ATOM   2131  CG  PHE C  77      -4.802  50.255  15.250  1.00 91.51           C  
ATOM   2132  CD1 PHE C  77      -6.068  50.506  15.766  1.00 91.51           C  
ATOM   2133  CD2 PHE C  77      -3.692  50.564  16.025  1.00 91.51           C  
ATOM   2134  CE1 PHE C  77      -6.224  51.057  17.036  1.00 91.51           C  
ATOM   2135  CE2 PHE C  77      -3.840  51.115  17.294  1.00 91.51           C  
ATOM   2136  CZ  PHE C  77      -5.107  51.362  17.797  1.00 91.51           C  
ATOM   2137  N   SER C  78      -4.915  47.589  11.535  1.00 91.27           N  
ATOM   2138  CA  SER C  78      -5.618  47.163  10.329  1.00 91.27           C  
ATOM   2139  C   SER C  78      -6.081  45.715  10.442  1.00 91.27           C  
ATOM   2140  CB  SER C  78      -4.722  47.326   9.100  1.00 91.27           C  
ATOM   2141  O   SER C  78      -7.230  45.399  10.128  1.00 91.27           O  
ATOM   2142  OG  SER C  78      -4.968  46.296   8.158  1.00 91.27           O  
ATOM   2143  N   ASN C  79      -5.234  44.802  10.913  1.00 89.26           N  
ATOM   2144  CA  ASN C  79      -5.563  43.386  11.043  1.00 89.26           C  
ATOM   2145  C   ASN C  79      -6.573  43.145  12.161  1.00 89.26           C  
ATOM   2146  CB  ASN C  79      -4.297  42.561  11.284  1.00 89.26           C  
ATOM   2147  O   ASN C  79      -7.437  42.275  12.045  1.00 89.26           O  
ATOM   2148  CG  ASN C  79      -3.517  42.302  10.010  1.00 89.26           C  
ATOM   2149  ND2 ASN C  79      -2.273  41.861  10.155  1.00 89.26           N  
ATOM   2150  OD1 ASN C  79      -4.028  42.496   8.904  1.00 89.26           O  
ATOM   2151  N   TYR C  80      -6.415  43.877  13.185  1.00 92.87           N  
ATOM   2152  CA  TYR C  80      -7.344  43.827  14.308  1.00 92.87           C  
ATOM   2153  C   TYR C  80      -8.766  44.137  13.854  1.00 92.87           C  
ATOM   2154  CB  TYR C  80      -6.920  44.813  15.402  1.00 92.87           C  
ATOM   2155  O   TYR C  80      -9.692  43.368  14.124  1.00 92.87           O  
ATOM   2156  CG  TYR C  80      -7.932  44.961  16.512  1.00 92.87           C  
ATOM   2157  CD1 TYR C  80      -8.906  45.955  16.465  1.00 92.87           C  
ATOM   2158  CD2 TYR C  80      -7.915  44.108  17.610  1.00 92.87           C  
ATOM   2159  CE1 TYR C  80      -9.839  46.097  17.486  1.00 92.87           C  
ATOM   2160  CE2 TYR C  80      -8.844  44.240  18.637  1.00 92.87           C  
ATOM   2161  OH  TYR C  80     -10.722  45.371  19.581  1.00 92.87           O  
ATOM   2162  CZ  TYR C  80      -9.800  45.236  18.566  1.00 92.87           C  
ATOM   2163  N   GLN C  81      -8.961  45.273  13.097  1.00 93.86           N  
ATOM   2164  CA  GLN C  81     -10.273  45.679  12.604  1.00 93.86           C  
ATOM   2165  C   GLN C  81     -10.826  44.663  11.609  1.00 93.86           C  
ATOM   2166  CB  GLN C  81     -10.198  47.062  11.956  1.00 93.86           C  
ATOM   2167  O   GLN C  81     -12.015  44.340  11.639  1.00 93.86           O  
ATOM   2168  CG  GLN C  81     -10.248  48.212  12.953  1.00 93.86           C  
ATOM   2169  CD  GLN C  81     -10.055  49.567  12.297  1.00 93.86           C  
ATOM   2170  NE2 GLN C  81     -10.263  50.632  13.063  1.00 93.86           N  
ATOM   2171  OE1 GLN C  81      -9.720  49.655  11.111  1.00 93.86           O  
ATOM   2172  N   HIS C  82      -9.929  44.174  10.847  1.00 93.80           N  
ATOM   2173  CA  HIS C  82     -10.328  43.198   9.839  1.00 93.80           C  
ATOM   2174  C   HIS C  82     -10.837  41.915  10.486  1.00 93.80           C  
ATOM   2175  CB  HIS C  82      -9.159  42.886   8.903  1.00 93.80           C  
ATOM   2176  O   HIS C  82     -11.917  41.428  10.143  1.00 93.80           O  
ATOM   2177  CG  HIS C  82      -9.469  41.834   7.886  1.00 93.80           C  
ATOM   2178  CD2 HIS C  82      -9.019  40.564   7.756  1.00 93.80           C  
ATOM   2179  ND1 HIS C  82     -10.341  42.044   6.840  1.00 93.80           N  
ATOM   2180  CE1 HIS C  82     -10.415  40.944   6.109  1.00 93.80           C  
ATOM   2181  NE2 HIS C  82      -9.622  40.031   6.643  1.00 93.80           N  
ATOM   2182  N   GLU C  83     -10.116  41.350  11.391  1.00 93.49           N  
ATOM   2183  CA  GLU C  83     -10.490  40.095  12.036  1.00 93.49           C  
ATOM   2184  C   GLU C  83     -11.769  40.254  12.853  1.00 93.49           C  
ATOM   2185  CB  GLU C  83      -9.354  39.590  12.930  1.00 93.49           C  
ATOM   2186  O   GLU C  83     -12.583  39.331  12.926  1.00 93.49           O  
ATOM   2187  CG  GLU C  83      -8.817  38.224  12.529  1.00 93.49           C  
ATOM   2188  CD  GLU C  83      -7.762  37.690  13.486  1.00 93.49           C  
ATOM   2189  OE1 GLU C  83      -7.289  36.547  13.291  1.00 93.49           O  
ATOM   2190  OE2 GLU C  83      -7.407  38.419  14.438  1.00 93.49           O  
ATOM   2191  N   GLU C  84     -11.926  41.429  13.435  1.00 94.34           N  
ATOM   2192  CA  GLU C  84     -13.148  41.710  14.183  1.00 94.34           C  
ATOM   2193  C   GLU C  84     -14.369  41.704  13.269  1.00 94.34           C  
ATOM   2194  CB  GLU C  84     -13.038  43.055  14.906  1.00 94.34           C  
ATOM   2195  O   GLU C  84     -15.411  41.147  13.620  1.00 94.34           O  
ATOM   2196  CG  GLU C  84     -14.185  43.331  15.868  1.00 94.34           C  
ATOM   2197  CD  GLU C  84     -14.028  44.637  16.630  1.00 94.34           C  
ATOM   2198  OE1 GLU C  84     -14.517  44.733  17.778  1.00 94.34           O  
ATOM   2199  OE2 GLU C  84     -13.411  45.573  16.073  1.00 94.34           O  
ATOM   2200  N   THR C  85     -14.233  42.311  12.082  1.00 94.73           N  
ATOM   2201  CA  THR C  85     -15.321  42.360  11.111  1.00 94.73           C  
ATOM   2202  C   THR C  85     -15.715  40.953  10.669  1.00 94.73           C  
ATOM   2203  CB  THR C  85     -14.933  43.198   9.879  1.00 94.73           C  
ATOM   2204  O   THR C  85     -16.900  40.616  10.638  1.00 94.73           O  
ATOM   2205  CG2 THR C  85     -16.092  43.296   8.893  1.00 94.73           C  
ATOM   2206  OG1 THR C  85     -14.567  44.517  10.301  1.00 94.73           O  
ATOM   2207  N   ILE C  86     -14.735  40.142  10.392  1.00 95.23           N  
ATOM   2208  CA  ILE C  86     -14.986  38.781   9.932  1.00 95.23           C  
ATOM   2209  C   ILE C  86     -15.583  37.953  11.068  1.00 95.23           C  
ATOM   2210  CB  ILE C  86     -13.695  38.115   9.405  1.00 95.23           C  
ATOM   2211  O   ILE C  86     -16.546  37.210  10.863  1.00 95.23           O  
ATOM   2212  CG1 ILE C  86     -13.164  38.873   8.182  1.00 95.23           C  
ATOM   2213  CG2 ILE C  86     -13.945  36.642   9.070  1.00 95.23           C  
ATOM   2214  CD1 ILE C  86     -14.098  38.840   6.980  1.00 95.23           C  
ATOM   2215  N   TYR C  87     -15.038  38.035  12.285  1.00 95.82           N  
ATOM   2216  CA  TYR C  87     -15.540  37.315  13.451  1.00 95.82           C  
ATOM   2217  C   TYR C  87     -17.014  37.623  13.689  1.00 95.82           C  
ATOM   2218  CB  TYR C  87     -14.724  37.673  14.696  1.00 95.82           C  
ATOM   2219  O   TYR C  87     -17.811  36.717  13.942  1.00 95.82           O  
ATOM   2220  CG  TYR C  87     -15.289  37.104  15.976  1.00 95.82           C  
ATOM   2221  CD1 TYR C  87     -15.963  37.917  16.884  1.00 95.82           C  
ATOM   2222  CD2 TYR C  87     -15.148  35.754  16.279  1.00 95.82           C  
ATOM   2223  CE1 TYR C  87     -16.483  37.398  18.065  1.00 95.82           C  
ATOM   2224  CE2 TYR C  87     -15.664  35.225  17.457  1.00 95.82           C  
ATOM   2225  OH  TYR C  87     -16.842  35.534  19.510  1.00 95.82           O  
ATOM   2226  CZ  TYR C  87     -16.329  36.053  18.342  1.00 95.82           C  
ATOM   2227  N   ASN C  88     -17.402  38.895  13.551  1.00 95.01           N  
ATOM   2228  CA  ASN C  88     -18.779  39.310  13.797  1.00 95.01           C  
ATOM   2229  C   ASN C  88     -19.739  38.693  12.785  1.00 95.01           C  
ATOM   2230  CB  ASN C  88     -18.892  40.836  13.775  1.00 95.01           C  
ATOM   2231  O   ASN C  88     -20.904  38.442  13.101  1.00 95.01           O  
ATOM   2232  CG  ASN C  88     -18.286  41.484  15.004  1.00 95.01           C  
ATOM   2233  ND2 ASN C  88     -17.804  42.712  14.850  1.00 95.01           N  
ATOM   2234  OD1 ASN C  88     -18.252  40.887  16.083  1.00 95.01           O  
ATOM   2235  N   LEU C  89     -19.220  38.396  11.640  1.00 95.10           N  
ATOM   2236  CA  LEU C  89     -20.053  37.786  10.609  1.00 95.10           C  
ATOM   2237  C   LEU C  89     -20.217  36.290  10.857  1.00 95.10           C  
ATOM   2238  CB  LEU C  89     -19.450  38.023   9.223  1.00 95.10           C  
ATOM   2239  O   LEU C  89     -21.210  35.692  10.438  1.00 95.10           O  
ATOM   2240  CG  LEU C  89     -19.498  39.459   8.698  1.00 95.10           C  
ATOM   2241  CD1 LEU C  89     -18.644  39.594   7.442  1.00 95.10           C  
ATOM   2242  CD2 LEU C  89     -20.938  39.879   8.420  1.00 95.10           C  
ATOM   2243  N   LEU C  90     -19.305  35.661  11.645  1.00 95.70           N  
ATOM   2244  CA  LEU C  90     -19.270  34.207  11.750  1.00 95.70           C  
ATOM   2245  C   LEU C  90     -19.489  33.760  13.191  1.00 95.70           C  
ATOM   2246  CB  LEU C  90     -17.935  33.664  11.232  1.00 95.70           C  
ATOM   2247  O   LEU C  90     -19.640  32.566  13.460  1.00 95.70           O  
ATOM   2248  CG  LEU C  90     -17.666  33.839   9.737  1.00 95.70           C  
ATOM   2249  CD1 LEU C  90     -16.220  33.479   9.413  1.00 95.70           C  
ATOM   2250  CD2 LEU C  90     -18.630  32.990   8.916  1.00 95.70           C  
ATOM   2251  N   LYS C  91     -19.558  34.560  14.145  1.00 94.86           N  
ATOM   2252  CA  LYS C  91     -19.529  34.284  15.579  1.00 94.86           C  
ATOM   2253  C   LYS C  91     -20.700  33.395  15.991  1.00 94.86           C  
ATOM   2254  CB  LYS C  91     -19.555  35.588  16.377  1.00 94.86           C  
ATOM   2255  O   LYS C  91     -20.626  32.692  17.001  1.00 94.86           O  
ATOM   2256  CG  LYS C  91     -20.839  36.388  16.216  1.00 94.86           C  
ATOM   2257  CD  LYS C  91     -20.808  37.668  17.041  1.00 94.86           C  
ATOM   2258  CE  LYS C  91     -22.095  38.466  16.886  1.00 94.86           C  
ATOM   2259  NZ  LYS C  91     -22.086  39.701  17.726  1.00 94.86           N  
ATOM   2260  N   ASP C  92     -21.795  33.362  15.170  1.00 94.53           N  
ATOM   2261  CA  ASP C  92     -22.978  32.584  15.524  1.00 94.53           C  
ATOM   2262  C   ASP C  92     -22.794  31.111  15.167  1.00 94.53           C  
ATOM   2263  CB  ASP C  92     -24.218  33.144  14.824  1.00 94.53           C  
ATOM   2264  O   ASP C  92     -23.566  30.258  15.611  1.00 94.53           O  
ATOM   2265  CG  ASP C  92     -24.577  34.546  15.284  1.00 94.53           C  
ATOM   2266  OD1 ASP C  92     -24.375  34.867  16.475  1.00 94.53           O  
ATOM   2267  OD2 ASP C  92     -25.069  35.335  14.450  1.00 94.53           O  
ATOM   2268  N   CYS C  93     -21.779  30.857  14.443  1.00 96.39           N  
ATOM   2269  CA  CYS C  93     -21.468  29.469  14.123  1.00 96.39           C  
ATOM   2270  C   CYS C  93     -20.868  28.752  15.327  1.00 96.39           C  
ATOM   2271  CB  CYS C  93     -20.502  29.395  12.941  1.00 96.39           C  
ATOM   2272  O   CYS C  93     -19.919  29.245  15.938  1.00 96.39           O  
ATOM   2273  SG  CYS C  93     -19.992  27.713  12.522  1.00 96.39           S  
ATOM   2274  N   PRO C  94     -21.404  27.613  15.711  1.00 94.64           N  
ATOM   2275  CA  PRO C  94     -20.926  26.882  16.886  1.00 94.64           C  
ATOM   2276  C   PRO C  94     -19.499  26.366  16.720  1.00 94.64           C  
ATOM   2277  CB  PRO C  94     -21.916  25.720  17.005  1.00 94.64           C  
ATOM   2278  O   PRO C  94     -18.847  26.011  17.705  1.00 94.64           O  
ATOM   2279  CG  PRO C  94     -22.710  25.764  15.740  1.00 94.64           C  
ATOM   2280  CD  PRO C  94     -22.434  27.068  15.048  1.00 94.64           C  
ATOM   2281  N   ALA C  95     -18.997  26.367  15.536  1.00 96.79           N  
ATOM   2282  CA  ALA C  95     -17.660  25.845  15.269  1.00 96.79           C  
ATOM   2283  C   ALA C  95     -16.604  26.936  15.422  1.00 96.79           C  
ATOM   2284  CB  ALA C  95     -17.594  25.238  13.869  1.00 96.79           C  
ATOM   2285  O   ALA C  95     -15.418  26.699  15.184  1.00 96.79           O  
ATOM   2286  N   VAL C  96     -17.004  28.147  15.802  1.00 97.72           N  
ATOM   2287  CA  VAL C  96     -16.081  29.267  15.950  1.00 97.72           C  
ATOM   2288  C   VAL C  96     -15.789  29.505  17.430  1.00 97.72           C  
ATOM   2289  CB  VAL C  96     -16.642  30.554  15.304  1.00 97.72           C  
ATOM   2290  O   VAL C  96     -16.711  29.595  18.244  1.00 97.72           O  
ATOM   2291  CG1 VAL C  96     -15.720  31.741  15.576  1.00 97.72           C  
ATOM   2292  CG2 VAL C  96     -16.835  30.356  13.802  1.00 97.72           C  
ATOM   2293  N   ALA C  97     -14.579  29.598  17.773  1.00 96.77           N  
ATOM   2294  CA  ALA C  97     -14.181  29.884  19.149  1.00 96.77           C  
ATOM   2295  C   ALA C  97     -14.523  31.322  19.530  1.00 96.77           C  
ATOM   2296  CB  ALA C  97     -12.688  29.628  19.336  1.00 96.77           C  
ATOM   2297  O   ALA C  97     -14.418  32.231  18.704  1.00 96.77           O  
ATOM   2298  N   LYS C  98     -14.842  31.522  20.756  1.00 94.96           N  
ATOM   2299  CA  LYS C  98     -15.172  32.856  21.248  1.00 94.96           C  
ATOM   2300  C   LYS C  98     -13.947  33.766  21.233  1.00 94.96           C  
ATOM   2301  CB  LYS C  98     -15.750  32.780  22.661  1.00 94.96           C  
ATOM   2302  O   LYS C  98     -12.845  33.339  21.584  1.00 94.96           O  
ATOM   2303  CG  LYS C  98     -16.486  34.038  23.099  1.00 94.96           C  
ATOM   2304  CD  LYS C  98     -17.138  33.858  24.463  1.00 94.96           C  
ATOM   2305  CE  LYS C  98     -17.807  35.141  24.937  1.00 94.96           C  
ATOM   2306  NZ  LYS C  98     -18.486  34.958  26.255  1.00 94.96           N  
ATOM   2307  N   HIS C  99     -14.157  34.979  20.725  1.00 94.71           N  
ATOM   2308  CA  HIS C  99     -13.091  35.973  20.662  1.00 94.71           C  
ATOM   2309  C   HIS C  99     -13.433  37.202  21.498  1.00 94.71           C  
ATOM   2310  CB  HIS C  99     -12.825  36.382  19.212  1.00 94.71           C  
ATOM   2311  O   HIS C  99     -14.609  37.493  21.727  1.00 94.71           O  
ATOM   2312  CG  HIS C  99     -12.151  35.320  18.403  1.00 94.71           C  
ATOM   2313  CD2 HIS C  99     -10.973  35.324  17.736  1.00 94.71           C  
ATOM   2314  ND1 HIS C  99     -12.700  34.071  18.209  1.00 94.71           N  
ATOM   2315  CE1 HIS C  99     -11.886  33.351  17.456  1.00 94.71           C  
ATOM   2316  NE2 HIS C  99     -10.830  34.088  17.155  1.00 94.71           N  
ATOM   2317  N   ASP C 100     -12.431  37.867  21.992  1.00 93.83           N  
ATOM   2318  CA  ASP C 100     -12.513  39.202  22.577  1.00 93.83           C  
ATOM   2319  C   ASP C 100     -11.480  40.139  21.956  1.00 93.83           C  
ATOM   2320  CB  ASP C 100     -12.319  39.135  24.094  1.00 93.83           C  
ATOM   2321  O   ASP C 100     -10.368  39.718  21.631  1.00 93.83           O  
ATOM   2322  CG  ASP C 100     -12.712  40.422  24.799  1.00 93.83           C  
ATOM   2323  OD1 ASP C 100     -13.574  41.163  24.279  1.00 93.83           O  
ATOM   2324  OD2 ASP C 100     -12.152  40.698  25.882  1.00 93.83           O  
ATOM   2325  N   PHE C 101     -11.946  41.307  21.681  1.00 93.90           N  
ATOM   2326  CA  PHE C 101     -11.076  42.299  21.061  1.00 93.90           C  
ATOM   2327  C   PHE C 101     -10.832  43.470  22.005  1.00 93.90           C  
ATOM   2328  CB  PHE C 101     -11.683  42.802  19.747  1.00 93.90           C  
ATOM   2329  O   PHE C 101     -11.780  44.085  22.499  1.00 93.90           O  
ATOM   2330  CG  PHE C 101     -11.884  41.722  18.719  1.00 93.90           C  
ATOM   2331  CD1 PHE C 101     -10.945  41.513  17.716  1.00 93.90           C  
ATOM   2332  CD2 PHE C 101     -13.014  40.914  18.755  1.00 93.90           C  
ATOM   2333  CE1 PHE C 101     -11.129  40.514  16.763  1.00 93.90           C  
ATOM   2334  CE2 PHE C 101     -13.204  39.914  17.806  1.00 93.90           C  
ATOM   2335  CZ  PHE C 101     -12.261  39.716  16.810  1.00 93.90           C  
ATOM   2336  N   PHE C 102      -9.540  43.822  22.269  1.00 92.74           N  
ATOM   2337  CA  PHE C 102      -9.255  44.931  23.172  1.00 92.74           C  
ATOM   2338  C   PHE C 102      -7.901  45.555  22.852  1.00 92.74           C  
ATOM   2339  CB  PHE C 102      -9.285  44.460  24.629  1.00 92.74           C  
ATOM   2340  O   PHE C 102      -7.092  44.962  22.135  1.00 92.74           O  
ATOM   2341  CG  PHE C 102      -8.222  43.449  24.963  1.00 92.74           C  
ATOM   2342  CD1 PHE C 102      -8.445  42.093  24.761  1.00 92.74           C  
ATOM   2343  CD2 PHE C 102      -6.999  43.855  25.480  1.00 92.74           C  
ATOM   2344  CE1 PHE C 102      -7.463  41.154  25.070  1.00 92.74           C  
ATOM   2345  CE2 PHE C 102      -6.012  42.923  25.790  1.00 92.74           C  
ATOM   2346  CZ  PHE C 102      -6.247  41.573  25.585  1.00 92.74           C  
ATOM   2347  N   LYS C 103      -7.774  46.761  23.281  1.00 93.30           N  
ATOM   2348  CA  LYS C 103      -6.509  47.479  23.146  1.00 93.30           C  
ATOM   2349  C   LYS C 103      -5.837  47.669  24.503  1.00 93.30           C  
ATOM   2350  CB  LYS C 103      -6.732  48.837  22.477  1.00 93.30           C  
ATOM   2351  O   LYS C 103      -6.512  47.895  25.509  1.00 93.30           O  
ATOM   2352  CG  LYS C 103      -7.365  48.750  21.096  1.00 93.30           C  
ATOM   2353  CD  LYS C 103      -7.700  50.131  20.547  1.00 93.30           C  
ATOM   2354  CE  LYS C 103      -8.431  50.041  19.215  1.00 93.30           C  
ATOM   2355  NZ  LYS C 103      -8.849  51.387  18.720  1.00 93.30           N  
ATOM   2356  N   PHE C 104      -4.533  47.457  24.593  1.00 91.53           N  
ATOM   2357  CA  PHE C 104      -3.783  47.567  25.839  1.00 91.53           C  
ATOM   2358  C   PHE C 104      -2.424  48.213  25.598  1.00 91.53           C  
ATOM   2359  CB  PHE C 104      -3.602  46.188  26.482  1.00 91.53           C  
ATOM   2360  O   PHE C 104      -1.791  47.975  24.568  1.00 91.53           O  
ATOM   2361  CG  PHE C 104      -3.106  46.241  27.902  1.00 91.53           C  
ATOM   2362  CD1 PHE C 104      -1.753  46.103  28.186  1.00 91.53           C  
ATOM   2363  CD2 PHE C 104      -3.994  46.428  28.953  1.00 91.53           C  
ATOM   2364  CE1 PHE C 104      -1.291  46.152  29.499  1.00 91.53           C  
ATOM   2365  CE2 PHE C 104      -3.540  46.477  30.268  1.00 91.53           C  
ATOM   2366  CZ  PHE C 104      -2.189  46.338  30.539  1.00 91.53           C  
ATOM   2367  N   ARG C 105      -2.030  49.059  26.547  1.00 88.25           N  
ATOM   2368  CA  ARG C 105      -0.766  49.778  26.417  1.00 88.25           C  
ATOM   2369  C   ARG C 105       0.412  48.886  26.794  1.00 88.25           C  
ATOM   2370  CB  ARG C 105      -0.771  51.036  27.287  1.00 88.25           C  
ATOM   2371  O   ARG C 105       0.480  48.379  27.915  1.00 88.25           O  
ATOM   2372  CG  ARG C 105      -0.974  52.325  26.505  1.00 88.25           C  
ATOM   2373  CD  ARG C 105      -0.944  53.546  27.413  1.00 88.25           C  
ATOM   2374  NE  ARG C 105      -1.426  54.741  26.726  1.00 88.25           N  
ATOM   2375  NH1 ARG C 105      -1.359  56.095  28.597  1.00 88.25           N  
ATOM   2376  NH2 ARG C 105      -2.054  56.945  26.585  1.00 88.25           N  
ATOM   2377  CZ  ARG C 105      -1.612  55.924  27.304  1.00 88.25           C  
ATOM   2378  N   ILE C 106       1.298  48.641  25.822  1.00 83.80           N  
ATOM   2379  CA  ILE C 106       2.532  47.894  26.041  1.00 83.80           C  
ATOM   2380  C   ILE C 106       3.735  48.804  25.804  1.00 83.80           C  
ATOM   2381  CB  ILE C 106       2.611  46.652  25.125  1.00 83.80           C  
ATOM   2382  O   ILE C 106       3.945  49.288  24.690  1.00 83.80           O  
ATOM   2383  CG1 ILE C 106       1.399  45.742  25.354  1.00 83.80           C  
ATOM   2384  CG2 ILE C 106       3.920  45.891  25.358  1.00 83.80           C  
ATOM   2385  CD1 ILE C 106       1.460  44.426  24.590  1.00 83.80           C  
ATOM   2386  N   ASP C 107       4.601  49.024  26.766  1.00 81.46           N  
ATOM   2387  CA  ASP C 107       5.790  49.865  26.673  1.00 81.46           C  
ATOM   2388  C   ASP C 107       5.438  51.259  26.158  1.00 81.46           C  
ATOM   2389  CB  ASP C 107       6.836  49.217  25.763  1.00 81.46           C  
ATOM   2390  O   ASP C 107       6.104  51.781  25.261  1.00 81.46           O  
ATOM   2391  CG  ASP C 107       7.404  47.930  26.336  1.00 81.46           C  
ATOM   2392  OD1 ASP C 107       7.512  47.809  27.576  1.00 81.46           O  
ATOM   2393  OD2 ASP C 107       7.751  47.030  25.541  1.00 81.46           O  
ATOM   2394  N   GLY C 108       4.186  51.783  26.549  1.00 79.79           N  
ATOM   2395  CA  GLY C 108       3.789  53.143  26.223  1.00 79.79           C  
ATOM   2396  C   GLY C 108       2.953  53.234  24.960  1.00 79.79           C  
ATOM   2397  O   GLY C 108       2.324  54.262  24.698  1.00 79.79           O  
ATOM   2398  N   ASP C 109       2.859  52.189  24.153  1.00 88.16           N  
ATOM   2399  CA  ASP C 109       2.101  52.208  22.906  1.00 88.16           C  
ATOM   2400  C   ASP C 109       0.815  51.394  23.032  1.00 88.16           C  
ATOM   2401  CB  ASP C 109       2.952  51.670  21.753  1.00 88.16           C  
ATOM   2402  O   ASP C 109       0.804  50.334  23.660  1.00 88.16           O  
ATOM   2403  CG  ASP C 109       4.085  52.604  21.367  1.00 88.16           C  
ATOM   2404  OD1 ASP C 109       3.927  53.838  21.489  1.00 88.16           O  
ATOM   2405  OD2 ASP C 109       5.145  52.102  20.934  1.00 88.16           O  
ATOM   2406  N   MET C 110      -0.244  52.023  22.551  1.00 90.09           N  
ATOM   2407  CA  MET C 110      -1.509  51.296  22.510  1.00 90.09           C  
ATOM   2408  C   MET C 110      -1.479  50.212  21.437  1.00 90.09           C  
ATOM   2409  CB  MET C 110      -2.673  52.255  22.251  1.00 90.09           C  
ATOM   2410  O   MET C 110      -1.437  50.515  20.243  1.00 90.09           O  
ATOM   2411  CG  MET C 110      -3.184  52.949  23.503  1.00 90.09           C  
ATOM   2412  SD  MET C 110      -3.733  51.763  24.791  1.00 90.09           S  
ATOM   2413  CE  MET C 110      -5.245  51.126  24.015  1.00 90.09           C  
ATOM   2414  N   VAL C 111      -1.486  48.953  21.888  1.00 91.40           N  
ATOM   2415  CA  VAL C 111      -1.366  47.818  20.979  1.00 91.40           C  
ATOM   2416  C   VAL C 111      -2.669  47.022  20.971  1.00 91.40           C  
ATOM   2417  CB  VAL C 111      -0.184  46.902  21.368  1.00 91.40           C  
ATOM   2418  O   VAL C 111      -3.181  46.646  22.028  1.00 91.40           O  
ATOM   2419  CG1 VAL C 111      -0.011  45.780  20.346  1.00 91.40           C  
ATOM   2420  CG2 VAL C 111       1.102  47.716  21.496  1.00 91.40           C  
ATOM   2421  N   PRO C 112      -3.268  46.825  19.771  1.00 94.29           N  
ATOM   2422  CA  PRO C 112      -4.495  46.030  19.683  1.00 94.29           C  
ATOM   2423  C   PRO C 112      -4.254  44.543  19.933  1.00 94.29           C  
ATOM   2424  CB  PRO C 112      -4.970  46.272  18.249  1.00 94.29           C  
ATOM   2425  O   PRO C 112      -3.279  43.979  19.431  1.00 94.29           O  
ATOM   2426  CG  PRO C 112      -3.758  46.756  17.521  1.00 94.29           C  
ATOM   2427  CD  PRO C 112      -2.784  47.300  18.526  1.00 94.29           C  
ATOM   2428  N   HIS C 113      -5.115  43.850  20.695  1.00 93.48           N  
ATOM   2429  CA  HIS C 113      -5.008  42.435  21.034  1.00 93.48           C  
ATOM   2430  C   HIS C 113      -6.301  41.692  20.711  1.00 93.48           C  
ATOM   2431  CB  HIS C 113      -4.659  42.263  22.513  1.00 93.48           C  
ATOM   2432  O   HIS C 113      -7.393  42.246  20.859  1.00 93.48           O  
ATOM   2433  CG  HIS C 113      -3.284  42.736  22.864  1.00 93.48           C  
ATOM   2434  CD2 HIS C 113      -2.151  42.049  23.142  1.00 93.48           C  
ATOM   2435  ND1 HIS C 113      -2.960  44.072  22.962  1.00 93.48           N  
ATOM   2436  CE1 HIS C 113      -1.682  44.186  23.286  1.00 93.48           C  
ATOM   2437  NE2 HIS C 113      -1.169  42.973  23.401  1.00 93.48           N  
ATOM   2438  N   ILE C 114      -6.133  40.514  20.163  1.00 94.19           N  
ATOM   2439  CA  ILE C 114      -7.264  39.612  19.972  1.00 94.19           C  
ATOM   2440  C   ILE C 114      -7.121  38.404  20.895  1.00 94.19           C  
ATOM   2441  CB  ILE C 114      -7.379  39.152  18.502  1.00 94.19           C  
ATOM   2442  O   ILE C 114      -6.127  37.677  20.827  1.00 94.19           O  
ATOM   2443  CG1 ILE C 114      -7.463  40.365  17.568  1.00 94.19           C  
ATOM   2444  CG2 ILE C 114      -8.590  38.233  18.316  1.00 94.19           C  
ATOM   2445  CD1 ILE C 114      -7.340  40.019  16.091  1.00 94.19           C  
ATOM   2446  N   SER C 115      -8.099  38.237  21.750  1.00 93.49           N  
ATOM   2447  CA  SER C 115      -8.099  37.090  22.653  1.00 93.49           C  
ATOM   2448  C   SER C 115      -8.973  35.962  22.114  1.00 93.49           C  
ATOM   2449  CB  SER C 115      -8.584  37.502  24.043  1.00 93.49           C  
ATOM   2450  O   SER C 115     -10.188  36.119  21.985  1.00 93.49           O  
ATOM   2451  OG  SER C 115      -8.646  36.381  24.907  1.00 93.49           O  
ATOM   2452  N   ARG C 116      -8.409  34.899  21.798  1.00 94.89           N  
ATOM   2453  CA  ARG C 116      -9.099  33.674  21.408  1.00 94.89           C  
ATOM   2454  C   ARG C 116      -9.263  32.735  22.599  1.00 94.89           C  
ATOM   2455  CB  ARG C 116      -8.343  32.965  20.282  1.00 94.89           C  
ATOM   2456  O   ARG C 116      -8.274  32.256  23.159  1.00 94.89           O  
ATOM   2457  CG  ARG C 116      -8.055  33.852  19.081  1.00 94.89           C  
ATOM   2458  CD  ARG C 116      -7.044  33.213  18.139  1.00 94.89           C  
ATOM   2459  NE  ARG C 116      -6.782  34.057  16.977  1.00 94.89           N  
ATOM   2460  NH1 ARG C 116      -4.924  32.875  16.277  1.00 94.89           N  
ATOM   2461  NH2 ARG C 116      -5.636  34.706  15.095  1.00 94.89           N  
ATOM   2462  CZ  ARG C 116      -5.781  33.878  16.119  1.00 94.89           C  
ATOM   2463  N   GLN C 117     -10.466  32.353  22.848  1.00 95.05           N  
ATOM   2464  CA  GLN C 117     -10.735  31.817  24.178  1.00 95.05           C  
ATOM   2465  C   GLN C 117     -11.028  30.321  24.120  1.00 95.05           C  
ATOM   2466  CB  GLN C 117     -11.906  32.556  24.828  1.00 95.05           C  
ATOM   2467  O   GLN C 117     -11.606  29.833  23.147  1.00 95.05           O  
ATOM   2468  CG  GLN C 117     -11.676  34.053  24.987  1.00 95.05           C  
ATOM   2469  CD  GLN C 117     -12.863  34.767  25.605  1.00 95.05           C  
ATOM   2470  NE2 GLN C 117     -12.787  36.092  25.677  1.00 95.05           N  
ATOM   2471  OE1 GLN C 117     -13.842  34.133  26.014  1.00 95.05           O  
ATOM   2472  N   ARG C 118     -10.529  29.610  25.157  1.00 95.68           N  
ATOM   2473  CA  ARG C 118     -10.832  28.221  25.486  1.00 95.68           C  
ATOM   2474  C   ARG C 118     -10.392  27.284  24.365  1.00 95.68           C  
ATOM   2475  CB  ARG C 118     -12.328  28.046  25.757  1.00 95.68           C  
ATOM   2476  O   ARG C 118     -11.171  26.445  23.908  1.00 95.68           O  
ATOM   2477  CG  ARG C 118     -12.821  28.788  26.989  1.00 95.68           C  
ATOM   2478  CD  ARG C 118     -14.285  28.489  27.279  1.00 95.68           C  
ATOM   2479  NE  ARG C 118     -14.748  29.176  28.482  1.00 95.68           N  
ATOM   2480  NH1 ARG C 118     -15.786  30.900  27.347  1.00 95.68           N  
ATOM   2481  NH2 ARG C 118     -15.820  30.845  29.638  1.00 95.68           N  
ATOM   2482  CZ  ARG C 118     -15.450  30.305  28.486  1.00 95.68           C  
ATOM   2483  N   LEU C 119      -9.225  27.485  23.917  1.00 96.12           N  
ATOM   2484  CA  LEU C 119      -8.601  26.624  22.919  1.00 96.12           C  
ATOM   2485  C   LEU C 119      -7.773  25.530  23.585  1.00 96.12           C  
ATOM   2486  CB  LEU C 119      -7.717  27.448  21.978  1.00 96.12           C  
ATOM   2487  O   LEU C 119      -7.377  25.664  24.744  1.00 96.12           O  
ATOM   2488  CG  LEU C 119      -8.406  28.586  21.224  1.00 96.12           C  
ATOM   2489  CD1 LEU C 119      -7.382  29.391  20.430  1.00 96.12           C  
ATOM   2490  CD2 LEU C 119      -9.492  28.038  20.304  1.00 96.12           C  
ATOM   2491  N   THR C 120      -7.590  24.433  22.834  1.00 96.94           N  
ATOM   2492  CA  THR C 120      -6.717  23.374  23.326  1.00 96.94           C  
ATOM   2493  C   THR C 120      -5.250  23.755  23.147  1.00 96.94           C  
ATOM   2494  CB  THR C 120      -6.995  22.041  22.607  1.00 96.94           C  
ATOM   2495  O   THR C 120      -4.924  24.627  22.338  1.00 96.94           O  
ATOM   2496  CG2 THR C 120      -8.428  21.577  22.843  1.00 96.94           C  
ATOM   2497  OG1 THR C 120      -6.785  22.211  21.200  1.00 96.94           O  
ATOM   2498  N   LYS C 121      -4.391  23.097  23.938  1.00 95.10           N  
ATOM   2499  CA  LYS C 121      -2.959  23.372  23.857  1.00 95.10           C  
ATOM   2500  C   LYS C 121      -2.434  23.141  22.443  1.00 95.10           C  
ATOM   2501  CB  LYS C 121      -2.187  22.503  24.851  1.00 95.10           C  
ATOM   2502  O   LYS C 121      -1.697  23.969  21.905  1.00 95.10           O  
ATOM   2503  CG  LYS C 121      -0.682  22.720  24.824  1.00 95.10           C  
ATOM   2504  CD  LYS C 121       0.023  21.884  25.884  1.00 95.10           C  
ATOM   2505  CE  LYS C 121       1.530  22.098  25.857  1.00 95.10           C  
ATOM   2506  NZ  LYS C 121       2.216  21.354  26.956  1.00 95.10           N  
ATOM   2507  N   TYR C 122      -2.842  22.040  21.883  1.00 96.10           N  
ATOM   2508  CA  TYR C 122      -2.375  21.676  20.550  1.00 96.10           C  
ATOM   2509  C   TYR C 122      -3.485  21.841  19.519  1.00 96.10           C  
ATOM   2510  CB  TYR C 122      -1.861  20.233  20.536  1.00 96.10           C  
ATOM   2511  O   TYR C 122      -4.669  21.843  19.867  1.00 96.10           O  
ATOM   2512  CG  TYR C 122      -0.644  20.014  21.402  1.00 96.10           C  
ATOM   2513  CD1 TYR C 122       0.569  20.630  21.101  1.00 96.10           C  
ATOM   2514  CD2 TYR C 122      -0.703  19.190  22.521  1.00 96.10           C  
ATOM   2515  CE1 TYR C 122       1.694  20.429  21.894  1.00 96.10           C  
ATOM   2516  CE2 TYR C 122       0.415  18.982  23.321  1.00 96.10           C  
ATOM   2517  OH  TYR C 122       2.717  19.404  23.790  1.00 96.10           O  
ATOM   2518  CZ  TYR C 122       1.607  19.606  23.001  1.00 96.10           C  
ATOM   2519  N   THR C 123      -3.070  22.126  18.253  1.00 96.96           N  
ATOM   2520  CA  THR C 123      -4.008  22.222  17.140  1.00 96.96           C  
ATOM   2521  C   THR C 123      -4.083  20.901  16.380  1.00 96.96           C  
ATOM   2522  CB  THR C 123      -3.611  23.352  16.172  1.00 96.96           C  
ATOM   2523  O   THR C 123      -3.321  19.973  16.661  1.00 96.96           O  
ATOM   2524  CG2 THR C 123      -3.475  24.682  16.905  1.00 96.96           C  
ATOM   2525  OG1 THR C 123      -2.358  23.028  15.556  1.00 96.96           O  
ATOM   2526  N   MET C 124      -5.019  20.867  15.457  1.00 97.48           N  
ATOM   2527  CA  MET C 124      -5.129  19.700  14.586  1.00 97.48           C  
ATOM   2528  C   MET C 124      -3.854  19.508  13.771  1.00 97.48           C  
ATOM   2529  CB  MET C 124      -6.332  19.837  13.652  1.00 97.48           C  
ATOM   2530  O   MET C 124      -3.464  18.376  13.479  1.00 97.48           O  
ATOM   2531  CG  MET C 124      -6.681  18.557  12.910  1.00 97.48           C  
ATOM   2532  SD  MET C 124      -7.055  17.166  14.047  1.00 97.48           S  
ATOM   2533  CE  MET C 124      -8.672  17.695  14.677  1.00 97.48           C  
ATOM   2534  N   ALA C 125      -3.179  20.556  13.391  1.00 97.50           N  
ATOM   2535  CA  ALA C 125      -1.924  20.482  12.646  1.00 97.50           C  
ATOM   2536  C   ALA C 125      -0.842  19.783  13.463  1.00 97.50           C  
ATOM   2537  CB  ALA C 125      -1.462  21.880  12.242  1.00 97.50           C  
ATOM   2538  O   ALA C 125      -0.063  18.993  12.925  1.00 97.50           O  
ATOM   2539  N   ASP C 126      -0.846  20.039  14.787  1.00 97.74           N  
ATOM   2540  CA  ASP C 126       0.127  19.400  15.668  1.00 97.74           C  
ATOM   2541  C   ASP C 126      -0.073  17.887  15.702  1.00 97.74           C  
ATOM   2542  CB  ASP C 126       0.028  19.975  17.082  1.00 97.74           C  
ATOM   2543  O   ASP C 126       0.896  17.126  15.656  1.00 97.74           O  
ATOM   2544  CG  ASP C 126       0.479  21.423  17.166  1.00 97.74           C  
ATOM   2545  OD1 ASP C 126       1.562  21.757  16.638  1.00 97.74           O  
ATOM   2546  OD2 ASP C 126      -0.254  22.237  17.769  1.00 97.74           O  
ATOM   2547  N   LEU C 127      -1.294  17.486  15.774  1.00 97.51           N  
ATOM   2548  CA  LEU C 127      -1.605  16.060  15.790  1.00 97.51           C  
ATOM   2549  C   LEU C 127      -1.209  15.403  14.472  1.00 97.51           C  
ATOM   2550  CB  LEU C 127      -3.097  15.840  16.055  1.00 97.51           C  
ATOM   2551  O   LEU C 127      -0.492  14.400  14.465  1.00 97.51           O  
ATOM   2552  CG  LEU C 127      -3.599  14.399  15.951  1.00 97.51           C  
ATOM   2553  CD1 LEU C 127      -2.895  13.517  16.977  1.00 97.51           C  
ATOM   2554  CD2 LEU C 127      -5.111  14.344  16.139  1.00 97.51           C  
ATOM   2555  N   VAL C 128      -1.633  15.978  13.351  1.00 96.89           N  
ATOM   2556  CA  VAL C 128      -1.363  15.431  12.025  1.00 96.89           C  
ATOM   2557  C   VAL C 128       0.143  15.395  11.778  1.00 96.89           C  
ATOM   2558  CB  VAL C 128      -2.065  16.251  10.919  1.00 96.89           C  
ATOM   2559  O   VAL C 128       0.679  14.385  11.317  1.00 96.89           O  
ATOM   2560  CG1 VAL C 128      -1.607  15.795   9.535  1.00 96.89           C  
ATOM   2561  CG2 VAL C 128      -3.582  16.132  11.049  1.00 96.89           C  
ATOM   2562  N   TYR C 129       0.810  16.441  12.142  1.00 97.16           N  
ATOM   2563  CA  TYR C 129       2.254  16.519  11.951  1.00 97.16           C  
ATOM   2564  C   TYR C 129       2.972  15.453  12.771  1.00 97.16           C  
ATOM   2565  CB  TYR C 129       2.773  17.909  12.333  1.00 97.16           C  
ATOM   2566  O   TYR C 129       3.887  14.792  12.275  1.00 97.16           O  
ATOM   2567  CG  TYR C 129       4.233  18.120  12.015  1.00 97.16           C  
ATOM   2568  CD1 TYR C 129       5.222  17.784  12.937  1.00 97.16           C  
ATOM   2569  CD2 TYR C 129       4.627  18.657  10.794  1.00 97.16           C  
ATOM   2570  CE1 TYR C 129       6.569  17.979  12.650  1.00 97.16           C  
ATOM   2571  CE2 TYR C 129       5.971  18.857  10.496  1.00 97.16           C  
ATOM   2572  OH  TYR C 129       8.265  18.710  11.138  1.00 97.16           O  
ATOM   2573  CZ  TYR C 129       6.933  18.515  11.428  1.00 97.16           C  
ATOM   2574  N   ALA C 130       2.550  15.286  14.065  1.00 96.26           N  
ATOM   2575  CA  ALA C 130       3.181  14.322  14.963  1.00 96.26           C  
ATOM   2576  C   ALA C 130       3.079  12.905  14.406  1.00 96.26           C  
ATOM   2577  CB  ALA C 130       2.547  14.392  16.350  1.00 96.26           C  
ATOM   2578  O   ALA C 130       4.025  12.120  14.511  1.00 96.26           O  
ATOM   2579  N   LEU C 131       2.031  12.592  13.764  1.00 94.99           N  
ATOM   2580  CA  LEU C 131       1.830  11.263  13.199  1.00 94.99           C  
ATOM   2581  C   LEU C 131       2.525  11.135  11.848  1.00 94.99           C  
ATOM   2582  CB  LEU C 131       0.335  10.966  13.047  1.00 94.99           C  
ATOM   2583  O   LEU C 131       3.169  10.121  11.570  1.00 94.99           O  
ATOM   2584  CG  LEU C 131      -0.426  10.642  14.334  1.00 94.99           C  
ATOM   2585  CD1 LEU C 131      -1.930  10.704  14.090  1.00 94.99           C  
ATOM   2586  CD2 LEU C 131      -0.021   9.271  14.864  1.00 94.99           C  
ATOM   2587  N   ARG C 132       2.411  12.126  11.019  1.00 94.56           N  
ATOM   2588  CA  ARG C 132       2.971  12.137   9.672  1.00 94.56           C  
ATOM   2589  C   ARG C 132       4.494  12.069   9.711  1.00 94.56           C  
ATOM   2590  CB  ARG C 132       2.522  13.388   8.913  1.00 94.56           C  
ATOM   2591  O   ARG C 132       5.117  11.475   8.828  1.00 94.56           O  
ATOM   2592  CG  ARG C 132       2.981  13.428   7.464  1.00 94.56           C  
ATOM   2593  CD  ARG C 132       2.373  14.603   6.712  1.00 94.56           C  
ATOM   2594  NE  ARG C 132       2.736  14.584   5.298  1.00 94.56           N  
ATOM   2595  NH1 ARG C 132       0.604  14.111   4.544  1.00 94.56           N  
ATOM   2596  NH2 ARG C 132       2.325  14.356   3.049  1.00 94.56           N  
ATOM   2597  CZ  ARG C 132       1.887  14.350   4.300  1.00 94.56           C  
ATOM   2598  N   HIS C 133       5.120  12.665  10.699  1.00 94.66           N  
ATOM   2599  CA  HIS C 133       6.570  12.710  10.842  1.00 94.66           C  
ATOM   2600  C   HIS C 133       7.021  12.004  12.116  1.00 94.66           C  
ATOM   2601  CB  HIS C 133       7.064  14.158  10.842  1.00 94.66           C  
ATOM   2602  O   HIS C 133       7.908  12.491  12.821  1.00 94.66           O  
ATOM   2603  CG  HIS C 133       6.744  14.901   9.584  1.00 94.66           C  
ATOM   2604  CD2 HIS C 133       7.472  15.102   8.460  1.00 94.66           C  
ATOM   2605  ND1 HIS C 133       5.543  15.548   9.387  1.00 94.66           N  
ATOM   2606  CE1 HIS C 133       5.547  16.115   8.192  1.00 94.66           C  
ATOM   2607  NE2 HIS C 133       6.706  15.859   7.609  1.00 94.66           N  
ATOM   2608  N   PHE C 134       6.366  10.917  12.360  1.00 94.50           N  
ATOM   2609  CA  PHE C 134       6.614  10.154  13.577  1.00 94.50           C  
ATOM   2610  C   PHE C 134       8.093   9.808  13.707  1.00 94.50           C  
ATOM   2611  CB  PHE C 134       5.772   8.874  13.593  1.00 94.50           C  
ATOM   2612  O   PHE C 134       8.719   9.366  12.742  1.00 94.50           O  
ATOM   2613  CG  PHE C 134       5.988   8.020  14.813  1.00 94.50           C  
ATOM   2614  CD1 PHE C 134       6.829   6.915  14.765  1.00 94.50           C  
ATOM   2615  CD2 PHE C 134       5.349   8.323  16.008  1.00 94.50           C  
ATOM   2616  CE1 PHE C 134       7.031   6.123  15.893  1.00 94.50           C  
ATOM   2617  CE2 PHE C 134       5.546   7.536  17.139  1.00 94.50           C  
ATOM   2618  CZ  PHE C 134       6.387   6.436  17.079  1.00 94.50           C  
ATOM   2619  N   ASP C 135       8.604  10.079  14.851  1.00 90.57           N  
ATOM   2620  CA  ASP C 135       9.967   9.751  15.255  1.00 90.57           C  
ATOM   2621  C   ASP C 135       9.995   9.152  16.659  1.00 90.57           C  
ATOM   2622  CB  ASP C 135      10.859  10.993  15.195  1.00 90.57           C  
ATOM   2623  O   ASP C 135       9.650   9.824  17.633  1.00 90.57           O  
ATOM   2624  CG  ASP C 135      12.317  10.691  15.496  1.00 90.57           C  
ATOM   2625  OD1 ASP C 135      12.636   9.546  15.881  1.00 90.57           O  
ATOM   2626  OD2 ASP C 135      13.153  11.608  15.350  1.00 90.57           O  
ATOM   2627  N   GLU C 136      10.401   7.947  16.715  1.00 88.52           N  
ATOM   2628  CA  GLU C 136      10.378   7.229  17.986  1.00 88.52           C  
ATOM   2629  C   GLU C 136      11.272   7.908  19.019  1.00 88.52           C  
ATOM   2630  CB  GLU C 136      10.811   5.774  17.790  1.00 88.52           C  
ATOM   2631  O   GLU C 136      11.048   7.777  20.224  1.00 88.52           O  
ATOM   2632  CG  GLU C 136      12.260   5.617  17.352  1.00 88.52           C  
ATOM   2633  CD  GLU C 136      12.441   5.678  15.844  1.00 88.52           C  
ATOM   2634  OE1 GLU C 136      13.495   5.227  15.340  1.00 88.52           O  
ATOM   2635  OE2 GLU C 136      11.522   6.181  15.160  1.00 88.52           O  
ATOM   2636  N   GLY C 137      12.281   8.640  18.556  1.00 87.75           N  
ATOM   2637  CA  GLY C 137      13.178   9.353  19.452  1.00 87.75           C  
ATOM   2638  C   GLY C 137      12.660  10.723  19.848  1.00 87.75           C  
ATOM   2639  O   GLY C 137      13.151  11.325  20.805  1.00 87.75           O  
ATOM   2640  N   ASN C 138      11.671  11.180  19.113  1.00 88.94           N  
ATOM   2641  CA  ASN C 138      11.090  12.496  19.351  1.00 88.94           C  
ATOM   2642  C   ASN C 138       9.581  12.493  19.124  1.00 88.94           C  
ATOM   2643  CB  ASN C 138      11.758  13.548  18.462  1.00 88.94           C  
ATOM   2644  O   ASN C 138       9.089  13.112  18.179  1.00 88.94           O  
ATOM   2645  CG  ASN C 138      11.390  14.965  18.856  1.00 88.94           C  
ATOM   2646  ND2 ASN C 138      12.002  15.941  18.197  1.00 88.94           N  
ATOM   2647  OD1 ASN C 138      10.564  15.180  19.747  1.00 88.94           O  
ATOM   2648  N   CYS C 139       8.810  11.937  20.056  1.00 93.07           N  
ATOM   2649  CA  CYS C 139       7.369  11.824  19.854  1.00 93.07           C  
ATOM   2650  C   CYS C 139       6.608  12.291  21.088  1.00 93.07           C  
ATOM   2651  CB  CYS C 139       6.986  10.383  19.522  1.00 93.07           C  
ATOM   2652  O   CYS C 139       5.567  11.727  21.431  1.00 93.07           O  
ATOM   2653  SG  CYS C 139       7.613   9.171  20.706  1.00 93.07           S  
ATOM   2654  N   ASP C 140       7.126  13.308  21.797  1.00 94.65           N  
ATOM   2655  CA  ASP C 140       6.560  13.808  23.046  1.00 94.65           C  
ATOM   2656  C   ASP C 140       5.195  14.451  22.811  1.00 94.65           C  
ATOM   2657  CB  ASP C 140       7.510  14.813  23.702  1.00 94.65           C  
ATOM   2658  O   ASP C 140       4.281  14.293  23.622  1.00 94.65           O  
ATOM   2659  CG  ASP C 140       8.781  14.170  24.229  1.00 94.65           C  
ATOM   2660  OD1 ASP C 140       8.753  12.976  24.599  1.00 94.65           O  
ATOM   2661  OD2 ASP C 140       9.819  14.865  24.279  1.00 94.65           O  
ATOM   2662  N   THR C 141       5.102  15.210  21.718  1.00 95.93           N  
ATOM   2663  CA  THR C 141       3.834  15.862  21.413  1.00 95.93           C  
ATOM   2664  C   THR C 141       2.721  14.831  21.249  1.00 95.93           C  
ATOM   2665  CB  THR C 141       3.938  16.716  20.136  1.00 95.93           C  
ATOM   2666  O   THR C 141       1.637  14.985  21.816  1.00 95.93           O  
ATOM   2667  CG2 THR C 141       2.603  17.376  19.805  1.00 95.93           C  
ATOM   2668  OG1 THR C 141       4.927  17.736  20.329  1.00 95.93           O  
ATOM   2669  N   LEU C 142       3.021  13.777  20.541  1.00 96.94           N  
ATOM   2670  CA  LEU C 142       2.039  12.723  20.314  1.00 96.94           C  
ATOM   2671  C   LEU C 142       1.656  12.045  21.626  1.00 96.94           C  
ATOM   2672  CB  LEU C 142       2.585  11.684  19.331  1.00 96.94           C  
ATOM   2673  O   LEU C 142       0.471  11.848  21.904  1.00 96.94           O  
ATOM   2674  CG  LEU C 142       1.663  10.508  19.006  1.00 96.94           C  
ATOM   2675  CD1 LEU C 142       0.371  11.006  18.370  1.00 96.94           C  
ATOM   2676  CD2 LEU C 142       2.368   9.513  18.090  1.00 96.94           C  
ATOM   2677  N   LYS C 143       2.657  11.728  22.476  1.00 97.54           N  
ATOM   2678  CA  LYS C 143       2.415  11.094  23.768  1.00 97.54           C  
ATOM   2679  C   LYS C 143       1.520  11.962  24.648  1.00 97.54           C  
ATOM   2680  CB  LYS C 143       3.737  10.810  24.484  1.00 97.54           C  
ATOM   2681  O   LYS C 143       0.557  11.470  25.240  1.00 97.54           O  
ATOM   2682  CG  LYS C 143       4.574   9.721  23.829  1.00 97.54           C  
ATOM   2683  CD  LYS C 143       5.873   9.482  24.588  1.00 97.54           C  
ATOM   2684  CE  LYS C 143       6.729   8.420  23.912  1.00 97.54           C  
ATOM   2685  NZ  LYS C 143       8.014   8.198  24.641  1.00 97.54           N  
ATOM   2686  N   GLU C 144       1.848  13.203  24.644  1.00 96.81           N  
ATOM   2687  CA  GLU C 144       1.095  14.137  25.475  1.00 96.81           C  
ATOM   2688  C   GLU C 144      -0.361  14.224  25.026  1.00 96.81           C  
ATOM   2689  CB  GLU C 144       1.739  15.526  25.442  1.00 96.81           C  
ATOM   2690  O   GLU C 144      -1.272  14.249  25.857  1.00 96.81           O  
ATOM   2691  CG  GLU C 144       1.142  16.504  26.443  1.00 96.81           C  
ATOM   2692  CD  GLU C 144       1.873  17.836  26.490  1.00 96.81           C  
ATOM   2693  OE1 GLU C 144       1.396  18.767  27.178  1.00 96.81           O  
ATOM   2694  OE2 GLU C 144       2.931  17.951  25.831  1.00 96.81           O  
ATOM   2695  N   ILE C 145      -0.589  14.280  23.772  1.00 97.54           N  
ATOM   2696  CA  ILE C 145      -1.942  14.362  23.232  1.00 97.54           C  
ATOM   2697  C   ILE C 145      -2.727  13.110  23.617  1.00 97.54           C  
ATOM   2698  CB  ILE C 145      -1.928  14.536  21.697  1.00 97.54           C  
ATOM   2699  O   ILE C 145      -3.863  13.202  24.088  1.00 97.54           O  
ATOM   2700  CG1 ILE C 145      -1.427  15.936  21.323  1.00 97.54           C  
ATOM   2701  CG2 ILE C 145      -3.320  14.278  21.112  1.00 97.54           C  
ATOM   2702  CD1 ILE C 145      -1.202  16.134  19.830  1.00 97.54           C  
ATOM   2703  N   LEU C 146      -2.133  11.931  23.484  1.00 97.61           N  
ATOM   2704  CA  LEU C 146      -2.802  10.664  23.758  1.00 97.61           C  
ATOM   2705  C   LEU C 146      -3.175  10.554  25.233  1.00 97.61           C  
ATOM   2706  CB  LEU C 146      -1.908   9.488  23.356  1.00 97.61           C  
ATOM   2707  O   LEU C 146      -4.258  10.069  25.569  1.00 97.61           O  
ATOM   2708  CG  LEU C 146      -1.662   9.304  21.858  1.00 97.61           C  
ATOM   2709  CD1 LEU C 146      -0.639   8.199  21.620  1.00 97.61           C  
ATOM   2710  CD2 LEU C 146      -2.969   8.995  21.135  1.00 97.61           C  
ATOM   2711  N   VAL C 147      -2.336  11.077  26.110  1.00 97.41           N  
ATOM   2712  CA  VAL C 147      -2.587  11.021  27.546  1.00 97.41           C  
ATOM   2713  C   VAL C 147      -3.642  12.056  27.928  1.00 97.41           C  
ATOM   2714  CB  VAL C 147      -1.293  11.254  28.358  1.00 97.41           C  
ATOM   2715  O   VAL C 147      -4.574  11.755  28.677  1.00 97.41           O  
ATOM   2716  CG1 VAL C 147      -1.607  11.394  29.846  1.00 97.41           C  
ATOM   2717  CG2 VAL C 147      -0.303  10.114  28.123  1.00 97.41           C  
ATOM   2718  N   THR C 148      -3.495  13.252  27.388  1.00 96.23           N  
ATOM   2719  CA  THR C 148      -4.393  14.360  27.697  1.00 96.23           C  
ATOM   2720  C   THR C 148      -5.838  13.991  27.373  1.00 96.23           C  
ATOM   2721  CB  THR C 148      -3.998  15.631  26.923  1.00 96.23           C  
ATOM   2722  O   THR C 148      -6.755  14.340  28.118  1.00 96.23           O  
ATOM   2723  CG2 THR C 148      -4.948  16.783  27.237  1.00 96.23           C  
ATOM   2724  OG1 THR C 148      -2.666  16.012  27.289  1.00 96.23           O  
ATOM   2725  N   TYR C 149      -6.029  13.189  26.351  1.00 96.39           N  
ATOM   2726  CA  TYR C 149      -7.392  12.896  25.923  1.00 96.39           C  
ATOM   2727  C   TYR C 149      -7.779  11.465  26.275  1.00 96.39           C  
ATOM   2728  CB  TYR C 149      -7.543  13.123  24.416  1.00 96.39           C  
ATOM   2729  O   TYR C 149      -8.623  10.862  25.608  1.00 96.39           O  
ATOM   2730  CG  TYR C 149      -7.399  14.567  24.002  1.00 96.39           C  
ATOM   2731  CD1 TYR C 149      -8.366  15.509  24.343  1.00 96.39           C  
ATOM   2732  CD2 TYR C 149      -6.297  14.992  23.268  1.00 96.39           C  
ATOM   2733  CE1 TYR C 149      -8.239  16.841  23.962  1.00 96.39           C  
ATOM   2734  CE2 TYR C 149      -6.159  16.321  22.881  1.00 96.39           C  
ATOM   2735  OH  TYR C 149      -7.002  18.554  22.853  1.00 96.39           O  
ATOM   2736  CZ  TYR C 149      -7.133  17.237  23.233  1.00 96.39           C  
ATOM   2737  N   ASN C 150      -7.125  10.889  27.193  1.00 95.18           N  
ATOM   2738  CA  ASN C 150      -7.432   9.632  27.867  1.00 95.18           C  
ATOM   2739  C   ASN C 150      -7.458   8.463  26.887  1.00 95.18           C  
ATOM   2740  CB  ASN C 150      -8.766   9.732  28.610  1.00 95.18           C  
ATOM   2741  O   ASN C 150      -8.347   7.612  26.952  1.00 95.18           O  
ATOM   2742  CG  ASN C 150      -8.717  10.708  29.769  1.00 95.18           C  
ATOM   2743  ND2 ASN C 150      -9.842  11.356  30.047  1.00 95.18           N  
ATOM   2744  OD1 ASN C 150      -7.676  10.878  30.409  1.00 95.18           O  
ATOM   2745  N   CYS C 151      -6.605   8.607  25.899  1.00 96.31           N  
ATOM   2746  CA  CYS C 151      -6.475   7.470  24.994  1.00 96.31           C  
ATOM   2747  C   CYS C 151      -5.685   6.341  25.645  1.00 96.31           C  
ATOM   2748  CB  CYS C 151      -5.796   7.895  23.692  1.00 96.31           C  
ATOM   2749  O   CYS C 151      -5.857   5.173  25.292  1.00 96.31           O  
ATOM   2750  SG  CYS C 151      -6.683   9.190  22.798  1.00 96.31           S  
ATOM   2751  N   CYS C 152      -4.780   6.715  26.467  1.00 96.26           N  
ATOM   2752  CA  CYS C 152      -3.984   5.798  27.275  1.00 96.26           C  
ATOM   2753  C   CYS C 152      -3.383   6.513  28.479  1.00 96.26           C  
ATOM   2754  CB  CYS C 152      -2.872   5.170  26.436  1.00 96.26           C  
ATOM   2755  O   CYS C 152      -3.502   7.733  28.605  1.00 96.26           O  
ATOM   2756  SG  CYS C 152      -1.624   6.352  25.880  1.00 96.26           S  
ATOM   2757  N   ASP C 153      -2.832   5.726  29.347  1.00 96.14           N  
ATOM   2758  CA  ASP C 153      -2.136   6.297  30.496  1.00 96.14           C  
ATOM   2759  C   ASP C 153      -0.651   6.488  30.199  1.00 96.14           C  
ATOM   2760  CB  ASP C 153      -2.316   5.408  31.728  1.00 96.14           C  
ATOM   2761  O   ASP C 153      -0.118   5.892  29.261  1.00 96.14           O  
ATOM   2762  CG  ASP C 153      -3.765   5.290  32.168  1.00 96.14           C  
ATOM   2763  OD1 ASP C 153      -4.510   6.291  32.088  1.00 96.14           O  
ATOM   2764  OD2 ASP C 153      -4.164   4.188  32.602  1.00 96.14           O  
ATOM   2765  N   ASP C 154      -0.068   7.295  31.016  1.00 95.32           N  
ATOM   2766  CA  ASP C 154       1.349   7.592  30.830  1.00 95.32           C  
ATOM   2767  C   ASP C 154       2.190   6.319  30.892  1.00 95.32           C  
ATOM   2768  CB  ASP C 154       1.830   8.593  31.882  1.00 95.32           C  
ATOM   2769  O   ASP C 154       3.210   6.209  30.209  1.00 95.32           O  
ATOM   2770  CG  ASP C 154       2.700   9.693  31.300  1.00 95.32           C  
ATOM   2771  OD1 ASP C 154       2.205  10.489  30.473  1.00 95.32           O  
ATOM   2772  OD2 ASP C 154       3.892   9.763  31.669  1.00 95.32           O  
ATOM   2773  N   ASP C 155       1.754   5.318  31.571  1.00 96.01           N  
ATOM   2774  CA  ASP C 155       2.497   4.078  31.778  1.00 96.01           C  
ATOM   2775  C   ASP C 155       2.509   3.227  30.510  1.00 96.01           C  
ATOM   2776  CB  ASP C 155       1.899   3.282  32.940  1.00 96.01           C  
ATOM   2777  O   ASP C 155       3.326   2.314  30.377  1.00 96.01           O  
ATOM   2778  CG  ASP C 155       2.054   3.981  34.280  1.00 96.01           C  
ATOM   2779  OD1 ASP C 155       2.935   4.858  34.411  1.00 96.01           O  
ATOM   2780  OD2 ASP C 155       1.291   3.649  35.212  1.00 96.01           O  
ATOM   2781  N   TYR C 156       1.601   3.646  29.684  1.00 95.86           N  
ATOM   2782  CA  TYR C 156       1.521   2.911  28.426  1.00 95.86           C  
ATOM   2783  C   TYR C 156       2.846   2.971  27.674  1.00 95.86           C  
ATOM   2784  CB  TYR C 156       0.397   3.469  27.548  1.00 95.86           C  
ATOM   2785  O   TYR C 156       3.230   2.010  27.004  1.00 95.86           O  
ATOM   2786  CG  TYR C 156       0.142   2.658  26.301  1.00 95.86           C  
ATOM   2787  CD1 TYR C 156       0.722   3.012  25.085  1.00 95.86           C  
ATOM   2788  CD2 TYR C 156      -0.680   1.536  26.335  1.00 95.86           C  
ATOM   2789  CE1 TYR C 156       0.489   2.269  23.933  1.00 95.86           C  
ATOM   2790  CE2 TYR C 156      -0.921   0.786  25.189  1.00 95.86           C  
ATOM   2791  OH  TYR C 156      -0.568   0.420  22.857  1.00 95.86           O  
ATOM   2792  CZ  TYR C 156      -0.333   1.159  23.995  1.00 95.86           C  
ATOM   2793  N   PHE C 157       3.591   4.015  27.801  1.00 95.67           N  
ATOM   2794  CA  PHE C 157       4.769   4.281  26.984  1.00 95.67           C  
ATOM   2795  C   PHE C 157       6.006   3.628  27.589  1.00 95.67           C  
ATOM   2796  CB  PHE C 157       4.992   5.789  26.834  1.00 95.67           C  
ATOM   2797  O   PHE C 157       7.097   3.707  27.020  1.00 95.67           O  
ATOM   2798  CG  PHE C 157       3.833   6.515  26.205  1.00 95.67           C  
ATOM   2799  CD1 PHE C 157       3.411   6.197  24.920  1.00 95.67           C  
ATOM   2800  CD2 PHE C 157       3.165   7.514  26.900  1.00 95.67           C  
ATOM   2801  CE1 PHE C 157       2.338   6.866  24.335  1.00 95.67           C  
ATOM   2802  CE2 PHE C 157       2.092   8.188  26.322  1.00 95.67           C  
ATOM   2803  CZ  PHE C 157       1.681   7.863  25.040  1.00 95.67           C  
ATOM   2804  N   ASN C 158       5.777   2.892  28.641  1.00 94.01           N  
ATOM   2805  CA  ASN C 158       6.847   2.094  29.231  1.00 94.01           C  
ATOM   2806  C   ASN C 158       6.994   0.747  28.528  1.00 94.01           C  
ATOM   2807  CB  ASN C 158       6.601   1.888  30.727  1.00 94.01           C  
ATOM   2808  O   ASN C 158       8.019   0.077  28.668  1.00 94.01           O  
ATOM   2809  CG  ASN C 158       6.686   3.180  31.515  1.00 94.01           C  
ATOM   2810  ND2 ASN C 158       6.007   3.225  32.655  1.00 94.01           N  
ATOM   2811  OD1 ASN C 158       7.356   4.130  31.103  1.00 94.01           O  
ATOM   2812  N   LYS C 159       5.989   0.422  27.794  1.00 92.20           N  
ATOM   2813  CA  LYS C 159       6.052  -0.807  27.009  1.00 92.20           C  
ATOM   2814  C   LYS C 159       7.105  -0.705  25.909  1.00 92.20           C  
ATOM   2815  CB  LYS C 159       4.686  -1.124  26.398  1.00 92.20           C  
ATOM   2816  O   LYS C 159       7.206   0.321  25.233  1.00 92.20           O  
ATOM   2817  CG  LYS C 159       3.603  -1.426  27.424  1.00 92.20           C  
ATOM   2818  CD  LYS C 159       2.268  -1.727  26.756  1.00 92.20           C  
ATOM   2819  CE  LYS C 159       1.157  -1.907  27.781  1.00 92.20           C  
ATOM   2820  NZ  LYS C 159      -0.167  -2.138  27.129  1.00 92.20           N  
ATOM   2821  N   LYS C 160       7.795  -1.739  25.774  1.00 88.68           N  
ATOM   2822  CA  LYS C 160       8.790  -1.766  24.706  1.00 88.68           C  
ATOM   2823  C   LYS C 160       8.123  -1.727  23.333  1.00 88.68           C  
ATOM   2824  CB  LYS C 160       9.672  -3.009  24.824  1.00 88.68           C  
ATOM   2825  O   LYS C 160       7.142  -2.434  23.094  1.00 88.68           O  
ATOM   2826  CG  LYS C 160      10.855  -3.023  23.867  1.00 88.68           C  
ATOM   2827  CD  LYS C 160      11.696  -4.282  24.036  1.00 88.68           C  
ATOM   2828  CE  LYS C 160      12.828  -4.339  23.019  1.00 88.68           C  
ATOM   2829  NZ  LYS C 160      13.660  -5.568  23.184  1.00 88.68           N  
ATOM   2830  N   ASP C 161       8.565  -0.914  22.504  1.00 87.21           N  
ATOM   2831  CA  ASP C 161       8.077  -0.824  21.131  1.00 87.21           C  
ATOM   2832  C   ASP C 161       6.581  -0.523  21.098  1.00 87.21           C  
ATOM   2833  CB  ASP C 161       8.369  -2.120  20.371  1.00 87.21           C  
ATOM   2834  O   ASP C 161       5.838  -1.124  20.319  1.00 87.21           O  
ATOM   2835  CG  ASP C 161       9.854  -2.416  20.253  1.00 87.21           C  
ATOM   2836  OD1 ASP C 161      10.652  -1.471  20.072  1.00 87.21           O  
ATOM   2837  OD2 ASP C 161      10.229  -3.606  20.338  1.00 87.21           O  
ATOM   2838  N   TRP C 162       6.098   0.276  21.974  1.00 93.51           N  
ATOM   2839  CA  TRP C 162       4.686   0.629  22.080  1.00 93.51           C  
ATOM   2840  C   TRP C 162       4.153   1.147  20.749  1.00 93.51           C  
ATOM   2841  CB  TRP C 162       4.475   1.680  23.173  1.00 93.51           C  
ATOM   2842  O   TRP C 162       2.950   1.079  20.486  1.00 93.51           O  
ATOM   2843  CG  TRP C 162       5.160   2.986  22.903  1.00 93.51           C  
ATOM   2844  CD1 TRP C 162       6.413   3.358  23.305  1.00 93.51           C  
ATOM   2845  CD2 TRP C 162       4.627   4.096  22.173  1.00 93.51           C  
ATOM   2846  CE2 TRP C 162       5.612   5.108  22.172  1.00 93.51           C  
ATOM   2847  CE3 TRP C 162       3.410   4.332  21.519  1.00 93.51           C  
ATOM   2848  NE1 TRP C 162       6.691   4.633  22.868  1.00 93.51           N  
ATOM   2849  CH2 TRP C 162       4.219   6.544  20.908  1.00 93.51           C  
ATOM   2850  CZ2 TRP C 162       5.418   6.338  21.540  1.00 93.51           C  
ATOM   2851  CZ3 TRP C 162       3.219   5.558  20.891  1.00 93.51           C  
ATOM   2852  N   TYR C 163       5.066   1.608  19.906  1.00 91.43           N  
ATOM   2853  CA  TYR C 163       4.702   2.272  18.659  1.00 91.43           C  
ATOM   2854  C   TYR C 163       4.628   1.272  17.510  1.00 91.43           C  
ATOM   2855  CB  TYR C 163       5.707   3.378  18.324  1.00 91.43           C  
ATOM   2856  O   TYR C 163       4.167   1.607  16.416  1.00 91.43           O  
ATOM   2857  CG  TYR C 163       7.148   2.961  18.498  1.00 91.43           C  
ATOM   2858  CD1 TYR C 163       7.856   3.295  19.649  1.00 91.43           C  
ATOM   2859  CD2 TYR C 163       7.803   2.233  17.510  1.00 91.43           C  
ATOM   2860  CE1 TYR C 163       9.184   2.915  19.813  1.00 91.43           C  
ATOM   2861  CE2 TYR C 163       9.131   1.848  17.663  1.00 91.43           C  
ATOM   2862  OH  TYR C 163      11.126   1.814  18.972  1.00 91.43           O  
ATOM   2863  CZ  TYR C 163       9.812   2.193  18.816  1.00 91.43           C  
ATOM   2864  N   ASP C 164       5.143   0.113  17.697  1.00 85.62           N  
ATOM   2865  CA  ASP C 164       5.194  -0.903  16.650  1.00 85.62           C  
ATOM   2866  C   ASP C 164       3.849  -1.613  16.509  1.00 85.62           C  
ATOM   2867  CB  ASP C 164       6.298  -1.921  16.943  1.00 85.62           C  
ATOM   2868  O   ASP C 164       3.413  -2.316  17.423  1.00 85.62           O  
ATOM   2869  CG  ASP C 164       6.557  -2.864  15.782  1.00 85.62           C  
ATOM   2870  OD1 ASP C 164       5.612  -3.176  15.026  1.00 85.62           O  
ATOM   2871  OD2 ASP C 164       7.717  -3.303  15.623  1.00 85.62           O  
ATOM   2872  N   PHE C 165       3.220  -1.528  15.356  1.00 79.41           N  
ATOM   2873  CA  PHE C 165       1.887  -2.066  15.109  1.00 79.41           C  
ATOM   2874  C   PHE C 165       1.893  -3.587  15.193  1.00 79.41           C  
ATOM   2875  CB  PHE C 165       1.370  -1.617  13.739  1.00 79.41           C  
ATOM   2876  O   PHE C 165       0.864  -4.203  15.476  1.00 79.41           O  
ATOM   2877  CG  PHE C 165       1.189  -0.128  13.617  1.00 79.41           C  
ATOM   2878  CD1 PHE C 165       0.082   0.500  14.174  1.00 79.41           C  
ATOM   2879  CD2 PHE C 165       2.127   0.644  12.943  1.00 79.41           C  
ATOM   2880  CE1 PHE C 165      -0.088   1.879  14.062  1.00 79.41           C  
ATOM   2881  CE2 PHE C 165       1.964   2.022  12.827  1.00 79.41           C  
ATOM   2882  CZ  PHE C 165       0.856   2.637  13.386  1.00 79.41           C  
ATOM   2883  N   VAL C 166       3.024  -4.159  14.962  1.00 70.31           N  
ATOM   2884  CA  VAL C 166       3.135  -5.613  14.930  1.00 70.31           C  
ATOM   2885  C   VAL C 166       3.433  -6.139  16.333  1.00 70.31           C  
ATOM   2886  CB  VAL C 166       4.230  -6.078  13.944  1.00 70.31           C  
ATOM   2887  O   VAL C 166       2.738  -7.029  16.829  1.00 70.31           O  
ATOM   2888  CG1 VAL C 166       4.411  -7.593  14.012  1.00 70.31           C  
ATOM   2889  CG2 VAL C 166       3.885  -5.641  12.521  1.00 70.31           C  
ATOM   2890  N   GLU C 167       4.393  -5.462  17.025  1.00 74.69           N  
ATOM   2891  CA  GLU C 167       4.814  -5.920  18.346  1.00 74.69           C  
ATOM   2892  C   GLU C 167       3.804  -5.517  19.417  1.00 74.69           C  
ATOM   2893  CB  GLU C 167       6.198  -5.365  18.692  1.00 74.69           C  
ATOM   2894  O   GLU C 167       3.643  -6.214  20.420  1.00 74.69           O  
ATOM   2895  CG  GLU C 167       7.305  -5.854  17.769  1.00 74.69           C  
ATOM   2896  CD  GLU C 167       7.523  -7.357  17.838  1.00 74.69           C  
ATOM   2897  OE1 GLU C 167       7.911  -7.962  16.813  1.00 74.69           O  
ATOM   2898  OE2 GLU C 167       7.304  -7.935  18.927  1.00 74.69           O  
ATOM   2899  N   ASN C 168       3.155  -4.396  19.135  1.00 82.86           N  
ATOM   2900  CA  ASN C 168       2.142  -3.903  20.062  1.00 82.86           C  
ATOM   2901  C   ASN C 168       0.869  -3.487  19.332  1.00 82.86           C  
ATOM   2902  CB  ASN C 168       2.690  -2.735  20.885  1.00 82.86           C  
ATOM   2903  O   ASN C 168       0.589  -2.294  19.194  1.00 82.86           O  
ATOM   2904  CG  ASN C 168       1.775  -2.347  22.029  1.00 82.86           C  
ATOM   2905  ND2 ASN C 168       2.090  -1.240  22.692  1.00 82.86           N  
ATOM   2906  OD1 ASN C 168       0.793  -3.037  22.317  1.00 82.86           O  
ATOM   2907  N   PRO C 169       0.006  -4.450  18.977  1.00 77.72           N  
ATOM   2908  CA  PRO C 169      -1.199  -4.151  18.199  1.00 77.72           C  
ATOM   2909  C   PRO C 169      -2.195  -3.283  18.964  1.00 77.72           C  
ATOM   2910  CB  PRO C 169      -1.786  -5.536  17.915  1.00 77.72           C  
ATOM   2911  O   PRO C 169      -3.080  -2.673  18.359  1.00 77.72           O  
ATOM   2912  CG  PRO C 169      -1.121  -6.443  18.899  1.00 77.72           C  
ATOM   2913  CD  PRO C 169       0.198  -5.840  19.288  1.00 77.72           C  
ATOM   2914  N   ASP C 170      -2.088  -3.225  20.269  1.00 88.09           N  
ATOM   2915  CA  ASP C 170      -2.991  -2.439  21.104  1.00 88.09           C  
ATOM   2916  C   ASP C 170      -2.919  -0.956  20.746  1.00 88.09           C  
ATOM   2917  CB  ASP C 170      -2.664  -2.639  22.585  1.00 88.09           C  
ATOM   2918  O   ASP C 170      -3.839  -0.194  21.047  1.00 88.09           O  
ATOM   2919  CG  ASP C 170      -3.647  -1.943  23.509  1.00 88.09           C  
ATOM   2920  OD1 ASP C 170      -4.853  -2.270  23.475  1.00 88.09           O  
ATOM   2921  OD2 ASP C 170      -3.213  -1.057  24.277  1.00 88.09           O  
ATOM   2922  N   ILE C 171      -1.837  -0.541  20.163  1.00 91.24           N  
ATOM   2923  CA  ILE C 171      -1.658   0.855  19.781  1.00 91.24           C  
ATOM   2924  C   ILE C 171      -2.790   1.285  18.851  1.00 91.24           C  
ATOM   2925  CB  ILE C 171      -0.290   1.085  19.101  1.00 91.24           C  
ATOM   2926  O   ILE C 171      -3.209   2.445  18.867  1.00 91.24           O  
ATOM   2927  CG1 ILE C 171      -0.063   2.580  18.847  1.00 91.24           C  
ATOM   2928  CG2 ILE C 171      -0.194   0.287  17.798  1.00 91.24           C  
ATOM   2929  CD1 ILE C 171       0.008   3.419  20.116  1.00 91.24           C  
ATOM   2930  N   LEU C 172      -3.316   0.412  18.037  1.00 87.44           N  
ATOM   2931  CA  LEU C 172      -4.428   0.718  17.143  1.00 87.44           C  
ATOM   2932  C   LEU C 172      -5.665   1.127  17.935  1.00 87.44           C  
ATOM   2933  CB  LEU C 172      -4.750  -0.488  16.257  1.00 87.44           C  
ATOM   2934  O   LEU C 172      -6.397   2.031  17.528  1.00 87.44           O  
ATOM   2935  CG  LEU C 172      -3.697  -0.864  15.213  1.00 87.44           C  
ATOM   2936  CD1 LEU C 172      -4.065  -2.181  14.539  1.00 87.44           C  
ATOM   2937  CD2 LEU C 172      -3.547   0.248  14.180  1.00 87.44           C  
ATOM   2938  N   ARG C 173      -5.919   0.441  19.013  1.00 90.12           N  
ATOM   2939  CA  ARG C 173      -7.020   0.808  19.897  1.00 90.12           C  
ATOM   2940  C   ARG C 173      -6.808   2.196  20.490  1.00 90.12           C  
ATOM   2941  CB  ARG C 173      -7.176  -0.222  21.018  1.00 90.12           C  
ATOM   2942  O   ARG C 173      -7.748   2.988  20.582  1.00 90.12           O  
ATOM   2943  CG  ARG C 173      -8.326   0.071  21.968  1.00 90.12           C  
ATOM   2944  CD  ARG C 173      -8.351  -0.901  23.140  1.00 90.12           C  
ATOM   2945  NE  ARG C 173      -7.094  -0.884  23.882  1.00 90.12           N  
ATOM   2946  NH1 ARG C 173      -7.607   1.003  25.112  1.00 90.12           N  
ATOM   2947  NH2 ARG C 173      -5.598  -0.058  25.416  1.00 90.12           N  
ATOM   2948  CZ  ARG C 173      -6.769   0.021  24.802  1.00 90.12           C  
ATOM   2949  N   VAL C 174      -5.571   2.417  20.933  1.00 95.90           N  
ATOM   2950  CA  VAL C 174      -5.225   3.706  21.523  1.00 95.90           C  
ATOM   2951  C   VAL C 174      -5.505   4.824  20.522  1.00 95.90           C  
ATOM   2952  CB  VAL C 174      -3.746   3.747  21.968  1.00 95.90           C  
ATOM   2953  O   VAL C 174      -6.164   5.812  20.855  1.00 95.90           O  
ATOM   2954  CG1 VAL C 174      -3.349   5.159  22.393  1.00 95.90           C  
ATOM   2955  CG2 VAL C 174      -3.503   2.755  23.105  1.00 95.90           C  
ATOM   2956  N   TYR C 175      -5.041   4.694  19.306  1.00 95.15           N  
ATOM   2957  CA  TYR C 175      -5.285   5.693  18.272  1.00 95.15           C  
ATOM   2958  C   TYR C 175      -6.775   5.818  17.975  1.00 95.15           C  
ATOM   2959  CB  TYR C 175      -4.526   5.337  16.990  1.00 95.15           C  
ATOM   2960  O   TYR C 175      -7.274   6.918  17.726  1.00 95.15           O  
ATOM   2961  CG  TYR C 175      -3.035   5.550  17.089  1.00 95.15           C  
ATOM   2962  CD1 TYR C 175      -2.506   6.549  17.903  1.00 95.15           C  
ATOM   2963  CD2 TYR C 175      -2.151   4.752  16.369  1.00 95.15           C  
ATOM   2964  CE1 TYR C 175      -1.133   6.750  17.996  1.00 95.15           C  
ATOM   2965  CE2 TYR C 175      -0.776   4.944  16.455  1.00 95.15           C  
ATOM   2966  OH  TYR C 175       1.083   6.138  17.358  1.00 95.15           O  
ATOM   2967  CZ  TYR C 175      -0.277   5.943  17.270  1.00 95.15           C  
ATOM   2968  N   ALA C 176      -7.527   4.716  18.000  1.00 94.41           N  
ATOM   2969  CA  ALA C 176      -8.958   4.690  17.707  1.00 94.41           C  
ATOM   2970  C   ALA C 176      -9.737   5.549  18.698  1.00 94.41           C  
ATOM   2971  CB  ALA C 176      -9.479   3.255  17.727  1.00 94.41           C  
ATOM   2972  O   ALA C 176     -10.790   6.095  18.362  1.00 94.41           O  
ATOM   2973  N   ASN C 177      -9.208   5.736  19.877  1.00 95.93           N  
ATOM   2974  CA  ASN C 177      -9.862   6.541  20.903  1.00 95.93           C  
ATOM   2975  C   ASN C 177      -9.887   8.019  20.525  1.00 95.93           C  
ATOM   2976  CB  ASN C 177      -9.171   6.350  22.255  1.00 95.93           C  
ATOM   2977  O   ASN C 177     -10.645   8.799  21.104  1.00 95.93           O  
ATOM   2978  CG  ASN C 177      -9.478   5.005  22.883  1.00 95.93           C  
ATOM   2979  ND2 ASN C 177      -8.608   4.558  23.781  1.00 95.93           N  
ATOM   2980  OD1 ASN C 177     -10.487   4.372  22.562  1.00 95.93           O  
ATOM   2981  N   LEU C 178      -9.050   8.405  19.578  1.00 96.38           N  
ATOM   2982  CA  LEU C 178      -9.057   9.772  19.068  1.00 96.38           C  
ATOM   2983  C   LEU C 178     -10.102   9.937  17.969  1.00 96.38           C  
ATOM   2984  CB  LEU C 178      -7.674  10.153  18.534  1.00 96.38           C  
ATOM   2985  O   LEU C 178     -10.381  11.056  17.534  1.00 96.38           O  
ATOM   2986  CG  LEU C 178      -6.605  10.466  19.582  1.00 96.38           C  
ATOM   2987  CD1 LEU C 178      -5.240  10.616  18.918  1.00 96.38           C  
ATOM   2988  CD2 LEU C 178      -6.970  11.727  20.358  1.00 96.38           C  
ATOM   2989  N   GLY C 179     -10.641   8.870  17.504  1.00 95.83           N  
ATOM   2990  CA  GLY C 179     -11.497   8.825  16.329  1.00 95.83           C  
ATOM   2991  C   GLY C 179     -12.678   9.773  16.414  1.00 95.83           C  
ATOM   2992  O   GLY C 179     -12.942  10.530  15.478  1.00 95.83           O  
ATOM   2993  N   GLU C 180     -13.384   9.769  17.556  1.00 95.27           N  
ATOM   2994  CA  GLU C 180     -14.569  10.605  17.718  1.00 95.27           C  
ATOM   2995  C   GLU C 180     -14.205  12.087  17.699  1.00 95.27           C  
ATOM   2996  CB  GLU C 180     -15.298  10.259  19.019  1.00 95.27           C  
ATOM   2997  O   GLU C 180     -14.946  12.906  17.151  1.00 95.27           O  
ATOM   2998  CG  GLU C 180     -16.543  11.098  19.268  1.00 95.27           C  
ATOM   2999  CD  GLU C 180     -17.580  10.975  18.163  1.00 95.27           C  
ATOM   3000  OE1 GLU C 180     -18.518  11.803  18.117  1.00 95.27           O  
ATOM   3001  OE2 GLU C 180     -17.455  10.043  17.338  1.00 95.27           O  
ATOM   3002  N   ARG C 181     -13.107  12.411  18.261  1.00 95.55           N  
ATOM   3003  CA  ARG C 181     -12.631  13.790  18.264  1.00 95.55           C  
ATOM   3004  C   ARG C 181     -12.316  14.264  16.849  1.00 95.55           C  
ATOM   3005  CB  ARG C 181     -11.391  13.929  19.151  1.00 95.55           C  
ATOM   3006  O   ARG C 181     -12.659  15.387  16.475  1.00 95.55           O  
ATOM   3007  CG  ARG C 181     -10.992  15.369  19.431  1.00 95.55           C  
ATOM   3008  CD  ARG C 181      -9.882  15.455  20.469  1.00 95.55           C  
ATOM   3009  NE  ARG C 181     -10.396  15.279  21.824  1.00 95.55           N  
ATOM   3010  NH1 ARG C 181     -10.972  17.496  22.117  1.00 95.55           N  
ATOM   3011  NH2 ARG C 181     -11.342  15.980  23.796  1.00 95.55           N  
ATOM   3012  CZ  ARG C 181     -10.902  16.252  22.576  1.00 95.55           C  
ATOM   3013  N   VAL C 182     -11.671  13.474  16.107  1.00 97.54           N  
ATOM   3014  CA  VAL C 182     -11.338  13.794  14.723  1.00 97.54           C  
ATOM   3015  C   VAL C 182     -12.617  13.915  13.898  1.00 97.54           C  
ATOM   3016  CB  VAL C 182     -10.403  12.731  14.104  1.00 97.54           C  
ATOM   3017  O   VAL C 182     -12.763  14.843  13.099  1.00 97.54           O  
ATOM   3018  CG1 VAL C 182     -10.171  13.014  12.621  1.00 97.54           C  
ATOM   3019  CG2 VAL C 182      -9.075  12.685  14.857  1.00 97.54           C  
ATOM   3020  N   ARG C 183     -13.596  13.028  14.109  1.00 95.63           N  
ATOM   3021  CA  ARG C 183     -14.868  13.072  13.394  1.00 95.63           C  
ATOM   3022  C   ARG C 183     -15.611  14.374  13.677  1.00 95.63           C  
ATOM   3023  CB  ARG C 183     -15.742  11.876  13.778  1.00 95.63           C  
ATOM   3024  O   ARG C 183     -16.130  15.011  12.758  1.00 95.63           O  
ATOM   3025  CG  ARG C 183     -17.032  11.774  12.979  1.00 95.63           C  
ATOM   3026  CD  ARG C 183     -17.970  10.723  13.554  1.00 95.63           C  
ATOM   3027  NE  ARG C 183     -18.667  11.213  14.740  1.00 95.63           N  
ATOM   3028  NH1 ARG C 183     -20.362  12.255  13.566  1.00 95.63           N  
ATOM   3029  NH2 ARG C 183     -20.338  12.325  15.857  1.00 95.63           N  
ATOM   3030  CZ  ARG C 183     -19.788  11.930  14.718  1.00 95.63           C  
ATOM   3031  N   GLN C 184     -15.631  14.749  14.953  1.00 96.47           N  
ATOM   3032  CA  GLN C 184     -16.299  15.987  15.339  1.00 96.47           C  
ATOM   3033  C   GLN C 184     -15.640  17.196  14.680  1.00 96.47           C  
ATOM   3034  CB  GLN C 184     -16.292  16.150  16.860  1.00 96.47           C  
ATOM   3035  O   GLN C 184     -16.324  18.138  14.275  1.00 96.47           O  
ATOM   3036  CG  GLN C 184     -17.194  15.163  17.588  1.00 96.47           C  
ATOM   3037  CD  GLN C 184     -18.638  15.236  17.128  1.00 96.47           C  
ATOM   3038  NE2 GLN C 184     -19.283  14.081  17.011  1.00 96.47           N  
ATOM   3039  OE1 GLN C 184     -19.169  16.323  16.881  1.00 96.47           O  
ATOM   3040  N   ALA C 185     -14.361  17.160  14.620  1.00 97.26           N  
ATOM   3041  CA  ALA C 185     -13.635  18.235  13.947  1.00 97.26           C  
ATOM   3042  C   ALA C 185     -14.045  18.340  12.481  1.00 97.26           C  
ATOM   3043  CB  ALA C 185     -12.129  18.012  14.061  1.00 97.26           C  
ATOM   3044  O   ALA C 185     -14.211  19.443  11.954  1.00 97.26           O  
ATOM   3045  N   LEU C 186     -14.224  17.236  11.812  1.00 97.26           N  
ATOM   3046  CA  LEU C 186     -14.645  17.207  10.416  1.00 97.26           C  
ATOM   3047  C   LEU C 186     -16.051  17.777  10.261  1.00 97.26           C  
ATOM   3048  CB  LEU C 186     -14.598  15.777   9.871  1.00 97.26           C  
ATOM   3049  O   LEU C 186     -16.307  18.570   9.352  1.00 97.26           O  
ATOM   3050  CG  LEU C 186     -13.329  15.381   9.114  1.00 97.26           C  
ATOM   3051  CD1 LEU C 186     -12.937  13.947   9.450  1.00 97.26           C  
ATOM   3052  CD2 LEU C 186     -13.530  15.548   7.611  1.00 97.26           C  
ATOM   3053  N   LEU C 187     -16.964  17.391  11.137  1.00 97.47           N  
ATOM   3054  CA  LEU C 187     -18.339  17.877  11.092  1.00 97.47           C  
ATOM   3055  C   LEU C 187     -18.393  19.380  11.342  1.00 97.47           C  
ATOM   3056  CB  LEU C 187     -19.200  17.145  12.124  1.00 97.47           C  
ATOM   3057  O   LEU C 187     -19.136  20.099  10.670  1.00 97.47           O  
ATOM   3058  CG  LEU C 187     -19.537  15.685  11.814  1.00 97.47           C  
ATOM   3059  CD1 LEU C 187     -20.229  15.036  13.008  1.00 97.47           C  
ATOM   3060  CD2 LEU C 187     -20.411  15.592  10.567  1.00 97.47           C  
ATOM   3061  N   LYS C 188     -17.593  19.816  12.282  1.00 97.75           N  
ATOM   3062  CA  LYS C 188     -17.531  21.245  12.576  1.00 97.75           C  
ATOM   3063  C   LYS C 188     -16.962  22.025  11.394  1.00 97.75           C  
ATOM   3064  CB  LYS C 188     -16.688  21.500  13.826  1.00 97.75           C  
ATOM   3065  O   LYS C 188     -17.356  23.167  11.150  1.00 97.75           O  
ATOM   3066  CG  LYS C 188     -17.411  21.201  15.131  1.00 97.75           C  
ATOM   3067  CD  LYS C 188     -16.594  21.647  16.337  1.00 97.75           C  
ATOM   3068  CE  LYS C 188     -17.380  21.497  17.633  1.00 97.75           C  
ATOM   3069  NZ  LYS C 188     -16.594  21.960  18.815  1.00 97.75           N  
ATOM   3070  N   THR C 189     -16.088  21.413  10.683  1.00 97.71           N  
ATOM   3071  CA  THR C 189     -15.535  22.053   9.495  1.00 97.71           C  
ATOM   3072  C   THR C 189     -16.616  22.251   8.435  1.00 97.71           C  
ATOM   3073  CB  THR C 189     -14.377  21.229   8.903  1.00 97.71           C  
ATOM   3074  O   THR C 189     -16.701  23.315   7.819  1.00 97.71           O  
ATOM   3075  CG2 THR C 189     -13.824  21.884   7.642  1.00 97.71           C  
ATOM   3076  OG1 THR C 189     -13.328  21.124   9.874  1.00 97.71           O  
ATOM   3077  N   VAL C 190     -17.442  21.248   8.231  1.00 97.77           N  
ATOM   3078  CA  VAL C 190     -18.537  21.365   7.273  1.00 97.77           C  
ATOM   3079  C   VAL C 190     -19.488  22.477   7.709  1.00 97.77           C  
ATOM   3080  CB  VAL C 190     -19.306  20.033   7.126  1.00 97.77           C  
ATOM   3081  O   VAL C 190     -19.901  23.304   6.893  1.00 97.77           O  
ATOM   3082  CG1 VAL C 190     -20.569  20.228   6.290  1.00 97.77           C  
ATOM   3083  CG2 VAL C 190     -18.408  18.965   6.502  1.00 97.77           C  
ATOM   3084  N   GLN C 191     -19.798  22.514   9.000  1.00 97.56           N  
ATOM   3085  CA  GLN C 191     -20.660  23.551   9.557  1.00 97.56           C  
ATOM   3086  C   GLN C 191     -20.061  24.938   9.343  1.00 97.56           C  
ATOM   3087  CB  GLN C 191     -20.900  23.306  11.048  1.00 97.56           C  
ATOM   3088  O   GLN C 191     -20.770  25.875   8.970  1.00 97.56           O  
ATOM   3089  CG  GLN C 191     -21.866  22.165  11.336  1.00 97.56           C  
ATOM   3090  CD  GLN C 191     -22.064  21.924  12.821  1.00 97.56           C  
ATOM   3091  NE2 GLN C 191     -23.046  21.096  13.162  1.00 97.56           N  
ATOM   3092  OE1 GLN C 191     -21.340  22.477  13.655  1.00 97.56           O  
ATOM   3093  N   PHE C 192     -18.793  24.996   9.601  1.00 97.79           N  
ATOM   3094  CA  PHE C 192     -18.094  26.263   9.420  1.00 97.79           C  
ATOM   3095  C   PHE C 192     -18.099  26.680   7.955  1.00 97.79           C  
ATOM   3096  CB  PHE C 192     -16.653  26.160   9.932  1.00 97.79           C  
ATOM   3097  O   PHE C 192     -18.315  27.852   7.638  1.00 97.79           O  
ATOM   3098  CG  PHE C 192     -15.914  27.471   9.930  1.00 97.79           C  
ATOM   3099  CD1 PHE C 192     -14.760  27.633   9.173  1.00 97.79           C  
ATOM   3100  CD2 PHE C 192     -16.373  28.541  10.687  1.00 97.79           C  
ATOM   3101  CE1 PHE C 192     -14.074  28.845   9.170  1.00 97.79           C  
ATOM   3102  CE2 PHE C 192     -15.692  29.756  10.688  1.00 97.79           C  
ATOM   3103  CZ  PHE C 192     -14.542  29.905   9.930  1.00 97.79           C  
ATOM   3104  N   CYS C 193     -17.867  25.816   7.065  1.00 97.34           N  
ATOM   3105  CA  CYS C 193     -17.904  26.090   5.633  1.00 97.34           C  
ATOM   3106  C   CYS C 193     -19.280  26.589   5.208  1.00 97.34           C  
ATOM   3107  CB  CYS C 193     -17.537  24.838   4.837  1.00 97.34           C  
ATOM   3108  O   CYS C 193     -19.388  27.529   4.418  1.00 97.34           O  
ATOM   3109  SG  CYS C 193     -15.794  24.380   4.963  1.00 97.34           S  
ATOM   3110  N   ASP C 194     -20.358  25.976   5.720  1.00 97.28           N  
ATOM   3111  CA  ASP C 194     -21.716  26.433   5.442  1.00 97.28           C  
ATOM   3112  C   ASP C 194     -21.905  27.887   5.870  1.00 97.28           C  
ATOM   3113  CB  ASP C 194     -22.738  25.540   6.149  1.00 97.28           C  
ATOM   3114  O   ASP C 194     -22.487  28.685   5.133  1.00 97.28           O  
ATOM   3115  CG  ASP C 194     -22.857  24.162   5.522  1.00 97.28           C  
ATOM   3116  OD1 ASP C 194     -22.496  23.999   4.336  1.00 97.28           O  
ATOM   3117  OD2 ASP C 194     -23.318  23.232   6.218  1.00 97.28           O  
ATOM   3118  N   ALA C 195     -21.386  28.191   7.033  1.00 97.04           N  
ATOM   3119  CA  ALA C 195     -21.486  29.551   7.556  1.00 97.04           C  
ATOM   3120  C   ALA C 195     -20.725  30.535   6.672  1.00 97.04           C  
ATOM   3121  CB  ALA C 195     -20.960  29.611   8.988  1.00 97.04           C  
ATOM   3122  O   ALA C 195     -21.195  31.648   6.424  1.00 97.04           O  
ATOM   3123  N   MET C 196     -19.570  30.178   6.207  1.00 97.13           N  
ATOM   3124  CA  MET C 196     -18.773  31.013   5.314  1.00 97.13           C  
ATOM   3125  C   MET C 196     -19.511  31.267   4.004  1.00 97.13           C  
ATOM   3126  CB  MET C 196     -17.418  30.360   5.033  1.00 97.13           C  
ATOM   3127  O   MET C 196     -19.536  32.396   3.510  1.00 97.13           O  
ATOM   3128  CG  MET C 196     -16.475  30.368   6.225  1.00 97.13           C  
ATOM   3129  SD  MET C 196     -14.892  29.509   5.875  1.00 97.13           S  
ATOM   3130  CE  MET C 196     -14.141  30.683   4.713  1.00 97.13           C  
ATOM   3131  N   ARG C 197     -20.030  30.226   3.503  1.00 96.30           N  
ATOM   3132  CA  ARG C 197     -20.777  30.345   2.256  1.00 96.30           C  
ATOM   3133  C   ARG C 197     -21.956  31.300   2.413  1.00 96.30           C  
ATOM   3134  CB  ARG C 197     -21.271  28.974   1.791  1.00 96.30           C  
ATOM   3135  O   ARG C 197     -22.137  32.210   1.601  1.00 96.30           O  
ATOM   3136  CG  ARG C 197     -21.919  28.986   0.416  1.00 96.30           C  
ATOM   3137  CD  ARG C 197     -22.420  27.605   0.016  1.00 96.30           C  
ATOM   3138  NE  ARG C 197     -23.202  27.651  -1.217  1.00 96.30           N  
ATOM   3139  NH1 ARG C 197     -23.633  25.382  -1.272  1.00 96.30           N  
ATOM   3140  NH2 ARG C 197     -24.450  26.750  -2.920  1.00 96.30           N  
ATOM   3141  CZ  ARG C 197     -23.760  26.594  -1.800  1.00 96.30           C  
ATOM   3142  N   ASN C 198     -22.743  31.171   3.470  1.00 96.65           N  
ATOM   3143  CA  ASN C 198     -23.915  32.000   3.730  1.00 96.65           C  
ATOM   3144  C   ASN C 198     -23.529  33.454   3.983  1.00 96.65           C  
ATOM   3145  CB  ASN C 198     -24.711  31.447   4.914  1.00 96.65           C  
ATOM   3146  O   ASN C 198     -24.217  34.371   3.532  1.00 96.65           O  
ATOM   3147  CG  ASN C 198     -25.431  30.155   4.582  1.00 96.65           C  
ATOM   3148  ND2 ASN C 198     -25.813  29.408   5.611  1.00 96.65           N  
ATOM   3149  OD1 ASN C 198     -25.642  29.831   3.411  1.00 96.65           O  
ATOM   3150  N   ALA C 199     -22.364  33.627   4.617  1.00 96.42           N  
ATOM   3151  CA  ALA C 199     -21.923  34.969   4.988  1.00 96.42           C  
ATOM   3152  C   ALA C 199     -21.129  35.617   3.857  1.00 96.42           C  
ATOM   3153  CB  ALA C 199     -21.083  34.919   6.262  1.00 96.42           C  
ATOM   3154  O   ALA C 199     -20.800  36.804   3.922  1.00 96.42           O  
ATOM   3155  N   GLY C 200     -20.833  34.966   2.786  1.00 96.66           N  
ATOM   3156  CA  GLY C 200     -20.057  35.469   1.664  1.00 96.66           C  
ATOM   3157  C   GLY C 200     -18.587  35.653   1.990  1.00 96.66           C  
ATOM   3158  O   GLY C 200     -17.999  36.687   1.669  1.00 96.66           O  
ATOM   3159  N   ILE C 201     -18.009  34.636   2.659  1.00 97.02           N  
ATOM   3160  CA  ILE C 201     -16.611  34.717   3.065  1.00 97.02           C  
ATOM   3161  C   ILE C 201     -15.774  33.751   2.230  1.00 97.02           C  
ATOM   3162  CB  ILE C 201     -16.440  34.411   4.570  1.00 97.02           C  
ATOM   3163  O   ILE C 201     -16.123  32.576   2.093  1.00 97.02           O  
ATOM   3164  CG1 ILE C 201     -17.225  35.422   5.413  1.00 97.02           C  
ATOM   3165  CG2 ILE C 201     -14.958  34.409   4.956  1.00 97.02           C  
ATOM   3166  CD1 ILE C 201     -16.702  36.848   5.316  1.00 97.02           C  
ATOM   3167  N   VAL C 202     -14.715  34.295   1.656  1.00 96.20           N  
ATOM   3168  CA  VAL C 202     -13.745  33.485   0.926  1.00 96.20           C  
ATOM   3169  C   VAL C 202     -12.471  33.333   1.754  1.00 96.20           C  
ATOM   3170  CB  VAL C 202     -13.414  34.100  -0.452  1.00 96.20           C  
ATOM   3171  O   VAL C 202     -11.872  34.327   2.172  1.00 96.20           O  
ATOM   3172  CG1 VAL C 202     -12.405  33.233  -1.203  1.00 96.20           C  
ATOM   3173  CG2 VAL C 202     -14.688  34.277  -1.276  1.00 96.20           C  
ATOM   3174  N   GLY C 203     -12.086  32.035   2.046  1.00 94.11           N  
ATOM   3175  CA  GLY C 203     -10.880  31.831   2.833  1.00 94.11           C  
ATOM   3176  C   GLY C 203     -10.365  30.405   2.779  1.00 94.11           C  
ATOM   3177  O   GLY C 203     -11.131  29.473   2.528  1.00 94.11           O  
ATOM   3178  N   VAL C 204      -9.110  30.286   3.072  1.00 92.85           N  
ATOM   3179  CA  VAL C 204      -8.467  28.976   3.100  1.00 92.85           C  
ATOM   3180  C   VAL C 204      -8.452  28.437   4.528  1.00 92.85           C  
ATOM   3181  CB  VAL C 204      -7.029  29.038   2.538  1.00 92.85           C  
ATOM   3182  O   VAL C 204      -7.992  29.116   5.450  1.00 92.85           O  
ATOM   3183  CG1 VAL C 204      -6.377  27.656   2.570  1.00 92.85           C  
ATOM   3184  CG2 VAL C 204      -7.035  29.597   1.117  1.00 92.85           C  
ATOM   3185  N   LEU C 205      -9.001  27.299   4.721  1.00 95.52           N  
ATOM   3186  CA  LEU C 205      -9.007  26.662   6.034  1.00 95.52           C  
ATOM   3187  C   LEU C 205      -7.842  25.688   6.171  1.00 95.52           C  
ATOM   3188  CB  LEU C 205     -10.331  25.929   6.267  1.00 95.52           C  
ATOM   3189  O   LEU C 205      -7.712  24.753   5.377  1.00 95.52           O  
ATOM   3190  CG  LEU C 205     -11.599  26.782   6.206  1.00 95.52           C  
ATOM   3191  CD1 LEU C 205     -12.834  25.912   6.416  1.00 95.52           C  
ATOM   3192  CD2 LEU C 205     -11.542  27.898   7.244  1.00 95.52           C  
ATOM   3193  N   THR C 206      -7.024  25.910   7.178  1.00 95.31           N  
ATOM   3194  CA  THR C 206      -5.859  25.061   7.400  1.00 95.31           C  
ATOM   3195  C   THR C 206      -5.911  24.421   8.785  1.00 95.31           C  
ATOM   3196  CB  THR C 206      -4.550  25.857   7.249  1.00 95.31           C  
ATOM   3197  O   THR C 206      -6.547  24.954   9.696  1.00 95.31           O  
ATOM   3198  CG2 THR C 206      -4.389  26.385   5.827  1.00 95.31           C  
ATOM   3199  OG1 THR C 206      -4.564  26.965   8.158  1.00 95.31           O  
ATOM   3200  N   LEU C 207      -5.220  23.339   8.949  1.00 96.37           N  
ATOM   3201  CA  LEU C 207      -5.268  22.532  10.163  1.00 96.37           C  
ATOM   3202  C   LEU C 207      -4.737  23.315  11.358  1.00 96.37           C  
ATOM   3203  CB  LEU C 207      -4.461  21.243   9.983  1.00 96.37           C  
ATOM   3204  O   LEU C 207      -5.149  23.077  12.496  1.00 96.37           O  
ATOM   3205  CG  LEU C 207      -5.065  20.189   9.053  1.00 96.37           C  
ATOM   3206  CD1 LEU C 207      -4.035  19.110   8.736  1.00 96.37           C  
ATOM   3207  CD2 LEU C 207      -6.314  19.577   9.679  1.00 96.37           C  
ATOM   3208  N   ASP C 208      -3.808  24.310  11.135  1.00 95.21           N  
ATOM   3209  CA  ASP C 208      -3.167  25.039  12.225  1.00 95.21           C  
ATOM   3210  C   ASP C 208      -4.120  26.063  12.836  1.00 95.21           C  
ATOM   3211  CB  ASP C 208      -1.895  25.733  11.732  1.00 95.21           C  
ATOM   3212  O   ASP C 208      -3.857  26.598  13.916  1.00 95.21           O  
ATOM   3213  CG  ASP C 208      -2.133  26.616  10.520  1.00 95.21           C  
ATOM   3214  OD1 ASP C 208      -2.710  26.136   9.520  1.00 95.21           O  
ATOM   3215  OD2 ASP C 208      -1.739  27.801  10.564  1.00 95.21           O  
ATOM   3216  N   ASN C 209      -5.272  26.219  12.243  1.00 95.32           N  
ATOM   3217  CA  ASN C 209      -6.234  27.192  12.751  1.00 95.32           C  
ATOM   3218  C   ASN C 209      -7.448  26.509  13.373  1.00 95.32           C  
ATOM   3219  CB  ASN C 209      -6.673  28.144  11.637  1.00 95.32           C  
ATOM   3220  O   ASN C 209      -8.494  27.135  13.551  1.00 95.32           O  
ATOM   3221  CG  ASN C 209      -5.548  29.040  11.157  1.00 95.32           C  
ATOM   3222  ND2 ASN C 209      -5.575  29.393   9.877  1.00 95.32           N  
ATOM   3223  OD1 ASN C 209      -4.661  29.412  11.930  1.00 95.32           O  
ATOM   3224  N   GLN C 210      -7.356  25.188  13.546  1.00 97.28           N  
ATOM   3225  CA  GLN C 210      -8.394  24.414  14.218  1.00 97.28           C  
ATOM   3226  C   GLN C 210      -7.843  23.713  15.456  1.00 97.28           C  
ATOM   3227  CB  GLN C 210      -9.004  23.388  13.261  1.00 97.28           C  
ATOM   3228  O   GLN C 210      -6.845  22.994  15.376  1.00 97.28           O  
ATOM   3229  CG  GLN C 210     -10.244  22.696  13.810  1.00 97.28           C  
ATOM   3230  CD  GLN C 210     -10.790  21.638  12.870  1.00 97.28           C  
ATOM   3231  NE2 GLN C 210     -12.102  21.650  12.662  1.00 97.28           N  
ATOM   3232  OE1 GLN C 210     -10.039  20.817  12.335  1.00 97.28           O  
ATOM   3233  N   ASP C 211      -8.440  23.941  16.599  1.00 97.01           N  
ATOM   3234  CA  ASP C 211      -7.968  23.251  17.795  1.00 97.01           C  
ATOM   3235  C   ASP C 211      -8.458  21.805  17.826  1.00 97.01           C  
ATOM   3236  CB  ASP C 211      -8.425  23.988  19.056  1.00 97.01           C  
ATOM   3237  O   ASP C 211      -9.128  21.352  16.896  1.00 97.01           O  
ATOM   3238  CG  ASP C 211      -9.907  23.816  19.338  1.00 97.01           C  
ATOM   3239  OD1 ASP C 211     -10.632  23.270  18.479  1.00 97.01           O  
ATOM   3240  OD2 ASP C 211     -10.354  24.233  20.429  1.00 97.01           O  
ATOM   3241  N   LEU C 212      -8.155  21.029  18.812  1.00 96.99           N  
ATOM   3242  CA  LEU C 212      -8.431  19.596  18.825  1.00 96.99           C  
ATOM   3243  C   LEU C 212      -9.884  19.326  19.204  1.00 96.99           C  
ATOM   3244  CB  LEU C 212      -7.496  18.879  19.802  1.00 96.99           C  
ATOM   3245  O   LEU C 212     -10.369  18.202  19.058  1.00 96.99           O  
ATOM   3246  CG  LEU C 212      -6.045  18.707  19.349  1.00 96.99           C  
ATOM   3247  CD1 LEU C 212      -5.214  18.075  20.460  1.00 96.99           C  
ATOM   3248  CD2 LEU C 212      -5.978  17.865  18.079  1.00 96.99           C  
ATOM   3249  N   ASN C 213     -10.634  20.351  19.643  1.00 95.76           N  
ATOM   3250  CA  ASN C 213     -12.071  20.223  19.861  1.00 95.76           C  
ATOM   3251  C   ASN C 213     -12.861  20.558  18.599  1.00 95.76           C  
ATOM   3252  CB  ASN C 213     -12.519  21.115  21.021  1.00 95.76           C  
ATOM   3253  O   ASN C 213     -14.092  20.503  18.600  1.00 95.76           O  
ATOM   3254  CG  ASN C 213     -11.964  20.661  22.356  1.00 95.76           C  
ATOM   3255  ND2 ASN C 213     -11.701  21.613  23.244  1.00 95.76           N  
ATOM   3256  OD1 ASN C 213     -11.771  19.464  22.587  1.00 95.76           O  
ATOM   3257  N   GLY C 214     -12.153  20.977  17.608  1.00 96.49           N  
ATOM   3258  CA  GLY C 214     -12.758  21.216  16.307  1.00 96.49           C  
ATOM   3259  C   GLY C 214     -13.167  22.662  16.096  1.00 96.49           C  
ATOM   3260  O   GLY C 214     -13.854  22.982  15.124  1.00 96.49           O  
ATOM   3261  N   ASN C 215     -12.814  23.586  16.980  1.00 97.33           N  
ATOM   3262  CA  ASN C 215     -13.206  24.988  16.874  1.00 97.33           C  
ATOM   3263  C   ASN C 215     -12.200  25.791  16.055  1.00 97.33           C  
ATOM   3264  CB  ASN C 215     -13.373  25.605  18.264  1.00 97.33           C  
ATOM   3265  O   ASN C 215     -10.989  25.613  16.203  1.00 97.33           O  
ATOM   3266  CG  ASN C 215     -14.456  24.926  19.079  1.00 97.33           C  
ATOM   3267  ND2 ASN C 215     -14.195  24.731  20.366  1.00 97.33           N  
ATOM   3268  OD1 ASN C 215     -15.517  24.578  18.555  1.00 97.33           O  
ATOM   3269  N   TRP C 216     -12.707  26.726  15.190  1.00 97.68           N  
ATOM   3270  CA  TRP C 216     -11.887  27.570  14.327  1.00 97.68           C  
ATOM   3271  C   TRP C 216     -11.624  28.923  14.978  1.00 97.68           C  
ATOM   3272  CB  TRP C 216     -12.563  27.766  12.967  1.00 97.68           C  
ATOM   3273  O   TRP C 216     -12.499  29.476  15.649  1.00 97.68           O  
ATOM   3274  CG  TRP C 216     -12.629  26.520  12.135  1.00 97.68           C  
ATOM   3275  CD1 TRP C 216     -13.661  25.625  12.072  1.00 97.68           C  
ATOM   3276  CD2 TRP C 216     -11.618  26.030  11.249  1.00 97.68           C  
ATOM   3277  CE2 TRP C 216     -12.105  24.832  10.682  1.00 97.68           C  
ATOM   3278  CE3 TRP C 216     -10.346  26.488  10.880  1.00 97.68           C  
ATOM   3279  NE1 TRP C 216     -13.352  24.608  11.199  1.00 97.68           N  
ATOM   3280  CH2 TRP C 216     -10.122  24.555   9.419  1.00 97.68           C  
ATOM   3281  CZ2 TRP C 216     -11.363  24.085   9.763  1.00 97.68           C  
ATOM   3282  CZ3 TRP C 216      -9.609  25.743   9.966  1.00 97.68           C  
ATOM   3283  N   TYR C 217     -10.419  29.496  14.798  1.00 94.18           N  
ATOM   3284  CA  TYR C 217     -10.171  30.680  15.613  1.00 94.18           C  
ATOM   3285  C   TYR C 217      -9.323  31.695  14.856  1.00 94.18           C  
ATOM   3286  CB  TYR C 217      -9.479  30.295  16.924  1.00 94.18           C  
ATOM   3287  O   TYR C 217      -9.050  32.786  15.362  1.00 94.18           O  
ATOM   3288  CG  TYR C 217      -8.224  29.479  16.730  1.00 94.18           C  
ATOM   3289  CD1 TYR C 217      -8.266  28.087  16.745  1.00 94.18           C  
ATOM   3290  CD2 TYR C 217      -6.994  30.098  16.534  1.00 94.18           C  
ATOM   3291  CE1 TYR C 217      -7.111  27.331  16.570  1.00 94.18           C  
ATOM   3292  CE2 TYR C 217      -5.833  29.352  16.357  1.00 94.18           C  
ATOM   3293  OH  TYR C 217      -4.756  27.228  16.202  1.00 94.18           O  
ATOM   3294  CZ  TYR C 217      -5.902  27.971  16.376  1.00 94.18           C  
ATOM   3295  N   ASP C 218      -8.816  31.467  13.700  1.00 88.97           N  
ATOM   3296  CA  ASP C 218      -8.005  32.410  12.937  1.00 88.97           C  
ATOM   3297  C   ASP C 218      -8.643  32.713  11.583  1.00 88.97           C  
ATOM   3298  CB  ASP C 218      -6.589  31.865  12.741  1.00 88.97           C  
ATOM   3299  O   ASP C 218      -8.767  31.825  10.737  1.00 88.97           O  
ATOM   3300  CG  ASP C 218      -5.637  32.888  12.147  1.00 88.97           C  
ATOM   3301  OD1 ASP C 218      -6.098  33.950  11.678  1.00 88.97           O  
ATOM   3302  OD2 ASP C 218      -4.414  32.627  12.146  1.00 88.97           O  
ATOM   3303  N   PHE C 219      -8.843  34.032  11.339  1.00 86.48           N  
ATOM   3304  CA  PHE C 219      -9.579  34.452  10.152  1.00 86.48           C  
ATOM   3305  C   PHE C 219      -8.824  35.548   9.408  1.00 86.48           C  
ATOM   3306  CB  PHE C 219     -10.979  34.944  10.531  1.00 86.48           C  
ATOM   3307  O   PHE C 219      -9.429  36.347   8.690  1.00 86.48           O  
ATOM   3308  CG  PHE C 219     -11.668  34.081  11.554  1.00 86.48           C  
ATOM   3309  CD1 PHE C 219     -12.091  32.798  11.230  1.00 86.48           C  
ATOM   3310  CD2 PHE C 219     -11.894  34.555  12.840  1.00 86.48           C  
ATOM   3311  CE1 PHE C 219     -12.730  31.998  12.174  1.00 86.48           C  
ATOM   3312  CE2 PHE C 219     -12.531  33.761  13.789  1.00 86.48           C  
ATOM   3313  CZ  PHE C 219     -12.949  32.483  13.454  1.00 86.48           C  
ATOM   3314  N   GLY C 220      -7.594  35.730   9.697  1.00 80.07           N  
ATOM   3315  CA  GLY C 220      -6.817  36.873   9.245  1.00 80.07           C  
ATOM   3316  C   GLY C 220      -6.723  36.971   7.734  1.00 80.07           C  
ATOM   3317  O   GLY C 220      -6.642  38.070   7.182  1.00 80.07           O  
ATOM   3318  N   ASP C 221      -6.883  35.983   6.991  1.00 82.57           N  
ATOM   3319  CA  ASP C 221      -6.686  36.009   5.544  1.00 82.57           C  
ATOM   3320  C   ASP C 221      -8.014  35.856   4.806  1.00 82.57           C  
ATOM   3321  CB  ASP C 221      -5.715  34.907   5.115  1.00 82.57           C  
ATOM   3322  O   ASP C 221      -8.034  35.634   3.594  1.00 82.57           O  
ATOM   3323  CG  ASP C 221      -4.372  34.992   5.818  1.00 82.57           C  
ATOM   3324  OD1 ASP C 221      -3.973  36.100   6.239  1.00 82.57           O  
ATOM   3325  OD2 ASP C 221      -3.705  33.944   5.949  1.00 82.57           O  
ATOM   3326  N   PHE C 222      -9.056  36.056   5.470  1.00 93.96           N  
ATOM   3327  CA  PHE C 222     -10.368  35.873   4.861  1.00 93.96           C  
ATOM   3328  C   PHE C 222     -10.822  37.147   4.158  1.00 93.96           C  
ATOM   3329  CB  PHE C 222     -11.399  35.459   5.916  1.00 93.96           C  
ATOM   3330  O   PHE C 222     -10.491  38.252   4.591  1.00 93.96           O  
ATOM   3331  CG  PHE C 222     -11.239  34.042   6.398  1.00 93.96           C  
ATOM   3332  CD1 PHE C 222     -10.068  33.336   6.148  1.00 93.96           C  
ATOM   3333  CD2 PHE C 222     -12.259  33.416   7.102  1.00 93.96           C  
ATOM   3334  CE1 PHE C 222      -9.917  32.025   6.593  1.00 93.96           C  
ATOM   3335  CE2 PHE C 222     -12.116  32.106   7.550  1.00 93.96           C  
ATOM   3336  CZ  PHE C 222     -10.944  31.412   7.294  1.00 93.96           C  
ATOM   3337  N   ILE C 223     -11.523  36.998   3.059  1.00 93.98           N  
ATOM   3338  CA  ILE C 223     -12.068  38.110   2.288  1.00 93.98           C  
ATOM   3339  C   ILE C 223     -13.586  37.976   2.192  1.00 93.98           C  
ATOM   3340  CB  ILE C 223     -11.446  38.177   0.875  1.00 93.98           C  
ATOM   3341  O   ILE C 223     -14.111  36.867   2.071  1.00 93.98           O  
ATOM   3342  CG1 ILE C 223      -9.920  38.294   0.969  1.00 93.98           C  
ATOM   3343  CG2 ILE C 223     -12.037  39.344   0.079  1.00 93.98           C  
ATOM   3344  CD1 ILE C 223      -9.204  38.141  -0.366  1.00 93.98           C  
ATOM   3345  N   GLN C 224     -14.255  39.170   2.238  1.00 94.09           N  
ATOM   3346  CA  GLN C 224     -15.713  39.174   2.187  1.00 94.09           C  
ATOM   3347  C   GLN C 224     -16.214  39.424   0.768  1.00 94.09           C  
ATOM   3348  CB  GLN C 224     -16.281  40.230   3.138  1.00 94.09           C  
ATOM   3349  O   GLN C 224     -15.634  40.225   0.032  1.00 94.09           O  
ATOM   3350  CG  GLN C 224     -17.798  40.189   3.266  1.00 94.09           C  
ATOM   3351  CD  GLN C 224     -18.331  41.211   4.254  1.00 94.09           C  
ATOM   3352  NE2 GLN C 224     -19.639  41.187   4.483  1.00 94.09           N  
ATOM   3353  OE1 GLN C 224     -17.572  42.014   4.806  1.00 94.09           O  
ATOM   3354  N   THR C 225     -17.130  38.597   0.414  1.00 93.27           N  
ATOM   3355  CA  THR C 225     -17.859  38.773  -0.837  1.00 93.27           C  
ATOM   3356  C   THR C 225     -19.363  38.832  -0.583  1.00 93.27           C  
ATOM   3357  CB  THR C 225     -17.548  37.638  -1.830  1.00 93.27           C  
ATOM   3358  O   THR C 225     -19.799  38.997   0.558  1.00 93.27           O  
ATOM   3359  CG2 THR C 225     -17.991  36.287  -1.277  1.00 93.27           C  
ATOM   3360  OG1 THR C 225     -18.236  37.886  -3.062  1.00 93.27           O  
ATOM   3361  N   THR C 226     -20.176  38.738  -1.656  1.00 93.37           N  
ATOM   3362  CA  THR C 226     -21.626  38.814  -1.512  1.00 93.37           C  
ATOM   3363  C   THR C 226     -22.155  37.616  -0.730  1.00 93.37           C  
ATOM   3364  CB  THR C 226     -22.321  38.883  -2.885  1.00 93.37           C  
ATOM   3365  O   THR C 226     -21.668  36.496  -0.896  1.00 93.37           O  
ATOM   3366  CG2 THR C 226     -23.313  40.039  -2.942  1.00 93.37           C  
ATOM   3367  OG1 THR C 226     -21.332  39.065  -3.906  1.00 93.37           O  
ATOM   3368  N   PRO C 227     -23.057  37.928   0.270  1.00 92.53           N  
ATOM   3369  CA  PRO C 227     -23.653  36.818   1.017  1.00 92.53           C  
ATOM   3370  C   PRO C 227     -24.205  35.724   0.106  1.00 92.53           C  
ATOM   3371  CB  PRO C 227     -24.778  37.489   1.808  1.00 92.53           C  
ATOM   3372  O   PRO C 227     -24.865  36.021  -0.893  1.00 92.53           O  
ATOM   3373  CG  PRO C 227     -24.353  38.916   1.942  1.00 92.53           C  
ATOM   3374  CD  PRO C 227     -23.590  39.304   0.708  1.00 92.53           C  
ATOM   3375  N   GLY C 228     -23.915  34.533   0.412  1.00 93.45           N  
ATOM   3376  CA  GLY C 228     -24.348  33.391  -0.378  1.00 93.45           C  
ATOM   3377  C   GLY C 228     -23.308  32.932  -1.383  1.00 93.45           C  
ATOM   3378  O   GLY C 228     -23.430  31.849  -1.960  1.00 93.45           O  
ATOM   3379  N   SER C 229     -22.263  33.711  -1.518  1.00 94.07           N  
ATOM   3380  CA  SER C 229     -21.259  33.398  -2.530  1.00 94.07           C  
ATOM   3381  C   SER C 229     -19.899  33.129  -1.894  1.00 94.07           C  
ATOM   3382  CB  SER C 229     -21.142  34.540  -3.540  1.00 94.07           C  
ATOM   3383  O   SER C 229     -18.860  33.359  -2.517  1.00 94.07           O  
ATOM   3384  OG  SER C 229     -22.378  34.757  -4.199  1.00 94.07           O  
ATOM   3385  N   GLY C 230     -19.956  32.842  -0.585  1.00 95.17           N  
ATOM   3386  CA  GLY C 230     -18.706  32.513   0.081  1.00 95.17           C  
ATOM   3387  C   GLY C 230     -18.056  31.253  -0.457  1.00 95.17           C  
ATOM   3388  O   GLY C 230     -18.747  30.313  -0.855  1.00 95.17           O  
ATOM   3389  N   VAL C 231     -16.689  31.217  -0.482  1.00 94.67           N  
ATOM   3390  CA  VAL C 231     -15.974  30.059  -1.009  1.00 94.67           C  
ATOM   3391  C   VAL C 231     -14.936  29.586   0.006  1.00 94.67           C  
ATOM   3392  CB  VAL C 231     -15.293  30.378  -2.358  1.00 94.67           C  
ATOM   3393  O   VAL C 231     -13.816  30.100   0.043  1.00 94.67           O  
ATOM   3394  CG1 VAL C 231     -14.607  29.136  -2.924  1.00 94.67           C  
ATOM   3395  CG2 VAL C 231     -16.313  30.929  -3.353  1.00 94.67           C  
ATOM   3396  N   PRO C 232     -15.287  28.553   0.753  1.00 95.15           N  
ATOM   3397  CA  PRO C 232     -14.273  27.956   1.624  1.00 95.15           C  
ATOM   3398  C   PRO C 232     -13.320  27.031   0.871  1.00 95.15           C  
ATOM   3399  CB  PRO C 232     -15.102  27.173   2.645  1.00 95.15           C  
ATOM   3400  O   PRO C 232     -13.764  26.110   0.181  1.00 95.15           O  
ATOM   3401  CG  PRO C 232     -16.381  26.859   1.938  1.00 95.15           C  
ATOM   3402  CD  PRO C 232     -16.641  27.934   0.922  1.00 95.15           C  
ATOM   3403  N   VAL C 233     -12.055  27.235   0.992  1.00 92.99           N  
ATOM   3404  CA  VAL C 233     -11.051  26.374   0.376  1.00 92.99           C  
ATOM   3405  C   VAL C 233     -10.469  25.427   1.423  1.00 92.99           C  
ATOM   3406  CB  VAL C 233      -9.923  27.200  -0.282  1.00 92.99           C  
ATOM   3407  O   VAL C 233      -9.749  25.858   2.327  1.00 92.99           O  
ATOM   3408  CG1 VAL C 233      -8.906  26.282  -0.959  1.00 92.99           C  
ATOM   3409  CG2 VAL C 233     -10.505  28.191  -1.288  1.00 92.99           C  
ATOM   3410  N   VAL C 234     -10.701  24.154   1.247  1.00 94.59           N  
ATOM   3411  CA  VAL C 234     -10.361  23.209   2.305  1.00 94.59           C  
ATOM   3412  C   VAL C 234      -9.506  22.080   1.734  1.00 94.59           C  
ATOM   3413  CB  VAL C 234     -11.626  22.631   2.978  1.00 94.59           C  
ATOM   3414  O   VAL C 234      -9.453  20.986   2.301  1.00 94.59           O  
ATOM   3415  CG1 VAL C 234     -12.309  23.689   3.843  1.00 94.59           C  
ATOM   3416  CG2 VAL C 234     -12.593  22.093   1.924  1.00 94.59           C  
ATOM   3417  N   ASP C 235      -8.845  22.273   0.661  1.00 92.11           N  
ATOM   3418  CA  ASP C 235      -8.118  21.208  -0.023  1.00 92.11           C  
ATOM   3419  C   ASP C 235      -6.959  20.698   0.831  1.00 92.11           C  
ATOM   3420  CB  ASP C 235      -7.598  21.695  -1.377  1.00 92.11           C  
ATOM   3421  O   ASP C 235      -6.842  19.495   1.073  1.00 92.11           O  
ATOM   3422  CG  ASP C 235      -8.707  22.163  -2.304  1.00 92.11           C  
ATOM   3423  OD1 ASP C 235      -9.248  23.270  -2.097  1.00 92.11           O  
ATOM   3424  OD2 ASP C 235      -9.043  21.416  -3.248  1.00 92.11           O  
ATOM   3425  N   SER C 236      -6.119  21.604   1.310  1.00 94.00           N  
ATOM   3426  CA  SER C 236      -4.984  21.181   2.124  1.00 94.00           C  
ATOM   3427  C   SER C 236      -5.447  20.579   3.447  1.00 94.00           C  
ATOM   3428  CB  SER C 236      -4.047  22.359   2.391  1.00 94.00           C  
ATOM   3429  O   SER C 236      -4.883  19.587   3.915  1.00 94.00           O  
ATOM   3430  OG  SER C 236      -4.689  23.345   3.181  1.00 94.00           O  
ATOM   3431  N   TYR C 237      -6.536  21.162   3.996  1.00 96.37           N  
ATOM   3432  CA  TYR C 237      -7.090  20.668   5.252  1.00 96.37           C  
ATOM   3433  C   TYR C 237      -7.481  19.199   5.135  1.00 96.37           C  
ATOM   3434  CB  TYR C 237      -8.308  21.500   5.667  1.00 96.37           C  
ATOM   3435  O   TYR C 237      -6.982  18.356   5.885  1.00 96.37           O  
ATOM   3436  CG  TYR C 237      -9.041  20.946   6.864  1.00 96.37           C  
ATOM   3437  CD1 TYR C 237     -10.146  20.112   6.705  1.00 96.37           C  
ATOM   3438  CD2 TYR C 237      -8.633  21.257   8.157  1.00 96.37           C  
ATOM   3439  CE1 TYR C 237     -10.826  19.602   7.805  1.00 96.37           C  
ATOM   3440  CE2 TYR C 237      -9.306  20.752   9.264  1.00 96.37           C  
ATOM   3441  OH  TYR C 237     -11.069  19.423  10.172  1.00 96.37           O  
ATOM   3442  CZ  TYR C 237     -10.399  19.926   9.079  1.00 96.37           C  
ATOM   3443  N   TYR C 238      -8.287  18.931   4.114  1.00 97.16           N  
ATOM   3444  CA  TYR C 238      -8.802  17.578   3.939  1.00 97.16           C  
ATOM   3445  C   TYR C 238      -7.678  16.605   3.602  1.00 97.16           C  
ATOM   3446  CB  TYR C 238      -9.868  17.546   2.840  1.00 97.16           C  
ATOM   3447  O   TYR C 238      -7.552  15.551   4.228  1.00 97.16           O  
ATOM   3448  CG  TYR C 238     -11.230  18.004   3.301  1.00 97.16           C  
ATOM   3449  CD1 TYR C 238     -11.797  17.501   4.470  1.00 97.16           C  
ATOM   3450  CD2 TYR C 238     -11.953  18.940   2.569  1.00 97.16           C  
ATOM   3451  CE1 TYR C 238     -13.053  17.920   4.898  1.00 97.16           C  
ATOM   3452  CE2 TYR C 238     -13.210  19.365   2.987  1.00 97.16           C  
ATOM   3453  OH  TYR C 238     -14.993  19.268   4.571  1.00 97.16           O  
ATOM   3454  CZ  TYR C 238     -13.750  18.851   4.152  1.00 97.16           C  
ATOM   3455  N   SER C 239      -6.887  16.931   2.662  1.00 95.36           N  
ATOM   3456  CA  SER C 239      -5.874  16.020   2.138  1.00 95.36           C  
ATOM   3457  C   SER C 239      -4.873  15.625   3.218  1.00 95.36           C  
ATOM   3458  CB  SER C 239      -5.139  16.658   0.958  1.00 95.36           C  
ATOM   3459  O   SER C 239      -4.553  14.445   3.373  1.00 95.36           O  
ATOM   3460  OG  SER C 239      -4.394  15.685   0.245  1.00 95.36           O  
ATOM   3461  N   LEU C 240      -4.449  16.540   4.034  1.00 96.37           N  
ATOM   3462  CA  LEU C 240      -3.483  16.268   5.093  1.00 96.37           C  
ATOM   3463  C   LEU C 240      -4.107  15.414   6.191  1.00 96.37           C  
ATOM   3464  CB  LEU C 240      -2.954  17.576   5.686  1.00 96.37           C  
ATOM   3465  O   LEU C 240      -3.419  14.612   6.827  1.00 96.37           O  
ATOM   3466  CG  LEU C 240      -1.960  18.358   4.825  1.00 96.37           C  
ATOM   3467  CD1 LEU C 240      -1.776  19.768   5.376  1.00 96.37           C  
ATOM   3468  CD2 LEU C 240      -0.623  17.626   4.755  1.00 96.37           C  
ATOM   3469  N   LEU C 241      -5.339  15.534   6.365  1.00 96.39           N  
ATOM   3470  CA  LEU C 241      -6.063  14.855   7.434  1.00 96.39           C  
ATOM   3471  C   LEU C 241      -6.382  13.415   7.046  1.00 96.39           C  
ATOM   3472  CB  LEU C 241      -7.356  15.605   7.766  1.00 96.39           C  
ATOM   3473  O   LEU C 241      -6.643  12.577   7.912  1.00 96.39           O  
ATOM   3474  CG  LEU C 241      -8.097  15.155   9.026  1.00 96.39           C  
ATOM   3475  CD1 LEU C 241      -7.285  15.501  10.270  1.00 96.39           C  
ATOM   3476  CD2 LEU C 241      -9.481  15.792   9.090  1.00 96.39           C  
ATOM   3477  N   MET C 242      -6.390  13.070   5.817  1.00 96.45           N  
ATOM   3478  CA  MET C 242      -6.927  11.832   5.260  1.00 96.45           C  
ATOM   3479  C   MET C 242      -6.253  10.616   5.888  1.00 96.45           C  
ATOM   3480  CB  MET C 242      -6.748  11.803   3.741  1.00 96.45           C  
ATOM   3481  O   MET C 242      -6.930   9.700   6.358  1.00 96.45           O  
ATOM   3482  CG  MET C 242      -7.755  12.657   2.989  1.00 96.45           C  
ATOM   3483  SD  MET C 242      -7.536  12.563   1.170  1.00 96.45           S  
ATOM   3484  CE  MET C 242      -8.980  13.518   0.624  1.00 96.45           C  
ATOM   3485  N   PRO C 243      -4.955  10.542   6.000  1.00 93.56           N  
ATOM   3486  CA  PRO C 243      -4.350   9.341   6.582  1.00 93.56           C  
ATOM   3487  C   PRO C 243      -4.783   9.104   8.027  1.00 93.56           C  
ATOM   3488  CB  PRO C 243      -2.848   9.629   6.502  1.00 93.56           C  
ATOM   3489  O   PRO C 243      -4.893   7.954   8.461  1.00 93.56           O  
ATOM   3490  CG  PRO C 243      -2.699  10.560   5.342  1.00 93.56           C  
ATOM   3491  CD  PRO C 243      -3.883  11.484   5.317  1.00 93.56           C  
ATOM   3492  N   ILE C 244      -5.098  10.133   8.786  1.00 94.12           N  
ATOM   3493  CA  ILE C 244      -5.458  10.056  10.198  1.00 94.12           C  
ATOM   3494  C   ILE C 244      -6.881   9.521  10.339  1.00 94.12           C  
ATOM   3495  CB  ILE C 244      -5.332  11.432  10.889  1.00 94.12           C  
ATOM   3496  O   ILE C 244      -7.222   8.905  11.352  1.00 94.12           O  
ATOM   3497  CG1 ILE C 244      -3.863  11.866  10.950  1.00 94.12           C  
ATOM   3498  CG2 ILE C 244      -5.949  11.391  12.290  1.00 94.12           C  
ATOM   3499  CD1 ILE C 244      -3.627  13.143  11.745  1.00 94.12           C  
ATOM   3500  N   LEU C 245      -7.672   9.708   9.320  1.00 96.39           N  
ATOM   3501  CA  LEU C 245      -9.069   9.290   9.374  1.00 96.39           C  
ATOM   3502  C   LEU C 245      -9.178   7.776   9.512  1.00 96.39           C  
ATOM   3503  CB  LEU C 245      -9.817   9.756   8.122  1.00 96.39           C  
ATOM   3504  O   LEU C 245      -9.941   7.277  10.342  1.00 96.39           O  
ATOM   3505  CG  LEU C 245      -9.960  11.268   7.941  1.00 96.39           C  
ATOM   3506  CD1 LEU C 245     -10.654  11.580   6.619  1.00 96.39           C  
ATOM   3507  CD2 LEU C 245     -10.727  11.876   9.110  1.00 96.39           C  
ATOM   3508  N   THR C 246      -8.389   7.024   8.764  1.00 92.51           N  
ATOM   3509  CA  THR C 246      -8.438   5.569   8.842  1.00 92.51           C  
ATOM   3510  C   THR C 246      -7.654   5.066  10.051  1.00 92.51           C  
ATOM   3511  CB  THR C 246      -7.880   4.922   7.561  1.00 92.51           C  
ATOM   3512  O   THR C 246      -8.067   4.110  10.711  1.00 92.51           O  
ATOM   3513  CG2 THR C 246      -8.803   5.170   6.372  1.00 92.51           C  
ATOM   3514  OG1 THR C 246      -6.590   5.477   7.274  1.00 92.51           O  
ATOM   3515  N   LEU C 247      -6.558   5.697  10.368  1.00 90.86           N  
ATOM   3516  CA  LEU C 247      -5.725   5.283  11.492  1.00 90.86           C  
ATOM   3517  C   LEU C 247      -6.507   5.344  12.799  1.00 90.86           C  
ATOM   3518  CB  LEU C 247      -4.478   6.165  11.588  1.00 90.86           C  
ATOM   3519  O   LEU C 247      -6.371   4.462  13.651  1.00 90.86           O  
ATOM   3520  CG  LEU C 247      -3.486   5.818  12.700  1.00 90.86           C  
ATOM   3521  CD1 LEU C 247      -2.927   4.415  12.492  1.00 90.86           C  
ATOM   3522  CD2 LEU C 247      -2.361   6.846  12.752  1.00 90.86           C  
ATOM   3523  N   THR C 248      -7.351   6.405  12.929  1.00 94.88           N  
ATOM   3524  CA  THR C 248      -8.098   6.611  14.164  1.00 94.88           C  
ATOM   3525  C   THR C 248      -9.497   6.011  14.057  1.00 94.88           C  
ATOM   3526  CB  THR C 248      -8.203   8.108  14.510  1.00 94.88           C  
ATOM   3527  O   THR C 248     -10.301   6.128  14.984  1.00 94.88           O  
ATOM   3528  CG2 THR C 248      -6.823   8.724  14.713  1.00 94.88           C  
ATOM   3529  OG1 THR C 248      -8.868   8.794  13.442  1.00 94.88           O  
ATOM   3530  N   ARG C 249      -9.866   5.443  12.990  1.00 93.19           N  
ATOM   3531  CA  ARG C 249     -11.209   4.926  12.748  1.00 93.19           C  
ATOM   3532  C   ARG C 249     -12.264   5.995  13.015  1.00 93.19           C  
ATOM   3533  CB  ARG C 249     -11.477   3.697  13.619  1.00 93.19           C  
ATOM   3534  O   ARG C 249     -13.232   5.753  13.739  1.00 93.19           O  
ATOM   3535  CG  ARG C 249     -10.540   2.532  13.346  1.00 93.19           C  
ATOM   3536  CD  ARG C 249     -10.836   1.345  14.252  1.00 93.19           C  
ATOM   3537  NE  ARG C 249     -12.067   0.663  13.862  1.00 93.19           N  
ATOM   3538  NH1 ARG C 249     -11.877  -1.019  15.434  1.00 93.19           N  
ATOM   3539  NH2 ARG C 249     -13.665  -0.981  14.000  1.00 93.19           N  
ATOM   3540  CZ  ARG C 249     -12.534  -0.444  14.433  1.00 93.19           C  
ATOM   3541  N   ALA C 250     -12.074   7.118  12.422  1.00 96.38           N  
ATOM   3542  CA  ALA C 250     -12.827   8.339  12.692  1.00 96.38           C  
ATOM   3543  C   ALA C 250     -14.316   8.136  12.424  1.00 96.38           C  
ATOM   3544  CB  ALA C 250     -12.291   9.493  11.848  1.00 96.38           C  
ATOM   3545  O   ALA C 250     -15.160   8.778  13.053  1.00 96.38           O  
ATOM   3546  N   LEU C 251     -14.682   7.205  11.535  1.00 96.43           N  
ATOM   3547  CA  LEU C 251     -16.079   7.084  11.132  1.00 96.43           C  
ATOM   3548  C   LEU C 251     -16.753   5.922  11.853  1.00 96.43           C  
ATOM   3549  CB  LEU C 251     -16.185   6.891   9.617  1.00 96.43           C  
ATOM   3550  O   LEU C 251     -17.816   5.459  11.433  1.00 96.43           O  
ATOM   3551  CG  LEU C 251     -15.752   8.076   8.751  1.00 96.43           C  
ATOM   3552  CD1 LEU C 251     -16.058   7.799   7.283  1.00 96.43           C  
ATOM   3553  CD2 LEU C 251     -16.439   9.356   9.214  1.00 96.43           C  
ATOM   3554  N   THR C 252     -16.211   5.425  12.921  1.00 94.06           N  
ATOM   3555  CA  THR C 252     -16.742   4.295  13.675  1.00 94.06           C  
ATOM   3556  C   THR C 252     -18.175   4.567  14.121  1.00 94.06           C  
ATOM   3557  CB  THR C 252     -15.869   3.984  14.905  1.00 94.06           C  
ATOM   3558  O   THR C 252     -19.019   3.667  14.100  1.00 94.06           O  
ATOM   3559  CG2 THR C 252     -16.449   2.829  15.714  1.00 94.06           C  
ATOM   3560  OG1 THR C 252     -14.549   3.634  14.471  1.00 94.06           O  
ATOM   3561  N   ALA C 253     -18.464   5.803  14.496  1.00 95.59           N  
ATOM   3562  CA  ALA C 253     -19.790   6.186  14.975  1.00 95.59           C  
ATOM   3563  C   ALA C 253     -20.854   5.921  13.913  1.00 95.59           C  
ATOM   3564  CB  ALA C 253     -19.804   7.657  15.383  1.00 95.59           C  
ATOM   3565  O   ALA C 253     -22.005   5.624  14.239  1.00 95.59           O  
ATOM   3566  N   GLU C 254     -20.466   6.013  12.670  1.00 95.98           N  
ATOM   3567  CA  GLU C 254     -21.389   5.813  11.557  1.00 95.98           C  
ATOM   3568  C   GLU C 254     -21.861   4.363  11.485  1.00 95.98           C  
ATOM   3569  CB  GLU C 254     -20.733   6.218  10.234  1.00 95.98           C  
ATOM   3570  O   GLU C 254     -22.853   4.060  10.818  1.00 95.98           O  
ATOM   3571  CG  GLU C 254     -20.467   7.711  10.112  1.00 95.98           C  
ATOM   3572  CD  GLU C 254     -21.734   8.536   9.954  1.00 95.98           C  
ATOM   3573  OE1 GLU C 254     -21.665   9.781  10.064  1.00 95.98           O  
ATOM   3574  OE2 GLU C 254     -22.804   7.932   9.719  1.00 95.98           O  
ATOM   3575  N   SER C 255     -21.228   3.459  12.113  1.00 91.67           N  
ATOM   3576  CA  SER C 255     -21.600   2.048  12.117  1.00 91.67           C  
ATOM   3577  C   SER C 255     -22.612   1.746  13.218  1.00 91.67           C  
ATOM   3578  CB  SER C 255     -20.363   1.167  12.295  1.00 91.67           C  
ATOM   3579  O   SER C 255     -23.154   0.641  13.285  1.00 91.67           O  
ATOM   3580  OG  SER C 255     -19.402   1.441  11.290  1.00 91.67           O  
ATOM   3581  N   HIS C 256     -22.789   2.721  14.080  1.00 93.69           N  
ATOM   3582  CA  HIS C 256     -23.725   2.575  15.189  1.00 93.69           C  
ATOM   3583  C   HIS C 256     -25.038   3.293  14.900  1.00 93.69           C  
ATOM   3584  CB  HIS C 256     -23.109   3.108  16.484  1.00 93.69           C  
ATOM   3585  O   HIS C 256     -25.063   4.275  14.154  1.00 93.69           O  
ATOM   3586  CG  HIS C 256     -21.985   2.269  17.004  1.00 93.69           C  
ATOM   3587  CD2 HIS C 256     -20.681   2.209  16.645  1.00 93.69           C  
ATOM   3588  ND1 HIS C 256     -22.149   1.350  18.018  1.00 93.69           N  
ATOM   3589  CE1 HIS C 256     -20.990   0.761  18.262  1.00 93.69           C  
ATOM   3590  NE2 HIS C 256     -20.083   1.264  17.442  1.00 93.69           N  
ATOM   3591  N   VAL C 257     -26.118   2.831  15.485  1.00 93.41           N  
ATOM   3592  CA  VAL C 257     -27.429   3.446  15.304  1.00 93.41           C  
ATOM   3593  C   VAL C 257     -27.376   4.912  15.728  1.00 93.41           C  
ATOM   3594  CB  VAL C 257     -28.521   2.699  16.103  1.00 93.41           C  
ATOM   3595  O   VAL C 257     -26.817   5.241  16.778  1.00 93.41           O  
ATOM   3596  CG1 VAL C 257     -29.866   3.411  15.973  1.00 93.41           C  
ATOM   3597  CG2 VAL C 257     -28.632   1.251  15.629  1.00 93.41           C  
ATOM   3598  N   ASP C 258     -27.791   5.803  14.896  1.00 92.68           N  
ATOM   3599  CA  ASP C 258     -27.881   7.240  15.133  1.00 92.68           C  
ATOM   3600  C   ASP C 258     -26.493   7.859  15.292  1.00 92.68           C  
ATOM   3601  CB  ASP C 258     -28.730   7.528  16.372  1.00 92.68           C  
ATOM   3602  O   ASP C 258     -26.347   8.918  15.905  1.00 92.68           O  
ATOM   3603  CG  ASP C 258     -30.181   7.114  16.206  1.00 92.68           C  
ATOM   3604  OD1 ASP C 258     -30.702   7.158  15.070  1.00 92.68           O  
ATOM   3605  OD2 ASP C 258     -30.811   6.744  17.220  1.00 92.68           O  
ATOM   3606  N   THR C 259     -25.489   7.142  14.958  1.00 93.31           N  
ATOM   3607  CA  THR C 259     -24.105   7.594  15.034  1.00 93.31           C  
ATOM   3608  C   THR C 259     -23.683   7.800  16.486  1.00 93.31           C  
ATOM   3609  CB  THR C 259     -23.900   8.901  14.247  1.00 93.31           C  
ATOM   3610  O   THR C 259     -22.950   8.742  16.797  1.00 93.31           O  
ATOM   3611  CG2 THR C 259     -24.119   8.683  12.753  1.00 93.31           C  
ATOM   3612  OG1 THR C 259     -24.829   9.886  14.716  1.00 93.31           O  
ATOM   3613  N   ASP C 260     -24.341   7.075  17.359  1.00 93.23           N  
ATOM   3614  CA  ASP C 260     -24.059   7.110  18.790  1.00 93.23           C  
ATOM   3615  C   ASP C 260     -23.275   5.874  19.226  1.00 93.23           C  
ATOM   3616  CB  ASP C 260     -25.358   7.218  19.591  1.00 93.23           C  
ATOM   3617  O   ASP C 260     -23.792   4.756  19.175  1.00 93.23           O  
ATOM   3618  CG  ASP C 260     -25.123   7.439  21.075  1.00 93.23           C  
ATOM   3619  OD1 ASP C 260     -23.975   7.273  21.543  1.00 93.23           O  
ATOM   3620  OD2 ASP C 260     -26.094   7.779  21.785  1.00 93.23           O  
ATOM   3621  N   LEU C 261     -22.116   6.095  19.702  1.00 91.39           N  
ATOM   3622  CA  LEU C 261     -21.180   5.020  20.016  1.00 91.39           C  
ATOM   3623  C   LEU C 261     -21.698   4.169  21.171  1.00 91.39           C  
ATOM   3624  CB  LEU C 261     -19.804   5.593  20.365  1.00 91.39           C  
ATOM   3625  O   LEU C 261     -21.226   3.050  21.383  1.00 91.39           O  
ATOM   3626  CG  LEU C 261     -19.007   6.196  19.208  1.00 91.39           C  
ATOM   3627  CD1 LEU C 261     -17.795   6.956  19.738  1.00 91.39           C  
ATOM   3628  CD2 LEU C 261     -18.576   5.108  18.230  1.00 91.39           C  
ATOM   3629  N   THR C 262     -22.647   4.666  21.872  1.00 92.79           N  
ATOM   3630  CA  THR C 262     -23.210   3.939  23.004  1.00 92.79           C  
ATOM   3631  C   THR C 262     -24.312   2.989  22.543  1.00 92.79           C  
ATOM   3632  CB  THR C 262     -23.772   4.904  24.065  1.00 92.79           C  
ATOM   3633  O   THR C 262     -24.688   2.067  23.269  1.00 92.79           O  
ATOM   3634  CG2 THR C 262     -22.710   5.901  24.519  1.00 92.79           C  
ATOM   3635  OG1 THR C 262     -24.880   5.623  23.510  1.00 92.79           O  
ATOM   3636  N   LYS C 263     -24.744   3.149  21.349  1.00 94.86           N  
ATOM   3637  CA  LYS C 263     -25.788   2.301  20.782  1.00 94.86           C  
ATOM   3638  C   LYS C 263     -25.187   1.139  19.996  1.00 94.86           C  
ATOM   3639  CB  LYS C 263     -26.715   3.119  19.882  1.00 94.86           C  
ATOM   3640  O   LYS C 263     -24.004   1.164  19.649  1.00 94.86           O  
ATOM   3641  CG  LYS C 263     -27.532   4.167  20.623  1.00 94.86           C  
ATOM   3642  CD  LYS C 263     -28.572   4.810  19.715  1.00 94.86           C  
ATOM   3643  CE  LYS C 263     -29.402   5.846  20.461  1.00 94.86           C  
ATOM   3644  NZ  LYS C 263     -30.386   6.520  19.561  1.00 94.86           N  
ATOM   3645  N   PRO C 264     -25.986   0.140  19.749  1.00 86.61           N  
ATOM   3646  CA  PRO C 264     -25.469  -1.032  19.039  1.00 86.61           C  
ATOM   3647  C   PRO C 264     -25.169  -0.746  17.569  1.00 86.61           C  
ATOM   3648  CB  PRO C 264     -26.600  -2.054  19.176  1.00 86.61           C  
ATOM   3649  O   PRO C 264     -25.579   0.292  17.042  1.00 86.61           O  
ATOM   3650  CG  PRO C 264     -27.822  -1.238  19.447  1.00 86.61           C  
ATOM   3651  CD  PRO C 264     -27.398   0.075  20.040  1.00 86.61           C  
ATOM   3652  N   TYR C 265     -24.495  -1.568  16.959  1.00 88.05           N  
ATOM   3653  CA  TYR C 265     -24.165  -1.476  15.541  1.00 88.05           C  
ATOM   3654  C   TYR C 265     -25.423  -1.545  14.683  1.00 88.05           C  
ATOM   3655  CB  TYR C 265     -23.198  -2.593  15.140  1.00 88.05           C  
ATOM   3656  O   TYR C 265     -26.398  -2.205  15.052  1.00 88.05           O  
ATOM   3657  CG  TYR C 265     -21.786  -2.378  15.628  1.00 88.05           C  
ATOM   3658  CD1 TYR C 265     -20.951  -1.445  15.016  1.00 88.05           C  
ATOM   3659  CD2 TYR C 265     -21.283  -3.106  16.701  1.00 88.05           C  
ATOM   3660  CE1 TYR C 265     -19.649  -1.244  15.460  1.00 88.05           C  
ATOM   3661  CE2 TYR C 265     -19.982  -2.913  17.154  1.00 88.05           C  
ATOM   3662  OH  TYR C 265     -17.885  -1.787  16.973  1.00 88.05           O  
ATOM   3663  CZ  TYR C 265     -19.174  -1.982  16.529  1.00 88.05           C  
ATOM   3664  N   ILE C 266     -25.399  -0.916  13.580  1.00 88.79           N  
ATOM   3665  CA  ILE C 266     -26.480  -0.992  12.604  1.00 88.79           C  
ATOM   3666  C   ILE C 266     -26.576  -2.412  12.049  1.00 88.79           C  
ATOM   3667  CB  ILE C 266     -26.276   0.020  11.454  1.00 88.79           C  
ATOM   3668  O   ILE C 266     -25.559  -3.025  11.718  1.00 88.79           O  
ATOM   3669  CG1 ILE C 266     -26.206   1.448  12.007  1.00 88.79           C  
ATOM   3670  CG2 ILE C 266     -27.392  -0.112  10.414  1.00 88.79           C  
ATOM   3671  CD1 ILE C 266     -25.743   2.483  10.990  1.00 88.79           C  
ATOM   3672  N   LYS C 267     -27.745  -2.983  12.029  1.00 83.25           N  
ATOM   3673  CA  LYS C 267     -27.970  -4.296  11.430  1.00 83.25           C  
ATOM   3674  C   LYS C 267     -28.255  -4.177   9.936  1.00 83.25           C  
ATOM   3675  CB  LYS C 267     -29.127  -5.013  12.128  1.00 83.25           C  
ATOM   3676  O   LYS C 267     -29.249  -3.568   9.534  1.00 83.25           O  
ATOM   3677  CG  LYS C 267     -28.824  -5.427  13.561  1.00 83.25           C  
ATOM   3678  CD  LYS C 267     -29.960  -6.249  14.157  1.00 83.25           C  
ATOM   3679  CE  LYS C 267     -29.672  -6.636  15.601  1.00 83.25           C  
ATOM   3680  NZ  LYS C 267     -30.793  -7.422  16.198  1.00 83.25           N  
ATOM   3681  N   TRP C 268     -27.404  -4.689   9.206  1.00 74.31           N  
ATOM   3682  CA  TRP C 268     -27.521  -4.615   7.753  1.00 74.31           C  
ATOM   3683  C   TRP C 268     -28.167  -5.878   7.195  1.00 74.31           C  
ATOM   3684  CB  TRP C 268     -26.147  -4.403   7.113  1.00 74.31           C  
ATOM   3685  O   TRP C 268     -28.002  -6.966   7.752  1.00 74.31           O  
ATOM   3686  CG  TRP C 268     -25.480  -3.120   7.511  1.00 74.31           C  
ATOM   3687  CD1 TRP C 268     -24.672  -2.913   8.593  1.00 74.31           C  
ATOM   3688  CD2 TRP C 268     -25.570  -1.865   6.830  1.00 74.31           C  
ATOM   3689  CE2 TRP C 268     -24.790  -0.939   7.557  1.00 74.31           C  
ATOM   3690  CE3 TRP C 268     -26.235  -1.432   5.675  1.00 74.31           C  
ATOM   3691  NE1 TRP C 268     -24.253  -1.603   8.627  1.00 74.31           N  
ATOM   3692  CH2 TRP C 268     -25.317   0.792   6.032  1.00 74.31           C  
ATOM   3693  CZ2 TRP C 268     -24.656   0.395   7.165  1.00 74.31           C  
ATOM   3694  CZ3 TRP C 268     -26.101  -0.104   5.287  1.00 74.31           C  
ATOM   3695  N   ASP C 269     -28.919  -5.692   6.087  1.00 68.37           N  
ATOM   3696  CA  ASP C 269     -29.417  -6.836   5.330  1.00 68.37           C  
ATOM   3697  C   ASP C 269     -28.265  -7.684   4.795  1.00 68.37           C  
ATOM   3698  CB  ASP C 269     -30.307  -6.371   4.176  1.00 68.37           C  
ATOM   3699  O   ASP C 269     -27.382  -7.174   4.102  1.00 68.37           O  
ATOM   3700  CG  ASP C 269     -30.976  -7.519   3.442  1.00 68.37           C  
ATOM   3701  OD1 ASP C 269     -30.622  -8.692   3.692  1.00 68.37           O  
ATOM   3702  OD2 ASP C 269     -31.864  -7.250   2.604  1.00 68.37           O  
ATOM   3703  N   LEU C 270     -28.330  -8.895   5.151  1.00 61.82           N  
ATOM   3704  CA  LEU C 270     -27.249  -9.805   4.789  1.00 61.82           C  
ATOM   3705  C   LEU C 270     -27.130  -9.931   3.274  1.00 61.82           C  
ATOM   3706  CB  LEU C 270     -27.478 -11.185   5.412  1.00 61.82           C  
ATOM   3707  O   LEU C 270     -26.074 -10.307   2.759  1.00 61.82           O  
ATOM   3708  CG  LEU C 270     -26.686 -11.495   6.683  1.00 61.82           C  
ATOM   3709  CD1 LEU C 270     -27.579 -12.184   7.709  1.00 61.82           C  
ATOM   3710  CD2 LEU C 270     -25.471 -12.358   6.359  1.00 61.82           C  
ATOM   3711  N   LEU C 271     -28.259  -9.589   2.553  1.00 61.77           N  
ATOM   3712  CA  LEU C 271     -28.279  -9.768   1.105  1.00 61.77           C  
ATOM   3713  C   LEU C 271     -27.917  -8.470   0.392  1.00 61.77           C  
ATOM   3714  CB  LEU C 271     -29.657 -10.250   0.644  1.00 61.77           C  
ATOM   3715  O   LEU C 271     -27.766  -8.450  -0.832  1.00 61.77           O  
ATOM   3716  CG  LEU C 271     -30.108 -11.615   1.167  1.00 61.77           C  
ATOM   3717  CD1 LEU C 271     -31.523 -11.925   0.688  1.00 61.77           C  
ATOM   3718  CD2 LEU C 271     -29.137 -12.704   0.725  1.00 61.77           C  
ATOM   3719  N   LYS C 272     -27.714  -7.449   1.179  1.00 74.71           N  
ATOM   3720  CA  LYS C 272     -27.351  -6.174   0.567  1.00 74.71           C  
ATOM   3721  C   LYS C 272     -25.880  -6.158   0.162  1.00 74.71           C  
ATOM   3722  CB  LYS C 272     -27.644  -5.017   1.523  1.00 74.71           C  
ATOM   3723  O   LYS C 272     -25.004  -6.466   0.974  1.00 74.71           O  
ATOM   3724  CG  LYS C 272     -27.400  -3.641   0.922  1.00 74.71           C  
ATOM   3725  CD  LYS C 272     -27.867  -2.532   1.857  1.00 74.71           C  
ATOM   3726  CE  LYS C 272     -27.657  -1.155   1.241  1.00 74.71           C  
ATOM   3727  NZ  LYS C 272     -28.423  -0.100   1.969  1.00 74.71           N  
ATOM   3728  N   TYR C 273     -25.637  -5.851  -1.091  1.00 72.66           N  
ATOM   3729  CA  TYR C 273     -24.249  -5.891  -1.538  1.00 72.66           C  
ATOM   3730  C   TYR C 273     -23.821  -4.543  -2.106  1.00 72.66           C  
ATOM   3731  CB  TYR C 273     -24.055  -6.986  -2.591  1.00 72.66           C  
ATOM   3732  O   TYR C 273     -22.626  -4.270  -2.240  1.00 72.66           O  
ATOM   3733  CG  TYR C 273     -24.760  -6.707  -3.896  1.00 72.66           C  
ATOM   3734  CD1 TYR C 273     -26.080  -7.105  -4.096  1.00 72.66           C  
ATOM   3735  CD2 TYR C 273     -24.108  -6.045  -4.931  1.00 72.66           C  
ATOM   3736  CE1 TYR C 273     -26.733  -6.851  -5.298  1.00 72.66           C  
ATOM   3737  CE2 TYR C 273     -24.752  -5.786  -6.137  1.00 72.66           C  
ATOM   3738  OH  TYR C 273     -26.704  -5.938  -7.502  1.00 72.66           O  
ATOM   3739  CZ  TYR C 273     -26.062  -6.192  -6.310  1.00 72.66           C  
ATOM   3740  N   ASP C 274     -24.820  -3.713  -2.428  1.00 85.31           N  
ATOM   3741  CA  ASP C 274     -24.539  -2.422  -3.048  1.00 85.31           C  
ATOM   3742  C   ASP C 274     -24.746  -1.279  -2.057  1.00 85.31           C  
ATOM   3743  CB  ASP C 274     -25.421  -2.216  -4.281  1.00 85.31           C  
ATOM   3744  O   ASP C 274     -25.875  -1.002  -1.648  1.00 85.31           O  
ATOM   3745  CG  ASP C 274     -25.054  -0.972  -5.072  1.00 85.31           C  
ATOM   3746  OD1 ASP C 274     -24.244  -0.156  -4.583  1.00 85.31           O  
ATOM   3747  OD2 ASP C 274     -25.583  -0.806  -6.192  1.00 85.31           O  
ATOM   3748  N   PHE C 275     -23.755  -0.573  -1.774  1.00 90.74           N  
ATOM   3749  CA  PHE C 275     -23.793   0.511  -0.800  1.00 90.74           C  
ATOM   3750  C   PHE C 275     -23.485   1.848  -1.464  1.00 90.74           C  
ATOM   3751  CB  PHE C 275     -22.799   0.249   0.337  1.00 90.74           C  
ATOM   3752  O   PHE C 275     -22.895   2.734  -0.844  1.00 90.74           O  
ATOM   3753  CG  PHE C 275     -23.118  -0.976   1.151  1.00 90.74           C  
ATOM   3754  CD1 PHE C 275     -23.972  -0.898   2.244  1.00 90.74           C  
ATOM   3755  CD2 PHE C 275     -22.563  -2.206   0.823  1.00 90.74           C  
ATOM   3756  CE1 PHE C 275     -24.269  -2.030   2.999  1.00 90.74           C  
ATOM   3757  CE2 PHE C 275     -22.854  -3.341   1.573  1.00 90.74           C  
ATOM   3758  CZ  PHE C 275     -23.707  -3.251   2.661  1.00 90.74           C  
ATOM   3759  N   THR C 276     -23.777   2.012  -2.750  1.00 95.12           N  
ATOM   3760  CA  THR C 276     -23.494   3.217  -3.522  1.00 95.12           C  
ATOM   3761  C   THR C 276     -24.169   4.432  -2.894  1.00 95.12           C  
ATOM   3762  CB  THR C 276     -23.958   3.066  -4.982  1.00 95.12           C  
ATOM   3763  O   THR C 276     -23.524   5.458  -2.664  1.00 95.12           O  
ATOM   3764  CG2 THR C 276     -23.662   4.327  -5.787  1.00 95.12           C  
ATOM   3765  OG1 THR C 276     -23.275   1.958  -5.583  1.00 95.12           O  
ATOM   3766  N   GLU C 277     -25.426   4.353  -2.534  1.00 95.65           N  
ATOM   3767  CA  GLU C 277     -26.177   5.464  -1.959  1.00 95.65           C  
ATOM   3768  C   GLU C 277     -25.627   5.853  -0.590  1.00 95.65           C  
ATOM   3769  CB  GLU C 277     -27.662   5.108  -1.847  1.00 95.65           C  
ATOM   3770  O   GLU C 277     -25.500   7.039  -0.280  1.00 95.65           O  
ATOM   3771  CG  GLU C 277     -28.433   5.269  -3.149  1.00 95.65           C  
ATOM   3772  CD  GLU C 277     -29.938   5.141  -2.975  1.00 95.65           C  
ATOM   3773  OE1 GLU C 277     -30.680   5.311  -3.969  1.00 95.65           O  
ATOM   3774  OE2 GLU C 277     -30.378   4.870  -1.835  1.00 95.65           O  
ATOM   3775  N   GLU C 278     -25.311   4.870   0.195  1.00 94.98           N  
ATOM   3776  CA  GLU C 278     -24.749   5.122   1.519  1.00 94.98           C  
ATOM   3777  C   GLU C 278     -23.410   5.848   1.422  1.00 94.98           C  
ATOM   3778  CB  GLU C 278     -24.581   3.810   2.291  1.00 94.98           C  
ATOM   3779  O   GLU C 278     -23.129   6.751   2.212  1.00 94.98           O  
ATOM   3780  CG  GLU C 278     -25.896   3.184   2.732  1.00 94.98           C  
ATOM   3781  CD  GLU C 278     -26.569   2.369   1.640  1.00 94.98           C  
ATOM   3782  OE1 GLU C 278     -27.636   1.767   1.901  1.00 94.98           O  
ATOM   3783  OE2 GLU C 278     -26.025   2.330   0.514  1.00 94.98           O  
ATOM   3784  N   ARG C 279     -22.616   5.455   0.487  1.00 96.91           N  
ATOM   3785  CA  ARG C 279     -21.319   6.094   0.292  1.00 96.91           C  
ATOM   3786  C   ARG C 279     -21.483   7.560  -0.096  1.00 96.91           C  
ATOM   3787  CB  ARG C 279     -20.512   5.356  -0.779  1.00 96.91           C  
ATOM   3788  O   ARG C 279     -20.765   8.425   0.411  1.00 96.91           O  
ATOM   3789  CG  ARG C 279     -19.942   4.026  -0.313  1.00 96.91           C  
ATOM   3790  CD  ARG C 279     -19.145   3.338  -1.413  1.00 96.91           C  
ATOM   3791  NE  ARG C 279     -18.627   2.045  -0.975  1.00 96.91           N  
ATOM   3792  NH1 ARG C 279     -18.846   1.025  -3.036  1.00 96.91           N  
ATOM   3793  NH2 ARG C 279     -18.014  -0.151  -1.253  1.00 96.91           N  
ATOM   3794  CZ  ARG C 279     -18.497   0.976  -1.756  1.00 96.91           C  
ATOM   3795  N   LEU C 280     -22.428   7.837  -1.007  1.00 97.67           N  
ATOM   3796  CA  LEU C 280     -22.686   9.208  -1.434  1.00 97.67           C  
ATOM   3797  C   LEU C 280     -23.155  10.063  -0.262  1.00 97.67           C  
ATOM   3798  CB  LEU C 280     -23.733   9.233  -2.551  1.00 97.67           C  
ATOM   3799  O   LEU C 280     -22.769  11.228  -0.144  1.00 97.67           O  
ATOM   3800  CG  LEU C 280     -23.268   8.756  -3.927  1.00 97.67           C  
ATOM   3801  CD1 LEU C 280     -24.459   8.611  -4.868  1.00 97.67           C  
ATOM   3802  CD2 LEU C 280     -22.236   9.717  -4.506  1.00 97.67           C  
ATOM   3803  N   LYS C 281     -23.955   9.491   0.608  1.00 97.05           N  
ATOM   3804  CA  LYS C 281     -24.428  10.200   1.794  1.00 97.05           C  
ATOM   3805  C   LYS C 281     -23.273  10.529   2.735  1.00 97.05           C  
ATOM   3806  CB  LYS C 281     -25.483   9.371   2.529  1.00 97.05           C  
ATOM   3807  O   LYS C 281     -23.197  11.638   3.268  1.00 97.05           O  
ATOM   3808  CG  LYS C 281     -26.861   9.412   1.885  1.00 97.05           C  
ATOM   3809  CD  LYS C 281     -27.877   8.610   2.688  1.00 97.05           C  
ATOM   3810  CE  LYS C 281     -29.223   8.543   1.980  1.00 97.05           C  
ATOM   3811  NZ  LYS C 281     -30.195   7.682   2.717  1.00 97.05           N  
ATOM   3812  N   LEU C 282     -22.417   9.553   2.913  1.00 97.82           N  
ATOM   3813  CA  LEU C 282     -21.253   9.769   3.766  1.00 97.82           C  
ATOM   3814  C   LEU C 282     -20.351  10.855   3.189  1.00 97.82           C  
ATOM   3815  CB  LEU C 282     -20.463   8.468   3.934  1.00 97.82           C  
ATOM   3816  O   LEU C 282     -19.867  11.720   3.922  1.00 97.82           O  
ATOM   3817  CG  LEU C 282     -21.101   7.397   4.819  1.00 97.82           C  
ATOM   3818  CD1 LEU C 282     -20.351   6.076   4.677  1.00 97.82           C  
ATOM   3819  CD2 LEU C 282     -21.126   7.849   6.275  1.00 97.82           C  
ATOM   3820  N   PHE C 283     -20.143  10.772   1.845  1.00 98.00           N  
ATOM   3821  CA  PHE C 283     -19.313  11.767   1.177  1.00 98.00           C  
ATOM   3822  C   PHE C 283     -19.891  13.165   1.360  1.00 98.00           C  
ATOM   3823  CB  PHE C 283     -19.179  11.445  -0.314  1.00 98.00           C  
ATOM   3824  O   PHE C 283     -19.174  14.096   1.732  1.00 98.00           O  
ATOM   3825  CG  PHE C 283     -18.210  12.337  -1.043  1.00 98.00           C  
ATOM   3826  CD1 PHE C 283     -18.658  13.459  -1.730  1.00 98.00           C  
ATOM   3827  CD2 PHE C 283     -16.851  12.053  -1.042  1.00 98.00           C  
ATOM   3828  CE1 PHE C 283     -17.764  14.286  -2.406  1.00 98.00           C  
ATOM   3829  CE2 PHE C 283     -15.951  12.874  -1.714  1.00 98.00           C  
ATOM   3830  CZ  PHE C 283     -16.409  13.990  -2.397  1.00 98.00           C  
ATOM   3831  N   ASP C 284     -21.171  13.344   1.210  1.00 96.60           N  
ATOM   3832  CA  ASP C 284     -21.858  14.626   1.333  1.00 96.60           C  
ATOM   3833  C   ASP C 284     -21.828  15.130   2.774  1.00 96.60           C  
ATOM   3834  CB  ASP C 284     -23.304  14.508   0.848  1.00 96.60           C  
ATOM   3835  O   ASP C 284     -21.734  16.335   3.014  1.00 96.60           O  
ATOM   3836  CG  ASP C 284     -23.984  15.855   0.676  1.00 96.60           C  
ATOM   3837  OD1 ASP C 284     -23.459  16.713  -0.066  1.00 96.60           O  
ATOM   3838  OD2 ASP C 284     -25.053  16.061   1.291  1.00 96.60           O  
ATOM   3839  N   ARG C 285     -21.820  14.256   3.696  1.00 97.15           N  
ATOM   3840  CA  ARG C 285     -21.861  14.609   5.111  1.00 97.15           C  
ATOM   3841  C   ARG C 285     -20.506  15.125   5.586  1.00 97.15           C  
ATOM   3842  CB  ARG C 285     -22.288  13.406   5.954  1.00 97.15           C  
ATOM   3843  O   ARG C 285     -20.435  16.112   6.322  1.00 97.15           O  
ATOM   3844  CG  ARG C 285     -22.450  13.716   7.434  1.00 97.15           C  
ATOM   3845  CD  ARG C 285     -23.090  12.557   8.186  1.00 97.15           C  
ATOM   3846  NE  ARG C 285     -23.246  12.857   9.606  1.00 97.15           N  
ATOM   3847  NH1 ARG C 285     -24.856  11.244   9.982  1.00 97.15           N  
ATOM   3848  NH2 ARG C 285     -24.142  12.581  11.702  1.00 97.15           N  
ATOM   3849  CZ  ARG C 285     -24.081  12.227  10.427  1.00 97.15           C  
ATOM   3850  N   TYR C 286     -19.449  14.492   5.147  1.00 97.66           N  
ATOM   3851  CA  TYR C 286     -18.153  14.804   5.739  1.00 97.66           C  
ATOM   3852  C   TYR C 286     -17.282  15.587   4.765  1.00 97.66           C  
ATOM   3853  CB  TYR C 286     -17.433  13.520   6.166  1.00 97.66           C  
ATOM   3854  O   TYR C 286     -16.350  16.282   5.176  1.00 97.66           O  
ATOM   3855  CG  TYR C 286     -18.096  12.808   7.320  1.00 97.66           C  
ATOM   3856  CD1 TYR C 286     -17.988  13.298   8.620  1.00 97.66           C  
ATOM   3857  CD2 TYR C 286     -18.829  11.645   7.114  1.00 97.66           C  
ATOM   3858  CE1 TYR C 286     -18.595  12.644   9.687  1.00 97.66           C  
ATOM   3859  CE2 TYR C 286     -19.441  10.983   8.174  1.00 97.66           C  
ATOM   3860  OH  TYR C 286     -19.921  10.838  10.507  1.00 97.66           O  
ATOM   3861  CZ  TYR C 286     -19.318  11.489   9.455  1.00 97.66           C  
ATOM   3862  N   PHE C 287     -17.524  15.524   3.403  1.00 97.69           N  
ATOM   3863  CA  PHE C 287     -16.619  16.112   2.423  1.00 97.69           C  
ATOM   3864  C   PHE C 287     -17.389  16.956   1.413  1.00 97.69           C  
ATOM   3865  CB  PHE C 287     -15.826  15.020   1.698  1.00 97.69           C  
ATOM   3866  O   PHE C 287     -17.067  16.956   0.223  1.00 97.69           O  
ATOM   3867  CG  PHE C 287     -15.007  14.154   2.616  1.00 97.69           C  
ATOM   3868  CD1 PHE C 287     -13.748  14.563   3.041  1.00 97.69           C  
ATOM   3869  CD2 PHE C 287     -15.495  12.931   3.056  1.00 97.69           C  
ATOM   3870  CE1 PHE C 287     -12.987  13.764   3.891  1.00 97.69           C  
ATOM   3871  CE2 PHE C 287     -14.741  12.127   3.906  1.00 97.69           C  
ATOM   3872  CZ  PHE C 287     -13.487  12.545   4.321  1.00 97.69           C  
ATOM   3873  N   LYS C 288     -18.391  17.555   1.932  1.00 95.71           N  
ATOM   3874  CA  LYS C 288     -19.298  18.367   1.127  1.00 95.71           C  
ATOM   3875  C   LYS C 288     -18.533  19.419   0.329  1.00 95.71           C  
ATOM   3876  CB  LYS C 288     -20.346  19.041   2.013  1.00 95.71           C  
ATOM   3877  O   LYS C 288     -18.911  19.748  -0.797  1.00 95.71           O  
ATOM   3878  CG  LYS C 288     -21.336  19.909   1.251  1.00 95.71           C  
ATOM   3879  CD  LYS C 288     -22.353  20.551   2.186  1.00 95.71           C  
ATOM   3880  CE  LYS C 288     -23.298  21.479   1.434  1.00 95.71           C  
ATOM   3881  NZ  LYS C 288     -24.313  22.091   2.343  1.00 95.71           N  
ATOM   3882  N   TYR C 289     -17.472  19.940   0.835  1.00 95.11           N  
ATOM   3883  CA  TYR C 289     -16.785  21.068   0.215  1.00 95.11           C  
ATOM   3884  C   TYR C 289     -15.481  20.621  -0.436  1.00 95.11           C  
ATOM   3885  CB  TYR C 289     -16.503  22.161   1.250  1.00 95.11           C  
ATOM   3886  O   TYR C 289     -14.615  21.445  -0.735  1.00 95.11           O  
ATOM   3887  CG  TYR C 289     -17.736  22.908   1.695  1.00 95.11           C  
ATOM   3888  CD1 TYR C 289     -18.240  23.968   0.945  1.00 95.11           C  
ATOM   3889  CD2 TYR C 289     -18.399  22.557   2.866  1.00 95.11           C  
ATOM   3890  CE1 TYR C 289     -19.376  24.662   1.352  1.00 95.11           C  
ATOM   3891  CE2 TYR C 289     -19.535  23.243   3.283  1.00 95.11           C  
ATOM   3892  OH  TYR C 289     -21.140  24.975   2.928  1.00 95.11           O  
ATOM   3893  CZ  TYR C 289     -20.015  24.292   2.520  1.00 95.11           C  
ATOM   3894  N   TRP C 290     -15.306  19.312  -0.537  1.00 93.42           N  
ATOM   3895  CA  TRP C 290     -14.213  18.776  -1.343  1.00 93.42           C  
ATOM   3896  C   TRP C 290     -14.428  19.079  -2.822  1.00 93.42           C  
ATOM   3897  CB  TRP C 290     -14.080  17.265  -1.132  1.00 93.42           C  
ATOM   3898  O   TRP C 290     -15.525  18.884  -3.349  1.00 93.42           O  
ATOM   3899  CG  TRP C 290     -12.931  16.646  -1.870  1.00 93.42           C  
ATOM   3900  CD1 TRP C 290     -12.999  15.825  -2.961  1.00 93.42           C  
ATOM   3901  CD2 TRP C 290     -11.541  16.796  -1.566  1.00 93.42           C  
ATOM   3902  CE2 TRP C 290     -10.822  16.037  -2.516  1.00 93.42           C  
ATOM   3903  CE3 TRP C 290     -10.833  17.500  -0.583  1.00 93.42           C  
ATOM   3904  NE1 TRP C 290     -11.734  15.455  -3.354  1.00 93.42           N  
ATOM   3905  CH2 TRP C 290      -8.759  16.661  -1.538  1.00 93.42           C  
ATOM   3906  CZ2 TRP C 290      -9.427  15.963  -2.511  1.00 93.42           C  
ATOM   3907  CZ3 TRP C 290      -9.445  17.424  -0.580  1.00 93.42           C  
ATOM   3908  N   ASP C 291     -13.490  19.521  -3.552  1.00 85.92           N  
ATOM   3909  CA  ASP C 291     -13.637  20.139  -4.866  1.00 85.92           C  
ATOM   3910  C   ASP C 291     -13.702  19.081  -5.966  1.00 85.92           C  
ATOM   3911  CB  ASP C 291     -12.483  21.107  -5.136  1.00 85.92           C  
ATOM   3912  O   ASP C 291     -14.281  19.317  -7.028  1.00 85.92           O  
ATOM   3913  CG  ASP C 291     -11.130  20.419  -5.183  1.00 85.92           C  
ATOM   3914  OD1 ASP C 291     -11.037  19.230  -4.808  1.00 85.92           O  
ATOM   3915  OD2 ASP C 291     -10.148  21.073  -5.596  1.00 85.92           O  
ATOM   3916  N   GLN C 292     -13.231  17.880  -5.779  1.00 89.81           N  
ATOM   3917  CA  GLN C 292     -13.184  16.873  -6.834  1.00 89.81           C  
ATOM   3918  C   GLN C 292     -14.388  15.940  -6.758  1.00 89.81           C  
ATOM   3919  CB  GLN C 292     -11.888  16.066  -6.749  1.00 89.81           C  
ATOM   3920  O   GLN C 292     -14.846  15.596  -5.665  1.00 89.81           O  
ATOM   3921  CG  GLN C 292     -10.649  16.847  -7.168  1.00 89.81           C  
ATOM   3922  CD  GLN C 292      -9.384  16.009  -7.121  1.00 89.81           C  
ATOM   3923  NE2 GLN C 292      -8.249  16.633  -7.415  1.00 89.81           N  
ATOM   3924  OE1 GLN C 292      -9.428  14.811  -6.824  1.00 89.81           O  
ATOM   3925  N   THR C 293     -14.851  15.487  -7.939  1.00 94.03           N  
ATOM   3926  CA  THR C 293     -16.030  14.632  -8.023  1.00 94.03           C  
ATOM   3927  C   THR C 293     -15.720  13.230  -7.508  1.00 94.03           C  
ATOM   3928  CB  THR C 293     -16.556  14.546  -9.468  1.00 94.03           C  
ATOM   3929  O   THR C 293     -14.674  12.661  -7.830  1.00 94.03           O  
ATOM   3930  CG2 THR C 293     -17.845  13.734  -9.537  1.00 94.03           C  
ATOM   3931  OG1 THR C 293     -16.811  15.869  -9.957  1.00 94.03           O  
ATOM   3932  N   TYR C 294     -16.625  12.708  -6.711  1.00 97.32           N  
ATOM   3933  CA  TYR C 294     -16.496  11.376  -6.131  1.00 97.32           C  
ATOM   3934  C   TYR C 294     -17.412  10.384  -6.837  1.00 97.32           C  
ATOM   3935  CB  TYR C 294     -16.817  11.408  -4.634  1.00 97.32           C  
ATOM   3936  O   TYR C 294     -18.611  10.632  -6.984  1.00 97.32           O  
ATOM   3937  CG  TYR C 294     -16.901  10.040  -4.002  1.00 97.32           C  
ATOM   3938  CD1 TYR C 294     -18.078   9.601  -3.401  1.00 97.32           C  
ATOM   3939  CD2 TYR C 294     -15.804   9.185  -4.003  1.00 97.32           C  
ATOM   3940  CE1 TYR C 294     -18.160   8.342  -2.815  1.00 97.32           C  
ATOM   3941  CE2 TYR C 294     -15.875   7.924  -3.420  1.00 97.32           C  
ATOM   3942  OH  TYR C 294     -17.131   6.264  -2.252  1.00 97.32           O  
ATOM   3943  CZ  TYR C 294     -17.055   7.512  -2.830  1.00 97.32           C  
ATOM   3944  N   HIS C 295     -16.869   9.295  -7.328  1.00 98.01           N  
ATOM   3945  CA  HIS C 295     -17.616   8.192  -7.922  1.00 98.01           C  
ATOM   3946  C   HIS C 295     -17.548   6.945  -7.046  1.00 98.01           C  
ATOM   3947  CB  HIS C 295     -17.087   7.880  -9.323  1.00 98.01           C  
ATOM   3948  O   HIS C 295     -16.511   6.280  -6.986  1.00 98.01           O  
ATOM   3949  CG  HIS C 295     -17.033   9.073 -10.223  1.00 98.01           C  
ATOM   3950  CD2 HIS C 295     -17.966   9.611 -11.043  1.00 98.01           C  
ATOM   3951  ND1 HIS C 295     -15.907   9.858 -10.351  1.00 98.01           N  
ATOM   3952  CE1 HIS C 295     -16.153  10.831 -11.213  1.00 98.01           C  
ATOM   3953  NE2 HIS C 295     -17.395  10.704 -11.647  1.00 98.01           N  
ATOM   3954  N   PRO C 296     -18.634   6.507  -6.396  1.00 97.32           N  
ATOM   3955  CA  PRO C 296     -18.605   5.342  -5.509  1.00 97.32           C  
ATOM   3956  C   PRO C 296     -18.188   4.061  -6.229  1.00 97.32           C  
ATOM   3957  CB  PRO C 296     -20.049   5.242  -5.010  1.00 97.32           C  
ATOM   3958  O   PRO C 296     -17.569   3.182  -5.625  1.00 97.32           O  
ATOM   3959  CG  PRO C 296     -20.600   6.624  -5.158  1.00 97.32           C  
ATOM   3960  CD  PRO C 296     -19.906   7.293  -6.309  1.00 97.32           C  
ATOM   3961  N   ASN C 297     -18.627   3.922  -7.444  1.00 97.66           N  
ATOM   3962  CA  ASN C 297     -18.164   2.834  -8.299  1.00 97.66           C  
ATOM   3963  C   ASN C 297     -17.144   3.322  -9.324  1.00 97.66           C  
ATOM   3964  CB  ASN C 297     -19.345   2.163  -9.003  1.00 97.66           C  
ATOM   3965  O   ASN C 297     -17.503   4.001 -10.288  1.00 97.66           O  
ATOM   3966  CG  ASN C 297     -20.380   1.633  -8.030  1.00 97.66           C  
ATOM   3967  ND2 ASN C 297     -21.649   1.907  -8.306  1.00 97.66           N  
ATOM   3968  OD1 ASN C 297     -20.041   0.983  -7.037  1.00 97.66           O  
ATOM   3969  N   CYS C 298     -15.927   2.859  -9.201  1.00 97.44           N  
ATOM   3970  CA  CYS C 298     -14.784   3.411  -9.920  1.00 97.44           C  
ATOM   3971  C   CYS C 298     -14.858   3.072 -11.404  1.00 97.44           C  
ATOM   3972  CB  CYS C 298     -13.476   2.884  -9.332  1.00 97.44           C  
ATOM   3973  O   CYS C 298     -14.137   3.656 -12.215  1.00 97.44           O  
ATOM   3974  SG  CYS C 298     -13.108   3.526  -7.684  1.00 97.44           S  
ATOM   3975  N   VAL C 299     -15.705   2.094 -11.742  1.00 95.34           N  
ATOM   3976  CA  VAL C 299     -15.902   1.798 -13.157  1.00 95.34           C  
ATOM   3977  C   VAL C 299     -16.372   3.054 -13.887  1.00 95.34           C  
ATOM   3978  CB  VAL C 299     -16.918   0.652 -13.362  1.00 95.34           C  
ATOM   3979  O   VAL C 299     -16.202   3.174 -15.103  1.00 95.34           O  
ATOM   3980  CG1 VAL C 299     -18.322   1.096 -12.956  1.00 95.34           C  
ATOM   3981  CG2 VAL C 299     -16.902   0.178 -14.814  1.00 95.34           C  
ATOM   3982  N   ASN C 300     -16.970   4.008 -13.146  1.00 95.70           N  
ATOM   3983  CA  ASN C 300     -17.494   5.247 -13.710  1.00 95.70           C  
ATOM   3984  C   ASN C 300     -16.429   6.340 -13.749  1.00 95.70           C  
ATOM   3985  CB  ASN C 300     -18.714   5.724 -12.918  1.00 95.70           C  
ATOM   3986  O   ASN C 300     -16.694   7.454 -14.203  1.00 95.70           O  
ATOM   3987  CG  ASN C 300     -19.874   4.751 -12.993  1.00 95.70           C  
ATOM   3988  ND2 ASN C 300     -20.665   4.688 -11.928  1.00 95.70           N  
ATOM   3989  OD1 ASN C 300     -20.058   4.061 -13.999  1.00 95.70           O  
ATOM   3990  N   CYS C 301     -15.287   6.071 -13.244  1.00 96.43           N  
ATOM   3991  CA  CYS C 301     -14.203   7.048 -13.224  1.00 96.43           C  
ATOM   3992  C   CYS C 301     -13.684   7.314 -14.632  1.00 96.43           C  
ATOM   3993  CB  CYS C 301     -13.060   6.563 -12.333  1.00 96.43           C  
ATOM   3994  O   CYS C 301     -13.656   6.411 -15.470  1.00 96.43           O  
ATOM   3995  SG  CYS C 301     -13.447   6.600 -10.569  1.00 96.43           S  
ATOM   3996  N   LEU C 302     -13.190   8.518 -14.879  1.00 91.98           N  
ATOM   3997  CA  LEU C 302     -12.810   8.978 -16.211  1.00 91.98           C  
ATOM   3998  C   LEU C 302     -11.387   8.549 -16.550  1.00 91.98           C  
ATOM   3999  CB  LEU C 302     -12.933  10.501 -16.307  1.00 91.98           C  
ATOM   4000  O   LEU C 302     -11.057   8.345 -17.720  1.00 91.98           O  
ATOM   4001  CG  LEU C 302     -14.328  11.085 -16.075  1.00 91.98           C  
ATOM   4002  CD1 LEU C 302     -14.234  12.576 -15.768  1.00 91.98           C  
ATOM   4003  CD2 LEU C 302     -15.219  10.839 -17.288  1.00 91.98           C  
ATOM   4004  N   ASP C 303     -10.519   8.555 -15.546  1.00 91.59           N  
ATOM   4005  CA  ASP C 303      -9.119   8.208 -15.771  1.00 91.59           C  
ATOM   4006  C   ASP C 303      -8.489   7.624 -14.509  1.00 91.59           C  
ATOM   4007  CB  ASP C 303      -8.330   9.435 -16.235  1.00 91.59           C  
ATOM   4008  O   ASP C 303      -9.173   7.418 -13.505  1.00 91.59           O  
ATOM   4009  CG  ASP C 303      -8.392  10.587 -15.248  1.00 91.59           C  
ATOM   4010  OD1 ASP C 303      -8.538  10.341 -14.031  1.00 91.59           O  
ATOM   4011  OD2 ASP C 303      -8.297  11.752 -15.691  1.00 91.59           O  
ATOM   4012  N   ASP C 304      -7.209   7.349 -14.651  1.00 92.55           N  
ATOM   4013  CA  ASP C 304      -6.489   6.676 -13.575  1.00 92.55           C  
ATOM   4014  C   ASP C 304      -6.445   7.542 -12.318  1.00 92.55           C  
ATOM   4015  CB  ASP C 304      -5.069   6.320 -14.019  1.00 92.55           C  
ATOM   4016  O   ASP C 304      -6.567   7.032 -11.202  1.00 92.55           O  
ATOM   4017  CG  ASP C 304      -5.038   5.320 -15.161  1.00 92.55           C  
ATOM   4018  OD1 ASP C 304      -6.075   4.681 -15.441  1.00 92.55           O  
ATOM   4019  OD2 ASP C 304      -3.965   5.168 -15.785  1.00 92.55           O  
ATOM   4020  N   ARG C 305      -6.284   8.836 -12.468  1.00 93.46           N  
ATOM   4021  CA  ARG C 305      -6.224   9.746 -11.328  1.00 93.46           C  
ATOM   4022  C   ARG C 305      -7.545   9.755 -10.565  1.00 93.46           C  
ATOM   4023  CB  ARG C 305      -5.875  11.163 -11.788  1.00 93.46           C  
ATOM   4024  O   ARG C 305      -7.556   9.762  -9.333  1.00 93.46           O  
ATOM   4025  CG  ARG C 305      -4.441  11.318 -12.269  1.00 93.46           C  
ATOM   4026  CD  ARG C 305      -4.198  12.690 -12.882  1.00 93.46           C  
ATOM   4027  NE  ARG C 305      -4.415  13.760 -11.912  1.00 93.46           N  
ATOM   4028  NH1 ARG C 305      -2.236  13.790 -11.146  1.00 93.46           N  
ATOM   4029  NH2 ARG C 305      -3.785  15.231 -10.265  1.00 93.46           N  
ATOM   4030  CZ  ARG C 305      -3.478  14.258 -11.110  1.00 93.46           C  
ATOM   4031  N   CYS C 306      -8.597   9.793 -11.345  1.00 95.98           N  
ATOM   4032  CA  CYS C 306      -9.922   9.769 -10.735  1.00 95.98           C  
ATOM   4033  C   CYS C 306     -10.151   8.466  -9.978  1.00 95.98           C  
ATOM   4034  CB  CYS C 306     -11.005   9.949 -11.798  1.00 95.98           C  
ATOM   4035  O   CYS C 306     -10.726   8.469  -8.888  1.00 95.98           O  
ATOM   4036  SG  CYS C 306     -12.666  10.150 -11.118  1.00 95.98           S  
ATOM   4037  N   ILE C 307      -9.695   7.332 -10.513  1.00 97.40           N  
ATOM   4038  CA  ILE C 307      -9.824   6.035  -9.857  1.00 97.40           C  
ATOM   4039  C   ILE C 307      -9.117   6.068  -8.504  1.00 97.40           C  
ATOM   4040  CB  ILE C 307      -9.251   4.899 -10.734  1.00 97.40           C  
ATOM   4041  O   ILE C 307      -9.683   5.654  -7.490  1.00 97.40           O  
ATOM   4042  CG1 ILE C 307     -10.139   4.673 -11.963  1.00 97.40           C  
ATOM   4043  CG2 ILE C 307      -9.106   3.610  -9.920  1.00 97.40           C  
ATOM   4044  CD1 ILE C 307      -9.552   3.706 -12.982  1.00 97.40           C  
ATOM   4045  N   LEU C 308      -7.868   6.592  -8.506  1.00 96.30           N  
ATOM   4046  CA  LEU C 308      -7.110   6.683  -7.263  1.00 96.30           C  
ATOM   4047  C   LEU C 308      -7.840   7.552  -6.244  1.00 96.30           C  
ATOM   4048  CB  LEU C 308      -5.713   7.249  -7.527  1.00 96.30           C  
ATOM   4049  O   LEU C 308      -7.942   7.187  -5.070  1.00 96.30           O  
ATOM   4050  CG  LEU C 308      -4.706   6.296  -8.173  1.00 96.30           C  
ATOM   4051  CD1 LEU C 308      -3.446   7.053  -8.580  1.00 96.30           C  
ATOM   4052  CD2 LEU C 308      -4.366   5.153  -7.223  1.00 96.30           C  
ATOM   4053  N   HIS C 309      -8.328   8.638  -6.766  1.00 96.53           N  
ATOM   4054  CA  HIS C 309      -9.075   9.565  -5.924  1.00 96.53           C  
ATOM   4055  C   HIS C 309     -10.301   8.893  -5.316  1.00 96.53           C  
ATOM   4056  CB  HIS C 309      -9.496  10.798  -6.727  1.00 96.53           C  
ATOM   4057  O   HIS C 309     -10.483   8.910  -4.097  1.00 96.53           O  
ATOM   4058  CG  HIS C 309     -10.537  11.629  -6.047  1.00 96.53           C  
ATOM   4059  CD2 HIS C 309     -10.425  12.614  -5.124  1.00 96.53           C  
ATOM   4060  ND1 HIS C 309     -11.884  11.484  -6.296  1.00 96.53           N  
ATOM   4061  CE1 HIS C 309     -12.558  12.347  -5.554  1.00 96.53           C  
ATOM   4062  NE2 HIS C 309     -11.696  13.044  -4.834  1.00 96.53           N  
ATOM   4063  N   CYS C 310     -11.133   8.348  -6.093  1.00 98.15           N  
ATOM   4064  CA  CYS C 310     -12.393   7.763  -5.648  1.00 98.15           C  
ATOM   4065  C   CYS C 310     -12.147   6.520  -4.801  1.00 98.15           C  
ATOM   4066  CB  CYS C 310     -13.272   7.409  -6.847  1.00 98.15           C  
ATOM   4067  O   CYS C 310     -12.825   6.305  -3.795  1.00 98.15           O  
ATOM   4068  SG  CYS C 310     -13.883   8.847  -7.752  1.00 98.15           S  
ATOM   4069  N   ALA C 311     -11.160   5.665  -5.186  1.00 97.02           N  
ATOM   4070  CA  ALA C 311     -10.807   4.484  -4.403  1.00 97.02           C  
ATOM   4071  C   ALA C 311     -10.370   4.872  -2.993  1.00 97.02           C  
ATOM   4072  CB  ALA C 311      -9.702   3.694  -5.101  1.00 97.02           C  
ATOM   4073  O   ALA C 311     -10.648   4.153  -2.030  1.00 97.02           O  
ATOM   4074  N   ASN C 312      -9.639   5.953  -2.896  1.00 97.04           N  
ATOM   4075  CA  ASN C 312      -9.175   6.457  -1.608  1.00 97.04           C  
ATOM   4076  C   ASN C 312     -10.337   6.691  -0.646  1.00 97.04           C  
ATOM   4077  CB  ASN C 312      -8.371   7.745  -1.792  1.00 97.04           C  
ATOM   4078  O   ASN C 312     -10.269   6.304   0.522  1.00 97.04           O  
ATOM   4079  CG  ASN C 312      -7.464   8.042  -0.614  1.00 97.04           C  
ATOM   4080  ND2 ASN C 312      -7.342   9.317  -0.266  1.00 97.04           N  
ATOM   4081  OD1 ASN C 312      -6.878   7.132  -0.022  1.00 97.04           O  
ATOM   4082  N   PHE C 313     -11.420   7.288  -1.142  1.00 98.01           N  
ATOM   4083  CA  PHE C 313     -12.606   7.528  -0.328  1.00 98.01           C  
ATOM   4084  C   PHE C 313     -13.348   6.225  -0.054  1.00 98.01           C  
ATOM   4085  CB  PHE C 313     -13.540   8.528  -1.018  1.00 98.01           C  
ATOM   4086  O   PHE C 313     -13.841   6.007   1.055  1.00 98.01           O  
ATOM   4087  CG  PHE C 313     -13.073   9.956  -0.928  1.00 98.01           C  
ATOM   4088  CD1 PHE C 313     -13.256  10.690   0.237  1.00 98.01           C  
ATOM   4089  CD2 PHE C 313     -12.450  10.564  -2.010  1.00 98.01           C  
ATOM   4090  CE1 PHE C 313     -12.825  12.011   0.323  1.00 98.01           C  
ATOM   4091  CE2 PHE C 313     -12.016  11.885  -1.932  1.00 98.01           C  
ATOM   4092  CZ  PHE C 313     -12.206  12.607  -0.765  1.00 98.01           C  
ATOM   4093  N   ASN C 314     -13.382   5.386  -1.041  1.00 96.66           N  
ATOM   4094  CA  ASN C 314     -14.031   4.093  -0.851  1.00 96.66           C  
ATOM   4095  C   ASN C 314     -13.393   3.308   0.292  1.00 96.66           C  
ATOM   4096  CB  ASN C 314     -13.990   3.276  -2.144  1.00 96.66           C  
ATOM   4097  O   ASN C 314     -14.091   2.644   1.060  1.00 96.66           O  
ATOM   4098  CG  ASN C 314     -15.034   3.721  -3.149  1.00 96.66           C  
ATOM   4099  ND2 ASN C 314     -14.917   3.236  -4.379  1.00 96.66           N  
ATOM   4100  OD1 ASN C 314     -15.937   4.496  -2.823  1.00 96.66           O  
ATOM   4101  N   VAL C 315     -12.115   3.394   0.393  1.00 92.91           N  
ATOM   4102  CA  VAL C 315     -11.401   2.696   1.456  1.00 92.91           C  
ATOM   4103  C   VAL C 315     -11.886   3.192   2.817  1.00 92.91           C  
ATOM   4104  CB  VAL C 315      -9.872   2.886   1.334  1.00 92.91           C  
ATOM   4105  O   VAL C 315     -12.157   2.392   3.715  1.00 92.91           O  
ATOM   4106  CG1 VAL C 315      -9.169   2.447   2.616  1.00 92.91           C  
ATOM   4107  CG2 VAL C 315      -9.333   2.112   0.132  1.00 92.91           C  
ATOM   4108  N   LEU C 316     -11.977   4.497   2.938  1.00 95.68           N  
ATOM   4109  CA  LEU C 316     -12.469   5.079   4.181  1.00 95.68           C  
ATOM   4110  C   LEU C 316     -13.883   4.597   4.485  1.00 95.68           C  
ATOM   4111  CB  LEU C 316     -12.444   6.608   4.104  1.00 95.68           C  
ATOM   4112  O   LEU C 316     -14.153   4.101   5.582  1.00 95.68           O  
ATOM   4113  CG  LEU C 316     -13.050   7.357   5.292  1.00 95.68           C  
ATOM   4114  CD1 LEU C 316     -12.255   7.071   6.561  1.00 95.68           C  
ATOM   4115  CD2 LEU C 316     -13.098   8.855   5.011  1.00 95.68           C  
ATOM   4116  N   PHE C 317     -14.775   4.650   3.531  1.00 96.78           N  
ATOM   4117  CA  PHE C 317     -16.187   4.347   3.733  1.00 96.78           C  
ATOM   4118  C   PHE C 317     -16.390   2.857   3.980  1.00 96.78           C  
ATOM   4119  CB  PHE C 317     -17.012   4.795   2.523  1.00 96.78           C  
ATOM   4120  O   PHE C 317     -17.349   2.458   4.645  1.00 96.78           O  
ATOM   4121  CG  PHE C 317     -16.950   6.276   2.261  1.00 96.78           C  
ATOM   4122  CD1 PHE C 317     -16.816   7.176   3.311  1.00 96.78           C  
ATOM   4123  CD2 PHE C 317     -17.026   6.768   0.965  1.00 96.78           C  
ATOM   4124  CE1 PHE C 317     -16.759   8.547   3.072  1.00 96.78           C  
ATOM   4125  CE2 PHE C 317     -16.970   8.137   0.718  1.00 96.78           C  
ATOM   4126  CZ  PHE C 317     -16.837   9.025   1.773  1.00 96.78           C  
ATOM   4127  N   SER C 318     -15.479   2.051   3.476  1.00 89.28           N  
ATOM   4128  CA  SER C 318     -15.574   0.608   3.670  1.00 89.28           C  
ATOM   4129  C   SER C 318     -15.466   0.240   5.146  1.00 89.28           C  
ATOM   4130  CB  SER C 318     -14.485  -0.113   2.874  1.00 89.28           C  
ATOM   4131  O   SER C 318     -15.861  -0.856   5.548  1.00 89.28           O  
ATOM   4132  OG  SER C 318     -13.213   0.088   3.467  1.00 89.28           O  
ATOM   4133  N   THR C 319     -14.915   1.147   5.933  1.00 88.71           N  
ATOM   4134  CA  THR C 319     -14.748   0.882   7.357  1.00 88.71           C  
ATOM   4135  C   THR C 319     -16.093   0.919   8.076  1.00 88.71           C  
ATOM   4136  CB  THR C 319     -13.788   1.896   8.005  1.00 88.71           C  
ATOM   4137  O   THR C 319     -16.205   0.470   9.219  1.00 88.71           O  
ATOM   4138  CG2 THR C 319     -12.445   1.923   7.282  1.00 88.71           C  
ATOM   4139  OG1 THR C 319     -14.374   3.203   7.950  1.00 88.71           O  
ATOM   4140  N   VAL C 320     -17.086   1.526   7.457  1.00 92.68           N  
ATOM   4141  CA  VAL C 320     -18.408   1.687   8.054  1.00 92.68           C  
ATOM   4142  C   VAL C 320     -19.251   0.443   7.785  1.00 92.68           C  
ATOM   4143  CB  VAL C 320     -19.126   2.944   7.514  1.00 92.68           C  
ATOM   4144  O   VAL C 320     -20.124   0.093   8.583  1.00 92.68           O  
ATOM   4145  CG1 VAL C 320     -20.553   3.023   8.051  1.00 92.68           C  
ATOM   4146  CG2 VAL C 320     -18.343   4.204   7.880  1.00 92.68           C  
ATOM   4147  N   PHE C 321     -19.019  -0.288   6.730  1.00 84.70           N  
ATOM   4148  CA  PHE C 321     -19.829  -1.423   6.301  1.00 84.70           C  
ATOM   4149  C   PHE C 321     -19.260  -2.729   6.843  1.00 84.70           C  
ATOM   4150  CB  PHE C 321     -19.911  -1.479   4.773  1.00 84.70           C  
ATOM   4151  O   PHE C 321     -18.060  -2.828   7.106  1.00 84.70           O  
ATOM   4152  CG  PHE C 321     -20.309  -0.175   4.137  1.00 84.70           C  
ATOM   4153  CD1 PHE C 321     -21.468   0.482   4.533  1.00 84.70           C  
ATOM   4154  CD2 PHE C 321     -19.524   0.395   3.144  1.00 84.70           C  
ATOM   4155  CE1 PHE C 321     -21.839   1.690   3.947  1.00 84.70           C  
ATOM   4156  CE2 PHE C 321     -19.889   1.602   2.553  1.00 84.70           C  
ATOM   4157  CZ  PHE C 321     -21.047   2.247   2.955  1.00 84.70           C  
ATOM   4158  N   PRO C 322     -20.137  -3.684   6.970  1.00 73.82           N  
ATOM   4159  CA  PRO C 322     -19.641  -4.983   7.430  1.00 73.82           C  
ATOM   4160  C   PRO C 322     -18.636  -5.607   6.464  1.00 73.82           C  
ATOM   4161  CB  PRO C 322     -20.911  -5.833   7.520  1.00 73.82           C  
ATOM   4162  O   PRO C 322     -18.840  -5.573   5.248  1.00 73.82           O  
ATOM   4163  CG  PRO C 322     -22.030  -4.844   7.574  1.00 73.82           C  
ATOM   4164  CD  PRO C 322     -21.601  -3.599   6.852  1.00 73.82           C  
ATOM   4165  N   PRO C 323     -17.646  -6.179   7.007  1.00 70.87           N  
ATOM   4166  CA  PRO C 323     -16.608  -6.770   6.160  1.00 70.87           C  
ATOM   4167  C   PRO C 323     -17.145  -7.877   5.255  1.00 70.87           C  
ATOM   4168  CB  PRO C 323     -15.604  -7.330   7.170  1.00 70.87           C  
ATOM   4169  O   PRO C 323     -16.588  -8.127   4.183  1.00 70.87           O  
ATOM   4170  CG  PRO C 323     -15.825  -6.528   8.412  1.00 70.87           C  
ATOM   4171  CD  PRO C 323     -17.260  -6.086   8.446  1.00 70.87           C  
ATOM   4172  N   THR C 324     -18.236  -8.502   5.627  1.00 69.31           N  
ATOM   4173  CA  THR C 324     -18.812  -9.608   4.872  1.00 69.31           C  
ATOM   4174  C   THR C 324     -19.507  -9.100   3.612  1.00 69.31           C  
ATOM   4175  CB  THR C 324     -19.814 -10.407   5.727  1.00 69.31           C  
ATOM   4176  O   THR C 324     -19.930  -9.892   2.767  1.00 69.31           O  
ATOM   4177  CG2 THR C 324     -19.109 -11.124   6.873  1.00 69.31           C  
ATOM   4178  OG1 THR C 324     -20.792  -9.510   6.268  1.00 69.31           O  
ATOM   4179  N   SER C 325     -19.602  -7.826   3.524  1.00 74.77           N  
ATOM   4180  CA  SER C 325     -20.290  -7.225   2.387  1.00 74.77           C  
ATOM   4181  C   SER C 325     -19.386  -7.166   1.161  1.00 74.77           C  
ATOM   4182  CB  SER C 325     -20.778  -5.819   2.738  1.00 74.77           C  
ATOM   4183  O   SER C 325     -19.852  -6.899   0.051  1.00 74.77           O  
ATOM   4184  OG  SER C 325     -21.702  -5.860   3.813  1.00 74.77           O  
ATOM   4185  N   PHE C 326     -18.132  -7.488   1.371  1.00 77.88           N  
ATOM   4186  CA  PHE C 326     -17.172  -7.359   0.281  1.00 77.88           C  
ATOM   4187  C   PHE C 326     -16.738  -8.731  -0.223  1.00 77.88           C  
ATOM   4188  CB  PHE C 326     -15.949  -6.554   0.731  1.00 77.88           C  
ATOM   4189  O   PHE C 326     -16.615  -9.675   0.560  1.00 77.88           O  
ATOM   4190  CG  PHE C 326     -16.285  -5.187   1.263  1.00 77.88           C  
ATOM   4191  CD1 PHE C 326     -16.627  -4.154   0.399  1.00 77.88           C  
ATOM   4192  CD2 PHE C 326     -16.259  -4.935   2.628  1.00 77.88           C  
ATOM   4193  CE1 PHE C 326     -16.938  -2.888   0.889  1.00 77.88           C  
ATOM   4194  CE2 PHE C 326     -16.568  -3.672   3.125  1.00 77.88           C  
ATOM   4195  CZ  PHE C 326     -16.907  -2.650   2.254  1.00 77.88           C  
ATOM   4196  N   GLY C 327     -16.525  -8.869  -1.533  1.00 78.13           N  
ATOM   4197  CA  GLY C 327     -16.119 -10.118  -2.158  1.00 78.13           C  
ATOM   4198  C   GLY C 327     -16.856 -10.405  -3.452  1.00 78.13           C  
ATOM   4199  O   GLY C 327     -17.551  -9.535  -3.983  1.00 78.13           O  
ATOM   4200  N   PRO C 328     -16.686 -11.596  -3.992  1.00 80.66           N  
ATOM   4201  CA  PRO C 328     -17.331 -11.945  -5.260  1.00 80.66           C  
ATOM   4202  C   PRO C 328     -18.855 -11.931  -5.170  1.00 80.66           C  
ATOM   4203  CB  PRO C 328     -16.813 -13.358  -5.541  1.00 80.66           C  
ATOM   4204  O   PRO C 328     -19.426 -12.472  -4.220  1.00 80.66           O  
ATOM   4205  CG  PRO C 328     -15.588 -13.492  -4.696  1.00 80.66           C  
ATOM   4206  CD  PRO C 328     -15.754 -12.631  -3.476  1.00 80.66           C  
ATOM   4207  N   LEU C 329     -19.470 -11.282  -6.082  1.00 82.91           N  
ATOM   4208  CA  LEU C 329     -20.918 -11.351  -6.244  1.00 82.91           C  
ATOM   4209  C   LEU C 329     -21.324 -12.634  -6.962  1.00 82.91           C  
ATOM   4210  CB  LEU C 329     -21.429 -10.134  -7.021  1.00 82.91           C  
ATOM   4211  O   LEU C 329     -20.759 -12.972  -8.004  1.00 82.91           O  
ATOM   4212  CG  LEU C 329     -21.119  -8.764  -6.415  1.00 82.91           C  
ATOM   4213  CD1 LEU C 329     -21.522  -7.655  -7.380  1.00 82.91           C  
ATOM   4214  CD2 LEU C 329     -21.828  -8.599  -5.076  1.00 82.91           C  
ATOM   4215  N   VAL C 330     -22.283 -13.324  -6.409  1.00 75.95           N  
ATOM   4216  CA  VAL C 330     -22.513 -14.672  -6.920  1.00 75.95           C  
ATOM   4217  C   VAL C 330     -23.930 -14.778  -7.478  1.00 75.95           C  
ATOM   4218  CB  VAL C 330     -22.290 -15.739  -5.825  1.00 75.95           C  
ATOM   4219  O   VAL C 330     -24.841 -14.088  -7.014  1.00 75.95           O  
ATOM   4220  CG1 VAL C 330     -20.840 -15.725  -5.344  1.00 75.95           C  
ATOM   4221  CG2 VAL C 330     -23.246 -15.510  -4.655  1.00 75.95           C  
ATOM   4222  N   ARG C 331     -24.010 -15.664  -8.439  1.00 74.04           N  
ATOM   4223  CA  ARG C 331     -25.297 -16.023  -9.027  1.00 74.04           C  
ATOM   4224  C   ARG C 331     -25.348 -17.508  -9.368  1.00 74.04           C  
ATOM   4225  CB  ARG C 331     -25.567 -15.188 -10.280  1.00 74.04           C  
ATOM   4226  O   ARG C 331     -24.321 -18.115  -9.679  1.00 74.04           O  
ATOM   4227  CG  ARG C 331     -27.011 -15.238 -10.754  1.00 74.04           C  
ATOM   4228  CD  ARG C 331     -27.257 -14.283 -11.914  1.00 74.04           C  
ATOM   4229  NE  ARG C 331     -28.657 -14.291 -12.331  1.00 74.04           N  
ATOM   4230  NH1 ARG C 331     -28.378 -12.738 -14.018  1.00 74.04           N  
ATOM   4231  NH2 ARG C 331     -30.446 -13.642 -13.616  1.00 74.04           N  
ATOM   4232  CZ  ARG C 331     -29.157 -13.557 -13.321  1.00 74.04           C  
ATOM   4233  N   LYS C 332     -26.580 -17.980  -9.371  1.00 73.09           N  
ATOM   4234  CA  LYS C 332     -26.789 -19.378  -9.736  1.00 73.09           C  
ATOM   4235  C   LYS C 332     -26.835 -19.549 -11.251  1.00 73.09           C  
ATOM   4236  CB  LYS C 332     -28.078 -19.910  -9.108  1.00 73.09           C  
ATOM   4237  O   LYS C 332     -27.467 -18.755 -11.952  1.00 73.09           O  
ATOM   4238  CG  LYS C 332     -28.188 -21.427  -9.113  1.00 73.09           C  
ATOM   4239  CD  LYS C 332     -29.438 -21.899  -8.380  1.00 73.09           C  
ATOM   4240  CE  LYS C 332     -29.524 -23.419  -8.342  1.00 73.09           C  
ATOM   4241  NZ  LYS C 332     -30.727 -23.887  -7.591  1.00 73.09           N  
ATOM   4242  N   ILE C 333     -26.112 -20.547 -11.781  1.00 71.15           N  
ATOM   4243  CA  ILE C 333     -26.130 -20.890 -13.199  1.00 71.15           C  
ATOM   4244  C   ILE C 333     -26.437 -22.376 -13.367  1.00 71.15           C  
ATOM   4245  CB  ILE C 333     -24.790 -20.539 -13.883  1.00 71.15           C  
ATOM   4246  O   ILE C 333     -26.400 -23.137 -12.397  1.00 71.15           O  
ATOM   4247  CG1 ILE C 333     -23.656 -21.395 -13.308  1.00 71.15           C  
ATOM   4248  CG2 ILE C 333     -24.480 -19.047 -13.731  1.00 71.15           C  
ATOM   4249  CD1 ILE C 333     -22.379 -21.370 -14.137  1.00 71.15           C  
ATOM   4250  N   PHE C 334     -26.758 -22.763 -14.558  1.00 72.93           N  
ATOM   4251  CA  PHE C 334     -27.117 -24.152 -14.820  1.00 72.93           C  
ATOM   4252  C   PHE C 334     -26.226 -24.746 -15.905  1.00 72.93           C  
ATOM   4253  CB  PHE C 334     -28.588 -24.260 -15.232  1.00 72.93           C  
ATOM   4254  O   PHE C 334     -26.080 -24.166 -16.983  1.00 72.93           O  
ATOM   4255  CG  PHE C 334     -29.552 -23.843 -14.155  1.00 72.93           C  
ATOM   4256  CD1 PHE C 334     -30.104 -24.784 -13.294  1.00 72.93           C  
ATOM   4257  CD2 PHE C 334     -29.907 -22.509 -14.003  1.00 72.93           C  
ATOM   4258  CE1 PHE C 334     -30.997 -24.401 -12.296  1.00 72.93           C  
ATOM   4259  CE2 PHE C 334     -30.798 -22.118 -13.008  1.00 72.93           C  
ATOM   4260  CZ  PHE C 334     -31.343 -23.066 -12.156  1.00 72.93           C  
ATOM   4261  N   VAL C 335     -25.559 -25.790 -15.544  1.00 66.47           N  
ATOM   4262  CA  VAL C 335     -24.771 -26.545 -16.512  1.00 66.47           C  
ATOM   4263  C   VAL C 335     -25.385 -27.929 -16.711  1.00 66.47           C  
ATOM   4264  CB  VAL C 335     -23.297 -26.675 -16.066  1.00 66.47           C  
ATOM   4265  O   VAL C 335     -25.340 -28.770 -15.810  1.00 66.47           O  
ATOM   4266  CG1 VAL C 335     -22.486 -27.454 -17.101  1.00 66.47           C  
ATOM   4267  CG2 VAL C 335     -22.687 -25.294 -15.834  1.00 66.47           C  
ATOM   4268  N   ASP C 336     -25.942 -28.214 -17.864  1.00 65.47           N  
ATOM   4269  CA  ASP C 336     -26.654 -29.450 -18.173  1.00 65.47           C  
ATOM   4270  C   ASP C 336     -27.743 -29.729 -17.140  1.00 65.47           C  
ATOM   4271  CB  ASP C 336     -25.680 -30.628 -18.243  1.00 65.47           C  
ATOM   4272  O   ASP C 336     -27.867 -30.853 -16.649  1.00 65.47           O  
ATOM   4273  CG  ASP C 336     -24.856 -30.641 -19.518  1.00 65.47           C  
ATOM   4274  OD1 ASP C 336     -25.313 -30.096 -20.546  1.00 65.47           O  
ATOM   4275  OD2 ASP C 336     -23.740 -31.203 -19.495  1.00 65.47           O  
ATOM   4276  N   GLY C 337     -28.328 -28.656 -16.628  1.00 63.26           N  
ATOM   4277  CA  GLY C 337     -29.462 -28.768 -15.725  1.00 63.26           C  
ATOM   4278  C   GLY C 337     -29.059 -28.802 -14.263  1.00 63.26           C  
ATOM   4279  O   GLY C 337     -29.912 -28.720 -13.377  1.00 63.26           O  
ATOM   4280  N   VAL C 338     -27.713 -28.859 -14.030  1.00 60.57           N  
ATOM   4281  CA  VAL C 338     -27.226 -28.915 -12.656  1.00 60.57           C  
ATOM   4282  C   VAL C 338     -26.864 -27.511 -12.178  1.00 60.57           C  
ATOM   4283  CB  VAL C 338     -26.006 -29.854 -12.525  1.00 60.57           C  
ATOM   4284  O   VAL C 338     -26.101 -26.801 -12.837  1.00 60.57           O  
ATOM   4285  CG1 VAL C 338     -25.528 -29.919 -11.076  1.00 60.57           C  
ATOM   4286  CG2 VAL C 338     -26.349 -31.250 -13.041  1.00 60.57           C  
ATOM   4287  N   PRO C 339     -27.411 -27.095 -11.076  1.00 60.93           N  
ATOM   4288  CA  PRO C 339     -27.165 -25.735 -10.590  1.00 60.93           C  
ATOM   4289  C   PRO C 339     -25.790 -25.578  -9.945  1.00 60.93           C  
ATOM   4290  CB  PRO C 339     -28.279 -25.521  -9.562  1.00 60.93           C  
ATOM   4291  O   PRO C 339     -25.371 -26.433  -9.161  1.00 60.93           O  
ATOM   4292  CG  PRO C 339     -28.627 -26.894  -9.085  1.00 60.93           C  
ATOM   4293  CD  PRO C 339     -28.361 -27.867 -10.197  1.00 60.93           C  
ATOM   4294  N   PHE C 340     -25.082 -24.478 -10.390  1.00 63.13           N  
ATOM   4295  CA  PHE C 340     -23.816 -24.065  -9.797  1.00 63.13           C  
ATOM   4296  C   PHE C 340     -23.843 -22.584  -9.438  1.00 63.13           C  
ATOM   4297  CB  PHE C 340     -22.654 -24.352 -10.753  1.00 63.13           C  
ATOM   4298  O   PHE C 340     -24.597 -21.810 -10.032  1.00 63.13           O  
ATOM   4299  CG  PHE C 340     -22.454 -25.815 -11.042  1.00 63.13           C  
ATOM   4300  CD1 PHE C 340     -21.631 -26.592 -10.236  1.00 63.13           C  
ATOM   4301  CD2 PHE C 340     -23.089 -26.414 -12.123  1.00 63.13           C  
ATOM   4302  CE1 PHE C 340     -21.444 -27.947 -10.501  1.00 63.13           C  
ATOM   4303  CE2 PHE C 340     -22.907 -27.767 -12.395  1.00 63.13           C  
ATOM   4304  CZ  PHE C 340     -22.084 -28.531 -11.583  1.00 63.13           C  
ATOM   4305  N   VAL C 341     -23.060 -22.290  -8.460  1.00 68.13           N  
ATOM   4306  CA  VAL C 341     -22.917 -20.876  -8.128  1.00 68.13           C  
ATOM   4307  C   VAL C 341     -21.576 -20.358  -8.642  1.00 68.13           C  
ATOM   4308  CB  VAL C 341     -23.034 -20.636  -6.606  1.00 68.13           C  
ATOM   4309  O   VAL C 341     -20.534 -20.973  -8.407  1.00 68.13           O  
ATOM   4310  CG1 VAL C 341     -22.857 -19.155  -6.278  1.00 68.13           C  
ATOM   4311  CG2 VAL C 341     -24.377 -21.146  -6.087  1.00 68.13           C  
ATOM   4312  N   VAL C 342     -21.660 -19.213  -9.394  1.00 74.16           N  
ATOM   4313  CA  VAL C 342     -20.434 -18.649  -9.949  1.00 74.16           C  
ATOM   4314  C   VAL C 342     -20.382 -17.149  -9.668  1.00 74.16           C  
ATOM   4315  CB  VAL C 342     -20.327 -18.911 -11.468  1.00 74.16           C  
ATOM   4316  O   VAL C 342     -21.415 -16.519  -9.427  1.00 74.16           O  
ATOM   4317  CG1 VAL C 342     -20.217 -20.408 -11.752  1.00 74.16           C  
ATOM   4318  CG2 VAL C 342     -21.527 -18.312 -12.199  1.00 74.16           C  
ATOM   4319  N   SER C 343     -19.248 -16.607  -9.713  1.00 81.23           N  
ATOM   4320  CA  SER C 343     -19.071 -15.171  -9.519  1.00 81.23           C  
ATOM   4321  C   SER C 343     -19.516 -14.389 -10.750  1.00 81.23           C  
ATOM   4322  CB  SER C 343     -17.610 -14.849  -9.200  1.00 81.23           C  
ATOM   4323  O   SER C 343     -19.200 -14.767 -11.880  1.00 81.23           O  
ATOM   4324  OG  SER C 343     -17.187 -15.535  -8.035  1.00 81.23           O  
ATOM   4325  N   THR C 344     -20.324 -13.393 -10.632  1.00 85.76           N  
ATOM   4326  CA  THR C 344     -20.813 -12.561 -11.726  1.00 85.76           C  
ATOM   4327  C   THR C 344     -20.345 -11.118 -11.560  1.00 85.76           C  
ATOM   4328  CB  THR C 344     -22.351 -12.599 -11.811  1.00 85.76           C  
ATOM   4329  O   THR C 344     -20.844 -10.217 -12.237  1.00 85.76           O  
ATOM   4330  CG2 THR C 344     -22.848 -13.997 -12.160  1.00 85.76           C  
ATOM   4331  OG1 THR C 344     -22.903 -12.209 -10.547  1.00 85.76           O  
ATOM   4332  N   GLY C 345     -19.466 -10.907 -10.701  1.00 87.58           N  
ATOM   4333  CA  GLY C 345     -18.871  -9.619 -10.382  1.00 87.58           C  
ATOM   4334  C   GLY C 345     -18.150  -9.608  -9.048  1.00 87.58           C  
ATOM   4335  O   GLY C 345     -17.820 -10.665  -8.506  1.00 87.58           O  
ATOM   4336  N   TYR C 346     -17.864  -8.411  -8.593  1.00 89.15           N  
ATOM   4337  CA  TYR C 346     -17.118  -8.277  -7.347  1.00 89.15           C  
ATOM   4338  C   TYR C 346     -17.470  -6.976  -6.636  1.00 89.15           C  
ATOM   4339  CB  TYR C 346     -15.611  -8.335  -7.615  1.00 89.15           C  
ATOM   4340  O   TYR C 346     -17.649  -5.939  -7.280  1.00 89.15           O  
ATOM   4341  CG  TYR C 346     -14.801  -8.804  -6.430  1.00 89.15           C  
ATOM   4342  CD1 TYR C 346     -14.492  -7.937  -5.385  1.00 89.15           C  
ATOM   4343  CD2 TYR C 346     -14.344 -10.116  -6.354  1.00 89.15           C  
ATOM   4344  CE1 TYR C 346     -13.745  -8.365  -4.292  1.00 89.15           C  
ATOM   4345  CE2 TYR C 346     -13.596 -10.554  -5.267  1.00 89.15           C  
ATOM   4346  OH  TYR C 346     -12.562 -10.103  -3.163  1.00 89.15           O  
ATOM   4347  CZ  TYR C 346     -13.302  -9.674  -4.242  1.00 89.15           C  
ATOM   4348  N   HIS C 347     -17.700  -7.047  -5.382  1.00 88.85           N  
ATOM   4349  CA  HIS C 347     -17.796  -5.845  -4.560  1.00 88.85           C  
ATOM   4350  C   HIS C 347     -16.489  -5.576  -3.823  1.00 88.85           C  
ATOM   4351  CB  HIS C 347     -18.946  -5.971  -3.560  1.00 88.85           C  
ATOM   4352  O   HIS C 347     -16.212  -6.196  -2.794  1.00 88.85           O  
ATOM   4353  CG  HIS C 347     -19.219  -4.714  -2.798  1.00 88.85           C  
ATOM   4354  CD2 HIS C 347     -18.863  -3.431  -3.042  1.00 88.85           C  
ATOM   4355  ND1 HIS C 347     -19.940  -4.697  -1.624  1.00 88.85           N  
ATOM   4356  CE1 HIS C 347     -20.017  -3.454  -1.179  1.00 88.85           C  
ATOM   4357  NE2 HIS C 347     -19.371  -2.666  -2.022  1.00 88.85           N  
ATOM   4358  N   PHE C 348     -15.836  -4.570  -4.316  1.00 89.17           N  
ATOM   4359  CA  PHE C 348     -14.520  -4.246  -3.780  1.00 89.17           C  
ATOM   4360  C   PHE C 348     -14.628  -3.212  -2.666  1.00 89.17           C  
ATOM   4361  CB  PHE C 348     -13.599  -3.729  -4.889  1.00 89.17           C  
ATOM   4362  O   PHE C 348     -15.469  -2.313  -2.726  1.00 89.17           O  
ATOM   4363  CG  PHE C 348     -13.285  -4.753  -5.945  1.00 89.17           C  
ATOM   4364  CD1 PHE C 348     -12.205  -5.616  -5.798  1.00 89.17           C  
ATOM   4365  CD2 PHE C 348     -14.070  -4.855  -7.086  1.00 89.17           C  
ATOM   4366  CE1 PHE C 348     -11.912  -6.565  -6.774  1.00 89.17           C  
ATOM   4367  CE2 PHE C 348     -13.784  -5.801  -8.066  1.00 89.17           C  
ATOM   4368  CZ  PHE C 348     -12.704  -6.655  -7.908  1.00 89.17           C  
ATOM   4369  N   ARG C 349     -13.732  -3.231  -1.724  1.00 86.99           N  
ATOM   4370  CA  ARG C 349     -13.600  -2.165  -0.737  1.00 86.99           C  
ATOM   4371  C   ARG C 349     -13.124  -0.871  -1.389  1.00 86.99           C  
ATOM   4372  CB  ARG C 349     -12.634  -2.578   0.375  1.00 86.99           C  
ATOM   4373  O   ARG C 349     -13.533   0.220  -0.986  1.00 86.99           O  
ATOM   4374  CG  ARG C 349     -13.183  -3.651   1.301  1.00 86.99           C  
ATOM   4375  CD  ARG C 349     -12.206  -3.986   2.419  1.00 86.99           C  
ATOM   4376  NE  ARG C 349     -12.695  -5.080   3.253  1.00 86.99           N  
ATOM   4377  NH1 ARG C 349     -11.059  -4.854   4.869  1.00 86.99           N  
ATOM   4378  NH2 ARG C 349     -12.667  -6.476   5.077  1.00 86.99           N  
ATOM   4379  CZ  ARG C 349     -12.139  -5.468   4.398  1.00 86.99           C  
ATOM   4380  N   GLU C 350     -12.298  -0.991  -2.415  1.00 91.52           N  
ATOM   4381  CA  GLU C 350     -11.625   0.159  -3.012  1.00 91.52           C  
ATOM   4382  C   GLU C 350     -12.345   0.627  -4.274  1.00 91.52           C  
ATOM   4383  CB  GLU C 350     -10.167  -0.178  -3.332  1.00 91.52           C  
ATOM   4384  O   GLU C 350     -12.433   1.828  -4.536  1.00 91.52           O  
ATOM   4385  CG  GLU C 350      -9.351  -0.595  -2.117  1.00 91.52           C  
ATOM   4386  CD  GLU C 350      -9.486  -2.072  -1.783  1.00 91.52           C  
ATOM   4387  OE1 GLU C 350      -8.842  -2.537  -0.815  1.00 91.52           O  
ATOM   4388  OE2 GLU C 350     -10.242  -2.771  -2.495  1.00 91.52           O  
ATOM   4389  N   LEU C 351     -12.831  -0.315  -5.110  1.00 96.03           N  
ATOM   4390  CA  LEU C 351     -13.293   0.040  -6.447  1.00 96.03           C  
ATOM   4391  C   LEU C 351     -14.817   0.053  -6.511  1.00 96.03           C  
ATOM   4392  CB  LEU C 351     -12.736  -0.939  -7.484  1.00 96.03           C  
ATOM   4393  O   LEU C 351     -15.397   0.430  -7.531  1.00 96.03           O  
ATOM   4394  CG  LEU C 351     -11.213  -1.008  -7.602  1.00 96.03           C  
ATOM   4395  CD1 LEU C 351     -10.809  -2.028  -8.661  1.00 96.03           C  
ATOM   4396  CD2 LEU C 351     -10.639   0.367  -7.930  1.00 96.03           C  
ATOM   4397  N   GLY C 352     -15.519  -0.261  -5.453  1.00 94.40           N  
ATOM   4398  CA  GLY C 352     -16.970  -0.351  -5.465  1.00 94.40           C  
ATOM   4399  C   GLY C 352     -17.486  -1.586  -6.178  1.00 94.40           C  
ATOM   4400  O   GLY C 352     -16.813  -2.619  -6.206  1.00 94.40           O  
ATOM   4401  N   VAL C 353     -18.669  -1.564  -6.695  1.00 93.55           N  
ATOM   4402  CA  VAL C 353     -19.298  -2.720  -7.325  1.00 93.55           C  
ATOM   4403  C   VAL C 353     -18.897  -2.788  -8.797  1.00 93.55           C  
ATOM   4404  CB  VAL C 353     -20.837  -2.672  -7.193  1.00 93.55           C  
ATOM   4405  O   VAL C 353     -19.022  -1.802  -9.527  1.00 93.55           O  
ATOM   4406  CG1 VAL C 353     -21.480  -3.834  -7.948  1.00 93.55           C  
ATOM   4407  CG2 VAL C 353     -21.246  -2.694  -5.722  1.00 93.55           C  
ATOM   4408  N   VAL C 354     -18.395  -3.887  -9.209  1.00 94.78           N  
ATOM   4409  CA  VAL C 354     -18.026  -4.139 -10.598  1.00 94.78           C  
ATOM   4410  C   VAL C 354     -18.750  -5.383 -11.107  1.00 94.78           C  
ATOM   4411  CB  VAL C 354     -16.498  -4.309 -10.757  1.00 94.78           C  
ATOM   4412  O   VAL C 354     -18.575  -6.477 -10.565  1.00 94.78           O  
ATOM   4413  CG1 VAL C 354     -16.130  -4.543 -12.221  1.00 94.78           C  
ATOM   4414  CG2 VAL C 354     -15.766  -3.086 -10.208  1.00 94.78           C  
ATOM   4415  N   HIS C 355     -19.428  -5.285 -12.142  1.00 92.86           N  
ATOM   4416  CA  HIS C 355     -20.187  -6.393 -12.711  1.00 92.86           C  
ATOM   4417  C   HIS C 355     -19.467  -6.992 -13.915  1.00 92.86           C  
ATOM   4418  CB  HIS C 355     -21.588  -5.931 -13.114  1.00 92.86           C  
ATOM   4419  O   HIS C 355     -18.837  -6.269 -14.690  1.00 92.86           O  
ATOM   4420  CG  HIS C 355     -22.442  -5.523 -11.956  1.00 92.86           C  
ATOM   4421  CD2 HIS C 355     -22.831  -4.300 -11.525  1.00 92.86           C  
ATOM   4422  ND1 HIS C 355     -22.999  -6.435 -11.085  1.00 92.86           N  
ATOM   4423  CE1 HIS C 355     -23.696  -5.787 -10.166  1.00 92.86           C  
ATOM   4424  NE2 HIS C 355     -23.610  -4.491 -10.411  1.00 92.86           N  
ATOM   4425  N   ASN C 356     -19.575  -8.324 -13.960  1.00 92.22           N  
ATOM   4426  CA  ASN C 356     -19.095  -8.977 -15.173  1.00 92.22           C  
ATOM   4427  C   ASN C 356     -19.998  -8.678 -16.366  1.00 92.22           C  
ATOM   4428  CB  ASN C 356     -18.980 -10.488 -14.960  1.00 92.22           C  
ATOM   4429  O   ASN C 356     -21.220  -8.613 -16.224  1.00 92.22           O  
ATOM   4430  CG  ASN C 356     -17.764 -10.871 -14.140  1.00 92.22           C  
ATOM   4431  ND2 ASN C 356     -17.720 -12.121 -13.693  1.00 92.22           N  
ATOM   4432  OD1 ASN C 356     -16.872 -10.051 -13.908  1.00 92.22           O  
ATOM   4433  N   GLN C 357     -19.408  -8.526 -17.500  1.00 90.93           N  
ATOM   4434  CA  GLN C 357     -20.161  -8.160 -18.696  1.00 90.93           C  
ATOM   4435  C   GLN C 357     -20.673  -9.400 -19.424  1.00 90.93           C  
ATOM   4436  CB  GLN C 357     -19.298  -7.317 -19.637  1.00 90.93           C  
ATOM   4437  O   GLN C 357     -21.666  -9.333 -20.151  1.00 90.93           O  
ATOM   4438  CG  GLN C 357     -18.857  -5.987 -19.041  1.00 90.93           C  
ATOM   4439  CD  GLN C 357     -18.053  -5.146 -20.014  1.00 90.93           C  
ATOM   4440  NE2 GLN C 357     -17.579  -3.994 -19.551  1.00 90.93           N  
ATOM   4441  OE1 GLN C 357     -17.860  -5.527 -21.172  1.00 90.93           O  
ATOM   4442  N   ASP C 358     -19.969 -10.475 -19.250  1.00 86.77           N  
ATOM   4443  CA  ASP C 358     -20.329 -11.720 -19.922  1.00 86.77           C  
ATOM   4444  C   ASP C 358     -20.840 -12.755 -18.922  1.00 86.77           C  
ATOM   4445  CB  ASP C 358     -19.132 -12.280 -20.693  1.00 86.77           C  
ATOM   4446  O   ASP C 358     -20.065 -13.297 -18.132  1.00 86.77           O  
ATOM   4447  CG  ASP C 358     -18.514 -11.269 -21.643  1.00 86.77           C  
ATOM   4448  OD1 ASP C 358     -19.259 -10.583 -22.375  1.00 86.77           O  
ATOM   4449  OD2 ASP C 358     -17.268 -11.159 -21.661  1.00 86.77           O  
ATOM   4450  N   VAL C 359     -22.151 -12.781 -18.709  1.00 81.41           N  
ATOM   4451  CA  VAL C 359     -22.683 -13.780 -17.788  1.00 81.41           C  
ATOM   4452  C   VAL C 359     -23.642 -14.709 -18.531  1.00 81.41           C  
ATOM   4453  CB  VAL C 359     -23.401 -13.121 -16.589  1.00 81.41           C  
ATOM   4454  O   VAL C 359     -24.637 -14.256 -19.101  1.00 81.41           O  
ATOM   4455  CG1 VAL C 359     -23.912 -14.183 -15.617  1.00 81.41           C  
ATOM   4456  CG2 VAL C 359     -22.465 -12.146 -15.878  1.00 81.41           C  
ATOM   4457  N   ASN C 360     -23.234 -15.939 -18.569  1.00 79.91           N  
ATOM   4458  CA  ASN C 360     -24.092 -16.961 -19.159  1.00 79.91           C  
ATOM   4459  C   ASN C 360     -24.789 -17.794 -18.087  1.00 79.91           C  
ATOM   4460  CB  ASN C 360     -23.285 -17.866 -20.092  1.00 79.91           C  
ATOM   4461  O   ASN C 360     -24.137 -18.525 -17.340  1.00 79.91           O  
ATOM   4462  CG  ASN C 360     -22.987 -17.212 -21.426  1.00 79.91           C  
ATOM   4463  ND2 ASN C 360     -21.908 -17.641 -22.070  1.00 79.91           N  
ATOM   4464  OD1 ASN C 360     -23.720 -16.327 -21.875  1.00 79.91           O  
ATOM   4465  N   LEU C 361     -26.151 -17.843 -18.187  1.00 78.13           N  
ATOM   4466  CA  LEU C 361     -26.920 -18.482 -17.125  1.00 78.13           C  
ATOM   4467  C   LEU C 361     -27.081 -19.974 -17.392  1.00 78.13           C  
ATOM   4468  CB  LEU C 361     -28.297 -17.825 -16.991  1.00 78.13           C  
ATOM   4469  O   LEU C 361     -27.215 -20.766 -16.456  1.00 78.13           O  
ATOM   4470  CG  LEU C 361     -28.314 -16.388 -16.465  1.00 78.13           C  
ATOM   4471  CD1 LEU C 361     -29.688 -15.762 -16.680  1.00 78.13           C  
ATOM   4472  CD2 LEU C 361     -27.930 -16.354 -14.990  1.00 78.13           C  
ATOM   4473  N   HIS C 362     -27.043 -20.342 -18.679  1.00 81.74           N  
ATOM   4474  CA  HIS C 362     -27.222 -21.740 -19.053  1.00 81.74           C  
ATOM   4475  C   HIS C 362     -26.143 -22.192 -20.031  1.00 81.74           C  
ATOM   4476  CB  HIS C 362     -28.608 -21.959 -19.662  1.00 81.74           C  
ATOM   4477  O   HIS C 362     -25.846 -21.490 -21.001  1.00 81.74           O  
ATOM   4478  CG  HIS C 362     -29.732 -21.646 -18.725  1.00 81.74           C  
ATOM   4479  CD2 HIS C 362     -30.492 -20.535 -18.587  1.00 81.74           C  
ATOM   4480  ND1 HIS C 362     -30.183 -22.542 -17.780  1.00 81.74           N  
ATOM   4481  CE1 HIS C 362     -31.176 -21.993 -17.100  1.00 81.74           C  
ATOM   4482  NE2 HIS C 362     -31.383 -20.775 -17.571  1.00 81.74           N  
ATOM   4483  N   SER C 363     -25.561 -23.374 -19.651  1.00 70.22           N  
ATOM   4484  CA  SER C 363     -24.559 -23.937 -20.551  1.00 70.22           C  
ATOM   4485  C   SER C 363     -24.701 -25.452 -20.658  1.00 70.22           C  
ATOM   4486  CB  SER C 363     -23.150 -23.581 -20.076  1.00 70.22           C  
ATOM   4487  O   SER C 363     -25.082 -26.115 -19.692  1.00 70.22           O  
ATOM   4488  OG  SER C 363     -22.998 -22.177 -19.960  1.00 70.22           O  
ATOM   4489  N   SER C 364     -24.615 -26.094 -21.865  1.00 69.92           N  
ATOM   4490  CA  SER C 364     -24.752 -27.536 -22.041  1.00 69.92           C  
ATOM   4491  C   SER C 364     -23.389 -28.219 -22.094  1.00 69.92           C  
ATOM   4492  CB  SER C 364     -25.537 -27.848 -23.316  1.00 69.92           C  
ATOM   4493  O   SER C 364     -23.219 -29.318 -21.563  1.00 69.92           O  
ATOM   4494  OG  SER C 364     -24.946 -27.217 -24.438  1.00 69.92           O  
ATOM   4495  N   ARG C 365     -22.329 -27.511 -22.438  1.00 64.32           N  
ATOM   4496  CA  ARG C 365     -20.966 -28.025 -22.527  1.00 64.32           C  
ATOM   4497  C   ARG C 365     -19.949 -26.943 -22.178  1.00 64.32           C  
ATOM   4498  CB  ARG C 365     -20.689 -28.572 -23.929  1.00 64.32           C  
ATOM   4499  O   ARG C 365     -19.920 -25.885 -22.810  1.00 64.32           O  
ATOM   4500  CG  ARG C 365     -21.047 -30.040 -24.099  1.00 64.32           C  
ATOM   4501  CD  ARG C 365     -20.680 -30.553 -25.485  1.00 64.32           C  
ATOM   4502  NE  ARG C 365     -21.063 -31.951 -25.661  1.00 64.32           N  
ATOM   4503  NH1 ARG C 365     -20.400 -32.070 -27.870  1.00 64.32           N  
ATOM   4504  NH2 ARG C 365     -21.302 -33.907 -26.839  1.00 64.32           N  
ATOM   4505  CZ  ARG C 365     -20.921 -32.640 -26.790  1.00 64.32           C  
ATOM   4506  N   LEU C 366     -19.132 -27.418 -21.108  1.00 68.57           N  
ATOM   4507  CA  LEU C 366     -18.134 -26.440 -20.689  1.00 68.57           C  
ATOM   4508  C   LEU C 366     -16.807 -26.677 -21.401  1.00 68.57           C  
ATOM   4509  CB  LEU C 366     -17.930 -26.498 -19.172  1.00 68.57           C  
ATOM   4510  O   LEU C 366     -16.329 -27.812 -21.470  1.00 68.57           O  
ATOM   4511  CG  LEU C 366     -19.114 -26.054 -18.312  1.00 68.57           C  
ATOM   4512  CD1 LEU C 366     -18.889 -26.449 -16.856  1.00 68.57           C  
ATOM   4513  CD2 LEU C 366     -19.330 -24.549 -18.436  1.00 68.57           C  
ATOM   4514  N   SER C 367     -16.338 -25.723 -22.042  1.00 68.21           N  
ATOM   4515  CA  SER C 367     -14.985 -25.796 -22.585  1.00 68.21           C  
ATOM   4516  C   SER C 367     -13.949 -25.919 -21.473  1.00 68.21           C  
ATOM   4517  CB  SER C 367     -14.684 -24.566 -23.441  1.00 68.21           C  
ATOM   4518  O   SER C 367     -14.262 -25.706 -20.300  1.00 68.21           O  
ATOM   4519  OG  SER C 367     -14.526 -23.415 -22.630  1.00 68.21           O  
ATOM   4520  N   PHE C 368     -12.750 -26.396 -21.724  1.00 68.16           N  
ATOM   4521  CA  PHE C 368     -11.672 -26.510 -20.749  1.00 68.16           C  
ATOM   4522  C   PHE C 368     -11.409 -25.170 -20.073  1.00 68.16           C  
ATOM   4523  CB  PHE C 368     -10.392 -27.020 -21.419  1.00 68.16           C  
ATOM   4524  O   PHE C 368     -11.179 -25.114 -18.863  1.00 68.16           O  
ATOM   4525  CG  PHE C 368      -9.263 -27.272 -20.457  1.00 68.16           C  
ATOM   4526  CD1 PHE C 368      -8.096 -26.521 -20.521  1.00 68.16           C  
ATOM   4527  CD2 PHE C 368      -9.368 -28.262 -19.488  1.00 68.16           C  
ATOM   4528  CE1 PHE C 368      -7.049 -26.752 -19.632  1.00 68.16           C  
ATOM   4529  CE2 PHE C 368      -8.326 -28.498 -18.596  1.00 68.16           C  
ATOM   4530  CZ  PHE C 368      -7.167 -27.743 -18.671  1.00 68.16           C  
ATOM   4531  N   LYS C 369     -11.377 -24.135 -20.889  1.00 75.41           N  
ATOM   4532  CA  LYS C 369     -11.194 -22.788 -20.358  1.00 75.41           C  
ATOM   4533  C   LYS C 369     -12.242 -22.469 -19.295  1.00 75.41           C  
ATOM   4534  CB  LYS C 369     -11.258 -21.754 -21.483  1.00 75.41           C  
ATOM   4535  O   LYS C 369     -11.907 -21.985 -18.211  1.00 75.41           O  
ATOM   4536  CG  LYS C 369     -11.190 -20.312 -21.003  1.00 75.41           C  
ATOM   4537  CD  LYS C 369     -11.562 -19.335 -22.111  1.00 75.41           C  
ATOM   4538  CE  LYS C 369     -13.067 -19.297 -22.341  1.00 75.41           C  
ATOM   4539  NZ  LYS C 369     -13.437 -18.345 -23.430  1.00 75.41           N  
ATOM   4540  N   GLU C 370     -13.513 -22.778 -19.563  1.00 77.63           N  
ATOM   4541  CA  GLU C 370     -14.610 -22.515 -18.637  1.00 77.63           C  
ATOM   4542  C   GLU C 370     -14.463 -23.338 -17.360  1.00 77.63           C  
ATOM   4543  CB  GLU C 370     -15.958 -22.809 -19.300  1.00 77.63           C  
ATOM   4544  O   GLU C 370     -14.726 -22.843 -16.262  1.00 77.63           O  
ATOM   4545  CG  GLU C 370     -16.358 -21.791 -20.358  1.00 77.63           C  
ATOM   4546  CD  GLU C 370     -17.588 -22.202 -21.151  1.00 77.63           C  
ATOM   4547  OE1 GLU C 370     -18.326 -21.311 -21.631  1.00 77.63           O  
ATOM   4548  OE2 GLU C 370     -17.817 -23.424 -21.293  1.00 77.63           O  
ATOM   4549  N   LEU C 371     -14.041 -24.539 -17.598  1.00 74.12           N  
ATOM   4550  CA  LEU C 371     -13.828 -25.410 -16.448  1.00 74.12           C  
ATOM   4551  C   LEU C 371     -12.768 -24.832 -15.516  1.00 74.12           C  
ATOM   4552  CB  LEU C 371     -13.412 -26.810 -16.906  1.00 74.12           C  
ATOM   4553  O   LEU C 371     -12.933 -24.848 -14.294  1.00 74.12           O  
ATOM   4554  CG  LEU C 371     -14.417 -27.934 -16.650  1.00 74.12           C  
ATOM   4555  CD1 LEU C 371     -14.687 -28.707 -17.936  1.00 74.12           C  
ATOM   4556  CD2 LEU C 371     -13.909 -28.867 -15.556  1.00 74.12           C  
ATOM   4557  N   LEU C 372     -11.705 -24.297 -16.112  1.00 75.92           N  
ATOM   4558  CA  LEU C 372     -10.624 -23.713 -15.325  1.00 75.92           C  
ATOM   4559  C   LEU C 372     -11.118 -22.504 -14.537  1.00 75.92           C  
ATOM   4560  CB  LEU C 372      -9.460 -23.305 -16.232  1.00 75.92           C  
ATOM   4561  O   LEU C 372     -10.820 -22.369 -13.348  1.00 75.92           O  
ATOM   4562  CG  LEU C 372      -8.489 -24.418 -16.630  1.00 75.92           C  
ATOM   4563  CD1 LEU C 372      -7.635 -23.977 -17.814  1.00 75.92           C  
ATOM   4564  CD2 LEU C 372      -7.612 -24.811 -15.447  1.00 75.92           C  
ATOM   4565  N   VAL C 373     -11.915 -21.649 -15.210  1.00 81.67           N  
ATOM   4566  CA  VAL C 373     -12.426 -20.424 -14.604  1.00 81.67           C  
ATOM   4567  C   VAL C 373     -13.354 -20.770 -13.442  1.00 81.67           C  
ATOM   4568  CB  VAL C 373     -13.168 -19.546 -15.636  1.00 81.67           C  
ATOM   4569  O   VAL C 373     -13.234 -20.205 -12.353  1.00 81.67           O  
ATOM   4570  CG1 VAL C 373     -13.915 -18.409 -14.940  1.00 81.67           C  
ATOM   4571  CG2 VAL C 373     -12.188 -18.992 -16.668  1.00 81.67           C  
ATOM   4572  N   TYR C 374     -14.151 -21.771 -13.626  1.00 77.93           N  
ATOM   4573  CA  TYR C 374     -15.121 -22.149 -12.604  1.00 77.93           C  
ATOM   4574  C   TYR C 374     -14.435 -22.830 -11.426  1.00 77.93           C  
ATOM   4575  CB  TYR C 374     -16.190 -23.075 -13.193  1.00 77.93           C  
ATOM   4576  O   TYR C 374     -14.775 -22.574 -10.269  1.00 77.93           O  
ATOM   4577  CG  TYR C 374     -17.138 -22.382 -14.141  1.00 77.93           C  
ATOM   4578  CD1 TYR C 374     -17.373 -21.012 -14.044  1.00 77.93           C  
ATOM   4579  CD2 TYR C 374     -17.802 -23.095 -15.133  1.00 77.93           C  
ATOM   4580  CE1 TYR C 374     -18.248 -20.370 -14.914  1.00 77.93           C  
ATOM   4581  CE2 TYR C 374     -18.679 -22.463 -16.009  1.00 77.93           C  
ATOM   4582  OH  TYR C 374     -19.761 -20.471 -16.756  1.00 77.93           O  
ATOM   4583  CZ  TYR C 374     -18.894 -21.102 -15.892  1.00 77.93           C  
ATOM   4584  N   ALA C 375     -13.496 -23.627 -11.768  1.00 72.84           N  
ATOM   4585  CA  ALA C 375     -12.782 -24.344 -10.713  1.00 72.84           C  
ATOM   4586  C   ALA C 375     -12.025 -23.376  -9.808  1.00 72.84           C  
ATOM   4587  CB  ALA C 375     -11.821 -25.363 -11.320  1.00 72.84           C  
ATOM   4588  O   ALA C 375     -11.912 -23.605  -8.602  1.00 72.84           O  
ATOM   4589  N   ALA C 376     -11.534 -22.309 -10.411  1.00 76.48           N  
ATOM   4590  CA  ALA C 376     -10.739 -21.342  -9.658  1.00 76.48           C  
ATOM   4591  C   ALA C 376     -11.636 -20.367  -8.899  1.00 76.48           C  
ATOM   4592  CB  ALA C 376      -9.802 -20.580 -10.593  1.00 76.48           C  
ATOM   4593  O   ALA C 376     -11.165 -19.628  -8.032  1.00 76.48           O  
ATOM   4594  N   ASP C 377     -12.889 -20.352  -9.183  1.00 78.49           N  
ATOM   4595  CA  ASP C 377     -13.851 -19.421  -8.602  1.00 78.49           C  
ATOM   4596  C   ASP C 377     -14.152 -19.779  -7.149  1.00 78.49           C  
ATOM   4597  CB  ASP C 377     -15.145 -19.405  -9.419  1.00 78.49           C  
ATOM   4598  O   ASP C 377     -14.657 -20.866  -6.864  1.00 78.49           O  
ATOM   4599  CG  ASP C 377     -16.087 -18.285  -9.016  1.00 78.49           C  
ATOM   4600  OD1 ASP C 377     -15.961 -17.757  -7.890  1.00 78.49           O  
ATOM   4601  OD2 ASP C 377     -16.967 -17.930  -9.830  1.00 78.49           O  
ATOM   4602  N   PRO C 378     -13.889 -18.894  -6.235  1.00 74.51           N  
ATOM   4603  CA  PRO C 378     -14.157 -19.169  -4.822  1.00 74.51           C  
ATOM   4604  C   PRO C 378     -15.624 -19.495  -4.552  1.00 74.51           C  
ATOM   4605  CB  PRO C 378     -13.750 -17.868  -4.126  1.00 74.51           C  
ATOM   4606  O   PRO C 378     -15.931 -20.266  -3.639  1.00 74.51           O  
ATOM   4607  CG  PRO C 378     -12.847 -17.181  -5.099  1.00 74.51           C  
ATOM   4608  CD  PRO C 378     -13.155 -17.690  -6.477  1.00 74.51           C  
ATOM   4609  N   ALA C 379     -16.491 -18.946  -5.355  1.00 71.04           N  
ATOM   4610  CA  ALA C 379     -17.926 -19.158  -5.183  1.00 71.04           C  
ATOM   4611  C   ALA C 379     -18.280 -20.638  -5.305  1.00 71.04           C  
ATOM   4612  CB  ALA C 379     -18.711 -18.340  -6.205  1.00 71.04           C  
ATOM   4613  O   ALA C 379     -19.207 -21.117  -4.649  1.00 71.04           O  
ATOM   4614  N   MET C 380     -17.492 -21.360  -6.109  1.00 68.75           N  
ATOM   4615  CA  MET C 380     -17.755 -22.778  -6.336  1.00 68.75           C  
ATOM   4616  C   MET C 380     -17.393 -23.603  -5.106  1.00 68.75           C  
ATOM   4617  CB  MET C 380     -16.977 -23.283  -7.552  1.00 68.75           C  
ATOM   4618  O   MET C 380     -17.909 -24.706  -4.918  1.00 68.75           O  
ATOM   4619  CG  MET C 380     -17.574 -22.856  -8.883  1.00 68.75           C  
ATOM   4620  SD  MET C 380     -19.211 -23.623  -9.197  1.00 68.75           S  
ATOM   4621  CE  MET C 380     -18.726 -25.366  -9.337  1.00 68.75           C  
ATOM   4622  N   HIS C 381     -16.541 -23.095  -4.289  1.00 59.72           N  
ATOM   4623  CA  HIS C 381     -16.041 -23.827  -3.130  1.00 59.72           C  
ATOM   4624  C   HIS C 381     -16.797 -23.437  -1.865  1.00 59.72           C  
ATOM   4625  CB  HIS C 381     -14.543 -23.578  -2.944  1.00 59.72           C  
ATOM   4626  O   HIS C 381     -16.651 -24.083  -0.825  1.00 59.72           O  
ATOM   4627  CG  HIS C 381     -13.710 -24.048  -4.094  1.00 59.72           C  
ATOM   4628  CD2 HIS C 381     -13.245 -23.390  -5.182  1.00 59.72           C  
ATOM   4629  ND1 HIS C 381     -13.264 -25.347  -4.208  1.00 59.72           N  
ATOM   4630  CE1 HIS C 381     -12.558 -25.467  -5.320  1.00 59.72           C  
ATOM   4631  NE2 HIS C 381     -12.531 -24.294  -5.929  1.00 59.72           N  
ATOM   4632  N   ALA C 382     -17.443 -22.423  -1.770  1.00 55.07           N  
ATOM   4633  CA  ALA C 382     -18.176 -21.939  -0.603  1.00 55.07           C  
ATOM   4634  C   ALA C 382     -19.597 -22.495  -0.579  1.00 55.07           C  
ATOM   4635  CB  ALA C 382     -18.205 -20.413  -0.588  1.00 55.07           C  
ATOM   4636  O   ALA C 382     -20.197 -22.635   0.489  1.00 55.07           O  
ATOM   4637  N   ALA C 383     -20.312 -22.680  -1.771  1.00 47.95           N  
ATOM   4638  CA  ALA C 383     -21.768 -22.787  -1.829  1.00 47.95           C  
ATOM   4639  C   ALA C 383     -22.206 -24.242  -1.967  1.00 47.95           C  
ATOM   4640  CB  ALA C 383     -22.317 -21.957  -2.987  1.00 47.95           C  
ATOM   4641  O   ALA C 383     -23.403 -24.539  -1.974  1.00 47.95           O  
ATOM   4642  N   SER C 384     -21.933 -25.235  -1.029  1.00 42.11           N  
ATOM   4643  CA  SER C 384     -22.707 -26.450  -1.261  1.00 42.11           C  
ATOM   4644  C   SER C 384     -24.142 -26.295  -0.770  1.00 42.11           C  
ATOM   4645  CB  SER C 384     -22.049 -27.645  -0.570  1.00 42.11           C  
ATOM   4646  O   SER C 384     -24.984 -27.162  -1.012  1.00 42.11           O  
ATOM   4647  OG  SER C 384     -22.104 -27.503   0.839  1.00 42.11           O  
ATOM   4648  N   GLY C 385     -24.444 -25.216   0.019  1.00 39.85           N  
ATOM   4649  CA  GLY C 385     -25.743 -25.186   0.671  1.00 39.85           C  
ATOM   4650  C   GLY C 385     -26.776 -24.379  -0.093  1.00 39.85           C  
ATOM   4651  O   GLY C 385     -26.426 -23.573  -0.958  1.00 39.85           O  
ATOM   4652  N   ASN C 386     -28.013 -24.881  -0.344  1.00 39.73           N  
ATOM   4653  CA  ASN C 386     -29.226 -24.277  -0.886  1.00 39.73           C  
ATOM   4654  C   ASN C 386     -29.379 -22.827  -0.435  1.00 39.73           C  
ATOM   4655  CB  ASN C 386     -30.457 -25.091  -0.483  1.00 39.73           C  
ATOM   4656  O   ASN C 386     -30.288 -22.126  -0.884  1.00 39.73           O  
ATOM   4657  CG  ASN C 386     -30.590 -26.378  -1.273  1.00 39.73           C  
ATOM   4658  ND2 ASN C 386     -31.367 -27.318  -0.749  1.00 39.73           N  
ATOM   4659  OD1 ASN C 386     -29.998 -26.526  -2.346  1.00 39.73           O  
ATOM   4660  N   LEU C 387     -28.627 -22.443   0.516  1.00 41.73           N  
ATOM   4661  CA  LEU C 387     -28.908 -21.171   1.171  1.00 41.73           C  
ATOM   4662  C   LEU C 387     -28.347 -20.007   0.361  1.00 41.73           C  
ATOM   4663  CB  LEU C 387     -28.320 -21.154   2.585  1.00 41.73           C  
ATOM   4664  O   LEU C 387     -28.626 -18.844   0.662  1.00 41.73           O  
ATOM   4665  CG  LEU C 387     -29.093 -21.934   3.650  1.00 41.73           C  
ATOM   4666  CD1 LEU C 387     -28.174 -22.296   4.812  1.00 41.73           C  
ATOM   4667  CD2 LEU C 387     -30.292 -21.129   4.139  1.00 41.73           C  
ATOM   4668  N   LEU C 388     -27.620 -20.266  -0.628  1.00 45.44           N  
ATOM   4669  CA  LEU C 388     -26.975 -19.145  -1.302  1.00 45.44           C  
ATOM   4670  C   LEU C 388     -27.789 -18.698  -2.512  1.00 45.44           C  
ATOM   4671  CB  LEU C 388     -25.557 -19.525  -1.738  1.00 45.44           C  
ATOM   4672  O   LEU C 388     -27.707 -19.308  -3.581  1.00 45.44           O  
ATOM   4673  CG  LEU C 388     -24.480 -19.482  -0.653  1.00 45.44           C  
ATOM   4674  CD1 LEU C 388     -23.360 -20.465  -0.980  1.00 45.44           C  
ATOM   4675  CD2 LEU C 388     -23.930 -18.068  -0.500  1.00 45.44           C  
ATOM   4676  N   LEU C 389     -29.128 -18.524  -2.346  1.00 38.56           N  
ATOM   4677  CA  LEU C 389     -29.894 -18.245  -3.555  1.00 38.56           C  
ATOM   4678  C   LEU C 389     -29.308 -17.056  -4.308  1.00 38.56           C  
ATOM   4679  CB  LEU C 389     -31.360 -17.972  -3.210  1.00 38.56           C  
ATOM   4680  O   LEU C 389     -29.075 -17.134  -5.517  1.00 38.56           O  
ATOM   4681  CG  LEU C 389     -32.248 -19.201  -3.005  1.00 38.56           C  
ATOM   4682  CD1 LEU C 389     -33.399 -18.871  -2.060  1.00 38.56           C  
ATOM   4683  CD2 LEU C 389     -32.777 -19.708  -4.343  1.00 38.56           C  
ATOM   4684  N   ASP C 390     -29.875 -15.846  -4.001  1.00 38.18           N  
ATOM   4685  CA  ASP C 390     -29.835 -14.632  -4.811  1.00 38.18           C  
ATOM   4686  C   ASP C 390     -28.434 -14.024  -4.820  1.00 38.18           C  
ATOM   4687  CB  ASP C 390     -30.850 -13.609  -4.297  1.00 38.18           C  
ATOM   4688  O   ASP C 390     -27.597 -14.368  -3.983  1.00 38.18           O  
ATOM   4689  CG  ASP C 390     -31.298 -12.629  -5.366  1.00 38.18           C  
ATOM   4690  OD1 ASP C 390     -30.740 -12.649  -6.484  1.00 38.18           O  
ATOM   4691  OD2 ASP C 390     -32.215 -11.826  -5.087  1.00 38.18           O  
ATOM   4692  N   LYS C 391     -28.068 -13.095  -5.680  1.00 40.66           N  
ATOM   4693  CA  LYS C 391     -26.886 -12.392  -6.167  1.00 40.66           C  
ATOM   4694  C   LYS C 391     -25.913 -12.097  -5.029  1.00 40.66           C  
ATOM   4695  CB  LYS C 391     -27.285 -11.091  -6.865  1.00 40.66           C  
ATOM   4696  O   LYS C 391     -24.696 -12.179  -5.209  1.00 40.66           O  
ATOM   4697  CG  LYS C 391     -28.051 -11.295  -8.164  1.00 40.66           C  
ATOM   4698  CD  LYS C 391     -28.328  -9.970  -8.864  1.00 40.66           C  
ATOM   4699  CE  LYS C 391     -29.115 -10.172 -10.152  1.00 40.66           C  
ATOM   4700  NZ  LYS C 391     -29.410  -8.874 -10.829  1.00 40.66           N  
ATOM   4701  N   ARG C 392     -26.441 -11.326  -4.007  1.00 36.70           N  
ATOM   4702  CA  ARG C 392     -25.746 -10.224  -3.350  1.00 36.70           C  
ATOM   4703  C   ARG C 392     -25.003 -10.708  -2.109  1.00 36.70           C  
ATOM   4704  CB  ARG C 392     -26.732  -9.116  -2.971  1.00 36.70           C  
ATOM   4705  O   ARG C 392     -24.626  -9.905  -1.253  1.00 36.70           O  
ATOM   4706  CG  ARG C 392     -27.329  -8.388  -4.165  1.00 36.70           C  
ATOM   4707  CD  ARG C 392     -28.353  -7.347  -3.736  1.00 36.70           C  
ATOM   4708  NE  ARG C 392     -29.691  -7.676  -4.220  1.00 36.70           N  
ATOM   4709  NH1 ARG C 392     -30.698  -5.792  -3.341  1.00 36.70           N  
ATOM   4710  NH2 ARG C 392     -31.942  -7.324  -4.506  1.00 36.70           N  
ATOM   4711  CZ  ARG C 392     -30.774  -6.930  -4.021  1.00 36.70           C  
ATOM   4712  N   THR C 393     -24.955 -12.109  -1.950  1.00 39.37           N  
ATOM   4713  CA  THR C 393     -24.287 -12.379  -0.682  1.00 39.37           C  
ATOM   4714  C   THR C 393     -22.801 -12.652  -0.901  1.00 39.37           C  
ATOM   4715  CB  THR C 393     -24.929 -13.575   0.045  1.00 39.37           C  
ATOM   4716  O   THR C 393     -22.430 -13.418  -1.793  1.00 39.37           O  
ATOM   4717  CG2 THR C 393     -24.726 -13.475   1.554  1.00 39.37           C  
ATOM   4718  OG1 THR C 393     -26.334 -13.600  -0.236  1.00 39.37           O  
ATOM   4719  N   THR C 394     -21.895 -11.859  -0.400  1.00 36.51           N  
ATOM   4720  CA  THR C 394     -20.453 -12.007  -0.556  1.00 36.51           C  
ATOM   4721  C   THR C 394     -19.993 -13.374  -0.059  1.00 36.51           C  
ATOM   4722  CB  THR C 394     -19.693 -10.901   0.200  1.00 36.51           C  
ATOM   4723  O   THR C 394     -20.577 -13.930   0.874  1.00 36.51           O  
ATOM   4724  CG2 THR C 394     -19.577  -9.637  -0.645  1.00 36.51           C  
ATOM   4725  OG1 THR C 394     -20.392 -10.590   1.411  1.00 36.51           O  
ATOM   4726  N   CYS C 395     -19.187 -14.064  -0.721  1.00 41.42           N  
ATOM   4727  CA  CYS C 395     -18.641 -15.399  -0.505  1.00 41.42           C  
ATOM   4728  C   CYS C 395     -18.301 -15.618   0.965  1.00 41.42           C  
ATOM   4729  CB  CYS C 395     -17.395 -15.614  -1.363  1.00 41.42           C  
ATOM   4730  O   CYS C 395     -18.568 -16.687   1.516  1.00 41.42           O  
ATOM   4731  SG  CYS C 395     -17.678 -16.660  -2.808  1.00 41.42           S  
ATOM   4732  N   PHE C 396     -17.825 -14.655   1.630  1.00 39.81           N  
ATOM   4733  CA  PHE C 396     -17.322 -14.802   2.991  1.00 39.81           C  
ATOM   4734  C   PHE C 396     -18.468 -15.017   3.972  1.00 39.81           C  
ATOM   4735  CB  PHE C 396     -16.505 -13.572   3.399  1.00 39.81           C  
ATOM   4736  O   PHE C 396     -18.313 -15.721   4.972  1.00 39.81           O  
ATOM   4737  CG  PHE C 396     -15.044 -13.672   3.055  1.00 39.81           C  
ATOM   4738  CD1 PHE C 396     -14.176 -14.408   3.853  1.00 39.81           C  
ATOM   4739  CD2 PHE C 396     -14.537 -13.029   1.933  1.00 39.81           C  
ATOM   4740  CE1 PHE C 396     -12.823 -14.503   3.537  1.00 39.81           C  
ATOM   4741  CE2 PHE C 396     -13.186 -13.119   1.611  1.00 39.81           C  
ATOM   4742  CZ  PHE C 396     -12.330 -13.855   2.414  1.00 39.81           C  
ATOM   4743  N   SER C 397     -19.598 -14.467   3.745  1.00 36.39           N  
ATOM   4744  CA  SER C 397     -20.763 -14.673   4.599  1.00 36.39           C  
ATOM   4745  C   SER C 397     -21.200 -16.134   4.596  1.00 36.39           C  
ATOM   4746  CB  SER C 397     -21.922 -13.784   4.148  1.00 36.39           C  
ATOM   4747  O   SER C 397     -21.536 -16.689   5.643  1.00 36.39           O  
ATOM   4748  OG  SER C 397     -21.534 -12.421   4.129  1.00 36.39           O  
ATOM   4749  N   VAL C 398     -21.016 -16.797   3.492  1.00 37.58           N  
ATOM   4750  CA  VAL C 398     -21.436 -18.183   3.315  1.00 37.58           C  
ATOM   4751  C   VAL C 398     -20.446 -19.116   4.009  1.00 37.58           C  
ATOM   4752  CB  VAL C 398     -21.559 -18.553   1.820  1.00 37.58           C  
ATOM   4753  O   VAL C 398     -20.848 -20.056   4.699  1.00 37.58           O  
ATOM   4754  CG1 VAL C 398     -21.911 -20.030   1.656  1.00 37.58           C  
ATOM   4755  CG2 VAL C 398     -22.604 -17.672   1.137  1.00 37.58           C  
ATOM   4756  N   ALA C 399     -19.166 -18.855   3.830  1.00 39.65           N  
ATOM   4757  CA  ALA C 399     -18.106 -19.691   4.387  1.00 39.65           C  
ATOM   4758  C   ALA C 399     -18.147 -19.684   5.913  1.00 39.65           C  
ATOM   4759  CB  ALA C 399     -16.741 -19.220   3.892  1.00 39.65           C  
ATOM   4760  O   ALA C 399     -17.827 -20.688   6.553  1.00 39.65           O  
ATOM   4761  N   ALA C 400     -18.553 -18.625   6.643  1.00 36.19           N  
ATOM   4762  CA  ALA C 400     -18.621 -18.504   8.097  1.00 36.19           C  
ATOM   4763  C   ALA C 400     -19.588 -19.525   8.687  1.00 36.19           C  
ATOM   4764  CB  ALA C 400     -19.037 -17.090   8.494  1.00 36.19           C  
ATOM   4765  O   ALA C 400     -19.430 -19.948   9.835  1.00 36.19           O  
ATOM   4766  N   LEU C 401     -20.579 -20.073   7.991  1.00 35.08           N  
ATOM   4767  CA  LEU C 401     -21.611 -20.976   8.488  1.00 35.08           C  
ATOM   4768  C   LEU C 401     -21.168 -22.430   8.359  1.00 35.08           C  
ATOM   4769  CB  LEU C 401     -22.923 -20.761   7.729  1.00 35.08           C  
ATOM   4770  O   LEU C 401     -21.711 -23.310   9.031  1.00 35.08           O  
ATOM   4771  CG  LEU C 401     -23.705 -19.493   8.074  1.00 35.08           C  
ATOM   4772  CD1 LEU C 401     -24.745 -19.202   6.997  1.00 35.08           C  
ATOM   4773  CD2 LEU C 401     -24.367 -19.627   9.441  1.00 35.08           C  
ATOM   4774  N   THR C 402     -20.313 -22.894   7.408  1.00 33.94           N  
ATOM   4775  CA  THR C 402     -20.126 -24.318   7.152  1.00 33.94           C  
ATOM   4776  C   THR C 402     -18.955 -24.864   7.964  1.00 33.94           C  
ATOM   4777  CB  THR C 402     -19.887 -24.590   5.655  1.00 33.94           C  
ATOM   4778  O   THR C 402     -19.065 -25.922   8.588  1.00 33.94           O  
ATOM   4779  CG2 THR C 402     -21.195 -24.544   4.872  1.00 33.94           C  
ATOM   4780  OG1 THR C 402     -18.995 -23.598   5.132  1.00 33.94           O  
ATOM   4781  N   ASN C 403     -17.507 -24.782   7.529  1.00 37.54           N  
ATOM   4782  CA  ASN C 403     -16.434 -25.761   7.388  1.00 37.54           C  
ATOM   4783  C   ASN C 403     -15.605 -25.873   8.664  1.00 37.54           C  
ATOM   4784  CB  ASN C 403     -15.536 -25.406   6.201  1.00 37.54           C  
ATOM   4785  O   ASN C 403     -15.226 -24.860   9.254  1.00 37.54           O  
ATOM   4786  CG  ASN C 403     -16.165 -25.757   4.867  1.00 37.54           C  
ATOM   4787  ND2 ASN C 403     -15.640 -25.179   3.793  1.00 37.54           N  
ATOM   4788  OD1 ASN C 403     -17.116 -26.540   4.802  1.00 37.54           O  
ATOM   4789  N   ASN C 404     -15.689 -27.092   9.298  1.00 30.75           N  
ATOM   4790  CA  ASN C 404     -14.709 -27.593  10.255  1.00 30.75           C  
ATOM   4791  C   ASN C 404     -13.312 -27.660   9.645  1.00 30.75           C  
ATOM   4792  CB  ASN C 404     -15.125 -28.968  10.780  1.00 30.75           C  
ATOM   4793  O   ASN C 404     -13.147 -28.109   8.509  1.00 30.75           O  
ATOM   4794  CG  ASN C 404     -16.129 -28.882  11.913  1.00 30.75           C  
ATOM   4795  ND2 ASN C 404     -16.796 -29.994  12.201  1.00 30.75           N  
ATOM   4796  OD1 ASN C 404     -16.305 -27.824  12.523  1.00 30.75           O  
ATOM   4797  N   VAL C 405     -12.330 -26.852  10.069  1.00 34.24           N  
ATOM   4798  CA  VAL C 405     -10.975 -26.566   9.610  1.00 34.24           C  
ATOM   4799  C   VAL C 405     -10.117 -27.824   9.718  1.00 34.24           C  
ATOM   4800  CB  VAL C 405     -10.334 -25.413  10.415  1.00 34.24           C  
ATOM   4801  O   VAL C 405     -10.024 -28.430  10.789  1.00 34.24           O  
ATOM   4802  CG1 VAL C 405      -8.949 -25.075   9.866  1.00 34.24           C  
ATOM   4803  CG2 VAL C 405     -11.237 -24.181  10.392  1.00 34.24           C  
ATOM   4804  N   ALA C 406      -9.935 -28.571   8.555  1.00 34.07           N  
ATOM   4805  CA  ALA C 406      -8.993 -29.686   8.609  1.00 34.07           C  
ATOM   4806  C   ALA C 406      -7.551 -29.188   8.596  1.00 34.07           C  
ATOM   4807  CB  ALA C 406      -9.233 -30.642   7.443  1.00 34.07           C  
ATOM   4808  O   ALA C 406      -7.247 -28.164   7.981  1.00 34.07           O  
ATOM   4809  N   PHE C 407      -6.645 -29.523   9.434  1.00 33.56           N  
ATOM   4810  CA  PHE C 407      -5.246 -29.190   9.674  1.00 33.56           C  
ATOM   4811  C   PHE C 407      -4.350 -29.819   8.614  1.00 33.56           C  
ATOM   4812  CB  PHE C 407      -4.813 -29.653  11.069  1.00 33.56           C  
ATOM   4813  O   PHE C 407      -4.585 -30.952   8.187  1.00 33.56           O  
ATOM   4814  CG  PHE C 407      -5.361 -28.807  12.186  1.00 33.56           C  
ATOM   4815  CD1 PHE C 407      -4.705 -27.649  12.586  1.00 33.56           C  
ATOM   4816  CD2 PHE C 407      -6.533 -29.170  12.837  1.00 33.56           C  
ATOM   4817  CE1 PHE C 407      -5.211 -26.864  13.620  1.00 33.56           C  
ATOM   4818  CE2 PHE C 407      -7.044 -28.391  13.871  1.00 33.56           C  
ATOM   4819  CZ  PHE C 407      -6.381 -27.239  14.262  1.00 33.56           C  
ATOM   4820  N   GLN C 408      -3.741 -28.861   7.819  1.00 37.73           N  
ATOM   4821  CA  GLN C 408      -2.789 -29.414   6.862  1.00 37.73           C  
ATOM   4822  C   GLN C 408      -1.379 -29.446   7.445  1.00 37.73           C  
ATOM   4823  CB  GLN C 408      -2.801 -28.606   5.564  1.00 37.73           C  
ATOM   4824  O   GLN C 408      -0.963 -28.509   8.130  1.00 37.73           O  
ATOM   4825  CG  GLN C 408      -3.074 -29.443   4.321  1.00 37.73           C  
ATOM   4826  CD  GLN C 408      -3.167 -28.607   3.059  1.00 37.73           C  
ATOM   4827  NE2 GLN C 408      -3.336 -29.270   1.920  1.00 37.73           N  
ATOM   4828  OE1 GLN C 408      -3.087 -27.376   3.106  1.00 37.73           O  
ATOM   4829  N   THR C 409      -0.668 -30.621   7.588  1.00 35.65           N  
ATOM   4830  CA  THR C 409       0.708 -30.777   8.046  1.00 35.65           C  
ATOM   4831  C   THR C 409       1.674 -30.772   6.865  1.00 35.65           C  
ATOM   4832  CB  THR C 409       0.885 -32.077   8.852  1.00 35.65           C  
ATOM   4833  O   THR C 409       1.427 -31.429   5.851  1.00 35.65           O  
ATOM   4834  CG2 THR C 409       1.777 -31.853  10.068  1.00 35.65           C  
ATOM   4835  OG1 THR C 409      -0.399 -32.536   9.294  1.00 35.65           O  
ATOM   4836  N   VAL C 410       2.565 -29.786   6.847  1.00 40.04           N  
ATOM   4837  CA  VAL C 410       3.573 -29.760   5.793  1.00 40.04           C  
ATOM   4838  C   VAL C 410       4.768 -30.620   6.198  1.00 40.04           C  
ATOM   4839  CB  VAL C 410       4.034 -28.319   5.483  1.00 40.04           C  
ATOM   4840  O   VAL C 410       5.244 -30.537   7.333  1.00 40.04           O  
ATOM   4841  CG1 VAL C 410       4.735 -28.255   4.127  1.00 40.04           C  
ATOM   4842  CG2 VAL C 410       2.846 -27.359   5.520  1.00 40.04           C  
ATOM   4843  N   LYS C 411       5.153 -31.488   5.379  1.00 39.92           N  
ATOM   4844  CA  LYS C 411       6.290 -32.368   5.634  1.00 39.92           C  
ATOM   4845  C   LYS C 411       7.610 -31.610   5.513  1.00 39.92           C  
ATOM   4846  CB  LYS C 411       6.277 -33.554   4.669  1.00 39.92           C  
ATOM   4847  O   LYS C 411       7.757 -30.743   4.650  1.00 39.92           O  
ATOM   4848  CG  LYS C 411       5.228 -34.607   4.996  1.00 39.92           C  
ATOM   4849  CD  LYS C 411       5.333 -35.808   4.066  1.00 39.92           C  
ATOM   4850  CE  LYS C 411       4.242 -36.832   4.349  1.00 39.92           C  
ATOM   4851  NZ  LYS C 411       4.325 -38.001   3.422  1.00 39.92           N  
ATOM   4852  N   PRO C 412       8.582 -31.606   6.488  1.00 41.86           N  
ATOM   4853  CA  PRO C 412       9.897 -30.962   6.431  1.00 41.86           C  
ATOM   4854  C   PRO C 412      10.659 -31.291   5.150  1.00 41.86           C  
ATOM   4855  CB  PRO C 412      10.619 -31.527   7.657  1.00 41.86           C  
ATOM   4856  O   PRO C 412      10.350 -32.279   4.479  1.00 41.86           O  
ATOM   4857  CG  PRO C 412       9.685 -32.554   8.211  1.00 41.86           C  
ATOM   4858  CD  PRO C 412       8.424 -32.542   7.396  1.00 41.86           C  
ATOM   4859  N   GLY C 413      11.420 -30.252   4.604  1.00 47.67           N  
ATOM   4860  CA  GLY C 413      12.357 -30.574   3.539  1.00 47.67           C  
ATOM   4861  C   GLY C 413      13.245 -31.759   3.864  1.00 47.67           C  
ATOM   4862  O   GLY C 413      13.342 -32.171   5.023  1.00 47.67           O  
ATOM   4863  N   ASN C 414      13.740 -32.465   2.791  1.00 53.80           N  
ATOM   4864  CA  ASN C 414      14.598 -33.635   2.946  1.00 53.80           C  
ATOM   4865  C   ASN C 414      16.058 -33.237   3.142  1.00 53.80           C  
ATOM   4866  CB  ASN C 414      14.459 -34.566   1.740  1.00 53.80           C  
ATOM   4867  O   ASN C 414      16.566 -32.359   2.443  1.00 53.80           O  
ATOM   4868  CG  ASN C 414      13.215 -35.430   1.810  1.00 53.80           C  
ATOM   4869  ND2 ASN C 414      12.572 -35.639   0.667  1.00 53.80           N  
ATOM   4870  OD1 ASN C 414      12.834 -35.906   2.883  1.00 53.80           O  
ATOM   4871  N   PHE C 415      16.545 -33.557   4.168  1.00 61.87           N  
ATOM   4872  CA  PHE C 415      17.959 -33.368   4.471  1.00 61.87           C  
ATOM   4873  C   PHE C 415      18.829 -34.177   3.517  1.00 61.87           C  
ATOM   4874  CB  PHE C 415      18.258 -33.765   5.920  1.00 61.87           C  
ATOM   4875  O   PHE C 415      18.681 -35.396   3.416  1.00 61.87           O  
ATOM   4876  CG  PHE C 415      19.680 -33.509   6.338  1.00 61.87           C  
ATOM   4877  CD1 PHE C 415      20.558 -34.565   6.550  1.00 61.87           C  
ATOM   4878  CD2 PHE C 415      20.140 -32.211   6.520  1.00 61.87           C  
ATOM   4879  CE1 PHE C 415      21.876 -34.330   6.938  1.00 61.87           C  
ATOM   4880  CE2 PHE C 415      21.455 -31.969   6.907  1.00 61.87           C  
ATOM   4881  CZ  PHE C 415      22.321 -33.030   7.117  1.00 61.87           C  
ATOM   4882  N   ASN C 416      19.624 -33.469   2.702  1.00 69.27           N  
ATOM   4883  CA  ASN C 416      20.571 -34.121   1.804  1.00 69.27           C  
ATOM   4884  C   ASN C 416      21.833 -34.558   2.543  1.00 69.27           C  
ATOM   4885  CB  ASN C 416      20.931 -33.195   0.640  1.00 69.27           C  
ATOM   4886  O   ASN C 416      22.842 -33.851   2.529  1.00 69.27           O  
ATOM   4887  CG  ASN C 416      21.730 -33.898  -0.440  1.00 69.27           C  
ATOM   4888  ND2 ASN C 416      21.803 -33.287  -1.616  1.00 69.27           N  
ATOM   4889  OD1 ASN C 416      22.276 -34.982  -0.219  1.00 69.27           O  
ATOM   4890  N   LYS C 417      21.769 -35.747   3.118  1.00 75.21           N  
ATOM   4891  CA  LYS C 417      22.856 -36.276   3.936  1.00 75.21           C  
ATOM   4892  C   LYS C 417      24.129 -36.450   3.113  1.00 75.21           C  
ATOM   4893  CB  LYS C 417      22.454 -37.610   4.567  1.00 75.21           C  
ATOM   4894  O   LYS C 417      25.234 -36.235   3.616  1.00 75.21           O  
ATOM   4895  CG  LYS C 417      23.442 -38.129   5.601  1.00 75.21           C  
ATOM   4896  CD  LYS C 417      22.932 -39.397   6.275  1.00 75.21           C  
ATOM   4897  CE  LYS C 417      23.928 -39.926   7.298  1.00 75.21           C  
ATOM   4898  NZ  LYS C 417      23.529 -41.270   7.815  1.00 75.21           N  
ATOM   4899  N   ASP C 418      23.993 -36.835   1.882  1.00 81.38           N  
ATOM   4900  CA  ASP C 418      25.123 -37.043   0.982  1.00 81.38           C  
ATOM   4901  C   ASP C 418      25.959 -35.772   0.847  1.00 81.38           C  
ATOM   4902  CB  ASP C 418      24.635 -37.501  -0.394  1.00 81.38           C  
ATOM   4903  O   ASP C 418      27.180 -35.805   1.014  1.00 81.38           O  
ATOM   4904  CG  ASP C 418      25.771 -37.847  -1.341  1.00 81.38           C  
ATOM   4905  OD1 ASP C 418      26.565 -38.762  -1.033  1.00 81.38           O  
ATOM   4906  OD2 ASP C 418      25.875 -37.196  -2.403  1.00 81.38           O  
ATOM   4907  N   PHE C 419      25.350 -34.757   0.594  1.00 82.63           N  
ATOM   4908  CA  PHE C 419      26.060 -33.492   0.449  1.00 82.63           C  
ATOM   4909  C   PHE C 419      26.653 -33.048   1.780  1.00 82.63           C  
ATOM   4910  CB  PHE C 419      25.124 -32.409  -0.096  1.00 82.63           C  
ATOM   4911  O   PHE C 419      27.798 -32.592   1.835  1.00 82.63           O  
ATOM   4912  CG  PHE C 419      25.765 -31.052  -0.205  1.00 82.63           C  
ATOM   4913  CD1 PHE C 419      25.419 -30.032   0.673  1.00 82.63           C  
ATOM   4914  CD2 PHE C 419      26.714 -30.796  -1.187  1.00 82.63           C  
ATOM   4915  CE1 PHE C 419      26.011 -28.774   0.574  1.00 82.63           C  
ATOM   4916  CE2 PHE C 419      27.309 -29.542  -1.291  1.00 82.63           C  
ATOM   4917  CZ  PHE C 419      26.955 -28.532  -0.411  1.00 82.63           C  
ATOM   4918  N   TYR C 420      25.816 -33.123   2.781  1.00 81.39           N  
ATOM   4919  CA  TYR C 420      26.279 -32.736   4.109  1.00 81.39           C  
ATOM   4920  C   TYR C 420      27.560 -33.475   4.477  1.00 81.39           C  
ATOM   4921  CB  TYR C 420      25.197 -33.013   5.158  1.00 81.39           C  
ATOM   4922  O   TYR C 420      28.549 -32.855   4.876  1.00 81.39           O  
ATOM   4923  CG  TYR C 420      25.624 -32.692   6.570  1.00 81.39           C  
ATOM   4924  CD1 TYR C 420      26.061 -33.696   7.431  1.00 81.39           C  
ATOM   4925  CD2 TYR C 420      25.591 -31.386   7.046  1.00 81.39           C  
ATOM   4926  CE1 TYR C 420      26.454 -33.406   8.733  1.00 81.39           C  
ATOM   4927  CE2 TYR C 420      25.981 -31.084   8.346  1.00 81.39           C  
ATOM   4928  OH  TYR C 420      26.798 -31.806  10.470  1.00 81.39           O  
ATOM   4929  CZ  TYR C 420      26.411 -32.099   9.181  1.00 81.39           C  
ATOM   4930  N   ASP C 421      27.524 -34.791   4.303  1.00 84.59           N  
ATOM   4931  CA  ASP C 421      28.688 -35.610   4.627  1.00 84.59           C  
ATOM   4932  C   ASP C 421      29.882 -35.238   3.751  1.00 84.59           C  
ATOM   4933  CB  ASP C 421      28.361 -37.096   4.467  1.00 84.59           C  
ATOM   4934  O   ASP C 421      31.024 -35.240   4.215  1.00 84.59           O  
ATOM   4935  CG  ASP C 421      27.423 -37.616   5.543  1.00 84.59           C  
ATOM   4936  OD1 ASP C 421      27.286 -36.962   6.599  1.00 84.59           O  
ATOM   4937  OD2 ASP C 421      26.819 -38.690   5.333  1.00 84.59           O
[truncated: 332,182 more chars]
