# Supplementary material for: AI-guided pipeline for protein–protein interaction drug discovery identifies a SARS-CoV-2 inhibitor
Source: Mol Syst Biol. 2024 Mar 11;20(4):428–57. doi: 10.1038/s44320-024-00019-8 (PMC10987651; doi:10.1038/s44320-024-00019-8)
Supplement: Supplementary file 15 — Source Data Fig. 5 [file 44320_2024_19_MOESM15_ESM.zip › Source Data Figure 5/ColabFold/NSP8-NSP12_db995.result/NSP8_NSP12_db995_unrelaxed_rank_2_model_2.pdb]

MODEL     1                                                                     
ATOM      1  N   ALA B   1      19.054  63.138  36.916  1.00 28.30           N  
ATOM      2  CA  ALA B   1      17.906  62.353  36.469  1.00 28.30           C  
ATOM      3  C   ALA B   1      17.748  61.087  37.305  1.00 28.30           C  
ATOM      4  CB  ALA B   1      18.047  61.998  34.991  1.00 28.30           C  
ATOM      5  O   ALA B   1      16.637  60.573  37.461  1.00 28.30           O  
ATOM      6  N   ILE B   2      18.839  60.346  37.679  1.00 34.76           N  
ATOM      7  CA  ILE B   2      18.889  59.113  38.458  1.00 34.76           C  
ATOM      8  C   ILE B   2      18.362  59.373  39.868  1.00 34.76           C  
ATOM      9  CB  ILE B   2      20.322  58.540  38.518  1.00 34.76           C  
ATOM     10  O   ILE B   2      17.794  58.479  40.500  1.00 34.76           O  
ATOM     11  CG1 ILE B   2      20.855  58.285  37.104  1.00 34.76           C  
ATOM     12  CG2 ILE B   2      20.356  57.257  39.355  1.00 34.76           C  
ATOM     13  CD1 ILE B   2      22.326  57.894  37.058  1.00 34.76           C  
ATOM     14  N   ALA B   3      18.648  60.624  40.380  1.00 42.09           N  
ATOM     15  CA  ALA B   3      18.331  61.040  41.744  1.00 42.09           C  
ATOM     16  C   ALA B   3      16.823  61.048  41.977  1.00 42.09           C  
ATOM     17  CB  ALA B   3      18.917  62.421  42.029  1.00 42.09           C  
ATOM     18  O   ALA B   3      16.360  60.803  43.094  1.00 42.09           O  
ATOM     19  N   SER B   4      16.206  61.242  40.869  1.00 45.36           N  
ATOM     20  CA  SER B   4      14.758  61.404  40.957  1.00 45.36           C  
ATOM     21  C   SER B   4      14.061  60.058  41.122  1.00 45.36           C  
ATOM     22  CB  SER B   4      14.222  62.117  39.715  1.00 45.36           C  
ATOM     23  O   SER B   4      13.011  59.972  41.764  1.00 45.36           O  
ATOM     24  OG  SER B   4      13.745  61.180  38.764  1.00 45.36           O  
ATOM     25  N   GLU B   5      14.531  58.964  40.477  1.00 51.02           N  
ATOM     26  CA  GLU B   5      13.826  57.688  40.408  1.00 51.02           C  
ATOM     27  C   GLU B   5      13.666  57.070  41.794  1.00 51.02           C  
ATOM     28  CB  GLU B   5      14.562  56.717  39.481  1.00 51.02           C  
ATOM     29  O   GLU B   5      12.663  56.408  42.072  1.00 51.02           O  
ATOM     30  CG  GLU B   5      13.845  56.461  38.164  1.00 51.02           C  
ATOM     31  CD  GLU B   5      14.620  55.548  37.226  1.00 51.02           C  
ATOM     32  OE1 GLU B   5      14.148  55.301  36.093  1.00 51.02           O  
ATOM     33  OE2 GLU B   5      15.707  55.077  37.628  1.00 51.02           O  
ATOM     34  N   PHE B   6      14.665  57.314  42.778  1.00 60.52           N  
ATOM     35  CA  PHE B   6      14.631  56.658  44.080  1.00 60.52           C  
ATOM     36  C   PHE B   6      14.450  57.679  45.196  1.00 60.52           C  
ATOM     37  CB  PHE B   6      15.911  55.849  44.310  1.00 60.52           C  
ATOM     38  O   PHE B   6      14.835  57.430  46.341  1.00 60.52           O  
ATOM     39  CG  PHE B   6      16.112  54.734  43.319  1.00 60.52           C  
ATOM     40  CD1 PHE B   6      15.349  53.575  43.392  1.00 60.52           C  
ATOM     41  CD2 PHE B   6      17.064  54.846  42.314  1.00 60.52           C  
ATOM     42  CE1 PHE B   6      15.532  52.542  42.476  1.00 60.52           C  
ATOM     43  CE2 PHE B   6      17.253  53.818  41.395  1.00 60.52           C  
ATOM     44  CZ  PHE B   6      16.487  52.666  41.479  1.00 60.52           C  
ATOM     45  N   SER B   7      14.105  58.891  44.797  1.00 61.73           N  
ATOM     46  CA  SER B   7      13.927  59.994  45.737  1.00 61.73           C  
ATOM     47  C   SER B   7      12.903  59.643  46.812  1.00 61.73           C  
ATOM     48  CB  SER B   7      13.491  61.261  45.001  1.00 61.73           C  
ATOM     49  O   SER B   7      12.908  60.231  47.896  1.00 61.73           O  
ATOM     50  OG  SER B   7      12.322  61.021  44.235  1.00 61.73           O  
ATOM     51  N   SER B   8      12.111  58.594  46.444  1.00 62.33           N  
ATOM     52  CA  SER B   8      11.057  58.205  47.376  1.00 62.33           C  
ATOM     53  C   SER B   8      11.571  57.206  48.407  1.00 62.33           C  
ATOM     54  CB  SER B   8       9.869  57.607  46.622  1.00 62.33           C  
ATOM     55  O   SER B   8      10.883  56.904  49.384  1.00 62.33           O  
ATOM     56  OG  SER B   8      10.283  56.520  45.812  1.00 62.33           O  
ATOM     57  N   LEU B   9      12.865  56.753  48.257  1.00 72.70           N  
ATOM     58  CA  LEU B   9      13.404  55.783  49.204  1.00 72.70           C  
ATOM     59  C   LEU B   9      13.973  56.482  50.434  1.00 72.70           C  
ATOM     60  CB  LEU B   9      14.489  54.930  48.540  1.00 72.70           C  
ATOM     61  O   LEU B   9      14.714  57.460  50.310  1.00 72.70           O  
ATOM     62  CG  LEU B   9      14.002  53.766  47.677  1.00 72.70           C  
ATOM     63  CD1 LEU B   9      15.018  53.456  46.582  1.00 72.70           C  
ATOM     64  CD2 LEU B   9      13.743  52.533  48.537  1.00 72.70           C  
ATOM     65  N   PRO B  10      13.537  56.217  51.602  1.00 71.76           N  
ATOM     66  CA  PRO B  10      14.090  56.794  52.830  1.00 71.76           C  
ATOM     67  C   PRO B  10      15.616  56.741  52.871  1.00 71.76           C  
ATOM     68  CB  PRO B  10      13.483  55.924  53.933  1.00 71.76           C  
ATOM     69  O   PRO B  10      16.255  57.654  53.401  1.00 71.76           O  
ATOM     70  CG  PRO B  10      12.507  55.038  53.227  1.00 71.76           C  
ATOM     71  CD  PRO B  10      12.716  55.183  51.747  1.00 71.76           C  
ATOM     72  N   SER B  11      16.122  55.645  52.216  1.00 75.91           N  
ATOM     73  CA  SER B  11      17.572  55.477  52.224  1.00 75.91           C  
ATOM     74  C   SER B  11      18.256  56.534  51.365  1.00 75.91           C  
ATOM     75  CB  SER B  11      17.953  54.081  51.729  1.00 75.91           C  
ATOM     76  O   SER B  11      19.423  56.864  51.589  1.00 75.91           O  
ATOM     77  OG  SER B  11      17.319  53.795  50.494  1.00 75.91           O  
ATOM     78  N   TYR B  12      17.477  57.088  50.415  1.00 75.25           N  
ATOM     79  CA  TYR B  12      17.994  58.168  49.581  1.00 75.25           C  
ATOM     80  C   TYR B  12      18.106  59.464  50.376  1.00 75.25           C  
ATOM     81  CB  TYR B  12      17.096  58.380  48.359  1.00 75.25           C  
ATOM     82  O   TYR B  12      19.090  60.196  50.246  1.00 75.25           O  
ATOM     83  CG  TYR B  12      17.530  59.527  47.479  1.00 75.25           C  
ATOM     84  CD1 TYR B  12      16.879  60.757  47.532  1.00 75.25           C  
ATOM     85  CD2 TYR B  12      18.591  59.382  46.591  1.00 75.25           C  
ATOM     86  CE1 TYR B  12      17.275  61.816  46.721  1.00 75.25           C  
ATOM     87  CE2 TYR B  12      18.996  60.434  45.776  1.00 75.25           C  
ATOM     88  OH  TYR B  12      18.729  62.690  45.043  1.00 75.25           O  
ATOM     89  CZ  TYR B  12      18.333  61.645  45.848  1.00 75.25           C  
ATOM     90  N   ALA B  13      17.139  59.775  51.203  1.00 75.68           N  
ATOM     91  CA  ALA B  13      17.143  60.965  52.049  1.00 75.68           C  
ATOM     92  C   ALA B  13      18.324  60.948  53.015  1.00 75.68           C  
ATOM     93  CB  ALA B  13      15.830  61.074  52.820  1.00 75.68           C  
ATOM     94  O   ALA B  13      18.967  61.977  53.237  1.00 75.68           O  
ATOM     95  N   ALA B  14      18.619  59.770  53.586  1.00 77.87           N  
ATOM     96  CA  ALA B  14      19.746  59.594  54.498  1.00 77.87           C  
ATOM     97  C   ALA B  14      21.074  59.800  53.775  1.00 77.87           C  
ATOM     98  CB  ALA B  14      19.701  58.209  55.139  1.00 77.87           C  
ATOM     99  O   ALA B  14      22.000  60.401  54.325  1.00 77.87           O  
ATOM    100  N   PHE B  15      21.103  59.306  52.565  1.00 79.39           N  
ATOM    101  CA  PHE B  15      22.298  59.468  51.746  1.00 79.39           C  
ATOM    102  C   PHE B  15      22.468  60.920  51.317  1.00 79.39           C  
ATOM    103  CB  PHE B  15      22.234  58.560  50.514  1.00 79.39           C  
ATOM    104  O   PHE B  15      23.572  61.466  51.377  1.00 79.39           O  
ATOM    105  CG  PHE B  15      23.351  58.790  49.532  1.00 79.39           C  
ATOM    106  CD1 PHE B  15      23.112  59.440  48.327  1.00 79.39           C  
ATOM    107  CD2 PHE B  15      24.640  58.357  49.813  1.00 79.39           C  
ATOM    108  CE1 PHE B  15      24.143  59.654  47.416  1.00 79.39           C  
ATOM    109  CE2 PHE B  15      25.676  58.567  48.908  1.00 79.39           C  
ATOM    110  CZ  PHE B  15      25.425  59.216  47.709  1.00 79.39           C  
ATOM    111  N   ALA B  16      21.441  61.653  50.993  1.00 78.88           N  
ATOM    112  CA  ALA B  16      21.479  63.052  50.573  1.00 78.88           C  
ATOM    113  C   ALA B  16      21.881  63.961  51.731  1.00 78.88           C  
ATOM    114  CB  ALA B  16      20.124  63.477  50.013  1.00 78.88           C  
ATOM    115  O   ALA B  16      22.646  64.911  51.546  1.00 78.88           O  
ATOM    116  N   THR B  17      21.418  63.670  52.990  1.00 78.46           N  
ATOM    117  CA  THR B  17      21.751  64.426  54.192  1.00 78.46           C  
ATOM    118  C   THR B  17      23.205  64.194  54.592  1.00 78.46           C  
ATOM    119  CB  THR B  17      20.827  64.046  55.364  1.00 78.46           C  
ATOM    120  O   THR B  17      23.906  65.132  54.976  1.00 78.46           O  
ATOM    121  CG2 THR B  17      20.655  65.214  56.330  1.00 78.46           C  
ATOM    122  OG1 THR B  17      19.542  63.672  54.851  1.00 78.46           O  
ATOM    123  N   ALA B  18      23.610  62.927  54.484  1.00 81.69           N  
ATOM    124  CA  ALA B  18      24.993  62.584  54.807  1.00 81.69           C  
ATOM    125  C   ALA B  18      25.960  63.207  53.805  1.00 81.69           C  
ATOM    126  CB  ALA B  18      25.171  61.068  54.842  1.00 81.69           C  
ATOM    127  O   ALA B  18      27.050  63.648  54.176  1.00 81.69           O  
ATOM    128  N   GLN B  19      25.571  63.324  52.571  1.00 78.70           N  
ATOM    129  CA  GLN B  19      26.364  63.936  51.511  1.00 78.70           C  
ATOM    130  C   GLN B  19      26.453  65.449  51.693  1.00 78.70           C  
ATOM    131  CB  GLN B  19      25.774  63.606  50.139  1.00 78.70           C  
ATOM    132  O   GLN B  19      27.522  66.038  51.521  1.00 78.70           O  
ATOM    133  CG  GLN B  19      26.685  63.967  48.974  1.00 78.70           C  
ATOM    134  CD  GLN B  19      26.184  63.428  47.648  1.00 78.70           C  
ATOM    135  NE2 GLN B  19      27.033  63.482  46.627  1.00 78.70           N  
ATOM    136  OE1 GLN B  19      25.044  62.965  47.541  1.00 78.70           O  
ATOM    137  N   GLU B  20      25.437  66.109  52.106  1.00 78.71           N  
ATOM    138  CA  GLU B  20      25.402  67.546  52.363  1.00 78.71           C  
ATOM    139  C   GLU B  20      26.234  67.907  53.590  1.00 78.71           C  
ATOM    140  CB  GLU B  20      23.960  68.025  52.545  1.00 78.71           C  
ATOM    141  O   GLU B  20      26.924  68.929  53.601  1.00 78.71           O  
ATOM    142  CG  GLU B  20      23.672  69.370  51.893  1.00 78.71           C  
ATOM    143  CD  GLU B  20      22.218  69.797  52.016  1.00 78.71           C  
ATOM    144  OE1 GLU B  20      21.863  70.892  51.523  1.00 78.71           O  
ATOM    145  OE2 GLU B  20      21.427  69.031  52.611  1.00 78.71           O  
ATOM    146  N   ALA B  21      26.221  67.050  54.651  1.00 81.65           N  
ATOM    147  CA  ALA B  21      26.994  67.250  55.873  1.00 81.65           C  
ATOM    148  C   ALA B  21      28.491  67.136  55.600  1.00 81.65           C  
ATOM    149  CB  ALA B  21      26.573  66.244  56.941  1.00 81.65           C  
ATOM    150  O   ALA B  21      29.289  67.903  56.145  1.00 81.65           O  
ATOM    151  N   TYR B  22      28.827  66.145  54.713  1.00 83.97           N  
ATOM    152  CA  TYR B  22      30.225  65.957  54.342  1.00 83.97           C  
ATOM    153  C   TYR B  22      30.716  67.105  53.467  1.00 83.97           C  
ATOM    154  CB  TYR B  22      30.412  64.625  53.608  1.00 83.97           C  
ATOM    155  O   TYR B  22      31.814  67.626  53.676  1.00 83.97           O  
ATOM    156  CG  TYR B  22      31.830  64.376  53.154  1.00 83.97           C  
ATOM    157  CD1 TYR B  22      32.190  64.527  51.817  1.00 83.97           C  
ATOM    158  CD2 TYR B  22      32.811  63.988  54.060  1.00 83.97           C  
ATOM    159  CE1 TYR B  22      33.495  64.296  51.394  1.00 83.97           C  
ATOM    160  CE2 TYR B  22      34.119  63.755  53.648  1.00 83.97           C  
ATOM    161  OH  TYR B  22      35.744  63.682  51.901  1.00 83.97           O  
ATOM    162  CZ  TYR B  22      34.451  63.912  52.315  1.00 83.97           C  
ATOM    163  N   GLU B  23      29.941  67.685  52.575  1.00 82.31           N  
ATOM    164  CA  GLU B  23      30.294  68.775  51.671  1.00 82.31           C  
ATOM    165  C   GLU B  23      30.392  70.102  52.418  1.00 82.31           C  
ATOM    166  CB  GLU B  23      29.272  68.885  50.536  1.00 82.31           C  
ATOM    167  O   GLU B  23      31.267  70.921  52.128  1.00 82.31           O  
ATOM    168  CG  GLU B  23      29.453  67.842  49.442  1.00 82.31           C  
ATOM    169  CD  GLU B  23      28.397  67.928  48.352  1.00 82.31           C  
ATOM    170  OE1 GLU B  23      28.447  67.122  47.395  1.00 82.31           O  
ATOM    171  OE2 GLU B  23      27.514  68.808  48.454  1.00 82.31           O  
ATOM    172  N   GLN B  24      29.597  70.353  53.434  1.00 81.53           N  
ATOM    173  CA  GLN B  24      29.630  71.551  54.267  1.00 81.53           C  
ATOM    174  C   GLN B  24      30.854  71.552  55.179  1.00 81.53           C  
ATOM    175  CB  GLN B  24      28.354  71.660  55.102  1.00 81.53           C  
ATOM    176  O   GLN B  24      31.458  72.601  55.414  1.00 81.53           O  
ATOM    177  CG  GLN B  24      27.281  72.539  54.474  1.00 81.53           C  
ATOM    178  CD  GLN B  24      26.013  72.603  55.304  1.00 81.53           C  
ATOM    179  NE2 GLN B  24      25.038  73.377  54.840  1.00 81.53           N  
ATOM    180  OE1 GLN B  24      25.910  71.960  56.354  1.00 81.53           O  
ATOM    181  N   ALA B  25      31.291  70.403  55.625  1.00 84.32           N  
ATOM    182  CA  ALA B  25      32.465  70.252  56.481  1.00 84.32           C  
ATOM    183  C   ALA B  25      33.751  70.497  55.696  1.00 84.32           C  
ATOM    184  CB  ALA B  25      32.488  68.863  57.113  1.00 84.32           C  
ATOM    185  O   ALA B  25      34.699  71.091  56.216  1.00 84.32           O  
ATOM    186  N   VAL B  26      33.751  70.096  54.403  1.00 82.14           N  
ATOM    187  CA  VAL B  26      34.891  70.330  53.523  1.00 82.14           C  
ATOM    188  C   VAL B  26      34.977  71.813  53.171  1.00 82.14           C  
ATOM    189  CB  VAL B  26      34.797  69.480  52.235  1.00 82.14           C  
ATOM    190  O   VAL B  26      36.067  72.390  53.148  1.00 82.14           O  
ATOM    191  CG1 VAL B  26      35.893  69.875  51.247  1.00 82.14           C  
ATOM    192  CG2 VAL B  26      34.885  67.993  52.570  1.00 82.14           C  
ATOM    193  N   ALA B  27      33.872  72.546  53.066  1.00 80.82           N  
ATOM    194  CA  ALA B  27      33.809  73.963  52.718  1.00 80.82           C  
ATOM    195  C   ALA B  27      34.176  74.838  53.914  1.00 80.82           C  
ATOM    196  CB  ALA B  27      32.417  74.324  52.206  1.00 80.82           C  
ATOM    197  O   ALA B  27      34.786  75.897  53.752  1.00 80.82           O  
ATOM    198  N   ASN B  28      33.861  74.373  55.200  1.00 82.16           N  
ATOM    199  CA  ASN B  28      34.109  75.114  56.432  1.00 82.16           C  
ATOM    200  C   ASN B  28      35.513  74.854  56.970  1.00 82.16           C  
ATOM    201  CB  ASN B  28      33.062  74.762  57.491  1.00 82.16           C  
ATOM    202  O   ASN B  28      35.958  75.522  57.905  1.00 82.16           O  
ATOM    203  CG  ASN B  28      31.718  75.411  57.221  1.00 82.16           C  
ATOM    204  ND2 ASN B  28      30.679  74.922  57.887  1.00 82.16           N  
ATOM    205  OD1 ASN B  28      31.615  76.344  56.421  1.00 82.16           O  
ATOM    206  N   GLY B  29      36.311  74.013  56.334  1.00 79.27           N  
ATOM    207  CA  GLY B  29      37.663  73.700  56.767  1.00 79.27           C  
ATOM    208  C   GLY B  29      37.713  73.013  58.119  1.00 79.27           C  
ATOM    209  O   GLY B  29      38.588  73.304  58.937  1.00 79.27           O  
ATOM    210  N   ASP B  30      36.812  72.154  58.454  1.00 74.64           N  
ATOM    211  CA  ASP B  30      36.693  71.458  59.731  1.00 74.64           C  
ATOM    212  C   ASP B  30      37.870  70.510  59.952  1.00 74.64           C  
ATOM    213  CB  ASP B  30      35.375  70.684  59.800  1.00 74.64           C  
ATOM    214  O   ASP B  30      38.631  70.231  59.023  1.00 74.64           O  
ATOM    215  CG  ASP B  30      34.220  71.525  60.313  1.00 74.64           C  
ATOM    216  OD1 ASP B  30      34.463  72.575  60.945  1.00 74.64           O  
ATOM    217  OD2 ASP B  30      33.055  71.133  60.085  1.00 74.64           O  
ATOM    218  N   SER B  31      38.177  70.141  61.211  1.00 80.60           N  
ATOM    219  CA  SER B  31      39.297  69.310  61.640  1.00 80.60           C  
ATOM    220  C   SER B  31      39.271  67.950  60.951  1.00 80.60           C  
ATOM    221  CB  SER B  31      39.276  69.124  63.157  1.00 80.60           C  
ATOM    222  O   SER B  31      38.203  67.449  60.594  1.00 80.60           O  
ATOM    223  OG  SER B  31      38.654  67.899  63.505  1.00 80.60           O  
ATOM    224  N   GLU B  32      40.402  67.312  60.539  1.00 80.31           N  
ATOM    225  CA  GLU B  32      40.618  66.003  59.930  1.00 80.31           C  
ATOM    226  C   GLU B  32      39.828  64.919  60.657  1.00 80.31           C  
ATOM    227  CB  GLU B  32      42.108  65.653  59.924  1.00 80.31           C  
ATOM    228  O   GLU B  32      39.365  63.959  60.037  1.00 80.31           O  
ATOM    229  CG  GLU B  32      42.598  65.072  58.606  1.00 80.31           C  
ATOM    230  CD  GLU B  32      44.103  64.854  58.568  1.00 80.31           C  
ATOM    231  OE1 GLU B  32      44.619  64.363  57.539  1.00 80.31           O  
ATOM    232  OE2 GLU B  32      44.770  65.175  59.577  1.00 80.31           O  
ATOM    233  N   VAL B  33      39.635  64.931  61.962  1.00 80.96           N  
ATOM    234  CA  VAL B  33      38.907  63.961  62.774  1.00 80.96           C  
ATOM    235  C   VAL B  33      37.424  63.997  62.416  1.00 80.96           C  
ATOM    236  CB  VAL B  33      39.098  64.229  64.284  1.00 80.96           C  
ATOM    237  O   VAL B  33      36.781  62.951  62.301  1.00 80.96           O  
ATOM    238  CG1 VAL B  33      38.327  63.205  65.116  1.00 80.96           C  
ATOM    239  CG2 VAL B  33      40.582  64.207  64.646  1.00 80.96           C  
ATOM    240  N   VAL B  34      36.849  65.132  62.164  1.00 81.13           N  
ATOM    241  CA  VAL B  34      35.446  65.327  61.815  1.00 81.13           C  
ATOM    242  C   VAL B  34      35.203  64.878  60.376  1.00 81.13           C  
ATOM    243  CB  VAL B  34      35.016  66.800  61.993  1.00 81.13           C  
ATOM    244  O   VAL B  34      34.181  64.256  60.077  1.00 81.13           O  
ATOM    245  CG1 VAL B  34      33.565  66.996  61.558  1.00 81.13           C  
ATOM    246  CG2 VAL B  34      35.205  67.239  63.444  1.00 81.13           C  
ATOM    247  N   LEU B  35      36.033  65.123  59.525  1.00 84.00           N  
ATOM    248  CA  LEU B  35      35.922  64.733  58.123  1.00 84.00           C  
ATOM    249  C   LEU B  35      35.959  63.216  57.977  1.00 84.00           C  
ATOM    250  CB  LEU B  35      37.049  65.365  57.301  1.00 84.00           C  
ATOM    251  O   LEU B  35      35.235  62.650  57.155  1.00 84.00           O  
ATOM    252  CG  LEU B  35      36.745  66.722  56.665  1.00 84.00           C  
ATOM    253  CD1 LEU B  35      38.026  67.537  56.518  1.00 84.00           C  
ATOM    254  CD2 LEU B  35      36.064  66.539  55.313  1.00 84.00           C  
ATOM    255  N   LYS B  36      36.742  62.511  58.679  1.00 82.93           N  
ATOM    256  CA  LYS B  36      36.829  61.054  58.685  1.00 82.93           C  
ATOM    257  C   LYS B  36      35.532  60.428  59.189  1.00 82.93           C  
ATOM    258  CB  LYS B  36      38.004  60.590  59.547  1.00 82.93           C  
ATOM    259  O   LYS B  36      35.088  59.402  58.668  1.00 82.93           O  
ATOM    260  CG  LYS B  36      39.094  59.866  58.770  1.00 82.93           C  
ATOM    261  CD  LYS B  36      40.231  59.424  59.682  1.00 82.93           C  
ATOM    262  CE  LYS B  36      41.363  58.780  58.893  1.00 82.93           C  
ATOM    263  NZ  LYS B  36      42.509  58.404  59.774  1.00 82.93           N  
ATOM    264  N   LYS B  37      34.925  60.973  60.214  1.00 79.50           N  
ATOM    265  CA  LYS B  37      33.666  60.482  60.768  1.00 79.50           C  
ATOM    266  C   LYS B  37      32.520  60.670  59.778  1.00 79.50           C  
ATOM    267  CB  LYS B  37      33.345  61.194  62.083  1.00 79.50           C  
ATOM    268  O   LYS B  37      31.681  59.781  59.616  1.00 79.50           O  
ATOM    269  CG  LYS B  37      33.461  60.304  63.312  1.00 79.50           C  
ATOM    270  CD  LYS B  37      33.141  61.071  64.589  1.00 79.50           C  
ATOM    271  CE  LYS B  37      33.333  60.204  65.826  1.00 79.50           C  
ATOM    272  NZ  LYS B  37      33.045  60.959  67.082  1.00 79.50           N  
ATOM    273  N   LEU B  38      32.450  61.779  59.141  1.00 82.90           N  
ATOM    274  CA  LEU B  38      31.392  62.082  58.184  1.00 82.90           C  
ATOM    275  C   LEU B  38      31.560  61.263  56.909  1.00 82.90           C  
ATOM    276  CB  LEU B  38      31.386  63.576  57.848  1.00 82.90           C  
ATOM    277  O   LEU B  38      30.573  60.870  56.284  1.00 82.90           O  
ATOM    278  CG  LEU B  38      30.645  64.488  58.827  1.00 82.90           C  
ATOM    279  CD1 LEU B  38      31.123  65.929  58.673  1.00 82.90           C  
ATOM    280  CD2 LEU B  38      29.138  64.393  58.611  1.00 82.90           C  
ATOM    281  N   LYS B  39      32.718  61.055  56.504  1.00 83.29           N  
ATOM    282  CA  LYS B  39      33.008  60.176  55.375  1.00 83.29           C  
ATOM    283  C   LYS B  39      32.557  58.747  55.661  1.00 83.29           C  
ATOM    284  CB  LYS B  39      34.502  60.198  55.047  1.00 83.29           C  
ATOM    285  O   LYS B  39      32.050  58.060  54.771  1.00 83.29           O  
ATOM    286  CG  LYS B  39      34.824  59.847  53.602  1.00 83.29           C  
ATOM    287  CD  LYS B  39      36.301  60.053  53.293  1.00 83.29           C  
ATOM    288  CE  LYS B  39      36.631  59.669  51.857  1.00 83.29           C  
ATOM    289  NZ  LYS B  39      38.065  59.930  51.529  1.00 83.29           N  
ATOM    290  N   LYS B  40      32.797  58.253  56.827  1.00 82.29           N  
ATOM    291  CA  LYS B  40      32.316  56.937  57.237  1.00 82.29           C  
ATOM    292  C   LYS B  40      30.791  56.877  57.214  1.00 82.29           C  
ATOM    293  CB  LYS B  40      32.833  56.587  58.633  1.00 82.29           C  
ATOM    294  O   LYS B  40      30.210  55.881  56.776  1.00 82.29           O  
ATOM    295  CG  LYS B  40      33.066  55.099  58.851  1.00 82.29           C  
ATOM    296  CD  LYS B  40      33.700  54.826  60.209  1.00 82.29           C  
ATOM    297  CE  LYS B  40      33.907  53.335  60.441  1.00 82.29           C  
ATOM    298  NZ  LYS B  40      34.552  53.064  61.761  1.00 82.29           N  
ATOM    299  N   SER B  41      30.132  57.907  57.717  1.00 79.20           N  
ATOM    300  CA  SER B  41      28.675  57.986  57.715  1.00 79.20           C  
ATOM    301  C   SER B  41      28.126  58.051  56.293  1.00 79.20           C  
ATOM    302  CB  SER B  41      28.202  59.205  58.508  1.00 79.20           C  
ATOM    303  O   SER B  41      27.076  57.475  56.001  1.00 79.20           O  
ATOM    304  OG  SER B  41      28.467  59.039  59.891  1.00 79.20           O  
ATOM    305  N   LEU B  42      28.796  58.780  55.482  1.00 83.94           N  
ATOM    306  CA  LEU B  42      28.437  58.865  54.071  1.00 83.94           C  
ATOM    307  C   LEU B  42      28.563  57.504  53.395  1.00 83.94           C  
ATOM    308  CB  LEU B  42      29.320  59.889  53.353  1.00 83.94           C  
ATOM    309  O   LEU B  42      27.695  57.112  52.612  1.00 83.94           O  
ATOM    310  CG  LEU B  42      28.974  60.177  51.892  1.00 83.94           C  
ATOM    311  CD1 LEU B  42      28.043  61.381  51.796  1.00 83.94           C  
ATOM    312  CD2 LEU B  42      30.242  60.409  51.077  1.00 83.94           C  
ATOM    313  N   ASN B  43      29.577  56.769  53.578  1.00 83.54           N  
ATOM    314  CA  ASN B  43      29.801  55.446  53.004  1.00 83.54           C  
ATOM    315  C   ASN B  43      28.759  54.441  53.486  1.00 83.54           C  
ATOM    316  CB  ASN B  43      31.210  54.949  53.334  1.00 83.54           C  
ATOM    317  O   ASN B  43      28.313  53.586  52.719  1.00 83.54           O  
ATOM    318  CG  ASN B  43      32.268  55.547  52.427  1.00 83.54           C  
ATOM    319  ND2 ASN B  43      33.512  55.554  52.891  1.00 83.54           N  
ATOM    320  OD1 ASN B  43      31.969  55.999  51.319  1.00 83.54           O  
ATOM    321  N   VAL B  44      28.378  54.515  54.704  1.00 80.70           N  
ATOM    322  CA  VAL B  44      27.349  53.639  55.255  1.00 80.70           C  
ATOM    323  C   VAL B  44      26.000  53.961  54.617  1.00 80.70           C  
ATOM    324  CB  VAL B  44      27.257  53.769  56.792  1.00 80.70           C  
ATOM    325  O   VAL B  44      25.250  53.056  54.245  1.00 80.70           O  
ATOM    326  CG1 VAL B  44      26.065  52.980  57.330  1.00 80.70           C  
ATOM    327  CG2 VAL B  44      28.554  53.297  57.446  1.00 80.70           C  
ATOM    328  N   ALA B  45      25.658  55.196  54.520  1.00 78.89           N  
ATOM    329  CA  ALA B  45      24.400  55.630  53.918  1.00 78.89           C  
ATOM    330  C   ALA B  45      24.354  55.284  52.432  1.00 78.89           C  
ATOM    331  CB  ALA B  45      24.205  57.131  54.117  1.00 78.89           C  
ATOM    332  O   ALA B  45      23.301  54.918  51.906  1.00 78.89           O  
ATOM    333  N   LYS B  46      25.453  55.462  51.769  1.00 82.29           N  
ATOM    334  CA  LYS B  46      25.554  55.075  50.365  1.00 82.29           C  
ATOM    335  C   LYS B  46      25.364  53.571  50.195  1.00 82.29           C  
ATOM    336  CB  LYS B  46      26.904  55.501  49.786  1.00 82.29           C  
ATOM    337  O   LYS B  46      24.694  53.126  49.260  1.00 82.29           O  
ATOM    338  CG  LYS B  46      27.010  55.338  48.277  1.00 82.29           C  
ATOM    339  CD  LYS B  46      28.332  55.880  47.748  1.00 82.29           C  
ATOM    340  CE  LYS B  46      28.465  55.662  46.247  1.00 82.29           C  
ATOM    341  NZ  LYS B  46      29.723  56.262  45.709  1.00 82.29           N  
ATOM    342  N   SER B  47      25.932  52.773  50.902  1.00 81.65           N  
ATOM    343  CA  SER B  47      25.790  51.321  50.867  1.00 81.65           C  
ATOM    344  C   SER B  47      24.340  50.903  51.091  1.00 81.65           C  
ATOM    345  CB  SER B  47      26.686  50.669  51.921  1.00 81.65           C  
ATOM    346  O   SER B  47      23.849  49.976  50.443  1.00 81.65           O  
ATOM    347  OG  SER B  47      26.029  49.570  52.529  1.00 81.65           O  
ATOM    348  N   GLU B  48      23.714  51.516  52.017  1.00 78.56           N  
ATOM    349  CA  GLU B  48      22.309  51.233  52.296  1.00 78.56           C  
ATOM    350  C   GLU B  48      21.419  51.651  51.129  1.00 78.56           C  
ATOM    351  CB  GLU B  48      21.862  51.940  53.578  1.00 78.56           C  
ATOM    352  O   GLU B  48      20.464  50.950  50.788  1.00 78.56           O  
ATOM    353  CG  GLU B  48      22.041  51.104  54.837  1.00 78.56           C  
ATOM    354  CD  GLU B  48      21.557  51.804  56.096  1.00 78.56           C  
ATOM    355  OE1 GLU B  48      21.575  51.181  57.182  1.00 78.56           O  
ATOM    356  OE2 GLU B  48      21.155  52.985  55.996  1.00 78.56           O  
ATOM    357  N   PHE B  49      21.696  52.764  50.608  1.00 78.02           N  
ATOM    358  CA  PHE B  49      20.955  53.241  49.447  1.00 78.02           C  
ATOM    359  C   PHE B  49      21.158  52.312  48.256  1.00 78.02           C  
ATOM    360  CB  PHE B  49      21.386  54.665  49.081  1.00 78.02           C  
ATOM    361  O   PHE B  49      20.200  51.968  47.560  1.00 78.02           O  
ATOM    362  CG  PHE B  49      20.832  55.148  47.768  1.00 78.02           C  
ATOM    363  CD1 PHE B  49      21.655  55.278  46.656  1.00 78.02           C  
ATOM    364  CD2 PHE B  49      19.487  55.473  47.645  1.00 78.02           C  
ATOM    365  CE1 PHE B  49      21.145  55.725  45.439  1.00 78.02           C  
ATOM    366  CE2 PHE B  49      18.970  55.920  46.433  1.00 78.02           C  
ATOM    367  CZ  PHE B  49      19.801  56.046  45.331  1.00 78.02           C  
ATOM    368  N   ASP B  50      22.338  51.966  47.958  1.00 79.70           N  
ATOM    369  CA  ASP B  50      22.651  51.059  46.858  1.00 79.70           C  
ATOM    370  C   ASP B  50      21.951  49.714  47.037  1.00 79.70           C  
ATOM    371  CB  ASP B  50      24.164  50.854  46.746  1.00 79.70           C  
ATOM    372  O   ASP B  50      21.491  49.113  46.064  1.00 79.70           O  
ATOM    373  CG  ASP B  50      24.877  52.033  46.108  1.00 79.70           C  
ATOM    374  OD1 ASP B  50      24.219  52.846  45.423  1.00 79.70           O  
ATOM    375  OD2 ASP B  50      26.108  52.149  46.289  1.00 79.70           O  
ATOM    376  N   ARG B  51      21.862  49.206  48.145  1.00 77.41           N  
ATOM    377  CA  ARG B  51      21.160  47.964  48.455  1.00 77.41           C  
ATOM    378  C   ARG B  51      19.661  48.107  48.214  1.00 77.41           C  
ATOM    379  CB  ARG B  51      21.421  47.546  49.903  1.00 77.41           C  
ATOM    380  O   ARG B  51      19.033  47.219  47.636  1.00 77.41           O  
ATOM    381  CG  ARG B  51      21.575  46.045  50.093  1.00 77.41           C  
ATOM    382  CD  ARG B  51      21.792  45.680  51.555  1.00 77.41           C  
ATOM    383  NE  ARG B  51      21.765  44.235  51.759  1.00 77.41           N  
ATOM    384  NH1 ARG B  51      22.645  44.313  53.894  1.00 77.41           N  
ATOM    385  NH2 ARG B  51      22.103  42.298  52.946  1.00 77.41           N  
ATOM    386  CZ  ARG B  51      22.171  43.619  52.866  1.00 77.41           C  
ATOM    387  N   ASP B  52      19.175  49.218  48.692  1.00 76.27           N  
ATOM    388  CA  ASP B  52      17.746  49.468  48.533  1.00 76.27           C  
ATOM    389  C   ASP B  52      17.388  49.695  47.065  1.00 76.27           C  
ATOM    390  CB  ASP B  52      17.314  50.672  49.372  1.00 76.27           C  
ATOM    391  O   ASP B  52      16.328  49.266  46.606  1.00 76.27           O  
ATOM    392  CG  ASP B  52      17.089  50.327  50.833  1.00 76.27           C  
ATOM    393  OD1 ASP B  52      17.092  49.127  51.184  1.00 76.27           O  
ATOM    394  OD2 ASP B  52      16.904  51.263  51.641  1.00 76.27           O  
ATOM    395  N   ALA B  53      18.174  50.409  46.394  1.00 75.41           N  
ATOM    396  CA  ALA B  53      17.956  50.646  44.969  1.00 75.41           C  
ATOM    397  C   ALA B  53      18.017  49.341  44.180  1.00 75.41           C  
ATOM    398  CB  ALA B  53      18.984  51.639  44.431  1.00 75.41           C  
ATOM    399  O   ALA B  53      17.224  49.127  43.260  1.00 75.41           O  
ATOM    400  N   ALA B  54      18.957  48.473  44.435  1.00 75.73           N  
ATOM    401  CA  ALA B  54      19.085  47.161  43.805  1.00 75.73           C  
ATOM    402  C   ALA B  54      17.863  46.293  44.092  1.00 75.73           C  
ATOM    403  CB  ALA B  54      20.355  46.462  44.285  1.00 75.73           C  
ATOM    404  O   ALA B  54      17.383  45.577  43.210  1.00 75.73           O  
ATOM    405  N   MET B  55      17.431  46.303  45.218  1.00 78.14           N  
ATOM    406  CA  MET B  55      16.240  45.555  45.610  1.00 78.14           C  
ATOM    407  C   MET B  55      15.008  46.066  44.872  1.00 78.14           C  
ATOM    408  CB  MET B  55      16.020  45.646  47.121  1.00 78.14           C  
ATOM    409  O   MET B  55      14.172  45.277  44.429  1.00 78.14           O  
ATOM    410  CG  MET B  55      15.189  44.507  47.690  1.00 78.14           C  
ATOM    411  SD  MET B  55      14.958  44.644  49.505  1.00 78.14           S  
ATOM    412  CE  MET B  55      14.090  43.086  49.835  1.00 78.14           C  
ATOM    413  N   GLN B  56      14.943  47.332  44.733  1.00 73.98           N  
ATOM    414  CA  GLN B  56      13.810  47.918  44.024  1.00 73.98           C  
ATOM    415  C   GLN B  56      13.833  47.543  42.545  1.00 73.98           C  
ATOM    416  CB  GLN B  56      13.806  49.439  44.181  1.00 73.98           C  
ATOM    417  O   GLN B  56      12.784  47.299  41.945  1.00 73.98           O  
ATOM    418  CG  GLN B  56      12.412  50.049  44.232  1.00 73.98           C  
ATOM    419  CD  GLN B  56      12.222  50.982  45.413  1.00 73.98           C  
ATOM    420  NE2 GLN B  56      11.024  51.542  45.540  1.00 73.98           N  
ATOM    421  OE1 GLN B  56      13.145  51.198  46.205  1.00 73.98           O  
ATOM    422  N   ARG B  57      14.942  47.545  41.982  1.00 73.67           N  
ATOM    423  CA  ARG B  57      15.080  47.136  40.588  1.00 73.67           C  
ATOM    424  C   ARG B  57      14.702  45.669  40.408  1.00 73.67           C  
ATOM    425  CB  ARG B  57      16.509  47.373  40.096  1.00 73.67           C  
ATOM    426  O   ARG B  57      14.066  45.304  39.417  1.00 73.67           O  
ATOM    427  CG  ARG B  57      16.768  48.792  39.616  1.00 73.67           C  
ATOM    428  CD  ARG B  57      18.175  48.951  39.058  1.00 73.67           C  
ATOM    429  NE  ARG B  57      18.647  50.328  39.171  1.00 73.67           N  
ATOM    430  NH1 ARG B  57      20.758  49.891  38.341  1.00 73.67           N  
ATOM    431  NH2 ARG B  57      20.188  52.020  38.972  1.00 73.67           N  
ATOM    432  CZ  ARG B  57      19.864  50.743  38.828  1.00 73.67           C  
ATOM    433  N   LYS B  58      15.167  44.776  41.271  1.00 72.66           N  
ATOM    434  CA  LYS B  58      14.807  43.361  41.258  1.00 72.66           C  
ATOM    435  C   LYS B  58      13.301  43.176  41.416  1.00 72.66           C  
ATOM    436  CB  LYS B  58      15.547  42.608  42.365  1.00 72.66           C  
ATOM    437  O   LYS B  58      12.699  42.339  40.739  1.00 72.66           O  
ATOM    438  CG  LYS B  58      15.698  41.117  42.105  1.00 72.66           C  
ATOM    439  CD  LYS B  58      16.542  40.445  43.181  1.00 72.66           C  
ATOM    440  CE  LYS B  58      16.637  38.941  42.960  1.00 72.66           C  
ATOM    441  NZ  LYS B  58      17.460  38.277  44.015  1.00 72.66           N  
ATOM    442  N   LEU B  59      12.721  43.955  42.255  1.00 74.56           N  
ATOM    443  CA  LEU B  59      11.282  43.891  42.484  1.00 74.56           C  
ATOM    444  C   LEU B  59      10.513  44.349  41.249  1.00 74.56           C  
ATOM    445  CB  LEU B  59      10.893  44.751  43.690  1.00 74.56           C  
ATOM    446  O   LEU B  59       9.474  43.777  40.912  1.00 74.56           O  
ATOM    447  CG  LEU B  59      10.774  44.025  45.031  1.00 74.56           C  
ATOM    448  CD1 LEU B  59      11.140  44.963  46.176  1.00 74.56           C  
ATOM    449  CD2 LEU B  59       9.365  43.471  45.216  1.00 74.56           C  
ATOM    450  N   GLU B  60      11.031  45.315  40.604  1.00 73.00           N  
ATOM    451  CA  GLU B  60      10.391  45.806  39.388  1.00 73.00           C  
ATOM    452  C   GLU B  60      10.490  44.782  38.261  1.00 73.00           C  
ATOM    453  CB  GLU B  60      11.015  47.133  38.949  1.00 73.00           C  
ATOM    454  O   GLU B  60       9.536  44.592  37.503  1.00 73.00           O  
ATOM    455  CG  GLU B  60      10.367  48.357  39.581  1.00 73.00           C  
ATOM    456  CD  GLU B  60      11.050  49.661  39.202  1.00 73.00           C  
ATOM    457  OE1 GLU B  60      10.597  50.737  39.655  1.00 73.00           O  
ATOM    458  OE2 GLU B  60      12.044  49.607  38.445  1.00 73.00           O  
ATOM    459  N   LYS B  61      11.604  44.095  38.089  1.00 74.38           N  
ATOM    460  CA  LYS B  61      11.793  43.048  37.090  1.00 74.38           C  
ATOM    461  C   LYS B  61      10.873  41.860  37.357  1.00 74.38           C  
ATOM    462  CB  LYS B  61      13.251  42.587  37.065  1.00 74.38           C  
ATOM    463  O   LYS B  61      10.298  41.292  36.426  1.00 74.38           O  
ATOM    464  CG  LYS B  61      14.054  43.136  35.895  1.00 74.38           C  
ATOM    465  CD  LYS B  61      15.489  42.625  35.913  1.00 74.38           C  
ATOM    466  CE  LYS B  61      16.318  43.243  34.795  1.00 74.38           C  
ATOM    467  NZ  LYS B  61      17.739  42.787  34.842  1.00 74.38           N  
ATOM    468  N   MET B  62      10.783  41.429  38.537  1.00 75.46           N  
ATOM    469  CA  MET B  62       9.897  40.334  38.923  1.00 75.46           C  
ATOM    470  C   MET B  62       8.438  40.703  38.678  1.00 75.46           C  
ATOM    471  CB  MET B  62      10.104  39.967  40.393  1.00 75.46           C  
ATOM    472  O   MET B  62       7.641  39.859  38.265  1.00 75.46           O  
ATOM    473  CG  MET B  62      11.218  38.959  40.623  1.00 75.46           C  
ATOM    474  SD  MET B  62      11.344  38.437  42.378  1.00 75.46           S  
ATOM    475  CE  MET B  62      11.076  36.651  42.200  1.00 75.46           C  
ATOM    476  N   ALA B  63       8.139  41.936  38.996  1.00 73.59           N  
ATOM    477  CA  ALA B  63       6.784  42.420  38.746  1.00 73.59           C  
ATOM    478  C   ALA B  63       6.466  42.412  37.254  1.00 73.59           C  
ATOM    479  CB  ALA B  63       6.607  43.825  39.317  1.00 73.59           C  
ATOM    480  O   ALA B  63       5.375  42.003  36.848  1.00 73.59           O  
ATOM    481  N   ASP B  64       7.442  42.799  36.456  1.00 72.24           N  
ATOM    482  CA  ASP B  64       7.254  42.812  35.009  1.00 72.24           C  
ATOM    483  C   ASP B  64       7.127  41.393  34.459  1.00 72.24           C  
ATOM    484  CB  ASP B  64       8.412  43.540  34.323  1.00 72.24           C  
ATOM    485  O   ASP B  64       6.299  41.133  33.583  1.00 72.24           O  
ATOM    486  CG  ASP B  64       8.219  45.045  34.273  1.00 72.24           C  
ATOM    487  OD1 ASP B  64       7.103  45.528  34.563  1.00 72.24           O  
ATOM    488  OD2 ASP B  64       9.192  45.756  33.937  1.00 72.24           O  
ATOM    489  N   GLN B  65       7.929  40.469  34.852  1.00 74.45           N  
ATOM    490  CA  GLN B  65       7.860  39.069  34.448  1.00 74.45           C  
ATOM    491  C   GLN B  65       6.531  38.442  34.860  1.00 74.45           C  
ATOM    492  CB  GLN B  65       9.023  38.277  35.049  1.00 74.45           C  
ATOM    493  O   GLN B  65       5.941  37.670  34.102  1.00 74.45           O  
ATOM    494  CG  GLN B  65      10.306  38.353  34.232  1.00 74.45           C  
ATOM    495  CD  GLN B  65      11.450  37.584  34.864  1.00 74.45           C  
ATOM    496  NE2 GLN B  65      12.534  37.411  34.115  1.00 74.45           N  
ATOM    497  OE1 GLN B  65      11.362  37.150  36.017  1.00 74.45           O  
ATOM    498  N   ALA B  66       6.177  38.698  36.068  1.00 74.10           N  
ATOM    499  CA  ALA B  66       4.898  38.192  36.560  1.00 74.10           C  
ATOM    500  C   ALA B  66       3.736  38.754  35.745  1.00 74.10           C  
ATOM    501  CB  ALA B  66       4.723  38.535  38.037  1.00 74.10           C  
ATOM    502  O   ALA B  66       2.796  38.029  35.412  1.00 74.10           O  
ATOM    503  N   MET B  67       3.899  40.047  35.446  1.00 71.21           N  
ATOM    504  CA  MET B  67       2.852  40.676  34.645  1.00 71.21           C  
ATOM    505  C   MET B  67       2.807  40.078  33.243  1.00 71.21           C  
ATOM    506  CB  MET B  67       3.071  42.187  34.563  1.00 71.21           C  
ATOM    507  O   MET B  67       1.727  39.866  32.688  1.00 71.21           O  
ATOM    508  CG  MET B  67       2.377  42.969  35.667  1.00 71.21           C  
ATOM    509  SD  MET B  67       1.178  44.195  35.013  1.00 71.21           S  
ATOM    510  CE  MET B  67       2.321  45.434  34.343  1.00 71.21           C  
ATOM    511  N   THR B  68       3.974  39.824  32.614  1.00 68.96           N  
ATOM    512  CA  THR B  68       4.061  39.210  31.294  1.00 68.96           C  
ATOM    513  C   THR B  68       3.474  37.801  31.313  1.00 68.96           C  
ATOM    514  CB  THR B  68       5.518  39.154  30.799  1.00 68.96           C  
ATOM    515  O   THR B  68       2.740  37.417  30.401  1.00 68.96           O  
ATOM    516  CG2 THR B  68       5.585  38.743  29.331  1.00 68.96           C  
ATOM    517  OG1 THR B  68       6.117  40.447  30.949  1.00 68.96           O  
ATOM    518  N   GLN B  69       3.775  37.045  32.284  1.00 70.39           N  
ATOM    519  CA  GLN B  69       3.245  35.694  32.435  1.00 70.39           C  
ATOM    520  C   GLN B  69       1.733  35.716  32.642  1.00 70.39           C  
ATOM    521  CB  GLN B  69       3.924  34.978  33.603  1.00 70.39           C  
ATOM    522  O   GLN B  69       1.016  34.865  32.111  1.00 70.39           O  
ATOM    523  CG  GLN B  69       5.201  34.245  33.216  1.00 70.39           C  
ATOM    524  CD  GLN B  69       5.210  32.798  33.673  1.00 70.39           C  
ATOM    525  NE2 GLN B  69       6.181  32.029  33.191  1.00 70.39           N  
ATOM    526  OE1 GLN B  69       4.351  32.375  34.453  1.00 70.39           O  
ATOM    527  N   MET B  70       1.328  36.635  33.470  1.00 71.12           N  
ATOM    528  CA  MET B  70      -0.105  36.781  33.711  1.00 71.12           C  
ATOM    529  C   MET B  70      -0.836  37.159  32.427  1.00 71.12           C  
ATOM    530  CB  MET B  70      -0.365  37.833  34.790  1.00 71.12           C  
ATOM    531  O   MET B  70      -1.936  36.667  32.166  1.00 71.12           O  
ATOM    532  CG  MET B  70      -0.654  37.245  36.162  1.00 71.12           C  
ATOM    533  SD  MET B  70      -1.037  38.532  37.412  1.00 71.12           S  
ATOM    534  CE  MET B  70      -2.815  38.248  37.630  1.00 71.12           C  
ATOM    535  N   TYR B  71      -0.174  38.035  31.667  1.00 63.95           N  
ATOM    536  CA  TYR B  71      -0.753  38.441  30.392  1.00 63.95           C  
ATOM    537  C   TYR B  71      -0.822  37.266  29.424  1.00 63.95           C  
ATOM    538  CB  TYR B  71       0.060  39.581  29.771  1.00 63.95           C  
ATOM    539  O   TYR B  71      -1.835  37.066  28.751  1.00 63.95           O  
ATOM    540  CG  TYR B  71      -0.546  40.141  28.507  1.00 63.95           C  
ATOM    541  CD1 TYR B  71      -0.090  39.737  27.254  1.00 63.95           C  
ATOM    542  CD2 TYR B  71      -1.574  41.075  28.562  1.00 63.95           C  
ATOM    543  CE1 TYR B  71      -0.643  40.251  26.087  1.00 63.95           C  
ATOM    544  CE2 TYR B  71      -2.136  41.597  27.401  1.00 63.95           C  
ATOM    545  OH  TYR B  71      -2.217  41.691  25.017  1.00 63.95           O  
ATOM    546  CZ  TYR B  71      -1.665  41.179  26.170  1.00 63.95           C  
ATOM    547  N   LYS B  72       0.228  36.461  29.302  1.00 65.85           N  
ATOM    548  CA  LYS B  72       0.267  35.293  28.426  1.00 65.85           C  
ATOM    549  C   LYS B  72      -0.788  34.267  28.830  1.00 65.85           C  
ATOM    550  CB  LYS B  72       1.656  34.653  28.446  1.00 65.85           C  
ATOM    551  O   LYS B  72      -1.462  33.692  27.973  1.00 65.85           O  
ATOM    552  CG  LYS B  72       2.699  35.412  27.640  1.00 65.85           C  
ATOM    553  CD  LYS B  72       4.036  34.681  27.627  1.00 65.85           C  
ATOM    554  CE  LYS B  72       5.086  35.449  26.836  1.00 65.85           C  
ATOM    555  NZ  LYS B  72       6.414  34.766  26.869  1.00 65.85           N  
ATOM    556  N   GLN B  73      -0.891  34.091  30.061  1.00 70.43           N  
ATOM    557  CA  GLN B  73      -1.876  33.150  30.584  1.00 70.43           C  
ATOM    558  C   GLN B  73      -3.297  33.638  30.318  1.00 70.43           C  
ATOM    559  CB  GLN B  73      -1.668  32.932  32.083  1.00 70.43           C  
ATOM    560  O   GLN B  73      -4.176  32.845  29.973  1.00 70.43           O  
ATOM    561  CG  GLN B  73      -2.053  31.538  32.560  1.00 70.43           C  
ATOM    562  CD  GLN B  73      -1.443  31.189  33.905  1.00 70.43           C  
ATOM    563  NE2 GLN B  73      -1.711  29.977  34.381  1.00 70.43           N  
ATOM    564  OE1 GLN B  73      -0.737  32.001  34.511  1.00 70.43           O  
ATOM    565  N   ALA B  74      -3.477  34.928  30.534  1.00 69.92           N  
ATOM    566  CA  ALA B  74      -4.797  35.503  30.289  1.00 69.92           C  
ATOM    567  C   ALA B  74      -5.176  35.397  28.814  1.00 69.92           C  
ATOM    568  CB  ALA B  74      -4.834  36.961  30.741  1.00 69.92           C  
ATOM    569  O   ALA B  74      -6.326  35.101  28.482  1.00 69.92           O  
ATOM    570  N   ARG B  75      -4.175  35.572  27.921  1.00 63.96           N  
ATOM    571  CA  ARG B  75      -4.418  35.473  26.485  1.00 63.96           C  
ATOM    572  C   ARG B  75      -4.724  34.035  26.080  1.00 63.96           C  
ATOM    573  CB  ARG B  75      -3.214  35.995  25.699  1.00 63.96           C  
ATOM    574  O   ARG B  75      -5.587  33.794  25.233  1.00 63.96           O  
ATOM    575  CG  ARG B  75      -3.579  36.645  24.374  1.00 63.96           C  
ATOM    576  CD  ARG B  75      -2.355  37.215  23.669  1.00 63.96           C  
ATOM    577  NE  ARG B  75      -2.688  37.735  22.346  1.00 63.96           N  
ATOM    578  NH1 ARG B  75      -0.552  38.474  21.871  1.00 63.96           N  
ATOM    579  NH2 ARG B  75      -2.234  38.757  20.340  1.00 63.96           N  
ATOM    580  CZ  ARG B  75      -1.824  38.321  21.522  1.00 63.96           C  
ATOM    581  N   SER B  76      -4.013  33.161  26.637  1.00 71.22           N  
ATOM    582  CA  SER B  76      -4.235  31.742  26.379  1.00 71.22           C  
ATOM    583  C   SER B  76      -5.622  31.306  26.840  1.00 71.22           C  
ATOM    584  CB  SER B  76      -3.168  30.897  27.076  1.00 71.22           C  
ATOM    585  O   SER B  76      -6.292  30.527  26.159  1.00 71.22           O  
ATOM    586  OG  SER B  76      -3.597  30.512  28.371  1.00 71.22           O  
ATOM    587  N   GLU B  77      -6.020  31.851  27.950  1.00 73.61           N  
ATOM    588  CA  GLU B  77      -7.338  31.524  28.486  1.00 73.61           C  
ATOM    589  C   GLU B  77      -8.448  32.127  27.630  1.00 73.61           C  
ATOM    590  CB  GLU B  77      -7.466  32.010  29.932  1.00 73.61           C  
ATOM    591  O   GLU B  77      -9.502  31.515  27.450  1.00 73.61           O  
ATOM    592  CG  GLU B  77      -7.030  30.983  30.967  1.00 73.61           C  
ATOM    593  CD  GLU B  77      -7.329  31.407  32.396  1.00 73.61           C  
ATOM    594  OE1 GLU B  77      -7.070  30.615  33.331  1.00 73.61           O  
ATOM    595  OE2 GLU B  77      -7.826  32.540  32.583  1.00 73.61           O  
ATOM    596  N   ASP B  78      -8.151  33.267  27.152  1.00 73.34           N  
ATOM    597  CA  ASP B  78      -9.116  33.912  26.267  1.00 73.34           C  
ATOM    598  C   ASP B  78      -9.269  33.134  24.962  1.00 73.34           C  
ATOM    599  CB  ASP B  78      -8.695  35.354  25.973  1.00 73.34           C  
ATOM    600  O   ASP B  78     -10.387  32.923  24.486  1.00 73.34           O  
ATOM    601  CG  ASP B  78      -9.867  36.254  25.623  1.00 73.34           C  
ATOM    602  OD1 ASP B  78     -10.952  36.106  26.227  1.00 73.34           O  
ATOM    603  OD2 ASP B  78      -9.705  37.117  24.733  1.00 73.34           O  
ATOM    604  N   LYS B  79      -8.151  32.692  24.415  1.00 72.82           N  
ATOM    605  CA  LYS B  79      -8.176  31.917  23.178  1.00 72.82           C  
ATOM    606  C   LYS B  79      -8.871  30.575  23.384  1.00 72.82           C  
ATOM    607  CB  LYS B  79      -6.756  31.697  22.653  1.00 72.82           C  
ATOM    608  O   LYS B  79      -9.647  30.134  22.533  1.00 72.82           O  
ATOM    609  CG  LYS B  79      -6.127  32.935  22.032  1.00 72.82           C  
ATOM    610  CD  LYS B  79      -4.747  32.635  21.461  1.00 72.82           C  
ATOM    611  CE  LYS B  79      -4.085  33.889  20.907  1.00 72.82           C  
ATOM    612  NZ  LYS B  79      -2.705  33.612  20.406  1.00 72.82           N  
ATOM    613  N   ARG B  80      -8.601  29.980  24.488  1.00 74.83           N  
ATOM    614  CA  ARG B  80      -9.230  28.713  24.844  1.00 74.83           C  
ATOM    615  C   ARG B  80     -10.743  28.866  24.958  1.00 74.83           C  
ATOM    616  CB  ARG B  80      -8.657  28.177  26.158  1.00 74.83           C  
ATOM    617  O   ARG B  80     -11.497  28.015  24.481  1.00 74.83           O  
ATOM    618  CG  ARG B  80      -8.922  26.697  26.387  1.00 74.83           C  
ATOM    619  CD  ARG B  80      -8.282  26.203  27.677  1.00 74.83           C  
ATOM    620  NE  ARG B  80      -8.995  25.054  28.227  1.00 74.83           N  
ATOM    621  NH1 ARG B  80      -7.343  24.490  29.739  1.00 74.83           N  
ATOM    622  NH2 ARG B  80      -9.265  23.247  29.619  1.00 74.83           N  
ATOM    623  CZ  ARG B  80      -8.533  24.266  29.194  1.00 74.83           C  
ATOM    624  N   ALA B  81     -11.110  29.890  25.579  1.00 77.37           N  
ATOM    625  CA  ALA B  81     -12.537  30.142  25.759  1.00 77.37           C  
ATOM    626  C   ALA B  81     -13.231  30.354  24.417  1.00 77.37           C  
ATOM    627  CB  ALA B  81     -12.754  31.353  26.663  1.00 77.37           C  
ATOM    628  O   ALA B  81     -14.351  29.881  24.208  1.00 77.37           O  
ATOM    629  N   LYS B  82     -12.535  30.972  23.539  1.00 77.43           N  
ATOM    630  CA  LYS B  82     -13.097  31.228  22.216  1.00 77.43           C  
ATOM    631  C   LYS B  82     -13.239  29.934  21.420  1.00 77.43           C  
ATOM    632  CB  LYS B  82     -12.228  32.224  21.447  1.00 77.43           C  
ATOM    633  O   LYS B  82     -14.263  29.707  20.772  1.00 77.43           O  
ATOM    634  CG  LYS B  82     -12.527  33.681  21.765  1.00 77.43           C  
ATOM    635  CD  LYS B  82     -11.666  34.623  20.934  1.00 77.43           C  
ATOM    636  CE  LYS B  82     -11.898  36.079  21.316  1.00 77.43           C  
ATOM    637  NZ  LYS B  82     -10.999  37.001  20.559  1.00 77.43           N  
ATOM    638  N   VAL B  83     -12.209  29.148  21.514  1.00 78.99           N  
ATOM    639  CA  VAL B  83     -12.218  27.889  20.776  1.00 78.99           C  
ATOM    640  C   VAL B  83     -13.247  26.940  21.386  1.00 78.99           C  
ATOM    641  CB  VAL B  83     -10.822  27.226  20.767  1.00 78.99           C  
ATOM    642  O   VAL B  83     -13.972  26.253  20.662  1.00 78.99           O  
ATOM    643  CG1 VAL B  83     -10.893  25.825  20.162  1.00 78.99           C  
ATOM    644  CG2 VAL B  83      -9.825  28.093  20.000  1.00 78.99           C  
ATOM    645  N   THR B  84     -13.297  26.956  22.682  1.00 81.14           N  
ATOM    646  CA  THR B  84     -14.255  26.107  23.382  1.00 81.14           C  
ATOM    647  C   THR B  84     -15.686  26.505  23.031  1.00 81.14           C  
ATOM    648  CB  THR B  84     -14.058  26.182  24.907  1.00 81.14           C  
ATOM    649  O   THR B  84     -16.523  25.646  22.747  1.00 81.14           O  
ATOM    650  CG2 THR B  84     -14.961  25.186  25.628  1.00 81.14           C  
ATOM    651  OG1 THR B  84     -12.692  25.886  25.221  1.00 81.14           O  
ATOM    652  N   SER B  85     -15.906  27.777  23.004  1.00 78.96           N  
ATOM    653  CA  SER B  85     -17.236  28.276  22.668  1.00 78.96           C  
ATOM    654  C   SER B  85     -17.609  27.934  21.230  1.00 78.96           C  
ATOM    655  CB  SER B  85     -17.309  29.790  22.876  1.00 78.96           C  
ATOM    656  O   SER B  85     -18.747  27.551  20.952  1.00 78.96           O  
ATOM    657  OG  SER B  85     -18.653  30.237  22.850  1.00 78.96           O  
ATOM    658  N   ALA B  86     -16.671  28.039  20.380  1.00 79.70           N  
ATOM    659  CA  ALA B  86     -16.903  27.731  18.972  1.00 79.70           C  
ATOM    660  C   ALA B  86     -17.220  26.251  18.778  1.00 79.70           C  
ATOM    661  CB  ALA B  86     -15.689  28.126  18.134  1.00 79.70           C  
ATOM    662  O   ALA B  86     -18.136  25.899  18.031  1.00 79.70           O  
ATOM    663  N   MET B  87     -16.544  25.455  19.451  1.00 78.86           N  
ATOM    664  CA  MET B  87     -16.751  24.014  19.335  1.00 78.86           C  
ATOM    665  C   MET B  87     -18.089  23.606  19.942  1.00 78.86           C  
ATOM    666  CB  MET B  87     -15.614  23.250  20.015  1.00 78.86           C  
ATOM    667  O   MET B  87     -18.780  22.738  19.406  1.00 78.86           O  
ATOM    668  CG  MET B  87     -14.326  23.221  19.208  1.00 78.86           C  
ATOM    669  SD  MET B  87     -13.047  22.143  19.963  1.00 78.86           S  
ATOM    670  CE  MET B  87     -12.301  23.307  21.138  1.00 78.86           C  
ATOM    671  N   GLN B  88     -18.378  24.233  21.038  1.00 78.87           N  
ATOM    672  CA  GLN B  88     -19.671  23.972  21.662  1.00 78.87           C  
ATOM    673  C   GLN B  88     -20.818  24.376  20.740  1.00 78.87           C  
ATOM    674  CB  GLN B  88     -19.783  24.711  22.996  1.00 78.87           C  
ATOM    675  O   GLN B  88     -21.810  23.653  20.621  1.00 78.87           O  
ATOM    676  CG  GLN B  88     -19.161  23.964  24.168  1.00 78.87           C  
ATOM    677  CD  GLN B  88     -19.202  24.759  25.459  1.00 78.87           C  
ATOM    678  NE2 GLN B  88     -18.939  24.089  26.576  1.00 78.87           N  
ATOM    679  OE1 GLN B  88     -19.468  25.965  25.453  1.00 78.87           O  
ATOM    680  N   THR B  89     -20.575  25.479  20.102  1.00 77.47           N  
ATOM    681  CA  THR B  89     -21.588  25.947  19.163  1.00 77.47           C  
ATOM    682  C   THR B  89     -21.737  24.973  17.998  1.00 77.47           C  
ATOM    683  CB  THR B  89     -21.246  27.348  18.624  1.00 77.47           C  
ATOM    684  O   THR B  89     -22.853  24.690  17.557  1.00 77.47           O  
ATOM    685  CG2 THR B  89     -22.361  27.881  17.730  1.00 77.47           C  
ATOM    686  OG1 THR B  89     -21.061  28.245  19.726  1.00 77.47           O  
ATOM    687  N   MET B  90     -20.736  24.541  17.513  1.00 75.26           N  
ATOM    688  CA  MET B  90     -20.755  23.577  16.417  1.00 75.26           C  
ATOM    689  C   MET B  90     -21.489  22.304  16.824  1.00 75.26           C  
ATOM    690  CB  MET B  90     -19.331  23.240  15.972  1.00 75.26           C  
ATOM    691  O   MET B  90     -22.298  21.777  16.058  1.00 75.26           O  
ATOM    692  CG  MET B  90     -19.268  22.313  14.769  1.00 75.26           C  
ATOM    693  SD  MET B  90     -17.640  21.482  14.606  1.00 75.26           S  
ATOM    694  CE  MET B  90     -16.841  22.575  13.398  1.00 75.26           C  
ATOM    695  N   LEU B  91     -21.110  21.863  17.990  1.00 72.15           N  
ATOM    696  CA  LEU B  91     -21.727  20.641  18.496  1.00 72.15           C  
ATOM    697  C   LEU B  91     -23.240  20.802  18.606  1.00 72.15           C  
ATOM    698  CB  LEU B  91     -21.141  20.270  19.861  1.00 72.15           C  
ATOM    699  O   LEU B  91     -23.993  19.899  18.236  1.00 72.15           O  
ATOM    700  CG  LEU B  91     -19.815  19.509  19.844  1.00 72.15           C  
ATOM    701  CD1 LEU B  91     -19.068  19.718  21.158  1.00 72.15           C  
ATOM    702  CD2 LEU B  91     -20.052  18.025  19.588  1.00 72.15           C  
ATOM    703  N   PHE B  92     -23.609  22.055  18.992  1.00 69.97           N  
ATOM    704  CA  PHE B  92     -25.034  22.299  19.180  1.00 69.97           C  
ATOM    705  C   PHE B  92     -25.744  22.425  17.837  1.00 69.97           C  
ATOM    706  CB  PHE B  92     -25.258  23.565  20.013  1.00 69.97           C  
ATOM    707  O   PHE B  92     -26.893  22.001  17.695  1.00 69.97           O  
ATOM    708  CG  PHE B  92     -25.266  23.321  21.498  1.00 69.97           C  
ATOM    709  CD1 PHE B  92     -26.323  22.651  22.101  1.00 69.97           C  
ATOM    710  CD2 PHE B  92     -24.215  23.763  22.291  1.00 69.97           C  
ATOM    711  CE1 PHE B  92     -26.332  22.424  23.476  1.00 69.97           C  
ATOM    712  CE2 PHE B  92     -24.217  23.540  23.665  1.00 69.97           C  
ATOM    713  CZ  PHE B  92     -25.277  22.871  24.255  1.00 69.97           C  
ATOM    714  N   THR B  93     -25.046  22.963  16.872  1.00 66.25           N  
ATOM    715  CA  THR B  93     -25.609  23.071  15.531  1.00 66.25           C  
ATOM    716  C   THR B  93     -25.799  21.690  14.911  1.00 66.25           C  
ATOM    717  CB  THR B  93     -24.715  23.929  14.617  1.00 66.25           C  
ATOM    718  O   THR B  93     -26.802  21.438  14.238  1.00 66.25           O  
ATOM    719  CG2 THR B  93     -25.390  24.189  13.274  1.00 66.25           C  
ATOM    720  OG1 THR B  93     -24.451  25.183  15.257  1.00 66.25           O  
ATOM    721  N   MET B  94     -24.992  20.928  15.188  1.00 65.56           N  
ATOM    722  CA  MET B  94     -25.056  19.570  14.657  1.00 65.56           C  
ATOM    723  C   MET B  94     -26.214  18.797  15.278  1.00 65.56           C  
ATOM    724  CB  MET B  94     -23.740  18.831  14.907  1.00 65.56           C  
ATOM    725  O   MET B  94     -26.869  18.001  14.603  1.00 65.56           O  
ATOM    726  CG  MET B  94     -22.612  19.259  13.983  1.00 65.56           C  
ATOM    727  SD  MET B  94     -21.442  17.893  13.621  1.00 65.56           S  
ATOM    728  CE  MET B  94     -21.163  18.170  11.850  1.00 65.56           C  
ATOM    729  N   LEU B  95     -26.559  19.061  16.499  1.00 60.99           N  
ATOM    730  CA  LEU B  95     -27.651  18.433  17.234  1.00 60.99           C  
ATOM    731  C   LEU B  95     -28.995  18.750  16.586  1.00 60.99           C  
ATOM    732  CB  LEU B  95     -27.652  18.896  18.693  1.00 60.99           C  
ATOM    733  O   LEU B  95     -29.883  17.895  16.537  1.00 60.99           O  
ATOM    734  CG  LEU B  95     -26.633  18.228  19.617  1.00 60.99           C  
ATOM    735  CD1 LEU B  95     -26.448  19.053  20.886  1.00 60.99           C  
ATOM    736  CD2 LEU B  95     -27.069  16.807  19.956  1.00 60.99           C  
ATOM    737  N   ARG B  96     -28.983  19.885  16.071  1.00 56.61           N  
ATOM    738  CA  ARG B  96     -30.238  20.349  15.490  1.00 56.61           C  
ATOM    739  C   ARG B  96     -30.512  19.659  14.158  1.00 56.61           C  
ATOM    740  CB  ARG B  96     -30.214  21.867  15.298  1.00 56.61           C  
ATOM    741  O   ARG B  96     -31.669  19.498  13.762  1.00 56.61           O  
ATOM    742  CG  ARG B  96     -30.602  22.651  16.542  1.00 56.61           C  
ATOM    743  CD  ARG B  96     -30.662  24.147  16.270  1.00 56.61           C  
ATOM    744  NE  ARG B  96     -31.558  24.829  17.199  1.00 56.61           N  
ATOM    745  NH1 ARG B  96     -30.761  26.948  16.738  1.00 56.61           N  
ATOM    746  NH2 ARG B  96     -32.442  26.659  18.270  1.00 56.61           N  
ATOM    747  CZ  ARG B  96     -31.585  26.144  17.400  1.00 56.61           C  
ATOM    748  N   LYS B  97     -29.574  18.931  13.732  1.00 60.89           N  
ATOM    749  CA  LYS B  97     -29.721  18.378  12.388  1.00 60.89           C  
ATOM    750  C   LYS B  97     -29.977  16.875  12.438  1.00 60.89           C  
ATOM    751  CB  LYS B  97     -28.476  18.670  11.548  1.00 60.89           C  
ATOM    752  O   LYS B  97     -30.398  16.278  11.444  1.00 60.89           O  
ATOM    753  CG  LYS B  97     -28.312  20.135  11.173  1.00 60.89           C  
ATOM    754  CD  LYS B  97     -27.094  20.352  10.285  1.00 60.89           C  
ATOM    755  CE  LYS B  97     -26.914  21.821   9.929  1.00 60.89           C  
ATOM    756  NZ  LYS B  97     -25.692  22.045   9.100  1.00 60.89           N  
ATOM    757  N   LEU B  98     -29.949  16.289  13.542  1.00 61.61           N  
ATOM    758  CA  LEU B  98     -30.099  14.843  13.667  1.00 61.61           C  
ATOM    759  C   LEU B  98     -31.567  14.459  13.813  1.00 61.61           C  
ATOM    760  CB  LEU B  98     -29.301  14.323  14.866  1.00 61.61           C  
ATOM    761  O   LEU B  98     -32.309  15.097  14.563  1.00 61.61           O  
ATOM    762  CG  LEU B  98     -27.932  13.716  14.558  1.00 61.61           C  
ATOM    763  CD1 LEU B  98     -26.906  14.172  15.590  1.00 61.61           C  
ATOM    764  CD2 LEU B  98     -28.018  12.194  14.519  1.00 61.61           C  
ATOM    765  N   ASP B  99     -32.115  13.713  12.822  1.00 63.45           N  
ATOM    766  CA  ASP B  99     -33.428  13.102  13.005  1.00 63.45           C  
ATOM    767  C   ASP B  99     -33.392  12.044  14.105  1.00 63.45           C  
ATOM    768  CB  ASP B  99     -33.919  12.483  11.695  1.00 63.45           C  
ATOM    769  O   ASP B  99     -33.090  10.878  13.843  1.00 63.45           O  
ATOM    770  CG  ASP B  99     -35.379  12.069  11.746  1.00 63.45           C  
ATOM    771  OD1 ASP B  99     -35.955  12.000  12.853  1.00 63.45           O  
ATOM    772  OD2 ASP B  99     -35.958  11.805  10.670  1.00 63.45           O  
ATOM    773  N   ASN B 100     -33.716  12.429  15.278  1.00 66.12           N  
ATOM    774  CA  ASN B 100     -33.556  11.611  16.476  1.00 66.12           C  
ATOM    775  C   ASN B 100     -34.444  10.371  16.431  1.00 66.12           C  
ATOM    776  CB  ASN B 100     -33.856  12.433  17.731  1.00 66.12           C  
ATOM    777  O   ASN B 100     -34.046   9.300  16.892  1.00 66.12           O  
ATOM    778  CG  ASN B 100     -32.609  13.044  18.340  1.00 66.12           C  
ATOM    779  ND2 ASN B 100     -32.751  14.234  18.913  1.00 66.12           N  
ATOM    780  OD1 ASN B 100     -31.527  12.453  18.295  1.00 66.12           O  
ATOM    781  N   ASP B 101     -35.540  10.557  15.778  1.00 67.33           N  
ATOM    782  CA  ASP B 101     -36.460   9.426  15.713  1.00 67.33           C  
ATOM    783  C   ASP B 101     -35.909   8.321  14.815  1.00 67.33           C  
ATOM    784  CB  ASP B 101     -37.832   9.879  15.208  1.00 67.33           C  
ATOM    785  O   ASP B 101     -35.930   7.145  15.185  1.00 67.33           O  
ATOM    786  CG  ASP B 101     -38.616  10.663  16.245  1.00 67.33           C  
ATOM    787  OD1 ASP B 101     -38.359  10.499  17.457  1.00 67.33           O  
ATOM    788  OD2 ASP B 101     -39.502  11.451  15.847  1.00 67.33           O  
ATOM    789  N   ALA B 102     -35.417   8.755  13.673  1.00 67.68           N  
ATOM    790  CA  ALA B 102     -34.846   7.789  12.737  1.00 67.68           C  
ATOM    791  C   ALA B 102     -33.604   7.125  13.324  1.00 67.68           C  
ATOM    792  CB  ALA B 102     -34.507   8.468  11.413  1.00 67.68           C  
ATOM    793  O   ALA B 102     -33.418   5.913  13.190  1.00 67.68           O  
ATOM    794  N   LEU B 103     -32.871   7.867  14.002  1.00 71.75           N  
ATOM    795  CA  LEU B 103     -31.652   7.368  14.629  1.00 71.75           C  
ATOM    796  C   LEU B 103     -31.978   6.369  15.734  1.00 71.75           C  
ATOM    797  CB  LEU B 103     -30.829   8.526  15.198  1.00 71.75           C  
ATOM    798  O   LEU B 103     -31.317   5.336  15.858  1.00 71.75           O  
ATOM    799  CG  LEU B 103     -29.330   8.273  15.371  1.00 71.75           C  
ATOM    800  CD1 LEU B 103     -28.567   8.751  14.140  1.00 71.75           C  
ATOM    801  CD2 LEU B 103     -28.813   8.963  16.629  1.00 71.75           C  
ATOM    802  N   ASN B 104     -33.052   6.683  16.490  1.00 75.61           N  
ATOM    803  CA  ASN B 104     -33.464   5.803  17.578  1.00 75.61           C  
ATOM    804  C   ASN B 104     -33.925   4.445  17.056  1.00 75.61           C  
ATOM    805  CB  ASN B 104     -34.572   6.457  18.407  1.00 75.61           C  
ATOM    806  O   ASN B 104     -33.656   3.414  17.674  1.00 75.61           O  
ATOM    807  CG  ASN B 104     -34.038   7.480  19.390  1.00 75.61           C  
ATOM    808  ND2 ASN B 104     -34.878   8.439  19.762  1.00 75.61           N  
ATOM    809  OD1 ASN B 104     -32.881   7.410  19.811  1.00 75.61           O  
ATOM    810  N   ASN B 105     -34.496   4.508  15.955  1.00 72.19           N  
ATOM    811  CA  ASN B 105     -34.969   3.265  15.355  1.00 72.19           C  
ATOM    812  C   ASN B 105     -33.808   2.364  14.944  1.00 72.19           C  
ATOM    813  CB  ASN B 105     -35.867   3.557  14.151  1.00 72.19           C  
ATOM    814  O   ASN B 105     -33.861   1.148  15.138  1.00 72.19           O  
ATOM    815  CG  ASN B 105     -37.342   3.452  14.483  1.00 72.19           C  
ATOM    816  ND2 ASN B 105     -38.187   3.981  13.606  1.00 72.19           N  
ATOM    817  OD1 ASN B 105     -37.720   2.901  15.521  1.00 72.19           O  
ATOM    818  N   ILE B 106     -32.758   2.909  14.479  1.00 74.41           N  
ATOM    819  CA  ILE B 106     -31.613   2.148  13.992  1.00 74.41           C  
ATOM    820  C   ILE B 106     -30.803   1.622  15.174  1.00 74.41           C  
ATOM    821  CB  ILE B 106     -30.718   3.004  13.068  1.00 74.41           C  
ATOM    822  O   ILE B 106     -30.474   0.434  15.230  1.00 74.41           O  
ATOM    823  CG1 ILE B 106     -31.479   3.388  11.794  1.00 74.41           C  
ATOM    824  CG2 ILE B 106     -29.423   2.259  12.729  1.00 74.41           C  
ATOM    825  CD1 ILE B 106     -30.735   4.373  10.902  1.00 74.41           C  
ATOM    826  N   ILE B 107     -30.568   2.450  16.126  1.00 72.15           N  
ATOM    827  CA  ILE B 107     -29.673   2.128  17.233  1.00 72.15           C  
ATOM    828  C   ILE B 107     -30.341   1.113  18.158  1.00 72.15           C  
ATOM    829  CB  ILE B 107     -29.275   3.394  18.025  1.00 72.15           C  
ATOM    830  O   ILE B 107     -29.681   0.212  18.680  1.00 72.15           O  
ATOM    831  CG1 ILE B 107     -28.406   4.314  17.159  1.00 72.15           C  
ATOM    832  CG2 ILE B 107     -28.551   3.016  19.320  1.00 72.15           C  
ATOM    833  CD1 ILE B 107     -28.063   5.642  17.819  1.00 72.15           C  
ATOM    834  N   ASN B 108     -31.676   1.238  18.323  1.00 72.26           N  
ATOM    835  CA  ASN B 108     -32.410   0.315  19.182  1.00 72.26           C  
ATOM    836  C   ASN B 108     -32.416  -1.099  18.608  1.00 72.26           C  
ATOM    837  CB  ASN B 108     -33.843   0.807  19.397  1.00 72.26           C  
ATOM    838  O   ASN B 108     -32.500  -2.076  19.355  1.00 72.26           O  
ATOM    839  CG  ASN B 108     -33.919   1.991  20.341  1.00 72.26           C  
ATOM    840  ND2 ASN B 108     -35.004   2.750  20.253  1.00 72.26           N  
ATOM    841  OD1 ASN B 108     -33.009   2.221  21.141  1.00 72.26           O  
ATOM    842  N   ASN B 109     -32.196  -1.101  17.338  1.00 69.26           N  
ATOM    843  CA  ASN B 109     -32.204  -2.404  16.680  1.00 69.26           C  
ATOM    844  C   ASN B 109     -30.790  -2.945  16.490  1.00 69.26           C  
ATOM    845  CB  ASN B 109     -32.926  -2.321  15.334  1.00 69.26           C  
ATOM    846  O   ASN B 109     -30.609  -4.077  16.039  1.00 69.26           O  
ATOM    847  CG  ASN B 109     -34.421  -2.117  15.485  1.00 69.26           C  
ATOM    848  ND2 ASN B 109     -34.989  -1.254  14.650  1.00 69.26           N  
ATOM    849  OD1 ASN B 109     -35.060  -2.729  16.345  1.00 69.26           O  
ATOM    850  N   ALA B 110     -29.886  -2.121  16.855  1.00 76.23           N  
ATOM    851  CA  ALA B 110     -28.491  -2.507  16.659  1.00 76.23           C  
ATOM    852  C   ALA B 110     -28.005  -3.403  17.795  1.00 76.23           C  
ATOM    853  CB  ALA B 110     -27.607  -1.267  16.549  1.00 76.23           C  
ATOM    854  O   ALA B 110     -28.475  -3.288  18.929  1.00 76.23           O  
ATOM    855  N   ARG B 111     -27.215  -4.361  17.479  1.00 68.22           N  
ATOM    856  CA  ARG B 111     -26.565  -5.191  18.488  1.00 68.22           C  
ATOM    857  C   ARG B 111     -25.644  -4.357  19.373  1.00 68.22           C  
ATOM    858  CB  ARG B 111     -25.773  -6.321  17.827  1.00 68.22           C  
ATOM    859  O   ARG B 111     -24.692  -3.744  18.884  1.00 68.22           O  
ATOM    860  CG  ARG B 111     -25.368  -7.431  18.783  1.00 68.22           C  
ATOM    861  CD  ARG B 111     -24.603  -8.538  18.071  1.00 68.22           C  
ATOM    862  NE  ARG B 111     -24.101  -9.537  19.010  1.00 68.22           N  
ATOM    863  NH1 ARG B 111     -23.039 -10.814  17.405  1.00 68.22           N  
ATOM    864  NH2 ARG B 111     -22.966 -11.441  19.608  1.00 68.22           N  
ATOM    865  CZ  ARG B 111     -23.370 -10.595  18.672  1.00 68.22           C  
ATOM    866  N   ASP B 112     -25.790  -4.338  20.669  1.00 72.68           N  
ATOM    867  CA  ASP B 112     -24.989  -3.605  21.645  1.00 72.68           C  
ATOM    868  C   ASP B 112     -25.050  -2.101  21.387  1.00 72.68           C  
ATOM    869  CB  ASP B 112     -23.537  -4.085  21.616  1.00 72.68           C  
ATOM    870  O   ASP B 112     -24.144  -1.362  21.776  1.00 72.68           O  
ATOM    871  CG  ASP B 112     -23.375  -5.516  22.100  1.00 72.68           C  
ATOM    872  OD1 ASP B 112     -24.157  -5.957  22.970  1.00 72.68           O  
ATOM    873  OD2 ASP B 112     -22.456  -6.206  21.609  1.00 72.68           O  
ATOM    874  N   GLY B 113     -26.032  -1.746  20.536  1.00 80.66           N  
ATOM    875  CA  GLY B 113     -26.250  -0.336  20.254  1.00 80.66           C  
ATOM    876  C   GLY B 113     -25.208   0.254  19.323  1.00 80.66           C  
ATOM    877  O   GLY B 113     -25.025   1.473  19.280  1.00 80.66           O  
ATOM    878  N   CYS B 114     -24.505  -0.628  18.635  1.00 86.54           N  
ATOM    879  CA  CYS B 114     -23.416  -0.185  17.772  1.00 86.54           C  
ATOM    880  C   CYS B 114     -23.732  -0.466  16.308  1.00 86.54           C  
ATOM    881  CB  CYS B 114     -22.109  -0.874  18.162  1.00 86.54           C  
ATOM    882  O   CYS B 114     -24.213  -1.548  15.969  1.00 86.54           O  
ATOM    883  SG  CYS B 114     -20.633  -0.054  17.520  1.00 86.54           S  
ATOM    884  N   VAL B 115     -23.599   0.486  15.471  1.00 88.71           N  
ATOM    885  CA  VAL B 115     -23.830   0.329  14.038  1.00 88.71           C  
ATOM    886  C   VAL B 115     -22.716   1.021  13.257  1.00 88.71           C  
ATOM    887  CB  VAL B 115     -25.206   0.895  13.620  1.00 88.71           C  
ATOM    888  O   VAL B 115     -22.108   1.977  13.744  1.00 88.71           O  
ATOM    889  CG1 VAL B 115     -26.337   0.051  14.203  1.00 88.71           C  
ATOM    890  CG2 VAL B 115     -25.339   2.352  14.061  1.00 88.71           C  
ATOM    891  N   PRO B 116     -22.483   0.536  12.067  1.00 89.35           N  
ATOM    892  CA  PRO B 116     -21.538   1.276  11.227  1.00 89.35           C  
ATOM    893  C   PRO B 116     -22.036   2.675  10.870  1.00 89.35           C  
ATOM    894  CB  PRO B 116     -21.419   0.403   9.976  1.00 89.35           C  
ATOM    895  O   PRO B 116     -23.228   2.863  10.616  1.00 89.35           O  
ATOM    896  CG  PRO B 116     -22.030  -0.905  10.363  1.00 89.35           C  
ATOM    897  CD  PRO B 116     -23.000  -0.665  11.485  1.00 89.35           C  
ATOM    898  N   LEU B 117     -21.171   3.616  10.868  1.00 88.58           N  
ATOM    899  CA  LEU B 117     -21.518   5.008  10.606  1.00 88.58           C  
ATOM    900  C   LEU B 117     -22.192   5.153   9.245  1.00 88.58           C  
ATOM    901  CB  LEU B 117     -20.270   5.892  10.667  1.00 88.58           C  
ATOM    902  O   LEU B 117     -23.144   5.924   9.098  1.00 88.58           O  
ATOM    903  CG  LEU B 117     -20.463   7.364  10.299  1.00 88.58           C  
ATOM    904  CD1 LEU B 117     -21.365   8.051  11.319  1.00 88.58           C  
ATOM    905  CD2 LEU B 117     -19.116   8.073  10.205  1.00 88.58           C  
ATOM    906  N   ASN B 118     -21.766   4.328   8.310  1.00 83.28           N  
ATOM    907  CA  ASN B 118     -22.221   4.454   6.930  1.00 83.28           C  
ATOM    908  C   ASN B 118     -23.708   4.135   6.798  1.00 83.28           C  
ATOM    909  CB  ASN B 118     -21.400   3.549   6.009  1.00 83.28           C  
ATOM    910  O   ASN B 118     -24.360   4.578   5.851  1.00 83.28           O  
ATOM    911  CG  ASN B 118     -19.906   3.719   6.204  1.00 83.28           C  
ATOM    912  ND2 ASN B 118     -19.136   2.728   5.772  1.00 83.28           N  
ATOM    913  OD1 ASN B 118     -19.449   4.732   6.739  1.00 83.28           O  
ATOM    914  N   ILE B 119     -24.244   3.442   7.720  1.00 81.62           N  
ATOM    915  CA  ILE B 119     -25.627   2.986   7.638  1.00 81.62           C  
ATOM    916  C   ILE B 119     -26.566   4.107   8.079  1.00 81.62           C  
ATOM    917  CB  ILE B 119     -25.858   1.723   8.498  1.00 81.62           C  
ATOM    918  O   ILE B 119     -27.734   4.139   7.683  1.00 81.62           O  
ATOM    919  CG1 ILE B 119     -25.412   0.470   7.737  1.00 81.62           C  
ATOM    920  CG2 ILE B 119     -27.327   1.616   8.916  1.00 81.62           C  
ATOM    921  CD1 ILE B 119     -26.559  -0.332   7.137  1.00 81.62           C  
ATOM    922  N   ILE B 120     -26.096   5.028   8.828  1.00 82.57           N  
ATOM    923  CA  ILE B 120     -26.941   6.068   9.404  1.00 82.57           C  
ATOM    924  C   ILE B 120     -27.489   6.961   8.293  1.00 82.57           C  
ATOM    925  CB  ILE B 120     -26.169   6.915  10.441  1.00 82.57           C  
ATOM    926  O   ILE B 120     -28.705   7.052   8.104  1.00 82.57           O  
ATOM    927  CG1 ILE B 120     -25.792   6.058  11.655  1.00 82.57           C  
ATOM    928  CG2 ILE B 120     -26.995   8.133  10.865  1.00 82.57           C  
ATOM    929  CD1 ILE B 120     -25.078   6.828  12.758  1.00 82.57           C  
ATOM    930  N   PRO B 121     -26.702   7.564   7.460  1.00 80.90           N  
ATOM    931  CA  PRO B 121     -27.285   8.367   6.382  1.00 80.90           C  
ATOM    932  C   PRO B 121     -28.074   7.525   5.381  1.00 80.90           C  
ATOM    933  CB  PRO B 121     -26.063   9.004   5.716  1.00 80.90           C  
ATOM    934  O   PRO B 121     -29.053   8.004   4.803  1.00 80.90           O  
ATOM    935  CG  PRO B 121     -24.930   8.725   6.651  1.00 80.90           C  
ATOM    936  CD  PRO B 121     -25.373   7.686   7.640  1.00 80.90           C  
ATOM    937  N   LEU B 122     -27.657   6.334   5.214  1.00 80.31           N  
ATOM    938  CA  LEU B 122     -28.305   5.437   4.264  1.00 80.31           C  
ATOM    939  C   LEU B 122     -29.748   5.162   4.673  1.00 80.31           C  
ATOM    940  CB  LEU B 122     -27.533   4.120   4.156  1.00 80.31           C  
ATOM    941  O   LEU B 122     -30.631   5.052   3.819  1.00 80.31           O  
ATOM    942  CG  LEU B 122     -27.181   3.653   2.743  1.00 80.31           C  
ATOM    943  CD1 LEU B 122     -25.706   3.274   2.662  1.00 80.31           C  
ATOM    944  CD2 LEU B 122     -28.063   2.480   2.331  1.00 80.31           C  
ATOM    945  N   THR B 123     -29.974   5.086   5.959  1.00 77.92           N  
ATOM    946  CA  THR B 123     -31.289   4.681   6.443  1.00 77.92           C  
ATOM    947  C   THR B 123     -32.088   5.892   6.915  1.00 77.92           C  
ATOM    948  CB  THR B 123     -31.173   3.661   7.591  1.00 77.92           C  
ATOM    949  O   THR B 123     -33.319   5.846   6.974  1.00 77.92           O  
ATOM    950  CG2 THR B 123     -30.734   2.296   7.071  1.00 77.92           C  
ATOM    951  OG1 THR B 123     -30.210   4.129   8.543  1.00 77.92           O  
ATOM    952  N   THR B 124     -31.473   7.035   7.248  1.00 78.37           N  
ATOM    953  CA  THR B 124     -32.170   8.139   7.898  1.00 78.37           C  
ATOM    954  C   THR B 124     -32.369   9.300   6.928  1.00 78.37           C  
ATOM    955  CB  THR B 124     -31.403   8.630   9.140  1.00 78.37           C  
ATOM    956  O   THR B 124     -33.295  10.098   7.088  1.00 78.37           O  
ATOM    957  CG2 THR B 124     -31.367   7.558  10.224  1.00 78.37           C  
ATOM    958  OG1 THR B 124     -30.060   8.960   8.765  1.00 78.37           O  
ATOM    959  N   ALA B 125     -31.581   9.373   5.852  1.00 79.84           N  
ATOM    960  CA  ALA B 125     -31.635  10.519   4.948  1.00 79.84           C  
ATOM    961  C   ALA B 125     -32.907  10.494   4.106  1.00 79.84           C  
ATOM    962  CB  ALA B 125     -30.404  10.542   4.045  1.00 79.84           C  
ATOM    963  O   ALA B 125     -33.289   9.447   3.576  1.00 79.84           O  
ATOM    964  N   ALA B 126     -33.596  11.588   3.967  1.00 78.85           N  
ATOM    965  CA  ALA B 126     -34.792  11.722   3.139  1.00 78.85           C  
ATOM    966  C   ALA B 126     -34.431  12.140   1.717  1.00 78.85           C  
ATOM    967  CB  ALA B 126     -35.757  12.731   3.758  1.00 78.85           C  
ATOM    968  O   ALA B 126     -35.190  11.888   0.778  1.00 78.85           O  
ATOM    969  N   LYS B 127     -33.292  12.737   1.612  1.00 85.54           N  
ATOM    970  CA  LYS B 127     -32.841  13.251   0.322  1.00 85.54           C  
ATOM    971  C   LYS B 127     -31.564  12.549  -0.133  1.00 85.54           C  
ATOM    972  CB  LYS B 127     -32.611  14.761   0.397  1.00 85.54           C  
ATOM    973  O   LYS B 127     -30.691  12.247   0.684  1.00 85.54           O  
ATOM    974  CG  LYS B 127     -33.797  15.592  -0.071  1.00 85.54           C  
ATOM    975  CD  LYS B 127     -33.498  17.083   0.003  1.00 85.54           C  
ATOM    976  CE  LYS B 127     -34.717  17.917  -0.367  1.00 85.54           C  
ATOM    977  NZ  LYS B 127     -34.451  19.380  -0.225  1.00 85.54           N  
ATOM    978  N   LEU B 128     -31.528  12.188  -1.346  1.00 89.34           N  
ATOM    979  CA  LEU B 128     -30.366  11.565  -1.969  1.00 89.34           C  
ATOM    980  C   LEU B 128     -29.817  12.438  -3.092  1.00 89.34           C  
ATOM    981  CB  LEU B 128     -30.727  10.180  -2.513  1.00 89.34           C  
ATOM    982  O   LEU B 128     -30.570  12.885  -3.960  1.00 89.34           O  
ATOM    983  CG  LEU B 128     -29.656   9.481  -3.353  1.00 89.34           C  
ATOM    984  CD1 LEU B 128     -28.455   9.118  -2.486  1.00 89.34           C  
ATOM    985  CD2 LEU B 128     -30.231   8.240  -4.027  1.00 89.34           C  
ATOM    986  N   MET B 129     -28.613  12.693  -2.991  1.00 91.69           N  
ATOM    987  CA  MET B 129     -27.914  13.408  -4.055  1.00 91.69           C  
ATOM    988  C   MET B 129     -27.025  12.460  -4.853  1.00 91.69           C  
ATOM    989  CB  MET B 129     -27.076  14.549  -3.477  1.00 91.69           C  
ATOM    990  O   MET B 129     -26.209  11.737  -4.279  1.00 91.69           O  
ATOM    991  CG  MET B 129     -26.959  15.752  -4.398  1.00 91.69           C  
ATOM    992  SD  MET B 129     -25.882  17.066  -3.706  1.00 91.69           S  
ATOM    993  CE  MET B 129     -26.534  17.158  -2.016  1.00 91.69           C  
ATOM    994  N   VAL B 130     -27.226  12.425  -6.096  1.00 92.40           N  
ATOM    995  CA  VAL B 130     -26.441  11.545  -6.956  1.00 92.40           C  
ATOM    996  C   VAL B 130     -25.644  12.379  -7.957  1.00 92.40           C  
ATOM    997  CB  VAL B 130     -27.338  10.531  -7.701  1.00 92.40           C  
ATOM    998  O   VAL B 130     -26.207  13.219  -8.662  1.00 92.40           O  
ATOM    999  CG1 VAL B 130     -26.489   9.553  -8.511  1.00 92.40           C  
ATOM   1000  CG2 VAL B 130     -28.228   9.780  -6.712  1.00 92.40           C  
ATOM   1001  N   VAL B 131     -24.389  12.204  -7.986  1.00 91.32           N  
ATOM   1002  CA  VAL B 131     -23.523  12.889  -8.940  1.00 91.32           C  
ATOM   1003  C   VAL B 131     -23.137  11.933 -10.066  1.00 91.32           C  
ATOM   1004  CB  VAL B 131     -22.255  13.448  -8.257  1.00 91.32           C  
ATOM   1005  O   VAL B 131     -22.486  10.913  -9.827  1.00 91.32           O  
ATOM   1006  CG1 VAL B 131     -21.428  14.270  -9.243  1.00 91.32           C  
ATOM   1007  CG2 VAL B 131     -22.633  14.290  -7.039  1.00 91.32           C  
ATOM   1008  N   ILE B 132     -23.413  12.275 -11.257  1.00 92.05           N  
ATOM   1009  CA  ILE B 132     -23.222  11.398 -12.407  1.00 92.05           C  
ATOM   1010  C   ILE B 132     -22.296  12.068 -13.420  1.00 92.05           C  
ATOM   1011  CB  ILE B 132     -24.570  11.037 -13.071  1.00 92.05           C  
ATOM   1012  O   ILE B 132     -22.599  13.151 -13.926  1.00 92.05           O  
ATOM   1013  CG1 ILE B 132     -25.528  10.430 -12.040  1.00 92.05           C  
ATOM   1014  CG2 ILE B 132     -24.353  10.079 -14.247  1.00 92.05           C  
ATOM   1015  CD1 ILE B 132     -26.942  10.212 -12.561  1.00 92.05           C  
ATOM   1016  N   PRO B 133     -21.203  11.419 -13.871  1.00 88.98           N  
ATOM   1017  CA  PRO B 133     -20.150  12.039 -14.678  1.00 88.98           C  
ATOM   1018  C   PRO B 133     -20.496  12.089 -16.164  1.00 88.98           C  
ATOM   1019  CB  PRO B 133     -18.938  11.136 -14.430  1.00 88.98           C  
ATOM   1020  O   PRO B 133     -19.996  12.953 -16.889  1.00 88.98           O  
ATOM   1021  CG  PRO B 133     -19.516   9.849 -13.936  1.00 88.98           C  
ATOM   1022  CD  PRO B 133     -20.859  10.132 -13.326  1.00 88.98           C  
ATOM   1023  N   ASP B 134     -21.294  11.121 -16.633  1.00 90.61           N  
ATOM   1024  CA  ASP B 134     -21.548  11.045 -18.069  1.00 90.61           C  
ATOM   1025  C   ASP B 134     -22.885  10.366 -18.355  1.00 90.61           C  
ATOM   1026  CB  ASP B 134     -20.416  10.297 -18.776  1.00 90.61           C  
ATOM   1027  O   ASP B 134     -23.550   9.881 -17.437  1.00 90.61           O  
ATOM   1028  CG  ASP B 134     -20.162   8.918 -18.192  1.00 90.61           C  
ATOM   1029  OD1 ASP B 134     -21.112   8.111 -18.097  1.00 90.61           O  
ATOM   1030  OD2 ASP B 134     -19.002   8.636 -17.822  1.00 90.61           O  
ATOM   1031  N   TYR B 135     -23.251  10.400 -19.648  1.00 91.62           N  
ATOM   1032  CA  TYR B 135     -24.552   9.887 -20.063  1.00 91.62           C  
ATOM   1033  C   TYR B 135     -24.633   8.379 -19.858  1.00 91.62           C  
ATOM   1034  CB  TYR B 135     -24.822  10.229 -21.531  1.00 91.62           C  
ATOM   1035  O   TYR B 135     -25.658   7.862 -19.408  1.00 91.62           O  
ATOM   1036  CG  TYR B 135     -26.118   9.663 -22.058  1.00 91.62           C  
ATOM   1037  CD1 TYR B 135     -26.123   8.570 -22.922  1.00 91.62           C  
ATOM   1038  CD2 TYR B 135     -27.339  10.221 -21.695  1.00 91.62           C  
ATOM   1039  CE1 TYR B 135     -27.315   8.046 -23.412  1.00 91.62           C  
ATOM   1040  CE2 TYR B 135     -28.537   9.705 -22.179  1.00 91.62           C  
ATOM   1041  OH  TYR B 135     -29.698   8.105 -23.516  1.00 91.62           O  
ATOM   1042  CZ  TYR B 135     -28.515   8.619 -23.035  1.00 91.62           C  
ATOM   1043  N   ASN B 136     -23.556   7.631 -20.142  1.00 90.54           N  
ATOM   1044  CA  ASN B 136     -23.549   6.180 -19.995  1.00 90.54           C  
ATOM   1045  C   ASN B 136     -23.808   5.761 -18.551  1.00 90.54           C  
ATOM   1046  CB  ASN B 136     -22.223   5.597 -20.488  1.00 90.54           C  
ATOM   1047  O   ASN B 136     -24.561   4.819 -18.298  1.00 90.54           O  
ATOM   1048  CG  ASN B 136     -22.212   5.354 -21.984  1.00 90.54           C  
ATOM   1049  ND2 ASN B 136     -21.019   5.234 -22.557  1.00 90.54           N  
ATOM   1050  OD1 ASN B 136     -23.265   5.276 -22.621  1.00 90.54           O  
ATOM   1051  N   THR B 137     -23.224   6.438 -17.670  1.00 90.34           N  
ATOM   1052  CA  THR B 137     -23.428   6.162 -16.252  1.00 90.34           C  
ATOM   1053  C   THR B 137     -24.851   6.517 -15.831  1.00 90.34           C  
ATOM   1054  CB  THR B 137     -22.423   6.938 -15.382  1.00 90.34           C  
ATOM   1055  O   THR B 137     -25.451   5.824 -15.007  1.00 90.34           O  
ATOM   1056  CG2 THR B 137     -22.491   6.487 -13.927  1.00 90.34           C  
ATOM   1057  OG1 THR B 137     -21.097   6.715 -15.878  1.00 90.34           O  
ATOM   1058  N   TYR B 138     -25.354   7.647 -16.414  1.00 90.69           N  
ATOM   1059  CA  TYR B 138     -26.724   8.058 -16.128  1.00 90.69           C  
ATOM   1060  C   TYR B 138     -27.714   6.974 -16.536  1.00 90.69           C  
ATOM   1061  CB  TYR B 138     -27.055   9.366 -16.852  1.00 90.69           C  
ATOM   1062  O   TYR B 138     -28.596   6.605 -15.756  1.00 90.69           O  
ATOM   1063  CG  TYR B 138     -28.463   9.853 -16.613  1.00 90.69           C  
ATOM   1064  CD1 TYR B 138     -29.490   9.539 -17.501  1.00 90.69           C  
ATOM   1065  CD2 TYR B 138     -28.771  10.627 -15.499  1.00 90.69           C  
ATOM   1066  CE1 TYR B 138     -30.789   9.987 -17.285  1.00 90.69           C  
ATOM   1067  CE2 TYR B 138     -30.066  11.080 -15.274  1.00 90.69           C  
ATOM   1068  OH  TYR B 138     -32.352  11.201 -15.953  1.00 90.69           O  
ATOM   1069  CZ  TYR B 138     -31.067  10.755 -16.171  1.00 90.69           C  
ATOM   1070  N   LYS B 139     -27.533   6.411 -17.764  1.00 88.28           N  
ATOM   1071  CA  LYS B 139     -28.416   5.376 -18.293  1.00 88.28           C  
ATOM   1072  C   LYS B 139     -28.411   4.138 -17.400  1.00 88.28           C  
ATOM   1073  CB  LYS B 139     -28.006   4.996 -19.717  1.00 88.28           C  
ATOM   1074  O   LYS B 139     -29.439   3.477 -17.240  1.00 88.28           O  
ATOM   1075  CG  LYS B 139     -29.057   4.197 -20.472  1.00 88.28           C  
ATOM   1076  CD  LYS B 139     -28.573   3.810 -21.864  1.00 88.28           C  
ATOM   1077  CE  LYS B 139     -29.584   2.927 -22.583  1.00 88.28           C  
ATOM   1078  NZ  LYS B 139     -29.114   2.546 -23.948  1.00 88.28           N  
ATOM   1079  N   ASN B 140     -27.272   3.892 -16.757  1.00 86.71           N  
ATOM   1080  CA  ASN B 140     -27.125   2.693 -15.939  1.00 86.71           C  
ATOM   1081  C   ASN B 140     -27.601   2.928 -14.508  1.00 86.71           C  
ATOM   1082  CB  ASN B 140     -25.671   2.216 -15.943  1.00 86.71           C  
ATOM   1083  O   ASN B 140     -27.872   1.976 -13.775  1.00 86.71           O  
ATOM   1084  CG  ASN B 140     -25.252   1.631 -17.277  1.00 86.71           C  
ATOM   1085  ND2 ASN B 140     -23.954   1.660 -17.555  1.00 86.71           N  
ATOM   1086  OD1 ASN B 140     -26.087   1.158 -18.051  1.00 86.71           O  
ATOM   1087  N   THR B 141     -27.721   4.092 -14.119  1.00 86.40           N  
ATOM   1088  CA  THR B 141     -28.063   4.438 -12.744  1.00 86.40           C  
ATOM   1089  C   THR B 141     -29.550   4.758 -12.620  1.00 86.40           C  
ATOM   1090  CB  THR B 141     -27.234   5.636 -12.246  1.00 86.40           C  
ATOM   1091  O   THR B 141     -30.202   4.343 -11.660  1.00 86.40           O  
ATOM   1092  CG2 THR B 141     -27.416   5.847 -10.747  1.00 86.40           C  
ATOM   1093  OG1 THR B 141     -25.847   5.397 -12.518  1.00 86.40           O  
ATOM   1094  N   CYS B 142     -30.112   5.496 -13.635  1.00 85.81           N  
ATOM   1095  CA  CYS B 142     -31.482   5.990 -13.549  1.00 85.81           C  
ATOM   1096  C   CYS B 142     -32.400   5.216 -14.487  1.00 85.81           C  
ATOM   1097  CB  CYS B 142     -31.536   7.481 -13.884  1.00 85.81           C  
ATOM   1098  O   CYS B 142     -31.988   4.820 -15.579  1.00 85.81           O  
ATOM   1099  SG  CYS B 142     -30.570   8.514 -12.760  1.00 85.81           S  
ATOM   1100  N   ASP B 143     -33.551   4.861 -13.887  1.00 82.68           N  
ATOM   1101  CA  ASP B 143     -34.621   4.250 -14.669  1.00 82.68           C  
ATOM   1102  C   ASP B 143     -35.836   5.172 -14.751  1.00 82.68           C  
ATOM   1103  CB  ASP B 143     -35.024   2.902 -14.068  1.00 82.68           C  
ATOM   1104  O   ASP B 143     -36.742   5.089 -13.920  1.00 82.68           O  
ATOM   1105  CG  ASP B 143     -35.630   1.954 -15.088  1.00 82.68           C  
ATOM   1106  OD1 ASP B 143     -35.705   2.312 -16.283  1.00 82.68           O  
ATOM   1107  OD2 ASP B 143     -36.038   0.841 -14.692  1.00 82.68           O  
ATOM   1108  N   GLY B 144     -35.974   5.974 -15.781  1.00 80.95           N  
ATOM   1109  CA  GLY B 144     -37.038   6.956 -15.914  1.00 80.95           C  
ATOM   1110  C   GLY B 144     -36.918   8.104 -14.930  1.00 80.95           C  
ATOM   1111  O   GLY B 144     -35.961   8.879 -14.986  1.00 80.95           O  
ATOM   1112  N   THR B 145     -37.970   8.065 -13.966  1.00 86.08           N  
ATOM   1113  CA  THR B 145     -37.993   9.137 -12.977  1.00 86.08           C  
ATOM   1114  C   THR B 145     -37.573   8.616 -11.605  1.00 86.08           C  
ATOM   1115  CB  THR B 145     -39.389   9.779 -12.880  1.00 86.08           C  
ATOM   1116  O   THR B 145     -37.690   9.325 -10.604  1.00 86.08           O  
ATOM   1117  CG2 THR B 145     -39.748  10.513 -14.168  1.00 86.08           C  
ATOM   1118  OG1 THR B 145     -40.363   8.756 -12.638  1.00 86.08           O  
ATOM   1119  N   THR B 146     -37.089   7.366 -11.649  1.00 85.03           N  
ATOM   1120  CA  THR B 146     -36.731   6.751 -10.375  1.00 85.03           C  
ATOM   1121  C   THR B 146     -35.423   5.975 -10.498  1.00 85.03           C  
ATOM   1122  CB  THR B 146     -37.844   5.811  -9.877  1.00 85.03           C  
ATOM   1123  O   THR B 146     -34.962   5.695 -11.607  1.00 85.03           O  
ATOM   1124  CG2 THR B 146     -39.156   6.564  -9.688  1.00 85.03           C  
ATOM   1125  OG1 THR B 146     -38.040   4.763 -10.834  1.00 85.03           O  
ATOM   1126  N   PHE B 147     -34.714   5.848  -9.450  1.00 81.43           N  
ATOM   1127  CA  PHE B 147     -33.662   4.839  -9.420  1.00 81.43           C  
ATOM   1128  C   PHE B 147     -33.542   4.222  -8.032  1.00 81.43           C  
ATOM   1129  CB  PHE B 147     -32.320   5.447  -9.841  1.00 81.43           C  
ATOM   1130  O   PHE B 147     -34.068   4.766  -7.058  1.00 81.43           O  
ATOM   1131  CG  PHE B 147     -31.787   6.470  -8.875  1.00 81.43           C  
ATOM   1132  CD1 PHE B 147     -32.170   7.803  -8.971  1.00 81.43           C  
ATOM   1133  CD2 PHE B 147     -30.903   6.100  -7.870  1.00 81.43           C  
ATOM   1134  CE1 PHE B 147     -31.678   8.752  -8.078  1.00 81.43           C  
ATOM   1135  CE2 PHE B 147     -30.408   7.043  -6.974  1.00 81.43           C  
ATOM   1136  CZ  PHE B 147     -30.796   8.369  -7.081  1.00 81.43           C  
ATOM   1137  N   THR B 148     -32.967   2.985  -7.937  1.00 76.60           N  
ATOM   1138  CA  THR B 148     -32.832   2.162  -6.740  1.00 76.60           C  
ATOM   1139  C   THR B 148     -31.418   2.259  -6.174  1.00 76.60           C  
ATOM   1140  CB  THR B 148     -33.170   0.689  -7.034  1.00 76.60           C  
ATOM   1141  O   THR B 148     -30.438   2.141  -6.913  1.00 76.60           O  
ATOM   1142  CG2 THR B 148     -33.276  -0.118  -5.744  1.00 76.60           C  
ATOM   1143  OG1 THR B 148     -34.421   0.622  -7.730  1.00 76.60           O  
ATOM   1144  N   TYR B 149     -31.352   2.626  -5.002  1.00 77.10           N  
ATOM   1145  CA  TYR B 149     -30.081   2.680  -4.289  1.00 77.10           C  
ATOM   1146  C   TYR B 149     -30.244   2.215  -2.847  1.00 77.10           C  
ATOM   1147  CB  TYR B 149     -29.508   4.101  -4.317  1.00 77.10           C  
ATOM   1148  O   TYR B 149     -31.160   2.652  -2.147  1.00 77.10           O  
ATOM   1149  CG  TYR B 149     -28.177   4.233  -3.619  1.00 77.10           C  
ATOM   1150  CD1 TYR B 149     -28.056   4.966  -2.441  1.00 77.10           C  
ATOM   1151  CD2 TYR B 149     -27.037   3.626  -4.136  1.00 77.10           C  
ATOM   1152  CE1 TYR B 149     -26.831   5.093  -1.795  1.00 77.10           C  
ATOM   1153  CE2 TYR B 149     -25.807   3.745  -3.498  1.00 77.10           C  
ATOM   1154  OH  TYR B 149     -24.498   4.601  -1.694  1.00 77.10           O  
ATOM   1155  CZ  TYR B 149     -25.714   4.479  -2.330  1.00 77.10           C  
ATOM   1156  N   ALA B 150     -29.403   1.330  -2.414  1.00 71.48           N  
ATOM   1157  CA  ALA B 150     -29.399   0.769  -1.066  1.00 71.48           C  
ATOM   1158  C   ALA B 150     -30.754   0.159  -0.721  1.00 71.48           C  
ATOM   1159  CB  ALA B 150     -29.026   1.841  -0.045  1.00 71.48           C  
ATOM   1160  O   ALA B 150     -31.289   0.392   0.366  1.00 71.48           O  
ATOM   1161  N   SER B 151     -31.381  -0.432  -1.625  1.00 66.84           N  
ATOM   1162  CA  SER B 151     -32.622  -1.186  -1.480  1.00 66.84           C  
ATOM   1163  C   SER B 151     -33.813  -0.257  -1.276  1.00 66.84           C  
ATOM   1164  CB  SER B 151     -32.521  -2.164  -0.308  1.00 66.84           C  
ATOM   1165  O   SER B 151     -34.811  -0.643  -0.664  1.00 66.84           O  
ATOM   1166  OG  SER B 151     -31.432  -3.054  -0.488  1.00 66.84           O  
ATOM   1167  N   ALA B 152     -33.661   1.055  -1.532  1.00 75.07           N  
ATOM   1168  CA  ALA B 152     -34.753   2.023  -1.455  1.00 75.07           C  
ATOM   1169  C   ALA B 152     -35.007   2.673  -2.812  1.00 75.07           C  
ATOM   1170  CB  ALA B 152     -34.445   3.090  -0.407  1.00 75.07           C  
ATOM   1171  O   ALA B 152     -34.092   2.797  -3.629  1.00 75.07           O  
ATOM   1172  N   LEU B 153     -36.226   2.896  -3.001  1.00 81.44           N  
ATOM   1173  CA  LEU B 153     -36.623   3.584  -4.224  1.00 81.44           C  
ATOM   1174  C   LEU B 153     -36.575   5.097  -4.037  1.00 81.44           C  
ATOM   1175  CB  LEU B 153     -38.030   3.155  -4.648  1.00 81.44           C  
ATOM   1176  O   LEU B 153     -37.055   5.617  -3.027  1.00 81.44           O  
ATOM   1177  CG  LEU B 153     -38.447   3.515  -6.075  1.00 81.44           C  
ATOM   1178  CD1 LEU B 153     -37.928   2.470  -7.058  1.00 81.44           C  
ATOM   1179  CD2 LEU B 153     -39.964   3.642  -6.174  1.00 81.44           C  
ATOM   1180  N   TRP B 154     -35.971   5.761  -4.978  1.00 88.34           N  
ATOM   1181  CA  TRP B 154     -35.813   7.210  -4.911  1.00 88.34           C  
ATOM   1182  C   TRP B 154     -36.435   7.883  -6.130  1.00 88.34           C  
ATOM   1183  CB  TRP B 154     -34.333   7.586  -4.803  1.00 88.34           C  
ATOM   1184  O   TRP B 154     -36.216   7.450  -7.264  1.00 88.34           O  
ATOM   1185  CG  TRP B 154     -33.646   7.018  -3.598  1.00 88.34           C  
ATOM   1186  CD1 TRP B 154     -33.128   5.761  -3.461  1.00 88.34           C  
ATOM   1187  CD2 TRP B 154     -33.408   7.688  -2.356  1.00 88.34           C  
ATOM   1188  CE2 TRP B 154     -32.739   6.775  -1.511  1.00 88.34           C  
ATOM   1189  CE3 TRP B 154     -33.695   8.972  -1.876  1.00 88.34           C  
ATOM   1190  NE1 TRP B 154     -32.580   5.608  -2.208  1.00 88.34           N  
ATOM   1191  CH2 TRP B 154     -32.645   8.371   0.235  1.00 88.34           C  
ATOM   1192  CZ2 TRP B 154     -32.352   7.107  -0.210  1.00 88.34           C  
ATOM   1193  CZ3 TRP B 154     -33.309   9.301  -0.581  1.00 88.34           C  
ATOM   1194  N   GLU B 155     -37.231   8.927  -5.849  1.00 90.73           N  
ATOM   1195  CA  GLU B 155     -37.868   9.682  -6.924  1.00 90.73           C  
ATOM   1196  C   GLU B 155     -37.096  10.962  -7.231  1.00 90.73           C  
ATOM   1197  CB  GLU B 155     -39.317  10.016  -6.561  1.00 90.73           C  
ATOM   1198  O   GLU B 155     -36.824  11.760  -6.332  1.00 90.73           O  
ATOM   1199  CG  GLU B 155     -40.333   9.550  -7.593  1.00 90.73           C  
ATOM   1200  CD  GLU B 155     -41.763   9.926  -7.241  1.00 90.73           C  
ATOM   1201  OE1 GLU B 155     -42.677   9.670  -8.057  1.00 90.73           O  
ATOM   1202  OE2 GLU B 155     -41.971  10.482  -6.139  1.00 90.73           O  
ATOM   1203  N   ILE B 156     -36.816  11.131  -8.525  1.00 93.09           N  
ATOM   1204  CA  ILE B 156     -36.017  12.271  -8.960  1.00 93.09           C  
ATOM   1205  C   ILE B 156     -36.830  13.555  -8.821  1.00 93.09           C  
ATOM   1206  CB  ILE B 156     -35.533  12.098 -10.417  1.00 93.09           C  
ATOM   1207  O   ILE B 156     -37.954  13.643  -9.320  1.00 93.09           O  
ATOM   1208  CG1 ILE B 156     -34.620  10.872 -10.535  1.00 93.09           C  
ATOM   1209  CG2 ILE B 156     -34.817  13.362 -10.902  1.00 93.09           C  
ATOM   1210  CD1 ILE B 156     -34.210  10.540 -11.963  1.00 93.09           C  
ATOM   1211  N   GLN B 157     -36.317  14.595  -8.182  1.00 91.45           N  
ATOM   1212  CA  GLN B 157     -36.976  15.879  -7.969  1.00 91.45           C  
ATOM   1213  C   GLN B 157     -36.402  16.952  -8.891  1.00 91.45           C  
ATOM   1214  CB  GLN B 157     -36.844  16.316  -6.509  1.00 91.45           C  
ATOM   1215  O   GLN B 157     -37.149  17.739  -9.476  1.00 91.45           O  
ATOM   1216  CG  GLN B 157     -37.954  15.792  -5.608  1.00 91.45           C  
ATOM   1217  CD  GLN B 157     -39.115  16.760  -5.483  1.00 91.45           C  
ATOM   1218  NE2 GLN B 157     -40.270  16.250  -5.069  1.00 91.45           N  
ATOM   1219  OE1 GLN B 157     -38.975  17.957  -5.755  1.00 91.45           O  
ATOM   1220  N   GLN B 158     -35.023  16.915  -8.912  1.00 92.38           N  
ATOM   1221  CA  GLN B 158     -34.359  17.966  -9.676  1.00 92.38           C  
ATOM   1222  C   GLN B 158     -33.006  17.494 -10.201  1.00 92.38           C  
ATOM   1223  CB  GLN B 158     -34.181  19.221  -8.820  1.00 92.38           C  
ATOM   1224  O   GLN B 158     -32.320  16.708  -9.545  1.00 92.38           O  
ATOM   1225  CG  GLN B 158     -33.599  20.406  -9.579  1.00 92.38           C  
ATOM   1226  CD  GLN B 158     -33.422  21.633  -8.706  1.00 92.38           C  
ATOM   1227  NE2 GLN B 158     -33.612  22.811  -9.291  1.00 92.38           N  
ATOM   1228  OE1 GLN B 158     -33.116  21.524  -7.514  1.00 92.38           O  
ATOM   1229  N   VAL B 159     -32.686  17.917 -11.416  1.00 93.78           N  
ATOM   1230  CA  VAL B 159     -31.383  17.646 -12.012  1.00 93.78           C  
ATOM   1231  C   VAL B 159     -30.697  18.960 -12.376  1.00 93.78           C  
ATOM   1232  CB  VAL B 159     -31.507  16.745 -13.262  1.00 93.78           C  
ATOM   1233  O   VAL B 159     -31.292  19.817 -13.035  1.00 93.78           O  
ATOM   1234  CG1 VAL B 159     -30.128  16.430 -13.840  1.00 93.78           C  
ATOM   1235  CG2 VAL B 159     -32.254  15.458 -12.919  1.00 93.78           C  
ATOM   1236  N   VAL B 160     -29.478  19.158 -11.900  1.00 92.02           N  
ATOM   1237  CA  VAL B 160     -28.696  20.347 -12.221  1.00 92.02           C  
ATOM   1238  C   VAL B 160     -27.375  19.938 -12.868  1.00 92.02           C  
ATOM   1239  CB  VAL B 160     -28.430  21.208 -10.966  1.00 92.02           C  
ATOM   1240  O   VAL B 160     -26.811  18.893 -12.536  1.00 92.02           O  
ATOM   1241  CG1 VAL B 160     -28.665  22.687 -11.266  1.00 92.02           C  
ATOM   1242  CG2 VAL B 160     -29.314  20.748  -9.808  1.00 92.02           C  
ATOM   1243  N   ASP B 161     -26.890  20.732 -13.723  1.00 88.30           N  
ATOM   1244  CA  ASP B 161     -25.605  20.442 -14.351  1.00 88.30           C  
ATOM   1245  C   ASP B 161     -24.455  21.066 -13.563  1.00 88.30           C  
ATOM   1246  CB  ASP B 161     -25.587  20.946 -15.795  1.00 88.30           C  
ATOM   1247  O   ASP B 161     -24.653  21.557 -12.449  1.00 88.30           O  
ATOM   1248  CG  ASP B 161     -25.653  22.460 -15.896  1.00 88.30           C  
ATOM   1249  OD1 ASP B 161     -25.514  23.147 -14.861  1.00 88.30           O  
ATOM   1250  OD2 ASP B 161     -25.850  22.970 -17.020  1.00 88.30           O  
ATOM   1251  N   ALA B 162     -23.298  21.046 -14.015  1.00 80.03           N  
ATOM   1252  CA  ALA B 162     -22.097  21.505 -13.321  1.00 80.03           C  
ATOM   1253  C   ALA B 162     -22.121  23.018 -13.124  1.00 80.03           C  
ATOM   1254  CB  ALA B 162     -20.846  21.091 -14.093  1.00 80.03           C  
ATOM   1255  O   ALA B 162     -21.458  23.544 -12.227  1.00 80.03           O  
ATOM   1256  N   ASP B 163     -22.901  23.759 -13.976  1.00 78.36           N  
ATOM   1257  CA  ASP B 163     -23.022  25.210 -13.876  1.00 78.36           C  
ATOM   1258  C   ASP B 163     -24.231  25.603 -13.030  1.00 78.36           C  
ATOM   1259  CB  ASP B 163     -23.128  25.837 -15.268  1.00 78.36           C  
ATOM   1260  O   ASP B 163     -24.648  26.763 -13.035  1.00 78.36           O  
ATOM   1261  CG  ASP B 163     -21.880  25.631 -16.108  1.00 78.36           C  
ATOM   1262  OD1 ASP B 163     -20.764  25.606 -15.545  1.00 78.36           O  
ATOM   1263  OD2 ASP B 163     -22.013  25.497 -17.343  1.00 78.36           O  
ATOM   1264  N   SER B 164     -24.849  24.655 -12.460  1.00 82.04           N  
ATOM   1265  CA  SER B 164     -25.987  24.855 -11.568  1.00 82.04           C  
ATOM   1266  C   SER B 164     -27.239  25.241 -12.347  1.00 82.04           C  
ATOM   1267  CB  SER B 164     -25.670  25.932 -10.529  1.00 82.04           C  
ATOM   1268  O   SER B 164     -28.126  25.912 -11.815  1.00 82.04           O  
ATOM   1269  OG  SER B 164     -24.581  25.539  -9.712  1.00 82.04           O  
ATOM   1270  N   LYS B 165     -27.281  24.927 -13.667  1.00 89.07           N  
ATOM   1271  CA  LYS B 165     -28.474  25.128 -14.484  1.00 89.07           C  
ATOM   1272  C   LYS B 165     -29.413  23.929 -14.389  1.00 89.07           C  
ATOM   1273  CB  LYS B 165     -28.090  25.378 -15.943  1.00 89.07           C  
ATOM   1274  O   LYS B 165     -28.972  22.781 -14.463  1.00 89.07           O  
ATOM   1275  CG  LYS B 165     -28.823  26.548 -16.584  1.00 89.07           C  
ATOM   1276  CD  LYS B 165     -28.466  26.691 -18.058  1.00 89.07           C  
ATOM   1277  CE  LYS B 165     -29.260  27.808 -18.720  1.00 89.07           C  
ATOM   1278  NZ  LYS B 165     -28.914  27.952 -20.166  1.00 89.07           N  
ATOM   1279  N   ILE B 166     -30.674  24.184 -14.271  1.00 93.25           N  
ATOM   1280  CA  ILE B 166     -31.675  23.129 -14.154  1.00 93.25           C  
ATOM   1281  C   ILE B 166     -31.849  22.431 -15.500  1.00 93.25           C  
ATOM   1282  CB  ILE B 166     -33.029  23.687 -13.660  1.00 93.25           C  
ATOM   1283  O   ILE B 166     -32.014  23.088 -16.531  1.00 93.25           O  
ATOM   1284  CG1 ILE B 166     -32.878  24.296 -12.262  1.00 93.25           C  
ATOM   1285  CG2 ILE B 166     -34.099  22.592 -13.668  1.00 93.25           C  
ATOM   1286  CD1 ILE B 166     -34.131  24.994 -11.752  1.00 93.25           C  
ATOM   1287  N   VAL B 167     -31.691  21.170 -15.483  1.00 94.33           N  
ATOM   1288  CA  VAL B 167     -31.823  20.351 -16.684  1.00 94.33           C  
ATOM   1289  C   VAL B 167     -33.086  19.499 -16.592  1.00 94.33           C  
ATOM   1290  CB  VAL B 167     -30.586  19.450 -16.895  1.00 94.33           C  
ATOM   1291  O   VAL B 167     -33.309  18.813 -15.591  1.00 94.33           O  
ATOM   1292  CG1 VAL B 167     -30.727  18.630 -18.176  1.00 94.33           C  
ATOM   1293  CG2 VAL B 167     -29.313  20.293 -16.934  1.00 94.33           C  
ATOM   1294  N   GLN B 168     -33.923  19.615 -17.628  1.00 92.53           N  
ATOM   1295  CA  GLN B 168     -35.117  18.779 -17.687  1.00 92.53           C  
ATOM   1296  C   GLN B 168     -34.765  17.344 -18.069  1.00 92.53           C  
ATOM   1297  CB  GLN B 168     -36.128  19.354 -18.680  1.00 92.53           C  
ATOM   1298  O   GLN B 168     -33.836  17.113 -18.846  1.00 92.53           O  
ATOM   1299  CG  GLN B 168     -36.801  20.633 -18.201  1.00 92.53           C  
ATOM   1300  CD  GLN B 168     -38.256  20.426 -17.825  1.00 92.53           C  
ATOM   1301  NE2 GLN B 168     -38.842  21.414 -17.158  1.00 92.53           N  
ATOM   1302  OE1 GLN B 168     -38.848  19.386 -18.132  1.00 92.53           O  
ATOM   1303  N   LEU B 169     -35.522  16.393 -17.547  1.00 91.53           N  
ATOM   1304  CA  LEU B 169     -35.259  14.974 -17.764  1.00 91.53           C  
ATOM   1305  C   LEU B 169     -35.286  14.636 -19.250  1.00 91.53           C  
ATOM   1306  CB  LEU B 169     -36.285  14.119 -17.015  1.00 91.53           C  
ATOM   1307  O   LEU B 169     -34.517  13.791 -19.714  1.00 91.53           O  
ATOM   1308  CG  LEU B 169     -36.012  13.877 -15.530  1.00 91.53           C  
ATOM   1309  CD1 LEU B 169     -37.324  13.693 -14.773  1.00 91.53           C  
ATOM   1310  CD2 LEU B 169     -35.106  12.665 -15.343  1.00 91.53           C  
ATOM   1311  N   SER B 170     -36.135  15.377 -20.021  1.00 88.20           N  
ATOM   1312  CA  SER B 170     -36.303  15.134 -21.450  1.00 88.20           C  
ATOM   1313  C   SER B 170     -35.066  15.562 -22.233  1.00 88.20           C  
ATOM   1314  CB  SER B 170     -37.532  15.874 -21.979  1.00 88.20           C  
ATOM   1315  O   SER B 170     -34.812  15.056 -23.328  1.00 88.20           O  
ATOM   1316  OG  SER B 170     -37.466  17.253 -21.657  1.00 88.20           O  
ATOM   1317  N   GLU B 171     -34.314  16.388 -21.591  1.00 91.63           N  
ATOM   1318  CA  GLU B 171     -33.130  16.932 -22.250  1.00 91.63           C  
ATOM   1319  C   GLU B 171     -31.943  15.981 -22.125  1.00 91.63           C  
ATOM   1320  CB  GLU B 171     -32.771  18.301 -21.667  1.00 91.63           C  
ATOM   1321  O   GLU B 171     -30.949  16.125 -22.839  1.00 91.63           O  
ATOM   1322  CG  GLU B 171     -33.773  19.396 -22.005  1.00 91.63           C  
ATOM   1323  CD  GLU B 171     -33.391  20.754 -21.438  1.00 91.63           C  
ATOM   1324  OE1 GLU B 171     -34.175  21.718 -21.592  1.00 91.63           O  
ATOM   1325  OE2 GLU B 171     -32.298  20.856 -20.837  1.00 91.63           O  
ATOM   1326  N   ILE B 172     -32.041  15.012 -21.182  1.00 93.69           N  
ATOM   1327  CA  ILE B 172     -30.928  14.098 -20.950  1.00 93.69           C  
ATOM   1328  C   ILE B 172     -31.014  12.924 -21.923  1.00 93.69           C  
ATOM   1329  CB  ILE B 172     -30.912  13.586 -19.493  1.00 93.69           C  
ATOM   1330  O   ILE B 172     -31.681  11.925 -21.644  1.00 93.69           O  
ATOM   1331  CG1 ILE B 172     -30.946  14.764 -18.512  1.00 93.69           C  
ATOM   1332  CG2 ILE B 172     -29.686  12.702 -19.244  1.00 93.69           C  
ATOM   1333  CD1 ILE B 172     -31.124  14.354 -17.057  1.00 93.69           C  
ATOM   1334  N   SER B 173     -30.463  13.104 -23.115  1.00 90.50           N  
ATOM   1335  CA  SER B 173     -30.443  12.101 -24.175  1.00 90.50           C  
ATOM   1336  C   SER B 173     -29.051  11.967 -24.783  1.00 90.50           C  
ATOM   1337  CB  SER B 173     -31.453  12.455 -25.267  1.00 90.50           C  
ATOM   1338  O   SER B 173     -28.183  12.811 -24.551  1.00 90.50           O  
ATOM   1339  OG  SER B 173     -31.014  13.576 -26.015  1.00 90.50           O  
ATOM   1340  N   MET B 174     -28.864  10.882 -25.351  1.00 90.34           N  
ATOM   1341  CA  MET B 174     -27.581  10.608 -25.992  1.00 90.34           C  
ATOM   1342  C   MET B 174     -27.215  11.716 -26.974  1.00 90.34           C  
ATOM   1343  CB  MET B 174     -27.618   9.260 -26.715  1.00 90.34           C  
ATOM   1344  O   MET B 174     -26.056  12.130 -27.045  1.00 90.34           O  
ATOM   1345  CG  MET B 174     -26.262   8.580 -26.813  1.00 90.34           C  
ATOM   1346  SD  MET B 174     -26.366   6.909 -27.565  1.00 90.34           S  
ATOM   1347  CE  MET B 174     -26.071   7.323 -29.306  1.00 90.34           C  
ATOM   1348  N   ASP B 175     -28.230  12.313 -27.750  1.00 89.50           N  
ATOM   1349  CA  ASP B 175     -28.008  13.324 -28.780  1.00 89.50           C  
ATOM   1350  C   ASP B 175     -27.669  14.676 -28.158  1.00 89.50           C  
ATOM   1351  CB  ASP B 175     -29.239  13.452 -29.680  1.00 89.50           C  
ATOM   1352  O   ASP B 175     -26.877  15.440 -28.714  1.00 89.50           O  
ATOM   1353  CG  ASP B 175     -29.492  12.212 -30.519  1.00 89.50           C  
ATOM   1354  OD1 ASP B 175     -28.526  11.492 -30.851  1.00 89.50           O  
ATOM   1355  OD2 ASP B 175     -30.668  11.954 -30.855  1.00 89.50           O  
ATOM   1356  N   ASN B 176     -28.189  14.919 -26.975  1.00 91.47           N  
ATOM   1357  CA  ASN B 176     -28.011  16.216 -26.331  1.00 91.47           C  
ATOM   1358  C   ASN B 176     -26.896  16.177 -25.289  1.00 91.47           C  
ATOM   1359  CB  ASN B 176     -29.320  16.681 -25.690  1.00 91.47           C  
ATOM   1360  O   ASN B 176     -26.578  17.198 -24.676  1.00 91.47           O  
ATOM   1361  CG  ASN B 176     -29.362  18.181 -25.469  1.00 91.47           C  
ATOM   1362  ND2 ASN B 176     -30.112  18.611 -24.461  1.00 91.47           N  
ATOM   1363  OD1 ASN B 176     -28.726  18.946 -26.198  1.00 91.47           O  
ATOM   1364  N   SER B 177     -26.334  15.020 -24.972  1.00 89.47           N  
ATOM   1365  CA  SER B 177     -25.347  14.790 -23.922  1.00 89.47           C  
ATOM   1366  C   SER B 177     -24.164  15.743 -24.058  1.00 89.47           C  
ATOM   1367  CB  SER B 177     -24.853  13.343 -23.957  1.00 89.47           C  
ATOM   1368  O   SER B 177     -23.685  16.293 -23.064  1.00 89.47           O  
ATOM   1369  OG  SER B 177     -23.692  13.189 -23.158  1.00 89.47           O  
ATOM   1370  N   PRO B 178     -23.656  15.992 -25.387  1.00 90.45           N  
ATOM   1371  CA  PRO B 178     -22.501  16.876 -25.562  1.00 90.45           C  
ATOM   1372  C   PRO B 178     -22.805  18.324 -25.181  1.00 90.45           C  
ATOM   1373  CB  PRO B 178     -22.190  16.759 -27.056  1.00 90.45           C  
ATOM   1374  O   PRO B 178     -21.887  19.093 -24.885  1.00 90.45           O  
ATOM   1375  CG  PRO B 178     -23.161  15.745 -27.570  1.00 90.45           C  
ATOM   1376  CD  PRO B 178     -24.135  15.419 -26.474  1.00 90.45           C  
ATOM   1377  N   ASN B 179     -24.099  18.759 -25.151  1.00 89.00           N  
ATOM   1378  CA  ASN B 179     -24.489  20.132 -24.852  1.00 89.00           C  
ATOM   1379  C   ASN B 179     -24.751  20.328 -23.361  1.00 89.00           C  
ATOM   1380  CB  ASN B 179     -25.724  20.529 -25.664  1.00 89.00           C  
ATOM   1381  O   ASN B 179     -24.969  21.453 -22.907  1.00 89.00           O  
ATOM   1382  CG  ASN B 179     -25.441  20.613 -27.151  1.00 89.00           C  
ATOM   1383  ND2 ASN B 179     -26.469  20.393 -27.963  1.00 89.00           N  
ATOM   1384  OD1 ASN B 179     -24.309  20.873 -27.567  1.00 89.00           O  
ATOM   1385  N   LEU B 180     -24.633  19.218 -22.672  1.00 90.90           N  
ATOM   1386  CA  LEU B 180     -24.849  19.307 -21.232  1.00 90.90           C  
ATOM   1387  C   LEU B 180     -23.524  19.466 -20.493  1.00 90.90           C  
ATOM   1388  CB  LEU B 180     -25.585  18.066 -20.721  1.00 90.90           C  
ATOM   1389  O   LEU B 180     -22.507  18.905 -20.906  1.00 90.90           O  
ATOM   1390  CG  LEU B 180     -27.019  17.877 -21.217  1.00 90.90           C  
ATOM   1391  CD1 LEU B 180     -27.504  16.463 -20.911  1.00 90.90           C  
ATOM   1392  CD2 LEU B 180     -27.944  18.913 -20.588  1.00 90.90           C  
ATOM   1393  N   ALA B 181     -23.547  20.323 -19.468  1.00 88.00           N  
ATOM   1394  CA  ALA B 181     -22.352  20.505 -18.649  1.00 88.00           C  
ATOM   1395  C   ALA B 181     -22.250  19.422 -17.579  1.00 88.00           C  
ATOM   1396  CB  ALA B 181     -22.354  21.888 -18.003  1.00 88.00           C  
ATOM   1397  O   ALA B 181     -22.871  19.528 -16.518  1.00 88.00           O  
ATOM   1398  N   TRP B 182     -21.510  18.383 -17.814  1.00 87.82           N  
ATOM   1399  CA  TRP B 182     -21.318  17.281 -16.877  1.00 87.82           C  
ATOM   1400  C   TRP B 182     -20.290  17.645 -15.812  1.00 87.82           C  
ATOM   1401  CB  TRP B 182     -20.878  16.016 -17.618  1.00 87.82           C  
ATOM   1402  O   TRP B 182     -19.388  18.449 -16.059  1.00 87.82           O  
ATOM   1403  CG  TRP B 182     -21.909  15.473 -18.562  1.00 87.82           C  
ATOM   1404  CD1 TRP B 182     -22.077  15.805 -19.878  1.00 87.82           C  
ATOM   1405  CD2 TRP B 182     -22.919  14.506 -18.261  1.00 87.82           C  
ATOM   1406  CE2 TRP B 182     -23.664  14.297 -19.442  1.00 87.82           C  
ATOM   1407  CE3 TRP B 182     -23.266  13.793 -17.105  1.00 87.82           C  
ATOM   1408  NE1 TRP B 182     -23.131  15.101 -20.413  1.00 87.82           N  
ATOM   1409  CH2 TRP B 182     -25.055  12.720 -18.356  1.00 87.82           C  
ATOM   1410  CZ2 TRP B 182     -24.737  13.404 -19.500  1.00 87.82           C  
ATOM   1411  CZ3 TRP B 182     -24.334  12.905 -17.165  1.00 87.82           C  
ATOM   1412  N   PRO B 183     -20.339  17.107 -14.648  1.00 89.29           N  
ATOM   1413  CA  PRO B 183     -21.300  16.096 -14.200  1.00 89.29           C  
ATOM   1414  C   PRO B 183     -22.672  16.687 -13.882  1.00 89.29           C  
ATOM   1415  CB  PRO B 183     -20.647  15.523 -12.940  1.00 89.29           C  
ATOM   1416  O   PRO B 183     -22.782  17.881 -13.593  1.00 89.29           O  
ATOM   1417  CG  PRO B 183     -19.838  16.649 -12.383  1.00 89.29           C  
ATOM   1418  CD  PRO B 183     -19.351  17.496 -13.523  1.00 89.29           C  
ATOM   1419  N   LEU B 184     -23.715  15.754 -13.934  1.00 91.69           N  
ATOM   1420  CA  LEU B 184     -25.059  16.132 -13.513  1.00 91.69           C  
ATOM   1421  C   LEU B 184     -25.292  15.772 -12.050  1.00 91.69           C  
ATOM   1422  CB  LEU B 184     -26.109  15.447 -14.393  1.00 91.69           C  
ATOM   1423  O   LEU B 184     -24.839  14.724 -11.584  1.00 91.69           O  
ATOM   1424  CG  LEU B 184     -26.079  15.798 -15.881  1.00 91.69           C  
ATOM   1425  CD1 LEU B 184     -27.199  15.072 -16.619  1.00 91.69           C  
ATOM   1426  CD2 LEU B 184     -26.190  17.306 -16.079  1.00 91.69           C  
ATOM   1427  N   ILE B 185     -25.995  16.656 -11.361  1.00 91.54           N  
ATOM   1428  CA  ILE B 185     -26.362  16.412  -9.970  1.00 91.54           C  
ATOM   1429  C   ILE B 185     -27.866  16.171  -9.868  1.00 91.54           C  
ATOM   1430  CB  ILE B 185     -25.945  17.590  -9.061  1.00 91.54           C  
ATOM   1431  O   ILE B 185     -28.665  17.075 -10.123  1.00 91.54           O  
ATOM   1432  CG1 ILE B 185     -24.440  17.855  -9.188  1.00 91.54           C  
ATOM   1433  CG2 ILE B 185     -26.331  17.311  -7.605  1.00 91.54           C  
ATOM   1434  CD1 ILE B 185     -23.994  19.183  -8.592  1.00 91.54           C  
ATOM   1435  N   VAL B 186     -28.208  14.974  -9.484  1.00 92.57           N  
ATOM   1436  CA  VAL B 186     -29.608  14.581  -9.361  1.00 92.57           C  
ATOM   1437  C   VAL B 186     -30.020  14.588  -7.890  1.00 92.57           C  
ATOM   1438  CB  VAL B 186     -29.863  13.189  -9.979  1.00 92.57           C  
ATOM   1439  O   VAL B 186     -29.373  13.952  -7.055  1.00 92.57           O  
ATOM   1440  CG1 VAL B 186     -31.333  12.796  -9.839  1.00 92.57           C  
ATOM   1441  CG2 VAL B 186     -29.440  13.172 -11.447  1.00 92.57           C  
ATOM   1442  N   THR B 187     -31.023  15.332  -7.577  1.00 92.27           N  
ATOM   1443  CA  THR B 187     -31.606  15.327  -6.240  1.00 92.27           C  
ATOM   1444  C   THR B 187     -32.901  14.521  -6.217  1.00 92.27           C  
ATOM   1445  CB  THR B 187     -31.881  16.759  -5.744  1.00 92.27           C  
ATOM   1446  O   THR B 187     -33.799  14.756  -7.028  1.00 92.27           O  
ATOM   1447  CG2 THR B 187     -32.201  16.773  -4.253  1.00 92.27           C  
ATOM   1448  OG1 THR B 187     -30.724  17.571  -5.981  1.00 92.27           O  
ATOM   1449  N   ALA B 188     -32.935  13.533  -5.288  1.00 91.77           N  
ATOM   1450  CA  ALA B 188     -34.086  12.635  -5.231  1.00 91.77           C  
ATOM   1451  C   ALA B 188     -34.619  12.517  -3.806  1.00 91.77           C  
ATOM   1452  CB  ALA B 188     -33.713  11.257  -5.771  1.00 91.77           C  
ATOM   1453  O   ALA B 188     -33.890  12.760  -2.841  1.00 91.77           O  
ATOM   1454  N   LEU B 189     -35.945  12.254  -3.722  1.00 89.78           N  
ATOM   1455  CA  LEU B 189     -36.609  12.031  -2.442  1.00 89.78           C  
ATOM   1456  C   LEU B 189     -36.985  10.562  -2.274  1.00 89.78           C  
ATOM   1457  CB  LEU B 189     -37.859  12.907  -2.326  1.00 89.78           C  
ATOM   1458  O   LEU B 189     -37.369   9.901  -3.241  1.00 89.78           O  
ATOM   1459  CG  LEU B 189     -37.622  14.399  -2.089  1.00 89.78           C  
ATOM   1460  CD1 LEU B 189     -38.879  15.195  -2.422  1.00 89.78           C  
ATOM   1461  CD2 LEU B 189     -37.189  14.650  -0.648  1.00 89.78           C  
ATOM   1462  N   ARG B 190     -36.813  10.151  -1.034  1.00 84.67           N  
ATOM   1463  CA  ARG B 190     -37.140   8.759  -0.743  1.00 84.67           C  
ATOM   1464  C   ARG B 190     -38.631   8.496  -0.927  1.00 84.67           C  
ATOM   1465  CB  ARG B 190     -36.714   8.393   0.680  1.00 84.67           C  
ATOM   1466  O   ARG B 190     -39.466   9.223  -0.385  1.00 84.67           O  
ATOM   1467  CG  ARG B 190     -36.712   6.898   0.957  1.00 84.67           C  
ATOM   1468  CD  ARG B 190     -36.167   6.583   2.343  1.00 84.67           C  
ATOM   1469  NE  ARG B 190     -34.708   6.539   2.352  1.00 84.67           N  
ATOM   1470  NH1 ARG B 190     -34.550   5.330   4.315  1.00 84.67           N  
ATOM   1471  NH2 ARG B 190     -32.651   5.965   3.198  1.00 84.67           N  
ATOM   1472  CZ  ARG B 190     -33.973   5.945   3.288  1.00 84.67           C  
ATOM   1473  N   ALA B 191     -39.101   7.589  -1.926  1.00 75.44           N  
ATOM   1474  CA  ALA B 191     -40.503   7.292  -2.210  1.00 75.44           C  
ATOM   1475  C   ALA B 191     -41.129   6.475  -1.083  1.00 75.44           C  
ATOM   1476  CB  ALA B 191     -40.631   6.548  -3.537  1.00 75.44           C  
ATOM   1477  O   ALA B 191     -42.285   6.697  -0.715  1.00 75.44           O  
ATOM   1478  N   ASN B 192     -40.571   5.170  -0.858  1.00 62.19           N  
ATOM   1479  CA  ASN B 192     -41.099   4.263   0.156  1.00 62.19           C  
ATOM   1480  C   ASN B 192     -40.279   4.323   1.442  1.00 62.19           C  
ATOM   1481  CB  ASN B 192     -41.145   2.829  -0.377  1.00 62.19           C  
ATOM   1482  O   ASN B 192     -39.053   4.431   1.397  1.00 62.19           O  
ATOM   1483  CG  ASN B 192     -42.430   2.525  -1.121  1.00 62.19           C  
ATOM   1484  ND2 ASN B 192     -42.417   1.462  -1.917  1.00 62.19           N  
ATOM   1485  OD1 ASN B 192     -43.427   3.239  -0.982  1.00 62.19           O  
ATOM   1486  N   SER B 193     -40.893   4.729   2.463  1.00 53.10           N  
ATOM   1487  CA  SER B 193     -40.214   4.879   3.746  1.00 53.10           C  
ATOM   1488  C   SER B 193     -39.526   3.583   4.162  1.00 53.10           C  
ATOM   1489  CB  SER B 193     -41.202   5.312   4.829  1.00 53.10           C  
ATOM   1490  O   SER B 193     -38.721   3.574   5.096  1.00 53.10           O  
ATOM   1491  OG  SER B 193     -42.235   6.110   4.278  1.00 53.10           O  
ATOM   1492  N   ALA B 194     -40.078   2.410   3.822  1.00 45.91           N  
ATOM   1493  CA  ALA B 194     -39.565   1.286   4.601  1.00 45.91           C  
ATOM   1494  C   ALA B 194     -38.301   0.711   3.969  1.00 45.91           C  
ATOM   1495  CB  ALA B 194     -40.631   0.200   4.734  1.00 45.91           C  
ATOM   1496  O   ALA B 194     -38.287   0.386   2.779  1.00 45.91           O  
ATOM   1497  N   VAL B 195     -37.283   1.302   4.315  1.00 47.69           N  
ATOM   1498  CA  VAL B 195     -35.983   0.778   3.908  1.00 47.69           C  
ATOM   1499  C   VAL B 195     -35.927  -0.726   4.167  1.00 47.69           C  
ATOM   1500  CB  VAL B 195     -34.828   1.489   4.649  1.00 47.69           C  
ATOM   1501  O   VAL B 195     -36.188  -1.180   5.283  1.00 47.69           O  
ATOM   1502  CG1 VAL B 195     -33.475   0.995   4.140  1.00 47.69           C  
ATOM   1503  CG2 VAL B 195     -34.943   3.004   4.485  1.00 47.69           C  
ATOM   1504  N   LYS B 196     -36.441  -1.504   3.112  1.00 40.49           N  
ATOM   1505  CA  LYS B 196     -36.194  -2.907   3.434  1.00 40.49           C  
ATOM   1506  C   LYS B 196     -34.699  -3.193   3.533  1.00 40.49           C  
ATOM   1507  CB  LYS B 196     -36.835  -3.819   2.387  1.00 40.49           C  
ATOM   1508  O   LYS B 196     -33.920  -2.756   2.683  1.00 40.49           O  
ATOM   1509  CG  LYS B 196     -38.324  -4.050   2.595  1.00 40.49           C  
ATOM   1510  CD  LYS B 196     -38.874  -5.073   1.609  1.00 40.49           C  
ATOM   1511  CE  LYS B 196     -40.373  -5.272   1.787  1.00 40.49           C  
ATOM   1512  NZ  LYS B 196     -40.922  -6.254   0.805  1.00 40.49           N  
ATOM   1513  N   LEU B 197     -34.239  -3.291   4.745  1.00 36.25           N  
ATOM   1514  CA  LEU B 197     -32.845  -3.664   4.960  1.00 36.25           C  
ATOM   1515  C   LEU B 197     -32.421  -4.764   3.992  1.00 36.25           C  
ATOM   1516  CB  LEU B 197     -32.631  -4.127   6.403  1.00 36.25           C  
ATOM   1517  O   LEU B 197     -33.131  -5.758   3.826  1.00 36.25           O  
ATOM   1518  CG  LEU B 197     -32.371  -3.030   7.436  1.00 36.25           C  
ATOM   1519  CD1 LEU B 197     -32.936  -3.435   8.794  1.00 36.25           C  
ATOM   1520  CD2 LEU B 197     -30.879  -2.734   7.539  1.00 36.25           C  
ATOM   1521  N   GLN B 198     -31.668  -4.525   3.019  1.00 33.99           N  
ATOM   1522  CA  GLN B 198     -31.120  -5.551   2.138  1.00 33.99           C  
ATOM   1523  C   GLN B 198     -30.485  -6.683   2.939  1.00 33.99           C  
ATOM   1524  CB  GLN B 198     -30.093  -4.944   1.181  1.00 33.99           C  
ATOM   1525  O   GLN B 198     -29.876  -6.445   3.985  1.00 33.99           O  
ATOM   1526  CG  GLN B 198     -30.699  -4.386  -0.100  1.00 33.99           C  
ATOM   1527  CD  GLN B 198     -29.654  -3.843  -1.056  1.00 33.99           C  
ATOM   1528  NE2 GLN B 198     -30.075  -3.522  -2.275  1.00 33.99           N  
ATOM   1529  OE1 GLN B 198     -28.477  -3.713  -0.702  1.00 33.99           O  
TER    1530      GLN B 198                                                      
ATOM   1531  N   SER C   1       8.503 -43.917 -37.296  1.00 55.92           N  
ATOM   1532  CA  SER C   1       9.204 -45.159 -36.988  1.00 55.92           C  
ATOM   1533  C   SER C   1       8.272 -46.171 -36.329  1.00 55.92           C  
ATOM   1534  CB  SER C   1      10.401 -44.888 -36.076  1.00 55.92           C  
ATOM   1535  O   SER C   1       7.300 -45.792 -35.673  1.00 55.92           O  
ATOM   1536  OG  SER C   1      10.021 -44.957 -34.713  1.00 55.92           O  
ATOM   1537  N   ALA C   2       8.198 -47.423 -36.683  1.00 57.63           N  
ATOM   1538  CA  ALA C   2       7.414 -48.509 -36.100  1.00 57.63           C  
ATOM   1539  C   ALA C   2       7.423 -48.434 -34.576  1.00 57.63           C  
ATOM   1540  CB  ALA C   2       7.948 -49.861 -36.566  1.00 57.63           C  
ATOM   1541  O   ALA C   2       6.398 -48.668 -33.931  1.00 57.63           O  
ATOM   1542  N   ASP C   3       8.495 -47.941 -34.059  1.00 74.86           N  
ATOM   1543  CA  ASP C   3       8.631 -47.839 -32.610  1.00 74.86           C  
ATOM   1544  C   ASP C   3       7.810 -46.674 -32.062  1.00 74.86           C  
ATOM   1545  CB  ASP C   3      10.101 -47.676 -32.218  1.00 74.86           C  
ATOM   1546  O   ASP C   3       7.229 -46.772 -30.979  1.00 74.86           O  
ATOM   1547  CG  ASP C   3      10.875 -48.982 -32.261  1.00 74.86           C  
ATOM   1548  OD1 ASP C   3      10.247 -50.061 -32.327  1.00 74.86           O  
ATOM   1549  OD2 ASP C   3      12.123 -48.932 -32.226  1.00 74.86           O  
ATOM   1550  N   ALA C   4       7.651 -45.635 -32.772  1.00 79.81           N  
ATOM   1551  CA  ALA C   4       6.901 -44.444 -32.381  1.00 79.81           C  
ATOM   1552  C   ALA C   4       5.409 -44.745 -32.273  1.00 79.81           C  
ATOM   1553  CB  ALA C   4       7.141 -43.313 -33.378  1.00 79.81           C  
ATOM   1554  O   ALA C   4       4.751 -44.323 -31.320  1.00 79.81           O  
ATOM   1555  N   GLN C   5       4.891 -45.502 -33.247  1.00 81.89           N  
ATOM   1556  CA  GLN C   5       3.477 -45.862 -33.253  1.00 81.89           C  
ATOM   1557  C   GLN C   5       3.147 -46.814 -32.107  1.00 81.89           C  
ATOM   1558  CB  GLN C   5       3.091 -46.497 -34.590  1.00 81.89           C  
ATOM   1559  O   GLN C   5       2.099 -46.687 -31.471  1.00 81.89           O  
ATOM   1560  CG  GLN C   5       1.599 -46.438 -34.890  1.00 81.89           C  
ATOM   1561  CD  GLN C   5       1.089 -45.020 -35.058  1.00 81.89           C  
ATOM   1562  NE2 GLN C   5      -0.172 -44.796 -34.703  1.00 81.89           N  
ATOM   1563  OE1 GLN C   5       1.822 -44.131 -35.504  1.00 81.89           O  
ATOM   1564  N   SER C   6       4.077 -47.765 -31.880  1.00 85.27           N  
ATOM   1565  CA  SER C   6       3.893 -48.703 -30.776  1.00 85.27           C  
ATOM   1566  C   SER C   6       3.895 -47.982 -29.432  1.00 85.27           C  
ATOM   1567  CB  SER C   6       4.987 -49.771 -30.793  1.00 85.27           C  
ATOM   1568  O   SER C   6       3.120 -48.325 -28.537  1.00 85.27           O  
ATOM   1569  OG  SER C   6       6.214 -49.242 -30.322  1.00 85.27           O  
ATOM   1570  N   PHE C   7       4.782 -46.989 -29.309  1.00 87.02           N  
ATOM   1571  CA  PHE C   7       4.880 -46.195 -28.091  1.00 87.02           C  
ATOM   1572  C   PHE C   7       3.619 -45.364 -27.884  1.00 87.02           C  
ATOM   1573  CB  PHE C   7       6.108 -45.281 -28.140  1.00 87.02           C  
ATOM   1574  O   PHE C   7       3.064 -45.331 -26.783  1.00 87.02           O  
ATOM   1575  CG  PHE C   7       6.329 -44.492 -26.877  1.00 87.02           C  
ATOM   1576  CD1 PHE C   7       6.155 -43.114 -26.863  1.00 87.02           C  
ATOM   1577  CD2 PHE C   7       6.710 -45.130 -25.704  1.00 87.02           C  
ATOM   1578  CE1 PHE C   7       6.359 -42.381 -25.696  1.00 87.02           C  
ATOM   1579  CE2 PHE C   7       6.915 -44.405 -24.533  1.00 87.02           C  
ATOM   1580  CZ  PHE C   7       6.740 -43.030 -24.532  1.00 87.02           C  
ATOM   1581  N   LEU C   8       3.152 -44.754 -28.919  1.00 86.17           N  
ATOM   1582  CA  LEU C   8       1.925 -43.965 -28.885  1.00 86.17           C  
ATOM   1583  C   LEU C   8       0.739 -44.822 -28.458  1.00 86.17           C  
ATOM   1584  CB  LEU C   8       1.651 -43.339 -30.255  1.00 86.17           C  
ATOM   1585  O   LEU C   8      -0.095 -44.384 -27.663  1.00 86.17           O  
ATOM   1586  CG  LEU C   8       0.598 -42.231 -30.296  1.00 86.17           C  
ATOM   1587  CD1 LEU C   8       1.242 -40.877 -30.016  1.00 86.17           C  
ATOM   1588  CD2 LEU C   8      -0.116 -42.222 -31.644  1.00 86.17           C  
ATOM   1589  N   ASN C   9       0.639 -46.066 -28.966  1.00 84.03           N  
ATOM   1590  CA  ASN C   9      -0.447 -46.979 -28.624  1.00 84.03           C  
ATOM   1591  C   ASN C   9      -0.421 -47.351 -27.144  1.00 84.03           C  
ATOM   1592  CB  ASN C   9      -0.383 -48.238 -29.490  1.00 84.03           C  
ATOM   1593  O   ASN C   9      -1.472 -47.468 -26.510  1.00 84.03           O  
ATOM   1594  CG  ASN C   9      -0.941 -48.019 -30.882  1.00 84.03           C  
ATOM   1595  ND2 ASN C   9      -0.604 -48.914 -31.804  1.00 84.03           N  
ATOM   1596  OD1 ASN C   9      -1.667 -47.053 -31.128  1.00 84.03           O  
ATOM   1597  N   ARG C  10       0.794 -47.457 -26.699  1.00 85.77           N  
ATOM   1598  CA  ARG C  10       0.937 -47.777 -25.282  1.00 85.77           C  
ATOM   1599  C   ARG C  10       0.497 -46.607 -24.409  1.00 85.77           C  
ATOM   1600  CB  ARG C  10       2.385 -48.156 -24.960  1.00 85.77           C  
ATOM   1601  O   ARG C  10      -0.115 -46.806 -23.358  1.00 85.77           O  
ATOM   1602  CG  ARG C  10       2.515 -49.314 -23.984  1.00 85.77           C  
ATOM   1603  CD  ARG C  10       2.028 -50.622 -24.591  1.00 85.77           C  
ATOM   1604  NE  ARG C  10       1.916 -51.674 -23.585  1.00 85.77           N  
ATOM   1605  NH1 ARG C  10       0.468 -52.985 -24.819  1.00 85.77           N  
ATOM   1606  NH2 ARG C  10       1.147 -53.666 -22.738  1.00 85.77           N  
ATOM   1607  CZ  ARG C  10       1.177 -52.773 -23.716  1.00 85.77           C  
ATOM   1608  N   VAL C  11       0.892 -45.411 -24.783  1.00 88.56           N  
ATOM   1609  CA  VAL C  11       0.525 -44.207 -24.044  1.00 88.56           C  
ATOM   1610  C   VAL C  11      -0.993 -44.045 -24.040  1.00 88.56           C  
ATOM   1611  CB  VAL C  11       1.194 -42.949 -24.642  1.00 88.56           C  
ATOM   1612  O   VAL C  11      -1.584 -43.703 -23.014  1.00 88.56           O  
ATOM   1613  CG1 VAL C  11       0.675 -41.685 -23.958  1.00 88.56           C  
ATOM   1614  CG2 VAL C  11       2.714 -43.042 -24.516  1.00 88.56           C  
ATOM   1615  N   CYS C  12      -1.651 -44.317 -25.139  1.00 85.61           N  
ATOM   1616  CA  CYS C  12      -3.101 -44.217 -25.255  1.00 85.61           C  
ATOM   1617  C   CYS C  12      -3.792 -45.223 -24.341  1.00 85.61           C  
ATOM   1618  CB  CYS C  12      -3.541 -44.443 -26.701  1.00 85.61           C  
ATOM   1619  O   CYS C  12      -4.832 -44.921 -23.753  1.00 85.61           O  
ATOM   1620  SG  CYS C  12      -3.829 -42.916 -27.622  1.00 85.61           S  
ATOM   1621  N   GLY C  13      -3.158 -46.365 -24.152  1.00 76.72           N  
ATOM   1622  CA  GLY C  13      -3.730 -47.415 -23.324  1.00 76.72           C  
ATOM   1623  C   GLY C  13      -5.210 -47.632 -23.574  1.00 76.72           C  
ATOM   1624  O   GLY C  13      -5.642 -47.736 -24.724  1.00 76.72           O  
ATOM   1625  N   VAL C  14      -5.963 -47.653 -22.513  1.00 72.30           N  
ATOM   1626  CA  VAL C  14      -7.395 -47.926 -22.588  1.00 72.30           C  
ATOM   1627  C   VAL C  14      -8.169 -46.611 -22.648  1.00 72.30           C  
ATOM   1628  CB  VAL C  14      -7.875 -48.773 -21.388  1.00 72.30           C  
ATOM   1629  O   VAL C  14      -9.399 -46.611 -22.732  1.00 72.30           O  
ATOM   1630  CG1 VAL C  14      -8.115 -50.221 -21.812  1.00 72.30           C  
ATOM   1631  CG2 VAL C  14      -6.859 -48.707 -20.249  1.00 72.30           C  
ATOM   1632  N   SER C  15      -7.523 -45.413 -22.747  1.00 77.86           N  
ATOM   1633  CA  SER C  15      -8.135 -44.093 -22.639  1.00 77.86           C  
ATOM   1634  C   SER C  15      -8.913 -43.739 -23.903  1.00 77.86           C  
ATOM   1635  CB  SER C  15      -7.071 -43.028 -22.370  1.00 77.86           C  
ATOM   1636  O   SER C  15      -9.837 -42.925 -23.862  1.00 77.86           O  
ATOM   1637  OG  SER C  15      -6.251 -42.838 -23.510  1.00 77.86           O  
ATOM   1638  N   ALA C  16      -8.797 -44.316 -25.017  1.00 78.07           N  
ATOM   1639  CA  ALA C  16      -9.430 -44.021 -26.300  1.00 78.07           C  
ATOM   1640  C   ALA C  16      -9.136 -42.590 -26.741  1.00 78.07           C  
ATOM   1641  CB  ALA C  16     -10.937 -44.249 -26.214  1.00 78.07           C  
ATOM   1642  O   ALA C  16      -9.853 -42.031 -27.574  1.00 78.07           O  
ATOM   1643  N   ALA C  17      -8.156 -41.924 -26.160  1.00 82.50           N  
ATOM   1644  CA  ALA C  17      -7.811 -40.543 -26.485  1.00 82.50           C  
ATOM   1645  C   ALA C  17      -7.071 -40.462 -27.817  1.00 82.50           C  
ATOM   1646  CB  ALA C  17      -6.966 -39.929 -25.372  1.00 82.50           C  
ATOM   1647  O   ALA C  17      -6.270 -41.342 -28.144  1.00 82.50           O  
ATOM   1648  N   ARG C  18      -7.449 -39.482 -28.566  1.00 89.71           N  
ATOM   1649  CA  ARG C  18      -6.716 -39.189 -29.793  1.00 89.71           C  
ATOM   1650  C   ARG C  18      -5.549 -38.245 -29.522  1.00 89.71           C  
ATOM   1651  CB  ARG C  18      -7.648 -38.581 -30.844  1.00 89.71           C  
ATOM   1652  O   ARG C  18      -5.747 -37.043 -29.335  1.00 89.71           O  
ATOM   1653  CG  ARG C  18      -8.756 -39.518 -31.300  1.00 89.71           C  
ATOM   1654  CD  ARG C  18      -9.690 -38.843 -32.295  1.00 89.71           C  
ATOM   1655  NE  ARG C  18      -9.023 -38.580 -33.567  1.00 89.71           N  
ATOM   1656  NH1 ARG C  18     -10.807 -37.448 -34.503  1.00 89.71           N  
ATOM   1657  NH2 ARG C  18      -8.873 -37.739 -35.699  1.00 89.71           N  
ATOM   1658  CZ  ARG C  18      -9.569 -37.923 -34.587  1.00 89.71           C  
ATOM   1659  N   LEU C  19      -4.386 -38.807 -29.594  1.00 92.58           N  
ATOM   1660  CA  LEU C  19      -3.217 -38.081 -29.109  1.00 92.58           C  
ATOM   1661  C   LEU C  19      -2.256 -37.773 -30.252  1.00 92.58           C  
ATOM   1662  CB  LEU C  19      -2.497 -38.886 -28.024  1.00 92.58           C  
ATOM   1663  O   LEU C  19      -2.119 -38.569 -31.185  1.00 92.58           O  
ATOM   1664  CG  LEU C  19      -3.309 -39.209 -26.769  1.00 92.58           C  
ATOM   1665  CD1 LEU C  19      -2.530 -40.157 -25.863  1.00 92.58           C  
ATOM   1666  CD2 LEU C  19      -3.674 -37.929 -26.024  1.00 92.58           C  
ATOM   1667  N   THR C  20      -1.676 -36.652 -30.260  1.00 91.42           N  
ATOM   1668  CA  THR C  20      -0.611 -36.245 -31.171  1.00 91.42           C  
ATOM   1669  C   THR C  20       0.661 -35.906 -30.399  1.00 91.42           C  
ATOM   1670  CB  THR C  20      -1.036 -35.034 -32.021  1.00 91.42           C  
ATOM   1671  O   THR C  20       0.637 -35.081 -29.483  1.00 91.42           O  
ATOM   1672  CG2 THR C  20      -0.011 -34.741 -33.112  1.00 91.42           C  
ATOM   1673  OG1 THR C  20      -2.303 -35.308 -32.633  1.00 91.42           O  
ATOM   1674  N   PRO C  21       1.760 -36.560 -30.750  1.00 92.00           N  
ATOM   1675  CA  PRO C  21       3.006 -36.311 -30.021  1.00 92.00           C  
ATOM   1676  C   PRO C  21       3.532 -34.891 -30.218  1.00 92.00           C  
ATOM   1677  CB  PRO C  21       3.973 -37.338 -30.614  1.00 92.00           C  
ATOM   1678  O   PRO C  21       3.442 -34.343 -31.319  1.00 92.00           O  
ATOM   1679  CG  PRO C  21       3.257 -37.895 -31.802  1.00 92.00           C  
ATOM   1680  CD  PRO C  21       1.834 -37.415 -31.770  1.00 92.00           C  
ATOM   1681  N   CYS C  22       4.084 -34.334 -29.192  1.00 90.28           N  
ATOM   1682  CA  CYS C  22       4.690 -33.008 -29.255  1.00 90.28           C  
ATOM   1683  C   CYS C  22       6.167 -33.101 -29.621  1.00 90.28           C  
ATOM   1684  CB  CYS C  22       4.530 -32.282 -27.920  1.00 90.28           C  
ATOM   1685  O   CYS C  22       6.755 -32.128 -30.096  1.00 90.28           O  
ATOM   1686  SG  CYS C  22       2.812 -31.947 -27.475  1.00 90.28           S  
ATOM   1687  N   GLY C  23       6.743 -34.248 -29.333  1.00 83.60           N  
ATOM   1688  CA  GLY C  23       8.117 -34.520 -29.726  1.00 83.60           C  
ATOM   1689  C   GLY C  23       8.223 -35.419 -30.943  1.00 83.60           C  
ATOM   1690  O   GLY C  23       7.221 -35.699 -31.604  1.00 83.60           O  
ATOM   1691  N   THR C  24       9.500 -35.834 -31.378  1.00 81.56           N  
ATOM   1692  CA  THR C  24       9.746 -36.692 -32.532  1.00 81.56           C  
ATOM   1693  C   THR C  24      10.081 -38.113 -32.088  1.00 81.56           C  
ATOM   1694  CB  THR C  24      10.888 -36.141 -33.405  1.00 81.56           C  
ATOM   1695  O   THR C  24      10.979 -38.316 -31.267  1.00 81.56           O  
ATOM   1696  CG2 THR C  24      10.346 -35.280 -34.542  1.00 81.56           C  
ATOM   1697  OG1 THR C  24      11.761 -35.345 -32.593  1.00 81.56           O  
ATOM   1698  N   GLY C  25       9.278 -39.057 -32.649  1.00 75.70           N  
ATOM   1699  CA  GLY C  25       9.527 -40.449 -32.308  1.00 75.70           C  
ATOM   1700  C   GLY C  25       9.276 -40.759 -30.845  1.00 75.70           C  
ATOM   1701  O   GLY C  25       8.200 -40.469 -30.318  1.00 75.70           O  
ATOM   1702  N   THR C  26      10.361 -41.300 -30.200  1.00 80.78           N  
ATOM   1703  CA  THR C  26      10.288 -41.645 -28.785  1.00 80.78           C  
ATOM   1704  C   THR C  26      11.077 -40.646 -27.942  1.00 80.78           C  
ATOM   1705  CB  THR C  26      10.819 -43.068 -28.529  1.00 80.78           C  
ATOM   1706  O   THR C  26      11.296 -40.869 -26.750  1.00 80.78           O  
ATOM   1707  CG2 THR C  26       9.895 -44.117 -29.138  1.00 80.78           C  
ATOM   1708  OG1 THR C  26      12.121 -43.198 -29.112  1.00 80.78           O  
ATOM   1709  N   SER C  27      11.435 -39.561 -28.608  1.00 84.63           N  
ATOM   1710  CA  SER C  27      12.252 -38.562 -27.927  1.00 84.63           C  
ATOM   1711  C   SER C  27      11.414 -37.727 -26.964  1.00 84.63           C  
ATOM   1712  CB  SER C  27      12.938 -37.648 -28.942  1.00 84.63           C  
ATOM   1713  O   SER C  27      10.205 -37.581 -27.151  1.00 84.63           O  
ATOM   1714  OG  SER C  27      11.981 -36.968 -29.735  1.00 84.63           O  
ATOM   1715  N   THR C  28      12.066 -37.196 -25.927  1.00 89.03           N  
ATOM   1716  CA  THR C  28      11.403 -36.389 -24.909  1.00 89.03           C  
ATOM   1717  C   THR C  28      11.082 -34.998 -25.447  1.00 89.03           C  
ATOM   1718  CB  THR C  28      12.270 -36.266 -23.642  1.00 89.03           C  
ATOM   1719  O   THR C  28      11.730 -34.523 -26.382  1.00 89.03           O  
ATOM   1720  CG2 THR C  28      12.507 -37.630 -23.003  1.00 89.03           C  
ATOM   1721  OG1 THR C  28      13.534 -35.687 -23.990  1.00 89.03           O  
ATOM   1722  N   ASP C  29      10.018 -34.404 -24.972  1.00 90.89           N  
ATOM   1723  CA  ASP C  29       9.636 -33.025 -25.263  1.00 90.89           C  
ATOM   1724  C   ASP C  29      10.233 -32.062 -24.239  1.00 90.89           C  
ATOM   1725  CB  ASP C  29       8.113 -32.885 -25.292  1.00 90.89           C  
ATOM   1726  O   ASP C  29       9.745 -31.967 -23.111  1.00 90.89           O  
ATOM   1727  CG  ASP C  29       7.653 -31.479 -25.637  1.00 90.89           C  
ATOM   1728  OD1 ASP C  29       8.374 -30.764 -26.365  1.00 90.89           O  
ATOM   1729  OD2 ASP C  29       6.562 -31.083 -25.174  1.00 90.89           O  
ATOM   1730  N   VAL C  30      11.281 -31.307 -24.683  1.00 91.95           N  
ATOM   1731  CA  VAL C  30      11.990 -30.413 -23.774  1.00 91.95           C  
ATOM   1732  C   VAL C  30      11.246 -29.083 -23.672  1.00 91.95           C  
ATOM   1733  CB  VAL C  30      13.446 -30.175 -24.232  1.00 91.95           C  
ATOM   1734  O   VAL C  30      11.021 -28.412 -24.682  1.00 91.95           O  
ATOM   1735  CG1 VAL C  30      14.174 -29.248 -23.261  1.00 91.95           C  
ATOM   1736  CG2 VAL C  30      14.187 -31.505 -24.364  1.00 91.95           C  
ATOM   1737  N   VAL C  31      10.896 -28.733 -22.476  1.00 90.74           N  
ATOM   1738  CA  VAL C  31      10.156 -27.491 -22.278  1.00 90.74           C  
ATOM   1739  C   VAL C  31      10.810 -26.672 -21.167  1.00 90.74           C  
ATOM   1740  CB  VAL C  31       8.673 -27.762 -21.939  1.00 90.74           C  
ATOM   1741  O   VAL C  31      11.445 -27.229 -20.268  1.00 90.74           O  
ATOM   1742  CG1 VAL C  31       7.940 -28.341 -23.148  1.00 90.74           C  
ATOM   1743  CG2 VAL C  31       8.563 -28.704 -20.742  1.00 90.74           C  
ATOM   1744  N   TYR C  32      10.750 -25.399 -21.296  1.00 92.32           N  
ATOM   1745  CA  TYR C  32      11.224 -24.438 -20.306  1.00 92.32           C  
ATOM   1746  C   TYR C  32      10.073 -23.926 -19.448  1.00 92.32           C  
ATOM   1747  CB  TYR C  32      11.927 -23.263 -20.991  1.00 92.32           C  
ATOM   1748  O   TYR C  32       9.258 -23.122 -19.908  1.00 92.32           O  
ATOM   1749  CG  TYR C  32      12.776 -22.435 -20.057  1.00 92.32           C  
ATOM   1750  CD1 TYR C  32      12.585 -21.059 -19.946  1.00 92.32           C  
ATOM   1751  CD2 TYR C  32      13.770 -23.025 -19.284  1.00 92.32           C  
ATOM   1752  CE1 TYR C  32      13.365 -20.292 -19.087  1.00 92.32           C  
ATOM   1753  CE2 TYR C  32      14.557 -22.268 -18.423  1.00 92.32           C  
ATOM   1754  OH  TYR C  32      15.123 -20.149 -17.480  1.00 92.32           O  
ATOM   1755  CZ  TYR C  32      14.347 -20.904 -18.331  1.00 92.32           C  
ATOM   1756  N   ARG C  33      10.027 -24.402 -18.115  1.00 93.30           N  
ATOM   1757  CA  ARG C  33       8.872 -24.140 -17.262  1.00 93.30           C  
ATOM   1758  C   ARG C  33       9.308 -23.675 -15.877  1.00 93.30           C  
ATOM   1759  CB  ARG C  33       7.997 -25.390 -17.143  1.00 93.30           C  
ATOM   1760  O   ARG C  33      10.485 -23.779 -15.524  1.00 93.30           O  
ATOM   1761  CG  ARG C  33       7.436 -25.878 -18.470  1.00 93.30           C  
ATOM   1762  CD  ARG C  33       6.186 -25.108 -18.871  1.00 93.30           C  
ATOM   1763  NE  ARG C  33       4.999 -25.612 -18.185  1.00 93.30           N  
ATOM   1764  NH1 ARG C  33       4.143 -26.706 -20.032  1.00 93.30           N  
ATOM   1765  NH2 ARG C  33       3.018 -26.764 -18.035  1.00 93.30           N  
ATOM   1766  CZ  ARG C  33       4.056 -26.359 -18.752  1.00 93.30           C  
ATOM   1767  N   ALA C  34       8.291 -23.133 -15.112  1.00 96.67           N  
ATOM   1768  CA  ALA C  34       8.546 -22.686 -13.745  1.00 96.67           C  
ATOM   1769  C   ALA C  34       8.453 -23.849 -12.762  1.00 96.67           C  
ATOM   1770  CB  ALA C  34       7.565 -21.583 -13.355  1.00 96.67           C  
ATOM   1771  O   ALA C  34       7.522 -24.655 -12.830  1.00 96.67           O  
ATOM   1772  N   PHE C  35       9.438 -23.895 -11.847  1.00 95.35           N  
ATOM   1773  CA  PHE C  35       9.468 -24.965 -10.856  1.00 95.35           C  
ATOM   1774  C   PHE C  35       9.747 -24.407  -9.465  1.00 95.35           C  
ATOM   1775  CB  PHE C  35      10.525 -26.011 -11.224  1.00 95.35           C  
ATOM   1776  O   PHE C  35      10.473 -23.421  -9.320  1.00 95.35           O  
ATOM   1777  CG  PHE C  35      10.158 -26.850 -12.419  1.00 95.35           C  
ATOM   1778  CD1 PHE C  35       9.350 -27.971 -12.276  1.00 95.35           C  
ATOM   1779  CD2 PHE C  35      10.622 -26.516 -13.685  1.00 95.35           C  
ATOM   1780  CE1 PHE C  35       9.009 -28.749 -13.380  1.00 95.35           C  
ATOM   1781  CE2 PHE C  35      10.285 -27.289 -14.793  1.00 95.35           C  
ATOM   1782  CZ  PHE C  35       9.480 -28.406 -14.638  1.00 95.35           C  
ATOM   1783  N   ASP C  36       9.130 -24.986  -8.520  1.00 94.33           N  
ATOM   1784  CA  ASP C  36       9.473 -24.819  -7.111  1.00 94.33           C  
ATOM   1785  C   ASP C  36      10.367 -25.957  -6.624  1.00 94.33           C  
ATOM   1786  CB  ASP C  36       8.206 -24.743  -6.256  1.00 94.33           C  
ATOM   1787  O   ASP C  36       9.881 -27.045  -6.312  1.00 94.33           O  
ATOM   1788  CG  ASP C  36       8.489 -24.390  -4.806  1.00 94.33           C  
ATOM   1789  OD1 ASP C  36       9.670 -24.390  -4.398  1.00 94.33           O  
ATOM   1790  OD2 ASP C  36       7.522 -24.111  -4.065  1.00 94.33           O  
ATOM   1791  N   ILE C  37      11.634 -25.621  -6.487  1.00 91.43           N  
ATOM   1792  CA  ILE C  37      12.604 -26.687  -6.263  1.00 91.43           C  
ATOM   1793  C   ILE C  37      13.236 -26.526  -4.882  1.00 91.43           C  
ATOM   1794  CB  ILE C  37      13.697 -26.696  -7.355  1.00 91.43           C  
ATOM   1795  O   ILE C  37      13.584 -25.415  -4.477  1.00 91.43           O  
ATOM   1796  CG1 ILE C  37      13.085 -27.033  -8.720  1.00 91.43           C  
ATOM   1797  CG2 ILE C  37      14.811 -27.684  -6.996  1.00 91.43           C  
ATOM   1798  CD1 ILE C  37      14.064 -26.926  -9.880  1.00 91.43           C  
ATOM   1799  N   TYR C  38      13.307 -27.604  -4.205  1.00 91.78           N  
ATOM   1800  CA  TYR C  38      14.026 -27.676  -2.938  1.00 91.78           C  
ATOM   1801  C   TYR C  38      14.722 -29.023  -2.782  1.00 91.78           C  
ATOM   1802  CB  TYR C  38      13.071 -27.443  -1.763  1.00 91.78           C  
ATOM   1803  O   TYR C  38      14.082 -30.024  -2.450  1.00 91.78           O  
ATOM   1804  CG  TYR C  38      13.752 -27.452  -0.416  1.00 91.78           C  
ATOM   1805  CD1 TYR C  38      13.602 -28.529   0.455  1.00 91.78           C  
ATOM   1806  CD2 TYR C  38      14.546 -26.384  -0.011  1.00 91.78           C  
ATOM   1807  CE1 TYR C  38      14.226 -28.541   1.698  1.00 91.78           C  
ATOM   1808  CE2 TYR C  38      15.175 -26.385   1.230  1.00 91.78           C  
ATOM   1809  OH  TYR C  38      15.630 -27.473   3.305  1.00 91.78           O  
ATOM   1810  CZ  TYR C  38      15.010 -27.467   2.076  1.00 91.78           C  
ATOM   1811  N   ASN C  39      16.000 -29.022  -3.047  1.00 87.95           N  
ATOM   1812  CA  ASN C  39      16.805 -30.221  -2.841  1.00 87.95           C  
ATOM   1813  C   ASN C  39      18.092 -29.909  -2.082  1.00 87.95           C  
ATOM   1814  CB  ASN C  39      17.127 -30.888  -4.180  1.00 87.95           C  
ATOM   1815  O   ASN C  39      18.231 -28.828  -1.507  1.00 87.95           O  
ATOM   1816  CG  ASN C  39      17.847 -29.958  -5.137  1.00 87.95           C  
ATOM   1817  ND2 ASN C  39      17.627 -30.154  -6.432  1.00 87.95           N  
ATOM   1818  OD1 ASN C  39      18.595 -29.072  -4.716  1.00 87.95           O  
ATOM   1819  N   ASP C  40      18.944 -30.896  -2.001  1.00 83.39           N  
ATOM   1820  CA  ASP C  40      20.148 -30.757  -1.188  1.00 83.39           C  
ATOM   1821  C   ASP C  40      21.093 -29.713  -1.780  1.00 83.39           C  
ATOM   1822  CB  ASP C  40      20.865 -32.102  -1.056  1.00 83.39           C  
ATOM   1823  O   ASP C  40      21.877 -29.097  -1.055  1.00 83.39           O  
ATOM   1824  CG  ASP C  40      19.975 -33.196  -0.495  1.00 83.39           C  
ATOM   1825  OD1 ASP C  40      18.958 -32.880   0.160  1.00 83.39           O  
ATOM   1826  OD2 ASP C  40      20.294 -34.386  -0.707  1.00 83.39           O  
ATOM   1827  N   LYS C  41      20.925 -29.451  -3.005  1.00 82.00           N  
ATOM   1828  CA  LYS C  41      21.906 -28.607  -3.682  1.00 82.00           C  
ATOM   1829  C   LYS C  41      21.320 -27.235  -4.006  1.00 82.00           C  
ATOM   1830  CB  LYS C  41      22.402 -29.280  -4.962  1.00 82.00           C  
ATOM   1831  O   LYS C  41      21.976 -26.211  -3.803  1.00 82.00           O  
ATOM   1832  CG  LYS C  41      23.377 -30.423  -4.723  1.00 82.00           C  
ATOM   1833  CD  LYS C  41      23.945 -30.957  -6.032  1.00 82.00           C  
ATOM   1834  CE  LYS C  41      24.889 -32.128  -5.796  1.00 82.00           C  
ATOM   1835  NZ  LYS C  41      25.435 -32.667  -7.078  1.00 82.00           N  
ATOM   1836  N   VAL C  42      20.135 -27.292  -4.501  1.00 85.26           N  
ATOM   1837  CA  VAL C  42      19.584 -26.045  -5.021  1.00 85.26           C  
ATOM   1838  C   VAL C  42      18.167 -25.845  -4.488  1.00 85.26           C  
ATOM   1839  CB  VAL C  42      19.580 -26.026  -6.566  1.00 85.26           C  
ATOM   1840  O   VAL C  42      17.481 -26.813  -4.150  1.00 85.26           O  
ATOM   1841  CG1 VAL C  42      19.628 -24.591  -7.088  1.00 85.26           C  
ATOM   1842  CG2 VAL C  42      20.755 -26.836  -7.111  1.00 85.26           C  
ATOM   1843  N   ALA C  43      17.800 -24.624  -4.277  1.00 93.69           N  
ATOM   1844  CA  ALA C  43      16.449 -24.263  -3.855  1.00 93.69           C  
ATOM   1845  C   ALA C  43      16.016 -22.938  -4.476  1.00 93.69           C  
ATOM   1846  CB  ALA C  43      16.370 -24.184  -2.332  1.00 93.69           C  
ATOM   1847  O   ALA C  43      16.838 -22.038  -4.670  1.00 93.69           O  
ATOM   1848  N   GLY C  44      14.797 -22.889  -4.955  1.00 94.25           N  
ATOM   1849  CA  GLY C  44      14.298 -21.638  -5.504  1.00 94.25           C  
ATOM   1850  C   GLY C  44      13.025 -21.806  -6.311  1.00 94.25           C  
ATOM   1851  O   GLY C  44      12.518 -22.921  -6.456  1.00 94.25           O  
ATOM   1852  N   PHE C  45      12.426 -20.781  -6.679  1.00 96.22           N  
ATOM   1853  CA  PHE C  45      11.282 -20.695  -7.579  1.00 96.22           C  
ATOM   1854  C   PHE C  45      11.673 -20.023  -8.890  1.00 96.22           C  
ATOM   1855  CB  PHE C  45      10.133 -19.927  -6.918  1.00 96.22           C  
ATOM   1856  O   PHE C  45      11.652 -18.795  -8.994  1.00 96.22           O  
ATOM   1857  CG  PHE C  45       8.864 -19.918  -7.727  1.00 96.22           C  
ATOM   1858  CD1 PHE C  45       8.329 -18.723  -8.194  1.00 96.22           C  
ATOM   1859  CD2 PHE C  45       8.205 -21.105  -8.020  1.00 96.22           C  
ATOM   1860  CE1 PHE C  45       7.155 -18.712  -8.943  1.00 96.22           C  
ATOM   1861  CE2 PHE C  45       7.031 -21.102  -8.767  1.00 96.22           C  
ATOM   1862  CZ  PHE C  45       6.507 -19.904  -9.227  1.00 96.22           C  
ATOM   1863  N   ALA C  46      12.004 -20.891  -9.865  1.00 95.29           N  
ATOM   1864  CA  ALA C  46      12.594 -20.379 -11.100  1.00 95.29           C  
ATOM   1865  C   ALA C  46      12.218 -21.255 -12.291  1.00 95.29           C  
ATOM   1866  CB  ALA C  46      14.112 -20.289 -10.967  1.00 95.29           C  
ATOM   1867  O   ALA C  46      11.489 -22.238 -12.142  1.00 95.29           O  
ATOM   1868  N   LYS C  47      12.684 -20.770 -13.446  1.00 94.44           N  
ATOM   1869  CA  LYS C  47      12.459 -21.540 -14.666  1.00 94.44           C  
ATOM   1870  C   LYS C  47      13.598 -22.525 -14.912  1.00 94.44           C  
ATOM   1871  CB  LYS C  47      12.302 -20.608 -15.869  1.00 94.44           C  
ATOM   1872  O   LYS C  47      14.770 -22.182 -14.740  1.00 94.44           O  
ATOM   1873  CG  LYS C  47      10.995 -19.829 -15.882  1.00 94.44           C  
ATOM   1874  CD  LYS C  47      10.833 -19.032 -17.170  1.00 94.44           C  
ATOM   1875  CE  LYS C  47       9.496 -18.304 -17.212  1.00 94.44           C  
ATOM   1876  NZ  LYS C  47       9.352 -17.483 -18.452  1.00 94.44           N  
ATOM   1877  N   PHE C  48      13.209 -23.744 -15.279  1.00 92.49           N  
ATOM   1878  CA  PHE C  48      14.162 -24.807 -15.575  1.00 92.49           C  
ATOM   1879  C   PHE C  48      13.742 -25.579 -16.820  1.00 92.49           C  
ATOM   1880  CB  PHE C  48      14.291 -25.762 -14.384  1.00 92.49           C  
ATOM   1881  O   PHE C  48      12.571 -25.557 -17.205  1.00 92.49           O  
ATOM   1882  CG  PHE C  48      14.844 -25.114 -13.143  1.00 92.49           C  
ATOM   1883  CD1 PHE C  48      16.208 -25.131 -12.882  1.00 92.49           C  
ATOM   1884  CD2 PHE C  48      13.998 -24.488 -12.237  1.00 92.49           C  
ATOM   1885  CE1 PHE C  48      16.723 -24.532 -11.734  1.00 92.49           C  
ATOM   1886  CE2 PHE C  48      14.504 -23.887 -11.088  1.00 92.49           C  
ATOM   1887  CZ  PHE C  48      15.867 -23.911 -10.838  1.00 92.49           C  
ATOM   1888  N   LEU C  49      14.725 -26.254 -17.386  1.00 90.96           N  
ATOM   1889  CA  LEU C  49      14.437 -27.143 -18.507  1.00 90.96           C  
ATOM   1890  C   LEU C  49      13.964 -28.505 -18.012  1.00 90.96           C  
ATOM   1891  CB  LEU C  49      15.676 -27.309 -19.391  1.00 90.96           C  
ATOM   1892  O   LEU C  49      14.590 -29.103 -17.133  1.00 90.96           O  
ATOM   1893  CG  LEU C  49      15.961 -26.177 -20.379  1.00 90.96           C  
ATOM   1894  CD1 LEU C  49      17.443 -26.145 -20.735  1.00 90.96           C  
ATOM   1895  CD2 LEU C  49      15.108 -26.335 -21.634  1.00 90.96           C  
ATOM   1896  N   LYS C  50      12.838 -28.867 -18.455  1.00 89.31           N  
ATOM   1897  CA  LYS C  50      12.370 -30.228 -18.208  1.00 89.31           C  
ATOM   1898  C   LYS C  50      12.669 -31.136 -19.397  1.00 89.31           C  
ATOM   1899  CB  LYS C  50      10.870 -30.233 -17.909  1.00 89.31           C  
ATOM   1900  O   LYS C  50      12.085 -30.974 -20.471  1.00 89.31           O  
ATOM   1901  CG  LYS C  50      10.351 -31.558 -17.372  1.00 89.31           C  
ATOM   1902  CD  LYS C  50       9.117 -31.364 -16.500  1.00 89.31           C  
ATOM   1903  CE  LYS C  50       8.622 -32.685 -15.927  1.00 89.31           C  
ATOM   1904  NZ  LYS C  50       7.563 -32.478 -14.894  1.00 89.31           N  
ATOM   1905  N   THR C  51      13.490 -32.169 -19.144  1.00 89.21           N  
ATOM   1906  CA  THR C  51      14.027 -32.925 -20.270  1.00 89.21           C  
ATOM   1907  C   THR C  51      13.594 -34.387 -20.196  1.00 89.21           C  
ATOM   1908  CB  THR C  51      15.564 -32.844 -20.315  1.00 89.21           C  
ATOM   1909  O   THR C  51      13.821 -35.155 -21.133  1.00 89.21           O  
ATOM   1910  CG2 THR C  51      16.033 -31.415 -20.568  1.00 89.21           C  
ATOM   1911  OG1 THR C  51      16.097 -33.295 -19.063  1.00 89.21           O  
ATOM   1912  N   ASN C  52      12.947 -34.894 -19.265  1.00 86.02           N  
ATOM   1913  CA  ASN C  52      12.711 -36.321 -19.077  1.00 86.02           C  
ATOM   1914  C   ASN C  52      11.251 -36.686 -19.329  1.00 86.02           C  
ATOM   1915  CB  ASN C  52      13.132 -36.754 -17.671  1.00 86.02           C  
ATOM   1916  O   ASN C  52      10.781 -37.731 -18.877  1.00 86.02           O  
ATOM   1917  CG  ASN C  52      12.479 -35.922 -16.584  1.00 86.02           C  
ATOM   1918  ND2 ASN C  52      12.524 -36.416 -15.353  1.00 86.02           N  
ATOM   1919  OD1 ASN C  52      11.938 -34.846 -16.850  1.00 86.02           O  
ATOM   1920  N   CYS C  53      10.511 -35.833 -20.048  1.00 91.21           N  
ATOM   1921  CA  CYS C  53       9.096 -36.117 -20.262  1.00 91.21           C  
ATOM   1922  C   CYS C  53       8.739 -36.022 -21.741  1.00 91.21           C  
ATOM   1923  CB  CYS C  53       8.227 -35.154 -19.455  1.00 91.21           C  
ATOM   1924  O   CYS C  53       9.272 -35.174 -22.459  1.00 91.21           O  
ATOM   1925  SG  CYS C  53       8.414 -35.328 -17.667  1.00 91.21           S  
ATOM   1926  N   CYS C  54       7.892 -36.985 -22.112  1.00 92.21           N  
ATOM   1927  CA  CYS C  54       7.217 -36.888 -23.401  1.00 92.21           C  
ATOM   1928  C   CYS C  54       5.808 -36.331 -23.239  1.00 92.21           C  
ATOM   1929  CB  CYS C  54       7.159 -38.256 -24.081  1.00 92.21           C  
ATOM   1930  O   CYS C  54       5.118 -36.649 -22.268  1.00 92.21           O  
ATOM   1931  SG  CYS C  54       8.775 -39.039 -24.278  1.00 92.21           S  
ATOM   1932  N   ARG C  55       5.421 -35.539 -24.225  1.00 93.76           N  
ATOM   1933  CA  ARG C  55       4.089 -34.954 -24.112  1.00 93.76           C  
ATOM   1934  C   ARG C  55       3.258 -35.240 -25.358  1.00 93.76           C  
ATOM   1935  CB  ARG C  55       4.182 -33.445 -23.879  1.00 93.76           C  
ATOM   1936  O   ARG C  55       3.780 -35.232 -26.475  1.00 93.76           O  
ATOM   1937  CG  ARG C  55       4.687 -33.065 -22.496  1.00 93.76           C  
ATOM   1938  CD  ARG C  55       4.655 -31.558 -22.279  1.00 93.76           C  
ATOM   1939  NE  ARG C  55       5.633 -30.871 -23.118  1.00 93.76           N  
ATOM   1940  NH1 ARG C  55       4.941 -28.744 -22.541  1.00 93.76           N  
ATOM   1941  NH2 ARG C  55       6.671 -29.031 -24.017  1.00 93.76           N  
ATOM   1942  CZ  ARG C  55       5.746 -29.550 -23.224  1.00 93.76           C  
ATOM   1943  N   PHE C  56       2.047 -35.520 -25.146  1.00 94.30           N  
ATOM   1944  CA  PHE C  56       1.067 -35.750 -26.200  1.00 94.30           C  
ATOM   1945  C   PHE C  56      -0.162 -34.871 -25.998  1.00 94.30           C  
ATOM   1946  CB  PHE C  56       0.656 -37.225 -26.241  1.00 94.30           C  
ATOM   1947  O   PHE C  56      -0.681 -34.768 -24.885  1.00 94.30           O  
ATOM   1948  CG  PHE C  56       1.809 -38.171 -26.443  1.00 94.30           C  
ATOM   1949  CD1 PHE C  56       2.108 -38.665 -27.707  1.00 94.30           C  
ATOM   1950  CD2 PHE C  56       2.594 -38.568 -25.368  1.00 94.30           C  
ATOM   1951  CE1 PHE C  56       3.174 -39.540 -27.898  1.00 94.30           C  
ATOM   1952  CE2 PHE C  56       3.661 -39.443 -25.551  1.00 94.30           C  
ATOM   1953  CZ  PHE C  56       3.949 -39.928 -26.816  1.00 94.30           C  
ATOM   1954  N   GLN C  57      -0.532 -34.260 -27.021  1.00 94.94           N  
ATOM   1955  CA  GLN C  57      -1.689 -33.376 -26.927  1.00 94.94           C  
ATOM   1956  C   GLN C  57      -2.938 -34.043 -27.496  1.00 94.94           C  
ATOM   1957  CB  GLN C  57      -1.419 -32.058 -27.654  1.00 94.94           C  
ATOM   1958  O   GLN C  57      -2.874 -34.713 -28.529  1.00 94.94           O  
ATOM   1959  CG  GLN C  57      -2.514 -31.017 -27.468  1.00 94.94           C  
ATOM   1960  CD  GLN C  57      -2.185 -29.694 -28.132  1.00 94.94           C  
ATOM   1961  NE2 GLN C  57      -2.941 -28.655 -27.791  1.00 94.94           N  
ATOM   1962  OE1 GLN C  57      -1.259 -29.604 -28.944  1.00 94.94           O  
ATOM   1963  N   GLU C  58      -4.100 -33.898 -26.875  1.00 95.04           N  
ATOM   1964  CA  GLU C  58      -5.360 -34.533 -27.250  1.00 95.04           C  
ATOM   1965  C   GLU C  58      -6.084 -33.731 -28.327  1.00 95.04           C  
ATOM   1966  CB  GLU C  58      -6.262 -34.703 -26.025  1.00 95.04           C  
ATOM   1967  O   GLU C  58      -5.997 -32.501 -28.356  1.00 95.04           O  
ATOM   1968  CG  GLU C  58      -7.404 -35.687 -26.234  1.00 95.04           C  
ATOM   1969  CD  GLU C  58      -8.193 -35.969 -24.965  1.00 95.04           C  
ATOM   1970  OE1 GLU C  58      -8.986 -36.938 -24.945  1.00 95.04           O  
ATOM   1971  OE2 GLU C  58      -8.017 -35.214 -23.982  1.00 95.04           O  
ATOM   1972  N   LYS C  59      -6.747 -34.448 -29.168  1.00 94.80           N  
ATOM   1973  CA  LYS C  59      -7.585 -33.852 -30.205  1.00 94.80           C  
ATOM   1974  C   LYS C  59      -9.063 -34.124 -29.941  1.00 94.80           C  
ATOM   1975  CB  LYS C  59      -7.193 -34.384 -31.584  1.00 94.80           C  
ATOM   1976  O   LYS C  59      -9.421 -35.182 -29.418  1.00 94.80           O  
ATOM   1977  CG  LYS C  59      -5.802 -33.965 -32.036  1.00 94.80           C  
ATOM   1978  CD  LYS C  59      -5.474 -34.515 -33.418  1.00 94.80           C  
ATOM   1979  CE  LYS C  59      -4.055 -34.158 -33.841  1.00 94.80           C  
ATOM   1980  NZ  LYS C  59      -3.723 -34.710 -35.189  1.00 94.80           N  
ATOM   1981  N   ASP C  60      -9.776 -33.204 -30.302  1.00 91.00           N  
ATOM   1982  CA  ASP C  60     -11.215 -33.413 -30.175  1.00 91.00           C  
ATOM   1983  C   ASP C  60     -11.771 -34.151 -31.391  1.00 91.00           C  
ATOM   1984  CB  ASP C  60     -11.938 -32.077 -29.995  1.00 91.00           C  
ATOM   1985  O   ASP C  60     -11.011 -34.642 -32.227  1.00 91.00           O  
ATOM   1986  CG  ASP C  60     -11.877 -31.198 -31.232  1.00 91.00           C  
ATOM   1987  OD1 ASP C  60     -11.478 -31.689 -32.310  1.00 91.00           O  
ATOM   1988  OD2 ASP C  60     -12.229 -30.003 -31.127  1.00 91.00           O  
ATOM   1989  N   GLU C  61     -13.064 -34.361 -31.510  1.00 89.57           N  
ATOM   1990  CA  GLU C  61     -13.744 -35.094 -32.573  1.00 89.57           C  
ATOM   1991  C   GLU C  61     -13.530 -34.427 -33.928  1.00 89.57           C  
ATOM   1992  CB  GLU C  61     -15.241 -35.210 -32.275  1.00 89.57           C  
ATOM   1993  O   GLU C  61     -13.499 -35.100 -34.960  1.00 89.57           O  
ATOM   1994  CG  GLU C  61     -15.568 -36.158 -31.129  1.00 89.57           C  
ATOM   1995  CD  GLU C  61     -17.061 -36.330 -30.901  1.00 89.57           C  
ATOM   1996  OE1 GLU C  61     -17.452 -37.124 -30.016  1.00 89.57           O  
ATOM   1997  OE2 GLU C  61     -17.847 -35.666 -31.615  1.00 89.57           O  
ATOM   1998  N   ASP C  62     -13.327 -33.082 -33.984  1.00 93.78           N  
ATOM   1999  CA  ASP C  62     -13.121 -32.318 -35.210  1.00 93.78           C  
ATOM   2000  C   ASP C  62     -11.634 -32.178 -35.527  1.00 93.78           C  
ATOM   2001  CB  ASP C  62     -13.767 -30.935 -35.097  1.00 93.78           C  
ATOM   2002  O   ASP C  62     -11.248 -31.375 -36.379  1.00 93.78           O  
ATOM   2003  CG  ASP C  62     -15.274 -30.997 -34.923  1.00 93.78           C  
ATOM   2004  OD1 ASP C  62     -15.931 -31.826 -35.590  1.00 93.78           O  
ATOM   2005  OD2 ASP C  62     -15.810 -30.208 -34.115  1.00 93.78           O  
ATOM   2006  N   ASP C  63     -10.785 -32.846 -34.787  1.00 91.18           N  
ATOM   2007  CA  ASP C  63      -9.341 -32.889 -35.002  1.00 91.18           C  
ATOM   2008  C   ASP C  63      -8.683 -31.579 -34.575  1.00 91.18           C  
ATOM   2009  CB  ASP C  63      -9.026 -33.182 -36.470  1.00 91.18           C  
ATOM   2010  O   ASP C  63      -7.611 -31.227 -35.070  1.00 91.18           O  
ATOM   2011  CG  ASP C  63      -8.884 -34.666 -36.762  1.00 91.18           C  
ATOM   2012  OD1 ASP C  63      -8.611 -35.448 -35.826  1.00 91.18           O  
ATOM   2013  OD2 ASP C  63      -9.044 -35.056 -37.939  1.00 91.18           O  
ATOM   2014  N   ASN C  64      -9.392 -30.949 -33.648  1.00 94.10           N  
ATOM   2015  CA  ASN C  64      -8.784 -29.745 -33.090  1.00 94.10           C  
ATOM   2016  C   ASN C  64      -7.972 -30.056 -31.836  1.00 94.10           C  
ATOM   2017  CB  ASN C  64      -9.855 -28.697 -32.782  1.00 94.10           C  
ATOM   2018  O   ASN C  64      -8.369 -30.896 -31.026  1.00 94.10           O  
ATOM   2019  CG  ASN C  64     -10.611 -28.253 -34.019  1.00 94.10           C  
ATOM   2020  ND2 ASN C  64     -11.929 -28.141 -33.901  1.00 94.10           N  
ATOM   2021  OD1 ASN C  64     -10.015 -28.013 -35.073  1.00 94.10           O  
ATOM   2022  N   LEU C  65      -6.871 -29.413 -31.699  1.00 94.09           N  
ATOM   2023  CA  LEU C  65      -6.032 -29.582 -30.518  1.00 94.09           C  
ATOM   2024  C   LEU C  65      -6.646 -28.881 -29.310  1.00 94.09           C  
ATOM   2025  CB  LEU C  65      -4.625 -29.039 -30.777  1.00 94.09           C  
ATOM   2026  O   LEU C  65      -7.028 -27.712 -29.394  1.00 94.09           O  
ATOM   2027  CG  LEU C  65      -3.823 -29.734 -31.879  1.00 94.09           C  
ATOM   2028  CD1 LEU C  65      -2.532 -28.970 -32.157  1.00 94.09           C  
ATOM   2029  CD2 LEU C  65      -3.522 -31.178 -31.492  1.00 94.09           C  
ATOM   2030  N   ILE C  66      -6.791 -29.609 -28.286  1.00 93.57           N  
ATOM   2031  CA  ILE C  66      -7.391 -29.038 -27.085  1.00 93.57           C  
ATOM   2032  C   ILE C  66      -6.352 -28.980 -25.967  1.00 93.57           C  
ATOM   2033  CB  ILE C  66      -8.624 -29.849 -26.629  1.00 93.57           C  
ATOM   2034  O   ILE C  66      -5.307 -29.630 -26.048  1.00 93.57           O  
ATOM   2035  CG1 ILE C  66      -8.273 -31.337 -26.515  1.00 93.57           C  
ATOM   2036  CG2 ILE C  66      -9.797 -29.635 -27.590  1.00 93.57           C  
ATOM   2037  CD1 ILE C  66      -9.381 -32.191 -25.914  1.00 93.57           C  
ATOM   2038  N   ASP C  67      -6.562 -28.091 -25.011  1.00 93.13           N  
ATOM   2039  CA  ASP C  67      -5.663 -27.938 -23.871  1.00 93.13           C  
ATOM   2040  C   ASP C  67      -5.760 -29.136 -22.930  1.00 93.13           C  
ATOM   2041  CB  ASP C  67      -5.975 -26.646 -23.112  1.00 93.13           C  
ATOM   2042  O   ASP C  67      -6.227 -29.006 -21.797  1.00 93.13           O  
ATOM   2043  CG  ASP C  67      -4.940 -26.318 -22.050  1.00 93.13           C  
ATOM   2044  OD1 ASP C  67      -3.741 -26.609 -22.256  1.00 93.13           O  
ATOM   2045  OD2 ASP C  67      -5.326 -25.767 -20.997  1.00 93.13           O  
ATOM   2046  N   SER C  68      -5.424 -30.257 -23.356  1.00 95.72           N  
ATOM   2047  CA  SER C  68      -5.376 -31.538 -22.657  1.00 95.72           C  
ATOM   2048  C   SER C  68      -4.162 -32.355 -23.084  1.00 95.72           C  
ATOM   2049  CB  SER C  68      -6.655 -32.337 -22.913  1.00 95.72           C  
ATOM   2050  O   SER C  68      -4.044 -32.739 -24.249  1.00 95.72           O  
ATOM   2051  OG  SER C  68      -6.595 -33.600 -22.275  1.00 95.72           O  
ATOM   2052  N   TYR C  69      -3.340 -32.621 -22.113  1.00 95.53           N  
ATOM   2053  CA  TYR C  69      -2.059 -33.241 -22.433  1.00 95.53           C  
ATOM   2054  C   TYR C  69      -1.847 -34.508 -21.613  1.00 95.53           C  
ATOM   2055  CB  TYR C  69      -0.910 -32.260 -22.183  1.00 95.53           C  
ATOM   2056  O   TYR C  69      -2.246 -34.575 -20.448  1.00 95.53           O  
ATOM   2057  CG  TYR C  69      -0.867 -31.113 -23.164  1.00 95.53           C  
ATOM   2058  CD1 TYR C  69       0.073 -31.085 -24.192  1.00 95.53           C  
ATOM   2059  CD2 TYR C  69      -1.765 -30.055 -23.064  1.00 95.53           C  
ATOM   2060  CE1 TYR C  69       0.117 -30.029 -25.097  1.00 95.53           C  
ATOM   2061  CE2 TYR C  69      -1.729 -28.995 -23.963  1.00 95.53           C  
ATOM   2062  OH  TYR C  69      -0.747 -27.943 -25.867  1.00 95.53           O  
ATOM   2063  CZ  TYR C  69      -0.787 -28.991 -24.975  1.00 95.53           C  
ATOM   2064  N   PHE C  70      -1.278 -35.479 -22.289  1.00 94.80           N  
ATOM   2065  CA  PHE C  70      -0.703 -36.627 -21.598  1.00 94.80           C  
ATOM   2066  C   PHE C  70       0.800 -36.453 -21.416  1.00 94.80           C  
ATOM   2067  CB  PHE C  70      -0.992 -37.919 -22.369  1.00 94.80           C  
ATOM   2068  O   PHE C  70       1.545 -36.379 -22.395  1.00 94.80           O  
ATOM   2069  CG  PHE C  70      -2.400 -38.424 -22.202  1.00 94.80           C  
ATOM   2070  CD1 PHE C  70      -2.642 -39.742 -21.833  1.00 94.80           C  
ATOM   2071  CD2 PHE C  70      -3.483 -37.580 -22.412  1.00 94.80           C  
ATOM   2072  CE1 PHE C  70      -3.944 -40.212 -21.677  1.00 94.80           C  
ATOM   2073  CE2 PHE C  70      -4.787 -38.042 -22.259  1.00 94.80           C  
ATOM   2074  CZ  PHE C  70      -5.015 -39.358 -21.892  1.00 94.80           C  
ATOM   2075  N   VAL C  71       1.201 -36.415 -20.214  1.00 94.17           N  
ATOM   2076  CA  VAL C  71       2.615 -36.226 -19.909  1.00 94.17           C  
ATOM   2077  C   VAL C  71       3.217 -37.538 -19.411  1.00 94.17           C  
ATOM   2078  CB  VAL C  71       2.825 -35.111 -18.859  1.00 94.17           C  
ATOM   2079  O   VAL C  71       2.826 -38.048 -18.359  1.00 94.17           O  
ATOM   2080  CG1 VAL C  71       4.312 -34.920 -18.565  1.00 94.17           C  
ATOM   2081  CG2 VAL C  71       2.199 -33.803 -19.338  1.00 94.17           C  
ATOM   2082  N   VAL C  72       4.169 -38.055 -20.174  1.00 93.70           N  
ATOM   2083  CA  VAL C  72       4.787 -39.338 -19.854  1.00 93.70           C  
ATOM   2084  C   VAL C  72       6.207 -39.114 -19.339  1.00 93.70           C  
ATOM   2085  CB  VAL C  72       4.807 -40.279 -21.080  1.00 93.70           C  
ATOM   2086  O   VAL C  72       7.083 -38.674 -20.087  1.00 93.70           O  
ATOM   2087  CG1 VAL C  72       5.404 -41.636 -20.709  1.00 93.70           C  
ATOM   2088  CG2 VAL C  72       3.398 -40.448 -21.645  1.00 93.70           C  
ATOM   2089  N   LYS C  73       6.347 -39.466 -18.130  1.00 92.45           N  
ATOM   2090  CA  LYS C  73       7.642 -39.268 -17.486  1.00 92.45           C  
ATOM   2091  C   LYS C  73       8.441 -40.567 -17.445  1.00 92.45           C  
ATOM   2092  CB  LYS C  73       7.459 -38.720 -16.069  1.00 92.45           C  
ATOM   2093  O   LYS C  73       7.928 -41.604 -17.019  1.00 92.45           O  
ATOM   2094  CG  LYS C  73       8.763 -38.367 -15.369  1.00 92.45           C  
ATOM   2095  CD  LYS C  73       8.514 -37.804 -13.976  1.00 92.45           C  
ATOM   2096  CE  LYS C  73       9.819 -37.468 -13.267  1.00 92.45           C  
ATOM   2097  NZ  LYS C  73       9.580 -36.912 -11.901  1.00 92.45           N  
ATOM   2098  N   ARG C  74       9.668 -40.514 -17.877  1.00 91.13           N  
ATOM   2099  CA  ARG C  74      10.584 -41.644 -17.756  1.00 91.13           C  
ATOM   2100  C   ARG C  74      11.190 -41.710 -16.358  1.00 91.13           C  
ATOM   2101  CB  ARG C  74      11.694 -41.551 -18.804  1.00 91.13           C  
ATOM   2102  O   ARG C  74      11.673 -40.702 -15.837  1.00 91.13           O  
ATOM   2103  CG  ARG C  74      11.230 -41.845 -20.222  1.00 91.13           C  
ATOM   2104  CD  ARG C  74      12.375 -41.754 -21.221  1.00 91.13           C  
ATOM   2105  NE  ARG C  74      11.906 -41.922 -22.594  1.00 91.13           N  
ATOM   2106  NH1 ARG C  74      13.961 -41.505 -23.564  1.00 91.13           N  
ATOM   2107  NH2 ARG C  74      12.141 -41.973 -24.878  1.00 91.13           N  
ATOM   2108  CZ  ARG C  74      12.671 -41.800 -23.675  1.00 91.13           C  
ATOM   2109  N   HIS C  75      11.087 -42.878 -15.818  1.00 88.06           N  
ATOM   2110  CA  HIS C  75      11.543 -42.984 -14.437  1.00 88.06           C  
ATOM   2111  C   HIS C  75      12.481 -44.173 -14.256  1.00 88.06           C  
ATOM   2112  CB  HIS C  75      10.351 -43.107 -13.486  1.00 88.06           C  
ATOM   2113  O   HIS C  75      12.700 -44.945 -15.193  1.00 88.06           O  
ATOM   2114  CG  HIS C  75      10.065 -41.857 -12.717  1.00 88.06           C  
ATOM   2115  CD2 HIS C  75       9.040 -40.977 -12.800  1.00 88.06           C  
ATOM   2116  ND1 HIS C  75      10.897 -41.388 -11.723  1.00 88.06           N  
ATOM   2117  CE1 HIS C  75      10.393 -40.271 -11.226  1.00 88.06           C  
ATOM   2118  NE2 HIS C  75       9.266 -39.999 -11.862  1.00 88.06           N  
ATOM   2119  N   THR C  76      13.115 -44.199 -13.015  1.00 89.09           N  
ATOM   2120  CA  THR C  76      13.801 -45.391 -12.529  1.00 89.09           C  
ATOM   2121  C   THR C  76      12.803 -46.392 -11.952  1.00 89.09           C  
ATOM   2122  CB  THR C  76      14.851 -45.035 -11.460  1.00 89.09           C  
ATOM   2123  O   THR C  76      11.668 -46.031 -11.634  1.00 89.09           O  
ATOM   2124  CG2 THR C  76      15.948 -44.149 -12.041  1.00 89.09           C  
ATOM   2125  OG1 THR C  76      14.211 -44.341 -10.383  1.00 89.09           O  
ATOM   2126  N   PHE C  77      13.203 -47.654 -11.824  1.00 91.97           N  
ATOM   2127  CA  PHE C  77      12.313 -48.702 -11.339  1.00 91.97           C  
ATOM   2128  C   PHE C  77      11.857 -48.410  -9.915  1.00 91.97           C  
ATOM   2129  CB  PHE C  77      13.005 -50.068 -11.400  1.00 91.97           C  
ATOM   2130  O   PHE C  77      10.688 -48.606  -9.579  1.00 91.97           O  
ATOM   2131  CG  PHE C  77      12.476 -50.969 -12.483  1.00 91.97           C  
ATOM   2132  CD1 PHE C  77      11.348 -51.751 -12.266  1.00 91.97           C  
ATOM   2133  CD2 PHE C  77      13.108 -51.034 -13.718  1.00 91.97           C  
ATOM   2134  CE1 PHE C  77      10.856 -52.586 -13.267  1.00 91.97           C  
ATOM   2135  CE2 PHE C  77      12.622 -51.867 -14.722  1.00 91.97           C  
ATOM   2136  CZ  PHE C  77      11.497 -52.642 -14.494  1.00 91.97           C  
ATOM   2137  N   SER C  78      12.761 -47.907  -9.145  1.00 90.81           N  
ATOM   2138  CA  SER C  78      12.443 -47.604  -7.754  1.00 90.81           C  
ATOM   2139  C   SER C  78      11.387 -46.508  -7.655  1.00 90.81           C  
ATOM   2140  CB  SER C  78      13.702 -47.180  -6.996  1.00 90.81           C  
ATOM   2141  O   SER C  78      10.417 -46.639  -6.904  1.00 90.81           O  
ATOM   2142  OG  SER C  78      13.395 -46.200  -6.019  1.00 90.81           O  
ATOM   2143  N   ASN C  79      11.522 -45.410  -8.397  1.00 89.08           N  
ATOM   2144  CA  ASN C  79      10.586 -44.291  -8.377  1.00 89.08           C  
ATOM   2145  C   ASN C  79       9.247 -44.668  -9.004  1.00 89.08           C  
ATOM   2146  CB  ASN C  79      11.184 -43.078  -9.092  1.00 89.08           C  
ATOM   2147  O   ASN C  79       8.194 -44.216  -8.549  1.00 89.08           O  
ATOM   2148  CG  ASN C  79      12.110 -42.273  -8.202  1.00 89.08           C  
ATOM   2149  ND2 ASN C  79      12.884 -41.378  -8.806  1.00 89.08           N  
ATOM   2150  OD1 ASN C  79      12.131 -42.454  -6.982  1.00 89.08           O  
ATOM   2151  N   TYR C  80       9.329 -45.482 -10.003  1.00 92.28           N  
ATOM   2152  CA  TYR C  80       8.143 -46.005 -10.672  1.00 92.28           C  
ATOM   2153  C   TYR C  80       7.258 -46.769  -9.694  1.00 92.28           C  
ATOM   2154  CB  TYR C  80       8.541 -46.916 -11.838  1.00 92.28           C  
ATOM   2155  O   TYR C  80       6.060 -46.497  -9.589  1.00 92.28           O  
ATOM   2156  CG  TYR C  80       7.372 -47.622 -12.482  1.00 92.28           C  
ATOM   2157  CD1 TYR C  80       6.983 -48.892 -12.063  1.00 92.28           C  
ATOM   2158  CD2 TYR C  80       6.656 -47.021 -13.512  1.00 92.28           C  
ATOM   2159  CE1 TYR C  80       5.909 -49.547 -12.655  1.00 92.28           C  
ATOM   2160  CE2 TYR C  80       5.580 -47.667 -14.111  1.00 92.28           C  
ATOM   2161  OH  TYR C  80       4.149 -49.571 -14.266  1.00 92.28           O  
ATOM   2162  CZ  TYR C  80       5.214 -48.927 -13.676  1.00 92.28           C  
ATOM   2163  N   GLN C  81       7.833 -47.694  -8.908  1.00 93.64           N  
ATOM   2164  CA  GLN C  81       7.095 -48.499  -7.941  1.00 93.64           C  
ATOM   2165  C   GLN C  81       6.560 -47.638  -6.801  1.00 93.64           C  
ATOM   2166  CB  GLN C  81       7.979 -49.617  -7.385  1.00 93.64           C  
ATOM   2167  O   GLN C  81       5.424 -47.819  -6.359  1.00 93.64           O  
ATOM   2168  CG  GLN C  81       7.877 -50.924  -8.159  1.00 93.64           C  
ATOM   2169  CD  GLN C  81       8.848 -51.978  -7.661  1.00 93.64           C  
ATOM   2170  NE2 GLN C  81       8.722 -53.194  -8.181  1.00 93.64           N  
ATOM   2171  OE1 GLN C  81       9.707 -51.701  -6.817  1.00 93.64           O  
ATOM   2172  N   HIS C  82       7.399 -46.698  -6.462  1.00 93.36           N  
ATOM   2173  CA  HIS C  82       7.016 -45.809  -5.372  1.00 93.36           C  
ATOM   2174  C   HIS C  82       5.819 -44.947  -5.759  1.00 93.36           C  
ATOM   2175  CB  HIS C  82       8.193 -44.921  -4.965  1.00 93.36           C  
ATOM   2176  O   HIS C  82       4.842 -44.862  -5.011  1.00 93.36           O  
ATOM   2177  CG  HIS C  82       7.855 -43.929  -3.898  1.00 93.36           C  
ATOM   2178  CD2 HIS C  82       7.739 -42.581  -3.942  1.00 93.36           C  
ATOM   2179  ND1 HIS C  82       7.595 -44.296  -2.596  1.00 93.36           N  
ATOM   2180  CE1 HIS C  82       7.331 -43.214  -1.883  1.00 93.36           C  
ATOM   2181  NE2 HIS C  82       7.412 -42.160  -2.677  1.00 93.36           N  
ATOM   2182  N   GLU C  83       5.860 -44.298  -6.867  1.00 92.12           N  
ATOM   2183  CA  GLU C  83       4.785 -43.419  -7.317  1.00 92.12           C  
ATOM   2184  C   GLU C  83       3.493 -44.198  -7.541  1.00 92.12           C  
ATOM   2185  CB  GLU C  83       5.189 -42.689  -8.601  1.00 92.12           C  
ATOM   2186  O   GLU C  83       2.401 -43.688  -7.281  1.00 92.12           O  
ATOM   2187  CG  GLU C  83       4.514 -41.336  -8.777  1.00 92.12           C  
ATOM   2188  CD  GLU C  83       5.126 -40.502  -9.891  1.00 92.12           C  
ATOM   2189  OE1 GLU C  83       4.511 -39.490 -10.298  1.00 92.12           O  
ATOM   2190  OE2 GLU C  83       6.227 -40.863 -10.361  1.00 92.12           O  
ATOM   2191  N   GLU C  84       3.629 -45.427  -7.999  1.00 94.13           N  
ATOM   2192  CA  GLU C  84       2.463 -46.283  -8.200  1.00 94.13           C  
ATOM   2193  C   GLU C  84       1.775 -46.597  -6.875  1.00 94.13           C  
ATOM   2194  CB  GLU C  84       2.865 -47.581  -8.904  1.00 94.13           C  
ATOM   2195  O   GLU C  84       0.546 -46.560  -6.784  1.00 94.13           O  
ATOM   2196  CG  GLU C  84       1.683 -48.444  -9.324  1.00 94.13           C  
ATOM   2197  CD  GLU C  84       2.094 -49.700 -10.075  1.00 94.13           C  
ATOM   2198  OE1 GLU C  84       1.307 -50.189 -10.917  1.00 94.13           O  
ATOM   2199  OE2 GLU C  84       3.213 -50.200  -9.819  1.00 94.13           O  
ATOM   2200  N   THR C  85       2.561 -46.886  -5.880  1.00 94.70           N  
ATOM   2201  CA  THR C  85       2.029 -47.202  -4.559  1.00 94.70           C  
ATOM   2202  C   THR C  85       1.271 -46.010  -3.982  1.00 94.70           C  
ATOM   2203  CB  THR C  85       3.151 -47.619  -3.590  1.00 94.70           C  
ATOM   2204  O   THR C  85       0.154 -46.161  -3.482  1.00 94.70           O  
ATOM   2205  CG2 THR C  85       2.583 -48.027  -2.234  1.00 94.70           C  
ATOM   2206  OG1 THR C  85       3.869 -48.727  -4.148  1.00 94.70           O  
ATOM   2207  N   ILE C  86       1.861 -44.858  -4.113  1.00 95.03           N  
ATOM   2208  CA  ILE C  86       1.257 -43.644  -3.577  1.00 95.03           C  
ATOM   2209  C   ILE C  86       0.004 -43.294  -4.377  1.00 95.03           C  
ATOM   2210  CB  ILE C  86       2.252 -42.462  -3.595  1.00 95.03           C  
ATOM   2211  O   ILE C  86      -1.031 -42.949  -3.803  1.00 95.03           O  
ATOM   2212  CG1 ILE C  86       3.442 -42.752  -2.674  1.00 95.03           C  
ATOM   2213  CG2 ILE C  86       1.551 -41.161  -3.192  1.00 95.03           C  
ATOM   2214  CD1 ILE C  86       3.163 -42.490  -1.201  1.00 95.03           C  
ATOM   2215  N   TYR C  87       0.044 -43.372  -5.692  1.00 95.37           N  
ATOM   2216  CA  TYR C  87      -1.102 -43.095  -6.551  1.00 95.37           C  
ATOM   2217  C   TYR C  87      -2.283 -43.988  -6.190  1.00 95.37           C  
ATOM   2218  CB  TYR C  87      -0.729 -43.292  -8.024  1.00 95.37           C  
ATOM   2219  O   TYR C  87      -3.418 -43.517  -6.093  1.00 95.37           O  
ATOM   2220  CG  TYR C  87      -1.905 -43.197  -8.965  1.00 95.37           C  
ATOM   2221  CD1 TYR C  87      -2.441 -44.337  -9.559  1.00 95.37           C  
ATOM   2222  CD2 TYR C  87      -2.482 -41.967  -9.264  1.00 95.37           C  
ATOM   2223  CE1 TYR C  87      -3.524 -44.254 -10.429  1.00 95.37           C  
ATOM   2224  CE2 TYR C  87      -3.565 -41.872 -10.132  1.00 95.37           C  
ATOM   2225  OH  TYR C  87      -5.150 -42.931 -11.569  1.00 95.37           O  
ATOM   2226  CZ  TYR C  87      -4.078 -43.019 -10.708  1.00 95.37           C  
ATOM   2227  N   ASN C  88      -2.032 -45.251  -5.940  1.00 95.25           N  
ATOM   2228  CA  ASN C  88      -3.092 -46.204  -5.630  1.00 95.25           C  
ATOM   2229  C   ASN C  88      -3.785 -45.863  -4.314  1.00 95.25           C  
ATOM   2230  CB  ASN C  88      -2.536 -47.629  -5.584  1.00 95.25           C  
ATOM   2231  O   ASN C  88      -4.980 -46.121  -4.152  1.00 95.25           O  
ATOM   2232  CG  ASN C  88      -2.231 -48.183  -6.962  1.00 95.25           C  
ATOM   2233  ND2 ASN C  88      -1.278 -49.104  -7.033  1.00 95.25           N  
ATOM   2234  OD1 ASN C  88      -2.847 -47.785  -7.954  1.00 95.25           O  
ATOM   2235  N   LEU C  89      -3.053 -45.216  -3.468  1.00 95.23           N  
ATOM   2236  CA  LEU C  89      -3.628 -44.831  -2.184  1.00 95.23           C  
ATOM   2237  C   LEU C  89      -4.485 -43.578  -2.325  1.00 95.23           C  
ATOM   2238  CB  LEU C  89      -2.522 -44.594  -1.151  1.00 95.23           C  
ATOM   2239  O   LEU C  89      -5.424 -43.372  -1.553  1.00 95.23           O  
ATOM   2240  CG  LEU C  89      -1.789 -45.837  -0.645  1.00 95.23           C  
ATOM   2241  CD1 LEU C  89      -0.571 -45.435   0.179  1.00 95.23           C  
ATOM   2242  CD2 LEU C  89      -2.729 -46.716   0.173  1.00 95.23           C  
ATOM   2243  N   LEU C  90      -4.266 -42.754  -3.371  1.00 95.61           N  
ATOM   2244  CA  LEU C  90      -4.885 -41.436  -3.462  1.00 95.61           C  
ATOM   2245  C   LEU C  90      -5.780 -41.339  -4.692  1.00 95.61           C  
ATOM   2246  CB  LEU C  90      -3.813 -40.343  -3.508  1.00 95.61           C  
ATOM   2247  O   LEU C  90      -6.489 -40.346  -4.872  1.00 95.61           O  
ATOM   2248  CG  LEU C  90      -2.975 -40.161  -2.241  1.00 95.61           C  
ATOM   2249  CD1 LEU C  90      -1.805 -39.221  -2.511  1.00 95.61           C  
ATOM   2250  CD2 LEU C  90      -3.839 -39.635  -1.100  1.00 95.61           C  
ATOM   2251  N   LYS C  91      -5.864 -42.270  -5.540  1.00 94.57           N  
ATOM   2252  CA  LYS C  91      -6.491 -42.232  -6.858  1.00 94.57           C  
ATOM   2253  C   LYS C  91      -7.985 -41.941  -6.747  1.00 94.57           C  
ATOM   2254  CB  LYS C  91      -6.267 -43.552  -7.597  1.00 94.57           C  
ATOM   2255  O   LYS C  91      -8.594 -41.427  -7.688  1.00 94.57           O  
ATOM   2256  CG  LYS C  91      -6.963 -44.745  -6.959  1.00 94.57           C  
ATOM   2257  CD  LYS C  91      -6.715 -46.024  -7.748  1.00 94.57           C  
ATOM   2258  CE  LYS C  91      -7.416 -47.218  -7.113  1.00 94.57           C  
ATOM   2259  NZ  LYS C  91      -7.191 -48.471  -7.893  1.00 94.57           N  
ATOM   2260  N   ASP C  92      -8.600 -42.222  -5.597  1.00 95.10           N  
ATOM   2261  CA  ASP C  92     -10.037 -42.025  -5.430  1.00 95.10           C  
ATOM   2262  C   ASP C  92     -10.362 -40.557  -5.163  1.00 95.10           C  
ATOM   2263  CB  ASP C  92     -10.570 -42.897  -4.292  1.00 95.10           C  
ATOM   2264  O   ASP C  92     -11.519 -40.143  -5.266  1.00 95.10           O  
ATOM   2265  CG  ASP C  92     -10.467 -44.383  -4.586  1.00 95.10           C  
ATOM   2266  OD1 ASP C  92     -10.615 -44.785  -5.761  1.00 95.10           O  
ATOM   2267  OD2 ASP C  92     -10.240 -45.161  -3.634  1.00 95.10           O  
ATOM   2268  N   CYS C  93      -9.362 -39.809  -4.906  1.00 96.75           N  
ATOM   2269  CA  CYS C  93      -9.556 -38.376  -4.715  1.00 96.75           C  
ATOM   2270  C   CYS C  93      -9.793 -37.676  -6.048  1.00 96.75           C  
ATOM   2271  CB  CYS C  93      -8.347 -37.760  -4.012  1.00 96.75           C  
ATOM   2272  O   CYS C  93      -9.021 -37.852  -6.992  1.00 96.75           O  
ATOM   2273  SG  CYS C  93      -8.466 -35.971  -3.793  1.00 96.75           S  
ATOM   2274  N   PRO C  94     -10.894 -36.919  -6.171  1.00 95.46           N  
ATOM   2275  CA  PRO C  94     -11.229 -36.244  -7.427  1.00 95.46           C  
ATOM   2276  C   PRO C  94     -10.195 -35.194  -7.827  1.00 95.46           C  
ATOM   2277  CB  PRO C  94     -12.581 -35.592  -7.126  1.00 95.46           C  
ATOM   2278  O   PRO C  94     -10.147 -34.781  -8.989  1.00 95.46           O  
ATOM   2279  CG  PRO C  94     -12.825 -35.869  -5.678  1.00 95.46           C  
ATOM   2280  CD  PRO C  94     -11.754 -36.798  -5.182  1.00 95.46           C  
ATOM   2281  N   ALA C  95      -9.359 -34.797  -6.922  1.00 97.36           N  
ATOM   2282  CA  ALA C  95      -8.365 -33.762  -7.195  1.00 97.36           C  
ATOM   2283  C   ALA C  95      -7.086 -34.366  -7.766  1.00 97.36           C  
ATOM   2284  CB  ALA C  95      -8.057 -32.973  -5.925  1.00 97.36           C  
ATOM   2285  O   ALA C  95      -6.116 -33.650  -8.026  1.00 97.36           O  
ATOM   2286  N   VAL C  96      -7.037 -35.683  -7.994  1.00 97.83           N  
ATOM   2287  CA  VAL C  96      -5.853 -36.363  -8.506  1.00 97.83           C  
ATOM   2288  C   VAL C  96      -6.052 -36.708  -9.981  1.00 97.83           C  
ATOM   2289  CB  VAL C  96      -5.538 -37.642  -7.698  1.00 97.83           C  
ATOM   2290  O   VAL C  96      -7.076 -37.282 -10.358  1.00 97.83           O  
ATOM   2291  CG1 VAL C  96      -4.375 -38.407  -8.328  1.00 97.83           C  
ATOM   2292  CG2 VAL C  96      -5.225 -37.290  -6.245  1.00 97.83           C  
ATOM   2293  N   ALA C  97      -5.138 -36.405 -10.790  1.00 96.93           N  
ATOM   2294  CA  ALA C  97      -5.187 -36.731 -12.213  1.00 96.93           C  
ATOM   2295  C   ALA C  97      -5.011 -38.231 -12.438  1.00 96.93           C  
ATOM   2296  CB  ALA C  97      -4.118 -35.953 -12.975  1.00 96.93           C  
ATOM   2297  O   ALA C  97      -4.252 -38.887 -11.721  1.00 96.93           O  
ATOM   2298  N   LYS C  98      -5.614 -38.736 -13.469  1.00 94.81           N  
ATOM   2299  CA  LYS C  98      -5.513 -40.154 -13.801  1.00 94.81           C  
ATOM   2300  C   LYS C  98      -4.110 -40.507 -14.285  1.00 94.81           C  
ATOM   2301  CB  LYS C  98      -6.545 -40.531 -14.864  1.00 94.81           C  
ATOM   2302  O   LYS C  98      -3.507 -39.758 -15.057  1.00 94.81           O  
ATOM   2303  CG  LYS C  98      -6.829 -42.024 -14.949  1.00 94.81           C  
ATOM   2304  CD  LYS C  98      -7.926 -42.327 -15.962  1.00 94.81           C  
ATOM   2305  CE  LYS C  98      -8.151 -43.826 -16.113  1.00 94.81           C  
ATOM   2306  NZ  LYS C  98      -9.246 -44.127 -17.082  1.00 94.81           N  
ATOM   2307  N   HIS C  99      -3.617 -41.612 -13.744  1.00 94.02           N  
ATOM   2308  CA  HIS C  99      -2.294 -42.098 -14.119  1.00 94.02           C  
ATOM   2309  C   HIS C  99      -2.376 -43.476 -14.766  1.00 94.02           C  
ATOM   2310  CB  HIS C  99      -1.375 -42.146 -12.897  1.00 94.02           C  
ATOM   2311  O   HIS C  99      -3.327 -44.223 -14.527  1.00 94.02           O  
ATOM   2312  CG  HIS C  99      -0.931 -40.797 -12.427  1.00 94.02           C  
ATOM   2313  CD2 HIS C  99       0.308 -40.278 -12.254  1.00 94.02           C  
ATOM   2314  ND1 HIS C  99      -1.818 -39.805 -12.068  1.00 94.02           N  
ATOM   2315  CE1 HIS C  99      -1.142 -38.732 -11.695  1.00 94.02           C  
ATOM   2316  NE2 HIS C  99       0.150 -38.993 -11.798  1.00 94.02           N  
ATOM   2317  N   ASP C 100      -1.448 -43.764 -15.612  1.00 93.51           N  
ATOM   2318  CA  ASP C 100      -1.174 -45.099 -16.134  1.00 93.51           C  
ATOM   2319  C   ASP C 100       0.307 -45.448 -16.001  1.00 93.51           C  
ATOM   2320  CB  ASP C 100      -1.609 -45.202 -17.598  1.00 93.51           C  
ATOM   2321  O   ASP C 100       1.167 -44.571 -16.093  1.00 93.51           O  
ATOM   2322  CG  ASP C 100      -1.775 -46.637 -18.068  1.00 93.51           C  
ATOM   2323  OD1 ASP C 100      -1.963 -47.538 -17.222  1.00 93.51           O  
ATOM   2324  OD2 ASP C 100      -1.713 -46.868 -19.295  1.00 93.51           O  
ATOM   2325  N   PHE C 101       0.537 -46.656 -15.614  1.00 93.54           N  
ATOM   2326  CA  PHE C 101       1.904 -47.123 -15.417  1.00 93.54           C  
ATOM   2327  C   PHE C 101       2.247 -48.229 -16.408  1.00 93.54           C  
ATOM   2328  CB  PHE C 101       2.101 -47.623 -13.983  1.00 93.54           C  
ATOM   2329  O   PHE C 101       1.525 -49.223 -16.511  1.00 93.54           O  
ATOM   2330  CG  PHE C 101       1.871 -46.569 -12.935  1.00 93.54           C  
ATOM   2331  CD1 PHE C 101       2.940 -45.872 -12.384  1.00 93.54           C  
ATOM   2332  CD2 PHE C 101       0.585 -46.273 -12.501  1.00 93.54           C  
ATOM   2333  CE1 PHE C 101       2.730 -44.895 -11.413  1.00 93.54           C  
ATOM   2334  CE2 PHE C 101       0.368 -45.298 -11.531  1.00 93.54           C  
ATOM   2335  CZ  PHE C 101       1.441 -44.611 -10.988  1.00 93.54           C  
ATOM   2336  N   PHE C 102       3.403 -48.091 -17.197  1.00 92.76           N  
ATOM   2337  CA  PHE C 102       3.785 -49.125 -18.152  1.00 92.76           C  
ATOM   2338  C   PHE C 102       5.288 -49.101 -18.403  1.00 92.76           C  
ATOM   2339  CB  PHE C 102       3.030 -48.944 -19.472  1.00 92.76           C  
ATOM   2340  O   PHE C 102       5.968 -48.138 -18.043  1.00 92.76           O  
ATOM   2341  CG  PHE C 102       3.353 -47.659 -20.186  1.00 92.76           C  
ATOM   2342  CD1 PHE C 102       2.660 -46.491 -19.891  1.00 92.76           C  
ATOM   2343  CD2 PHE C 102       4.350 -47.620 -21.152  1.00 92.76           C  
ATOM   2344  CE1 PHE C 102       2.957 -45.300 -20.550  1.00 92.76           C  
ATOM   2345  CE2 PHE C 102       4.652 -46.434 -21.815  1.00 92.76           C  
ATOM   2346  CZ  PHE C 102       3.954 -45.275 -21.513  1.00 92.76           C  
ATOM   2347  N   LYS C 103       5.733 -50.190 -18.883  1.00 93.30           N  
ATOM   2348  CA  LYS C 103       7.134 -50.318 -19.272  1.00 93.30           C  
ATOM   2349  C   LYS C 103       7.277 -50.420 -20.788  1.00 93.30           C  
ATOM   2350  CB  LYS C 103       7.768 -51.538 -18.603  1.00 93.30           C  
ATOM   2351  O   LYS C 103       6.444 -51.037 -21.455  1.00 93.30           O  
ATOM   2352  CG  LYS C 103       7.702 -51.515 -17.083  1.00 93.30           C  
ATOM   2353  CD  LYS C 103       8.195 -52.825 -16.482  1.00 93.30           C  
ATOM   2354  CE  LYS C 103       8.010 -52.852 -14.971  1.00 93.30           C  
ATOM   2355  NZ  LYS C 103       8.393 -54.173 -14.389  1.00 93.30           N  
ATOM   2356  N   PHE C 104       8.272 -49.754 -21.351  1.00 91.43           N  
ATOM   2357  CA  PHE C 104       8.495 -49.746 -22.792  1.00 91.43           C  
ATOM   2358  C   PHE C 104       9.986 -49.753 -23.109  1.00 91.43           C  
ATOM   2359  CB  PHE C 104       7.827 -48.526 -23.434  1.00 91.43           C  
ATOM   2360  O   PHE C 104      10.780 -49.132 -22.400  1.00 91.43           O  
ATOM   2361  CG  PHE C 104       7.736 -48.603 -24.934  1.00 91.43           C  
ATOM   2362  CD1 PHE C 104       8.685 -47.979 -25.735  1.00 91.43           C  
ATOM   2363  CD2 PHE C 104       6.701 -49.300 -25.544  1.00 91.43           C  
ATOM   2364  CE1 PHE C 104       8.603 -48.048 -27.124  1.00 91.43           C  
ATOM   2365  CE2 PHE C 104       6.613 -49.374 -26.931  1.00 91.43           C  
ATOM   2366  CZ  PHE C 104       7.564 -48.746 -27.719  1.00 91.43           C  
ATOM   2367  N   ARG C 105      10.346 -50.470 -24.139  1.00 87.97           N  
ATOM   2368  CA  ARG C 105      11.748 -50.597 -24.523  1.00 87.97           C  
ATOM   2369  C   ARG C 105      12.217 -49.370 -25.298  1.00 87.97           C  
ATOM   2370  CB  ARG C 105      11.965 -51.860 -25.359  1.00 87.97           C  
ATOM   2371  O   ARG C 105      11.638 -49.023 -26.329  1.00 87.97           O  
ATOM   2372  CG  ARG C 105      12.823 -52.912 -24.675  1.00 87.97           C  
ATOM   2373  CD  ARG C 105      13.007 -54.145 -25.549  1.00 87.97           C  
ATOM   2374  NE  ARG C 105      13.503 -55.283 -24.778  1.00 87.97           N  
ATOM   2375  NH1 ARG C 105      13.348 -56.794 -26.519  1.00 87.97           N  
ATOM   2376  NH2 ARG C 105      14.112 -57.475 -24.469  1.00 87.97           N  
ATOM   2377  CZ  ARG C 105      13.653 -56.515 -25.257  1.00 87.97           C  
ATOM   2378  N   ILE C 106      13.219 -48.696 -24.737  1.00 84.03           N  
ATOM   2379  CA  ILE C 106      13.858 -47.560 -25.392  1.00 84.03           C  
ATOM   2380  C   ILE C 106      15.333 -47.869 -25.639  1.00 84.03           C  
ATOM   2381  CB  ILE C 106      13.714 -46.270 -24.554  1.00 84.03           C  
ATOM   2382  O   ILE C 106      16.100 -48.062 -24.693  1.00 84.03           O  
ATOM   2383  CG1 ILE C 106      12.233 -45.936 -24.339  1.00 84.03           C  
ATOM   2384  CG2 ILE C 106      14.446 -45.105 -25.227  1.00 84.03           C  
ATOM   2385  CD1 ILE C 106      11.966 -44.465 -24.050  1.00 84.03           C  
ATOM   2386  N   ASP C 107      15.786 -47.896 -26.836  1.00 81.65           N  
ATOM   2387  CA  ASP C 107      17.169 -48.174 -27.212  1.00 81.65           C  
ATOM   2388  C   ASP C 107      17.637 -49.508 -26.636  1.00 81.65           C  
ATOM   2389  CB  ASP C 107      18.090 -47.046 -26.742  1.00 81.65           C  
ATOM   2390  O   ASP C 107      18.721 -49.594 -26.054  1.00 81.65           O  
ATOM   2391  CG  ASP C 107      17.876 -45.749 -27.502  1.00 81.65           C  
ATOM   2392  OD1 ASP C 107      17.490 -45.796 -28.690  1.00 81.65           O  
ATOM   2393  OD2 ASP C 107      18.097 -44.672 -26.909  1.00 81.65           O  
ATOM   2394  N   GLY C 108      16.706 -50.519 -26.550  1.00 80.09           N  
ATOM   2395  CA  GLY C 108      17.052 -51.866 -26.123  1.00 80.09           C  
ATOM   2396  C   GLY C 108      16.845 -52.093 -24.638  1.00 80.09           C  
ATOM   2397  O   GLY C 108      16.858 -53.234 -24.171  1.00 80.09           O  
ATOM   2398  N   ASP C 109      16.610 -51.037 -23.887  1.00 87.77           N  
ATOM   2399  CA  ASP C 109      16.429 -51.172 -22.445  1.00 87.77           C  
ATOM   2400  C   ASP C 109      14.969 -50.956 -22.052  1.00 87.77           C  
ATOM   2401  CB  ASP C 109      17.327 -50.185 -21.696  1.00 87.77           C  
ATOM   2402  O   ASP C 109      14.294 -50.087 -22.607  1.00 87.77           O  
ATOM   2403  CG  ASP C 109      18.804 -50.512 -21.826  1.00 87.77           C  
ATOM   2404  OD1 ASP C 109      19.161 -51.707 -21.901  1.00 87.77           O  
ATOM   2405  OD2 ASP C 109      19.620 -49.564 -21.851  1.00 87.77           O  
ATOM   2406  N   MET C 110      14.534 -51.877 -21.185  1.00 90.26           N  
ATOM   2407  CA  MET C 110      13.187 -51.709 -20.647  1.00 90.26           C  
ATOM   2408  C   MET C 110      13.138 -50.551 -19.657  1.00 90.26           C  
ATOM   2409  CB  MET C 110      12.713 -52.996 -19.971  1.00 90.26           C  
ATOM   2410  O   MET C 110      13.723 -50.628 -18.575  1.00 90.26           O  
ATOM   2411  CG  MET C 110      12.094 -54.000 -20.930  1.00 90.26           C  
ATOM   2412  SD  MET C 110      10.629 -53.326 -21.805  1.00 90.26           S  
ATOM   2413  CE  MET C 110       9.399 -53.398 -20.474  1.00 90.26           C  
ATOM   2414  N   VAL C 111      12.438 -49.498 -20.019  1.00 91.59           N  
ATOM   2415  CA  VAL C 111      12.384 -48.281 -19.216  1.00 91.59           C  
ATOM   2416  C   VAL C 111      10.967 -48.073 -18.687  1.00 91.59           C  
ATOM   2417  CB  VAL C 111      12.838 -47.046 -20.025  1.00 91.59           C  
ATOM   2418  O   VAL C 111      10.000 -48.121 -19.450  1.00 91.59           O  
ATOM   2419  CG1 VAL C 111      12.871 -45.802 -19.139  1.00 91.59           C  
ATOM   2420  CG2 VAL C 111      14.208 -47.294 -20.654  1.00 91.59           C  
ATOM   2421  N   PRO C 112      10.820 -47.903 -17.368  1.00 94.47           N  
ATOM   2422  CA  PRO C 112       9.497 -47.646 -16.794  1.00 94.47           C  
ATOM   2423  C   PRO C 112       8.972 -46.251 -17.124  1.00 94.47           C  
ATOM   2424  CB  PRO C 112       9.729 -47.800 -15.289  1.00 94.47           C  
ATOM   2425  O   PRO C 112       9.724 -45.274 -17.066  1.00 94.47           O  
ATOM   2426  CG  PRO C 112      11.208 -47.965 -15.145  1.00 94.47           C  
ATOM   2427  CD  PRO C 112      11.813 -48.053 -16.517  1.00 94.47           C  
ATOM   2428  N   HIS C 113       7.688 -46.103 -17.442  1.00 93.28           N  
ATOM   2429  CA  HIS C 113       7.043 -44.842 -17.788  1.00 93.28           C  
ATOM   2430  C   HIS C 113       5.783 -44.622 -16.958  1.00 93.28           C  
ATOM   2431  CB  HIS C 113       6.703 -44.805 -19.279  1.00 93.28           C  
ATOM   2432  O   HIS C 113       5.066 -45.575 -16.645  1.00 93.28           O  
ATOM   2433  CG  HIS C 113       7.904 -44.743 -20.168  1.00 93.28           C  
ATOM   2434  CD2 HIS C 113       8.415 -43.726 -20.901  1.00 93.28           C  
ATOM   2435  ND1 HIS C 113       8.731 -45.825 -20.379  1.00 93.28           N  
ATOM   2436  CE1 HIS C 113       9.702 -45.475 -21.206  1.00 93.28           C  
ATOM   2437  NE2 HIS C 113       9.533 -44.206 -21.537  1.00 93.28           N  
ATOM   2438  N   ILE C 114       5.608 -43.403 -16.538  1.00 93.51           N  
ATOM   2439  CA  ILE C 114       4.374 -42.995 -15.877  1.00 93.51           C  
ATOM   2440  C   ILE C 114       3.627 -41.990 -16.751  1.00 93.51           C  
ATOM   2441  CB  ILE C 114       4.652 -42.390 -14.483  1.00 93.51           C  
ATOM   2442  O   ILE C 114       4.152 -40.919 -17.063  1.00 93.51           O  
ATOM   2443  CG1 ILE C 114       5.456 -43.373 -13.624  1.00 93.51           C  
ATOM   2444  CG2 ILE C 114       3.342 -42.003 -13.790  1.00 93.51           C  
ATOM   2445  CD1 ILE C 114       5.977 -42.776 -12.324  1.00 93.51           C  
ATOM   2446  N   SER C 115       2.428 -42.366 -17.125  1.00 93.24           N  
ATOM   2447  CA  SER C 115       1.601 -41.479 -17.937  1.00 93.24           C  
ATOM   2448  C   SER C 115       0.603 -40.713 -17.075  1.00 93.24           C  
ATOM   2449  CB  SER C 115       0.856 -42.274 -19.010  1.00 93.24           C  
ATOM   2450  O   SER C 115      -0.277 -41.312 -16.453  1.00 93.24           O  
ATOM   2451  OG  SER C 115       0.003 -41.427 -19.761  1.00 93.24           O  
ATOM   2452  N   ARG C 116       0.729 -39.496 -17.031  1.00 94.75           N  
ATOM   2453  CA  ARG C 116      -0.213 -38.587 -16.386  1.00 94.75           C  
ATOM   2454  C   ARG C 116      -1.184 -37.993 -17.401  1.00 94.75           C  
ATOM   2455  CB  ARG C 116       0.532 -37.468 -15.656  1.00 94.75           C  
ATOM   2456  O   ARG C 116      -0.775 -37.256 -18.301  1.00 94.75           O  
ATOM   2457  CG  ARG C 116       1.563 -37.965 -14.655  1.00 94.75           C  
ATOM   2458  CD  ARG C 116       2.489 -36.848 -14.197  1.00 94.75           C  
ATOM   2459  NE  ARG C 116       3.529 -37.343 -13.300  1.00 94.75           N  
ATOM   2460  NH1 ARG C 116       4.729 -35.369 -13.264  1.00 94.75           N  
ATOM   2461  NH2 ARG C 116       5.457 -37.179 -12.062  1.00 94.75           N  
ATOM   2462  CZ  ARG C 116       4.569 -36.629 -12.877  1.00 94.75           C  
ATOM   2463  N   GLN C 117      -2.426 -38.147 -17.137  1.00 94.99           N  
ATOM   2464  CA  GLN C 117      -3.364 -37.961 -18.240  1.00 94.99           C  
ATOM   2465  C   GLN C 117      -4.199 -36.699 -18.044  1.00 94.99           C  
ATOM   2466  CB  GLN C 117      -4.278 -39.179 -18.379  1.00 94.99           C  
ATOM   2467  O   GLN C 117      -4.533 -36.338 -16.913  1.00 94.99           O  
ATOM   2468  CG  GLN C 117      -3.533 -40.479 -18.654  1.00 94.99           C  
ATOM   2469  CD  GLN C 117      -4.461 -41.673 -18.775  1.00 94.99           C  
ATOM   2470  NE2 GLN C 117      -3.883 -42.861 -18.917  1.00 94.99           N  
ATOM   2471  OE1 GLN C 117      -5.687 -41.529 -18.740  1.00 94.99           O  
ATOM   2472  N   ARG C 118      -4.468 -36.003 -19.187  1.00 95.84           N  
ATOM   2473  CA  ARG C 118      -5.423 -34.911 -19.348  1.00 95.84           C  
ATOM   2474  C   ARG C 118      -5.053 -33.724 -18.465  1.00 95.84           C  
ATOM   2475  CB  ARG C 118      -6.841 -35.385 -19.021  1.00 95.84           C  
ATOM   2476  O   ARG C 118      -5.892 -33.209 -17.724  1.00 95.84           O  
ATOM   2477  CG  ARG C 118      -7.376 -36.436 -19.981  1.00 95.84           C  
ATOM   2478  CD  ARG C 118      -8.820 -36.803 -19.667  1.00 95.84           C  
ATOM   2479  NE  ARG C 118      -9.341 -37.791 -20.608  1.00 95.84           N  
ATOM   2480  NH1 ARG C 118     -10.051 -39.269 -18.981  1.00 95.84           N  
ATOM   2481  NH2 ARG C 118     -10.354 -39.766 -21.198  1.00 95.84           N  
ATOM   2482  CZ  ARG C 118      -9.914 -38.940 -20.260  1.00 95.84           C  
ATOM   2483  N   LEU C 119      -3.849 -33.379 -18.540  1.00 96.38           N  
ATOM   2484  CA  LEU C 119      -3.338 -32.199 -17.852  1.00 96.38           C  
ATOM   2485  C   LEU C 119      -3.358 -30.983 -18.771  1.00 96.38           C  
ATOM   2486  CB  LEU C 119      -1.914 -32.448 -17.347  1.00 96.38           C  
ATOM   2487  O   LEU C 119      -3.442 -31.124 -19.993  1.00 96.38           O  
ATOM   2488  CG  LEU C 119      -1.733 -33.620 -16.381  1.00 96.38           C  
ATOM   2489  CD1 LEU C 119      -0.256 -33.809 -16.049  1.00 96.38           C  
ATOM   2490  CD2 LEU C 119      -2.547 -33.398 -15.111  1.00 96.38           C  
ATOM   2491  N   THR C 120      -3.374 -29.798 -18.145  1.00 97.23           N  
ATOM   2492  CA  THR C 120      -3.257 -28.572 -18.926  1.00 97.23           C  
ATOM   2493  C   THR C 120      -1.809 -28.332 -19.344  1.00 97.23           C  
ATOM   2494  CB  THR C 120      -3.775 -27.355 -18.137  1.00 97.23           C  
ATOM   2495  O   THR C 120      -0.886 -28.897 -18.754  1.00 97.23           O  
ATOM   2496  CG2 THR C 120      -5.242 -27.528 -17.759  1.00 97.23           C  
ATOM   2497  OG1 THR C 120      -3.000 -27.204 -16.941  1.00 97.23           O  
ATOM   2498  N   LYS C 121      -1.625 -27.564 -20.396  1.00 95.80           N  
ATOM   2499  CA  LYS C 121      -0.284 -27.260 -20.890  1.00 95.80           C  
ATOM   2500  C   LYS C 121       0.575 -26.631 -19.796  1.00 95.80           C  
ATOM   2501  CB  LYS C 121      -0.356 -26.328 -22.100  1.00 95.80           C  
ATOM   2502  O   LYS C 121       1.722 -27.033 -19.593  1.00 95.80           O  
ATOM   2503  CG  LYS C 121       1.002 -25.958 -22.679  1.00 95.80           C  
ATOM   2504  CD  LYS C 121       0.862 -25.091 -23.923  1.00 95.80           C  
ATOM   2505  CE  LYS C 121       2.221 -24.712 -24.497  1.00 95.80           C  
ATOM   2506  NZ  LYS C 121       2.089 -23.923 -25.758  1.00 95.80           N  
ATOM   2507  N   TYR C 122       0.004 -25.677 -19.098  1.00 96.92           N  
ATOM   2508  CA  TYR C 122       0.742 -24.957 -18.067  1.00 96.92           C  
ATOM   2509  C   TYR C 122       0.278 -25.370 -16.675  1.00 96.92           C  
ATOM   2510  CB  TYR C 122       0.578 -23.445 -18.245  1.00 96.92           C  
ATOM   2511  O   TYR C 122      -0.828 -25.892 -16.512  1.00 96.92           O  
ATOM   2512  CG  TYR C 122       1.195 -22.913 -19.516  1.00 96.92           C  
ATOM   2513  CD1 TYR C 122       2.577 -22.908 -19.694  1.00 96.92           C  
ATOM   2514  CD2 TYR C 122       0.398 -22.413 -20.540  1.00 96.92           C  
ATOM   2515  CE1 TYR C 122       3.149 -22.417 -20.863  1.00 96.92           C  
ATOM   2516  CE2 TYR C 122       0.960 -21.920 -21.713  1.00 96.92           C  
ATOM   2517  OH  TYR C 122       2.896 -21.439 -23.024  1.00 96.92           O  
ATOM   2518  CZ  TYR C 122       2.334 -21.926 -21.865  1.00 96.92           C  
ATOM   2519  N   THR C 123       1.219 -25.266 -15.705  1.00 97.36           N  
ATOM   2520  CA  THR C 123       0.900 -25.522 -14.305  1.00 97.36           C  
ATOM   2521  C   THR C 123       0.587 -24.219 -13.574  1.00 97.36           C  
ATOM   2522  CB  THR C 123       2.055 -26.248 -13.592  1.00 97.36           C  
ATOM   2523  O   THR C 123       0.740 -23.133 -14.137  1.00 97.36           O  
ATOM   2524  CG2 THR C 123       2.448 -27.520 -14.336  1.00 97.36           C  
ATOM   2525  OG1 THR C 123       3.191 -25.377 -13.525  1.00 97.36           O  
ATOM   2526  N   MET C 124       0.118 -24.397 -12.363  1.00 97.86           N  
ATOM   2527  CA  MET C 124      -0.127 -23.231 -11.519  1.00 97.86           C  
ATOM   2528  C   MET C 124       1.162 -22.452 -11.278  1.00 97.86           C  
ATOM   2529  CB  MET C 124      -0.741 -23.653 -10.183  1.00 97.86           C  
ATOM   2530  O   MET C 124       1.138 -21.226 -11.160  1.00 97.86           O  
ATOM   2531  CG  MET C 124      -1.399 -22.513  -9.423  1.00 97.86           C  
ATOM   2532  SD  MET C 124      -2.702 -21.673 -10.406  1.00 97.86           S  
ATOM   2533  CE  MET C 124      -4.007 -22.932 -10.350  1.00 97.86           C  
ATOM   2534  N   ALA C 125       2.273 -23.098 -11.205  1.00 97.94           N  
ATOM   2535  CA  ALA C 125       3.569 -22.448 -11.025  1.00 97.94           C  
ATOM   2536  C   ALA C 125       3.889 -21.527 -12.199  1.00 97.94           C  
ATOM   2537  CB  ALA C 125       4.670 -23.492 -10.856  1.00 97.94           C  
ATOM   2538  O   ALA C 125       4.441 -20.440 -12.012  1.00 97.94           O  
ATOM   2539  N   ASP C 126       3.511 -21.943 -13.401  1.00 98.07           N  
ATOM   2540  CA  ASP C 126       3.739 -21.127 -14.589  1.00 98.07           C  
ATOM   2541  C   ASP C 126       2.947 -19.824 -14.521  1.00 98.07           C  
ATOM   2542  CB  ASP C 126       3.367 -21.903 -15.854  1.00 98.07           C  
ATOM   2543  O   ASP C 126       3.461 -18.759 -14.870  1.00 98.07           O  
ATOM   2544  CG  ASP C 126       4.315 -23.054 -16.144  1.00 98.07           C  
ATOM   2545  OD1 ASP C 126       5.548 -22.845 -16.137  1.00 98.07           O  
ATOM   2546  OD2 ASP C 126       3.825 -24.179 -16.384  1.00 98.07           O  
ATOM   2547  N   LEU C 127       1.739 -19.944 -14.099  1.00 98.15           N  
ATOM   2548  CA  LEU C 127       0.901 -18.758 -13.966  1.00 98.15           C  
ATOM   2549  C   LEU C 127       1.463 -17.810 -12.912  1.00 98.15           C  
ATOM   2550  CB  LEU C 127      -0.533 -19.153 -13.602  1.00 98.15           C  
ATOM   2551  O   LEU C 127       1.657 -16.622 -13.179  1.00 98.15           O  
ATOM   2552  CG  LEU C 127      -1.494 -18.005 -13.290  1.00 98.15           C  
ATOM   2553  CD1 LEU C 127      -1.638 -17.090 -14.501  1.00 98.15           C  
ATOM   2554  CD2 LEU C 127      -2.852 -18.547 -12.858  1.00 98.15           C  
ATOM   2555  N   VAL C 128       1.756 -18.354 -11.745  1.00 97.68           N  
ATOM   2556  CA  VAL C 128       2.261 -17.561 -10.630  1.00 97.68           C  
ATOM   2557  C   VAL C 128       3.594 -16.920 -11.012  1.00 97.68           C  
ATOM   2558  CB  VAL C 128       2.428 -18.417  -9.354  1.00 97.68           C  
ATOM   2559  O   VAL C 128       3.800 -15.724 -10.794  1.00 97.68           O  
ATOM   2560  CG1 VAL C 128       3.156 -17.630  -8.266  1.00 97.68           C  
ATOM   2561  CG2 VAL C 128       1.067 -18.895  -8.852  1.00 97.68           C  
ATOM   2562  N   TYR C 129       4.450 -17.659 -11.613  1.00 97.55           N  
ATOM   2563  CA  TYR C 129       5.758 -17.160 -12.024  1.00 97.55           C  
ATOM   2564  C   TYR C 129       5.617 -16.051 -13.060  1.00 97.55           C  
ATOM   2565  CB  TYR C 129       6.614 -18.297 -12.590  1.00 97.55           C  
ATOM   2566  O   TYR C 129       6.304 -15.030 -12.983  1.00 97.55           O  
ATOM   2567  CG  TYR C 129       8.037 -17.894 -12.889  1.00 97.55           C  
ATOM   2568  CD1 TYR C 129       8.388 -17.369 -14.131  1.00 97.55           C  
ATOM   2569  CD2 TYR C 129       9.035 -18.039 -11.931  1.00 97.55           C  
ATOM   2570  CE1 TYR C 129       9.699 -16.999 -14.411  1.00 97.55           C  
ATOM   2571  CE2 TYR C 129      10.349 -17.672 -12.200  1.00 97.55           C  
ATOM   2572  OH  TYR C 129      11.970 -16.788 -13.713  1.00 97.55           O  
ATOM   2573  CZ  TYR C 129      10.671 -17.153 -13.441  1.00 97.55           C  
ATOM   2574  N   ALA C 130       4.715 -16.242 -14.050  1.00 97.12           N  
ATOM   2575  CA  ALA C 130       4.515 -15.268 -15.120  1.00 97.12           C  
ATOM   2576  C   ALA C 130       4.060 -13.923 -14.560  1.00 97.12           C  
ATOM   2577  CB  ALA C 130       3.498 -15.791 -16.131  1.00 97.12           C  
ATOM   2578  O   ALA C 130       4.496 -12.869 -15.028  1.00 97.12           O  
ATOM   2579  N   LEU C 131       3.296 -13.916 -13.571  1.00 95.85           N  
ATOM   2580  CA  LEU C 131       2.802 -12.686 -12.962  1.00 95.85           C  
ATOM   2581  C   LEU C 131       3.840 -12.093 -12.016  1.00 95.85           C  
ATOM   2582  CB  LEU C 131       1.497 -12.949 -12.206  1.00 95.85           C  
ATOM   2583  O   LEU C 131       4.075 -10.882 -12.026  1.00 95.85           O  
ATOM   2584  CG  LEU C 131       0.233 -13.071 -13.058  1.00 95.85           C  
ATOM   2585  CD1 LEU C 131      -0.905 -13.669 -12.237  1.00 95.85           C  
ATOM   2586  CD2 LEU C 131      -0.166 -11.712 -13.623  1.00 95.85           C  
ATOM   2587  N   ARG C 132       4.476 -12.929 -11.239  1.00 94.87           N  
ATOM   2588  CA  ARG C 132       5.452 -12.511 -10.237  1.00 94.87           C  
ATOM   2589  C   ARG C 132       6.687 -11.905 -10.895  1.00 94.87           C  
ATOM   2590  CB  ARG C 132       5.856 -13.693  -9.354  1.00 94.87           C  
ATOM   2591  O   ARG C 132       7.322 -11.012 -10.330  1.00 94.87           O  
ATOM   2592  CG  ARG C 132       6.506 -13.287  -8.041  1.00 94.87           C  
ATOM   2593  CD  ARG C 132       6.753 -14.488  -7.138  1.00 94.87           C  
ATOM   2594  NE  ARG C 132       7.177 -14.080  -5.802  1.00 94.87           N  
ATOM   2595  NH1 ARG C 132       6.144 -15.836  -4.713  1.00 94.87           N  
ATOM   2596  NH2 ARG C 132       7.316 -14.270  -3.517  1.00 94.87           N  
ATOM   2597  CZ  ARG C 132       6.878 -14.729  -4.680  1.00 94.87           C  
ATOM   2598  N   HIS C 133       7.076 -12.357 -12.032  1.00 95.60           N  
ATOM   2599  CA  HIS C 133       8.255 -11.891 -12.753  1.00 95.60           C  
ATOM   2600  C   HIS C 133       7.876 -11.298 -14.105  1.00 95.60           C  
ATOM   2601  CB  HIS C 133       9.254 -13.034 -12.942  1.00 95.60           C  
ATOM   2602  O   HIS C 133       8.535 -11.567 -15.112  1.00 95.60           O  
ATOM   2603  CG  HIS C 133       9.789 -13.582 -11.657  1.00 95.60           C  
ATOM   2604  CD2 HIS C 133      10.705 -14.549 -11.416  1.00 95.60           C  
ATOM   2605  ND1 HIS C 133       9.374 -13.128 -10.424  1.00 95.60           N  
ATOM   2606  CE1 HIS C 133      10.014 -13.794  -9.478  1.00 95.60           C  
ATOM   2607  NE2 HIS C 133      10.828 -14.662 -10.053  1.00 95.60           N  
ATOM   2608  N   PHE C 134       6.820 -10.557 -14.053  1.00 95.78           N  
ATOM   2609  CA  PHE C 134       6.264  -9.965 -15.264  1.00 95.78           C  
ATOM   2610  C   PHE C 134       7.302  -9.100 -15.969  1.00 95.78           C  
ATOM   2611  CB  PHE C 134       5.022  -9.131 -14.935  1.00 95.78           C  
ATOM   2612  O   PHE C 134       7.985  -8.296 -15.331  1.00 95.78           O  
ATOM   2613  CG  PHE C 134       4.409  -8.456 -16.133  1.00 95.78           C  
ATOM   2614  CD1 PHE C 134       4.656  -7.114 -16.394  1.00 95.78           C  
ATOM   2615  CD2 PHE C 134       3.585  -9.165 -16.998  1.00 95.78           C  
ATOM   2616  CE1 PHE C 134       4.090  -6.487 -17.502  1.00 95.78           C  
ATOM   2617  CE2 PHE C 134       3.016  -8.545 -18.107  1.00 95.78           C  
ATOM   2618  CZ  PHE C 134       3.269  -7.206 -18.356  1.00 95.78           C  
ATOM   2619  N   ASP C 135       7.438  -9.319 -17.210  1.00 91.47           N  
ATOM   2620  CA  ASP C 135       8.281  -8.553 -18.123  1.00 91.47           C  
ATOM   2621  C   ASP C 135       7.549  -8.256 -19.429  1.00 91.47           C  
ATOM   2622  CB  ASP C 135       9.584  -9.304 -18.409  1.00 91.47           C  
ATOM   2623  O   ASP C 135       7.192  -9.175 -20.170  1.00 91.47           O  
ATOM   2624  CG  ASP C 135      10.551  -8.508 -19.267  1.00 91.47           C  
ATOM   2625  OD1 ASP C 135      10.186  -7.409 -19.738  1.00 91.47           O  
ATOM   2626  OD2 ASP C 135      11.687  -8.986 -19.477  1.00 91.47           O  
ATOM   2627  N   GLU C 136       7.355  -7.019 -19.647  1.00 90.06           N  
ATOM   2628  CA  GLU C 136       6.581  -6.599 -20.812  1.00 90.06           C  
ATOM   2629  C   GLU C 136       7.232  -7.074 -22.108  1.00 90.06           C  
ATOM   2630  CB  GLU C 136       6.421  -5.077 -20.831  1.00 90.06           C  
ATOM   2631  O   GLU C 136       6.553  -7.254 -23.121  1.00 90.06           O  
ATOM   2632  CG  GLU C 136       7.732  -4.322 -20.998  1.00 90.06           C  
ATOM   2633  CD  GLU C 136       8.182  -3.613 -19.731  1.00 90.06           C  
ATOM   2634  OE1 GLU C 136       9.109  -2.775 -19.801  1.00 90.06           O  
ATOM   2635  OE2 GLU C 136       7.602  -3.898 -18.659  1.00 90.06           O  
ATOM   2636  N   GLY C 137       8.570  -7.260 -22.049  1.00 89.31           N  
ATOM   2637  CA  GLY C 137       9.286  -7.735 -23.221  1.00 89.31           C  
ATOM   2638  C   GLY C 137       9.264  -9.246 -23.362  1.00 89.31           C  
ATOM   2639  O   GLY C 137       9.554  -9.778 -24.436  1.00 89.31           O  
ATOM   2640  N   ASN C 138       8.880  -9.895 -22.280  1.00 90.67           N  
ATOM   2641  CA  ASN C 138       8.842 -11.354 -22.256  1.00 90.67           C  
ATOM   2642  C   ASN C 138       7.658 -11.870 -21.444  1.00 90.67           C  
ATOM   2643  CB  ASN C 138      10.153 -11.916 -21.702  1.00 90.67           C  
ATOM   2644  O   ASN C 138       7.840 -12.426 -20.359  1.00 90.67           O  
ATOM   2645  CG  ASN C 138      10.330 -13.390 -22.004  1.00 90.67           C  
ATOM   2646  ND2 ASN C 138      11.499 -13.927 -21.675  1.00 90.67           N  
ATOM   2647  OD1 ASN C 138       9.424 -14.042 -22.530  1.00 90.67           O  
ATOM   2648  N   CYS C 139       6.440 -11.837 -21.995  1.00 94.25           N  
ATOM   2649  CA  CYS C 139       5.255 -12.235 -21.244  1.00 94.25           C  
ATOM   2650  C   CYS C 139       4.364 -13.151 -22.075  1.00 94.25           C  
ATOM   2651  CB  CYS C 139       4.464 -11.006 -20.799  1.00 94.25           C  
ATOM   2652  O   CYS C 139       3.137 -13.077 -21.989  1.00 94.25           O  
ATOM   2653  SG  CYS C 139       4.220  -9.785 -22.108  1.00 94.25           S  
ATOM   2654  N   ASP C 140       4.902 -14.033 -22.935  1.00 95.36           N  
ATOM   2655  CA  ASP C 140       4.176 -14.903 -23.854  1.00 95.36           C  
ATOM   2656  C   ASP C 140       3.375 -15.958 -23.095  1.00 95.36           C  
ATOM   2657  CB  ASP C 140       5.141 -15.578 -24.831  1.00 95.36           C  
ATOM   2658  O   ASP C 140       2.246 -16.280 -23.473  1.00 95.36           O  
ATOM   2659  CG  ASP C 140       5.735 -14.611 -25.840  1.00 95.36           C  
ATOM   2660  OD1 ASP C 140       5.075 -13.608 -26.186  1.00 95.36           O  
ATOM   2661  OD2 ASP C 140       6.874 -14.856 -26.295  1.00 95.36           O  
ATOM   2662  N   THR C 141       4.010 -16.500 -22.066  1.00 96.89           N  
ATOM   2663  CA  THR C 141       3.325 -17.519 -21.280  1.00 96.89           C  
ATOM   2664  C   THR C 141       2.036 -16.964 -20.680  1.00 96.89           C  
ATOM   2665  CB  THR C 141       4.227 -18.057 -20.154  1.00 96.89           C  
ATOM   2666  O   THR C 141       0.981 -17.598 -20.767  1.00 96.89           O  
ATOM   2667  CG2 THR C 141       3.508 -19.124 -19.335  1.00 96.89           C  
ATOM   2668  OG1 THR C 141       5.409 -18.627 -20.729  1.00 96.89           O  
ATOM   2669  N   LEU C 142       2.083 -15.782 -20.171  1.00 97.71           N  
ATOM   2670  CA  LEU C 142       0.913 -15.145 -19.576  1.00 97.71           C  
ATOM   2671  C   LEU C 142      -0.160 -14.886 -20.628  1.00 97.71           C  
ATOM   2672  CB  LEU C 142       1.306 -13.831 -18.896  1.00 97.71           C  
ATOM   2673  O   LEU C 142      -1.334 -15.197 -20.413  1.00 97.71           O  
ATOM   2674  CG  LEU C 142       0.174 -13.047 -18.231  1.00 97.71           C  
ATOM   2675  CD1 LEU C 142      -0.467 -13.878 -17.124  1.00 97.71           C  
ATOM   2676  CD2 LEU C 142       0.692 -11.722 -17.680  1.00 97.71           C  
ATOM   2677  N   LYS C 143       0.230 -14.372 -21.798  1.00 97.79           N  
ATOM   2678  CA  LYS C 143      -0.696 -14.099 -22.893  1.00 97.79           C  
ATOM   2679  C   LYS C 143      -1.416 -15.371 -23.334  1.00 97.79           C  
ATOM   2680  CB  LYS C 143       0.042 -13.477 -24.079  1.00 97.79           C  
ATOM   2681  O   LYS C 143      -2.638 -15.374 -23.497  1.00 97.79           O  
ATOM   2682  CG  LYS C 143       0.541 -12.062 -23.824  1.00 97.79           C  
ATOM   2683  CD  LYS C 143       1.264 -11.497 -25.040  1.00 97.79           C  
ATOM   2684  CE  LYS C 143       1.820 -10.106 -24.764  1.00 97.79           C  
ATOM   2685  NZ  LYS C 143       2.549  -9.557 -25.947  1.00 97.79           N  
ATOM   2686  N   GLU C 144      -0.624 -16.360 -23.443  1.00 97.12           N  
ATOM   2687  CA  GLU C 144      -1.178 -17.630 -23.904  1.00 97.12           C  
ATOM   2688  C   GLU C 144      -2.201 -18.178 -22.914  1.00 97.12           C  
ATOM   2689  CB  GLU C 144      -0.062 -18.653 -24.128  1.00 97.12           C  
ATOM   2690  O   GLU C 144      -3.256 -18.676 -23.314  1.00 97.12           O  
ATOM   2691  CG  GLU C 144      -0.479 -19.840 -24.985  1.00 97.12           C  
ATOM   2692  CD  GLU C 144       0.666 -20.794 -25.287  1.00 97.12           C  
ATOM   2693  OE1 GLU C 144       0.415 -21.885 -25.846  1.00 97.12           O  
ATOM   2694  OE2 GLU C 144       1.823 -20.447 -24.960  1.00 97.12           O  
ATOM   2695  N   ILE C 145      -1.912 -18.129 -21.687  1.00 98.00           N  
ATOM   2696  CA  ILE C 145      -2.817 -18.619 -20.653  1.00 98.00           C  
ATOM   2697  C   ILE C 145      -4.124 -17.831 -20.695  1.00 98.00           C  
ATOM   2698  CB  ILE C 145      -2.178 -18.520 -19.249  1.00 98.00           C  
ATOM   2699  O   ILE C 145      -5.210 -18.416 -20.683  1.00 98.00           O  
ATOM   2700  CG1 ILE C 145      -1.060 -19.559 -19.098  1.00 98.00           C  
ATOM   2701  CG2 ILE C 145      -3.239 -18.694 -18.159  1.00 98.00           C  
ATOM   2702  CD1 ILE C 145      -0.254 -19.417 -17.814  1.00 98.00           C  
ATOM   2703  N   LEU C 146      -4.079 -16.512 -20.813  1.00 98.17           N  
ATOM   2704  CA  LEU C 146      -5.253 -15.646 -20.798  1.00 98.17           C  
ATOM   2705  C   LEU C 146      -6.152 -15.928 -21.997  1.00 98.17           C  
ATOM   2706  CB  LEU C 146      -4.834 -14.174 -20.795  1.00 98.17           C  
ATOM   2707  O   LEU C 146      -7.378 -15.950 -21.868  1.00 98.17           O  
ATOM   2708  CG  LEU C 146      -4.156 -13.664 -19.522  1.00 98.17           C  
ATOM   2709  CD1 LEU C 146      -3.645 -12.242 -19.726  1.00 98.17           C  
ATOM   2710  CD2 LEU C 146      -5.120 -13.727 -18.341  1.00 98.17           C  
ATOM   2711  N   VAL C 147      -5.559 -16.212 -23.106  1.00 97.85           N  
ATOM   2712  CA  VAL C 147      -6.319 -16.486 -24.321  1.00 97.85           C  
ATOM   2713  C   VAL C 147      -6.914 -17.891 -24.254  1.00 97.85           C  
ATOM   2714  CB  VAL C 147      -5.441 -16.339 -25.584  1.00 97.85           C  
ATOM   2715  O   VAL C 147      -8.087 -18.091 -24.578  1.00 97.85           O  
ATOM   2716  CG1 VAL C 147      -6.187 -16.838 -26.821  1.00 97.85           C  
ATOM   2717  CG2 VAL C 147      -5.010 -14.885 -25.767  1.00 97.85           C  
ATOM   2718  N   THR C 148      -6.101 -18.866 -23.827  1.00 97.05           N  
ATOM   2719  CA  THR C 148      -6.517 -20.262 -23.753  1.00 97.05           C  
ATOM   2720  C   THR C 148      -7.758 -20.410 -22.877  1.00 97.05           C  
ATOM   2721  CB  THR C 148      -5.388 -21.153 -23.203  1.00 97.05           C  
ATOM   2722  O   THR C 148      -8.660 -21.188 -23.196  1.00 97.05           O  
ATOM   2723  CG2 THR C 148      -5.831 -22.610 -23.113  1.00 97.05           C  
ATOM   2724  OG1 THR C 148      -4.251 -21.063 -24.070  1.00 97.05           O  
ATOM   2725  N   TYR C 149      -7.874 -19.579 -21.859  1.00 97.07           N  
ATOM   2726  CA  TYR C 149      -8.975 -19.748 -20.917  1.00 97.07           C  
ATOM   2727  C   TYR C 149     -10.009 -18.641 -21.081  1.00 97.07           C  
ATOM   2728  CB  TYR C 149      -8.452 -19.766 -19.477  1.00 97.07           C  
ATOM   2729  O   TYR C 149     -10.709 -18.291 -20.128  1.00 97.07           O  
ATOM   2730  CG  TYR C 149      -7.622 -20.982 -19.147  1.00 97.07           C  
ATOM   2731  CD1 TYR C 149      -8.216 -22.231 -18.979  1.00 97.07           C  
ATOM   2732  CD2 TYR C 149      -6.242 -20.886 -19.002  1.00 97.07           C  
ATOM   2733  CE1 TYR C 149      -7.455 -23.355 -18.674  1.00 97.07           C  
ATOM   2734  CE2 TYR C 149      -5.471 -22.002 -18.697  1.00 97.07           C  
ATOM   2735  OH  TYR C 149      -5.327 -24.339 -18.232  1.00 97.07           O  
ATOM   2736  CZ  TYR C 149      -6.085 -23.230 -18.535  1.00 97.07           C  
ATOM   2737  N   ASN C 150     -10.031 -18.004 -22.165  1.00 96.21           N  
ATOM   2738  CA  ASN C 150     -11.047 -17.081 -22.658  1.00 96.21           C  
ATOM   2739  C   ASN C 150     -11.188 -15.864 -21.748  1.00 96.21           C  
ATOM   2740  CB  ASN C 150     -12.394 -17.793 -22.805  1.00 96.21           C  
ATOM   2741  O   ASN C 150     -12.303 -15.428 -21.456  1.00 96.21           O  
ATOM   2742  CG  ASN C 150     -12.402 -18.797 -23.940  1.00 96.21           C  
ATOM   2743  ND2 ASN C 150     -13.222 -19.834 -23.809  1.00 96.21           N  
ATOM   2744  OD1 ASN C 150     -11.678 -18.643 -24.927  1.00 96.21           O  
ATOM   2745  N   CYS C 151     -10.080 -15.515 -21.223  1.00 97.35           N  
ATOM   2746  CA  CYS C 151     -10.099 -14.278 -20.450  1.00 97.35           C  
ATOM   2747  C   CYS C 151     -10.135 -13.062 -21.368  1.00 97.35           C  
ATOM   2748  CB  CYS C 151      -8.878 -14.200 -19.534  1.00 97.35           C  
ATOM   2749  O   CYS C 151     -10.644 -12.006 -20.987  1.00 97.35           O  
ATOM   2750  SG  CYS C 151      -8.769 -15.559 -18.349  1.00 97.35           S  
ATOM   2751  N   CYS C 152      -9.526 -13.174 -22.483  1.00 97.27           N  
ATOM   2752  CA  CYS C 152      -9.528 -12.173 -23.544  1.00 97.27           C  
ATOM   2753  C   CYS C 152      -9.179 -12.801 -24.888  1.00 97.27           C  
ATOM   2754  CB  CYS C 152      -8.541 -11.051 -23.223  1.00 97.27           C  
ATOM   2755  O   CYS C 152      -8.828 -13.980 -24.954  1.00 97.27           O  
ATOM   2756  SG  CYS C 152      -6.815 -11.583 -23.203  1.00 97.27           S  
ATOM   2757  N   ASP C 153      -9.342 -11.987 -25.887  1.00 96.81           N  
ATOM   2758  CA  ASP C 153      -8.955 -12.436 -27.221  1.00 96.81           C  
ATOM   2759  C   ASP C 153      -7.516 -12.037 -27.539  1.00 96.81           C  
ATOM   2760  CB  ASP C 153      -9.905 -11.863 -28.276  1.00 96.81           C  
ATOM   2761  O   ASP C 153      -6.946 -11.168 -26.877  1.00 96.81           O  
ATOM   2762  CG  ASP C 153     -11.336 -12.344 -28.109  1.00 96.81           C  
ATOM   2763  OD1 ASP C 153     -11.545 -13.516 -27.726  1.00 96.81           O  
ATOM   2764  OD2 ASP C 153     -12.262 -11.546 -28.366  1.00 96.81           O  
ATOM   2765  N   ASP C 154      -6.979 -12.690 -28.502  1.00 95.86           N  
ATOM   2766  CA  ASP C 154      -5.598 -12.434 -28.899  1.00 95.86           C  
ATOM   2767  C   ASP C 154      -5.403 -10.973 -29.298  1.00 95.86           C  
ATOM   2768  CB  ASP C 154      -5.192 -13.353 -30.053  1.00 95.86           C  
ATOM   2769  O   ASP C 154      -4.337 -10.398 -29.067  1.00 95.86           O  
ATOM   2770  CG  ASP C 154      -3.718 -13.714 -30.034  1.00 95.86           C  
ATOM   2771  OD1 ASP C 154      -3.258 -14.349 -29.060  1.00 95.86           O  
ATOM   2772  OD2 ASP C 154      -3.008 -13.358 -30.999  1.00 95.86           O  
ATOM   2773  N   ASP C 155      -6.399 -10.327 -29.788  1.00 96.50           N  
ATOM   2774  CA  ASP C 155      -6.327  -8.954 -30.280  1.00 96.50           C  
ATOM   2775  C   ASP C 155      -6.204  -7.963 -29.125  1.00 96.50           C  
ATOM   2776  CB  ASP C 155      -7.556  -8.624 -31.129  1.00 96.50           C  
ATOM   2777  O   ASP C 155      -5.816  -6.810 -29.328  1.00 96.50           O  
ATOM   2778  CG  ASP C 155      -7.594  -9.388 -32.441  1.00 96.50           C  
ATOM   2779  OD1 ASP C 155      -6.536  -9.877 -32.893  1.00 96.50           O  
ATOM   2780  OD2 ASP C 155      -8.692  -9.501 -33.028  1.00 96.50           O  
ATOM   2781  N   TYR C 156      -6.511  -8.511 -28.029  1.00 96.61           N  
ATOM   2782  CA  TYR C 156      -6.435  -7.663 -26.844  1.00 96.61           C  
ATOM   2783  C   TYR C 156      -5.026  -7.116 -26.654  1.00 96.61           C  
ATOM   2784  CB  TYR C 156      -6.864  -8.442 -25.597  1.00 96.61           C  
ATOM   2785  O   TYR C 156      -4.849  -5.974 -26.223  1.00 96.61           O  
ATOM   2786  CG  TYR C 156      -6.955  -7.594 -24.352  1.00 96.61           C  
ATOM   2787  CD1 TYR C 156      -5.891  -7.524 -23.455  1.00 96.61           C  
ATOM   2788  CD2 TYR C 156      -8.103  -6.861 -24.070  1.00 96.61           C  
ATOM   2789  CE1 TYR C 156      -5.970  -6.745 -22.305  1.00 96.61           C  
ATOM   2790  CE2 TYR C 156      -8.193  -6.079 -22.924  1.00 96.61           C  
ATOM   2791  OH  TYR C 156      -7.207  -5.254 -20.912  1.00 96.61           O  
ATOM   2792  CZ  TYR C 156      -7.123  -6.027 -22.049  1.00 96.61           C  
ATOM   2793  N   PHE C 157      -4.000  -7.827 -27.053  1.00 96.32           N  
ATOM   2794  CA  PHE C 157      -2.608  -7.509 -26.757  1.00 96.32           C  
ATOM   2795  C   PHE C 157      -2.035  -6.560 -27.802  1.00 96.32           C  
ATOM   2796  CB  PHE C 157      -1.766  -8.787 -26.691  1.00 96.32           C  
ATOM   2797  O   PHE C 157      -0.877  -6.147 -27.705  1.00 96.32           O  
ATOM   2798  CG  PHE C 157      -2.222  -9.761 -25.637  1.00 96.32           C  
ATOM   2799  CD1 PHE C 157      -2.194  -9.413 -24.292  1.00 96.32           C  
ATOM   2800  CD2 PHE C 157      -2.678 -11.023 -25.993  1.00 96.32           C  
ATOM   2801  CE1 PHE C 157      -2.615 -10.312 -23.315  1.00 96.32           C  
ATOM   2802  CE2 PHE C 157      -3.100 -11.927 -25.022  1.00 96.32           C  
ATOM   2803  CZ  PHE C 157      -3.067 -11.570 -23.683  1.00 96.32           C  
ATOM   2804  N   ASN C 158      -2.886  -6.117 -28.694  1.00 94.87           N  
ATOM   2805  CA  ASN C 158      -2.507  -5.088 -29.657  1.00 94.87           C  
ATOM   2806  C   ASN C 158      -2.677  -3.687 -29.077  1.00 94.87           C  
ATOM   2807  CB  ASN C 158      -3.321  -5.232 -30.945  1.00 94.87           C  
ATOM   2808  O   ASN C 158      -2.103  -2.724 -29.589  1.00 94.87           O  
ATOM   2809  CG  ASN C 158      -2.998  -6.505 -31.701  1.00 94.87           C  
ATOM   2810  ND2 ASN C 158      -3.954  -6.989 -32.485  1.00 94.87           N  
ATOM   2811  OD1 ASN C 158      -1.898  -7.051 -31.581  1.00 94.87           O  
ATOM   2812  N   LYS C 159      -3.410  -3.640 -28.025  1.00 93.66           N  
ATOM   2813  CA  LYS C 159      -3.572  -2.361 -27.339  1.00 93.66           C  
ATOM   2814  C   LYS C 159      -2.249  -1.883 -26.747  1.00 93.66           C  
ATOM   2815  CB  LYS C 159      -4.629  -2.471 -26.240  1.00 93.66           C  
ATOM   2816  O   LYS C 159      -1.487  -2.679 -26.196  1.00 93.66           O  
ATOM   2817  CG  LYS C 159      -6.030  -2.768 -26.755  1.00 93.66           C  
ATOM   2818  CD  LYS C 159      -7.034  -2.875 -25.614  1.00 93.66           C  
ATOM   2819  CE  LYS C 159      -8.408  -3.298 -26.116  1.00 93.66           C  
ATOM   2820  NZ  LYS C 159      -9.374  -3.486 -24.992  1.00 93.66           N  
ATOM   2821  N   LYS C 160      -2.020  -0.606 -26.906  1.00 90.47           N  
ATOM   2822  CA  LYS C 160      -0.811  -0.041 -26.314  1.00 90.47           C  
ATOM   2823  C   LYS C 160      -0.852  -0.126 -24.791  1.00 90.47           C  
ATOM   2824  CB  LYS C 160      -0.628   1.413 -26.752  1.00 90.47           C  
ATOM   2825  O   LYS C 160      -1.872   0.187 -24.174  1.00 90.47           O  
ATOM   2826  CG  LYS C 160       0.695   2.029 -26.319  1.00 90.47           C  
ATOM   2827  CD  LYS C 160       0.820   3.472 -26.788  1.00 90.47           C  
ATOM   2828  CE  LYS C 160       2.106   4.115 -26.286  1.00 90.47           C  
ATOM   2829  NZ  LYS C 160       2.246   5.522 -26.766  1.00 90.47           N  
ATOM   2830  N   ASP C 161       0.151  -0.578 -24.184  1.00 90.96           N  
ATOM   2831  CA  ASP C 161       0.276  -0.641 -22.731  1.00 90.96           C  
ATOM   2832  C   ASP C 161      -0.851  -1.468 -22.118  1.00 90.96           C  
ATOM   2833  CB  ASP C 161       0.282   0.767 -22.131  1.00 90.96           C  
ATOM   2834  O   ASP C 161      -1.437  -1.076 -21.107  1.00 90.96           O  
ATOM   2835  CG  ASP C 161       1.463   1.603 -22.591  1.00 90.96           C  
ATOM   2836  OD1 ASP C 161       2.574   1.052 -22.753  1.00 90.96           O  
ATOM   2837  OD2 ASP C 161       1.283   2.823 -22.790  1.00 90.96           O  
ATOM   2838  N   TRP C 162      -1.231  -2.531 -22.756  1.00 95.04           N  
ATOM   2839  CA  TRP C 162      -2.323  -3.391 -22.314  1.00 95.04           C  
ATOM   2840  C   TRP C 162      -2.096  -3.869 -20.884  1.00 95.04           C  
ATOM   2841  CB  TRP C 162      -2.473  -4.594 -23.250  1.00 95.04           C  
ATOM   2842  O   TRP C 162      -3.047  -4.212 -20.179  1.00 95.04           O  
ATOM   2843  CG  TRP C 162      -1.270  -5.488 -23.291  1.00 95.04           C  
ATOM   2844  CD1 TRP C 162      -0.227  -5.426 -24.172  1.00 95.04           C  
ATOM   2845  CD2 TRP C 162      -0.990  -6.582 -22.413  1.00 95.04           C  
ATOM   2846  CE2 TRP C 162       0.243  -7.139 -22.820  1.00 95.04           C  
ATOM   2847  CE3 TRP C 162      -1.661  -7.146 -21.320  1.00 95.04           C  
ATOM   2848  NE1 TRP C 162       0.686  -6.416 -23.895  1.00 95.04           N  
ATOM   2849  CH2 TRP C 162       0.141  -8.767 -21.105  1.00 95.04           C  
ATOM   2850  CZ2 TRP C 162       0.818  -8.234 -22.172  1.00 95.04           C  
ATOM   2851  CZ3 TRP C 162      -1.086  -8.236 -20.675  1.00 95.04           C  
ATOM   2852  N   TYR C 163      -0.835  -3.822 -20.453  1.00 92.89           N  
ATOM   2853  CA  TYR C 163      -0.432  -4.379 -19.166  1.00 92.89           C  
ATOM   2854  C   TYR C 163      -0.503  -3.324 -18.069  1.00 92.89           C  
ATOM   2855  CB  TYR C 163       0.986  -4.952 -19.249  1.00 92.89           C  
ATOM   2856  O   TYR C 163      -0.407  -3.646 -16.882  1.00 92.89           O  
ATOM   2857  CG  TYR C 163       1.960  -4.059 -19.979  1.00 92.89           C  
ATOM   2858  CD1 TYR C 163       2.273  -4.285 -21.318  1.00 92.89           C  
ATOM   2859  CD2 TYR C 163       2.569  -2.989 -19.333  1.00 92.89           C  
ATOM   2860  CE1 TYR C 163       3.171  -3.467 -21.995  1.00 92.89           C  
ATOM   2861  CE2 TYR C 163       3.469  -2.164 -20.000  1.00 92.89           C  
ATOM   2862  OH  TYR C 163       4.652  -1.596 -21.994  1.00 92.89           O  
ATOM   2863  CZ  TYR C 163       3.762  -2.410 -21.329  1.00 92.89           C  
ATOM   2864  N   ASP C 164      -0.561  -2.103 -18.459  1.00 89.98           N  
ATOM   2865  CA  ASP C 164      -0.560  -0.996 -17.507  1.00 89.98           C  
ATOM   2866  C   ASP C 164      -1.936  -0.820 -16.869  1.00 89.98           C  
ATOM   2867  CB  ASP C 164      -0.128   0.301 -18.194  1.00 89.98           C  
ATOM   2868  O   ASP C 164      -2.909  -0.501 -17.557  1.00 89.98           O  
ATOM   2869  CG  ASP C 164       0.129   1.433 -17.214  1.00 89.98           C  
ATOM   2870  OD1 ASP C 164      -0.527   1.480 -16.151  1.00 89.98           O  
ATOM   2871  OD2 ASP C 164       0.993   2.287 -17.510  1.00 89.98           O  
ATOM   2872  N   PHE C 165      -2.061  -0.894 -15.569  1.00 86.04           N  
ATOM   2873  CA  PHE C 165      -3.318  -0.847 -14.832  1.00 86.04           C  
ATOM   2874  C   PHE C 165      -3.968   0.526 -14.956  1.00 86.04           C  
ATOM   2875  CB  PHE C 165      -3.091  -1.190 -13.356  1.00 86.04           C  
ATOM   2876  O   PHE C 165      -5.189   0.653 -14.843  1.00 86.04           O  
ATOM   2877  CG  PHE C 165      -2.613  -2.598 -13.127  1.00 86.04           C  
ATOM   2878  CD1 PHE C 165      -3.507  -3.661 -13.139  1.00 86.04           C  
ATOM   2879  CD2 PHE C 165      -1.268  -2.859 -12.899  1.00 86.04           C  
ATOM   2880  CE1 PHE C 165      -3.068  -4.966 -12.927  1.00 86.04           C  
ATOM   2881  CE2 PHE C 165      -0.821  -4.160 -12.686  1.00 86.04           C  
ATOM   2882  CZ  PHE C 165      -1.723  -5.212 -12.699  1.00 86.04           C  
ATOM   2883  N   VAL C 166      -3.190   1.523 -15.185  1.00 78.57           N  
ATOM   2884  CA  VAL C 166      -3.690   2.893 -15.241  1.00 78.57           C  
ATOM   2885  C   VAL C 166      -4.095   3.238 -16.672  1.00 78.57           C  
ATOM   2886  CB  VAL C 166      -2.638   3.902 -14.727  1.00 78.57           C  
ATOM   2887  O   VAL C 166      -5.204   3.723 -16.910  1.00 78.57           O  
ATOM   2888  CG1 VAL C 166      -3.129   5.336 -14.916  1.00 78.57           C  
ATOM   2889  CG2 VAL C 166      -2.316   3.633 -13.258  1.00 78.57           C  
ATOM   2890  N   GLU C 167      -3.210   2.840 -17.651  1.00 83.33           N  
ATOM   2891  CA  GLU C 167      -3.474   3.173 -19.048  1.00 83.33           C  
ATOM   2892  C   GLU C 167      -4.535   2.252 -19.644  1.00 83.33           C  
ATOM   2893  CB  GLU C 167      -2.186   3.095 -19.872  1.00 83.33           C  
ATOM   2894  O   GLU C 167      -5.283   2.654 -20.537  1.00 83.33           O  
ATOM   2895  CG  GLU C 167      -1.151   4.145 -19.497  1.00 83.33           C  
ATOM   2896  CD  GLU C 167      -1.569   5.559 -19.869  1.00 83.33           C  
ATOM   2897  OE1 GLU C 167      -1.108   6.521 -19.213  1.00 83.33           O  
ATOM   2898  OE2 GLU C 167      -2.364   5.706 -20.824  1.00 83.33           O  
ATOM   2899  N   ASN C 168      -4.559   1.044 -19.053  1.00 90.22           N  
ATOM   2900  CA  ASN C 168      -5.552   0.065 -19.483  1.00 90.22           C  
ATOM   2901  C   ASN C 168      -6.193  -0.642 -18.292  1.00 90.22           C  
ATOM   2902  CB  ASN C 168      -4.922  -0.957 -20.432  1.00 90.22           C  
ATOM   2903  O   ASN C 168      -5.890  -1.805 -18.018  1.00 90.22           O  
ATOM   2904  CG  ASN C 168      -5.950  -1.872 -21.069  1.00 90.22           C  
ATOM   2905  ND2 ASN C 168      -5.486  -2.978 -21.638  1.00 90.22           N  
ATOM   2906  OD1 ASN C 168      -7.150  -1.587 -21.050  1.00 90.22           O  
ATOM   2907  N   PRO C 169      -7.157   0.023 -17.681  1.00 85.43           N  
ATOM   2908  CA  PRO C 169      -7.776  -0.531 -16.475  1.00 85.43           C  
ATOM   2909  C   PRO C 169      -8.553  -1.817 -16.748  1.00 85.43           C  
ATOM   2910  CB  PRO C 169      -8.715   0.587 -16.015  1.00 85.43           C  
ATOM   2911  O   PRO C 169      -8.823  -2.588 -15.823  1.00 85.43           O  
ATOM   2912  CG  PRO C 169      -8.671   1.599 -17.114  1.00 85.43           C  
ATOM   2913  CD  PRO C 169      -7.533   1.256 -18.032  1.00 85.43           C  
ATOM   2914  N   ASP C 170      -8.937  -2.081 -17.958  1.00 92.56           N  
ATOM   2915  CA  ASP C 170      -9.705  -3.265 -18.331  1.00 92.56           C  
ATOM   2916  C   ASP C 170      -8.926  -4.543 -18.028  1.00 92.56           C  
ATOM   2917  CB  ASP C 170     -10.080  -3.217 -19.813  1.00 92.56           C  
ATOM   2918  O   ASP C 170      -9.512  -5.622 -17.916  1.00 92.56           O  
ATOM   2919  CG  ASP C 170     -11.021  -4.335 -20.224  1.00 92.56           C  
ATOM   2920  OD1 ASP C 170     -12.135  -4.431 -19.666  1.00 92.56           O  
ATOM   2921  OD2 ASP C 170     -10.643  -5.131 -21.112  1.00 92.56           O  
ATOM   2922  N   ILE C 171      -7.638  -4.434 -17.930  1.00 94.06           N  
ATOM   2923  CA  ILE C 171      -6.789  -5.589 -17.659  1.00 94.06           C  
ATOM   2924  C   ILE C 171      -7.220  -6.250 -16.351  1.00 94.06           C  
ATOM   2925  CB  ILE C 171      -5.297  -5.192 -17.592  1.00 94.06           C  
ATOM   2926  O   ILE C 171      -7.120  -7.471 -16.203  1.00 94.06           O  
ATOM   2927  CG1 ILE C 171      -4.417  -6.440 -17.457  1.00 94.06           C  
ATOM   2928  CG2 ILE C 171      -5.049  -4.218 -16.436  1.00 94.06           C  
ATOM   2929  CD1 ILE C 171      -4.358  -7.295 -18.715  1.00 94.06           C  
ATOM   2930  N   LEU C 172      -7.717  -5.543 -15.417  1.00 91.40           N  
ATOM   2931  CA  LEU C 172      -8.187  -6.087 -14.147  1.00 91.40           C  
ATOM   2932  C   LEU C 172      -9.359  -7.039 -14.365  1.00 91.40           C  
ATOM   2933  CB  LEU C 172      -8.602  -4.957 -13.201  1.00 91.40           C  
ATOM   2934  O   LEU C 172      -9.462  -8.067 -13.691  1.00 91.40           O  
ATOM   2935  CG  LEU C 172      -7.470  -4.098 -12.635  1.00 91.40           C  
ATOM   2936  CD1 LEU C 172      -8.040  -2.891 -11.897  1.00 91.40           C  
ATOM   2937  CD2 LEU C 172      -6.580  -4.924 -11.713  1.00 91.40           C  
ATOM   2938  N   ARG C 173     -10.226  -6.694 -15.230  1.00 94.11           N  
ATOM   2939  CA  ARG C 173     -11.330  -7.581 -15.583  1.00 94.11           C  
ATOM   2940  C   ARG C 173     -10.816  -8.875 -16.204  1.00 94.11           C  
ATOM   2941  CB  ARG C 173     -12.294  -6.884 -16.545  1.00 94.11           C  
ATOM   2942  O   ARG C 173     -11.313  -9.960 -15.894  1.00 94.11           O  
ATOM   2943  CG  ARG C 173     -13.488  -7.736 -16.946  1.00 94.11           C  
ATOM   2944  CD  ARG C 173     -14.351  -7.042 -17.990  1.00 94.11           C  
ATOM   2945  NE  ARG C 173     -13.590  -6.729 -19.197  1.00 94.11           N  
ATOM   2946  NH1 ARG C 173     -14.023  -8.744 -20.241  1.00 94.11           N  
ATOM   2947  NH2 ARG C 173     -12.737  -7.160 -21.285  1.00 94.11           N  
ATOM   2948  CZ  ARG C 173     -13.452  -7.545 -20.238  1.00 94.11           C  
ATOM   2949  N   VAL C 174      -9.875  -8.655 -17.090  1.00 97.31           N  
ATOM   2950  CA  VAL C 174      -9.287  -9.805 -17.768  1.00 97.31           C  
ATOM   2951  C   VAL C 174      -8.705 -10.771 -16.737  1.00 97.31           C  
ATOM   2952  CB  VAL C 174      -8.194  -9.375 -18.771  1.00 97.31           C  
ATOM   2953  O   VAL C 174      -8.985 -11.971 -16.775  1.00 97.31           O  
ATOM   2954  CG1 VAL C 174      -7.449 -10.594 -19.314  1.00 97.31           C  
ATOM   2955  CG2 VAL C 174      -8.807  -8.567 -19.914  1.00 97.31           C  
ATOM   2956  N   TYR C 175      -7.928 -10.292 -15.813  1.00 96.37           N  
ATOM   2957  CA  TYR C 175      -7.348 -11.127 -14.767  1.00 96.37           C  
ATOM   2958  C   TYR C 175      -8.436 -11.738 -13.891  1.00 96.37           C  
ATOM   2959  CB  TYR C 175      -6.379 -10.313 -13.905  1.00 96.37           C  
ATOM   2960  O   TYR C 175      -8.328 -12.892 -13.471  1.00 96.37           O  
ATOM   2961  CG  TYR C 175      -5.081  -9.981 -14.599  1.00 96.37           C  
ATOM   2962  CD1 TYR C 175      -4.490 -10.883 -15.482  1.00 96.37           C  
ATOM   2963  CD2 TYR C 175      -4.442  -8.766 -14.375  1.00 96.37           C  
ATOM   2964  CE1 TYR C 175      -3.292 -10.582 -16.123  1.00 96.37           C  
ATOM   2965  CE2 TYR C 175      -3.245  -8.455 -15.010  1.00 96.37           C  
ATOM   2966  OH  TYR C 175      -1.493  -9.065 -16.513  1.00 96.37           O  
ATOM   2967  CZ  TYR C 175      -2.679  -9.368 -15.881  1.00 96.37           C  
ATOM   2968  N   ALA C 176      -9.470 -11.013 -13.603  1.00 95.60           N  
ATOM   2969  CA  ALA C 176     -10.566 -11.465 -12.749  1.00 95.60           C  
ATOM   2970  C   ALA C 176     -11.253 -12.692 -13.341  1.00 95.60           C  
ATOM   2971  CB  ALA C 176     -11.577 -10.340 -12.542  1.00 95.60           C  
ATOM   2972  O   ALA C 176     -11.793 -13.523 -12.607  1.00 95.60           O  
ATOM   2973  N   ASN C 177     -11.193 -12.838 -14.626  1.00 96.95           N  
ATOM   2974  CA  ASN C 177     -11.813 -13.973 -15.301  1.00 96.95           C  
ATOM   2975  C   ASN C 177     -11.110 -15.283 -14.956  1.00 96.95           C  
ATOM   2976  CB  ASN C 177     -11.819 -13.757 -16.816  1.00 96.95           C  
ATOM   2977  O   ASN C 177     -11.659 -16.364 -15.178  1.00 96.95           O  
ATOM   2978  CG  ASN C 177     -12.865 -12.752 -17.258  1.00 96.95           C  
ATOM   2979  ND2 ASN C 177     -12.651 -12.147 -18.421  1.00 96.95           N  
ATOM   2980  OD1 ASN C 177     -13.856 -12.521 -16.561  1.00 96.95           O  
ATOM   2981  N   LEU C 178      -9.914 -15.190 -14.429  1.00 97.22           N  
ATOM   2982  CA  LEU C 178      -9.189 -16.370 -13.972  1.00 97.22           C  
ATOM   2983  C   LEU C 178      -9.592 -16.739 -12.548  1.00 97.22           C  
ATOM   2984  CB  LEU C 178      -7.678 -16.131 -14.041  1.00 97.22           C  
ATOM   2985  O   LEU C 178      -9.228 -17.807 -12.052  1.00 97.22           O  
ATOM   2986  CG  LEU C 178      -7.038 -16.230 -15.426  1.00 97.22           C  
ATOM   2987  CD1 LEU C 178      -5.598 -15.730 -15.383  1.00 97.22           C  
ATOM   2988  CD2 LEU C 178      -7.096 -17.664 -15.941  1.00 97.22           C  
ATOM   2989  N   GLY C 179     -10.309 -15.906 -11.894  1.00 96.75           N  
ATOM   2990  CA  GLY C 179     -10.611 -15.999 -10.474  1.00 96.75           C  
ATOM   2991  C   GLY C 179     -11.239 -17.323 -10.084  1.00 96.75           C  
ATOM   2992  O   GLY C 179     -10.804 -17.964  -9.125  1.00 96.75           O  
ATOM   2993  N   GLU C 180     -12.284 -17.771 -10.820  1.00 96.19           N  
ATOM   2994  CA  GLU C 180     -12.994 -19.003 -10.493  1.00 96.19           C  
ATOM   2995  C   GLU C 180     -12.081 -20.219 -10.627  1.00 96.19           C  
ATOM   2996  CB  GLU C 180     -14.225 -19.168 -11.388  1.00 96.19           C  
ATOM   2997  O   GLU C 180     -12.172 -21.160  -9.836  1.00 96.19           O  
ATOM   2998  CG  GLU C 180     -15.029 -20.428 -11.103  1.00 96.19           C  
ATOM   2999  CD  GLU C 180     -15.549 -20.498  -9.676  1.00 96.19           C  
ATOM   3000  OE1 GLU C 180     -15.992 -21.586  -9.243  1.00 96.19           O  
ATOM   3001  OE2 GLU C 180     -15.513 -19.455  -8.984  1.00 96.19           O  
ATOM   3002  N   ARG C 181     -11.231 -20.216 -11.592  1.00 96.26           N  
ATOM   3003  CA  ARG C 181     -10.274 -21.300 -11.791  1.00 96.26           C  
ATOM   3004  C   ARG C 181      -9.298 -21.390 -10.623  1.00 96.26           C  
ATOM   3005  CB  ARG C 181      -9.507 -21.107 -13.101  1.00 96.26           C  
ATOM   3006  O   ARG C 181      -8.983 -22.486 -10.154  1.00 96.26           O  
ATOM   3007  CG  ARG C 181      -8.835 -22.370 -13.613  1.00 96.26           C  
ATOM   3008  CD  ARG C 181      -8.230 -22.167 -14.995  1.00 96.26           C  
ATOM   3009  NE  ARG C 181      -9.233 -22.307 -16.048  1.00 96.26           N  
ATOM   3010  NH1 ARG C 181      -8.989 -24.594 -16.261  1.00 96.26           N  
ATOM   3011  NH2 ARG C 181     -10.495 -23.470 -17.574  1.00 96.26           N  
ATOM   3012  CZ  ARG C 181      -9.570 -23.457 -16.625  1.00 96.26           C  
ATOM   3013  N   VAL C 182      -8.808 -20.272 -10.176  1.00 97.94           N  
ATOM   3014  CA  VAL C 182      -7.890 -20.220  -9.043  1.00 97.94           C  
ATOM   3015  C   VAL C 182      -8.605 -20.684  -7.776  1.00 97.94           C  
ATOM   3016  CB  VAL C 182      -7.316 -18.800  -8.842  1.00 97.94           C  
ATOM   3017  O   VAL C 182      -8.048 -21.448  -6.985  1.00 97.94           O  
ATOM   3018  CG1 VAL C 182      -6.456 -18.738  -7.581  1.00 97.94           C  
ATOM   3019  CG2 VAL C 182      -6.507 -18.373 -10.065  1.00 97.94           C  
ATOM   3020  N   ARG C 183      -9.825 -20.238  -7.574  1.00 97.87           N  
ATOM   3021  CA  ARG C 183     -10.613 -20.655  -6.420  1.00 97.87           C  
ATOM   3022  C   ARG C 183     -10.792 -22.170  -6.397  1.00 97.87           C  
ATOM   3023  CB  ARG C 183     -11.980 -19.966  -6.424  1.00 97.87           C  
ATOM   3024  O   ARG C 183     -10.615 -22.805  -5.355  1.00 97.87           O  
ATOM   3025  CG  ARG C 183     -12.820 -20.256  -5.190  1.00 97.87           C  
ATOM   3026  CD  ARG C 183     -14.224 -19.682  -5.317  1.00 97.87           C  
ATOM   3027  NE  ARG C 183     -15.127 -20.610  -5.991  1.00 97.87           N  
ATOM   3028  NH1 ARG C 183     -16.043 -21.455  -4.046  1.00 97.87           N  
ATOM   3029  NH2 ARG C 183     -16.748 -22.235  -6.083  1.00 97.87           N  
ATOM   3030  CZ  ARG C 183     -15.971 -21.431  -5.372  1.00 97.87           C  
ATOM   3031  N   GLN C 184     -11.130 -22.784  -7.581  1.00 97.09           N  
ATOM   3032  CA  GLN C 184     -11.329 -24.226  -7.684  1.00 97.09           C  
ATOM   3033  C   GLN C 184     -10.043 -24.982  -7.361  1.00 97.09           C  
ATOM   3034  CB  GLN C 184     -11.823 -24.603  -9.081  1.00 97.09           C  
ATOM   3035  O   GLN C 184     -10.082 -26.046  -6.739  1.00 97.09           O  
ATOM   3036  CG  GLN C 184     -13.285 -24.259  -9.330  1.00 97.09           C  
ATOM   3037  CD  GLN C 184     -14.226 -24.968  -8.374  1.00 97.09           C  
ATOM   3038  NE2 GLN C 184     -15.362 -24.341  -8.087  1.00 97.09           N  
ATOM   3039  OE1 GLN C 184     -13.934 -26.070  -7.898  1.00 97.09           O  
ATOM   3040  N   ALA C 185      -8.964 -24.455  -7.820  1.00 97.93           N  
ATOM   3041  CA  ALA C 185      -7.670 -25.058  -7.510  1.00 97.93           C  
ATOM   3042  C   ALA C 185      -7.430 -25.099  -6.004  1.00 97.93           C  
ATOM   3043  CB  ALA C 185      -6.547 -24.292  -8.204  1.00 97.93           C  
ATOM   3044  O   ALA C 185      -6.923 -26.092  -5.477  1.00 97.93           O  
ATOM   3045  N   LEU C 186      -7.798 -24.078  -5.279  1.00 97.93           N  
ATOM   3046  CA  LEU C 186      -7.645 -24.018  -3.830  1.00 97.93           C  
ATOM   3047  C   LEU C 186      -8.530 -25.054  -3.145  1.00 97.93           C  
ATOM   3048  CB  LEU C 186      -7.985 -22.617  -3.313  1.00 97.93           C  
ATOM   3049  O   LEU C 186      -8.091 -25.736  -2.217  1.00 97.93           O  
ATOM   3050  CG  LEU C 186      -6.800 -21.699  -3.011  1.00 97.93           C  
ATOM   3051  CD1 LEU C 186      -7.159 -20.250  -3.323  1.00 97.93           C  
ATOM   3052  CD2 LEU C 186      -6.366 -21.846  -1.557  1.00 97.93           C  
ATOM   3053  N   LEU C 187      -9.756 -25.173  -3.596  1.00 98.04           N  
ATOM   3054  CA  LEU C 187     -10.686 -26.139  -3.021  1.00 98.04           C  
ATOM   3055  C   LEU C 187     -10.198 -27.566  -3.251  1.00 98.04           C  
ATOM   3056  CB  LEU C 187     -12.083 -25.962  -3.622  1.00 98.04           C  
ATOM   3057  O   LEU C 187     -10.280 -28.407  -2.353  1.00 98.04           O  
ATOM   3058  CG  LEU C 187     -12.865 -24.729  -3.167  1.00 98.04           C  
ATOM   3059  CD1 LEU C 187     -14.140 -24.578  -3.989  1.00 98.04           C  
ATOM   3060  CD2 LEU C 187     -13.188 -24.819  -1.680  1.00 98.04           C  
ATOM   3061  N   LYS C 188      -9.684 -27.790  -4.437  1.00 98.08           N  
ATOM   3062  CA  LYS C 188      -9.147 -29.111  -4.752  1.00 98.08           C  
ATOM   3063  C   LYS C 188      -7.915 -29.420  -3.907  1.00 98.08           C  
ATOM   3064  CB  LYS C 188      -8.801 -29.210  -6.238  1.00 98.08           C  
ATOM   3065  O   LYS C 188      -7.672 -30.575  -3.553  1.00 98.08           O  
ATOM   3066  CG  LYS C 188     -10.008 -29.413  -7.143  1.00 98.08           C  
ATOM   3067  CD  LYS C 188      -9.589 -29.693  -8.580  1.00 98.08           C  
ATOM   3068  CE  LYS C 188     -10.789 -30.014  -9.461  1.00 98.08           C  
ATOM   3069  NZ  LYS C 188     -10.382 -30.302 -10.869  1.00 98.08           N  
ATOM   3070  N   THR C 189      -7.173 -28.410  -3.598  1.00 98.16           N  
ATOM   3071  CA  THR C 189      -6.012 -28.591  -2.734  1.00 98.16           C  
ATOM   3072  C   THR C 189      -6.441 -29.035  -1.338  1.00 98.16           C  
ATOM   3073  CB  THR C 189      -5.184 -27.297  -2.631  1.00 98.16           C  
ATOM   3074  O   THR C 189      -5.846 -29.949  -0.762  1.00 98.16           O  
ATOM   3075  CG2 THR C 189      -3.978 -27.486  -1.717  1.00 98.16           C  
ATOM   3076  OG1 THR C 189      -4.725 -26.925  -3.937  1.00 98.16           O  
ATOM   3077  N   VAL C 190      -7.458 -28.397  -0.808  1.00 98.23           N  
ATOM   3078  CA  VAL C 190      -7.972 -28.783   0.501  1.00 98.23           C  
ATOM   3079  C   VAL C 190      -8.461 -30.229   0.458  1.00 98.23           C  
ATOM   3080  CB  VAL C 190      -9.112 -27.848   0.962  1.00 98.23           C  
ATOM   3081  O   VAL C 190      -8.163 -31.019   1.358  1.00 98.23           O  
ATOM   3082  CG1 VAL C 190      -9.779 -28.391   2.225  1.00 98.23           C  
ATOM   3083  CG2 VAL C 190      -8.580 -26.436   1.200  1.00 98.23           C  
ATOM   3084  N   GLN C 191      -9.174 -30.561  -0.623  1.00 97.93           N  
ATOM   3085  CA  GLN C 191      -9.666 -31.922  -0.810  1.00 97.93           C  
ATOM   3086  C   GLN C 191      -8.514 -32.921  -0.866  1.00 97.93           C  
ATOM   3087  CB  GLN C 191     -10.507 -32.019  -2.083  1.00 97.93           C  
ATOM   3088  O   GLN C 191      -8.585 -33.994  -0.263  1.00 97.93           O  
ATOM   3089  CG  GLN C 191     -11.889 -32.620  -1.863  1.00 97.93           C  
ATOM   3090  CD  GLN C 191     -12.726 -32.648  -3.129  1.00 97.93           C  
ATOM   3091  NE2 GLN C 191     -13.992 -33.027  -2.995  1.00 97.93           N  
ATOM   3092  OE1 GLN C 191     -12.238 -32.329  -4.218  1.00 97.93           O  
ATOM   3093  N   PHE C 192      -7.520 -32.557  -1.598  1.00 97.82           N  
ATOM   3094  CA  PHE C 192      -6.347 -33.413  -1.723  1.00 97.82           C  
ATOM   3095  C   PHE C 192      -5.646 -33.572  -0.380  1.00 97.82           C  
ATOM   3096  CB  PHE C 192      -5.373 -32.844  -2.760  1.00 97.82           C  
ATOM   3097  O   PHE C 192      -5.232 -34.674  -0.015  1.00 97.82           O  
ATOM   3098  CG  PHE C 192      -4.205 -33.746  -3.055  1.00 97.82           C  
ATOM   3099  CD1 PHE C 192      -2.902 -33.309  -2.849  1.00 97.82           C  
ATOM   3100  CD2 PHE C 192      -4.410 -35.032  -3.538  1.00 97.82           C  
ATOM   3101  CE1 PHE C 192      -1.819 -34.142  -3.121  1.00 97.82           C  
ATOM   3102  CE2 PHE C 192      -3.333 -35.870  -3.813  1.00 97.82           C  
ATOM   3103  CZ  PHE C 192      -2.038 -35.423  -3.604  1.00 97.82           C  
ATOM   3104  N   CYS C 193      -5.496 -32.538   0.374  1.00 97.50           N  
ATOM   3105  CA  CYS C 193      -4.885 -32.583   1.698  1.00 97.50           C  
ATOM   3106  C   CYS C 193      -5.676 -33.491   2.633  1.00 97.50           C  
ATOM   3107  CB  CYS C 193      -4.792 -31.179   2.294  1.00 97.50           C  
ATOM   3108  O   CYS C 193      -5.092 -34.254   3.404  1.00 97.50           O  
ATOM   3109  SG  CYS C 193      -3.583 -30.118   1.473  1.00 97.50           S  
ATOM   3110  N   ASP C 194      -6.993 -33.434   2.567  1.00 97.65           N  
ATOM   3111  CA  ASP C 194      -7.833 -34.329   3.357  1.00 97.65           C  
ATOM   3112  C   ASP C 194      -7.542 -35.791   3.025  1.00 97.65           C  
ATOM   3113  CB  ASP C 194      -9.314 -34.022   3.124  1.00 97.65           C  
ATOM   3114  O   ASP C 194      -7.416 -36.624   3.924  1.00 97.65           O  
ATOM   3115  CG  ASP C 194      -9.762 -32.729   3.782  1.00 97.65           C  
ATOM   3116  OD1 ASP C 194      -9.088 -32.259   4.724  1.00 97.65           O  
ATOM   3117  OD2 ASP C 194     -10.800 -32.177   3.357  1.00 97.65           O  
ATOM   3118  N   ALA C 195      -7.409 -36.050   1.752  1.00 97.04           N  
ATOM   3119  CA  ALA C 195      -7.120 -37.408   1.298  1.00 97.04           C  
ATOM   3120  C   ALA C 195      -5.756 -37.875   1.798  1.00 97.04           C  
ATOM   3121  CB  ALA C 195      -7.179 -37.483  -0.226  1.00 97.04           C  
ATOM   3122  O   ALA C 195      -5.598 -39.030   2.200  1.00 97.04           O  
ATOM   3123  N   MET C 196      -4.782 -37.019   1.790  1.00 97.02           N  
ATOM   3124  CA  MET C 196      -3.444 -37.332   2.285  1.00 97.02           C  
ATOM   3125  C   MET C 196      -3.475 -37.641   3.778  1.00 97.02           C  
ATOM   3126  CB  MET C 196      -2.484 -36.173   2.011  1.00 97.02           C  
ATOM   3127  O   MET C 196      -2.850 -38.602   4.230  1.00 97.02           O  
ATOM   3128  CG  MET C 196      -2.120 -36.013   0.544  1.00 97.02           C  
ATOM   3129  SD  MET C 196      -0.999 -34.590   0.250  1.00 97.02           S  
ATOM   3130  CE  MET C 196       0.511 -35.202   1.048  1.00 97.02           C  
ATOM   3131  N   ARG C 197      -4.140 -36.760   4.461  1.00 96.63           N  
ATOM   3132  CA  ARG C 197      -4.265 -36.964   5.900  1.00 96.63           C  
ATOM   3133  C   ARG C 197      -4.898 -38.317   6.209  1.00 96.63           C  
ATOM   3134  CB  ARG C 197      -5.092 -35.842   6.532  1.00 96.63           C  
ATOM   3135  O   ARG C 197      -4.374 -39.082   7.020  1.00 96.63           O  
ATOM   3136  CG  ARG C 197      -5.201 -35.935   8.046  1.00 96.63           C  
ATOM   3137  CD  ARG C 197      -6.166 -34.899   8.607  1.00 96.63           C  
ATOM   3138  NE  ARG C 197      -7.066 -35.482   9.598  1.00 96.63           N  
ATOM   3139  NH1 ARG C 197      -8.062 -33.479  10.174  1.00 96.63           N  
ATOM   3140  NH2 ARG C 197      -8.716 -35.425  11.194  1.00 96.63           N  
ATOM   3141  CZ  ARG C 197      -7.946 -34.794  10.320  1.00 96.63           C  
ATOM   3142  N   ASN C 198      -5.996 -38.701   5.507  1.00 96.95           N  
ATOM   3143  CA  ASN C 198      -6.728 -39.943   5.736  1.00 96.95           C  
ATOM   3144  C   ASN C 198      -5.901 -41.162   5.339  1.00 96.95           C  
ATOM   3145  CB  ASN C 198      -8.056 -39.931   4.977  1.00 96.95           C  
ATOM   3146  O   ASN C 198      -5.950 -42.196   6.008  1.00 96.95           O  
ATOM   3147  CG  ASN C 198      -9.039 -38.922   5.536  1.00 96.95           C  
ATOM   3148  ND2 ASN C 198     -10.032 -38.553   4.735  1.00 96.95           N  
ATOM   3149  OD1 ASN C 198      -8.908 -38.476   6.679  1.00 96.95           O  
ATOM   3150  N   ALA C 199      -5.085 -40.975   4.298  1.00 96.36           N  
ATOM   3151  CA  ALA C 199      -4.295 -42.088   3.777  1.00 96.36           C  
ATOM   3152  C   ALA C 199      -2.954 -42.194   4.499  1.00 96.36           C  
ATOM   3153  CB  ALA C 199      -4.075 -41.927   2.274  1.00 96.36           C  
ATOM   3154  O   ALA C 199      -2.201 -43.147   4.285  1.00 96.36           O  
ATOM   3155  N   GLY C 200      -2.607 -41.311   5.385  1.00 97.13           N  
ATOM   3156  CA  GLY C 200      -1.345 -41.297   6.108  1.00 97.13           C  
ATOM   3157  C   GLY C 200      -0.159 -40.947   5.231  1.00 97.13           C  
ATOM   3158  O   GLY C 200       0.876 -41.614   5.281  1.00 97.13           O  
ATOM   3159  N   ILE C 201      -0.313 -39.933   4.422  1.00 97.08           N  
ATOM   3160  CA  ILE C 201       0.740 -39.519   3.502  1.00 97.08           C  
ATOM   3161  C   ILE C 201       1.337 -38.191   3.964  1.00 97.08           C  
ATOM   3162  CB  ILE C 201       0.210 -39.394   2.056  1.00 97.08           C  
ATOM   3163  O   ILE C 201       0.605 -37.241   4.252  1.00 97.08           O  
ATOM   3164  CG1 ILE C 201      -0.317 -40.746   1.562  1.00 97.08           C  
ATOM   3165  CG2 ILE C 201       1.302 -38.858   1.125  1.00 97.08           C  
ATOM   3166  CD1 ILE C 201       0.768 -41.791   1.345  1.00 97.08           C  
ATOM   3167  N   VAL C 202       2.640 -38.171   4.040  1.00 96.47           N  
ATOM   3168  CA  VAL C 202       3.374 -36.948   4.345  1.00 96.47           C  
ATOM   3169  C   VAL C 202       4.083 -36.444   3.090  1.00 96.47           C  
ATOM   3170  CB  VAL C 202       4.396 -37.167   5.483  1.00 96.47           C  
ATOM   3171  O   VAL C 202       4.834 -37.187   2.454  1.00 96.47           O  
ATOM   3172  CG1 VAL C 202       5.148 -35.873   5.791  1.00 96.47           C  
ATOM   3173  CG2 VAL C 202       3.695 -37.692   6.735  1.00 96.47           C  
ATOM   3174  N   GLY C 203       3.780 -35.191   2.698  1.00 94.50           N  
ATOM   3175  CA  GLY C 203       4.431 -34.661   1.511  1.00 94.50           C  
ATOM   3176  C   GLY C 203       4.265 -33.160   1.359  1.00 94.50           C  
ATOM   3177  O   GLY C 203       3.364 -32.567   1.954  1.00 94.50           O  
ATOM   3178  N   VAL C 204       5.138 -32.598   0.577  1.00 94.20           N  
ATOM   3179  CA  VAL C 204       5.109 -31.166   0.300  1.00 94.20           C  
ATOM   3180  C   VAL C 204       4.380 -30.908  -1.016  1.00 94.20           C  
ATOM   3181  CB  VAL C 204       6.534 -30.569   0.246  1.00 94.20           C  
ATOM   3182  O   VAL C 204       4.713 -31.502  -2.044  1.00 94.20           O  
ATOM   3183  CG1 VAL C 204       6.480 -29.069  -0.039  1.00 94.20           C  
ATOM   3184  CG2 VAL C 204       7.276 -30.842   1.553  1.00 94.20           C  
ATOM   3185  N   LEU C 205       3.363 -30.121  -0.966  1.00 96.04           N  
ATOM   3186  CA  LEU C 205       2.623 -29.750  -2.168  1.00 96.04           C  
ATOM   3187  C   LEU C 205       3.146 -28.439  -2.745  1.00 96.04           C  
ATOM   3188  CB  LEU C 205       1.129 -29.626  -1.860  1.00 96.04           C  
ATOM   3189  O   LEU C 205       3.192 -27.423  -2.047  1.00 96.04           O  
ATOM   3190  CG  LEU C 205       0.429 -30.897  -1.375  1.00 96.04           C  
ATOM   3191  CD1 LEU C 205      -0.938 -30.559  -0.790  1.00 96.04           C  
ATOM   3192  CD2 LEU C 205       0.295 -31.902  -2.514  1.00 96.04           C  
ATOM   3193  N   THR C 206       3.519 -28.456  -4.009  1.00 96.12           N  
ATOM   3194  CA  THR C 206       4.059 -27.271  -4.667  1.00 96.12           C  
ATOM   3195  C   THR C 206       3.235 -26.915  -5.901  1.00 96.12           C  
ATOM   3196  CB  THR C 206       5.530 -27.477  -5.071  1.00 96.12           C  
ATOM   3197  O   THR C 206       2.533 -27.765  -6.452  1.00 96.12           O  
ATOM   3198  CG2 THR C 206       6.414 -27.679  -3.845  1.00 96.12           C  
ATOM   3199  OG1 THR C 206       5.631 -28.631  -5.914  1.00 96.12           O  
ATOM   3200  N   LEU C 207       3.344 -25.707  -6.348  1.00 96.80           N  
ATOM   3201  CA  LEU C 207       2.531 -25.172  -7.435  1.00 96.80           C  
ATOM   3202  C   LEU C 207       2.855 -25.871  -8.751  1.00 96.80           C  
ATOM   3203  CB  LEU C 207       2.752 -23.664  -7.577  1.00 96.80           C  
ATOM   3204  O   LEU C 207       2.001 -25.963  -9.636  1.00 96.80           O  
ATOM   3205  CG  LEU C 207       2.158 -22.785  -6.475  1.00 96.80           C  
ATOM   3206  CD1 LEU C 207       2.705 -21.365  -6.578  1.00 96.80           C  
ATOM   3207  CD2 LEU C 207       0.635 -22.784  -6.555  1.00 96.80           C  
ATOM   3208  N   ASP C 208       4.110 -26.363  -8.928  1.00 95.78           N  
ATOM   3209  CA  ASP C 208       4.532 -26.977 -10.183  1.00 95.78           C  
ATOM   3210  C   ASP C 208       3.941 -28.376 -10.337  1.00 95.78           C  
ATOM   3211  CB  ASP C 208       6.059 -27.040 -10.263  1.00 95.78           C  
ATOM   3212  O   ASP C 208       4.005 -28.968 -11.416  1.00 95.78           O  
ATOM   3213  CG  ASP C 208       6.689 -27.707  -9.054  1.00 95.78           C  
ATOM   3214  OD1 ASP C 208       6.335 -27.353  -7.908  1.00 95.78           O  
ATOM   3215  OD2 ASP C 208       7.550 -28.593  -9.247  1.00 95.78           O  
ATOM   3216  N   ASN C 209       3.277 -28.885  -9.292  1.00 95.55           N  
ATOM   3217  CA  ASN C 209       2.678 -30.214  -9.347  1.00 95.55           C  
ATOM   3218  C   ASN C 209       1.158 -30.140  -9.467  1.00 95.55           C  
ATOM   3219  CB  ASN C 209       3.073 -31.033  -8.116  1.00 95.55           C  
ATOM   3220  O   ASN C 209       0.464 -31.131  -9.235  1.00 95.55           O  
ATOM   3221  CG  ASN C 209       4.553 -31.362  -8.084  1.00 95.55           C  
ATOM   3222  ND2 ASN C 209       5.095 -31.542  -6.885  1.00 95.55           N  
ATOM   3223  OD1 ASN C 209       5.203 -31.455  -9.128  1.00 95.55           O  
ATOM   3224  N   GLN C 210       0.627 -28.936  -9.687  1.00 97.68           N  
ATOM   3225  CA  GLN C 210      -0.802 -28.728  -9.897  1.00 97.68           C  
ATOM   3226  C   GLN C 210      -1.068 -28.064 -11.245  1.00 97.68           C  
ATOM   3227  CB  GLN C 210      -1.393 -27.882  -8.768  1.00 97.68           C  
ATOM   3228  O   GLN C 210      -0.466 -27.037 -11.567  1.00 97.68           O  
ATOM   3229  CG  GLN C 210      -2.914 -27.804  -8.791  1.00 97.68           C  
ATOM   3230  CD  GLN C 210      -3.471 -26.905  -7.703  1.00 97.68           C  
ATOM   3231  NE2 GLN C 210      -4.474 -27.397  -6.983  1.00 97.68           N  
ATOM   3232  OE1 GLN C 210      -3.004 -25.778  -7.511  1.00 97.68           O  
ATOM   3233  N   ASP C 211      -1.922 -28.674 -12.054  1.00 97.38           N  
ATOM   3234  CA  ASP C 211      -2.251 -28.044 -13.329  1.00 97.38           C  
ATOM   3235  C   ASP C 211      -3.260 -26.914 -13.138  1.00 97.38           C  
ATOM   3236  CB  ASP C 211      -2.801 -29.079 -14.313  1.00 97.38           C  
ATOM   3237  O   ASP C 211      -3.652 -26.608 -12.010  1.00 97.38           O  
ATOM   3238  CG  ASP C 211      -4.223 -29.505 -13.993  1.00 97.38           C  
ATOM   3239  OD1 ASP C 211      -4.741 -29.140 -12.915  1.00 97.38           O  
ATOM   3240  OD2 ASP C 211      -4.831 -30.213 -14.824  1.00 97.38           O  
ATOM   3241  N   LEU C 212      -3.703 -26.255 -14.167  1.00 97.58           N  
ATOM   3242  CA  LEU C 212      -4.528 -25.056 -14.060  1.00 97.58           C  
ATOM   3243  C   LEU C 212      -5.989 -25.422 -13.818  1.00 97.58           C  
ATOM   3244  CB  LEU C 212      -4.406 -24.206 -15.327  1.00 97.58           C  
ATOM   3245  O   LEU C 212      -6.804 -24.555 -13.492  1.00 97.58           O  
ATOM   3246  CG  LEU C 212      -3.111 -23.408 -15.486  1.00 97.58           C  
ATOM   3247  CD1 LEU C 212      -3.086 -22.702 -16.837  1.00 97.58           C  
ATOM   3248  CD2 LEU C 212      -2.958 -22.404 -14.348  1.00 97.58           C  
ATOM   3249  N   ASN C 213      -6.366 -26.717 -13.925  1.00 96.62           N  
ATOM   3250  CA  ASN C 213      -7.695 -27.183 -13.544  1.00 96.62           C  
ATOM   3251  C   ASN C 213      -7.740 -27.616 -12.082  1.00 96.62           C  
ATOM   3252  CB  ASN C 213      -8.142 -28.331 -14.452  1.00 96.62           C  
ATOM   3253  O   ASN C 213      -8.785 -28.044 -11.588  1.00 96.62           O  
ATOM   3254  CG  ASN C 213      -8.398 -27.883 -15.877  1.00 96.62           C  
ATOM   3255  ND2 ASN C 213      -8.161 -28.775 -16.831  1.00 96.62           N  
ATOM   3256  OD1 ASN C 213      -8.806 -26.744 -16.119  1.00 96.62           O  
ATOM   3257  N   GLY C 214      -6.624 -27.545 -11.456  1.00 97.13           N  
ATOM   3258  CA  GLY C 214      -6.542 -27.811 -10.028  1.00 97.13           C  
ATOM   3259  C   GLY C 214      -6.205 -29.255  -9.708  1.00 97.13           C  
ATOM   3260  O   GLY C 214      -6.235 -29.662  -8.545  1.00 97.13           O  
ATOM   3261  N   ASN C 215      -5.850 -30.092 -10.701  1.00 97.66           N  
ATOM   3262  CA  ASN C 215      -5.556 -31.504 -10.482  1.00 97.66           C  
ATOM   3263  C   ASN C 215      -4.089 -31.722 -10.125  1.00 97.66           C  
ATOM   3264  CB  ASN C 215      -5.932 -32.329 -11.715  1.00 97.66           C  
ATOM   3265  O   ASN C 215      -3.203 -31.105 -10.720  1.00 97.66           O  
ATOM   3266  CG  ASN C 215      -7.415 -32.277 -12.023  1.00 97.66           C  
ATOM   3267  ND2 ASN C 215      -7.753 -32.230 -13.306  1.00 97.66           N  
ATOM   3268  OD1 ASN C 215      -8.250 -32.279 -11.115  1.00 97.66           O  
ATOM   3269  N   TRP C 216      -3.843 -32.603  -9.132  1.00 97.54           N  
ATOM   3270  CA  TRP C 216      -2.498 -32.937  -8.677  1.00 97.54           C  
ATOM   3271  C   TRP C 216      -1.968 -34.170  -9.401  1.00 97.54           C  
ATOM   3272  CB  TRP C 216      -2.485 -33.173  -7.164  1.00 97.54           C  
ATOM   3273  O   TRP C 216      -2.727 -35.094  -9.702  1.00 97.54           O  
ATOM   3274  CG  TRP C 216      -2.738 -31.938  -6.353  1.00 97.54           C  
ATOM   3275  CD1 TRP C 216      -3.944 -31.490  -5.888  1.00 97.54           C  
ATOM   3276  CD2 TRP C 216      -1.762 -30.988  -5.914  1.00 97.54           C  
ATOM   3277  CE2 TRP C 216      -2.447 -29.990  -5.187  1.00 97.54           C  
ATOM   3278  CE3 TRP C 216      -0.372 -30.885  -6.065  1.00 97.54           C  
ATOM   3279  NE1 TRP C 216      -3.775 -30.319  -5.186  1.00 97.54           N  
ATOM   3280  CH2 TRP C 216      -0.428 -28.824  -4.774  1.00 97.54           C  
ATOM   3281  CZ2 TRP C 216      -1.788 -28.900  -4.612  1.00 97.54           C  
ATOM   3282  CZ3 TRP C 216       0.282 -29.801  -5.492  1.00 97.54           C  
ATOM   3283  N   TYR C 217      -0.649 -34.216  -9.729  1.00 94.48           N  
ATOM   3284  CA  TYR C 217      -0.237 -35.326 -10.582  1.00 94.48           C  
ATOM   3285  C   TYR C 217       1.163 -35.804 -10.215  1.00 94.48           C  
ATOM   3286  CB  TYR C 217      -0.278 -34.914 -12.056  1.00 94.48           C  
ATOM   3287  O   TYR C 217       1.662 -36.777 -10.785  1.00 94.48           O  
ATOM   3288  CG  TYR C 217       0.467 -33.635 -12.351  1.00 94.48           C  
ATOM   3289  CD1 TYR C 217      -0.194 -32.408 -12.362  1.00 94.48           C  
ATOM   3290  CD2 TYR C 217       1.831 -33.650 -12.620  1.00 94.48           C  
ATOM   3291  CE1 TYR C 217       0.488 -31.227 -12.635  1.00 94.48           C  
ATOM   3292  CE2 TYR C 217       2.523 -32.475 -12.894  1.00 94.48           C  
ATOM   3293  OH  TYR C 217       2.524 -30.104 -13.169  1.00 94.48           O  
ATOM   3294  CZ  TYR C 217       1.844 -31.270 -12.898  1.00 94.48           C  
ATOM   3295  N   ASP C 218       1.906 -35.185  -9.385  1.00 86.96           N  
ATOM   3296  CA  ASP C 218       3.253 -35.606  -9.010  1.00 86.96           C  
ATOM   3297  C   ASP C 218       3.342 -35.895  -7.514  1.00 86.96           C  
ATOM   3298  CB  ASP C 218       4.278 -34.539  -9.402  1.00 86.96           C  
ATOM   3299  O   ASP C 218       3.145 -34.999  -6.690  1.00 86.96           O  
ATOM   3300  CG  ASP C 218       5.712 -35.022  -9.281  1.00 86.96           C  
ATOM   3301  OD1 ASP C 218       5.947 -36.094  -8.682  1.00 86.96           O  
ATOM   3302  OD2 ASP C 218       6.617 -34.323  -9.787  1.00 86.96           O  
ATOM   3303  N   PHE C 219       3.854 -37.101  -7.215  1.00 82.01           N  
ATOM   3304  CA  PHE C 219       3.850 -37.609  -5.849  1.00 82.01           C  
ATOM   3305  C   PHE C 219       5.215 -38.179  -5.480  1.00 82.01           C  
ATOM   3306  CB  PHE C 219       2.769 -38.680  -5.674  1.00 82.01           C  
ATOM   3307  O   PHE C 219       5.317 -39.043  -4.606  1.00 82.01           O  
ATOM   3308  CG  PHE C 219       1.457 -38.330  -6.323  1.00 82.01           C  
ATOM   3309  CD1 PHE C 219       0.637 -37.348  -5.780  1.00 82.01           C  
ATOM   3310  CD2 PHE C 219       1.044 -38.982  -7.478  1.00 82.01           C  
ATOM   3311  CE1 PHE C 219      -0.577 -37.022  -6.379  1.00 82.01           C  
ATOM   3312  CE2 PHE C 219      -0.168 -38.661  -8.082  1.00 82.01           C  
ATOM   3313  CZ  PHE C 219      -0.978 -37.682  -7.530  1.00 82.01           C  
ATOM   3314  N   GLY C 220       6.184 -37.893  -6.220  1.00 75.41           N  
ATOM   3315  CA  GLY C 220       7.457 -38.594  -6.165  1.00 75.41           C  
ATOM   3316  C   GLY C 220       8.151 -38.466  -4.823  1.00 75.41           C  
ATOM   3317  O   GLY C 220       8.872 -39.373  -4.401  1.00 75.41           O  
ATOM   3318  N   ASP C 221       7.871 -37.499  -3.992  1.00 80.71           N  
ATOM   3319  CA  ASP C 221       8.607 -37.293  -2.749  1.00 80.71           C  
ATOM   3320  C   ASP C 221       7.714 -37.535  -1.534  1.00 80.71           C  
ATOM   3321  CB  ASP C 221       9.190 -35.879  -2.699  1.00 80.71           C  
ATOM   3322  O   ASP C 221       8.057 -37.144  -0.417  1.00 80.71           O  
ATOM   3323  CG  ASP C 221       9.821 -35.450  -4.012  1.00 80.71           C  
ATOM   3324  OD1 ASP C 221      10.222 -36.325  -4.810  1.00 80.71           O  
ATOM   3325  OD2 ASP C 221       9.920 -34.227  -4.250  1.00 80.71           O  
ATOM   3326  N   PHE C 222       6.675 -38.228  -1.691  1.00 93.63           N  
ATOM   3327  CA  PHE C 222       5.735 -38.467  -0.603  1.00 93.63           C  
ATOM   3328  C   PHE C 222       6.141 -39.694   0.204  1.00 93.63           C  
ATOM   3329  CB  PHE C 222       4.314 -38.645  -1.148  1.00 93.63           C  
ATOM   3330  O   PHE C 222       6.714 -40.641  -0.340  1.00 93.63           O  
ATOM   3331  CG  PHE C 222       3.679 -37.363  -1.616  1.00 93.63           C  
ATOM   3332  CD1 PHE C 222       4.446 -36.221  -1.811  1.00 93.63           C  
ATOM   3333  CD2 PHE C 222       2.313 -37.301  -1.862  1.00 93.63           C  
ATOM   3334  CE1 PHE C 222       3.861 -35.034  -2.244  1.00 93.63           C  
ATOM   3335  CE2 PHE C 222       1.721 -36.118  -2.295  1.00 93.63           C  
ATOM   3336  CZ  PHE C 222       2.497 -34.985  -2.484  1.00 93.63           C  
ATOM   3337  N   ILE C 223       5.935 -39.636   1.512  1.00 94.55           N  
ATOM   3338  CA  ILE C 223       6.221 -40.741   2.420  1.00 94.55           C  
ATOM   3339  C   ILE C 223       4.932 -41.194   3.104  1.00 94.55           C  
ATOM   3340  CB  ILE C 223       7.277 -40.346   3.476  1.00 94.55           C  
ATOM   3341  O   ILE C 223       4.081 -40.369   3.446  1.00 94.55           O  
ATOM   3342  CG1 ILE C 223       8.565 -39.873   2.792  1.00 94.55           C  
ATOM   3343  CG2 ILE C 223       7.558 -41.516   4.423  1.00 94.55           C  
ATOM   3344  CD1 ILE C 223       9.579 -39.252   3.743  1.00 94.55           C  
ATOM   3345  N   GLN C 224       4.854 -42.523   3.293  1.00 93.99           N  
ATOM   3346  CA  GLN C 224       3.654 -43.085   3.905  1.00 93.99           C  
ATOM   3347  C   GLN C 224       3.855 -43.312   5.401  1.00 93.99           C  
ATOM   3348  CB  GLN C 224       3.266 -44.397   3.222  1.00 93.99           C  
ATOM   3349  O   GLN C 224       4.937 -43.716   5.833  1.00 93.99           O  
ATOM   3350  CG  GLN C 224       1.918 -44.947   3.669  1.00 93.99           C  
ATOM   3351  CD  GLN C 224       1.507 -46.189   2.900  1.00 93.99           C  
ATOM   3352  NE2 GLN C 224       0.297 -46.672   3.158  1.00 93.99           N  
ATOM   3353  OE1 GLN C 224       2.271 -46.709   2.080  1.00 93.99           O  
ATOM   3354  N   THR C 225       2.857 -42.884   6.093  1.00 94.20           N  
ATOM   3355  CA  THR C 225       2.767 -43.149   7.525  1.00 94.20           C  
ATOM   3356  C   THR C 225       1.432 -43.803   7.870  1.00 94.20           C  
ATOM   3357  CB  THR C 225       2.935 -41.855   8.343  1.00 94.20           C  
ATOM   3358  O   THR C 225       0.711 -44.261   6.982  1.00 94.20           O  
ATOM   3359  CG2 THR C 225       1.861 -40.833   7.983  1.00 94.20           C  
ATOM   3360  OG1 THR C 225       2.836 -42.164   9.739  1.00 94.20           O  
ATOM   3361  N   THR C 226       1.094 -43.850   9.205  1.00 94.34           N  
ATOM   3362  CA  THR C 226      -0.149 -44.484   9.630  1.00 94.34           C  
ATOM   3363  C   THR C 226      -1.357 -43.694   9.135  1.00 94.34           C  
ATOM   3364  CB  THR C 226      -0.213 -44.617  11.163  1.00 94.34           C  
ATOM   3365  O   THR C 226      -1.342 -42.461   9.137  1.00 94.34           O  
ATOM   3366  CG2 THR C 226      -0.136 -46.078  11.592  1.00 94.34           C  
ATOM   3367  OG1 THR C 226       0.884 -43.901  11.745  1.00 94.34           O  
ATOM   3368  N   PRO C 227      -2.334 -44.471   8.573  1.00 92.95           N  
ATOM   3369  CA  PRO C 227      -3.550 -43.783   8.133  1.00 92.95           C  
ATOM   3370  C   PRO C 227      -4.131 -42.868   9.208  1.00 92.95           C  
ATOM   3371  CB  PRO C 227      -4.510 -44.932   7.817  1.00 92.95           C  
ATOM   3372  O   PRO C 227      -4.190 -43.247  10.381  1.00 92.95           O  
ATOM   3373  CG  PRO C 227      -3.628 -46.120   7.604  1.00 92.95           C  
ATOM   3374  CD  PRO C 227      -2.382 -45.941   8.423  1.00 92.95           C  
ATOM   3375  N   GLY C 228      -4.495 -41.719   8.802  1.00 93.67           N  
ATOM   3376  CA  GLY C 228      -5.029 -40.726   9.720  1.00 93.67           C  
ATOM   3377  C   GLY C 228      -3.973 -39.770  10.243  1.00 93.67           C  
ATOM   3378  O   GLY C 228      -4.301 -38.741  10.839  1.00 93.67           O  
ATOM   3379  N   SER C 229      -2.764 -40.042   9.937  1.00 94.35           N  
ATOM   3380  CA  SER C 229      -1.675 -39.232  10.474  1.00 94.35           C  
ATOM   3381  C   SER C 229      -0.881 -38.563   9.357  1.00 94.35           C  
ATOM   3382  CB  SER C 229      -0.742 -40.088  11.332  1.00 94.35           C  
ATOM   3383  O   SER C 229       0.308 -38.281   9.517  1.00 94.35           O  
ATOM   3384  OG  SER C 229      -1.448 -40.673  12.412  1.00 94.35           O  
ATOM   3385  N   GLY C 230      -1.519 -38.509   8.172  1.00 95.20           N  
ATOM   3386  CA  GLY C 230      -0.856 -37.827   7.072  1.00 95.20           C  
ATOM   3387  C   GLY C 230      -0.653 -36.345   7.325  1.00 95.20           C  
ATOM   3388  O   GLY C 230      -1.478 -35.703   7.977  1.00 95.20           O  
ATOM   3389  N   VAL C 231       0.486 -35.787   6.828  1.00 95.70           N  
ATOM   3390  CA  VAL C 231       0.780 -34.373   7.034  1.00 95.70           C  
ATOM   3391  C   VAL C 231       1.097 -33.711   5.695  1.00 95.70           C  
ATOM   3392  CB  VAL C 231       1.954 -34.174   8.018  1.00 95.70           C  
ATOM   3393  O   VAL C 231       2.236 -33.760   5.225  1.00 95.70           O  
ATOM   3394  CG1 VAL C 231       2.209 -32.688   8.261  1.00 95.70           C  
ATOM   3395  CG2 VAL C 231       1.673 -34.894   9.335  1.00 95.70           C  
ATOM   3396  N   PRO C 232       0.091 -33.030   5.169  1.00 95.88           N  
ATOM   3397  CA  PRO C 232       0.387 -32.245   3.969  1.00 95.88           C  
ATOM   3398  C   PRO C 232       1.059 -30.911   4.287  1.00 95.88           C  
ATOM   3399  CB  PRO C 232      -0.992 -32.025   3.342  1.00 95.88           C  
ATOM   3400  O   PRO C 232       0.558 -30.144   5.113  1.00 95.88           O  
ATOM   3401  CG  PRO C 232      -1.955 -32.174   4.475  1.00 95.88           C  
ATOM   3402  CD  PRO C 232      -1.320 -33.032   5.531  1.00 95.88           C  
ATOM   3403  N   VAL C 233       2.170 -30.616   3.679  1.00 94.33           N  
ATOM   3404  CA  VAL C 233       2.866 -29.344   3.843  1.00 94.33           C  
ATOM   3405  C   VAL C 233       2.583 -28.441   2.645  1.00 94.33           C  
ATOM   3406  CB  VAL C 233       4.389 -29.548   4.009  1.00 94.33           C  
ATOM   3407  O   VAL C 233       3.037 -28.716   1.532  1.00 94.33           O  
ATOM   3408  CG1 VAL C 233       5.093 -28.209   4.222  1.00 94.33           C  
ATOM   3409  CG2 VAL C 233       4.676 -30.497   5.172  1.00 94.33           C  
ATOM   3410  N   VAL C 234       1.903 -27.355   2.899  1.00 95.59           N  
ATOM   3411  CA  VAL C 234       1.416 -26.541   1.790  1.00 95.59           C  
ATOM   3412  C   VAL C 234       1.863 -25.093   1.976  1.00 95.59           C  
ATOM   3413  CB  VAL C 234      -0.123 -26.613   1.667  1.00 95.59           C  
ATOM   3414  O   VAL C 234       1.228 -24.170   1.461  1.00 95.59           O  
ATOM   3415  CG1 VAL C 234      -0.557 -27.967   1.108  1.00 95.59           C  
ATOM   3416  CG2 VAL C 234      -0.779 -26.355   3.022  1.00 95.59           C  
ATOM   3417  N   ASP C 235       2.895 -24.794   2.661  1.00 93.38           N  
ATOM   3418  CA  ASP C 235       3.313 -23.437   2.999  1.00 93.38           C  
ATOM   3419  C   ASP C 235       3.758 -22.673   1.754  1.00 93.38           C  
ATOM   3420  CB  ASP C 235       4.442 -23.464   4.031  1.00 93.38           C  
ATOM   3421  O   ASP C 235       3.279 -21.568   1.492  1.00 93.38           O  
ATOM   3422  CG  ASP C 235       4.041 -24.141   5.330  1.00 93.38           C  
ATOM   3423  OD1 ASP C 235       3.806 -23.439   6.337  1.00 93.38           O  
ATOM   3424  OD2 ASP C 235       3.962 -25.389   5.348  1.00 93.38           O  
ATOM   3425  N   SER C 236       4.679 -23.262   0.995  1.00 95.15           N  
ATOM   3426  CA  SER C 236       5.160 -22.587  -0.206  1.00 95.15           C  
ATOM   3427  C   SER C 236       4.045 -22.427  -1.234  1.00 95.15           C  
ATOM   3428  CB  SER C 236       6.328 -23.358  -0.824  1.00 95.15           C  
ATOM   3429  O   SER C 236       3.960 -21.399  -1.910  1.00 95.15           O  
ATOM   3430  OG  SER C 236       5.881 -24.578  -1.390  1.00 95.15           O  
ATOM   3431  N   TYR C 237       3.153 -23.439  -1.298  1.00 96.95           N  
ATOM   3432  CA  TYR C 237       2.026 -23.402  -2.223  1.00 96.95           C  
ATOM   3433  C   TYR C 237       1.141 -22.191  -1.954  1.00 96.95           C  
ATOM   3434  CB  TYR C 237       1.200 -24.687  -2.116  1.00 96.95           C  
ATOM   3435  O   TYR C 237       0.935 -21.356  -2.839  1.00 96.95           O  
ATOM   3436  CG  TYR C 237      -0.082 -24.652  -2.911  1.00 96.95           C  
ATOM   3437  CD1 TYR C 237      -1.288 -24.293  -2.312  1.00 96.95           C  
ATOM   3438  CD2 TYR C 237      -0.092 -24.978  -4.263  1.00 96.95           C  
ATOM   3439  CE1 TYR C 237      -2.472 -24.262  -3.040  1.00 96.95           C  
ATOM   3440  CE2 TYR C 237      -1.270 -24.950  -5.002  1.00 96.95           C  
ATOM   3441  OH  TYR C 237      -3.623 -24.561  -5.109  1.00 96.95           O  
ATOM   3442  CZ  TYR C 237      -2.453 -24.590  -4.383  1.00 96.95           C  
ATOM   3443  N   TYR C 238       0.710 -22.070  -0.687  1.00 97.67           N  
ATOM   3444  CA  TYR C 238      -0.211 -21.004  -0.310  1.00 97.67           C  
ATOM   3445  C   TYR C 238       0.454 -19.639  -0.437  1.00 97.67           C  
ATOM   3446  CB  TYR C 238      -0.713 -21.209   1.122  1.00 97.67           C  
ATOM   3447  O   TYR C 238      -0.092 -18.732  -1.071  1.00 97.67           O  
ATOM   3448  CG  TYR C 238      -1.832 -22.216   1.235  1.00 97.67           C  
ATOM   3449  CD1 TYR C 238      -2.926 -22.171   0.373  1.00 97.67           C  
ATOM   3450  CD2 TYR C 238      -1.799 -23.213   2.203  1.00 97.67           C  
ATOM   3451  CE1 TYR C 238      -3.960 -23.095   0.474  1.00 97.67           C  
ATOM   3452  CE2 TYR C 238      -2.828 -24.143   2.314  1.00 97.67           C  
ATOM   3453  OH  TYR C 238      -4.924 -24.994   1.551  1.00 97.67           O  
ATOM   3454  CZ  TYR C 238      -3.902 -24.076   1.446  1.00 97.67           C  
ATOM   3455  N   SER C 239       1.606 -19.511   0.109  1.00 96.48           N  
ATOM   3456  CA  SER C 239       2.275 -18.219   0.221  1.00 96.48           C  
ATOM   3457  C   SER C 239       2.572 -17.629  -1.153  1.00 96.48           C  
ATOM   3458  CB  SER C 239       3.573 -18.355   1.018  1.00 96.48           C  
ATOM   3459  O   SER C 239       2.313 -16.449  -1.397  1.00 96.48           O  
ATOM   3460  OG  SER C 239       4.043 -17.084   1.434  1.00 96.48           O  
ATOM   3461  N   LEU C 240       3.023 -18.409  -2.103  1.00 97.11           N  
ATOM   3462  CA  LEU C 240       3.341 -17.947  -3.450  1.00 97.11           C  
ATOM   3463  C   LEU C 240       2.073 -17.576  -4.211  1.00 97.11           C  
ATOM   3464  CB  LEU C 240       4.115 -19.023  -4.217  1.00 97.11           C  
ATOM   3465  O   LEU C 240       2.091 -16.676  -5.054  1.00 97.11           O  
ATOM   3466  CG  LEU C 240       5.583 -19.207  -3.831  1.00 97.11           C  
ATOM   3467  CD1 LEU C 240       6.122 -20.515  -4.402  1.00 97.11           C  
ATOM   3468  CD2 LEU C 240       6.416 -18.024  -4.313  1.00 97.11           C  
ATOM   3469  N   LEU C 241       1.010 -18.191  -3.900  1.00 97.18           N  
ATOM   3470  CA  LEU C 241      -0.264 -18.019  -4.589  1.00 97.18           C  
ATOM   3471  C   LEU C 241      -0.988 -16.773  -4.089  1.00 97.18           C  
ATOM   3472  CB  LEU C 241      -1.150 -19.252  -4.393  1.00 97.18           C  
ATOM   3473  O   LEU C 241      -1.852 -16.232  -4.783  1.00 97.18           O  
ATOM   3474  CG  LEU C 241      -2.359 -19.372  -5.323  1.00 97.18           C  
ATOM   3475  CD1 LEU C 241      -1.918 -19.828  -6.710  1.00 97.18           C  
ATOM   3476  CD2 LEU C 241      -3.388 -20.335  -4.741  1.00 97.18           C  
ATOM   3477  N   MET C 242      -0.716 -16.269  -2.941  1.00 97.10           N  
ATOM   3478  CA  MET C 242      -1.476 -15.263  -2.205  1.00 97.10           C  
ATOM   3479  C   MET C 242      -1.640 -13.993  -3.032  1.00 97.10           C  
ATOM   3480  CB  MET C 242      -0.792 -14.938  -0.876  1.00 97.10           C  
ATOM   3481  O   MET C 242      -2.752 -13.483  -3.180  1.00 97.10           O  
ATOM   3482  CG  MET C 242      -1.029 -15.979   0.206  1.00 97.10           C  
ATOM   3483  SD  MET C 242      -0.224 -15.537   1.795  1.00 97.10           S  
ATOM   3484  CE  MET C 242      -0.894 -16.839   2.866  1.00 97.10           C  
ATOM   3485  N   PRO C 243      -0.610 -13.430  -3.661  1.00 95.13           N  
ATOM   3486  CA  PRO C 243      -0.819 -12.211  -4.446  1.00 95.13           C  
ATOM   3487  C   PRO C 243      -1.802 -12.412  -5.597  1.00 95.13           C  
ATOM   3488  CB  PRO C 243       0.581 -11.887  -4.973  1.00 95.13           C  
ATOM   3489  O   PRO C 243      -2.544 -11.490  -5.948  1.00 95.13           O  
ATOM   3490  CG  PRO C 243       1.514 -12.540  -4.005  1.00 95.13           C  
ATOM   3491  CD  PRO C 243       0.864 -13.789  -3.484  1.00 95.13           C  
ATOM   3492  N   ILE C 244      -1.894 -13.606  -6.167  1.00 95.09           N  
ATOM   3493  CA  ILE C 244      -2.746 -13.931  -7.306  1.00 95.09           C  
ATOM   3494  C   ILE C 244      -4.202 -14.019  -6.853  1.00 95.09           C  
ATOM   3495  CB  ILE C 244      -2.312 -15.255  -7.975  1.00 95.09           C  
ATOM   3496  O   ILE C 244      -5.116 -13.710  -7.621  1.00 95.09           O  
ATOM   3497  CG1 ILE C 244      -0.973 -15.073  -8.699  1.00 95.09           C  
ATOM   3498  CG2 ILE C 244      -3.393 -15.752  -8.939  1.00 95.09           C  
ATOM   3499  CD1 ILE C 244      -0.797 -15.977  -9.912  1.00 95.09           C  
ATOM   3500  N   LEU C 245      -4.414 -14.349  -5.591  1.00 97.07           N  
ATOM   3501  CA  LEU C 245      -5.768 -14.504  -5.071  1.00 97.07           C  
ATOM   3502  C   LEU C 245      -6.529 -13.184  -5.134  1.00 97.07           C  
ATOM   3503  CB  LEU C 245      -5.733 -15.018  -3.630  1.00 97.07           C  
ATOM   3504  O   LEU C 245      -7.673 -13.143  -5.593  1.00 97.07           O  
ATOM   3505  CG  LEU C 245      -5.233 -16.450  -3.433  1.00 97.07           C  
ATOM   3506  CD1 LEU C 245      -5.096 -16.764  -1.947  1.00 97.07           C  
ATOM   3507  CD2 LEU C 245      -6.171 -17.443  -4.110  1.00 97.07           C  
ATOM   3508  N   THR C 246      -5.911 -12.092  -4.782  1.00 94.05           N  
ATOM   3509  CA  THR C 246      -6.574 -10.793  -4.781  1.00 94.05           C  
ATOM   3510  C   THR C 246      -6.588 -10.191  -6.183  1.00 94.05           C  
ATOM   3511  CB  THR C 246      -5.889  -9.817  -3.806  1.00 94.05           C  
ATOM   3512  O   THR C 246      -7.570  -9.564  -6.586  1.00 94.05           O  
ATOM   3513  CG2 THR C 246      -6.178 -10.193  -2.357  1.00 94.05           C  
ATOM   3514  OG1 THR C 246      -4.473  -9.849  -4.024  1.00 94.05           O  
ATOM   3515  N   LEU C 247      -5.507 -10.405  -6.963  1.00 93.04           N  
ATOM   3516  CA  LEU C 247      -5.423  -9.865  -8.315  1.00 93.04           C  
ATOM   3517  C   LEU C 247      -6.548 -10.409  -9.189  1.00 93.04           C  
ATOM   3518  CB  LEU C 247      -4.067 -10.198  -8.943  1.00 93.04           C  
ATOM   3519  O   LEU C 247      -7.126  -9.675  -9.993  1.00 93.04           O  
ATOM   3520  CG  LEU C 247      -3.829  -9.676 -10.361  1.00 93.04           C  
ATOM   3521  CD1 LEU C 247      -3.852  -8.151 -10.375  1.00 93.04           C  
ATOM   3522  CD2 LEU C 247      -2.507 -10.201 -10.909  1.00 93.04           C  
ATOM   3523  N   THR C 248      -6.883 -11.706  -8.950  1.00 96.22           N  
ATOM   3524  CA  THR C 248      -7.891 -12.360  -9.777  1.00 96.22           C  
ATOM   3525  C   THR C 248      -9.257 -12.317  -9.100  1.00 96.22           C  
ATOM   3526  CB  THR C 248      -7.507 -13.822 -10.073  1.00 96.22           C  
ATOM   3527  O   THR C 248     -10.227 -12.881  -9.611  1.00 96.22           O  
ATOM   3528  CG2 THR C 248      -6.184 -13.902 -10.826  1.00 96.22           C  
ATOM   3529  OG1 THR C 248      -7.385 -14.537  -8.837  1.00 96.22           O  
ATOM   3530  N   ARG C 249      -9.374 -11.744  -7.965  1.00 94.93           N  
ATOM   3531  CA  ARG C 249     -10.620 -11.744  -7.205  1.00 94.93           C  
ATOM   3532  C   ARG C 249     -11.173 -13.158  -7.061  1.00 94.93           C  
ATOM   3533  CB  ARG C 249     -11.658 -10.841  -7.874  1.00 94.93           C  
ATOM   3534  O   ARG C 249     -12.343 -13.406  -7.363  1.00 94.93           O  
ATOM   3535  CG  ARG C 249     -11.233  -9.384  -7.974  1.00 94.93           C  
ATOM   3536  CD  ARG C 249     -12.295  -8.533  -8.656  1.00 94.93           C  
ATOM   3537  NE  ARG C 249     -13.268  -8.016  -7.699  1.00 94.93           N  
ATOM   3538  NH1 ARG C 249     -14.087  -6.375  -9.103  1.00 94.93           N  
ATOM   3539  NH2 ARG C 249     -14.943  -6.614  -6.990  1.00 94.93           N  
ATOM   3540  CZ  ARG C 249     -14.097  -7.003  -7.933  1.00 94.93           C  
ATOM   3541  N   ALA C 250     -10.390 -13.999  -6.586  1.00 97.17           N  
ATOM   3542  CA  ALA C 250     -10.632 -15.440  -6.568  1.00 97.17           C  
ATOM   3543  C   ALA C 250     -11.876 -15.777  -5.751  1.00 97.17           C  
ATOM   3544  CB  ALA C 250      -9.417 -16.176  -6.009  1.00 97.17           C  
ATOM   3545  O   ALA C 250     -12.557 -16.768  -6.026  1.00 97.17           O  
ATOM   3546  N   LEU C 251     -12.279 -14.935  -4.763  1.00 97.15           N  
ATOM   3547  CA  LEU C 251     -13.361 -15.297  -3.853  1.00 97.15           C  
ATOM   3548  C   LEU C 251     -14.658 -14.598  -4.248  1.00 97.15           C  
ATOM   3549  CB  LEU C 251     -12.992 -14.938  -2.411  1.00 97.15           C  
ATOM   3550  O   LEU C 251     -15.589 -14.509  -3.444  1.00 97.15           O  
ATOM   3551  CG  LEU C 251     -11.847 -15.735  -1.786  1.00 97.15           C  
ATOM   3552  CD1 LEU C 251     -11.677 -15.357  -0.319  1.00 97.15           C  
ATOM   3553  CD2 LEU C 251     -12.095 -17.233  -1.933  1.00 97.15           C  
ATOM   3554  N   THR C 252     -14.774 -14.137  -5.437  1.00 96.11           N  
ATOM   3555  CA  THR C 252     -15.955 -13.430  -5.917  1.00 96.11           C  
ATOM   3556  C   THR C 252     -17.203 -14.294  -5.762  1.00 96.11           C  
ATOM   3557  CB  THR C 252     -15.796 -13.013  -7.391  1.00 96.11           C  
ATOM   3558  O   THR C 252     -18.265 -13.798  -5.379  1.00 96.11           O  
ATOM   3559  CG2 THR C 252     -17.032 -12.270  -7.889  1.00 96.11           C  
ATOM   3560  OG1 THR C 252     -14.654 -12.158  -7.519  1.00 96.11           O  
ATOM   3561  N   ALA C 253     -17.086 -15.572  -5.981  1.00 96.81           N  
ATOM   3562  CA  ALA C 253     -18.208 -16.504  -5.906  1.00 96.81           C  
ATOM   3563  C   ALA C 253     -18.806 -16.531  -4.502  1.00 96.81           C  
ATOM   3564  CB  ALA C 253     -17.765 -17.905  -6.320  1.00 96.81           C  
ATOM   3565  O   ALA C 253     -20.007 -16.757  -4.336  1.00 96.81           O  
ATOM   3566  N   GLU C 254     -17.996 -16.287  -3.501  1.00 96.94           N  
ATOM   3567  CA  GLU C 254     -18.430 -16.306  -2.107  1.00 96.94           C  
ATOM   3568  C   GLU C 254     -19.404 -15.167  -1.817  1.00 96.94           C  
ATOM   3569  CB  GLU C 254     -17.225 -16.220  -1.167  1.00 96.94           C  
ATOM   3570  O   GLU C 254     -20.100 -15.182  -0.800  1.00 96.94           O  
ATOM   3571  CG  GLU C 254     -16.352 -17.467  -1.171  1.00 96.94           C  
ATOM   3572  CD  GLU C 254     -17.006 -18.659  -0.490  1.00 96.94           C  
ATOM   3573  OE1 GLU C 254     -16.468 -19.785  -0.590  1.00 96.94           O  
ATOM   3574  OE2 GLU C 254     -18.066 -18.465   0.146  1.00 96.94           O  
ATOM   3575  N   SER C 255     -19.498 -14.232  -2.638  1.00 94.12           N  
ATOM   3576  CA  SER C 255     -20.406 -13.102  -2.467  1.00 94.12           C  
ATOM   3577  C   SER C 255     -21.772 -13.393  -3.080  1.00 94.12           C  
ATOM   3578  CB  SER C 255     -19.814 -11.839  -3.096  1.00 94.12           C  
ATOM   3579  O   SER C 255     -22.709 -12.608  -2.921  1.00 94.12           O  
ATOM   3580  OG  SER C 255     -18.535 -11.560  -2.555  1.00 94.12           O  
ATOM   3581  N   HIS C 256     -21.861 -14.464  -3.759  1.00 94.51           N  
ATOM   3582  CA  HIS C 256     -23.105 -14.867  -4.406  1.00 94.51           C  
ATOM   3583  C   HIS C 256     -23.771 -16.014  -3.654  1.00 94.51           C  
ATOM   3584  CB  HIS C 256     -22.845 -15.272  -5.859  1.00 94.51           C  
ATOM   3585  O   HIS C 256     -23.096 -16.796  -2.981  1.00 94.51           O  
ATOM   3586  CG  HIS C 256     -22.457 -14.128  -6.740  1.00 94.51           C  
ATOM   3587  CD2 HIS C 256     -21.261 -13.527  -6.943  1.00 94.51           C  
ATOM   3588  ND1 HIS C 256     -23.362 -13.466  -7.542  1.00 94.51           N  
ATOM   3589  CE1 HIS C 256     -22.736 -12.505  -8.202  1.00 94.51           C  
ATOM   3590  NE2 HIS C 256     -21.461 -12.521  -7.856  1.00 94.51           N  
ATOM   3591  N   VAL C 257     -25.070 -16.122  -3.779  1.00 94.15           N  
ATOM   3592  CA  VAL C 257     -25.827 -17.186  -3.128  1.00 94.15           C  
ATOM   3593  C   VAL C 257     -25.324 -18.546  -3.609  1.00 94.15           C  
ATOM   3594  CB  VAL C 257     -27.342 -17.052  -3.398  1.00 94.15           C  
ATOM   3595  O   VAL C 257     -25.130 -18.754  -4.809  1.00 94.15           O  
ATOM   3596  CG1 VAL C 257     -28.104 -18.232  -2.797  1.00 94.15           C  
ATOM   3597  CG2 VAL C 257     -27.868 -15.731  -2.839  1.00 94.15           C  
ATOM   3598  N   ASP C 258     -24.996 -19.407  -2.717  1.00 93.95           N  
ATOM   3599  CA  ASP C 258     -24.551 -20.772  -2.979  1.00 93.95           C  
ATOM   3600  C   ASP C 258     -23.207 -20.781  -3.704  1.00 93.95           C  
ATOM   3601  CB  ASP C 258     -25.597 -21.530  -3.799  1.00 93.95           C  
ATOM   3602  O   ASP C 258     -22.883 -21.740  -4.409  1.00 93.95           O  
ATOM   3603  CG  ASP C 258     -26.908 -21.719  -3.058  1.00 93.95           C  
ATOM   3604  OD1 ASP C 258     -26.894 -21.835  -1.813  1.00 93.95           O  
ATOM   3605  OD2 ASP C 258     -27.965 -21.756  -3.724  1.00 93.95           O  
ATOM   3606  N   THR C 259     -22.503 -19.666  -3.722  1.00 95.46           N  
ATOM   3607  CA  THR C 259     -21.197 -19.529  -4.357  1.00 95.46           C  
ATOM   3608  C   THR C 259     -21.307 -19.720  -5.867  1.00 95.46           C  
ATOM   3609  CB  THR C 259     -20.187 -20.538  -3.781  1.00 95.46           C  
ATOM   3610  O   THR C 259     -20.417 -20.302  -6.490  1.00 95.46           O  
ATOM   3611  CG2 THR C 259     -19.884 -20.239  -2.316  1.00 95.46           C  
ATOM   3612  OG1 THR C 259     -20.729 -21.860  -3.885  1.00 95.46           O  
ATOM   3613  N   ASP C 260     -22.492 -19.416  -6.382  1.00 94.34           N  
ATOM   3614  CA  ASP C 260     -22.777 -19.507  -7.810  1.00 94.34           C  
ATOM   3615  C   ASP C 260     -22.817 -18.122  -8.452  1.00 94.34           C  
ATOM   3616  CB  ASP C 260     -24.101 -20.236  -8.049  1.00 94.34           C  
ATOM   3617  O   ASP C 260     -23.699 -17.316  -8.146  1.00 94.34           O  
ATOM   3618  CG  ASP C 260     -24.364 -20.524  -9.516  1.00 94.34           C  
ATOM   3619  OD1 ASP C 260     -23.634 -19.995 -10.382  1.00 94.34           O  
ATOM   3620  OD2 ASP C 260     -25.311 -21.286  -9.810  1.00 94.34           O  
ATOM   3621  N   LEU C 261     -21.954 -17.913  -9.377  1.00 92.89           N  
ATOM   3622  CA  LEU C 261     -21.756 -16.603  -9.989  1.00 92.89           C  
ATOM   3623  C   LEU C 261     -22.976 -16.194 -10.806  1.00 92.89           C  
ATOM   3624  CB  LEU C 261     -20.510 -16.609 -10.878  1.00 92.89           C  
ATOM   3625  O   LEU C 261     -23.142 -15.018 -11.136  1.00 92.89           O  
ATOM   3626  CG  LEU C 261     -19.162 -16.676 -10.157  1.00 92.89           C  
ATOM   3627  CD1 LEU C 261     -18.041 -16.948 -11.154  1.00 92.89           C  
ATOM   3628  CD2 LEU C 261     -18.902 -15.383  -9.390  1.00 92.89           C  
ATOM   3629  N   THR C 262     -23.821 -17.150 -11.124  1.00 93.81           N  
ATOM   3630  CA  THR C 262     -25.020 -16.873 -11.908  1.00 93.81           C  
ATOM   3631  C   THR C 262     -26.161 -16.411 -11.006  1.00 93.81           C  
ATOM   3632  CB  THR C 262     -25.463 -18.113 -12.706  1.00 93.81           C  
ATOM   3633  O   THR C 262     -27.137 -15.826 -11.482  1.00 93.81           O  
ATOM   3634  CG2 THR C 262     -24.341 -18.617 -13.608  1.00 93.81           C  
ATOM   3635  OG1 THR C 262     -25.832 -19.155 -11.794  1.00 93.81           O  
ATOM   3636  N   LYS C 263     -26.027 -16.608  -9.741  1.00 94.16           N  
ATOM   3637  CA  LYS C 263     -27.037 -16.197  -8.770  1.00 94.16           C  
ATOM   3638  C   LYS C 263     -26.738 -14.805  -8.221  1.00 94.16           C  
ATOM   3639  CB  LYS C 263     -27.122 -17.205  -7.623  1.00 94.16           C  
ATOM   3640  O   LYS C 263     -25.620 -14.303  -8.362  1.00 94.16           O  
ATOM   3641  CG  LYS C 263     -27.630 -18.577  -8.042  1.00 94.16           C  
ATOM   3642  CD  LYS C 263     -27.845 -19.485  -6.838  1.00 94.16           C  
ATOM   3643  CE  LYS C 263     -28.354 -20.858  -7.255  1.00 94.16           C  
ATOM   3644  NZ  LYS C 263     -28.508 -21.771  -6.084  1.00 94.16           N  
ATOM   3645  N   PRO C 264     -27.719 -14.132  -7.665  1.00 89.11           N  
ATOM   3646  CA  PRO C 264     -27.519 -12.775  -7.151  1.00 89.11           C  
ATOM   3647  C   PRO C 264     -26.609 -12.737  -5.925  1.00 89.11           C  
ATOM   3648  CB  PRO C 264     -28.936 -12.321  -6.792  1.00 89.11           C  
ATOM   3649  O   PRO C 264     -26.298 -13.783  -5.350  1.00 89.11           O  
ATOM   3650  CG  PRO C 264     -29.695 -13.587  -6.557  1.00 89.11           C  
ATOM   3651  CD  PRO C 264     -29.059 -14.681  -7.366  1.00 89.11           C  
ATOM   3652  N   TYR C 265     -26.215 -11.611  -5.562  1.00 88.54           N  
ATOM   3653  CA  TYR C 265     -25.369 -11.391  -4.395  1.00 88.54           C  
ATOM   3654  C   TYR C 265     -26.111 -11.737  -3.110  1.00 88.54           C  
ATOM   3655  CB  TYR C 265     -24.889  -9.937  -4.345  1.00 88.54           C  
ATOM   3656  O   TYR C 265     -27.337 -11.617  -3.042  1.00 88.54           O  
ATOM   3657  CG  TYR C 265     -23.818  -9.617  -5.359  1.00 88.54           C  
ATOM   3658  CD1 TYR C 265     -22.501 -10.028  -5.164  1.00 88.54           C  
ATOM   3659  CD2 TYR C 265     -24.119  -8.903  -6.514  1.00 88.54           C  
ATOM   3660  CE1 TYR C 265     -21.510  -9.733  -6.095  1.00 88.54           C  
ATOM   3661  CE2 TYR C 265     -23.137  -8.603  -7.451  1.00 88.54           C  
ATOM   3662  OH  TYR C 265     -20.860  -8.727  -8.158  1.00 88.54           O  
ATOM   3663  CZ  TYR C 265     -21.837  -9.022  -7.234  1.00 88.54           C  
ATOM   3664  N   ILE C 266     -25.379 -12.137  -2.143  1.00 87.96           N  
ATOM   3665  CA  ILE C 266     -25.926 -12.380  -0.813  1.00 87.96           C  
ATOM   3666  C   ILE C 266     -26.396 -11.063  -0.200  1.00 87.96           C  
ATOM   3667  CB  ILE C 266     -24.889 -13.060   0.109  1.00 87.96           C  
ATOM   3668  O   ILE C 266     -25.699 -10.048  -0.283  1.00 87.96           O  
ATOM   3669  CG1 ILE C 266     -24.465 -14.414  -0.471  1.00 87.96           C  
ATOM   3670  CG2 ILE C 266     -25.450 -13.222   1.525  1.00 87.96           C  
ATOM   3671  CD1 ILE C 266     -23.253 -15.029   0.214  1.00 87.96           C  
ATOM   3672  N   LYS C 267     -27.550 -11.034   0.382  1.00 84.00           N  
ATOM   3673  CA  LYS C 267     -28.065  -9.860   1.080  1.00 84.00           C  
ATOM   3674  C   LYS C 267     -27.718  -9.906   2.565  1.00 84.00           C  
ATOM   3675  CB  LYS C 267     -29.580  -9.749   0.899  1.00 84.00           C  
ATOM   3676  O   LYS C 267     -28.167 -10.800   3.285  1.00 84.00           O  
ATOM   3677  CG  LYS C 267     -30.013  -9.455  -0.530  1.00 84.00           C  
ATOM   3678  CD  LYS C 267     -31.520  -9.258  -0.627  1.00 84.00           C  
ATOM   3679  CE  LYS C 267     -31.959  -9.000  -2.063  1.00 84.00           C  
ATOM   3680  NZ  LYS C 267     -33.439  -8.824  -2.166  1.00 84.00           N  
ATOM   3681  N   TRP C 268     -26.948  -9.016   2.974  1.00 82.51           N  
ATOM   3682  CA  TRP C 268     -26.517  -8.943   4.366  1.00 82.51           C  
ATOM   3683  C   TRP C 268     -27.407  -7.995   5.163  1.00 82.51           C  
ATOM   3684  CB  TRP C 268     -25.057  -8.489   4.454  1.00 82.51           C  
ATOM   3685  O   TRP C 268     -27.974  -7.051   4.606  1.00 82.51           O  
ATOM   3686  CG  TRP C 268     -24.093  -9.399   3.755  1.00 82.51           C  
ATOM   3687  CD1 TRP C 268     -23.703  -9.337   2.446  1.00 82.51           C  
ATOM   3688  CD2 TRP C 268     -23.399 -10.511   4.328  1.00 82.51           C  
ATOM   3689  CE2 TRP C 268     -22.604 -11.079   3.308  1.00 82.51           C  
ATOM   3690  CE3 TRP C 268     -23.372 -11.083   5.607  1.00 82.51           C  
ATOM   3691  NE1 TRP C 268     -22.808 -10.345   2.171  1.00 82.51           N  
ATOM   3692  CH2 TRP C 268     -21.783 -12.733   4.788  1.00 82.51           C  
ATOM   3693  CZ2 TRP C 268     -21.790 -12.193   3.528  1.00 82.51           C  
ATOM   3694  CZ3 TRP C 268     -22.562 -12.191   5.824  1.00 82.51           C  
ATOM   3695  N   ASP C 269     -27.466  -8.321   6.483  1.00 77.49           N  
ATOM   3696  CA  ASP C 269     -28.093  -7.367   7.392  1.00 77.49           C  
ATOM   3697  C   ASP C 269     -27.327  -6.046   7.417  1.00 77.49           C  
ATOM   3698  CB  ASP C 269     -28.181  -7.950   8.804  1.00 77.49           C  
ATOM   3699  O   ASP C 269     -26.115  -6.029   7.646  1.00 77.49           O  
ATOM   3700  CG  ASP C 269     -28.984  -7.081   9.756  1.00 77.49           C  
ATOM   3701  OD1 ASP C 269     -29.263  -5.908   9.423  1.00 77.49           O  
ATOM   3702  OD2 ASP C 269     -29.339  -7.571  10.849  1.00 77.49           O  
ATOM   3703  N   LEU C 270     -27.993  -4.928   7.187  1.00 75.19           N  
ATOM   3704  CA  LEU C 270     -27.372  -3.612   7.087  1.00 75.19           C  
ATOM   3705  C   LEU C 270     -26.719  -3.217   8.407  1.00 75.19           C  
ATOM   3706  CB  LEU C 270     -28.409  -2.560   6.683  1.00 75.19           C  
ATOM   3707  O   LEU C 270     -25.784  -2.414   8.426  1.00 75.19           O  
ATOM   3708  CG  LEU C 270     -28.663  -2.400   5.183  1.00 75.19           C  
ATOM   3709  CD1 LEU C 270     -30.074  -1.875   4.938  1.00 75.19           C  
ATOM   3710  CD2 LEU C 270     -27.626  -1.471   4.561  1.00 75.19           C  
ATOM   3711  N   LEU C 271     -27.257  -3.816   9.521  1.00 77.73           N  
ATOM   3712  CA  LEU C 271     -26.766  -3.442  10.842  1.00 77.73           C  
ATOM   3713  C   LEU C 271     -25.585  -4.316  11.251  1.00 77.73           C  
ATOM   3714  CB  LEU C 271     -27.884  -3.557  11.882  1.00 77.73           C  
ATOM   3715  O   LEU C 271     -24.896  -4.019  12.230  1.00 77.73           O  
ATOM   3716  CG  LEU C 271     -29.099  -2.652  11.674  1.00 77.73           C  
ATOM   3717  CD1 LEU C 271     -30.189  -2.985  12.687  1.00 77.73           C  
ATOM   3718  CD2 LEU C 271     -28.697  -1.184  11.776  1.00 77.73           C  
ATOM   3719  N   LYS C 272     -25.355  -5.356  10.404  1.00 84.41           N  
ATOM   3720  CA  LYS C 272     -24.276  -6.276  10.751  1.00 84.41           C  
ATOM   3721  C   LYS C 272     -22.913  -5.675  10.420  1.00 84.41           C  
ATOM   3722  CB  LYS C 272     -24.452  -7.609  10.021  1.00 84.41           C  
ATOM   3723  O   LYS C 272     -22.698  -5.186   9.309  1.00 84.41           O  
ATOM   3724  CG  LYS C 272     -23.433  -8.669  10.414  1.00 84.41           C  
ATOM   3725  CD  LYS C 272     -23.749 -10.013   9.771  1.00 84.41           C  
ATOM   3726  CE  LYS C 272     -22.740 -11.079  10.177  1.00 84.41           C  
ATOM   3727  NZ  LYS C 272     -23.123 -12.428   9.663  1.00 84.41           N  
ATOM   3728  N   TYR C 273     -22.000  -5.635  11.433  1.00 88.20           N  
ATOM   3729  CA  TYR C 273     -20.667  -5.100  11.178  1.00 88.20           C  
ATOM   3730  C   TYR C 273     -19.592  -6.111  11.559  1.00 88.20           C  
ATOM   3731  CB  TYR C 273     -20.454  -3.795  11.950  1.00 88.20           C  
ATOM   3732  O   TYR C 273     -18.440  -5.992  11.133  1.00 88.20           O  
ATOM   3733  CG  TYR C 273     -20.458  -3.969  13.450  1.00 88.20           C  
ATOM   3734  CD1 TYR C 273     -21.623  -3.780  14.189  1.00 88.20           C  
ATOM   3735  CD2 TYR C 273     -19.298  -4.323  14.130  1.00 88.20           C  
ATOM   3736  CE1 TYR C 273     -21.632  -3.938  15.571  1.00 88.20           C  
ATOM   3737  CE2 TYR C 273     -19.294  -4.483  15.511  1.00 88.20           C  
ATOM   3738  OH  TYR C 273     -20.466  -4.447  17.590  1.00 88.20           O  
ATOM   3739  CZ  TYR C 273     -20.464  -4.289  16.222  1.00 88.20           C  
ATOM   3740  N   ASP C 274     -19.965  -7.061  12.387  1.00 92.12           N  
ATOM   3741  CA  ASP C 274     -19.008  -8.054  12.867  1.00 92.12           C  
ATOM   3742  C   ASP C 274     -19.089  -9.337  12.044  1.00 92.12           C  
ATOM   3743  CB  ASP C 274     -19.250  -8.362  14.346  1.00 92.12           C  
ATOM   3744  O   ASP C 274     -20.068 -10.081  12.139  1.00 92.12           O  
ATOM   3745  CG  ASP C 274     -18.174  -9.246  14.951  1.00 92.12           C  
ATOM   3746  OD1 ASP C 274     -17.338  -9.791  14.199  1.00 92.12           O  
ATOM   3747  OD2 ASP C 274     -18.164  -9.401  16.192  1.00 92.12           O  
ATOM   3748  N   PHE C 275     -18.099  -9.669  11.346  1.00 94.82           N  
ATOM   3749  CA  PHE C 275     -18.051 -10.838  10.476  1.00 94.82           C  
ATOM   3750  C   PHE C 275     -16.991 -11.824  10.953  1.00 94.82           C  
ATOM   3751  CB  PHE C 275     -17.767 -10.422   9.029  1.00 94.82           C  
ATOM   3752  O   PHE C 275     -16.348 -12.493  10.142  1.00 94.82           O  
ATOM   3753  CG  PHE C 275     -18.837  -9.552   8.427  1.00 94.82           C  
ATOM   3754  CD1 PHE C 275     -19.970 -10.117   7.853  1.00 94.82           C  
ATOM   3755  CD2 PHE C 275     -18.711  -8.169   8.434  1.00 94.82           C  
ATOM   3756  CE1 PHE C 275     -20.962  -9.314   7.295  1.00 94.82           C  
ATOM   3757  CE2 PHE C 275     -19.698  -7.361   7.878  1.00 94.82           C  
ATOM   3758  CZ  PHE C 275     -20.822  -7.935   7.308  1.00 94.82           C  
ATOM   3759  N   THR C 276     -16.694 -11.866  12.229  1.00 96.59           N  
ATOM   3760  CA  THR C 276     -15.684 -12.734  12.825  1.00 96.59           C  
ATOM   3761  C   THR C 276     -15.964 -14.197  12.492  1.00 96.59           C  
ATOM   3762  CB  THR C 276     -15.625 -12.555  14.354  1.00 96.59           C  
ATOM   3763  O   THR C 276     -15.080 -14.911  12.014  1.00 96.59           O  
ATOM   3764  CG2 THR C 276     -14.565 -13.460  14.973  1.00 96.59           C  
ATOM   3765  OG1 THR C 276     -15.309 -11.191  14.657  1.00 96.59           O  
ATOM   3766  N   GLU C 277     -17.137 -14.681  12.633  1.00 97.01           N  
ATOM   3767  CA  GLU C 277     -17.510 -16.067  12.369  1.00 97.01           C  
ATOM   3768  C   GLU C 277     -17.381 -16.401  10.886  1.00 97.01           C  
ATOM   3769  CB  GLU C 277     -18.938 -16.340  12.848  1.00 97.01           C  
ATOM   3770  O   GLU C 277     -16.883 -17.469  10.525  1.00 97.01           O  
ATOM   3771  CG  GLU C 277     -19.023 -16.816  14.291  1.00 97.01           C  
ATOM   3772  CD  GLU C 277     -20.414 -17.286  14.687  1.00 97.01           C  
ATOM   3773  OE1 GLU C 277     -20.594 -17.748  15.836  1.00 97.01           O  
ATOM   3774  OE2 GLU C 277     -21.331 -17.192  13.840  1.00 97.01           O  
ATOM   3775  N   GLU C 278     -17.860 -15.480  10.055  1.00 96.80           N  
ATOM   3776  CA  GLU C 278     -17.774 -15.677   8.611  1.00 96.80           C  
ATOM   3777  C   GLU C 278     -16.321 -15.786   8.155  1.00 96.80           C  
ATOM   3778  CB  GLU C 278     -18.473 -14.535   7.870  1.00 96.80           C  
ATOM   3779  O   GLU C 278     -15.998 -16.595   7.283  1.00 96.80           O  
ATOM   3780  CG  GLU C 278     -19.989 -14.550   8.007  1.00 96.80           C  
ATOM   3781  CD  GLU C 278     -20.479 -13.933   9.308  1.00 96.80           C  
ATOM   3782  OE1 GLU C 278     -21.711 -13.874   9.525  1.00 96.80           O  
ATOM   3783  OE2 GLU C 278     -19.625 -13.504  10.115  1.00 96.80           O  
ATOM   3784  N   ARG C 279     -15.481 -14.981   8.704  1.00 97.80           N  
ATOM   3785  CA  ARG C 279     -14.064 -15.025   8.362  1.00 97.80           C  
ATOM   3786  C   ARG C 279     -13.452 -16.372   8.733  1.00 97.80           C  
ATOM   3787  CB  ARG C 279     -13.306 -13.895   9.062  1.00 97.80           C  
ATOM   3788  O   ARG C 279     -12.674 -16.939   7.963  1.00 97.80           O  
ATOM   3789  CG  ARG C 279     -13.542 -12.523   8.450  1.00 97.80           C  
ATOM   3790  CD  ARG C 279     -12.742 -11.442   9.164  1.00 97.80           C  
ATOM   3791  NE  ARG C 279     -13.039 -10.114   8.634  1.00 97.80           N  
ATOM   3792  NH1 ARG C 279     -12.748  -9.019  10.648  1.00 97.80           N  
ATOM   3793  NH2 ARG C 279     -13.320  -7.839   8.768  1.00 97.80           N  
ATOM   3794  CZ  ARG C 279     -13.035  -8.994   9.351  1.00 97.80           C  
ATOM   3795  N   LEU C 280     -13.777 -16.875   9.933  1.00 98.32           N  
ATOM   3796  CA  LEU C 280     -13.266 -18.165  10.383  1.00 98.32           C  
ATOM   3797  C   LEU C 280     -13.738 -19.287   9.465  1.00 98.32           C  
ATOM   3798  CB  LEU C 280     -13.709 -18.445  11.821  1.00 98.32           C  
ATOM   3799  O   LEU C 280     -12.980 -20.213   9.169  1.00 98.32           O  
ATOM   3800  CG  LEU C 280     -12.998 -17.650  12.917  1.00 98.32           C  
ATOM   3801  CD1 LEU C 280     -13.710 -17.835  14.253  1.00 98.32           C  
ATOM   3802  CD2 LEU C 280     -11.537 -18.074  13.022  1.00 98.32           C  
ATOM   3803  N   LYS C 281     -14.948 -19.170   8.992  1.00 97.90           N  
ATOM   3804  CA  LYS C 281     -15.487 -20.163   8.066  1.00 97.90           C  
ATOM   3805  C   LYS C 281     -14.736 -20.140   6.738  1.00 97.90           C  
ATOM   3806  CB  LYS C 281     -16.978 -19.922   7.829  1.00 97.90           C  
ATOM   3807  O   LYS C 281     -14.407 -21.192   6.187  1.00 97.90           O  
ATOM   3808  CG  LYS C 281     -17.872 -20.410   8.959  1.00 97.90           C  
ATOM   3809  CD  LYS C 281     -19.345 -20.177   8.648  1.00 97.90           C  
ATOM   3810  CE  LYS C 281     -20.233 -20.560   9.825  1.00 97.90           C  
ATOM   3811  NZ  LYS C 281     -21.667 -20.231   9.566  1.00 97.90           N  
ATOM   3812  N   LEU C 282     -14.522 -18.933   6.248  1.00 98.35           N  
ATOM   3813  CA  LEU C 282     -13.780 -18.793   5.000  1.00 98.35           C  
ATOM   3814  C   LEU C 282     -12.365 -19.346   5.144  1.00 98.35           C  
ATOM   3815  CB  LEU C 282     -13.726 -17.325   4.570  1.00 98.35           C  
ATOM   3816  O   LEU C 282     -11.874 -20.044   4.254  1.00 98.35           O  
ATOM   3817  CG  LEU C 282     -15.021 -16.734   4.011  1.00 98.35           C  
ATOM   3818  CD1 LEU C 282     -14.899 -15.220   3.878  1.00 98.35           C  
ATOM   3819  CD2 LEU C 282     -15.362 -17.369   2.667  1.00 98.35           C  
ATOM   3820  N   PHE C 283     -11.722 -19.019   6.310  1.00 98.38           N  
ATOM   3821  CA  PHE C 283     -10.373 -19.508   6.572  1.00 98.38           C  
ATOM   3822  C   PHE C 283     -10.345 -21.032   6.597  1.00 98.38           C  
ATOM   3823  CB  PHE C 283      -9.846 -18.951   7.898  1.00 98.38           C  
ATOM   3824  O   PHE C 283      -9.498 -21.653   5.951  1.00 98.38           O  
ATOM   3825  CG  PHE C 283      -8.400 -19.275   8.161  1.00 98.38           C  
ATOM   3826  CD1 PHE C 283      -8.049 -20.387   8.916  1.00 98.38           C  
ATOM   3827  CD2 PHE C 283      -7.392 -18.467   7.652  1.00 98.38           C  
ATOM   3828  CE1 PHE C 283      -6.711 -20.689   9.161  1.00 98.38           C  
ATOM   3829  CE2 PHE C 283      -6.053 -18.762   7.892  1.00 98.38           C  
ATOM   3830  CZ  PHE C 283      -5.715 -19.873   8.647  1.00 98.38           C  
ATOM   3831  N   ASP C 284     -11.244 -21.671   7.245  1.00 97.65           N  
ATOM   3832  CA  ASP C 284     -11.329 -23.123   7.368  1.00 97.65           C  
ATOM   3833  C   ASP C 284     -11.636 -23.772   6.021  1.00 97.65           C  
ATOM   3834  CB  ASP C 284     -12.395 -23.513   8.395  1.00 97.65           C  
ATOM   3835  O   ASP C 284     -11.163 -24.874   5.734  1.00 97.65           O  
ATOM   3836  CG  ASP C 284     -12.153 -24.879   9.011  1.00 97.65           C  
ATOM   3837  OD1 ASP C 284     -11.014 -25.162   9.441  1.00 97.65           O  
ATOM   3838  OD2 ASP C 284     -13.110 -25.682   9.065  1.00 97.65           O  
ATOM   3839  N   ARG C 285     -12.351 -23.087   5.178  1.00 97.75           N  
ATOM   3840  CA  ARG C 285     -12.760 -23.620   3.882  1.00 97.75           C  
ATOM   3841  C   ARG C 285     -11.593 -23.629   2.901  1.00 97.75           C  
ATOM   3842  CB  ARG C 285     -13.922 -22.807   3.308  1.00 97.75           C  
ATOM   3843  O   ARG C 285     -11.398 -24.601   2.168  1.00 97.75           O  
ATOM   3844  CG  ARG C 285     -14.515 -23.392   2.036  1.00 97.75           C  
ATOM   3845  CD  ARG C 285     -15.808 -22.691   1.642  1.00 97.75           C  
ATOM   3846  NE  ARG C 285     -16.384 -23.266   0.430  1.00 97.75           N  
ATOM   3847  NH1 ARG C 285     -18.523 -22.492   0.833  1.00 97.75           N  
ATOM   3848  NH2 ARG C 285     -18.080 -23.720  -1.051  1.00 97.75           N  
ATOM   3849  CZ  ARG C 285     -17.661 -23.158   0.073  1.00 97.75           C  
ATOM   3850  N   TYR C 286     -10.801 -22.573   2.892  1.00 98.03           N  
ATOM   3851  CA  TYR C 286      -9.809 -22.433   1.831  1.00 98.03           C  
ATOM   3852  C   TYR C 286      -8.401 -22.658   2.369  1.00 98.03           C  
ATOM   3853  CB  TYR C 286      -9.906 -21.049   1.183  1.00 98.03           C  
ATOM   3854  O   TYR C 286      -7.489 -23.002   1.614  1.00 98.03           O  
ATOM   3855  CG  TYR C 286     -11.180 -20.831   0.404  1.00 98.03           C  
ATOM   3856  CD1 TYR C 286     -11.349 -21.387  -0.862  1.00 98.03           C  
ATOM   3857  CD2 TYR C 286     -12.216 -20.068   0.931  1.00 98.03           C  
ATOM   3858  CE1 TYR C 286     -12.520 -21.187  -1.585  1.00 98.03           C  
ATOM   3859  CE2 TYR C 286     -13.392 -19.862   0.217  1.00 98.03           C  
ATOM   3860  OH  TYR C 286     -14.697 -20.224  -1.749  1.00 98.03           O  
ATOM   3861  CZ  TYR C 286     -13.535 -20.425  -1.038  1.00 98.03           C  
ATOM   3862  N   PHE C 287      -8.134 -22.474   3.738  1.00 98.18           N  
ATOM   3863  CA  PHE C 287      -6.781 -22.515   4.278  1.00 98.18           C  
ATOM   3864  C   PHE C 287      -6.712 -23.425   5.499  1.00 98.18           C  
ATOM   3865  CB  PHE C 287      -6.306 -21.106   4.646  1.00 98.18           C  
ATOM   3866  O   PHE C 287      -6.003 -23.127   6.462  1.00 98.18           O  
ATOM   3867  CG  PHE C 287      -6.300 -20.145   3.488  1.00 98.18           C  
ATOM   3868  CD1 PHE C 287      -5.212 -20.079   2.627  1.00 98.18           C  
ATOM   3869  CD2 PHE C 287      -7.384 -19.307   3.261  1.00 98.18           C  
ATOM   3870  CE1 PHE C 287      -5.204 -19.190   1.554  1.00 98.18           C  
ATOM   3871  CE2 PHE C 287      -7.384 -18.417   2.191  1.00 98.18           C  
ATOM   3872  CZ  PHE C 287      -6.292 -18.359   1.339  1.00 98.18           C  
ATOM   3873  N   LYS C 288      -7.460 -24.439   5.430  1.00 96.83           N  
ATOM   3874  CA  LYS C 288      -7.590 -25.405   6.516  1.00 96.83           C  
ATOM   3875  C   LYS C 288      -6.226 -25.950   6.933  1.00 96.83           C  
ATOM   3876  CB  LYS C 288      -8.510 -26.555   6.106  1.00 96.83           C  
ATOM   3877  O   LYS C 288      -5.992 -26.215   8.114  1.00 96.83           O  
ATOM   3878  CG  LYS C 288      -8.698 -27.613   7.183  1.00 96.83           C  
ATOM   3879  CD  LYS C 288      -9.625 -28.728   6.716  1.00 96.83           C  
ATOM   3880  CE  LYS C 288      -9.776 -29.811   7.775  1.00 96.83           C  
ATOM   3881  NZ  LYS C 288     -10.720 -30.884   7.341  1.00 96.83           N  
ATOM   3882  N   TYR C 289      -5.301 -26.104   6.022  1.00 96.36           N  
ATOM   3883  CA  TYR C 289      -4.033 -26.768   6.302  1.00 96.36           C  
ATOM   3884  C   TYR C 289      -2.894 -25.759   6.381  1.00 96.36           C  
ATOM   3885  CB  TYR C 289      -3.727 -27.817   5.229  1.00 96.36           C  
ATOM   3886  O   TYR C 289      -1.722 -26.126   6.273  1.00 96.36           O  
ATOM   3887  CG  TYR C 289      -4.599 -29.046   5.315  1.00 96.36           C  
ATOM   3888  CD1 TYR C 289      -4.275 -30.095   6.173  1.00 96.36           C  
ATOM   3889  CD2 TYR C 289      -5.747 -29.162   4.539  1.00 96.36           C  
ATOM   3890  CE1 TYR C 289      -5.074 -31.230   6.255  1.00 96.36           C  
ATOM   3891  CE2 TYR C 289      -6.553 -30.293   4.612  1.00 96.36           C  
ATOM   3892  OH  TYR C 289      -7.005 -32.442   5.549  1.00 96.36           O  
ATOM   3893  CZ  TYR C 289      -6.210 -31.320   5.472  1.00 96.36           C  
ATOM   3894  N   TRP C 290      -3.266 -24.464   6.447  1.00 94.52           N  
ATOM   3895  CA  TRP C 290      -2.278 -23.438   6.762  1.00 94.52           C  
ATOM   3896  C   TRP C 290      -1.758 -23.602   8.186  1.00 94.52           C  
ATOM   3897  CB  TRP C 290      -2.877 -22.040   6.581  1.00 94.52           C  
ATOM   3898  O   TRP C 290      -2.541 -23.780   9.123  1.00 94.52           O  
ATOM   3899  CG  TRP C 290      -1.901 -20.925   6.808  1.00 94.52           C  
ATOM   3900  CD1 TRP C 290      -1.871 -20.058   7.864  1.00 94.52           C  
ATOM   3901  CD2 TRP C 290      -0.814 -20.555   5.953  1.00 94.52           C  
ATOM   3902  CE2 TRP C 290      -0.166 -19.453   6.555  1.00 94.52           C  
ATOM   3903  CE3 TRP C 290      -0.325 -21.048   4.737  1.00 94.52           C  
ATOM   3904  NE1 TRP C 290      -0.830 -19.170   7.718  1.00 94.52           N  
ATOM   3905  CH2 TRP C 290       1.406 -19.339   4.790  1.00 94.52           C  
ATOM   3906  CZ2 TRP C 290       0.947 -18.837   5.980  1.00 94.52           C  
ATOM   3907  CZ3 TRP C 290       0.784 -20.433   4.166  1.00 94.52           C  
ATOM   3908  N   ASP C 291      -0.498 -23.549   8.448  1.00 87.66           N  
ATOM   3909  CA  ASP C 291       0.141 -23.970   9.691  1.00 87.66           C  
ATOM   3910  C   ASP C 291       0.012 -22.894  10.767  1.00 87.66           C  
ATOM   3911  CB  ASP C 291       1.616 -24.299   9.451  1.00 87.66           C  
ATOM   3912  O   ASP C 291      -0.052 -23.205  11.958  1.00 87.66           O  
ATOM   3913  CG  ASP C 291       2.496 -23.063   9.385  1.00 87.66           C  
ATOM   3914  OD1 ASP C 291       1.961 -21.937   9.302  1.00 87.66           O  
ATOM   3915  OD2 ASP C 291       3.736 -23.217   9.413  1.00 87.66           O  
ATOM   3916  N   GLN C 292      -0.097 -21.650  10.439  1.00 91.87           N  
ATOM   3917  CA  GLN C 292      -0.105 -20.571  11.421  1.00 91.87           C  
ATOM   3918  C   GLN C 292      -1.531 -20.209  11.829  1.00 91.87           C  
ATOM   3919  CB  GLN C 292       0.612 -19.337  10.869  1.00 91.87           C  
ATOM   3920  O   GLN C 292      -2.439 -20.208  10.996  1.00 91.87           O  
ATOM   3921  CG  GLN C 292       1.019 -18.333  11.939  1.00 91.87           C  
ATOM   3922  CD  GLN C 292       1.925 -17.240  11.403  1.00 91.87           C  
ATOM   3923  NE2 GLN C 292       2.222 -16.252  12.241  1.00 91.87           N  
ATOM   3924  OE1 GLN C 292       2.354 -17.283  10.246  1.00 91.87           O  
ATOM   3925  N   THR C 293      -1.738 -19.857  13.139  1.00 95.05           N  
ATOM   3926  CA  THR C 293      -3.053 -19.530  13.678  1.00 95.05           C  
ATOM   3927  C   THR C 293      -3.552 -18.201  13.118  1.00 95.05           C  
ATOM   3928  CB  THR C 293      -3.026 -19.464  15.217  1.00 95.05           C  
ATOM   3929  O   THR C 293      -2.792 -17.234  13.031  1.00 95.05           O  
ATOM   3930  CG2 THR C 293      -4.425 -19.241  15.782  1.00 95.05           C  
ATOM   3931  OG1 THR C 293      -2.504 -20.694  15.733  1.00 95.05           O  
ATOM   3932  N   TYR C 294      -4.823 -18.228  12.760  1.00 97.73           N  
ATOM   3933  CA  TYR C 294      -5.482 -17.047  12.213  1.00 97.73           C  
ATOM   3934  C   TYR C 294      -6.381 -16.392  13.256  1.00 97.73           C  
ATOM   3935  CB  TYR C 294      -6.303 -17.415  10.974  1.00 97.73           C  
ATOM   3936  O   TYR C 294      -7.212 -17.060  13.876  1.00 97.73           O  
ATOM   3937  CG  TYR C 294      -7.190 -16.297  10.479  1.00 97.73           C  
ATOM   3938  CD1 TYR C 294      -8.574 -16.447  10.438  1.00 97.73           C  
ATOM   3939  CD2 TYR C 294      -6.645 -15.091  10.052  1.00 97.73           C  
ATOM   3940  CE1 TYR C 294      -9.395 -15.420   9.981  1.00 97.73           C  
ATOM   3941  CE2 TYR C 294      -7.456 -14.058   9.593  1.00 97.73           C  
ATOM   3942  OH  TYR C 294      -9.635 -13.213   9.109  1.00 97.73           O  
ATOM   3943  CZ  TYR C 294      -8.827 -14.232   9.562  1.00 97.73           C  
ATOM   3944  N   HIS C 295      -6.187 -15.117  13.491  1.00 98.45           N  
ATOM   3945  CA  HIS C 295      -7.047 -14.318  14.357  1.00 98.45           C  
ATOM   3946  C   HIS C 295      -7.845 -13.299  13.550  1.00 98.45           C  
ATOM   3947  CB  HIS C 295      -6.218 -13.607  15.428  1.00 98.45           C  
ATOM   3948  O   HIS C 295      -7.286 -12.316  13.058  1.00 98.45           O  
ATOM   3949  CG  HIS C 295      -5.366 -14.531  16.238  1.00 98.45           C  
ATOM   3950  CD2 HIS C 295      -5.624 -15.203  17.385  1.00 98.45           C  
ATOM   3951  ND1 HIS C 295      -4.071 -14.849  15.888  1.00 98.45           N  
ATOM   3952  CE1 HIS C 295      -3.570 -15.680  16.786  1.00 98.45           C  
ATOM   3953  NE2 HIS C 295      -4.492 -15.911  17.705  1.00 98.45           N  
ATOM   3954  N   PRO C 296      -9.170 -13.411  13.449  1.00 98.23           N  
ATOM   3955  CA  PRO C 296      -9.987 -12.499  12.645  1.00 98.23           C  
ATOM   3956  C   PRO C 296      -9.894 -11.050  13.118  1.00 98.23           C  
ATOM   3957  CB  PRO C 296     -11.406 -13.043  12.827  1.00 98.23           C  
ATOM   3958  O   PRO C 296     -10.012 -10.124  12.312  1.00 98.23           O  
ATOM   3959  CG  PRO C 296     -11.219 -14.448  13.300  1.00 98.23           C  
ATOM   3960  CD  PRO C 296      -9.854 -14.567  13.915  1.00 98.23           C  
ATOM   3961  N   ASN C 297      -9.809 -10.903  14.391  1.00 98.44           N  
ATOM   3962  CA  ASN C 297      -9.564  -9.588  14.973  1.00 98.44           C  
ATOM   3963  C   ASN C 297      -8.143  -9.472  15.517  1.00 98.44           C  
ATOM   3964  CB  ASN C 297     -10.581  -9.291  16.077  1.00 98.44           C  
ATOM   3965  O   ASN C 297      -7.806 -10.096  16.525  1.00 98.44           O  
ATOM   3966  CG  ASN C 297     -12.013  -9.356  15.585  1.00 98.44           C  
ATOM   3967  ND2 ASN C 297     -12.861 -10.067  16.320  1.00 98.44           N  
ATOM   3968  OD1 ASN C 297     -12.355  -8.774  14.552  1.00 98.44           O  
ATOM   3969  N   CYS C 298      -7.375  -8.586  14.968  1.00 98.23           N  
ATOM   3970  CA  CYS C 298      -5.936  -8.509  15.192  1.00 98.23           C  
ATOM   3971  C   CYS C 298      -5.628  -8.025  16.604  1.00 98.23           C  
ATOM   3972  CB  CYS C 298      -5.284  -7.578  14.171  1.00 98.23           C  
ATOM   3973  O   CYS C 298      -4.496  -8.148  17.074  1.00 98.23           O  
ATOM   3974  SG  CYS C 298      -5.286  -8.228  12.486  1.00 98.23           S  
ATOM   3975  N   VAL C 299      -6.618  -7.459  17.243  1.00 97.11           N  
ATOM   3976  CA  VAL C 299      -6.417  -7.055  18.631  1.00 97.11           C  
ATOM   3977  C   VAL C 299      -5.997  -8.263  19.465  1.00 97.11           C  
ATOM   3978  CB  VAL C 299      -7.690  -6.413  19.226  1.00 97.11           C  
ATOM   3979  O   VAL C 299      -5.359  -8.112  20.510  1.00 97.11           O  
ATOM   3980  CG1 VAL C 299      -8.790  -7.459  19.402  1.00 97.11           C  
ATOM   3981  CG2 VAL C 299      -7.374  -5.737  20.559  1.00 97.11           C  
ATOM   3982  N   ASN C 300      -6.326  -9.469  18.991  1.00 97.32           N  
ATOM   3983  CA  ASN C 300      -6.028 -10.708  19.701  1.00 97.32           C  
ATOM   3984  C   ASN C 300      -4.679 -11.285  19.279  1.00 97.32           C  
ATOM   3985  CB  ASN C 300      -7.138 -11.737  19.476  1.00 97.32           C  
ATOM   3986  O   ASN C 300      -4.263 -12.332  19.778  1.00 97.32           O  
ATOM   3987  CG  ASN C 300      -8.475 -11.282  20.028  1.00 97.32           C  
ATOM   3988  ND2 ASN C 300      -9.555 -11.672  19.361  1.00 97.32           N  
ATOM   3989  OD1 ASN C 300      -8.537 -10.586  21.045  1.00 97.32           O  
ATOM   3990  N   CYS C 301      -4.038 -10.658  18.358  1.00 97.59           N  
ATOM   3991  CA  CYS C 301      -2.745 -11.127  17.873  1.00 97.59           C  
ATOM   3992  C   CYS C 301      -1.672 -10.974  18.944  1.00 97.59           C  
ATOM   3993  CB  CYS C 301      -2.334 -10.363  16.614  1.00 97.59           C  
ATOM   3994  O   CYS C 301      -1.722 -10.043  19.750  1.00 97.59           O  
ATOM   3995  SG  CYS C 301      -3.329 -10.765  15.161  1.00 97.59           S  
ATOM   3996  N   LEU C 302      -0.631 -11.833  18.923  1.00 94.17           N  
ATOM   3997  CA  LEU C 302       0.365 -11.946  19.983  1.00 94.17           C  
ATOM   3998  C   LEU C 302       1.529 -10.992  19.738  1.00 94.17           C  
ATOM   3999  CB  LEU C 302       0.881 -13.384  20.082  1.00 94.17           C  
ATOM   4000  O   LEU C 302       2.194 -10.561  20.683  1.00 94.17           O  
ATOM   4001  CG  LEU C 302      -0.132 -14.439  20.529  1.00 94.17           C  
ATOM   4002  CD1 LEU C 302       0.351 -15.834  20.147  1.00 94.17           C  
ATOM   4003  CD2 LEU C 302      -0.376 -14.344  22.032  1.00 94.17           C  
ATOM   4004  N   ASP C 303       1.873 -10.791  18.514  1.00 94.06           N  
ATOM   4005  CA  ASP C 303       2.998  -9.927  18.169  1.00 94.06           C  
ATOM   4006  C   ASP C 303       2.813  -9.310  16.785  1.00 94.06           C  
ATOM   4007  CB  ASP C 303       4.312 -10.710  18.225  1.00 94.06           C  
ATOM   4008  O   ASP C 303       1.773  -9.497  16.150  1.00 94.06           O  
ATOM   4009  CG  ASP C 303       4.318 -11.924  17.312  1.00 94.06           C  
ATOM   4010  OD1 ASP C 303       3.663 -11.890  16.248  1.00 94.06           O  
ATOM   4011  OD2 ASP C 303       4.981 -12.924  17.662  1.00 94.06           O  
ATOM   4012  N   ASP C 304       3.826  -8.512  16.407  1.00 94.93           N  
ATOM   4013  CA  ASP C 304       3.754  -7.761  15.157  1.00 94.93           C  
ATOM   4014  C   ASP C 304       3.666  -8.701  13.957  1.00 94.93           C  
ATOM   4015  CB  ASP C 304       4.966  -6.838  15.016  1.00 94.93           C  
ATOM   4016  O   ASP C 304       2.926  -8.436  13.007  1.00 94.93           O  
ATOM   4017  CG  ASP C 304       5.040  -5.785  16.108  1.00 94.93           C  
ATOM   4018  OD1 ASP C 304       4.001  -5.478  16.730  1.00 94.93           O  
ATOM   4019  OD2 ASP C 304       6.148  -5.256  16.346  1.00 94.93           O  
ATOM   4020  N   ARG C 305       4.410  -9.798  13.974  1.00 94.95           N  
ATOM   4021  CA  ARG C 305       4.395 -10.760  12.877  1.00 94.95           C  
ATOM   4022  C   ARG C 305       3.011 -11.378  12.709  1.00 94.95           C  
ATOM   4023  CB  ARG C 305       5.435 -11.858  13.111  1.00 94.95           C  
ATOM   4024  O   ARG C 305       2.538 -11.558  11.585  1.00 94.95           O  
ATOM   4025  CG  ARG C 305       6.872 -11.388  12.959  1.00 94.95           C  
ATOM   4026  CD  ARG C 305       7.865 -12.487  13.310  1.00 94.95           C  
ATOM   4027  NE  ARG C 305       7.788 -13.603  12.372  1.00 94.95           N  
ATOM   4028  NH1 ARG C 305       9.733 -13.064  11.249  1.00 94.95           N  
ATOM   4029  NH2 ARG C 305       8.508 -14.896  10.616  1.00 94.95           N  
ATOM   4030  CZ  ARG C 305       8.676 -13.852  11.414  1.00 94.95           C  
ATOM   4031  N   CYS C 306       2.414 -11.720  13.835  1.00 96.86           N  
ATOM   4032  CA  CYS C 306       1.072 -12.291  13.811  1.00 96.86           C  
ATOM   4033  C   CYS C 306       0.064 -11.292  13.255  1.00 96.86           C  
ATOM   4034  CB  CYS C 306       0.650 -12.727  15.214  1.00 96.86           C  
ATOM   4035  O   CYS C 306      -0.837 -11.667  12.503  1.00 96.86           O  
ATOM   4036  SG  CYS C 306      -0.890 -13.671  15.251  1.00 96.86           S  
ATOM   4037  N   ILE C 307       0.177 -10.008  13.610  1.00 98.22           N  
ATOM   4038  CA  ILE C 307      -0.702  -8.963  13.097  1.00 98.22           C  
ATOM   4039  C   ILE C 307      -0.609  -8.911  11.574  1.00 98.22           C  
ATOM   4040  CB  ILE C 307      -0.355  -7.585  13.703  1.00 98.22           C  
ATOM   4041  O   ILE C 307      -1.630  -8.886  10.883  1.00 98.22           O  
ATOM   4042  CG1 ILE C 307      -0.712  -7.551  15.193  1.00 98.22           C  
ATOM   4043  CG2 ILE C 307      -1.071  -6.465  12.942  1.00 98.22           C  
ATOM   4044  CD1 ILE C 307      -0.227  -6.303  15.918  1.00 98.22           C  
ATOM   4045  N   LEU C 308       0.640  -8.922  11.028  1.00 97.30           N  
ATOM   4046  CA  LEU C 308       0.836  -8.901   9.583  1.00 97.30           C  
ATOM   4047  C   LEU C 308       0.207 -10.127   8.930  1.00 97.30           C  
ATOM   4048  CB  LEU C 308       2.328  -8.838   9.245  1.00 97.30           C  
ATOM   4049  O   LEU C 308      -0.469 -10.013   7.906  1.00 97.30           O  
ATOM   4050  CG  LEU C 308       3.019  -7.493   9.474  1.00 97.30           C  
ATOM   4051  CD1 LEU C 308       4.528  -7.635   9.300  1.00 97.30           C  
ATOM   4052  CD2 LEU C 308       2.463  -6.437   8.524  1.00 97.30           C  
ATOM   4053  N   HIS C 309       0.418 -11.227   9.597  1.00 97.49           N  
ATOM   4054  CA  HIS C 309      -0.130 -12.489   9.114  1.00 97.49           C  
ATOM   4055  C   HIS C 309      -1.653 -12.439   9.047  1.00 97.49           C  
ATOM   4056  CB  HIS C 309       0.318 -13.645  10.009  1.00 97.49           C  
ATOM   4057  O   HIS C 309      -2.242 -12.704   7.997  1.00 97.49           O  
ATOM   4058  CG  HIS C 309      -0.486 -14.893   9.825  1.00 97.49           C  
ATOM   4059  CD2 HIS C 309      -0.374 -15.898   8.924  1.00 97.49           C  
ATOM   4060  ND1 HIS C 309      -1.557 -15.213  10.630  1.00 97.49           N  
ATOM   4061  CE1 HIS C 309      -2.071 -16.365  10.232  1.00 97.49           C  
ATOM   4062  NE2 HIS C 309      -1.372 -16.801   9.198  1.00 97.49           N  
ATOM   4063  N   CYS C 310      -2.290 -12.124  10.102  1.00 98.54           N  
ATOM   4064  CA  CYS C 310      -3.745 -12.138  10.197  1.00 98.54           C  
ATOM   4065  C   CYS C 310      -4.358 -11.035   9.341  1.00 98.54           C  
ATOM   4066  CB  CYS C 310      -4.190 -11.974  11.650  1.00 98.54           C  
ATOM   4067  O   CYS C 310      -5.371 -11.252   8.674  1.00 98.54           O  
ATOM   4068  SG  CYS C 310      -3.778 -13.385  12.700  1.00 98.54           S  
ATOM   4069  N   ALA C 311      -3.768  -9.828   9.343  1.00 97.88           N  
ATOM   4070  CA  ALA C 311      -4.236  -8.723   8.510  1.00 97.88           C  
ATOM   4071  C   ALA C 311      -4.220  -9.105   7.033  1.00 97.88           C  
ATOM   4072  CB  ALA C 311      -3.380  -7.480   8.744  1.00 97.88           C  
ATOM   4073  O   ALA C 311      -5.098  -8.697   6.270  1.00 97.88           O  
ATOM   4074  N   ASN C 312      -3.190  -9.836   6.612  1.00 97.80           N  
ATOM   4075  CA  ASN C 312      -3.061 -10.293   5.232  1.00 97.80           C  
ATOM   4076  C   ASN C 312      -4.279 -11.101   4.794  1.00 97.80           C  
ATOM   4077  CB  ASN C 312      -1.785 -11.119   5.057  1.00 97.80           C  
ATOM   4078  O   ASN C 312      -4.807 -10.892   3.700  1.00 97.80           O  
ATOM   4079  CG  ASN C 312      -1.342 -11.209   3.610  1.00 97.80           C  
ATOM   4080  ND2 ASN C 312      -0.830 -12.370   3.218  1.00 97.80           N  
ATOM   4081  OD1 ASN C 312      -1.459 -10.244   2.851  1.00 97.80           O  
ATOM   4082  N   PHE C 313      -4.769 -12.003   5.643  1.00 98.39           N  
ATOM   4083  CA  PHE C 313      -5.954 -12.801   5.351  1.00 98.39           C  
ATOM   4084  C   PHE C 313      -7.212 -11.944   5.411  1.00 98.39           C  
ATOM   4085  CB  PHE C 313      -6.070 -13.973   6.330  1.00 98.39           C  
ATOM   4086  O   PHE C 313      -8.116 -12.100   4.587  1.00 98.39           O  
ATOM   4087  CG  PHE C 313      -5.116 -15.101   6.043  1.00 98.39           C  
ATOM   4088  CD1 PHE C 313      -5.397 -16.033   5.052  1.00 98.39           C  
ATOM   4089  CD2 PHE C 313      -3.936 -15.229   6.765  1.00 98.39           C  
ATOM   4090  CE1 PHE C 313      -4.516 -17.078   4.784  1.00 98.39           C  
ATOM   4091  CE2 PHE C 313      -3.050 -16.270   6.503  1.00 98.39           C  
ATOM   4092  CZ  PHE C 313      -3.343 -17.194   5.513  1.00 98.39           C  
ATOM   4093  N   ASN C 314      -7.235 -11.047   6.329  1.00 97.65           N  
ATOM   4094  CA  ASN C 314      -8.385 -10.156   6.441  1.00 97.65           C  
ATOM   4095  C   ASN C 314      -8.595  -9.348   5.164  1.00 97.65           C  
ATOM   4096  CB  ASN C 314      -8.223  -9.220   7.641  1.00 97.65           C  
ATOM   4097  O   ASN C 314      -9.732  -9.102   4.760  1.00 97.65           O  
ATOM   4098  CG  ASN C 314      -8.507  -9.908   8.961  1.00 97.65           C  
ATOM   4099  ND2 ASN C 314      -8.113  -9.273  10.058  1.00 97.65           N  
ATOM   4100  OD1 ASN C 314      -9.075 -11.003   8.995  1.00 97.65           O  
ATOM   4101  N   VAL C 315      -7.525  -8.938   4.566  1.00 94.47           N  
ATOM   4102  CA  VAL C 315      -7.608  -8.179   3.323  1.00 94.47           C  
ATOM   4103  C   VAL C 315      -8.351  -8.996   2.268  1.00 94.47           C  
ATOM   4104  CB  VAL C 315      -6.207  -7.787   2.802  1.00 94.47           C  
ATOM   4105  O   VAL C 315      -9.244  -8.481   1.591  1.00 94.47           O  
ATOM   4106  CG1 VAL C 315      -6.281  -7.323   1.349  1.00 94.47           C  
ATOM   4107  CG2 VAL C 315      -5.597  -6.698   3.683  1.00 94.47           C  
ATOM   4108  N   LEU C 316      -7.986 -10.254   2.141  1.00 96.67           N  
ATOM   4109  CA  LEU C 316      -8.641 -11.140   1.185  1.00 96.67           C  
ATOM   4110  C   LEU C 316     -10.122 -11.296   1.515  1.00 96.67           C  
ATOM   4111  CB  LEU C 316      -7.962 -12.512   1.173  1.00 96.67           C  
ATOM   4112  O   LEU C 316     -10.979 -11.092   0.652  1.00 96.67           O  
ATOM   4113  CG  LEU C 316      -8.608 -13.580   0.290  1.00 96.67           C  
ATOM   4114  CD1 LEU C 316      -8.555 -13.160  -1.175  1.00 96.67           C  
ATOM   4115  CD2 LEU C 316      -7.922 -14.927   0.491  1.00 96.67           C  
ATOM   4116  N   PHE C 317     -10.465 -11.553   2.753  1.00 97.68           N  
ATOM   4117  CA  PHE C 317     -11.828 -11.857   3.170  1.00 97.68           C  
ATOM   4118  C   PHE C 317     -12.708 -10.615   3.091  1.00 97.68           C  
ATOM   4119  CB  PHE C 317     -11.844 -12.422   4.593  1.00 97.68           C  
ATOM   4120  O   PHE C 317     -13.917 -10.717   2.874  1.00 97.68           O  
ATOM   4121  CG  PHE C 317     -11.092 -13.717   4.741  1.00 97.68           C  
ATOM   4122  CD1 PHE C 317     -11.046 -14.633   3.696  1.00 97.68           C  
ATOM   4123  CD2 PHE C 317     -10.431 -14.020   5.924  1.00 97.68           C  
ATOM   4124  CE1 PHE C 317     -10.351 -15.833   3.830  1.00 97.68           C  
ATOM   4125  CE2 PHE C 317      -9.735 -15.217   6.065  1.00 97.68           C  
ATOM   4126  CZ  PHE C 317      -9.697 -16.122   5.017  1.00 97.68           C  
ATOM   4127  N   SER C 318     -12.109  -9.473   3.245  1.00 92.77           N  
ATOM   4128  CA  SER C 318     -12.858  -8.222   3.194  1.00 92.77           C  
ATOM   4129  C   SER C 318     -13.487  -8.010   1.821  1.00 92.77           C  
ATOM   4130  CB  SER C 318     -11.951  -7.040   3.536  1.00 92.77           C  
ATOM   4131  O   SER C 318     -14.426  -7.225   1.677  1.00 92.77           O  
ATOM   4132  OG  SER C 318     -11.023  -6.798   2.492  1.00 92.77           O  
ATOM   4133  N   THR C 319     -12.994  -8.703   0.794  1.00 92.57           N  
ATOM   4134  CA  THR C 319     -13.519  -8.561  -0.559  1.00 92.57           C  
ATOM   4135  C   THR C 319     -14.902  -9.197  -0.672  1.00 92.57           C  
ATOM   4136  CB  THR C 319     -12.574  -9.197  -1.595  1.00 92.57           C  
ATOM   4137  O   THR C 319     -15.625  -8.955  -1.640  1.00 92.57           O  
ATOM   4138  CG2 THR C 319     -11.169  -8.613  -1.488  1.00 92.57           C  
ATOM   4139  OG1 THR C 319     -12.510 -10.611  -1.371  1.00 92.57           O  
ATOM   4140  N   VAL C 320     -15.257 -10.047   0.286  1.00 95.20           N  
ATOM   4141  CA  VAL C 320     -16.510 -10.794   0.257  1.00 95.20           C  
ATOM   4142  C   VAL C 320     -17.609  -9.986   0.943  1.00 95.20           C  
ATOM   4143  CB  VAL C 320     -16.363 -12.176   0.934  1.00 95.20           C  
ATOM   4144  O   VAL C 320     -18.786 -10.108   0.596  1.00 95.20           O  
ATOM   4145  CG1 VAL C 320     -17.709 -12.897   0.986  1.00 95.20           C  
ATOM   4146  CG2 VAL C 320     -15.327 -13.023   0.198  1.00 95.20           C  
ATOM   4147  N   PHE C 321     -17.332  -9.108   1.849  1.00 92.11           N  
ATOM   4148  CA  PHE C 321     -18.302  -8.412   2.685  1.00 92.11           C  
ATOM   4149  C   PHE C 321     -18.656  -7.055   2.089  1.00 92.11           C  
ATOM   4150  CB  PHE C 321     -17.759  -8.236   4.107  1.00 92.11           C  
ATOM   4151  O   PHE C 321     -17.883  -6.492   1.312  1.00 92.11           O  
ATOM   4152  CG  PHE C 321     -17.272  -9.514   4.734  1.00 92.11           C  
ATOM   4153  CD1 PHE C 321     -18.068 -10.654   4.730  1.00 92.11           C  
ATOM   4154  CD2 PHE C 321     -16.018  -9.577   5.326  1.00 92.11           C  
ATOM   4155  CE1 PHE C 321     -17.619 -11.838   5.310  1.00 92.11           C  
ATOM   4156  CE2 PHE C 321     -15.563 -10.757   5.907  1.00 92.11           C  
ATOM   4157  CZ  PHE C 321     -16.365 -11.886   5.898  1.00 92.11           C  
ATOM   4158  N   PRO C 322     -19.829  -6.566   2.469  1.00 86.98           N  
ATOM   4159  CA  PRO C 322     -20.248  -5.267   1.938  1.00 86.98           C  
ATOM   4160  C   PRO C 322     -19.381  -4.115   2.443  1.00 86.98           C  
ATOM   4161  CB  PRO C 322     -21.687  -5.128   2.441  1.00 86.98           C  
ATOM   4162  O   PRO C 322     -19.089  -4.037   3.639  1.00 86.98           O  
ATOM   4163  CG  PRO C 322     -21.957  -6.398   3.182  1.00 86.98           C  
ATOM   4164  CD  PRO C 322     -20.691  -7.206   3.220  1.00 86.98           C  
ATOM   4165  N   PRO C 323     -19.124  -3.209   1.571  1.00 81.85           N  
ATOM   4166  CA  PRO C 323     -18.279  -2.072   1.941  1.00 81.85           C  
ATOM   4167  C   PRO C 323     -18.909  -1.193   3.019  1.00 81.85           C  
ATOM   4168  CB  PRO C 323     -18.131  -1.301   0.627  1.00 81.85           C  
ATOM   4169  O   PRO C 323     -18.195  -0.547   3.790  1.00 81.85           O  
ATOM   4170  CG  PRO C 323     -18.502  -2.284  -0.437  1.00 81.85           C  
ATOM   4171  CD  PRO C 323     -19.303  -3.387   0.193  1.00 81.85           C  
ATOM   4172  N   THR C 324     -20.218  -1.200   3.161  1.00 83.00           N  
ATOM   4173  CA  THR C 324     -20.938  -0.364   4.115  1.00 83.00           C  
ATOM   4174  C   THR C 324     -20.674  -0.826   5.545  1.00 83.00           C  
ATOM   4175  CB  THR C 324     -22.453  -0.380   3.839  1.00 83.00           C  
ATOM   4176  O   THR C 324     -20.945  -0.093   6.499  1.00 83.00           O  
ATOM   4177  CG2 THR C 324     -22.781   0.330   2.529  1.00 83.00           C  
ATOM   4178  OG1 THR C 324     -22.904  -1.738   3.759  1.00 83.00           O  
ATOM   4179  N   SER C 325     -20.119  -1.990   5.641  1.00 87.68           N  
ATOM   4180  CA  SER C 325     -19.908  -2.552   6.971  1.00 87.68           C  
ATOM   4181  C   SER C 325     -18.598  -2.060   7.578  1.00 87.68           C  
ATOM   4182  CB  SER C 325     -19.911  -4.080   6.915  1.00 87.68           C  
ATOM   4183  O   SER C 325     -18.354  -2.243   8.772  1.00 87.68           O  
ATOM   4184  OG  SER C 325     -20.279  -4.535   5.624  1.00 87.68           O  
ATOM   4185  N   PHE C 326     -17.782  -1.407   6.748  1.00 89.65           N  
ATOM   4186  CA  PHE C 326     -16.468  -0.979   7.214  1.00 89.65           C  
ATOM   4187  C   PHE C 326     -16.481   0.498   7.589  1.00 89.65           C  
ATOM   4188  CB  PHE C 326     -15.406  -1.239   6.142  1.00 89.65           C  
ATOM   4189  O   PHE C 326     -17.265   1.276   7.041  1.00 89.65           O  
ATOM   4190  CG  PHE C 326     -15.250  -2.692   5.781  1.00 89.65           C  
ATOM   4191  CD1 PHE C 326     -14.596  -3.569   6.638  1.00 89.65           C  
ATOM   4192  CD2 PHE C 326     -15.758  -3.180   4.584  1.00 89.65           C  
ATOM   4193  CE1 PHE C 326     -14.451  -4.914   6.306  1.00 89.65           C  
ATOM   4194  CE2 PHE C 326     -15.616  -4.523   4.246  1.00 89.65           C  
ATOM   4195  CZ  PHE C 326     -14.961  -5.388   5.108  1.00 89.65           C  
ATOM   4196  N   GLY C 327     -15.624   0.884   8.585  1.00 90.87           N  
ATOM   4197  CA  GLY C 327     -15.527   2.260   9.047  1.00 90.87           C  
ATOM   4198  C   GLY C 327     -15.819   2.415  10.527  1.00 90.87           C  
ATOM   4199  O   GLY C 327     -15.813   1.433  11.272  1.00 90.87           O  
ATOM   4200  N   PRO C 328     -16.019   3.661  10.948  1.00 93.47           N  
ATOM   4201  CA  PRO C 328     -16.288   3.897  12.368  1.00 93.47           C  
ATOM   4202  C   PRO C 328     -17.564   3.211  12.849  1.00 93.47           C  
ATOM   4203  CB  PRO C 328     -16.421   5.420  12.454  1.00 93.47           C  
ATOM   4204  O   PRO C 328     -18.560   3.172  12.122  1.00 93.47           O  
ATOM   4205  CG  PRO C 328     -15.791   5.929  11.198  1.00 93.47           C  
ATOM   4206  CD  PRO C 328     -15.917   4.873  10.138  1.00 93.47           C  
ATOM   4207  N   LEU C 329     -17.482   2.618  13.985  1.00 92.97           N  
ATOM   4208  CA  LEU C 329     -18.643   2.095  14.696  1.00 92.97           C  
ATOM   4209  C   LEU C 329     -19.185   3.123  15.683  1.00 92.97           C  
ATOM   4210  CB  LEU C 329     -18.282   0.803  15.434  1.00 92.97           C  
ATOM   4211  O   LEU C 329     -18.427   3.693  16.472  1.00 92.97           O  
ATOM   4212  CG  LEU C 329     -17.770  -0.351  14.570  1.00 92.97           C  
ATOM   4213  CD1 LEU C 329     -17.304  -1.506  15.451  1.00 92.97           C  
ATOM   4214  CD2 LEU C 329     -18.852  -0.814  13.601  1.00 92.97           C  
ATOM   4215  N   VAL C 330     -20.459   3.343  15.596  1.00 89.94           N  
ATOM   4216  CA  VAL C 330     -20.979   4.474  16.358  1.00 89.94           C  
ATOM   4217  C   VAL C 330     -22.079   3.998  17.304  1.00 89.94           C  
ATOM   4218  CB  VAL C 330     -21.519   5.584  15.428  1.00 89.94           C  
ATOM   4219  O   VAL C 330     -22.713   2.969  17.062  1.00 89.94           O  
ATOM   4220  CG1 VAL C 330     -20.394   6.168  14.575  1.00 89.94           C  
ATOM   4221  CG2 VAL C 330     -22.638   5.039  14.542  1.00 89.94           C  
ATOM   4222  N   ARG C 331     -22.211   4.755  18.325  1.00 87.03           N  
ATOM   4223  CA  ARG C 331     -23.267   4.563  19.314  1.00 87.03           C  
ATOM   4224  C   ARG C 331     -23.837   5.900  19.772  1.00 87.03           C  
ATOM   4225  CB  ARG C 331     -22.740   3.778  20.517  1.00 87.03           C  
ATOM   4226  O   ARG C 331     -23.192   6.940  19.623  1.00 87.03           O  
ATOM   4227  CG  ARG C 331     -22.778   2.269  20.333  1.00 87.03           C  
ATOM   4228  CD  ARG C 331     -22.413   1.534  21.615  1.00 87.03           C  
ATOM   4229  NE  ARG C 331     -22.673   0.102  21.509  1.00 87.03           N  
ATOM   4230  NH1 ARG C 331     -22.260  -0.349  23.737  1.00 87.03           N  
ATOM   4231  NH2 ARG C 331     -22.852  -2.043  22.311  1.00 87.03           N  
ATOM   4232  CZ  ARG C 331     -22.595  -0.760  22.519  1.00 87.03           C  
ATOM   4233  N   LYS C 332     -25.002   5.737  20.326  1.00 83.72           N  
ATOM   4234  CA  LYS C 332     -25.648   6.920  20.887  1.00 83.72           C  
ATOM   4235  C   LYS C 332     -25.195   7.164  22.324  1.00 83.72           C  
ATOM   4236  CB  LYS C 332     -27.169   6.776  20.835  1.00 83.72           C  
ATOM   4237  O   LYS C 332     -25.130   6.231  23.127  1.00 83.72           O  
ATOM   4238  CG  LYS C 332     -27.923   8.070  21.107  1.00 83.72           C  
ATOM   4239  CD  LYS C 332     -29.427   7.884  20.953  1.00 83.72           C  
ATOM   4240  CE  LYS C 332     -30.181   9.183  21.205  1.00 83.72           C  
ATOM   4241  NZ  LYS C 332     -31.654   9.010  21.032  1.00 83.72           N  
ATOM   4242  N   ILE C 333     -24.825   8.404  22.650  1.00 81.26           N  
ATOM   4243  CA  ILE C 333     -24.448   8.802  24.002  1.00 81.26           C  
ATOM   4244  C   ILE C 333     -25.249  10.032  24.421  1.00 81.26           C  
ATOM   4245  CB  ILE C 333     -22.933   9.088  24.105  1.00 81.26           C  
ATOM   4246  O   ILE C 333     -25.914  10.659  23.592  1.00 81.26           O  
ATOM   4247  CG1 ILE C 333     -22.557  10.292  23.234  1.00 81.26           C  
ATOM   4248  CG2 ILE C 333     -22.122   7.851  23.710  1.00 81.26           C  
ATOM   4249  CD1 ILE C 333     -21.169  10.851  23.516  1.00 81.26           C  
ATOM   4250  N   PHE C 334     -25.147  10.339  25.707  1.00 82.33           N  
ATOM   4251  CA  PHE C 334     -25.906  11.466  26.235  1.00 82.33           C  
ATOM   4252  C   PHE C 334     -24.985  12.457  26.937  1.00 82.33           C  
ATOM   4253  CB  PHE C 334     -26.989  10.980  27.203  1.00 82.33           C  
ATOM   4254  O   PHE C 334     -24.181  12.071  27.787  1.00 82.33           O  
ATOM   4255  CG  PHE C 334     -28.031  10.106  26.558  1.00 82.33           C  
ATOM   4256  CD1 PHE C 334     -29.200  10.655  26.047  1.00 82.33           C  
ATOM   4257  CD2 PHE C 334     -27.840   8.733  26.464  1.00 82.33           C  
ATOM   4258  CE1 PHE C 334     -30.166   9.848  25.450  1.00 82.33           C  
ATOM   4259  CE2 PHE C 334     -28.801   7.921  25.869  1.00 82.33           C  
ATOM   4260  CZ  PHE C 334     -29.963   8.480  25.363  1.00 82.33           C  
ATOM   4261  N   VAL C 335     -25.071  13.620  26.487  1.00 78.67           N  
ATOM   4262  CA  VAL C 335     -24.363  14.718  27.137  1.00 78.67           C  
ATOM   4263  C   VAL C 335     -25.369  15.721  27.699  1.00 78.67           C  
ATOM   4264  CB  VAL C 335     -23.394  15.425  26.163  1.00 78.67           C  
ATOM   4265  O   VAL C 335     -26.058  16.409  26.942  1.00 78.67           O  
ATOM   4266  CG1 VAL C 335     -22.645  16.553  26.870  1.00 78.67           C  
ATOM   4267  CG2 VAL C 335     -22.412  14.419  25.566  1.00 78.67           C  
ATOM   4268  N   ASP C 336     -25.486  15.863  29.000  1.00 78.45           N  
ATOM   4269  CA  ASP C 336     -26.462  16.710  29.678  1.00 78.45           C  
ATOM   4270  C   ASP C 336     -27.881  16.398  29.209  1.00 78.45           C  
ATOM   4271  CB  ASP C 336     -26.143  18.188  29.444  1.00 78.45           C  
ATOM   4272  O   ASP C 336     -28.657  17.309  28.911  1.00 78.45           O  
ATOM   4273  CG  ASP C 336     -24.970  18.681  30.274  1.00 78.45           C  
ATOM   4274  OD1 ASP C 336     -24.699  18.104  31.349  1.00 78.45           O  
ATOM   4275  OD2 ASP C 336     -24.314  19.656  29.850  1.00 78.45           O  
ATOM   4276  N   GLY C 337     -28.113  15.129  28.867  1.00 75.23           N  
ATOM   4277  CA  GLY C 337     -29.443  14.673  28.496  1.00 75.23           C  
ATOM   4278  C   GLY C 337     -29.707  14.754  27.004  1.00 75.23           C  
ATOM   4279  O   GLY C 337     -30.724  14.252  26.520  1.00 75.23           O  
ATOM   4280  N   VAL C 338     -28.798  15.398  26.298  1.00 74.87           N  
ATOM   4281  CA  VAL C 338     -28.965  15.538  24.855  1.00 74.87           C  
ATOM   4282  C   VAL C 338     -28.252  14.394  24.139  1.00 74.87           C  
ATOM   4283  CB  VAL C 338     -28.431  16.898  24.351  1.00 74.87           C  
ATOM   4284  O   VAL C 338     -27.070  14.140  24.384  1.00 74.87           O  
ATOM   4285  CG1 VAL C 338     -28.668  17.048  22.850  1.00 74.87           C  
ATOM   4286  CG2 VAL C 338     -29.087  18.045  25.117  1.00 74.87           C  
ATOM   4287  N   PRO C 339     -28.927  13.680  23.296  1.00 76.43           N  
ATOM   4288  CA  PRO C 339     -28.329  12.531  22.613  1.00 76.43           C  
ATOM   4289  C   PRO C 339     -27.334  12.940  21.530  1.00 76.43           C  
ATOM   4290  CB  PRO C 339     -29.537  11.816  22.002  1.00 76.43           C  
ATOM   4291  O   PRO C 339     -27.581  13.894  20.787  1.00 76.43           O  
ATOM   4292  CG  PRO C 339     -30.587  12.873  21.885  1.00 76.43           C  
ATOM   4293  CD  PRO C 339     -30.328  13.920  22.929  1.00 76.43           C  
ATOM   4294  N   PHE C 340     -26.185  12.213  21.468  1.00 76.43           N  
ATOM   4295  CA  PHE C 340     -25.140  12.369  20.462  1.00 76.43           C  
ATOM   4296  C   PHE C 340     -24.731  11.016  19.892  1.00 76.43           C  
ATOM   4297  CB  PHE C 340     -23.920  13.079  21.058  1.00 76.43           C  
ATOM   4298  O   PHE C 340     -24.889   9.986  20.550  1.00 76.43           O  
ATOM   4299  CG  PHE C 340     -24.182  14.508  21.452  1.00 76.43           C  
ATOM   4300  CD1 PHE C 340     -23.934  15.545  20.561  1.00 76.43           C  
ATOM   4301  CD2 PHE C 340     -24.675  14.813  22.713  1.00 76.43           C  
ATOM   4302  CE1 PHE C 340     -24.175  16.868  20.923  1.00 76.43           C  
ATOM   4303  CE2 PHE C 340     -24.918  16.133  23.082  1.00 76.43           C  
ATOM   4304  CZ  PHE C 340     -24.666  17.159  22.186  1.00 76.43           C  
ATOM   4305  N   VAL C 341     -24.352  11.050  18.662  1.00 83.06           N  
ATOM   4306  CA  VAL C 341     -23.760   9.844  18.092  1.00 83.06           C  
ATOM   4307  C   VAL C 341     -22.242   9.994  18.027  1.00 83.06           C  
ATOM   4308  CB  VAL C 341     -24.326   9.544  16.687  1.00 83.06           C  
ATOM   4309  O   VAL C 341     -21.731  10.982  17.492  1.00 83.06           O  
ATOM   4310  CG1 VAL C 341     -23.667   8.300  16.093  1.00 83.06           C  
ATOM   4311  CG2 VAL C 341     -25.843   9.370  16.749  1.00 83.06           C  
ATOM   4312  N   VAL C 342     -21.513   9.083  18.612  1.00 85.90           N  
ATOM   4313  CA  VAL C 342     -20.056   9.166  18.632  1.00 85.90           C  
ATOM   4314  C   VAL C 342     -19.456   7.816  18.246  1.00 85.90           C  
ATOM   4315  CB  VAL C 342     -19.532   9.605  20.018  1.00 85.90           C  
ATOM   4316  O   VAL C 342     -20.087   6.773  18.433  1.00 85.90           O  
ATOM   4317  CG1 VAL C 342     -19.920  11.054  20.307  1.00 85.90           C  
ATOM   4318  CG2 VAL C 342     -20.066   8.678  21.108  1.00 85.90           C  
ATOM   4319  N   SER C 343     -18.271   7.853  17.767  1.00 92.06           N  
ATOM   4320  CA  SER C 343     -17.563   6.624  17.423  1.00 92.06           C  
ATOM   4321  C   SER C 343     -17.120   5.873  18.673  1.00 92.06           C  
ATOM   4322  CB  SER C 343     -16.349   6.933  16.546  1.00 92.06           C  
ATOM   4323  O   SER C 343     -16.597   6.475  19.614  1.00 92.06           O  
ATOM   4324  OG  SER C 343     -16.748   7.541  15.330  1.00 92.06           O  
ATOM   4325  N   THR C 344     -17.348   4.593  18.763  1.00 92.50           N  
ATOM   4326  CA  THR C 344     -16.975   3.762  19.903  1.00 92.50           C  
ATOM   4327  C   THR C 344     -16.062   2.621  19.464  1.00 92.50           C  
ATOM   4328  CB  THR C 344     -18.218   3.187  20.605  1.00 92.50           C  
ATOM   4329  O   THR C 344     -15.791   1.702  20.240  1.00 92.50           O  
ATOM   4330  CG2 THR C 344     -19.165   4.299  21.045  1.00 92.50           C  
ATOM   4331  OG1 THR C 344     -18.910   2.315  19.703  1.00 92.50           O  
ATOM   4332  N   GLY C 345     -15.612   2.679  18.331  1.00 93.60           N  
ATOM   4333  CA  GLY C 345     -14.721   1.694  17.739  1.00 93.60           C  
ATOM   4334  C   GLY C 345     -14.584   1.841  16.235  1.00 93.60           C  
ATOM   4335  O   GLY C 345     -14.932   2.881  15.673  1.00 93.60           O  
ATOM   4336  N   TYR C 346     -14.006   0.815  15.628  1.00 95.28           N  
ATOM   4337  CA  TYR C 346     -13.756   0.856  14.191  1.00 95.28           C  
ATOM   4338  C   TYR C 346     -13.739  -0.548  13.600  1.00 95.28           C  
ATOM   4339  CB  TYR C 346     -12.429   1.562  13.897  1.00 95.28           C  
ATOM   4340  O   TYR C 346     -13.229  -1.484  14.222  1.00 95.28           O  
ATOM   4341  CG  TYR C 346     -12.336   2.122  12.498  1.00 95.28           C  
ATOM   4342  CD1 TYR C 346     -11.995   1.306  11.422  1.00 95.28           C  
ATOM   4343  CD2 TYR C 346     -12.589   3.467  12.250  1.00 95.28           C  
ATOM   4344  CE1 TYR C 346     -11.907   1.818  10.131  1.00 95.28           C  
ATOM   4345  CE2 TYR C 346     -12.504   3.989  10.964  1.00 95.28           C  
ATOM   4346  OH  TYR C 346     -12.077   3.670   8.637  1.00 95.28           O  
ATOM   4347  CZ  TYR C 346     -12.163   3.158   9.912  1.00 95.28           C  
ATOM   4348  N   HIS C 347     -14.381  -0.744  12.503  1.00 94.66           N  
ATOM   4349  CA  HIS C 347     -14.257  -1.978  11.734  1.00 94.66           C  
ATOM   4350  C   HIS C 347     -13.319  -1.794  10.546  1.00 94.66           C  
ATOM   4351  CB  HIS C 347     -15.630  -2.449  11.252  1.00 94.66           C  
ATOM   4352  O   HIS C 347     -13.698  -1.193   9.538  1.00 94.66           O  
ATOM   4353  CG  HIS C 347     -15.599  -3.772  10.555  1.00 94.66           C  
ATOM   4354  CD2 HIS C 347     -14.684  -4.770  10.581  1.00 94.66           C  
ATOM   4355  ND1 HIS C 347     -16.602  -4.190   9.707  1.00 94.66           N  
ATOM   4356  CE1 HIS C 347     -16.303  -5.391   9.240  1.00 94.66           C  
ATOM   4357  NE2 HIS C 347     -15.144  -5.765   9.755  1.00 94.66           N  
ATOM   4358  N   PHE C 348     -12.171  -2.419  10.660  1.00 94.53           N  
ATOM   4359  CA  PHE C 348     -11.138  -2.290   9.639  1.00 94.53           C  
ATOM   4360  C   PHE C 348     -11.214  -3.442   8.644  1.00 94.53           C  
ATOM   4361  CB  PHE C 348      -9.748  -2.243  10.282  1.00 94.53           C  
ATOM   4362  O   PHE C 348     -11.548  -4.569   9.015  1.00 94.53           O  
ATOM   4363  CG  PHE C 348      -9.538  -1.059  11.187  1.00 94.53           C  
ATOM   4364  CD1 PHE C 348      -9.041   0.137  10.685  1.00 94.53           C  
ATOM   4365  CD2 PHE C 348      -9.837  -1.144  12.540  1.00 94.53           C  
ATOM   4366  CE1 PHE C 348      -8.845   1.235  11.521  1.00 94.53           C  
ATOM   4367  CE2 PHE C 348      -9.644  -0.051  13.382  1.00 94.53           C  
ATOM   4368  CZ  PHE C 348      -9.147   1.136  12.870  1.00 94.53           C  
ATOM   4369  N   ARG C 349     -10.842  -3.183   7.414  1.00 92.19           N  
ATOM   4370  CA  ARG C 349     -10.694  -4.257   6.437  1.00 92.19           C  
ATOM   4371  C   ARG C 349      -9.518  -5.161   6.792  1.00 92.19           C  
ATOM   4372  CB  ARG C 349     -10.508  -3.683   5.031  1.00 92.19           C  
ATOM   4373  O   ARG C 349      -9.574  -6.374   6.579  1.00 92.19           O  
ATOM   4374  CG  ARG C 349     -11.768  -3.066   4.445  1.00 92.19           C  
ATOM   4375  CD  ARG C 349     -11.537  -2.542   3.035  1.00 92.19           C  
ATOM   4376  NE  ARG C 349     -12.731  -1.896   2.498  1.00 92.19           N  
ATOM   4377  NH1 ARG C 349     -12.395  -2.615   0.328  1.00 92.19           N  
ATOM   4378  NH2 ARG C 349     -14.217  -1.322   0.843  1.00 92.19           N  
ATOM   4379  CZ  ARG C 349     -13.112  -1.946   1.224  1.00 92.19           C  
ATOM   4380  N   GLU C 350      -8.434  -4.570   7.383  1.00 94.62           N  
ATOM   4381  CA  GLU C 350      -7.194  -5.293   7.652  1.00 94.62           C  
ATOM   4382  C   GLU C 350      -7.157  -5.809   9.087  1.00 94.62           C  
ATOM   4383  CB  GLU C 350      -5.981  -4.398   7.383  1.00 94.62           C  
ATOM   4384  O   GLU C 350      -6.740  -6.943   9.334  1.00 94.62           O  
ATOM   4385  CG  GLU C 350      -5.879  -3.917   5.942  1.00 94.62           C  
ATOM   4386  CD  GLU C 350      -6.657  -2.638   5.680  1.00 94.62           C  
ATOM   4387  OE1 GLU C 350      -6.556  -2.084   4.562  1.00 94.62           O  
ATOM   4388  OE2 GLU C 350      -7.374  -2.186   6.601  1.00 94.62           O  
ATOM   4389  N   LEU C 351      -7.616  -5.010  10.062  1.00 97.18           N  
ATOM   4390  CA  LEU C 351      -7.378  -5.316  11.469  1.00 97.18           C  
ATOM   4391  C   LEU C 351      -8.623  -5.919  12.112  1.00 97.18           C  
ATOM   4392  CB  LEU C 351      -6.958  -4.054  12.228  1.00 97.18           C  
ATOM   4393  O   LEU C 351      -8.577  -6.373  13.257  1.00 97.18           O  
ATOM   4394  CG  LEU C 351      -5.672  -3.375  11.754  1.00 97.18           C  
ATOM   4395  CD1 LEU C 351      -5.375  -2.148  12.609  1.00 97.18           C  
ATOM   4396  CD2 LEU C 351      -4.504  -4.354  11.791  1.00 97.18           C  
ATOM   4397  N   GLY C 352      -9.715  -6.023  11.407  1.00 96.88           N  
ATOM   4398  CA  GLY C 352     -10.957  -6.526  11.973  1.00 96.88           C  
ATOM   4399  C   GLY C 352     -11.655  -5.520  12.868  1.00 96.88           C  
ATOM   4400  O   GLY C 352     -11.544  -4.311  12.656  1.00 96.88           O  
ATOM   4401  N   VAL C 353     -12.427  -5.977  13.842  1.00 96.66           N  
ATOM   4402  CA  VAL C 353     -13.216  -5.104  14.705  1.00 96.66           C  
ATOM   4403  C   VAL C 353     -12.390  -4.696  15.923  1.00 96.66           C  
ATOM   4404  CB  VAL C 353     -14.528  -5.786  15.156  1.00 96.66           C  
ATOM   4405  O   VAL C 353     -11.828  -5.549  16.614  1.00 96.66           O  
ATOM   4406  CG1 VAL C 353     -15.295  -4.892  16.128  1.00 96.66           C  
ATOM   4407  CG2 VAL C 353     -15.393  -6.131  13.945  1.00 96.66           C  
ATOM   4408  N   VAL C 354     -12.267  -3.449  16.165  1.00 97.47           N  
ATOM   4409  CA  VAL C 354     -11.568  -2.901  17.323  1.00 97.47           C  
ATOM   4410  C   VAL C 354     -12.507  -1.989  18.110  1.00 97.47           C  
ATOM   4411  CB  VAL C 354     -10.299  -2.125  16.904  1.00 97.47           C  
ATOM   4412  O   VAL C 354     -12.964  -0.966  17.596  1.00 97.47           O  
ATOM   4413  CG1 VAL C 354      -9.556  -1.602  18.132  1.00 97.47           C  
ATOM   4414  CG2 VAL C 354      -9.386  -3.012  16.060  1.00 97.47           C  
ATOM   4415  N   HIS C 355     -12.714  -2.273  19.338  1.00 95.55           N  
ATOM   4416  CA  HIS C 355     -13.588  -1.485  20.199  1.00 95.55           C  
ATOM   4417  C   HIS C 355     -12.781  -0.576  21.120  1.00 95.55           C  
ATOM   4418  CB  HIS C 355     -14.492  -2.401  21.027  1.00 95.55           C  
ATOM   4419  O   HIS C 355     -11.695  -0.948  21.571  1.00 95.55           O  
ATOM   4420  CG  HIS C 355     -15.520  -3.122  20.214  1.00 95.55           C  
ATOM   4421  CD2 HIS C 355     -15.615  -4.424  19.853  1.00 95.55           C  
ATOM   4422  ND1 HIS C 355     -16.616  -2.489  19.670  1.00 95.55           N  
ATOM   4423  CE1 HIS C 355     -17.343  -3.373  19.007  1.00 95.55           C  
ATOM   4424  NE2 HIS C 355     -16.758  -4.554  19.102  1.00 95.55           N  
ATOM   4425  N   ASN C 356     -13.342   0.594  21.299  1.00 95.38           N  
ATOM   4426  CA  ASN C 356     -12.742   1.483  22.288  1.00 95.38           C  
ATOM   4427  C   ASN C 356     -12.908   0.940  23.704  1.00 95.38           C  
ATOM   4428  CB  ASN C 356     -13.344   2.886  22.183  1.00 95.38           C  
ATOM   4429  O   ASN C 356     -13.944   0.361  24.035  1.00 95.38           O  
ATOM   4430  CG  ASN C 356     -12.850   3.644  20.967  1.00 95.38           C  
ATOM   4431  ND2 ASN C 356     -13.469   4.785  20.688  1.00 95.38           N  
ATOM   4432  OD1 ASN C 356     -11.921   3.207  20.283  1.00 95.38           O  
ATOM   4433  N   GLN C 357     -11.927   1.193  24.523  1.00 93.52           N  
ATOM   4434  CA  GLN C 357     -11.945   0.674  25.887  1.00 93.52           C  
ATOM   4435  C   GLN C 357     -12.616   1.657  26.841  1.00 93.52           C  
ATOM   4436  CB  GLN C 357     -10.525   0.366  26.363  1.00 93.52           C  
ATOM   4437  O   GLN C 357     -13.143   1.259  27.882  1.00 93.52           O  
ATOM   4438  CG  GLN C 357      -9.837  -0.739  25.573  1.00 93.52           C  
ATOM   4439  CD  GLN C 357      -8.466  -1.087  26.122  1.00 93.52           C  
ATOM   4440  NE2 GLN C 357      -7.743  -1.945  25.412  1.00 93.52           N  
ATOM   4441  OE1 GLN C 357      -8.059  -0.586  27.176  1.00 93.52           O  
ATOM   4442  N   ASP C 358     -12.541   2.910  26.457  1.00 89.47           N  
ATOM   4443  CA  ASP C 358     -13.086   3.958  27.315  1.00 89.47           C  
ATOM   4444  C   ASP C 358     -14.320   4.598  26.684  1.00 89.47           C  
ATOM   4445  CB  ASP C 358     -12.026   5.026  27.596  1.00 89.47           C  
ATOM   4446  O   ASP C 358     -14.202   5.441  25.792  1.00 89.47           O  
ATOM   4447  CG  ASP C 358     -10.744   4.451  28.172  1.00 89.47           C  
ATOM   4448  OD1 ASP C 358     -10.810   3.653  29.132  1.00 89.47           O  
ATOM   4449  OD2 ASP C 358      -9.657   4.801  27.662  1.00 89.47           O  
ATOM   4450  N   VAL C 359     -15.471   3.951  26.847  1.00 84.34           N  
ATOM   4451  CA  VAL C 359     -16.694   4.525  26.297  1.00 84.34           C  
ATOM   4452  C   VAL C 359     -17.609   4.978  27.433  1.00 84.34           C  
ATOM   4453  CB  VAL C 359     -17.433   3.521  25.385  1.00 84.34           C  
ATOM   4454  O   VAL C 359     -18.003   4.172  28.279  1.00 84.34           O  
ATOM   4455  CG1 VAL C 359     -18.696   4.150  24.801  1.00 84.34           C  
ATOM   4456  CG2 VAL C 359     -16.510   3.034  24.270  1.00 84.34           C  
ATOM   4457  N   ASN C 360     -17.859   6.295  27.489  1.00 84.32           N  
ATOM   4458  CA  ASN C 360     -18.793   6.857  28.458  1.00 84.32           C  
ATOM   4459  C   ASN C 360     -20.135   7.192  27.813  1.00 84.32           C  
ATOM   4460  CB  ASN C 360     -18.197   8.101  29.120  1.00 84.32           C  
ATOM   4461  O   ASN C 360     -20.220   8.099  26.983  1.00 84.32           O  
ATOM   4462  CG  ASN C 360     -17.162   7.762  30.175  1.00 84.32           C  
ATOM   4463  ND2 ASN C 360     -16.242   8.687  30.422  1.00 84.32           N  
ATOM   4464  OD1 ASN C 360     -17.189   6.678  30.762  1.00 84.32           O  
ATOM   4465  N   LEU C 361     -21.159   6.547  28.351  1.00 83.36           N  
ATOM   4466  CA  LEU C 361     -22.478   6.706  27.748  1.00 83.36           C  
ATOM   4467  C   LEU C 361     -23.129   8.009  28.199  1.00 83.36           C  
ATOM   4468  CB  LEU C 361     -23.379   5.521  28.108  1.00 83.36           C  
ATOM   4469  O   LEU C 361     -23.929   8.594  27.466  1.00 83.36           O  
ATOM   4470  CG  LEU C 361     -23.093   4.207  27.380  1.00 83.36           C  
ATOM   4471  CD1 LEU C 361     -23.731   3.039  28.125  1.00 83.36           C  
ATOM   4472  CD2 LEU C 361     -23.600   4.271  25.943  1.00 83.36           C  
ATOM   4473  N   HIS C 362     -22.745   8.445  29.398  1.00 87.07           N  
ATOM   4474  CA  HIS C 362     -23.293   9.680  29.947  1.00 87.07           C  
ATOM   4475  C   HIS C 362     -22.184  10.603  30.441  1.00 87.07           C  
ATOM   4476  CB  HIS C 362     -24.267   9.374  31.086  1.00 87.07           C  
ATOM   4477  O   HIS C 362     -21.284  10.168  31.163  1.00 87.07           O  
ATOM   4478  CG  HIS C 362     -25.484   8.621  30.649  1.00 87.07           C  
ATOM   4479  CD2 HIS C 362     -25.791   7.305  30.729  1.00 87.07           C  
ATOM   4480  ND1 HIS C 362     -26.559   9.233  30.042  1.00 87.07           N  
ATOM   4481  CE1 HIS C 362     -27.479   8.323  29.769  1.00 87.07           C  
ATOM   4482  NE2 HIS C 362     -27.038   7.145  30.175  1.00 87.07           N  
ATOM   4483  N   SER C 363     -22.245  11.782  29.914  1.00 79.81           N  
ATOM   4484  CA  SER C 363     -21.245  12.753  30.346  1.00 79.81           C  
ATOM   4485  C   SER C 363     -21.885  14.098  30.675  1.00 79.81           C  
ATOM   4486  CB  SER C 363     -20.175  12.937  29.269  1.00 79.81           C  
ATOM   4487  O   SER C 363     -22.929  14.446  30.120  1.00 79.81           O  
ATOM   4488  OG  SER C 363     -19.545  11.704  28.969  1.00 79.81           O  
ATOM   4489  N   SER C 364     -21.292  14.648  31.845  1.00 79.91           N  
ATOM   4490  CA  SER C 364     -21.677  16.012  32.196  1.00 79.91           C  
ATOM   4491  C   SER C 364     -20.514  16.980  32.009  1.00 79.91           C  
ATOM   4492  CB  SER C 364     -22.175  16.073  33.640  1.00 79.91           C  
ATOM   4493  O   SER C 364     -19.356  16.619  32.233  1.00 79.91           O  
ATOM   4494  OG  SER C 364     -21.174  15.624  34.537  1.00 79.91           O  
ATOM   4495  N   ARG C 365     -20.706  18.053  31.338  1.00 76.38           N  
ATOM   4496  CA  ARG C 365     -19.693  19.077  31.106  1.00 76.38           C  
ATOM   4497  C   ARG C 365     -18.512  18.512  30.324  1.00 76.38           C  
ATOM   4498  CB  ARG C 365     -19.208  19.665  32.434  1.00 76.38           C  
ATOM   4499  O   ARG C 365     -17.635  17.862  30.896  1.00 76.38           O  
ATOM   4500  CG  ARG C 365     -20.110  20.755  32.990  1.00 76.38           C  
ATOM   4501  CD  ARG C 365     -19.535  21.369  34.259  1.00 76.38           C  
ATOM   4502  NE  ARG C 365     -20.426  22.381  34.820  1.00 76.38           N  
ATOM   4503  NH1 ARG C 365     -19.104  22.821  36.663  1.00 76.38           N  
ATOM   4504  NH2 ARG C 365     -21.078  23.947  36.367  1.00 76.38           N  
ATOM   4505  CZ  ARG C 365     -20.201  23.047  35.949  1.00 76.38           C  
ATOM   4506  N   LEU C 366     -18.407  18.697  29.128  1.00 79.15           N  
ATOM   4507  CA  LEU C 366     -17.358  18.166  28.263  1.00 79.15           C  
ATOM   4508  C   LEU C 366     -16.049  18.921  28.469  1.00 79.15           C  
ATOM   4509  CB  LEU C 366     -17.782  18.247  26.794  1.00 79.15           C  
ATOM   4510  O   LEU C 366     -16.033  20.154  28.474  1.00 79.15           O  
ATOM   4511  CG  LEU C 366     -18.957  17.362  26.377  1.00 79.15           C  
ATOM   4512  CD1 LEU C 366     -19.431  17.735  24.977  1.00 79.15           C  
ATOM   4513  CD2 LEU C 366     -18.566  15.889  26.440  1.00 79.15           C  
ATOM   4514  N   SER C 367     -15.009  18.229  28.842  1.00 79.43           N  
ATOM   4515  CA  SER C 367     -13.675  18.818  28.897  1.00 79.43           C  
ATOM   4516  C   SER C 367     -13.215  19.274  27.516  1.00 79.43           C  
ATOM   4517  CB  SER C 367     -12.671  17.819  29.474  1.00 79.43           C  
ATOM   4518  O   SER C 367     -13.839  18.939  26.507  1.00 79.43           O  
ATOM   4519  OG  SER C 367     -12.421  16.770  28.555  1.00 79.43           O  
ATOM   4520  N   PHE C 368     -12.239  20.110  27.476  1.00 78.04           N  
ATOM   4521  CA  PHE C 368     -11.674  20.580  26.217  1.00 78.04           C  
ATOM   4522  C   PHE C 368     -11.223  19.407  25.355  1.00 78.04           C  
ATOM   4523  CB  PHE C 368     -10.496  21.525  26.475  1.00 78.04           C  
ATOM   4524  O   PHE C 368     -11.459  19.392  24.145  1.00 78.04           O  
ATOM   4525  CG  PHE C 368      -9.982  22.206  25.235  1.00 78.04           C  
ATOM   4526  CD1 PHE C 368      -8.796  21.794  24.639  1.00 78.04           C  
ATOM   4527  CD2 PHE C 368     -10.685  23.260  24.666  1.00 78.04           C  
ATOM   4528  CE1 PHE C 368      -8.318  22.423  23.492  1.00 78.04           C  
ATOM   4529  CE2 PHE C 368     -10.214  23.893  23.519  1.00 78.04           C  
ATOM   4530  CZ  PHE C 368      -9.030  23.474  22.935  1.00 78.04           C  
ATOM   4531  N   LYS C 369     -10.619  18.420  25.982  1.00 82.73           N  
ATOM   4532  CA  LYS C 369     -10.180  17.215  25.284  1.00 82.73           C  
ATOM   4533  C   LYS C 369     -11.357  16.504  24.621  1.00 82.73           C  
ATOM   4534  CB  LYS C 369      -9.470  16.264  26.248  1.00 82.73           C  
ATOM   4535  O   LYS C 369     -11.289  16.148  23.443  1.00 82.73           O  
ATOM   4536  CG  LYS C 369      -9.060  14.939  25.621  1.00 82.73           C  
ATOM   4537  CD  LYS C 369      -8.682  13.912  26.681  1.00 82.73           C  
ATOM   4538  CE  LYS C 369      -9.908  13.397  27.423  1.00 82.73           C  
ATOM   4539  NZ  LYS C 369      -9.549  12.351  28.428  1.00 82.73           N  
ATOM   4540  N   GLU C 370     -12.398  16.341  25.321  1.00 85.31           N  
ATOM   4541  CA  GLU C 370     -13.584  15.659  24.812  1.00 85.31           C  
ATOM   4542  C   GLU C 370     -14.206  16.427  23.649  1.00 85.31           C  
ATOM   4543  CB  GLU C 370     -14.615  15.468  25.928  1.00 85.31           C  
ATOM   4544  O   GLU C 370     -14.656  15.826  22.672  1.00 85.31           O  
ATOM   4545  CG  GLU C 370     -14.244  14.384  26.929  1.00 85.31           C  
ATOM   4546  CD  GLU C 370     -15.190  14.315  28.117  1.00 85.31           C  
ATOM   4547  OE1 GLU C 370     -15.368  13.215  28.689  1.00 85.31           O  
ATOM   4548  OE2 GLU C 370     -15.758  15.370  28.479  1.00 85.31           O  
ATOM   4549  N   LEU C 371     -14.198  17.740  23.842  1.00 84.94           N  
ATOM   4550  CA  LEU C 371     -14.735  18.573  22.772  1.00 84.94           C  
ATOM   4551  C   LEU C 371     -13.941  18.382  21.484  1.00 84.94           C  
ATOM   4552  CB  LEU C 371     -14.720  20.048  23.181  1.00 84.94           C  
ATOM   4553  O   LEU C 371     -14.522  18.282  20.401  1.00 84.94           O  
ATOM   4554  CG  LEU C 371     -15.986  20.578  23.856  1.00 84.94           C  
ATOM   4555  CD1 LEU C 371     -15.637  21.693  24.836  1.00 84.94           C  
ATOM   4556  CD2 LEU C 371     -16.983  21.069  22.811  1.00 84.94           C  
ATOM   4557  N   LEU C 372     -12.609  18.303  21.637  1.00 87.06           N  
ATOM   4558  CA  LEU C 372     -11.746  18.109  20.477  1.00 87.06           C  
ATOM   4559  C   LEU C 372     -12.015  16.760  19.820  1.00 87.06           C  
ATOM   4560  CB  LEU C 372     -10.273  18.208  20.882  1.00 87.06           C  
ATOM   4561  O   LEU C 372     -12.141  16.675  18.596  1.00 87.06           O  
ATOM   4562  CG  LEU C 372      -9.625  19.587  20.749  1.00 87.06           C  
ATOM   4563  CD1 LEU C 372      -8.507  19.748  21.774  1.00 87.06           C  
ATOM   4564  CD2 LEU C 372      -9.095  19.795  19.335  1.00 87.06           C  
ATOM   4565  N   VAL C 373     -12.149  15.710  20.652  1.00 88.67           N  
ATOM   4566  CA  VAL C 373     -12.357  14.347  20.174  1.00 88.67           C  
ATOM   4567  C   VAL C 373     -13.698  14.253  19.449  1.00 88.67           C  
ATOM   4568  CB  VAL C 373     -12.304  13.325  21.332  1.00 88.67           C  
ATOM   4569  O   VAL C 373     -13.779  13.696  18.351  1.00 88.67           O  
ATOM   4570  CG1 VAL C 373     -12.793  11.955  20.865  1.00 88.67           C  
ATOM   4571  CG2 VAL C 373     -10.887  13.228  21.893  1.00 88.67           C  
ATOM   4572  N   TYR C 374     -14.723  14.864  19.990  1.00 86.69           N  
ATOM   4573  CA  TYR C 374     -16.061  14.778  19.416  1.00 86.69           C  
ATOM   4574  C   TYR C 374     -16.161  15.606  18.140  1.00 86.69           C  
ATOM   4575  CB  TYR C 374     -17.111  15.247  20.427  1.00 86.69           C  
ATOM   4576  O   TYR C 374     -16.781  15.180  17.163  1.00 86.69           O  
ATOM   4577  CG  TYR C 374     -17.304  14.300  21.586  1.00 86.69           C  
ATOM   4578  CD1 TYR C 374     -16.917  12.965  21.491  1.00 86.69           C  
ATOM   4579  CD2 TYR C 374     -17.874  14.737  22.777  1.00 86.69           C  
ATOM   4580  CE1 TYR C 374     -17.095  12.088  22.556  1.00 86.69           C  
ATOM   4581  CE2 TYR C 374     -18.056  13.869  23.848  1.00 86.69           C  
ATOM   4582  OH  TYR C 374     -17.842  11.684  24.786  1.00 86.69           O  
ATOM   4583  CZ  TYR C 374     -17.664  12.548  23.728  1.00 86.69           C  
ATOM   4584  N   ALA C 375     -15.559  16.756  18.199  1.00 85.78           N  
ATOM   4585  CA  ALA C 375     -15.600  17.622  17.024  1.00 85.78           C  
ATOM   4586  C   ALA C 375     -14.906  16.966  15.834  1.00 85.78           C  
ATOM   4587  CB  ALA C 375     -14.956  18.971  17.334  1.00 85.78           C  
ATOM   4588  O   ALA C 375     -15.327  17.140  14.688  1.00 85.78           O  
ATOM   4589  N   ALA C 376     -13.833  16.240  16.113  1.00 88.42           N  
ATOM   4590  CA  ALA C 376     -13.050  15.602  15.057  1.00 88.42           C  
ATOM   4591  C   ALA C 376     -13.729  14.327  14.566  1.00 88.42           C  
ATOM   4592  CB  ALA C 376     -11.640  15.293  15.553  1.00 88.42           C  
ATOM   4593  O   ALA C 376     -13.387  13.803  13.503  1.00 88.42           O  
ATOM   4594  N   ASP C 377     -14.715  13.840  15.240  1.00 90.12           N  
ATOM   4595  CA  ASP C 377     -15.379  12.571  14.959  1.00 90.12           C  
ATOM   4596  C   ASP C 377     -16.281  12.683  13.732  1.00 90.12           C  
ATOM   4597  CB  ASP C 377     -16.194  12.112  16.170  1.00 90.12           C  
ATOM   4598  O   ASP C 377     -17.186  13.519  13.694  1.00 90.12           O  
ATOM   4599  CG  ASP C 377     -16.657  10.670  16.061  1.00 90.12           C  
ATOM   4600  OD1 ASP C 377     -16.845  10.173  14.930  1.00 90.12           O  
ATOM   4601  OD2 ASP C 377     -16.837  10.025  17.117  1.00 90.12           O  
ATOM   4602  N   PRO C 378     -16.088  11.802  12.765  1.00 89.39           N  
ATOM   4603  CA  PRO C 378     -16.914  11.838  11.556  1.00 89.39           C  
ATOM   4604  C   PRO C 378     -18.397  11.623  11.849  1.00 89.39           C  
ATOM   4605  CB  PRO C 378     -16.352  10.693  10.711  1.00 89.39           C  
ATOM   4606  O   PRO C 378     -19.254  12.119  11.113  1.00 89.39           O  
ATOM   4607  CG  PRO C 378     -15.008  10.407  11.299  1.00 89.39           C  
ATOM   4608  CD  PRO C 378     -14.976  10.948  12.700  1.00 89.39           C  
ATOM   4609  N   ALA C 379     -18.688  10.874  12.868  1.00 85.43           N  
ATOM   4610  CA  ALA C 379     -20.068  10.563  13.230  1.00 85.43           C  
ATOM   4611  C   ALA C 379     -20.871  11.837  13.477  1.00 85.43           C  
ATOM   4612  CB  ALA C 379     -20.105   9.666  14.465  1.00 85.43           C  
ATOM   4613  O   ALA C 379     -22.076  11.879  13.216  1.00 85.43           O  
ATOM   4614  N   MET C 380     -20.204  12.872  13.927  1.00 81.64           N  
ATOM   4615  CA  MET C 380     -20.869  14.135  14.233  1.00 81.64           C  
ATOM   4616  C   MET C 380     -21.274  14.861  12.954  1.00 81.64           C  
ATOM   4617  CB  MET C 380     -19.962  15.031  15.078  1.00 81.64           C  
ATOM   4618  O   MET C 380     -22.252  15.611  12.944  1.00 81.64           O  
ATOM   4619  CG  MET C 380     -19.909  14.640  16.546  1.00 81.64           C  
ATOM   4620  SD  MET C 380     -21.521  14.867  17.392  1.00 81.64           S  
ATOM   4621  CE  MET C 380     -21.306  16.546  18.046  1.00 81.64           C  
ATOM   4622  N   HIS C 381     -20.631  14.587  11.905  1.00 80.27           N  
ATOM   4623  CA  HIS C 381     -20.853  15.298  10.651  1.00 80.27           C  
ATOM   4624  C   HIS C 381     -21.710  14.475   9.694  1.00 80.27           C  
ATOM   4625  CB  HIS C 381     -19.519  15.650   9.991  1.00 80.27           C  
ATOM   4626  O   HIS C 381     -22.571  15.020   9.000  1.00 80.27           O  
ATOM   4627  CG  HIS C 381     -18.638  16.510  10.840  1.00 80.27           C  
ATOM   4628  CD2 HIS C 381     -17.583  16.198  11.628  1.00 80.27           C  
ATOM   4629  ND1 HIS C 381     -18.806  17.874  10.942  1.00 80.27           N  
ATOM   4630  CE1 HIS C 381     -17.888  18.365  11.758  1.00 80.27           C  
ATOM   4631  NE2 HIS C 381     -17.134  17.368  12.189  1.00 80.27           N  
ATOM   4632  N   ALA C 382     -21.505  13.288   9.587  1.00 80.14           N  
ATOM   4633  CA  ALA C 382     -22.218  12.401   8.671  1.00 80.14           C  
ATOM   4634  C   ALA C 382     -23.677  12.242   9.087  1.00 80.14           C  
ATOM   4635  CB  ALA C 382     -21.533  11.037   8.611  1.00 80.14           C  
ATOM   4636  O   ALA C 382     -24.563  12.127   8.236  1.00 80.14           O  
ATOM   4637  N   ALA C 383     -24.038  12.219  10.358  1.00 72.40           N  
ATOM   4638  CA  ALA C 383     -25.387  12.011  10.879  1.00 72.40           C  
ATOM   4639  C   ALA C 383     -26.284  13.206  10.569  1.00 72.40           C  
ATOM   4640  CB  ALA C 383     -25.343  11.759  12.384  1.00 72.40           C  
ATOM   4641  O   ALA C 383     -27.511  13.079  10.545  1.00 72.40           O  
ATOM   4642  N   SER C 384     -25.788  14.378  10.097  1.00 67.45           N  
ATOM   4643  CA  SER C 384     -26.544  15.604   9.865  1.00 67.45           C  
ATOM   4644  C   SER C 384     -26.685  15.894   8.375  1.00 67.45           C  
ATOM   4645  CB  SER C 384     -25.873  16.788  10.562  1.00 67.45           C  
ATOM   4646  O   SER C 384     -27.460  16.765   7.977  1.00 67.45           O  
ATOM   4647  OG  SER C 384     -24.576  17.011  10.038  1.00 67.45           O  
ATOM   4648  N   GLY C 385     -26.187  14.996   7.407  1.00 71.39           N  
ATOM   4649  CA  GLY C 385     -26.157  15.334   5.993  1.00 71.39           C  
ATOM   4650  C   GLY C 385     -27.096  14.485   5.157  1.00 71.39           C  
ATOM   4651  O   GLY C 385     -27.683  13.523   5.657  1.00 71.39           O  
ATOM   4652  N   ASN C 386     -27.258  14.966   3.894  1.00 78.75           N  
ATOM   4653  CA  ASN C 386     -27.977  14.189   2.891  1.00 78.75           C  
ATOM   4654  C   ASN C 386     -27.144  13.012   2.391  1.00 78.75           C  
ATOM   4655  CB  ASN C 386     -28.394  15.080   1.719  1.00 78.75           C  
ATOM   4656  O   ASN C 386     -25.915  13.089   2.348  1.00 78.75           O  
ATOM   4657  CG  ASN C 386     -29.335  16.192   2.137  1.00 78.75           C  
ATOM   4658  ND2 ASN C 386     -29.299  17.303   1.411  1.00 78.75           N  
ATOM   4659  OD1 ASN C 386     -30.088  16.054   3.104  1.00 78.75           O  
ATOM   4660  N   LEU C 387     -27.927  11.934   2.107  1.00 85.39           N  
ATOM   4661  CA  LEU C 387     -27.229  10.797   1.517  1.00 85.39           C  
ATOM   4662  C   LEU C 387     -26.588  11.183   0.188  1.00 85.39           C  
ATOM   4663  CB  LEU C 387     -28.193   9.625   1.310  1.00 85.39           C  
ATOM   4664  O   LEU C 387     -27.136  11.997  -0.558  1.00 85.39           O  
ATOM   4665  CG  LEU C 387     -27.570   8.312   0.833  1.00 85.39           C  
ATOM   4666  CD1 LEU C 387     -26.606   7.770   1.883  1.00 85.39           C  
ATOM   4667  CD2 LEU C 387     -28.656   7.289   0.517  1.00 85.39           C  
ATOM   4668  N   LEU C 388     -25.470  10.604  -0.055  1.00 91.21           N  
ATOM   4669  CA  LEU C 388     -24.722  10.975  -1.252  1.00 91.21           C  
ATOM   4670  C   LEU C 388     -24.260   9.736  -2.011  1.00 91.21           C  
ATOM   4671  CB  LEU C 388     -23.515  11.842  -0.883  1.00 91.21           C  
ATOM   4672  O   LEU C 388     -23.792   8.770  -1.404  1.00 91.21           O  
ATOM   4673  CG  LEU C 388     -22.555  12.188  -2.022  1.00 91.21           C  
ATOM   4674  CD1 LEU C 388     -23.223  13.144  -3.005  1.00 91.21           C  
ATOM   4675  CD2 LEU C 388     -21.268  12.792  -1.472  1.00 91.21           C  
ATOM   4676  N   LEU C 389     -24.490   9.726  -3.246  1.00 90.61           N  
ATOM   4677  CA  LEU C 389     -23.941   8.746  -4.176  1.00 90.61           C  
ATOM   4678  C   LEU C 389     -23.179   9.433  -5.304  1.00 90.61           C  
ATOM   4679  CB  LEU C 389     -25.057   7.873  -4.756  1.00 90.61           C  
ATOM   4680  O   LEU C 389     -23.785  10.067  -6.172  1.00 90.61           O  
ATOM   4681  CG  LEU C 389     -24.625   6.784  -5.739  1.00 90.61           C  
ATOM   4682  CD1 LEU C 389     -23.717   5.774  -5.046  1.00 90.61           C  
ATOM   4683  CD2 LEU C 389     -25.844   6.090  -6.339  1.00 90.61           C  
ATOM   4684  N   ASP C 390     -21.861   9.298  -5.203  1.00 89.14           N  
ATOM   4685  CA  ASP C 390     -21.009   9.945  -6.196  1.00 89.14           C  
ATOM   4686  C   ASP C 390     -20.373   8.917  -7.128  1.00 89.14           C  
ATOM   4687  CB  ASP C 390     -19.922  10.776  -5.510  1.00 89.14           C  
ATOM   4688  O   ASP C 390     -19.460   8.190  -6.730  1.00 89.14           O  
ATOM   4689  CG  ASP C 390     -19.214  11.726  -6.460  1.00 89.14           C  
ATOM   4690  OD1 ASP C 390     -19.208  11.472  -7.684  1.00 89.14           O  
ATOM   4691  OD2 ASP C 390     -18.655  12.736  -5.981  1.00 89.14           O  
ATOM   4692  N   LYS C 391     -20.705   8.973  -8.373  1.00 89.42           N  
ATOM   4693  CA  LYS C 391     -20.262   7.962  -9.329  1.00 89.42           C  
ATOM   4694  C   LYS C 391     -19.009   8.418 -10.070  1.00 89.42           C  
ATOM   4695  CB  LYS C 391     -21.375   7.643 -10.328  1.00 89.42           C  
ATOM   4696  O   LYS C 391     -18.458   7.675 -10.885  1.00 89.42           O  
ATOM   4697  CG  LYS C 391     -22.562   6.911  -9.720  1.00 89.42           C  
ATOM   4698  CD  LYS C 391     -22.625   5.463 -10.187  1.00 89.42           C  
ATOM   4699  CE  LYS C 391     -23.846   4.746  -9.626  1.00 89.42           C  
ATOM   4700  NZ  LYS C 391     -23.884   3.311 -10.039  1.00 89.42           N  
ATOM   4701  N   ARG C 392     -18.469   9.590  -9.730  1.00 83.80           N  
ATOM   4702  CA  ARG C 392     -17.244  10.089 -10.347  1.00 83.80           C  
ATOM   4703  C   ARG C 392     -16.014   9.425  -9.737  1.00 83.80           C  
ATOM   4704  CB  ARG C 392     -17.148  11.609 -10.199  1.00 83.80           C  
ATOM   4705  O   ARG C 392     -14.932   9.452 -10.326  1.00 83.80           O  
ATOM   4706  CG  ARG C 392     -18.233  12.370 -10.943  1.00 83.80           C  
ATOM   4707  CD  ARG C 392     -18.186  13.861 -10.639  1.00 83.80           C  
ATOM   4708  NE  ARG C 392     -18.440  14.131  -9.227  1.00 83.80           N  
ATOM   4709  NH1 ARG C 392     -17.999  16.395  -9.367  1.00 83.80           N  
ATOM   4710  NH2 ARG C 392     -18.600  15.461  -7.361  1.00 83.80           N  
ATOM   4711  CZ  ARG C 392     -18.346  15.328  -8.655  1.00 83.80           C  
ATOM   4712  N   THR C 393     -16.175   8.888  -8.544  1.00 81.85           N  
ATOM   4713  CA  THR C 393     -15.031   8.328  -7.835  1.00 81.85           C  
ATOM   4714  C   THR C 393     -15.361   6.946  -7.280  1.00 81.85           C  
ATOM   4715  CB  THR C 393     -14.579   9.250  -6.687  1.00 81.85           C  
ATOM   4716  O   THR C 393     -16.534   6.596  -7.128  1.00 81.85           O  
ATOM   4717  CG2 THR C 393     -15.716   9.497  -5.700  1.00 81.85           C  
ATOM   4718  OG1 THR C 393     -13.484   8.639  -5.993  1.00 81.85           O  
ATOM   4719  N   THR C 394     -14.248   6.167  -7.029  1.00 79.01           N  
ATOM   4720  CA  THR C 394     -14.410   4.844  -6.437  1.00 79.01           C  
ATOM   4721  C   THR C 394     -14.497   4.939  -4.916  1.00 79.01           C  
ATOM   4722  CB  THR C 394     -13.251   3.909  -6.831  1.00 79.01           C  
ATOM   4723  O   THR C 394     -14.857   3.967  -4.248  1.00 79.01           O  
ATOM   4724  CG2 THR C 394     -12.839   4.127  -8.283  1.00 79.01           C  
ATOM   4725  OG1 THR C 394     -12.126   4.169  -5.982  1.00 79.01           O  
ATOM   4726  N   CYS C 395     -14.170   6.160  -4.403  1.00 81.31           N  
ATOM   4727  CA  CYS C 395     -14.323   6.363  -2.967  1.00 81.31           C  
ATOM   4728  C   CYS C 395     -15.780   6.207  -2.546  1.00 81.31           C  
ATOM   4729  CB  CYS C 395     -13.811   7.745  -2.562  1.00 81.31           C  
ATOM   4730  O   CYS C 395     -16.687   6.624  -3.268  1.00 81.31           O  
ATOM   4731  SG  CYS C 395     -12.040   7.972  -2.834  1.00 81.31           S  
ATOM   4732  N   PHE C 396     -15.986   5.477  -1.488  1.00 84.30           N  
ATOM   4733  CA  PHE C 396     -17.342   5.289  -0.984  1.00 84.30           C  
ATOM   4734  C   PHE C 396     -17.919   6.606  -0.479  1.00 84.30           C  
ATOM   4735  CB  PHE C 396     -17.360   4.244   0.136  1.00 84.30           C  
ATOM   4736  O   PHE C 396     -17.343   7.244   0.405  1.00 84.30           O  
ATOM   4737  CG  PHE C 396     -18.738   3.932   0.653  1.00 84.30           C  
ATOM   4738  CD1 PHE C 396     -19.150   4.392   1.898  1.00 84.30           C  
ATOM   4739  CD2 PHE C 396     -19.623   3.178  -0.107  1.00 84.30           C  
ATOM   4740  CE1 PHE C 396     -20.425   4.105   2.379  1.00 84.30           C  
ATOM   4741  CE2 PHE C 396     -20.899   2.887   0.367  1.00 84.30           C  
ATOM   4742  CZ  PHE C 396     -21.298   3.351   1.610  1.00 84.30           C  
ATOM   4743  N   SER C 397     -18.976   7.049  -1.102  1.00 88.53           N  
ATOM   4744  CA  SER C 397     -19.642   8.281  -0.694  1.00 88.53           C  
ATOM   4745  C   SER C 397     -20.604   8.032   0.463  1.00 88.53           C  
ATOM   4746  CB  SER C 397     -20.397   8.899  -1.872  1.00 88.53           C  
ATOM   4747  O   SER C 397     -21.400   7.092   0.424  1.00 88.53           O  
ATOM   4748  OG  SER C 397     -21.194   7.925  -2.525  1.00 88.53           O  
ATOM   4749  N   VAL C 398     -20.567   8.903   1.450  1.00 88.10           N  
ATOM   4750  CA  VAL C 398     -21.355   8.693   2.660  1.00 88.10           C  
ATOM   4751  C   VAL C 398     -22.499   9.703   2.714  1.00 88.10           C  
ATOM   4752  CB  VAL C 398     -20.484   8.806   3.931  1.00 88.10           C  
ATOM   4753  O   VAL C 398     -23.672   9.323   2.706  1.00 88.10           O  
ATOM   4754  CG1 VAL C 398     -21.333   8.617   5.187  1.00 88.10           C  
ATOM   4755  CG2 VAL C 398     -19.348   7.785   3.892  1.00 88.10           C  
ATOM   4756  N   ALA C 399     -22.138  11.047   2.686  1.00 87.09           N  
ATOM   4757  CA  ALA C 399     -23.170  12.067   2.849  1.00 87.09           C  
ATOM   4758  C   ALA C 399     -22.741  13.387   2.214  1.00 87.09           C  
ATOM   4759  CB  ALA C 399     -23.487  12.271   4.329  1.00 87.09           C  
ATOM   4760  O   ALA C 399     -21.546  13.663   2.086  1.00 87.09           O  
ATOM   4761  N   ALA C 400     -23.728  14.067   1.784  1.00 86.54           N  
ATOM   4762  CA  ALA C 400     -23.518  15.443   1.344  1.00 86.54           C  
ATOM   4763  C   ALA C 400     -23.842  16.432   2.461  1.00 86.54           C  
ATOM   4764  CB  ALA C 400     -24.367  15.743   0.111  1.00 86.54           C  
ATOM   4765  O   ALA C 400     -24.971  16.471   2.955  1.00 86.54           O  
ATOM   4766  N   LEU C 401     -22.858  17.170   2.883  1.00 77.79           N  
ATOM   4767  CA  LEU C 401     -23.026  18.087   4.005  1.00 77.79           C  
ATOM   4768  C   LEU C 401     -23.637  19.406   3.543  1.00 77.79           C  
ATOM   4769  CB  LEU C 401     -21.681  18.347   4.690  1.00 77.79           C  
ATOM   4770  O   LEU C 401     -24.114  20.195   4.362  1.00 77.79           O  
ATOM   4771  CG  LEU C 401     -20.988  17.131   5.305  1.00 77.79           C  
ATOM   4772  CD1 LEU C 401     -19.599  17.511   5.808  1.00 77.79           C  
ATOM   4773  CD2 LEU C 401     -21.830  16.549   6.435  1.00 77.79           C  
ATOM   4774  N   THR C 402     -23.539  19.648   2.255  1.00 73.84           N  
ATOM   4775  CA  THR C 402     -24.139  20.829   1.644  1.00 73.84           C  
ATOM   4776  C   THR C 402     -25.152  20.429   0.575  1.00 73.84           C  
ATOM   4777  CB  THR C 402     -23.067  21.743   1.023  1.00 73.84           C  
ATOM   4778  O   THR C 402     -25.206  19.267   0.167  1.00 73.84           O  
ATOM   4779  CG2 THR C 402     -22.048  22.184   2.069  1.00 73.84           C  
ATOM   4780  OG1 THR C 402     -22.388  21.033  -0.020  1.00 73.84           O  
ATOM   4781  N   ASN C 403     -25.995  21.311   0.326  1.00 65.63           N  
ATOM   4782  CA  ASN C 403     -27.019  21.048  -0.680  1.00 65.63           C  
ATOM   4783  C   ASN C 403     -26.423  20.979  -2.083  1.00 65.63           C  
ATOM   4784  CB  ASN C 403     -28.115  22.114  -0.620  1.00 65.63           C  
ATOM   4785  O   ASN C 403     -27.054  20.461  -3.005  1.00 65.63           O  
ATOM   4786  CG  ASN C 403     -28.925  22.049   0.660  1.00 65.63           C  
ATOM   4787  ND2 ASN C 403     -29.619  23.135   0.978  1.00 65.63           N  
ATOM   4788  OD1 ASN C 403     -28.924  21.032   1.358  1.00 65.63           O  
ATOM   4789  N   ASN C 404     -25.262  21.521  -2.145  1.00 66.39           N  
ATOM   4790  CA  ASN C 404     -24.559  21.480  -3.423  1.00 66.39           C  
ATOM   4791  C   ASN C 404     -23.145  20.928  -3.267  1.00 66.39           C  
ATOM   4792  CB  ASN C 404     -24.519  22.871  -4.059  1.00 66.39           C  
ATOM   4793  O   ASN C 404     -22.560  21.002  -2.185  1.00 66.39           O  
ATOM   4794  CG  ASN C 404     -25.891  23.361  -4.478  1.00 66.39           C  
ATOM   4795  ND2 ASN C 404     -26.052  24.677  -4.555  1.00 66.39           N  
ATOM   4796  OD1 ASN C 404     -26.798  22.564  -4.728  1.00 66.39           O  
ATOM   4797  N   VAL C 405     -22.826  20.125  -4.240  1.00 69.58           N  
ATOM   4798  CA  VAL C 405     -21.445  19.655  -4.258  1.00 69.58           C  
ATOM   4799  C   VAL C 405     -20.530  20.758  -4.784  1.00 69.58           C  
ATOM   4800  CB  VAL C 405     -21.291  18.380  -5.117  1.00 69.58           C  
ATOM   4801  O   VAL C 405     -20.737  21.273  -5.885  1.00 69.58           O  
ATOM   4802  CG1 VAL C 405     -19.844  17.888  -5.099  1.00 69.58           C  
ATOM   4803  CG2 VAL C 405     -22.236  17.286  -4.622  1.00 69.58           C  
ATOM   4804  N   ALA C 406     -19.823  21.403  -3.815  1.00 67.07           N  
ATOM   4805  CA  ALA C 406     -18.921  22.486  -4.195  1.00 67.07           C  
ATOM   4806  C   ALA C 406     -17.654  21.941  -4.849  1.00 67.07           C  
ATOM   4807  CB  ALA C 406     -18.564  23.334  -2.977  1.00 67.07           C  
ATOM   4808  O   ALA C 406     -17.219  20.829  -4.541  1.00 67.07           O  
ATOM   4809  N   PHE C 407     -17.251  22.673  -5.898  1.00 63.47           N  
ATOM   4810  CA  PHE C 407     -16.001  22.333  -6.567  1.00 63.47           C  
ATOM   4811  C   PHE C 407     -14.855  23.187  -6.039  1.00 63.47           C  
ATOM   4812  CB  PHE C 407     -16.135  22.514  -8.083  1.00 63.47           C  
ATOM   4813  O   PHE C 407     -15.042  24.367  -5.735  1.00 63.47           O  
ATOM   4814  CG  PHE C 407     -17.242  21.699  -8.695  1.00 63.47           C  
ATOM   4815  CD1 PHE C 407     -17.038  20.368  -9.035  1.00 63.47           C  
ATOM   4816  CD2 PHE C 407     -18.488  22.266  -8.932  1.00 63.47           C  
ATOM   4817  CE1 PHE C 407     -18.061  19.612  -9.603  1.00 63.47           C  
ATOM   4818  CE2 PHE C 407     -19.515  21.517  -9.498  1.00 63.47           C  
ATOM   4819  CZ  PHE C 407     -19.299  20.190  -9.834  1.00 63.47           C  
ATOM   4820  N   GLN C 408     -13.909  22.566  -5.457  1.00 60.81           N  
ATOM   4821  CA  GLN C 408     -12.762  23.293  -4.922  1.00 60.81           C  
ATOM   4822  C   GLN C 408     -11.908  23.876  -6.044  1.00 60.81           C  
ATOM   4823  CB  GLN C 408     -11.912  22.380  -4.037  1.00 60.81           C  
ATOM   4824  O   GLN C 408     -11.638  23.202  -7.041  1.00 60.81           O  
ATOM   4825  CG  GLN C 408     -11.105  23.124  -2.982  1.00 60.81           C  
ATOM   4826  CD  GLN C 408     -10.345  22.190  -2.058  1.00 60.81           C  
ATOM   4827  NE2 GLN C 408      -9.636  22.762  -1.090  1.00 60.81           N  
ATOM   4828  OE1 GLN C 408     -10.396  20.966  -2.212  1.00 60.81           O  
ATOM   4829  N   THR C 409     -11.720  25.229  -6.060  1.00 57.43           N  
ATOM   4830  CA  THR C 409     -10.836  25.832  -7.050  1.00 57.43           C  
ATOM   4831  C   THR C 409      -9.574  26.378  -6.387  1.00 57.43           C  
ATOM   4832  CB  THR C 409     -11.545  26.963  -7.818  1.00 57.43           C  
ATOM   4833  O   THR C 409      -9.628  26.898  -5.271  1.00 57.43           O  
ATOM   4834  CG2 THR C 409     -11.948  26.509  -9.217  1.00 57.43           C  
ATOM   4835  OG1 THR C 409     -12.720  27.357  -7.099  1.00 57.43           O  
ATOM   4836  N   VAL C 410      -8.455  25.943  -6.978  1.00 55.94           N  
ATOM   4837  CA  VAL C 410      -7.191  26.498  -6.505  1.00 55.94           C  
ATOM   4838  C   VAL C 410      -6.918  27.829  -7.201  1.00 55.94           C  
ATOM   4839  CB  VAL C 410      -6.018  25.521  -6.743  1.00 55.94           C  
ATOM   4840  O   VAL C 410      -7.149  27.967  -8.405  1.00 55.94           O  
ATOM   4841  CG1 VAL C 410      -4.733  26.057  -6.115  1.00 55.94           C  
ATOM   4842  CG2 VAL C 410      -6.353  24.139  -6.186  1.00 55.94           C  
ATOM   4843  N   LYS C 411      -6.731  28.903  -6.499  1.00 55.69           N  
ATOM   4844  CA  LYS C 411      -6.333  30.180  -7.084  1.00 55.69           C  
ATOM   4845  C   LYS C 411      -4.865  30.160  -7.502  1.00 55.69           C  
ATOM   4846  CB  LYS C 411      -6.582  31.324  -6.100  1.00 55.69           C  
ATOM   4847  O   LYS C 411      -4.023  29.592  -6.803  1.00 55.69           O  
ATOM   4848  CG  LYS C 411      -8.054  31.605  -5.837  1.00 55.69           C  
ATOM   4849  CD  LYS C 411      -8.238  32.797  -4.907  1.00 55.69           C  
ATOM   4850  CE  LYS C 411      -9.708  33.041  -4.594  1.00 55.69           C  
ATOM   4851  NZ  LYS C 411      -9.892  34.189  -3.656  1.00 55.69           N  
ATOM   4852  N   PRO C 412      -4.498  30.462  -8.776  1.00 54.88           N  
ATOM   4853  CA  PRO C 412      -3.093  30.522  -9.187  1.00 54.88           C  
ATOM   4854  C   PRO C 412      -2.222  31.296  -8.200  1.00 54.88           C  
ATOM   4855  CB  PRO C 412      -3.151  31.235 -10.540  1.00 54.88           C  
ATOM   4856  O   PRO C 412      -2.724  32.153  -7.468  1.00 54.88           O  
ATOM   4857  CG  PRO C 412      -4.584  31.625 -10.705  1.00 54.88           C  
ATOM   4858  CD  PRO C 412      -5.358  31.107  -9.527  1.00 54.88           C  
ATOM   4859  N   GLY C 413      -0.980  30.662  -7.853  1.00 59.69           N  
ATOM   4860  CA  GLY C 413      -0.071  31.537  -7.131  1.00 59.69           C  
ATOM   4861  C   GLY C 413       0.032  32.924  -7.738  1.00 59.69           C  
ATOM   4862  O   GLY C 413      -0.371  33.137  -8.883  1.00 59.69           O  
ATOM   4863  N   ASN C 414       0.402  33.905  -7.019  1.00 66.18           N  
ATOM   4864  CA  ASN C 414       0.577  35.268  -7.510  1.00 66.18           C  
ATOM   4865  C   ASN C 414       1.826  35.396  -8.377  1.00 66.18           C  
ATOM   4866  CB  ASN C 414       0.636  36.256  -6.343  1.00 66.18           C  
ATOM   4867  O   ASN C 414       2.897  34.911  -8.005  1.00 66.18           O  
ATOM   4868  CG  ASN C 414      -0.721  36.496  -5.711  1.00 66.18           C  
ATOM   4869  ND2 ASN C 414      -0.738  36.681  -4.397  1.00 66.18           N  
ATOM   4870  OD1 ASN C 414      -1.745  36.513  -6.399  1.00 66.18           O  
ATOM   4871  N   PHE C 415       1.608  35.697  -9.581  1.00 75.81           N  
ATOM   4872  CA  PHE C 415       2.712  35.951 -10.500  1.00 75.81           C  
ATOM   4873  C   PHE C 415       3.519  37.165 -10.054  1.00 75.81           C  
ATOM   4874  CB  PHE C 415       2.191  36.161 -11.925  1.00 75.81           C  
ATOM   4875  O   PHE C 415       2.980  38.268  -9.942  1.00 75.81           O  
ATOM   4876  CG  PHE C 415       3.279  36.319 -12.952  1.00 75.81           C  
ATOM   4877  CD1 PHE C 415       3.487  37.539 -13.583  1.00 75.81           C  
ATOM   4878  CD2 PHE C 415       4.094  35.245 -13.288  1.00 75.81           C  
ATOM   4879  CE1 PHE C 415       4.493  37.688 -14.534  1.00 75.81           C  
ATOM   4880  CE2 PHE C 415       5.102  35.386 -14.237  1.00 75.81           C  
ATOM   4881  CZ  PHE C 415       5.299  36.608 -14.860  1.00 75.81           C  
ATOM   4882  N   ASN C 416       4.787  36.909  -9.646  1.00 81.38           N  
ATOM   4883  CA  ASN C 416       5.692  37.991  -9.274  1.00 81.38           C  
ATOM   4884  C   ASN C 416       6.257  38.698 -10.503  1.00 81.38           C  
ATOM   4885  CB  ASN C 416       6.828  37.464  -8.395  1.00 81.38           C  
ATOM   4886  O   ASN C 416       7.372  38.403 -10.935  1.00 81.38           O  
ATOM   4887  CG  ASN C 416       7.670  38.575  -7.799  1.00 81.38           C  
ATOM   4888  ND2 ASN C 416       8.521  38.226  -6.842  1.00 81.38           N  
ATOM   4889  OD1 ASN C 416       7.555  39.738  -8.195  1.00 81.38           O  
ATOM   4890  N   LYS C 417       5.480  39.736 -10.978  1.00 86.12           N  
ATOM   4891  CA  LYS C 417       5.844  40.461 -12.192  1.00 86.12           C  
ATOM   4892  C   LYS C 417       7.176  41.185 -12.022  1.00 86.12           C  
ATOM   4893  CB  LYS C 417       4.749  41.459 -12.571  1.00 86.12           C  
ATOM   4894  O   LYS C 417       7.958  41.288 -12.970  1.00 86.12           O  
ATOM   4895  CG  LYS C 417       4.810  41.926 -14.017  1.00 86.12           C  
ATOM   4896  CD  LYS C 417       3.617  42.805 -14.372  1.00 86.12           C  
ATOM   4897  CE  LYS C 417       3.671  43.263 -15.823  1.00 86.12           C  
ATOM   4898  NZ  LYS C 417       2.527  44.161 -16.163  1.00 86.12           N  
ATOM   4899  N   ASP C 418       7.458  41.690 -10.882  1.00 87.72           N  
ATOM   4900  CA  ASP C 418       8.687  42.417 -10.575  1.00 87.72           C  
ATOM   4901  C   ASP C 418       9.917  41.552 -10.840  1.00 87.72           C  
ATOM   4902  CB  ASP C 418       8.681  42.892  -9.121  1.00 87.72           C  
ATOM   4903  O   ASP C 418      10.840  41.974 -11.539  1.00 87.72           O  
ATOM   4904  CG  ASP C 418       9.849  43.803  -8.790  1.00 87.72           C  
ATOM   4905  OD1 ASP C 418      10.036  44.830  -9.478  1.00 87.72           O  
ATOM   4906  OD2 ASP C 418      10.592  43.491  -7.834  1.00 87.72           O  
ATOM   4907  N   PHE C 419       9.940  40.380 -10.353  1.00 90.25           N  
ATOM   4908  CA  PHE C 419      11.074  39.485 -10.553  1.00 90.25           C  
ATOM   4909  C   PHE C 419      11.164  39.043 -12.009  1.00 90.25           C  
ATOM   4910  CB  PHE C 419      10.961  38.261  -9.639  1.00 90.25           C  
ATOM   4911  O   PHE C 419      12.256  38.980 -12.578  1.00 90.25           O  
ATOM   4912  CG  PHE C 419      12.057  37.249  -9.842  1.00 90.25           C  
ATOM   4913  CD1 PHE C 419      11.790  36.027 -10.447  1.00 90.25           C  
ATOM   4914  CD2 PHE C 419      13.354  37.520  -9.428  1.00 90.25           C  
ATOM   4915  CE1 PHE C 419      12.802  35.088 -10.636  1.00 90.25           C  
ATOM   4916  CE2 PHE C 419      14.371  36.588  -9.614  1.00 90.25           C  
ATOM   4917  CZ  PHE C 419      14.092  35.372 -10.217  1.00 90.25           C  
ATOM   4918  N   TYR C 420      10.025  38.637 -12.516  1.00 89.16           N  
ATOM   4919  CA  TYR C 420       9.992  38.216 -13.912  1.00 89.16           C  
ATOM   4920  C   TYR C 420      10.621  39.271 -14.814  1.00 89.16           C  
ATOM   4921  CB  TYR C 420       8.553  37.940 -14.356  1.00 89.16           C  
ATOM   4922  O   TYR C 420      11.498  38.962 -15.624  1.00 89.16           O  
ATOM   4923  CG  TYR C 420       8.430  37.555 -15.811  1.00 89.16           C  
ATOM   4924  CD1 TYR C 420       8.068  38.496 -16.772  1.00 89.16           C  
ATOM   4925  CD2 TYR C 420       8.674  36.250 -16.226  1.00 89.16           C  
ATOM   4926  CE1 TYR C 420       7.952  38.146 -18.113  1.00 89.16           C  
ATOM   4927  CE2 TYR C 420       8.561  35.889 -17.565  1.00 89.16           C  
ATOM   4928  OH  TYR C 420       8.087  36.490 -19.826  1.00 89.16           O  
ATOM   4929  CZ  TYR C 420       8.200  36.842 -18.500  1.00 89.16           C  
ATOM   4930  N   ASP C 421      10.202  40.545 -14.657  1.00 92.34           N  
ATOM   4931  CA  ASP C 421      10.722  41.638 -15.472  1.00 92.34           C  
ATOM   4932  C   ASP C 421      12.215  41.846 -15.227  1.00 92.34           C  
ATOM   4933  CB  ASP C 421       9.957  42.932 -15.185  1.00 92.34           C  
ATOM   4934  O   ASP C 421      12.964  42.157 -16.155  1.00 92.34           O  
ATOM   4935  CG  ASP C 421       8.541  42.918 -15.733  1.00 92.34           C  
ATOM   4936  OD1 ASP C 421       8.239  42.093 -16.622  1.00 92.34           O  
ATOM   4937  OD2 ASP C 421       7.720  43.742 -15.275  1.00 92.34           O
[truncated: 332,182 more chars]
