# Supplementary material for: AI-guided pipeline for protein–protein interaction drug discovery identifies a SARS-CoV-2 inhibitor
Source: Mol Syst Biol. 2024 Mar 11;20(4):428–57. doi: 10.1038/s44320-024-00019-8 (PMC10987651; doi:10.1038/s44320-024-00019-8)
Supplement: Supplementary file 15 — Source Data Fig. 5 [file 44320_2024_19_MOESM15_ESM.zip › Source Data Figure 5/ColabFold/NSP8-NSP12_db995.result/NSP8_NSP12_db995_unrelaxed_rank_4_model_5.pdb]

MODEL     1                                                                     
ATOM      1  N   ALA B   1      19.660 -57.774 -48.067  1.00 33.70           N  
ATOM      2  CA  ALA B   1      18.928 -57.647 -46.810  1.00 33.70           C  
ATOM      3  C   ALA B   1      17.623 -56.881 -47.010  1.00 33.70           C  
ATOM      4  CB  ALA B   1      19.792 -56.954 -45.759  1.00 33.70           C  
ATOM      5  O   ALA B   1      16.642 -57.120 -46.303  1.00 33.70           O  
ATOM      6  N   ILE B   2      17.568 -55.741 -47.859  1.00 40.26           N  
ATOM      7  CA  ILE B   2      16.457 -54.836 -48.132  1.00 40.26           C  
ATOM      8  C   ILE B   2      15.348 -55.588 -48.865  1.00 40.26           C  
ATOM      9  CB  ILE B   2      16.913 -53.613 -48.959  1.00 40.26           C  
ATOM     10  O   ILE B   2      14.163 -55.354 -48.619  1.00 40.26           O  
ATOM     11  CG1 ILE B   2      18.007 -52.842 -48.212  1.00 40.26           C  
ATOM     12  CG2 ILE B   2      15.723 -52.704 -49.279  1.00 40.26           C  
ATOM     13  CD1 ILE B   2      18.643 -51.725 -49.028  1.00 40.26           C  
ATOM     14  N   ALA B   3      15.747 -56.491 -49.739  1.00 47.38           N  
ATOM     15  CA  ALA B   3      14.813 -57.217 -50.595  1.00 47.38           C  
ATOM     16  C   ALA B   3      13.896 -58.115 -49.769  1.00 47.38           C  
ATOM     17  CB  ALA B   3      15.572 -58.045 -51.630  1.00 47.38           C  
ATOM     18  O   ALA B   3      12.755 -58.374 -50.158  1.00 47.38           O  
ATOM     19  N   SER B   4      14.414 -58.428 -48.638  1.00 50.88           N  
ATOM     20  CA  SER B   4      13.692 -59.368 -47.787  1.00 50.88           C  
ATOM     21  C   SER B   4      12.526 -58.688 -47.077  1.00 50.88           C  
ATOM     22  CB  SER B   4      14.635 -59.989 -46.755  1.00 50.88           C  
ATOM     23  O   SER B   4      11.489 -59.311 -46.839  1.00 50.88           O  
ATOM     24  OG  SER B   4      14.701 -59.189 -45.587  1.00 50.88           O  
ATOM     25  N   GLU B   5      12.616 -57.410 -46.713  1.00 56.06           N  
ATOM     26  CA  GLU B   5      11.621 -56.700 -45.915  1.00 56.06           C  
ATOM     27  C   GLU B   5      10.308 -56.547 -46.677  1.00 56.06           C  
ATOM     28  CB  GLU B   5      12.150 -55.326 -45.495  1.00 56.06           C  
ATOM     29  O   GLU B   5       9.230 -56.575 -46.080  1.00 56.06           O  
ATOM     30  CG  GLU B   5      12.199 -55.120 -43.988  1.00 56.06           C  
ATOM     31  CD  GLU B   5      12.846 -53.805 -43.583  1.00 56.06           C  
ATOM     32  OE1 GLU B   5      12.969 -53.539 -42.366  1.00 56.06           O  
ATOM     33  OE2 GLU B   5      13.233 -53.035 -44.490  1.00 56.06           O  
ATOM     34  N   PHE B   6      10.305 -56.524 -48.110  1.00 65.41           N  
ATOM     35  CA  PHE B   6       9.110 -56.247 -48.899  1.00 65.41           C  
ATOM     36  C   PHE B   6       8.836 -57.378 -49.882  1.00 65.41           C  
ATOM     37  CB  PHE B   6       9.256 -54.920 -49.651  1.00 65.41           C  
ATOM     38  O   PHE B   6       8.353 -57.140 -50.991  1.00 65.41           O  
ATOM     39  CG  PHE B   6       9.426 -53.727 -48.750  1.00 65.41           C  
ATOM     40  CD1 PHE B   6       8.346 -53.211 -48.044  1.00 65.41           C  
ATOM     41  CD2 PHE B   6      10.668 -53.121 -48.609  1.00 65.41           C  
ATOM     42  CE1 PHE B   6       8.501 -52.107 -47.209  1.00 65.41           C  
ATOM     43  CE2 PHE B   6      10.831 -52.017 -47.777  1.00 65.41           C  
ATOM     44  CZ  PHE B   6       9.746 -51.511 -47.079  1.00 65.41           C  
ATOM     45  N   SER B   7       9.351 -58.516 -49.448  1.00 66.79           N  
ATOM     46  CA  SER B   7       9.233 -59.715 -50.272  1.00 66.79           C  
ATOM     47  C   SER B   7       7.772 -60.085 -50.504  1.00 66.79           C  
ATOM     48  CB  SER B   7       9.967 -60.887 -49.620  1.00 66.79           C  
ATOM     49  O   SER B   7       7.455 -60.825 -51.437  1.00 66.79           O  
ATOM     50  OG  SER B   7       9.480 -61.119 -48.309  1.00 66.79           O  
ATOM     51  N   SER B   8       6.906 -59.503 -49.679  1.00 65.25           N  
ATOM     52  CA  SER B   8       5.490 -59.840 -49.778  1.00 65.25           C  
ATOM     53  C   SER B   8       4.789 -58.981 -50.825  1.00 65.25           C  
ATOM     54  CB  SER B   8       4.802 -59.671 -48.423  1.00 65.25           C  
ATOM     55  O   SER B   8       3.631 -59.230 -51.166  1.00 65.25           O  
ATOM     56  OG  SER B   8       4.922 -58.336 -47.961  1.00 65.25           O  
ATOM     57  N   LEU B   9       5.570 -57.984 -51.473  1.00 75.42           N  
ATOM     58  CA  LEU B   9       4.973 -57.099 -52.466  1.00 75.42           C  
ATOM     59  C   LEU B   9       4.915 -57.775 -53.832  1.00 75.42           C  
ATOM     60  CB  LEU B   9       5.762 -55.791 -52.564  1.00 75.42           C  
ATOM     61  O   LEU B   9       5.872 -58.435 -54.244  1.00 75.42           O  
ATOM     62  CG  LEU B   9       5.560 -54.791 -51.425  1.00 75.42           C  
ATOM     63  CD1 LEU B   9       6.753 -53.844 -51.332  1.00 75.42           C  
ATOM     64  CD2 LEU B   9       4.265 -54.010 -51.623  1.00 75.42           C  
ATOM     65  N   PRO B  10       3.861 -57.820 -54.440  1.00 74.44           N  
ATOM     66  CA  PRO B  10       3.740 -58.397 -55.781  1.00 74.44           C  
ATOM     67  C   PRO B  10       4.811 -57.886 -56.742  1.00 74.44           C  
ATOM     68  CB  PRO B  10       2.346 -57.952 -56.231  1.00 74.44           C  
ATOM     69  O   PRO B  10       5.296 -58.641 -57.589  1.00 74.44           O  
ATOM     70  CG  PRO B  10       1.688 -57.442 -54.989  1.00 74.44           C  
ATOM     71  CD  PRO B  10       2.744 -57.236 -53.941  1.00 74.44           C  
ATOM     72  N   SER B  11       5.179 -56.625 -56.554  1.00 77.85           N  
ATOM     73  CA  SER B  11       6.183 -56.028 -57.429  1.00 77.85           C  
ATOM     74  C   SER B  11       7.554 -56.659 -57.209  1.00 77.85           C  
ATOM     75  CB  SER B  11       6.265 -54.518 -57.198  1.00 77.85           C  
ATOM     76  O   SER B  11       8.405 -56.633 -58.100  1.00 77.85           O  
ATOM     77  OG  SER B  11       6.454 -54.229 -55.824  1.00 77.85           O  
ATOM     78  N   TYR B  12       7.709 -57.353 -56.080  1.00 78.73           N  
ATOM     79  CA  TYR B  12       8.950 -58.064 -55.796  1.00 78.73           C  
ATOM     80  C   TYR B  12       9.040 -59.350 -56.608  1.00 78.73           C  
ATOM     81  CB  TYR B  12       9.058 -58.382 -54.301  1.00 78.73           C  
ATOM     82  O   TYR B  12      10.103 -59.686 -57.136  1.00 78.73           O  
ATOM     83  CG  TYR B  12      10.295 -59.166 -53.935  1.00 78.73           C  
ATOM     84  CD1 TYR B  12      10.223 -60.530 -53.663  1.00 78.73           C  
ATOM     85  CD2 TYR B  12      11.536 -58.544 -53.859  1.00 78.73           C  
ATOM     86  CE1 TYR B  12      11.360 -61.256 -53.323  1.00 78.73           C  
ATOM     87  CE2 TYR B  12      12.680 -59.260 -53.519  1.00 78.73           C  
ATOM     88  OH  TYR B  12      13.710 -61.327 -52.918  1.00 78.73           O  
ATOM     89  CZ  TYR B  12      12.582 -60.613 -53.254  1.00 78.73           C  
ATOM     90  N   ALA B  13       7.964 -60.094 -56.682  1.00 77.10           N  
ATOM     91  CA  ALA B  13       7.897 -61.329 -57.457  1.00 77.10           C  
ATOM     92  C   ALA B  13       8.242 -61.076 -58.922  1.00 77.10           C  
ATOM     93  CB  ALA B  13       6.510 -61.957 -57.341  1.00 77.10           C  
ATOM     94  O   ALA B  13       8.983 -61.849 -59.534  1.00 77.10           O  
ATOM     95  N   ALA B  14       7.719 -59.949 -59.498  1.00 80.04           N  
ATOM     96  CA  ALA B  14       7.991 -59.555 -60.877  1.00 80.04           C  
ATOM     97  C   ALA B  14       9.463 -59.196 -61.065  1.00 80.04           C  
ATOM     98  CB  ALA B  14       7.105 -58.378 -61.279  1.00 80.04           C  
ATOM     99  O   ALA B  14      10.073 -59.560 -62.073  1.00 80.04           O  
ATOM    100  N   PHE B  15       9.985 -58.541 -60.119  1.00 86.64           N  
ATOM    101  CA  PHE B  15      11.392 -58.161 -60.142  1.00 86.64           C  
ATOM    102  C   PHE B  15      12.287 -59.389 -60.018  1.00 86.64           C  
ATOM    103  CB  PHE B  15      11.702 -57.170 -59.016  1.00 86.64           C  
ATOM    104  O   PHE B  15      13.245 -59.545 -60.778  1.00 86.64           O  
ATOM    105  CG  PHE B  15      13.171 -56.900 -58.831  1.00 86.64           C  
ATOM    106  CD1 PHE B  15      13.839 -57.358 -57.702  1.00 86.64           C  
ATOM    107  CD2 PHE B  15      13.884 -56.189 -59.787  1.00 86.64           C  
ATOM    108  CE1 PHE B  15      15.198 -57.110 -57.528  1.00 86.64           C  
ATOM    109  CE2 PHE B  15      15.243 -55.937 -59.620  1.00 86.64           C  
ATOM    110  CZ  PHE B  15      15.898 -56.398 -58.490  1.00 86.64           C  
ATOM    111  N   ALA B  16      12.017 -60.410 -59.235  1.00 82.56           N  
ATOM    112  CA  ALA B  16      12.786 -61.634 -59.024  1.00 82.56           C  
ATOM    113  C   ALA B  16      12.769 -62.514 -60.271  1.00 82.56           C  
ATOM    114  CB  ALA B  16      12.240 -62.405 -57.825  1.00 82.56           C  
ATOM    115  O   ALA B  16      13.794 -63.088 -60.647  1.00 82.56           O  
ATOM    116  N   THR B  17      11.623 -62.678 -60.999  1.00 81.99           N  
ATOM    117  CA  THR B  17      11.466 -63.448 -62.228  1.00 81.99           C  
ATOM    118  C   THR B  17      12.260 -62.816 -63.367  1.00 81.99           C  
ATOM    119  CB  THR B  17       9.984 -63.559 -62.631  1.00 81.99           C  
ATOM    120  O   THR B  17      12.932 -63.517 -64.126  1.00 81.99           O  
ATOM    121  CG2 THR B  17       9.768 -64.695 -63.625  1.00 81.99           C  
ATOM    122  OG1 THR B  17       9.194 -63.806 -61.461  1.00 81.99           O  
ATOM    123  N   ALA B  18      12.181 -61.444 -63.429  1.00 86.39           N  
ATOM    124  CA  ALA B  18      12.924 -60.714 -64.452  1.00 86.39           C  
ATOM    125  C   ALA B  18      14.429 -60.827 -64.224  1.00 86.39           C  
ATOM    126  CB  ALA B  18      12.501 -59.247 -64.473  1.00 86.39           C  
ATOM    127  O   ALA B  18      15.199 -60.968 -65.177  1.00 86.39           O  
ATOM    128  N   GLN B  19      14.881 -60.881 -63.007  1.00 83.34           N  
ATOM    129  CA  GLN B  19      16.285 -61.024 -62.637  1.00 83.34           C  
ATOM    130  C   GLN B  19      16.801 -62.422 -62.965  1.00 83.34           C  
ATOM    131  CB  GLN B  19      16.481 -60.728 -61.149  1.00 83.34           C  
ATOM    132  O   GLN B  19      17.899 -62.574 -63.505  1.00 83.34           O  
ATOM    133  CG  GLN B  19      17.941 -60.619 -60.731  1.00 83.34           C  
ATOM    134  CD  GLN B  19      18.109 -60.085 -59.321  1.00 83.34           C  
ATOM    135  NE2 GLN B  19      19.312 -59.619 -59.002  1.00 83.34           N  
ATOM    136  OE1 GLN B  19      17.165 -60.089 -58.524  1.00 83.34           O  
ATOM    137  N   GLU B  20      16.044 -63.493 -62.778  1.00 81.64           N  
ATOM    138  CA  GLU B  20      16.391 -64.879 -63.076  1.00 81.64           C  
ATOM    139  C   GLU B  20      16.482 -65.113 -64.581  1.00 81.64           C  
ATOM    140  CB  GLU B  20      15.368 -65.835 -62.456  1.00 81.64           C  
ATOM    141  O   GLU B  20      17.388 -65.803 -65.054  1.00 81.64           O  
ATOM    142  CG  GLU B  20      15.956 -67.173 -62.031  1.00 81.64           C  
ATOM    143  CD  GLU B  20      14.949 -68.077 -61.338  1.00 81.64           C  
ATOM    144  OE1 GLU B  20      15.332 -69.183 -60.893  1.00 81.64           O  
ATOM    145  OE2 GLU B  20      13.768 -67.677 -61.240  1.00 81.64           O  
ATOM    146  N   ALA B  21      15.555 -64.512 -65.372  1.00 84.94           N  
ATOM    147  CA  ALA B  21      15.534 -64.621 -66.828  1.00 84.94           C  
ATOM    148  C   ALA B  21      16.762 -63.957 -67.445  1.00 84.94           C  
ATOM    149  CB  ALA B  21      14.258 -64.000 -67.390  1.00 84.94           C  
ATOM    150  O   ALA B  21      17.361 -64.493 -68.380  1.00 84.94           O  
ATOM    151  N   TYR B  22      17.123 -62.808 -66.821  1.00 87.75           N  
ATOM    152  CA  TYR B  22      18.297 -62.091 -67.305  1.00 87.75           C  
ATOM    153  C   TYR B  22      19.576 -62.851 -66.975  1.00 87.75           C  
ATOM    154  CB  TYR B  22      18.356 -60.685 -66.700  1.00 87.75           C  
ATOM    155  O   TYR B  22      20.445 -63.019 -67.834  1.00 87.75           O  
ATOM    156  CG  TYR B  22      19.558 -59.885 -67.138  1.00 87.75           C  
ATOM    157  CD1 TYR B  22      20.624 -59.660 -66.270  1.00 87.75           C  
ATOM    158  CD2 TYR B  22      19.632 -59.352 -68.421  1.00 87.75           C  
ATOM    159  CE1 TYR B  22      21.734 -58.922 -66.668  1.00 87.75           C  
ATOM    160  CE2 TYR B  22      20.736 -58.612 -68.830  1.00 87.75           C  
ATOM    161  OH  TYR B  22      22.877 -57.672 -68.348  1.00 87.75           O  
ATOM    162  CZ  TYR B  22      21.781 -58.404 -67.948  1.00 87.75           C  
ATOM    163  N   GLU B  23      19.716 -63.550 -65.898  1.00 85.49           N  
ATOM    164  CA  GLU B  23      20.887 -64.301 -65.456  1.00 85.49           C  
ATOM    165  C   GLU B  23      21.034 -65.604 -66.236  1.00 85.49           C  
ATOM    166  CB  GLU B  23      20.805 -64.592 -63.955  1.00 85.49           C  
ATOM    167  O   GLU B  23      22.146 -66.003 -66.585  1.00 85.49           O  
ATOM    168  CG  GLU B  23      21.107 -63.386 -63.077  1.00 85.49           C  
ATOM    169  CD  GLU B  23      20.941 -63.669 -61.593  1.00 85.49           C  
ATOM    170  OE1 GLU B  23      21.188 -62.758 -60.770  1.00 85.49           O  
ATOM    171  OE2 GLU B  23      20.561 -64.810 -61.249  1.00 85.49           O  
ATOM    172  N   GLN B  24      19.958 -66.283 -66.602  1.00 83.62           N  
ATOM    173  CA  GLN B  24      19.949 -67.504 -67.402  1.00 83.62           C  
ATOM    174  C   GLN B  24      20.360 -67.220 -68.844  1.00 83.62           C  
ATOM    175  CB  GLN B  24      18.567 -68.158 -67.368  1.00 83.62           C  
ATOM    176  O   GLN B  24      21.084 -68.009 -69.455  1.00 83.62           O  
ATOM    177  CG  GLN B  24      18.430 -69.252 -66.319  1.00 83.62           C  
ATOM    178  CD  GLN B  24      17.036 -69.849 -66.272  1.00 83.62           C  
ATOM    179  NE2 GLN B  24      16.848 -70.851 -65.420  1.00 83.62           N  
ATOM    180  OE1 GLN B  24      16.135 -69.413 -66.995  1.00 83.62           O  
ATOM    181  N   ALA B  25      20.009 -66.054 -69.358  1.00 84.90           N  
ATOM    182  CA  ALA B  25      20.345 -65.647 -70.720  1.00 84.90           C  
ATOM    183  C   ALA B  25      21.825 -65.294 -70.838  1.00 84.90           C  
ATOM    184  CB  ALA B  25      19.483 -64.462 -71.149  1.00 84.90           C  
ATOM    185  O   ALA B  25      22.467 -65.610 -71.842  1.00 84.90           O  
ATOM    186  N   VAL B  26      22.394 -64.789 -69.721  1.00 84.38           N  
ATOM    187  CA  VAL B  26      23.819 -64.477 -69.675  1.00 84.38           C  
ATOM    188  C   VAL B  26      24.628 -65.768 -69.579  1.00 84.38           C  
ATOM    189  CB  VAL B  26      24.158 -63.546 -68.489  1.00 84.38           C  
ATOM    190  O   VAL B  26      25.636 -65.929 -70.271  1.00 84.38           O  
ATOM    191  CG1 VAL B  26      25.670 -63.397 -68.335  1.00 84.38           C  
ATOM    192  CG2 VAL B  26      23.499 -62.181 -68.677  1.00 84.38           C  
ATOM    193  N   ALA B  27      24.148 -66.847 -68.966  1.00 82.58           N  
ATOM    194  CA  ALA B  27      24.812 -68.132 -68.764  1.00 82.58           C  
ATOM    195  C   ALA B  27      24.747 -68.987 -70.027  1.00 82.58           C  
ATOM    196  CB  ALA B  27      24.184 -68.877 -67.589  1.00 82.58           C  
ATOM    197  O   ALA B  27      25.690 -69.719 -70.337  1.00 82.58           O  
ATOM    198  N   ASN B  28      23.640 -68.804 -70.811  1.00 83.92           N  
ATOM    199  CA  ASN B  28      23.413 -69.594 -72.016  1.00 83.92           C  
ATOM    200  C   ASN B  28      24.055 -68.946 -73.240  1.00 83.92           C  
ATOM    201  CB  ASN B  28      21.915 -69.800 -72.249  1.00 83.92           C  
ATOM    202  O   ASN B  28      24.072 -69.535 -74.322  1.00 83.92           O  
ATOM    203  CG  ASN B  28      21.300 -70.777 -71.266  1.00 83.92           C  
ATOM    204  ND2 ASN B  28      19.977 -70.755 -71.156  1.00 83.92           N  
ATOM    205  OD1 ASN B  28      22.009 -71.545 -70.610  1.00 83.92           O  
ATOM    206  N   GLY B  29      24.631 -67.784 -73.066  1.00 83.04           N  
ATOM    207  CA  GLY B  29      25.303 -67.093 -74.156  1.00 83.04           C  
ATOM    208  C   GLY B  29      24.355 -66.640 -75.250  1.00 83.04           C  
ATOM    209  O   GLY B  29      24.680 -66.726 -76.435  1.00 83.04           O  
ATOM    210  N   ASP B  30      23.167 -66.240 -74.932  1.00 78.15           N  
ATOM    211  CA  ASP B  30      22.123 -65.823 -75.863  1.00 78.15           C  
ATOM    212  C   ASP B  30      22.538 -64.569 -76.628  1.00 78.15           C  
ATOM    213  CB  ASP B  30      20.809 -65.575 -75.120  1.00 78.15           C  
ATOM    214  O   ASP B  30      23.544 -63.938 -76.297  1.00 78.15           O  
ATOM    215  CG  ASP B  30      20.011 -66.846 -74.886  1.00 78.15           C  
ATOM    216  OD1 ASP B  30      20.274 -67.864 -75.561  1.00 78.15           O  
ATOM    217  OD2 ASP B  30      19.109 -66.827 -74.021  1.00 78.15           O  
ATOM    218  N   SER B  31      21.977 -64.317 -77.642  1.00 84.20           N  
ATOM    219  CA  SER B  31      22.281 -63.225 -78.561  1.00 84.20           C  
ATOM    220  C   SER B  31      22.170 -61.872 -77.868  1.00 84.20           C  
ATOM    221  CB  SER B  31      21.345 -63.266 -79.770  1.00 84.20           C  
ATOM    222  O   SER B  31      21.416 -61.722 -76.904  1.00 84.20           O  
ATOM    223  OG  SER B  31      20.184 -62.489 -79.534  1.00 84.20           O  
ATOM    224  N   GLU B  32      22.923 -60.812 -78.078  1.00 78.86           N  
ATOM    225  CA  GLU B  32      22.987 -59.450 -77.556  1.00 78.86           C  
ATOM    226  C   GLU B  32      21.624 -58.768 -77.623  1.00 78.86           C  
ATOM    227  CB  GLU B  32      24.025 -58.627 -78.325  1.00 78.86           C  
ATOM    228  O   GLU B  32      21.274 -57.980 -76.742  1.00 78.86           O  
ATOM    229  CG  GLU B  32      24.837 -57.686 -77.448  1.00 78.86           C  
ATOM    230  CD  GLU B  32      26.019 -57.061 -78.172  1.00 78.86           C  
ATOM    231  OE1 GLU B  32      26.770 -56.280 -77.545  1.00 78.86           O  
ATOM    232  OE2 GLU B  32      26.194 -57.354 -79.375  1.00 78.86           O  
ATOM    233  N   VAL B  33      20.811 -59.002 -78.672  1.00 82.88           N  
ATOM    234  CA  VAL B  33      19.481 -58.425 -78.839  1.00 82.88           C  
ATOM    235  C   VAL B  33      18.559 -58.922 -77.728  1.00 82.88           C  
ATOM    236  CB  VAL B  33      18.883 -58.769 -80.221  1.00 82.88           C  
ATOM    237  O   VAL B  33      17.801 -58.142 -77.146  1.00 82.88           O  
ATOM    238  CG1 VAL B  33      17.472 -58.199 -80.356  1.00 82.88           C  
ATOM    239  CG2 VAL B  33      19.784 -58.244 -81.337  1.00 82.88           C  
ATOM    240  N   VAL B  34      18.566 -60.178 -77.353  1.00 83.61           N  
ATOM    241  CA  VAL B  34      17.775 -60.788 -76.289  1.00 83.61           C  
ATOM    242  C   VAL B  34      18.241 -60.262 -74.933  1.00 83.61           C  
ATOM    243  CB  VAL B  34      17.870 -62.330 -76.323  1.00 83.61           C  
ATOM    244  O   VAL B  34      17.421 -59.959 -74.063  1.00 83.61           O  
ATOM    245  CG1 VAL B  34      17.125 -62.944 -75.139  1.00 83.61           C  
ATOM    246  CG2 VAL B  34      17.320 -62.868 -77.643  1.00 83.61           C  
ATOM    247  N   LEU B  35      19.459 -60.128 -74.749  1.00 86.12           N  
ATOM    248  CA  LEU B  35      20.014 -59.641 -73.491  1.00 86.12           C  
ATOM    249  C   LEU B  35      19.615 -58.189 -73.247  1.00 86.12           C  
ATOM    250  CB  LEU B  35      21.539 -59.770 -73.492  1.00 86.12           C  
ATOM    251  O   LEU B  35      19.295 -57.810 -72.118  1.00 86.12           O  
ATOM    252  CG  LEU B  35      22.107 -61.101 -72.998  1.00 86.12           C  
ATOM    253  CD1 LEU B  35      23.506 -61.324 -73.564  1.00 86.12           C  
ATOM    254  CD2 LEU B  35      22.130 -61.141 -71.474  1.00 86.12           C  
ATOM    255  N   LYS B  36      19.608 -57.345 -74.206  1.00 84.91           N  
ATOM    256  CA  LYS B  36      19.200 -55.946 -74.112  1.00 84.91           C  
ATOM    257  C   LYS B  36      17.725 -55.828 -73.738  1.00 84.91           C  
ATOM    258  CB  LYS B  36      19.466 -55.220 -75.431  1.00 84.91           C  
ATOM    259  O   LYS B  36      17.350 -54.973 -72.933  1.00 84.91           O  
ATOM    260  CG  LYS B  36      20.137 -53.863 -75.266  1.00 84.91           C  
ATOM    261  CD  LYS B  36      20.387 -53.196 -76.612  1.00 84.91           C  
ATOM    262  CE  LYS B  36      21.019 -51.821 -76.446  1.00 84.91           C  
ATOM    263  NZ  LYS B  36      21.295 -51.175 -77.765  1.00 84.91           N  
ATOM    264  N   LYS B  37      16.856 -56.669 -74.366  1.00 82.98           N  
ATOM    265  CA  LYS B  37      15.428 -56.682 -74.062  1.00 82.98           C  
ATOM    266  C   LYS B  37      15.176 -57.122 -72.622  1.00 82.98           C  
ATOM    267  CB  LYS B  37      14.681 -57.602 -75.029  1.00 82.98           C  
ATOM    268  O   LYS B  37      14.346 -56.536 -71.924  1.00 82.98           O  
ATOM    269  CG  LYS B  37      13.988 -56.870 -76.168  1.00 82.98           C  
ATOM    270  CD  LYS B  37      13.207 -57.830 -77.057  1.00 82.98           C  
ATOM    271  CE  LYS B  37      12.552 -57.105 -78.225  1.00 82.98           C  
ATOM    272  NZ  LYS B  37      11.799 -58.045 -79.108  1.00 82.98           N  
ATOM    273  N   LEU B  38      15.786 -58.173 -72.171  1.00 85.16           N  
ATOM    274  CA  LEU B  38      15.629 -58.683 -70.813  1.00 85.16           C  
ATOM    275  C   LEU B  38      16.178 -57.691 -69.793  1.00 85.16           C  
ATOM    276  CB  LEU B  38      16.337 -60.032 -70.661  1.00 85.16           C  
ATOM    277  O   LEU B  38      15.633 -57.558 -68.695  1.00 85.16           O  
ATOM    278  CG  LEU B  38      15.569 -61.260 -71.154  1.00 85.16           C  
ATOM    279  CD1 LEU B  38      16.516 -62.442 -71.332  1.00 85.16           C  
ATOM    280  CD2 LEU B  38      14.444 -61.611 -70.187  1.00 85.16           C  
ATOM    281  N   LYS B  39      17.251 -56.998 -70.023  1.00 85.81           N  
ATOM    282  CA  LYS B  39      17.800 -55.952 -69.165  1.00 85.81           C  
ATOM    283  C   LYS B  39      16.821 -54.789 -69.022  1.00 85.81           C  
ATOM    284  CB  LYS B  39      19.134 -55.448 -69.719  1.00 85.81           C  
ATOM    285  O   LYS B  39      16.669 -54.230 -67.934  1.00 85.81           O  
ATOM    286  CG  LYS B  39      19.964 -54.664 -68.714  1.00 85.81           C  
ATOM    287  CD  LYS B  39      21.365 -54.385 -69.243  1.00 85.81           C  
ATOM    288  CE  LYS B  39      22.189 -53.577 -68.249  1.00 85.81           C  
ATOM    289  NZ  LYS B  39      23.585 -53.362 -68.733  1.00 85.81           N  
ATOM    290  N   LYS B  40      16.201 -54.338 -70.102  1.00 85.35           N  
ATOM    291  CA  LYS B  40      15.173 -53.303 -70.056  1.00 85.35           C  
ATOM    292  C   LYS B  40      14.000 -53.731 -69.179  1.00 85.35           C  
ATOM    293  CB  LYS B  40      14.680 -52.972 -71.466  1.00 85.35           C  
ATOM    294  O   LYS B  40      13.489 -52.938 -68.386  1.00 85.35           O  
ATOM    295  CG  LYS B  40      14.065 -51.587 -71.598  1.00 85.35           C  
ATOM    296  CD  LYS B  40      13.717 -51.266 -73.046  1.00 85.35           C  
ATOM    297  CE  LYS B  40      13.055 -49.900 -73.173  1.00 85.35           C  
ATOM    298  NZ  LYS B  40      12.753 -49.561 -74.596  1.00 85.35           N  
ATOM    299  N   SER B  41      13.470 -55.020 -69.404  1.00 82.64           N  
ATOM    300  CA  SER B  41      12.388 -55.567 -68.591  1.00 82.64           C  
ATOM    301  C   SER B  41      12.777 -55.623 -67.118  1.00 82.64           C  
ATOM    302  CB  SER B  41      12.005 -56.965 -69.079  1.00 82.64           C  
ATOM    303  O   SER B  41      11.951 -55.359 -66.242  1.00 82.64           O  
ATOM    304  OG  SER B  41      11.203 -56.888 -70.246  1.00 82.64           O  
ATOM    305  N   LEU B  42      13.968 -56.002 -66.794  1.00 86.31           N  
ATOM    306  CA  LEU B  42      14.493 -56.018 -65.433  1.00 86.31           C  
ATOM    307  C   LEU B  42      14.508 -54.614 -64.839  1.00 86.31           C  
ATOM    308  CB  LEU B  42      15.906 -56.609 -65.411  1.00 86.31           C  
ATOM    309  O   LEU B  42      14.098 -54.416 -63.693  1.00 86.31           O  
ATOM    310  CG  LEU B  42      16.591 -56.677 -64.046  1.00 86.31           C  
ATOM    311  CD1 LEU B  42      15.957 -57.769 -63.189  1.00 86.31           C  
ATOM    312  CD2 LEU B  42      18.087 -56.920 -64.209  1.00 86.31           C  
ATOM    313  N   ASN B  43      14.946 -53.569 -65.523  1.00 86.36           N  
ATOM    314  CA  ASN B  43      15.007 -52.187 -65.058  1.00 86.36           C  
ATOM    315  C   ASN B  43      13.615 -51.626 -64.784  1.00 86.36           C  
ATOM    316  CB  ASN B  43      15.742 -51.311 -66.074  1.00 86.36           C  
ATOM    317  O   ASN B  43      13.417 -50.891 -63.815  1.00 86.36           O  
ATOM    318  CG  ASN B  43      17.247 -51.491 -66.020  1.00 86.36           C  
ATOM    319  ND2 ASN B  43      17.923 -51.157 -67.113  1.00 86.36           N  
ATOM    320  OD1 ASN B  43      17.796 -51.928 -65.006  1.00 86.36           O  
ATOM    321  N   VAL B  44      12.671 -51.943 -65.593  1.00 85.19           N  
ATOM    322  CA  VAL B  44      11.289 -51.517 -65.395  1.00 85.19           C  
ATOM    323  C   VAL B  44      10.722 -52.169 -64.137  1.00 85.19           C  
ATOM    324  CB  VAL B  44      10.409 -51.860 -66.618  1.00 85.19           C  
ATOM    325  O   VAL B  44      10.080 -51.504 -63.320  1.00 85.19           O  
ATOM    326  CG1 VAL B  44       8.936 -51.593 -66.314  1.00 85.19           C  
ATOM    327  CG2 VAL B  44      10.859 -51.062 -67.840  1.00 85.19           C  
ATOM    328  N   ALA B  45      10.892 -53.483 -63.957  1.00 82.77           N  
ATOM    329  CA  ALA B  45      10.415 -54.210 -62.784  1.00 82.77           C  
ATOM    330  C   ALA B  45      11.076 -53.690 -61.510  1.00 82.77           C  
ATOM    331  CB  ALA B  45      10.677 -55.706 -62.942  1.00 82.77           C  
ATOM    332  O   ALA B  45      10.427 -53.575 -60.468  1.00 82.77           O  
ATOM    333  N   LYS B  46      12.338 -53.410 -61.540  1.00 83.20           N  
ATOM    334  CA  LYS B  46      13.062 -52.834 -60.411  1.00 83.20           C  
ATOM    335  C   LYS B  46      12.519 -51.452 -60.057  1.00 83.20           C  
ATOM    336  CB  LYS B  46      14.557 -52.746 -60.719  1.00 83.20           C  
ATOM    337  O   LYS B  46      12.355 -51.126 -58.880  1.00 83.20           O  
ATOM    338  CG  LYS B  46      15.412 -52.339 -59.529  1.00 83.20           C  
ATOM    339  CD  LYS B  46      16.896 -52.349 -59.876  1.00 83.20           C  
ATOM    340  CE  LYS B  46      17.746 -51.849 -58.716  1.00 83.20           C  
ATOM    341  NZ  LYS B  46      19.205 -51.941 -59.019  1.00 83.20           N  
ATOM    342  N   SER B  47      12.286 -50.583 -60.969  1.00 84.72           N  
ATOM    343  CA  SER B  47      11.723 -49.254 -60.753  1.00 84.72           C  
ATOM    344  C   SER B  47      10.349 -49.335 -60.096  1.00 84.72           C  
ATOM    345  CB  SER B  47      11.622 -48.493 -62.075  1.00 84.72           C  
ATOM    346  O   SER B  47      10.043 -48.561 -59.187  1.00 84.72           O  
ATOM    347  OG  SER B  47      10.930 -47.269 -61.899  1.00 84.72           O  
ATOM    348  N   GLU B  48       9.517 -50.230 -60.521  1.00 81.47           N  
ATOM    349  CA  GLU B  48       8.196 -50.434 -59.935  1.00 81.47           C  
ATOM    350  C   GLU B  48       8.300 -50.941 -58.500  1.00 81.47           C  
ATOM    351  CB  GLU B  48       7.378 -51.414 -60.781  1.00 81.47           C  
ATOM    352  O   GLU B  48       7.544 -50.510 -57.627  1.00 81.47           O  
ATOM    353  CG  GLU B  48       6.534 -50.744 -61.855  1.00 81.47           C  
ATOM    354  CD  GLU B  48       5.704 -51.726 -62.666  1.00 81.47           C  
ATOM    355  OE1 GLU B  48       4.916 -51.285 -63.533  1.00 81.47           O  
ATOM    356  OE2 GLU B  48       5.843 -52.948 -62.432  1.00 81.47           O  
ATOM    357  N   PHE B  49       9.121 -51.818 -58.254  1.00 81.31           N  
ATOM    358  CA  PHE B  49       9.354 -52.326 -56.907  1.00 81.31           C  
ATOM    359  C   PHE B  49       9.842 -51.214 -55.986  1.00 81.31           C  
ATOM    360  CB  PHE B  49      10.371 -53.472 -56.932  1.00 81.31           C  
ATOM    361  O   PHE B  49       9.347 -51.066 -54.867  1.00 81.31           O  
ATOM    362  CG  PHE B  49      10.832 -53.903 -55.566  1.00 81.31           C  
ATOM    363  CD1 PHE B  49      12.131 -53.648 -55.143  1.00 81.31           C  
ATOM    364  CD2 PHE B  49       9.966 -54.565 -54.705  1.00 81.31           C  
ATOM    365  CE1 PHE B  49      12.560 -54.047 -53.879  1.00 81.31           C  
ATOM    366  CE2 PHE B  49      10.388 -54.966 -53.440  1.00 81.31           C  
ATOM    367  CZ  PHE B  49      11.686 -54.707 -53.030  1.00 81.31           C  
ATOM    368  N   ASP B  50      10.794 -50.459 -56.389  1.00 82.51           N  
ATOM    369  CA  ASP B  50      11.335 -49.356 -55.602  1.00 82.51           C  
ATOM    370  C   ASP B  50      10.250 -48.334 -55.271  1.00 82.51           C  
ATOM    371  CB  ASP B  50      12.487 -48.678 -56.347  1.00 82.51           C  
ATOM    372  O   ASP B  50      10.211 -47.800 -54.160  1.00 82.51           O  
ATOM    373  CG  ASP B  50      13.769 -49.492 -56.324  1.00 82.51           C  
ATOM    374  OD1 ASP B  50      13.915 -50.375 -55.452  1.00 82.51           O  
ATOM    375  OD2 ASP B  50      14.642 -49.246 -57.184  1.00 82.51           O  
ATOM    376  N   ARG B  51       9.374 -47.994 -56.121  1.00 81.68           N  
ATOM    377  CA  ARG B  51       8.255 -47.085 -55.894  1.00 81.68           C  
ATOM    378  C   ARG B  51       7.293 -47.648 -54.854  1.00 81.68           C  
ATOM    379  CB  ARG B  51       7.510 -46.811 -57.202  1.00 81.68           C  
ATOM    380  O   ARG B  51       6.860 -46.932 -53.949  1.00 81.68           O  
ATOM    381  CG  ARG B  51       7.272 -45.335 -57.478  1.00 81.68           C  
ATOM    382  CD  ARG B  51       6.487 -45.121 -58.765  1.00 81.68           C  
ATOM    383  NE  ARG B  51       6.370 -43.704 -59.096  1.00 81.68           N  
ATOM    384  NH1 ARG B  51       5.766 -44.055 -61.298  1.00 81.68           N  
ATOM    385  NH2 ARG B  51       5.953 -41.921 -60.482  1.00 81.68           N  
ATOM    386  CZ  ARG B  51       6.030 -43.230 -60.291  1.00 81.68           C  
ATOM    387  N   ASP B  52       6.949 -48.902 -54.984  1.00 76.40           N  
ATOM    388  CA  ASP B  52       6.037 -49.552 -54.049  1.00 76.40           C  
ATOM    389  C   ASP B  52       6.658 -49.656 -52.657  1.00 76.40           C  
ATOM    390  CB  ASP B  52       5.648 -50.942 -54.556  1.00 76.40           C  
ATOM    391  O   ASP B  52       5.968 -49.486 -51.650  1.00 76.40           O  
ATOM    392  CG  ASP B  52       4.618 -50.900 -55.672  1.00 76.40           C  
ATOM    393  OD1 ASP B  52       4.064 -49.814 -55.949  1.00 76.40           O  
ATOM    394  OD2 ASP B  52       4.357 -51.962 -56.277  1.00 76.40           O  
ATOM    395  N   ALA B  53       7.871 -50.004 -52.618  1.00 76.75           N  
ATOM    396  CA  ALA B  53       8.578 -50.078 -51.341  1.00 76.75           C  
ATOM    397  C   ALA B  53       8.617 -48.716 -50.655  1.00 76.75           C  
ATOM    398  CB  ALA B  53       9.995 -50.608 -51.548  1.00 76.75           C  
ATOM    399  O   ALA B  53       8.421 -48.619 -49.442  1.00 76.75           O  
ATOM    400  N   ALA B  54       8.895 -47.624 -51.342  1.00 79.59           N  
ATOM    401  CA  ALA B  54       8.893 -46.258 -50.824  1.00 79.59           C  
ATOM    402  C   ALA B  54       7.509 -45.868 -50.311  1.00 79.59           C  
ATOM    403  CB  ALA B  54       9.353 -45.279 -51.902  1.00 79.59           C  
ATOM    404  O   ALA B  54       7.385 -45.241 -49.257  1.00 79.59           O  
ATOM    405  N   MET B  55       6.500 -46.090 -50.953  1.00 74.20           N  
ATOM    406  CA  MET B  55       5.123 -45.816 -50.550  1.00 74.20           C  
ATOM    407  C   MET B  55       4.768 -46.574 -49.276  1.00 74.20           C  
ATOM    408  CB  MET B  55       4.150 -46.190 -51.670  1.00 74.20           C  
ATOM    409  O   MET B  55       4.130 -46.023 -48.378  1.00 74.20           O  
ATOM    410  CG  MET B  55       2.862 -45.384 -51.657  1.00 74.20           C  
ATOM    411  SD  MET B  55       1.744 -45.823 -53.044  1.00 74.20           S  
ATOM    412  CE  MET B  55       0.286 -44.837 -52.604  1.00 74.20           C  
ATOM    413  N   GLN B  56       5.144 -47.806 -49.138  1.00 73.62           N  
ATOM    414  CA  GLN B  56       4.882 -48.595 -47.939  1.00 73.62           C  
ATOM    415  C   GLN B  56       5.581 -47.997 -46.722  1.00 73.62           C  
ATOM    416  CB  GLN B  56       5.329 -50.044 -48.142  1.00 73.62           C  
ATOM    417  O   GLN B  56       5.018 -47.974 -45.625  1.00 73.62           O  
ATOM    418  CG  GLN B  56       4.534 -51.053 -47.324  1.00 73.62           C  
ATOM    419  CD  GLN B  56       3.224 -51.441 -47.983  1.00 73.62           C  
ATOM    420  NE2 GLN B  56       2.419 -52.232 -47.281  1.00 73.62           N  
ATOM    421  OE1 GLN B  56       2.937 -51.033 -49.112  1.00 73.62           O  
ATOM    422  N   ARG B  57       6.755 -47.578 -46.995  1.00 75.41           N  
ATOM    423  CA  ARG B  57       7.486 -46.923 -45.915  1.00 75.41           C  
ATOM    424  C   ARG B  57       6.780 -45.646 -45.472  1.00 75.41           C  
ATOM    425  CB  ARG B  57       8.919 -46.606 -46.350  1.00 75.41           C  
ATOM    426  O   ARG B  57       6.695 -45.359 -44.276  1.00 75.41           O  
ATOM    427  CG  ARG B  57       9.876 -47.780 -46.219  1.00 75.41           C  
ATOM    428  CD  ARG B  57      11.299 -47.392 -46.597  1.00 75.41           C  
ATOM    429  NE  ARG B  57      12.072 -48.548 -47.041  1.00 75.41           N  
ATOM    430  NH1 ARG B  57      13.913 -47.321 -47.707  1.00 75.41           N  
ATOM    431  NH2 ARG B  57      13.909 -49.602 -47.930  1.00 75.41           N  
ATOM    432  CZ  ARG B  57      13.296 -48.488 -47.558  1.00 75.41           C  
ATOM    433  N   LYS B  58       6.300 -44.767 -46.320  1.00 71.29           N  
ATOM    434  CA  LYS B  58       5.544 -43.553 -46.026  1.00 71.29           C  
ATOM    435  C   LYS B  58       4.261 -43.874 -45.265  1.00 71.29           C  
ATOM    436  CB  LYS B  58       5.214 -42.800 -47.316  1.00 71.29           C  
ATOM    437  O   LYS B  58       3.914 -43.185 -44.304  1.00 71.29           O  
ATOM    438  CG  LYS B  58       4.990 -41.308 -47.122  1.00 71.29           C  
ATOM    439  CD  LYS B  58       4.788 -40.595 -48.452  1.00 71.29           C  
ATOM    440  CE  LYS B  58       4.491 -39.115 -48.255  1.00 71.29           C  
ATOM    441  NZ  LYS B  58       4.299 -38.410 -49.558  1.00 71.29           N  
ATOM    442  N   LEU B  59       3.562 -44.863 -45.627  1.00 67.92           N  
ATOM    443  CA  LEU B  59       2.329 -45.278 -44.966  1.00 67.92           C  
ATOM    444  C   LEU B  59       2.608 -45.750 -43.543  1.00 67.92           C  
ATOM    445  CB  LEU B  59       1.644 -46.393 -45.761  1.00 67.92           C  
ATOM    446  O   LEU B  59       1.844 -45.446 -42.624  1.00 67.92           O  
ATOM    447  CG  LEU B  59       0.631 -45.949 -46.818  1.00 67.92           C  
ATOM    448  CD1 LEU B  59       0.503 -47.009 -47.907  1.00 67.92           C  
ATOM    449  CD2 LEU B  59      -0.723 -45.667 -46.176  1.00 67.92           C  
ATOM    450  N   GLU B  60       3.671 -46.488 -43.398  1.00 66.13           N  
ATOM    451  CA  GLU B  60       4.044 -46.957 -42.066  1.00 66.13           C  
ATOM    452  C   GLU B  60       4.403 -45.790 -41.151  1.00 66.13           C  
ATOM    453  CB  GLU B  60       5.214 -47.939 -42.151  1.00 66.13           C  
ATOM    454  O   GLU B  60       4.026 -45.776 -39.978  1.00 66.13           O  
ATOM    455  CG  GLU B  60       4.795 -49.372 -42.446  1.00 66.13           C  
ATOM    456  CD  GLU B  60       5.972 -50.321 -42.608  1.00 66.13           C  
ATOM    457  OE1 GLU B  60       5.749 -51.539 -42.790  1.00 66.13           O  
ATOM    458  OE2 GLU B  60       7.127 -49.842 -42.551  1.00 66.13           O  
ATOM    459  N   LYS B  61       5.072 -44.823 -41.663  1.00 71.79           N  
ATOM    460  CA  LYS B  61       5.417 -43.621 -40.908  1.00 71.79           C  
ATOM    461  C   LYS B  61       4.168 -42.828 -40.535  1.00 71.79           C  
ATOM    462  CB  LYS B  61       6.376 -42.741 -41.710  1.00 71.79           C  
ATOM    463  O   LYS B  61       4.046 -42.346 -39.407  1.00 71.79           O  
ATOM    464  CG  LYS B  61       7.329 -41.922 -40.852  1.00 71.79           C  
ATOM    465  CD  LYS B  61       8.300 -41.118 -41.707  1.00 71.79           C  
ATOM    466  CE  LYS B  61       9.190 -40.224 -40.853  1.00 71.79           C  
ATOM    467  NZ  LYS B  61      10.149 -39.439 -41.686  1.00 71.79           N  
ATOM    468  N   MET B  62       3.283 -42.527 -41.365  1.00 72.62           N  
ATOM    469  CA  MET B  62       2.023 -41.835 -41.111  1.00 72.62           C  
ATOM    470  C   MET B  62       1.194 -42.579 -40.069  1.00 72.62           C  
ATOM    471  CB  MET B  62       1.222 -41.683 -42.405  1.00 72.62           C  
ATOM    472  O   MET B  62       0.562 -41.957 -39.213  1.00 72.62           O  
ATOM    473  CG  MET B  62       1.620 -40.473 -43.234  1.00 72.62           C  
ATOM    474  SD  MET B  62       0.544 -40.241 -44.702  1.00 72.62           S  
ATOM    475  CE  MET B  62      -0.408 -38.789 -44.175  1.00 72.62           C  
ATOM    476  N   ALA B  63       1.184 -43.899 -40.233  1.00 65.01           N  
ATOM    477  CA  ALA B  63       0.474 -44.723 -39.259  1.00 65.01           C  
ATOM    478  C   ALA B  63       1.068 -44.558 -37.863  1.00 65.01           C  
ATOM    479  CB  ALA B  63       0.509 -46.191 -39.678  1.00 65.01           C  
ATOM    480  O   ALA B  63       0.335 -44.403 -36.884  1.00 65.01           O  
ATOM    481  N   ASP B  64       2.355 -44.550 -37.794  1.00 64.38           N  
ATOM    482  CA  ASP B  64       3.030 -44.369 -36.513  1.00 64.38           C  
ATOM    483  C   ASP B  64       2.740 -42.988 -35.930  1.00 64.38           C  
ATOM    484  CB  ASP B  64       4.539 -44.568 -36.669  1.00 64.38           C  
ATOM    485  O   ASP B  64       2.490 -42.855 -34.730  1.00 64.38           O  
ATOM    486  CG  ASP B  64       4.960 -46.023 -36.556  1.00 64.38           C  
ATOM    487  OD1 ASP B  64       4.136 -46.866 -36.141  1.00 64.38           O  
ATOM    488  OD2 ASP B  64       6.128 -46.328 -36.882  1.00 64.38           O  
ATOM    489  N   GLN B  65       2.758 -41.948 -36.706  1.00 72.25           N  
ATOM    490  CA  GLN B  65       2.445 -40.590 -36.271  1.00 72.25           C  
ATOM    491  C   GLN B  65       1.001 -40.486 -35.788  1.00 72.25           C  
ATOM    492  CB  GLN B  65       2.694 -39.593 -37.404  1.00 72.25           C  
ATOM    493  O   GLN B  65       0.725 -39.841 -34.775  1.00 72.25           O  
ATOM    494  CG  GLN B  65       4.153 -39.184 -37.555  1.00 72.25           C  
ATOM    495  CD  GLN B  65       4.381 -38.244 -38.723  1.00 72.25           C  
ATOM    496  NE2 GLN B  65       5.575 -37.666 -38.795  1.00 72.25           N  
ATOM    497  OE1 GLN B  65       3.492 -38.040 -39.556  1.00 72.25           O  
ATOM    498  N   ALA B  66       0.118 -40.961 -36.551  1.00 69.69           N  
ATOM    499  CA  ALA B  66      -1.291 -40.971 -36.167  1.00 69.69           C  
ATOM    500  C   ALA B  66      -1.494 -41.708 -34.846  1.00 69.69           C  
ATOM    501  CB  ALA B  66      -2.137 -41.610 -37.265  1.00 69.69           C  
ATOM    502  O   ALA B  66      -2.237 -41.245 -33.978  1.00 69.69           O  
ATOM    503  N   MET B  67      -0.747 -42.787 -34.712  1.00 62.42           N  
ATOM    504  CA  MET B  67      -0.841 -43.560 -33.477  1.00 62.42           C  
ATOM    505  C   MET B  67      -0.304 -42.763 -32.293  1.00 62.42           C  
ATOM    506  CB  MET B  67      -0.079 -44.880 -33.608  1.00 62.42           C  
ATOM    507  O   MET B  67      -0.897 -42.772 -31.213  1.00 62.42           O  
ATOM    508  CG  MET B  67      -0.934 -46.036 -34.098  1.00 62.42           C  
ATOM    509  SD  MET B  67      -1.145 -47.343 -32.827  1.00 62.42           S  
ATOM    510  CE  MET B  67       0.535 -48.029 -32.793  1.00 62.42           C  
ATOM    511  N   THR B  68       0.815 -42.107 -32.520  1.00 64.37           N  
ATOM    512  CA  THR B  68       1.407 -41.275 -31.478  1.00 64.37           C  
ATOM    513  C   THR B  68       0.456 -40.149 -31.079  1.00 64.37           C  
ATOM    514  CB  THR B  68       2.750 -40.677 -31.937  1.00 64.37           C  
ATOM    515  O   THR B  68       0.264 -39.884 -29.891  1.00 64.37           O  
ATOM    516  CG2 THR B  68       3.440 -39.936 -30.797  1.00 64.37           C  
ATOM    517  OG1 THR B  68       3.605 -41.733 -32.393  1.00 64.37           O  
ATOM    518  N   GLN B  69      -0.137 -39.454 -31.959  1.00 67.55           N  
ATOM    519  CA  GLN B  69      -1.097 -38.386 -31.699  1.00 67.55           C  
ATOM    520  C   GLN B  69      -2.327 -38.917 -30.970  1.00 67.55           C  
ATOM    521  CB  GLN B  69      -1.512 -37.707 -33.005  1.00 67.55           C  
ATOM    522  O   GLN B  69      -2.844 -38.268 -30.059  1.00 67.55           O  
ATOM    523  CG  GLN B  69      -0.581 -36.582 -33.437  1.00 67.55           C  
ATOM    524  CD  GLN B  69      -1.310 -35.270 -33.661  1.00 67.55           C  
ATOM    525  NE2 GLN B  69      -0.556 -34.179 -33.736  1.00 67.55           N  
ATOM    526  OE1 GLN B  69      -2.540 -35.238 -33.767  1.00 67.55           O  
ATOM    527  N   MET B  70      -2.820 -40.022 -31.344  1.00 67.03           N  
ATOM    528  CA  MET B  70      -3.966 -40.653 -30.694  1.00 67.03           C  
ATOM    529  C   MET B  70      -3.648 -40.994 -29.242  1.00 67.03           C  
ATOM    530  CB  MET B  70      -4.384 -41.916 -31.449  1.00 67.03           C  
ATOM    531  O   MET B  70      -4.485 -40.805 -28.358  1.00 67.03           O  
ATOM    532  CG  MET B  70      -5.407 -41.665 -32.545  1.00 67.03           C  
ATOM    533  SD  MET B  70      -5.971 -43.215 -33.349  1.00 67.03           S  
ATOM    534  CE  MET B  70      -7.569 -43.443 -32.519  1.00 67.03           C  
ATOM    535  N   TYR B  71      -2.408 -41.426 -29.084  1.00 60.14           N  
ATOM    536  CA  TYR B  71      -1.960 -41.749 -27.734  1.00 60.14           C  
ATOM    537  C   TYR B  71      -1.912 -40.500 -26.862  1.00 60.14           C  
ATOM    538  CB  TYR B  71      -0.581 -42.414 -27.770  1.00 60.14           C  
ATOM    539  O   TYR B  71      -2.389 -40.510 -25.725  1.00 60.14           O  
ATOM    540  CG  TYR B  71      -0.070 -42.824 -26.410  1.00 60.14           C  
ATOM    541  CD1 TYR B  71       0.856 -42.038 -25.727  1.00 60.14           C  
ATOM    542  CD2 TYR B  71      -0.510 -43.997 -25.806  1.00 60.14           C  
ATOM    543  CE1 TYR B  71       1.332 -42.413 -24.474  1.00 60.14           C  
ATOM    544  CE2 TYR B  71      -0.041 -44.381 -24.554  1.00 60.14           C  
ATOM    545  OH  TYR B  71       1.345 -43.959 -22.657  1.00 60.14           O  
ATOM    546  CZ  TYR B  71       0.878 -43.583 -23.897  1.00 60.14           C  
ATOM    547  N   LYS B  72      -1.370 -39.420 -27.334  1.00 62.49           N  
ATOM    548  CA  LYS B  72      -1.281 -38.167 -26.590  1.00 62.49           C  
ATOM    549  C   LYS B  72      -2.668 -37.630 -26.250  1.00 62.49           C  
ATOM    550  CB  LYS B  72      -0.496 -37.124 -27.386  1.00 62.49           C  
ATOM    551  O   LYS B  72      -2.906 -37.175 -25.130  1.00 62.49           O  
ATOM    552  CG  LYS B  72       1.008 -37.359 -27.400  1.00 62.49           C  
ATOM    553  CD  LYS B  72       1.739 -36.252 -28.148  1.00 62.49           C  
ATOM    554  CE  LYS B  72       3.243 -36.491 -28.170  1.00 62.49           C  
ATOM    555  NZ  LYS B  72       3.960 -35.436 -28.948  1.00 62.49           N  
ATOM    556  N   GLN B  73      -3.529 -37.661 -27.115  1.00 68.44           N  
ATOM    557  CA  GLN B  73      -4.901 -37.213 -26.902  1.00 68.44           C  
ATOM    558  C   GLN B  73      -5.609 -38.083 -25.867  1.00 68.44           C  
ATOM    559  CB  GLN B  73      -5.680 -37.224 -28.218  1.00 68.44           C  
ATOM    560  O   GLN B  73      -6.339 -37.573 -25.015  1.00 68.44           O  
ATOM    561  CG  GLN B  73      -6.493 -35.959 -28.461  1.00 68.44           C  
ATOM    562  CD  GLN B  73      -6.961 -35.829 -29.899  1.00 68.44           C  
ATOM    563  NE2 GLN B  73      -7.647 -34.733 -30.203  1.00 68.44           N  
ATOM    564  OE1 GLN B  73      -6.707 -36.707 -30.730  1.00 68.44           O  
ATOM    565  N   ALA B  74      -5.393 -39.361 -25.968  1.00 65.86           N  
ATOM    566  CA  ALA B  74      -5.995 -40.284 -25.009  1.00 65.86           C  
ATOM    567  C   ALA B  74      -5.472 -40.029 -23.599  1.00 65.86           C  
ATOM    568  CB  ALA B  74      -5.724 -41.730 -25.420  1.00 65.86           C  
ATOM    569  O   ALA B  74      -6.238 -40.050 -22.632  1.00 65.86           O  
ATOM    570  N   ARG B  75      -4.172 -39.709 -23.520  1.00 62.96           N  
ATOM    571  CA  ARG B  75      -3.568 -39.423 -22.222  1.00 62.96           C  
ATOM    572  C   ARG B  75      -4.108 -38.120 -21.643  1.00 62.96           C  
ATOM    573  CB  ARG B  75      -2.044 -39.350 -22.343  1.00 62.96           C  
ATOM    574  O   ARG B  75      -4.368 -38.029 -20.441  1.00 62.96           O  
ATOM    575  CG  ARG B  75      -1.312 -40.429 -21.559  1.00 62.96           C  
ATOM    576  CD  ARG B  75       0.171 -40.118 -21.422  1.00 62.96           C  
ATOM    577  NE  ARG B  75       0.837 -41.053 -20.520  1.00 62.96           N  
ATOM    578  NH1 ARG B  75       2.924 -40.083 -20.720  1.00 62.96           N  
ATOM    579  NH2 ARG B  75       2.631 -41.916 -19.375  1.00 62.96           N  
ATOM    580  CZ  ARG B  75       2.129 -41.015 -20.207  1.00 62.96           C  
ATOM    581  N   SER B  76      -4.226 -37.152 -22.477  1.00 68.49           N  
ATOM    582  CA  SER B  76      -4.776 -35.867 -22.054  1.00 68.49           C  
ATOM    583  C   SER B  76      -6.217 -36.013 -21.576  1.00 68.49           C  
ATOM    584  CB  SER B  76      -4.710 -34.854 -23.197  1.00 68.49           C  
ATOM    585  O   SER B  76      -6.610 -35.403 -20.580  1.00 68.49           O  
ATOM    586  OG  SER B  76      -5.931 -34.144 -23.311  1.00 68.49           O  
ATOM    587  N   GLU B  77      -6.955 -36.795 -22.212  1.00 72.47           N  
ATOM    588  CA  GLU B  77      -8.341 -37.044 -21.829  1.00 72.47           C  
ATOM    589  C   GLU B  77      -8.421 -37.812 -20.513  1.00 72.47           C  
ATOM    590  CB  GLU B  77      -9.074 -37.811 -22.932  1.00 72.47           C  
ATOM    591  O   GLU B  77      -9.304 -37.558 -19.692  1.00 72.47           O  
ATOM    592  CG  GLU B  77      -9.822 -36.917 -23.910  1.00 72.47           C  
ATOM    593  CD  GLU B  77     -10.568 -37.694 -24.983  1.00 72.47           C  
ATOM    594  OE1 GLU B  77     -11.244 -37.066 -25.828  1.00 72.47           O  
ATOM    595  OE2 GLU B  77     -10.477 -38.942 -24.977  1.00 72.47           O  
ATOM    596  N   ASP B  78      -7.526 -38.723 -20.362  1.00 73.85           N  
ATOM    597  CA  ASP B  78      -7.465 -39.473 -19.112  1.00 73.85           C  
ATOM    598  C   ASP B  78      -7.131 -38.556 -17.937  1.00 73.85           C  
ATOM    599  CB  ASP B  78      -6.432 -40.598 -19.210  1.00 73.85           C  
ATOM    600  O   ASP B  78      -7.754 -38.646 -16.877  1.00 73.85           O  
ATOM    601  CG  ASP B  78      -6.707 -41.741 -18.250  1.00 73.85           C  
ATOM    602  OD1 ASP B  78      -7.883 -42.137 -18.093  1.00 73.85           O  
ATOM    603  OD2 ASP B  78      -5.741 -42.249 -17.641  1.00 73.85           O  
ATOM    604  N   LYS B  79      -6.223 -37.628 -18.140  1.00 73.85           N  
ATOM    605  CA  LYS B  79      -5.842 -36.685 -17.093  1.00 73.85           C  
ATOM    606  C   LYS B  79      -6.998 -35.749 -16.749  1.00 73.85           C  
ATOM    607  CB  LYS B  79      -4.619 -35.872 -17.520  1.00 73.85           C  
ATOM    608  O   LYS B  79      -7.246 -35.465 -15.575  1.00 73.85           O  
ATOM    609  CG  LYS B  79      -3.296 -36.597 -17.326  1.00 73.85           C  
ATOM    610  CD  LYS B  79      -2.115 -35.718 -17.717  1.00 73.85           C  
ATOM    611  CE  LYS B  79      -0.796 -36.473 -17.614  1.00 73.85           C  
ATOM    612  NZ  LYS B  79       0.361 -35.627 -18.034  1.00 73.85           N  
ATOM    613  N   ARG B  80      -7.709 -35.286 -17.738  1.00 77.17           N  
ATOM    614  CA  ARG B  80      -8.873 -34.426 -17.547  1.00 77.17           C  
ATOM    615  C   ARG B  80      -9.955 -35.140 -16.745  1.00 77.17           C  
ATOM    616  CB  ARG B  80      -9.433 -33.972 -18.896  1.00 77.17           C  
ATOM    617  O   ARG B  80     -10.548 -34.557 -15.835  1.00 77.17           O  
ATOM    618  CG  ARG B  80     -10.102 -32.607 -18.857  1.00 77.17           C  
ATOM    619  CD  ARG B  80     -10.616 -32.191 -20.229  1.00 77.17           C  
ATOM    620  NE  ARG B  80     -11.489 -31.024 -20.146  1.00 77.17           N  
ATOM    621  NH1 ARG B  80     -11.922 -30.930 -22.414  1.00 77.17           N  
ATOM    622  NH2 ARG B  80     -12.864 -29.393 -20.998  1.00 77.17           N  
ATOM    623  CZ  ARG B  80     -12.090 -30.452 -21.186  1.00 77.17           C  
ATOM    624  N   ALA B  81     -10.189 -36.327 -17.079  1.00 79.01           N  
ATOM    625  CA  ALA B  81     -11.210 -37.111 -16.388  1.00 79.01           C  
ATOM    626  C   ALA B  81     -10.853 -37.302 -14.917  1.00 79.01           C  
ATOM    627  CB  ALA B  81     -11.393 -38.465 -17.069  1.00 79.01           C  
ATOM    628  O   ALA B  81     -11.722 -37.222 -14.045  1.00 79.01           O  
ATOM    629  N   LYS B  82      -9.619 -37.438 -14.622  1.00 81.09           N  
ATOM    630  CA  LYS B  82      -9.167 -37.633 -13.248  1.00 81.09           C  
ATOM    631  C   LYS B  82      -9.347 -36.360 -12.425  1.00 81.09           C  
ATOM    632  CB  LYS B  82      -7.702 -38.071 -13.221  1.00 81.09           C  
ATOM    633  O   LYS B  82      -9.804 -36.414 -11.281  1.00 81.09           O  
ATOM    634  CG  LYS B  82      -7.508 -39.576 -13.118  1.00 81.09           C  
ATOM    635  CD  LYS B  82      -6.031 -39.949 -13.094  1.00 81.09           C  
ATOM    636  CE  LYS B  82      -5.836 -41.458 -13.025  1.00 81.09           C  
ATOM    637  NZ  LYS B  82      -4.391 -41.833 -13.087  1.00 81.09           N  
ATOM    638  N   VAL B  83      -9.017 -35.225 -13.062  1.00 81.61           N  
ATOM    639  CA  VAL B  83      -9.131 -33.948 -12.365  1.00 81.61           C  
ATOM    640  C   VAL B  83     -10.603 -33.614 -12.136  1.00 81.61           C  
ATOM    641  CB  VAL B  83      -8.442 -32.810 -13.150  1.00 81.61           C  
ATOM    642  O   VAL B  83     -10.985 -33.181 -11.046  1.00 81.61           O  
ATOM    643  CG1 VAL B  83      -8.751 -31.454 -12.518  1.00 81.61           C  
ATOM    644  CG2 VAL B  83      -6.933 -33.042 -13.213  1.00 81.61           C  
ATOM    645  N   THR B  84     -11.380 -33.826 -13.141  1.00 84.24           N  
ATOM    646  CA  THR B  84     -12.809 -33.550 -13.036  1.00 84.24           C  
ATOM    647  C   THR B  84     -13.453 -34.429 -11.968  1.00 84.24           C  
ATOM    648  CB  THR B  84     -13.521 -33.770 -14.384  1.00 84.24           C  
ATOM    649  O   THR B  84     -14.226 -33.943 -11.140  1.00 84.24           O  
ATOM    650  CG2 THR B  84     -14.958 -33.261 -14.336  1.00 84.24           C  
ATOM    651  OG1 THR B  84     -12.811 -33.069 -15.413  1.00 84.24           O  
ATOM    652  N   SER B  85     -13.115 -35.705 -11.955  1.00 83.23           N  
ATOM    653  CA  SER B  85     -13.646 -36.633 -10.962  1.00 83.23           C  
ATOM    654  C   SER B  85     -13.220 -36.237  -9.552  1.00 83.23           C  
ATOM    655  CB  SER B  85     -13.185 -38.060 -11.261  1.00 83.23           C  
ATOM    656  O   SER B  85     -14.028 -36.270  -8.622  1.00 83.23           O  
ATOM    657  OG  SER B  85     -13.833 -38.987 -10.407  1.00 83.23           O  
ATOM    658  N   ALA B  86     -12.050 -35.835  -9.399  1.00 84.15           N  
ATOM    659  CA  ALA B  86     -11.534 -35.409  -8.101  1.00 84.15           C  
ATOM    660  C   ALA B  86     -12.263 -34.165  -7.603  1.00 84.15           C  
ATOM    661  CB  ALA B  86     -10.033 -35.143  -8.186  1.00 84.15           C  
ATOM    662  O   ALA B  86     -12.619 -34.076  -6.425  1.00 84.15           O  
ATOM    663  N   MET B  87     -12.509 -33.252  -8.460  1.00 84.55           N  
ATOM    664  CA  MET B  87     -13.193 -32.017  -8.090  1.00 84.55           C  
ATOM    665  C   MET B  87     -14.645 -32.291  -7.714  1.00 84.55           C  
ATOM    666  CB  MET B  87     -13.131 -31.003  -9.234  1.00 84.55           C  
ATOM    667  O   MET B  87     -15.162 -31.716  -6.755  1.00 84.55           O  
ATOM    668  CG  MET B  87     -11.794 -30.291  -9.351  1.00 84.55           C  
ATOM    669  SD  MET B  87     -11.851 -28.875 -10.517  1.00 84.55           S  
ATOM    670  CE  MET B  87     -12.621 -27.619  -9.457  1.00 84.55           C  
ATOM    671  N   GLN B  88     -15.247 -33.178  -8.482  1.00 83.55           N  
ATOM    672  CA  GLN B  88     -16.615 -33.567  -8.157  1.00 83.55           C  
ATOM    673  C   GLN B  88     -16.687 -34.230  -6.784  1.00 83.55           C  
ATOM    674  CB  GLN B  88     -17.175 -34.508  -9.224  1.00 83.55           C  
ATOM    675  O   GLN B  88     -17.570 -33.918  -5.984  1.00 83.55           O  
ATOM    676  CG  GLN B  88     -17.750 -33.789 -10.438  1.00 83.55           C  
ATOM    677  CD  GLN B  88     -18.366 -34.740 -11.446  1.00 83.55           C  
ATOM    678  NE2 GLN B  88     -19.158 -34.198 -12.365  1.00 83.55           N  
ATOM    679  OE1 GLN B  88     -18.131 -35.952 -11.400  1.00 83.55           O  
ATOM    680  N   THR B  89     -15.736 -35.036  -6.546  1.00 84.02           N  
ATOM    681  CA  THR B  89     -15.685 -35.709  -5.253  1.00 84.02           C  
ATOM    682  C   THR B  89     -15.513 -34.698  -4.123  1.00 84.02           C  
ATOM    683  CB  THR B  89     -14.540 -36.737  -5.203  1.00 84.02           C  
ATOM    684  O   THR B  89     -16.170 -34.801  -3.085  1.00 84.02           O  
ATOM    685  CG2 THR B  89     -14.517 -37.472  -3.867  1.00 84.02           C  
ATOM    686  OG1 THR B  89     -14.716 -37.692  -6.257  1.00 84.02           O  
ATOM    687  N   MET B  90     -14.696 -33.795  -4.286  1.00 81.16           N  
ATOM    688  CA  MET B  90     -14.460 -32.755  -3.288  1.00 81.16           C  
ATOM    689  C   MET B  90     -15.736 -31.967  -3.012  1.00 81.16           C  
ATOM    690  CB  MET B  90     -13.350 -31.809  -3.748  1.00 81.16           C  
ATOM    691  O   MET B  90     -16.100 -31.752  -1.854  1.00 81.16           O  
ATOM    692  CG  MET B  90     -13.010 -30.726  -2.737  1.00 81.16           C  
ATOM    693  SD  MET B  90     -11.812 -29.502  -3.395  1.00 81.16           S  
ATOM    694  CE  MET B  90     -10.275 -30.459  -3.272  1.00 81.16           C  
ATOM    695  N   LEU B  91     -16.370 -31.542  -4.082  1.00 81.08           N  
ATOM    696  CA  LEU B  91     -17.574 -30.733  -3.936  1.00 81.08           C  
ATOM    697  C   LEU B  91     -18.673 -31.516  -3.226  1.00 81.08           C  
ATOM    698  CB  LEU B  91     -18.071 -30.261  -5.305  1.00 81.08           C  
ATOM    699  O   LEU B  91     -19.357 -30.980  -2.351  1.00 81.08           O  
ATOM    700  CG  LEU B  91     -17.880 -28.777  -5.621  1.00 81.08           C  
ATOM    701  CD1 LEU B  91     -17.502 -28.591  -7.087  1.00 81.08           C  
ATOM    702  CD2 LEU B  91     -19.143 -27.991  -5.286  1.00 81.08           C  
ATOM    703  N   PHE B  92     -18.721 -32.814  -3.585  1.00 77.26           N  
ATOM    704  CA  PHE B  92     -19.752 -33.636  -2.964  1.00 77.26           C  
ATOM    705  C   PHE B  92     -19.449 -33.863  -1.488  1.00 77.26           C  
ATOM    706  CB  PHE B  92     -19.877 -34.982  -3.687  1.00 77.26           C  
ATOM    707  O   PHE B  92     -20.361 -33.899  -0.660  1.00 77.26           O  
ATOM    708  CG  PHE B  92     -21.040 -35.054  -4.639  1.00 77.26           C  
ATOM    709  CD1 PHE B  92     -22.332 -35.247  -4.166  1.00 77.26           C  
ATOM    710  CD2 PHE B  92     -20.840 -34.928  -6.008  1.00 77.26           C  
ATOM    711  CE1 PHE B  92     -23.410 -35.314  -5.046  1.00 77.26           C  
ATOM    712  CE2 PHE B  92     -21.913 -34.995  -6.892  1.00 77.26           C  
ATOM    713  CZ  PHE B  92     -23.197 -35.188  -6.409  1.00 77.26           C  
ATOM    714  N   THR B  93     -18.227 -34.007  -1.166  1.00 77.30           N  
ATOM    715  CA  THR B  93     -17.830 -34.128   0.233  1.00 77.30           C  
ATOM    716  C   THR B  93     -18.172 -32.856   1.004  1.00 77.30           C  
ATOM    717  CB  THR B  93     -16.323 -34.420   0.362  1.00 77.30           C  
ATOM    718  O   THR B  93     -18.660 -32.921   2.134  1.00 77.30           O  
ATOM    719  CG2 THR B  93     -15.964 -34.839   1.784  1.00 77.30           C  
ATOM    720  OG1 THR B  93     -15.968 -35.475  -0.540  1.00 77.30           O  
ATOM    721  N   MET B  94     -18.010 -31.781   0.404  1.00 75.09           N  
ATOM    722  CA  MET B  94     -18.310 -30.500   1.038  1.00 75.09           C  
ATOM    723  C   MET B  94     -19.814 -30.321   1.219  1.00 75.09           C  
ATOM    724  CB  MET B  94     -17.742 -29.345   0.212  1.00 75.09           C  
ATOM    725  O   MET B  94     -20.264 -29.827   2.254  1.00 75.09           O  
ATOM    726  CG  MET B  94     -16.228 -29.227   0.283  1.00 75.09           C  
ATOM    727  SD  MET B  94     -15.592 -27.774  -0.639  1.00 75.09           S  
ATOM    728  CE  MET B  94     -13.876 -27.746  -0.048  1.00 75.09           C  
ATOM    729  N   LEU B  95     -20.564 -30.798   0.285  1.00 74.33           N  
ATOM    730  CA  LEU B  95     -22.019 -30.708   0.341  1.00 74.33           C  
ATOM    731  C   LEU B  95     -22.571 -31.534   1.497  1.00 74.33           C  
ATOM    732  CB  LEU B  95     -22.636 -31.179  -0.979  1.00 74.33           C  
ATOM    733  O   LEU B  95     -23.507 -31.109   2.178  1.00 74.33           O  
ATOM    734  CG  LEU B  95     -22.842 -30.108  -2.051  1.00 74.33           C  
ATOM    735  CD1 LEU B  95     -22.874 -30.744  -3.436  1.00 74.33           C  
ATOM    736  CD2 LEU B  95     -24.125 -29.326  -1.787  1.00 74.33           C  
ATOM    737  N   ARG B  96     -21.969 -32.629   1.706  1.00 73.80           N  
ATOM    738  CA  ARG B  96     -22.428 -33.516   2.770  1.00 73.80           C  
ATOM    739  C   ARG B  96     -22.185 -32.896   4.142  1.00 73.80           C  
ATOM    740  CB  ARG B  96     -21.729 -34.874   2.678  1.00 73.80           C  
ATOM    741  O   ARG B  96     -22.919 -33.173   5.093  1.00 73.80           O  
ATOM    742  CG  ARG B  96     -22.647 -36.012   2.263  1.00 73.80           C  
ATOM    743  CD  ARG B  96     -21.906 -37.340   2.201  1.00 73.80           C  
ATOM    744  NE  ARG B  96     -22.780 -38.462   2.532  1.00 73.80           N  
ATOM    745  NH1 ARG B  96     -21.441 -40.066   1.546  1.00 73.80           N  
ATOM    746  NH2 ARG B  96     -23.403 -40.672   2.565  1.00 73.80           N  
ATOM    747  CZ  ARG B  96     -22.539 -39.731   2.214  1.00 73.80           C  
ATOM    748  N   LYS B  97     -21.233 -32.018   4.212  1.00 70.65           N  
ATOM    749  CA  LYS B  97     -20.857 -31.427   5.494  1.00 70.65           C  
ATOM    750  C   LYS B  97     -21.626 -30.134   5.750  1.00 70.65           C  
ATOM    751  CB  LYS B  97     -19.352 -31.160   5.542  1.00 70.65           C  
ATOM    752  O   LYS B  97     -21.601 -29.600   6.861  1.00 70.65           O  
ATOM    753  CG  LYS B  97     -18.505 -32.417   5.674  1.00 70.65           C  
ATOM    754  CD  LYS B  97     -17.019 -32.085   5.732  1.00 70.65           C  
ATOM    755  CE  LYS B  97     -16.168 -33.344   5.834  1.00 70.65           C  
ATOM    756  NZ  LYS B  97     -14.708 -33.027   5.836  1.00 70.65           N  
ATOM    757  N   LEU B  98     -22.323 -29.709   4.787  1.00 69.52           N  
ATOM    758  CA  LEU B  98     -23.036 -28.441   4.894  1.00 69.52           C  
ATOM    759  C   LEU B  98     -24.299 -28.597   5.734  1.00 69.52           C  
ATOM    760  CB  LEU B  98     -23.395 -27.908   3.504  1.00 69.52           C  
ATOM    761  O   LEU B  98     -25.071 -29.537   5.533  1.00 69.52           O  
ATOM    762  CG  LEU B  98     -22.675 -26.635   3.059  1.00 69.52           C  
ATOM    763  CD1 LEU B  98     -22.093 -26.816   1.661  1.00 69.52           C  
ATOM    764  CD2 LEU B  98     -23.624 -25.442   3.098  1.00 69.52           C  
ATOM    765  N   ASP B  99     -24.350 -27.846   6.920  1.00 69.16           N  
ATOM    766  CA  ASP B  99     -25.601 -27.747   7.666  1.00 69.16           C  
ATOM    767  C   ASP B  99     -26.567 -26.775   6.993  1.00 69.16           C  
ATOM    768  CB  ASP B  99     -25.332 -27.309   9.108  1.00 69.16           C  
ATOM    769  O   ASP B  99     -26.618 -25.596   7.350  1.00 69.16           O  
ATOM    770  CG  ASP B  99     -26.563 -27.396   9.993  1.00 69.16           C  
ATOM    771  OD1 ASP B  99     -27.669 -27.660   9.475  1.00 69.16           O  
ATOM    772  OD2 ASP B  99     -26.425 -27.196  11.219  1.00 69.16           O  
ATOM    773  N   ASN B 100     -27.303 -27.274   6.166  1.00 73.18           N  
ATOM    774  CA  ASN B 100     -28.125 -26.495   5.246  1.00 73.18           C  
ATOM    775  C   ASN B 100     -29.237 -25.750   5.980  1.00 73.18           C  
ATOM    776  CB  ASN B 100     -28.717 -27.397   4.161  1.00 73.18           C  
ATOM    777  O   ASN B 100     -29.589 -24.629   5.609  1.00 73.18           O  
ATOM    778  CG  ASN B 100     -27.988 -27.273   2.838  1.00 73.18           C  
ATOM    779  ND2 ASN B 100     -27.888 -28.380   2.110  1.00 73.18           N  
ATOM    780  OD1 ASN B 100     -27.517 -26.193   2.472  1.00 73.18           O  
ATOM    781  N   ASP B 101     -29.653 -26.318   7.079  1.00 74.97           N  
ATOM    782  CA  ASP B 101     -30.746 -25.680   7.806  1.00 74.97           C  
ATOM    783  C   ASP B 101     -30.278 -24.395   8.485  1.00 74.97           C  
ATOM    784  CB  ASP B 101     -31.332 -26.639   8.844  1.00 74.97           C  
ATOM    785  O   ASP B 101     -30.948 -23.363   8.401  1.00 74.97           O  
ATOM    786  CG  ASP B 101     -32.157 -27.753   8.223  1.00 74.97           C  
ATOM    787  OD1 ASP B 101     -32.637 -27.592   7.080  1.00 74.97           O  
ATOM    788  OD2 ASP B 101     -32.331 -28.800   8.884  1.00 74.97           O  
ATOM    789  N   ALA B 102     -29.158 -24.505   9.149  1.00 70.19           N  
ATOM    790  CA  ALA B 102     -28.610 -23.335   9.830  1.00 70.19           C  
ATOM    791  C   ALA B 102     -28.262 -22.233   8.833  1.00 70.19           C  
ATOM    792  CB  ALA B 102     -27.377 -23.721  10.643  1.00 70.19           C  
ATOM    793  O   ALA B 102     -28.585 -21.064   9.053  1.00 70.19           O  
ATOM    794  N   LEU B 103     -27.722 -22.617   7.793  1.00 74.78           N  
ATOM    795  CA  LEU B 103     -27.328 -21.667   6.759  1.00 74.78           C  
ATOM    796  C   LEU B 103     -28.553 -21.046   6.096  1.00 74.78           C  
ATOM    797  CB  LEU B 103     -26.455 -22.353   5.705  1.00 74.78           C  
ATOM    798  O   LEU B 103     -28.587 -19.837   5.852  1.00 74.78           O  
ATOM    799  CG  LEU B 103     -25.001 -21.886   5.621  1.00 74.78           C  
ATOM    800  CD1 LEU B 103     -24.059 -23.086   5.619  1.00 74.78           C  
ATOM    801  CD2 LEU B 103     -24.785 -21.028   4.380  1.00 74.78           C  
ATOM    802  N   ASN B 104     -29.557 -21.853   5.904  1.00 81.61           N  
ATOM    803  CA  ASN B 104     -30.785 -21.372   5.281  1.00 81.61           C  
ATOM    804  C   ASN B 104     -31.466 -20.304   6.133  1.00 81.61           C  
ATOM    805  CB  ASN B 104     -31.745 -22.534   5.019  1.00 81.61           C  
ATOM    806  O   ASN B 104     -31.953 -19.302   5.608  1.00 81.61           O  
ATOM    807  CG  ASN B 104     -31.404 -23.300   3.756  1.00 81.61           C  
ATOM    808  ND2 ASN B 104     -31.754 -24.580   3.726  1.00 81.61           N  
ATOM    809  OD1 ASN B 104     -30.829 -22.746   2.815  1.00 81.61           O  
ATOM    810  N   ASN B 105     -31.353 -20.542   7.299  1.00 79.63           N  
ATOM    811  CA  ASN B 105     -31.981 -19.592   8.210  1.00 79.63           C  
ATOM    812  C   ASN B 105     -31.307 -18.224   8.145  1.00 79.63           C  
ATOM    813  CB  ASN B 105     -31.960 -20.127   9.643  1.00 79.63           C  
ATOM    814  O   ASN B 105     -31.984 -17.195   8.100  1.00 79.63           O  
ATOM    815  CG  ASN B 105     -33.283 -20.743  10.056  1.00 79.63           C  
ATOM    816  ND2 ASN B 105     -33.263 -21.525  11.129  1.00 79.63           N  
ATOM    817  OD1 ASN B 105     -34.313 -20.518   9.416  1.00 79.63           O  
ATOM    818  N   ILE B 106     -30.024 -18.192   8.070  1.00 76.95           N  
ATOM    819  CA  ILE B 106     -29.263 -16.948   8.060  1.00 76.95           C  
ATOM    820  C   ILE B 106     -29.486 -16.216   6.739  1.00 76.95           C  
ATOM    821  CB  ILE B 106     -27.755 -17.206   8.281  1.00 76.95           C  
ATOM    822  O   ILE B 106     -29.795 -15.022   6.728  1.00 76.95           O  
ATOM    823  CG1 ILE B 106     -27.512 -17.782   9.681  1.00 76.95           C  
ATOM    824  CG2 ILE B 106     -26.950 -15.920   8.070  1.00 76.95           C  
ATOM    825  CD1 ILE B 106     -26.087 -18.265   9.912  1.00 76.95           C  
ATOM    826  N   ILE B 107     -29.442 -16.950   5.710  1.00 84.25           N  
ATOM    827  CA  ILE B 107     -29.516 -16.350   4.382  1.00 84.25           C  
ATOM    828  C   ILE B 107     -30.938 -15.862   4.116  1.00 84.25           C  
ATOM    829  CB  ILE B 107     -29.078 -17.348   3.286  1.00 84.25           C  
ATOM    830  O   ILE B 107     -31.135 -14.796   3.529  1.00 84.25           O  
ATOM    831  CG1 ILE B 107     -27.576 -17.632   3.393  1.00 84.25           C  
ATOM    832  CG2 ILE B 107     -29.437 -16.814   1.896  1.00 84.25           C  
ATOM    833  CD1 ILE B 107     -27.059 -18.625   2.361  1.00 84.25           C  
ATOM    834  N   ASN B 108     -31.910 -16.622   4.575  1.00 83.11           N  
ATOM    835  CA  ASN B 108     -33.302 -16.226   4.388  1.00 83.11           C  
ATOM    836  C   ASN B 108     -33.627 -14.942   5.145  1.00 83.11           C  
ATOM    837  CB  ASN B 108     -34.243 -17.351   4.824  1.00 83.11           C  
ATOM    838  O   ASN B 108     -34.468 -14.154   4.709  1.00 83.11           O  
ATOM    839  CG  ASN B 108     -34.266 -18.507   3.842  1.00 83.11           C  
ATOM    840  ND2 ASN B 108     -34.626 -19.689   4.327  1.00 83.11           N  
ATOM    841  OD1 ASN B 108     -33.963 -18.337   2.659  1.00 83.11           O  
ATOM    842  N   ASN B 109     -32.903 -14.690   6.201  1.00 80.30           N  
ATOM    843  CA  ASN B 109     -33.134 -13.504   7.019  1.00 80.30           C  
ATOM    844  C   ASN B 109     -32.386 -12.292   6.471  1.00 80.30           C  
ATOM    845  CB  ASN B 109     -32.729 -13.766   8.471  1.00 80.30           C  
ATOM    846  O   ASN B 109     -32.683 -11.155   6.842  1.00 80.30           O  
ATOM    847  CG  ASN B 109     -33.689 -14.697   9.186  1.00 80.30           C  
ATOM    848  ND2 ASN B 109     -33.153 -15.556  10.045  1.00 80.30           N  
ATOM    849  OD1 ASN B 109     -34.902 -14.645   8.968  1.00 80.30           O  
ATOM    850  N   ALA B 110     -31.583 -12.553   5.580  1.00 83.48           N  
ATOM    851  CA  ALA B 110     -30.821 -11.452   4.997  1.00 83.48           C  
ATOM    852  C   ALA B 110     -31.695 -10.609   4.073  1.00 83.48           C  
ATOM    853  CB  ALA B 110     -29.610 -11.988   4.236  1.00 83.48           C  
ATOM    854  O   ALA B 110     -32.532 -11.144   3.342  1.00 83.48           O  
ATOM    855  N   ARG B 111     -31.699  -9.328   4.192  1.00 71.73           N  
ATOM    856  CA  ARG B 111     -32.554  -8.382   3.482  1.00 71.73           C  
ATOM    857  C   ARG B 111     -32.445  -8.570   1.973  1.00 71.73           C  
ATOM    858  CB  ARG B 111     -32.191  -6.944   3.858  1.00 71.73           C  
ATOM    859  O   ARG B 111     -33.455  -8.565   1.267  1.00 71.73           O  
ATOM    860  CG  ARG B 111     -33.104  -6.333   4.910  1.00 71.73           C  
ATOM    861  CD  ARG B 111     -32.750  -4.879   5.189  1.00 71.73           C  
ATOM    862  NE  ARG B 111     -33.653  -4.283   6.169  1.00 71.73           N  
ATOM    863  NH1 ARG B 111     -32.557  -2.251   6.249  1.00 71.73           N  
ATOM    864  NH2 ARG B 111     -34.418  -2.606   7.539  1.00 71.73           N  
ATOM    865  CZ  ARG B 111     -33.541  -3.048   6.651  1.00 71.73           C  
ATOM    866  N   ASP B 112     -31.266  -8.833   1.428  1.00 76.15           N  
ATOM    867  CA  ASP B 112     -31.068  -8.912  -0.016  1.00 76.15           C  
ATOM    868  C   ASP B 112     -30.708 -10.333  -0.444  1.00 76.15           C  
ATOM    869  CB  ASP B 112     -29.977  -7.936  -0.462  1.00 76.15           C  
ATOM    870  O   ASP B 112     -30.272 -10.554  -1.576  1.00 76.15           O  
ATOM    871  CG  ASP B 112     -30.223  -6.515   0.012  1.00 76.15           C  
ATOM    872  OD1 ASP B 112     -31.387  -6.160   0.298  1.00 76.15           O  
ATOM    873  OD2 ASP B 112     -29.245  -5.741   0.098  1.00 76.15           O  
ATOM    874  N   GLY B 113     -30.875 -11.249   0.487  1.00 82.56           N  
ATOM    875  CA  GLY B 113     -30.582 -12.641   0.185  1.00 82.56           C  
ATOM    876  C   GLY B 113     -29.097 -12.954   0.194  1.00 82.56           C  
ATOM    877  O   GLY B 113     -28.684 -14.042  -0.212  1.00 82.56           O  
ATOM    878  N   CYS B 114     -28.316 -11.843   0.503  1.00 87.32           N  
ATOM    879  CA  CYS B 114     -26.870 -12.016   0.592  1.00 87.32           C  
ATOM    880  C   CYS B 114     -26.367 -11.687   1.993  1.00 87.32           C  
ATOM    881  CB  CYS B 114     -26.161 -11.134  -0.435  1.00 87.32           C  
ATOM    882  O   CYS B 114     -26.961 -10.865   2.693  1.00 87.32           O  
ATOM    883  SG  CYS B 114     -26.640 -11.475  -2.142  1.00 87.32           S  
ATOM    884  N   VAL B 115     -25.360 -12.376   2.404  1.00 85.58           N  
ATOM    885  CA  VAL B 115     -24.756 -12.093   3.701  1.00 85.58           C  
ATOM    886  C   VAL B 115     -23.236 -12.193   3.597  1.00 85.58           C  
ATOM    887  CB  VAL B 115     -25.279 -13.054   4.793  1.00 85.58           C  
ATOM    888  O   VAL B 115     -22.711 -12.858   2.700  1.00 85.58           O  
ATOM    889  CG1 VAL B 115     -26.767 -12.822   5.048  1.00 85.58           C  
ATOM    890  CG2 VAL B 115     -25.022 -14.506   4.392  1.00 85.58           C  
ATOM    891  N   PRO B 116     -22.557 -11.535   4.537  1.00 83.46           N  
ATOM    892  CA  PRO B 116     -21.101 -11.695   4.548  1.00 83.46           C  
ATOM    893  C   PRO B 116     -20.666 -13.119   4.886  1.00 83.46           C  
ATOM    894  CB  PRO B 116     -20.646 -10.713   5.631  1.00 83.46           C  
ATOM    895  O   PRO B 116     -21.297 -13.780   5.715  1.00 83.46           O  
ATOM    896  CG  PRO B 116     -21.845  -9.866   5.907  1.00 83.46           C  
ATOM    897  CD  PRO B 116     -23.064 -10.588   5.407  1.00 83.46           C  
ATOM    898  N   LEU B 117     -19.653 -13.526   4.235  1.00 80.44           N  
ATOM    899  CA  LEU B 117     -19.152 -14.883   4.424  1.00 80.44           C  
ATOM    900  C   LEU B 117     -18.804 -15.134   5.888  1.00 80.44           C  
ATOM    901  CB  LEU B 117     -17.923 -15.129   3.545  1.00 80.44           C  
ATOM    902  O   LEU B 117     -19.058 -16.220   6.413  1.00 80.44           O  
ATOM    903  CG  LEU B 117     -17.243 -16.490   3.697  1.00 80.44           C  
ATOM    904  CD1 LEU B 117     -18.131 -17.593   3.130  1.00 80.44           C  
ATOM    905  CD2 LEU B 117     -15.881 -16.487   3.010  1.00 80.44           C  
ATOM    906  N   ASN B 118     -18.344 -14.116   6.511  1.00 74.05           N  
ATOM    907  CA  ASN B 118     -17.810 -14.240   7.864  1.00 74.05           C  
ATOM    908  C   ASN B 118     -18.900 -14.613   8.864  1.00 74.05           C  
ATOM    909  CB  ASN B 118     -17.119 -12.943   8.289  1.00 74.05           C  
ATOM    910  O   ASN B 118     -18.607 -15.131   9.944  1.00 74.05           O  
ATOM    911  CG  ASN B 118     -16.030 -12.518   7.325  1.00 74.05           C  
ATOM    912  ND2 ASN B 118     -15.497 -11.318   7.523  1.00 74.05           N  
ATOM    913  OD1 ASN B 118     -15.670 -13.262   6.408  1.00 74.05           O  
ATOM    914  N   ILE B 119     -20.095 -14.496   8.503  1.00 75.03           N  
ATOM    915  CA  ILE B 119     -21.196 -14.724   9.432  1.00 75.03           C  
ATOM    916  C   ILE B 119     -21.546 -16.210   9.462  1.00 75.03           C  
ATOM    917  CB  ILE B 119     -22.439 -13.888   9.051  1.00 75.03           C  
ATOM    918  O   ILE B 119     -22.068 -16.711  10.461  1.00 75.03           O  
ATOM    919  CG1 ILE B 119     -22.223 -12.415   9.416  1.00 75.03           C  
ATOM    920  CG2 ILE B 119     -23.692 -14.444   9.733  1.00 75.03           C  
ATOM    921  CD1 ILE B 119     -22.771 -11.436   8.387  1.00 75.03           C  
ATOM    922  N   ILE B 120     -21.285 -16.899   8.433  1.00 73.49           N  
ATOM    923  CA  ILE B 120     -21.735 -18.279   8.286  1.00 73.49           C  
ATOM    924  C   ILE B 120     -21.023 -19.165   9.306  1.00 73.49           C  
ATOM    925  CB  ILE B 120     -21.487 -18.805   6.854  1.00 73.49           C  
ATOM    926  O   ILE B 120     -21.670 -19.851  10.101  1.00 73.49           O  
ATOM    927  CG1 ILE B 120     -22.361 -18.047   5.849  1.00 73.49           C  
ATOM    928  CG2 ILE B 120     -21.748 -20.312   6.780  1.00 73.49           C  
ATOM    929  CD1 ILE B 120     -22.185 -18.505   4.407  1.00 73.49           C  
ATOM    930  N   PRO B 121     -19.770 -19.108   9.324  1.00 66.85           N  
ATOM    931  CA  PRO B 121     -19.125 -19.964  10.323  1.00 66.85           C  
ATOM    932  C   PRO B 121     -19.394 -19.507  11.754  1.00 66.85           C  
ATOM    933  CB  PRO B 121     -17.637 -19.844   9.982  1.00 66.85           C  
ATOM    934  O   PRO B 121     -19.459 -20.333  12.668  1.00 66.85           O  
ATOM    935  CG  PRO B 121     -17.604 -19.187   8.640  1.00 66.85           C  
ATOM    936  CD  PRO B 121     -18.946 -18.564   8.381  1.00 66.85           C  
ATOM    937  N   LEU B 122     -19.512 -18.196  11.929  1.00 64.85           N  
ATOM    938  CA  LEU B 122     -19.733 -17.617  13.249  1.00 64.85           C  
ATOM    939  C   LEU B 122     -21.055 -18.097  13.839  1.00 64.85           C  
ATOM    940  CB  LEU B 122     -19.720 -16.088  13.173  1.00 64.85           C  
ATOM    941  O   LEU B 122     -21.153 -18.329  15.046  1.00 64.85           O  
ATOM    942  CG  LEU B 122     -18.526 -15.387  13.822  1.00 64.85           C  
ATOM    943  CD1 LEU B 122     -17.913 -14.379  12.854  1.00 64.85           C  
ATOM    944  CD2 LEU B 122     -18.946 -14.703  15.118  1.00 64.85           C  
ATOM    945  N   THR B 123     -21.924 -18.381  12.967  1.00 64.58           N  
ATOM    946  CA  THR B 123     -23.262 -18.709  13.446  1.00 64.58           C  
ATOM    947  C   THR B 123     -23.509 -20.213  13.372  1.00 64.58           C  
ATOM    948  CB  THR B 123     -24.343 -17.968  12.638  1.00 64.58           C  
ATOM    949  O   THR B 123     -24.404 -20.735  14.041  1.00 64.58           O  
ATOM    950  CG2 THR B 123     -24.347 -16.478  12.962  1.00 64.58           C  
ATOM    951  OG1 THR B 123     -24.086 -18.141  11.238  1.00 64.58           O  
ATOM    952  N   THR B 124     -22.703 -20.891  12.632  1.00 62.55           N  
ATOM    953  CA  THR B 124     -22.995 -22.301  12.396  1.00 62.55           C  
ATOM    954  C   THR B 124     -22.034 -23.190  13.180  1.00 62.55           C  
ATOM    955  CB  THR B 124     -22.911 -22.646  10.898  1.00 62.55           C  
ATOM    956  O   THR B 124     -22.329 -24.360  13.432  1.00 62.55           O  
ATOM    957  CG2 THR B 124     -24.078 -22.036  10.127  1.00 62.55           C  
ATOM    958  OG1 THR B 124     -21.683 -22.137  10.364  1.00 62.55           O  
ATOM    959  N   ALA B 125     -20.939 -22.608  13.627  1.00 59.53           N  
ATOM    960  CA  ALA B 125     -19.977 -23.439  14.346  1.00 59.53           C  
ATOM    961  C   ALA B 125     -20.408 -23.646  15.796  1.00 59.53           C  
ATOM    962  CB  ALA B 125     -18.586 -22.812  14.292  1.00 59.53           C  
ATOM    963  O   ALA B 125     -20.747 -22.687  16.492  1.00 59.53           O  
ATOM    964  N   ALA B 126     -20.600 -24.923  16.203  1.00 60.65           N  
ATOM    965  CA  ALA B 126     -20.965 -25.234  17.582  1.00 60.65           C  
ATOM    966  C   ALA B 126     -19.724 -25.366  18.461  1.00 60.65           C  
ATOM    967  CB  ALA B 126     -21.791 -26.517  17.638  1.00 60.65           C  
ATOM    968  O   ALA B 126     -19.795 -25.178  19.678  1.00 60.65           O  
ATOM    969  N   LYS B 127     -18.597 -25.649  17.814  1.00 61.74           N  
ATOM    970  CA  LYS B 127     -17.344 -25.885  18.524  1.00 61.74           C  
ATOM    971  C   LYS B 127     -16.247 -24.945  18.032  1.00 61.74           C  
ATOM    972  CB  LYS B 127     -16.900 -27.339  18.362  1.00 61.74           C  
ATOM    973  O   LYS B 127     -16.204 -24.599  16.850  1.00 61.74           O  
ATOM    974  CG  LYS B 127     -16.894 -28.134  19.659  1.00 61.74           C  
ATOM    975  CD  LYS B 127     -16.458 -29.575  19.430  1.00 61.74           C  
ATOM    976  CE  LYS B 127     -16.441 -30.368  20.730  1.00 61.74           C  
ATOM    977  NZ  LYS B 127     -16.034 -31.788  20.508  1.00 61.74           N  
ATOM    978  N   LEU B 128     -15.592 -24.365  18.985  1.00 62.29           N  
ATOM    979  CA  LEU B 128     -14.486 -23.464  18.680  1.00 62.29           C  
ATOM    980  C   LEU B 128     -13.199 -23.938  19.348  1.00 62.29           C  
ATOM    981  CB  LEU B 128     -14.814 -22.039  19.131  1.00 62.29           C  
ATOM    982  O   LEU B 128     -13.209 -24.326  20.519  1.00 62.29           O  
ATOM    983  CG  LEU B 128     -13.863 -20.940  18.654  1.00 62.29           C  
ATOM    984  CD1 LEU B 128     -14.241 -20.486  17.248  1.00 62.29           C  
ATOM    985  CD2 LEU B 128     -13.877 -19.763  19.623  1.00 62.29           C  
ATOM    986  N   MET B 129     -12.202 -24.142  18.559  1.00 62.45           N  
ATOM    987  CA  MET B 129     -10.879 -24.427  19.106  1.00 62.45           C  
ATOM    988  C   MET B 129      -9.984 -23.194  19.039  1.00 62.45           C  
ATOM    989  CB  MET B 129     -10.226 -25.589  18.356  1.00 62.45           C  
ATOM    990  O   MET B 129      -9.816 -22.602  17.971  1.00 62.45           O  
ATOM    991  CG  MET B 129      -9.858 -26.765  19.246  1.00 62.45           C  
ATOM    992  SD  MET B 129      -8.860 -28.029  18.366  1.00 62.45           S  
ATOM    993  CE  MET B 129      -9.801 -28.159  16.820  1.00 62.45           C  
ATOM    994  N   VAL B 130      -9.518 -22.772  20.163  1.00 63.42           N  
ATOM    995  CA  VAL B 130      -8.688 -21.575  20.253  1.00 63.42           C  
ATOM    996  C   VAL B 130      -7.290 -21.950  20.738  1.00 63.42           C  
ATOM    997  CB  VAL B 130      -9.314 -20.521  21.194  1.00 63.42           C  
ATOM    998  O   VAL B 130      -7.142 -22.714  21.695  1.00 63.42           O  
ATOM    999  CG1 VAL B 130      -8.479 -19.242  21.203  1.00 63.42           C  
ATOM   1000  CG2 VAL B 130     -10.752 -20.221  20.778  1.00 63.42           C  
ATOM   1001  N   VAL B 131      -6.309 -21.541  19.989  1.00 61.36           N  
ATOM   1002  CA  VAL B 131      -4.924 -21.751  20.399  1.00 61.36           C  
ATOM   1003  C   VAL B 131      -4.396 -20.501  21.098  1.00 61.36           C  
ATOM   1004  CB  VAL B 131      -4.024 -22.109  19.195  1.00 61.36           C  
ATOM   1005  O   VAL B 131      -4.321 -19.429  20.493  1.00 61.36           O  
ATOM   1006  CG1 VAL B 131      -2.587 -22.357  19.650  1.00 61.36           C  
ATOM   1007  CG2 VAL B 131      -4.574 -23.331  18.462  1.00 61.36           C  
ATOM   1008  N   ILE B 132      -4.093 -20.657  22.324  1.00 66.07           N  
ATOM   1009  CA  ILE B 132      -3.636 -19.547  23.153  1.00 66.07           C  
ATOM   1010  C   ILE B 132      -2.140 -19.689  23.427  1.00 66.07           C  
ATOM   1011  CB  ILE B 132      -4.419 -19.474  24.483  1.00 66.07           C  
ATOM   1012  O   ILE B 132      -1.709 -20.645  24.076  1.00 66.07           O  
ATOM   1013  CG1 ILE B 132      -5.927 -19.422  24.212  1.00 66.07           C  
ATOM   1014  CG2 ILE B 132      -3.969 -18.267  25.310  1.00 66.07           C  
ATOM   1015  CD1 ILE B 132      -6.785 -19.481  25.469  1.00 66.07           C  
ATOM   1016  N   PRO B 133      -1.273 -18.784  23.000  1.00 61.42           N  
ATOM   1017  CA  PRO B 133       0.185 -18.920  23.002  1.00 61.42           C  
ATOM   1018  C   PRO B 133       0.786 -18.803  24.401  1.00 61.42           C  
ATOM   1019  CB  PRO B 133       0.649 -17.766  22.110  1.00 61.42           C  
ATOM   1020  O   PRO B 133       1.833 -19.395  24.678  1.00 61.42           O  
ATOM   1021  CG  PRO B 133      -0.537 -16.861  22.009  1.00 61.42           C  
ATOM   1022  CD  PRO B 133      -1.763 -17.637  22.395  1.00 61.42           C  
ATOM   1023  N   ASP B 134       0.257 -18.040  25.299  1.00 67.95           N  
ATOM   1024  CA  ASP B 134       0.860 -17.807  26.608  1.00 67.95           C  
ATOM   1025  C   ASP B 134      -0.200 -17.435  27.643  1.00 67.95           C  
ATOM   1026  CB  ASP B 134       1.920 -16.706  26.522  1.00 67.95           C  
ATOM   1027  O   ASP B 134      -1.372 -17.258  27.303  1.00 67.95           O  
ATOM   1028  CG  ASP B 134       1.371 -15.395  25.989  1.00 67.95           C  
ATOM   1029  OD1 ASP B 134       0.363 -14.891  26.529  1.00 67.95           O  
ATOM   1030  OD2 ASP B 134       1.950 -14.862  25.017  1.00 67.95           O  
ATOM   1031  N   TYR B 135       0.245 -17.456  28.921  1.00 73.44           N  
ATOM   1032  CA  TYR B 135      -0.670 -17.231  30.033  1.00 73.44           C  
ATOM   1033  C   TYR B 135      -1.305 -15.848  29.945  1.00 73.44           C  
ATOM   1034  CB  TYR B 135       0.060 -17.386  31.371  1.00 73.44           C  
ATOM   1035  O   TYR B 135      -2.503 -15.691  30.191  1.00 73.44           O  
ATOM   1036  CG  TYR B 135      -0.810 -17.106  32.573  1.00 73.44           C  
ATOM   1037  CD1 TYR B 135      -0.658 -15.933  33.308  1.00 73.44           C  
ATOM   1038  CD2 TYR B 135      -1.783 -18.014  32.976  1.00 73.44           C  
ATOM   1039  CE1 TYR B 135      -1.455 -15.672  34.418  1.00 73.44           C  
ATOM   1040  CE2 TYR B 135      -2.585 -17.764  34.084  1.00 73.44           C  
ATOM   1041  OH  TYR B 135      -3.207 -16.338  35.894  1.00 73.44           O  
ATOM   1042  CZ  TYR B 135      -2.415 -16.591  34.797  1.00 73.44           C  
ATOM   1043  N   ASN B 136      -0.499 -14.905  29.520  1.00 65.60           N  
ATOM   1044  CA  ASN B 136      -1.022 -13.544  29.449  1.00 65.60           C  
ATOM   1045  C   ASN B 136      -2.188 -13.442  28.471  1.00 65.60           C  
ATOM   1046  CB  ASN B 136       0.085 -12.563  29.060  1.00 65.60           C  
ATOM   1047  O   ASN B 136      -3.197 -12.799  28.766  1.00 65.60           O  
ATOM   1048  CG  ASN B 136       0.868 -12.059  30.257  1.00 65.60           C  
ATOM   1049  ND2 ASN B 136       2.101 -11.628  30.021  1.00 65.60           N  
ATOM   1050  OD1 ASN B 136       0.368 -12.060  31.385  1.00 65.60           O  
ATOM   1051  N   THR B 137      -2.068 -14.092  27.343  1.00 65.07           N  
ATOM   1052  CA  THR B 137      -3.137 -14.120  26.351  1.00 65.07           C  
ATOM   1053  C   THR B 137      -4.349 -14.879  26.884  1.00 65.07           C  
ATOM   1054  CB  THR B 137      -2.662 -14.765  25.036  1.00 65.07           C  
ATOM   1055  O   THR B 137      -5.491 -14.471  26.660  1.00 65.07           O  
ATOM   1056  CG2 THR B 137      -3.716 -14.625  23.943  1.00 65.07           C  
ATOM   1057  OG1 THR B 137      -1.455 -14.123  24.605  1.00 65.07           O  
ATOM   1058  N   TYR B 138      -4.014 -15.927  27.592  1.00 69.78           N  
ATOM   1059  CA  TYR B 138      -5.089 -16.711  28.189  1.00 69.78           C  
ATOM   1060  C   TYR B 138      -5.899 -15.869  29.168  1.00 69.78           C  
ATOM   1061  CB  TYR B 138      -4.524 -17.942  28.903  1.00 69.78           C  
ATOM   1062  O   TYR B 138      -7.130 -15.834  29.096  1.00 69.78           O  
ATOM   1063  CG  TYR B 138      -5.580 -18.810  29.545  1.00 69.78           C  
ATOM   1064  CD1 TYR B 138      -5.896 -18.673  30.894  1.00 69.78           C  
ATOM   1065  CD2 TYR B 138      -6.262 -19.768  28.803  1.00 69.78           C  
ATOM   1066  CE1 TYR B 138      -6.867 -19.471  31.490  1.00 69.78           C  
ATOM   1067  CE2 TYR B 138      -7.235 -20.572  29.389  1.00 69.78           C  
ATOM   1068  OH  TYR B 138      -8.492 -21.210  31.315  1.00 69.78           O  
ATOM   1069  CZ  TYR B 138      -7.530 -20.416  30.730  1.00 69.78           C  
ATOM   1070  N   LYS B 139      -5.245 -15.226  30.016  1.00 71.98           N  
ATOM   1071  CA  LYS B 139      -5.898 -14.403  31.029  1.00 71.98           C  
ATOM   1072  C   LYS B 139      -6.761 -13.321  30.387  1.00 71.98           C  
ATOM   1073  CB  LYS B 139      -4.859 -13.764  31.953  1.00 71.98           C  
ATOM   1074  O   LYS B 139      -7.832 -12.989  30.898  1.00 71.98           O  
ATOM   1075  CG  LYS B 139      -5.456 -13.053  33.158  1.00 71.98           C  
ATOM   1076  CD  LYS B 139      -4.379 -12.389  34.006  1.00 71.98           C  
ATOM   1077  CE  LYS B 139      -4.984 -11.564  35.134  1.00 71.98           C  
ATOM   1078  NZ  LYS B 139      -3.931 -10.915  35.971  1.00 71.98           N  
ATOM   1079  N   ASN B 140      -6.310 -12.873  29.233  1.00 64.17           N  
ATOM   1080  CA  ASN B 140      -7.009 -11.771  28.582  1.00 64.17           C  
ATOM   1081  C   ASN B 140      -8.141 -12.273  27.690  1.00 64.17           C  
ATOM   1082  CB  ASN B 140      -6.031 -10.919  27.771  1.00 64.17           C  
ATOM   1083  O   ASN B 140      -9.022 -11.502  27.305  1.00 64.17           O  
ATOM   1084  CG  ASN B 140      -5.095 -10.110  28.647  1.00 64.17           C  
ATOM   1085  ND2 ASN B 140      -3.933  -9.760  28.108  1.00 64.17           N  
ATOM   1086  OD1 ASN B 140      -5.414  -9.802  29.798  1.00 64.17           O  
ATOM   1087  N   THR B 141      -8.096 -13.460  27.392  1.00 65.11           N  
ATOM   1088  CA  THR B 141      -9.061 -14.024  26.455  1.00 65.11           C  
ATOM   1089  C   THR B 141     -10.133 -14.819  27.196  1.00 65.11           C  
ATOM   1090  CB  THR B 141      -8.370 -14.930  25.419  1.00 65.11           C  
ATOM   1091  O   THR B 141     -11.305 -14.795  26.815  1.00 65.11           O  
ATOM   1092  CG2 THR B 141      -9.185 -15.015  24.133  1.00 65.11           C  
ATOM   1093  OG1 THR B 141      -7.074 -14.398  25.117  1.00 65.11           O  
ATOM   1094  N   CYS B 142      -9.657 -15.431  28.260  1.00 70.50           N  
ATOM   1095  CA  CYS B 142     -10.554 -16.346  28.957  1.00 70.50           C  
ATOM   1096  C   CYS B 142     -10.964 -15.782  30.312  1.00 70.50           C  
ATOM   1097  CB  CYS B 142      -9.889 -17.710  29.143  1.00 70.50           C  
ATOM   1098  O   CYS B 142     -10.156 -15.154  30.999  1.00 70.50           O  
ATOM   1099  SG  CYS B 142      -9.480 -18.538  27.591  1.00 70.50           S  
ATOM   1100  N   ASP B 143     -12.262 -15.701  30.528  1.00 74.07           N  
ATOM   1101  CA  ASP B 143     -12.834 -15.326  31.818  1.00 74.07           C  
ATOM   1102  C   ASP B 143     -13.519 -16.519  32.482  1.00 74.07           C  
ATOM   1103  CB  ASP B 143     -13.828 -14.176  31.650  1.00 74.07           C  
ATOM   1104  O   ASP B 143     -14.701 -16.774  32.244  1.00 74.07           O  
ATOM   1105  CG  ASP B 143     -14.114 -13.445  32.950  1.00 74.07           C  
ATOM   1106  OD1 ASP B 143     -13.443 -13.723  33.967  1.00 74.07           O  
ATOM   1107  OD2 ASP B 143     -15.022 -12.585  32.959  1.00 74.07           O  
ATOM   1108  N   GLY B 144     -12.826 -17.102  33.420  1.00 75.02           N  
ATOM   1109  CA  GLY B 144     -13.349 -18.293  34.071  1.00 75.02           C  
ATOM   1110  C   GLY B 144     -13.434 -19.491  33.143  1.00 75.02           C  
ATOM   1111  O   GLY B 144     -12.416 -19.950  32.620  1.00 75.02           O  
ATOM   1112  N   THR B 145     -14.695 -19.910  32.823  1.00 80.43           N  
ATOM   1113  CA  THR B 145     -14.924 -21.078  31.981  1.00 80.43           C  
ATOM   1114  C   THR B 145     -15.431 -20.661  30.603  1.00 80.43           C  
ATOM   1115  CB  THR B 145     -15.932 -22.046  32.629  1.00 80.43           C  
ATOM   1116  O   THR B 145     -15.897 -21.498  29.827  1.00 80.43           O  
ATOM   1117  CG2 THR B 145     -15.375 -22.634  33.921  1.00 80.43           C  
ATOM   1118  OG1 THR B 145     -17.143 -21.339  32.922  1.00 80.43           O  
ATOM   1119  N   THR B 146     -15.371 -19.383  30.375  1.00 75.89           N  
ATOM   1120  CA  THR B 146     -15.909 -18.882  29.116  1.00 75.89           C  
ATOM   1121  C   THR B 146     -14.972 -17.846  28.501  1.00 75.89           C  
ATOM   1122  CB  THR B 146     -17.305 -18.262  29.313  1.00 75.89           C  
ATOM   1123  O   THR B 146     -14.082 -17.327  29.178  1.00 75.89           O  
ATOM   1124  CG2 THR B 146     -18.302 -19.300  29.816  1.00 75.89           C  
ATOM   1125  OG1 THR B 146     -17.219 -17.197  30.267  1.00 75.89           O  
ATOM   1126  N   PHE B 147     -14.956 -17.779  27.207  1.00 70.69           N  
ATOM   1127  CA  PHE B 147     -14.357 -16.608  26.579  1.00 70.69           C  
ATOM   1128  C   PHE B 147     -15.229 -16.100  25.438  1.00 70.69           C  
ATOM   1129  CB  PHE B 147     -12.952 -16.933  26.062  1.00 70.69           C  
ATOM   1130  O   PHE B 147     -16.151 -16.791  24.999  1.00 70.69           O  
ATOM   1131  CG  PHE B 147     -12.941 -17.860  24.876  1.00 70.69           C  
ATOM   1132  CD1 PHE B 147     -12.986 -19.237  25.054  1.00 70.69           C  
ATOM   1133  CD2 PHE B 147     -12.886 -17.354  23.584  1.00 70.69           C  
ATOM   1134  CE1 PHE B 147     -12.977 -20.098  23.958  1.00 70.69           C  
ATOM   1135  CE2 PHE B 147     -12.876 -18.208  22.485  1.00 70.69           C  
ATOM   1136  CZ  PHE B 147     -12.920 -19.579  22.674  1.00 70.69           C  
ATOM   1137  N   THR B 148     -15.124 -14.790  25.174  1.00 59.48           N  
ATOM   1138  CA  THR B 148     -15.910 -14.127  24.139  1.00 59.48           C  
ATOM   1139  C   THR B 148     -15.090 -13.955  22.864  1.00 59.48           C  
ATOM   1140  CB  THR B 148     -16.416 -12.753  24.616  1.00 59.48           C  
ATOM   1141  O   THR B 148     -13.961 -13.463  22.907  1.00 59.48           O  
ATOM   1142  CG2 THR B 148     -17.654 -12.322  23.836  1.00 59.48           C  
ATOM   1143  OG1 THR B 148     -16.745 -12.829  26.008  1.00 59.48           O  
ATOM   1144  N   TYR B 149     -15.517 -14.609  22.015  1.00 57.61           N  
ATOM   1145  CA  TYR B 149     -14.917 -14.465  20.693  1.00 57.61           C  
ATOM   1146  C   TYR B 149     -15.983 -14.210  19.635  1.00 57.61           C  
ATOM   1147  CB  TYR B 149     -14.109 -15.714  20.330  1.00 57.61           C  
ATOM   1148  O   TYR B 149     -16.991 -14.917  19.578  1.00 57.61           O  
ATOM   1149  CG  TYR B 149     -13.491 -15.659  18.954  1.00 57.61           C  
ATOM   1150  CD1 TYR B 149     -14.035 -16.383  17.895  1.00 57.61           C  
ATOM   1151  CD2 TYR B 149     -12.362 -14.884  18.710  1.00 57.61           C  
ATOM   1152  CE1 TYR B 149     -13.468 -16.337  16.626  1.00 57.61           C  
ATOM   1153  CE2 TYR B 149     -11.787 -14.831  17.445  1.00 57.61           C  
ATOM   1154  OH  TYR B 149     -11.781 -15.509  15.156  1.00 57.61           O  
ATOM   1155  CZ  TYR B 149     -12.346 -15.559  16.411  1.00 57.61           C  
ATOM   1156  N   ALA B 150     -15.714 -13.237  18.780  1.00 53.88           N  
ATOM   1157  CA  ALA B 150     -16.608 -12.853  17.690  1.00 53.88           C  
ATOM   1158  C   ALA B 150     -18.025 -12.614  18.202  1.00 53.88           C  
ATOM   1159  CB  ALA B 150     -16.611 -13.925  16.603  1.00 53.88           C  
ATOM   1160  O   ALA B 150     -18.996 -13.077  17.598  1.00 53.88           O  
ATOM   1161  N   SER B 151     -18.190 -12.018  19.345  1.00 52.82           N  
ATOM   1162  CA  SER B 151     -19.435 -11.586  19.972  1.00 52.82           C  
ATOM   1163  C   SER B 151     -20.247 -12.778  20.467  1.00 52.82           C  
ATOM   1164  CB  SER B 151     -20.270 -10.761  18.992  1.00 52.82           C  
ATOM   1165  O   SER B 151     -21.472 -12.697  20.581  1.00 52.82           O  
ATOM   1166  OG  SER B 151     -19.521  -9.670  18.486  1.00 52.82           O  
ATOM   1167  N   ALA B 152     -19.634 -13.899  20.512  1.00 59.90           N  
ATOM   1168  CA  ALA B 152     -20.294 -15.075  21.075  1.00 59.90           C  
ATOM   1169  C   ALA B 152     -19.538 -15.597  22.294  1.00 59.90           C  
ATOM   1170  CB  ALA B 152     -20.419 -16.171  20.020  1.00 59.90           C  
ATOM   1171  O   ALA B 152     -18.322 -15.422  22.399  1.00 59.90           O  
ATOM   1172  N   LEU B 153     -20.391 -15.980  23.211  1.00 66.49           N  
ATOM   1173  CA  LEU B 153     -19.825 -16.580  24.414  1.00 66.49           C  
ATOM   1174  C   LEU B 153     -19.509 -18.055  24.189  1.00 66.49           C  
ATOM   1175  CB  LEU B 153     -20.788 -16.427  25.594  1.00 66.49           C  
ATOM   1176  O   LEU B 153     -20.334 -18.796  23.649  1.00 66.49           O  
ATOM   1177  CG  LEU B 153     -20.151 -16.177  26.962  1.00 66.49           C  
ATOM   1178  CD1 LEU B 153     -20.210 -14.694  27.311  1.00 66.49           C  
ATOM   1179  CD2 LEU B 153     -20.842 -17.012  28.035  1.00 66.49           C  
ATOM   1180  N   TRP B 154     -18.359 -18.336  24.421  1.00 71.66           N  
ATOM   1181  CA  TRP B 154     -17.907 -19.711  24.239  1.00 71.66           C  
ATOM   1182  C   TRP B 154     -17.517 -20.338  25.573  1.00 71.66           C  
ATOM   1183  CB  TRP B 154     -16.722 -19.764  23.270  1.00 71.66           C  
ATOM   1184  O   TRP B 154     -16.796 -19.727  26.365  1.00 71.66           O  
ATOM   1185  CG  TRP B 154     -17.034 -19.246  21.898  1.00 71.66           C  
ATOM   1186  CD1 TRP B 154     -17.088 -17.938  21.504  1.00 71.66           C  
ATOM   1187  CD2 TRP B 154     -17.339 -20.027  20.739  1.00 71.66           C  
ATOM   1188  CE2 TRP B 154     -17.568 -19.125  19.675  1.00 71.66           C  
ATOM   1189  CE3 TRP B 154     -17.441 -21.403  20.495  1.00 71.66           C  
ATOM   1190  NE1 TRP B 154     -17.409 -17.858  20.168  1.00 71.66           N  
ATOM   1191  CH2 TRP B 154     -17.985 -20.909  18.176  1.00 71.66           C  
ATOM   1192  CZ2 TRP B 154     -17.892 -19.557  18.387  1.00 71.66           C  
ATOM   1193  CZ3 TRP B 154     -17.764 -21.831  19.212  1.00 71.66           C  
ATOM   1194  N   GLU B 155     -18.173 -21.531  25.899  1.00 80.11           N  
ATOM   1195  CA  GLU B 155     -17.848 -22.264  27.119  1.00 80.11           C  
ATOM   1196  C   GLU B 155     -16.707 -23.250  26.883  1.00 80.11           C  
ATOM   1197  CB  GLU B 155     -19.081 -23.003  27.647  1.00 80.11           C  
ATOM   1198  O   GLU B 155     -16.778 -24.085  25.980  1.00 80.11           O  
ATOM   1199  CG  GLU B 155     -19.507 -22.570  29.042  1.00 80.11           C  
ATOM   1200  CD  GLU B 155     -20.700 -23.348  29.574  1.00 80.11           C  
ATOM   1201  OE1 GLU B 155     -21.120 -23.102  30.727  1.00 80.11           O  
ATOM   1202  OE2 GLU B 155     -21.218 -24.211  28.831  1.00 80.11           O  
ATOM   1203  N   ILE B 156     -15.686 -23.100  27.695  1.00 84.07           N  
ATOM   1204  CA  ILE B 156     -14.490 -23.922  27.552  1.00 84.07           C  
ATOM   1205  C   ILE B 156     -14.814 -25.371  27.909  1.00 84.07           C  
ATOM   1206  CB  ILE B 156     -13.335 -23.398  28.435  1.00 84.07           C  
ATOM   1207  O   ILE B 156     -15.342 -25.648  28.989  1.00 84.07           O  
ATOM   1208  CG1 ILE B 156     -12.947 -21.975  28.017  1.00 84.07           C  
ATOM   1209  CG2 ILE B 156     -12.129 -24.339  28.361  1.00 84.07           C  
ATOM   1210  CD1 ILE B 156     -11.917 -21.322  28.929  1.00 84.07           C  
ATOM   1211  N   GLN B 157     -14.624 -26.350  27.054  1.00 83.56           N  
ATOM   1212  CA  GLN B 157     -14.886 -27.769  27.268  1.00 83.56           C  
ATOM   1213  C   GLN B 157     -13.614 -28.508  27.673  1.00 83.56           C  
ATOM   1214  CB  GLN B 157     -15.482 -28.401  26.009  1.00 83.56           C  
ATOM   1215  O   GLN B 157     -13.638 -29.344  28.579  1.00 83.56           O  
ATOM   1216  CG  GLN B 157     -16.979 -28.167  25.852  1.00 83.56           C  
ATOM   1217  CD  GLN B 157     -17.813 -29.127  26.680  1.00 83.56           C  
ATOM   1218  NE2 GLN B 157     -19.043 -28.731  26.986  1.00 83.56           N  
ATOM   1219  OE1 GLN B 157     -17.355 -30.216  27.040  1.00 83.56           O  
ATOM   1220  N   GLN B 158     -12.492 -28.109  26.922  1.00 86.96           N  
ATOM   1221  CA  GLN B 158     -11.243 -28.825  27.161  1.00 86.96           C  
ATOM   1222  C   GLN B 158     -10.037 -27.956  26.817  1.00 86.96           C  
ATOM   1223  CB  GLN B 158     -11.204 -30.122  26.351  1.00 86.96           C  
ATOM   1224  O   GLN B 158     -10.089 -27.153  25.883  1.00 86.96           O  
ATOM   1225  CG  GLN B 158      -9.974 -30.978  26.621  1.00 86.96           C  
ATOM   1226  CD  GLN B 158      -9.952 -32.251  25.796  1.00 86.96           C  
ATOM   1227  NE2 GLN B 158      -9.485 -33.340  26.397  1.00 86.96           N  
ATOM   1228  OE1 GLN B 158     -10.353 -32.255  24.627  1.00 86.96           O  
ATOM   1229  N   VAL B 159      -9.016 -28.086  27.692  1.00 86.48           N  
ATOM   1230  CA  VAL B 159      -7.755 -27.394  27.444  1.00 86.48           C  
ATOM   1231  C   VAL B 159      -6.619 -28.409  27.348  1.00 86.48           C  
ATOM   1232  CB  VAL B 159      -7.451 -26.356  28.547  1.00 86.48           C  
ATOM   1233  O   VAL B 159      -6.464 -29.263  28.224  1.00 86.48           O  
ATOM   1234  CG1 VAL B 159      -6.164 -25.596  28.233  1.00 86.48           C  
ATOM   1235  CG2 VAL B 159      -8.622 -25.389  28.707  1.00 86.48           C  
ATOM   1236  N   VAL B 160      -5.923 -28.372  26.246  1.00 83.00           N  
ATOM   1237  CA  VAL B 160      -4.779 -29.260  26.068  1.00 83.00           C  
ATOM   1238  C   VAL B 160      -3.512 -28.435  25.852  1.00 83.00           C  
ATOM   1239  CB  VAL B 160      -4.992 -30.229  24.883  1.00 83.00           C  
ATOM   1240  O   VAL B 160      -3.558 -27.364  25.242  1.00 83.00           O  
ATOM   1241  CG1 VAL B 160      -4.655 -31.663  25.291  1.00 83.00           C  
ATOM   1242  CG2 VAL B 160      -6.428 -30.139  24.372  1.00 83.00           C  
ATOM   1243  N   ASP B 161      -2.428 -28.856  26.480  1.00 76.98           N  
ATOM   1244  CA  ASP B 161      -1.173 -28.132  26.305  1.00 76.98           C  
ATOM   1245  C   ASP B 161      -0.448 -28.586  25.041  1.00 76.98           C  
ATOM   1246  CB  ASP B 161      -0.270 -28.321  27.526  1.00 76.98           C  
ATOM   1247  O   ASP B 161      -1.004 -29.336  24.235  1.00 76.98           O  
ATOM   1248  CG  ASP B 161       0.253 -29.740  27.663  1.00 76.98           C  
ATOM   1249  OD1 ASP B 161       0.050 -30.556  26.739  1.00 76.98           O  
ATOM   1250  OD2 ASP B 161       0.871 -30.045  28.706  1.00 76.98           O  
ATOM   1251  N   ALA B 162       0.678 -28.155  24.793  1.00 63.85           N  
ATOM   1252  CA  ALA B 162       1.432 -28.396  23.566  1.00 63.85           C  
ATOM   1253  C   ALA B 162       1.845 -29.861  23.456  1.00 63.85           C  
ATOM   1254  CB  ALA B 162       2.663 -27.494  23.512  1.00 63.85           C  
ATOM   1255  O   ALA B 162       2.131 -30.351  22.361  1.00 63.85           O  
ATOM   1256  N   ASP B 163       1.896 -30.633  24.596  1.00 67.32           N  
ATOM   1257  CA  ASP B 163       2.243 -32.050  24.626  1.00 67.32           C  
ATOM   1258  C   ASP B 163       0.990 -32.922  24.611  1.00 67.32           C  
ATOM   1259  CB  ASP B 163       3.092 -32.369  25.858  1.00 67.32           C  
ATOM   1260  O   ASP B 163       1.054 -34.115  24.917  1.00 67.32           O  
ATOM   1261  CG  ASP B 163       4.436 -31.663  25.852  1.00 67.32           C  
ATOM   1262  OD1 ASP B 163       5.033 -31.498  24.766  1.00 67.32           O  
ATOM   1263  OD2 ASP B 163       4.904 -31.270  26.943  1.00 67.32           O  
ATOM   1264  N   SER B 164      -0.091 -32.357  24.460  1.00 67.56           N  
ATOM   1265  CA  SER B 164      -1.377 -33.039  24.364  1.00 67.56           C  
ATOM   1266  C   SER B 164      -1.834 -33.552  25.725  1.00 67.56           C  
ATOM   1267  CB  SER B 164      -1.295 -34.202  23.374  1.00 67.56           C  
ATOM   1268  O   SER B 164      -2.584 -34.528  25.808  1.00 67.56           O  
ATOM   1269  OG  SER B 164      -0.968 -33.735  22.076  1.00 67.56           O  
ATOM   1270  N   LYS B 165      -1.302 -32.988  26.763  1.00 82.49           N  
ATOM   1271  CA  LYS B 165      -1.752 -33.302  28.116  1.00 82.49           C  
ATOM   1272  C   LYS B 165      -2.939 -32.432  28.517  1.00 82.49           C  
ATOM   1273  CB  LYS B 165      -0.610 -33.124  29.117  1.00 82.49           C  
ATOM   1274  O   LYS B 165      -2.938 -31.222  28.277  1.00 82.49           O  
ATOM   1275  CG  LYS B 165      -0.632 -34.121  30.266  1.00 82.49           C  
ATOM   1276  CD  LYS B 165       0.509 -33.873  31.244  1.00 82.49           C  
ATOM   1277  CE  LYS B 165       0.451 -34.830  32.426  1.00 82.49           C  
ATOM   1278  NZ  LYS B 165       1.574 -34.597  33.383  1.00 82.49           N  
ATOM   1279  N   ILE B 166      -3.942 -33.064  29.023  1.00 90.42           N  
ATOM   1280  CA  ILE B 166      -5.126 -32.340  29.473  1.00 90.42           C  
ATOM   1281  C   ILE B 166      -4.771 -31.467  30.675  1.00 90.42           C  
ATOM   1282  CB  ILE B 166      -6.276 -33.306  29.834  1.00 90.42           C  
ATOM   1283  O   ILE B 166      -4.179 -31.946  31.645  1.00 90.42           O  
ATOM   1284  CG1 ILE B 166      -6.727 -34.086  28.594  1.00 90.42           C  
ATOM   1285  CG2 ILE B 166      -7.448 -32.542  30.456  1.00 90.42           C  
ATOM   1286  CD1 ILE B 166      -7.781 -35.147  28.879  1.00 90.42           C  
ATOM   1287  N   VAL B 167      -5.000 -30.241  30.494  1.00 92.17           N  
ATOM   1288  CA  VAL B 167      -4.723 -29.277  31.554  1.00 92.17           C  
ATOM   1289  C   VAL B 167      -6.033 -28.813  32.187  1.00 92.17           C  
ATOM   1290  CB  VAL B 167      -3.928 -28.062  31.023  1.00 92.17           C  
ATOM   1291  O   VAL B 167      -6.958 -28.401  31.483  1.00 92.17           O  
ATOM   1292  CG1 VAL B 167      -3.574 -27.109  32.163  1.00 92.17           C  
ATOM   1293  CG2 VAL B 167      -2.666 -28.526  30.299  1.00 92.17           C  
ATOM   1294  N   GLN B 168      -6.192 -29.068  33.478  1.00 89.11           N  
ATOM   1295  CA  GLN B 168      -7.368 -28.586  34.196  1.00 89.11           C  
ATOM   1296  C   GLN B 168      -7.346 -27.066  34.328  1.00 89.11           C  
ATOM   1297  CB  GLN B 168      -7.456 -29.232  35.579  1.00 89.11           C  
ATOM   1298  O   GLN B 168      -6.278 -26.463  34.449  1.00 89.11           O  
ATOM   1299  CG  GLN B 168      -7.780 -30.720  35.543  1.00 89.11           C  
ATOM   1300  CD  GLN B 168      -9.271 -30.996  35.545  1.00 89.11           C  
ATOM   1301  NE2 GLN B 168      -9.649 -32.219  35.190  1.00 89.11           N  
ATOM   1302  OE1 GLN B 168     -10.078 -30.117  35.865  1.00 89.11           O  
ATOM   1303  N   LEU B 169      -8.530 -26.419  34.262  1.00 88.30           N  
ATOM   1304  CA  LEU B 169      -8.653 -24.966  34.291  1.00 88.30           C  
ATOM   1305  C   LEU B 169      -7.997 -24.389  35.541  1.00 88.30           C  
ATOM   1306  CB  LEU B 169     -10.126 -24.551  34.236  1.00 88.30           C  
ATOM   1307  O   LEU B 169      -7.400 -23.311  35.494  1.00 88.30           O  
ATOM   1308  CG  LEU B 169     -10.778 -24.546  32.853  1.00 88.30           C  
ATOM   1309  CD1 LEU B 169     -12.281 -24.771  32.975  1.00 88.30           C  
ATOM   1310  CD2 LEU B 169     -10.485 -23.237  32.128  1.00 88.30           C  
ATOM   1311  N   SER B 170      -8.011 -25.173  36.687  1.00 84.80           N  
ATOM   1312  CA  SER B 170      -7.458 -24.730  37.963  1.00 84.80           C  
ATOM   1313  C   SER B 170      -5.934 -24.696  37.923  1.00 84.80           C  
ATOM   1314  CB  SER B 170      -7.926 -25.644  39.097  1.00 84.80           C  
ATOM   1315  O   SER B 170      -5.304 -23.974  38.699  1.00 84.80           O  
ATOM   1316  OG  SER B 170      -7.628 -26.998  38.806  1.00 84.80           O  
ATOM   1317  N   GLU B 171      -5.451 -25.427  36.945  1.00 88.85           N  
ATOM   1318  CA  GLU B 171      -3.999 -25.525  36.835  1.00 88.85           C  
ATOM   1319  C   GLU B 171      -3.423 -24.345  36.057  1.00 88.85           C  
ATOM   1320  CB  GLU B 171      -3.598 -26.842  36.165  1.00 88.85           C  
ATOM   1321  O   GLU B 171      -2.215 -24.102  36.091  1.00 88.85           O  
ATOM   1322  CG  GLU B 171      -3.912 -28.076  36.997  1.00 88.85           C  
ATOM   1323  CD  GLU B 171      -3.502 -29.376  36.322  1.00 88.85           C  
ATOM   1324  OE1 GLU B 171      -3.720 -30.460  36.910  1.00 88.85           O  
ATOM   1325  OE2 GLU B 171      -2.957 -29.309  35.198  1.00 88.85           O  
ATOM   1326  N   ILE B 172      -4.319 -23.650  35.321  1.00 89.74           N  
ATOM   1327  CA  ILE B 172      -3.848 -22.537  34.505  1.00 89.74           C  
ATOM   1328  C   ILE B 172      -3.767 -21.271  35.355  1.00 89.74           C  
ATOM   1329  CB  ILE B 172      -4.765 -22.304  33.283  1.00 89.74           C  
ATOM   1330  O   ILE B 172      -4.751 -20.540  35.487  1.00 89.74           O  
ATOM   1331  CG1 ILE B 172      -4.948 -23.607  32.497  1.00 89.74           C  
ATOM   1332  CG2 ILE B 172      -4.201 -21.198  32.387  1.00 89.74           C  
ATOM   1333  CD1 ILE B 172      -5.986 -23.519  31.386  1.00 89.74           C  
ATOM   1334  N   SER B 173      -2.679 -21.084  36.100  1.00 85.33           N  
ATOM   1335  CA  SER B 173      -2.426 -19.947  36.979  1.00 85.33           C  
ATOM   1336  C   SER B 173      -1.049 -19.344  36.721  1.00 85.33           C  
ATOM   1337  CB  SER B 173      -2.541 -20.366  38.445  1.00 85.33           C  
ATOM   1338  O   SER B 173      -0.222 -19.945  36.032  1.00 85.33           O  
ATOM   1339  OG  SER B 173      -1.469 -21.218  38.811  1.00 85.33           O  
ATOM   1340  N   MET B 174      -0.969 -18.181  37.173  1.00 83.71           N  
ATOM   1341  CA  MET B 174       0.290 -17.461  36.998  1.00 83.71           C  
ATOM   1342  C   MET B 174       1.455 -18.252  37.581  1.00 83.71           C  
ATOM   1343  CB  MET B 174       0.216 -16.080  37.653  1.00 83.71           C  
ATOM   1344  O   MET B 174       2.524 -18.331  36.973  1.00 83.71           O  
ATOM   1345  CG  MET B 174       1.221 -15.084  37.098  1.00 83.71           C  
ATOM   1346  SD  MET B 174       0.919 -13.375  37.693  1.00 83.71           S  
ATOM   1347  CE  MET B 174       1.714 -13.459  39.322  1.00 83.71           C  
ATOM   1348  N   ASP B 175       1.316 -18.925  38.780  1.00 84.08           N  
ATOM   1349  CA  ASP B 175       2.368 -19.651  39.486  1.00 84.08           C  
ATOM   1350  C   ASP B 175       2.734 -20.939  38.751  1.00 84.08           C  
ATOM   1351  CB  ASP B 175       1.932 -19.969  40.918  1.00 84.08           C  
ATOM   1352  O   ASP B 175       3.898 -21.343  38.739  1.00 84.08           O  
ATOM   1353  CG  ASP B 175       1.758 -18.727  41.774  1.00 84.08           C  
ATOM   1354  OD1 ASP B 175       2.436 -17.709  41.517  1.00 84.08           O  
ATOM   1355  OD2 ASP B 175       0.937 -18.768  42.717  1.00 84.08           O  
ATOM   1356  N   ASN B 176       1.725 -21.486  38.053  1.00 88.16           N  
ATOM   1357  CA  ASN B 176       1.939 -22.779  37.411  1.00 88.16           C  
ATOM   1358  C   ASN B 176       2.252 -22.622  35.926  1.00 88.16           C  
ATOM   1359  CB  ASN B 176       0.720 -23.683  37.605  1.00 88.16           C  
ATOM   1360  O   ASN B 176       2.506 -23.609  35.233  1.00 88.16           O  
ATOM   1361  CG  ASN B 176       1.047 -25.152  37.420  1.00 88.16           C  
ATOM   1362  ND2 ASN B 176       0.071 -25.922  36.952  1.00 88.16           N  
ATOM   1363  OD1 ASN B 176       2.166 -25.591  37.696  1.00 88.16           O  
ATOM   1364  N   SER B 177       2.126 -21.487  35.351  1.00 86.33           N  
ATOM   1365  CA  SER B 177       2.268 -21.188  33.930  1.00 86.33           C  
ATOM   1366  C   SER B 177       3.588 -21.721  33.382  1.00 86.33           C  
ATOM   1367  CB  SER B 177       2.178 -19.681  33.687  1.00 86.33           C  
ATOM   1368  O   SER B 177       3.625 -22.304  32.297  1.00 86.33           O  
ATOM   1369  OG  SER B 177       2.405 -19.377  32.322  1.00 86.33           O  
ATOM   1370  N   PRO B 178       4.794 -21.615  34.239  1.00 84.27           N  
ATOM   1371  CA  PRO B 178       6.078 -22.097  33.724  1.00 84.27           C  
ATOM   1372  C   PRO B 178       6.122 -23.616  33.576  1.00 84.27           C  
ATOM   1373  CB  PRO B 178       7.081 -21.621  34.778  1.00 84.27           C  
ATOM   1374  O   PRO B 178       6.942 -24.143  32.820  1.00 84.27           O  
ATOM   1375  CG  PRO B 178       6.285 -20.753  35.699  1.00 84.27           C  
ATOM   1376  CD  PRO B 178       4.828 -20.939  35.388  1.00 84.27           C  
ATOM   1377  N   ASN B 179       5.246 -24.289  34.274  1.00 83.44           N  
ATOM   1378  CA  ASN B 179       5.245 -25.747  34.235  1.00 83.44           C  
ATOM   1379  C   ASN B 179       4.298 -26.278  33.162  1.00 83.44           C  
ATOM   1380  CB  ASN B 179       4.871 -26.321  35.603  1.00 83.44           C  
ATOM   1381  O   ASN B 179       4.220 -27.488  32.940  1.00 83.44           O  
ATOM   1382  CG  ASN B 179       5.921 -26.042  36.660  1.00 83.44           C  
ATOM   1383  ND2 ASN B 179       5.482 -25.861  37.900  1.00 83.44           N  
ATOM   1384  OD1 ASN B 179       7.118 -25.988  36.364  1.00 83.44           O  
ATOM   1385  N   LEU B 180       3.594 -25.380  32.507  1.00 84.78           N  
ATOM   1386  CA  LEU B 180       2.690 -25.786  31.436  1.00 84.78           C  
ATOM   1387  C   LEU B 180       3.383 -25.702  30.080  1.00 84.78           C  
ATOM   1388  CB  LEU B 180       1.433 -24.912  31.435  1.00 84.78           C  
ATOM   1389  O   LEU B 180       4.247 -24.848  29.871  1.00 84.78           O  
ATOM   1390  CG  LEU B 180       0.502 -25.062  32.639  1.00 84.78           C  
ATOM   1391  CD1 LEU B 180      -0.493 -23.907  32.687  1.00 84.78           C  
ATOM   1392  CD2 LEU B 180      -0.226 -26.400  32.589  1.00 84.78           C  
ATOM   1393  N   ALA B 181       3.017 -26.637  29.176  1.00 79.11           N  
ATOM   1394  CA  ALA B 181       3.593 -26.637  27.833  1.00 79.11           C  
ATOM   1395  C   ALA B 181       2.747 -25.804  26.874  1.00 79.11           C  
ATOM   1396  CB  ALA B 181       3.730 -28.066  27.313  1.00 79.11           C  
ATOM   1397  O   ALA B 181       1.744 -26.286  26.343  1.00 79.11           O  
ATOM   1398  N   TRP B 182       3.010 -24.573  26.652  1.00 66.09           N  
ATOM   1399  CA  TRP B 182       2.312 -23.684  25.729  1.00 66.09           C  
ATOM   1400  C   TRP B 182       2.726 -23.962  24.288  1.00 66.09           C  
ATOM   1401  CB  TRP B 182       2.588 -22.219  26.079  1.00 66.09           C  
ATOM   1402  O   TRP B 182       3.828 -24.457  24.037  1.00 66.09           O  
ATOM   1403  CG  TRP B 182       2.026 -21.794  27.403  1.00 66.09           C  
ATOM   1404  CD1 TRP B 182       2.624 -21.909  28.627  1.00 66.09           C  
ATOM   1405  CD2 TRP B 182       0.751 -21.188  27.634  1.00 66.09           C  
ATOM   1406  CE2 TRP B 182       0.642 -20.962  29.024  1.00 66.09           C  
ATOM   1407  CE3 TRP B 182      -0.311 -20.812  26.800  1.00 66.09           C  
ATOM   1408  NE1 TRP B 182       1.796 -21.411  29.606  1.00 66.09           N  
ATOM   1409  CH2 TRP B 182      -1.513 -20.019  28.761  1.00 66.09           C  
ATOM   1410  CZ2 TRP B 182      -0.489 -20.377  29.599  1.00 66.09           C  
ATOM   1411  CZ3 TRP B 182      -1.435 -20.230  27.374  1.00 66.09           C  
ATOM   1412  N   PRO B 183       1.800 -23.567  23.277  1.00 67.37           N  
ATOM   1413  CA  PRO B 183       0.479 -22.957  23.451  1.00 67.37           C  
ATOM   1414  C   PRO B 183      -0.569 -23.951  23.947  1.00 67.37           C  
ATOM   1415  CB  PRO B 183       0.135 -22.456  22.047  1.00 67.37           C  
ATOM   1416  O   PRO B 183      -0.399 -25.163  23.789  1.00 67.37           O  
ATOM   1417  CG  PRO B 183       0.908 -23.341  21.124  1.00 67.37           C  
ATOM   1418  CD  PRO B 183       2.114 -23.855  21.856  1.00 67.37           C  
ATOM   1419  N   LEU B 184      -1.650 -23.377  24.635  1.00 74.59           N  
ATOM   1420  CA  LEU B 184      -2.789 -24.189  25.048  1.00 74.59           C  
ATOM   1421  C   LEU B 184      -3.869 -24.199  23.971  1.00 74.59           C  
ATOM   1422  CB  LEU B 184      -3.369 -23.668  26.365  1.00 74.59           C  
ATOM   1423  O   LEU B 184      -4.125 -23.175  23.334  1.00 74.59           O  
ATOM   1424  CG  LEU B 184      -2.431 -23.683  27.573  1.00 74.59           C  
ATOM   1425  CD1 LEU B 184      -3.136 -23.114  28.799  1.00 74.59           C  
ATOM   1426  CD2 LEU B 184      -1.932 -25.098  27.845  1.00 74.59           C  
ATOM   1427  N   ILE B 185      -4.369 -25.356  23.776  1.00 71.52           N  
ATOM   1428  CA  ILE B 185      -5.481 -25.503  22.843  1.00 71.52           C  
ATOM   1429  C   ILE B 185      -6.790 -25.639  23.617  1.00 71.52           C  
ATOM   1430  CB  ILE B 185      -5.280 -26.720  21.912  1.00 71.52           C  
ATOM   1431  O   ILE B 185      -6.987 -26.610  24.350  1.00 71.52           O  
ATOM   1432  CG1 ILE B 185      -3.949 -26.604  21.160  1.00 71.52           C  
ATOM   1433  CG2 ILE B 185      -6.452 -26.851  20.934  1.00 71.52           C  
ATOM   1434  CD1 ILE B 185      -3.570 -27.852  20.376  1.00 71.52           C  
ATOM   1435  N   VAL B 186      -7.628 -24.585  23.438  1.00 76.17           N  
ATOM   1436  CA  VAL B 186      -8.896 -24.540  24.157  1.00 76.17           C  
ATOM   1437  C   VAL B 186     -10.038 -24.916  23.215  1.00 76.17           C  
ATOM   1438  CB  VAL B 186      -9.151 -23.146  24.772  1.00 76.17           C  
ATOM   1439  O   VAL B 186     -10.210 -24.300  22.161  1.00 76.17           O  
ATOM   1440  CG1 VAL B 186     -10.471 -23.128  25.540  1.00 76.17           C  
ATOM   1441  CG2 VAL B 186      -7.993 -22.747  25.685  1.00 76.17           C  
ATOM   1442  N   THR B 187     -10.675 -25.980  23.587  1.00 73.70           N  
ATOM   1443  CA  THR B 187     -11.882 -26.374  22.868  1.00 73.70           C  
ATOM   1444  C   THR B 187     -13.129 -25.880  23.595  1.00 73.70           C  
ATOM   1445  CB  THR B 187     -11.956 -27.902  22.696  1.00 73.70           C  
ATOM   1446  O   THR B 187     -13.295 -26.125  24.791  1.00 73.70           O  
ATOM   1447  CG2 THR B 187     -13.025 -28.290  21.679  1.00 73.70           C  
ATOM   1448  OG1 THR B 187     -10.686 -28.389  22.246  1.00 73.70           O  
ATOM   1449  N   ALA B 188     -13.919 -25.049  22.829  1.00 74.28           N  
ATOM   1450  CA  ALA B 188     -15.080 -24.429  23.462  1.00 74.28           C  
ATOM   1451  C   ALA B 188     -16.344 -24.665  22.641  1.00 74.28           C  
ATOM   1452  CB  ALA B 188     -14.845 -22.933  23.656  1.00 74.28           C  
ATOM   1453  O   ALA B 188     -16.269 -24.958  21.445  1.00 74.28           O  
ATOM   1454  N   LEU B 189     -17.423 -24.773  23.352  1.00 73.18           N  
ATOM   1455  CA  LEU B 189     -18.741 -24.891  22.738  1.00 73.18           C  
ATOM   1456  C   LEU B 189     -19.519 -23.586  22.866  1.00 73.18           C  
ATOM   1457  CB  LEU B 189     -19.530 -26.035  23.381  1.00 73.18           C  
ATOM   1458  O   LEU B 189     -19.414 -22.892  23.879  1.00 73.18           O  
ATOM   1459  CG  LEU B 189     -19.208 -27.445  22.882  1.00 73.18           C  
ATOM   1460  CD1 LEU B 189     -19.512 -28.472  23.967  1.00 73.18           C  
ATOM   1461  CD2 LEU B 189     -19.991 -27.755  21.611  1.00 73.18           C  
ATOM   1462  N   ARG B 190     -20.106 -23.272  21.719  1.00 68.74           N  
ATOM   1463  CA  ARG B 190     -20.884 -22.037  21.721  1.00 68.74           C  
ATOM   1464  C   ARG B 190     -21.957 -22.068  22.804  1.00 68.74           C  
ATOM   1465  CB  ARG B 190     -21.528 -21.805  20.352  1.00 68.74           C  
ATOM   1466  O   ARG B 190     -22.704 -23.042  22.918  1.00 68.74           O  
ATOM   1467  CG  ARG B 190     -22.005 -20.378  20.130  1.00 68.74           C  
ATOM   1468  CD  ARG B 190     -22.544 -20.177  18.721  1.00 68.74           C  
ATOM   1469  NE  ARG B 190     -21.861 -19.085  18.034  1.00 68.74           N  
ATOM   1470  NH1 ARG B 190     -23.628 -18.586  16.632  1.00 68.74           N  
ATOM   1471  NH2 ARG B 190     -21.680 -17.384  16.501  1.00 68.74           N  
ATOM   1472  CZ  ARG B 190     -22.391 -18.354  17.057  1.00 68.74           C  
ATOM   1473  N   ALA B 191     -21.923 -20.926  23.663  1.00 65.98           N  
ATOM   1474  CA  ALA B 191     -22.966 -20.806  24.679  1.00 65.98           C  
ATOM   1475  C   ALA B 191     -24.286 -20.355  24.060  1.00 65.98           C  
ATOM   1476  CB  ALA B 191     -22.534 -19.832  25.773  1.00 65.98           C  
ATOM   1477  O   ALA B 191     -24.297 -19.715  23.006  1.00 65.98           O  
ATOM   1478  N   ASN B 192     -25.399 -20.882  24.179  1.00 58.93           N  
ATOM   1479  CA  ASN B 192     -26.725 -20.611  23.634  1.00 58.93           C  
ATOM   1480  C   ASN B 192     -27.070 -19.127  23.713  1.00 58.93           C  
ATOM   1481  CB  ASN B 192     -27.785 -21.442  24.360  1.00 58.93           C  
ATOM   1482  O   ASN B 192     -28.245 -18.755  23.669  1.00 58.93           O  
ATOM   1483  CG  ASN B 192     -27.889 -22.855  23.822  1.00 58.93           C  
ATOM   1484  ND2 ASN B 192     -28.464 -23.751  24.615  1.00 58.93           N  
ATOM   1485  OD1 ASN B 192     -27.454 -23.140  22.702  1.00 58.93           O  
ATOM   1486  N   SER B 193     -26.054 -18.254  23.715  1.00 52.08           N  
ATOM   1487  CA  SER B 193     -26.489 -16.865  23.820  1.00 52.08           C  
ATOM   1488  C   SER B 193     -26.531 -16.194  22.451  1.00 52.08           C  
ATOM   1489  CB  SER B 193     -25.564 -16.082  24.752  1.00 52.08           C  
ATOM   1490  O   SER B 193     -25.868 -16.643  21.514  1.00 52.08           O  
ATOM   1491  OG  SER B 193     -24.422 -16.851  25.090  1.00 52.08           O  
ATOM   1492  N   ALA B 194     -27.510 -15.286  22.214  1.00 46.23           N  
ATOM   1493  CA  ALA B 194     -27.706 -14.490  21.005  1.00 46.23           C  
ATOM   1494  C   ALA B 194     -26.430 -13.743  20.628  1.00 46.23           C  
ATOM   1495  CB  ALA B 194     -28.858 -13.507  21.195  1.00 46.23           C  
ATOM   1496  O   ALA B 194     -25.761 -13.169  21.491  1.00 46.23           O  
ATOM   1497  N   VAL B 195     -25.753 -14.118  19.541  1.00 46.55           N  
ATOM   1498  CA  VAL B 195     -24.479 -13.577  19.080  1.00 46.55           C  
ATOM   1499  C   VAL B 195     -24.703 -12.217  18.422  1.00 46.55           C  
ATOM   1500  CB  VAL B 195     -23.779 -14.537  18.093  1.00 46.55           C  
ATOM   1501  O   VAL B 195     -25.548 -12.082  17.534  1.00 46.55           O  
ATOM   1502  CG1 VAL B 195     -22.390 -14.017  17.727  1.00 46.55           C  
ATOM   1503  CG2 VAL B 195     -23.687 -15.941  18.690  1.00 46.55           C  
ATOM   1504  N   LYS B 196     -24.569 -11.121  19.069  1.00 46.00           N  
ATOM   1505  CA  LYS B 196     -24.619  -9.809  18.430  1.00 46.00           C  
ATOM   1506  C   LYS B 196     -23.219  -9.318  18.073  1.00 46.00           C  
ATOM   1507  CB  LYS B 196     -25.315  -8.795  19.339  1.00 46.00           C  
ATOM   1508  O   LYS B 196     -22.243  -9.672  18.737  1.00 46.00           O  
ATOM   1509  CG  LYS B 196     -26.806  -9.041  19.514  1.00 46.00           C  
ATOM   1510  CD  LYS B 196     -27.475  -7.905  20.277  1.00 46.00           C  
ATOM   1511  CE  LYS B 196     -28.964  -8.157  20.465  1.00 46.00           C  
ATOM   1512  NZ  LYS B 196     -29.621  -7.052  21.226  1.00 46.00           N  
ATOM   1513  N   LEU B 197     -23.031  -8.828  16.770  1.00 43.59           N  
ATOM   1514  CA  LEU B 197     -21.721  -8.317  16.384  1.00 43.59           C  
ATOM   1515  C   LEU B 197     -21.395  -7.032  17.139  1.00 43.59           C  
ATOM   1516  CB  LEU B 197     -21.667  -8.064  14.875  1.00 43.59           C  
ATOM   1517  O   LEU B 197     -22.254  -6.160  17.288  1.00 43.59           O  
ATOM   1518  CG  LEU B 197     -21.156  -9.218  14.012  1.00 43.59           C  
ATOM   1519  CD1 LEU B 197     -21.946  -9.295  12.709  1.00 43.59           C  
ATOM   1520  CD2 LEU B 197     -19.666  -9.058  13.731  1.00 43.59           C  
ATOM   1521  N   GLN B 198     -20.290  -6.955  17.838  1.00 37.99           N  
ATOM   1522  CA  GLN B 198     -19.843  -5.707  18.447  1.00 37.99           C  
ATOM   1523  C   GLN B 198     -19.128  -4.823  17.428  1.00 37.99           C  
ATOM   1524  CB  GLN B 198     -18.922  -5.988  19.635  1.00 37.99           C  
ATOM   1525  O   GLN B 198     -18.505  -5.325  16.491  1.00 37.99           O  
ATOM   1526  CG  GLN B 198     -19.664  -6.342  20.917  1.00 37.99           C  
ATOM   1527  CD  GLN B 198     -18.732  -6.549  22.096  1.00 37.99           C  
ATOM   1528  NE2 GLN B 198     -19.301  -6.640  23.293  1.00 37.99           N  
ATOM   1529  OE1 GLN B 198     -17.510  -6.627  21.933  1.00 37.99           O  
TER    1530      GLN B 198                                                      
ATOM   1531  N   SER C   1      12.589  46.496  31.276  1.00 57.60           N  
ATOM   1532  CA  SER C   1      12.440  47.894  30.887  1.00 57.60           C  
ATOM   1533  C   SER C   1      11.007  48.374  31.087  1.00 57.60           C  
ATOM   1534  CB  SER C   1      12.854  48.092  29.428  1.00 57.60           C  
ATOM   1535  O   SER C   1      10.071  47.572  31.077  1.00 57.60           O  
ATOM   1536  OG  SER C   1      11.723  48.054  28.575  1.00 57.60           O  
ATOM   1537  N   ALA C   2      10.713  49.501  31.623  1.00 58.49           N  
ATOM   1538  CA  ALA C   2       9.403  50.116  31.824  1.00 58.49           C  
ATOM   1539  C   ALA C   2       8.502  49.896  30.612  1.00 58.49           C  
ATOM   1540  CB  ALA C   2       9.554  51.609  32.106  1.00 58.49           C  
ATOM   1541  O   ALA C   2       7.313  49.606  30.760  1.00 58.49           O  
ATOM   1542  N   ASP C   3       9.120  49.822  29.453  1.00 73.92           N  
ATOM   1543  CA  ASP C   3       8.358  49.628  28.223  1.00 73.92           C  
ATOM   1544  C   ASP C   3       7.895  48.179  28.087  1.00 73.92           C  
ATOM   1545  CB  ASP C   3       9.192  50.031  27.006  1.00 73.92           C  
ATOM   1546  O   ASP C   3       6.781  47.918  27.628  1.00 73.92           O  
ATOM   1547  CG  ASP C   3       9.197  51.529  26.760  1.00 73.92           C  
ATOM   1548  OD1 ASP C   3       8.349  52.245  27.335  1.00 73.92           O  
ATOM   1549  OD2 ASP C   3      10.055  51.999  25.981  1.00 73.92           O  
ATOM   1550  N   ALA C   4       8.660  47.189  28.561  1.00 78.97           N  
ATOM   1551  CA  ALA C   4       8.343  45.765  28.497  1.00 78.97           C  
ATOM   1552  C   ALA C   4       7.142  45.430  29.377  1.00 78.97           C  
ATOM   1553  CB  ALA C   4       9.553  44.932  28.914  1.00 78.97           C  
ATOM   1554  O   ALA C   4       6.254  44.679  28.967  1.00 78.97           O  
ATOM   1555  N   GLN C   5       7.119  46.004  30.588  1.00 84.61           N  
ATOM   1556  CA  GLN C   5       6.010  45.765  31.506  1.00 84.61           C  
ATOM   1557  C   GLN C   5       4.718  46.383  30.979  1.00 84.61           C  
ATOM   1558  CB  GLN C   5       6.332  46.323  32.893  1.00 84.61           C  
ATOM   1559  O   GLN C   5       3.651  45.773  31.068  1.00 84.61           O  
ATOM   1560  CG  GLN C   5       5.474  45.737  34.006  1.00 84.61           C  
ATOM   1561  CD  GLN C   5       5.665  44.240  34.168  1.00 84.61           C  
ATOM   1562  NE2 GLN C   5       4.591  43.540  34.517  1.00 84.61           N  
ATOM   1563  OE1 GLN C   5       6.768  43.718  33.979  1.00 84.61           O  
ATOM   1564  N   SER C   6       4.837  47.613  30.457  1.00 85.86           N  
ATOM   1565  CA  SER C   6       3.672  48.277  29.882  1.00 85.86           C  
ATOM   1566  C   SER C   6       3.116  47.493  28.698  1.00 85.86           C  
ATOM   1567  CB  SER C   6       4.029  49.697  29.440  1.00 85.86           C  
ATOM   1568  O   SER C   6       1.899  47.384  28.535  1.00 85.86           O  
ATOM   1569  OG  SER C   6       2.944  50.298  28.754  1.00 85.86           O  
ATOM   1570  N   PHE C   7       4.041  46.924  27.867  1.00 87.34           N  
ATOM   1571  CA  PHE C   7       3.650  46.122  26.714  1.00 87.34           C  
ATOM   1572  C   PHE C   7       2.963  44.836  27.157  1.00 87.34           C  
ATOM   1573  CB  PHE C   7       4.869  45.795  25.846  1.00 87.34           C  
ATOM   1574  O   PHE C   7       1.911  44.473  26.627  1.00 87.34           O  
ATOM   1575  CG  PHE C   7       4.525  45.112  24.550  1.00 87.34           C  
ATOM   1576  CD1 PHE C   7       4.889  43.790  24.327  1.00 87.34           C  
ATOM   1577  CD2 PHE C   7       3.839  45.793  23.553  1.00 87.34           C  
ATOM   1578  CE1 PHE C   7       4.572  43.155  23.128  1.00 87.34           C  
ATOM   1579  CE2 PHE C   7       3.519  45.166  22.352  1.00 87.34           C  
ATOM   1580  CZ  PHE C   7       3.887  43.847  22.142  1.00 87.34           C  
ATOM   1581  N   LEU C   8       3.510  44.192  28.147  1.00 87.67           N  
ATOM   1582  CA  LEU C   8       2.931  42.978  28.712  1.00 87.67           C  
ATOM   1583  C   LEU C   8       1.525  43.242  29.241  1.00 87.67           C  
ATOM   1584  CB  LEU C   8       3.817  42.433  29.835  1.00 87.67           C  
ATOM   1585  O   LEU C   8       0.617  42.435  29.032  1.00 87.67           O  
ATOM   1586  CG  LEU C   8       3.594  40.972  30.227  1.00 87.67           C  
ATOM   1587  CD1 LEU C   8       4.484  40.057  29.392  1.00 87.67           C  
ATOM   1588  CD2 LEU C   8       3.859  40.770  31.715  1.00 87.67           C  
ATOM   1589  N   ASN C   9       1.320  44.371  29.923  1.00 85.55           N  
ATOM   1590  CA  ASN C   9       0.014  44.736  30.461  1.00 85.55           C  
ATOM   1591  C   ASN C   9      -1.008  44.957  29.349  1.00 85.55           C  
ATOM   1592  CB  ASN C   9       0.124  45.986  31.337  1.00 85.55           C  
ATOM   1593  O   ASN C   9      -2.173  44.579  29.487  1.00 85.55           O  
ATOM   1594  CG  ASN C   9       0.728  45.694  32.696  1.00 85.55           C  
ATOM   1595  ND2 ASN C   9       1.204  46.735  33.369  1.00 85.55           N  
ATOM   1596  OD1 ASN C   9       0.767  44.543  33.138  1.00 85.55           O  
ATOM   1597  N   ARG C  10      -0.488  45.467  28.280  1.00 86.87           N  
ATOM   1598  CA  ARG C  10      -1.375  45.692  27.143  1.00 86.87           C  
ATOM   1599  C   ARG C  10      -1.784  44.372  26.499  1.00 86.87           C  
ATOM   1600  CB  ARG C  10      -0.703  46.595  26.107  1.00 86.87           C  
ATOM   1601  O   ARG C  10      -2.931  44.211  26.077  1.00 86.87           O  
ATOM   1602  CG  ARG C  10      -1.623  47.657  25.526  1.00 86.87           C  
ATOM   1603  CD  ARG C  10      -2.192  48.564  26.609  1.00 86.87           C  
ATOM   1604  NE  ARG C  10      -3.280  49.393  26.100  1.00 86.87           N  
ATOM   1605  NH1 ARG C  10      -4.298  49.679  28.154  1.00 86.87           N  
ATOM   1606  NH2 ARG C  10      -5.197  50.646  26.280  1.00 86.87           N  
ATOM   1607  CZ  ARG C  10      -4.256  49.904  26.846  1.00 86.87           C  
ATOM   1608  N   VAL C  11      -0.844  43.477  26.289  1.00 89.13           N  
ATOM   1609  CA  VAL C  11      -1.110  42.165  25.707  1.00 89.13           C  
ATOM   1610  C   VAL C  11      -2.122  41.414  26.569  1.00 89.13           C  
ATOM   1611  CB  VAL C  11       0.185  41.336  25.560  1.00 89.13           C  
ATOM   1612  O   VAL C  11      -3.044  40.782  26.047  1.00 89.13           O  
ATOM   1613  CG1 VAL C  11      -0.133  39.917  25.093  1.00 89.13           C  
ATOM   1614  CG2 VAL C  11       1.147  42.018  24.589  1.00 89.13           C  
ATOM   1615  N   CYS C  12      -2.027  41.518  27.892  1.00 86.18           N  
ATOM   1616  CA  CYS C  12      -2.941  40.863  28.821  1.00 86.18           C  
ATOM   1617  C   CYS C  12      -4.352  41.422  28.683  1.00 86.18           C  
ATOM   1618  CB  CYS C  12      -2.455  41.032  30.260  1.00 86.18           C  
ATOM   1619  O   CYS C  12      -5.330  40.677  28.767  1.00 86.18           O  
ATOM   1620  SG  CYS C  12      -1.887  39.496  31.021  1.00 86.18           S  
ATOM   1621  N   GLY C  13      -4.450  42.716  28.364  1.00 77.22           N  
ATOM   1622  CA  GLY C  13      -5.733  43.380  28.199  1.00 77.22           C  
ATOM   1623  C   GLY C  13      -6.752  42.978  29.248  1.00 77.22           C  
ATOM   1624  O   GLY C  13      -6.453  42.977  30.444  1.00 77.22           O  
ATOM   1625  N   VAL C  14      -7.925  42.576  28.813  1.00 73.49           N  
ATOM   1626  CA  VAL C  14      -9.030  42.267  29.715  1.00 73.49           C  
ATOM   1627  C   VAL C  14      -9.032  40.775  30.038  1.00 73.49           C  
ATOM   1628  CB  VAL C  14     -10.389  42.684  29.109  1.00 73.49           C  
ATOM   1629  O   VAL C  14      -9.817  40.316  30.872  1.00 73.49           O  
ATOM   1630  CG1 VAL C  14     -10.933  43.929  29.807  1.00 73.49           C  
ATOM   1631  CG2 VAL C  14     -10.251  42.927  27.607  1.00 73.49           C  
ATOM   1632  N   SER C  15      -8.093  39.980  29.481  1.00 79.28           N  
ATOM   1633  CA  SER C  15      -8.083  38.526  29.609  1.00 79.28           C  
ATOM   1634  C   SER C  15      -7.709  38.099  31.024  1.00 79.28           C  
ATOM   1635  CB  SER C  15      -7.109  37.906  28.606  1.00 79.28           C  
ATOM   1636  O   SER C  15      -8.047  36.994  31.454  1.00 79.28           O  
ATOM   1637  OG  SER C  15      -5.769  38.215  28.948  1.00 79.28           O  
ATOM   1638  N   ALA C  16      -7.167  38.873  31.879  1.00 78.39           N  
ATOM   1639  CA  ALA C  16      -6.713  38.595  33.239  1.00 78.39           C  
ATOM   1640  C   ALA C  16      -5.738  37.421  33.262  1.00 78.39           C  
ATOM   1641  CB  ALA C  16      -7.905  38.311  34.151  1.00 78.39           C  
ATOM   1642  O   ALA C  16      -5.555  36.778  34.299  1.00 78.39           O  
ATOM   1643  N   ALA C  17      -5.136  37.069  32.132  1.00 83.58           N  
ATOM   1644  CA  ALA C  17      -4.201  35.951  32.037  1.00 83.58           C  
ATOM   1645  C   ALA C  17      -2.846  36.316  32.635  1.00 83.58           C  
ATOM   1646  CB  ALA C  17      -4.038  35.516  30.583  1.00 83.58           C  
ATOM   1647  O   ALA C  17      -2.397  37.460  32.520  1.00 83.58           O  
ATOM   1648  N   ARG C  18      -2.293  35.405  33.327  1.00 89.36           N  
ATOM   1649  CA  ARG C  18      -0.926  35.570  33.814  1.00 89.36           C  
ATOM   1650  C   ARG C  18       0.085  35.096  32.775  1.00 89.36           C  
ATOM   1651  CB  ARG C  18      -0.727  34.808  35.126  1.00 89.36           C  
ATOM   1652  O   ARG C  18       0.298  33.893  32.612  1.00 89.36           O  
ATOM   1653  CG  ARG C  18      -1.466  35.414  36.308  1.00 89.36           C  
ATOM   1654  CD  ARG C  18      -1.231  34.621  37.586  1.00 89.36           C  
ATOM   1655  NE  ARG C  18      -0.239  35.262  38.444  1.00 89.36           N  
ATOM   1656  NH1 ARG C  18      -0.352  33.670  40.115  1.00 89.36           N  
ATOM   1657  NH2 ARG C  18       1.066  35.459  40.323  1.00 89.36           N  
ATOM   1658  CZ  ARG C  18       0.156  34.795  39.625  1.00 89.36           C  
ATOM   1659  N   LEU C  19       0.813  36.078  32.200  1.00 92.93           N  
ATOM   1660  CA  LEU C  19       1.615  35.781  31.018  1.00 92.93           C  
ATOM   1661  C   LEU C  19       3.100  35.969  31.308  1.00 92.93           C  
ATOM   1662  CB  LEU C  19       1.195  36.673  29.847  1.00 92.93           C  
ATOM   1663  O   LEU C  19       3.478  36.837  32.098  1.00 92.93           O  
ATOM   1664  CG  LEU C  19      -0.255  36.540  29.380  1.00 92.93           C  
ATOM   1665  CD1 LEU C  19      -0.594  37.644  28.383  1.00 92.93           C  
ATOM   1666  CD2 LEU C  19      -0.496  35.166  28.765  1.00 92.93           C  
ATOM   1667  N   THR C  20       3.888  35.152  30.778  1.00 91.35           N  
ATOM   1668  CA  THR C  20       5.341  35.271  30.803  1.00 91.35           C  
ATOM   1669  C   THR C  20       5.902  35.356  29.386  1.00 91.35           C  
ATOM   1670  CB  THR C  20       5.986  34.084  31.543  1.00 91.35           C  
ATOM   1671  O   THR C  20       5.647  34.480  28.558  1.00 91.35           O  
ATOM   1672  CG2 THR C  20       7.487  34.294  31.716  1.00 91.35           C  
ATOM   1673  OG1 THR C  20       5.381  33.948  32.834  1.00 91.35           O  
ATOM   1674  N   PRO C  21       6.688  36.428  29.104  1.00 91.39           N  
ATOM   1675  CA  PRO C  21       7.223  36.593  27.750  1.00 91.39           C  
ATOM   1676  C   PRO C  21       8.204  35.488  27.366  1.00 91.39           C  
ATOM   1677  CB  PRO C  21       7.926  37.951  27.811  1.00 91.39           C  
ATOM   1678  O   PRO C  21       8.991  35.037  28.202  1.00 91.39           O  
ATOM   1679  CG  PRO C  21       7.912  38.324  29.258  1.00 91.39           C  
ATOM   1680  CD  PRO C  21       7.059  37.333  29.998  1.00 91.39           C  
ATOM   1681  N   CYS C  22       8.108  35.063  26.122  1.00 89.43           N  
ATOM   1682  CA  CYS C  22       9.030  34.055  25.609  1.00 89.43           C  
ATOM   1683  C   CYS C  22      10.272  34.706  25.012  1.00 89.43           C  
ATOM   1684  CB  CYS C  22       8.343  33.185  24.557  1.00 89.43           C  
ATOM   1685  O   CYS C  22      11.306  34.054  24.856  1.00 89.43           O  
ATOM   1686  SG  CYS C  22       6.961  32.217  25.203  1.00 89.43           S  
ATOM   1687  N   GLY C  23      10.176  35.967  24.674  1.00 83.40           N  
ATOM   1688  CA  GLY C  23      11.305  36.755  24.207  1.00 83.40           C  
ATOM   1689  C   GLY C  23      11.779  37.779  25.221  1.00 83.40           C  
ATOM   1690  O   GLY C  23      11.372  37.742  26.384  1.00 83.40           O  
ATOM   1691  N   THR C  24      12.760  38.707  24.895  1.00 80.33           N  
ATOM   1692  CA  THR C  24      13.301  39.730  25.783  1.00 80.33           C  
ATOM   1693  C   THR C  24      12.717  41.100  25.450  1.00 80.33           C  
ATOM   1694  CB  THR C  24      14.838  39.789  25.696  1.00 80.33           C  
ATOM   1695  O   THR C  24      12.795  41.552  24.306  1.00 80.33           O  
ATOM   1696  CG2 THR C  24      15.484  39.050  26.863  1.00 80.33           C  
ATOM   1697  OG1 THR C  24      15.264  39.185  24.468  1.00 80.33           O  
ATOM   1698  N   GLY C  25      12.121  41.710  26.547  1.00 73.16           N  
ATOM   1699  CA  GLY C  25      11.539  43.029  26.353  1.00 73.16           C  
ATOM   1700  C   GLY C  25      10.372  43.030  25.384  1.00 73.16           C  
ATOM   1701  O   GLY C  25       9.433  42.246  25.534  1.00 73.16           O  
ATOM   1702  N   THR C  26      10.507  43.934  24.337  1.00 76.42           N  
ATOM   1703  CA  THR C  26       9.473  44.037  23.313  1.00 76.42           C  
ATOM   1704  C   THR C  26       9.929  43.373  22.016  1.00 76.42           C  
ATOM   1705  CB  THR C  26       9.103  45.506  23.038  1.00 76.42           C  
ATOM   1706  O   THR C  26       9.309  43.558  20.967  1.00 76.42           O  
ATOM   1707  CG2 THR C  26       8.424  46.137  24.249  1.00 76.42           C  
ATOM   1708  OG1 THR C  26      10.293  46.244  22.734  1.00 76.42           O  
ATOM   1709  N   SER C  27      11.030  42.618  22.164  1.00 81.94           N  
ATOM   1710  CA  SER C  27      11.582  41.964  20.982  1.00 81.94           C  
ATOM   1711  C   SER C  27      10.747  40.753  20.580  1.00 81.94           C  
ATOM   1712  CB  SER C  27      13.028  41.535  21.233  1.00 81.94           C  
ATOM   1713  O   SER C  27      10.057  40.163  21.414  1.00 81.94           O  
ATOM   1714  OG  SER C  27      13.120  40.733  22.398  1.00 81.94           O  
ATOM   1715  N   THR C  28      10.772  40.355  19.268  1.00 85.45           N  
ATOM   1716  CA  THR C  28      10.000  39.243  18.725  1.00 85.45           C  
ATOM   1717  C   THR C  28      10.608  37.907  19.142  1.00 85.45           C  
ATOM   1718  CB  THR C  28       9.920  39.316  17.189  1.00 85.45           C  
ATOM   1719  O   THR C  28      11.809  37.822  19.407  1.00 85.45           O  
ATOM   1720  CG2 THR C  28       9.069  40.500  16.738  1.00 85.45           C  
ATOM   1721  OG1 THR C  28      11.241  39.461  16.654  1.00 85.45           O  
ATOM   1722  N   ASP C  29       9.775  36.918  19.383  1.00 88.30           N  
ATOM   1723  CA  ASP C  29      10.180  35.539  19.637  1.00 88.30           C  
ATOM   1724  C   ASP C  29      10.335  34.763  18.331  1.00 88.30           C  
ATOM   1725  CB  ASP C  29       9.166  34.841  20.546  1.00 88.30           C  
ATOM   1726  O   ASP C  29       9.343  34.370  17.714  1.00 88.30           O  
ATOM   1727  CG  ASP C  29       9.545  33.404  20.863  1.00 88.30           C  
ATOM   1728  OD1 ASP C  29      10.752  33.101  20.969  1.00 88.30           O  
ATOM   1729  OD2 ASP C  29       8.627  32.568  21.004  1.00 88.30           O  
ATOM   1730  N   VAL C  30      11.607  34.470  17.962  1.00 90.32           N  
ATOM   1731  CA  VAL C  30      11.882  33.809  16.690  1.00 90.32           C  
ATOM   1732  C   VAL C  30      11.746  32.297  16.853  1.00 90.32           C  
ATOM   1733  CB  VAL C  30      13.290  34.163  16.160  1.00 90.32           C  
ATOM   1734  O   VAL C  30      12.433  31.691  17.679  1.00 90.32           O  
ATOM   1735  CG1 VAL C  30      13.551  33.476  14.821  1.00 90.32           C  
ATOM   1736  CG2 VAL C  30      13.444  35.677  16.026  1.00 90.32           C  
ATOM   1737  N   VAL C  31      10.840  31.741  16.061  1.00 89.69           N  
ATOM   1738  CA  VAL C  31      10.622  30.302  16.162  1.00 89.69           C  
ATOM   1739  C   VAL C  31      10.776  29.657  14.786  1.00 89.69           C  
ATOM   1740  CB  VAL C  31       9.230  29.978  16.750  1.00 89.69           C  
ATOM   1741  O   VAL C  31      10.538  30.302  13.762  1.00 89.69           O  
ATOM   1742  CG1 VAL C  31       9.320  29.756  18.259  1.00 89.69           C  
ATOM   1743  CG2 VAL C  31       8.243  31.099  16.429  1.00 89.69           C  
ATOM   1744  N   TYR C  32      11.271  28.449  14.771  1.00 91.63           N  
ATOM   1745  CA  TYR C  32      11.404  27.630  13.572  1.00 91.63           C  
ATOM   1746  C   TYR C  32      10.261  26.627  13.466  1.00 91.63           C  
ATOM   1747  CB  TYR C  32      12.746  26.893  13.570  1.00 91.63           C  
ATOM   1748  O   TYR C  32      10.240  25.622  14.180  1.00 91.63           O  
ATOM   1749  CG  TYR C  32      13.133  26.339  12.220  1.00 91.63           C  
ATOM   1750  CD1 TYR C  32      13.438  24.989  12.061  1.00 91.63           C  
ATOM   1751  CD2 TYR C  32      13.195  27.163  11.102  1.00 91.63           C  
ATOM   1752  CE1 TYR C  32      13.797  24.474  10.819  1.00 91.63           C  
ATOM   1753  CE2 TYR C  32      13.552  26.660   9.856  1.00 91.63           C  
ATOM   1754  OH  TYR C  32      14.205  24.812   8.493  1.00 91.63           O  
ATOM   1755  CZ  TYR C  32      13.850  25.316   9.724  1.00 91.63           C  
ATOM   1756  N   ARG C  33       9.254  26.910  12.509  1.00 92.12           N  
ATOM   1757  CA  ARG C  33       8.019  26.134  12.462  1.00 92.12           C  
ATOM   1758  C   ARG C  33       7.662  25.759  11.028  1.00 92.12           C  
ATOM   1759  CB  ARG C  33       6.869  26.914  13.102  1.00 92.12           C  
ATOM   1760  O   ARG C  33       8.274  26.257  10.080  1.00 92.12           O  
ATOM   1761  CG  ARG C  33       7.167  27.408  14.509  1.00 92.12           C  
ATOM   1762  CD  ARG C  33       6.347  26.664  15.553  1.00 92.12           C  
ATOM   1763  NE  ARG C  33       4.945  27.071  15.529  1.00 92.12           N  
ATOM   1764  NH1 ARG C  33       4.785  27.394  17.811  1.00 92.12           N  
ATOM   1765  NH2 ARG C  33       2.966  27.763  16.466  1.00 92.12           N  
ATOM   1766  CZ  ARG C  33       4.235  27.408  16.602  1.00 92.12           C  
ATOM   1767  N   ALA C  34       6.689  24.813  10.927  1.00 96.38           N  
ATOM   1768  CA  ALA C  34       6.221  24.366   9.618  1.00 96.38           C  
ATOM   1769  C   ALA C  34       5.152  25.305   9.068  1.00 96.38           C  
ATOM   1770  CB  ALA C  34       5.680  22.941   9.705  1.00 96.38           C  
ATOM   1771  O   ALA C  34       4.233  25.701   9.789  1.00 96.38           O  
ATOM   1772  N   PHE C  35       5.288  25.585   7.766  1.00 95.64           N  
ATOM   1773  CA  PHE C  35       4.338  26.483   7.121  1.00 95.64           C  
ATOM   1774  C   PHE C  35       3.892  25.925   5.775  1.00 95.64           C  
ATOM   1775  CB  PHE C  35       4.952  27.874   6.935  1.00 95.64           C  
ATOM   1776  O   PHE C  35       4.665  25.253   5.089  1.00 95.64           O  
ATOM   1777  CG  PHE C  35       5.093  28.652   8.216  1.00 95.64           C  
ATOM   1778  CD1 PHE C  35       4.029  29.393   8.716  1.00 95.64           C  
ATOM   1779  CD2 PHE C  35       6.290  28.642   8.920  1.00 95.64           C  
ATOM   1780  CE1 PHE C  35       4.157  30.114   9.901  1.00 95.64           C  
ATOM   1781  CE2 PHE C  35       6.425  29.360  10.105  1.00 95.64           C  
ATOM   1782  CZ  PHE C  35       5.357  30.096  10.593  1.00 95.64           C  
ATOM   1783  N   ASP C  36       2.660  26.132   5.492  1.00 94.09           N  
ATOM   1784  CA  ASP C  36       2.094  25.955   4.159  1.00 94.09           C  
ATOM   1785  C   ASP C  36       2.016  27.286   3.414  1.00 94.09           C  
ATOM   1786  CB  ASP C  36       0.706  25.318   4.245  1.00 94.09           C  
ATOM   1787  O   ASP C  36       1.077  28.059   3.611  1.00 94.09           O  
ATOM   1788  CG  ASP C  36       0.124  24.977   2.884  1.00 94.09           C  
ATOM   1789  OD1 ASP C  36       0.721  25.357   1.853  1.00 94.09           O  
ATOM   1790  OD2 ASP C  36      -0.942  24.326   2.842  1.00 94.09           O  
ATOM   1791  N   ILE C  37       2.966  27.453   2.525  1.00 91.92           N  
ATOM   1792  CA  ILE C  37       3.132  28.782   1.945  1.00 91.92           C  
ATOM   1793  C   ILE C  37       2.832  28.733   0.449  1.00 91.92           C  
ATOM   1794  CB  ILE C  37       4.556  29.331   2.189  1.00 91.92           C  
ATOM   1795  O   ILE C  37       3.269  27.815  -0.249  1.00 91.92           O  
ATOM   1796  CG1 ILE C  37       4.802  29.528   3.689  1.00 91.92           C  
ATOM   1797  CG2 ILE C  37       4.768  30.639   1.422  1.00 91.92           C  
ATOM   1798  CD1 ILE C  37       6.231  29.926   4.034  1.00 91.92           C  
ATOM   1799  N   TYR C  38       2.072  29.676   0.015  1.00 92.22           N  
ATOM   1800  CA  TYR C  38       1.811  29.887  -1.405  1.00 92.22           C  
ATOM   1801  C   TYR C  38       1.677  31.373  -1.719  1.00 92.22           C  
ATOM   1802  CB  TYR C  38       0.541  29.146  -1.834  1.00 92.22           C  
ATOM   1803  O   TYR C  38       0.611  31.961  -1.525  1.00 92.22           O  
ATOM   1804  CG  TYR C  38       0.254  29.240  -3.313  1.00 92.22           C  
ATOM   1805  CD1 TYR C  38      -0.782  30.039  -3.792  1.00 92.22           C  
ATOM   1806  CD2 TYR C  38       1.017  28.530  -4.233  1.00 92.22           C  
ATOM   1807  CE1 TYR C  38      -1.051  30.127  -5.154  1.00 92.22           C  
ATOM   1808  CE2 TYR C  38       0.756  28.610  -5.597  1.00 92.22           C  
ATOM   1809  OH  TYR C  38      -0.540  29.494  -7.397  1.00 92.22           O  
ATOM   1810  CZ  TYR C  38      -0.278  29.410  -6.047  1.00 92.22           C  
ATOM   1811  N   ASN C  39       2.736  31.931  -2.235  1.00 89.14           N  
ATOM   1812  CA  ASN C  39       2.712  33.320  -2.681  1.00 89.14           C  
ATOM   1813  C   ASN C  39       3.341  33.477  -4.062  1.00 89.14           C  
ATOM   1814  CB  ASN C  39       3.422  34.222  -1.669  1.00 89.14           C  
ATOM   1815  O   ASN C  39       3.534  32.491  -4.776  1.00 89.14           O  
ATOM   1816  CG  ASN C  39       4.832  33.755  -1.360  1.00 89.14           C  
ATOM   1817  ND2 ASN C  39       5.293  34.025  -0.145  1.00 89.14           N  
ATOM   1818  OD1 ASN C  39       5.501  33.159  -2.208  1.00 89.14           O  
ATOM   1819  N   ASP C  40       3.558  34.720  -4.487  1.00 85.40           N  
ATOM   1820  CA  ASP C  40       4.011  34.977  -5.850  1.00 85.40           C  
ATOM   1821  C   ASP C  40       5.429  34.451  -6.066  1.00 85.40           C  
ATOM   1822  CB  ASP C  40       3.952  36.474  -6.163  1.00 85.40           C  
ATOM   1823  O   ASP C  40       5.814  34.134  -7.193  1.00 85.40           O  
ATOM   1824  CG  ASP C  40       2.578  37.075  -5.925  1.00 85.40           C  
ATOM   1825  OD1 ASP C  40       1.586  36.319  -5.849  1.00 85.40           O  
ATOM   1826  OD2 ASP C  40       2.487  38.317  -5.815  1.00 85.40           O  
ATOM   1827  N   LYS C  41       6.135  34.254  -5.003  1.00 84.78           N  
ATOM   1828  CA  LYS C  41       7.553  33.938  -5.149  1.00 84.78           C  
ATOM   1829  C   LYS C  41       7.835  32.487  -4.771  1.00 84.78           C  
ATOM   1830  CB  LYS C  41       8.403  34.877  -4.292  1.00 84.78           C  
ATOM   1831  O   LYS C  41       8.566  31.787  -5.475  1.00 84.78           O  
ATOM   1832  CG  LYS C  41       8.569  36.271  -4.879  1.00 84.78           C  
ATOM   1833  CD  LYS C  41       9.536  37.113  -4.057  1.00 84.78           C  
ATOM   1834  CE  LYS C  41       9.670  38.522  -4.619  1.00 84.78           C  
ATOM   1835  NZ  LYS C  41      10.609  39.355  -3.810  1.00 84.78           N  
ATOM   1836  N   VAL C  42       7.261  32.112  -3.691  1.00 87.93           N  
ATOM   1837  CA  VAL C  42       7.635  30.808  -3.155  1.00 87.93           C  
ATOM   1838  C   VAL C  42       6.379  30.010  -2.812  1.00 87.93           C  
ATOM   1839  CB  VAL C  42       8.536  30.945  -1.907  1.00 87.93           C  
ATOM   1840  O   VAL C  42       5.320  30.587  -2.557  1.00 87.93           O  
ATOM   1841  CG1 VAL C  42       9.828  30.148  -2.084  1.00 87.93           C  
ATOM   1842  CG2 VAL C  42       8.845  32.415  -1.631  1.00 87.93           C  
ATOM   1843  N   ALA C  43       6.441  28.711  -2.965  1.00 94.28           N  
ATOM   1844  CA  ALA C  43       5.362  27.800  -2.591  1.00 94.28           C  
ATOM   1845  C   ALA C  43       5.917  26.483  -2.054  1.00 94.28           C  
ATOM   1846  CB  ALA C  43       4.447  27.541  -3.784  1.00 94.28           C  
ATOM   1847  O   ALA C  43       6.954  26.004  -2.520  1.00 94.28           O  
ATOM   1848  N   GLY C  44       5.344  26.006  -0.979  1.00 94.19           N  
ATOM   1849  CA  GLY C  44       5.774  24.723  -0.446  1.00 94.19           C  
ATOM   1850  C   GLY C  44       5.269  24.461   0.960  1.00 94.19           C  
ATOM   1851  O   GLY C  44       4.518  25.266   1.515  1.00 94.19           O  
ATOM   1852  N   PHE C  45       5.430  23.313   1.471  1.00 96.46           N  
ATOM   1853  CA  PHE C  45       5.180  22.888   2.843  1.00 96.46           C  
ATOM   1854  C   PHE C  45       6.487  22.546   3.549  1.00 96.46           C  
ATOM   1855  CB  PHE C  45       4.237  21.681   2.870  1.00 96.46           C  
ATOM   1856  O   PHE C  45       6.942  21.401   3.504  1.00 96.46           O  
ATOM   1857  CG  PHE C  45       3.815  21.272   4.255  1.00 96.46           C  
ATOM   1858  CD1 PHE C  45       4.089  19.996   4.732  1.00 96.46           C  
ATOM   1859  CD2 PHE C  45       3.143  22.164   5.081  1.00 96.46           C  
ATOM   1860  CE1 PHE C  45       3.699  19.614   6.014  1.00 96.46           C  
ATOM   1861  CE2 PHE C  45       2.751  21.790   6.363  1.00 96.46           C  
ATOM   1862  CZ  PHE C  45       3.029  20.514   6.827  1.00 96.46           C  
ATOM   1863  N   ALA C  46       7.026  23.644   4.224  1.00 95.27           N  
ATOM   1864  CA  ALA C  46       8.378  23.536   4.765  1.00 95.27           C  
ATOM   1865  C   ALA C  46       8.505  24.295   6.083  1.00 95.27           C  
ATOM   1866  CB  ALA C  46       9.398  24.056   3.755  1.00 95.27           C  
ATOM   1867  O   ALA C  46       7.535  24.889   6.560  1.00 95.27           O  
ATOM   1868  N   LYS C  47       9.705  24.165   6.667  1.00 93.82           N  
ATOM   1869  CA  LYS C  47       9.991  24.904   7.894  1.00 93.82           C  
ATOM   1870  C   LYS C  47      10.624  26.258   7.585  1.00 93.82           C  
ATOM   1871  CB  LYS C  47      10.910  24.093   8.808  1.00 93.82           C  
ATOM   1872  O   LYS C  47      11.499  26.358   6.723  1.00 93.82           O  
ATOM   1873  CG  LYS C  47      10.223  22.922   9.495  1.00 93.82           C  
ATOM   1874  CD  LYS C  47      11.123  22.284  10.546  1.00 93.82           C  
ATOM   1875  CE  LYS C  47      10.404  21.174  11.300  1.00 93.82           C  
ATOM   1876  NZ  LYS C  47      11.296  20.515  12.300  1.00 93.82           N  
ATOM   1877  N   PHE C  48      10.122  27.232   8.264  1.00 92.00           N  
ATOM   1878  CA  PHE C  48      10.623  28.594   8.125  1.00 92.00           C  
ATOM   1879  C   PHE C  48      10.779  29.256   9.489  1.00 92.00           C  
ATOM   1880  CB  PHE C  48       9.687  29.425   7.242  1.00 92.00           C  
ATOM   1881  O   PHE C  48      10.184  28.810  10.472  1.00 92.00           O  
ATOM   1882  CG  PHE C  48       9.584  28.925   5.826  1.00 92.00           C  
ATOM   1883  CD1 PHE C  48      10.429  29.415   4.838  1.00 92.00           C  
ATOM   1884  CD2 PHE C  48       8.642  27.964   5.484  1.00 92.00           C  
ATOM   1885  CE1 PHE C  48      10.336  28.954   3.527  1.00 92.00           C  
ATOM   1886  CE2 PHE C  48       8.543  27.498   4.176  1.00 92.00           C  
ATOM   1887  CZ  PHE C  48       9.390  27.995   3.199  1.00 92.00           C  
ATOM   1888  N   LEU C  49      11.610  30.331   9.479  1.00 90.05           N  
ATOM   1889  CA  LEU C  49      11.719  31.147  10.683  1.00 90.05           C  
ATOM   1890  C   LEU C  49      10.596  32.177  10.746  1.00 90.05           C  
ATOM   1891  CB  LEU C  49      13.077  31.853  10.731  1.00 90.05           C  
ATOM   1892  O   LEU C  49      10.356  32.900   9.777  1.00 90.05           O  
ATOM   1893  CG  LEU C  49      14.251  31.029  11.262  1.00 90.05           C  
ATOM   1894  CD1 LEU C  49      15.561  31.523  10.657  1.00 90.05           C  
ATOM   1895  CD2 LEU C  49      14.303  31.090  12.784  1.00 90.05           C  
ATOM   1896  N   LYS C  50       9.870  32.106  11.784  1.00 88.73           N  
ATOM   1897  CA  LYS C  50       8.898  33.164  12.045  1.00 88.73           C  
ATOM   1898  C   LYS C  50       9.478  34.225  12.975  1.00 88.73           C  
ATOM   1899  CB  LYS C  50       7.619  32.581  12.648  1.00 88.73           C  
ATOM   1900  O   LYS C  50       9.683  33.971  14.164  1.00 88.73           O  
ATOM   1901  CG  LYS C  50       6.423  33.521  12.590  1.00 88.73           C  
ATOM   1902  CD  LYS C  50       5.148  32.780  12.208  1.00 88.73           C  
ATOM   1903  CE  LYS C  50       3.953  33.722  12.138  1.00 88.73           C  
ATOM   1904  NZ  LYS C  50       2.736  33.034  11.614  1.00 88.73           N  
ATOM   1905  N   THR C  51       9.598  35.443  12.458  1.00 87.34           N  
ATOM   1906  CA  THR C  51      10.393  36.433  13.176  1.00 87.34           C  
ATOM   1907  C   THR C  51       9.537  37.635  13.565  1.00 87.34           C  
ATOM   1908  CB  THR C  51      11.592  36.905  12.333  1.00 87.34           C  
ATOM   1909  O   THR C  51      10.004  38.537  14.264  1.00 87.34           O  
ATOM   1910  CG2 THR C  51      12.542  35.750  12.033  1.00 87.34           C  
ATOM   1911  OG1 THR C  51      11.114  37.450  11.097  1.00 87.34           O  
ATOM   1912  N   ASN C  52       8.365  37.739  13.259  1.00 82.73           N  
ATOM   1913  CA  ASN C  52       7.619  38.984  13.407  1.00 82.73           C  
ATOM   1914  C   ASN C  52       6.571  38.881  14.511  1.00 82.73           C  
ATOM   1915  CB  ASN C  52       6.960  39.376  12.083  1.00 82.73           C  
ATOM   1916  O   ASN C  52       5.615  39.658  14.540  1.00 82.73           O  
ATOM   1917  CG  ASN C  52       6.146  38.249  11.480  1.00 82.73           C  
ATOM   1918  ND2 ASN C  52       5.342  38.571  10.473  1.00 82.73           N  
ATOM   1919  OD1 ASN C  52       6.239  37.098  11.914  1.00 82.73           O  
ATOM   1920  N   CYS C  53       6.686  37.889  15.407  1.00 90.26           N  
ATOM   1921  CA  CYS C  53       5.685  37.733  16.457  1.00 90.26           C  
ATOM   1922  C   CYS C  53       6.343  37.635  17.828  1.00 90.26           C  
ATOM   1923  CB  CYS C  53       4.829  36.492  16.203  1.00 90.26           C  
ATOM   1924  O   CYS C  53       7.425  37.061  17.962  1.00 90.26           O  
ATOM   1925  SG  CYS C  53       3.921  36.542  14.642  1.00 90.26           S  
ATOM   1926  N   CYS C  54       5.673  38.304  18.773  1.00 91.77           N  
ATOM   1927  CA  CYS C  54       6.005  38.080  20.176  1.00 91.77           C  
ATOM   1928  C   CYS C  54       5.095  37.022  20.789  1.00 91.77           C  
ATOM   1929  CB  CYS C  54       5.894  39.382  20.968  1.00 91.77           C  
ATOM   1930  O   CYS C  54       3.895  36.991  20.509  1.00 91.77           O  
ATOM   1931  SG  CYS C  54       6.861  40.741  20.273  1.00 91.77           S  
ATOM   1932  N   ARG C  55       5.719  36.204  21.641  1.00 93.41           N  
ATOM   1933  CA  ARG C  55       4.900  35.159  22.246  1.00 93.41           C  
ATOM   1934  C   ARG C  55       4.958  35.230  23.768  1.00 93.41           C  
ATOM   1935  CB  ARG C  55       5.352  33.777  21.768  1.00 93.41           C  
ATOM   1936  O   ARG C  55       6.003  35.544  24.340  1.00 93.41           O  
ATOM   1937  CG  ARG C  55       4.905  33.437  20.355  1.00 93.41           C  
ATOM   1938  CD  ARG C  55       5.310  32.024  19.960  1.00 93.41           C  
ATOM   1939  NE  ARG C  55       6.761  31.885  19.868  1.00 93.41           N  
ATOM   1940  NH1 ARG C  55       6.727  29.603  19.514  1.00 93.41           N  
ATOM   1941  NH2 ARG C  55       8.724  30.726  19.591  1.00 93.41           N  
ATOM   1942  CZ  ARG C  55       7.401  30.738  19.658  1.00 93.41           C  
ATOM   1943  N   PHE C  56       3.866  34.982  24.335  1.00 94.12           N  
ATOM   1944  CA  PHE C  56       3.730  34.929  25.786  1.00 94.12           C  
ATOM   1945  C   PHE C  56       3.048  33.637  26.219  1.00 94.12           C  
ATOM   1946  CB  PHE C  56       2.939  36.137  26.298  1.00 94.12           C  
ATOM   1947  O   PHE C  56       2.072  33.206  25.600  1.00 94.12           O  
ATOM   1948  CG  PHE C  56       3.539  37.462  25.912  1.00 94.12           C  
ATOM   1949  CD1 PHE C  56       4.362  38.152  26.795  1.00 94.12           C  
ATOM   1950  CD2 PHE C  56       3.280  38.019  24.667  1.00 94.12           C  
ATOM   1951  CE1 PHE C  56       4.918  39.379  26.441  1.00 94.12           C  
ATOM   1952  CE2 PHE C  56       3.832  39.245  24.306  1.00 94.12           C  
ATOM   1953  CZ  PHE C  56       4.651  39.923  25.194  1.00 94.12           C  
ATOM   1954  N   GLN C  57       3.604  33.024  27.200  1.00 94.70           N  
ATOM   1955  CA  GLN C  57       3.034  31.768  27.676  1.00 94.70           C  
ATOM   1956  C   GLN C  57       2.264  31.973  28.978  1.00 94.70           C  
ATOM   1957  CB  GLN C  57       4.130  30.721  27.874  1.00 94.70           C  
ATOM   1958  O   GLN C  57       2.705  32.716  29.856  1.00 94.70           O  
ATOM   1959  CG  GLN C  57       3.601  29.327  28.183  1.00 94.70           C  
ATOM   1960  CD  GLN C  57       4.701  28.284  28.256  1.00 94.70           C  
ATOM   1961  NE2 GLN C  57       4.315  27.013  28.230  1.00 94.70           N  
ATOM   1962  OE1 GLN C  57       5.887  28.618  28.333  1.00 94.70           O  
ATOM   1963  N   GLU C  58       1.119  31.351  29.144  1.00 95.02           N  
ATOM   1964  CA  GLU C  58       0.231  31.520  30.290  1.00 95.02           C  
ATOM   1965  C   GLU C  58       0.645  30.617  31.448  1.00 95.02           C  
ATOM   1966  CB  GLU C  58      -1.220  31.235  29.893  1.00 95.02           C  
ATOM   1967  O   GLU C  58       1.144  29.510  31.231  1.00 95.02           O  
ATOM   1968  CG  GLU C  58      -2.244  32.030  30.690  1.00 95.02           C  
ATOM   1969  CD  GLU C  58      -3.673  31.803  30.225  1.00 95.02           C  
ATOM   1970  OE1 GLU C  58      -4.574  32.569  30.637  1.00 95.02           O  
ATOM   1971  OE2 GLU C  58      -3.895  30.851  29.443  1.00 95.02           O  
ATOM   1972  N   LYS C  59       0.454  31.153  32.623  1.00 94.70           N  
ATOM   1973  CA  LYS C  59       0.684  30.386  33.844  1.00 94.70           C  
ATOM   1974  C   LYS C  59      -0.632  30.045  34.536  1.00 94.70           C  
ATOM   1975  CB  LYS C  59       1.594  31.160  34.800  1.00 94.70           C  
ATOM   1976  O   LYS C  59      -1.584  30.828  34.492  1.00 94.70           O  
ATOM   1977  CG  LYS C  59       3.018  31.335  34.294  1.00 94.70           C  
ATOM   1978  CD  LYS C  59       3.878  32.093  35.297  1.00 94.70           C  
ATOM   1979  CE  LYS C  59       5.293  32.304  34.775  1.00 94.70           C  
ATOM   1980  NZ  LYS C  59       6.132  33.071  35.743  1.00 94.70           N  
ATOM   1981  N   ASP C  60      -0.607  28.992  35.122  1.00 91.60           N  
ATOM   1982  CA  ASP C  60      -1.802  28.622  35.874  1.00 91.60           C  
ATOM   1983  C   ASP C  60      -1.764  29.201  37.286  1.00 91.60           C  
ATOM   1984  CB  ASP C  60      -1.948  27.100  35.934  1.00 91.60           C  
ATOM   1985  O   ASP C  60      -0.904  30.027  37.601  1.00 91.60           O  
ATOM   1986  CG  ASP C  60      -0.861  26.432  36.757  1.00 91.60           C  
ATOM   1987  OD1 ASP C  60      -0.121  27.136  37.477  1.00 91.60           O  
ATOM   1988  OD2 ASP C  60      -0.741  25.189  36.682  1.00 91.60           O  
ATOM   1989  N   GLU C  61      -2.698  28.893  38.157  1.00 89.99           N  
ATOM   1990  CA  GLU C  61      -2.840  29.419  39.512  1.00 89.99           C  
ATOM   1991  C   GLU C  61      -1.642  29.042  40.379  1.00 89.99           C  
ATOM   1992  CB  GLU C  61      -4.134  28.910  40.153  1.00 89.99           C  
ATOM   1993  O   GLU C  61      -1.271  29.784  41.291  1.00 89.99           O  
ATOM   1994  CG  GLU C  61      -5.396  29.504  39.545  1.00 89.99           C  
ATOM   1995  CD  GLU C  61      -6.665  29.089  40.273  1.00 89.99           C  
ATOM   1996  OE1 GLU C  61      -7.762  29.562  39.898  1.00 89.99           O  
ATOM   1997  OE2 GLU C  61      -6.561  28.284  41.226  1.00 89.99           O  
ATOM   1998  N   ASP C  62      -0.947  27.941  40.084  1.00 94.07           N  
ATOM   1999  CA  ASP C  62       0.212  27.468  40.835  1.00 94.07           C  
ATOM   2000  C   ASP C  62       1.514  27.951  40.198  1.00 94.07           C  
ATOM   2001  CB  ASP C  62       0.207  25.940  40.924  1.00 94.07           C  
ATOM   2002  O   ASP C  62       2.590  27.432  40.502  1.00 94.07           O  
ATOM   2003  CG  ASP C  62      -1.003  25.394  41.662  1.00 94.07           C  
ATOM   2004  OD1 ASP C  62      -1.384  25.958  42.710  1.00 94.07           O  
ATOM   2005  OD2 ASP C  62      -1.579  24.389  41.192  1.00 94.07           O  
ATOM   2006  N   ASP C  63       1.440  28.822  39.183  1.00 91.25           N  
ATOM   2007  CA  ASP C  63       2.575  29.454  38.517  1.00 91.25           C  
ATOM   2008  C   ASP C  63       3.300  28.463  37.609  1.00 91.25           C  
ATOM   2009  CB  ASP C  63       3.547  30.033  39.546  1.00 91.25           C  
ATOM   2010  O   ASP C  63       4.495  28.614  37.347  1.00 91.25           O  
ATOM   2011  CG  ASP C  63       3.344  31.520  39.783  1.00 91.25           C  
ATOM   2012  OD1 ASP C  63       2.701  32.188  38.945  1.00 91.25           O  
ATOM   2013  OD2 ASP C  63       3.833  32.027  40.815  1.00 91.25           O  
ATOM   2014  N   ASN C  64       2.486  27.469  37.199  1.00 94.67           N  
ATOM   2015  CA  ASN C  64       3.054  26.549  36.220  1.00 94.67           C  
ATOM   2016  C   ASN C  64       2.746  26.989  34.792  1.00 94.67           C  
ATOM   2017  CB  ASN C  64       2.541  25.127  36.460  1.00 94.67           C  
ATOM   2018  O   ASN C  64       1.654  27.489  34.514  1.00 94.67           O  
ATOM   2019  CG  ASN C  64       2.924  24.590  37.825  1.00 94.67           C  
ATOM   2020  ND2 ASN C  64       1.965  23.984  38.514  1.00 94.67           N  
ATOM   2021  OD1 ASN C  64       4.072  24.721  38.257  1.00 94.67           O  
ATOM   2022  N   LEU C  65       3.696  26.824  33.929  1.00 93.94           N  
ATOM   2023  CA  LEU C  65       3.498  27.161  32.524  1.00 93.94           C  
ATOM   2024  C   LEU C  65       2.595  26.138  31.841  1.00 93.94           C  
ATOM   2025  CB  LEU C  65       4.843  27.238  31.796  1.00 93.94           C  
ATOM   2026  O   LEU C  65       2.819  24.931  31.958  1.00 93.94           O  
ATOM   2027  CG  LEU C  65       5.800  28.338  32.256  1.00 93.94           C  
ATOM   2028  CD1 LEU C  65       7.179  28.133  31.638  1.00 93.94           C  
ATOM   2029  CD2 LEU C  65       5.247  29.713  31.898  1.00 93.94           C  
ATOM   2030  N   ILE C  66       1.560  26.612  31.211  1.00 93.76           N  
ATOM   2031  CA  ILE C  66       0.625  25.710  30.547  1.00 93.76           C  
ATOM   2032  C   ILE C  66       0.696  25.916  29.035  1.00 93.76           C  
ATOM   2033  CB  ILE C  66      -0.821  25.925  31.049  1.00 93.76           C  
ATOM   2034  O   ILE C  66       1.253  26.910  28.563  1.00 93.76           O  
ATOM   2035  CG1 ILE C  66      -1.177  27.415  31.029  1.00 93.76           C  
ATOM   2036  CG2 ILE C  66      -0.997  25.338  32.452  1.00 93.76           C  
ATOM   2037  CD1 ILE C  66      -2.635  27.707  31.357  1.00 93.76           C  
ATOM   2038  N   ASP C  67       0.302  24.873  28.299  1.00 94.07           N  
ATOM   2039  CA  ASP C  67       0.310  24.934  26.841  1.00 94.07           C  
ATOM   2040  C   ASP C  67      -0.761  25.892  26.325  1.00 94.07           C  
ATOM   2041  CB  ASP C  67       0.100  23.540  26.244  1.00 94.07           C  
ATOM   2042  O   ASP C  67      -1.718  25.469  25.674  1.00 94.07           O  
ATOM   2043  CG  ASP C  67       0.317  23.500  24.742  1.00 94.07           C  
ATOM   2044  OD1 ASP C  67       1.171  24.254  24.228  1.00 94.07           O  
ATOM   2045  OD2 ASP C  67      -0.376  22.709  24.065  1.00 94.07           O  
ATOM   2046  N   SER C  68      -0.636  27.185  26.639  1.00 95.85           N  
ATOM   2047  CA  SER C  68      -1.490  28.301  26.245  1.00 95.85           C  
ATOM   2048  C   SER C  68      -0.669  29.557  25.974  1.00 95.85           C  
ATOM   2049  CB  SER C  68      -2.532  28.587  27.328  1.00 95.85           C  
ATOM   2050  O   SER C  68      -0.069  30.122  26.891  1.00 95.85           O  
ATOM   2051  OG  SER C  68      -3.349  29.685  26.961  1.00 95.85           O  
ATOM   2052  N   TYR C  69      -0.746  29.922  24.707  1.00 95.60           N  
ATOM   2053  CA  TYR C  69       0.138  31.004  24.286  1.00 95.60           C  
ATOM   2054  C   TYR C  69      -0.658  32.159  23.693  1.00 95.60           C  
ATOM   2055  CB  TYR C  69       1.161  30.495  23.266  1.00 95.60           C  
ATOM   2056  O   TYR C  69      -1.677  31.945  23.032  1.00 95.60           O  
ATOM   2057  CG  TYR C  69       2.193  29.564  23.853  1.00 95.60           C  
ATOM   2058  CD1 TYR C  69       3.487  30.006  24.121  1.00 95.60           C  
ATOM   2059  CD2 TYR C  69       1.878  28.240  24.140  1.00 95.60           C  
ATOM   2060  CE1 TYR C  69       4.442  29.151  24.661  1.00 95.60           C  
ATOM   2061  CE2 TYR C  69       2.825  27.376  24.680  1.00 95.60           C  
ATOM   2062  OH  TYR C  69       5.044  26.989  25.471  1.00 95.60           O  
ATOM   2063  CZ  TYR C  69       4.102  27.840  24.937  1.00 95.60           C  
ATOM   2064  N   PHE C  70      -0.179  33.337  24.018  1.00 95.15           N  
ATOM   2065  CA  PHE C  70      -0.613  34.538  23.314  1.00 95.15           C  
ATOM   2066  C   PHE C  70       0.405  34.943  22.255  1.00 95.15           C  
ATOM   2067  CB  PHE C  70      -0.832  35.691  24.299  1.00 95.15           C  
ATOM   2068  O   PHE C  70       1.549  35.269  22.578  1.00 95.15           O  
ATOM   2069  CG  PHE C  70      -2.102  35.575  25.097  1.00 95.15           C  
ATOM   2070  CD1 PHE C  70      -3.006  36.629  25.149  1.00 95.15           C  
ATOM   2071  CD2 PHE C  70      -2.393  34.410  25.796  1.00 95.15           C  
ATOM   2072  CE1 PHE C  70      -4.183  36.525  25.887  1.00 95.15           C  
ATOM   2073  CE2 PHE C  70      -3.567  34.298  26.535  1.00 95.15           C  
ATOM   2074  CZ  PHE C  70      -4.460  35.357  26.580  1.00 95.15           C  
ATOM   2075  N   VAL C  71      -0.016  34.930  21.051  1.00 94.19           N  
ATOM   2076  CA  VAL C  71       0.867  35.279  19.943  1.00 94.19           C  
ATOM   2077  C   VAL C  71       0.495  36.657  19.400  1.00 94.19           C  
ATOM   2078  CB  VAL C  71       0.803  34.226  18.814  1.00 94.19           C  
ATOM   2079  O   VAL C  71      -0.592  36.840  18.846  1.00 94.19           O  
ATOM   2080  CG1 VAL C  71       1.761  34.590  17.681  1.00 94.19           C  
ATOM   2081  CG2 VAL C  71       1.123  32.836  19.362  1.00 94.19           C  
ATOM   2082  N   VAL C  72       1.452  37.593  19.531  1.00 93.46           N  
ATOM   2083  CA  VAL C  72       1.185  38.978  19.158  1.00 93.46           C  
ATOM   2084  C   VAL C  72       1.979  39.337  17.904  1.00 93.46           C  
ATOM   2085  CB  VAL C  72       1.533  39.952  20.306  1.00 93.46           C  
ATOM   2086  O   VAL C  72       3.212  39.360  17.927  1.00 93.46           O  
ATOM   2087  CG1 VAL C  72       1.180  41.387  19.922  1.00 93.46           C  
ATOM   2088  CG2 VAL C  72       0.808  39.545  21.588  1.00 93.46           C  
ATOM   2089  N   LYS C  73       1.229  39.644  16.931  1.00 92.17           N  
ATOM   2090  CA  LYS C  73       1.855  39.977  15.655  1.00 92.17           C  
ATOM   2091  C   LYS C  73       1.819  41.481  15.400  1.00 92.17           C  
ATOM   2092  CB  LYS C  73       1.165  39.235  14.509  1.00 92.17           C  
ATOM   2093  O   LYS C  73       0.768  42.112  15.527  1.00 92.17           O  
ATOM   2094  CG  LYS C  73       1.852  39.401  13.162  1.00 92.17           C  
ATOM   2095  CD  LYS C  73       1.165  38.578  12.079  1.00 92.17           C  
ATOM   2096  CE  LYS C  73       1.849  38.748  10.729  1.00 92.17           C  
ATOM   2097  NZ  LYS C  73       1.200  37.916   9.671  1.00 92.17           N  
ATOM   2098  N   ARG C  74       2.965  42.033  15.019  1.00 88.02           N  
ATOM   2099  CA  ARG C  74       3.036  43.429  14.600  1.00 88.02           C  
ATOM   2100  C   ARG C  74       2.612  43.586  13.143  1.00 88.02           C  
ATOM   2101  CB  ARG C  74       4.451  43.978  14.795  1.00 88.02           C  
ATOM   2102  O   ARG C  74       3.123  42.889  12.264  1.00 88.02           O  
ATOM   2103  CG  ARG C  74       4.788  44.315  16.239  1.00 88.02           C  
ATOM   2104  CD  ARG C  74       6.212  44.833  16.380  1.00 88.02           C  
ATOM   2105  NE  ARG C  74       6.609  44.943  17.781  1.00 88.02           N  
ATOM   2106  NH1 ARG C  74       8.792  45.549  17.329  1.00 88.02           N  
ATOM   2107  NH2 ARG C  74       8.078  45.350  19.498  1.00 88.02           N  
ATOM   2108  CZ  ARG C  74       7.826  45.281  18.200  1.00 88.02           C  
ATOM   2109  N   HIS C  75       1.692  44.493  12.954  1.00 87.37           N  
ATOM   2110  CA  HIS C  75       1.132  44.595  11.612  1.00 87.37           C  
ATOM   2111  C   HIS C  75       1.180  46.031  11.102  1.00 87.37           C  
ATOM   2112  CB  HIS C  75      -0.308  44.079  11.592  1.00 87.37           C  
ATOM   2113  O   HIS C  75       1.540  46.947  11.845  1.00 87.37           O  
ATOM   2114  CG  HIS C  75      -0.484  42.822  10.800  1.00 87.37           C  
ATOM   2115  CD2 HIS C  75      -0.781  41.560  11.190  1.00 87.37           C  
ATOM   2116  ND1 HIS C  75      -0.349  42.781   9.429  1.00 87.37           N  
ATOM   2117  CE1 HIS C  75      -0.557  41.544   9.009  1.00 87.37           C  
ATOM   2118  NE2 HIS C  75      -0.821  40.784  10.058  1.00 87.37           N  
ATOM   2119  N   THR C  76       0.937  46.194   9.768  1.00 88.47           N  
ATOM   2120  CA  THR C  76       0.628  47.492   9.179  1.00 88.47           C  
ATOM   2121  C   THR C  76      -0.807  47.902   9.497  1.00 88.47           C  
ATOM   2122  CB  THR C  76       0.834  47.476   7.653  1.00 88.47           C  
ATOM   2123  O   THR C  76      -1.631  47.063   9.867  1.00 88.47           O  
ATOM   2124  CG2 THR C  76       2.272  47.117   7.295  1.00 88.47           C  
ATOM   2125  OG1 THR C  76      -0.048  46.510   7.067  1.00 88.47           O  
ATOM   2126  N   PHE C  77      -1.082  49.245   9.402  1.00 91.55           N  
ATOM   2127  CA  PHE C  77      -2.404  49.757   9.741  1.00 91.55           C  
ATOM   2128  C   PHE C  77      -3.469  49.148   8.837  1.00 91.55           C  
ATOM   2129  CB  PHE C  77      -2.434  51.285   9.632  1.00 91.55           C  
ATOM   2130  O   PHE C  77      -4.549  48.778   9.303  1.00 91.55           O  
ATOM   2131  CG  PHE C  77      -2.767  51.979  10.925  1.00 91.55           C  
ATOM   2132  CD1 PHE C  77      -4.089  52.204  11.289  1.00 91.55           C  
ATOM   2133  CD2 PHE C  77      -1.757  52.407  11.777  1.00 91.55           C  
ATOM   2134  CE1 PHE C  77      -4.400  52.846  12.486  1.00 91.55           C  
ATOM   2135  CE2 PHE C  77      -2.060  53.049  12.974  1.00 91.55           C  
ATOM   2136  CZ  PHE C  77      -3.382  53.269  13.326  1.00 91.55           C  
ATOM   2137  N   SER C  78      -3.129  48.980   7.594  1.00 92.23           N  
ATOM   2138  CA  SER C  78      -4.080  48.419   6.640  1.00 92.23           C  
ATOM   2139  C   SER C  78      -4.419  46.972   6.982  1.00 92.23           C  
ATOM   2140  CB  SER C  78      -3.524  48.499   5.218  1.00 92.23           C  
ATOM   2141  O   SER C  78      -5.591  46.591   6.999  1.00 92.23           O  
ATOM   2142  OG  SER C  78      -3.994  47.417   4.433  1.00 92.23           O  
ATOM   2143  N   ASN C  79      -3.428  46.076   7.290  1.00 90.71           N  
ATOM   2144  CA  ASN C  79      -3.639  44.671   7.622  1.00 90.71           C  
ATOM   2145  C   ASN C  79      -4.331  44.511   8.972  1.00 90.71           C  
ATOM   2146  CB  ASN C  79      -2.311  43.911   7.613  1.00 90.71           C  
ATOM   2147  O   ASN C  79      -5.165  43.620   9.146  1.00 90.71           O  
ATOM   2148  CG  ASN C  79      -1.954  43.374   6.241  1.00 90.71           C  
ATOM   2149  ND2 ASN C  79      -0.722  42.902   6.091  1.00 90.71           N  
ATOM   2150  OD1 ASN C  79      -2.778  43.384   5.323  1.00 90.71           O  
ATOM   2151  N   TYR C  80      -3.960  45.392   9.868  1.00 93.38           N  
ATOM   2152  CA  TYR C  80      -4.589  45.431  11.184  1.00 93.38           C  
ATOM   2153  C   TYR C  80      -6.091  45.655  11.063  1.00 93.38           C  
ATOM   2154  CB  TYR C  80      -3.964  46.532  12.046  1.00 93.38           C  
ATOM   2155  O   TYR C  80      -6.886  44.890  11.614  1.00 93.38           O  
ATOM   2156  CG  TYR C  80      -4.659  46.732  13.371  1.00 93.38           C  
ATOM   2157  CD1 TYR C  80      -5.660  47.690  13.517  1.00 93.38           C  
ATOM   2158  CD2 TYR C  80      -4.315  45.966  14.480  1.00 93.38           C  
ATOM   2159  CE1 TYR C  80      -6.302  47.880  14.737  1.00 93.38           C  
ATOM   2160  CE2 TYR C  80      -4.950  46.147  15.704  1.00 93.38           C  
ATOM   2161  OH  TYR C  80      -6.572  47.288  17.032  1.00 93.38           O  
ATOM   2162  CZ  TYR C  80      -5.941  47.104  15.822  1.00 93.38           C  
ATOM   2163  N   GLN C  81      -6.537  46.685  10.272  1.00 94.62           N  
ATOM   2164  CA  GLN C  81      -7.948  47.006  10.084  1.00 94.62           C  
ATOM   2165  C   GLN C  81      -8.674  45.885   9.347  1.00 94.62           C  
ATOM   2166  CB  GLN C  81      -8.103  48.323   9.321  1.00 94.62           C  
ATOM   2167  O   GLN C  81      -9.795  45.521   9.708  1.00 94.62           O  
ATOM   2168  CG  GLN C  81      -8.060  49.558  10.211  1.00 94.62           C  
ATOM   2169  CD  GLN C  81      -8.159  50.851   9.424  1.00 94.62           C  
ATOM   2170  NE2 GLN C  81      -8.376  51.958  10.127  1.00 94.62           N  
ATOM   2171  OE1 GLN C  81      -8.041  50.856   8.194  1.00 94.62           O  
ATOM   2172  N   HIS C  82      -7.951  45.319   8.430  1.00 94.68           N  
ATOM   2173  CA  HIS C  82      -8.538  44.244   7.638  1.00 94.68           C  
ATOM   2174  C   HIS C  82      -8.805  43.011   8.495  1.00 94.68           C  
ATOM   2175  CB  HIS C  82      -7.623  43.881   6.466  1.00 94.68           C  
ATOM   2176  O   HIS C  82      -9.910  42.465   8.477  1.00 94.68           O  
ATOM   2177  CG  HIS C  82      -8.129  42.740   5.642  1.00 94.68           C  
ATOM   2178  CD2 HIS C  82      -7.651  41.485   5.474  1.00 94.68           C  
ATOM   2179  ND1 HIS C  82      -9.262  42.830   4.863  1.00 94.68           N  
ATOM   2180  CE1 HIS C  82      -9.460  41.675   4.251  1.00 94.68           C  
ATOM   2181  NE2 HIS C  82      -8.497  40.842   4.604  1.00 94.68           N  
ATOM   2182  N   GLU C  83      -7.845  42.546   9.215  1.00 94.20           N  
ATOM   2183  CA  GLU C  83      -7.992  41.352  10.041  1.00 94.20           C  
ATOM   2184  C   GLU C  83      -9.045  41.558  11.126  1.00 94.20           C  
ATOM   2185  CB  GLU C  83      -6.653  40.968  10.675  1.00 94.20           C  
ATOM   2186  O   GLU C  83      -9.773  40.627  11.476  1.00 94.20           O  
ATOM   2187  CG  GLU C  83      -6.080  39.657  10.155  1.00 94.20           C  
ATOM   2188  CD  GLU C  83      -4.815  39.226  10.880  1.00 94.20           C  
ATOM   2189  OE1 GLU C  83      -4.191  38.222  10.467  1.00 94.20           O  
ATOM   2190  OE2 GLU C  83      -4.446  39.896  11.870  1.00 94.20           O  
ATOM   2191  N   GLU C  84      -9.108  42.811  11.627  1.00 95.07           N  
ATOM   2192  CA  GLU C  84     -10.123  43.133  12.625  1.00 95.07           C  
ATOM   2193  C   GLU C  84     -11.528  43.015  12.042  1.00 95.07           C  
ATOM   2194  CB  GLU C  84      -9.902  44.541  13.183  1.00 95.07           C  
ATOM   2195  O   GLU C  84     -12.432  42.480  12.687  1.00 95.07           O  
ATOM   2196  CG  GLU C  84     -10.795  44.881  14.368  1.00 95.07           C  
ATOM   2197  CD  GLU C  84     -10.507  46.250  14.963  1.00 95.07           C  
ATOM   2198  OE1 GLU C  84     -10.706  46.435  16.185  1.00 95.07           O  
ATOM   2199  OE2 GLU C  84     -10.079  47.146  14.201  1.00 95.07           O  
ATOM   2200  N   THR C  85     -11.705  43.507  10.835  1.00 95.77           N  
ATOM   2201  CA  THR C  85     -12.998  43.441  10.163  1.00 95.77           C  
ATOM   2202  C   THR C  85     -13.422  41.991   9.948  1.00 95.77           C  
ATOM   2203  CB  THR C  85     -12.962  44.174   8.809  1.00 95.77           C  
ATOM   2204  O   THR C  85     -14.554  41.617  10.261  1.00 95.77           O  
ATOM   2205  CG2 THR C  85     -14.352  44.251   8.188  1.00 95.77           C  
ATOM   2206  OG1 THR C  85     -12.463  45.503   9.005  1.00 95.77           O  
ATOM   2207  N   ILE C  86     -12.487  41.162   9.483  1.00 96.39           N  
ATOM   2208  CA  ILE C  86     -12.781  39.758   9.217  1.00 96.39           C  
ATOM   2209  C   ILE C  86     -13.049  39.029  10.531  1.00 96.39           C  
ATOM   2210  CB  ILE C  86     -11.628  39.074   8.450  1.00 96.39           C  
ATOM   2211  O   ILE C  86     -14.005  38.257  10.637  1.00 96.39           O  
ATOM   2212  CG1 ILE C  86     -11.435  39.732   7.078  1.00 96.39           C  
ATOM   2213  CG2 ILE C  86     -11.891  37.573   8.305  1.00 96.39           C  
ATOM   2214  CD1 ILE C  86     -12.437  39.277   6.027  1.00 96.39           C  
ATOM   2215  N   TYR C  87     -12.242  39.264  11.566  1.00 96.50           N  
ATOM   2216  CA  TYR C  87     -12.425  38.652  12.878  1.00 96.50           C  
ATOM   2217  C   TYR C  87     -13.811  38.956  13.433  1.00 96.50           C  
ATOM   2218  CB  TYR C  87     -11.352  39.144  13.854  1.00 96.50           C  
ATOM   2219  O   TYR C  87     -14.495  38.061  13.935  1.00 96.50           O  
ATOM   2220  CG  TYR C  87     -11.573  38.691  15.277  1.00 96.50           C  
ATOM   2221  CD1 TYR C  87     -12.023  39.580  16.250  1.00 96.50           C  
ATOM   2222  CD2 TYR C  87     -11.330  37.373  15.652  1.00 96.50           C  
ATOM   2223  CE1 TYR C  87     -12.226  39.167  17.563  1.00 96.50           C  
ATOM   2224  CE2 TYR C  87     -11.529  36.950  16.961  1.00 96.50           C  
ATOM   2225  OH  TYR C  87     -12.176  37.438  19.207  1.00 96.50           O  
ATOM   2226  CZ  TYR C  87     -11.977  37.852  17.908  1.00 96.50           C  
ATOM   2227  N   ASN C  88     -14.270  40.212  13.283  1.00 96.19           N  
ATOM   2228  CA  ASN C  88     -15.562  40.621  13.822  1.00 96.19           C  
ATOM   2229  C   ASN C  88     -16.713  39.892  13.133  1.00 96.19           C  
ATOM   2230  CB  ASN C  88     -15.741  42.136  13.694  1.00 96.19           C  
ATOM   2231  O   ASN C  88     -17.750  39.639  13.749  1.00 96.19           O  
ATOM   2232  CG  ASN C  88     -14.899  42.909  14.689  1.00 96.19           C  
ATOM   2233  ND2 ASN C  88     -14.522  44.129  14.325  1.00 96.19           N  
ATOM   2234  OD1 ASN C  88     -14.588  42.414  15.776  1.00 96.19           O  
ATOM   2235  N   LEU C  89     -16.479  39.504  11.931  1.00 96.12           N  
ATOM   2236  CA  LEU C  89     -17.512  38.785  11.195  1.00 96.12           C  
ATOM   2237  C   LEU C  89     -17.552  37.317  11.608  1.00 96.12           C  
ATOM   2238  CB  LEU C  89     -17.273  38.896   9.687  1.00 96.12           C  
ATOM   2239  O   LEU C  89     -18.596  36.668  11.509  1.00 96.12           O  
ATOM   2240  CG  LEU C  89     -17.637  40.233   9.039  1.00 96.12           C  
ATOM   2241  CD1 LEU C  89     -17.001  40.344   7.657  1.00 96.12           C  
ATOM   2242  CD2 LEU C  89     -19.152  40.389   8.950  1.00 96.12           C  
ATOM   2243  N   LEU C  90     -16.432  36.771  12.197  1.00 96.72           N  
ATOM   2244  CA  LEU C  90     -16.319  35.334  12.422  1.00 96.72           C  
ATOM   2245  C   LEU C  90     -16.181  35.026  13.909  1.00 96.72           C  
ATOM   2246  CB  LEU C  90     -15.122  34.764  11.658  1.00 96.72           C  
ATOM   2247  O   LEU C  90     -16.201  33.860  14.311  1.00 96.72           O  
ATOM   2248  CG  LEU C  90     -15.218  34.788  10.131  1.00 96.72           C  
ATOM   2249  CD1 LEU C  90     -13.864  34.460   9.510  1.00 96.72           C  
ATOM   2250  CD2 LEU C  90     -16.285  33.813   9.647  1.00 96.72           C  
ATOM   2251  N   LYS C  91     -16.038  35.959  14.762  1.00 95.31           N  
ATOM   2252  CA  LYS C  91     -15.648  35.823  16.162  1.00 95.31           C  
ATOM   2253  C   LYS C  91     -16.649  34.966  16.931  1.00 95.31           C  
ATOM   2254  CB  LYS C  91     -15.521  37.198  16.820  1.00 95.31           C  
ATOM   2255  O   LYS C  91     -16.303  34.359  17.946  1.00 95.31           O  
ATOM   2256  CG  LYS C  91     -16.840  37.944  16.956  1.00 95.31           C  
ATOM   2257  CD  LYS C  91     -16.651  39.296  17.631  1.00 95.31           C  
ATOM   2258  CE  LYS C  91     -17.974  40.033  17.789  1.00 95.31           C  
ATOM   2259  NZ  LYS C  91     -17.795  41.356  18.458  1.00 95.31           N  
ATOM   2260  N   ASP C  92     -17.934  34.852  16.403  1.00 95.60           N  
ATOM   2261  CA  ASP C  92     -18.958  34.097  17.119  1.00 95.60           C  
ATOM   2262  C   ASP C  92     -18.836  32.602  16.837  1.00 95.60           C  
ATOM   2263  CB  ASP C  92     -20.355  34.592  16.738  1.00 95.60           C  
ATOM   2264  O   ASP C  92     -19.469  31.784  17.507  1.00 95.60           O  
ATOM   2265  CG  ASP C  92     -20.622  36.018  17.189  1.00 95.60           C  
ATOM   2266  OD1 ASP C  92     -20.128  36.420  18.264  1.00 95.60           O  
ATOM   2267  OD2 ASP C  92     -21.336  36.744  16.464  1.00 95.60           O  
ATOM   2268  N   CYS C  93     -18.000  32.260  15.888  1.00 97.25           N  
ATOM   2269  CA  CYS C  93     -17.745  30.852  15.607  1.00 97.25           C  
ATOM   2270  C   CYS C  93     -16.843  30.238  16.671  1.00 97.25           C  
ATOM   2271  CB  CYS C  93     -17.108  30.686  14.228  1.00 97.25           C  
ATOM   2272  O   CYS C  93     -15.776  30.777  16.972  1.00 97.25           O  
ATOM   2273  SG  CYS C  93     -16.680  28.979  13.824  1.00 97.25           S  
ATOM   2274  N   PRO C  94     -17.264  29.147  17.275  1.00 95.90           N  
ATOM   2275  CA  PRO C  94     -16.493  28.529  18.357  1.00 95.90           C  
ATOM   2276  C   PRO C  94     -15.139  28.000  17.889  1.00 95.90           C  
ATOM   2277  CB  PRO C  94     -17.395  27.383  18.823  1.00 95.90           C  
ATOM   2278  O   PRO C  94     -14.271  27.699  18.713  1.00 95.90           O  
ATOM   2279  CG  PRO C  94     -18.549  27.395  17.873  1.00 95.90           C  
ATOM   2280  CD  PRO C  94     -18.403  28.579  16.961  1.00 95.90           C  
ATOM   2281  N   ALA C  95     -14.914  27.918  16.618  1.00 97.67           N  
ATOM   2282  CA  ALA C  95     -13.666  27.384  16.078  1.00 97.67           C  
ATOM   2283  C   ALA C  95     -12.640  28.494  15.869  1.00 97.67           C  
ATOM   2284  CB  ALA C  95     -13.926  26.650  14.765  1.00 97.67           C  
ATOM   2285  O   ALA C  95     -11.548  28.248  15.351  1.00 97.67           O  
ATOM   2286  N   VAL C  96     -12.967  29.754  16.261  1.00 98.12           N  
ATOM   2287  CA  VAL C  96     -12.073  30.893  16.079  1.00 98.12           C  
ATOM   2288  C   VAL C  96     -11.438  31.270  17.415  1.00 98.12           C  
ATOM   2289  CB  VAL C  96     -12.817  32.109  15.481  1.00 98.12           C  
ATOM   2290  O   VAL C  96     -12.138  31.450  18.414  1.00 98.12           O  
ATOM   2291  CG1 VAL C  96     -11.902  33.331  15.431  1.00 98.12           C  
ATOM   2292  CG2 VAL C  96     -13.347  31.776  14.088  1.00 98.12           C  
ATOM   2293  N   ALA C  97     -10.177  31.391  17.467  1.00 97.24           N  
ATOM   2294  CA  ALA C  97      -9.474  31.811  18.677  1.00 97.24           C  
ATOM   2295  C   ALA C  97      -9.763  33.274  18.999  1.00 97.24           C  
ATOM   2296  CB  ALA C  97      -7.971  31.590  18.523  1.00 97.24           C  
ATOM   2297  O   ALA C  97      -9.899  34.101  18.094  1.00 97.24           O  
ATOM   2298  N   LYS C  98      -9.777  33.588  20.245  1.00 95.30           N  
ATOM   2299  CA  LYS C  98     -10.027  34.959  20.683  1.00 95.30           C  
ATOM   2300  C   LYS C  98      -8.879  35.881  20.283  1.00 95.30           C  
ATOM   2301  CB  LYS C  98     -10.237  35.009  22.197  1.00 95.30           C  
ATOM   2302  O   LYS C  98      -7.709  35.502  20.377  1.00 95.30           O  
ATOM   2303  CG  LYS C  98     -11.508  35.730  22.621  1.00 95.30           C  
ATOM   2304  CD  LYS C  98     -11.633  35.795  24.138  1.00 95.30           C  
ATOM   2305  CE  LYS C  98     -12.895  36.533  24.564  1.00 95.30           C  
ATOM   2306  NZ  LYS C  98     -13.039  36.572  26.050  1.00 95.30           N  
ATOM   2307  N   HIS C  99      -9.250  37.061  19.790  1.00 94.87           N  
ATOM   2308  CA  HIS C  99      -8.271  38.065  19.388  1.00 94.87           C  
ATOM   2309  C   HIS C  99      -8.465  39.364  20.163  1.00 94.87           C  
ATOM   2310  CB  HIS C  99      -8.364  38.332  17.885  1.00 94.87           C  
ATOM   2311  O   HIS C  99      -9.563  39.644  20.649  1.00 94.87           O  
ATOM   2312  CG  HIS C  99      -7.861  37.203  17.043  1.00 94.87           C  
ATOM   2313  CD2 HIS C  99      -6.869  37.153  16.122  1.00 94.87           C  
ATOM   2314  ND1 HIS C  99      -8.399  35.935  17.099  1.00 94.87           N  
ATOM   2315  CE1 HIS C  99      -7.758  35.153  16.247  1.00 94.87           C  
ATOM   2316  NE2 HIS C  99      -6.825  35.868  15.642  1.00 94.87           N  
ATOM   2317  N   ASP C 100      -7.425  40.094  20.359  1.00 94.11           N  
ATOM   2318  CA  ASP C 100      -7.440  41.480  20.817  1.00 94.11           C  
ATOM   2319  C   ASP C 100      -6.634  42.377  19.880  1.00 94.11           C  
ATOM   2320  CB  ASP C 100      -6.892  41.581  22.242  1.00 94.11           C  
ATOM   2321  O   ASP C 100      -5.641  41.939  19.295  1.00 94.11           O  
ATOM   2322  CG  ASP C 100      -7.345  42.838  22.964  1.00 94.11           C  
ATOM   2323  OD1 ASP C 100      -8.338  43.463  22.536  1.00 94.11           O  
ATOM   2324  OD2 ASP C 100      -6.700  43.208  23.969  1.00 94.11           O  
ATOM   2325  N   PHE C 101      -7.192  43.521  19.634  1.00 93.86           N  
ATOM   2326  CA  PHE C 101      -6.548  44.475  18.739  1.00 93.86           C  
ATOM   2327  C   PHE C 101      -6.145  45.737  19.493  1.00 93.86           C  
ATOM   2328  CB  PHE C 101      -7.478  44.833  17.575  1.00 93.86           C  
ATOM   2329  O   PHE C 101      -6.986  46.390  20.115  1.00 93.86           O  
ATOM   2330  CG  PHE C 101      -7.846  43.659  16.709  1.00 93.86           C  
ATOM   2331  CD1 PHE C 101      -7.137  43.385  15.546  1.00 93.86           C  
ATOM   2332  CD2 PHE C 101      -8.903  42.828  17.059  1.00 93.86           C  
ATOM   2333  CE1 PHE C 101      -7.476  42.299  14.743  1.00 93.86           C  
ATOM   2334  CE2 PHE C 101      -9.248  41.741  16.261  1.00 93.86           C  
ATOM   2335  CZ  PHE C 101      -8.534  41.479  15.103  1.00 93.86           C  
ATOM   2336  N   PHE C 102      -4.817  46.151  19.399  1.00 92.52           N  
ATOM   2337  CA  PHE C 102      -4.388  47.350  20.110  1.00 92.52           C  
ATOM   2338  C   PHE C 102      -3.185  47.985  19.424  1.00 92.52           C  
ATOM   2339  CB  PHE C 102      -4.048  47.020  21.567  1.00 92.52           C  
ATOM   2340  O   PHE C 102      -2.552  47.364  18.567  1.00 92.52           O  
ATOM   2341  CG  PHE C 102      -2.895  46.064  21.719  1.00 92.52           C  
ATOM   2342  CD1 PHE C 102      -3.108  44.691  21.721  1.00 92.52           C  
ATOM   2343  CD2 PHE C 102      -1.598  46.540  21.861  1.00 92.52           C  
ATOM   2344  CE1 PHE C 102      -2.042  43.804  21.862  1.00 92.52           C  
ATOM   2345  CE2 PHE C 102      -0.528  45.660  22.003  1.00 92.52           C  
ATOM   2346  CZ  PHE C 102      -0.753  44.293  22.004  1.00 92.52           C  
ATOM   2347  N   LYS C 103      -3.006  49.201  19.729  1.00 92.61           N  
ATOM   2348  CA  LYS C 103      -1.846  49.939  19.239  1.00 92.61           C  
ATOM   2349  C   LYS C 103      -0.872  50.248  20.372  1.00 92.61           C  
ATOM   2350  CB  LYS C 103      -2.284  51.235  18.556  1.00 92.61           C  
ATOM   2351  O   LYS C 103      -1.290  50.533  21.497  1.00 92.61           O  
ATOM   2352  CG  LYS C 103      -3.215  51.026  17.370  1.00 92.61           C  
ATOM   2353  CD  LYS C 103      -3.712  52.352  16.809  1.00 92.61           C  
ATOM   2354  CE  LYS C 103      -4.737  52.143  15.703  1.00 92.61           C  
ATOM   2355  NZ  LYS C 103      -5.317  53.437  15.233  1.00 92.61           N  
ATOM   2356  N   PHE C 104       0.417  50.084  20.139  1.00 90.64           N  
ATOM   2357  CA  PHE C 104       1.442  50.317  21.149  1.00 90.64           C  
ATOM   2358  C   PHE C 104       2.668  50.982  20.534  1.00 90.64           C  
ATOM   2359  CB  PHE C 104       1.842  49.002  21.825  1.00 90.64           C  
ATOM   2360  O   PHE C 104       3.032  50.689  19.393  1.00 90.64           O  
ATOM   2361  CG  PHE C 104       2.573  49.186  23.128  1.00 90.64           C  
ATOM   2362  CD1 PHE C 104       3.962  49.167  23.170  1.00 90.64           C  
ATOM   2363  CD2 PHE C 104       1.870  49.378  24.310  1.00 90.64           C  
ATOM   2364  CE1 PHE C 104       4.640  49.338  24.375  1.00 90.64           C  
ATOM   2365  CE2 PHE C 104       2.542  49.549  25.517  1.00 90.64           C  
ATOM   2366  CZ  PHE C 104       3.927  49.527  25.548  1.00 90.64           C  
ATOM   2367  N   ARG C 105       3.243  51.909  21.296  1.00 87.46           N  
ATOM   2368  CA  ARG C 105       4.386  52.668  20.800  1.00 87.46           C  
ATOM   2369  C   ARG C 105       5.668  51.847  20.889  1.00 87.46           C  
ATOM   2370  CB  ARG C 105       4.545  53.974  21.580  1.00 87.46           C  
ATOM   2371  O   ARG C 105       6.054  51.404  21.973  1.00 87.46           O  
ATOM   2372  CG  ARG C 105       4.289  55.223  20.751  1.00 87.46           C  
ATOM   2373  CD  ARG C 105       4.454  56.492  21.576  1.00 87.46           C  
ATOM   2374  NE  ARG C 105       3.889  57.654  20.896  1.00 87.46           N  
ATOM   2375  NH1 ARG C 105       4.250  59.114  22.649  1.00 87.46           N  
ATOM   2376  NH2 ARG C 105       3.273  59.859  20.714  1.00 87.46           N  
ATOM   2377  CZ  ARG C 105       3.805  58.873  21.421  1.00 87.46           C  
ATOM   2378  N   ILE C 106       6.265  51.559  19.728  1.00 82.60           N  
ATOM   2379  CA  ILE C 106       7.557  50.886  19.641  1.00 82.60           C  
ATOM   2380  C   ILE C 106       8.582  51.818  18.998  1.00 82.60           C  
ATOM   2381  CB  ILE C 106       7.454  49.568  18.841  1.00 82.60           C  
ATOM   2382  O   ILE C 106       8.449  52.185  17.828  1.00 82.60           O  
ATOM   2383  CG1 ILE C 106       6.455  48.615  19.507  1.00 82.60           C  
ATOM   2384  CG2 ILE C 106       8.831  48.911  18.705  1.00 82.60           C  
ATOM   2385  CD1 ILE C 106       6.784  47.141  19.316  1.00 82.60           C  
ATOM   2386  N   ASP C 107       9.674  52.244  19.693  1.00 80.25           N  
ATOM   2387  CA  ASP C 107      10.731  53.129  19.212  1.00 80.25           C  
ATOM   2388  C   ASP C 107      10.157  54.461  18.734  1.00 80.25           C  
ATOM   2389  CB  ASP C 107      11.519  52.461  18.084  1.00 80.25           C  
ATOM   2390  O   ASP C 107      10.498  54.936  17.648  1.00 80.25           O  
ATOM   2391  CG  ASP C 107      12.305  51.247  18.548  1.00 80.25           C  
ATOM   2392  OD1 ASP C 107      12.754  51.221  19.714  1.00 80.25           O  
ATOM   2393  OD2 ASP C 107      12.479  50.310  17.740  1.00 80.25           O  
ATOM   2394  N   GLY C 108       9.070  54.954  19.487  1.00 79.98           N  
ATOM   2395  CA  GLY C 108       8.514  56.271  19.225  1.00 79.98           C  
ATOM   2396  C   GLY C 108       7.357  56.246  18.244  1.00 79.98           C  
ATOM   2397  O   GLY C 108       6.629  57.232  18.109  1.00 79.98           O  
ATOM   2398  N   ASP C 109       7.121  55.112  17.518  1.00 87.64           N  
ATOM   2399  CA  ASP C 109       6.042  55.026  16.538  1.00 87.64           C  
ATOM   2400  C   ASP C 109       4.899  54.155  17.054  1.00 87.64           C  
ATOM   2401  CB  ASP C 109       6.566  54.475  15.211  1.00 87.64           C  
ATOM   2402  O   ASP C 109       5.135  53.128  17.694  1.00 87.64           O  
ATOM   2403  CG  ASP C 109       7.449  55.461  14.466  1.00 87.64           C  
ATOM   2404  OD1 ASP C 109       7.233  56.686  14.588  1.00 87.64           O  
ATOM   2405  OD2 ASP C 109       8.367  55.008  13.748  1.00 87.64           O  
ATOM   2406  N   MET C 110       3.700  54.693  16.847  1.00 89.93           N  
ATOM   2407  CA  MET C 110       2.521  53.905  17.195  1.00 89.93           C  
ATOM   2408  C   MET C 110       2.321  52.760  16.208  1.00 89.93           C  
ATOM   2409  CB  MET C 110       1.274  54.790  17.230  1.00 89.93           C  
ATOM   2410  O   MET C 110       1.984  52.989  15.045  1.00 89.93           O  
ATOM   2411  CG  MET C 110       0.811  55.143  18.634  1.00 89.93           C  
ATOM   2412  SD  MET C 110       0.882  53.709  19.778  1.00 89.93           S  
ATOM   2413  CE  MET C 110      -0.545  52.757  19.187  1.00 89.93           C  
ATOM   2414  N   VAL C 111       2.522  51.519  16.648  1.00 90.80           N  
ATOM   2415  CA  VAL C 111       2.481  50.340  15.790  1.00 90.80           C  
ATOM   2416  C   VAL C 111       1.281  49.471  16.164  1.00 90.80           C  
ATOM   2417  CB  VAL C 111       3.785  49.518  15.890  1.00 90.80           C  
ATOM   2418  O   VAL C 111       1.078  49.155  17.338  1.00 90.80           O  
ATOM   2419  CG1 VAL C 111       3.829  48.439  14.809  1.00 90.80           C  
ATOM   2420  CG2 VAL C 111       5.002  50.436  15.783  1.00 90.80           C  
ATOM   2421  N   PRO C 112       0.420  49.115  15.196  1.00 93.88           N  
ATOM   2422  CA  PRO C 112      -0.725  48.246  15.475  1.00 93.88           C  
ATOM   2423  C   PRO C 112      -0.314  46.807  15.779  1.00 93.88           C  
ATOM   2424  CB  PRO C 112      -1.545  48.318  14.184  1.00 93.88           C  
ATOM   2425  O   PRO C 112       0.545  46.249  15.092  1.00 93.88           O  
ATOM   2426  CG  PRO C 112      -0.701  49.113  13.240  1.00 93.88           C  
ATOM   2427  CD  PRO C 112       0.523  49.581  13.973  1.00 93.88           C  
ATOM   2428  N   HIS C 113      -0.941  46.129  16.769  1.00 92.98           N  
ATOM   2429  CA  HIS C 113      -0.668  44.757  17.182  1.00 92.98           C  
ATOM   2430  C   HIS C 113      -1.951  43.936  17.245  1.00 92.98           C  
ATOM   2431  CB  HIS C 113       0.036  44.737  18.540  1.00 92.98           C  
ATOM   2432  O   HIS C 113      -3.009  44.455  17.610  1.00 92.98           O  
ATOM   2433  CG  HIS C 113       1.415  45.315  18.509  1.00 92.98           C  
ATOM   2434  CD2 HIS C 113       2.630  44.723  18.598  1.00 92.98           C  
ATOM   2435  ND1 HIS C 113       1.653  46.666  18.376  1.00 92.98           N  
ATOM   2436  CE1 HIS C 113       2.958  46.880  18.383  1.00 92.98           C  
ATOM   2437  NE2 HIS C 113       3.573  45.717  18.517  1.00 92.98           N  
ATOM   2438  N   ILE C 114      -1.853  42.739  16.773  1.00 94.23           N  
ATOM   2439  CA  ILE C 114      -2.947  41.788  16.937  1.00 94.23           C  
ATOM   2440  C   ILE C 114      -2.522  40.673  17.890  1.00 94.23           C  
ATOM   2441  CB  ILE C 114      -3.388  41.195  15.580  1.00 94.23           C  
ATOM   2442  O   ILE C 114      -1.533  39.979  17.642  1.00 94.23           O  
ATOM   2443  CG1 ILE C 114      -3.798  42.314  14.616  1.00 94.23           C  
ATOM   2444  CG2 ILE C 114      -4.530  40.193  15.775  1.00 94.23           C  
ATOM   2445  CD1 ILE C 114      -4.024  41.846  13.185  1.00 94.23           C  
ATOM   2446  N   SER C 115      -3.285  40.527  18.952  1.00 93.80           N  
ATOM   2447  CA  SER C 115      -3.010  39.463  19.912  1.00 93.80           C  
ATOM   2448  C   SER C 115      -3.942  38.274  19.701  1.00 93.80           C  
ATOM   2449  CB  SER C 115      -3.150  39.983  21.344  1.00 93.80           C  
ATOM   2450  O   SER C 115      -5.151  38.381  19.914  1.00 93.80           O  
ATOM   2451  OG  SER C 115      -2.945  38.939  22.280  1.00 93.80           O  
ATOM   2452  N   ARG C 116      -3.425  37.186  19.302  1.00 95.00           N  
ATOM   2453  CA  ARG C 116      -4.143  35.920  19.204  1.00 95.00           C  
ATOM   2454  C   ARG C 116      -3.971  35.094  20.475  1.00 95.00           C  
ATOM   2455  CB  ARG C 116      -3.662  35.121  17.991  1.00 95.00           C  
ATOM   2456  O   ARG C 116      -2.867  34.640  20.782  1.00 95.00           O  
ATOM   2457  CG  ARG C 116      -3.759  35.879  16.677  1.00 95.00           C  
ATOM   2458  CD  ARG C 116      -3.014  35.165  15.557  1.00 95.00           C  
ATOM   2459  NE  ARG C 116      -3.036  35.936  14.318  1.00 95.00           N  
ATOM   2460  NH1 ARG C 116      -1.444  34.649  13.246  1.00 95.00           N  
ATOM   2461  NH2 ARG C 116      -2.391  36.440  12.172  1.00 95.00           N  
ATOM   2462  CZ  ARG C 116      -2.290  35.673  13.248  1.00 95.00           C  
ATOM   2463  N   GLN C 117      -5.076  34.755  21.079  1.00 95.20           N  
ATOM   2464  CA  GLN C 117      -4.974  34.357  22.479  1.00 95.20           C  
ATOM   2465  C   GLN C 117      -5.252  32.866  22.649  1.00 95.20           C  
ATOM   2466  CB  GLN C 117      -5.938  35.172  23.342  1.00 95.20           C  
ATOM   2467  O   GLN C 117      -6.019  32.281  21.881  1.00 95.20           O  
ATOM   2468  CG  GLN C 117      -5.688  36.673  23.293  1.00 95.20           C  
ATOM   2469  CD  GLN C 117      -6.677  37.461  24.131  1.00 95.20           C  
ATOM   2470  NE2 GLN C 117      -6.577  38.785  24.079  1.00 95.20           N  
ATOM   2471  OE1 GLN C 117      -7.526  36.885  24.819  1.00 95.20           O  
ATOM   2472  N   ARG C 118      -4.526  32.269  23.599  1.00 96.15           N  
ATOM   2473  CA  ARG C 118      -4.708  30.928  24.144  1.00 96.15           C  
ATOM   2474  C   ARG C 118      -4.550  29.869  23.059  1.00 96.15           C  
ATOM   2475  CB  ARG C 118      -6.082  30.799  24.806  1.00 96.15           C  
ATOM   2476  O   ARG C 118      -5.405  28.994  22.908  1.00 96.15           O  
ATOM   2477  CG  ARG C 118      -6.264  31.689  26.026  1.00 96.15           C  
ATOM   2478  CD  ARG C 118      -7.585  31.416  26.730  1.00 96.15           C  
ATOM   2479  NE  ARG C 118      -7.743  32.247  27.920  1.00 96.15           N  
ATOM   2480  NH1 ARG C 118      -9.607  33.370  27.142  1.00 96.15           N  
ATOM   2481  NH2 ARG C 118      -8.751  33.858  29.212  1.00 96.15           N  
ATOM   2482  CZ  ARG C 118      -8.700  33.156  28.089  1.00 96.15           C  
ATOM   2483  N   LEU C 119      -3.509  30.007  22.293  1.00 96.58           N  
ATOM   2484  CA  LEU C 119      -3.128  29.032  21.277  1.00 96.58           C  
ATOM   2485  C   LEU C 119      -2.150  28.009  21.844  1.00 96.58           C  
ATOM   2486  CB  LEU C 119      -2.506  29.734  20.067  1.00 96.58           C  
ATOM   2487  O   LEU C 119      -1.510  28.257  22.869  1.00 96.58           O  
ATOM   2488  CG  LEU C 119      -3.382  30.769  19.359  1.00 96.58           C  
ATOM   2489  CD1 LEU C 119      -2.583  31.488  18.277  1.00 96.58           C  
ATOM   2490  CD2 LEU C 119      -4.620  30.106  18.765  1.00 96.58           C  
ATOM   2491  N   THR C 120      -2.126  26.839  21.197  1.00 97.29           N  
ATOM   2492  CA  THR C 120      -1.124  25.849  21.573  1.00 97.29           C  
ATOM   2493  C   THR C 120       0.244  26.222  21.010  1.00 97.29           C  
ATOM   2494  CB  THR C 120      -1.517  24.443  21.085  1.00 97.29           C  
ATOM   2495  O   THR C 120       0.339  27.020  20.075  1.00 97.29           O  
ATOM   2496  CG2 THR C 120      -2.843  24.000  21.693  1.00 97.29           C  
ATOM   2497  OG1 THR C 120      -1.640  24.456  19.657  1.00 97.29           O  
ATOM   2498  N   LYS C 121       1.282  25.684  21.623  1.00 95.48           N  
ATOM   2499  CA  LYS C 121       2.645  25.970  21.183  1.00 95.48           C  
ATOM   2500  C   LYS C 121       2.840  25.595  19.717  1.00 95.48           C  
ATOM   2501  CB  LYS C 121       3.658  25.225  22.054  1.00 95.48           C  
ATOM   2502  O   LYS C 121       3.405  26.370  18.942  1.00 95.48           O  
ATOM   2503  CG  LYS C 121       5.108  25.474  21.666  1.00 95.48           C  
ATOM   2504  CD  LYS C 121       6.069  24.782  22.624  1.00 95.48           C  
ATOM   2505  CE  LYS C 121       7.521  25.041  22.245  1.00 95.48           C  
ATOM   2506  NZ  LYS C 121       8.467  24.444  23.235  1.00 95.48           N  
ATOM   2507  N   TYR C 122       2.357  24.434  19.356  1.00 96.60           N  
ATOM   2508  CA  TYR C 122       2.523  23.944  17.992  1.00 96.60           C  
ATOM   2509  C   TYR C 122       1.205  23.998  17.229  1.00 96.60           C  
ATOM   2510  CB  TYR C 122       3.066  22.512  17.997  1.00 96.60           C  
ATOM   2511  O   TYR C 122       0.133  24.063  17.834  1.00 96.60           O  
ATOM   2512  CG  TYR C 122       4.465  22.395  18.553  1.00 96.60           C  
ATOM   2513  CD1 TYR C 122       5.553  22.939  17.875  1.00 96.60           C  
ATOM   2514  CD2 TYR C 122       4.701  21.740  19.757  1.00 96.60           C  
ATOM   2515  CE1 TYR C 122       6.843  22.832  18.382  1.00 96.60           C  
ATOM   2516  CE2 TYR C 122       5.987  21.627  20.274  1.00 96.60           C  
ATOM   2517  OH  TYR C 122       8.326  22.066  20.088  1.00 96.60           O  
ATOM   2518  CZ  TYR C 122       7.050  22.175  19.581  1.00 96.60           C  
ATOM   2519  N   THR C 123       1.297  24.129  15.885  1.00 97.35           N  
ATOM   2520  CA  THR C 123       0.127  24.095  15.015  1.00 97.35           C  
ATOM   2521  C   THR C 123      -0.067  22.702  14.423  1.00 97.35           C  
ATOM   2522  CB  THR C 123       0.246  25.127  13.879  1.00 97.35           C  
ATOM   2523  O   THR C 123       0.770  21.818  14.616  1.00 97.35           O  
ATOM   2524  CG2 THR C 123       0.490  26.528  14.431  1.00 97.35           C  
ATOM   2525  OG1 THR C 123       1.339  24.765  13.025  1.00 97.35           O  
ATOM   2526  N   MET C 124      -1.180  22.559  13.784  1.00 97.97           N  
ATOM   2527  CA  MET C 124      -1.443  21.301  13.091  1.00 97.97           C  
ATOM   2528  C   MET C 124      -0.400  21.047  12.008  1.00 97.97           C  
ATOM   2529  CB  MET C 124      -2.844  21.307  12.476  1.00 97.97           C  
ATOM   2530  O   MET C 124      -0.042  19.899  11.741  1.00 97.97           O  
ATOM   2531  CG  MET C 124      -3.461  19.925  12.342  1.00 97.97           C  
ATOM   2532  SD  MET C 124      -3.188  18.886  13.830  1.00 97.97           S  
ATOM   2533  CE  MET C 124      -4.054  19.879  15.077  1.00 97.97           C  
ATOM   2534  N   ALA C 125       0.121  22.060  11.376  1.00 97.85           N  
ATOM   2535  CA  ALA C 125       1.160  21.924  10.358  1.00 97.85           C  
ATOM   2536  C   ALA C 125       2.435  21.333  10.951  1.00 97.85           C  
ATOM   2537  CB  ALA C 125       1.453  23.277   9.714  1.00 97.85           C  
ATOM   2538  O   ALA C 125       3.099  20.509  10.316  1.00 97.85           O  
ATOM   2539  N   ASP C 126       2.723  21.700  12.214  1.00 98.01           N  
ATOM   2540  CA  ASP C 126       3.906  21.169  12.884  1.00 98.01           C  
ATOM   2541  C   ASP C 126       3.781  19.664  13.109  1.00 98.01           C  
ATOM   2542  CB  ASP C 126       4.133  21.883  14.218  1.00 98.01           C  
ATOM   2543  O   ASP C 126       4.736  18.916  12.887  1.00 98.01           O  
ATOM   2544  CG  ASP C 126       4.547  23.334  14.051  1.00 98.01           C  
ATOM   2545  OD1 ASP C 126       5.470  23.618  13.259  1.00 98.01           O  
ATOM   2546  OD2 ASP C 126       3.946  24.202  14.721  1.00 98.01           O  
ATOM   2547  N   LEU C 127       2.627  19.267  13.500  1.00 98.07           N  
ATOM   2548  CA  LEU C 127       2.394  17.844  13.724  1.00 98.07           C  
ATOM   2549  C   LEU C 127       2.490  17.065  12.417  1.00 98.07           C  
ATOM   2550  CB  LEU C 127       1.021  17.621  14.366  1.00 98.07           C  
ATOM   2551  O   LEU C 127       3.237  16.088  12.325  1.00 98.07           O  
ATOM   2552  CG  LEU C 127       0.573  16.167  14.518  1.00 98.07           C  
ATOM   2553  CD1 LEU C 127       1.541  15.405  15.418  1.00 98.07           C  
ATOM   2554  CD2 LEU C 127      -0.846  16.100  15.073  1.00 98.07           C  
ATOM   2555  N   VAL C 128       1.801  17.540  11.410  1.00 97.64           N  
ATOM   2556  CA  VAL C 128       1.769  16.867  10.116  1.00 97.64           C  
ATOM   2557  C   VAL C 128       3.173  16.835   9.515  1.00 97.64           C  
ATOM   2558  CB  VAL C 128       0.788  17.557   9.141  1.00 97.64           C  
ATOM   2559  O   VAL C 128       3.626  15.792   9.037  1.00 97.64           O  
ATOM   2560  CG1 VAL C 128       0.917  16.967   7.738  1.00 97.64           C  
ATOM   2561  CG2 VAL C 128      -0.647  17.427   9.649  1.00 97.64           C  
ATOM   2562  N   TYR C 129       3.875  17.923   9.629  1.00 97.57           N  
ATOM   2563  CA  TYR C 129       5.227  18.004   9.089  1.00 97.57           C  
ATOM   2564  C   TYR C 129       6.164  17.049   9.819  1.00 97.57           C  
ATOM   2565  CB  TYR C 129       5.761  19.436   9.188  1.00 97.57           C  
ATOM   2566  O   TYR C 129       6.977  16.366   9.192  1.00 97.57           O  
ATOM   2567  CG  TYR C 129       7.066  19.650   8.460  1.00 97.57           C  
ATOM   2568  CD1 TYR C 129       8.285  19.428   9.096  1.00 97.57           C  
ATOM   2569  CD2 TYR C 129       7.082  20.074   7.136  1.00 97.57           C  
ATOM   2570  CE1 TYR C 129       9.490  19.625   8.430  1.00 97.57           C  
ATOM   2571  CE2 TYR C 129       8.281  20.275   6.460  1.00 97.57           C  
ATOM   2572  OH  TYR C 129      10.668  20.245   6.450  1.00 97.57           O  
ATOM   2573  CZ  TYR C 129       9.478  20.048   7.114  1.00 97.57           C  
ATOM   2574  N   ALA C 130       6.052  16.986  11.173  1.00 97.05           N  
ATOM   2575  CA  ALA C 130       6.915  16.128  11.980  1.00 97.05           C  
ATOM   2576  C   ALA C 130       6.745  14.661  11.594  1.00 97.05           C  
ATOM   2577  CB  ALA C 130       6.619  16.321  13.465  1.00 97.05           C  
ATOM   2578  O   ALA C 130       7.725  13.915  11.519  1.00 97.05           O  
ATOM   2579  N   LEU C 131       5.590  14.271  11.238  1.00 96.24           N  
ATOM   2580  CA  LEU C 131       5.324  12.888  10.858  1.00 96.24           C  
ATOM   2581  C   LEU C 131       5.709  12.640   9.403  1.00 96.24           C  
ATOM   2582  CB  LEU C 131       3.847  12.548  11.072  1.00 96.24           C  
ATOM   2583  O   LEU C 131       6.319  11.617   9.084  1.00 96.24           O  
ATOM   2584  CG  LEU C 131       3.419  12.259  12.511  1.00 96.24           C  
ATOM   2585  CD1 LEU C 131       1.902  12.348  12.642  1.00 96.24           C  
ATOM   2586  CD2 LEU C 131       3.919  10.888  12.953  1.00 96.24           C  
ATOM   2587  N   ARG C 132       5.408  13.575   8.550  1.00 95.25           N  
ATOM   2588  CA  ARG C 132       5.665  13.454   7.119  1.00 95.25           C  
ATOM   2589  C   ARG C 132       7.162  13.433   6.831  1.00 95.25           C  
ATOM   2590  CB  ARG C 132       5.001  14.602   6.355  1.00 95.25           C  
ATOM   2591  O   ARG C 132       7.605  12.812   5.862  1.00 95.25           O  
ATOM   2592  CG  ARG C 132       4.675  14.271   4.907  1.00 95.25           C  
ATOM   2593  CD  ARG C 132       3.885  15.387   4.238  1.00 95.25           C  
ATOM   2594  NE  ARG C 132       3.358  14.971   2.941  1.00 95.25           N  
ATOM   2595  NH1 ARG C 132       1.789  16.661   2.804  1.00 95.25           N  
ATOM   2596  NH2 ARG C 132       1.973  15.122   1.115  1.00 95.25           N  
ATOM   2597  CZ  ARG C 132       2.374  15.586   2.290  1.00 95.25           C  
ATOM   2598  N   HIS C 133       7.960  14.116   7.630  1.00 95.61           N  
ATOM   2599  CA  HIS C 133       9.404  14.198   7.445  1.00 95.61           C  
ATOM   2600  C   HIS C 133      10.147  13.616   8.643  1.00 95.61           C  
ATOM   2601  CB  HIS C 133       9.833  15.649   7.215  1.00 95.61           C  
ATOM   2602  O   HIS C 133      11.140  14.187   9.100  1.00 95.61           O  
ATOM   2603  CG  HIS C 133       9.277  16.247   5.962  1.00 95.61           C  
ATOM   2604  CD2 HIS C 133       9.634  17.356   5.273  1.00 95.61           C  
ATOM   2605  ND1 HIS C 133       8.218  15.691   5.278  1.00 95.61           N  
ATOM   2606  CE1 HIS C 133       7.947  16.435   4.219  1.00 95.61           C  
ATOM   2607  NE2 HIS C 133       8.792  17.451   4.192  1.00 95.61           N  
ATOM   2608  N   PHE C 134       9.592  12.552   9.118  1.00 95.78           N  
ATOM   2609  CA  PHE C 134      10.126  11.902  10.309  1.00 95.78           C  
ATOM   2610  C   PHE C 134      11.592  11.532  10.112  1.00 95.78           C  
ATOM   2611  CB  PHE C 134       9.311  10.651  10.652  1.00 95.78           C  
ATOM   2612  O   PHE C 134      11.964  10.980   9.074  1.00 95.78           O  
ATOM   2613  CG  PHE C 134       9.831   9.896  11.845  1.00 95.78           C  
ATOM   2614  CD1 PHE C 134      10.610   8.757  11.679  1.00 95.78           C  
ATOM   2615  CD2 PHE C 134       9.540  10.325  13.133  1.00 95.78           C  
ATOM   2616  CE1 PHE C 134      11.093   8.056  12.782  1.00 95.78           C  
ATOM   2617  CE2 PHE C 134      10.019   9.630  14.240  1.00 95.78           C  
ATOM   2618  CZ  PHE C 134      10.794   8.495  14.062  1.00 95.78           C  
ATOM   2619  N   ASP C 135      12.356  11.875  11.097  1.00 92.20           N  
ATOM   2620  CA  ASP C 135      13.774  11.547  11.214  1.00 92.20           C  
ATOM   2621  C   ASP C 135      14.124  11.126  12.639  1.00 92.20           C  
ATOM   2622  CB  ASP C 135      14.637  12.736  10.789  1.00 92.20           C  
ATOM   2623  O   ASP C 135      14.031  11.930  13.570  1.00 92.20           O  
ATOM   2624  CG  ASP C 135      16.123  12.425  10.800  1.00 92.20           C  
ATOM   2625  OD1 ASP C 135      16.511  11.317  11.229  1.00 92.20           O  
ATOM   2626  OD2 ASP C 135      16.914  13.297  10.378  1.00 92.20           O  
ATOM   2627  N   GLU C 136      14.525   9.933  12.754  1.00 90.36           N  
ATOM   2628  CA  GLU C 136      14.778   9.368  14.076  1.00 90.36           C  
ATOM   2629  C   GLU C 136      15.877  10.137  14.804  1.00 90.36           C  
ATOM   2630  CB  GLU C 136      15.157   7.889  13.965  1.00 90.36           C  
ATOM   2631  O   GLU C 136      15.923  10.148  16.035  1.00 90.36           O  
ATOM   2632  CG  GLU C 136      16.488   7.645  13.269  1.00 90.36           C  
ATOM   2633  CD  GLU C 136      16.352   7.448  11.767  1.00 90.36           C  
ATOM   2634  OE1 GLU C 136      17.325   6.994  11.124  1.00 90.36           O  
ATOM   2635  OE2 GLU C 136      15.264   7.752  11.229  1.00 90.36           O  
ATOM   2636  N   GLY C 137      16.766  10.750  14.037  1.00 90.28           N  
ATOM   2637  CA  GLY C 137      17.839  11.533  14.629  1.00 90.28           C  
ATOM   2638  C   GLY C 137      17.427  12.954  14.964  1.00 90.28           C  
ATOM   2639  O   GLY C 137      18.125  13.651  15.702  1.00 90.28           O  
ATOM   2640  N   ASN C 138      16.274  13.356  14.395  1.00 91.40           N  
ATOM   2641  CA  ASN C 138      15.768  14.708  14.606  1.00 91.40           C  
ATOM   2642  C   ASN C 138      14.245  14.728  14.698  1.00 91.40           C  
ATOM   2643  CB  ASN C 138      16.245  15.640  13.491  1.00 91.40           C  
ATOM   2644  O   ASN C 138      13.573  15.264  13.815  1.00 91.40           O  
ATOM   2645  CG  ASN C 138      16.076  17.105  13.842  1.00 91.40           C  
ATOM   2646  ND2 ASN C 138      16.501  17.984  12.941  1.00 91.40           N  
ATOM   2647  OD1 ASN C 138      15.570  17.445  14.914  1.00 91.40           O  
ATOM   2648  N   CYS C 139      13.662  14.314  15.850  1.00 94.92           N  
ATOM   2649  CA  CYS C 139      12.211  14.223  15.965  1.00 94.92           C  
ATOM   2650  C   CYS C 139      11.731  14.802  17.291  1.00 94.92           C  
ATOM   2651  CB  CYS C 139      11.753  12.771  15.837  1.00 94.92           C  
ATOM   2652  O   CYS C 139      10.813  14.263  17.913  1.00 94.92           O  
ATOM   2653  SG  CYS C 139      12.695  11.617  16.859  1.00 94.92           S  
ATOM   2654  N   ASP C 140      12.380  15.866  17.771  1.00 95.43           N  
ATOM   2655  CA  ASP C 140      12.096  16.477  19.066  1.00 95.43           C  
ATOM   2656  C   ASP C 140      10.693  17.080  19.093  1.00 95.43           C  
ATOM   2657  CB  ASP C 140      13.136  17.551  19.392  1.00 95.43           C  
ATOM   2658  O   ASP C 140       9.987  16.976  20.098  1.00 95.43           O  
ATOM   2659  CG  ASP C 140      14.505  16.974  19.709  1.00 95.43           C  
ATOM   2660  OD1 ASP C 140      14.587  15.816  20.172  1.00 95.43           O  
ATOM   2661  OD2 ASP C 140      15.511  17.686  19.497  1.00 95.43           O  
ATOM   2662  N   THR C 141      10.310  17.713  17.983  1.00 96.73           N  
ATOM   2663  CA  THR C 141       8.986  18.321  17.920  1.00 96.73           C  
ATOM   2664  C   THR C 141       7.898  17.269  18.111  1.00 96.73           C  
ATOM   2665  CB  THR C 141       8.769  19.050  16.581  1.00 96.73           C  
ATOM   2666  O   THR C 141       6.978  17.457  18.909  1.00 96.73           O  
ATOM   2667  CG2 THR C 141       7.392  19.704  16.527  1.00 96.73           C  
ATOM   2668  OG1 THR C 141       9.773  20.061  16.426  1.00 96.73           O  
ATOM   2669  N   LEU C 142       8.043  16.173  17.472  1.00 97.69           N  
ATOM   2670  CA  LEU C 142       7.067  15.095  17.585  1.00 97.69           C  
ATOM   2671  C   LEU C 142       7.022  14.549  19.008  1.00 97.69           C  
ATOM   2672  CB  LEU C 142       7.397  13.967  16.604  1.00 97.69           C  
ATOM   2673  O   LEU C 142       5.942  14.387  19.582  1.00 97.69           O  
ATOM   2674  CG  LEU C 142       6.439  12.775  16.593  1.00 97.69           C  
ATOM   2675  CD1 LEU C 142       5.037  13.225  16.195  1.00 97.69           C  
ATOM   2676  CD2 LEU C 142       6.946  11.689  15.650  1.00 97.69           C  
ATOM   2677  N   LYS C 143       8.214  14.308  19.630  1.00 97.71           N  
ATOM   2678  CA  LYS C 143       8.297  13.802  20.997  1.00 97.71           C  
ATOM   2679  C   LYS C 143       7.610  14.749  21.977  1.00 97.71           C  
ATOM   2680  CB  LYS C 143       9.756  13.595  21.405  1.00 97.71           C  
ATOM   2681  O   LYS C 143       6.816  14.316  22.814  1.00 97.71           O  
ATOM   2682  CG  LYS C 143      10.445  12.448  20.679  1.00 97.71           C  
ATOM   2683  CD  LYS C 143      11.892  12.292  21.127  1.00 97.71           C  
ATOM   2684  CE  LYS C 143      12.591  11.163  20.381  1.00 97.71           C  
ATOM   2685  NZ  LYS C 143      14.017  11.021  20.801  1.00 97.71           N  
ATOM   2686  N   GLU C 144       7.882  15.978  21.758  1.00 97.13           N  
ATOM   2687  CA  GLU C 144       7.316  16.980  22.656  1.00 97.13           C  
ATOM   2688  C   GLU C 144       5.794  17.017  22.554  1.00 97.13           C  
ATOM   2689  CB  GLU C 144       7.897  18.364  22.353  1.00 97.13           C  
ATOM   2690  O   GLU C 144       5.101  17.113  23.569  1.00 97.13           O  
ATOM   2691  CG  GLU C 144       7.829  19.330  23.527  1.00 97.13           C  
ATOM   2692  CD  GLU C 144       8.471  20.677  23.233  1.00 97.13           C  
ATOM   2693  OE1 GLU C 144       8.437  21.569  24.110  1.00 97.13           O  
ATOM   2694  OE2 GLU C 144       9.011  20.841  22.116  1.00 97.13           O  
ATOM   2695  N   ILE C 145       5.273  16.957  21.389  1.00 97.99           N  
ATOM   2696  CA  ILE C 145       3.829  16.980  21.184  1.00 97.99           C  
ATOM   2697  C   ILE C 145       3.193  15.765  21.856  1.00 97.99           C  
ATOM   2698  CB  ILE C 145       3.471  17.010  19.681  1.00 97.99           C  
ATOM   2699  O   ILE C 145       2.213  15.897  22.592  1.00 97.99           O  
ATOM   2700  CG1 ILE C 145       3.830  18.371  19.074  1.00 97.99           C  
ATOM   2701  CG2 ILE C 145       1.988  16.690  19.472  1.00 97.99           C  
ATOM   2702  CD1 ILE C 145       3.678  18.433  17.560  1.00 97.99           C  
ATOM   2703  N   LEU C 146       3.781  14.571  21.700  1.00 98.12           N  
ATOM   2704  CA  LEU C 146       3.232  13.334  22.243  1.00 98.12           C  
ATOM   2705  C   LEU C 146       3.225  13.366  23.768  1.00 98.12           C  
ATOM   2706  CB  LEU C 146       4.035  12.128  21.749  1.00 98.12           C  
ATOM   2707  O   LEU C 146       2.255  12.940  24.398  1.00 98.12           O  
ATOM   2708  CG  LEU C 146       3.917  11.798  20.261  1.00 98.12           C  
ATOM   2709  CD1 LEU C 146       4.886  10.681  19.887  1.00 98.12           C  
ATOM   2710  CD2 LEU C 146       2.484  11.409  19.911  1.00 98.12           C  
ATOM   2711  N   VAL C 147       4.208  13.973  24.353  1.00 97.77           N  
ATOM   2712  CA  VAL C 147       4.312  14.048  25.806  1.00 97.77           C  
ATOM   2713  C   VAL C 147       3.357  15.114  26.339  1.00 97.77           C  
ATOM   2714  CB  VAL C 147       5.758  14.354  26.257  1.00 97.77           C  
ATOM   2715  O   VAL C 147       2.634  14.879  27.310  1.00 97.77           O  
ATOM   2716  CG1 VAL C 147       5.807  14.638  27.757  1.00 97.77           C  
ATOM   2717  CG2 VAL C 147       6.684  13.193  25.899  1.00 97.77           C  
ATOM   2718  N   THR C 148       3.352  16.257  25.678  1.00 96.89           N  
ATOM   2719  CA  THR C 148       2.529  17.383  26.104  1.00 96.89           C  
ATOM   2720  C   THR C 148       1.058  16.983  26.168  1.00 96.89           C  
ATOM   2721  CB  THR C 148       2.697  18.587  25.160  1.00 96.89           C  
ATOM   2722  O   THR C 148       0.337  17.390  27.081  1.00 96.89           O  
ATOM   2723  CG2 THR C 148       1.858  19.773  25.626  1.00 96.89           C  
ATOM   2724  OG1 THR C 148       4.076  18.974  25.129  1.00 96.89           O  
ATOM   2725  N   TYR C 149       0.618  16.084  25.277  1.00 96.96           N  
ATOM   2726  CA  TYR C 149      -0.802  15.757  25.215  1.00 96.96           C  
ATOM   2727  C   TYR C 149      -1.064  14.357  25.757  1.00 96.96           C  
ATOM   2728  CB  TYR C 149      -1.316  15.864  23.776  1.00 96.96           C  
ATOM   2729  O   TYR C 149      -2.009  13.687  25.334  1.00 96.96           O  
ATOM   2730  CG  TYR C 149      -1.318  17.273  23.235  1.00 96.96           C  
ATOM   2731  CD1 TYR C 149      -2.239  18.214  23.691  1.00 96.96           C  
ATOM   2732  CD2 TYR C 149      -0.400  17.667  22.267  1.00 96.96           C  
ATOM   2733  CE1 TYR C 149      -2.246  19.513  23.194  1.00 96.96           C  
ATOM   2734  CE2 TYR C 149      -0.398  18.963  21.763  1.00 96.96           C  
ATOM   2735  OH  TYR C 149      -1.325  21.163  21.737  1.00 96.96           O  
ATOM   2736  CZ  TYR C 149      -1.323  19.878  22.232  1.00 96.96           C  
ATOM   2737  N   ASN C 150      -0.160  13.887  26.561  1.00 96.09           N  
ATOM   2738  CA  ASN C 150      -0.264  12.700  27.402  1.00 96.09           C  
ATOM   2739  C   ASN C 150      -0.493  11.442  26.570  1.00 96.09           C  
ATOM   2740  CB  ASN C 150      -1.385  12.867  28.430  1.00 96.09           C  
ATOM   2741  O   ASN C 150      -1.330  10.606  26.916  1.00 96.09           O  
ATOM   2742  CG  ASN C 150      -0.989  13.767  29.584  1.00 96.09           C  
ATOM   2743  ND2 ASN C 150      -1.980  14.259  30.320  1.00 96.09           N  
ATOM   2744  OD1 ASN C 150       0.197  14.020  29.812  1.00 96.09           O  
ATOM   2745  N   CYS C 151       0.133  11.488  25.402  1.00 96.85           N  
ATOM   2746  CA  CYS C 151       0.070  10.270  24.602  1.00 96.85           C  
ATOM   2747  C   CYS C 151       1.031   9.216  25.138  1.00 96.85           C  
ATOM   2748  CB  CYS C 151       0.395  10.572  23.140  1.00 96.85           C  
ATOM   2749  O   CYS C 151       0.821   8.018  24.937  1.00 96.85           O  
ATOM   2750  SG  CYS C 151      -0.716  11.778  22.381  1.00 96.85           S  
ATOM   2751  N   CYS C 152       2.096   9.653  25.713  1.00 96.38           N  
ATOM   2752  CA  CYS C 152       3.086   8.830  26.397  1.00 96.38           C  
ATOM   2753  C   CYS C 152       3.926   9.670  27.353  1.00 96.38           C  
ATOM   2754  CB  CYS C 152       3.994   8.132  25.386  1.00 96.38           C  
ATOM   2755  O   CYS C 152       3.770  10.891  27.414  1.00 96.38           O  
ATOM   2756  SG  CYS C 152       5.036   9.264  24.439  1.00 96.38           S  
ATOM   2757  N   ASP C 153       4.676   8.981  28.136  1.00 96.57           N  
ATOM   2758  CA  ASP C 153       5.599   9.678  29.028  1.00 96.57           C  
ATOM   2759  C   ASP C 153       6.958   9.880  28.362  1.00 96.57           C  
ATOM   2760  CB  ASP C 153       5.764   8.906  30.339  1.00 96.57           C  
ATOM   2761  O   ASP C 153       7.264   9.237  27.356  1.00 96.57           O  
ATOM   2762  CG  ASP C 153       4.447   8.659  31.052  1.00 96.57           C  
ATOM   2763  OD1 ASP C 153       3.521   9.489  30.927  1.00 96.57           O  
ATOM   2764  OD2 ASP C 153       4.335   7.626  31.747  1.00 96.57           O  
ATOM   2765  N   ASP C 154       7.743  10.752  28.939  1.00 95.73           N  
ATOM   2766  CA  ASP C 154       9.054  11.073  28.383  1.00 95.73           C  
ATOM   2767  C   ASP C 154       9.947   9.835  28.335  1.00 95.73           C  
ATOM   2768  CB  ASP C 154       9.728  12.176  29.201  1.00 95.73           C  
ATOM   2769  O   ASP C 154      10.760   9.685  27.420  1.00 95.73           O  
ATOM   2770  CG  ASP C 154      10.009  13.429  28.390  1.00 95.73           C  
ATOM   2771  OD1 ASP C 154       9.414  13.597  27.303  1.00 95.73           O  
ATOM   2772  OD2 ASP C 154      10.834  14.253  28.840  1.00 95.73           O  
ATOM   2773  N   ASP C 155       9.717   8.901  29.218  1.00 96.59           N  
ATOM   2774  CA  ASP C 155      10.556   7.712  29.333  1.00 96.59           C  
ATOM   2775  C   ASP C 155      10.284   6.736  28.190  1.00 96.59           C  
ATOM   2776  CB  ASP C 155      10.327   7.022  30.679  1.00 96.59           C  
ATOM   2777  O   ASP C 155      11.079   5.827  27.941  1.00 96.59           O  
ATOM   2778  CG  ASP C 155      10.431   7.973  31.859  1.00 96.59           C  
ATOM   2779  OD1 ASP C 155      11.018   9.067  31.710  1.00 96.59           O  
ATOM   2780  OD2 ASP C 155       9.925   7.625  32.947  1.00 96.59           O  
ATOM   2781  N   TYR C 156       9.189   7.017  27.577  1.00 96.37           N  
ATOM   2782  CA  TYR C 156       8.815   6.152  26.464  1.00 96.37           C  
ATOM   2783  C   TYR C 156       9.902   6.137  25.396  1.00 96.37           C  
ATOM   2784  CB  TYR C 156       7.487   6.608  25.851  1.00 96.37           C  
ATOM   2785  O   TYR C 156      10.154   5.104  24.772  1.00 96.37           O  
ATOM   2786  CG  TYR C 156       6.960   5.679  24.785  1.00 96.37           C  
ATOM   2787  CD1 TYR C 156       7.206   5.925  23.436  1.00 96.37           C  
ATOM   2788  CD2 TYR C 156       6.215   4.554  25.123  1.00 96.37           C  
ATOM   2789  CE1 TYR C 156       6.721   5.073  22.449  1.00 96.37           C  
ATOM   2790  CE2 TYR C 156       5.725   3.695  24.145  1.00 96.37           C  
ATOM   2791  OH  TYR C 156       5.500   3.115  21.840  1.00 96.37           O  
ATOM   2792  CZ  TYR C 156       5.983   3.962  22.813  1.00 96.37           C  
ATOM   2793  N   PHE C 157      10.638   7.237  25.235  1.00 96.52           N  
ATOM   2794  CA  PHE C 157      11.559   7.412  24.118  1.00 96.52           C  
ATOM   2795  C   PHE C 157      12.930   6.836  24.451  1.00 96.52           C  
ATOM   2796  CB  PHE C 157      11.687   8.894  23.753  1.00 96.52           C  
ATOM   2797  O   PHE C 157      13.841   6.869  23.621  1.00 96.52           O  
ATOM   2798  CG  PHE C 157      10.388   9.532  23.340  1.00 96.52           C  
ATOM   2799  CD1 PHE C 157       9.715   9.100  22.204  1.00 96.52           C  
ATOM   2800  CD2 PHE C 157       9.840  10.566  24.088  1.00 96.52           C  
ATOM   2801  CE1 PHE C 157       8.513   9.688  21.819  1.00 96.52           C  
ATOM   2802  CE2 PHE C 157       8.639  11.159  23.710  1.00 96.52           C  
ATOM   2803  CZ  PHE C 157       7.977  10.720  22.575  1.00 96.52           C  
ATOM   2804  N   ASN C 158      12.992   6.183  25.600  1.00 94.89           N  
ATOM   2805  CA  ASN C 158      14.202   5.459  25.975  1.00 94.89           C  
ATOM   2806  C   ASN C 158      14.177   4.021  25.464  1.00 94.89           C  
ATOM   2807  CB  ASN C 158      14.392   5.480  27.494  1.00 94.89           C  
ATOM   2808  O   ASN C 158      15.210   3.350  25.436  1.00 94.89           O  
ATOM   2809  CG  ASN C 158      14.665   6.871  28.029  1.00 94.89           C  
ATOM   2810  ND2 ASN C 158      14.327   7.097  29.293  1.00 94.89           N  
ATOM   2811  OD1 ASN C 158      15.175   7.736  27.313  1.00 94.89           O  
ATOM   2812  N   LYS C 159      13.030   3.595  25.039  1.00 92.84           N  
ATOM   2813  CA  LYS C 159      12.907   2.260  24.462  1.00 92.84           C  
ATOM   2814  C   LYS C 159      13.648   2.165  23.131  1.00 92.84           C  
ATOM   2815  CB  LYS C 159      11.435   1.892  24.270  1.00 92.84           C  
ATOM   2816  O   LYS C 159      13.615   3.100  22.329  1.00 92.84           O  
ATOM   2817  CG  LYS C 159      10.683   1.649  25.570  1.00 92.84           C  
ATOM   2818  CD  LYS C 159       9.227   1.281  25.313  1.00 92.84           C  
ATOM   2819  CE  LYS C 159       8.443   1.157  26.613  1.00 92.84           C  
ATOM   2820  NZ  LYS C 159       7.001   0.858  26.364  1.00 92.84           N  
ATOM   2821  N   LYS C 160      14.281   1.084  22.968  1.00 90.69           N  
ATOM   2822  CA  LYS C 160      14.983   0.875  21.705  1.00 90.69           C  
ATOM   2823  C   LYS C 160      14.006   0.831  20.534  1.00 90.69           C  
ATOM   2824  CB  LYS C 160      15.802  -0.416  21.753  1.00 90.69           C  
ATOM   2825  O   LYS C 160      12.978   0.153  20.600  1.00 90.69           O  
ATOM   2826  CG  LYS C 160      16.701  -0.624  20.544  1.00 90.69           C  
ATOM   2827  CD  LYS C 160      17.496  -1.918  20.654  1.00 90.69           C  
ATOM   2828  CE  LYS C 160      18.326  -2.174  19.404  1.00 90.69           C  
ATOM   2829  NZ  LYS C 160      19.109  -3.442  19.508  1.00 90.69           N  
ATOM   2830  N   ASP C 161      14.296   1.506  19.537  1.00 89.32           N  
ATOM   2831  CA  ASP C 161      13.504   1.513  18.311  1.00 89.32           C  
ATOM   2832  C   ASP C 161      12.046   1.862  18.601  1.00 89.32           C  
ATOM   2833  CB  ASP C 161      13.590   0.157  17.608  1.00 89.32           C  
ATOM   2834  O   ASP C 161      11.132   1.225  18.074  1.00 89.32           O  
ATOM   2835  CG  ASP C 161      15.002  -0.201  17.181  1.00 89.32           C  
ATOM   2836  OD1 ASP C 161      15.750   0.695  16.734  1.00 89.32           O  
ATOM   2837  OD2 ASP C 161      15.370  -1.391  17.289  1.00 89.32           O  
ATOM   2838  N   TRP C 162      11.781   2.781  19.470  1.00 94.63           N  
ATOM   2839  CA  TRP C 162      10.437   3.173  19.881  1.00 94.63           C  
ATOM   2840  C   TRP C 162       9.605   3.607  18.679  1.00 94.63           C  
ATOM   2841  CB  TRP C 162      10.498   4.305  20.911  1.00 94.63           C  
ATOM   2842  O   TRP C 162       8.373   3.571  18.724  1.00 94.63           O  
ATOM   2843  CG  TRP C 162      11.094   5.575  20.385  1.00 94.63           C  
ATOM   2844  CD1 TRP C 162      12.401   5.968  20.468  1.00 94.63           C  
ATOM   2845  CD2 TRP C 162      10.403   6.623  19.698  1.00 94.63           C  
ATOM   2846  CE2 TRP C 162      11.354   7.622  19.393  1.00 94.63           C  
ATOM   2847  CE3 TRP C 162       9.070   6.814  19.310  1.00 94.63           C  
ATOM   2848  NE1 TRP C 162      12.564   7.198  19.873  1.00 94.63           N  
ATOM   2849  CH2 TRP C 162       9.703   8.957  18.349  1.00 94.63           C  
ATOM   2850  CZ2 TRP C 162      11.014   8.796  18.717  1.00 94.63           C  
ATOM   2851  CZ3 TRP C 162       8.733   7.983  18.637  1.00 94.63           C  
ATOM   2852  N   TYR C 163      10.271   3.972  17.590  1.00 92.84           N  
ATOM   2853  CA  TYR C 163       9.620   4.548  16.419  1.00 92.84           C  
ATOM   2854  C   TYR C 163       9.272   3.468  15.402  1.00 92.84           C  
ATOM   2855  CB  TYR C 163      10.518   5.606  15.770  1.00 92.84           C  
ATOM   2856  O   TYR C 163       8.592   3.737  14.409  1.00 92.84           O  
ATOM   2857  CG  TYR C 163      11.958   5.174  15.626  1.00 92.84           C  
ATOM   2858  CD1 TYR C 163      12.921   5.576  16.548  1.00 92.84           C  
ATOM   2859  CD2 TYR C 163      12.357   4.366  14.567  1.00 92.84           C  
ATOM   2860  CE1 TYR C 163      14.249   5.182  16.418  1.00 92.84           C  
ATOM   2861  CE2 TYR C 163      13.682   3.966  14.428  1.00 92.84           C  
ATOM   2862  OH  TYR C 163      15.932   3.985  15.223  1.00 92.84           O  
ATOM   2863  CZ  TYR C 163      14.619   4.378  15.357  1.00 92.84           C  
ATOM   2864  N   ASP C 164       9.841   2.264  15.587  1.00 87.58           N  
ATOM   2865  CA  ASP C 164       9.647   1.174  14.637  1.00 87.58           C  
ATOM   2866  C   ASP C 164       8.325   0.454  14.889  1.00 87.58           C  
ATOM   2867  CB  ASP C 164      10.810   0.182  14.713  1.00 87.58           C  
ATOM   2868  O   ASP C 164       8.144  -0.175  15.934  1.00 87.58           O  
ATOM   2869  CG  ASP C 164      10.795  -0.837  13.587  1.00 87.58           C  
ATOM   2870  OD1 ASP C 164       9.699  -1.204  13.111  1.00 87.58           O  
ATOM   2871  OD2 ASP C 164      11.889  -1.279  13.174  1.00 87.58           O  
ATOM   2872  N   PHE C 165       7.440   0.409  13.913  1.00 80.53           N  
ATOM   2873  CA  PHE C 165       6.098  -0.145  14.042  1.00 80.53           C  
ATOM   2874  C   PHE C 165       6.154  -1.652  14.264  1.00 80.53           C  
ATOM   2875  CB  PHE C 165       5.262   0.172  12.799  1.00 80.53           C  
ATOM   2876  O   PHE C 165       5.236  -2.233  14.847  1.00 80.53           O  
ATOM   2877  CG  PHE C 165       5.034   1.643  12.579  1.00 80.53           C  
ATOM   2878  CD1 PHE C 165       4.046   2.320  13.283  1.00 80.53           C  
ATOM   2879  CD2 PHE C 165       5.808   2.349  11.668  1.00 80.53           C  
ATOM   2880  CE1 PHE C 165       3.833   3.682  13.082  1.00 80.53           C  
ATOM   2881  CE2 PHE C 165       5.601   3.710  11.461  1.00 80.53           C  
ATOM   2882  CZ  PHE C 165       4.612   4.374  12.169  1.00 80.53           C  
ATOM   2883  N   VAL C 166       7.206  -2.249  13.839  1.00 72.90           N  
ATOM   2884  CA  VAL C 166       7.329  -3.701  13.913  1.00 72.90           C  
ATOM   2885  C   VAL C 166       8.012  -4.096  15.220  1.00 72.90           C  
ATOM   2886  CB  VAL C 166       8.115  -4.267  12.708  1.00 72.90           C  
ATOM   2887  O   VAL C 166       7.500  -4.933  15.967  1.00 72.90           O  
ATOM   2888  CG1 VAL C 166       8.335  -5.770  12.865  1.00 72.90           C  
ATOM   2889  CG2 VAL C 166       7.380  -3.964  11.404  1.00 72.90           C  
ATOM   2890  N   GLU C 167       9.108  -3.345  15.544  1.00 75.82           N  
ATOM   2891  CA  GLU C 167       9.875  -3.680  16.740  1.00 75.82           C  
ATOM   2892  C   GLU C 167       9.178  -3.177  18.001  1.00 75.82           C  
ATOM   2893  CB  GLU C 167      11.289  -3.099  16.653  1.00 75.82           C  
ATOM   2894  O   GLU C 167       9.322  -3.768  19.073  1.00 75.82           O  
ATOM   2895  CG  GLU C 167      12.152  -3.741  15.576  1.00 75.82           C  
ATOM   2896  CD  GLU C 167      12.498  -5.192  15.871  1.00 75.82           C  
ATOM   2897  OE1 GLU C 167      12.720  -5.969  14.915  1.00 75.82           O  
ATOM   2898  OE2 GLU C 167      12.547  -5.554  17.068  1.00 75.82           O  
ATOM   2899  N   ASN C 168       8.436  -2.070  17.784  1.00 83.17           N  
ATOM   2900  CA  ASN C 168       7.670  -1.499  18.887  1.00 83.17           C  
ATOM   2901  C   ASN C 168       6.250  -1.142  18.457  1.00 83.17           C  
ATOM   2902  CB  ASN C 168       8.379  -0.267  19.452  1.00 83.17           C  
ATOM   2903  O   ASN C 168       5.918   0.035  18.311  1.00 83.17           O  
ATOM   2904  CG  ASN C 168       7.774   0.207  20.759  1.00 83.17           C  
ATOM   2905  ND2 ASN C 168       8.311   1.294  21.301  1.00 83.17           N  
ATOM   2906  OD1 ASN C 168       6.833  -0.399  21.278  1.00 83.17           O  
ATOM   2907  N   PRO C 169       5.351  -2.164  18.406  1.00 75.64           N  
ATOM   2908  CA  PRO C 169       3.992  -1.942  17.906  1.00 75.64           C  
ATOM   2909  C   PRO C 169       3.175  -1.020  18.808  1.00 75.64           C  
ATOM   2910  CB  PRO C 169       3.393  -3.350  17.877  1.00 75.64           C  
ATOM   2911  O   PRO C 169       2.138  -0.499  18.388  1.00 75.64           O  
ATOM   2912  CG  PRO C 169       4.447  -4.226  18.472  1.00 75.64           C  
ATOM   2913  CD  PRO C 169       5.678  -3.399  18.708  1.00 75.64           C  
ATOM   2914  N   ASP C 170       3.579  -0.822  20.034  1.00 85.17           N  
ATOM   2915  CA  ASP C 170       2.864   0.031  20.979  1.00 85.17           C  
ATOM   2916  C   ASP C 170       2.804   1.473  20.480  1.00 85.17           C  
ATOM   2917  CB  ASP C 170       3.527  -0.021  22.357  1.00 85.17           C  
ATOM   2918  O   ASP C 170       1.944   2.247  20.905  1.00 85.17           O  
ATOM   2919  CG  ASP C 170       2.766   0.763  23.412  1.00 85.17           C  
ATOM   2920  OD1 ASP C 170       1.594   0.429  23.692  1.00 85.17           O  
ATOM   2921  OD2 ASP C 170       3.342   1.724  23.965  1.00 85.17           O  
ATOM   2922  N   ILE C 171       3.726   1.855  19.631  1.00 91.79           N  
ATOM   2923  CA  ILE C 171       3.758   3.212  19.096  1.00 91.79           C  
ATOM   2924  C   ILE C 171       2.429   3.530  18.415  1.00 91.79           C  
ATOM   2925  CB  ILE C 171       4.928   3.401  18.104  1.00 91.79           C  
ATOM   2926  O   ILE C 171       1.989   4.682  18.405  1.00 91.79           O  
ATOM   2927  CG1 ILE C 171       5.043   4.872  17.688  1.00 91.79           C  
ATOM   2928  CG2 ILE C 171       4.749   2.499  16.880  1.00 91.79           C  
ATOM   2929  CD1 ILE C 171       5.561   5.788  18.789  1.00 91.79           C  
ATOM   2930  N   LEU C 172       1.772   2.569  17.876  1.00 87.08           N  
ATOM   2931  CA  LEU C 172       0.477   2.774  17.236  1.00 87.08           C  
ATOM   2932  C   LEU C 172      -0.560   3.248  18.249  1.00 87.08           C  
ATOM   2933  CB  LEU C 172      -0.000   1.483  16.566  1.00 87.08           C  
ATOM   2934  O   LEU C 172      -1.388   4.108  17.939  1.00 87.08           O  
ATOM   2935  CG  LEU C 172       0.749   1.058  15.302  1.00 87.08           C  
ATOM   2936  CD1 LEU C 172       0.340  -0.354  14.893  1.00 87.08           C  
ATOM   2937  CD2 LEU C 172       0.489   2.045  14.169  1.00 87.08           C  
ATOM   2938  N   ARG C 173      -0.521   2.665  19.421  1.00 90.36           N  
ATOM   2939  CA  ARG C 173      -1.406   3.120  20.488  1.00 90.36           C  
ATOM   2940  C   ARG C 173      -1.099   4.562  20.877  1.00 90.36           C  
ATOM   2941  CB  ARG C 173      -1.284   2.210  21.712  1.00 90.36           C  
ATOM   2942  O   ARG C 173      -2.013   5.360  21.096  1.00 90.36           O  
ATOM   2943  CG  ARG C 173      -2.193   2.605  22.866  1.00 90.36           C  
ATOM   2944  CD  ARG C 173      -1.938   1.753  24.102  1.00 90.36           C  
ATOM   2945  NE  ARG C 173      -0.548   1.841  24.540  1.00 90.36           N  
ATOM   2946  NH1 ARG C 173      -0.879   3.672  25.909  1.00 90.36           N  
ATOM   2947  NH2 ARG C 173       1.206   2.739  25.719  1.00 90.36           N  
ATOM   2948  CZ  ARG C 173      -0.077   2.750  25.389  1.00 90.36           C  
ATOM   2949  N   VAL C 174       0.189   4.844  20.953  1.00 96.06           N  
ATOM   2950  CA  VAL C 174       0.625   6.188  21.317  1.00 96.06           C  
ATOM   2951  C   VAL C 174       0.077   7.199  20.312  1.00 96.06           C  
ATOM   2952  CB  VAL C 174       2.165   6.286  21.386  1.00 96.06           C  
ATOM   2953  O   VAL C 174      -0.529   8.202  20.698  1.00 96.06           O  
ATOM   2954  CG1 VAL C 174       2.608   7.740  21.540  1.00 96.06           C  
ATOM   2955  CG2 VAL C 174       2.703   5.436  22.536  1.00 96.06           C  
ATOM   2956  N   TYR C 175       0.210   6.940  19.042  1.00 95.92           N  
ATOM   2957  CA  TYR C 175      -0.308   7.831  18.010  1.00 95.92           C  
ATOM   2958  C   TYR C 175      -1.829   7.900  18.063  1.00 95.92           C  
ATOM   2959  CB  TYR C 175       0.146   7.367  16.622  1.00 95.92           C  
ATOM   2960  O   TYR C 175      -2.415   8.968  17.869  1.00 95.92           O  
ATOM   2961  CG  TYR C 175       1.609   7.614  16.348  1.00 95.92           C  
ATOM   2962  CD1 TYR C 175       2.263   8.718  16.891  1.00 95.92           C  
ATOM   2963  CD2 TYR C 175       2.341   6.745  15.546  1.00 95.92           C  
ATOM   2964  CE1 TYR C 175       3.611   8.951  16.639  1.00 95.92           C  
ATOM   2965  CE2 TYR C 175       3.689   6.969  15.288  1.00 95.92           C  
ATOM   2966  OH  TYR C 175       5.649   8.298  15.586  1.00 95.92           O  
ATOM   2967  CZ  TYR C 175       4.315   8.072  15.838  1.00 95.92           C  
ATOM   2968  N   ALA C 176      -2.469   6.777  18.362  1.00 93.86           N  
ATOM   2969  CA  ALA C 176      -3.927   6.706  18.416  1.00 93.86           C  
ATOM   2970  C   ALA C 176      -4.484   7.644  19.482  1.00 93.86           C  
ATOM   2971  CB  ALA C 176      -4.380   5.272  18.683  1.00 93.86           C  
ATOM   2972  O   ALA C 176      -5.605   8.143  19.356  1.00 93.86           O  
ATOM   2973  N   ASN C 177      -3.710   7.942  20.480  1.00 96.48           N  
ATOM   2974  CA  ASN C 177      -4.138   8.823  21.561  1.00 96.48           C  
ATOM   2975  C   ASN C 177      -4.294  10.264  21.082  1.00 96.48           C  
ATOM   2976  CB  ASN C 177      -3.153   8.756  22.731  1.00 96.48           C  
ATOM   2977  O   ASN C 177      -4.906  11.087  21.765  1.00 96.48           O  
ATOM   2978  CG  ASN C 177      -3.287   7.477  23.533  1.00 96.48           C  
ATOM   2979  ND2 ASN C 177      -2.227   7.109  24.243  1.00 96.48           N  
ATOM   2980  OD1 ASN C 177      -4.334   6.824  23.515  1.00 96.48           O  
ATOM   2981  N   LEU C 178      -3.774  10.574  19.902  1.00 97.10           N  
ATOM   2982  CA  LEU C 178      -3.956  11.890  19.298  1.00 97.10           C  
ATOM   2983  C   LEU C 178      -5.234  11.935  18.468  1.00 97.10           C  
ATOM   2984  CB  LEU C 178      -2.752  12.250  18.424  1.00 97.10           C  
ATOM   2985  O   LEU C 178      -5.642  13.003  18.006  1.00 97.10           O  
ATOM   2986  CG  LEU C 178      -1.550  12.864  19.144  1.00 97.10           C  
ATOM   2987  CD1 LEU C 178      -0.299  12.748  18.280  1.00 97.10           C  
ATOM   2988  CD2 LEU C 178      -1.827  14.321  19.500  1.00 97.10           C  
ATOM   2989  N   GLY C 179      -5.788  10.803  18.237  1.00 96.70           N  
ATOM   2990  CA  GLY C 179      -6.888  10.629  17.302  1.00 96.70           C  
ATOM   2991  C   GLY C 179      -8.046  11.574  17.561  1.00 96.70           C  
ATOM   2992  O   GLY C 179      -8.521  12.248  16.644  1.00 96.70           O  
ATOM   2993  N   GLU C 180      -8.513  11.752  18.863  1.00 95.76           N  
ATOM   2994  CA  GLU C 180      -9.663  12.585  19.203  1.00 95.76           C  
ATOM   2995  C   GLU C 180      -9.364  14.062  18.964  1.00 95.76           C  
ATOM   2996  CB  GLU C 180     -10.077  12.361  20.660  1.00 95.76           C  
ATOM   2997  O   GLU C 180     -10.236  14.815  18.527  1.00 95.76           O  
ATOM   2998  CG  GLU C 180     -11.279  13.188  21.091  1.00 95.76           C  
ATOM   2999  CD  GLU C 180     -12.530  12.901  20.276  1.00 95.76           C  
ATOM   3000  OE1 GLU C 180     -13.523  13.652  20.402  1.00 95.76           O  
ATOM   3001  OE2 GLU C 180     -12.516  11.915  19.505  1.00 95.76           O  
ATOM   3002  N   ARG C 181      -8.185  14.410  19.207  1.00 96.69           N  
ATOM   3003  CA  ARG C 181      -7.771  15.788  18.962  1.00 96.69           C  
ATOM   3004  C   ARG C 181      -7.808  16.115  17.473  1.00 96.69           C  
ATOM   3005  CB  ARG C 181      -6.367  16.035  19.518  1.00 96.69           C  
ATOM   3006  O   ARG C 181      -8.272  17.187  17.079  1.00 96.69           O  
ATOM   3007  CG  ARG C 181      -6.124  17.468  19.963  1.00 96.69           C  
ATOM   3008  CD  ARG C 181      -4.765  17.629  20.630  1.00 96.69           C  
ATOM   3009  NE  ARG C 181      -4.874  17.618  22.086  1.00 96.69           N  
ATOM   3010  NH1 ARG C 181      -5.193  19.898  22.285  1.00 96.69           N  
ATOM   3011  NH2 ARG C 181      -5.159  18.572  24.155  1.00 96.69           N  
ATOM   3012  CZ  ARG C 181      -5.075  18.696  22.839  1.00 96.69           C  
ATOM   3013  N   VAL C 182      -7.307  15.231  16.663  1.00 98.11           N  
ATOM   3014  CA  VAL C 182      -7.310  15.406  15.214  1.00 98.11           C  
ATOM   3015  C   VAL C 182      -8.747  15.423  14.699  1.00 98.11           C  
ATOM   3016  CB  VAL C 182      -6.504  14.294  14.507  1.00 98.11           C  
ATOM   3017  O   VAL C 182      -9.102  16.253  13.859  1.00 98.11           O  
ATOM   3018  CG1 VAL C 182      -6.614  14.429  12.989  1.00 98.11           C  
ATOM   3019  CG2 VAL C 182      -5.041  14.335  14.945  1.00 98.11           C  
ATOM   3020  N   ARG C 183      -9.613  14.575  15.238  1.00 97.99           N  
ATOM   3021  CA  ARG C 183     -11.018  14.537  14.844  1.00 97.99           C  
ATOM   3022  C   ARG C 183     -11.708  15.862  15.148  1.00 97.99           C  
ATOM   3023  CB  ARG C 183     -11.745  13.392  15.553  1.00 97.99           C  
ATOM   3024  O   ARG C 183     -12.426  16.403  14.304  1.00 97.99           O  
ATOM   3025  CG  ARG C 183     -13.196  13.228  15.129  1.00 97.99           C  
ATOM   3026  CD  ARG C 183     -13.919  12.197  15.984  1.00 97.99           C  
ATOM   3027  NE  ARG C 183     -14.629  12.822  17.097  1.00 97.99           N  
ATOM   3028  NH1 ARG C 183     -16.694  12.801  16.062  1.00 97.99           N  
ATOM   3029  NH2 ARG C 183     -16.474  13.665  18.174  1.00 97.99           N  
ATOM   3030  CZ  ARG C 183     -15.931  13.095  17.109  1.00 97.99           C  
ATOM   3031  N   GLN C 184     -11.440  16.403  16.356  1.00 97.37           N  
ATOM   3032  CA  GLN C 184     -12.050  17.667  16.757  1.00 97.37           C  
ATOM   3033  C   GLN C 184     -11.601  18.807  15.848  1.00 97.37           C  
ATOM   3034  CB  GLN C 184     -11.709  17.990  18.213  1.00 97.37           C  
ATOM   3035  O   GLN C 184     -12.394  19.689  15.512  1.00 97.37           O  
ATOM   3036  CG  GLN C 184     -12.481  17.155  19.225  1.00 97.37           C  
ATOM   3037  CD  GLN C 184     -13.984  17.321  19.098  1.00 97.37           C  
ATOM   3038  NE2 GLN C 184     -14.722  16.240  19.331  1.00 97.37           N  
ATOM   3039  OE1 GLN C 184     -14.479  18.411  18.795  1.00 97.37           O  
ATOM   3040  N   ALA C 185     -10.368  18.762  15.491  1.00 98.00           N  
ATOM   3041  CA  ALA C 185      -9.855  19.768  14.564  1.00 98.00           C  
ATOM   3042  C   ALA C 185     -10.600  19.720  13.234  1.00 98.00           C  
ATOM   3043  CB  ALA C 185      -8.358  19.569  14.339  1.00 98.00           C  
ATOM   3044  O   ALA C 185     -10.936  20.761  12.665  1.00 98.00           O  
ATOM   3045  N   LEU C 186     -10.904  18.560  12.724  1.00 97.96           N  
ATOM   3046  CA  LEU C 186     -11.644  18.396  11.477  1.00 97.96           C  
ATOM   3047  C   LEU C 186     -13.061  18.943  11.609  1.00 97.96           C  
ATOM   3048  CB  LEU C 186     -11.689  16.920  11.072  1.00 97.96           C  
ATOM   3049  O   LEU C 186     -13.541  19.655  10.724  1.00 97.96           O  
ATOM   3050  CG  LEU C 186     -10.771  16.505   9.921  1.00 97.96           C  
ATOM   3051  CD1 LEU C 186     -10.157  15.137  10.201  1.00 97.96           C  
ATOM   3052  CD2 LEU C 186     -11.538  16.493   8.603  1.00 97.96           C  
ATOM   3053  N   LEU C 187     -13.730  18.646  12.713  1.00 98.04           N  
ATOM   3054  CA  LEU C 187     -15.089  19.121  12.946  1.00 98.04           C  
ATOM   3055  C   LEU C 187     -15.121  20.642  13.061  1.00 98.04           C  
ATOM   3056  CB  LEU C 187     -15.668  18.490  14.215  1.00 98.04           C  
ATOM   3057  O   LEU C 187     -16.010  21.292  12.506  1.00 98.04           O  
ATOM   3058  CG  LEU C 187     -16.110  17.030  14.105  1.00 98.04           C  
ATOM   3059  CD1 LEU C 187     -16.417  16.463  15.487  1.00 98.04           C  
ATOM   3060  CD2 LEU C 187     -17.323  16.906  13.189  1.00 98.04           C  
ATOM   3061  N   LYS C 188     -14.141  21.160  13.724  1.00 98.19           N  
ATOM   3062  CA  LYS C 188     -14.053  22.611  13.861  1.00 98.19           C  
ATOM   3063  C   LYS C 188     -13.790  23.275  12.512  1.00 98.19           C  
ATOM   3064  CB  LYS C 188     -12.955  22.991  14.855  1.00 98.19           C  
ATOM   3065  O   LYS C 188     -14.256  24.389  12.262  1.00 98.19           O  
ATOM   3066  CG  LYS C 188     -13.359  22.834  16.313  1.00 98.19           C  
ATOM   3067  CD  LYS C 188     -12.289  23.379  17.251  1.00 98.19           C  
ATOM   3068  CE  LYS C 188     -12.746  23.341  18.704  1.00 98.19           C  
ATOM   3069  NZ  LYS C 188     -11.705  23.885  19.626  1.00 98.19           N  
ATOM   3070  N   THR C 189     -13.083  22.609  11.674  1.00 98.31           N  
ATOM   3071  CA  THR C 189     -12.844  23.136  10.335  1.00 98.31           C  
ATOM   3072  C   THR C 189     -14.149  23.220   9.547  1.00 98.31           C  
ATOM   3073  CB  THR C 189     -11.832  22.267   9.565  1.00 98.31           C  
ATOM   3074  O   THR C 189     -14.414  24.223   8.880  1.00 98.31           O  
ATOM   3075  CG2 THR C 189     -11.612  22.800   8.153  1.00 98.31           C  
ATOM   3076  OG1 THR C 189     -10.582  22.268  10.265  1.00 98.31           O  
ATOM   3077  N   VAL C 190     -14.974  22.227   9.669  1.00 98.33           N  
ATOM   3078  CA  VAL C 190     -16.265  22.248   8.990  1.00 98.33           C  
ATOM   3079  C   VAL C 190     -17.118  23.390   9.537  1.00 98.33           C  
ATOM   3080  CB  VAL C 190     -17.010  20.904   9.147  1.00 98.33           C  
ATOM   3081  O   VAL C 190     -17.733  24.136   8.771  1.00 98.33           O  
ATOM   3082  CG1 VAL C 190     -18.432  21.008   8.599  1.00 98.33           C  
ATOM   3083  CG2 VAL C 190     -16.244  19.785   8.444  1.00 98.33           C  
ATOM   3084  N   GLN C 191     -17.102  23.522  10.847  1.00 98.05           N  
ATOM   3085  CA  GLN C 191     -17.834  24.608  11.491  1.00 98.05           C  
ATOM   3086  C   GLN C 191     -17.335  25.968  11.012  1.00 98.05           C  
ATOM   3087  CB  GLN C 191     -17.712  24.510  13.012  1.00 98.05           C  
ATOM   3088  O   GLN C 191     -18.133  26.862  10.724  1.00 98.05           O  
ATOM   3089  CG  GLN C 191     -18.969  23.992  13.698  1.00 98.05           C  
ATOM   3090  CD  GLN C 191     -18.814  23.882  15.203  1.00 98.05           C  
ATOM   3091  NE2 GLN C 191     -19.879  23.467  15.880  1.00 98.05           N  
ATOM   3092  OE1 GLN C 191     -17.745  24.168  15.753  1.00 98.05           O  
ATOM   3093  N   PHE C 192     -16.040  26.065  10.944  1.00 98.27           N  
ATOM   3094  CA  PHE C 192     -15.434  27.310  10.487  1.00 98.27           C  
ATOM   3095  C   PHE C 192     -15.795  27.586   9.033  1.00 98.27           C  
ATOM   3096  CB  PHE C 192     -13.911  27.259  10.649  1.00 98.27           C  
ATOM   3097  O   PHE C 192     -16.115  28.721   8.672  1.00 98.27           O  
ATOM   3098  CG  PHE C 192     -13.227  28.570  10.369  1.00 98.27           C  
ATOM   3099  CD1 PHE C 192     -12.303  28.681   9.337  1.00 98.27           C  
ATOM   3100  CD2 PHE C 192     -13.508  29.692  11.139  1.00 98.27           C  
ATOM   3101  CE1 PHE C 192     -11.668  29.893   9.076  1.00 98.27           C  
ATOM   3102  CE2 PHE C 192     -12.877  30.906  10.883  1.00 98.27           C  
ATOM   3103  CZ  PHE C 192     -11.957  31.005   9.852  1.00 98.27           C  
ATOM   3104  N   CYS C 193     -15.789  26.629   8.204  1.00 97.99           N  
ATOM   3105  CA  CYS C 193     -16.167  26.771   6.803  1.00 97.99           C  
ATOM   3106  C   CYS C 193     -17.621  27.208   6.671  1.00 97.99           C  
ATOM   3107  CB  CYS C 193     -15.951  25.457   6.053  1.00 97.99           C  
ATOM   3108  O   CYS C 193     -17.944  28.063   5.845  1.00 97.99           O  
ATOM   3109  SG  CYS C 193     -14.211  25.040   5.801  1.00 97.99           S  
ATOM   3110  N   ASP C 194     -18.518  26.661   7.495  1.00 97.93           N  
ATOM   3111  CA  ASP C 194     -19.914  27.089   7.507  1.00 97.93           C  
ATOM   3112  C   ASP C 194     -20.029  28.578   7.827  1.00 97.93           C  
ATOM   3113  CB  ASP C 194     -20.718  26.270   8.518  1.00 97.93           C  
ATOM   3114  O   ASP C 194     -20.770  29.305   7.162  1.00 97.93           O  
ATOM   3115  CG  ASP C 194     -20.978  24.847   8.055  1.00 97.93           C  
ATOM   3116  OD1 ASP C 194     -20.925  24.583   6.835  1.00 97.93           O  
ATOM   3117  OD2 ASP C 194     -21.242  23.982   8.919  1.00 97.93           O  
ATOM   3118  N   ALA C 195     -19.254  28.977   8.788  1.00 97.57           N  
ATOM   3119  CA  ALA C 195     -19.265  30.382   9.188  1.00 97.57           C  
ATOM   3120  C   ALA C 195     -18.752  31.276   8.063  1.00 97.57           C  
ATOM   3121  CB  ALA C 195     -18.428  30.584  10.448  1.00 97.57           C  
ATOM   3122  O   ALA C 195     -19.295  32.358   7.825  1.00 97.57           O  
ATOM   3123  N   MET C 196     -17.749  30.859   7.359  1.00 97.80           N  
ATOM   3124  CA  MET C 196     -17.204  31.609   6.231  1.00 97.80           C  
ATOM   3125  C   MET C 196     -18.231  31.730   5.110  1.00 97.80           C  
ATOM   3126  CB  MET C 196     -15.933  30.940   5.705  1.00 97.80           C  
ATOM   3127  O   MET C 196     -18.416  32.809   4.546  1.00 97.80           O  
ATOM   3128  CG  MET C 196     -14.739  31.074   6.637  1.00 97.80           C  
ATOM   3129  SD  MET C 196     -13.244  30.229   5.990  1.00 97.80           S  
ATOM   3130  CE  MET C 196     -12.838  31.320   4.597  1.00 97.80           C  
ATOM   3131  N   ARG C 197     -18.820  30.642   4.871  1.00 97.27           N  
ATOM   3132  CA  ARG C 197     -19.843  30.649   3.830  1.00 97.27           C  
ATOM   3133  C   ARG C 197     -20.968  31.618   4.173  1.00 97.27           C  
ATOM   3134  CB  ARG C 197     -20.408  29.242   3.622  1.00 97.27           C  
ATOM   3135  O   ARG C 197     -21.344  32.457   3.352  1.00 97.27           O  
ATOM   3136  CG  ARG C 197     -21.245  29.095   2.361  1.00 97.27           C  
ATOM   3137  CD  ARG C 197     -21.872  27.711   2.259  1.00 97.27           C  
ATOM   3138  NE  ARG C 197     -22.986  27.692   1.316  1.00 97.27           N  
ATOM   3139  NH1 ARG C 197     -23.359  25.418   1.482  1.00 97.27           N  
ATOM   3140  NH2 ARG C 197     -24.664  26.700   0.101  1.00 97.27           N  
ATOM   3141  CZ  ARG C 197     -23.667  26.604   0.968  1.00 97.27           C  
ATOM   3142  N   ASN C 198     -21.478  31.603   5.402  1.00 97.48           N  
ATOM   3143  CA  ASN C 198     -22.582  32.445   5.851  1.00 97.48           C  
ATOM   3144  C   ASN C 198     -22.189  33.920   5.872  1.00 97.48           C  
ATOM   3145  CB  ASN C 198     -23.065  32.005   7.235  1.00 97.48           C  
ATOM   3146  O   ASN C 198     -22.988  34.785   5.508  1.00 97.48           O  
ATOM   3147  CG  ASN C 198     -23.836  30.700   7.196  1.00 97.48           C  
ATOM   3148  ND2 ASN C 198     -23.964  30.052   8.347  1.00 97.48           N  
ATOM   3149  OD1 ASN C 198     -24.313  30.278   6.139  1.00 97.48           O  
ATOM   3150  N   ALA C 199     -20.885  34.125   6.194  1.00 97.02           N  
ATOM   3151  CA  ALA C 199     -20.411  35.502   6.317  1.00 97.02           C  
ATOM   3152  C   ALA C 199     -19.922  36.036   4.974  1.00 97.02           C  
ATOM   3153  CB  ALA C 199     -19.298  35.590   7.358  1.00 97.02           C  
ATOM   3154  O   ALA C 199     -19.586  37.216   4.853  1.00 97.02           O  
ATOM   3155  N   GLY C 200     -19.912  35.290   3.944  1.00 97.44           N  
ATOM   3156  CA  GLY C 200     -19.440  35.681   2.625  1.00 97.44           C  
ATOM   3157  C   GLY C 200     -17.942  35.912   2.571  1.00 97.44           C  
ATOM   3158  O   GLY C 200     -17.483  36.923   2.036  1.00 97.44           O  
ATOM   3159  N   ILE C 201     -17.170  34.972   3.146  1.00 97.80           N  
ATOM   3160  CA  ILE C 201     -15.717  35.099   3.195  1.00 97.80           C  
ATOM   3161  C   ILE C 201     -15.078  34.065   2.272  1.00 97.80           C  
ATOM   3162  CB  ILE C 201     -15.184  34.934   4.636  1.00 97.80           C  
ATOM   3163  O   ILE C 201     -15.418  32.881   2.326  1.00 97.80           O  
ATOM   3164  CG1 ILE C 201     -15.780  36.009   5.553  1.00 97.80           C  
ATOM   3165  CG2 ILE C 201     -13.654  34.985   4.655  1.00 97.80           C  
ATOM   3166  CD1 ILE C 201     -14.873  36.410   6.707  1.00 97.80           C  
ATOM   3167  N   VAL C 202     -14.173  34.535   1.432  1.00 97.16           N  
ATOM   3168  CA  VAL C 202     -13.386  33.665   0.565  1.00 97.16           C  
ATOM   3169  C   VAL C 202     -11.948  33.592   1.075  1.00 97.16           C  
ATOM   3170  CB  VAL C 202     -13.408  34.152  -0.901  1.00 97.16           C  
ATOM   3171  O   VAL C 202     -11.291  34.621   1.248  1.00 97.16           O  
ATOM   3172  CG1 VAL C 202     -12.587  33.222  -1.792  1.00 97.16           C  
ATOM   3173  CG2 VAL C 202     -14.845  34.252  -1.407  1.00 97.16           C  
ATOM   3174  N   GLY C 203     -11.481  32.346   1.387  1.00 95.49           N  
ATOM   3175  CA  GLY C 203     -10.112  32.222   1.862  1.00 95.49           C  
ATOM   3176  C   GLY C 203      -9.599  30.795   1.836  1.00 95.49           C  
ATOM   3177  O   GLY C 203     -10.386  29.847   1.802  1.00 95.49           O  
ATOM   3178  N   VAL C 204      -8.305  30.692   1.829  1.00 94.91           N  
ATOM   3179  CA  VAL C 204      -7.651  29.388   1.838  1.00 94.91           C  
ATOM   3180  C   VAL C 204      -7.278  29.007   3.269  1.00 94.91           C  
ATOM   3181  CB  VAL C 204      -6.396  29.375   0.938  1.00 94.91           C  
ATOM   3182  O   VAL C 204      -6.611  29.773   3.968  1.00 94.91           O  
ATOM   3183  CG1 VAL C 204      -5.727  28.002   0.962  1.00 94.91           C  
ATOM   3184  CG2 VAL C 204      -6.761  29.771  -0.492  1.00 94.91           C  
ATOM   3185  N   LEU C 205      -7.750  27.882   3.701  1.00 96.73           N  
ATOM   3186  CA  LEU C 205      -7.420  27.394   5.036  1.00 96.73           C  
ATOM   3187  C   LEU C 205      -6.227  26.445   4.988  1.00 96.73           C  
ATOM   3188  CB  LEU C 205      -8.625  26.686   5.662  1.00 96.73           C  
ATOM   3189  O   LEU C 205      -6.256  25.440   4.274  1.00 96.73           O  
ATOM   3190  CG  LEU C 205      -9.848  27.558   5.950  1.00 96.73           C  
ATOM   3191  CD1 LEU C 205     -11.092  26.689   6.107  1.00 96.73           C  
ATOM   3192  CD2 LEU C 205      -9.620  28.404   7.198  1.00 96.73           C  
ATOM   3193  N   THR C 206      -5.207  26.764   5.783  1.00 96.48           N  
ATOM   3194  CA  THR C 206      -3.998  25.948   5.801  1.00 96.48           C  
ATOM   3195  C   THR C 206      -3.700  25.454   7.214  1.00 96.48           C  
ATOM   3196  CB  THR C 206      -2.787  26.732   5.262  1.00 96.48           C  
ATOM   3197  O   THR C 206      -4.146  26.054   8.194  1.00 96.48           O  
ATOM   3198  CG2 THR C 206      -2.991  27.124   3.802  1.00 96.48           C  
ATOM   3199  OG1 THR C 206      -2.608  27.920   6.044  1.00 96.48           O  
ATOM   3200  N   LEU C 207      -2.946  24.406   7.336  1.00 96.95           N  
ATOM   3201  CA  LEU C 207      -2.690  23.720   8.598  1.00 96.95           C  
ATOM   3202  C   LEU C 207      -1.897  24.609   9.550  1.00 96.95           C  
ATOM   3203  CB  LEU C 207      -1.933  22.412   8.353  1.00 96.95           C  
ATOM   3204  O   LEU C 207      -1.987  24.456  10.770  1.00 96.95           O  
ATOM   3205  CG  LEU C 207      -2.737  21.270   7.728  1.00 96.95           C  
ATOM   3206  CD1 LEU C 207      -1.799  20.195   7.190  1.00 96.95           C  
ATOM   3207  CD2 LEU C 207      -3.707  20.680   8.746  1.00 96.95           C  
ATOM   3208  N   ASP C 208      -1.077  25.553   9.010  1.00 96.12           N  
ATOM   3209  CA  ASP C 208      -0.224  26.387   9.851  1.00 96.12           C  
ATOM   3210  C   ASP C 208      -1.037  27.475  10.549  1.00 96.12           C  
ATOM   3211  CB  ASP C 208       0.896  27.017   9.021  1.00 96.12           C  
ATOM   3212  O   ASP C 208      -0.532  28.158  11.442  1.00 96.12           O  
ATOM   3213  CG  ASP C 208       0.384  27.759   7.799  1.00 96.12           C  
ATOM   3214  OD1 ASP C 208      -0.403  27.180   7.020  1.00 96.12           O  
ATOM   3215  OD2 ASP C 208       0.773  28.932   7.613  1.00 96.12           O  
ATOM   3216  N   ASN C 209      -2.323  27.565  10.225  1.00 96.35           N  
ATOM   3217  CA  ASN C 209      -3.171  28.579  10.842  1.00 96.35           C  
ATOM   3218  C   ASN C 209      -4.207  27.953  11.772  1.00 96.35           C  
ATOM   3219  CB  ASN C 209      -3.862  29.425   9.771  1.00 96.35           C  
ATOM   3220  O   ASN C 209      -5.233  28.568  12.069  1.00 96.35           O  
ATOM   3221  CG  ASN C 209      -2.892  30.303   9.005  1.00 96.35           C  
ATOM   3222  ND2 ASN C 209      -3.165  30.509   7.722  1.00 96.35           N  
ATOM   3223  OD1 ASN C 209      -1.905  30.791   9.561  1.00 96.35           O  
ATOM   3224  N   GLN C 210      -4.031  26.653  12.068  1.00 97.84           N  
ATOM   3225  CA  GLN C 210      -4.862  25.940  13.033  1.00 97.84           C  
ATOM   3226  C   GLN C 210      -4.018  25.356  14.161  1.00 97.84           C  
ATOM   3227  CB  GLN C 210      -5.655  24.830  12.341  1.00 97.84           C  
ATOM   3228  O   GLN C 210      -3.060  24.620  13.910  1.00 97.84           O  
ATOM   3229  CG  GLN C 210      -6.732  24.205  13.218  1.00 97.84           C  
ATOM   3230  CD  GLN C 210      -7.459  23.064  12.532  1.00 97.84           C  
ATOM   3231  NE2 GLN C 210      -8.783  23.055  12.639  1.00 97.84           N  
ATOM   3232  OE1 GLN C 210      -6.836  22.198  11.910  1.00 97.84           O  
ATOM   3233  N   ASP C 211      -4.350  25.703  15.397  1.00 97.64           N  
ATOM   3234  CA  ASP C 211      -3.585  25.130  16.500  1.00 97.64           C  
ATOM   3235  C   ASP C 211      -4.019  23.694  16.783  1.00 97.64           C  
ATOM   3236  CB  ASP C 211      -3.739  25.984  17.761  1.00 97.64           C  
ATOM   3237  O   ASP C 211      -4.867  23.146  16.075  1.00 97.64           O  
ATOM   3238  CG  ASP C 211      -5.099  25.831  18.418  1.00 97.64           C  
ATOM   3239  OD1 ASP C 211      -5.977  25.146  17.850  1.00 97.64           O  
ATOM   3240  OD2 ASP C 211      -5.296  26.403  19.512  1.00 97.64           O  
ATOM   3241  N   LEU C 212      -3.494  23.010  17.751  1.00 97.71           N  
ATOM   3242  CA  LEU C 212      -3.716  21.583  17.960  1.00 97.71           C  
ATOM   3243  C   LEU C 212      -5.032  21.340  18.691  1.00 97.71           C  
ATOM   3244  CB  LEU C 212      -2.558  20.970  18.752  1.00 97.71           C  
ATOM   3245  O   LEU C 212      -5.497  20.201  18.779  1.00 97.71           O  
ATOM   3246  CG  LEU C 212      -1.256  20.744  17.982  1.00 97.71           C  
ATOM   3247  CD1 LEU C 212      -0.151  20.293  18.932  1.00 97.71           C  
ATOM   3248  CD2 LEU C 212      -1.462  19.721  16.870  1.00 97.71           C  
ATOM   3249  N   ASN C 213      -5.707  22.390  19.189  1.00 96.83           N  
ATOM   3250  CA  ASN C 213      -7.052  22.272  19.742  1.00 96.83           C  
ATOM   3251  C   ASN C 213      -8.119  22.502  18.675  1.00 96.83           C  
ATOM   3252  CB  ASN C 213      -7.242  23.251  20.903  1.00 96.83           C  
ATOM   3253  O   ASN C 213      -9.314  22.475  18.971  1.00 96.83           O  
ATOM   3254  CG  ASN C 213      -6.383  22.907  22.103  1.00 96.83           C  
ATOM   3255  ND2 ASN C 213      -5.957  23.927  22.840  1.00 96.83           N  
ATOM   3256  OD1 ASN C 213      -6.103  21.735  22.367  1.00 96.83           O  
ATOM   3257  N   GLY C 214      -7.685  22.826  17.504  1.00 97.28           N  
ATOM   3258  CA  GLY C 214      -8.572  22.939  16.358  1.00 97.28           C  
ATOM   3259  C   GLY C 214      -9.058  24.355  16.115  1.00 97.28           C  
ATOM   3260  O   GLY C 214      -9.958  24.578  15.303  1.00 97.28           O  
ATOM   3261  N   ASN C 215      -8.487  25.381  16.789  1.00 97.89           N  
ATOM   3262  CA  ASN C 215      -8.939  26.762  16.650  1.00 97.89           C  
ATOM   3263  C   ASN C 215      -8.183  27.490  15.542  1.00 97.89           C  
ATOM   3264  CB  ASN C 215      -8.791  27.511  17.975  1.00 97.89           C  
ATOM   3265  O   ASN C 215      -6.965  27.350  15.421  1.00 97.89           O  
ATOM   3266  CG  ASN C 215      -9.642  26.917  19.080  1.00 97.89           C  
ATOM   3267  ND2 ASN C 215      -9.074  26.813  20.276  1.00 97.89           N  
ATOM   3268  OD1 ASN C 215     -10.801  26.555  18.861  1.00 97.89           O  
ATOM   3269  N   TRP C 216      -8.926  28.320  14.743  1.00 97.99           N  
ATOM   3270  CA  TRP C 216      -8.361  29.090  13.641  1.00 97.99           C  
ATOM   3271  C   TRP C 216      -8.012  30.506  14.088  1.00 97.99           C  
ATOM   3272  CB  TRP C 216      -9.338  29.140  12.462  1.00 97.99           C  
ATOM   3273  O   TRP C 216      -8.722  31.099  14.904  1.00 97.99           O  
ATOM   3274  CG  TRP C 216      -9.540  27.819  11.783  1.00 97.99           C  
ATOM   3275  CD1 TRP C 216     -10.545  26.920  12.011  1.00 97.99           C  
ATOM   3276  CD2 TRP C 216      -8.712  27.246  10.766  1.00 97.99           C  
ATOM   3277  CE2 TRP C 216      -9.276  25.997  10.423  1.00 97.99           C  
ATOM   3278  CE3 TRP C 216      -7.548  27.668  10.110  1.00 97.99           C  
ATOM   3279  NE1 TRP C 216     -10.391  25.822  11.197  1.00 97.99           N  
ATOM   3280  CH2 TRP C 216      -7.574  25.602   8.826  1.00 97.99           C  
ATOM   3281  CZ2 TRP C 216      -8.713  25.165   9.452  1.00 97.99           C  
ATOM   3282  CZ3 TRP C 216      -6.990  26.839   9.144  1.00 97.99           C  
ATOM   3283  N   TYR C 217      -6.874  31.088  13.581  1.00 95.45           N  
ATOM   3284  CA  TYR C 217      -6.494  32.341  14.224  1.00 95.45           C  
ATOM   3285  C   TYR C 217      -5.885  33.309  13.216  1.00 95.45           C  
ATOM   3286  CB  TYR C 217      -5.502  32.081  15.362  1.00 95.45           C  
ATOM   3287  O   TYR C 217      -5.521  34.433  13.568  1.00 95.45           O  
ATOM   3288  CG  TYR C 217      -4.292  31.283  14.942  1.00 95.45           C  
ATOM   3289  CD1 TYR C 217      -4.274  29.895  15.057  1.00 95.45           C  
ATOM   3290  CD2 TYR C 217      -3.163  31.915  14.431  1.00 95.45           C  
ATOM   3291  CE1 TYR C 217      -3.160  29.156  14.674  1.00 95.45           C  
ATOM   3292  CE2 TYR C 217      -2.044  31.186  14.044  1.00 95.45           C  
ATOM   3293  OH  TYR C 217      -0.946  29.082  13.787  1.00 95.45           O  
ATOM   3294  CZ  TYR C 217      -2.052  29.809  14.169  1.00 95.45           C  
ATOM   3295  N   ASP C 218      -5.651  33.004  12.006  1.00 90.62           N  
ATOM   3296  CA  ASP C 218      -5.078  33.898  11.004  1.00 90.62           C  
ATOM   3297  C   ASP C 218      -6.027  34.078   9.822  1.00 90.62           C  
ATOM   3298  CB  ASP C 218      -3.728  33.366  10.519  1.00 90.62           C  
ATOM   3299  O   ASP C 218      -6.322  33.120   9.104  1.00 90.62           O  
ATOM   3300  CG  ASP C 218      -2.999  34.340   9.611  1.00 90.62           C  
ATOM   3301  OD1 ASP C 218      -3.616  35.325   9.152  1.00 90.62           O  
ATOM   3302  OD2 ASP C 218      -1.796  34.119   9.350  1.00 90.62           O  
ATOM   3303  N   PHE C 219      -6.325  35.386   9.503  1.00 88.99           N  
ATOM   3304  CA  PHE C 219      -7.339  35.686   8.500  1.00 88.99           C  
ATOM   3305  C   PHE C 219      -6.821  36.707   7.494  1.00 88.99           C  
ATOM   3306  CB  PHE C 219      -8.617  36.207   9.165  1.00 88.99           C  
ATOM   3307  O   PHE C 219      -7.606  37.386   6.830  1.00 88.99           O  
ATOM   3308  CG  PHE C 219      -8.958  35.510  10.454  1.00 88.99           C  
ATOM   3309  CD1 PHE C 219      -9.394  34.191  10.453  1.00 88.99           C  
ATOM   3310  CD2 PHE C 219      -8.842  36.175  11.668  1.00 88.99           C  
ATOM   3311  CE1 PHE C 219      -9.711  33.543  11.645  1.00 88.99           C  
ATOM   3312  CE2 PHE C 219      -9.156  35.534  12.863  1.00 88.99           C  
ATOM   3313  CZ  PHE C 219      -9.591  34.219  12.850  1.00 88.99           C  
ATOM   3314  N   GLY C 220      -5.543  36.919   7.487  1.00 81.75           N  
ATOM   3315  CA  GLY C 220      -4.920  38.010   6.756  1.00 81.75           C  
ATOM   3316  C   GLY C 220      -5.161  37.941   5.260  1.00 81.75           C  
ATOM   3317  O   GLY C 220      -5.263  38.973   4.593  1.00 81.75           O  
ATOM   3318  N   ASP C 221      -5.441  36.854   4.681  1.00 84.48           N  
ATOM   3319  CA  ASP C 221      -5.553  36.728   3.231  1.00 84.48           C  
ATOM   3320  C   ASP C 221      -6.999  36.475   2.811  1.00 84.48           C  
ATOM   3321  CB  ASP C 221      -4.651  35.603   2.719  1.00 84.48           C  
ATOM   3322  O   ASP C 221      -7.262  36.102   1.666  1.00 84.48           O  
ATOM   3323  CG  ASP C 221      -3.283  35.593   3.377  1.00 84.48           C  
ATOM   3324  OD1 ASP C 221      -2.825  36.656   3.849  1.00 84.48           O  
ATOM   3325  OD2 ASP C 221      -2.656  34.512   3.423  1.00 84.48           O  
ATOM   3326  N   PHE C 222      -7.938  36.737   3.669  1.00 94.90           N  
ATOM   3327  CA  PHE C 222      -9.340  36.476   3.367  1.00 94.90           C  
ATOM   3328  C   PHE C 222      -9.974  37.671   2.664  1.00 94.90           C  
ATOM   3329  CB  PHE C 222     -10.115  36.149   4.647  1.00 94.90           C  
ATOM   3330  O   PHE C 222      -9.547  38.811   2.859  1.00 94.90           O  
ATOM   3331  CG  PHE C 222      -9.789  34.798   5.225  1.00 94.90           C  
ATOM   3332  CD1 PHE C 222      -8.784  34.014   4.673  1.00 94.90           C  
ATOM   3333  CD2 PHE C 222     -10.489  34.311   6.321  1.00 94.90           C  
ATOM   3334  CE1 PHE C 222      -8.480  32.763   5.205  1.00 94.90           C  
ATOM   3335  CE2 PHE C 222     -10.192  33.063   6.859  1.00 94.90           C  
ATOM   3336  CZ  PHE C 222      -9.188  32.290   6.299  1.00 94.90           C  
ATOM   3337  N   ILE C 223     -10.875  37.411   1.785  1.00 95.34           N  
ATOM   3338  CA  ILE C 223     -11.615  38.441   1.064  1.00 95.34           C  
ATOM   3339  C   ILE C 223     -13.109  38.294   1.343  1.00 95.34           C  
ATOM   3340  CB  ILE C 223     -11.344  38.374  -0.455  1.00 95.34           C  
ATOM   3341  O   ILE C 223     -13.623  37.176   1.431  1.00 95.34           O  
ATOM   3342  CG1 ILE C 223      -9.841  38.240  -0.724  1.00 95.34           C  
ATOM   3343  CG2 ILE C 223     -11.919  39.605  -1.162  1.00 95.34           C  
ATOM   3344  CD1 ILE C 223      -9.492  38.007  -2.188  1.00 95.34           C  
ATOM   3345  N   GLN C 224     -13.761  39.472   1.488  1.00 94.39           N  
ATOM   3346  CA  GLN C 224     -15.189  39.463   1.791  1.00 94.39           C  
ATOM   3347  C   GLN C 224     -16.022  39.580   0.517  1.00 94.39           C  
ATOM   3348  CB  GLN C 224     -15.541  40.598   2.754  1.00 94.39           C  
ATOM   3349  O   GLN C 224     -15.667  40.326  -0.397  1.00 94.39           O  
ATOM   3350  CG  GLN C 224     -16.868  40.403   3.474  1.00 94.39           C  
ATOM   3351  CD  GLN C 224     -17.151  41.494   4.490  1.00 94.39           C  
ATOM   3352  NE2 GLN C 224     -18.242  41.345   5.233  1.00 94.39           N  
ATOM   3353  OE1 GLN C 224     -16.393  42.462   4.607  1.00 94.39           O  
ATOM   3354  N   THR C 225     -16.989  38.728   0.458  1.00 95.15           N  
ATOM   3355  CA  THR C 225     -18.001  38.791  -0.592  1.00 95.15           C  
ATOM   3356  C   THR C 225     -19.402  38.845   0.010  1.00 95.15           C  
ATOM   3357  CB  THR C 225     -17.894  37.586  -1.544  1.00 95.15           C  
ATOM   3358  O   THR C 225     -19.562  39.126   1.200  1.00 95.15           O  
ATOM   3359  CG2 THR C 225     -17.722  36.285  -0.767  1.00 95.15           C  
ATOM   3360  OG1 THR C 225     -19.086  37.502  -2.335  1.00 95.15           O  
ATOM   3361  N   THR C 226     -20.467  38.691  -0.820  1.00 95.34           N  
ATOM   3362  CA  THR C 226     -21.838  38.766  -0.326  1.00 95.34           C  
ATOM   3363  C   THR C 226     -22.128  37.624   0.643  1.00 95.34           C  
ATOM   3364  CB  THR C 226     -22.851  38.730  -1.485  1.00 95.34           C  
ATOM   3365  O   THR C 226     -21.689  36.492   0.425  1.00 95.34           O  
ATOM   3366  CG2 THR C 226     -23.681  40.010  -1.530  1.00 95.34           C  
ATOM   3367  OG1 THR C 226     -22.147  38.587  -2.724  1.00 95.34           O  
ATOM   3368  N   PRO C 227     -22.757  37.960   1.825  1.00 93.82           N  
ATOM   3369  CA  PRO C 227     -23.121  36.905   2.774  1.00 93.82           C  
ATOM   3370  C   PRO C 227     -23.857  35.743   2.112  1.00 93.82           C  
ATOM   3371  CB  PRO C 227     -24.029  37.628   3.772  1.00 93.82           C  
ATOM   3372  O   PRO C 227     -24.734  35.961   1.272  1.00 93.82           O  
ATOM   3373  CG  PRO C 227     -23.687  39.076   3.621  1.00 93.82           C  
ATOM   3374  CD  PRO C 227     -23.201  39.307   2.219  1.00 93.82           C  
ATOM   3375  N   GLY C 228     -23.476  34.582   2.410  1.00 95.20           N  
ATOM   3376  CA  GLY C 228     -24.063  33.381   1.839  1.00 95.20           C  
ATOM   3377  C   GLY C 228     -23.281  32.838   0.657  1.00 95.20           C  
ATOM   3378  O   GLY C 228     -23.525  31.717   0.206  1.00 95.20           O  
ATOM   3379  N   SER C 229     -22.295  33.610   0.249  1.00 95.53           N  
ATOM   3380  CA  SER C 229     -21.550  33.208  -0.940  1.00 95.53           C  
ATOM   3381  C   SER C 229     -20.071  33.010  -0.626  1.00 95.53           C  
ATOM   3382  CB  SER C 229     -21.709  34.248  -2.050  1.00 95.53           C  
ATOM   3383  O   SER C 229     -19.214  33.229  -1.484  1.00 95.53           O  
ATOM   3384  OG  SER C 229     -23.072  34.399  -2.406  1.00 95.53           O  
ATOM   3385  N   GLY C 230     -19.807  32.837   0.691  1.00 96.52           N  
ATOM   3386  CA  GLY C 230     -18.427  32.576   1.068  1.00 96.52           C  
ATOM   3387  C   GLY C 230     -17.881  31.289   0.479  1.00 96.52           C  
ATOM   3388  O   GLY C 230     -18.622  30.322   0.294  1.00 96.52           O  
ATOM   3389  N   VAL C 231     -16.545  31.269   0.155  1.00 96.25           N  
ATOM   3390  CA  VAL C 231     -15.934  30.084  -0.437  1.00 96.25           C  
ATOM   3391  C   VAL C 231     -14.671  29.712   0.338  1.00 96.25           C  
ATOM   3392  CB  VAL C 231     -15.598  30.304  -1.929  1.00 96.25           C  
ATOM   3393  O   VAL C 231     -13.578  30.186   0.020  1.00 96.25           O  
ATOM   3394  CG1 VAL C 231     -15.015  29.033  -2.544  1.00 96.25           C  
ATOM   3395  CG2 VAL C 231     -16.842  30.750  -2.695  1.00 96.25           C  
ATOM   3396  N   PRO C 232     -14.811  28.751   1.263  1.00 96.53           N  
ATOM   3397  CA  PRO C 232     -13.602  28.248   1.919  1.00 96.53           C  
ATOM   3398  C   PRO C 232     -12.841  27.240   1.060  1.00 96.53           C  
ATOM   3399  CB  PRO C 232     -14.139  27.587   3.190  1.00 96.53           C  
ATOM   3400  O   PRO C 232     -13.426  26.262   0.586  1.00 96.53           O  
ATOM   3401  CG  PRO C 232     -15.611  27.464   2.964  1.00 96.53           C  
ATOM   3402  CD  PRO C 232     -15.994  28.353   1.816  1.00 96.53           C  
ATOM   3403  N   VAL C 233     -11.577  27.460   0.862  1.00 94.85           N  
ATOM   3404  CA  VAL C 233     -10.738  26.533   0.108  1.00 94.85           C  
ATOM   3405  C   VAL C 233      -9.890  25.704   1.070  1.00 94.85           C  
ATOM   3406  CB  VAL C 233      -9.831  27.278  -0.896  1.00 94.85           C  
ATOM   3407  O   VAL C 233      -8.979  26.229   1.715  1.00 94.85           O  
ATOM   3408  CG1 VAL C 233      -8.987  26.289  -1.698  1.00 94.85           C  
ATOM   3409  CG2 VAL C 233     -10.671  28.149  -1.830  1.00 94.85           C  
ATOM   3410  N   VAL C 234     -10.117  24.378   1.074  1.00 96.12           N  
ATOM   3411  CA  VAL C 234      -9.504  23.553   2.110  1.00 96.12           C  
ATOM   3412  C   VAL C 234      -8.747  22.393   1.467  1.00 96.12           C  
ATOM   3413  CB  VAL C 234     -10.558  23.016   3.105  1.00 96.12           C  
ATOM   3414  O   VAL C 234      -8.549  21.350   2.094  1.00 96.12           O  
ATOM   3415  CG1 VAL C 234     -11.068  24.137   4.008  1.00 96.12           C  
ATOM   3416  CG2 VAL C 234     -11.715  22.362   2.353  1.00 96.12           C  
ATOM   3417  N   ASP C 235      -8.338  22.511   0.250  1.00 93.96           N  
ATOM   3418  CA  ASP C 235      -7.733  21.406  -0.487  1.00 93.96           C  
ATOM   3419  C   ASP C 235      -6.400  20.995   0.136  1.00 93.96           C  
ATOM   3420  CB  ASP C 235      -7.531  21.787  -1.955  1.00 93.96           C  
ATOM   3421  O   ASP C 235      -6.204  19.828   0.480  1.00 93.96           O  
ATOM   3422  CG  ASP C 235      -8.830  22.134  -2.662  1.00 93.96           C  
ATOM   3423  OD1 ASP C 235      -9.326  21.313  -3.464  1.00 93.96           O  
ATOM   3424  OD2 ASP C 235      -9.361  23.238  -2.416  1.00 93.96           O  
ATOM   3425  N   SER C 236      -5.491  21.943   0.337  1.00 95.38           N  
ATOM   3426  CA  SER C 236      -4.194  21.603   0.914  1.00 95.38           C  
ATOM   3427  C   SER C 236      -4.337  21.141   2.361  1.00 95.38           C  
ATOM   3428  CB  SER C 236      -3.245  22.799   0.843  1.00 95.38           C  
ATOM   3429  O   SER C 236      -3.643  20.220   2.795  1.00 95.38           O  
ATOM   3430  OG  SER C 236      -3.634  23.805   1.762  1.00 95.38           O  
ATOM   3431  N   TYR C 237      -5.329  21.722   3.066  1.00 97.06           N  
ATOM   3432  CA  TYR C 237      -5.575  21.354   4.456  1.00 97.06           C  
ATOM   3433  C   TYR C 237      -5.929  19.876   4.575  1.00 97.06           C  
ATOM   3434  CB  TYR C 237      -6.699  22.209   5.049  1.00 97.06           C  
ATOM   3435  O   TYR C 237      -5.225  19.114   5.242  1.00 97.06           O  
ATOM   3436  CG  TYR C 237      -7.125  21.779   6.431  1.00 97.06           C  
ATOM   3437  CD1 TYR C 237      -8.223  20.942   6.614  1.00 97.06           C  
ATOM   3438  CD2 TYR C 237      -6.431  22.209   7.557  1.00 97.06           C  
ATOM   3439  CE1 TYR C 237      -8.621  20.545   7.887  1.00 97.06           C  
ATOM   3440  CE2 TYR C 237      -6.819  21.818   8.834  1.00 97.06           C  
ATOM   3441  OH  TYR C 237      -8.302  20.596  10.251  1.00 97.06           O  
ATOM   3442  CZ  TYR C 237      -7.913  20.987   8.989  1.00 97.06           C  
ATOM   3443  N   TYR C 238      -6.938  19.493   3.805  1.00 97.64           N  
ATOM   3444  CA  TYR C 238      -7.428  18.122   3.892  1.00 97.64           C  
ATOM   3445  C   TYR C 238      -6.381  17.135   3.390  1.00 97.64           C  
ATOM   3446  CB  TYR C 238      -8.723  17.961   3.090  1.00 97.64           C  
ATOM   3447  O   TYR C 238      -6.060  16.159   4.073  1.00 97.64           O  
ATOM   3448  CG  TYR C 238      -9.951  18.454   3.816  1.00 97.64           C  
ATOM   3449  CD1 TYR C 238     -10.200  18.085   5.136  1.00 97.64           C  
ATOM   3450  CD2 TYR C 238     -10.866  19.290   3.184  1.00 97.64           C  
ATOM   3451  CE1 TYR C 238     -11.331  18.535   5.808  1.00 97.64           C  
ATOM   3452  CE2 TYR C 238     -12.001  19.746   3.846  1.00 97.64           C  
ATOM   3453  OH  TYR C 238     -13.346  19.813   5.817  1.00 97.64           O  
ATOM   3454  CZ  TYR C 238     -12.224  19.364   5.156  1.00 97.64           C  
ATOM   3455  N   SER C 239      -5.842  17.428   2.242  1.00 96.13           N  
ATOM   3456  CA  SER C 239      -4.950  16.486   1.573  1.00 96.13           C  
ATOM   3457  C   SER C 239      -3.712  16.202   2.417  1.00 96.13           C  
ATOM   3458  CB  SER C 239      -4.532  17.023   0.204  1.00 96.13           C  
ATOM   3459  O   SER C 239      -3.338  15.044   2.609  1.00 96.13           O  
ATOM   3460  OG  SER C 239      -3.977  15.991  -0.593  1.00 96.13           O  
ATOM   3461  N   LEU C 240      -3.120  17.158   3.052  1.00 97.14           N  
ATOM   3462  CA  LEU C 240      -1.926  16.988   3.873  1.00 97.14           C  
ATOM   3463  C   LEU C 240      -2.256  16.250   5.166  1.00 97.14           C  
ATOM   3464  CB  LEU C 240      -1.298  18.347   4.194  1.00 97.14           C  
ATOM   3465  O   LEU C 240      -1.422  15.510   5.693  1.00 97.14           O  
ATOM   3466  CG  LEU C 240      -0.550  19.035   3.051  1.00 97.14           C  
ATOM   3467  CD1 LEU C 240      -0.291  20.499   3.392  1.00 97.14           C  
ATOM   3468  CD2 LEU C 240       0.758  18.310   2.755  1.00 97.14           C  
ATOM   3469  N   LEU C 241      -3.420  16.353   5.575  1.00 97.09           N  
ATOM   3470  CA  LEU C 241      -3.858  15.783   6.844  1.00 97.09           C  
ATOM   3471  C   LEU C 241      -4.204  14.306   6.686  1.00 97.09           C  
ATOM   3472  CB  LEU C 241      -5.070  16.547   7.385  1.00 97.09           C  
ATOM   3473  O   LEU C 241      -4.187  13.552   7.662  1.00 97.09           O  
ATOM   3474  CG  LEU C 241      -5.359  16.389   8.879  1.00 97.09           C  
ATOM   3475  CD1 LEU C 241      -4.421  17.272   9.696  1.00 97.09           C  
ATOM   3476  CD2 LEU C 241      -6.816  16.725   9.180  1.00 97.09           C  
ATOM   3477  N   MET C 242      -4.537  13.839   5.557  1.00 96.87           N  
ATOM   3478  CA  MET C 242      -5.154  12.546   5.275  1.00 96.87           C  
ATOM   3479  C   MET C 242      -4.301  11.406   5.822  1.00 96.87           C  
ATOM   3480  CB  MET C 242      -5.365  12.366   3.771  1.00 96.87           C  
ATOM   3481  O   MET C 242      -4.806  10.531   6.528  1.00 96.87           O  
ATOM   3482  CG  MET C 242      -6.562  13.127   3.225  1.00 96.87           C  
ATOM   3483  SD  MET C 242      -6.801  12.862   1.425  1.00 96.87           S  
ATOM   3484  CE  MET C 242      -8.355  13.765   1.172  1.00 96.87           C  
ATOM   3485  N   PRO C 243      -2.996  11.372   5.640  1.00 94.67           N  
ATOM   3486  CA  PRO C 243      -2.226  10.245   6.172  1.00 94.67           C  
ATOM   3487  C   PRO C 243      -2.305  10.142   7.693  1.00 94.67           C  
ATOM   3488  CB  PRO C 243      -0.796  10.549   5.718  1.00 94.67           C  
ATOM   3489  O   PRO C 243      -2.323   9.037   8.241  1.00 94.67           O  
ATOM   3490  CG  PRO C 243      -0.955  11.419   4.513  1.00 94.67           C  
ATOM   3491  CD  PRO C 243      -2.192  12.252   4.685  1.00 94.67           C  
ATOM   3492  N   ILE C 244      -2.456  11.225   8.447  1.00 94.73           N  
ATOM   3493  CA  ILE C 244      -2.454  11.249   9.906  1.00 94.73           C  
ATOM   3494  C   ILE C 244      -3.808  10.778  10.432  1.00 94.73           C  
ATOM   3495  CB  ILE C 244      -2.130  12.660  10.447  1.00 94.73           C  
ATOM   3496  O   ILE C 244      -3.907  10.289  11.560  1.00 94.73           O  
ATOM   3497  CG1 ILE C 244      -0.771  13.135   9.920  1.00 94.73           C  
ATOM   3498  CG2 ILE C 244      -2.157  12.670  11.978  1.00 94.73           C  
ATOM   3499  CD1 ILE C 244      -0.343  14.497  10.449  1.00 94.73           C  
ATOM   3500  N   LEU C 245      -4.840  10.846   9.560  1.00 97.15           N  
ATOM   3501  CA  LEU C 245      -6.176  10.452   9.993  1.00 97.15           C  
ATOM   3502  C   LEU C 245      -6.229   8.961  10.306  1.00 97.15           C  
ATOM   3503  CB  LEU C 245      -7.211  10.796   8.918  1.00 97.15           C  
ATOM   3504  O   LEU C 245      -6.740   8.560  11.354  1.00 97.15           O  
ATOM   3505  CG  LEU C 245      -7.469  12.284   8.678  1.00 97.15           C  
ATOM   3506  CD1 LEU C 245      -8.403  12.474   7.487  1.00 97.15           C  
ATOM   3507  CD2 LEU C 245      -8.050  12.935   9.928  1.00 97.15           C  
ATOM   3508  N   THR C 246      -5.625   8.144   9.485  1.00 94.26           N  
ATOM   3509  CA  THR C 246      -5.635   6.705   9.724  1.00 94.26           C  
ATOM   3510  C   THR C 246      -4.568   6.318  10.744  1.00 94.26           C  
ATOM   3511  CB  THR C 246      -5.410   5.920   8.418  1.00 94.26           C  
ATOM   3512  O   THR C 246      -4.798   5.455  11.594  1.00 94.26           O  
ATOM   3513  CG2 THR C 246      -6.638   5.986   7.517  1.00 94.26           C  
ATOM   3514  OG1 THR C 246      -4.289   6.477   7.721  1.00 94.26           O  
ATOM   3515  N   LEU C 247      -3.436   6.995  10.712  1.00 92.61           N  
ATOM   3516  CA  LEU C 247      -2.348   6.690  11.635  1.00 92.61           C  
ATOM   3517  C   LEU C 247      -2.792   6.882  13.081  1.00 92.61           C  
ATOM   3518  CB  LEU C 247      -1.132   7.572  11.340  1.00 92.61           C  
ATOM   3519  O   LEU C 247      -2.442   6.084  13.954  1.00 92.61           O  
ATOM   3520  CG  LEU C 247       0.105   7.332  12.208  1.00 92.61           C  
ATOM   3521  CD1 LEU C 247       0.645   5.924  11.984  1.00 92.61           C  
ATOM   3522  CD2 LEU C 247       1.177   8.375  11.910  1.00 92.61           C  
ATOM   3523  N   THR C 248      -3.644   7.919  13.292  1.00 95.64           N  
ATOM   3524  CA  THR C 248      -4.069   8.247  14.649  1.00 95.64           C  
ATOM   3525  C   THR C 248      -5.441   7.649  14.945  1.00 95.64           C  
ATOM   3526  CB  THR C 248      -4.112   9.771  14.867  1.00 95.64           C  
ATOM   3527  O   THR C 248      -6.018   7.901  16.005  1.00 95.64           O  
ATOM   3528  CG2 THR C 248      -2.740  10.397  14.647  1.00 95.64           C  
ATOM   3529  OG1 THR C 248      -5.045  10.353  13.948  1.00 95.64           O  
ATOM   3530  N   ARG C 249      -6.023   6.944  14.076  1.00 93.85           N  
ATOM   3531  CA  ARG C 249      -7.374   6.411  14.222  1.00 93.85           C  
ATOM   3532  C   ARG C 249      -8.356   7.508  14.619  1.00 93.85           C  
ATOM   3533  CB  ARG C 249      -7.399   5.285  15.258  1.00 93.85           C  
ATOM   3534  O   ARG C 249      -9.103   7.359  15.587  1.00 93.85           O  
ATOM   3535  CG  ARG C 249      -6.524   4.096  14.897  1.00 93.85           C  
ATOM   3536  CD  ARG C 249      -6.574   3.013  15.966  1.00 93.85           C  
ATOM   3537  NE  ARG C 249      -7.752   2.163  15.817  1.00 93.85           N  
ATOM   3538  NH1 ARG C 249      -7.188   0.726  17.535  1.00 93.85           N  
ATOM   3539  NH2 ARG C 249      -9.118   0.394  16.344  1.00 93.85           N  
ATOM   3540  CZ  ARG C 249      -8.016   1.096  16.566  1.00 93.85           C  
ATOM   3541  N   ALA C 250      -8.354   8.552  13.862  1.00 96.87           N  
ATOM   3542  CA  ALA C 250      -9.042   9.801  14.179  1.00 96.87           C  
ATOM   3543  C   ALA C 250     -10.545   9.578  14.324  1.00 96.87           C  
ATOM   3544  CB  ALA C 250      -8.764  10.849  13.105  1.00 96.87           C  
ATOM   3545  O   ALA C 250     -11.214  10.290  15.076  1.00 96.87           O  
ATOM   3546  N   LEU C 251     -11.104   8.533  13.656  1.00 97.00           N  
ATOM   3547  CA  LEU C 251     -12.555   8.385  13.643  1.00 97.00           C  
ATOM   3548  C   LEU C 251     -13.001   7.298  14.616  1.00 97.00           C  
ATOM   3549  CB  LEU C 251     -13.047   8.055  12.231  1.00 97.00           C  
ATOM   3550  O   LEU C 251     -14.111   6.775  14.502  1.00 97.00           O  
ATOM   3551  CG  LEU C 251     -12.858   9.145  11.175  1.00 97.00           C  
ATOM   3552  CD1 LEU C 251     -13.450   8.700   9.842  1.00 97.00           C  
ATOM   3553  CD2 LEU C 251     -13.492  10.453  11.637  1.00 97.00           C  
ATOM   3554  N   THR C 252     -12.191   6.937  15.567  1.00 94.29           N  
ATOM   3555  CA  THR C 252     -12.494   5.888  16.534  1.00 94.29           C  
ATOM   3556  C   THR C 252     -13.787   6.198  17.282  1.00 94.29           C  
ATOM   3557  CB  THR C 252     -11.344   5.710  17.544  1.00 94.29           C  
ATOM   3558  O   THR C 252     -14.597   5.302  17.531  1.00 94.29           O  
ATOM   3559  CG2 THR C 252     -11.687   4.651  18.586  1.00 94.29           C  
ATOM   3560  OG1 THR C 252     -10.159   5.311  16.844  1.00 94.29           O  
ATOM   3561  N   ALA C 253     -14.015   7.463  17.571  1.00 95.94           N  
ATOM   3562  CA  ALA C 253     -15.201   7.883  18.312  1.00 95.94           C  
ATOM   3563  C   ALA C 253     -16.477   7.508  17.563  1.00 95.94           C  
ATOM   3564  CB  ALA C 253     -15.163   9.388  18.569  1.00 95.94           C  
ATOM   3565  O   ALA C 253     -17.512   7.244  18.180  1.00 95.94           O  
ATOM   3566  N   GLU C 254     -16.411   7.461  16.254  1.00 96.47           N  
ATOM   3567  CA  GLU C 254     -17.566   7.148  15.418  1.00 96.47           C  
ATOM   3568  C   GLU C 254     -17.997   5.695  15.595  1.00 96.47           C  
ATOM   3569  CB  GLU C 254     -17.257   7.429  13.945  1.00 96.47           C  
ATOM   3570  O   GLU C 254     -19.101   5.316  15.196  1.00 96.47           O  
ATOM   3571  CG  GLU C 254     -17.130   8.910  13.616  1.00 96.47           C  
ATOM   3572  CD  GLU C 254     -18.452   9.656  13.690  1.00 96.47           C  
ATOM   3573  OE1 GLU C 254     -18.444  10.908  13.679  1.00 96.47           O  
ATOM   3574  OE2 GLU C 254     -19.505   8.984  13.760  1.00 96.47           O  
ATOM   3575  N   SER C 255     -17.212   4.880  16.181  1.00 90.13           N  
ATOM   3576  CA  SER C 255     -17.537   3.476  16.416  1.00 90.13           C  
ATOM   3577  C   SER C 255     -18.226   3.286  17.763  1.00 90.13           C  
ATOM   3578  CB  SER C 255     -16.275   2.616  16.353  1.00 90.13           C  
ATOM   3579  O   SER C 255     -18.656   2.180  18.096  1.00 90.13           O  
ATOM   3580  OG  SER C 255     -15.316   3.192  15.483  1.00 90.13           O  
ATOM   3581  N   HIS C 256     -18.259   4.361  18.533  1.00 91.40           N  
ATOM   3582  CA  HIS C 256     -18.891   4.331  19.847  1.00 91.40           C  
ATOM   3583  C   HIS C 256     -20.259   5.005  19.817  1.00 91.40           C  
ATOM   3584  CB  HIS C 256     -17.996   5.006  20.888  1.00 91.40           C  
ATOM   3585  O   HIS C 256     -20.504   5.884  18.987  1.00 91.40           O  
ATOM   3586  CG  HIS C 256     -16.760   4.229  21.211  1.00 91.40           C  
ATOM   3587  CD2 HIS C 256     -15.579   4.124  20.556  1.00 91.40           C  
ATOM   3588  ND1 HIS C 256     -16.652   3.434  22.331  1.00 91.40           N  
ATOM   3589  CE1 HIS C 256     -15.455   2.873  22.352  1.00 91.40           C  
ATOM   3590  NE2 HIS C 256     -14.784   3.275  21.286  1.00 91.40           N  
ATOM   3591  N   VAL C 257     -21.155   4.600  20.691  1.00 91.86           N  
ATOM   3592  CA  VAL C 257     -22.491   5.181  20.773  1.00 91.86           C  
ATOM   3593  C   VAL C 257     -22.387   6.683  21.025  1.00 91.86           C  
ATOM   3594  CB  VAL C 257     -23.335   4.512  21.881  1.00 91.86           C  
ATOM   3595  O   VAL C 257     -21.621   7.122  21.886  1.00 91.86           O  
ATOM   3596  CG1 VAL C 257     -24.687   5.208  22.025  1.00 91.86           C  
ATOM   3597  CG2 VAL C 257     -23.524   3.026  21.582  1.00 91.86           C  
ATOM   3598  N   ASP C 258     -23.010   7.496  20.239  1.00 94.06           N  
ATOM   3599  CA  ASP C 258     -23.087   8.950  20.350  1.00 94.06           C  
ATOM   3600  C   ASP C 258     -21.720   9.591  20.119  1.00 94.06           C  
ATOM   3601  CB  ASP C 258     -23.634   9.356  21.720  1.00 94.06           C  
ATOM   3602  O   ASP C 258     -21.443  10.677  20.633  1.00 94.06           O  
ATOM   3603  CG  ASP C 258     -25.060   8.888  21.952  1.00 94.06           C  
ATOM   3604  OD1 ASP C 258     -25.832   8.778  20.975  1.00 94.06           O  
ATOM   3605  OD2 ASP C 258     -25.415   8.631  23.122  1.00 94.06           O  
ATOM   3606  N   THR C 259     -20.774   8.850  19.555  1.00 94.77           N  
ATOM   3607  CA  THR C 259     -19.427   9.320  19.250  1.00 94.77           C  
ATOM   3608  C   THR C 259     -18.676   9.677  20.530  1.00 94.77           C  
ATOM   3609  CB  THR C 259     -19.459  10.541  18.314  1.00 94.77           C  
ATOM   3610  O   THR C 259     -17.929  10.656  20.565  1.00 94.77           O  
ATOM   3611  CG2 THR C 259     -19.834  10.135  16.892  1.00 94.77           C  
ATOM   3612  OG1 THR C 259     -20.424  11.483  18.799  1.00 94.77           O  
ATOM   3613  N   ASP C 260     -19.089   9.014  21.623  1.00 94.17           N  
ATOM   3614  CA  ASP C 260     -18.470   9.203  22.932  1.00 94.17           C  
ATOM   3615  C   ASP C 260     -17.590   8.011  23.300  1.00 94.17           C  
ATOM   3616  CB  ASP C 260     -19.539   9.419  24.005  1.00 94.17           C  
ATOM   3617  O   ASP C 260     -18.091   6.906  23.520  1.00 94.17           O  
ATOM   3618  CG  ASP C 260     -18.954   9.781  25.359  1.00 94.17           C  
ATOM   3619  OD1 ASP C 260     -17.721   9.681  25.538  1.00 94.17           O  
ATOM   3620  OD2 ASP C 260     -19.734  10.168  26.256  1.00 94.17           O  
ATOM   3621  N   LEU C 261     -16.325   8.251  23.500  1.00 91.05           N  
ATOM   3622  CA  LEU C 261     -15.323   7.208  23.684  1.00 91.05           C  
ATOM   3623  C   LEU C 261     -15.518   6.496  25.018  1.00 91.05           C  
ATOM   3624  CB  LEU C 261     -13.913   7.800  23.610  1.00 91.05           C  
ATOM   3625  O   LEU C 261     -14.967   5.414  25.236  1.00 91.05           O  
ATOM   3626  CG  LEU C 261     -13.434   8.241  22.226  1.00 91.05           C  
ATOM   3627  CD1 LEU C 261     -12.173   9.090  22.346  1.00 91.05           C  
ATOM   3628  CD2 LEU C 261     -13.185   7.028  21.335  1.00 91.05           C  
ATOM   3629  N   THR C 262     -16.299   7.095  25.863  1.00 92.69           N  
ATOM   3630  CA  THR C 262     -16.544   6.504  27.173  1.00 92.69           C  
ATOM   3631  C   THR C 262     -17.712   5.523  27.114  1.00 92.69           C  
ATOM   3632  CB  THR C 262     -16.834   7.586  28.229  1.00 92.69           C  
ATOM   3633  O   THR C 262     -17.892   4.708  28.021  1.00 92.69           O  
ATOM   3634  CG2 THR C 262     -15.694   8.597  28.308  1.00 92.69           C  
ATOM   3635  OG1 THR C 262     -18.043   8.273  27.882  1.00 92.69           O  
ATOM   3636  N   LYS C 263     -18.442   5.533  26.040  1.00 91.89           N  
ATOM   3637  CA  LYS C 263     -19.572   4.629  25.844  1.00 91.89           C  
ATOM   3638  C   LYS C 263     -19.156   3.391  25.055  1.00 91.89           C  
ATOM   3639  CB  LYS C 263     -20.716   5.348  25.128  1.00 91.89           C  
ATOM   3640  O   LYS C 263     -18.083   3.367  24.448  1.00 91.89           O  
ATOM   3641  CG  LYS C 263     -21.361   6.456  25.947  1.00 91.89           C  
ATOM   3642  CD  LYS C 263     -22.612   6.997  25.268  1.00 91.89           C  
ATOM   3643  CE  LYS C 263     -23.270   8.093  26.096  1.00 91.89           C  
ATOM   3644  NZ  LYS C 263     -24.464   8.667  25.408  1.00 91.89           N  
ATOM   3645  N   PRO C 264     -19.947   2.358  25.143  1.00 79.38           N  
ATOM   3646  CA  PRO C 264     -19.588   1.127  24.435  1.00 79.38           C  
ATOM   3647  C   PRO C 264     -19.646   1.280  22.917  1.00 79.38           C  
ATOM   3648  CB  PRO C 264     -20.635   0.121  24.923  1.00 79.38           C  
ATOM   3649  O   PRO C 264     -20.159   2.283  22.413  1.00 79.38           O  
ATOM   3650  CG  PRO C 264     -21.722   0.959  25.515  1.00 79.38           C  
ATOM   3651  CD  PRO C 264     -21.171   2.328  25.794  1.00 79.38           C  
ATOM   3652  N   TYR C 265     -19.152   0.392  22.226  1.00 82.08           N  
ATOM   3653  CA  TYR C 265     -19.166   0.358  20.768  1.00 82.08           C  
ATOM   3654  C   TYR C 265     -20.588   0.215  20.239  1.00 82.08           C  
ATOM   3655  CB  TYR C 265     -18.298  -0.792  20.248  1.00 82.08           C  
ATOM   3656  O   TYR C 265     -21.452  -0.353  20.911  1.00 82.08           O  
ATOM   3657  CG  TYR C 265     -16.815  -0.532  20.362  1.00 82.08           C  
ATOM   3658  CD1 TYR C 265     -16.168   0.328  19.478  1.00 82.08           C  
ATOM   3659  CD2 TYR C 265     -16.058  -1.148  21.353  1.00 82.08           C  
ATOM   3660  CE1 TYR C 265     -14.802   0.569  19.578  1.00 82.08           C  
ATOM   3661  CE2 TYR C 265     -14.691  -0.915  21.463  1.00 82.08           C  
ATOM   3662  OH  TYR C 265     -12.720   0.179  20.676  1.00 82.08           O  
ATOM   3663  CZ  TYR C 265     -14.073  -0.056  20.572  1.00 82.08           C  
ATOM   3664  N   ILE C 266     -20.805   0.738  19.086  1.00 83.83           N  
ATOM   3665  CA  ILE C 266     -22.081   0.564  18.401  1.00 83.83           C  
ATOM   3666  C   ILE C 266     -22.276  -0.906  18.038  1.00 83.83           C  
ATOM   3667  CB  ILE C 266     -22.168   1.445  17.135  1.00 83.83           C  
ATOM   3668  O   ILE C 266     -21.350  -1.560  17.554  1.00 83.83           O  
ATOM   3669  CG1 ILE C 266     -22.011   2.925  17.502  1.00 83.83           C  
ATOM   3670  CG2 ILE C 266     -23.487   1.201  16.396  1.00 83.83           C  
ATOM   3671  CD1 ILE C 266     -21.819   3.844  16.303  1.00 83.83           C  
ATOM   3672  N   LYS C 267     -23.442  -1.417  18.325  1.00 76.14           N  
ATOM   3673  CA  LYS C 267     -23.782  -2.779  17.923  1.00 76.14           C  
ATOM   3674  C   LYS C 267     -24.437  -2.798  16.545  1.00 76.14           C  
ATOM   3675  CB  LYS C 267     -24.710  -3.427  18.952  1.00 76.14           C  
ATOM   3676  O   LYS C 267     -25.533  -2.263  16.365  1.00 76.14           O  
ATOM   3677  CG  LYS C 267     -24.013  -3.839  20.241  1.00 76.14           C  
ATOM   3678  CD  LYS C 267     -24.961  -4.575  21.178  1.00 76.14           C  
ATOM   3679  CE  LYS C 267     -24.275  -4.953  22.484  1.00 76.14           C  
ATOM   3680  NZ  LYS C 267     -25.207  -5.655  23.416  1.00 76.14           N  
ATOM   3681  N   TRP C 268     -23.817  -3.406  15.637  1.00 78.00           N  
ATOM   3682  CA  TRP C 268     -24.307  -3.465  14.264  1.00 78.00           C  
ATOM   3683  C   TRP C 268     -25.035  -4.779  14.001  1.00 78.00           C  
ATOM   3684  CB  TRP C 268     -23.152  -3.300  13.272  1.00 78.00           C  
ATOM   3685  O   TRP C 268     -24.741  -5.796  14.634  1.00 78.00           O  
ATOM   3686  CG  TRP C 268     -22.423  -1.996  13.398  1.00 78.00           C  
ATOM   3687  CD1 TRP C 268     -21.328  -1.736  14.174  1.00 78.00           C  
ATOM   3688  CD2 TRP C 268     -22.742  -0.772  12.730  1.00 78.00           C  
ATOM   3689  CE2 TRP C 268     -21.796   0.191  13.148  1.00 78.00           C  
ATOM   3690  CE3 TRP C 268     -23.735  -0.395  11.816  1.00 78.00           C  
ATOM   3691  NE1 TRP C 268     -20.946  -0.422  14.028  1.00 78.00           N  
ATOM   3692  CH2 TRP C 268     -22.798   1.850  11.790  1.00 78.00           C  
ATOM   3693  CZ2 TRP C 268     -21.816   1.508  12.682  1.00 78.00           C  
ATOM   3694  CZ3 TRP C 268     -23.753   0.916  11.354  1.00 78.00           C  
ATOM   3695  N   ASP C 269     -26.016  -4.691  13.038  1.00 73.96           N  
ATOM   3696  CA  ASP C 269     -26.640  -5.916  12.546  1.00 73.96           C  
ATOM   3697  C   ASP C 269     -25.608  -6.837  11.900  1.00 73.96           C  
ATOM   3698  CB  ASP C 269     -27.752  -5.588  11.547  1.00 73.96           C  
ATOM   3699  O   ASP C 269     -24.890  -6.428  10.984  1.00 73.96           O  
ATOM   3700  CG  ASP C 269     -28.533  -6.814  11.106  1.00 73.96           C  
ATOM   3701  OD1 ASP C 269     -28.111  -7.949  11.413  1.00 73.96           O  
ATOM   3702  OD2 ASP C 269     -29.578  -6.642  10.442  1.00 73.96           O  
ATOM   3703  N   LEU C 270     -25.614  -8.083  12.337  1.00 71.67           N  
ATOM   3704  CA  LEU C 270     -24.608  -9.046  11.903  1.00 71.67           C  
ATOM   3705  C   LEU C 270     -24.747  -9.343  10.414  1.00 71.67           C  
ATOM   3706  CB  LEU C 270     -24.726 -10.344  12.707  1.00 71.67           C  
ATOM   3707  O   LEU C 270     -23.784  -9.762   9.768  1.00 71.67           O  
ATOM   3708  CG  LEU C 270     -23.553 -10.679  13.629  1.00 71.67           C  
ATOM   3709  CD1 LEU C 270     -24.053 -10.949  15.045  1.00 71.67           C  
ATOM   3710  CD2 LEU C 270     -22.777 -11.878  13.094  1.00 71.67           C  
ATOM   3711  N   LEU C 271     -25.965  -9.128   9.902  1.00 75.83           N  
ATOM   3712  CA  LEU C 271     -26.240  -9.485   8.515  1.00 75.83           C  
ATOM   3713  C   LEU C 271     -26.021  -8.291   7.592  1.00 75.83           C  
ATOM   3714  CB  LEU C 271     -27.674 -10.001   8.369  1.00 75.83           C  
ATOM   3715  O   LEU C 271     -26.047  -8.434   6.367  1.00 75.83           O  
ATOM   3716  CG  LEU C 271     -28.024 -11.262   9.159  1.00 75.83           C  
ATOM   3717  CD1 LEU C 271     -29.516 -11.559   9.051  1.00 75.83           C  
ATOM   3718  CD2 LEU C 271     -27.201 -12.448   8.668  1.00 75.83           C  
ATOM   3719  N   LYS C 272     -25.736  -7.162   8.213  1.00 81.66           N  
ATOM   3720  CA  LYS C 272     -25.554  -5.957   7.409  1.00 81.66           C  
ATOM   3721  C   LYS C 272     -24.161  -5.915   6.788  1.00 81.66           C  
ATOM   3722  CB  LYS C 272     -25.788  -4.706   8.257  1.00 81.66           C  
ATOM   3723  O   LYS C 272     -23.164  -6.157   7.472  1.00 81.66           O  
ATOM   3724  CG  LYS C 272     -25.727  -3.404   7.470  1.00 81.66           C  
ATOM   3725  CD  LYS C 272     -26.101  -2.209   8.338  1.00 81.66           C  
ATOM   3726  CE  LYS C 272     -26.050  -0.907   7.549  1.00 81.66           C  
ATOM   3727  NZ  LYS C 272     -26.821   0.179   8.223  1.00 81.66           N  
ATOM   3728  N   TYR C 273     -24.124  -5.672   5.484  1.00 85.55           N  
ATOM   3729  CA  TYR C 273     -22.817  -5.616   4.838  1.00 85.55           C  
ATOM   3730  C   TYR C 273     -22.665  -4.337   4.024  1.00 85.55           C  
ATOM   3731  CB  TYR C 273     -22.611  -6.836   3.935  1.00 85.55           C  
ATOM   3732  O   TYR C 273     -21.548  -3.940   3.683  1.00 85.55           O  
ATOM   3733  CG  TYR C 273     -23.555  -6.887   2.758  1.00 85.55           C  
ATOM   3734  CD1 TYR C 273     -24.738  -7.620   2.820  1.00 85.55           C  
ATOM   3735  CD2 TYR C 273     -23.265  -6.203   1.582  1.00 85.55           C  
ATOM   3736  CE1 TYR C 273     -25.609  -7.671   1.737  1.00 85.55           C  
ATOM   3737  CE2 TYR C 273     -24.130  -6.247   0.493  1.00 85.55           C  
ATOM   3738  OH  TYR C 273     -26.157  -7.029  -0.495  1.00 85.55           O  
ATOM   3739  CZ  TYR C 273     -25.297  -6.982   0.580  1.00 85.55           C  
ATOM   3740  N   ASP C 274     -23.817  -3.728   3.682  1.00 91.80           N  
ATOM   3741  CA  ASP C 274     -23.799  -2.526   2.854  1.00 91.80           C  
ATOM   3742  C   ASP C 274     -23.856  -1.266   3.714  1.00 91.80           C  
ATOM   3743  CB  ASP C 274     -24.964  -2.539   1.862  1.00 91.80           C  
ATOM   3744  O   ASP C 274     -24.905  -0.935   4.271  1.00 91.80           O  
ATOM   3745  CG  ASP C 274     -24.895  -1.409   0.851  1.00 91.80           C  
ATOM   3746  OD1 ASP C 274     -24.081  -0.477   1.032  1.00 91.80           O  
ATOM   3747  OD2 ASP C 274     -25.663  -1.448  -0.135  1.00 91.80           O  
ATOM   3748  N   PHE C 275     -22.833  -0.531   3.741  1.00 93.78           N  
ATOM   3749  CA  PHE C 275     -22.731   0.668   4.565  1.00 93.78           C  
ATOM   3750  C   PHE C 275     -22.635   1.916   3.696  1.00 93.78           C  
ATOM   3751  CB  PHE C 275     -21.516   0.581   5.495  1.00 93.78           C  
ATOM   3752  O   PHE C 275     -21.945   2.874   4.050  1.00 93.78           O  
ATOM   3753  CG  PHE C 275     -21.587  -0.552   6.482  1.00 93.78           C  
ATOM   3754  CD1 PHE C 275     -22.301  -0.417   7.666  1.00 93.78           C  
ATOM   3755  CD2 PHE C 275     -20.939  -1.754   6.225  1.00 93.78           C  
ATOM   3756  CE1 PHE C 275     -22.368  -1.465   8.582  1.00 93.78           C  
ATOM   3757  CE2 PHE C 275     -21.002  -2.805   7.136  1.00 93.78           C  
ATOM   3758  CZ  PHE C 275     -21.716  -2.658   8.314  1.00 93.78           C  
ATOM   3759  N   THR C 276     -23.196   1.920   2.509  1.00 96.39           N  
ATOM   3760  CA  THR C 276     -23.155   3.023   1.554  1.00 96.39           C  
ATOM   3761  C   THR C 276     -23.713   4.299   2.178  1.00 96.39           C  
ATOM   3762  CB  THR C 276     -23.945   2.685   0.276  1.00 96.39           C  
ATOM   3763  O   THR C 276     -23.073   5.351   2.131  1.00 96.39           O  
ATOM   3764  CG2 THR C 276     -23.877   3.828  -0.730  1.00 96.39           C  
ATOM   3765  OG1 THR C 276     -23.394   1.504  -0.320  1.00 96.39           O  
ATOM   3766  N   GLU C 277     -24.819   4.266   2.811  1.00 96.39           N  
ATOM   3767  CA  GLU C 277     -25.456   5.432   3.416  1.00 96.39           C  
ATOM   3768  C   GLU C 277     -24.617   5.984   4.566  1.00 96.39           C  
ATOM   3769  CB  GLU C 277     -26.861   5.081   3.912  1.00 96.39           C  
ATOM   3770  O   GLU C 277     -24.444   7.198   4.688  1.00 96.39           O  
ATOM   3771  CG  GLU C 277     -27.956   5.340   2.888  1.00 96.39           C  
ATOM   3772  CD  GLU C 277     -29.358   5.157   3.449  1.00 96.39           C  
ATOM   3773  OE1 GLU C 277     -30.342   5.402   2.715  1.00 96.39           O  
ATOM   3774  OE2 GLU C 277     -29.472   4.766   4.632  1.00 96.39           O  
ATOM   3775  N   GLU C 278     -24.075   5.079   5.377  1.00 96.31           N  
ATOM   3776  CA  GLU C 278     -23.234   5.493   6.497  1.00 96.31           C  
ATOM   3777  C   GLU C 278     -21.974   6.202   6.008  1.00 96.31           C  
ATOM   3778  CB  GLU C 278     -22.858   4.287   7.361  1.00 96.31           C  
ATOM   3779  O   GLU C 278     -21.546   7.195   6.599  1.00 96.31           O  
ATOM   3780  CG  GLU C 278     -24.023   3.710   8.153  1.00 96.31           C  
ATOM   3781  CD  GLU C 278     -24.881   2.751   7.344  1.00 96.31           C  
ATOM   3782  OE1 GLU C 278     -25.814   2.141   7.915  1.00 96.31           O  
ATOM   3783  OE2 GLU C 278     -24.618   2.607   6.129  1.00 96.31           O  
ATOM   3784  N   ARG C 279     -21.409   5.689   4.972  1.00 97.69           N  
ATOM   3785  CA  ARG C 279     -20.212   6.307   4.410  1.00 97.69           C  
ATOM   3786  C   ARG C 279     -20.505   7.721   3.919  1.00 97.69           C  
ATOM   3787  CB  ARG C 279     -19.658   5.459   3.263  1.00 97.69           C  
ATOM   3788  O   ARG C 279     -19.716   8.640   4.151  1.00 97.69           O  
ATOM   3789  CG  ARG C 279     -18.946   4.196   3.720  1.00 97.69           C  
ATOM   3790  CD  ARG C 279     -18.432   3.380   2.541  1.00 97.69           C  
ATOM   3791  NE  ARG C 279     -17.763   2.160   2.981  1.00 97.69           N  
ATOM   3792  NH1 ARG C 279     -17.935   1.084   0.944  1.00 97.69           N  
ATOM   3793  NH2 ARG C 279     -16.923   0.038   2.715  1.00 97.69           N  
ATOM   3794  CZ  ARG C 279     -17.542   1.097   2.212  1.00 97.69           C  
ATOM   3795  N   LEU C 280     -21.649   7.920   3.238  1.00 98.15           N  
ATOM   3796  CA  LEU C 280     -22.037   9.236   2.741  1.00 98.15           C  
ATOM   3797  C   LEU C 280     -22.248  10.212   3.894  1.00 98.15           C  
ATOM   3798  CB  LEU C 280     -23.313   9.137   1.901  1.00 98.15           C  
ATOM   3799  O   LEU C 280     -21.862  11.379   3.803  1.00 98.15           O  
ATOM   3800  CG  LEU C 280     -23.152   8.570   0.489  1.00 98.15           C  
ATOM   3801  CD1 LEU C 280     -24.517   8.257  -0.115  1.00 98.15           C  
ATOM   3802  CD2 LEU C 280     -22.382   9.546  -0.394  1.00 98.15           C  
ATOM   3803  N   LYS C 281     -22.790   9.718   4.955  1.00 97.72           N  
ATOM   3804  CA  LYS C 281     -23.001  10.554   6.134  1.00 97.72           C  
ATOM   3805  C   LYS C 281     -21.671  10.985   6.747  1.00 97.72           C  
ATOM   3806  CB  LYS C 281     -23.842   9.813   7.175  1.00 97.72           C  
ATOM   3807  O   LYS C 281     -21.500  12.149   7.115  1.00 97.72           O  
ATOM   3808  CG  LYS C 281     -25.338  10.064   7.053  1.00 97.72           C  
ATOM   3809  CD  LYS C 281     -26.120   9.298   8.113  1.00 97.72           C  
ATOM   3810  CE  LYS C 281     -27.621   9.507   7.961  1.00 97.72           C  
ATOM   3811  NZ  LYS C 281     -28.396   8.688   8.939  1.00 97.72           N  
ATOM   3812  N   LEU C 282     -20.756  10.017   6.852  1.00 98.31           N  
ATOM   3813  CA  LEU C 282     -19.437  10.332   7.390  1.00 98.31           C  
ATOM   3814  C   LEU C 282     -18.720  11.350   6.509  1.00 98.31           C  
ATOM   3815  CB  LEU C 282     -18.591   9.062   7.513  1.00 98.31           C  
ATOM   3816  O   LEU C 282     -18.121  12.302   7.015  1.00 98.31           O  
ATOM   3817  CG  LEU C 282     -18.949   8.118   8.662  1.00 98.31           C  
ATOM   3818  CD1 LEU C 282     -18.244   6.777   8.486  1.00 98.31           C  
ATOM   3819  CD2 LEU C 282     -18.586   8.746  10.003  1.00 98.31           C  
ATOM   3820  N   PHE C 283     -18.849  11.164   5.160  1.00 98.42           N  
ATOM   3821  CA  PHE C 283     -18.219  12.084   4.220  1.00 98.42           C  
ATOM   3822  C   PHE C 283     -18.782  13.491   4.381  1.00 98.42           C  
ATOM   3823  CB  PHE C 283     -18.416  11.601   2.780  1.00 98.42           C  
ATOM   3824  O   PHE C 283     -18.025  14.460   4.480  1.00 98.42           O  
ATOM   3825  CG  PHE C 283     -17.660  12.409   1.760  1.00 98.42           C  
ATOM   3826  CD1 PHE C 283     -18.286  13.434   1.061  1.00 98.42           C  
ATOM   3827  CD2 PHE C 283     -16.322  12.144   1.500  1.00 98.42           C  
ATOM   3828  CE1 PHE C 283     -17.589  14.184   0.117  1.00 98.42           C  
ATOM   3829  CE2 PHE C 283     -15.618  12.889   0.558  1.00 98.42           C  
ATOM   3830  CZ  PHE C 283     -16.254  13.908  -0.133  1.00 98.42           C  
ATOM   3831  N   ASP C 284     -20.036  13.648   4.509  1.00 97.52           N  
ATOM   3832  CA  ASP C 284     -20.709  14.936   4.649  1.00 97.52           C  
ATOM   3833  C   ASP C 284     -20.367  15.591   5.985  1.00 97.52           C  
ATOM   3834  CB  ASP C 284     -22.224  14.767   4.518  1.00 97.52           C  
ATOM   3835  O   ASP C 284     -20.254  16.816   6.071  1.00 97.52           O  
ATOM   3836  CG  ASP C 284     -22.875  15.869   3.701  1.00 97.52           C  
ATOM   3837  OD1 ASP C 284     -22.240  16.383   2.755  1.00 97.52           O  
ATOM   3838  OD2 ASP C 284     -24.032  16.229   4.007  1.00 97.52           O  
ATOM   3839  N   ARG C 285     -20.146  14.790   6.965  1.00 97.72           N  
ATOM   3840  CA  ARG C 285     -19.872  15.296   8.306  1.00 97.72           C  
ATOM   3841  C   ARG C 285     -18.461  15.868   8.398  1.00 97.72           C  
ATOM   3842  CB  ARG C 285     -20.058  14.190   9.347  1.00 97.72           C  
ATOM   3843  O   ARG C 285     -18.257  16.944   8.963  1.00 97.72           O  
ATOM   3844  CG  ARG C 285     -19.864  14.655  10.781  1.00 97.72           C  
ATOM   3845  CD  ARG C 285     -20.257  13.577  11.782  1.00 97.72           C  
ATOM   3846  NE  ARG C 285     -20.157  14.056  13.158  1.00 97.72           N  
ATOM   3847  NH1 ARG C 285     -21.798  12.655  13.984  1.00 97.72           N  
ATOM   3848  NH2 ARG C 285     -20.718  14.113  15.384  1.00 97.72           N  
ATOM   3849  CZ  ARG C 285     -20.891  13.607  14.172  1.00 97.72           C  
ATOM   3850  N   TYR C 286     -17.471  15.188   7.830  1.00 98.18           N  
ATOM   3851  CA  TYR C 286     -16.084  15.571   8.071  1.00 98.18           C  
ATOM   3852  C   TYR C 286     -15.487  16.253   6.847  1.00 98.18           C  
ATOM   3853  CB  TYR C 286     -15.246  14.346   8.448  1.00 98.18           C  
ATOM   3854  O   TYR C 286     -14.506  16.992   6.957  1.00 98.18           O  
ATOM   3855  CG  TYR C 286     -15.591  13.766   9.798  1.00 98.18           C  
ATOM   3856  CD1 TYR C 286     -15.153  14.375  10.972  1.00 98.18           C  
ATOM   3857  CD2 TYR C 286     -16.354  12.608   9.903  1.00 98.18           C  
ATOM   3858  CE1 TYR C 286     -15.466  13.843  12.218  1.00 98.18           C  
ATOM   3859  CE2 TYR C 286     -16.673  12.067  11.144  1.00 98.18           C  
ATOM   3860  OH  TYR C 286     -16.540  12.161  13.526  1.00 98.18           O  
ATOM   3861  CZ  TYR C 286     -16.226  12.691  12.294  1.00 98.18           C  
ATOM   3862  N   PHE C 287     -16.042  16.034   5.583  1.00 98.22           N  
ATOM   3863  CA  PHE C 287     -15.413  16.533   4.366  1.00 98.22           C  
ATOM   3864  C   PHE C 287     -16.428  17.260   3.491  1.00 98.22           C  
ATOM   3865  CB  PHE C 287     -14.772  15.384   3.581  1.00 98.22           C  
ATOM   3866  O   PHE C 287     -16.405  17.130   2.266  1.00 98.22           O  
ATOM   3867  CG  PHE C 287     -13.727  14.628   4.356  1.00 98.22           C  
ATOM   3868  CD1 PHE C 287     -12.419  15.091   4.421  1.00 98.22           C  
ATOM   3869  CD2 PHE C 287     -14.054  13.454   5.022  1.00 98.22           C  
ATOM   3870  CE1 PHE C 287     -11.449  14.394   5.138  1.00 98.22           C  
ATOM   3871  CE2 PHE C 287     -13.091  12.751   5.740  1.00 98.22           C  
ATOM   3872  CZ  PHE C 287     -11.789  13.222   5.796  1.00 98.22           C  
ATOM   3873  N   LYS C 288     -17.314  17.902   4.168  1.00 96.46           N  
ATOM   3874  CA  LYS C 288     -18.413  18.624   3.533  1.00 96.46           C  
ATOM   3875  C   LYS C 288     -17.894  19.601   2.481  1.00 96.46           C  
ATOM   3876  CB  LYS C 288     -19.240  19.372   4.579  1.00 96.46           C  
ATOM   3877  O   LYS C 288     -18.527  19.796   1.442  1.00 96.46           O  
ATOM   3878  CG  LYS C 288     -20.387  20.185   3.996  1.00 96.46           C  
ATOM   3879  CD  LYS C 288     -21.156  20.925   5.083  1.00 96.46           C  
ATOM   3880  CE  LYS C 288     -22.261  21.792   4.495  1.00 96.46           C  
ATOM   3881  NZ  LYS C 288     -23.043  22.490   5.559  1.00 96.46           N  
ATOM   3882  N   TYR C 289     -16.752  20.190   2.678  1.00 96.34           N  
ATOM   3883  CA  TYR C 289     -16.268  21.250   1.800  1.00 96.34           C  
ATOM   3884  C   TYR C 289     -15.135  20.748   0.914  1.00 96.34           C  
ATOM   3885  CB  TYR C 289     -15.795  22.454   2.620  1.00 96.34           C  
ATOM   3886  O   TYR C 289     -14.377  21.544   0.354  1.00 96.34           O  
ATOM   3887  CG  TYR C 289     -16.921  23.252   3.232  1.00 96.34           C  
ATOM   3888  CD1 TYR C 289     -17.575  24.242   2.503  1.00 96.34           C  
ATOM   3889  CD2 TYR C 289     -17.332  23.017   4.540  1.00 96.34           C  
ATOM   3890  CE1 TYR C 289     -18.612  24.981   3.064  1.00 96.34           C  
ATOM   3891  CE2 TYR C 289     -18.368  23.750   5.110  1.00 96.34           C  
ATOM   3892  OH  TYR C 289     -20.026  25.457   4.925  1.00 96.34           O  
ATOM   3893  CZ  TYR C 289     -19.001  24.728   4.365  1.00 96.34           C  
ATOM   3894  N   TRP C 290     -14.949  19.414   0.914  1.00 94.78           N  
ATOM   3895  CA  TRP C 290     -14.067  18.808  -0.078  1.00 94.78           C  
ATOM   3896  C   TRP C 290     -14.663  18.921  -1.477  1.00 94.78           C  
ATOM   3897  CB  TRP C 290     -13.805  17.338   0.262  1.00 94.78           C  
ATOM   3898  O   TRP C 290     -15.827  18.574  -1.693  1.00 94.78           O  
ATOM   3899  CG  TRP C 290     -12.829  16.666  -0.657  1.00 94.78           C  
ATOM   3900  CD1 TRP C 290     -13.106  15.716  -1.600  1.00 94.78           C  
ATOM   3901  CD2 TRP C 290     -11.417  16.890  -0.716  1.00 94.78           C  
ATOM   3902  CE2 TRP C 290     -10.901  16.041  -1.719  1.00 94.78           C  
ATOM   3903  CE3 TRP C 290     -10.538  17.729  -0.017  1.00 94.78           C  
ATOM   3904  NE1 TRP C 290     -11.950  15.336  -2.243  1.00 94.78           N  
ATOM   3905  CH2 TRP C 290      -8.703  16.837  -1.342  1.00 94.78           C  
ATOM   3906  CZ2 TRP C 290      -9.542  16.007  -2.041  1.00 94.78           C  
ATOM   3907  CZ3 TRP C 290      -9.186  17.693  -0.338  1.00 94.78           C  
ATOM   3908  N   ASP C 291     -14.013  19.354  -2.457  1.00 87.22           N  
ATOM   3909  CA  ASP C 291     -14.548  19.816  -3.733  1.00 87.22           C  
ATOM   3910  C   ASP C 291     -14.752  18.650  -4.698  1.00 87.22           C  
ATOM   3911  CB  ASP C 291     -13.620  20.859  -4.359  1.00 87.22           C  
ATOM   3912  O   ASP C 291     -15.474  18.776  -5.689  1.00 87.22           O  
ATOM   3913  CG  ASP C 291     -12.373  20.250  -4.976  1.00 87.22           C  
ATOM   3914  OD1 ASP C 291     -12.158  19.026  -4.834  1.00 87.22           O  
ATOM   3915  OD2 ASP C 291     -11.597  21.000  -5.606  1.00 87.22           O  
ATOM   3916  N   GLN C 292     -14.190  17.516  -4.528  1.00 91.07           N  
ATOM   3917  CA  GLN C 292     -14.321  16.401  -5.459  1.00 91.07           C  
ATOM   3918  C   GLN C 292     -15.420  15.440  -5.016  1.00 91.07           C  
ATOM   3919  CB  GLN C 292     -12.993  15.653  -5.593  1.00 91.07           C  
ATOM   3920  O   GLN C 292     -15.568  15.166  -3.823  1.00 91.07           O  
ATOM   3921  CG  GLN C 292     -12.372  15.746  -6.980  1.00 91.07           C  
ATOM   3922  CD  GLN C 292     -11.003  15.097  -7.055  1.00 91.07           C  
ATOM   3923  NE2 GLN C 292     -10.404  15.110  -8.241  1.00 91.07           N  
ATOM   3924  OE1 GLN C 292     -10.486  14.589  -6.054  1.00 91.07           O  
ATOM   3925  N   THR C 293     -16.190  14.933  -5.994  1.00 95.01           N  
ATOM   3926  CA  THR C 293     -17.319  14.054  -5.711  1.00 95.01           C  
ATOM   3927  C   THR C 293     -16.837  12.715  -5.161  1.00 95.01           C  
ATOM   3928  CB  THR C 293     -18.172  13.818  -6.971  1.00 95.01           C  
ATOM   3929  O   THR C 293     -15.866  12.145  -5.662  1.00 95.01           O  
ATOM   3930  CG2 THR C 293     -19.439  13.035  -6.638  1.00 95.01           C  
ATOM   3931  OG1 THR C 293     -18.540  15.082  -7.536  1.00 95.01           O  
ATOM   3932  N   TYR C 294     -17.547  12.220  -4.128  1.00 97.88           N  
ATOM   3933  CA  TYR C 294     -17.231  10.956  -3.472  1.00 97.88           C  
ATOM   3934  C   TYR C 294     -18.260   9.888  -3.823  1.00 97.88           C  
ATOM   3935  CB  TYR C 294     -17.166  11.139  -1.953  1.00 97.88           C  
ATOM   3936  O   TYR C 294     -19.465  10.107  -3.683  1.00 97.88           O  
ATOM   3937  CG  TYR C 294     -17.069   9.841  -1.189  1.00 97.88           C  
ATOM   3938  CD1 TYR C 294     -18.053   9.474  -0.274  1.00 97.88           C  
ATOM   3939  CD2 TYR C 294     -15.993   8.981  -1.379  1.00 97.88           C  
ATOM   3940  CE1 TYR C 294     -17.967   8.280   0.434  1.00 97.88           C  
ATOM   3941  CE2 TYR C 294     -15.896   7.784  -0.676  1.00 97.88           C  
ATOM   3942  OH  TYR C 294     -16.796   6.259   0.925  1.00 97.88           O  
ATOM   3943  CZ  TYR C 294     -16.887   7.443   0.226  1.00 97.88           C  
ATOM   3944  N   HIS C 295     -17.794   8.760  -4.345  1.00 98.38           N  
ATOM   3945  CA  HIS C 295     -18.633   7.597  -4.611  1.00 98.38           C  
ATOM   3946  C   HIS C 295     -18.305   6.452  -3.657  1.00 98.38           C  
ATOM   3947  CB  HIS C 295     -18.468   7.136  -6.060  1.00 98.38           C  
ATOM   3948  O   HIS C 295     -17.283   5.780  -3.815  1.00 98.38           O  
ATOM   3949  CG  HIS C 295     -18.699   8.220  -7.064  1.00 98.38           C  
ATOM   3950  CD2 HIS C 295     -19.837   8.664  -7.647  1.00 98.38           C  
ATOM   3951  ND1 HIS C 295     -17.676   8.986  -7.582  1.00 98.38           N  
ATOM   3952  CE1 HIS C 295     -18.178   9.856  -8.441  1.00 98.38           C  
ATOM   3953  NE2 HIS C 295     -19.487   9.682  -8.499  1.00 98.38           N  
ATOM   3954  N   PRO C 296     -19.235   6.059  -2.747  1.00 98.11           N  
ATOM   3955  CA  PRO C 296     -18.952   5.007  -1.768  1.00 98.11           C  
ATOM   3956  C   PRO C 296     -18.676   3.654  -2.420  1.00 98.11           C  
ATOM   3957  CB  PRO C 296     -20.228   4.957  -0.925  1.00 98.11           C  
ATOM   3958  O   PRO C 296     -17.911   2.849  -1.881  1.00 98.11           O  
ATOM   3959  CG  PRO C 296     -20.999   6.173  -1.326  1.00 98.11           C  
ATOM   3960  CD  PRO C 296     -20.409   6.713  -2.597  1.00 98.11           C  
ATOM   3961  N   ASN C 297     -19.361   3.383  -3.510  1.00 98.33           N  
ATOM   3962  CA  ASN C 297     -19.084   2.202  -4.321  1.00 98.33           C  
ATOM   3963  C   ASN C 297     -18.365   2.568  -5.616  1.00 98.33           C  
ATOM   3964  CB  ASN C 297     -20.378   1.446  -4.628  1.00 98.33           C  
ATOM   3965  O   ASN C 297     -18.986   3.065  -6.557  1.00 98.33           O  
ATOM   3966  CG  ASN C 297     -21.119   1.023  -3.374  1.00 98.33           C  
ATOM   3967  ND2 ASN C 297     -22.426   1.254  -3.352  1.00 98.33           N  
ATOM   3968  OD1 ASN C 297     -20.521   0.495  -2.433  1.00 98.33           O  
ATOM   3969  N   CYS C 298     -17.115   2.142  -5.737  1.00 98.13           N  
ATOM   3970  CA  CYS C 298     -16.201   2.620  -6.768  1.00 98.13           C  
ATOM   3971  C   CYS C 298     -16.611   2.102  -8.142  1.00 98.13           C  
ATOM   3972  CB  CYS C 298     -14.768   2.189  -6.457  1.00 98.13           C  
ATOM   3973  O   CYS C 298     -16.129   2.594  -9.164  1.00 98.13           O  
ATOM   3974  SG  CYS C 298     -14.056   3.014  -5.017  1.00 98.13           S  
ATOM   3975  N   VAL C 299     -17.475   1.098  -8.154  1.00 97.08           N  
ATOM   3976  CA  VAL C 299     -17.984   0.641  -9.443  1.00 97.08           C  
ATOM   3977  C   VAL C 299     -18.667   1.798 -10.169  1.00 97.08           C  
ATOM   3978  CB  VAL C 299     -18.968  -0.539  -9.278  1.00 97.08           C  
ATOM   3979  O   VAL C 299     -18.787   1.784 -11.396  1.00 97.08           O  
ATOM   3980  CG1 VAL C 299     -20.282  -0.065  -8.659  1.00 97.08           C  
ATOM   3981  CG2 VAL C 299     -19.221  -1.214 -10.625  1.00 97.08           C  
ATOM   3982  N   ASN C 300     -19.062   2.853  -9.410  1.00 97.09           N  
ATOM   3983  CA  ASN C 300     -19.759   4.010  -9.963  1.00 97.09           C  
ATOM   3984  C   ASN C 300     -18.786   5.124 -10.336  1.00 97.09           C  
ATOM   3985  CB  ASN C 300     -20.807   4.528  -8.977  1.00 97.09           C  
ATOM   3986  O   ASN C 300     -19.202   6.193 -10.787  1.00 97.09           O  
ATOM   3987  CG  ASN C 300     -21.886   3.505  -8.680  1.00 97.09           C  
ATOM   3988  ND2 ASN C 300     -22.396   3.520  -7.454  1.00 97.09           N  
ATOM   3989  OD1 ASN C 300     -22.258   2.709  -9.546  1.00 97.09           O  
ATOM   3990  N   CYS C 301     -17.532   4.929 -10.095  1.00 97.39           N  
ATOM   3991  CA  CYS C 301     -16.521   5.933 -10.408  1.00 97.39           C  
ATOM   3992  C   CYS C 301     -16.349   6.083 -11.914  1.00 97.39           C  
ATOM   3993  CB  CYS C 301     -15.183   5.564  -9.767  1.00 97.39           C  
ATOM   3994  O   CYS C 301     -16.528   5.121 -12.663  1.00 97.39           O  
ATOM   3995  SG  CYS C 301     -15.164   5.740  -7.969  1.00 97.39           S  
ATOM   3996  N   LEU C 302     -15.951   7.265 -12.381  1.00 94.23           N  
ATOM   3997  CA  LEU C 302     -15.926   7.621 -13.795  1.00 94.23           C  
ATOM   3998  C   LEU C 302     -14.616   7.183 -14.443  1.00 94.23           C  
ATOM   3999  CB  LEU C 302     -16.115   9.130 -13.971  1.00 94.23           C  
ATOM   4000  O   LEU C 302     -14.582   6.875 -15.636  1.00 94.23           O  
ATOM   4001  CG  LEU C 302     -17.438   9.710 -13.469  1.00 94.23           C  
ATOM   4002  CD1 LEU C 302     -17.301  11.209 -13.225  1.00 94.23           C  
ATOM   4003  CD2 LEU C 302     -18.559   9.426 -14.464  1.00 94.23           C  
ATOM   4004  N   ASP C 303     -13.517   7.284 -13.713  1.00 93.86           N  
ATOM   4005  CA  ASP C 303     -12.205   6.939 -14.253  1.00 93.86           C  
ATOM   4006  C   ASP C 303     -11.255   6.493 -13.143  1.00 93.86           C  
ATOM   4007  CB  ASP C 303     -11.607   8.126 -15.011  1.00 93.86           C  
ATOM   4008  O   ASP C 303     -11.671   6.319 -11.996  1.00 93.86           O  
ATOM   4009  CG  ASP C 303     -11.470   9.371 -14.152  1.00 93.86           C  
ATOM   4010  OD1 ASP C 303     -11.306   9.246 -12.919  1.00 93.86           O  
ATOM   4011  OD2 ASP C 303     -11.530  10.486 -14.713  1.00 93.86           O  
ATOM   4012  N   ASP C 304     -10.033   6.221 -13.566  1.00 94.31           N  
ATOM   4013  CA  ASP C 304      -9.045   5.669 -12.644  1.00 94.31           C  
ATOM   4014  C   ASP C 304      -8.748   6.647 -11.509  1.00 94.31           C  
ATOM   4015  CB  ASP C 304      -7.755   5.317 -13.387  1.00 94.31           C  
ATOM   4016  O   ASP C 304      -8.607   6.240 -10.354  1.00 94.31           O  
ATOM   4017  CG  ASP C 304      -7.948   4.228 -14.427  1.00 94.31           C  
ATOM   4018  OD1 ASP C 304      -8.970   3.510 -14.376  1.00 94.31           O  
ATOM   4019  OD2 ASP C 304      -7.069   4.084 -15.304  1.00 94.31           O  
ATOM   4020  N   ARG C 305      -8.652   7.963 -11.785  1.00 95.05           N  
ATOM   4021  CA  ARG C 305      -8.371   8.969 -10.766  1.00 95.05           C  
ATOM   4022  C   ARG C 305      -9.487   9.024  -9.728  1.00 95.05           C  
ATOM   4023  CB  ARG C 305      -8.184  10.346 -11.407  1.00 95.05           C  
ATOM   4024  O   ARG C 305      -9.222   9.117  -8.528  1.00 95.05           O  
ATOM   4025  CG  ARG C 305      -6.898  10.483 -12.206  1.00 95.05           C  
ATOM   4026  CD  ARG C 305      -6.814  11.828 -12.914  1.00 95.05           C  
ATOM   4027  NE  ARG C 305      -6.740  12.934 -11.964  1.00 95.05           N  
ATOM   4028  NH1 ARG C 305      -4.443  13.148 -12.075  1.00 95.05           N  
ATOM   4029  NH2 ARG C 305      -5.663  14.532 -10.715  1.00 95.05           N  
ATOM   4030  CZ  ARG C 305      -5.615  13.536 -11.587  1.00 95.05           C  
ATOM   4031  N   CYS C 306     -10.702   8.944 -10.229  1.00 96.75           N  
ATOM   4032  CA  CYS C 306     -11.856   8.951  -9.337  1.00 96.75           C  
ATOM   4033  C   CYS C 306     -11.857   7.722  -8.437  1.00 96.75           C  
ATOM   4034  CB  CYS C 306     -13.154   9.006 -10.142  1.00 96.75           C  
ATOM   4035  O   CYS C 306     -12.151   7.821  -7.244  1.00 96.75           O  
ATOM   4036  SG  CYS C 306     -14.634   9.196  -9.123  1.00 96.75           S  
ATOM   4037  N   ILE C 307     -11.496   6.529  -8.953  1.00 97.99           N  
ATOM   4038  CA  ILE C 307     -11.429   5.299  -8.171  1.00 97.99           C  
ATOM   4039  C   ILE C 307     -10.424   5.467  -7.033  1.00 97.99           C  
ATOM   4040  CB  ILE C 307     -11.044   4.089  -9.051  1.00 97.99           C  
ATOM   4041  O   ILE C 307     -10.726   5.153  -5.879  1.00 97.99           O  
ATOM   4042  CG1 ILE C 307     -12.178   3.759 -10.029  1.00 97.99           C  
ATOM   4043  CG2 ILE C 307     -10.699   2.877  -8.182  1.00 97.99           C  
ATOM   4044  CD1 ILE C 307     -11.814   2.703 -11.064  1.00 97.99           C  
ATOM   4045  N   LEU C 308      -9.219   6.036  -7.347  1.00 97.17           N  
ATOM   4046  CA  LEU C 308      -8.201   6.256  -6.325  1.00 97.17           C  
ATOM   4047  C   LEU C 308      -8.704   7.221  -5.257  1.00 97.17           C  
ATOM   4048  CB  LEU C 308      -6.916   6.798  -6.956  1.00 97.17           C  
ATOM   4049  O   LEU C 308      -8.547   6.967  -4.061  1.00 97.17           O  
ATOM   4050  CG  LEU C 308      -5.968   5.761  -7.559  1.00 97.17           C  
ATOM   4051  CD1 LEU C 308      -4.980   6.434  -8.507  1.00 97.17           C  
ATOM   4052  CD2 LEU C 308      -5.230   5.006  -6.459  1.00 97.17           C  
ATOM   4053  N   HIS C 309      -9.345   8.245  -5.751  1.00 97.20           N  
ATOM   4054  CA  HIS C 309      -9.894   9.254  -4.853  1.00 97.20           C  
ATOM   4055  C   HIS C 309     -10.932   8.649  -3.913  1.00 97.20           C  
ATOM   4056  CB  HIS C 309     -10.515  10.401  -5.652  1.00 97.20           C  
ATOM   4057  O   HIS C 309     -10.812   8.767  -2.691  1.00 97.20           O  
ATOM   4058  CG  HIS C 309     -11.402  11.289  -4.838  1.00 97.20           C  
ATOM   4059  CD2 HIS C 309     -11.113  12.345  -4.042  1.00 97.20           C  
ATOM   4060  ND1 HIS C 309     -12.769  11.127  -4.784  1.00 97.20           N  
ATOM   4061  CE1 HIS C 309     -13.285  12.050  -3.988  1.00 97.20           C  
ATOM   4062  NE2 HIS C 309     -12.301  12.801  -3.526  1.00 97.20           N  
ATOM   4063  N   CYS C 310     -11.890   8.001  -4.428  1.00 98.44           N  
ATOM   4064  CA  CYS C 310     -12.994   7.463  -3.642  1.00 98.44           C  
ATOM   4065  C   CYS C 310     -12.528   6.307  -2.765  1.00 98.44           C  
ATOM   4066  CB  CYS C 310     -14.127   6.997  -4.556  1.00 98.44           C  
ATOM   4067  O   CYS C 310     -12.924   6.204  -1.603  1.00 98.44           O  
ATOM   4068  SG  CYS C 310     -14.944   8.341  -5.445  1.00 98.44           S  
ATOM   4069  N   ALA C 311     -11.655   5.421  -3.267  1.00 97.63           N  
ATOM   4070  CA  ALA C 311     -11.095   4.321  -2.487  1.00 97.63           C  
ATOM   4071  C   ALA C 311     -10.347   4.841  -1.263  1.00 97.63           C  
ATOM   4072  CB  ALA C 311     -10.166   3.473  -3.353  1.00 97.63           C  
ATOM   4073  O   ALA C 311     -10.396   4.230  -0.192  1.00 97.63           O  
ATOM   4074  N   ASN C 312      -9.653   5.947  -1.443  1.00 97.91           N  
ATOM   4075  CA  ASN C 312      -8.901   6.563  -0.355  1.00 97.91           C  
ATOM   4076  C   ASN C 312      -9.804   6.907   0.826  1.00 97.91           C  
ATOM   4077  CB  ASN C 312      -8.172   7.814  -0.848  1.00 97.91           C  
ATOM   4078  O   ASN C 312      -9.459   6.632   1.977  1.00 97.91           O  
ATOM   4079  CG  ASN C 312      -7.016   8.209   0.050  1.00 97.91           C  
ATOM   4080  ND2 ASN C 312      -6.823   9.511   0.230  1.00 97.91           N  
ATOM   4081  OD1 ASN C 312      -6.303   7.352   0.578  1.00 97.91           O  
ATOM   4082  N   PHE C 313     -10.971   7.422   0.561  1.00 98.40           N  
ATOM   4083  CA  PHE C 313     -11.925   7.744   1.615  1.00 98.40           C  
ATOM   4084  C   PHE C 313     -12.547   6.476   2.189  1.00 98.40           C  
ATOM   4085  CB  PHE C 313     -13.022   8.673   1.085  1.00 98.40           C  
ATOM   4086  O   PHE C 313     -12.748   6.370   3.400  1.00 98.40           O  
ATOM   4087  CG  PHE C 313     -12.584  10.104   0.932  1.00 98.40           C  
ATOM   4088  CD1 PHE C 313     -12.491  10.940   2.039  1.00 98.40           C  
ATOM   4089  CD2 PHE C 313     -12.264  10.615  -0.319  1.00 98.40           C  
ATOM   4090  CE1 PHE C 313     -12.086  12.265   1.900  1.00 98.40           C  
ATOM   4091  CE2 PHE C 313     -11.858  11.938  -0.466  1.00 98.40           C  
ATOM   4092  CZ  PHE C 313     -11.770  12.762   0.645  1.00 98.40           C  
ATOM   4093  N   ASN C 314     -12.773   5.537   1.328  1.00 97.43           N  
ATOM   4094  CA  ASN C 314     -13.310   4.268   1.806  1.00 97.43           C  
ATOM   4095  C   ASN C 314     -12.381   3.614   2.824  1.00 97.43           C  
ATOM   4096  CB  ASN C 314     -13.566   3.318   0.634  1.00 97.43           C  
ATOM   4097  O   ASN C 314     -12.842   3.012   3.795  1.00 97.43           O  
ATOM   4098  CG  ASN C 314     -14.825   3.666  -0.136  1.00 97.43           C  
ATOM   4099  ND2 ASN C 314     -14.978   3.081  -1.318  1.00 97.43           N  
ATOM   4100  OD1 ASN C 314     -15.653   4.454   0.328  1.00 97.43           O  
ATOM   4101  N   VAL C 315     -11.118   3.752   2.606  1.00 94.67           N  
ATOM   4102  CA  VAL C 315     -10.141   3.187   3.532  1.00 94.67           C  
ATOM   4103  C   VAL C 315     -10.342   3.784   4.923  1.00 94.67           C  
ATOM   4104  CB  VAL C 315      -8.694   3.434   3.050  1.00 94.67           C  
ATOM   4105  O   VAL C 315     -10.400   3.054   5.915  1.00 94.67           O  
ATOM   4106  CG1 VAL C 315      -7.694   3.125   4.163  1.00 94.67           C  
ATOM   4107  CG2 VAL C 315      -8.395   2.594   1.810  1.00 94.67           C  
ATOM   4108  N   LEU C 316     -10.463   5.063   4.962  1.00 96.72           N  
ATOM   4109  CA  LEU C 316     -10.670   5.739   6.238  1.00 96.72           C  
ATOM   4110  C   LEU C 316     -11.962   5.269   6.898  1.00 96.72           C  
ATOM   4111  CB  LEU C 316     -10.706   7.257   6.041  1.00 96.72           C  
ATOM   4112  O   LEU C 316     -11.955   4.850   8.057  1.00 96.72           O  
ATOM   4113  CG  LEU C 316     -11.029   8.093   7.280  1.00 96.72           C  
ATOM   4114  CD1 LEU C 316      -9.947   7.910   8.340  1.00 96.72           C  
ATOM   4115  CD2 LEU C 316     -11.176   9.565   6.909  1.00 96.72           C  
ATOM   4116  N   PHE C 317     -13.039   5.199   6.172  1.00 97.25           N  
ATOM   4117  CA  PHE C 317     -14.355   4.902   6.726  1.00 97.25           C  
ATOM   4118  C   PHE C 317     -14.453   3.437   7.132  1.00 97.25           C  
ATOM   4119  CB  PHE C 317     -15.454   5.241   5.714  1.00 97.25           C  
ATOM   4120  O   PHE C 317     -15.222   3.086   8.030  1.00 97.25           O  
ATOM   4121  CG  PHE C 317     -15.488   6.693   5.319  1.00 97.25           C  
ATOM   4122  CD1 PHE C 317     -15.146   7.684   6.230  1.00 97.25           C  
ATOM   4123  CD2 PHE C 317     -15.863   7.066   4.035  1.00 97.25           C  
ATOM   4124  CE1 PHE C 317     -15.177   9.028   5.867  1.00 97.25           C  
ATOM   4125  CE2 PHE C 317     -15.897   8.408   3.665  1.00 97.25           C  
ATOM   4126  CZ  PHE C 317     -15.554   9.387   4.583  1.00 97.25           C  
ATOM   4127  N   SER C 318     -13.646   2.635   6.509  1.00 91.09           N  
ATOM   4128  CA  SER C 318     -13.654   1.214   6.839  1.00 91.09           C  
ATOM   4129  C   SER C 318     -13.193   0.977   8.274  1.00 91.09           C  
ATOM   4130  CB  SER C 318     -12.762   0.433   5.873  1.00 91.09           C  
ATOM   4131  O   SER C 318     -13.419  -0.098   8.834  1.00 91.09           O  
ATOM   4132  OG  SER C 318     -11.392   0.689   6.135  1.00 91.09           O  
ATOM   4133  N   THR C 319     -12.527   1.956   8.870  1.00 89.78           N  
ATOM   4134  CA  THR C 319     -12.030   1.814  10.234  1.00 89.78           C  
ATOM   4135  C   THR C 319     -13.172   1.920  11.240  1.00 89.78           C  
ATOM   4136  CB  THR C 319     -10.962   2.877  10.553  1.00 89.78           C  
ATOM   4137  O   THR C 319     -13.005   1.589  12.416  1.00 89.78           O  
ATOM   4138  CG2 THR C 319      -9.819   2.828   9.544  1.00 89.78           C  
ATOM   4139  OG1 THR C 319     -11.563   4.177  10.515  1.00 89.78           O  
ATOM   4140  N   VAL C 320     -14.321   2.386  10.790  1.00 92.46           N  
ATOM   4141  CA  VAL C 320     -15.472   2.607  11.659  1.00 92.46           C  
ATOM   4142  C   VAL C 320     -16.358   1.363  11.671  1.00 92.46           C  
ATOM   4143  CB  VAL C 320     -16.291   3.840  11.213  1.00 92.46           C  
ATOM   4144  O   VAL C 320     -16.968   1.038  12.693  1.00 92.46           O  
ATOM   4145  CG1 VAL C 320     -17.529   4.013  12.091  1.00 92.46           C  
ATOM   4146  CG2 VAL C 320     -15.425   5.097  11.251  1.00 92.46           C  
ATOM   4147  N   PHE C 321     -16.411   0.584  10.650  1.00 87.11           N  
ATOM   4148  CA  PHE C 321     -17.335  -0.533  10.488  1.00 87.11           C  
ATOM   4149  C   PHE C 321     -16.703  -1.833  10.971  1.00 87.11           C  
ATOM   4150  CB  PHE C 321     -17.764  -0.669   9.024  1.00 87.11           C  
ATOM   4151  O   PHE C 321     -15.478  -1.938  11.060  1.00 87.11           O  
ATOM   4152  CG  PHE C 321     -18.303   0.603   8.428  1.00 87.11           C  
ATOM   4153  CD1 PHE C 321     -19.364   1.273   9.026  1.00 87.11           C  
ATOM   4154  CD2 PHE C 321     -17.748   1.130   7.270  1.00 87.11           C  
ATOM   4155  CE1 PHE C 321     -19.864   2.451   8.476  1.00 87.11           C  
ATOM   4156  CE2 PHE C 321     -18.242   2.307   6.715  1.00 87.11           C  
ATOM   4157  CZ  PHE C 321     -19.301   2.965   7.319  1.00 87.11           C  
ATOM   4158  N   PRO C 322     -17.569  -2.756  11.296  1.00 75.70           N  
ATOM   4159  CA  PRO C 322     -17.039  -4.040  11.761  1.00 75.70           C  
ATOM   4160  C   PRO C 322     -16.218  -4.761  10.694  1.00 75.70           C  
ATOM   4161  CB  PRO C 322     -18.299  -4.836  12.110  1.00 75.70           C  
ATOM   4162  O   PRO C 322     -16.670  -4.907   9.555  1.00 75.70           O  
ATOM   4163  CG  PRO C 322     -19.408  -3.836  12.061  1.00 75.70           C  
ATOM   4164  CD  PRO C 322     -18.921  -2.618  11.329  1.00 75.70           C  
ATOM   4165  N   PRO C 323     -15.156  -5.241  11.074  1.00 74.07           N  
ATOM   4166  CA  PRO C 323     -14.272  -5.908  10.116  1.00 74.07           C  
ATOM   4167  C   PRO C 323     -14.907  -7.148   9.490  1.00 74.07           C  
ATOM   4168  CB  PRO C 323     -13.055  -6.287  10.964  1.00 74.07           C  
ATOM   4169  O   PRO C 323     -14.552  -7.530   8.372  1.00 74.07           O  
ATOM   4170  CG  PRO C 323     -13.244  -5.553  12.252  1.00 74.07           C  
ATOM   4171  CD  PRO C 323     -14.660  -5.057  12.316  1.00 74.07           C  
ATOM   4172  N   THR C 324     -15.904  -7.729  10.123  1.00 72.71           N  
ATOM   4173  CA  THR C 324     -16.535  -8.957   9.654  1.00 72.71           C  
ATOM   4174  C   THR C 324     -17.459  -8.673   8.473  1.00 72.71           C  
ATOM   4175  CB  THR C 324     -17.332  -9.642  10.780  1.00 72.71           C  
ATOM   4176  O   THR C 324     -17.901  -9.597   7.787  1.00 72.71           O  
ATOM   4177  CG2 THR C 324     -16.404 -10.162  11.873  1.00 72.71           C  
ATOM   4178  OG1 THR C 324     -18.246  -8.698  11.352  1.00 72.71           O  
ATOM   4179  N   SER C 325     -17.661  -7.461   8.267  1.00 78.91           N  
ATOM   4180  CA  SER C 325     -18.574  -7.098   7.188  1.00 78.91           C  
ATOM   4181  C   SER C 325     -17.867  -7.111   5.837  1.00 78.91           C  
ATOM   4182  CB  SER C 325     -19.181  -5.717   7.441  1.00 78.91           C  
ATOM   4183  O   SER C 325     -18.517  -7.092   4.790  1.00 78.91           O  
ATOM   4184  OG  SER C 325     -19.627  -5.603   8.782  1.00 78.91           O  
ATOM   4185  N   PHE C 326     -16.534  -7.153   5.927  1.00 83.64           N  
ATOM   4186  CA  PHE C 326     -15.765  -7.080   4.690  1.00 83.64           C  
ATOM   4187  C   PHE C 326     -15.387  -8.475   4.205  1.00 83.64           C  
ATOM   4188  CB  PHE C 326     -14.504  -6.233   4.888  1.00 83.64           C  
ATOM   4189  O   PHE C 326     -15.132  -9.371   5.012  1.00 83.64           O  
ATOM   4190  CG  PHE C 326     -14.784  -4.820   5.320  1.00 83.64           C  
ATOM   4191  CD1 PHE C 326     -15.326  -3.900   4.431  1.00 83.64           C  
ATOM   4192  CD2 PHE C 326     -14.506  -4.410   6.618  1.00 83.64           C  
ATOM   4193  CE1 PHE C 326     -15.586  -2.590   4.828  1.00 83.64           C  
ATOM   4194  CE2 PHE C 326     -14.764  -3.103   7.023  1.00 83.64           C  
ATOM   4195  CZ  PHE C 326     -15.302  -2.195   6.126  1.00 83.64           C  
ATOM   4196  N   GLY C 327     -15.389  -8.689   2.853  1.00 84.54           N  
ATOM   4197  CA  GLY C 327     -15.084  -9.967   2.230  1.00 84.54           C  
ATOM   4198  C   GLY C 327     -16.156 -10.428   1.259  1.00 84.54           C  
ATOM   4199  O   GLY C 327     -16.983  -9.629   0.815  1.00 84.54           O  
ATOM   4200  N   PRO C 328     -16.082 -11.675   0.918  1.00 89.34           N  
ATOM   4201  CA  PRO C 328     -17.058 -12.178  -0.051  1.00 89.34           C  
ATOM   4202  C   PRO C 328     -18.493 -12.102   0.463  1.00 89.34           C  
ATOM   4203  CB  PRO C 328     -16.629 -13.633  -0.260  1.00 89.34           C  
ATOM   4204  O   PRO C 328     -18.739 -12.319   1.652  1.00 89.34           O  
ATOM   4205  CG  PRO C 328     -15.227 -13.695   0.254  1.00 89.34           C  
ATOM   4206  CD  PRO C 328     -15.051 -12.626   1.293  1.00 89.34           C  
ATOM   4207  N   LEU C 329     -19.363 -11.708  -0.404  1.00 91.32           N  
ATOM   4208  CA  LEU C 329     -20.800 -11.797  -0.174  1.00 91.32           C  
ATOM   4209  C   LEU C 329     -21.366 -13.086  -0.761  1.00 91.32           C  
ATOM   4210  CB  LEU C 329     -21.517 -10.588  -0.781  1.00 91.32           C  
ATOM   4211  O   LEU C 329     -21.078 -13.428  -1.911  1.00 91.32           O  
ATOM   4212  CG  LEU C 329     -21.121  -9.218  -0.228  1.00 91.32           C  
ATOM   4213  CD1 LEU C 329     -21.757  -8.108  -1.058  1.00 91.32           C  
ATOM   4214  CD2 LEU C 329     -21.524  -9.095   1.237  1.00 91.32           C  
ATOM   4215  N   VAL C 330     -22.141 -13.748   0.106  1.00 89.70           N  
ATOM   4216  CA  VAL C 330     -22.490 -15.094  -0.335  1.00 89.70           C  
ATOM   4217  C   VAL C 330     -24.009 -15.246  -0.378  1.00 89.70           C  
ATOM   4218  CB  VAL C 330     -21.873 -16.171   0.585  1.00 89.70           C  
ATOM   4219  O   VAL C 330     -24.732 -14.509   0.297  1.00 89.70           O  
ATOM   4220  CG1 VAL C 330     -20.347 -16.140   0.505  1.00 89.70           C  
ATOM   4221  CG2 VAL C 330     -22.340 -15.973   2.026  1.00 89.70           C  
ATOM   4222  N   ARG C 331     -24.430 -16.125  -1.242  1.00 88.74           N  
ATOM   4223  CA  ARG C 331     -25.841 -16.466  -1.393  1.00 88.74           C  
ATOM   4224  C   ARG C 331     -26.018 -17.958  -1.658  1.00 88.74           C  
ATOM   4225  CB  ARG C 331     -26.473 -15.654  -2.525  1.00 88.74           C  
ATOM   4226  O   ARG C 331     -25.101 -18.620  -2.147  1.00 88.74           O  
ATOM   4227  CG  ARG C 331     -27.962 -15.903  -2.705  1.00 88.74           C  
ATOM   4228  CD  ARG C 331     -28.549 -15.039  -3.812  1.00 88.74           C  
ATOM   4229  NE  ARG C 331     -30.009 -15.038  -3.779  1.00 88.74           N  
ATOM   4230  NH1 ARG C 331     -30.255 -13.596  -5.567  1.00 88.74           N  
ATOM   4231  NH2 ARG C 331     -32.103 -14.423  -4.493  1.00 88.74           N  
ATOM   4232  CZ  ARG C 331     -30.786 -14.352  -4.613  1.00 88.74           C  
ATOM   4233  N   LYS C 332     -27.192 -18.366  -1.386  1.00 87.09           N  
ATOM   4234  CA  LYS C 332     -27.530 -19.764  -1.638  1.00 87.09           C  
ATOM   4235  C   LYS C 332     -27.950 -19.974  -3.090  1.00 87.09           C  
ATOM   4236  CB  LYS C 332     -28.644 -20.225  -0.698  1.00 87.09           C  
ATOM   4237  O   LYS C 332     -28.727 -19.189  -3.637  1.00 87.09           O  
ATOM   4238  CG  LYS C 332     -28.956 -21.712  -0.790  1.00 87.09           C  
ATOM   4239  CD  LYS C 332     -30.052 -22.115   0.188  1.00 87.09           C  
ATOM   4240  CE  LYS C 332     -30.420 -23.585   0.041  1.00 87.09           C  
ATOM   4241  NZ  LYS C 332     -31.470 -23.994   1.022  1.00 87.09           N  
ATOM   4242  N   ILE C 333     -27.414 -21.030  -3.685  1.00 86.22           N  
ATOM   4243  CA  ILE C 333     -27.809 -21.432  -5.030  1.00 86.22           C  
ATOM   4244  C   ILE C 333     -28.095 -22.932  -5.058  1.00 86.22           C  
ATOM   4245  CB  ILE C 333     -26.723 -21.074  -6.069  1.00 86.22           C  
ATOM   4246  O   ILE C 333     -27.857 -23.634  -4.072  1.00 86.22           O  
ATOM   4247  CG1 ILE C 333     -25.435 -21.856  -5.786  1.00 86.22           C  
ATOM   4248  CG2 ILE C 333     -26.458 -19.566  -6.076  1.00 86.22           C  
ATOM   4249  CD1 ILE C 333     -24.433 -21.833  -6.932  1.00 86.22           C  
ATOM   4250  N   PHE C 334     -28.620 -23.425  -6.201  1.00 86.68           N  
ATOM   4251  CA  PHE C 334     -28.966 -24.836  -6.324  1.00 86.68           C  
ATOM   4252  C   PHE C 334     -28.260 -25.464  -7.520  1.00 86.68           C  
ATOM   4253  CB  PHE C 334     -30.482 -25.009  -6.458  1.00 86.68           C  
ATOM   4254  O   PHE C 334     -28.300 -24.922  -8.626  1.00 86.68           O  
ATOM   4255  CG  PHE C 334     -31.254 -24.559  -5.248  1.00 86.68           C  
ATOM   4256  CD1 PHE C 334     -31.565 -25.455  -4.232  1.00 86.68           C  
ATOM   4257  CD2 PHE C 334     -31.669 -23.239  -5.126  1.00 86.68           C  
ATOM   4258  CE1 PHE C 334     -32.280 -25.041  -3.110  1.00 86.68           C  
ATOM   4259  CE2 PHE C 334     -32.383 -22.818  -4.008  1.00 86.68           C  
ATOM   4260  CZ  PHE C 334     -32.689 -23.721  -3.002  1.00 86.68           C  
ATOM   4261  N   VAL C 335     -27.584 -26.570  -7.221  1.00 83.40           N  
ATOM   4262  CA  VAL C 335     -26.990 -27.378  -8.281  1.00 83.40           C  
ATOM   4263  C   VAL C 335     -27.614 -28.772  -8.279  1.00 83.40           C  
ATOM   4264  CB  VAL C 335     -25.457 -27.481  -8.125  1.00 83.40           C  
ATOM   4265  O   VAL C 335     -27.400 -29.554  -7.350  1.00 83.40           O  
ATOM   4266  CG1 VAL C 335     -24.856 -28.333  -9.241  1.00 83.40           C  
ATOM   4267  CG2 VAL C 335     -24.828 -26.088  -8.114  1.00 83.40           C  
ATOM   4268  N   ASP C 336     -28.328 -29.124  -9.343  1.00 81.86           N  
ATOM   4269  CA  ASP C 336     -29.074 -30.374  -9.446  1.00 81.86           C  
ATOM   4270  C   ASP C 336     -29.958 -30.589  -8.219  1.00 81.86           C  
ATOM   4271  CB  ASP C 336     -28.119 -31.557  -9.619  1.00 81.86           C  
ATOM   4272  O   ASP C 336     -29.965 -31.674  -7.634  1.00 81.86           O  
ATOM   4273  CG  ASP C 336     -27.562 -31.668 -11.028  1.00 81.86           C  
ATOM   4274  OD1 ASP C 336     -28.236 -31.232 -11.986  1.00 81.86           O  
ATOM   4275  OD2 ASP C 336     -26.441 -32.199 -11.181  1.00 81.86           O  
ATOM   4276  N   GLY C 337     -30.502 -29.488  -7.718  1.00 79.05           N  
ATOM   4277  CA  GLY C 337     -31.458 -29.545  -6.624  1.00 79.05           C  
ATOM   4278  C   GLY C 337     -30.803 -29.508  -5.256  1.00 79.05           C  
ATOM   4279  O   GLY C 337     -31.488 -29.397  -4.237  1.00 79.05           O  
ATOM   4280  N   VAL C 338     -29.437 -29.618  -5.226  1.00 78.08           N  
ATOM   4281  CA  VAL C 338     -28.712 -29.598  -3.960  1.00 78.08           C  
ATOM   4282  C   VAL C 338     -28.244 -28.177  -3.654  1.00 78.08           C  
ATOM   4283  CB  VAL C 338     -27.505 -30.562  -3.982  1.00 78.08           C  
ATOM   4284  O   VAL C 338     -27.636 -27.521  -4.503  1.00 78.08           O  
ATOM   4285  CG1 VAL C 338     -26.798 -30.575  -2.628  1.00 78.08           C  
ATOM   4286  CG2 VAL C 338     -27.955 -31.971  -4.367  1.00 78.08           C  
ATOM   4287  N   PRO C 339     -28.565 -27.691  -2.497  1.00 79.12           N  
ATOM   4288  CA  PRO C 339     -28.183 -26.319  -2.158  1.00 79.12           C  
ATOM   4289  C   PRO C 339     -26.676 -26.154  -1.973  1.00 79.12           C  
ATOM   4290  CB  PRO C 339     -28.925 -26.060  -0.844  1.00 79.12           C  
ATOM   4291  O   PRO C 339     -26.023 -27.024  -1.391  1.00 79.12           O  
ATOM   4292  CG  PRO C 339     -29.229 -27.420  -0.303  1.00 79.12           C  
ATOM   4293  CD  PRO C 339     -29.232 -28.397  -1.444  1.00 79.12           C  
ATOM   4294  N   PHE C 340     -26.189 -24.994  -2.573  1.00 80.23           N  
ATOM   4295  CA  PHE C 340     -24.799 -24.570  -2.454  1.00 80.23           C  
ATOM   4296  C   PHE C 340     -24.713 -23.121  -1.990  1.00 80.23           C  
ATOM   4297  CB  PHE C 340     -24.068 -24.738  -3.789  1.00 80.23           C  
ATOM   4298  O   PHE C 340     -25.678 -22.364  -2.117  1.00 80.23           O  
ATOM   4299  CG  PHE C 340     -23.354 -26.055  -3.929  1.00 80.23           C  
ATOM   4300  CD1 PHE C 340     -21.966 -26.109  -3.957  1.00 80.23           C  
ATOM   4301  CD2 PHE C 340     -24.071 -27.240  -4.031  1.00 80.23           C  
ATOM   4302  CE1 PHE C 340     -21.301 -27.326  -4.086  1.00 80.23           C  
ATOM   4303  CE2 PHE C 340     -23.414 -28.461  -4.160  1.00 80.23           C  
ATOM   4304  CZ  PHE C 340     -22.029 -28.501  -4.188  1.00 80.23           C  
ATOM   4305  N   VAL C 341     -23.575 -22.850  -1.350  1.00 83.09           N  
ATOM   4306  CA  VAL C 341     -23.301 -21.452  -1.033  1.00 83.09           C  
ATOM   4307  C   VAL C 341     -22.136 -20.948  -1.881  1.00 83.09           C  
ATOM   4308  CB  VAL C 341     -22.990 -21.261   0.468  1.00 83.09           C  
ATOM   4309  O   VAL C 341     -21.059 -21.550  -1.888  1.00 83.09           O  
ATOM   4310  CG1 VAL C 341     -22.698 -19.794   0.777  1.00 83.09           C  
ATOM   4311  CG2 VAL C 341     -24.150 -21.770   1.322  1.00 83.09           C  
ATOM   4312  N   VAL C 342     -22.381 -19.847  -2.589  1.00 87.31           N  
ATOM   4313  CA  VAL C 342     -21.335 -19.339  -3.471  1.00 87.31           C  
ATOM   4314  C   VAL C 342     -21.213 -17.825  -3.309  1.00 87.31           C  
ATOM   4315  CB  VAL C 342     -21.614 -19.697  -4.948  1.00 87.31           C  
ATOM   4316  O   VAL C 342     -22.158 -17.163  -2.874  1.00 87.31           O  
ATOM   4317  CG1 VAL C 342     -21.063 -21.082  -5.281  1.00 87.31           C  
ATOM   4318  CG2 VAL C 342     -23.112 -19.630  -5.238  1.00 87.31           C  
ATOM   4319  N   SER C 343     -20.061 -17.338  -3.605  1.00 91.40           N  
ATOM   4320  CA  SER C 343     -19.853 -15.894  -3.576  1.00 91.40           C  
ATOM   4321  C   SER C 343     -20.575 -15.209  -4.731  1.00 91.40           C  
ATOM   4322  CB  SER C 343     -18.360 -15.566  -3.630  1.00 91.40           C  
ATOM   4323  O   SER C 343     -20.501 -15.664  -5.874  1.00 91.40           O  
ATOM   4324  OG  SER C 343     -17.659 -16.245  -2.602  1.00 91.40           O  
ATOM   4325  N   THR C 344     -21.288 -14.166  -4.476  1.00 92.42           N  
ATOM   4326  CA  THR C 344     -22.042 -13.444  -5.496  1.00 92.42           C  
ATOM   4327  C   THR C 344     -21.626 -11.977  -5.539  1.00 92.42           C  
ATOM   4328  CB  THR C 344     -23.558 -13.544  -5.245  1.00 92.42           C  
ATOM   4329  O   THR C 344     -22.301 -11.152  -6.159  1.00 92.42           O  
ATOM   4330  CG2 THR C 344     -23.991 -14.995  -5.062  1.00 92.42           C  
ATOM   4331  OG1 THR C 344     -23.891 -12.804  -4.064  1.00 92.42           O  
ATOM   4332  N   GLY C 345     -20.608 -11.653  -4.884  1.00 92.30           N  
ATOM   4333  CA  GLY C 345     -20.032 -10.319  -4.811  1.00 92.30           C  
ATOM   4334  C   GLY C 345     -18.965 -10.189  -3.742  1.00 92.30           C  
ATOM   4335  O   GLY C 345     -18.443 -11.192  -3.252  1.00 92.30           O  
ATOM   4336  N   TYR C 346     -18.646  -8.952  -3.472  1.00 94.04           N  
ATOM   4337  CA  TYR C 346     -17.580  -8.686  -2.512  1.00 94.04           C  
ATOM   4338  C   TYR C 346     -17.758  -7.319  -1.864  1.00 94.04           C  
ATOM   4339  CB  TYR C 346     -16.211  -8.767  -3.193  1.00 94.04           C  
ATOM   4340  O   TYR C 346     -18.180  -6.364  -2.520  1.00 94.04           O  
ATOM   4341  CG  TYR C 346     -15.086  -9.130  -2.254  1.00 94.04           C  
ATOM   4342  CD1 TYR C 346     -14.482  -8.163  -1.452  1.00 94.04           C  
ATOM   4343  CD2 TYR C 346     -14.624 -10.439  -2.167  1.00 94.04           C  
ATOM   4344  CE1 TYR C 346     -13.444  -8.493  -0.587  1.00 94.04           C  
ATOM   4345  CE2 TYR C 346     -13.587 -10.779  -1.305  1.00 94.04           C  
ATOM   4346  OH  TYR C 346     -11.977 -10.133   0.335  1.00 94.04           O  
ATOM   4347  CZ  TYR C 346     -13.005  -9.801  -0.520  1.00 94.04           C  
ATOM   4348  N   HIS C 347     -17.575  -7.286  -0.617  1.00 92.08           N  
ATOM   4349  CA  HIS C 347     -17.495  -6.002   0.070  1.00 92.08           C  
ATOM   4350  C   HIS C 347     -16.052  -5.656   0.423  1.00 92.08           C  
ATOM   4351  CB  HIS C 347     -18.356  -6.017   1.335  1.00 92.08           C  
ATOM   4352  O   HIS C 347     -15.518  -6.145   1.421  1.00 92.08           O  
ATOM   4353  CG  HIS C 347     -18.414  -4.697   2.036  1.00 92.08           C  
ATOM   4354  CD2 HIS C 347     -18.101  -3.450   1.611  1.00 92.08           C  
ATOM   4355  ND1 HIS C 347     -18.835  -4.566   3.341  1.00 92.08           N  
ATOM   4356  CE1 HIS C 347     -18.779  -3.291   3.690  1.00 92.08           C  
ATOM   4357  NE2 HIS C 347     -18.337  -2.593   2.658  1.00 92.08           N  
ATOM   4358  N   PHE C 348     -15.569  -4.679  -0.299  1.00 92.01           N  
ATOM   4359  CA  PHE C 348     -14.174  -4.289  -0.131  1.00 92.01           C  
ATOM   4360  C   PHE C 348     -14.049  -3.139   0.861  1.00 92.01           C  
ATOM   4361  CB  PHE C 348     -13.560  -3.891  -1.477  1.00 92.01           C  
ATOM   4362  O   PHE C 348     -14.918  -2.266   0.920  1.00 92.01           O  
ATOM   4363  CG  PHE C 348     -13.499  -5.018  -2.473  1.00 92.01           C  
ATOM   4364  CD1 PHE C 348     -12.386  -5.847  -2.539  1.00 92.01           C  
ATOM   4365  CD2 PHE C 348     -14.556  -5.247  -3.344  1.00 92.01           C  
ATOM   4366  CE1 PHE C 348     -12.327  -6.890  -3.460  1.00 92.01           C  
ATOM   4367  CE2 PHE C 348     -14.504  -6.288  -4.267  1.00 92.01           C  
ATOM   4368  CZ  PHE C 348     -13.388  -7.107  -4.324  1.00 92.01           C  
ATOM   4369  N   ARG C 349     -12.960  -3.096   1.556  1.00 89.60           N  
ATOM   4370  CA  ARG C 349     -12.662  -1.933   2.385  1.00 89.60           C  
ATOM   4371  C   ARG C 349     -12.395  -0.702   1.526  1.00 89.60           C  
ATOM   4372  CB  ARG C 349     -11.460  -2.211   3.291  1.00 89.60           C  
ATOM   4373  O   ARG C 349     -12.764   0.414   1.899  1.00 89.60           O  
ATOM   4374  CG  ARG C 349     -11.778  -3.100   4.482  1.00 89.60           C  
ATOM   4375  CD  ARG C 349     -10.560  -3.309   5.371  1.00 89.60           C  
ATOM   4376  NE  ARG C 349     -10.839  -4.247   6.455  1.00 89.60           N  
ATOM   4377  NH1 ARG C 349      -8.969  -3.692   7.694  1.00 89.60           N  
ATOM   4378  NH2 ARG C 349     -10.424  -5.290   8.459  1.00 89.60           N  
ATOM   4379  CZ  ARG C 349     -10.077  -4.407   7.533  1.00 89.60           C  
ATOM   4380  N   GLU C 350     -11.769  -0.936   0.346  1.00 93.05           N  
ATOM   4381  CA  GLU C 350     -11.314   0.162  -0.501  1.00 93.05           C  
ATOM   4382  C   GLU C 350     -12.341   0.488  -1.581  1.00 93.05           C  
ATOM   4383  CB  GLU C 350      -9.966  -0.176  -1.143  1.00 93.05           C  
ATOM   4384  O   GLU C 350     -12.622   1.659  -1.846  1.00 93.05           O  
ATOM   4385  CG  GLU C 350      -8.847  -0.409  -0.137  1.00 93.05           C  
ATOM   4386  CD  GLU C 350      -8.782  -1.842   0.366  1.00 93.05           C  
ATOM   4387  OE1 GLU C 350      -7.857  -2.170   1.144  1.00 93.05           O  
ATOM   4388  OE2 GLU C 350      -9.661  -2.643  -0.021  1.00 93.05           O  
ATOM   4389  N   LEU C 351     -12.989  -0.538  -2.199  1.00 96.66           N  
ATOM   4390  CA  LEU C 351     -13.767  -0.323  -3.414  1.00 96.66           C  
ATOM   4391  C   LEU C 351     -15.261  -0.327  -3.111  1.00 96.66           C  
ATOM   4392  CB  LEU C 351     -13.443  -1.397  -4.456  1.00 96.66           C  
ATOM   4393  O   LEU C 351     -16.078  -0.037  -3.988  1.00 96.66           O  
ATOM   4394  CG  LEU C 351     -11.990  -1.466  -4.929  1.00 96.66           C  
ATOM   4395  CD1 LEU C 351     -11.818  -2.584  -5.952  1.00 96.66           C  
ATOM   4396  CD2 LEU C 351     -11.554  -0.127  -5.515  1.00 96.66           C  
ATOM   4397  N   GLY C 352     -15.650  -0.568  -1.904  1.00 96.10           N  
ATOM   4398  CA  GLY C 352     -17.056  -0.656  -1.544  1.00 96.10           C  
ATOM   4399  C   GLY C 352     -17.704  -1.956  -1.981  1.00 96.10           C  
ATOM   4400  O   GLY C 352     -17.034  -2.985  -2.087  1.00 96.10           O  
ATOM   4401  N   VAL C 353     -19.026  -1.976  -2.168  1.00 96.22           N  
ATOM   4402  CA  VAL C 353     -19.759  -3.194  -2.496  1.00 96.22           C  
ATOM   4403  C   VAL C 353     -19.755  -3.409  -4.008  1.00 96.22           C  
ATOM   4404  CB  VAL C 353     -21.211  -3.142  -1.970  1.00 96.22           C  
ATOM   4405  O   VAL C 353     -20.115  -2.509  -4.770  1.00 96.22           O  
ATOM   4406  CG1 VAL C 353     -21.988  -4.384  -2.405  1.00 96.22           C  
ATOM   4407  CG2 VAL C 353     -21.222  -3.007  -0.448  1.00 96.22           C  
ATOM   4408  N   VAL C 354     -19.339  -4.547  -4.424  1.00 96.86           N  
ATOM   4409  CA  VAL C 354     -19.331  -4.936  -5.830  1.00 96.86           C  
ATOM   4410  C   VAL C 354     -20.117  -6.233  -6.012  1.00 96.86           C  
ATOM   4411  CB  VAL C 354     -17.891  -5.106  -6.363  1.00 96.86           C  
ATOM   4412  O   VAL C 354     -19.781  -7.259  -5.416  1.00 96.86           O  
ATOM   4413  CG1 VAL C 354     -17.904  -5.494  -7.841  1.00 96.86           C  
ATOM   4414  CG2 VAL C 354     -17.089  -3.824  -6.151  1.00 96.86           C  
ATOM   4415  N   HIS C 355     -21.057  -6.233  -6.865  1.00 95.40           N  
ATOM   4416  CA  HIS C 355     -21.881  -7.409  -7.124  1.00 95.40           C  
ATOM   4417  C   HIS C 355     -21.489  -8.078  -8.437  1.00 95.40           C  
ATOM   4418  CB  HIS C 355     -23.362  -7.029  -7.149  1.00 95.40           C  
ATOM   4419  O   HIS C 355     -21.129  -7.399  -9.402  1.00 95.40           O  
ATOM   4420  CG  HIS C 355     -23.907  -6.648  -5.810  1.00 95.40           C  
ATOM   4421  CD2 HIS C 355     -24.268  -5.445  -5.306  1.00 95.40           C  
ATOM   4422  ND1 HIS C 355     -24.133  -7.569  -4.810  1.00 95.40           N  
ATOM   4423  CE1 HIS C 355     -24.612  -6.946  -3.746  1.00 95.40           C  
ATOM   4424  NE2 HIS C 355     -24.704  -5.656  -4.021  1.00 95.40           N  
ATOM   4425  N   ASN C 356     -21.545  -9.395  -8.381  1.00 95.35           N  
ATOM   4426  CA  ASN C 356     -21.357 -10.129  -9.628  1.00 95.35           C  
ATOM   4427  C   ASN C 356     -22.522  -9.909 -10.589  1.00 95.35           C  
ATOM   4428  CB  ASN C 356     -21.174 -11.622  -9.350  1.00 95.35           C  
ATOM   4429  O   ASN C 356     -23.676  -9.823 -10.164  1.00 95.35           O  
ATOM   4430  CG  ASN C 356     -19.808 -11.946  -8.775  1.00 95.35           C  
ATOM   4431  ND2 ASN C 356     -19.655 -13.159  -8.258  1.00 95.35           N  
ATOM   4432  OD1 ASN C 356     -18.899 -11.112  -8.795  1.00 95.35           O  
ATOM   4433  N   GLN C 357     -22.198  -9.885 -11.863  1.00 93.03           N  
ATOM   4434  CA  GLN C 357     -23.225  -9.614 -12.864  1.00 93.03           C  
ATOM   4435  C   GLN C 357     -23.874 -10.906 -13.350  1.00 93.03           C  
ATOM   4436  CB  GLN C 357     -22.632  -8.847 -14.048  1.00 93.03           C  
ATOM   4437  O   GLN C 357     -25.009 -10.894 -13.832  1.00 93.03           O  
ATOM   4438  CG  GLN C 357     -22.114  -7.462 -13.685  1.00 93.03           C  
ATOM   4439  CD  GLN C 357     -21.805  -6.613 -14.904  1.00 93.03           C  
ATOM   4440  NE2 GLN C 357     -21.385  -5.374 -14.673  1.00 93.03           N  
ATOM   4441  OE1 GLN C 357     -21.943  -7.067 -16.045  1.00 93.03           O  
ATOM   4442  N   ASP C 358     -23.089 -11.961 -13.249  1.00 89.35           N  
ATOM   4443  CA  ASP C 358     -23.584 -13.254 -13.713  1.00 89.35           C  
ATOM   4444  C   ASP C 358     -23.862 -14.189 -12.538  1.00 89.35           C  
ATOM   4445  CB  ASP C 358     -22.582 -13.899 -14.673  1.00 89.35           C  
ATOM   4446  O   ASP C 358     -22.932 -14.706 -11.916  1.00 89.35           O  
ATOM   4447  CG  ASP C 358     -22.250 -13.017 -15.864  1.00 89.35           C  
ATOM   4448  OD1 ASP C 358     -23.159 -12.343 -16.396  1.00 89.35           O  
ATOM   4449  OD2 ASP C 358     -21.070 -12.998 -16.275  1.00 89.35           O  
ATOM   4450  N   VAL C 359     -25.052 -14.073 -11.945  1.00 84.84           N  
ATOM   4451  CA  VAL C 359     -25.373 -14.985 -10.853  1.00 84.84           C  
ATOM   4452  C   VAL C 359     -26.516 -15.909 -11.270  1.00 84.84           C  
ATOM   4453  CB  VAL C 359     -25.750 -14.219  -9.565  1.00 84.84           C  
ATOM   4454  O   VAL C 359     -27.616 -15.445 -11.577  1.00 84.84           O  
ATOM   4455  CG1 VAL C 359     -26.052 -15.191  -8.427  1.00 84.84           C  
ATOM   4456  CG2 VAL C 359     -24.630 -13.259  -9.169  1.00 84.84           C  
ATOM   4457  N   ASN C 360     -26.159 -17.170 -11.376  1.00 84.42           N  
ATOM   4458  CA  ASN C 360     -27.169 -18.179 -11.674  1.00 84.42           C  
ATOM   4459  C   ASN C 360     -27.619 -18.912 -10.414  1.00 84.42           C  
ATOM   4460  CB  ASN C 360     -26.643 -19.176 -12.709  1.00 84.42           C  
ATOM   4461  O   ASN C 360     -26.836 -19.641  -9.802  1.00 84.42           O  
ATOM   4462  CG  ASN C 360     -26.776 -18.667 -14.131  1.00 84.42           C  
ATOM   4463  ND2 ASN C 360     -25.932 -19.171 -15.023  1.00 84.42           N  
ATOM   4464  OD1 ASN C 360     -27.631 -17.827 -14.425  1.00 84.42           O  
ATOM   4465  N   LEU C 361     -28.933 -18.821 -10.187  1.00 86.09           N  
ATOM   4466  CA  LEU C 361     -29.454 -19.390  -8.949  1.00 86.09           C  
ATOM   4467  C   LEU C 361     -29.591 -20.905  -9.062  1.00 86.09           C  
ATOM   4468  CB  LEU C 361     -30.810 -18.769  -8.603  1.00 86.09           C  
ATOM   4469  O   LEU C 361     -29.496 -21.618  -8.060  1.00 86.09           O  
ATOM   4470  CG  LEU C 361     -30.777 -17.363  -8.001  1.00 86.09           C  
ATOM   4471  CD1 LEU C 361     -32.141 -16.695  -8.139  1.00 86.09           C  
ATOM   4472  CD2 LEU C 361     -30.349 -17.417  -6.538  1.00 86.09           C  
ATOM   4473  N   HIS C 362     -29.782 -21.374 -10.294  1.00 89.02           N  
ATOM   4474  CA  HIS C 362     -29.927 -22.803 -10.548  1.00 89.02           C  
ATOM   4475  C   HIS C 362     -29.008 -23.257 -11.678  1.00 89.02           C  
ATOM   4476  CB  HIS C 362     -31.380 -23.143 -10.884  1.00 89.02           C  
ATOM   4477  O   HIS C 362     -28.992 -22.650 -12.752  1.00 89.02           O  
ATOM   4478  CG  HIS C 362     -32.307 -23.034  -9.715  1.00 89.02           C  
ATOM   4479  CD2 HIS C 362     -33.218 -22.087  -9.388  1.00 89.02           C  
ATOM   4480  ND1 HIS C 362     -32.356 -23.980  -8.714  1.00 89.02           N  
ATOM   4481  CE1 HIS C 362     -33.262 -23.619  -7.820  1.00 89.02           C  
ATOM   4482  NE2 HIS C 362     -33.799 -22.474  -8.206  1.00 89.02           N  
ATOM   4483  N   SER C 363     -28.213 -24.245 -11.321  1.00 84.05           N  
ATOM   4484  CA  SER C 363     -27.325 -24.788 -12.344  1.00 84.05           C  
ATOM   4485  C   SER C 363     -27.392 -26.311 -12.382  1.00 84.05           C  
ATOM   4486  CB  SER C 363     -25.884 -24.339 -12.097  1.00 84.05           C  
ATOM   4487  O   SER C 363     -27.746 -26.947 -11.388  1.00 84.05           O  
ATOM   4488  OG  SER C 363     -25.829 -22.949 -11.829  1.00 84.05           O  
ATOM   4489  N   SER C 364     -27.317 -26.878 -13.638  1.00 83.83           N  
ATOM   4490  CA  SER C 364     -27.238 -28.323 -13.824  1.00 83.83           C  
ATOM   4491  C   SER C 364     -26.073 -28.700 -14.734  1.00 83.83           C  
ATOM   4492  CB  SER C 364     -28.545 -28.861 -14.407  1.00 83.83           C  
ATOM   4493  O   SER C 364     -25.641 -27.897 -15.564  1.00 83.83           O  
ATOM   4494  OG  SER C 364     -28.870 -28.194 -15.614  1.00 83.83           O  
ATOM   4495  N   ARG C 365     -25.452 -29.853 -14.438  1.00 80.21           N  
ATOM   4496  CA  ARG C 365     -24.354 -30.368 -15.250  1.00 80.21           C  
ATOM   4497  C   ARG C 365     -23.200 -29.372 -15.305  1.00 80.21           C  
ATOM   4498  CB  ARG C 365     -24.836 -30.689 -16.666  1.00 80.21           C  
ATOM   4499  O   ARG C 365     -22.865 -28.860 -16.375  1.00 80.21           O  
ATOM   4500  CG  ARG C 365     -25.574 -32.014 -16.779  1.00 80.21           C  
ATOM   4501  CD  ARG C 365     -25.935 -32.337 -18.222  1.00 80.21           C  
ATOM   4502  NE  ARG C 365     -26.680 -33.588 -18.325  1.00 80.21           N  
ATOM   4503  NH1 ARG C 365     -26.973 -33.467 -20.613  1.00 80.21           N  
ATOM   4504  NH2 ARG C 365     -27.820 -35.243 -19.437  1.00 80.21           N  
ATOM   4505  CZ  ARG C 365     -27.156 -34.097 -19.458  1.00 80.21           C  
ATOM   4506  N   LEU C 366     -22.531 -29.193 -14.210  1.00 84.42           N  
ATOM   4507  CA  LEU C 366     -21.483 -28.186 -14.079  1.00 84.42           C  
ATOM   4508  C   LEU C 366     -20.355 -28.444 -15.073  1.00 84.42           C  
ATOM   4509  CB  LEU C 366     -20.928 -28.172 -12.652  1.00 84.42           C  
ATOM   4510  O   LEU C 366     -19.872 -29.572 -15.191  1.00 84.42           O  
ATOM   4511  CG  LEU C 366     -21.868 -27.652 -11.564  1.00 84.42           C  
ATOM   4512  CD1 LEU C 366     -21.306 -27.967 -10.182  1.00 84.42           C  
ATOM   4513  CD2 LEU C 366     -22.095 -26.152 -11.726  1.00 84.42           C  
ATOM   4514  N   SER C 367     -20.050 -27.435 -15.856  1.00 82.50           N  
ATOM   4515  CA  SER C 367     -18.878 -27.498 -16.723  1.00 82.50           C  
ATOM   4516  C   SER C 367     -17.589 -27.510 -15.908  1.00 82.50           C  
ATOM   4517  CB  SER C 367     -18.866 -26.318 -17.695  1.00 82.50           C  
ATOM   4518  O   SER C 367     -17.612 -27.291 -14.696  1.00 82.50           O  
ATOM   4519  OG  SER C 367     -18.573 -25.109 -17.016  1.00 82.50           O  
ATOM   4520  N   PHE C 368     -16.498 -27.903 -16.470  1.00 82.71           N  
ATOM   4521  CA  PHE C 368     -15.200 -27.911 -15.804  1.00 82.71           C  
ATOM   4522  C   PHE C 368     -14.868 -26.530 -15.251  1.00 82.71           C  
ATOM   4523  CB  PHE C 368     -14.102 -28.368 -16.770  1.00 82.71           C  
ATOM   4524  O   PHE C 368     -14.354 -26.410 -14.137  1.00 82.71           O  
ATOM   4525  CG  PHE C 368     -12.785 -28.654 -16.100  1.00 82.71           C  
ATOM   4526  CD1 PHE C 368     -11.691 -27.822 -16.302  1.00 82.71           C  
ATOM   4527  CD2 PHE C 368     -12.642 -29.756 -15.266  1.00 82.71           C  
ATOM   4528  CE1 PHE C 368     -10.471 -28.084 -15.683  1.00 82.71           C  
ATOM   4529  CE2 PHE C 368     -11.426 -30.024 -14.644  1.00 82.71           C  
ATOM   4530  CZ  PHE C 368     -10.342 -29.188 -14.855  1.00 82.71           C  
ATOM   4531  N   LYS C 369     -15.159 -25.516 -16.043  1.00 85.09           N  
ATOM   4532  CA  LYS C 369     -14.933 -24.144 -15.597  1.00 85.09           C  
ATOM   4533  C   LYS C 369     -15.697 -23.852 -14.308  1.00 85.09           C  
ATOM   4534  CB  LYS C 369     -15.344 -23.152 -16.686  1.00 85.09           C  
ATOM   4535  O   LYS C 369     -15.127 -23.329 -13.348  1.00 85.09           O  
ATOM   4536  CG  LYS C 369     -15.221 -21.693 -16.272  1.00 85.09           C  
ATOM   4537  CD  LYS C 369     -15.978 -20.776 -17.224  1.00 85.09           C  
ATOM   4538  CE  LYS C 369     -17.470 -20.765 -16.923  1.00 85.09           C  
ATOM   4539  NZ  LYS C 369     -18.209 -19.823 -17.816  1.00 85.09           N  
ATOM   4540  N   GLU C 370     -16.912 -24.240 -14.255  1.00 87.96           N  
ATOM   4541  CA  GLU C 370     -17.747 -24.011 -13.080  1.00 87.96           C  
ATOM   4542  C   GLU C 370     -17.218 -24.775 -11.869  1.00 87.96           C  
ATOM   4543  CB  GLU C 370     -19.197 -24.412 -13.363  1.00 87.96           C  
ATOM   4544  O   GLU C 370     -17.193 -24.245 -10.756  1.00 87.96           O  
ATOM   4545  CG  GLU C 370     -19.927 -23.461 -14.300  1.00 87.96           C  
ATOM   4546  CD  GLU C 370     -21.291 -23.974 -14.733  1.00 87.96           C  
ATOM   4547  OE1 GLU C 370     -22.185 -23.148 -15.026  1.00 87.96           O  
ATOM   4548  OE2 GLU C 370     -21.467 -25.212 -14.779  1.00 87.96           O  
ATOM   4549  N   LEU C 371     -16.833 -25.967 -12.163  1.00 87.99           N  
ATOM   4550  CA  LEU C 371     -16.270 -26.768 -11.082  1.00 87.99           C  
ATOM   4551  C   LEU C 371     -15.047 -26.084 -10.479  1.00 87.99           C  
ATOM   4552  CB  LEU C 371     -15.892 -28.162 -11.589  1.00 87.99           C  
ATOM   4553  O   LEU C 371     -14.908 -26.018  -9.256  1.00 87.99           O  
ATOM   4554  CG  LEU C 371     -16.870 -29.291 -11.261  1.00 87.99           C  
ATOM   4555  CD1 LEU C 371     -16.990 -30.248 -12.443  1.00 87.99           C  
ATOM   4556  CD2 LEU C 371     -16.428 -30.036 -10.006  1.00 87.99           C  
ATOM   4557  N   LEU C 372     -14.205 -25.520 -11.353  1.00 88.69           N  
ATOM   4558  CA  LEU C 372     -13.001 -24.830 -10.902  1.00 88.69           C  
ATOM   4559  C   LEU C 372     -13.358 -23.610 -10.060  1.00 88.69           C  
ATOM   4560  CB  LEU C 372     -12.145 -24.407 -12.099  1.00 88.69           C  
ATOM   4561  O   LEU C 372     -12.799 -23.411  -8.979  1.00 88.69           O  
ATOM   4562  CG  LEU C 372     -10.835 -25.170 -12.298  1.00 88.69           C  
ATOM   4563  CD1 LEU C 372     -10.614 -25.466 -13.778  1.00 88.69           C  
ATOM   4564  CD2 LEU C 372      -9.663 -24.380 -11.725  1.00 88.69           C  
ATOM   4565  N   VAL C 373     -14.355 -22.843 -10.513  1.00 89.67           N  
ATOM   4566  CA  VAL C 373     -14.760 -21.606  -9.852  1.00 89.67           C  
ATOM   4567  C   VAL C 373     -15.358 -21.923  -8.484  1.00 89.67           C  
ATOM   4568  CB  VAL C 373     -15.775 -20.813 -10.706  1.00 89.67           C  
ATOM   4569  O   VAL C 373     -14.988 -21.309  -7.480  1.00 89.67           O  
ATOM   4570  CG1 VAL C 373     -16.391 -19.675  -9.894  1.00 89.67           C  
ATOM   4571  CG2 VAL C 373     -15.102 -20.271 -11.966  1.00 89.67           C  
ATOM   4572  N   TYR C 374     -16.137 -22.937  -8.397  1.00 88.55           N  
ATOM   4573  CA  TYR C 374     -16.799 -23.286  -7.145  1.00 88.55           C  
ATOM   4574  C   TYR C 374     -15.805 -23.868  -6.147  1.00 88.55           C  
ATOM   4575  CB  TYR C 374     -17.933 -24.284  -7.395  1.00 88.55           C  
ATOM   4576  O   TYR C 374     -15.839 -23.533  -4.960  1.00 88.55           O  
ATOM   4577  CG  TYR C 374     -19.138 -23.676  -8.073  1.00 88.55           C  
ATOM   4578  CD1 TYR C 374     -19.344 -22.299  -8.065  1.00 88.55           C  
ATOM   4579  CD2 TYR C 374     -20.072 -24.478  -8.720  1.00 88.55           C  
ATOM   4580  CE1 TYR C 374     -20.454 -21.735  -8.687  1.00 88.55           C  
ATOM   4581  CE2 TYR C 374     -21.185 -23.925  -9.345  1.00 88.55           C  
ATOM   4582  OH  TYR C 374     -22.467 -22.001  -9.940  1.00 88.55           O  
ATOM   4583  CZ  TYR C 374     -21.367 -22.554  -9.323  1.00 88.55           C  
ATOM   4584  N   ALA C 375     -14.937 -24.644  -6.651  1.00 86.21           N  
ATOM   4585  CA  ALA C 375     -13.954 -25.275  -5.775  1.00 86.21           C  
ATOM   4586  C   ALA C 375     -13.005 -24.240  -5.179  1.00 86.21           C  
ATOM   4587  CB  ALA C 375     -13.166 -26.338  -6.537  1.00 86.21           C  
ATOM   4588  O   ALA C 375     -12.541 -24.393  -4.046  1.00 86.21           O  
ATOM   4589  N   ALA C 376     -12.762 -23.206  -5.971  1.00 87.86           N  
ATOM   4590  CA  ALA C 376     -11.819 -22.181  -5.531  1.00 87.86           C  
ATOM   4591  C   ALA C 376     -12.502 -21.161  -4.624  1.00 87.86           C  
ATOM   4592  CB  ALA C 376     -11.192 -21.482  -6.734  1.00 87.86           C  
ATOM   4593  O   ALA C 376     -11.834 -20.349  -3.979  1.00 87.86           O  
ATOM   4594  N   ASP C 377     -13.795 -21.206  -4.468  1.00 88.41           N  
ATOM   4595  CA  ASP C 377     -14.589 -20.214  -3.750  1.00 88.41           C  
ATOM   4596  C   ASP C 377     -14.496 -20.424  -2.240  1.00 88.41           C  
ATOM   4597  CB  ASP C 377     -16.051 -20.268  -4.199  1.00 88.41           C  
ATOM   4598  O   ASP C 377     -14.892 -21.473  -1.728  1.00 88.41           O  
ATOM   4599  CG  ASP C 377     -16.875 -19.103  -3.681  1.00 88.41           C  
ATOM   4600  OD1 ASP C 377     -16.459 -18.451  -2.699  1.00 88.41           O  
ATOM   4601  OD2 ASP C 377     -17.951 -18.835  -4.258  1.00 88.41           O  
ATOM   4602  N   PRO C 378     -14.099 -19.422  -1.535  1.00 84.66           N  
ATOM   4603  CA  PRO C 378     -13.988 -19.553  -0.080  1.00 84.66           C  
ATOM   4604  C   PRO C 378     -15.330 -19.837   0.591  1.00 84.66           C  
ATOM   4605  CB  PRO C 378     -13.438 -18.192   0.355  1.00 84.66           C  
ATOM   4606  O   PRO C 378     -15.376 -20.499   1.631  1.00 84.66           O  
ATOM   4607  CG  PRO C 378     -13.302 -17.412  -0.913  1.00 84.66           C  
ATOM   4608  CD  PRO C 378     -13.716 -18.289  -2.059  1.00 84.66           C  
ATOM   4609  N   ALA C 379     -16.353 -19.392  -0.010  1.00 83.44           N  
ATOM   4610  CA  ALA C 379     -17.687 -19.583   0.554  1.00 83.44           C  
ATOM   4611  C   ALA C 379     -18.023 -21.067   0.677  1.00 83.44           C  
ATOM   4612  CB  ALA C 379     -18.733 -18.874  -0.302  1.00 83.44           C  
ATOM   4613  O   ALA C 379     -18.605 -21.497   1.676  1.00 83.44           O  
ATOM   4614  N   MET C 380     -17.601 -21.798  -0.263  1.00 81.63           N  
ATOM   4615  CA  MET C 380     -17.861 -23.235  -0.245  1.00 81.63           C  
ATOM   4616  C   MET C 380     -17.116 -23.908   0.903  1.00 81.63           C  
ATOM   4617  CB  MET C 380     -17.457 -23.872  -1.576  1.00 81.63           C  
ATOM   4618  O   MET C 380     -17.679 -24.750   1.605  1.00 81.63           O  
ATOM   4619  CG  MET C 380     -18.594 -23.965  -2.581  1.00 81.63           C  
ATOM   4620  SD  MET C 380     -19.832 -25.241  -2.125  1.00 81.63           S  
ATOM   4621  CE  MET C 380     -19.277 -25.640  -0.445  1.00 81.63           C  
ATOM   4622  N   HIS C 381     -16.020 -23.519   1.132  1.00 77.07           N  
ATOM   4623  CA  HIS C 381     -15.184 -24.107   2.172  1.00 77.07           C  
ATOM   4624  C   HIS C 381     -15.636 -23.662   3.559  1.00 77.07           C  
ATOM   4625  CB  HIS C 381     -13.716 -23.736   1.953  1.00 77.07           C  
ATOM   4626  O   HIS C 381     -15.674 -24.468   4.492  1.00 77.07           O  
ATOM   4627  CG  HIS C 381     -13.117 -24.354   0.731  1.00 77.07           C  
ATOM   4628  CD2 HIS C 381     -12.939 -23.862  -0.518  1.00 77.07           C  
ATOM   4629  ND1 HIS C 381     -12.618 -25.638   0.714  1.00 77.07           N  
ATOM   4630  CE1 HIS C 381     -12.157 -25.910  -0.495  1.00 77.07           C  
ATOM   4631  NE2 HIS C 381     -12.340 -24.849  -1.262  1.00 77.07           N  
ATOM   4632  N   ALA C 382     -15.958 -22.459   3.612  1.00 75.19           N  
ATOM   4633  CA  ALA C 382     -16.390 -21.925   4.901  1.00 75.19           C  
ATOM   4634  C   ALA C 382     -17.712 -22.551   5.338  1.00 75.19           C  
ATOM   4635  CB  ALA C 382     -16.523 -20.406   4.830  1.00 75.19           C  
ATOM   4636  O   ALA C 382     -17.906 -22.843   6.521  1.00 75.19           O  
ATOM   4637  N   ALA C 383     -18.563 -22.752   4.376  1.00 73.47           N  
ATOM   4638  CA  ALA C 383     -19.893 -23.274   4.678  1.00 73.47           C  
ATOM   4639  C   ALA C 383     -19.837 -24.763   5.007  1.00 73.47           C  
ATOM   4640  CB  ALA C 383     -20.840 -23.027   3.506  1.00 73.47           C  
ATOM   4641  O   ALA C 383     -20.679 -25.273   5.750  1.00 73.47           O  
ATOM   4642  N   SER C 384     -18.869 -25.459   4.432  1.00 70.45           N  
ATOM   4643  CA  SER C 384     -18.815 -26.912   4.553  1.00 70.45           C  
ATOM   4644  C   SER C 384     -17.900 -27.337   5.697  1.00 70.45           C  
ATOM   4645  CB  SER C 384     -18.336 -27.543   3.245  1.00 70.45           C  
ATOM   4646  O   SER C 384     -17.857 -28.515   6.059  1.00 70.45           O  
ATOM   4647  OG  SER C 384     -17.007 -27.146   2.953  1.00 70.45           O  
ATOM   4648  N   GLY C 385     -17.162 -26.416   6.173  1.00 61.04           N  
ATOM   4649  CA  GLY C 385     -16.192 -26.751   7.203  1.00 61.04           C  
ATOM   4650  C   GLY C 385     -16.581 -26.239   8.577  1.00 61.04           C  
ATOM   4651  O   GLY C 385     -17.625 -25.603   8.736  1.00 61.04           O  
ATOM   4652  N   ASN C 386     -16.133 -26.839   9.490  1.00 53.95           N  
ATOM   4653  CA  ASN C 386     -16.206 -26.280  10.835  1.00 53.95           C  
ATOM   4654  C   ASN C 386     -15.191 -25.157  11.032  1.00 53.95           C  
ATOM   4655  CB  ASN C 386     -15.996 -27.375  11.883  1.00 53.95           C  
ATOM   4656  O   ASN C 386     -14.379 -25.204  11.957  1.00 53.95           O  
ATOM   4657  CG  ASN C 386     -17.204 -28.279  12.033  1.00 53.95           C  
ATOM   4658  ND2 ASN C 386     -16.989 -29.469  12.581  1.00 53.95           N  
ATOM   4659  OD1 ASN C 386     -18.320 -27.911  11.659  1.00 53.95           O  
ATOM   4660  N   LEU C 387     -15.196 -24.315   9.884  1.00 50.33           N  
ATOM   4661  CA  LEU C 387     -14.127 -23.326   9.810  1.00 50.33           C  
ATOM   4662  C   LEU C 387     -14.449 -22.111  10.674  1.00 50.33           C  
ATOM   4663  CB  LEU C 387     -13.899 -22.890   8.361  1.00 50.33           C  
ATOM   4664  O   LEU C 387     -15.618 -21.757  10.843  1.00 50.33           O  
ATOM   4665  CG  LEU C 387     -13.276 -23.932   7.429  1.00 50.33           C  
ATOM   4666  CD1 LEU C 387     -13.603 -23.605   5.976  1.00 50.33           C  
ATOM   4667  CD2 LEU C 387     -11.768 -24.005   7.641  1.00 50.33           C  
ATOM   4668  N   LEU C 388     -13.545 -21.685  11.574  1.00 44.59           N  
ATOM   4669  CA  LEU C 388     -13.626 -20.429  12.312  1.00 44.59           C  
ATOM   4670  C   LEU C 388     -13.070 -19.275  11.485  1.00 44.59           C  
ATOM   4671  CB  LEU C 388     -12.865 -20.536  13.636  1.00 44.59           C  
ATOM   4672  O   LEU C 388     -12.121 -19.455  10.719  1.00 44.59           O  
ATOM   4673  CG  LEU C 388     -13.686 -20.945  14.860  1.00 44.59           C  
ATOM   4674  CD1 LEU C 388     -12.923 -21.969  15.693  1.00 44.59           C  
ATOM   4675  CD2 LEU C 388     -14.040 -19.722  15.700  1.00 44.59           C  
ATOM   4676  N   LEU C 389     -13.876 -18.310  11.240  1.00 42.72           N  
ATOM   4677  CA  LEU C 389     -13.416 -17.098  10.571  1.00 42.72           C  
ATOM   4678  C   LEU C 389     -12.733 -16.158  11.558  1.00 42.72           C  
ATOM   4679  CB  LEU C 389     -14.588 -16.382   9.894  1.00 42.72           C  
ATOM   4680  O   LEU C 389     -13.343 -15.735  12.543  1.00 42.72           O  
ATOM   4681  CG  LEU C 389     -14.263 -15.613   8.612  1.00 42.72           C  
ATOM   4682  CD1 LEU C 389     -14.673 -16.427   7.388  1.00 42.72           C  
ATOM   4683  CD2 LEU C 389     -14.955 -14.255   8.613  1.00 42.72           C  
ATOM   4684  N   ASP C 390     -11.431 -16.034  11.742  1.00 40.55           N  
ATOM   4685  CA  ASP C 390     -10.727 -15.089  12.603  1.00 40.55           C  
ATOM   4686  C   ASP C 390     -10.432 -13.786  11.863  1.00 40.55           C  
ATOM   4687  CB  ASP C 390      -9.427 -15.704  13.125  1.00 40.55           C  
ATOM   4688  O   ASP C 390      -9.606 -13.760  10.948  1.00 40.55           O  
ATOM   4689  CG  ASP C 390      -8.766 -14.865  14.205  1.00 40.55           C  
ATOM   4690  OD1 ASP C 390      -9.189 -13.709  14.424  1.00 40.55           O  
ATOM   4691  OD2 ASP C 390      -7.812 -15.364  14.841  1.00 40.55           O  
ATOM   4692  N   LYS C 391     -11.281 -12.813  11.934  1.00 37.19           N  
ATOM   4693  CA  LYS C 391     -11.062 -11.539  11.257  1.00 37.19           C  
ATOM   4694  C   LYS C 391      -9.918 -10.762  11.903  1.00 37.19           C  
ATOM   4695  CB  LYS C 391     -12.339 -10.698  11.269  1.00 37.19           C  
ATOM   4696  O   LYS C 391      -9.664  -9.610  11.546  1.00 37.19           O  
ATOM   4697  CG  LYS C 391     -13.470 -11.278  10.433  1.00 37.19           C  
ATOM   4698  CD  LYS C 391     -14.631 -10.300  10.308  1.00 37.19           C  
ATOM   4699  CE  LYS C 391     -15.758 -10.874   9.460  1.00 37.19           C  
ATOM   4700  NZ  LYS C 391     -16.896  -9.916   9.329  1.00 37.19           N  
ATOM   4701  N   ARG C 392      -9.560 -10.989  13.216  1.00 34.10           N  
ATOM   4702  CA  ARG C 392      -8.617 -10.125  13.919  1.00 34.10           C  
ATOM   4703  C   ARG C 392      -7.217 -10.247  13.326  1.00 34.10           C  
ATOM   4704  CB  ARG C 392      -8.586 -10.464  15.411  1.00 34.10           C  
ATOM   4705  O   ARG C 392      -6.837 -11.310  12.831  1.00 34.10           O  
ATOM   4706  CG  ARG C 392      -9.852 -10.075  16.157  1.00 34.10           C  
ATOM   4707  CD  ARG C 392      -9.792 -10.486  17.622  1.00 34.10           C  
ATOM   4708  NE  ARG C 392     -10.434 -11.778  17.846  1.00 34.10           N  
ATOM   4709  NH1 ARG C 392     -10.001 -11.833  20.114  1.00 34.10           N  
ATOM   4710  NH2 ARG C 392     -11.125 -13.562  19.115  1.00 34.10           N  
ATOM   4711  CZ  ARG C 392     -10.519 -12.388  19.024  1.00 34.10           C  
ATOM   4712  N   THR C 393      -6.414  -9.810  13.099  1.00 34.53           N  
ATOM   4713  CA  THR C 393      -5.093 -10.413  12.963  1.00 34.53           C  
ATOM   4714  C   THR C 393      -4.914 -11.554  13.959  1.00 34.53           C  
ATOM   4715  CB  THR C 393      -3.979  -9.370  13.167  1.00 34.53           C  
ATOM   4716  O   THR C 393      -4.424 -12.627  13.601  1.00 34.53           O  
ATOM   4717  CG2 THR C 393      -3.661  -8.642  11.865  1.00 34.53           C  
ATOM   4718  OG1 THR C 393      -4.403  -8.412  14.145  1.00 34.53           O  
ATOM   4719  N   THR C 394      -4.074 -11.440  15.027  1.00 31.94           N  
ATOM   4720  CA  THR C 394      -2.942 -12.329  15.264  1.00 31.94           C  
ATOM   4721  C   THR C 394      -3.392 -13.787  15.275  1.00 31.94           C  
ATOM   4722  CB  THR C 394      -2.239 -11.995  16.593  1.00 31.94           C  
ATOM   4723  O   THR C 394      -4.544 -14.084  15.597  1.00 31.94           O  
ATOM   4724  CG2 THR C 394      -1.001 -11.136  16.361  1.00 31.94           C  
ATOM   4725  OG1 THR C 394      -3.148 -11.283  17.442  1.00 31.94           O  
ATOM   4726  N   CYS C 395      -2.591 -14.810  14.973  1.00 31.12           N  
ATOM   4727  CA  CYS C 395      -2.586 -16.266  14.891  1.00 31.12           C  
ATOM   4728  C   CYS C 395      -3.311 -16.881  16.082  1.00 31.12           C  
ATOM   4729  CB  CYS C 395      -1.153 -16.794  14.827  1.00 31.12           C  
ATOM   4730  O   CYS C 395      -2.698 -17.149  17.117  1.00 31.12           O  
ATOM   4731  SG  CYS C 395      -0.334 -16.486  13.247  1.00 31.12           S  
ATOM   4732  N   PHE C 396      -4.149 -16.034  16.725  1.00 33.34           N  
ATOM   4733  CA  PHE C 396      -4.715 -16.992  17.667  1.00 33.34           C  
ATOM   4734  C   PHE C 396      -5.311 -18.187  16.932  1.00 33.34           C  
ATOM   4735  CB  PHE C 396      -5.785 -16.324  18.537  1.00 33.34           C  
ATOM   4736  O   PHE C 396      -6.060 -18.018  15.968  1.00 33.34           O  
ATOM   4737  CG  PHE C 396      -5.313 -15.982  19.924  1.00 33.34           C  
ATOM   4738  CD1 PHE C 396      -5.406 -16.910  20.954  1.00 33.34           C  
ATOM   4739  CD2 PHE C 396      -4.776 -14.731  20.199  1.00 33.34           C  
ATOM   4740  CE1 PHE C 396      -4.969 -16.596  22.239  1.00 33.34           C  
ATOM   4741  CE2 PHE C 396      -4.338 -14.409  21.480  1.00 33.34           C  
ATOM   4742  CZ  PHE C 396      -4.437 -15.343  22.499  1.00 33.34           C  
ATOM   4743  N   SER C 397      -4.519 -19.083  16.686  1.00 31.58           N  
ATOM   4744  CA  SER C 397      -4.971 -20.284  15.991  1.00 31.58           C  
ATOM   4745  C   SER C 397      -6.228 -20.857  16.638  1.00 31.58           C  
ATOM   4746  CB  SER C 397      -3.868 -21.343  15.975  1.00 31.58           C  
ATOM   4747  O   SER C 397      -6.198 -21.283  17.794  1.00 31.58           O  
ATOM   4748  OG  SER C 397      -3.401 -21.602  17.288  1.00 31.58           O  
ATOM   4749  N   VAL C 398      -7.272 -20.076  16.673  1.00 32.01           N  
ATOM   4750  CA  VAL C 398      -8.466 -20.819  17.062  1.00 32.01           C  
ATOM   4751  C   VAL C 398      -8.593 -22.078  16.206  1.00 32.01           C  
ATOM   4752  CB  VAL C 398      -9.741 -19.955  16.930  1.00 32.01           C  
ATOM   4753  O   VAL C 398      -8.824 -21.994  14.998  1.00 32.01           O  
ATOM   4754  CG1 VAL C 398     -10.966 -20.722  17.423  1.00 32.01           C  
ATOM   4755  CG2 VAL C 398      -9.579 -18.647  17.701  1.00 32.01           C  
ATOM   4756  N   ALA C 399      -7.609 -22.629  15.870  1.00 31.78           N  
ATOM   4757  CA  ALA C 399      -7.881 -23.790  15.027  1.00 31.78           C  
ATOM   4758  C   ALA C 399      -8.917 -24.706  15.672  1.00 31.78           C  
ATOM   4759  CB  ALA C 399      -6.593 -24.560  14.750  1.00 31.78           C  
ATOM   4760  O   ALA C 399      -8.787 -25.073  16.842  1.00 31.78           O  
ATOM   4761  N   ALA C 400     -10.141 -24.398  15.501  1.00 32.59           N  
ATOM   4762  CA  ALA C 400     -10.954 -25.609  15.561  1.00 32.59           C  
ATOM   4763  C   ALA C 400     -10.273 -26.763  14.830  1.00 32.59           C  
ATOM   4764  CB  ALA C 400     -12.338 -25.352  14.969  1.00 32.59           C  
ATOM   4765  O   ALA C 400     -10.116 -26.726  13.608  1.00 32.59           O  
ATOM   4766  N   LEU C 401      -9.218 -27.095  15.285  1.00 30.81           N  
ATOM   4767  CA  LEU C 401      -8.198 -27.991  14.751  1.00 30.81           C  
ATOM   4768  C   LEU C 401      -8.777 -29.377  14.487  1.00 30.81           C  
ATOM   4769  CB  LEU C 401      -7.016 -28.095  15.718  1.00 30.81           C  
ATOM   4770  O   LEU C 401      -8.209 -30.384  14.918  1.00 30.81           O  
ATOM   4771  CG  LEU C 401      -6.073 -26.891  15.769  1.00 30.81           C  
ATOM   4772  CD1 LEU C 401      -5.256 -26.912  17.056  1.00 30.81           C  
ATOM   4773  CD2 LEU C 401      -5.159 -26.876  14.549  1.00 30.81           C  
ATOM   4774  N   THR C 402      -9.914 -29.585  14.671  1.00 30.45           N  
ATOM   4775  CA  THR C 402      -9.946 -31.037  14.531  1.00 30.45           C  
ATOM   4776  C   THR C 402      -9.272 -31.470  13.232  1.00 30.45           C  
ATOM   4777  CB  THR C 402     -11.390 -31.569  14.565  1.00 30.45           C  
ATOM   4778  O   THR C 402      -9.095 -32.665  12.987  1.00 30.45           O  
ATOM   4779  CG2 THR C 402     -11.957 -31.531  15.980  1.00 30.45           C  
ATOM   4780  OG1 THR C 402     -12.211 -30.762  13.712  1.00 30.45           O  
ATOM   4781  N   ASN C 403      -9.441 -30.490  12.254  1.00 32.78           N  
ATOM   4782  CA  ASN C 403      -9.002 -31.043  10.977  1.00 32.78           C  
ATOM   4783  C   ASN C 403      -7.484 -30.984  10.833  1.00 32.78           C  
ATOM   4784  CB  ASN C 403      -9.675 -30.311   9.815  1.00 32.78           C  
ATOM   4785  O   ASN C 403      -6.849 -30.032  11.291  1.00 32.78           O  
ATOM   4786  CG  ASN C 403     -11.161 -30.597   9.726  1.00 32.78           C  
ATOM   4787  ND2 ASN C 403     -11.877 -29.782   8.960  1.00 32.78           N  
ATOM   4788  OD1 ASN C 403     -11.661 -31.542  10.341  1.00 32.78           O  
ATOM   4789  N   ASN C 404      -6.775 -32.059  10.701  1.00 29.91           N  
ATOM   4790  CA  ASN C 404      -5.374 -32.416  10.501  1.00 29.91           C  
ATOM   4791  C   ASN C 404      -4.701 -31.497   9.485  1.00 29.91           C  
ATOM   4792  CB  ASN C 404      -5.249 -33.876  10.061  1.00 29.91           C  
ATOM   4793  O   ASN C 404      -4.491 -31.885   8.335  1.00 29.91           O  
ATOM   4794  CG  ASN C 404      -5.367 -34.847  11.219  1.00 29.91           C  
ATOM   4795  ND2 ASN C 404      -5.627 -36.111  10.909  1.00 29.91           N  
ATOM   4796  OD1 ASN C 404      -5.226 -34.464  12.384  1.00 29.91           O  
ATOM   4797  N   VAL C 405      -4.969 -30.233   9.507  1.00 37.14           N  
ATOM   4798  CA  VAL C 405      -4.333 -29.530   8.398  1.00 37.14           C  
ATOM   4799  C   VAL C 405      -2.816 -29.544   8.579  1.00 37.14           C  
ATOM   4800  CB  VAL C 405      -4.842 -28.076   8.281  1.00 37.14           C  
ATOM   4801  O   VAL C 405      -2.304 -29.108   9.613  1.00 37.14           O  
ATOM   4802  CG1 VAL C 405      -4.209 -27.377   7.080  1.00 37.14           C  
ATOM   4803  CG2 VAL C 405      -6.366 -28.052   8.176  1.00 37.14           C  
ATOM   4804  N   ALA C 406      -2.160 -30.366   7.911  1.00 35.71           N  
ATOM   4805  CA  ALA C 406      -0.733 -30.620   7.728  1.00 35.71           C  
ATOM   4806  C   ALA C 406      -0.085 -29.525   6.884  1.00 35.71           C  
ATOM   4807  CB  ALA C 406      -0.514 -31.985   7.080  1.00 35.71           C  
ATOM   4808  O   ALA C 406      -0.643 -29.104   5.868  1.00 35.71           O  
ATOM   4809  N   PHE C 407       0.258 -28.358   7.607  1.00 38.24           N  
ATOM   4810  CA  PHE C 407       1.052 -27.479   6.755  1.00 38.24           C  
ATOM   4811  C   PHE C 407       1.990 -28.289   5.868  1.00 38.24           C  
ATOM   4812  CB  PHE C 407       1.856 -26.489   7.604  1.00 38.24           C  
ATOM   4813  O   PHE C 407       2.341 -29.423   6.198  1.00 38.24           O  
ATOM   4814  CG  PHE C 407       1.680 -26.677   9.086  1.00 38.24           C  
ATOM   4815  CD1 PHE C 407       0.629 -26.066   9.759  1.00 38.24           C  
ATOM   4816  CD2 PHE C 407       2.567 -27.466   9.808  1.00 38.24           C  
ATOM   4817  CE1 PHE C 407       0.464 -26.238  11.131  1.00 38.24           C  
ATOM   4818  CE2 PHE C 407       2.408 -27.643  11.180  1.00 38.24           C  
ATOM   4819  CZ  PHE C 407       1.357 -27.027  11.839  1.00 38.24           C  
ATOM   4820  N   GLN C 408       1.866 -27.845   4.684  1.00 37.28           N  
ATOM   4821  CA  GLN C 408       2.837 -28.463   3.787  1.00 37.28           C  
ATOM   4822  C   GLN C 408       4.204 -27.796   3.914  1.00 37.28           C  
ATOM   4823  CB  GLN C 408       2.351 -28.393   2.338  1.00 37.28           C  
ATOM   4824  O   GLN C 408       4.298 -26.569   3.982  1.00 37.28           O  
ATOM   4825  CG  GLN C 408       2.515 -29.697   1.571  1.00 37.28           C  
ATOM   4826  CD  GLN C 408       1.958 -29.624   0.162  1.00 37.28           C  
ATOM   4827  NE2 GLN C 408       2.114 -30.704  -0.595  1.00 37.28           N  
ATOM   4828  OE1 GLN C 408       1.391 -28.604  -0.243  1.00 37.28           O  
ATOM   4829  N   THR C 409       4.993 -28.416   4.693  1.00 38.65           N  
ATOM   4830  CA  THR C 409       6.372 -27.942   4.718  1.00 38.65           C  
ATOM   4831  C   THR C 409       7.055 -28.196   3.377  1.00 38.65           C  
ATOM   4832  CB  THR C 409       7.175 -28.620   5.843  1.00 38.65           C  
ATOM   4833  O   THR C 409       6.957 -29.293   2.823  1.00 38.65           O  
ATOM   4834  CG2 THR C 409       8.209 -27.665   6.432  1.00 38.65           C  
ATOM   4835  OG1 THR C 409       6.277 -29.033   6.881  1.00 38.65           O  
ATOM   4836  N   VAL C 410       7.251 -27.121   2.820  1.00 42.23           N  
ATOM   4837  CA  VAL C 410       8.080 -27.324   1.636  1.00 42.23           C  
ATOM   4838  C   VAL C 410       9.460 -27.830   2.052  1.00 42.23           C  
ATOM   4839  CB  VAL C 410       8.215 -26.026   0.809  1.00 42.23           C  
ATOM   4840  O   VAL C 410      10.132 -27.210   2.878  1.00 42.23           O  
ATOM   4841  CG1 VAL C 410       8.782 -26.326  -0.578  1.00 42.23           C  
ATOM   4842  CG2 VAL C 410       6.864 -25.323   0.696  1.00 42.23           C  
ATOM   4843  N   LYS C 411       9.713 -29.006   1.952  1.00 44.10           N  
ATOM   4844  CA  LYS C 411      10.980 -29.633   2.319  1.00 44.10           C  
ATOM   4845  C   LYS C 411      12.133 -29.065   1.496  1.00 44.10           C  
ATOM   4846  CB  LYS C 411      10.901 -31.149   2.134  1.00 44.10           C  
ATOM   4847  O   LYS C 411      11.973 -28.781   0.307  1.00 44.10           O  
ATOM   4848  CG  LYS C 411      10.032 -31.854   3.165  1.00 44.10           C  
ATOM   4849  CD  LYS C 411      10.069 -33.366   2.988  1.00 44.10           C  
ATOM   4850  CE  LYS C 411       9.155 -34.069   3.982  1.00 44.10           C  
ATOM   4851  NZ  LYS C 411       9.173 -35.551   3.799  1.00 44.10           N  
ATOM   4852  N   PRO C 412      13.109 -28.544   2.265  1.00 45.03           N  
ATOM   4853  CA  PRO C 412      14.260 -28.189   1.432  1.00 45.03           C  
ATOM   4854  C   PRO C 412      14.499 -29.185   0.300  1.00 45.03           C  
ATOM   4855  CB  PRO C 412      15.427 -28.196   2.422  1.00 45.03           C  
ATOM   4856  O   PRO C 412      13.983 -30.305   0.339  1.00 45.03           O  
ATOM   4857  CG  PRO C 412      14.836 -28.679   3.707  1.00 45.03           C  
ATOM   4858  CD  PRO C 412      13.369 -28.923   3.495  1.00 45.03           C  
ATOM   4859  N   GLY C 413      14.935 -28.543  -0.837  1.00 50.93           N  
ATOM   4860  CA  GLY C 413      15.414 -29.507  -1.815  1.00 50.93           C  
ATOM   4861  C   GLY C 413      16.190 -30.652  -1.193  1.00 50.93           C  
ATOM   4862  O   GLY C 413      16.442 -30.655   0.014  1.00 50.93           O  
ATOM   4863  N   ASN C 414      16.157 -31.740  -1.744  1.00 58.63           N  
ATOM   4864  CA  ASN C 414      16.963 -32.903  -1.389  1.00 58.63           C  
ATOM   4865  C   ASN C 414      18.456 -32.601  -1.483  1.00 58.63           C  
ATOM   4866  CB  ASN C 414      16.605 -34.095  -2.279  1.00 58.63           C  
ATOM   4867  O   ASN C 414      18.902 -31.939  -2.422  1.00 58.63           O  
ATOM   4868  CG  ASN C 414      15.252 -34.690  -1.942  1.00 58.63           C  
ATOM   4869  ND2 ASN C 414      14.508 -35.089  -2.967  1.00 58.63           N  
ATOM   4870  OD1 ASN C 414      14.878 -34.790  -0.770  1.00 58.63           O  
ATOM   4871  N   PHE C 415      18.990 -32.708  -0.230  1.00 67.76           N  
ATOM   4872  CA  PHE C 415      20.441 -32.559  -0.235  1.00 67.76           C  
ATOM   4873  C   PHE C 415      21.069 -33.420  -1.325  1.00 67.76           C  
ATOM   4874  CB  PHE C 415      21.025 -32.931   1.131  1.00 67.76           C  
ATOM   4875  O   PHE C 415      20.885 -34.639  -1.344  1.00 67.76           O  
ATOM   4876  CG  PHE C 415      22.508 -32.699   1.240  1.00 67.76           C  
ATOM   4877  CD1 PHE C 415      23.387 -33.770   1.347  1.00 67.76           C  
ATOM   4878  CD2 PHE C 415      23.023 -31.410   1.235  1.00 67.76           C  
ATOM   4879  CE1 PHE C 415      24.761 -33.558   1.448  1.00 67.76           C  
ATOM   4880  CE2 PHE C 415      24.394 -31.190   1.336  1.00 67.76           C  
ATOM   4881  CZ  PHE C 415      25.261 -32.266   1.443  1.00 67.76           C  
ATOM   4882  N   ASN C 416      21.675 -32.721  -2.240  1.00 77.60           N  
ATOM   4883  CA  ASN C 416      22.396 -33.417  -3.301  1.00 77.60           C  
ATOM   4884  C   ASN C 416      23.805 -33.804  -2.862  1.00 77.60           C  
ATOM   4885  CB  ASN C 416      22.451 -32.557  -4.565  1.00 77.60           C  
ATOM   4886  O   ASN C 416      24.769 -33.096  -3.159  1.00 77.60           O  
ATOM   4887  CG  ASN C 416      23.000 -33.311  -5.761  1.00 77.60           C  
ATOM   4888  ND2 ASN C 416      22.893 -32.711  -6.940  1.00 77.60           N  
ATOM   4889  OD1 ASN C 416      23.515 -34.424  -5.625  1.00 77.60           O  
ATOM   4890  N   LYS C 417      23.876 -34.971  -2.170  1.00 80.41           N  
ATOM   4891  CA  LYS C 417      25.136 -35.450  -1.609  1.00 80.41           C  
ATOM   4892  C   LYS C 417      26.190 -35.627  -2.698  1.00 80.41           C  
ATOM   4893  CB  LYS C 417      24.925 -36.769  -0.865  1.00 80.41           C  
ATOM   4894  O   LYS C 417      27.376 -35.379  -2.467  1.00 80.41           O  
ATOM   4895  CG  LYS C 417      26.102 -37.184   0.006  1.00 80.41           C  
ATOM   4896  CD  LYS C 417      25.794 -38.449   0.797  1.00 80.41           C  
ATOM   4897  CE  LYS C 417      26.959 -38.847   1.693  1.00 80.41           C  
ATOM   4898  NZ  LYS C 417      27.178 -40.324   1.693  1.00 80.41           N  
ATOM   4899  N   ASP C 418      25.797 -36.059  -3.827  1.00 85.82           N  
ATOM   4900  CA  ASP C 418      26.705 -36.271  -4.950  1.00 85.82           C  
ATOM   4901  C   ASP C 418      27.442 -34.984  -5.312  1.00 85.82           C  
ATOM   4902  CB  ASP C 418      25.939 -36.799  -6.166  1.00 85.82           C  
ATOM   4903  O   ASP C 418      28.669 -34.977  -5.431  1.00 85.82           O  
ATOM   4904  CG  ASP C 418      26.852 -37.230  -7.300  1.00 85.82           C  
ATOM   4905  OD1 ASP C 418      27.738 -38.083  -7.079  1.00 85.82           O  
ATOM   4906  OD2 ASP C 418      26.686 -36.709  -8.425  1.00 85.82           O  
ATOM   4907  N   PHE C 419      26.763 -33.911  -5.429  1.00 88.93           N  
ATOM   4908  CA  PHE C 419      27.389 -32.640  -5.771  1.00 88.93           C  
ATOM   4909  C   PHE C 419      28.257 -32.137  -4.623  1.00 88.93           C  
ATOM   4910  CB  PHE C 419      26.327 -31.593  -6.123  1.00 88.93           C  
ATOM   4911  O   PHE C 419      29.370 -31.655  -4.845  1.00 88.93           O  
ATOM   4912  CG  PHE C 419      26.892 -30.229  -6.413  1.00 88.93           C  
ATOM   4913  CD1 PHE C 419      26.716 -29.183  -5.516  1.00 88.93           C  
ATOM   4914  CD2 PHE C 419      27.600 -29.993  -7.585  1.00 88.93           C  
ATOM   4915  CE1 PHE C 419      27.237 -27.919  -5.783  1.00 88.93           C  
ATOM   4916  CE2 PHE C 419      28.125 -28.733  -7.858  1.00 88.93           C  
ATOM   4917  CZ  PHE C 419      27.941 -27.697  -6.956  1.00 88.93           C  
ATOM   4918  N   TYR C 420      27.661 -32.212  -3.453  1.00 86.76           N  
ATOM   4919  CA  TYR C 420      28.403 -31.772  -2.276  1.00 86.76           C  
ATOM   4920  C   TYR C 420      29.753 -32.475  -2.188  1.00 86.76           C  
ATOM   4921  CB  TYR C 420      27.595 -32.032  -1.002  1.00 86.76           C  
ATOM   4922  O   TYR C 420      30.791 -31.824  -2.047  1.00 86.76           O  
ATOM   4923  CG  TYR C 420      28.323 -31.658   0.266  1.00 86.76           C  
ATOM   4924  CD1 TYR C 420      28.970 -32.626   1.032  1.00 86.76           C  
ATOM   4925  CD2 TYR C 420      28.366 -30.338   0.702  1.00 86.76           C  
ATOM   4926  CE1 TYR C 420      29.641 -32.287   2.202  1.00 86.76           C  
ATOM   4927  CE2 TYR C 420      29.034 -29.988   1.870  1.00 86.76           C  
ATOM   4928  OH  TYR C 420      30.331 -30.626   3.770  1.00 86.76           O  
ATOM   4929  CZ  TYR C 420      29.668 -30.967   2.612  1.00 86.76           C  
ATOM   4930  N   ASP C 421      29.742 -33.823  -2.307  1.00 89.32           N  
ATOM   4931  CA  ASP C 421      30.973 -34.603  -2.233  1.00 89.32           C  
ATOM   4932  C   ASP C 421      31.923 -34.240  -3.372  1.00 89.32           C  
ATOM   4933  CB  ASP C 421      30.662 -36.101  -2.266  1.00 89.32           C  
ATOM   4934  O   ASP C 421      33.141 -34.198  -3.183  1.00 89.32           O  
ATOM   4935  CG  ASP C 421      30.016 -36.601  -0.986  1.00 89.32           C  
ATOM   4936  OD1 ASP C 421      30.100 -35.907   0.051  1.00 89.32           O  
ATOM   4937  OD2 ASP C 421      29.419 -37.699  -1.013  1.00 89.32           O
[truncated: 332,182 more chars]
