# Supplementary material for: AI-guided pipeline for protein–protein interaction drug discovery identifies a SARS-CoV-2 inhibitor
Source: Mol Syst Biol. 2024 Mar 11;20(4):428–57. doi: 10.1038/s44320-024-00019-8 (PMC10987651; doi:10.1038/s44320-024-00019-8)
Supplement: Supplementary file 15 — Source Data Fig. 5 [file 44320_2024_19_MOESM15_ESM.zip › Source Data Figure 5/ColabFold/NSP8-NSP12_db995.result/NSP8_NSP12_db995_unrelaxed_rank_1_model_1.pdb]

MODEL     1                                                                     
ATOM      1  N   ALA B   1      -2.021 -46.272 -57.303  1.00 32.17           N  
ATOM      2  CA  ALA B   1      -1.753 -46.480 -55.883  1.00 32.17           C  
ATOM      3  C   ALA B   1      -3.036 -46.383 -55.063  1.00 32.17           C  
ATOM      4  CB  ALA B   1      -0.727 -45.466 -55.381  1.00 32.17           C  
ATOM      5  O   ALA B   1      -3.151 -47.003 -54.003  1.00 32.17           O  
ATOM      6  N   ILE B   2      -3.984 -45.333 -55.269  1.00 36.95           N  
ATOM      7  CA  ILE B   2      -5.249 -45.080 -54.587  1.00 36.95           C  
ATOM      8  C   ILE B   2      -6.135 -46.322 -54.665  1.00 36.95           C  
ATOM      9  CB  ILE B   2      -5.982 -43.860 -55.190  1.00 36.95           C  
ATOM     10  O   ILE B   2      -6.850 -46.643 -53.713  1.00 36.95           O  
ATOM     11  CG1 ILE B   2      -5.111 -42.604 -55.074  1.00 36.95           C  
ATOM     12  CG2 ILE B   2      -7.337 -43.653 -54.508  1.00 36.95           C  
ATOM     13  CD1 ILE B   2      -5.669 -41.394 -55.812  1.00 36.95           C  
ATOM     14  N   ALA B   3      -6.048 -47.004 -55.829  1.00 42.95           N  
ATOM     15  CA  ALA B   3      -6.946 -48.111 -56.148  1.00 42.95           C  
ATOM     16  C   ALA B   3      -6.733 -49.282 -55.192  1.00 42.95           C  
ATOM     17  CB  ALA B   3      -6.741 -48.563 -57.592  1.00 42.95           C  
ATOM     18  O   ALA B   3      -7.678 -50.004 -54.865  1.00 42.95           O  
ATOM     19  N   SER B   4      -5.586 -49.239 -54.629  1.00 48.41           N  
ATOM     20  CA  SER B   4      -5.193 -50.377 -53.805  1.00 48.41           C  
ATOM     21  C   SER B   4      -5.712 -50.232 -52.378  1.00 48.41           C  
ATOM     22  CB  SER B   4      -3.672 -50.530 -53.790  1.00 48.41           C  
ATOM     23  O   SER B   4      -6.011 -51.228 -51.716  1.00 48.41           O  
ATOM     24  OG  SER B   4      -3.113 -49.884 -52.659  1.00 48.41           O  
ATOM     25  N   GLU B   5      -5.799 -49.034 -51.804  1.00 56.58           N  
ATOM     26  CA  GLU B   5      -6.117 -48.835 -50.393  1.00 56.58           C  
ATOM     27  C   GLU B   5      -7.503 -49.376 -50.058  1.00 56.58           C  
ATOM     28  CB  GLU B   5      -6.028 -47.351 -50.026  1.00 56.58           C  
ATOM     29  O   GLU B   5      -7.719 -49.914 -48.970  1.00 56.58           O  
ATOM     30  CG  GLU B   5      -4.965 -47.038 -48.984  1.00 56.58           C  
ATOM     31  CD  GLU B   5      -4.798 -45.549 -48.726  1.00 56.58           C  
ATOM     32  OE1 GLU B   5      -3.933 -45.168 -47.905  1.00 56.58           O  
ATOM     33  OE2 GLU B   5      -5.539 -44.756 -49.349  1.00 56.58           O  
ATOM     34  N   PHE B   6      -8.523 -49.302 -50.961  1.00 63.38           N  
ATOM     35  CA  PHE B   6      -9.890 -49.719 -50.670  1.00 63.38           C  
ATOM     36  C   PHE B   6     -10.293 -50.902 -51.543  1.00 63.38           C  
ATOM     37  CB  PHE B   6     -10.864 -48.556 -50.879  1.00 63.38           C  
ATOM     38  O   PHE B   6     -11.459 -51.031 -51.922  1.00 63.38           O  
ATOM     39  CG  PHE B   6     -10.583 -47.364 -50.004  1.00 63.38           C  
ATOM     40  CD1 PHE B   6     -10.835 -47.411 -48.639  1.00 63.38           C  
ATOM     41  CD2 PHE B   6     -10.066 -46.196 -50.549  1.00 63.38           C  
ATOM     42  CE1 PHE B   6     -10.576 -46.309 -47.827  1.00 63.38           C  
ATOM     43  CE2 PHE B   6      -9.804 -45.090 -49.744  1.00 63.38           C  
ATOM     44  CZ  PHE B   6     -10.060 -45.149 -48.384  1.00 63.38           C  
ATOM     45  N   SER B   7      -9.288 -51.622 -51.926  1.00 66.03           N  
ATOM     46  CA  SER B   7      -9.503 -52.771 -52.800  1.00 66.03           C  
ATOM     47  C   SER B   7     -10.347 -53.838 -52.113  1.00 66.03           C  
ATOM     48  CB  SER B   7      -8.166 -53.370 -53.237  1.00 66.03           C  
ATOM     49  O   SER B   7     -10.928 -54.700 -52.776  1.00 66.03           O  
ATOM     50  OG  SER B   7      -7.358 -53.672 -52.112  1.00 66.03           O  
ATOM     51  N   SER B   8     -10.433 -53.688 -50.793  1.00 68.48           N  
ATOM     52  CA  SER B   8     -11.184 -54.687 -50.039  1.00 68.48           C  
ATOM     53  C   SER B   8     -12.674 -54.363 -50.024  1.00 68.48           C  
ATOM     54  CB  SER B   8     -10.660 -54.782 -48.606  1.00 68.48           C  
ATOM     55  O   SER B   8     -13.489 -55.184 -49.597  1.00 68.48           O  
ATOM     56  OG  SER B   8     -10.770 -53.533 -47.945  1.00 68.48           O  
ATOM     57  N   LEU B   9     -13.070 -53.163 -50.589  1.00 76.12           N  
ATOM     58  CA  LEU B   9     -14.472 -52.761 -50.566  1.00 76.12           C  
ATOM     59  C   LEU B   9     -15.247 -53.429 -51.698  1.00 76.12           C  
ATOM     60  CB  LEU B   9     -14.596 -51.239 -50.676  1.00 76.12           C  
ATOM     61  O   LEU B   9     -14.767 -53.491 -52.832  1.00 76.12           O  
ATOM     62  CG  LEU B   9     -14.261 -50.439 -49.416  1.00 76.12           C  
ATOM     63  CD1 LEU B   9     -13.886 -49.007 -49.782  1.00 76.12           C  
ATOM     64  CD2 LEU B   9     -15.434 -50.459 -48.442  1.00 76.12           C  
ATOM     65  N   PRO B  10     -16.309 -54.031 -51.408  1.00 74.74           N  
ATOM     66  CA  PRO B  10     -17.135 -54.640 -52.454  1.00 74.74           C  
ATOM     67  C   PRO B  10     -17.435 -53.679 -53.603  1.00 74.74           C  
ATOM     68  CB  PRO B  10     -18.419 -55.020 -51.712  1.00 74.74           C  
ATOM     69  O   PRO B  10     -17.510 -54.100 -54.760  1.00 74.74           O  
ATOM     70  CG  PRO B  10     -18.117 -54.765 -50.271  1.00 74.74           C  
ATOM     71  CD  PRO B  10     -16.833 -53.991 -50.182  1.00 74.74           C  
ATOM     72  N   SER B  11     -17.527 -52.460 -53.232  1.00 76.80           N  
ATOM     73  CA  SER B  11     -17.832 -51.458 -54.248  1.00 76.80           C  
ATOM     74  C   SER B  11     -16.667 -51.280 -55.216  1.00 76.80           C  
ATOM     75  CB  SER B  11     -18.172 -50.117 -53.595  1.00 76.80           C  
ATOM     76  O   SER B  11     -16.862 -50.866 -56.361  1.00 76.80           O  
ATOM     77  OG  SER B  11     -17.167 -49.739 -52.670  1.00 76.80           O  
ATOM     78  N   TYR B  12     -15.530 -51.594 -54.670  1.00 78.46           N  
ATOM     79  CA  TYR B  12     -14.362 -51.545 -55.543  1.00 78.46           C  
ATOM     80  C   TYR B  12     -14.420 -52.648 -56.593  1.00 78.46           C  
ATOM     81  CB  TYR B  12     -13.073 -51.669 -54.725  1.00 78.46           C  
ATOM     82  O   TYR B  12     -14.095 -52.419 -57.761  1.00 78.46           O  
ATOM     83  CG  TYR B  12     -11.821 -51.693 -55.566  1.00 78.46           C  
ATOM     84  CD1 TYR B  12     -11.164 -52.891 -55.840  1.00 78.46           C  
ATOM     85  CD2 TYR B  12     -11.290 -50.518 -56.089  1.00 78.46           C  
ATOM     86  CE1 TYR B  12     -10.008 -52.918 -56.613  1.00 78.46           C  
ATOM     87  CE2 TYR B  12     -10.135 -50.533 -56.864  1.00 78.46           C  
ATOM     88  OH  TYR B  12      -8.358 -51.756 -57.886  1.00 78.46           O  
ATOM     89  CZ  TYR B  12      -9.502 -51.736 -57.120  1.00 78.46           C  
ATOM     90  N   ALA B  13     -14.819 -53.856 -56.200  1.00 77.91           N  
ATOM     91  CA  ALA B  13     -14.952 -54.987 -57.115  1.00 77.91           C  
ATOM     92  C   ALA B  13     -15.945 -54.676 -58.231  1.00 77.91           C  
ATOM     93  CB  ALA B  13     -15.385 -56.238 -56.355  1.00 77.91           C  
ATOM     94  O   ALA B  13     -15.697 -54.993 -59.397  1.00 77.91           O  
ATOM     95  N   ALA B  14     -17.031 -54.051 -57.854  1.00 80.78           N  
ATOM     96  CA  ALA B  14     -18.054 -53.667 -58.822  1.00 80.78           C  
ATOM     97  C   ALA B  14     -17.518 -52.629 -59.804  1.00 80.78           C  
ATOM     98  CB  ALA B  14     -19.290 -53.128 -58.105  1.00 80.78           C  
ATOM     99  O   ALA B  14     -17.799 -52.696 -61.003  1.00 80.78           O  
ATOM    100  N   PHE B  15     -16.788 -51.731 -59.250  1.00 85.99           N  
ATOM    101  CA  PHE B  15     -16.185 -50.695 -60.080  1.00 85.99           C  
ATOM    102  C   PHE B  15     -15.140 -51.292 -61.016  1.00 85.99           C  
ATOM    103  CB  PHE B  15     -15.550 -49.607 -59.209  1.00 85.99           C  
ATOM    104  O   PHE B  15     -15.119 -50.983 -62.209  1.00 85.99           O  
ATOM    105  CG  PHE B  15     -14.728 -48.612 -59.983  1.00 85.99           C  
ATOM    106  CD1 PHE B  15     -13.342 -48.610 -59.887  1.00 85.99           C  
ATOM    107  CD2 PHE B  15     -15.342 -47.679 -60.807  1.00 85.99           C  
ATOM    108  CE1 PHE B  15     -12.579 -47.690 -60.602  1.00 85.99           C  
ATOM    109  CE2 PHE B  15     -14.586 -46.756 -61.525  1.00 85.99           C  
ATOM    110  CZ  PHE B  15     -13.205 -46.763 -61.420  1.00 85.99           C  
ATOM    111  N   ALA B  16     -14.363 -52.181 -60.602  1.00 81.86           N  
ATOM    112  CA  ALA B  16     -13.313 -52.818 -61.394  1.00 81.86           C  
ATOM    113  C   ALA B  16     -13.909 -53.651 -62.524  1.00 81.86           C  
ATOM    114  CB  ALA B  16     -12.430 -53.688 -60.503  1.00 81.86           C  
ATOM    115  O   ALA B  16     -13.398 -53.641 -63.647  1.00 81.86           O  
ATOM    116  N   THR B  17     -15.067 -54.381 -62.242  1.00 81.89           N  
ATOM    117  CA  THR B  17     -15.762 -55.193 -63.234  1.00 81.89           C  
ATOM    118  C   THR B  17     -16.408 -54.311 -64.299  1.00 81.89           C  
ATOM    119  CB  THR B  17     -16.837 -56.078 -62.576  1.00 81.89           C  
ATOM    120  O   THR B  17     -16.328 -54.611 -65.492  1.00 81.89           O  
ATOM    121  CG2 THR B  17     -17.287 -57.189 -63.519  1.00 81.89           C  
ATOM    122  OG1 THR B  17     -16.301 -56.666 -61.385  1.00 81.89           O  
ATOM    123  N   ALA B  18     -17.005 -53.288 -63.824  1.00 85.58           N  
ATOM    124  CA  ALA B  18     -17.638 -52.352 -64.749  1.00 85.58           C  
ATOM    125  C   ALA B  18     -16.599 -51.667 -65.632  1.00 85.58           C  
ATOM    126  CB  ALA B  18     -18.449 -51.311 -63.981  1.00 85.58           C  
ATOM    127  O   ALA B  18     -16.835 -51.449 -66.823  1.00 85.58           O  
ATOM    128  N   GLN B  19     -15.517 -51.423 -65.093  1.00 84.84           N  
ATOM    129  CA  GLN B  19     -14.421 -50.803 -65.830  1.00 84.84           C  
ATOM    130  C   GLN B  19     -13.841 -51.763 -66.865  1.00 84.84           C  
ATOM    131  CB  GLN B  19     -13.324 -50.338 -64.872  1.00 84.84           C  
ATOM    132  O   GLN B  19     -13.572 -51.371 -68.002  1.00 84.84           O  
ATOM    133  CG  GLN B  19     -12.244 -49.495 -65.536  1.00 84.84           C  
ATOM    134  CD  GLN B  19     -11.324 -48.823 -64.534  1.00 84.84           C  
ATOM    135  NE2 GLN B  19     -10.572 -47.828 -64.992  1.00 84.84           N  
ATOM    136  OE1 GLN B  19     -11.291 -49.194 -63.356  1.00 84.84           O  
ATOM    137  N   GLU B  20     -13.723 -52.939 -66.529  1.00 83.81           N  
ATOM    138  CA  GLU B  20     -13.221 -53.965 -67.438  1.00 83.81           C  
ATOM    139  C   GLU B  20     -14.198 -54.214 -68.584  1.00 83.81           C  
ATOM    140  CB  GLU B  20     -12.953 -55.269 -66.683  1.00 83.81           C  
ATOM    141  O   GLU B  20     -13.786 -54.368 -69.735  1.00 83.81           O  
ATOM    142  CG  GLU B  20     -11.827 -56.103 -67.276  1.00 83.81           C  
ATOM    143  CD  GLU B  20     -11.524 -57.359 -66.474  1.00 83.81           C  
ATOM    144  OE1 GLU B  20     -10.581 -58.098 -66.837  1.00 83.81           O  
ATOM    145  OE2 GLU B  20     -12.236 -57.606 -65.475  1.00 83.81           O  
ATOM    146  N   ALA B  21     -15.501 -54.231 -68.258  1.00 86.08           N  
ATOM    147  CA  ALA B  21     -16.541 -54.425 -69.265  1.00 86.08           C  
ATOM    148  C   ALA B  21     -16.566 -53.267 -70.259  1.00 86.08           C  
ATOM    149  CB  ALA B  21     -17.905 -54.579 -68.598  1.00 86.08           C  
ATOM    150  O   ALA B  21     -16.720 -53.478 -71.464  1.00 86.08           O  
ATOM    151  N   TYR B  22     -16.413 -52.078 -69.664  1.00 88.87           N  
ATOM    152  CA  TYR B  22     -16.396 -50.899 -70.523  1.00 88.87           C  
ATOM    153  C   TYR B  22     -15.153 -50.884 -71.405  1.00 88.87           C  
ATOM    154  CB  TYR B  22     -16.454 -49.620 -69.682  1.00 88.87           C  
ATOM    155  O   TYR B  22     -15.241 -50.630 -72.609  1.00 88.87           O  
ATOM    156  CG  TYR B  22     -16.413 -48.352 -70.501  1.00 88.87           C  
ATOM    157  CD1 TYR B  22     -15.260 -47.572 -70.555  1.00 88.87           C  
ATOM    158  CD2 TYR B  22     -17.526 -47.932 -71.221  1.00 88.87           C  
ATOM    159  CE1 TYR B  22     -15.218 -46.402 -71.306  1.00 88.87           C  
ATOM    160  CE2 TYR B  22     -17.495 -46.765 -71.976  1.00 88.87           C  
ATOM    161  OH  TYR B  22     -16.303 -44.850 -72.758  1.00 88.87           O  
ATOM    162  CZ  TYR B  22     -16.339 -46.008 -72.013  1.00 88.87           C  
ATOM    163  N   GLU B  23     -14.039 -51.270 -71.001  1.00 87.06           N  
ATOM    164  CA  GLU B  23     -12.778 -51.290 -71.735  1.00 87.06           C  
ATOM    165  C   GLU B  23     -12.772 -52.388 -72.795  1.00 87.06           C  
ATOM    166  CB  GLU B  23     -11.600 -51.480 -70.775  1.00 87.06           C  
ATOM    167  O   GLU B  23     -12.256 -52.192 -73.897  1.00 87.06           O  
ATOM    168  CG  GLU B  23     -11.247 -50.231 -69.981  1.00 87.06           C  
ATOM    169  CD  GLU B  23     -10.132 -50.457 -68.972  1.00 87.06           C  
ATOM    170  OE1 GLU B  23      -9.732 -49.491 -68.282  1.00 87.06           O  
ATOM    171  OE2 GLU B  23      -9.654 -51.609 -68.871  1.00 87.06           O  
ATOM    172  N   GLN B  24     -13.397 -53.513 -72.511  1.00 86.58           N  
ATOM    173  CA  GLN B  24     -13.520 -54.613 -73.461  1.00 86.58           C  
ATOM    174  C   GLN B  24     -14.472 -54.254 -74.598  1.00 86.58           C  
ATOM    175  CB  GLN B  24     -13.999 -55.883 -72.756  1.00 86.58           C  
ATOM    176  O   GLN B  24     -14.226 -54.603 -75.755  1.00 86.58           O  
ATOM    177  CG  GLN B  24     -12.870 -56.758 -72.230  1.00 86.58           C  
ATOM    178  CD  GLN B  24     -13.373 -57.991 -71.503  1.00 86.58           C  
ATOM    179  NE2 GLN B  24     -12.448 -58.827 -71.042  1.00 86.58           N  
ATOM    180  OE1 GLN B  24     -14.583 -58.191 -71.355  1.00 86.58           O  
ATOM    181  N   ALA B  25     -15.478 -53.529 -74.309  1.00 88.33           N  
ATOM    182  CA  ALA B  25     -16.447 -53.093 -75.311  1.00 88.33           C  
ATOM    183  C   ALA B  25     -15.835 -52.064 -76.256  1.00 88.33           C  
ATOM    184  CB  ALA B  25     -17.689 -52.517 -74.634  1.00 88.33           C  
ATOM    185  O   ALA B  25     -16.106 -52.078 -77.459  1.00 88.33           O  
ATOM    186  N   VAL B  26     -14.978 -51.279 -75.748  1.00 86.43           N  
ATOM    187  CA  VAL B  26     -14.270 -50.296 -76.561  1.00 86.43           C  
ATOM    188  C   VAL B  26     -13.267 -51.003 -77.469  1.00 86.43           C  
ATOM    189  CB  VAL B  26     -13.549 -49.248 -75.685  1.00 86.43           C  
ATOM    190  O   VAL B  26     -13.151 -50.674 -78.652  1.00 86.43           O  
ATOM    191  CG1 VAL B  26     -12.649 -48.356 -76.539  1.00 86.43           C  
ATOM    192  CG2 VAL B  26     -14.565 -48.406 -74.915  1.00 86.43           C  
ATOM    193  N   ALA B  27     -12.692 -52.064 -77.048  1.00 85.88           N  
ATOM    194  CA  ALA B  27     -11.696 -52.824 -77.799  1.00 85.88           C  
ATOM    195  C   ALA B  27     -12.356 -53.677 -78.879  1.00 85.88           C  
ATOM    196  CB  ALA B  27     -10.877 -53.704 -76.858  1.00 85.88           C  
ATOM    197  O   ALA B  27     -11.803 -53.848 -79.968  1.00 85.88           O  
ATOM    198  N   ASN B  28     -13.581 -54.149 -78.580  1.00 87.04           N  
ATOM    199  CA  ASN B  28     -14.305 -55.026 -79.495  1.00 87.04           C  
ATOM    200  C   ASN B  28     -15.091 -54.228 -80.531  1.00 87.04           C  
ATOM    201  CB  ASN B  28     -15.240 -55.956 -78.719  1.00 87.04           C  
ATOM    202  O   ASN B  28     -15.632 -54.799 -81.480  1.00 87.04           O  
ATOM    203  CG  ASN B  28     -14.495 -57.056 -77.988  1.00 87.04           C  
ATOM    204  ND2 ASN B  28     -15.168 -57.701 -77.043  1.00 87.04           N  
ATOM    205  OD1 ASN B  28     -13.324 -57.322 -78.269  1.00 87.04           O  
ATOM    206  N   GLY B  29     -14.993 -52.903 -80.437  1.00 83.96           N  
ATOM    207  CA  GLY B  29     -15.707 -52.056 -81.380  1.00 83.96           C  
ATOM    208  C   GLY B  29     -17.214 -52.211 -81.297  1.00 83.96           C  
ATOM    209  O   GLY B  29     -17.900 -52.211 -82.321  1.00 83.96           O  
ATOM    210  N   ASP B  30     -17.792 -52.424 -80.142  1.00 81.30           N  
ATOM    211  CA  ASP B  30     -19.222 -52.619 -79.921  1.00 81.30           C  
ATOM    212  C   ASP B  30     -20.012 -51.371 -80.307  1.00 81.30           C  
ATOM    213  CB  ASP B  30     -19.494 -52.983 -78.460  1.00 81.30           C  
ATOM    214  O   ASP B  30     -19.431 -50.309 -80.543  1.00 81.30           O  
ATOM    215  CG  ASP B  30     -19.321 -54.465 -78.176  1.00 81.30           C  
ATOM    216  OD1 ASP B  30     -19.379 -55.278 -79.123  1.00 81.30           O  
ATOM    217  OD2 ASP B  30     -19.127 -54.822 -76.994  1.00 81.30           O  
ATOM    218  N   SER B  31     -21.239 -51.565 -80.650  1.00 86.47           N  
ATOM    219  CA  SER B  31     -22.147 -50.514 -81.098  1.00 86.47           C  
ATOM    220  C   SER B  31     -22.210 -49.371 -80.090  1.00 86.47           C  
ATOM    221  CB  SER B  31     -23.549 -51.079 -81.329  1.00 86.47           C  
ATOM    222  O   SER B  31     -21.982 -49.576 -78.896  1.00 86.47           O  
ATOM    223  OG  SER B  31     -24.346 -50.939 -80.165  1.00 86.47           O  
ATOM    224  N   GLU B  32     -22.333 -48.115 -80.482  1.00 84.56           N  
ATOM    225  CA  GLU B  32     -22.461 -46.899 -79.684  1.00 84.56           C  
ATOM    226  C   GLU B  32     -23.508 -47.067 -78.587  1.00 84.56           C  
ATOM    227  CB  GLU B  32     -22.818 -45.706 -80.575  1.00 84.56           C  
ATOM    228  O   GLU B  32     -23.364 -46.514 -77.494  1.00 84.56           O  
ATOM    229  CG  GLU B  32     -21.929 -44.490 -80.359  1.00 84.56           C  
ATOM    230  CD  GLU B  32     -22.200 -43.366 -81.346  1.00 84.56           C  
ATOM    231  OE1 GLU B  32     -21.536 -42.308 -81.259  1.00 84.56           O  
ATOM    232  OE2 GLU B  32     -23.084 -43.545 -82.214  1.00 84.56           O  
ATOM    233  N   VAL B  33     -24.644 -47.713 -78.827  1.00 84.84           N  
ATOM    234  CA  VAL B  33     -25.707 -47.938 -77.853  1.00 84.84           C  
ATOM    235  C   VAL B  33     -25.163 -48.734 -76.669  1.00 84.84           C  
ATOM    236  CB  VAL B  33     -26.909 -48.676 -78.484  1.00 84.84           C  
ATOM    237  O   VAL B  33     -25.454 -48.417 -75.513  1.00 84.84           O  
ATOM    238  CG1 VAL B  33     -27.993 -48.935 -77.439  1.00 84.84           C  
ATOM    239  CG2 VAL B  33     -27.472 -47.873 -79.655  1.00 84.84           C  
ATOM    240  N   VAL B  34     -24.418 -49.773 -76.898  1.00 86.01           N  
ATOM    241  CA  VAL B  34     -23.826 -50.611 -75.860  1.00 86.01           C  
ATOM    242  C   VAL B  34     -22.791 -49.808 -75.075  1.00 86.01           C  
ATOM    243  CB  VAL B  34     -23.176 -51.879 -76.457  1.00 86.01           C  
ATOM    244  O   VAL B  34     -22.720 -49.906 -73.848  1.00 86.01           O  
ATOM    245  CG1 VAL B  34     -22.468 -52.686 -75.369  1.00 86.01           C  
ATOM    246  CG2 VAL B  34     -24.226 -52.735 -77.163  1.00 86.01           C  
ATOM    247  N   LEU B  35     -22.025 -49.148 -75.701  1.00 87.56           N  
ATOM    248  CA  LEU B  35     -20.995 -48.348 -75.048  1.00 87.56           C  
ATOM    249  C   LEU B  35     -21.618 -47.321 -74.108  1.00 87.56           C  
ATOM    250  CB  LEU B  35     -20.124 -47.641 -76.090  1.00 87.56           C  
ATOM    251  O   LEU B  35     -21.100 -47.078 -73.015  1.00 87.56           O  
ATOM    252  CG  LEU B  35     -18.888 -48.403 -76.570  1.00 87.56           C  
ATOM    253  CD1 LEU B  35     -18.499 -47.951 -77.974  1.00 87.56           C  
ATOM    254  CD2 LEU B  35     -17.728 -48.207 -75.599  1.00 87.56           C  
ATOM    255  N   LYS B  36     -22.612 -46.665 -74.498  1.00 87.27           N  
ATOM    256  CA  LYS B  36     -23.324 -45.705 -73.660  1.00 87.27           C  
ATOM    257  C   LYS B  36     -23.869 -46.372 -72.400  1.00 87.27           C  
ATOM    258  CB  LYS B  36     -24.465 -45.052 -74.442  1.00 87.27           C  
ATOM    259  O   LYS B  36     -23.817 -45.793 -71.313  1.00 87.27           O  
ATOM    260  CG  LYS B  36     -24.460 -43.532 -74.391  1.00 87.27           C  
ATOM    261  CD  LYS B  36     -25.614 -42.941 -75.191  1.00 87.27           C  
ATOM    262  CE  LYS B  36     -25.628 -41.421 -75.116  1.00 87.27           C  
ATOM    263  NZ  LYS B  36     -26.736 -40.836 -75.928  1.00 87.27           N  
ATOM    264  N   LYS B  37     -24.480 -47.524 -72.510  1.00 85.59           N  
ATOM    265  CA  LYS B  37     -25.009 -48.263 -71.368  1.00 85.59           C  
ATOM    266  C   LYS B  37     -23.895 -48.646 -70.397  1.00 85.59           C  
ATOM    267  CB  LYS B  37     -25.749 -49.517 -71.836  1.00 85.59           C  
ATOM    268  O   LYS B  37     -24.058 -48.529 -69.181  1.00 85.59           O  
ATOM    269  CG  LYS B  37     -27.253 -49.334 -71.970  1.00 85.59           C  
ATOM    270  CD  LYS B  37     -27.939 -50.628 -72.392  1.00 85.59           C  
ATOM    271  CE  LYS B  37     -29.437 -50.432 -72.581  1.00 85.59           C  
ATOM    272  NZ  LYS B  37     -30.110 -51.692 -73.016  1.00 85.59           N  
ATOM    273  N   LEU B  38     -22.847 -49.175 -70.951  1.00 86.99           N  
ATOM    274  CA  LEU B  38     -21.730 -49.587 -70.107  1.00 86.99           C  
ATOM    275  C   LEU B  38     -21.079 -48.381 -69.440  1.00 86.99           C  
ATOM    276  CB  LEU B  38     -20.690 -50.352 -70.931  1.00 86.99           C  
ATOM    277  O   LEU B  38     -20.623 -48.469 -68.297  1.00 86.99           O  
ATOM    278  CG  LEU B  38     -20.995 -51.825 -71.208  1.00 86.99           C  
ATOM    279  CD1 LEU B  38     -20.126 -52.340 -72.351  1.00 86.99           C  
ATOM    280  CD2 LEU B  38     -20.784 -52.661 -69.950  1.00 86.99           C  
ATOM    281  N   LYS B  39     -20.935 -47.377 -70.134  1.00 86.91           N  
ATOM    282  CA  LYS B  39     -20.436 -46.137 -69.547  1.00 86.91           C  
ATOM    283  C   LYS B  39     -21.322 -45.681 -68.392  1.00 86.91           C  
ATOM    284  CB  LYS B  39     -20.348 -45.038 -70.606  1.00 86.91           C  
ATOM    285  O   LYS B  39     -20.823 -45.201 -67.372  1.00 86.91           O  
ATOM    286  CG  LYS B  39     -19.401 -43.903 -70.245  1.00 86.91           C  
ATOM    287  CD  LYS B  39     -19.161 -42.976 -71.429  1.00 86.91           C  
ATOM    288  CE  LYS B  39     -18.211 -41.842 -71.069  1.00 86.91           C  
ATOM    289  NZ  LYS B  39     -17.903 -40.982 -72.251  1.00 86.91           N  
ATOM    290  N   LYS B  40     -22.587 -45.672 -68.571  1.00 86.60           N  
ATOM    291  CA  LYS B  40     -23.512 -45.346 -67.489  1.00 86.60           C  
ATOM    292  C   LYS B  40     -23.293 -46.258 -66.285  1.00 86.60           C  
ATOM    293  CB  LYS B  40     -24.960 -45.452 -67.970  1.00 86.60           C  
ATOM    294  O   LYS B  40     -23.291 -45.797 -65.142  1.00 86.60           O  
ATOM    295  CG  LYS B  40     -25.930 -44.554 -67.217  1.00 86.60           C  
ATOM    296  CD  LYS B  40     -27.328 -44.612 -67.819  1.00 86.60           C  
ATOM    297  CE  LYS B  40     -28.309 -43.745 -67.041  1.00 86.60           C  
ATOM    298  NZ  LYS B  40     -29.669 -43.758 -67.657  1.00 86.60           N  
ATOM    299  N   SER B  41     -23.232 -47.559 -66.536  1.00 81.98           N  
ATOM    300  CA  SER B  41     -22.983 -48.517 -65.463  1.00 81.98           C  
ATOM    301  C   SER B  41     -21.657 -48.234 -64.766  1.00 81.98           C  
ATOM    302  CB  SER B  41     -22.988 -49.945 -66.009  1.00 81.98           C  
ATOM    303  O   SER B  41     -21.550 -48.373 -63.545  1.00 81.98           O  
ATOM    304  OG  SER B  41     -24.308 -50.366 -66.305  1.00 81.98           O  
ATOM    305  N   LEU B  42     -20.688 -47.992 -65.530  1.00 86.04           N  
ATOM    306  CA  LEU B  42     -19.389 -47.622 -64.980  1.00 86.04           C  
ATOM    307  C   LEU B  42     -19.505 -46.383 -64.099  1.00 86.04           C  
ATOM    308  CB  LEU B  42     -18.382 -47.370 -66.105  1.00 86.04           C  
ATOM    309  O   LEU B  42     -18.952 -46.345 -62.997  1.00 86.04           O  
ATOM    310  CG  LEU B  42     -16.983 -46.926 -65.676  1.00 86.04           C  
ATOM    311  CD1 LEU B  42     -16.236 -48.084 -65.023  1.00 86.04           C  
ATOM    312  CD2 LEU B  42     -16.203 -46.385 -66.870  1.00 86.04           C  
ATOM    313  N   ASN B  43     -20.106 -45.409 -64.527  1.00 86.63           N  
ATOM    314  CA  ASN B  43     -20.278 -44.176 -63.766  1.00 86.63           C  
ATOM    315  C   ASN B  43     -21.033 -44.422 -62.463  1.00 86.63           C  
ATOM    316  CB  ASN B  43     -21.001 -43.122 -64.608  1.00 86.63           C  
ATOM    317  O   ASN B  43     -20.708 -43.830 -61.432  1.00 86.63           O  
ATOM    318  CG  ASN B  43     -20.092 -42.463 -65.626  1.00 86.63           C  
ATOM    319  ND2 ASN B  43     -20.684 -41.907 -66.677  1.00 86.63           N  
ATOM    320  OD1 ASN B  43     -18.868 -42.455 -65.471  1.00 86.63           O  
ATOM    321  N   VAL B  44     -22.034 -45.201 -62.474  1.00 83.75           N  
ATOM    322  CA  VAL B  44     -22.781 -45.547 -61.269  1.00 83.75           C  
ATOM    323  C   VAL B  44     -21.870 -46.286 -60.290  1.00 83.75           C  
ATOM    324  CB  VAL B  44     -24.021 -46.409 -61.597  1.00 83.75           C  
ATOM    325  O   VAL B  44     -21.863 -45.988 -59.094  1.00 83.75           O  
ATOM    326  CG1 VAL B  44     -24.673 -46.927 -60.316  1.00 83.75           C  
ATOM    327  CG2 VAL B  44     -25.024 -45.606 -62.424  1.00 83.75           C  
ATOM    328  N   ALA B  45     -21.163 -47.286 -60.759  1.00 81.39           N  
ATOM    329  CA  ALA B  45     -20.261 -48.055 -59.906  1.00 81.39           C  
ATOM    330  C   ALA B  45     -19.161 -47.168 -59.329  1.00 81.39           C  
ATOM    331  CB  ALA B  45     -19.648 -49.215 -60.688  1.00 81.39           C  
ATOM    332  O   ALA B  45     -18.776 -47.323 -58.168  1.00 81.39           O  
ATOM    333  N   LYS B  46     -18.618 -46.384 -60.171  1.00 83.11           N  
ATOM    334  CA  LYS B  46     -17.620 -45.429 -59.699  1.00 83.11           C  
ATOM    335  C   LYS B  46     -18.195 -44.522 -58.615  1.00 83.11           C  
ATOM    336  CB  LYS B  46     -17.091 -44.587 -60.860  1.00 83.11           C  
ATOM    337  O   LYS B  46     -17.533 -44.247 -57.612  1.00 83.11           O  
ATOM    338  CG  LYS B  46     -15.929 -43.678 -60.487  1.00 83.11           C  
ATOM    339  CD  LYS B  46     -15.368 -42.958 -61.707  1.00 83.11           C  
ATOM    340  CE  LYS B  46     -14.242 -42.006 -61.327  1.00 83.11           C  
ATOM    341  NZ  LYS B  46     -13.646 -41.346 -62.527  1.00 83.11           N  
ATOM    342  N   SER B  47     -19.282 -43.971 -58.774  1.00 83.65           N  
ATOM    343  CA  SER B  47     -19.943 -43.133 -57.779  1.00 83.65           C  
ATOM    344  C   SER B  47     -20.133 -43.881 -56.464  1.00 83.65           C  
ATOM    345  CB  SER B  47     -21.297 -42.648 -58.299  1.00 83.65           C  
ATOM    346  O   SER B  47     -19.916 -43.321 -55.387  1.00 83.65           O  
ATOM    347  OG  SER B  47     -21.935 -41.819 -57.344  1.00 83.65           O  
ATOM    348  N   GLU B  48     -20.562 -45.066 -56.574  1.00 80.23           N  
ATOM    349  CA  GLU B  48     -20.741 -45.880 -55.375  1.00 80.23           C  
ATOM    350  C   GLU B  48     -19.408 -46.137 -54.679  1.00 80.23           C  
ATOM    351  CB  GLU B  48     -21.417 -47.209 -55.723  1.00 80.23           C  
ATOM    352  O   GLU B  48     -19.326 -46.097 -53.449  1.00 80.23           O  
ATOM    353  CG  GLU B  48     -22.936 -47.164 -55.648  1.00 80.23           C  
ATOM    354  CD  GLU B  48     -23.592 -48.503 -55.949  1.00 80.23           C  
ATOM    355  OE1 GLU B  48     -24.835 -48.606 -55.848  1.00 80.23           O  
ATOM    356  OE2 GLU B  48     -22.855 -49.456 -56.286  1.00 80.23           O  
ATOM    357  N   PHE B  49     -18.497 -46.452 -55.430  1.00 79.14           N  
ATOM    358  CA  PHE B  49     -17.171 -46.666 -54.864  1.00 79.14           C  
ATOM    359  C   PHE B  49     -16.660 -45.399 -54.188  1.00 79.14           C  
ATOM    360  CB  PHE B  49     -16.187 -47.114 -55.950  1.00 79.14           C  
ATOM    361  O   PHE B  49     -16.141 -45.452 -53.071  1.00 79.14           O  
ATOM    362  CG  PHE B  49     -14.754 -47.153 -55.492  1.00 79.14           C  
ATOM    363  CD1 PHE B  49     -13.826 -46.248 -55.991  1.00 79.14           C  
ATOM    364  CD2 PHE B  49     -14.335 -48.096 -54.563  1.00 79.14           C  
ATOM    365  CE1 PHE B  49     -12.498 -46.282 -55.570  1.00 79.14           C  
ATOM    366  CE2 PHE B  49     -13.011 -48.136 -54.136  1.00 79.14           C  
ATOM    367  CZ  PHE B  49     -12.094 -47.229 -54.642  1.00 79.14           C  
ATOM    368  N   ASP B  50     -16.686 -44.339 -54.886  1.00 81.01           N  
ATOM    369  CA  ASP B  50     -16.250 -43.063 -54.328  1.00 81.01           C  
ATOM    370  C   ASP B  50     -16.978 -42.758 -53.021  1.00 81.01           C  
ATOM    371  CB  ASP B  50     -16.479 -41.932 -55.333  1.00 81.01           C  
ATOM    372  O   ASP B  50     -16.377 -42.242 -52.076  1.00 81.01           O  
ATOM    373  CG  ASP B  50     -15.458 -41.923 -56.458  1.00 81.01           C  
ATOM    374  OD1 ASP B  50     -14.381 -42.538 -56.309  1.00 81.01           O  
ATOM    375  OD2 ASP B  50     -15.733 -41.291 -57.501  1.00 81.01           O  
ATOM    376  N   ARG B  51     -18.185 -42.975 -52.964  1.00 79.65           N  
ATOM    377  CA  ARG B  51     -18.965 -42.778 -51.746  1.00 79.65           C  
ATOM    378  C   ARG B  51     -18.456 -43.672 -50.620  1.00 79.65           C  
ATOM    379  CB  ARG B  51     -20.447 -43.054 -52.006  1.00 79.65           C  
ATOM    380  O   ARG B  51     -18.293 -43.218 -49.486  1.00 79.65           O  
ATOM    381  CG  ARG B  51     -21.386 -42.091 -51.298  1.00 79.65           C  
ATOM    382  CD  ARG B  51     -22.845 -42.485 -51.485  1.00 79.65           C  
ATOM    383  NE  ARG B  51     -23.749 -41.493 -50.911  1.00 79.65           N  
ATOM    384  NH1 ARG B  51     -25.522 -42.001 -52.302  1.00 79.65           N  
ATOM    385  NH2 ARG B  51     -25.736 -40.356 -50.719  1.00 79.65           N  
ATOM    386  CZ  ARG B  51     -25.000 -41.286 -51.312  1.00 79.65           C  
ATOM    387  N   ASP B  52     -18.292 -44.928 -50.964  1.00 73.94           N  
ATOM    388  CA  ASP B  52     -17.823 -45.874 -49.956  1.00 73.94           C  
ATOM    389  C   ASP B  52     -16.411 -45.523 -49.489  1.00 73.94           C  
ATOM    390  CB  ASP B  52     -17.856 -47.302 -50.503  1.00 73.94           C  
ATOM    391  O   ASP B  52     -16.093 -45.651 -48.305  1.00 73.94           O  
ATOM    392  CG  ASP B  52     -19.242 -47.921 -50.459  1.00 73.94           C  
ATOM    393  OD1 ASP B  52     -20.168 -47.304 -49.890  1.00 73.94           O  
ATOM    394  OD2 ASP B  52     -19.409 -49.037 -50.997  1.00 73.94           O  
ATOM    395  N   ALA B  53     -15.642 -45.241 -50.423  1.00 73.66           N  
ATOM    396  CA  ALA B  53     -14.284 -44.834 -50.071  1.00 73.66           C  
ATOM    397  C   ALA B  53     -14.296 -43.602 -49.172  1.00 73.66           C  
ATOM    398  CB  ALA B  53     -13.467 -44.562 -51.331  1.00 73.66           C  
ATOM    399  O   ALA B  53     -13.533 -43.523 -48.205  1.00 73.66           O  
ATOM    400  N   ALA B  54     -15.056 -42.627 -49.477  1.00 76.44           N  
ATOM    401  CA  ALA B  54     -15.203 -41.427 -48.658  1.00 76.44           C  
ATOM    402  C   ALA B  54     -15.700 -41.775 -47.258  1.00 76.44           C  
ATOM    403  CB  ALA B  54     -16.157 -40.440 -49.328  1.00 76.44           C  
ATOM    404  O   ALA B  54     -15.228 -41.212 -46.267  1.00 76.44           O  
ATOM    405  N   MET B  55     -16.640 -42.561 -47.212  1.00 75.83           N  
ATOM    406  CA  MET B  55     -17.169 -43.001 -45.924  1.00 75.83           C  
ATOM    407  C   MET B  55     -16.090 -43.697 -45.101  1.00 75.83           C  
ATOM    408  CB  MET B  55     -18.361 -43.939 -46.123  1.00 75.83           C  
ATOM    409  O   MET B  55     -15.974 -43.462 -43.897  1.00 75.83           O  
ATOM    410  CG  MET B  55     -19.336 -43.947 -44.957  1.00 75.83           C  
ATOM    411  SD  MET B  55     -20.859 -44.903 -45.322  1.00 75.83           S  
ATOM    412  CE  MET B  55     -21.705 -44.780 -43.722  1.00 75.83           C  
ATOM    413  N   GLN B  56     -15.376 -44.507 -45.721  1.00 72.25           N  
ATOM    414  CA  GLN B  56     -14.312 -45.210 -45.011  1.00 72.25           C  
ATOM    415  C   GLN B  56     -13.265 -44.233 -44.485  1.00 72.25           C  
ATOM    416  CB  GLN B  56     -13.652 -46.247 -45.922  1.00 72.25           C  
ATOM    417  O   GLN B  56     -12.749 -44.405 -43.378  1.00 72.25           O  
ATOM    418  CG  GLN B  56     -13.146 -47.479 -45.184  1.00 72.25           C  
ATOM    419  CD  GLN B  56     -13.954 -48.724 -45.497  1.00 72.25           C  
ATOM    420  NE2 GLN B  56     -13.626 -49.826 -44.832  1.00 72.25           N  
ATOM    421  OE1 GLN B  56     -14.867 -48.695 -46.328  1.00 72.25           O  
ATOM    422  N   ARG B  57     -12.966 -43.342 -45.308  1.00 73.48           N  
ATOM    423  CA  ARG B  57     -12.024 -42.319 -44.866  1.00 73.48           C  
ATOM    424  C   ARG B  57     -12.576 -41.546 -43.673  1.00 73.48           C  
ATOM    425  CB  ARG B  57     -11.701 -41.355 -46.010  1.00 73.48           C  
ATOM    426  O   ARG B  57     -11.841 -41.239 -42.732  1.00 73.48           O  
ATOM    427  CG  ARG B  57     -10.559 -41.818 -46.901  1.00 73.48           C  
ATOM    428  CD  ARG B  57     -10.214 -40.781 -47.961  1.00 73.48           C  
ATOM    429  NE  ARG B  57      -9.875 -41.406 -49.236  1.00 73.48           N  
ATOM    430  NH1 ARG B  57      -9.132 -39.456 -50.229  1.00 73.48           N  
ATOM    431  NH2 ARG B  57      -9.098 -41.428 -51.397  1.00 73.48           N  
ATOM    432  CZ  ARG B  57      -9.369 -40.762 -50.285  1.00 73.48           C  
ATOM    433  N   LYS B  58     -13.784 -41.141 -43.692  1.00 71.98           N  
ATOM    434  CA  LYS B  58     -14.428 -40.449 -42.580  1.00 71.98           C  
ATOM    435  C   LYS B  58     -14.404 -41.300 -41.314  1.00 71.98           C  
ATOM    436  CB  LYS B  58     -15.869 -40.082 -42.938  1.00 71.98           C  
ATOM    437  O   LYS B  58     -14.120 -40.796 -40.225  1.00 71.98           O  
ATOM    438  CG  LYS B  58     -16.443 -38.945 -42.105  1.00 71.98           C  
ATOM    439  CD  LYS B  58     -17.841 -38.560 -42.573  1.00 71.98           C  
ATOM    440  CE  LYS B  58     -18.455 -37.489 -41.682  1.00 71.98           C  
ATOM    441  NZ  LYS B  58     -19.822 -37.102 -42.142  1.00 71.98           N  
ATOM    442  N   LEU B  59     -14.694 -42.509 -41.506  1.00 73.41           N  
ATOM    443  CA  LEU B  59     -14.695 -43.425 -40.370  1.00 73.41           C  
ATOM    444  C   LEU B  59     -13.298 -43.549 -39.771  1.00 73.41           C  
ATOM    445  CB  LEU B  59     -15.205 -44.804 -40.795  1.00 73.41           C  
ATOM    446  O   LEU B  59     -13.145 -43.591 -38.548  1.00 73.41           O  
ATOM    447  CG  LEU B  59     -16.711 -45.040 -40.665  1.00 73.41           C  
ATOM    448  CD1 LEU B  59     -17.172 -46.090 -41.670  1.00 73.41           C  
ATOM    449  CD2 LEU B  59     -17.066 -45.462 -39.243  1.00 73.41           C  
ATOM    450  N   GLU B  60     -12.367 -43.639 -40.652  1.00 72.08           N  
ATOM    451  CA  GLU B  60     -10.991 -43.723 -40.173  1.00 72.08           C  
ATOM    452  C   GLU B  60     -10.581 -42.448 -39.442  1.00 72.08           C  
ATOM    453  CB  GLU B  60     -10.032 -43.994 -41.336  1.00 72.08           C  
ATOM    454  O   GLU B  60      -9.911 -42.506 -38.409  1.00 72.08           O  
ATOM    455  CG  GLU B  60      -9.878 -45.469 -41.675  1.00 72.08           C  
ATOM    456  CD  GLU B  60      -8.982 -45.718 -42.878  1.00 72.08           C  
ATOM    457  OE1 GLU B  60      -8.750 -46.897 -43.229  1.00 72.08           O  
ATOM    458  OE2 GLU B  60      -8.508 -44.725 -43.474  1.00 72.08           O  
ATOM    459  N   LYS B  61     -10.959 -41.343 -39.939  1.00 73.99           N  
ATOM    460  CA  LYS B  61     -10.677 -40.067 -39.287  1.00 73.99           C  
ATOM    461  C   LYS B  61     -11.378 -39.974 -37.934  1.00 73.99           C  
ATOM    462  CB  LYS B  61     -11.105 -38.902 -40.180  1.00 73.99           C  
ATOM    463  O   LYS B  61     -10.793 -39.504 -36.957  1.00 73.99           O  
ATOM    464  CG  LYS B  61     -10.068 -37.795 -40.293  1.00 73.99           C  
ATOM    465  CD  LYS B  61     -10.552 -36.664 -41.192  1.00 73.99           C  
ATOM    466  CE  LYS B  61      -9.551 -35.517 -41.237  1.00 73.99           C  
ATOM    467  NZ  LYS B  61     -10.021 -34.407 -42.118  1.00 73.99           N  
ATOM    468  N   MET B  62     -12.570 -40.308 -37.790  1.00 72.71           N  
ATOM    469  CA  MET B  62     -13.323 -40.306 -36.539  1.00 72.71           C  
ATOM    470  C   MET B  62     -12.691 -41.250 -35.522  1.00 72.71           C  
ATOM    471  CB  MET B  62     -14.779 -40.702 -36.786  1.00 72.71           C  
ATOM    472  O   MET B  62     -12.642 -40.943 -34.330  1.00 72.71           O  
ATOM    473  CG  MET B  62     -15.685 -39.528 -37.125  1.00 72.71           C  
ATOM    474  SD  MET B  62     -17.464 -39.972 -37.062  1.00 72.71           S  
ATOM    475  CE  MET B  62     -17.773 -40.308 -38.818  1.00 72.71           C  
ATOM    476  N   ALA B  63     -12.349 -42.414 -36.101  1.00 70.78           N  
ATOM    477  CA  ALA B  63     -11.682 -43.372 -35.223  1.00 70.78           C  
ATOM    478  C   ALA B  63     -10.386 -42.793 -34.663  1.00 70.78           C  
ATOM    479  CB  ALA B  63     -11.401 -44.673 -35.971  1.00 70.78           C  
ATOM    480  O   ALA B  63     -10.106 -42.923 -33.469  1.00 70.78           O  
ATOM    481  N   ASP B  64      -9.634 -42.184 -35.536  1.00 67.93           N  
ATOM    482  CA  ASP B  64      -8.384 -41.570 -35.096  1.00 67.93           C  
ATOM    483  C   ASP B  64      -8.646 -40.453 -34.089  1.00 67.93           C  
ATOM    484  CB  ASP B  64      -7.603 -41.027 -36.294  1.00 67.93           C  
ATOM    485  O   ASP B  64      -7.930 -40.328 -33.093  1.00 67.93           O  
ATOM    486  CG  ASP B  64      -6.660 -42.051 -36.901  1.00 67.93           C  
ATOM    487  OD1 ASP B  64      -6.525 -43.161 -36.344  1.00 67.93           O  
ATOM    488  OD2 ASP B  64      -6.044 -41.743 -37.944  1.00 67.93           O  
ATOM    489  N   GLN B  65      -9.614 -39.660 -34.300  1.00 73.86           N  
ATOM    490  CA  GLN B  65      -9.981 -38.587 -33.382  1.00 73.86           C  
ATOM    491  C   GLN B  65     -10.430 -39.146 -32.035  1.00 73.86           C  
ATOM    492  CB  GLN B  65     -11.087 -37.719 -33.984  1.00 73.86           C  
ATOM    493  O   GLN B  65     -10.070 -38.612 -30.984  1.00 73.86           O  
ATOM    494  CG  GLN B  65     -10.581 -36.676 -34.972  1.00 73.86           C  
ATOM    495  CD  GLN B  65     -11.702 -35.863 -35.592  1.00 73.86           C  
ATOM    496  NE2 GLN B  65     -11.339 -34.815 -36.324  1.00 73.86           N  
ATOM    497  OE1 GLN B  65     -12.884 -36.175 -35.416  1.00 73.86           O  
ATOM    498  N   ALA B  66     -11.252 -40.118 -32.091  1.00 73.27           N  
ATOM    499  CA  ALA B  66     -11.718 -40.755 -30.862  1.00 73.27           C  
ATOM    500  C   ALA B  66     -10.552 -41.343 -30.073  1.00 73.27           C  
ATOM    501  CB  ALA B  66     -12.743 -41.840 -31.179  1.00 73.27           C  
ATOM    502  O   ALA B  66     -10.489 -41.204 -28.849  1.00 73.27           O  
ATOM    503  N   MET B  67      -9.678 -41.973 -30.838  1.00 69.86           N  
ATOM    504  CA  MET B  67      -8.515 -42.556 -30.176  1.00 69.86           C  
ATOM    505  C   MET B  67      -7.647 -41.472 -29.544  1.00 69.86           C  
ATOM    506  CB  MET B  67      -7.687 -43.377 -31.166  1.00 69.86           C  
ATOM    507  O   MET B  67      -7.136 -41.647 -28.437  1.00 69.86           O  
ATOM    508  CG  MET B  67      -8.078 -44.845 -31.222  1.00 69.86           C  
ATOM    509  SD  MET B  67      -6.632 -45.964 -31.061  1.00 69.86           S  
ATOM    510  CE  MET B  67      -5.882 -45.756 -32.700  1.00 69.86           C  
ATOM    511  N   THR B  68      -7.441 -40.391 -30.263  1.00 67.69           N  
ATOM    512  CA  THR B  68      -6.667 -39.275 -29.731  1.00 67.69           C  
ATOM    513  C   THR B  68      -7.327 -38.707 -28.479  1.00 67.69           C  
ATOM    514  CB  THR B  68      -6.503 -38.159 -30.780  1.00 67.69           C  
ATOM    515  O   THR B  68      -6.652 -38.438 -27.483  1.00 67.69           O  
ATOM    516  CG2 THR B  68      -5.564 -37.067 -30.278  1.00 67.69           C  
ATOM    517  OG1 THR B  68      -5.966 -38.719 -31.985  1.00 67.69           O  
ATOM    518  N   GLN B  69      -8.604 -38.558 -28.471  1.00 70.83           N  
ATOM    519  CA  GLN B  69      -9.339 -38.045 -27.320  1.00 70.83           C  
ATOM    520  C   GLN B  69      -9.248 -39.005 -26.137  1.00 70.83           C  
ATOM    521  CB  GLN B  69     -10.803 -37.797 -27.684  1.00 70.83           C  
ATOM    522  O   GLN B  69      -9.090 -38.574 -24.993  1.00 70.83           O  
ATOM    523  CG  GLN B  69     -11.041 -36.484 -28.417  1.00 70.83           C  
ATOM    524  CD  GLN B  69     -11.707 -35.437 -27.544  1.00 70.83           C  
ATOM    525  NE2 GLN B  69     -11.662 -34.183 -27.982  1.00 70.83           N  
ATOM    526  OE1 GLN B  69     -12.258 -35.752 -26.485  1.00 70.83           O  
ATOM    527  N   MET B  70      -9.394 -40.222 -26.375  1.00 72.69           N  
ATOM    528  CA  MET B  70      -9.290 -41.232 -25.325  1.00 72.69           C  
ATOM    529  C   MET B  70      -7.902 -41.220 -24.694  1.00 72.69           C  
ATOM    530  CB  MET B  70      -9.599 -42.622 -25.883  1.00 72.69           C  
ATOM    531  O   MET B  70      -7.769 -41.340 -23.475  1.00 72.69           O  
ATOM    532  CG  MET B  70     -11.042 -43.056 -25.683  1.00 72.69           C  
ATOM    533  SD  MET B  70     -11.339 -44.783 -26.229  1.00 72.69           S  
ATOM    534  CE  MET B  70     -11.941 -45.509 -24.679  1.00 72.69           C  
ATOM    535  N   TYR B  71      -6.964 -41.083 -25.598  1.00 65.58           N  
ATOM    536  CA  TYR B  71      -5.594 -41.023 -25.101  1.00 65.58           C  
ATOM    537  C   TYR B  71      -5.389 -39.804 -24.210  1.00 65.58           C  
ATOM    538  CB  TYR B  71      -4.600 -40.990 -26.266  1.00 65.58           C  
ATOM    539  O   TYR B  71      -4.791 -39.905 -23.137  1.00 65.58           O  
ATOM    540  CG  TYR B  71      -3.155 -41.022 -25.833  1.00 65.58           C  
ATOM    541  CD1 TYR B  71      -2.404 -39.851 -25.759  1.00 65.58           C  
ATOM    542  CD2 TYR B  71      -2.537 -42.222 -25.498  1.00 65.58           C  
ATOM    543  CE1 TYR B  71      -1.071 -39.875 -25.361  1.00 65.58           C  
ATOM    544  CE2 TYR B  71      -1.205 -42.258 -25.099  1.00 65.58           C  
ATOM    545  OH  TYR B  71       0.838 -41.111 -24.640  1.00 65.58           O  
ATOM    546  CZ  TYR B  71      -0.481 -41.081 -25.034  1.00 65.58           C  
ATOM    547  N   LYS B  72      -5.882 -38.650 -24.598  1.00 67.70           N  
ATOM    548  CA  LYS B  72      -5.744 -37.426 -23.816  1.00 67.70           C  
ATOM    549  C   LYS B  72      -6.450 -37.551 -22.469  1.00 67.70           C  
ATOM    550  CB  LYS B  72      -6.299 -36.229 -24.589  1.00 67.70           C  
ATOM    551  O   LYS B  72      -5.913 -37.139 -21.439  1.00 67.70           O  
ATOM    552  CG  LYS B  72      -5.386 -35.732 -25.700  1.00 67.70           C  
ATOM    553  CD  LYS B  72      -5.959 -34.499 -26.386  1.00 67.70           C  
ATOM    554  CE  LYS B  72      -5.064 -34.023 -27.522  1.00 67.70           C  
ATOM    555  NZ  LYS B  72      -5.650 -32.848 -28.234  1.00 67.70           N  
ATOM    556  N   GLN B  73      -7.564 -38.181 -22.525  1.00 72.74           N  
ATOM    557  CA  GLN B  73      -8.327 -38.368 -21.295  1.00 72.74           C  
ATOM    558  C   GLN B  73      -7.619 -39.332 -20.349  1.00 72.74           C  
ATOM    559  CB  GLN B  73      -9.734 -38.878 -21.609  1.00 72.74           C  
ATOM    560  O   GLN B  73      -7.573 -39.102 -19.139  1.00 72.74           O  
ATOM    561  CG  GLN B  73     -10.812 -38.314 -20.693  1.00 72.74           C  
ATOM    562  CD  GLN B  73     -12.200 -38.396 -21.299  1.00 72.74           C  
ATOM    563  NE2 GLN B  73     -13.190 -37.868 -20.588  1.00 72.74           N  
ATOM    564  OE1 GLN B  73     -12.381 -38.928 -22.399  1.00 72.74           O  
ATOM    565  N   ALA B  74      -7.139 -40.377 -20.894  1.00 74.15           N  
ATOM    566  CA  ALA B  74      -6.425 -41.352 -20.074  1.00 74.15           C  
ATOM    567  C   ALA B  74      -5.179 -40.733 -19.446  1.00 74.15           C  
ATOM    568  CB  ALA B  74      -6.046 -42.573 -20.908  1.00 74.15           C  
ATOM    569  O   ALA B  74      -4.881 -40.975 -18.274  1.00 74.15           O  
ATOM    570  N   ARG B  75      -4.537 -39.858 -20.173  1.00 68.88           N  
ATOM    571  CA  ARG B  75      -3.341 -39.195 -19.663  1.00 68.88           C  
ATOM    572  C   ARG B  75      -3.691 -38.212 -18.551  1.00 68.88           C  
ATOM    573  CB  ARG B  75      -2.606 -38.468 -20.792  1.00 68.88           C  
ATOM    574  O   ARG B  75      -2.978 -38.120 -17.550  1.00 68.88           O  
ATOM    575  CG  ARG B  75      -1.102 -38.372 -20.587  1.00 68.88           C  
ATOM    576  CD  ARG B  75      -0.415 -37.689 -21.761  1.00 68.88           C  
ATOM    577  NE  ARG B  75       0.948 -37.286 -21.427  1.00 68.88           N  
ATOM    578  NH1 ARG B  75       1.497 -36.622 -23.571  1.00 68.88           N  
ATOM    579  NH2 ARG B  75       3.039 -36.454 -21.884  1.00 68.88           N  
ATOM    580  CZ  ARG B  75       1.825 -36.788 -22.295  1.00 68.88           C  
ATOM    581  N   SER B  76      -4.773 -37.540 -18.728  1.00 74.63           N  
ATOM    582  CA  SER B  76      -5.237 -36.593 -17.719  1.00 74.63           C  
ATOM    583  C   SER B  76      -5.614 -37.304 -16.424  1.00 74.63           C  
ATOM    584  CB  SER B  76      -6.434 -35.797 -18.241  1.00 74.63           C  
ATOM    585  O   SER B  76      -5.294 -36.829 -15.333  1.00 74.63           O  
ATOM    586  OG  SER B  76      -7.160 -35.220 -17.169  1.00 74.63           O  
ATOM    587  N   GLU B  77      -6.206 -38.437 -16.575  1.00 79.78           N  
ATOM    588  CA  GLU B  77      -6.596 -39.216 -15.403  1.00 79.78           C  
ATOM    589  C   GLU B  77      -5.373 -39.783 -14.687  1.00 79.78           C  
ATOM    590  CB  GLU B  77      -7.544 -40.349 -15.802  1.00 79.78           C  
ATOM    591  O   GLU B  77      -5.339 -39.837 -13.456  1.00 79.78           O  
ATOM    592  CG  GLU B  77      -9.014 -39.952 -15.795  1.00 79.78           C  
ATOM    593  CD  GLU B  77      -9.948 -41.105 -16.126  1.00 79.78           C  
ATOM    594  OE1 GLU B  77     -11.184 -40.909 -16.105  1.00 79.78           O  
ATOM    595  OE2 GLU B  77      -9.440 -42.213 -16.408  1.00 79.78           O  
ATOM    596  N   ASP B  78      -4.466 -40.175 -15.463  1.00 80.90           N  
ATOM    597  CA  ASP B  78      -3.229 -40.676 -14.874  1.00 80.90           C  
ATOM    598  C   ASP B  78      -2.506 -39.579 -14.096  1.00 80.90           C  
ATOM    599  CB  ASP B  78      -2.310 -41.244 -15.958  1.00 80.90           C  
ATOM    600  O   ASP B  78      -2.054 -39.803 -12.971  1.00 80.90           O  
ATOM    601  CG  ASP B  78      -1.243 -42.172 -15.404  1.00 80.90           C  
ATOM    602  OD1 ASP B  78      -1.568 -43.053 -14.580  1.00 80.90           O  
ATOM    603  OD2 ASP B  78      -0.065 -42.018 -15.794  1.00 80.90           O  
ATOM    604  N   LYS B  79      -2.474 -38.440 -14.635  1.00 80.29           N  
ATOM    605  CA  LYS B  79      -1.819 -37.315 -13.973  1.00 80.29           C  
ATOM    606  C   LYS B  79      -2.556 -36.925 -12.695  1.00 80.29           C  
ATOM    607  CB  LYS B  79      -1.732 -36.114 -14.916  1.00 80.29           C  
ATOM    608  O   LYS B  79      -1.928 -36.656 -11.668  1.00 80.29           O  
ATOM    609  CG  LYS B  79      -0.710 -36.274 -16.031  1.00 80.29           C  
ATOM    610  CD  LYS B  79      -0.635 -35.028 -16.904  1.00 80.29           C  
ATOM    611  CE  LYS B  79       0.343 -35.211 -18.057  1.00 80.29           C  
ATOM    612  NZ  LYS B  79       0.365 -34.020 -18.959  1.00 80.29           N  
ATOM    613  N   ARG B  80      -3.842 -36.930 -12.788  1.00 84.48           N  
ATOM    614  CA  ARG B  80      -4.665 -36.620 -11.623  1.00 84.48           C  
ATOM    615  C   ARG B  80      -4.408 -37.611 -10.493  1.00 84.48           C  
ATOM    616  CB  ARG B  80      -6.149 -36.625 -11.996  1.00 84.48           C  
ATOM    617  O   ARG B  80      -4.250 -37.214  -9.336  1.00 84.48           O  
ATOM    618  CG  ARG B  80      -7.071 -36.212 -10.860  1.00 84.48           C  
ATOM    619  CD  ARG B  80      -8.526 -36.160 -11.305  1.00 84.48           C  
ATOM    620  NE  ARG B  80      -9.424 -35.907 -10.182  1.00 84.48           N  
ATOM    621  NH1 ARG B  80     -11.164 -35.120 -11.483  1.00 84.48           N  
ATOM    622  NH2 ARG B  80     -11.388 -35.229  -9.204  1.00 84.48           N  
ATOM    623  CZ  ARG B  80     -10.657 -35.419 -10.293  1.00 84.48           C  
ATOM    624  N   ALA B  81      -4.366 -38.817 -10.837  1.00 86.71           N  
ATOM    625  CA  ALA B  81      -4.130 -39.852  -9.833  1.00 86.71           C  
ATOM    626  C   ALA B  81      -2.764 -39.678  -9.177  1.00 86.71           C  
ATOM    627  CB  ALA B  81      -4.243 -41.239 -10.461  1.00 86.71           C  
ATOM    628  O   ALA B  81      -2.628 -39.829  -7.961  1.00 86.71           O  
ATOM    629  N   LYS B  82      -1.831 -39.274  -9.946  1.00 85.88           N  
ATOM    630  CA  LYS B  82      -0.478 -39.094  -9.426  1.00 85.88           C  
ATOM    631  C   LYS B  82      -0.410 -37.905  -8.471  1.00 85.88           C  
ATOM    632  CB  LYS B  82       0.517 -38.904 -10.571  1.00 85.88           C  
ATOM    633  O   LYS B  82       0.175 -38.003  -7.390  1.00 85.88           O  
ATOM    634  CG  LYS B  82       0.988 -40.204 -11.205  1.00 85.88           C  
ATOM    635  CD  LYS B  82       2.019 -39.953 -12.297  1.00 85.88           C  
ATOM    636  CE  LYS B  82       2.429 -41.246 -12.989  1.00 85.88           C  
ATOM    637  NZ  LYS B  82       3.401 -40.998 -14.096  1.00 85.88           N  
ATOM    638  N   VAL B  83      -1.029 -36.886  -8.866  1.00 86.60           N  
ATOM    639  CA  VAL B  83      -1.002 -35.678  -8.048  1.00 86.60           C  
ATOM    640  C   VAL B  83      -1.800 -35.903  -6.766  1.00 86.60           C  
ATOM    641  CB  VAL B  83      -1.560 -34.460  -8.817  1.00 86.60           C  
ATOM    642  O   VAL B  83      -1.371 -35.502  -5.682  1.00 86.60           O  
ATOM    643  CG1 VAL B  83      -1.731 -33.264  -7.882  1.00 86.60           C  
ATOM    644  CG2 VAL B  83      -0.645 -34.102  -9.986  1.00 86.60           C  
ATOM    645  N   THR B  84      -2.927 -36.577  -6.909  1.00 89.57           N  
ATOM    646  CA  THR B  84      -3.751 -36.888  -5.747  1.00 89.57           C  
ATOM    647  C   THR B  84      -2.980 -37.750  -4.752  1.00 89.57           C  
ATOM    648  CB  THR B  84      -5.048 -37.610  -6.159  1.00 89.57           C  
ATOM    649  O   THR B  84      -2.959 -37.456  -3.554  1.00 89.57           O  
ATOM    650  CG2 THR B  84      -5.944 -37.863  -4.951  1.00 89.57           C  
ATOM    651  OG1 THR B  84      -5.757 -36.803  -7.107  1.00 89.57           O  
ATOM    652  N   SER B  85      -2.321 -38.720  -5.243  1.00 88.11           N  
ATOM    653  CA  SER B  85      -1.544 -39.605  -4.381  1.00 88.11           C  
ATOM    654  C   SER B  85      -0.407 -38.853  -3.698  1.00 88.11           C  
ATOM    655  CB  SER B  85      -0.980 -40.778  -5.185  1.00 88.11           C  
ATOM    656  O   SER B  85      -0.162 -39.039  -2.504  1.00 88.11           O  
ATOM    657  OG  SER B  85      -0.425 -41.757  -4.325  1.00 88.11           O  
ATOM    658  N   ALA B  86       0.191 -37.989  -4.386  1.00 88.73           N  
ATOM    659  CA  ALA B  86       1.302 -37.215  -3.839  1.00 88.73           C  
ATOM    660  C   ALA B  86       0.826 -36.278  -2.733  1.00 88.73           C  
ATOM    661  CB  ALA B  86       1.993 -36.421  -4.945  1.00 88.73           C  
ATOM    662  O   ALA B  86       1.468 -36.166  -1.686  1.00 88.73           O  
ATOM    663  N   MET B  87      -0.267 -35.684  -2.958  1.00 87.82           N  
ATOM    664  CA  MET B  87      -0.801 -34.761  -1.961  1.00 87.82           C  
ATOM    665  C   MET B  87      -1.233 -35.507  -0.704  1.00 87.82           C  
ATOM    666  CB  MET B  87      -1.982 -33.975  -2.534  1.00 87.82           C  
ATOM    667  O   MET B  87      -0.990 -35.046   0.412  1.00 87.82           O  
ATOM    668  CG  MET B  87      -1.572 -32.847  -3.468  1.00 87.82           C  
ATOM    669  SD  MET B  87      -2.994 -31.805  -3.977  1.00 87.82           S  
ATOM    670  CE  MET B  87      -4.170 -33.091  -4.481  1.00 87.82           C  
ATOM    671  N   GLN B  88      -1.823 -36.654  -0.927  1.00 88.02           N  
ATOM    672  CA  GLN B  88      -2.217 -37.473   0.214  1.00 88.02           C  
ATOM    673  C   GLN B  88      -1.002 -37.887   1.039  1.00 88.02           C  
ATOM    674  CB  GLN B  88      -2.982 -38.712  -0.253  1.00 88.02           C  
ATOM    675  O   GLN B  88      -1.018 -37.794   2.268  1.00 88.02           O  
ATOM    676  CG  GLN B  88      -4.460 -38.460  -0.515  1.00 88.02           C  
ATOM    677  CD  GLN B  88      -5.174 -39.677  -1.071  1.00 88.02           C  
ATOM    678  NE2 GLN B  88      -6.502 -39.634  -1.080  1.00 88.02           N  
ATOM    679  OE1 GLN B  88      -4.538 -40.649  -1.491  1.00 88.02           O  
ATOM    680  N   THR B  89      -0.020 -38.244   0.321  1.00 88.16           N  
ATOM    681  CA  THR B  89       1.203 -38.647   1.005  1.00 88.16           C  
ATOM    682  C   THR B  89       1.787 -37.483   1.801  1.00 88.16           C  
ATOM    683  CB  THR B  89       2.255 -39.169   0.009  1.00 88.16           C  
ATOM    684  O   THR B  89       2.191 -37.652   2.953  1.00 88.16           O  
ATOM    685  CG2 THR B  89       3.516 -39.631   0.732  1.00 88.16           C  
ATOM    686  OG1 THR B  89       1.705 -40.273  -0.722  1.00 88.16           O  
ATOM    687  N   MET B  90       1.836 -36.390   1.235  1.00 85.81           N  
ATOM    688  CA  MET B  90       2.364 -35.204   1.904  1.00 85.81           C  
ATOM    689  C   MET B  90       1.568 -34.893   3.168  1.00 85.81           C  
ATOM    690  CB  MET B  90       2.341 -33.999   0.962  1.00 85.81           C  
ATOM    691  O   MET B  90       2.147 -34.667   4.231  1.00 85.81           O  
ATOM    692  CG  MET B  90       2.848 -32.715   1.597  1.00 85.81           C  
ATOM    693  SD  MET B  90       2.440 -31.229   0.601  1.00 85.81           S  
ATOM    694  CE  MET B  90       0.942 -31.811  -0.243  1.00 85.81           C  
ATOM    695  N   LEU B  91       0.267 -34.865   3.046  1.00 85.14           N  
ATOM    696  CA  LEU B  91      -0.604 -34.542   4.170  1.00 85.14           C  
ATOM    697  C   LEU B  91      -0.421 -35.544   5.305  1.00 85.14           C  
ATOM    698  CB  LEU B  91      -2.069 -34.519   3.725  1.00 85.14           C  
ATOM    699  O   LEU B  91      -0.336 -35.157   6.473  1.00 85.14           O  
ATOM    700  CG  LEU B  91      -2.528 -33.272   2.969  1.00 85.14           C  
ATOM    701  CD1 LEU B  91      -3.889 -33.514   2.326  1.00 85.14           C  
ATOM    702  CD2 LEU B  91      -2.580 -32.068   3.904  1.00 85.14           C  
ATOM    703  N   PHE B  92      -0.192 -36.819   4.867  1.00 82.20           N  
ATOM    704  CA  PHE B  92      -0.021 -37.850   5.884  1.00 82.20           C  
ATOM    705  C   PHE B  92       1.327 -37.705   6.580  1.00 82.20           C  
ATOM    706  CB  PHE B  92      -0.143 -39.245   5.262  1.00 82.20           C  
ATOM    707  O   PHE B  92       1.433 -37.917   7.790  1.00 82.20           O  
ATOM    708  CG  PHE B  92      -1.539 -39.806   5.300  1.00 82.20           C  
ATOM    709  CD1 PHE B  92      -2.094 -40.247   6.495  1.00 82.20           C  
ATOM    710  CD2 PHE B  92      -2.297 -39.892   4.140  1.00 82.20           C  
ATOM    711  CE1 PHE B  92      -3.385 -40.767   6.533  1.00 82.20           C  
ATOM    712  CE2 PHE B  92      -3.589 -40.410   4.170  1.00 82.20           C  
ATOM    713  CZ  PHE B  92      -4.131 -40.848   5.368  1.00 82.20           C  
ATOM    714  N   THR B  93       2.265 -37.291   5.813  1.00 81.87           N  
ATOM    715  CA  THR B  93       3.583 -37.072   6.398  1.00 81.87           C  
ATOM    716  C   THR B  93       3.549 -35.912   7.390  1.00 81.87           C  
ATOM    717  CB  THR B  93       4.637 -36.790   5.311  1.00 81.87           C  
ATOM    718  O   THR B  93       4.147 -35.991   8.465  1.00 81.87           O  
ATOM    719  CG2 THR B  93       6.034 -36.686   5.913  1.00 81.87           C  
ATOM    720  OG1 THR B  93       4.621 -37.853   4.350  1.00 81.87           O  
ATOM    721  N   MET B  94       2.896 -34.970   7.101  1.00 81.91           N  
ATOM    722  CA  MET B  94       2.808 -33.796   7.965  1.00 81.91           C  
ATOM    723  C   MET B  94       2.056 -34.122   9.251  1.00 81.91           C  
ATOM    724  CB  MET B  94       2.121 -32.641   7.235  1.00 81.91           C  
ATOM    725  O   MET B  94       2.416 -33.638  10.325  1.00 81.91           O  
ATOM    726  CG  MET B  94       2.970 -32.016   6.140  1.00 81.91           C  
ATOM    727  SD  MET B  94       2.570 -30.246   5.864  1.00 81.91           S  
ATOM    728  CE  MET B  94       3.579 -29.915   4.393  1.00 81.91           C  
ATOM    729  N   LEU B  95       1.128 -34.992   9.137  1.00 78.25           N  
ATOM    730  CA  LEU B  95       0.338 -35.411  10.290  1.00 78.25           C  
ATOM    731  C   LEU B  95       1.203 -36.161  11.298  1.00 78.25           C  
ATOM    732  CB  LEU B  95      -0.831 -36.294   9.848  1.00 78.25           C  
ATOM    733  O   LEU B  95       1.033 -36.001  12.509  1.00 78.25           O  
ATOM    734  CG  LEU B  95      -2.066 -35.566   9.314  1.00 78.25           C  
ATOM    735  CD1 LEU B  95      -2.953 -36.529   8.532  1.00 78.25           C  
ATOM    736  CD2 LEU B  95      -2.844 -34.924  10.457  1.00 78.25           C  
ATOM    737  N   ARG B  96       2.105 -36.863  10.731  1.00 77.50           N  
ATOM    738  CA  ARG B  96       2.982 -37.646  11.596  1.00 77.50           C  
ATOM    739  C   ARG B  96       3.919 -36.741  12.388  1.00 77.50           C  
ATOM    740  CB  ARG B  96       3.793 -38.649  10.773  1.00 77.50           C  
ATOM    741  O   ARG B  96       4.316 -37.075  13.506  1.00 77.50           O  
ATOM    742  CG  ARG B  96       3.023 -39.907  10.403  1.00 77.50           C  
ATOM    743  CD  ARG B  96       3.892 -40.895   9.638  1.00 77.50           C  
ATOM    744  NE  ARG B  96       3.321 -42.239   9.652  1.00 77.50           N  
ATOM    745  NH1 ARG B  96       4.615 -43.031   7.909  1.00 77.50           N  
ATOM    746  NH2 ARG B  96       3.091 -44.407   8.929  1.00 77.50           N  
ATOM    747  CZ  ARG B  96       3.677 -43.222   8.830  1.00 77.50           C  
ATOM    748  N   LYS B  97       4.117 -35.581  11.954  1.00 76.44           N  
ATOM    749  CA  LYS B  97       5.058 -34.666  12.594  1.00 76.44           C  
ATOM    750  C   LYS B  97       4.356 -33.790  13.628  1.00 76.44           C  
ATOM    751  CB  LYS B  97       5.750 -33.790  11.548  1.00 76.44           C  
ATOM    752  O   LYS B  97       5.005 -33.207  14.499  1.00 76.44           O  
ATOM    753  CG  LYS B  97       6.726 -34.544  10.657  1.00 76.44           C  
ATOM    754  CD  LYS B  97       7.392 -33.617   9.648  1.00 76.44           C  
ATOM    755  CE  LYS B  97       8.352 -34.375   8.741  1.00 76.44           C  
ATOM    756  NZ  LYS B  97       8.966 -33.481   7.714  1.00 76.44           N  
ATOM    757  N   LEU B  98       3.077 -33.805  13.589  1.00 75.18           N  
ATOM    758  CA  LEU B  98       2.296 -32.958  14.484  1.00 75.18           C  
ATOM    759  C   LEU B  98       2.214 -33.572  15.878  1.00 75.18           C  
ATOM    760  CB  LEU B  98       0.887 -32.743  13.925  1.00 75.18           C  
ATOM    761  O   LEU B  98       1.969 -34.772  16.019  1.00 75.18           O  
ATOM    762  CG  LEU B  98       0.644 -31.423  13.190  1.00 75.18           C  
ATOM    763  CD1 LEU B  98      -0.242 -31.652  11.970  1.00 75.18           C  
ATOM    764  CD2 LEU B  98       0.019 -30.396  14.127  1.00 75.18           C  
ATOM    765  N   ASP B  99       2.618 -32.852  16.913  1.00 72.44           N  
ATOM    766  CA  ASP B  99       2.412 -33.269  18.297  1.00 72.44           C  
ATOM    767  C   ASP B  99       0.967 -33.034  18.732  1.00 72.44           C  
ATOM    768  CB  ASP B  99       3.370 -32.525  19.230  1.00 72.44           C  
ATOM    769  O   ASP B  99       0.615 -31.936  19.168  1.00 72.44           O  
ATOM    770  CG  ASP B  99       3.351 -33.062  20.650  1.00 72.44           C  
ATOM    771  OD1 ASP B  99       2.406 -33.796  21.012  1.00 72.44           O  
ATOM    772  OD2 ASP B  99       4.288 -32.747  21.415  1.00 72.44           O  
ATOM    773  N   ASN B 100       0.274 -34.078  18.712  1.00 75.52           N  
ATOM    774  CA  ASN B 100      -1.167 -33.988  18.925  1.00 75.52           C  
ATOM    775  C   ASN B 100      -1.498 -33.595  20.362  1.00 75.52           C  
ATOM    776  CB  ASN B 100      -1.846 -35.311  18.567  1.00 75.52           C  
ATOM    777  O   ASN B 100      -2.471 -32.878  20.606  1.00 75.52           O  
ATOM    778  CG  ASN B 100      -2.630 -35.233  17.271  1.00 75.52           C  
ATOM    779  ND2 ASN B 100      -2.555 -36.289  16.469  1.00 75.52           N  
ATOM    780  OD1 ASN B 100      -3.296 -34.233  16.993  1.00 75.52           O  
ATOM    781  N   ASP B 101      -0.685 -33.994  21.277  1.00 75.76           N  
ATOM    782  CA  ASP B 101      -0.942 -33.666  22.676  1.00 75.76           C  
ATOM    783  C   ASP B 101      -0.764 -32.172  22.932  1.00 75.76           C  
ATOM    784  CB  ASP B 101      -0.019 -34.471  23.593  1.00 75.76           C  
ATOM    785  O   ASP B 101      -1.614 -31.539  23.561  1.00 75.76           O  
ATOM    786  CG  ASP B 101      -0.430 -35.928  23.718  1.00 75.76           C  
ATOM    787  OD1 ASP B 101      -1.605 -36.255  23.448  1.00 75.76           O  
ATOM    788  OD2 ASP B 101       0.430 -36.755  24.092  1.00 75.76           O  
ATOM    789  N   ALA B 102       0.327 -31.684  22.387  1.00 75.29           N  
ATOM    790  CA  ALA B 102       0.583 -30.254  22.541  1.00 75.29           C  
ATOM    791  C   ALA B 102      -0.499 -29.426  21.855  1.00 75.29           C  
ATOM    792  CB  ALA B 102       1.958 -29.897  21.980  1.00 75.29           C  
ATOM    793  O   ALA B 102      -0.972 -28.430  22.408  1.00 75.29           O  
ATOM    794  N   LEU B 103      -0.903 -29.886  20.793  1.00 77.35           N  
ATOM    795  CA  LEU B 103      -1.941 -29.202  20.030  1.00 77.35           C  
ATOM    796  C   LEU B 103      -3.272 -29.233  20.774  1.00 77.35           C  
ATOM    797  CB  LEU B 103      -2.101 -29.842  18.648  1.00 77.35           C  
ATOM    798  O   LEU B 103      -3.962 -28.215  20.863  1.00 77.35           O  
ATOM    799  CG  LEU B 103      -2.500 -28.904  17.508  1.00 77.35           C  
ATOM    800  CD1 LEU B 103      -1.270 -28.493  16.705  1.00 77.35           C  
ATOM    801  CD2 LEU B 103      -3.536 -29.567  16.608  1.00 77.35           C  
ATOM    802  N   ASN B 104      -3.592 -30.408  21.345  1.00 82.18           N  
ATOM    803  CA  ASN B 104      -4.842 -30.556  22.083  1.00 82.18           C  
ATOM    804  C   ASN B 104      -4.894 -29.624  23.290  1.00 82.18           C  
ATOM    805  CB  ASN B 104      -5.036 -32.008  22.526  1.00 82.18           C  
ATOM    806  O   ASN B 104      -5.943 -29.054  23.595  1.00 82.18           O  
ATOM    807  CG  ASN B 104      -5.493 -32.908  21.394  1.00 82.18           C  
ATOM    808  ND2 ASN B 104      -5.197 -34.197  21.505  1.00 82.18           N  
ATOM    809  OD1 ASN B 104      -6.107 -32.447  20.428  1.00 82.18           O  
ATOM    810  N   ASN B 105      -3.828 -29.457  23.864  1.00 78.31           N  
ATOM    811  CA  ASN B 105      -3.760 -28.584  25.031  1.00 78.31           C  
ATOM    812  C   ASN B 105      -4.065 -27.134  24.666  1.00 78.31           C  
ATOM    813  CB  ASN B 105      -2.386 -28.686  25.698  1.00 78.31           C  
ATOM    814  O   ASN B 105      -4.796 -26.450  25.383  1.00 78.31           O  
ATOM    815  CG  ASN B 105      -2.364 -29.684  26.839  1.00 78.31           C  
ATOM    816  ND2 ASN B 105      -1.168 -30.087  27.252  1.00 78.31           N  
ATOM    817  OD1 ASN B 105      -3.413 -30.090  27.345  1.00 78.31           O  
ATOM    818  N   ILE B 106      -3.641 -26.728  23.568  1.00 79.22           N  
ATOM    819  CA  ILE B 106      -3.808 -25.342  23.144  1.00 79.22           C  
ATOM    820  C   ILE B 106      -5.236 -25.122  22.650  1.00 79.22           C  
ATOM    821  CB  ILE B 106      -2.794 -24.963  22.040  1.00 79.22           C  
ATOM    822  O   ILE B 106      -5.898 -24.163  23.053  1.00 79.22           O  
ATOM    823  CG1 ILE B 106      -1.372 -24.925  22.611  1.00 79.22           C  
ATOM    824  CG2 ILE B 106      -3.166 -23.621  21.404  1.00 79.22           C  
ATOM    825  CD1 ILE B 106      -0.286 -24.767  21.557  1.00 79.22           C  
ATOM    826  N   ILE B 107      -5.725 -26.035  21.857  1.00 79.69           N  
ATOM    827  CA  ILE B 107      -7.015 -25.862  21.198  1.00 79.69           C  
ATOM    828  C   ILE B 107      -8.140 -25.997  22.222  1.00 79.69           C  
ATOM    829  CB  ILE B 107      -7.206 -26.882  20.054  1.00 79.69           C  
ATOM    830  O   ILE B 107      -9.146 -25.289  22.144  1.00 79.69           O  
ATOM    831  CG1 ILE B 107      -6.234 -26.587  18.906  1.00 79.69           C  
ATOM    832  CG2 ILE B 107      -8.656 -26.874  19.559  1.00 79.69           C  
ATOM    833  CD1 ILE B 107      -6.357 -27.543  17.728  1.00 79.69           C  
ATOM    834  N   ASN B 108      -7.956 -26.903  23.250  1.00 77.92           N  
ATOM    835  CA  ASN B 108      -8.969 -27.084  24.284  1.00 77.92           C  
ATOM    836  C   ASN B 108      -9.144 -25.823  25.125  1.00 77.92           C  
ATOM    837  CB  ASN B 108      -8.616 -28.274  25.178  1.00 77.92           C  
ATOM    838  O   ASN B 108     -10.226 -25.573  25.659  1.00 77.92           O  
ATOM    839  CG  ASN B 108      -8.879 -29.608  24.507  1.00 77.92           C  
ATOM    840  ND2 ASN B 108      -8.213 -30.653  24.983  1.00 77.92           N  
ATOM    841  OD1 ASN B 108      -9.674 -29.698  23.568  1.00 77.92           O  
ATOM    842  N   ASN B 109      -8.142 -25.049  25.116  1.00 74.45           N  
ATOM    843  CA  ASN B 109      -8.189 -23.826  25.910  1.00 74.45           C  
ATOM    844  C   ASN B 109      -8.592 -22.623  25.063  1.00 74.45           C  
ATOM    845  CB  ASN B 109      -6.839 -23.572  26.584  1.00 74.45           C  
ATOM    846  O   ASN B 109      -8.757 -21.518  25.585  1.00 74.45           O  
ATOM    847  CG  ASN B 109      -6.539 -24.570  27.686  1.00 74.45           C  
ATOM    848  ND2 ASN B 109      -5.282 -24.983  27.786  1.00 74.45           N  
ATOM    849  OD1 ASN B 109      -7.431 -24.966  28.440  1.00 74.45           O  
ATOM    850  N   ALA B 110      -8.738 -22.877  23.816  1.00 79.75           N  
ATOM    851  CA  ALA B 110      -9.029 -21.771  22.908  1.00 79.75           C  
ATOM    852  C   ALA B 110     -10.528 -21.490  22.847  1.00 79.75           C  
ATOM    853  CB  ALA B 110      -8.491 -22.073  21.511  1.00 79.75           C  
ATOM    854  O   ALA B 110     -11.343 -22.398  23.027  1.00 79.75           O  
ATOM    855  N   ARG B 111     -10.889 -20.291  22.784  1.00 72.16           N  
ATOM    856  CA  ARG B 111     -12.283 -19.916  22.575  1.00 72.16           C  
ATOM    857  C   ARG B 111     -12.789 -20.421  21.227  1.00 72.16           C  
ATOM    858  CB  ARG B 111     -12.452 -18.398  22.663  1.00 72.16           C  
ATOM    859  O   ARG B 111     -12.217 -20.100  20.184  1.00 72.16           O  
ATOM    860  CG  ARG B 111     -13.885 -17.950  22.903  1.00 72.16           C  
ATOM    861  CD  ARG B 111     -13.993 -16.435  23.005  1.00 72.16           C  
ATOM    862  NE  ARG B 111     -15.382 -16.001  23.124  1.00 72.16           N  
ATOM    863  NH1 ARG B 111     -14.886 -13.746  23.209  1.00 72.16           N  
ATOM    864  NH2 ARG B 111     -17.065 -14.450  23.321  1.00 72.16           N  
ATOM    865  CZ  ARG B 111     -15.774 -14.733  23.218  1.00 72.16           C  
ATOM    866  N   ASP B 112     -13.886 -21.188  21.192  1.00 73.41           N  
ATOM    867  CA  ASP B 112     -14.529 -21.732  20.000  1.00 73.41           C  
ATOM    868  C   ASP B 112     -13.597 -22.693  19.264  1.00 73.41           C  
ATOM    869  CB  ASP B 112     -14.967 -20.604  19.064  1.00 73.41           C  
ATOM    870  O   ASP B 112     -13.756 -22.923  18.064  1.00 73.41           O  
ATOM    871  CG  ASP B 112     -16.072 -19.743  19.650  1.00 73.41           C  
ATOM    872  OD1 ASP B 112     -16.898 -20.259  20.433  1.00 73.41           O  
ATOM    873  OD2 ASP B 112     -16.117 -18.536  19.325  1.00 73.41           O  
ATOM    874  N   GLY B 113     -12.512 -23.019  19.966  1.00 81.56           N  
ATOM    875  CA  GLY B 113     -11.572 -23.983  19.416  1.00 81.56           C  
ATOM    876  C   GLY B 113     -10.700 -23.406  18.317  1.00 81.56           C  
ATOM    877  O   GLY B 113     -10.163 -24.146  17.490  1.00 81.56           O  
ATOM    878  N   CYS B 114     -10.593 -22.060  18.292  1.00 87.97           N  
ATOM    879  CA  CYS B 114      -9.858 -21.383  17.230  1.00 87.97           C  
ATOM    880  C   CYS B 114      -8.697 -20.576  17.799  1.00 87.97           C  
ATOM    881  CB  CYS B 114     -10.787 -20.465  16.435  1.00 87.97           C  
ATOM    882  O   CYS B 114      -8.829 -19.946  18.850  1.00 87.97           O  
ATOM    883  SG  CYS B 114     -10.902 -20.887  14.683  1.00 87.97           S  
ATOM    884  N   VAL B 115      -7.563 -20.688  17.238  1.00 91.27           N  
ATOM    885  CA  VAL B 115      -6.395 -19.934  17.681  1.00 91.27           C  
ATOM    886  C   VAL B 115      -5.656 -19.367  16.471  1.00 91.27           C  
ATOM    887  CB  VAL B 115      -5.442 -20.808  18.527  1.00 91.27           C  
ATOM    888  O   VAL B 115      -5.776 -19.891  15.361  1.00 91.27           O  
ATOM    889  CG1 VAL B 115      -6.099 -21.199  19.849  1.00 91.27           C  
ATOM    890  CG2 VAL B 115      -5.026 -22.052  17.745  1.00 91.27           C  
ATOM    891  N   PRO B 116      -4.896 -18.326  16.707  1.00 91.64           N  
ATOM    892  CA  PRO B 116      -4.047 -17.856  15.610  1.00 91.64           C  
ATOM    893  C   PRO B 116      -2.961 -18.861  15.233  1.00 91.64           C  
ATOM    894  CB  PRO B 116      -3.432 -16.570  16.167  1.00 91.64           C  
ATOM    895  O   PRO B 116      -2.435 -19.562  16.102  1.00 91.64           O  
ATOM    896  CG  PRO B 116      -4.259 -16.238  17.366  1.00 91.64           C  
ATOM    897  CD  PRO B 116      -4.851 -17.509  17.904  1.00 91.64           C  
ATOM    898  N   LEU B 117      -2.628 -18.917  13.994  1.00 90.92           N  
ATOM    899  CA  LEU B 117      -1.670 -19.891  13.481  1.00 90.92           C  
ATOM    900  C   LEU B 117      -0.323 -19.750  14.182  1.00 90.92           C  
ATOM    901  CB  LEU B 117      -1.493 -19.723  11.970  1.00 90.92           C  
ATOM    902  O   LEU B 117       0.284 -20.748  14.576  1.00 90.92           O  
ATOM    903  CG  LEU B 117      -0.393 -20.564  11.319  1.00 90.92           C  
ATOM    904  CD1 LEU B 117      -0.738 -22.047  11.408  1.00 90.92           C  
ATOM    905  CD2 LEU B 117      -0.187 -20.144   9.867  1.00 90.92           C  
ATOM    906  N   ASN B 118       0.046 -18.526  14.452  1.00 86.57           N  
ATOM    907  CA  ASN B 118       1.382 -18.250  14.970  1.00 86.57           C  
ATOM    908  C   ASN B 118       1.581 -18.853  16.357  1.00 86.57           C  
ATOM    909  CB  ASN B 118       1.643 -16.742  15.003  1.00 86.57           C  
ATOM    910  O   ASN B 118       2.710 -19.146  16.755  1.00 86.57           O  
ATOM    911  CG  ASN B 118       1.685 -16.126  13.619  1.00 86.57           C  
ATOM    912  ND2 ASN B 118       1.460 -14.819  13.545  1.00 86.57           N  
ATOM    913  OD1 ASN B 118       1.916 -16.818  12.625  1.00 86.57           O  
ATOM    914  N   ILE B 119       0.529 -19.061  17.025  1.00 85.52           N  
ATOM    915  CA  ILE B 119       0.616 -19.519  18.407  1.00 85.52           C  
ATOM    916  C   ILE B 119       0.950 -21.008  18.438  1.00 85.52           C  
ATOM    917  CB  ILE B 119      -0.696 -19.248  19.176  1.00 85.52           C  
ATOM    918  O   ILE B 119       1.542 -21.499  19.403  1.00 85.52           O  
ATOM    919  CG1 ILE B 119      -0.908 -17.740  19.356  1.00 85.52           C  
ATOM    920  CG2 ILE B 119      -0.688 -19.966  20.528  1.00 85.52           C  
ATOM    921  CD1 ILE B 119       0.229 -17.039  20.086  1.00 85.52           C  
ATOM    922  N   ILE B 120       0.699 -21.696  17.393  1.00 87.89           N  
ATOM    923  CA  ILE B 120       0.898 -23.141  17.376  1.00 87.89           C  
ATOM    924  C   ILE B 120       2.390 -23.457  17.464  1.00 87.89           C  
ATOM    925  CB  ILE B 120       0.289 -23.781  16.109  1.00 87.89           C  
ATOM    926  O   ILE B 120       2.847 -24.057  18.439  1.00 87.89           O  
ATOM    927  CG1 ILE B 120      -1.233 -23.594  16.095  1.00 87.89           C  
ATOM    928  CG2 ILE B 120       0.658 -25.265  16.023  1.00 87.89           C  
ATOM    929  CD1 ILE B 120      -1.926 -24.245  14.907  1.00 87.89           C  
ATOM    930  N   PRO B 121       3.210 -22.952  16.585  1.00 86.14           N  
ATOM    931  CA  PRO B 121       4.632 -23.267  16.744  1.00 86.14           C  
ATOM    932  C   PRO B 121       5.241 -22.631  17.991  1.00 86.14           C  
ATOM    933  CB  PRO B 121       5.264 -22.694  15.473  1.00 86.14           C  
ATOM    934  O   PRO B 121       6.155 -23.199  18.595  1.00 86.14           O  
ATOM    935  CG  PRO B 121       4.106 -22.326  14.603  1.00 86.14           C  
ATOM    936  CD  PRO B 121       2.846 -22.436  15.413  1.00 86.14           C  
ATOM    937  N   LEU B 122       4.730 -21.533  18.371  1.00 84.75           N  
ATOM    938  CA  LEU B 122       5.257 -20.800  19.517  1.00 84.75           C  
ATOM    939  C   LEU B 122       5.104 -21.611  20.799  1.00 84.75           C  
ATOM    940  CB  LEU B 122       4.545 -19.452  19.664  1.00 84.75           C  
ATOM    941  O   LEU B 122       5.986 -21.591  21.660  1.00 84.75           O  
ATOM    942  CG  LEU B 122       5.401 -18.282  20.151  1.00 84.75           C  
ATOM    943  CD1 LEU B 122       5.606 -17.272  19.027  1.00 84.75           C  
ATOM    944  CD2 LEU B 122       4.760 -17.618  21.364  1.00 84.75           C  
ATOM    945  N   THR B 123       4.023 -22.354  20.880  1.00 81.00           N  
ATOM    946  CA  THR B 123       3.728 -23.040  22.133  1.00 81.00           C  
ATOM    947  C   THR B 123       4.012 -24.535  22.011  1.00 81.00           C  
ATOM    948  CB  THR B 123       2.264 -22.826  22.557  1.00 81.00           C  
ATOM    949  O   THR B 123       4.235 -25.214  23.015  1.00 81.00           O  
ATOM    950  CG2 THR B 123       2.028 -21.391  23.017  1.00 81.00           C  
ATOM    951  OG1 THR B 123       1.404 -23.106  21.445  1.00 81.00           O  
ATOM    952  N   THR B 124       4.050 -25.101  20.794  1.00 80.74           N  
ATOM    953  CA  THR B 124       4.099 -26.552  20.653  1.00 80.74           C  
ATOM    954  C   THR B 124       5.470 -27.001  20.156  1.00 80.74           C  
ATOM    955  CB  THR B 124       3.010 -27.057  19.689  1.00 80.74           C  
ATOM    956  O   THR B 124       5.871 -28.147  20.374  1.00 80.74           O  
ATOM    957  CG2 THR B 124       1.616 -26.812  20.256  1.00 80.74           C  
ATOM    958  OG1 THR B 124       3.132 -26.369  18.437  1.00 80.74           O  
ATOM    959  N   ALA B 125       6.258 -26.100  19.556  1.00 82.67           N  
ATOM    960  CA  ALA B 125       7.537 -26.498  18.973  1.00 82.67           C  
ATOM    961  C   ALA B 125       8.568 -26.789  20.060  1.00 82.67           C  
ATOM    962  CB  ALA B 125       8.053 -25.413  18.031  1.00 82.67           C  
ATOM    963  O   ALA B 125       8.686 -26.036  21.030  1.00 82.67           O  
ATOM    964  N   ALA B 126       9.331 -27.823  19.943  1.00 81.44           N  
ATOM    965  CA  ALA B 126      10.383 -28.182  20.891  1.00 81.44           C  
ATOM    966  C   ALA B 126      11.716 -27.553  20.495  1.00 81.44           C  
ATOM    967  CB  ALA B 126      10.521 -29.699  20.985  1.00 81.44           C  
ATOM    968  O   ALA B 126      12.594 -27.361  21.339  1.00 81.44           O  
ATOM    969  N   LYS B 127      11.778 -27.222  19.243  1.00 88.26           N  
ATOM    970  CA  LYS B 127      13.019 -26.668  18.709  1.00 88.26           C  
ATOM    971  C   LYS B 127      12.801 -25.260  18.163  1.00 88.26           C  
ATOM    972  CB  LYS B 127      13.585 -27.573  17.615  1.00 88.26           C  
ATOM    973  O   LYS B 127      11.749 -24.965  17.592  1.00 88.26           O  
ATOM    974  CG  LYS B 127      14.688 -28.506  18.092  1.00 88.26           C  
ATOM    975  CD  LYS B 127      15.221 -29.370  16.956  1.00 88.26           C  
ATOM    976  CE  LYS B 127      16.276 -30.352  17.446  1.00 88.26           C  
ATOM    977  NZ  LYS B 127      16.763 -31.237  16.346  1.00 88.26           N  
ATOM    978  N   LEU B 128      13.715 -24.388  18.452  1.00 91.12           N  
ATOM    979  CA  LEU B 128      13.718 -23.024  17.936  1.00 91.12           C  
ATOM    980  C   LEU B 128      14.961 -22.764  17.092  1.00 91.12           C  
ATOM    981  CB  LEU B 128      13.648 -22.016  19.086  1.00 91.12           C  
ATOM    982  O   LEU B 128      16.079 -23.065  17.517  1.00 91.12           O  
ATOM    983  CG  LEU B 128      13.829 -20.544  18.710  1.00 91.12           C  
ATOM    984  CD1 LEU B 128      12.644 -20.060  17.881  1.00 91.12           C  
ATOM    985  CD2 LEU B 128      13.998 -19.689  19.961  1.00 91.12           C  
ATOM    986  N   MET B 129      14.700 -22.282  15.959  1.00 93.11           N  
ATOM    987  CA  MET B 129      15.797 -21.869  15.089  1.00 93.11           C  
ATOM    988  C   MET B 129      15.892 -20.349  15.016  1.00 93.11           C  
ATOM    989  CB  MET B 129      15.619 -22.450  13.685  1.00 93.11           C  
ATOM    990  O   MET B 129      14.895 -19.673  14.755  1.00 93.11           O  
ATOM    991  CG  MET B 129      16.813 -23.255  13.198  1.00 93.11           C  
ATOM    992  SD  MET B 129      16.784 -23.528  11.384  1.00 93.11           S  
ATOM    993  CE  MET B 129      15.100 -24.172  11.184  1.00 93.11           C  
ATOM    994  N   VAL B 130      17.078 -19.852  15.270  1.00 93.19           N  
ATOM    995  CA  VAL B 130      17.279 -18.407  15.214  1.00 93.19           C  
ATOM    996  C   VAL B 130      18.340 -18.073  14.167  1.00 93.19           C  
ATOM    997  CB  VAL B 130      17.689 -17.837  16.590  1.00 93.19           C  
ATOM    998  O   VAL B 130      19.446 -18.617  14.201  1.00 93.19           O  
ATOM    999  CG1 VAL B 130      17.786 -16.314  16.536  1.00 93.19           C  
ATOM   1000  CG2 VAL B 130      16.698 -18.276  17.666  1.00 93.19           C  
ATOM   1001  N   VAL B 131      18.015 -17.243  13.260  1.00 91.56           N  
ATOM   1002  CA  VAL B 131      18.971 -16.776  12.261  1.00 91.56           C  
ATOM   1003  C   VAL B 131      19.488 -15.392  12.647  1.00 91.56           C  
ATOM   1004  CB  VAL B 131      18.344 -16.736  10.849  1.00 91.56           C  
ATOM   1005  O   VAL B 131      18.716 -14.432  12.719  1.00 91.56           O  
ATOM   1006  CG1 VAL B 131      19.392 -16.358   9.804  1.00 91.56           C  
ATOM   1007  CG2 VAL B 131      17.709 -18.084  10.510  1.00 91.56           C  
ATOM   1008  N   ILE B 132      20.764 -15.254  12.792  1.00 92.41           N  
ATOM   1009  CA  ILE B 132      21.368 -14.020  13.282  1.00 92.41           C  
ATOM   1010  C   ILE B 132      22.332 -13.465  12.236  1.00 92.41           C  
ATOM   1011  CB  ILE B 132      22.103 -14.245  14.622  1.00 92.41           C  
ATOM   1012  O   ILE B 132      23.297 -14.133  11.857  1.00 92.41           O  
ATOM   1013  CG1 ILE B 132      21.156 -14.869  15.653  1.00 92.41           C  
ATOM   1014  CG2 ILE B 132      22.691 -12.930  15.143  1.00 92.41           C  
ATOM   1015  CD1 ILE B 132      21.839 -15.290  16.947  1.00 92.41           C  
ATOM   1016  N   PRO B 133      22.237 -12.186  11.861  1.00 89.60           N  
ATOM   1017  CA  PRO B 133      22.968 -11.628  10.721  1.00 89.60           C  
ATOM   1018  C   PRO B 133      24.393 -11.214  11.080  1.00 89.60           C  
ATOM   1019  CB  PRO B 133      22.129 -10.411  10.326  1.00 89.60           C  
ATOM   1020  O   PRO B 133      25.279 -11.227  10.221  1.00 89.60           O  
ATOM   1021  CG  PRO B 133      21.334 -10.081  11.548  1.00 89.60           C  
ATOM   1022  CD  PRO B 133      21.128 -11.342  12.337  1.00 89.60           C  
ATOM   1023  N   ASP B 134      24.616 -10.787  12.348  1.00 91.28           N  
ATOM   1024  CA  ASP B 134      25.926 -10.253  12.706  1.00 91.28           C  
ATOM   1025  C   ASP B 134      26.200 -10.424  14.198  1.00 91.28           C  
ATOM   1026  CB  ASP B 134      26.028  -8.776  12.319  1.00 91.28           C  
ATOM   1027  O   ASP B 134      25.331 -10.875  14.947  1.00 91.28           O  
ATOM   1028  CG  ASP B 134      24.926  -7.926  12.927  1.00 91.28           C  
ATOM   1029  OD1 ASP B 134      24.722  -7.982  14.159  1.00 91.28           O  
ATOM   1030  OD2 ASP B 134      24.254  -7.196  12.167  1.00 91.28           O  
ATOM   1031  N   TYR B 135      27.426  -9.998  14.589  1.00 92.69           N  
ATOM   1032  CA  TYR B 135      27.866 -10.215  15.963  1.00 92.69           C  
ATOM   1033  C   TYR B 135      27.083  -9.336  16.931  1.00 92.69           C  
ATOM   1034  CB  TYR B 135      29.366  -9.933  16.098  1.00 92.69           C  
ATOM   1035  O   TYR B 135      26.691  -9.787  18.010  1.00 92.69           O  
ATOM   1036  CG  TYR B 135      29.886 -10.079  17.507  1.00 92.69           C  
ATOM   1037  CD1 TYR B 135      30.200  -8.960  18.274  1.00 92.69           C  
ATOM   1038  CD2 TYR B 135      30.066 -11.336  18.074  1.00 92.69           C  
ATOM   1039  CE1 TYR B 135      30.681  -9.089  19.573  1.00 92.69           C  
ATOM   1040  CE2 TYR B 135      30.547 -11.478  19.372  1.00 92.69           C  
ATOM   1041  OH  TYR B 135      31.327 -10.485  21.397  1.00 92.69           O  
ATOM   1042  CZ  TYR B 135      30.851 -10.350  20.112  1.00 92.69           C  
ATOM   1043  N   ASN B 136      26.804  -8.118  16.541  1.00 92.81           N  
ATOM   1044  CA  ASN B 136      26.084  -7.204  17.422  1.00 92.81           C  
ATOM   1045  C   ASN B 136      24.696  -7.735  17.767  1.00 92.81           C  
ATOM   1046  CB  ASN B 136      25.980  -5.816  16.787  1.00 92.81           C  
ATOM   1047  O   ASN B 136      24.271  -7.672  18.922  1.00 92.81           O  
ATOM   1048  CG  ASN B 136      27.183  -4.945  17.085  1.00 92.81           C  
ATOM   1049  ND2 ASN B 136      27.365  -3.893  16.295  1.00 92.81           N  
ATOM   1050  OD1 ASN B 136      27.944  -5.215  18.018  1.00 92.81           O  
ATOM   1051  N   THR B 137      24.041  -8.259  16.821  1.00 92.77           N  
ATOM   1052  CA  THR B 137      22.720  -8.837  17.037  1.00 92.77           C  
ATOM   1053  C   THR B 137      22.813 -10.094  17.897  1.00 92.77           C  
ATOM   1054  CB  THR B 137      22.032  -9.175  15.702  1.00 92.77           C  
ATOM   1055  O   THR B 137      21.950 -10.339  18.743  1.00 92.77           O  
ATOM   1056  CG2 THR B 137      20.575  -9.570  15.918  1.00 92.77           C  
ATOM   1057  OG1 THR B 137      22.083  -8.030  14.842  1.00 92.77           O  
ATOM   1058  N   TYR B 138      23.904 -10.857  17.659  1.00 93.10           N  
ATOM   1059  CA  TYR B 138      24.120 -12.062  18.452  1.00 93.10           C  
ATOM   1060  C   TYR B 138      24.259 -11.724  19.931  1.00 93.10           C  
ATOM   1061  CB  TYR B 138      25.368 -12.808  17.968  1.00 93.10           C  
ATOM   1062  O   TYR B 138      23.602 -12.335  20.778  1.00 93.10           O  
ATOM   1063  CG  TYR B 138      25.669 -14.061  18.754  1.00 93.10           C  
ATOM   1064  CD1 TYR B 138      26.544 -14.033  19.838  1.00 93.10           C  
ATOM   1065  CD2 TYR B 138      25.082 -15.274  18.413  1.00 93.10           C  
ATOM   1066  CE1 TYR B 138      26.826 -15.185  20.564  1.00 93.10           C  
ATOM   1067  CE2 TYR B 138      25.357 -16.433  19.132  1.00 93.10           C  
ATOM   1068  OH  TYR B 138      26.504 -17.523  20.919  1.00 93.10           O  
ATOM   1069  CZ  TYR B 138      26.228 -16.379  20.204  1.00 93.10           C  
ATOM   1070  N   LYS B 139      25.043 -10.744  20.214  1.00 91.10           N  
ATOM   1071  CA  LYS B 139      25.292 -10.332  21.592  1.00 91.10           C  
ATOM   1072  C   LYS B 139      24.001  -9.891  22.276  1.00 91.10           C  
ATOM   1073  CB  LYS B 139      26.322  -9.202  21.637  1.00 91.10           C  
ATOM   1074  O   LYS B 139      23.810 -10.137  23.469  1.00 91.10           O  
ATOM   1075  CG  LYS B 139      26.821  -8.875  23.036  1.00 91.10           C  
ATOM   1076  CD  LYS B 139      27.778  -7.690  23.025  1.00 91.10           C  
ATOM   1077  CE  LYS B 139      28.198  -7.297  24.435  1.00 91.10           C  
ATOM   1078  NZ  LYS B 139      29.135  -6.133  24.430  1.00 91.10           N  
ATOM   1079  N   ASN B 140      23.125  -9.340  21.523  1.00 90.70           N  
ATOM   1080  CA  ASN B 140      21.881  -8.825  22.086  1.00 90.70           C  
ATOM   1081  C   ASN B 140      20.819  -9.915  22.190  1.00 90.70           C  
ATOM   1082  CB  ASN B 140      21.360  -7.653  21.252  1.00 90.70           C  
ATOM   1083  O   ASN B 140      19.834  -9.761  22.914  1.00 90.70           O  
ATOM   1084  CG  ASN B 140      22.207  -6.405  21.405  1.00 90.70           C  
ATOM   1085  ND2 ASN B 140      22.182  -5.544  20.394  1.00 90.70           N  
ATOM   1086  OD1 ASN B 140      22.878  -6.216  22.422  1.00 90.70           O  
ATOM   1087  N   THR B 141      20.988 -10.934  21.543  1.00 90.51           N  
ATOM   1088  CA  THR B 141      19.997 -12.003  21.495  1.00 90.51           C  
ATOM   1089  C   THR B 141      20.358 -13.119  22.472  1.00 90.51           C  
ATOM   1090  CB  THR B 141      19.871 -12.584  20.074  1.00 90.51           C  
ATOM   1091  O   THR B 141      19.505 -13.586  23.230  1.00 90.51           O  
ATOM   1092  CG2 THR B 141      18.748 -13.613  19.999  1.00 90.51           C  
ATOM   1093  OG1 THR B 141      19.593 -11.521  19.153  1.00 90.51           O  
ATOM   1094  N   CYS B 142      21.643 -13.507  22.494  1.00 89.36           N  
ATOM   1095  CA  CYS B 142      22.076 -14.669  23.262  1.00 89.36           C  
ATOM   1096  C   CYS B 142      22.810 -14.244  24.528  1.00 89.36           C  
ATOM   1097  CB  CYS B 142      22.979 -15.565  22.414  1.00 89.36           C  
ATOM   1098  O   CYS B 142      23.528 -13.243  24.528  1.00 89.36           O  
ATOM   1099  SG  CYS B 142      22.194 -16.168  20.903  1.00 89.36           S  
ATOM   1100  N   ASP B 143      22.427 -14.943  25.614  1.00 86.26           N  
ATOM   1101  CA  ASP B 143      23.124 -14.779  26.886  1.00 86.26           C  
ATOM   1102  C   ASP B 143      23.833 -16.068  27.293  1.00 86.26           C  
ATOM   1103  CB  ASP B 143      22.147 -14.347  27.982  1.00 86.26           C  
ATOM   1104  O   ASP B 143      23.269 -16.891  28.018  1.00 86.26           O  
ATOM   1105  CG  ASP B 143      22.845 -13.832  29.228  1.00 86.26           C  
ATOM   1106  OD1 ASP B 143      24.091 -13.730  29.232  1.00 86.26           O  
ATOM   1107  OD2 ASP B 143      22.142 -13.528  30.217  1.00 86.26           O  
ATOM   1108  N   GLY B 144      25.069 -16.212  26.955  1.00 85.05           N  
ATOM   1109  CA  GLY B 144      25.818 -17.434  27.204  1.00 85.05           C  
ATOM   1110  C   GLY B 144      25.353 -18.602  26.356  1.00 85.05           C  
ATOM   1111  O   GLY B 144      25.533 -18.602  25.137  1.00 85.05           O  
ATOM   1112  N   THR B 145      24.664 -19.557  27.113  1.00 89.19           N  
ATOM   1113  CA  THR B 145      24.218 -20.759  26.415  1.00 89.19           C  
ATOM   1114  C   THR B 145      22.696 -20.785  26.303  1.00 89.19           C  
ATOM   1115  CB  THR B 145      24.705 -22.033  27.130  1.00 89.19           C  
ATOM   1116  O   THR B 145      22.114 -21.808  25.937  1.00 89.19           O  
ATOM   1117  CG2 THR B 145      26.224 -22.156  27.060  1.00 89.19           C  
ATOM   1118  OG1 THR B 145      24.303 -21.986  28.505  1.00 89.19           O  
ATOM   1119  N   THR B 146      22.151 -19.628  26.652  1.00 89.85           N  
ATOM   1120  CA  THR B 146      20.693 -19.573  26.634  1.00 89.85           C  
ATOM   1121  C   THR B 146      20.210 -18.243  26.063  1.00 89.85           C  
ATOM   1122  CB  THR B 146      20.109 -19.771  28.045  1.00 89.85           C  
ATOM   1123  O   THR B 146      21.001 -17.316  25.879  1.00 89.85           O  
ATOM   1124  CG2 THR B 146      20.541 -21.110  28.636  1.00 89.85           C  
ATOM   1125  OG1 THR B 146      20.568 -18.715  28.899  1.00 89.85           O  
ATOM   1126  N   PHE B 147      19.030 -18.185  25.621  1.00 86.72           N  
ATOM   1127  CA  PHE B 147      18.366 -16.917  25.343  1.00 86.72           C  
ATOM   1128  C   PHE B 147      16.859 -17.042  25.529  1.00 86.72           C  
ATOM   1129  CB  PHE B 147      18.683 -16.443  23.921  1.00 86.72           C  
ATOM   1130  O   PHE B 147      16.336 -18.150  25.669  1.00 86.72           O  
ATOM   1131  CG  PHE B 147      18.125 -17.336  22.846  1.00 86.72           C  
ATOM   1132  CD1 PHE B 147      18.823 -18.462  22.426  1.00 86.72           C  
ATOM   1133  CD2 PHE B 147      16.901 -17.050  22.255  1.00 86.72           C  
ATOM   1134  CE1 PHE B 147      18.309 -19.290  21.431  1.00 86.72           C  
ATOM   1135  CE2 PHE B 147      16.381 -17.873  21.260  1.00 86.72           C  
ATOM   1136  CZ  PHE B 147      17.087 -18.992  20.849  1.00 86.72           C  
ATOM   1137  N   THR B 148      16.102 -15.914  25.718  1.00 83.58           N  
ATOM   1138  CA  THR B 148      14.668 -15.851  25.979  1.00 83.58           C  
ATOM   1139  C   THR B 148      13.914 -15.368  24.743  1.00 83.58           C  
ATOM   1140  CB  THR B 148      14.357 -14.923  27.168  1.00 83.58           C  
ATOM   1141  O   THR B 148      14.332 -14.410  24.089  1.00 83.58           O  
ATOM   1142  CG2 THR B 148      13.025 -15.286  27.816  1.00 83.58           C  
ATOM   1143  OG1 THR B 148      15.399 -15.042  28.144  1.00 83.58           O  
ATOM   1144  N   TYR B 149      12.991 -16.073  24.357  1.00 81.53           N  
ATOM   1145  CA  TYR B 149      12.118 -15.700  23.249  1.00 81.53           C  
ATOM   1146  C   TYR B 149      10.680 -16.126  23.521  1.00 81.53           C  
ATOM   1147  CB  TYR B 149      12.610 -16.328  21.942  1.00 81.53           C  
ATOM   1148  O   TYR B 149      10.429 -17.264  23.923  1.00 81.53           O  
ATOM   1149  CG  TYR B 149      11.751 -15.992  20.747  1.00 81.53           C  
ATOM   1150  CD1 TYR B 149      10.962 -16.964  20.136  1.00 81.53           C  
ATOM   1151  CD2 TYR B 149      11.728 -14.703  20.225  1.00 81.53           C  
ATOM   1152  CE1 TYR B 149      10.171 -16.660  19.033  1.00 81.53           C  
ATOM   1153  CE2 TYR B 149      10.941 -14.387  19.122  1.00 81.53           C  
ATOM   1154  OH  TYR B 149       9.386 -15.064  17.443  1.00 81.53           O  
ATOM   1155  CZ  TYR B 149      10.167 -15.371  18.535  1.00 81.53           C  
ATOM   1156  N   ALA B 150       9.753 -15.298  23.367  1.00 75.87           N  
ATOM   1157  CA  ALA B 150       8.323 -15.522  23.567  1.00 75.87           C  
ATOM   1158  C   ALA B 150       8.040 -16.044  24.972  1.00 75.87           C  
ATOM   1159  CB  ALA B 150       7.786 -16.497  22.522  1.00 75.87           C  
ATOM   1160  O   ALA B 150       7.291 -17.008  25.144  1.00 75.87           O  
ATOM   1161  N   SER B 151       8.740 -15.608  25.960  1.00 71.33           N  
ATOM   1162  CA  SER B 151       8.565 -15.863  27.386  1.00 71.33           C  
ATOM   1163  C   SER B 151       9.030 -17.267  27.757  1.00 71.33           C  
ATOM   1164  CB  SER B 151       7.101 -15.679  27.788  1.00 71.33           C  
ATOM   1165  O   SER B 151       8.573 -17.835  28.751  1.00 71.33           O  
ATOM   1166  OG  SER B 151       6.636 -14.392  27.418  1.00 71.33           O  
ATOM   1167  N   ALA B 152       9.788 -17.925  26.838  1.00 79.31           N  
ATOM   1168  CA  ALA B 152      10.358 -19.237  27.132  1.00 79.31           C  
ATOM   1169  C   ALA B 152      11.883 -19.195  27.083  1.00 79.31           C  
ATOM   1170  CB  ALA B 152       9.826 -20.280  26.153  1.00 79.31           C  
ATOM   1171  O   ALA B 152      12.466 -18.377  26.368  1.00 79.31           O  
ATOM   1172  N   LEU B 153      12.437 -19.951  27.945  1.00 86.43           N  
ATOM   1173  CA  LEU B 153      13.890 -20.076  27.963  1.00 86.43           C  
ATOM   1174  C   LEU B 153      14.353 -21.173  27.010  1.00 86.43           C  
ATOM   1175  CB  LEU B 153      14.386 -20.374  29.381  1.00 86.43           C  
ATOM   1176  O   LEU B 153      13.803 -22.277  27.012  1.00 86.43           O  
ATOM   1177  CG  LEU B 153      15.846 -20.029  29.675  1.00 86.43           C  
ATOM   1178  CD1 LEU B 153      15.968 -18.576  30.122  1.00 86.43           C  
ATOM   1179  CD2 LEU B 153      16.415 -20.968  30.733  1.00 86.43           C  
ATOM   1180  N   TRP B 154      15.305 -20.794  26.211  1.00 91.10           N  
ATOM   1181  CA  TRP B 154      15.810 -21.735  25.216  1.00 91.10           C  
ATOM   1182  C   TRP B 154      17.298 -21.998  25.421  1.00 91.10           C  
ATOM   1183  CB  TRP B 154      15.562 -21.205  23.801  1.00 91.10           C  
ATOM   1184  O   TRP B 154      18.076 -21.065  25.635  1.00 91.10           O  
ATOM   1185  CG  TRP B 154      14.117 -20.966  23.484  1.00 91.10           C  
ATOM   1186  CD1 TRP B 154      13.378 -19.858  23.793  1.00 91.10           C  
ATOM   1187  CD2 TRP B 154      13.233 -21.859  22.799  1.00 91.10           C  
ATOM   1188  CE2 TRP B 154      11.972 -21.227  22.727  1.00 91.10           C  
ATOM   1189  CE3 TRP B 154      13.386 -23.134  22.237  1.00 91.10           C  
ATOM   1190  NE1 TRP B 154      12.087 -20.009  23.341  1.00 91.10           N  
ATOM   1191  CH2 TRP B 154      11.046 -23.075  21.574  1.00 91.10           C  
ATOM   1192  CZ2 TRP B 154      10.870 -21.828  22.115  1.00 91.10           C  
ATOM   1193  CZ3 TRP B 154      12.288 -23.730  21.629  1.00 91.10           C  
ATOM   1194  N   GLU B 155      17.699 -23.296  25.394  1.00 92.46           N  
ATOM   1195  CA  GLU B 155      19.101 -23.681  25.533  1.00 92.46           C  
ATOM   1196  C   GLU B 155      19.729 -23.974  24.174  1.00 92.46           C  
ATOM   1197  CB  GLU B 155      19.235 -24.900  26.449  1.00 92.46           C  
ATOM   1198  O   GLU B 155      19.220 -24.800  23.413  1.00 92.46           O  
ATOM   1199  CG  GLU B 155      19.906 -24.598  27.780  1.00 92.46           C  
ATOM   1200  CD  GLU B 155      20.048 -25.821  28.672  1.00 92.46           C  
ATOM   1201  OE1 GLU B 155      20.647 -25.709  29.766  1.00 92.46           O  
ATOM   1202  OE2 GLU B 155      19.557 -26.901  28.274  1.00 92.46           O  
ATOM   1203  N   ILE B 156      20.860 -23.297  23.946  1.00 93.99           N  
ATOM   1204  CA  ILE B 156      21.526 -23.416  22.654  1.00 93.99           C  
ATOM   1205  C   ILE B 156      22.117 -24.815  22.504  1.00 93.99           C  
ATOM   1206  CB  ILE B 156      22.630 -22.347  22.486  1.00 93.99           C  
ATOM   1207  O   ILE B 156      22.865 -25.276  23.371  1.00 93.99           O  
ATOM   1208  CG1 ILE B 156      22.020 -20.941  22.515  1.00 93.99           C  
ATOM   1209  CG2 ILE B 156      23.413 -22.578  21.191  1.00 93.99           C  
ATOM   1210  CD1 ILE B 156      23.050 -19.819  22.502  1.00 93.99           C  
ATOM   1211  N   GLN B 157      21.872 -25.503  21.426  1.00 92.19           N  
ATOM   1212  CA  GLN B 157      22.368 -26.850  21.165  1.00 92.19           C  
ATOM   1213  C   GLN B 157      23.500 -26.831  20.142  1.00 92.19           C  
ATOM   1214  CB  GLN B 157      21.235 -27.755  20.677  1.00 92.19           C  
ATOM   1215  O   GLN B 157      24.513 -27.512  20.316  1.00 92.19           O  
ATOM   1216  CG  GLN B 157      20.402 -28.357  21.800  1.00 92.19           C  
ATOM   1217  CD  GLN B 157      21.122 -29.476  22.529  1.00 92.19           C  
ATOM   1218  NE2 GLN B 157      20.766 -29.686  23.792  1.00 92.19           N  
ATOM   1219  OE1 GLN B 157      21.990 -30.147  21.963  1.00 92.19           O  
ATOM   1220  N   GLN B 158      23.206 -26.075  19.089  1.00 93.53           N  
ATOM   1221  CA  GLN B 158      24.181 -26.054  18.003  1.00 93.53           C  
ATOM   1222  C   GLN B 158      24.133 -24.730  17.246  1.00 93.53           C  
ATOM   1223  CB  GLN B 158      23.938 -27.218  17.041  1.00 93.53           C  
ATOM   1224  O   GLN B 158      23.070 -24.120  17.119  1.00 93.53           O  
ATOM   1225  CG  GLN B 158      24.896 -27.248  15.858  1.00 93.53           C  
ATOM   1226  CD  GLN B 158      24.635 -28.412  14.920  1.00 93.53           C  
ATOM   1227  NE2 GLN B 158      25.703 -28.990  14.380  1.00 93.53           N  
ATOM   1228  OE1 GLN B 158      23.483 -28.789  14.683  1.00 93.53           O  
ATOM   1229  N   VAL B 159      25.284 -24.280  16.807  1.00 94.16           N  
ATOM   1230  CA  VAL B 159      25.388 -23.087  15.973  1.00 94.16           C  
ATOM   1231  C   VAL B 159      26.095 -23.431  14.664  1.00 94.16           C  
ATOM   1232  CB  VAL B 159      26.138 -21.949  16.701  1.00 94.16           C  
ATOM   1233  O   VAL B 159      27.164 -24.046  14.672  1.00 94.16           O  
ATOM   1234  CG1 VAL B 159      26.189 -20.693  15.833  1.00 94.16           C  
ATOM   1235  CG2 VAL B 159      25.475 -21.647  18.044  1.00 94.16           C  
ATOM   1236  N   VAL B 160      25.489 -23.086  13.561  1.00 92.14           N  
ATOM   1237  CA  VAL B 160      26.107 -23.309  12.258  1.00 92.14           C  
ATOM   1238  C   VAL B 160      26.213 -21.986  11.502  1.00 92.14           C  
ATOM   1239  CB  VAL B 160      25.313 -24.338  11.422  1.00 92.14           C  
ATOM   1240  O   VAL B 160      25.376 -21.097  11.675  1.00 92.14           O  
ATOM   1241  CG1 VAL B 160      26.061 -25.669  11.352  1.00 92.14           C  
ATOM   1242  CG2 VAL B 160      23.916 -24.536  12.007  1.00 92.14           C  
ATOM   1243  N   ASP B 161      27.224 -21.872  10.721  1.00 88.57           N  
ATOM   1244  CA  ASP B 161      27.376 -20.642   9.949  1.00 88.57           C  
ATOM   1245  C   ASP B 161      26.704 -20.764   8.583  1.00 88.57           C  
ATOM   1246  CB  ASP B 161      28.856 -20.294   9.778  1.00 88.57           C  
ATOM   1247  O   ASP B 161      25.966 -21.719   8.332  1.00 88.57           O  
ATOM   1248  CG  ASP B 161      29.602 -21.289   8.906  1.00 88.57           C  
ATOM   1249  OD1 ASP B 161      28.954 -22.146   8.268  1.00 88.57           O  
ATOM   1250  OD2 ASP B 161      30.849 -21.216   8.859  1.00 88.57           O  
ATOM   1251  N   ALA B 162      26.844 -19.872   7.705  1.00 79.43           N  
ATOM   1252  CA  ALA B 162      26.158 -19.801   6.417  1.00 79.43           C  
ATOM   1253  C   ALA B 162      26.603 -20.933   5.496  1.00 79.43           C  
ATOM   1254  CB  ALA B 162      26.409 -18.449   5.754  1.00 79.43           C  
ATOM   1255  O   ALA B 162      25.881 -21.309   4.570  1.00 79.43           O  
ATOM   1256  N   ASP B 163      27.829 -21.501   5.784  1.00 77.39           N  
ATOM   1257  CA  ASP B 163      28.354 -22.600   4.978  1.00 77.39           C  
ATOM   1258  C   ASP B 163      28.010 -23.951   5.602  1.00 77.39           C  
ATOM   1259  CB  ASP B 163      29.869 -22.468   4.812  1.00 77.39           C  
ATOM   1260  O   ASP B 163      28.563 -24.980   5.209  1.00 77.39           O  
ATOM   1261  CG  ASP B 163      30.277 -21.200   4.082  1.00 77.39           C  
ATOM   1262  OD1 ASP B 163      29.549 -20.764   3.164  1.00 77.39           O  
ATOM   1263  OD2 ASP B 163      31.337 -20.634   4.426  1.00 77.39           O  
ATOM   1264  N   SER B 164      27.237 -23.918   6.590  1.00 81.56           N  
ATOM   1265  CA  SER B 164      26.762 -25.109   7.287  1.00 81.56           C  
ATOM   1266  C   SER B 164      27.875 -25.747   8.112  1.00 81.56           C  
ATOM   1267  CB  SER B 164      26.206 -26.127   6.291  1.00 81.56           C  
ATOM   1268  O   SER B 164      27.853 -26.954   8.365  1.00 81.56           O  
ATOM   1269  OG  SER B 164      25.097 -25.592   5.590  1.00 81.56           O  
ATOM   1270  N   LYS B 165      28.878 -24.909   8.472  1.00 88.14           N  
ATOM   1271  CA  LYS B 165      29.935 -25.382   9.362  1.00 88.14           C  
ATOM   1272  C   LYS B 165      29.568 -25.146  10.824  1.00 88.14           C  
ATOM   1273  CB  LYS B 165      31.260 -24.692   9.036  1.00 88.14           C  
ATOM   1274  O   LYS B 165      29.077 -24.073  11.181  1.00 88.14           O  
ATOM   1275  CG  LYS B 165      32.411 -25.653   8.777  1.00 88.14           C  
ATOM   1276  CD  LYS B 165      33.727 -24.911   8.587  1.00 88.14           C  
ATOM   1277  CE  LYS B 165      34.889 -25.874   8.383  1.00 88.14           C  
ATOM   1278  NZ  LYS B 165      36.180 -25.150   8.184  1.00 88.14           N  
ATOM   1279  N   ILE B 166      29.838 -26.082  11.624  1.00 93.42           N  
ATOM   1280  CA  ILE B 166      29.523 -25.972  13.044  1.00 93.42           C  
ATOM   1281  C   ILE B 166      30.472 -24.976  13.708  1.00 93.42           C  
ATOM   1282  CB  ILE B 166      29.607 -27.344  13.750  1.00 93.42           C  
ATOM   1283  O   ILE B 166      31.689 -25.055  13.528  1.00 93.42           O  
ATOM   1284  CG1 ILE B 166      28.589 -28.318  13.145  1.00 93.42           C  
ATOM   1285  CG2 ILE B 166      29.390 -27.190  15.258  1.00 93.42           C  
ATOM   1286  CD1 ILE B 166      28.672 -29.730  13.711  1.00 93.42           C  
ATOM   1287  N   VAL B 167      29.962 -24.084  14.397  1.00 94.71           N  
ATOM   1288  CA  VAL B 167      30.738 -23.061  15.091  1.00 94.71           C  
ATOM   1289  C   VAL B 167      30.587 -23.234  16.601  1.00 94.71           C  
ATOM   1290  CB  VAL B 167      30.307 -21.638  14.672  1.00 94.71           C  
ATOM   1291  O   VAL B 167      29.470 -23.340  17.111  1.00 94.71           O  
ATOM   1292  CG1 VAL B 167      31.157 -20.585  15.380  1.00 94.71           C  
ATOM   1293  CG2 VAL B 167      30.404 -21.477  13.156  1.00 94.71           C  
ATOM   1294  N   GLN B 168      31.688 -23.258  17.269  1.00 93.65           N  
ATOM   1295  CA  GLN B 168      31.650 -23.349  18.725  1.00 93.65           C  
ATOM   1296  C   GLN B 168      31.329 -21.995  19.352  1.00 93.65           C  
ATOM   1297  CB  GLN B 168      32.980 -23.876  19.266  1.00 93.65           C  
ATOM   1298  O   GLN B 168      31.724 -20.952  18.827  1.00 93.65           O  
ATOM   1299  CG  GLN B 168      33.262 -25.326  18.897  1.00 93.65           C  
ATOM   1300  CD  GLN B 168      32.913 -26.294  20.011  1.00 93.65           C  
ATOM   1301  NE2 GLN B 168      32.819 -27.576  19.676  1.00 93.65           N  
ATOM   1302  OE1 GLN B 168      32.729 -25.893  21.165  1.00 93.65           O  
ATOM   1303  N   LEU B 169      30.657 -22.017  20.485  1.00 92.96           N  
ATOM   1304  CA  LEU B 169      30.220 -20.794  21.150  1.00 92.96           C  
ATOM   1305  C   LEU B 169      31.412 -19.911  21.501  1.00 92.96           C  
ATOM   1306  CB  LEU B 169      29.425 -21.126  22.415  1.00 92.96           C  
ATOM   1307  O   LEU B 169      31.322 -18.683  21.429  1.00 92.96           O  
ATOM   1308  CG  LEU B 169      27.971 -21.554  22.210  1.00 92.96           C  
ATOM   1309  CD1 LEU B 169      27.500 -22.410  23.381  1.00 92.96           C  
ATOM   1310  CD2 LEU B 169      27.074 -20.333  22.039  1.00 92.96           C  
ATOM   1311  N   SER B 170      32.602 -20.544  21.832  1.00 90.22           N  
ATOM   1312  CA  SER B 170      33.804 -19.819  22.228  1.00 90.22           C  
ATOM   1313  C   SER B 170      34.403 -19.055  21.052  1.00 90.22           C  
ATOM   1314  CB  SER B 170      34.845 -20.780  22.804  1.00 90.22           C  
ATOM   1315  O   SER B 170      35.115 -18.067  21.245  1.00 90.22           O  
ATOM   1316  OG  SER B 170      35.119 -21.830  21.892  1.00 90.22           O  
ATOM   1317  N   GLU B 171      34.038 -19.482  19.894  1.00 93.29           N  
ATOM   1318  CA  GLU B 171      34.591 -18.878  18.686  1.00 93.29           C  
ATOM   1319  C   GLU B 171      33.829 -17.612  18.303  1.00 93.29           C  
ATOM   1320  CB  GLU B 171      34.569 -19.876  17.526  1.00 93.29           C  
ATOM   1321  O   GLU B 171      34.306 -16.816  17.491  1.00 93.29           O  
ATOM   1322  CG  GLU B 171      35.492 -21.070  17.724  1.00 93.29           C  
ATOM   1323  CD  GLU B 171      35.459 -22.053  16.565  1.00 93.29           C  
ATOM   1324  OE1 GLU B 171      36.161 -23.089  16.627  1.00 93.29           O  
ATOM   1325  OE2 GLU B 171      34.727 -21.786  15.587  1.00 93.29           O  
ATOM   1326  N   ILE B 172      32.641 -17.441  18.904  1.00 94.72           N  
ATOM   1327  CA  ILE B 172      31.814 -16.297  18.537  1.00 94.72           C  
ATOM   1328  C   ILE B 172      32.194 -15.090  19.392  1.00 94.72           C  
ATOM   1329  CB  ILE B 172      30.310 -16.612  18.694  1.00 94.72           C  
ATOM   1330  O   ILE B 172      31.700 -14.933  20.511  1.00 94.72           O  
ATOM   1331  CG1 ILE B 172      29.952 -17.896  17.936  1.00 94.72           C  
ATOM   1332  CG2 ILE B 172      29.458 -15.435  18.211  1.00 94.72           C  
ATOM   1333  CD1 ILE B 172      28.539 -18.398  18.202  1.00 94.72           C  
ATOM   1334  N   SER B 173      33.189 -14.326  18.954  1.00 92.28           N  
ATOM   1335  CA  SER B 173      33.686 -13.135  19.635  1.00 92.28           C  
ATOM   1336  C   SER B 173      33.862 -11.974  18.663  1.00 92.28           C  
ATOM   1337  CB  SER B 173      35.013 -13.431  20.334  1.00 92.28           C  
ATOM   1338  O   SER B 173      33.820 -12.165  17.446  1.00 92.28           O  
ATOM   1339  OG  SER B 173      36.047 -13.634  19.386  1.00 92.28           O  
ATOM   1340  N   MET B 174      33.854 -10.878  19.229  1.00 92.79           N  
ATOM   1341  CA  MET B 174      34.022  -9.676  18.418  1.00 92.79           C  
ATOM   1342  C   MET B 174      35.276  -9.772  17.555  1.00 92.79           C  
ATOM   1343  CB  MET B 174      34.093  -8.433  19.307  1.00 92.79           C  
ATOM   1344  O   MET B 174      35.260  -9.386  16.385  1.00 92.79           O  
ATOM   1345  CG  MET B 174      33.681  -7.151  18.602  1.00 92.79           C  
ATOM   1346  SD  MET B 174      33.295  -5.795  19.777  1.00 92.79           S  
ATOM   1347  CE  MET B 174      34.969  -5.365  20.330  1.00 92.79           C  
ATOM   1348  N   ASP B 175      36.415 -10.383  18.089  1.00 92.15           N  
ATOM   1349  CA  ASP B 175      37.695 -10.468  17.394  1.00 92.15           C  
ATOM   1350  C   ASP B 175      37.634 -11.479  16.252  1.00 92.15           C  
ATOM   1351  CB  ASP B 175      38.812 -10.843  18.369  1.00 92.15           C  
ATOM   1352  O   ASP B 175      38.254 -11.280  15.205  1.00 92.15           O  
ATOM   1353  CG  ASP B 175      38.983  -9.834  19.491  1.00 92.15           C  
ATOM   1354  OD1 ASP B 175      38.692  -8.636  19.285  1.00 92.15           O  
ATOM   1355  OD2 ASP B 175      39.417 -10.240  20.592  1.00 92.15           O  
ATOM   1356  N   ASN B 176      36.837 -12.508  16.408  1.00 93.59           N  
ATOM   1357  CA  ASN B 176      36.783 -13.582  15.421  1.00 93.59           C  
ATOM   1358  C   ASN B 176      35.615 -13.398  14.457  1.00 93.59           C  
ATOM   1359  CB  ASN B 176      36.691 -14.943  16.113  1.00 93.59           C  
ATOM   1360  O   ASN B 176      35.459 -14.171  13.510  1.00 93.59           O  
ATOM   1361  CG  ASN B 176      37.071 -16.090  15.198  1.00 93.59           C  
ATOM   1362  ND2 ASN B 176      36.429 -17.237  15.387  1.00 93.59           N  
ATOM   1363  OD1 ASN B 176      37.935 -15.947  14.329  1.00 93.59           O  
ATOM   1364  N   SER B 177      34.704 -12.475  14.700  1.00 91.49           N  
ATOM   1365  CA  SER B 177      33.470 -12.247  13.956  1.00 91.49           C  
ATOM   1366  C   SER B 177      33.739 -12.146  12.458  1.00 91.49           C  
ATOM   1367  CB  SER B 177      32.775 -10.975  14.444  1.00 91.49           C  
ATOM   1368  O   SER B 177      33.001 -12.714  11.650  1.00 91.49           O  
ATOM   1369  OG  SER B 177      31.687 -10.640  13.600  1.00 91.49           O  
ATOM   1370  N   PRO B 178      34.876 -11.405  12.055  1.00 91.77           N  
ATOM   1371  CA  PRO B 178      35.151 -11.263  10.623  1.00 91.77           C  
ATOM   1372  C   PRO B 178      35.506 -12.590   9.956  1.00 91.77           C  
ATOM   1373  CB  PRO B 178      36.339 -10.298  10.586  1.00 91.77           C  
ATOM   1374  O   PRO B 178      35.372 -12.727   8.737  1.00 91.77           O  
ATOM   1375  CG  PRO B 178      36.543  -9.888  12.009  1.00 91.77           C  
ATOM   1376  CD  PRO B 178      35.661 -10.736  12.880  1.00 91.77           C  
ATOM   1377  N   ASN B 179      35.938 -13.598  10.727  1.00 91.04           N  
ATOM   1378  CA  ASN B 179      36.346 -14.883  10.169  1.00 91.04           C  
ATOM   1379  C   ASN B 179      35.179 -15.864  10.108  1.00 91.04           C  
ATOM   1380  CB  ASN B 179      37.498 -15.479  10.980  1.00 91.04           C  
ATOM   1381  O   ASN B 179      35.320 -16.973   9.590  1.00 91.04           O  
ATOM   1382  CG  ASN B 179      38.773 -14.666  10.868  1.00 91.04           C  
ATOM   1383  ND2 ASN B 179      39.597 -14.709  11.908  1.00 91.04           N  
ATOM   1384  OD1 ASN B 179      39.015 -14.005   9.855  1.00 91.04           O  
ATOM   1385  N   LEU B 180      34.097 -15.433  10.612  1.00 91.72           N  
ATOM   1386  CA  LEU B 180      32.919 -16.293  10.582  1.00 91.72           C  
ATOM   1387  C   LEU B 180      32.045 -15.976   9.374  1.00 91.72           C  
ATOM   1388  CB  LEU B 180      32.107 -16.135  11.870  1.00 91.72           C  
ATOM   1389  O   LEU B 180      31.982 -14.826   8.932  1.00 91.72           O  
ATOM   1390  CG  LEU B 180      32.779 -16.610  13.159  1.00 91.72           C  
ATOM   1391  CD1 LEU B 180      32.012 -16.103  14.376  1.00 91.72           C  
ATOM   1392  CD2 LEU B 180      32.881 -18.131  13.180  1.00 91.72           C  
ATOM   1393  N   ALA B 181      31.456 -17.037   8.802  1.00 89.04           N  
ATOM   1394  CA  ALA B 181      30.557 -16.840   7.668  1.00 89.04           C  
ATOM   1395  C   ALA B 181      29.135 -16.549   8.139  1.00 89.04           C  
ATOM   1396  CB  ALA B 181      30.572 -18.066   6.758  1.00 89.04           C  
ATOM   1397  O   ALA B 181      28.370 -17.472   8.428  1.00 89.04           O  
ATOM   1398  N   TRP B 182      28.691 -15.324   8.160  1.00 87.62           N  
ATOM   1399  CA  TRP B 182      27.363 -14.913   8.602  1.00 87.62           C  
ATOM   1400  C   TRP B 182      26.346 -15.053   7.474  1.00 87.62           C  
ATOM   1401  CB  TRP B 182      27.387 -13.468   9.108  1.00 87.62           C  
ATOM   1402  O   TRP B 182      26.706 -14.996   6.295  1.00 87.62           O  
ATOM   1403  CG  TRP B 182      28.190 -13.274  10.359  1.00 87.62           C  
ATOM   1404  CD1 TRP B 182      29.527 -13.003  10.445  1.00 87.62           C  
ATOM   1405  CD2 TRP B 182      27.706 -13.341  11.704  1.00 87.62           C  
ATOM   1406  CE2 TRP B 182      28.806 -13.100  12.556  1.00 87.62           C  
ATOM   1407  CE3 TRP B 182      26.448 -13.581  12.271  1.00 87.62           C  
ATOM   1408  NE1 TRP B 182      29.904 -12.897  11.764  1.00 87.62           N  
ATOM   1409  CH2 TRP B 182      27.442 -13.330  14.477  1.00 87.62           C  
ATOM   1410  CZ2 TRP B 182      28.685 -13.092  13.948  1.00 87.62           C  
ATOM   1411  CZ3 TRP B 182      26.329 -13.573  13.656  1.00 87.62           C  
ATOM   1412  N   PRO B 183      25.103 -15.251   7.814  1.00 88.18           N  
ATOM   1413  CA  PRO B 183      24.527 -15.308   9.160  1.00 88.18           C  
ATOM   1414  C   PRO B 183      24.785 -16.642   9.856  1.00 88.18           C  
ATOM   1415  CB  PRO B 183      23.030 -15.101   8.912  1.00 88.18           C  
ATOM   1416  O   PRO B 183      25.065 -17.644   9.193  1.00 88.18           O  
ATOM   1417  CG  PRO B 183      22.780 -15.702   7.566  1.00 88.18           C  
ATOM   1418  CD  PRO B 183      24.004 -15.503   6.719  1.00 88.18           C  
ATOM   1419  N   LEU B 184      24.672 -16.566  11.266  1.00 91.87           N  
ATOM   1420  CA  LEU B 184      24.740 -17.795  12.050  1.00 91.87           C  
ATOM   1421  C   LEU B 184      23.344 -18.347  12.318  1.00 91.87           C  
ATOM   1422  CB  LEU B 184      25.466 -17.547  13.374  1.00 91.87           C  
ATOM   1423  O   LEU B 184      22.405 -17.584  12.556  1.00 91.87           O  
ATOM   1424  CG  LEU B 184      26.926 -17.101  13.274  1.00 91.87           C  
ATOM   1425  CD1 LEU B 184      27.519 -16.910  14.666  1.00 91.87           C  
ATOM   1426  CD2 LEU B 184      27.740 -18.111  12.474  1.00 91.87           C  
ATOM   1427  N   ILE B 185      23.218 -19.661  12.267  1.00 91.84           N  
ATOM   1428  CA  ILE B 185      21.957 -20.326  12.578  1.00 91.84           C  
ATOM   1429  C   ILE B 185      22.073 -21.055  13.914  1.00 91.84           C  
ATOM   1430  CB  ILE B 185      21.548 -21.313  11.462  1.00 91.84           C  
ATOM   1431  O   ILE B 185      22.824 -22.026  14.035  1.00 91.84           O  
ATOM   1432  CG1 ILE B 185      21.494 -20.596  10.108  1.00 91.84           C  
ATOM   1433  CG2 ILE B 185      20.203 -21.970  11.788  1.00 91.84           C  
ATOM   1434  CD1 ILE B 185      21.566 -21.531   8.909  1.00 91.84           C  
ATOM   1435  N   VAL B 186      21.338 -20.579  14.856  1.00 93.38           N  
ATOM   1436  CA  VAL B 186      21.366 -21.159  16.195  1.00 93.38           C  
ATOM   1437  C   VAL B 186      20.157 -22.072  16.388  1.00 93.38           C  
ATOM   1438  CB  VAL B 186      21.389 -20.067  17.287  1.00 93.38           C  
ATOM   1439  O   VAL B 186      19.014 -21.643  16.214  1.00 93.38           O  
ATOM   1440  CG1 VAL B 186      21.406 -20.696  18.679  1.00 93.38           C  
ATOM   1441  CG2 VAL B 186      22.596 -19.149  17.098  1.00 93.38           C  
ATOM   1442  N   THR B 187      20.414 -23.296  16.685  1.00 93.31           N  
ATOM   1443  CA  THR B 187      19.354 -24.236  17.031  1.00 93.31           C  
ATOM   1444  C   THR B 187      19.283 -24.439  18.542  1.00 93.31           C  
ATOM   1445  CB  THR B 187      19.564 -25.595  16.337  1.00 93.31           C  
ATOM   1446  O   THR B 187      20.289 -24.759  19.178  1.00 93.31           O  
ATOM   1447  CG2 THR B 187      18.310 -26.458  16.429  1.00 93.31           C  
ATOM   1448  OG1 THR B 187      19.880 -25.376  14.957  1.00 93.31           O  
ATOM   1449  N   ALA B 188      18.116 -24.234  19.114  1.00 92.91           N  
ATOM   1450  CA  ALA B 188      17.950 -24.317  20.563  1.00 92.91           C  
ATOM   1451  C   ALA B 188      16.762 -25.202  20.929  1.00 92.91           C  
ATOM   1452  CB  ALA B 188      17.774 -22.922  21.159  1.00 92.91           C  
ATOM   1453  O   ALA B 188      15.855 -25.401  20.117  1.00 92.91           O  
ATOM   1454  N   LEU B 189      16.870 -25.823  22.092  1.00 91.51           N  
ATOM   1455  CA  LEU B 189      15.788 -26.640  22.631  1.00 91.51           C  
ATOM   1456  C   LEU B 189      15.112 -25.941  23.805  1.00 91.51           C  
ATOM   1457  CB  LEU B 189      16.317 -28.007  23.072  1.00 91.51           C  
ATOM   1458  O   LEU B 189      15.772 -25.251  24.586  1.00 91.51           O  
ATOM   1459  CG  LEU B 189      16.684 -28.985  21.954  1.00 91.51           C  
ATOM   1460  CD1 LEU B 189      17.551 -30.114  22.500  1.00 91.51           C  
ATOM   1461  CD2 LEU B 189      15.426 -29.541  21.295  1.00 91.51           C  
ATOM   1462  N   ARG B 190      13.790 -26.094  23.770  1.00 86.97           N  
ATOM   1463  CA  ARG B 190      13.028 -25.464  24.844  1.00 86.97           C  
ATOM   1464  C   ARG B 190      13.417 -26.040  26.202  1.00 86.97           C  
ATOM   1465  CB  ARG B 190      11.526 -25.638  24.612  1.00 86.97           C  
ATOM   1466  O   ARG B 190      13.451 -27.260  26.378  1.00 86.97           O  
ATOM   1467  CG  ARG B 190      10.660 -24.750  25.490  1.00 86.97           C  
ATOM   1468  CD  ARG B 190       9.184 -24.876  25.139  1.00 86.97           C  
ATOM   1469  NE  ARG B 190       8.808 -23.969  24.058  1.00 86.97           N  
ATOM   1470  NH1 ARG B 190       6.822 -23.300  25.032  1.00 86.97           N  
ATOM   1471  NH2 ARG B 190       7.451 -22.449  22.999  1.00 86.97           N  
ATOM   1472  CZ  ARG B 190       7.694 -23.242  24.032  1.00 86.97           C  
ATOM   1473  N   ALA B 191      13.957 -25.174  27.201  1.00 77.18           N  
ATOM   1474  CA  ALA B 191      14.339 -25.611  28.542  1.00 77.18           C  
ATOM   1475  C   ALA B 191      13.113 -26.019  29.355  1.00 77.18           C  
ATOM   1476  CB  ALA B 191      15.108 -24.508  29.263  1.00 77.18           C  
ATOM   1477  O   ALA B 191      12.014 -25.508  29.131  1.00 77.18           O  
ATOM   1478  N   ASN B 192      12.904 -27.385  29.680  1.00 60.36           N  
ATOM   1479  CA  ASN B 192      11.768 -27.943  30.406  1.00 60.36           C  
ATOM   1480  C   ASN B 192      11.116 -26.903  31.312  1.00 60.36           C  
ATOM   1481  CB  ASN B 192      12.201 -29.162  31.224  1.00 60.36           C  
ATOM   1482  O   ASN B 192      11.458 -26.797  32.491  1.00 60.36           O  
ATOM   1483  CG  ASN B 192      12.154 -30.449  30.424  1.00 60.36           C  
ATOM   1484  ND2 ASN B 192      12.841 -31.475  30.910  1.00 60.36           N  
ATOM   1485  OD1 ASN B 192      11.505 -30.519  29.376  1.00 60.36           O  
ATOM   1486  N   SER B 193      11.231 -25.678  30.955  1.00 48.84           N  
ATOM   1487  CA  SER B 193      10.474 -24.813  31.853  1.00 48.84           C  
ATOM   1488  C   SER B 193       8.982 -24.862  31.541  1.00 48.84           C  
ATOM   1489  CB  SER B 193      10.976 -23.372  31.761  1.00 48.84           C  
ATOM   1490  O   SER B 193       8.590 -25.109  30.398  1.00 48.84           O  
ATOM   1491  OG  SER B 193      12.388 -23.324  31.869  1.00 48.84           O  
ATOM   1492  N   ALA B 194       8.127 -25.446  32.430  1.00 38.66           N  
ATOM   1493  CA  ALA B 194       6.669 -25.390  32.380  1.00 38.66           C  
ATOM   1494  C   ALA B 194       6.192 -24.124  31.673  1.00 38.66           C  
ATOM   1495  CB  ALA B 194       6.084 -25.461  33.789  1.00 38.66           C  
ATOM   1496  O   ALA B 194       6.656 -23.023  31.979  1.00 38.66           O  
ATOM   1497  N   VAL B 195       6.173 -24.159  30.456  1.00 41.48           N  
ATOM   1498  CA  VAL B 195       5.564 -23.005  29.803  1.00 41.48           C  
ATOM   1499  C   VAL B 195       4.388 -22.501  30.636  1.00 41.48           C  
ATOM   1500  CB  VAL B 195       5.097 -23.344  28.370  1.00 41.48           C  
ATOM   1501  O   VAL B 195       3.438 -23.244  30.894  1.00 41.48           O  
ATOM   1502  CG1 VAL B 195       4.549 -22.100  27.672  1.00 41.48           C  
ATOM   1503  CG2 VAL B 195       6.244 -23.951  27.565  1.00 41.48           C  
ATOM   1504  N   LYS B 196       4.681 -22.048  31.870  1.00 32.16           N  
ATOM   1505  CA  LYS B 196       3.498 -21.472  32.502  1.00 32.16           C  
ATOM   1506  C   LYS B 196       2.819 -20.462  31.581  1.00 32.16           C  
ATOM   1507  CB  LYS B 196       3.868 -20.805  33.828  1.00 32.16           C  
ATOM   1508  O   LYS B 196       3.471 -19.561  31.050  1.00 32.16           O  
ATOM   1509  CG  LYS B 196       3.934 -21.765  35.006  1.00 32.16           C  
ATOM   1510  CD  LYS B 196       4.143 -21.024  36.320  1.00 32.16           C  
ATOM   1511  CE  LYS B 196       4.242 -21.986  37.497  1.00 32.16           C  
ATOM   1512  NZ  LYS B 196       4.449 -21.263  38.787  1.00 32.16           N  
ATOM   1513  N   LEU B 197       1.933 -20.938  30.812  1.00 30.35           N  
ATOM   1514  CA  LEU B 197       1.137 -19.973  30.062  1.00 30.35           C  
ATOM   1515  C   LEU B 197       0.765 -18.779  30.936  1.00 30.35           C  
ATOM   1516  CB  LEU B 197      -0.131 -20.633  29.514  1.00 30.35           C  
ATOM   1517  O   LEU B 197       0.125 -18.942  31.977  1.00 30.35           O  
ATOM   1518  CG  LEU B 197      -0.049 -21.175  28.086  1.00 30.35           C  
ATOM   1519  CD1 LEU B 197      -0.764 -22.519  27.987  1.00 30.35           C  
ATOM   1520  CD2 LEU B 197      -0.641 -20.175  27.099  1.00 30.35           C  
ATOM   1521  N   GLN B 198       1.635 -17.814  31.075  1.00 26.60           N  
ATOM   1522  CA  GLN B 198       1.008 -16.649  31.689  1.00 26.60           C  
ATOM   1523  C   GLN B 198      -0.190 -16.173  30.872  1.00 26.60           C  
ATOM   1524  CB  GLN B 198       2.021 -15.513  31.845  1.00 26.60           C  
ATOM   1525  O   GLN B 198      -0.114 -16.083  29.645  1.00 26.60           O  
ATOM   1526  CG  GLN B 198       2.645 -15.432  33.232  1.00 26.60           C  
ATOM   1527  CD  GLN B 198       3.605 -14.266  33.376  1.00 26.60           C  
ATOM   1528  NE2 GLN B 198       4.023 -13.990  34.607  1.00 26.60           N  
ATOM   1529  OE1 GLN B 198       3.969 -13.618  32.389  1.00 26.60           O  
TER    1530      GLN B 198                                                      
ATOM   1531  N   SER C   1       7.500  53.344  21.679  1.00 57.78           N  
ATOM   1532  CA  SER C   1       6.534  54.421  21.868  1.00 57.78           C  
ATOM   1533  C   SER C   1       5.796  54.275  23.195  1.00 57.78           C  
ATOM   1534  CB  SER C   1       5.527  54.447  20.717  1.00 57.78           C  
ATOM   1535  O   SER C   1       5.675  53.169  23.726  1.00 57.78           O  
ATOM   1536  OG  SER C   1       4.384  53.670  21.030  1.00 57.78           O  
ATOM   1537  N   ALA C   2       5.527  55.232  23.995  1.00 60.82           N  
ATOM   1538  CA  ALA C   2       4.769  55.224  25.244  1.00 60.82           C  
ATOM   1539  C   ALA C   2       3.513  54.366  25.117  1.00 60.82           C  
ATOM   1540  CB  ALA C   2       4.399  56.648  25.651  1.00 60.82           C  
ATOM   1541  O   ALA C   2       3.172  53.615  26.034  1.00 60.82           O  
ATOM   1542  N   ASP C   3       2.998  54.314  23.905  1.00 76.13           N  
ATOM   1543  CA  ASP C   3       1.782  53.541  23.672  1.00 76.13           C  
ATOM   1544  C   ASP C   3       2.087  52.046  23.606  1.00 76.13           C  
ATOM   1545  CB  ASP C   3       1.096  53.996  22.382  1.00 76.13           C  
ATOM   1546  O   ASP C   3       1.301  51.226  24.085  1.00 76.13           O  
ATOM   1547  CG  ASP C   3       0.309  55.283  22.551  1.00 76.13           C  
ATOM   1548  OD1 ASP C   3       0.039  55.686  23.702  1.00 76.13           O  
ATOM   1549  OD2 ASP C   3      -0.048  55.898  21.522  1.00 76.13           O  
ATOM   1550  N   ALA C   4       3.224  51.640  23.125  1.00 82.76           N  
ATOM   1551  CA  ALA C   4       3.640  50.246  22.998  1.00 82.76           C  
ATOM   1552  C   ALA C   4       3.811  49.597  24.369  1.00 82.76           C  
ATOM   1553  CB  ALA C   4       4.938  50.148  22.201  1.00 82.76           C  
ATOM   1554  O   ALA C   4       3.369  48.467  24.588  1.00 82.76           O  
ATOM   1555  N   GLN C   5       4.433  50.321  25.287  1.00 85.31           N  
ATOM   1556  CA  GLN C   5       4.653  49.804  26.633  1.00 85.31           C  
ATOM   1557  C   GLN C   5       3.333  49.647  27.384  1.00 85.31           C  
ATOM   1558  CB  GLN C   5       5.596  50.720  27.414  1.00 85.31           C  
ATOM   1559  O   GLN C   5       3.126  48.656  28.086  1.00 85.31           O  
ATOM   1560  CG  GLN C   5       6.250  50.050  28.615  1.00 85.31           C  
ATOM   1561  CD  GLN C   5       7.118  48.867  28.226  1.00 85.31           C  
ATOM   1562  NE2 GLN C   5       7.184  47.868  29.099  1.00 85.31           N  
ATOM   1563  OE1 GLN C   5       7.723  48.852  27.149  1.00 85.31           O  
ATOM   1564  N   SER C   6       2.481  50.676  27.212  1.00 87.38           N  
ATOM   1565  CA  SER C   6       1.168  50.611  27.847  1.00 87.38           C  
ATOM   1566  C   SER C   6       0.361  49.427  27.326  1.00 87.38           C  
ATOM   1567  CB  SER C   6       0.394  51.909  27.615  1.00 87.38           C  
ATOM   1568  O   SER C   6      -0.322  48.747  28.095  1.00 87.38           O  
ATOM   1569  OG  SER C   6       0.544  52.788  28.716  1.00 87.38           O  
ATOM   1570  N   PHE C   7       0.489  49.187  26.018  1.00 89.29           N  
ATOM   1571  CA  PHE C   7      -0.210  48.072  25.388  1.00 89.29           C  
ATOM   1572  C   PHE C   7       0.338  46.740  25.886  1.00 89.29           C  
ATOM   1573  CB  PHE C   7      -0.089  48.153  23.863  1.00 89.29           C  
ATOM   1574  O   PHE C   7      -0.428  45.844  26.248  1.00 89.29           O  
ATOM   1575  CG  PHE C   7      -0.922  47.133  23.134  1.00 89.29           C  
ATOM   1576  CD1 PHE C   7      -0.318  46.125  22.393  1.00 89.29           C  
ATOM   1577  CD2 PHE C   7      -2.308  47.184  23.189  1.00 89.29           C  
ATOM   1578  CE1 PHE C   7      -1.087  45.180  21.717  1.00 89.29           C  
ATOM   1579  CE2 PHE C   7      -3.083  46.243  22.516  1.00 89.29           C  
ATOM   1580  CZ  PHE C   7      -2.470  45.243  21.780  1.00 89.29           C  
ATOM   1581  N   LEU C   8       1.624  46.619  25.945  1.00 90.03           N  
ATOM   1582  CA  LEU C   8       2.285  45.422  26.455  1.00 90.03           C  
ATOM   1583  C   LEU C   8       1.848  45.128  27.886  1.00 90.03           C  
ATOM   1584  CB  LEU C   8       3.806  45.584  26.396  1.00 90.03           C  
ATOM   1585  O   LEU C   8       1.574  43.976  28.231  1.00 90.03           O  
ATOM   1586  CG  LEU C   8       4.632  44.316  26.622  1.00 90.03           C  
ATOM   1587  CD1 LEU C   8       4.769  43.533  25.321  1.00 90.03           C  
ATOM   1588  CD2 LEU C   8       6.003  44.666  27.189  1.00 90.03           C  
ATOM   1589  N   ASN C   9       1.739  46.187  28.734  1.00 86.97           N  
ATOM   1590  CA  ASN C   9       1.332  46.027  30.126  1.00 86.97           C  
ATOM   1591  C   ASN C   9      -0.103  45.518  30.235  1.00 86.97           C  
ATOM   1592  CB  ASN C   9       1.486  47.346  30.886  1.00 86.97           C  
ATOM   1593  O   ASN C   9      -0.406  44.680  31.086  1.00 86.97           O  
ATOM   1594  CG  ASN C   9       2.926  47.639  31.260  1.00 86.97           C  
ATOM   1595  ND2 ASN C   9       3.211  48.895  31.581  1.00 86.97           N  
ATOM   1596  OD1 ASN C   9       3.775  46.744  31.260  1.00 86.97           O  
ATOM   1597  N   ARG C  10      -0.859  46.006  29.308  1.00 88.57           N  
ATOM   1598  CA  ARG C  10      -2.248  45.560  29.304  1.00 88.57           C  
ATOM   1599  C   ARG C  10      -2.350  44.092  28.904  1.00 88.57           C  
ATOM   1600  CB  ARG C  10      -3.087  46.420  28.355  1.00 88.57           C  
ATOM   1601  O   ARG C  10      -3.154  43.344  29.467  1.00 88.57           O  
ATOM   1602  CG  ARG C  10      -4.510  46.657  28.835  1.00 88.57           C  
ATOM   1603  CD  ARG C  10      -4.546  47.509  30.096  1.00 88.57           C  
ATOM   1604  NE  ARG C  10      -5.877  47.527  30.696  1.00 88.57           N  
ATOM   1605  NH1 ARG C  10      -5.118  47.534  32.878  1.00 88.57           N  
ATOM   1606  NH2 ARG C  10      -7.369  47.554  32.442  1.00 88.57           N  
ATOM   1607  CZ  ARG C  10      -6.118  47.539  32.004  1.00 88.57           C  
ATOM   1608  N   VAL C  11      -1.579  43.703  27.853  1.00 90.69           N  
ATOM   1609  CA  VAL C  11      -1.576  42.322  27.382  1.00 90.69           C  
ATOM   1610  C   VAL C  11      -1.102  41.396  28.500  1.00 90.69           C  
ATOM   1611  CB  VAL C  11      -0.684  42.149  26.133  1.00 90.69           C  
ATOM   1612  O   VAL C  11      -1.684  40.332  28.723  1.00 90.69           O  
ATOM   1613  CG1 VAL C  11      -0.555  40.673  25.761  1.00 90.69           C  
ATOM   1614  CG2 VAL C  11      -1.248  42.952  24.961  1.00 90.69           C  
ATOM   1615  N   CYS C  12      -0.098  41.795  29.248  1.00 88.56           N  
ATOM   1616  CA  CYS C  12       0.430  41.004  30.353  1.00 88.56           C  
ATOM   1617  C   CYS C  12      -0.620  40.819  31.442  1.00 88.56           C  
ATOM   1618  CB  CYS C  12       1.676  41.667  30.940  1.00 88.56           C  
ATOM   1619  O   CYS C  12      -0.728  39.741  32.029  1.00 88.56           O  
ATOM   1620  SG  CYS C  12       3.210  40.786  30.576  1.00 88.56           S  
ATOM   1621  N   GLY C  13      -1.404  41.860  31.631  1.00 79.72           N  
ATOM   1622  CA  GLY C  13      -2.467  41.833  32.623  1.00 79.72           C  
ATOM   1623  C   GLY C  13      -2.038  41.212  33.939  1.00 79.72           C  
ATOM   1624  O   GLY C  13      -0.980  41.548  34.475  1.00 79.72           O  
ATOM   1625  N   VAL C  14      -2.842  40.298  34.416  1.00 76.01           N  
ATOM   1626  CA  VAL C  14      -2.620  39.704  35.730  1.00 76.01           C  
ATOM   1627  C   VAL C  14      -1.755  38.453  35.592  1.00 76.01           C  
ATOM   1628  CB  VAL C  14      -3.954  39.355  36.428  1.00 76.01           C  
ATOM   1629  O   VAL C  14      -1.307  37.887  36.593  1.00 76.01           O  
ATOM   1630  CG1 VAL C  14      -4.242  40.336  37.563  1.00 76.01           C  
ATOM   1631  CG2 VAL C  14      -5.099  39.351  35.417  1.00 76.01           C  
ATOM   1632  N   SER C  15      -1.357  38.050  34.367  1.00 78.08           N  
ATOM   1633  CA  SER C  15      -0.634  36.809  34.108  1.00 78.08           C  
ATOM   1634  C   SER C  15       0.789  36.873  34.654  1.00 78.08           C  
ATOM   1635  CB  SER C  15      -0.600  36.511  32.608  1.00 78.08           C  
ATOM   1636  O   SER C  15       1.395  35.840  34.945  1.00 78.08           O  
ATOM   1637  OG  SER C  15       0.307  37.375  31.944  1.00 78.08           O  
ATOM   1638  N   ALA C  16       1.378  37.951  34.926  1.00 79.72           N  
ATOM   1639  CA  ALA C  16       2.746  38.176  35.385  1.00 79.72           C  
ATOM   1640  C   ALA C  16       3.757  37.586  34.407  1.00 79.72           C  
ATOM   1641  CB  ALA C  16       2.946  37.580  36.776  1.00 79.72           C  
ATOM   1642  O   ALA C  16       4.911  37.341  34.768  1.00 79.72           O  
ATOM   1643  N   ALA C  17       3.338  37.308  33.164  1.00 85.34           N  
ATOM   1644  CA  ALA C  17       4.223  36.739  32.151  1.00 85.34           C  
ATOM   1645  C   ALA C  17       5.203  37.785  31.629  1.00 85.34           C  
ATOM   1646  CB  ALA C  17       3.407  36.156  30.999  1.00 85.34           C  
ATOM   1647  O   ALA C  17       4.862  38.965  31.519  1.00 85.34           O  
ATOM   1648  N   ARG C  18       6.392  37.389  31.439  1.00 91.62           N  
ATOM   1649  CA  ARG C  18       7.379  38.250  30.794  1.00 91.62           C  
ATOM   1650  C   ARG C  18       7.326  38.104  29.277  1.00 91.62           C  
ATOM   1651  CB  ARG C  18       8.786  37.929  31.302  1.00 91.62           C  
ATOM   1652  O   ARG C  18       7.817  37.117  28.726  1.00 91.62           O  
ATOM   1653  CG  ARG C  18       9.017  38.306  32.757  1.00 91.62           C  
ATOM   1654  CD  ARG C  18      10.429  37.962  33.212  1.00 91.62           C  
ATOM   1655  NE  ARG C  18      11.436  38.655  32.413  1.00 91.62           N  
ATOM   1656  NH1 ARG C  18      13.243  37.646  33.440  1.00 91.62           N  
ATOM   1657  NH2 ARG C  18      13.577  39.170  31.761  1.00 91.62           N  
ATOM   1658  CZ  ARG C  18      12.749  38.489  32.540  1.00 91.62           C  
ATOM   1659  N   LEU C  19       6.824  39.150  28.635  1.00 94.02           N  
ATOM   1660  CA  LEU C  19       6.484  39.031  27.222  1.00 94.02           C  
ATOM   1661  C   LEU C  19       7.367  39.940  26.372  1.00 94.02           C  
ATOM   1662  CB  LEU C  19       5.010  39.373  26.994  1.00 94.02           C  
ATOM   1663  O   LEU C  19       7.744  41.030  26.809  1.00 94.02           O  
ATOM   1664  CG  LEU C  19       3.989  38.475  27.694  1.00 94.02           C  
ATOM   1665  CD1 LEU C  19       2.596  39.088  27.608  1.00 94.02           C  
ATOM   1666  CD2 LEU C  19       4.002  37.076  27.087  1.00 94.02           C  
ATOM   1667  N   THR C  20       7.748  39.494  25.270  1.00 92.43           N  
ATOM   1668  CA  THR C  20       8.442  40.279  24.255  1.00 92.43           C  
ATOM   1669  C   THR C  20       7.626  40.338  22.967  1.00 92.43           C  
ATOM   1670  CB  THR C  20       9.836  39.698  23.957  1.00 92.43           C  
ATOM   1671  O   THR C  20       7.240  39.302  22.422  1.00 92.43           O  
ATOM   1672  CG2 THR C  20      10.581  40.552  22.936  1.00 92.43           C  
ATOM   1673  OG1 THR C  20      10.597  39.650  25.170  1.00 92.43           O  
ATOM   1674  N   PRO C  21       7.329  41.549  22.500  1.00 93.03           N  
ATOM   1675  CA  PRO C  21       6.514  41.669  21.288  1.00 93.03           C  
ATOM   1676  C   PRO C  21       7.216  41.118  20.049  1.00 93.03           C  
ATOM   1677  CB  PRO C  21       6.290  43.178  21.163  1.00 93.03           C  
ATOM   1678  O   PRO C  21       8.427  41.293  19.891  1.00 93.03           O  
ATOM   1679  CG  PRO C  21       7.146  43.782  22.228  1.00 93.03           C  
ATOM   1680  CD  PRO C  21       7.747  42.672  23.043  1.00 93.03           C  
ATOM   1681  N   CYS C  22       6.469  40.497  19.191  1.00 91.34           N  
ATOM   1682  CA  CYS C  22       7.003  39.976  17.938  1.00 91.34           C  
ATOM   1683  C   CYS C  22       6.895  41.013  16.826  1.00 91.34           C  
ATOM   1684  CB  CYS C  22       6.266  38.700  17.531  1.00 91.34           C  
ATOM   1685  O   CYS C  22       7.598  40.924  15.818  1.00 91.34           O  
ATOM   1686  SG  CYS C  22       6.454  37.343  18.708  1.00 91.34           S  
ATOM   1687  N   GLY C  23       5.987  41.950  16.999  1.00 86.45           N  
ATOM   1688  CA  GLY C  23       5.851  43.057  16.065  1.00 86.45           C  
ATOM   1689  C   GLY C  23       6.419  44.359  16.597  1.00 86.45           C  
ATOM   1690  O   GLY C  23       7.080  44.375  17.638  1.00 86.45           O  
ATOM   1691  N   THR C  24       6.235  45.536  15.888  1.00 82.85           N  
ATOM   1692  CA  THR C  24       6.738  46.846  16.285  1.00 82.85           C  
ATOM   1693  C   THR C  24       5.606  47.723  16.812  1.00 82.85           C  
ATOM   1694  CB  THR C  24       7.437  47.556  15.110  1.00 82.85           C  
ATOM   1695  O   THR C  24       4.572  47.871  16.158  1.00 82.85           O  
ATOM   1696  CG2 THR C  24       8.952  47.413  15.204  1.00 82.85           C  
ATOM   1697  OG1 THR C  24       6.989  46.979  13.877  1.00 82.85           O  
ATOM   1698  N   GLY C  25       5.867  48.241  18.053  1.00 77.77           N  
ATOM   1699  CA  GLY C  25       4.858  49.099  18.653  1.00 77.77           C  
ATOM   1700  C   GLY C  25       3.550  48.380  18.928  1.00 77.77           C  
ATOM   1701  O   GLY C  25       3.539  47.324  19.563  1.00 77.77           O  
ATOM   1702  N   THR C  26       2.467  48.988  18.294  1.00 81.25           N  
ATOM   1703  CA  THR C  26       1.142  48.399  18.449  1.00 81.25           C  
ATOM   1704  C   THR C  26       0.691  47.732  17.152  1.00 81.25           C  
ATOM   1705  CB  THR C  26       0.106  49.458  18.871  1.00 81.25           C  
ATOM   1706  O   THR C  26      -0.474  47.353  17.016  1.00 81.25           O  
ATOM   1707  CG2 THR C  26       0.361  49.938  20.297  1.00 81.25           C  
ATOM   1708  OG1 THR C  26       0.185  50.577  17.981  1.00 81.25           O  
ATOM   1709  N   SER C  27       1.650  47.606  16.239  1.00 85.96           N  
ATOM   1710  CA  SER C  27       1.324  47.019  14.943  1.00 85.96           C  
ATOM   1711  C   SER C  27       1.147  45.508  15.049  1.00 85.96           C  
ATOM   1712  CB  SER C  27       2.412  47.343  13.918  1.00 85.96           C  
ATOM   1713  O   SER C  27       1.710  44.874  15.943  1.00 85.96           O  
ATOM   1714  OG  SER C  27       3.700  47.101  14.459  1.00 85.96           O  
ATOM   1715  N   THR C  28       0.337  44.920  14.123  1.00 89.29           N  
ATOM   1716  CA  THR C  28       0.052  43.489  14.113  1.00 89.29           C  
ATOM   1717  C   THR C  28       1.263  42.700  13.622  1.00 89.29           C  
ATOM   1718  CB  THR C  28      -1.167  43.168  13.228  1.00 89.29           C  
ATOM   1719  O   THR C  28       2.106  43.234  12.898  1.00 89.29           O  
ATOM   1720  CG2 THR C  28      -2.441  43.776  13.805  1.00 89.29           C  
ATOM   1721  OG1 THR C  28      -0.949  43.699  11.915  1.00 89.29           O  
ATOM   1722  N   ASP C  29       1.433  41.528  14.112  1.00 91.38           N  
ATOM   1723  CA  ASP C  29       2.441  40.579  13.650  1.00 91.38           C  
ATOM   1724  C   ASP C  29       1.897  39.705  12.523  1.00 91.38           C  
ATOM   1725  CB  ASP C  29       2.924  39.704  14.809  1.00 91.38           C  
ATOM   1726  O   ASP C  29       1.124  38.777  12.768  1.00 91.38           O  
ATOM   1727  CG  ASP C  29       4.005  38.719  14.397  1.00 91.38           C  
ATOM   1728  OD1 ASP C  29       4.842  39.058  13.533  1.00 91.38           O  
ATOM   1729  OD2 ASP C  29       4.017  37.593  14.940  1.00 91.38           O  
ATOM   1730  N   VAL C  30       2.334  39.946  11.269  1.00 92.28           N  
ATOM   1731  CA  VAL C  30       1.813  39.237  10.105  1.00 92.28           C  
ATOM   1732  C   VAL C  30       2.553  37.913   9.930  1.00 92.28           C  
ATOM   1733  CB  VAL C  30       1.934  40.089   8.821  1.00 92.28           C  
ATOM   1734  O   VAL C  30       3.781  37.892   9.815  1.00 92.28           O  
ATOM   1735  CG1 VAL C  30       1.373  39.334   7.617  1.00 92.28           C  
ATOM   1736  CG2 VAL C  30       1.217  41.426   8.999  1.00 92.28           C  
ATOM   1737  N   VAL C  31       1.806  36.874   9.925  1.00 90.78           N  
ATOM   1738  CA  VAL C  31       2.425  35.559   9.790  1.00 90.78           C  
ATOM   1739  C   VAL C  31       1.751  34.784   8.660  1.00 90.78           C  
ATOM   1740  CB  VAL C  31       2.346  34.757  11.108  1.00 90.78           C  
ATOM   1741  O   VAL C  31       0.564  34.981   8.386  1.00 90.78           O  
ATOM   1742  CG1 VAL C  31       3.695  34.763  11.825  1.00 90.78           C  
ATOM   1743  CG2 VAL C  31       1.254  35.324  12.013  1.00 90.78           C  
ATOM   1744  N   TYR C  32       2.502  34.007   7.961  1.00 92.41           N  
ATOM   1745  CA  TYR C  32       2.026  33.111   6.913  1.00 92.41           C  
ATOM   1746  C   TYR C  32       1.822  31.700   7.453  1.00 92.41           C  
ATOM   1747  CB  TYR C  32       3.010  33.084   5.740  1.00 92.41           C  
ATOM   1748  O   TYR C  32       2.790  30.992   7.737  1.00 92.41           O  
ATOM   1749  CG  TYR C  32       2.411  32.563   4.456  1.00 92.41           C  
ATOM   1750  CD1 TYR C  32       2.982  31.483   3.786  1.00 92.41           C  
ATOM   1751  CD2 TYR C  32       1.274  33.150   3.911  1.00 92.41           C  
ATOM   1752  CE1 TYR C  32       2.434  31.001   2.602  1.00 92.41           C  
ATOM   1753  CE2 TYR C  32       0.718  32.676   2.727  1.00 92.41           C  
ATOM   1754  OH  TYR C  32       0.758  31.129   0.909  1.00 92.41           O  
ATOM   1755  CZ  TYR C  32       1.304  31.602   2.081  1.00 92.41           C  
ATOM   1756  N   ARG C  33       0.506  31.252   7.628  1.00 92.50           N  
ATOM   1757  CA  ARG C  33       0.206  30.000   8.317  1.00 92.50           C  
ATOM   1758  C   ARG C  33      -0.854  29.203   7.566  1.00 92.50           C  
ATOM   1759  CB  ARG C  33      -0.259  30.273   9.749  1.00 92.50           C  
ATOM   1760  O   ARG C  33      -1.481  29.714   6.636  1.00 92.50           O  
ATOM   1761  CG  ARG C  33       0.735  31.069  10.578  1.00 92.50           C  
ATOM   1762  CD  ARG C  33       1.206  30.289  11.798  1.00 92.50           C  
ATOM   1763  NE  ARG C  33       0.168  30.211  12.821  1.00 92.50           N  
ATOM   1764  NH1 ARG C  33       1.581  30.692  14.585  1.00 92.50           N  
ATOM   1765  NH2 ARG C  33      -0.647  30.309  14.966  1.00 92.50           N  
ATOM   1766  CZ  ARG C  33       0.369  30.404  14.122  1.00 92.50           C  
ATOM   1767  N   ALA C  34      -0.993  27.921   7.976  1.00 96.70           N  
ATOM   1768  CA  ALA C  34      -1.982  27.038   7.361  1.00 96.70           C  
ATOM   1769  C   ALA C  34      -3.357  27.230   7.996  1.00 96.70           C  
ATOM   1770  CB  ALA C  34      -1.542  25.581   7.481  1.00 96.70           C  
ATOM   1771  O   ALA C  34      -3.476  27.314   9.220  1.00 96.70           O  
ATOM   1772  N   PHE C  35      -4.356  27.285   7.127  1.00 95.96           N  
ATOM   1773  CA  PHE C  35      -5.723  27.469   7.599  1.00 95.96           C  
ATOM   1774  C   PHE C  35      -6.667  26.484   6.921  1.00 95.96           C  
ATOM   1775  CB  PHE C  35      -6.192  28.905   7.344  1.00 95.96           C  
ATOM   1776  O   PHE C  35      -6.477  26.137   5.753  1.00 95.96           O  
ATOM   1777  CG  PHE C  35      -5.557  29.922   8.253  1.00 95.96           C  
ATOM   1778  CD1 PHE C  35      -6.111  30.206   9.496  1.00 95.96           C  
ATOM   1779  CD2 PHE C  35      -4.405  30.594   7.866  1.00 95.96           C  
ATOM   1780  CE1 PHE C  35      -5.525  31.147  10.340  1.00 95.96           C  
ATOM   1781  CE2 PHE C  35      -3.814  31.535   8.704  1.00 95.96           C  
ATOM   1782  CZ  PHE C  35      -4.376  31.811   9.940  1.00 95.96           C  
ATOM   1783  N   ASP C  36      -7.583  26.002   7.682  1.00 94.65           N  
ATOM   1784  CA  ASP C  36      -8.769  25.322   7.170  1.00 94.65           C  
ATOM   1785  C   ASP C  36      -9.947  26.287   7.052  1.00 94.65           C  
ATOM   1786  CB  ASP C  36      -9.143  24.143   8.071  1.00 94.65           C  
ATOM   1787  O   ASP C  36     -10.627  26.568   8.040  1.00 94.65           O  
ATOM   1788  CG  ASP C  36     -10.274  23.301   7.507  1.00 94.65           C  
ATOM   1789  OD1 ASP C  36     -10.894  23.708   6.501  1.00 94.65           O  
ATOM   1790  OD2 ASP C  36     -10.548  22.222   8.074  1.00 94.65           O  
ATOM   1791  N   ILE C  37     -10.189  26.674   5.810  1.00 92.34           N  
ATOM   1792  CA  ILE C  37     -11.123  27.779   5.620  1.00 92.34           C  
ATOM   1793  C   ILE C  37     -12.361  27.285   4.875  1.00 92.34           C  
ATOM   1794  CB  ILE C  37     -10.467  28.949   4.853  1.00 92.34           C  
ATOM   1795  O   ILE C  37     -12.249  26.556   3.887  1.00 92.34           O  
ATOM   1796  CG1 ILE C  37      -9.393  29.619   5.719  1.00 92.34           C  
ATOM   1797  CG2 ILE C  37     -11.524  29.963   4.408  1.00 92.34           C  
ATOM   1798  CD1 ILE C  37      -8.579  30.677   4.986  1.00 92.34           C  
ATOM   1799  N   TYR C  38     -13.475  27.664   5.351  1.00 92.50           N  
ATOM   1800  CA  TYR C  38     -14.749  27.417   4.685  1.00 92.50           C  
ATOM   1801  C   TYR C  38     -15.714  28.576   4.907  1.00 92.50           C  
ATOM   1802  CB  TYR C  38     -15.375  26.114   5.189  1.00 92.50           C  
ATOM   1803  O   TYR C  38     -16.342  28.677   5.963  1.00 92.50           O  
ATOM   1804  CG  TYR C  38     -16.677  25.763   4.509  1.00 92.50           C  
ATOM   1805  CD1 TYR C  38     -17.884  25.814   5.203  1.00 92.50           C  
ATOM   1806  CD2 TYR C  38     -16.702  25.379   3.173  1.00 92.50           C  
ATOM   1807  CE1 TYR C  38     -19.085  25.490   4.582  1.00 92.50           C  
ATOM   1808  CE2 TYR C  38     -17.898  25.052   2.541  1.00 92.50           C  
ATOM   1809  OH  TYR C  38     -20.269  24.790   2.632  1.00 92.50           O  
ATOM   1810  CZ  TYR C  38     -19.082  25.112   3.253  1.00 92.50           C  
ATOM   1811  N   ASN C  39     -15.817  29.432   3.935  1.00 89.82           N  
ATOM   1812  CA  ASN C  39     -16.787  30.521   3.975  1.00 89.82           C  
ATOM   1813  C   ASN C  39     -17.576  30.617   2.673  1.00 89.82           C  
ATOM   1814  CB  ASN C  39     -16.090  31.850   4.273  1.00 89.82           C  
ATOM   1815  O   ASN C  39     -17.560  29.689   1.862  1.00 89.82           O  
ATOM   1816  CG  ASN C  39     -15.020  32.189   3.254  1.00 89.82           C  
ATOM   1817  ND2 ASN C  39     -13.938  32.807   3.713  1.00 89.82           N  
ATOM   1818  OD1 ASN C  39     -15.164  31.900   2.063  1.00 89.82           O  
ATOM   1819  N   ASP C  40     -18.294  31.714   2.559  1.00 86.58           N  
ATOM   1820  CA  ASP C  40     -19.197  31.835   1.419  1.00 86.58           C  
ATOM   1821  C   ASP C  40     -18.418  31.979   0.114  1.00 86.58           C  
ATOM   1822  CB  ASP C  40     -20.139  33.027   1.605  1.00 86.58           C  
ATOM   1823  O   ASP C  40     -18.901  31.586  -0.950  1.00 86.58           O  
ATOM   1824  CG  ASP C  40     -20.912  32.974   2.911  1.00 86.58           C  
ATOM   1825  OD1 ASP C  40     -20.985  31.893   3.533  1.00 86.58           O  
ATOM   1826  OD2 ASP C  40     -21.454  34.023   3.320  1.00 86.58           O  
ATOM   1827  N   LYS C  41     -17.240  32.389   0.237  1.00 86.28           N  
ATOM   1828  CA  LYS C  41     -16.501  32.737  -0.972  1.00 86.28           C  
ATOM   1829  C   LYS C  41     -15.414  31.708  -1.268  1.00 86.28           C  
ATOM   1830  CB  LYS C  41     -15.882  34.130  -0.841  1.00 86.28           C  
ATOM   1831  O   LYS C  41     -15.244  31.290  -2.415  1.00 86.28           O  
ATOM   1832  CG  LYS C  41     -16.878  35.268  -1.004  1.00 86.28           C  
ATOM   1833  CD  LYS C  41     -16.181  36.623  -1.016  1.00 86.28           C  
ATOM   1834  CE  LYS C  41     -17.181  37.765  -1.138  1.00 86.28           C  
ATOM   1835  NZ  LYS C  41     -16.503  39.096  -1.145  1.00 86.28           N  
ATOM   1836  N   VAL C  42     -14.736  31.324  -0.235  1.00 88.44           N  
ATOM   1837  CA  VAL C  42     -13.552  30.500  -0.455  1.00 88.44           C  
ATOM   1838  C   VAL C  42     -13.566  29.310   0.501  1.00 88.44           C  
ATOM   1839  CB  VAL C  42     -12.252  31.315  -0.274  1.00 88.44           C  
ATOM   1840  O   VAL C  42     -14.158  29.379   1.580  1.00 88.44           O  
ATOM   1841  CG1 VAL C  42     -11.157  30.800  -1.206  1.00 88.44           C  
ATOM   1842  CG2 VAL C  42     -12.515  32.800  -0.522  1.00 88.44           C  
ATOM   1843  N   ALA C  43     -13.095  28.192   0.062  1.00 94.72           N  
ATOM   1844  CA  ALA C  43     -12.948  26.998   0.890  1.00 94.72           C  
ATOM   1845  C   ALA C  43     -11.691  26.220   0.512  1.00 94.72           C  
ATOM   1846  CB  ALA C  43     -14.180  26.106   0.763  1.00 94.72           C  
ATOM   1847  O   ALA C  43     -11.328  26.148  -0.664  1.00 94.72           O  
ATOM   1848  N   GLY C  44     -10.941  25.810   1.512  1.00 95.09           N  
ATOM   1849  CA  GLY C  44      -9.760  25.007   1.238  1.00 95.09           C  
ATOM   1850  C   GLY C  44      -8.860  24.836   2.447  1.00 95.09           C  
ATOM   1851  O   GLY C  44      -9.193  25.291   3.544  1.00 95.09           O  
ATOM   1852  N   PHE C  45      -7.867  24.065   2.385  1.00 96.76           N  
ATOM   1853  CA  PHE C  45      -6.792  23.878   3.352  1.00 96.76           C  
ATOM   1854  C   PHE C  45      -5.462  24.358   2.782  1.00 96.76           C  
ATOM   1855  CB  PHE C  45      -6.686  22.407   3.764  1.00 96.76           C  
ATOM   1856  O   PHE C  45      -4.754  23.597   2.119  1.00 96.76           O  
ATOM   1857  CG  PHE C  45      -5.710  22.158   4.882  1.00 96.76           C  
ATOM   1858  CD1 PHE C  45      -4.608  21.333   4.691  1.00 96.76           C  
ATOM   1859  CD2 PHE C  45      -5.895  22.749   6.125  1.00 96.76           C  
ATOM   1860  CE1 PHE C  45      -3.703  21.101   5.724  1.00 96.76           C  
ATOM   1861  CE2 PHE C  45      -4.995  22.522   7.162  1.00 96.76           C  
ATOM   1862  CZ  PHE C  45      -3.900  21.697   6.960  1.00 96.76           C  
ATOM   1863  N   ALA C  46      -5.188  25.634   3.110  1.00 95.64           N  
ATOM   1864  CA  ALA C  46      -4.058  26.296   2.462  1.00 95.64           C  
ATOM   1865  C   ALA C  46      -3.384  27.284   3.409  1.00 95.64           C  
ATOM   1866  CB  ALA C  46      -4.516  27.008   1.192  1.00 95.64           C  
ATOM   1867  O   ALA C  46      -3.782  27.411   4.570  1.00 95.64           O  
ATOM   1868  N   LYS C  47      -2.311  27.872   2.885  1.00 94.41           N  
ATOM   1869  CA  LYS C  47      -1.614  28.899   3.653  1.00 94.41           C  
ATOM   1870  C   LYS C  47      -2.155  30.289   3.331  1.00 94.41           C  
ATOM   1871  CB  LYS C  47      -0.110  28.846   3.379  1.00 94.41           C  
ATOM   1872  O   LYS C  47      -2.399  30.612   2.167  1.00 94.41           O  
ATOM   1873  CG  LYS C  47       0.587  27.636   3.983  1.00 94.41           C  
ATOM   1874  CD  LYS C  47       2.098  27.718   3.814  1.00 94.41           C  
ATOM   1875  CE  LYS C  47       2.798  26.517   4.434  1.00 94.41           C  
ATOM   1876  NZ  LYS C  47       4.279  26.581   4.249  1.00 94.41           N  
ATOM   1877  N   PHE C  48      -2.347  31.019   4.379  1.00 92.89           N  
ATOM   1878  CA  PHE C  48      -2.833  32.389   4.259  1.00 92.89           C  
ATOM   1879  C   PHE C  48      -2.059  33.321   5.183  1.00 92.89           C  
ATOM   1880  CB  PHE C  48      -4.330  32.459   4.576  1.00 92.89           C  
ATOM   1881  O   PHE C  48      -1.422  32.869   6.137  1.00 92.89           O  
ATOM   1882  CG  PHE C  48      -5.188  31.654   3.637  1.00 92.89           C  
ATOM   1883  CD1 PHE C  48      -5.741  32.239   2.505  1.00 92.89           C  
ATOM   1884  CD2 PHE C  48      -5.440  30.312   3.887  1.00 92.89           C  
ATOM   1885  CE1 PHE C  48      -6.536  31.497   1.634  1.00 92.89           C  
ATOM   1886  CE2 PHE C  48      -6.233  29.563   3.021  1.00 92.89           C  
ATOM   1887  CZ  PHE C  48      -6.781  30.158   1.896  1.00 92.89           C  
ATOM   1888  N   LEU C  49      -2.174  34.627   4.856  1.00 91.03           N  
ATOM   1889  CA  LEU C  49      -1.592  35.631   5.740  1.00 91.03           C  
ATOM   1890  C   LEU C  49      -2.561  35.997   6.859  1.00 91.03           C  
ATOM   1891  CB  LEU C  49      -1.211  36.886   4.949  1.00 91.03           C  
ATOM   1892  O   LEU C  49      -3.731  36.293   6.602  1.00 91.03           O  
ATOM   1893  CG  LEU C  49       0.113  36.830   4.186  1.00 91.03           C  
ATOM   1894  CD1 LEU C  49       0.092  37.807   3.016  1.00 91.03           C  
ATOM   1895  CD2 LEU C  49       1.281  37.129   5.119  1.00 91.03           C  
ATOM   1896  N   LYS C  50      -2.110  35.832   8.024  1.00 91.03           N  
ATOM   1897  CA  LYS C  50      -2.863  36.346   9.165  1.00 91.03           C  
ATOM   1898  C   LYS C  50      -2.372  37.733   9.567  1.00 91.03           C  
ATOM   1899  CB  LYS C  50      -2.758  35.388  10.352  1.00 91.03           C  
ATOM   1900  O   LYS C  50      -1.254  37.882  10.065  1.00 91.03           O  
ATOM   1901  CG  LYS C  50      -3.775  35.652  11.453  1.00 91.03           C  
ATOM   1902  CD  LYS C  50      -4.832  34.557  11.512  1.00 91.03           C  
ATOM   1903  CE  LYS C  50      -5.825  34.797  12.641  1.00 91.03           C  
ATOM   1904  NZ  LYS C  50      -6.930  33.792  12.631  1.00 91.03           N  
ATOM   1905  N   THR C  51      -3.238  38.742   9.478  1.00 89.69           N  
ATOM   1906  CA  THR C  51      -2.774  40.120   9.587  1.00 89.69           C  
ATOM   1907  C   THR C  51      -3.435  40.822  10.770  1.00 89.69           C  
ATOM   1908  CB  THR C  51      -3.057  40.909   8.295  1.00 89.69           C  
ATOM   1909  O   THR C  51      -3.096  41.963  11.090  1.00 89.69           O  
ATOM   1910  CG2 THR C  51      -2.296  40.319   7.112  1.00 89.69           C  
ATOM   1911  OG1 THR C  51      -4.462  40.866   8.014  1.00 89.69           O  
ATOM   1912  N   ASN C  52      -4.265  40.292  11.487  1.00 86.55           N  
ATOM   1913  CA  ASN C  52      -5.057  41.020  12.472  1.00 86.55           C  
ATOM   1914  C   ASN C  52      -4.665  40.641  13.898  1.00 86.55           C  
ATOM   1915  CB  ASN C  52      -6.551  40.773  12.249  1.00 86.55           C  
ATOM   1916  O   ASN C  52      -5.431  40.865  14.837  1.00 86.55           O  
ATOM   1917  CG  ASN C  52      -6.907  39.299  12.262  1.00 86.55           C  
ATOM   1918  ND2 ASN C  52      -8.196  39.002  12.379  1.00 86.55           N  
ATOM   1919  OD1 ASN C  52      -6.031  38.435  12.170  1.00 86.55           O  
ATOM   1920  N   CYS C  53      -3.508  40.030  14.068  1.00 92.13           N  
ATOM   1921  CA  CYS C  53      -3.124  39.599  15.407  1.00 92.13           C  
ATOM   1922  C   CYS C  53      -1.750  40.141  15.782  1.00 92.13           C  
ATOM   1923  CB  CYS C  53      -3.122  38.073  15.499  1.00 92.13           C  
ATOM   1924  O   CYS C  53      -0.865  40.244  14.931  1.00 92.13           O  
ATOM   1925  SG  CYS C  53      -4.734  37.323  15.185  1.00 92.13           S  
ATOM   1926  N   CYS C  54      -1.661  40.577  17.046  1.00 93.06           N  
ATOM   1927  CA  CYS C  54      -0.362  40.853  17.650  1.00 93.06           C  
ATOM   1928  C   CYS C  54       0.121  39.665  18.473  1.00 93.06           C  
ATOM   1929  CB  CYS C  54      -0.435  42.100  18.530  1.00 93.06           C  
ATOM   1930  O   CYS C  54      -0.649  39.079  19.236  1.00 93.06           O  
ATOM   1931  SG  CYS C  54      -1.168  43.531  17.708  1.00 93.06           S  
ATOM   1932  N   ARG C  55       1.401  39.367  18.331  1.00 94.62           N  
ATOM   1933  CA  ARG C  55       1.906  38.219  19.076  1.00 94.62           C  
ATOM   1934  C   ARG C  55       3.021  38.633  20.030  1.00 94.62           C  
ATOM   1935  CB  ARG C  55       2.410  37.136  18.119  1.00 94.62           C  
ATOM   1936  O   ARG C  55       3.823  39.513  19.711  1.00 94.62           O  
ATOM   1937  CG  ARG C  55       1.301  36.392  17.392  1.00 94.62           C  
ATOM   1938  CD  ARG C  55       1.853  35.286  16.503  1.00 94.62           C  
ATOM   1939  NE  ARG C  55       2.655  35.825  15.408  1.00 94.62           N  
ATOM   1940  NH1 ARG C  55       3.360  33.764  14.637  1.00 94.62           N  
ATOM   1941  NH2 ARG C  55       4.048  35.683  13.588  1.00 94.62           N  
ATOM   1942  CZ  ARG C  55       3.352  35.090  14.547  1.00 94.62           C  
ATOM   1943  N   PHE C  56       3.055  38.067  21.146  1.00 95.17           N  
ATOM   1944  CA  PHE C  56       4.077  38.260  22.168  1.00 95.17           C  
ATOM   1945  C   PHE C  56       4.637  36.920  22.633  1.00 95.17           C  
ATOM   1946  CB  PHE C  56       3.508  39.034  23.361  1.00 95.17           C  
ATOM   1947  O   PHE C  56       3.879  35.992  22.923  1.00 95.17           O  
ATOM   1948  CG  PHE C  56       2.921  40.370  22.994  1.00 95.17           C  
ATOM   1949  CD1 PHE C  56       3.664  41.535  23.141  1.00 95.17           C  
ATOM   1950  CD2 PHE C  56       1.626  40.461  22.500  1.00 95.17           C  
ATOM   1951  CE1 PHE C  56       3.124  42.773  22.802  1.00 95.17           C  
ATOM   1952  CE2 PHE C  56       1.080  41.695  22.159  1.00 95.17           C  
ATOM   1953  CZ  PHE C  56       1.830  42.850  22.312  1.00 95.17           C  
ATOM   1954  N   GLN C  57       5.879  36.820  22.669  1.00 95.77           N  
ATOM   1955  CA  GLN C  57       6.504  35.567  23.077  1.00 95.77           C  
ATOM   1956  C   GLN C  57       6.981  35.637  24.525  1.00 95.77           C  
ATOM   1957  CB  GLN C  57       7.675  35.224  22.155  1.00 95.77           C  
ATOM   1958  O   GLN C  57       7.533  36.652  24.954  1.00 95.77           O  
ATOM   1959  CG  GLN C  57       8.257  33.837  22.390  1.00 95.77           C  
ATOM   1960  CD  GLN C  57       9.333  33.474  21.384  1.00 95.77           C  
ATOM   1961  NE2 GLN C  57       9.672  32.191  21.315  1.00 95.77           N  
ATOM   1962  OE1 GLN C  57       9.856  34.340  20.675  1.00 95.77           O  
ATOM   1963  N   GLU C  58       6.791  34.605  25.301  1.00 95.97           N  
ATOM   1964  CA  GLU C  58       7.113  34.563  26.724  1.00 95.97           C  
ATOM   1965  C   GLU C  58       8.580  34.208  26.947  1.00 95.97           C  
ATOM   1966  CB  GLU C  58       6.213  33.559  27.449  1.00 95.97           C  
ATOM   1967  O   GLU C  58       9.172  33.467  26.160  1.00 95.97           O  
ATOM   1968  CG  GLU C  58       6.049  33.842  28.936  1.00 95.97           C  
ATOM   1969  CD  GLU C  58       5.044  32.926  29.614  1.00 95.97           C  
ATOM   1970  OE1 GLU C  58       4.600  33.241  30.742  1.00 95.97           O  
ATOM   1971  OE2 GLU C  58       4.698  31.884  29.014  1.00 95.97           O  
ATOM   1972  N   LYS C  59       9.112  34.766  27.973  1.00 95.58           N  
ATOM   1973  CA  LYS C  59      10.469  34.449  28.408  1.00 95.58           C  
ATOM   1974  C   LYS C  59      10.457  33.676  29.723  1.00 95.58           C  
ATOM   1975  CB  LYS C  59      11.297  35.725  28.558  1.00 95.58           C  
ATOM   1976  O   LYS C  59       9.594  33.900  30.574  1.00 95.58           O  
ATOM   1977  CG  LYS C  59      11.538  36.464  27.249  1.00 95.58           C  
ATOM   1978  CD  LYS C  59      12.376  37.718  27.462  1.00 95.58           C  
ATOM   1979  CE  LYS C  59      12.555  38.498  26.166  1.00 95.58           C  
ATOM   1980  NZ  LYS C  59      13.369  39.734  26.371  1.00 95.58           N  
ATOM   1981  N   ASP C  60      11.360  32.883  29.814  1.00 92.00           N  
ATOM   1982  CA  ASP C  60      11.465  32.152  31.073  1.00 92.00           C  
ATOM   1983  C   ASP C  60      12.288  32.933  32.095  1.00 92.00           C  
ATOM   1984  CB  ASP C  60      12.084  30.772  30.842  1.00 92.00           C  
ATOM   1985  O   ASP C  60      12.582  34.113  31.892  1.00 92.00           O  
ATOM   1986  CG  ASP C  60      13.528  30.840  30.379  1.00 92.00           C  
ATOM   1987  OD1 ASP C  60      14.134  31.932  30.429  1.00 92.00           O  
ATOM   1988  OD2 ASP C  60      14.065  29.792  29.958  1.00 92.00           O  
ATOM   1989  N   GLU C  61      12.620  32.365  33.244  1.00 90.93           N  
ATOM   1990  CA  GLU C  61      13.335  33.010  34.341  1.00 90.93           C  
ATOM   1991  C   GLU C  61      14.745  33.414  33.920  1.00 90.93           C  
ATOM   1992  CB  GLU C  61      13.395  32.087  35.561  1.00 90.93           C  
ATOM   1993  O   GLU C  61      15.285  34.407  34.411  1.00 90.93           O  
ATOM   1994  CG  GLU C  61      12.055  31.902  36.258  1.00 90.93           C  
ATOM   1995  CD  GLU C  61      12.142  31.038  37.506  1.00 90.93           C  
ATOM   1996  OE1 GLU C  61      11.108  30.847  38.186  1.00 90.93           O  
ATOM   1997  OE2 GLU C  61      13.254  30.548  37.807  1.00 90.93           O  
ATOM   1998  N   ASP C  62      15.343  32.702  32.925  1.00 94.20           N  
ATOM   1999  CA  ASP C  62      16.694  32.981  32.449  1.00 94.20           C  
ATOM   2000  C   ASP C  62      16.667  33.894  31.225  1.00 94.20           C  
ATOM   2001  CB  ASP C  62      17.426  31.679  32.118  1.00 94.20           C  
ATOM   2002  O   ASP C  62      17.677  34.044  30.534  1.00 94.20           O  
ATOM   2003  CG  ASP C  62      17.606  30.776  33.326  1.00 94.20           C  
ATOM   2004  OD1 ASP C  62      17.933  31.281  34.421  1.00 94.20           O  
ATOM   2005  OD2 ASP C  62      17.422  29.548  33.180  1.00 94.20           O  
ATOM   2006  N   ASP C  63      15.508  34.464  30.865  1.00 92.20           N  
ATOM   2007  CA  ASP C  63      15.305  35.408  29.770  1.00 92.20           C  
ATOM   2008  C   ASP C  63      15.431  34.713  28.416  1.00 92.20           C  
ATOM   2009  CB  ASP C  63      16.305  36.562  29.864  1.00 92.20           C  
ATOM   2010  O   ASP C  63      15.746  35.353  27.411  1.00 92.20           O  
ATOM   2011  CG  ASP C  63      15.743  37.777  30.581  1.00 92.20           C  
ATOM   2012  OD1 ASP C  63      14.506  37.881  30.727  1.00 92.20           O  
ATOM   2013  OD2 ASP C  63      16.544  38.640  31.000  1.00 92.20           O  
ATOM   2014  N   ASN C  64      15.193  33.361  28.518  1.00 95.02           N  
ATOM   2015  CA  ASN C  64      15.159  32.645  27.247  1.00 95.02           C  
ATOM   2016  C   ASN C  64      13.754  32.623  26.652  1.00 95.02           C  
ATOM   2017  CB  ASN C  64      15.685  31.218  27.421  1.00 95.02           C  
ATOM   2018  O   ASN C  64      12.769  32.498  27.381  1.00 95.02           O  
ATOM   2019  CG  ASN C  64      17.125  31.180  27.892  1.00 95.02           C  
ATOM   2020  ND2 ASN C  64      17.425  30.269  28.810  1.00 95.02           N  
ATOM   2021  OD1 ASN C  64      17.962  31.963  27.435  1.00 95.02           O  
ATOM   2022  N   LEU C  65      13.657  32.784  25.367  1.00 94.95           N  
ATOM   2023  CA  LEU C  65      12.368  32.725  24.688  1.00 94.95           C  
ATOM   2024  C   LEU C  65      11.848  31.293  24.630  1.00 94.95           C  
ATOM   2025  CB  LEU C  65      12.482  33.296  23.272  1.00 94.95           C  
ATOM   2026  O   LEU C  65      12.577  30.379  24.236  1.00 94.95           O  
ATOM   2027  CG  LEU C  65      12.848  34.777  23.165  1.00 94.95           C  
ATOM   2028  CD1 LEU C  65      13.154  35.145  21.717  1.00 94.95           C  
ATOM   2029  CD2 LEU C  65      11.724  35.647  23.717  1.00 94.95           C  
ATOM   2030  N   ILE C  66      10.683  31.099  25.093  1.00 95.05           N  
ATOM   2031  CA  ILE C  66      10.118  29.755  25.116  1.00 95.05           C  
ATOM   2032  C   ILE C  66       8.944  29.672  24.144  1.00 95.05           C  
ATOM   2033  CB  ILE C  66       9.665  29.356  26.539  1.00 95.05           C  
ATOM   2034  O   ILE C  66       8.447  30.697  23.671  1.00 95.05           O  
ATOM   2035  CG1 ILE C  66       8.814  30.470  27.160  1.00 95.05           C  
ATOM   2036  CG2 ILE C  66      10.875  29.036  27.421  1.00 95.05           C  
ATOM   2037  CD1 ILE C  66       8.220  30.113  28.515  1.00 95.05           C  
ATOM   2038  N   ASP C  67       8.617  28.465  23.720  1.00 95.32           N  
ATOM   2039  CA  ASP C  67       7.505  28.236  22.802  1.00 95.32           C  
ATOM   2040  C   ASP C  67       6.165  28.470  23.494  1.00 95.32           C  
ATOM   2041  CB  ASP C  67       7.563  26.817  22.232  1.00 95.32           C  
ATOM   2042  O   ASP C  67       5.395  27.530  23.703  1.00 95.32           O  
ATOM   2043  CG  ASP C  67       6.576  26.593  21.100  1.00 95.32           C  
ATOM   2044  OD1 ASP C  67       6.307  27.539  20.328  1.00 95.32           O  
ATOM   2045  OD2 ASP C  67       6.061  25.460  20.980  1.00 95.32           O  
ATOM   2046  N   SER C  68       5.888  29.659  23.893  1.00 96.67           N  
ATOM   2047  CA  SER C  68       4.676  30.151  24.541  1.00 96.67           C  
ATOM   2048  C   SER C  68       4.339  31.566  24.081  1.00 96.67           C  
ATOM   2049  CB  SER C  68       4.833  30.124  26.062  1.00 96.67           C  
ATOM   2050  O   SER C  68       5.110  32.500  24.314  1.00 96.67           O  
ATOM   2051  OG  SER C  68       3.678  30.648  26.695  1.00 96.67           O  
ATOM   2052  N   TYR C  69       3.216  31.663  23.490  1.00 96.24           N  
ATOM   2053  CA  TYR C  69       2.874  32.933  22.860  1.00 96.24           C  
ATOM   2054  C   TYR C  69       1.524  33.441  23.353  1.00 96.24           C  
ATOM   2055  CB  TYR C  69       2.853  32.789  21.336  1.00 96.24           C  
ATOM   2056  O   TYR C  69       0.613  32.650  23.610  1.00 96.24           O  
ATOM   2057  CG  TYR C  69       4.215  32.554  20.729  1.00 96.24           C  
ATOM   2058  CD1 TYR C  69       4.900  33.583  20.086  1.00 96.24           C  
ATOM   2059  CD2 TYR C  69       4.820  31.304  20.797  1.00 96.24           C  
ATOM   2060  CE1 TYR C  69       6.154  33.371  19.524  1.00 96.24           C  
ATOM   2061  CE2 TYR C  69       6.075  31.081  20.239  1.00 96.24           C  
ATOM   2062  OH  TYR C  69       7.975  31.903  19.051  1.00 96.24           O  
ATOM   2063  CZ  TYR C  69       6.733  32.119  19.606  1.00 96.24           C  
ATOM   2064  N   PHE C  70       1.476  34.741  23.542  1.00 95.59           N  
ATOM   2065  CA  PHE C  70       0.197  35.426  23.683  1.00 95.59           C  
ATOM   2066  C   PHE C  70      -0.249  36.020  22.352  1.00 95.59           C  
ATOM   2067  CB  PHE C  70       0.289  36.527  24.744  1.00 95.59           C  
ATOM   2068  O   PHE C  70       0.445  36.864  21.780  1.00 95.59           O  
ATOM   2069  CG  PHE C  70       0.270  36.010  26.158  1.00 95.59           C  
ATOM   2070  CD1 PHE C  70      -0.611  36.537  27.094  1.00 95.59           C  
ATOM   2071  CD2 PHE C  70       1.135  34.996  26.550  1.00 95.59           C  
ATOM   2072  CE1 PHE C  70      -0.630  36.061  28.403  1.00 95.59           C  
ATOM   2073  CE2 PHE C  70       1.121  34.515  27.856  1.00 95.59           C  
ATOM   2074  CZ  PHE C  70       0.238  35.049  28.781  1.00 95.59           C  
ATOM   2075  N   VAL C  71      -1.328  35.536  21.878  1.00 95.10           N  
ATOM   2076  CA  VAL C  71      -1.847  36.004  20.597  1.00 95.10           C  
ATOM   2077  C   VAL C  71      -3.049  36.917  20.829  1.00 95.10           C  
ATOM   2078  CB  VAL C  71      -2.242  34.825  19.680  1.00 95.10           C  
ATOM   2079  O   VAL C  71      -4.101  36.464  21.285  1.00 95.10           O  
ATOM   2080  CG1 VAL C  71      -2.753  35.336  18.334  1.00 95.10           C  
ATOM   2081  CG2 VAL C  71      -1.055  33.883  19.482  1.00 95.10           C  
ATOM   2082  N   VAL C  72      -2.874  38.196  20.477  1.00 94.60           N  
ATOM   2083  CA  VAL C  72      -3.912  39.192  20.721  1.00 94.60           C  
ATOM   2084  C   VAL C  72      -4.588  39.567  19.404  1.00 94.60           C  
ATOM   2085  CB  VAL C  72      -3.339  40.454  21.404  1.00 94.60           C  
ATOM   2086  O   VAL C  72      -3.964  40.172  18.529  1.00 94.60           O  
ATOM   2087  CG1 VAL C  72      -4.452  41.454  21.712  1.00 94.60           C  
ATOM   2088  CG2 VAL C  72      -2.588  40.075  22.679  1.00 94.60           C  
ATOM   2089  N   LYS C  73      -5.782  39.216  19.341  1.00 93.35           N  
ATOM   2090  CA  LYS C  73      -6.538  39.481  18.121  1.00 93.35           C  
ATOM   2091  C   LYS C  73      -7.388  40.741  18.264  1.00 93.35           C  
ATOM   2092  CB  LYS C  73      -7.427  38.288  17.769  1.00 93.35           C  
ATOM   2093  O   LYS C  73      -8.110  40.901  19.250  1.00 93.35           O  
ATOM   2094  CG  LYS C  73      -8.121  38.409  16.420  1.00 93.35           C  
ATOM   2095  CD  LYS C  73      -8.938  37.164  16.098  1.00 93.35           C  
ATOM   2096  CE  LYS C  73      -9.628  37.282  14.746  1.00 93.35           C  
ATOM   2097  NZ  LYS C  73     -10.411  36.054  14.414  1.00 93.35           N  
ATOM   2098  N   ARG C  74      -7.346  41.613  17.293  1.00 91.56           N  
ATOM   2099  CA  ARG C  74      -8.213  42.785  17.242  1.00 91.56           C  
ATOM   2100  C   ARG C  74      -9.577  42.433  16.659  1.00 91.56           C  
ATOM   2101  CB  ARG C  74      -7.563  43.900  16.419  1.00 91.56           C  
ATOM   2102  O   ARG C  74      -9.663  41.824  15.590  1.00 91.56           O  
ATOM   2103  CG  ARG C  74      -6.428  44.613  17.136  1.00 91.56           C  
ATOM   2104  CD  ARG C  74      -5.815  45.707  16.273  1.00 91.56           C  
ATOM   2105  NE  ARG C  74      -4.646  46.305  16.910  1.00 91.56           N  
ATOM   2106  NH1 ARG C  74      -4.109  47.666  15.122  1.00 91.56           N  
ATOM   2107  NH2 ARG C  74      -2.824  47.699  17.020  1.00 91.56           N  
ATOM   2108  CZ  ARG C  74      -3.862  47.222  16.349  1.00 91.56           C  
ATOM   2109  N   HIS C  75     -10.569  42.837  17.382  1.00 89.94           N  
ATOM   2110  CA  HIS C  75     -11.897  42.413  16.952  1.00 89.94           C  
ATOM   2111  C   HIS C  75     -12.848  43.601  16.849  1.00 89.94           C  
ATOM   2112  CB  HIS C  75     -12.464  41.370  17.917  1.00 89.94           C  
ATOM   2113  O   HIS C  75     -12.486  44.724  17.205  1.00 89.94           O  
ATOM   2114  CG  HIS C  75     -12.394  39.970  17.395  1.00 89.94           C  
ATOM   2115  CD2 HIS C  75     -11.656  38.908  17.794  1.00 89.94           C  
ATOM   2116  ND1 HIS C  75     -13.149  39.536  16.326  1.00 89.94           N  
ATOM   2117  CE1 HIS C  75     -12.877  38.263  16.092  1.00 89.94           C  
ATOM   2118  NE2 HIS C  75     -11.974  37.858  16.968  1.00 89.94           N  
ATOM   2119  N   THR C  76     -14.007  43.301  16.196  1.00 89.84           N  
ATOM   2120  CA  THR C  76     -15.167  44.176  16.319  1.00 89.84           C  
ATOM   2121  C   THR C  76     -15.872  43.955  17.654  1.00 89.84           C  
ATOM   2122  CB  THR C  76     -16.162  43.950  15.166  1.00 89.84           C  
ATOM   2123  O   THR C  76     -15.668  42.930  18.307  1.00 89.84           O  
ATOM   2124  CG2 THR C  76     -15.505  44.208  13.814  1.00 89.84           C  
ATOM   2125  OG1 THR C  76     -16.632  42.597  15.206  1.00 89.84           O  
ATOM   2126  N   PHE C  77     -16.701  44.963  18.107  1.00 92.78           N  
ATOM   2127  CA  PHE C  77     -17.378  44.878  19.396  1.00 92.78           C  
ATOM   2128  C   PHE C  77     -18.318  43.679  19.436  1.00 92.78           C  
ATOM   2129  CB  PHE C  77     -18.158  46.166  19.680  1.00 92.78           C  
ATOM   2130  O   PHE C  77     -18.383  42.968  20.441  1.00 92.78           O  
ATOM   2131  CG  PHE C  77     -17.692  46.898  20.909  1.00 92.78           C  
ATOM   2132  CD1 PHE C  77     -18.202  46.578  22.162  1.00 92.78           C  
ATOM   2133  CD2 PHE C  77     -16.744  47.908  20.812  1.00 92.78           C  
ATOM   2134  CE1 PHE C  77     -17.773  47.254  23.301  1.00 92.78           C  
ATOM   2135  CE2 PHE C  77     -16.310  48.589  21.947  1.00 92.78           C  
ATOM   2136  CZ  PHE C  77     -16.826  48.261  23.190  1.00 92.78           C  
ATOM   2137  N   SER C  78     -18.945  43.438  18.314  1.00 92.21           N  
ATOM   2138  CA  SER C  78     -19.890  42.328  18.246  1.00 92.21           C  
ATOM   2139  C   SER C  78     -19.179  40.988  18.405  1.00 92.21           C  
ATOM   2140  CB  SER C  78     -20.656  42.355  16.923  1.00 92.21           C  
ATOM   2141  O   SER C  78     -19.611  40.140  19.188  1.00 92.21           O  
ATOM   2142  OG  SER C  78     -21.105  41.057  16.576  1.00 92.21           O  
ATOM   2143  N   ASN C  79     -18.081  40.732  17.717  1.00 91.03           N  
ATOM   2144  CA  ASN C  79     -17.329  39.483  17.780  1.00 91.03           C  
ATOM   2145  C   ASN C  79     -16.649  39.307  19.135  1.00 91.03           C  
ATOM   2146  CB  ASN C  79     -16.294  39.422  16.655  1.00 91.03           C  
ATOM   2147  O   ASN C  79     -16.569  38.192  19.654  1.00 91.03           O  
ATOM   2148  CG  ASN C  79     -16.873  38.897  15.357  1.00 91.03           C  
ATOM   2149  ND2 ASN C  79     -16.136  39.069  14.266  1.00 91.03           N  
ATOM   2150  OD1 ASN C  79     -17.975  38.342  15.334  1.00 91.03           O  
ATOM   2151  N   TYR C  80     -16.211  40.435  19.673  1.00 93.82           N  
ATOM   2152  CA  TYR C  80     -15.600  40.449  20.998  1.00 93.82           C  
ATOM   2153  C   TYR C  80     -16.574  39.937  22.052  1.00 93.82           C  
ATOM   2154  CB  TYR C  80     -15.134  41.862  21.360  1.00 93.82           C  
ATOM   2155  O   TYR C  80     -16.250  39.023  22.815  1.00 93.82           O  
ATOM   2156  CG  TYR C  80     -14.628  41.989  22.776  1.00 93.82           C  
ATOM   2157  CD1 TYR C  80     -15.483  42.362  23.811  1.00 93.82           C  
ATOM   2158  CD2 TYR C  80     -13.295  41.738  23.083  1.00 93.82           C  
ATOM   2159  CE1 TYR C  80     -15.020  42.483  25.118  1.00 93.82           C  
ATOM   2160  CE2 TYR C  80     -12.821  41.856  24.385  1.00 93.82           C  
ATOM   2161  OH  TYR C  80     -13.228  42.346  26.686  1.00 93.82           O  
ATOM   2162  CZ  TYR C  80     -13.691  42.228  25.394  1.00 93.82           C  
ATOM   2163  N   GLN C  81     -17.838  40.466  22.056  1.00 94.94           N  
ATOM   2164  CA  GLN C  81     -18.851  40.063  23.025  1.00 94.94           C  
ATOM   2165  C   GLN C  81     -19.261  38.607  22.820  1.00 94.94           C  
ATOM   2166  CB  GLN C  81     -20.077  40.972  22.931  1.00 94.94           C  
ATOM   2167  O   GLN C  81     -19.424  37.860  23.786  1.00 94.94           O  
ATOM   2168  CG  GLN C  81     -20.020  42.180  23.857  1.00 94.94           C  
ATOM   2169  CD  GLN C  81     -21.195  43.120  23.668  1.00 94.94           C  
ATOM   2170  NE2 GLN C  81     -21.333  44.086  24.570  1.00 94.94           N  
ATOM   2171  OE1 GLN C  81     -21.973  42.981  22.719  1.00 94.94           O  
ATOM   2172  N   HIS C  82     -19.297  38.269  21.574  1.00 95.10           N  
ATOM   2173  CA  HIS C  82     -19.694  36.905  21.241  1.00 95.10           C  
ATOM   2174  C   HIS C  82     -18.664  35.895  21.735  1.00 95.10           C  
ATOM   2175  CB  HIS C  82     -19.891  36.759  19.731  1.00 95.10           C  
ATOM   2176  O   HIS C  82     -19.016  34.920  22.403  1.00 95.10           O  
ATOM   2177  CG  HIS C  82     -20.216  35.363  19.301  1.00 95.10           C  
ATOM   2178  CD2 HIS C  82     -19.499  34.463  18.589  1.00 95.10           C  
ATOM   2179  ND1 HIS C  82     -21.414  34.752  19.603  1.00 95.10           N  
ATOM   2180  CE1 HIS C  82     -21.419  33.531  19.094  1.00 95.10           C  
ATOM   2181  NE2 HIS C  82     -20.269  33.331  18.474  1.00 95.10           N  
ATOM   2182  N   GLU C  83     -17.438  36.071  21.425  1.00 94.82           N  
ATOM   2183  CA  GLU C  83     -16.384  35.137  21.809  1.00 94.82           C  
ATOM   2184  C   GLU C  83     -16.234  35.067  23.326  1.00 94.82           C  
ATOM   2185  CB  GLU C  83     -15.052  35.536  21.167  1.00 94.82           C  
ATOM   2186  O   GLU C  83     -15.956  34.000  23.878  1.00 94.82           O  
ATOM   2187  CG  GLU C  83     -14.793  34.869  19.823  1.00 94.82           C  
ATOM   2188  CD  GLU C  83     -13.336  34.931  19.394  1.00 94.82           C  
ATOM   2189  OE1 GLU C  83     -13.034  34.607  18.223  1.00 94.82           O  
ATOM   2190  OE2 GLU C  83     -12.489  35.304  20.236  1.00 94.82           O  
ATOM   2191  N   GLU C  84     -16.477  36.236  23.989  1.00 95.60           N  
ATOM   2192  CA  GLU C  84     -16.424  36.258  25.448  1.00 95.60           C  
ATOM   2193  C   GLU C  84     -17.519  35.383  26.053  1.00 95.60           C  
ATOM   2194  CB  GLU C  84     -16.548  37.692  25.970  1.00 95.60           C  
ATOM   2195  O   GLU C  84     -17.266  34.624  26.991  1.00 95.60           O  
ATOM   2196  CG  GLU C  84     -16.327  37.822  27.470  1.00 95.60           C  
ATOM   2197  CD  GLU C  84     -16.389  39.258  27.963  1.00 95.60           C  
ATOM   2198  OE1 GLU C  84     -15.655  39.605  28.916  1.00 95.60           O  
ATOM   2199  OE2 GLU C  84     -17.179  40.043  27.393  1.00 95.60           O  
ATOM   2200  N   THR C  85     -18.690  35.496  25.469  1.00 95.92           N  
ATOM   2201  CA  THR C  85     -19.818  34.706  25.950  1.00 95.92           C  
ATOM   2202  C   THR C  85     -19.538  33.214  25.795  1.00 95.92           C  
ATOM   2203  CB  THR C  85     -21.113  35.068  25.201  1.00 95.92           C  
ATOM   2204  O   THR C  85     -19.735  32.439  26.734  1.00 95.92           O  
ATOM   2205  CG2 THR C  85     -22.329  34.427  25.862  1.00 95.92           C  
ATOM   2206  OG1 THR C  85     -21.278  36.492  25.203  1.00 95.92           O  
ATOM   2207  N   ILE C  86     -19.034  32.837  24.658  1.00 96.01           N  
ATOM   2208  CA  ILE C  86     -18.752  31.433  24.380  1.00 96.01           C  
ATOM   2209  C   ILE C  86     -17.612  30.949  25.272  1.00 96.01           C  
ATOM   2210  CB  ILE C  86     -18.399  31.211  22.892  1.00 96.01           C  
ATOM   2211  O   ILE C  86     -17.690  29.866  25.858  1.00 96.01           O  
ATOM   2212  CG1 ILE C  86     -19.591  31.579  22.000  1.00 96.01           C  
ATOM   2213  CG2 ILE C  86     -17.961  29.764  22.651  1.00 96.01           C  
ATOM   2214  CD1 ILE C  86     -20.640  30.482  21.885  1.00 96.01           C  
ATOM   2215  N   TYR C  87     -16.556  31.716  25.433  1.00 96.51           N  
ATOM   2216  CA  TYR C  87     -15.421  31.362  26.278  1.00 96.51           C  
ATOM   2217  C   TYR C  87     -15.868  31.106  27.712  1.00 96.51           C  
ATOM   2218  CB  TYR C  87     -14.364  32.470  26.251  1.00 96.51           C  
ATOM   2219  O   TYR C  87     -15.449  30.127  28.334  1.00 96.51           O  
ATOM   2220  CG  TYR C  87     -13.231  32.252  27.224  1.00 96.51           C  
ATOM   2221  CD1 TYR C  87     -13.144  32.995  28.400  1.00 96.51           C  
ATOM   2222  CD2 TYR C  87     -12.245  31.304  26.971  1.00 96.51           C  
ATOM   2223  CE1 TYR C  87     -12.101  32.800  29.299  1.00 96.51           C  
ATOM   2224  CE2 TYR C  87     -11.198  31.100  27.863  1.00 96.51           C  
ATOM   2225  OH  TYR C  87     -10.099  31.653  29.909  1.00 96.51           O  
ATOM   2226  CZ  TYR C  87     -11.134  31.851  29.022  1.00 96.51           C  
ATOM   2227  N   ASN C  88     -16.759  31.964  28.226  1.00 96.37           N  
ATOM   2228  CA  ASN C  88     -17.219  31.840  29.605  1.00 96.37           C  
ATOM   2229  C   ASN C  88     -17.979  30.535  29.827  1.00 96.37           C  
ATOM   2230  CB  ASN C  88     -18.092  33.036  29.990  1.00 96.37           C  
ATOM   2231  O   ASN C  88     -17.952  29.975  30.923  1.00 96.37           O  
ATOM   2232  CG  ASN C  88     -17.286  34.301  30.209  1.00 96.37           C  
ATOM   2233  ND2 ASN C  88     -17.913  35.450  29.984  1.00 96.37           N  
ATOM   2234  OD1 ASN C  88     -16.110  34.246  30.577  1.00 96.37           O  
ATOM   2235  N   LEU C  89     -18.543  30.069  28.754  1.00 96.26           N  
ATOM   2236  CA  LEU C  89     -19.290  28.821  28.863  1.00 96.26           C  
ATOM   2237  C   LEU C  89     -18.352  27.619  28.816  1.00 96.26           C  
ATOM   2238  CB  LEU C  89     -20.328  28.717  27.742  1.00 96.26           C  
ATOM   2239  O   LEU C  89     -18.673  26.555  29.349  1.00 96.26           O  
ATOM   2240  CG  LEU C  89     -21.540  29.643  27.852  1.00 96.26           C  
ATOM   2241  CD1 LEU C  89     -22.312  29.664  26.537  1.00 96.26           C  
ATOM   2242  CD2 LEU C  89     -22.443  29.208  29.002  1.00 96.26           C  
ATOM   2243  N   LEU C  90     -17.102  27.763  28.277  1.00 96.61           N  
ATOM   2244  CA  LEU C  90     -16.237  26.619  28.006  1.00 96.61           C  
ATOM   2245  C   LEU C  90     -14.931  26.729  28.787  1.00 96.61           C  
ATOM   2246  CB  LEU C  90     -15.942  26.513  26.508  1.00 96.61           C  
ATOM   2247  O   LEU C  90     -14.124  25.796  28.789  1.00 96.61           O  
ATOM   2248  CG  LEU C  90     -17.130  26.174  25.606  1.00 96.61           C  
ATOM   2249  CD1 LEU C  90     -16.755  26.371  24.141  1.00 96.61           C  
ATOM   2250  CD2 LEU C  90     -17.600  24.745  25.855  1.00 96.61           C  
ATOM   2251  N   LYS C  91     -14.634  27.762  29.467  1.00 95.74           N  
ATOM   2252  CA  LYS C  91     -13.347  28.106  30.065  1.00 95.74           C  
ATOM   2253  C   LYS C  91     -12.917  27.055  31.085  1.00 95.74           C  
ATOM   2254  CB  LYS C  91     -13.412  29.483  30.727  1.00 95.74           C  
ATOM   2255  O   LYS C  91     -11.723  26.872  31.330  1.00 95.74           O  
ATOM   2256  CG  LYS C  91     -14.345  29.549  31.928  1.00 95.74           C  
ATOM   2257  CD  LYS C  91     -14.366  30.942  32.543  1.00 95.74           C  
ATOM   2258  CE  LYS C  91     -15.299  31.009  33.745  1.00 95.74           C  
ATOM   2259  NZ  LYS C  91     -15.321  32.373  34.353  1.00 95.74           N  
ATOM   2260  N   ASP C  92     -13.876  26.299  31.656  1.00 95.74           N  
ATOM   2261  CA  ASP C  92     -13.544  25.320  32.687  1.00 95.74           C  
ATOM   2262  C   ASP C  92     -13.009  24.031  32.069  1.00 95.74           C  
ATOM   2263  CB  ASP C  92     -14.768  25.019  33.555  1.00 95.74           C  
ATOM   2264  O   ASP C  92     -12.463  23.178  32.772  1.00 95.74           O  
ATOM   2265  CG  ASP C  92     -15.232  26.219  34.362  1.00 95.74           C  
ATOM   2266  OD1 ASP C  92     -14.383  27.021  34.806  1.00 95.74           O  
ATOM   2267  OD2 ASP C  92     -16.459  26.361  34.559  1.00 95.74           O  
ATOM   2268  N   CYS C  93     -13.136  23.939  30.781  1.00 97.38           N  
ATOM   2269  CA  CYS C  93     -12.575  22.786  30.086  1.00 97.38           C  
ATOM   2270  C   CYS C  93     -11.056  22.883  30.004  1.00 97.38           C  
ATOM   2271  CB  CYS C  93     -13.165  22.667  28.681  1.00 97.38           C  
ATOM   2272  O   CYS C  93     -10.518  23.908  29.580  1.00 97.38           O  
ATOM   2273  SG  CYS C  93     -12.450  21.327  27.703  1.00 97.38           S  
ATOM   2274  N   PRO C  94     -10.347  21.869  30.453  1.00 96.15           N  
ATOM   2275  CA  PRO C  94      -8.882  21.897  30.459  1.00 96.15           C  
ATOM   2276  C   PRO C  94      -8.288  21.970  29.055  1.00 96.15           C  
ATOM   2277  CB  PRO C  94      -8.507  20.580  31.143  1.00 96.15           C  
ATOM   2278  O   PRO C  94      -7.109  22.299  28.896  1.00 96.15           O  
ATOM   2279  CG  PRO C  94      -9.815  19.928  31.460  1.00 96.15           C  
ATOM   2280  CD  PRO C  94     -10.922  20.814  30.964  1.00 96.15           C  
ATOM   2281  N   ALA C  95      -9.060  21.732  28.055  1.00 97.84           N  
ATOM   2282  CA  ALA C  95      -8.567  21.739  26.680  1.00 97.84           C  
ATOM   2283  C   ALA C  95      -8.683  23.130  26.063  1.00 97.84           C  
ATOM   2284  CB  ALA C  95      -9.329  20.720  25.836  1.00 97.84           C  
ATOM   2285  O   ALA C  95      -8.357  23.324  24.889  1.00 97.84           O  
ATOM   2286  N   VAL C  96      -9.144  24.137  26.825  1.00 98.16           N  
ATOM   2287  CA  VAL C  96      -9.320  25.497  26.325  1.00 98.16           C  
ATOM   2288  C   VAL C  96      -8.198  26.390  26.848  1.00 98.16           C  
ATOM   2289  CB  VAL C  96     -10.695  26.076  26.729  1.00 98.16           C  
ATOM   2290  O   VAL C  96      -7.914  26.402  28.048  1.00 98.16           O  
ATOM   2291  CG1 VAL C  96     -10.797  27.548  26.333  1.00 98.16           C  
ATOM   2292  CG2 VAL C  96     -11.823  25.268  26.091  1.00 98.16           C  
ATOM   2293  N   ALA C  97      -7.605  27.115  26.008  1.00 97.59           N  
ATOM   2294  CA  ALA C  97      -6.552  28.046  26.404  1.00 97.59           C  
ATOM   2295  C   ALA C  97      -7.129  29.235  27.168  1.00 97.59           C  
ATOM   2296  CB  ALA C  97      -5.780  28.530  25.179  1.00 97.59           C  
ATOM   2297  O   ALA C  97      -8.232  29.697  26.868  1.00 97.59           O  
ATOM   2298  N   LYS C  98      -6.363  29.752  28.083  1.00 95.86           N  
ATOM   2299  CA  LYS C  98      -6.800  30.909  28.859  1.00 95.86           C  
ATOM   2300  C   LYS C  98      -6.899  32.153  27.982  1.00 95.86           C  
ATOM   2301  CB  LYS C  98      -5.844  31.165  30.025  1.00 95.86           C  
ATOM   2302  O   LYS C  98      -6.052  32.378  27.115  1.00 95.86           O  
ATOM   2303  CG  LYS C  98      -6.540  31.536  31.326  1.00 95.86           C  
ATOM   2304  CD  LYS C  98      -5.538  31.775  32.448  1.00 95.86           C  
ATOM   2305  CE  LYS C  98      -6.232  32.184  33.741  1.00 95.86           C  
ATOM   2306  NZ  LYS C  98      -5.255  32.389  34.852  1.00 95.86           N  
ATOM   2307  N   HIS C  99      -8.016  32.862  28.169  1.00 95.29           N  
ATOM   2308  CA  HIS C  99      -8.240  34.096  27.425  1.00 95.29           C  
ATOM   2309  C   HIS C  99      -8.346  35.293  28.364  1.00 95.29           C  
ATOM   2310  CB  HIS C  99      -9.504  33.985  26.571  1.00 95.29           C  
ATOM   2311  O   HIS C  99      -8.677  35.137  29.541  1.00 95.29           O  
ATOM   2312  CG  HIS C  99      -9.357  33.070  25.397  1.00 95.29           C  
ATOM   2313  CD2 HIS C  99      -9.454  33.307  24.067  1.00 95.29           C  
ATOM   2314  ND1 HIS C  99      -9.076  31.728  25.530  1.00 95.29           N  
ATOM   2315  CE1 HIS C  99      -9.006  31.177  24.330  1.00 95.29           C  
ATOM   2316  NE2 HIS C  99      -9.232  32.114  23.425  1.00 95.29           N  
ATOM   2317  N   ASP C 100      -7.961  36.446  27.904  1.00 94.18           N  
ATOM   2318  CA  ASP C 100      -8.244  37.738  28.521  1.00 94.18           C  
ATOM   2319  C   ASP C 100      -8.912  38.687  27.528  1.00 94.18           C  
ATOM   2320  CB  ASP C 100      -6.959  38.365  29.066  1.00 94.18           C  
ATOM   2321  O   ASP C 100      -8.634  38.634  26.328  1.00 94.18           O  
ATOM   2322  CG  ASP C 100      -7.220  39.479  30.065  1.00 94.18           C  
ATOM   2323  OD1 ASP C 100      -8.310  39.507  30.676  1.00 94.18           O  
ATOM   2324  OD2 ASP C 100      -6.329  40.338  30.240  1.00 94.18           O  
ATOM   2325  N   PHE C 101      -9.885  39.386  28.013  1.00 94.42           N  
ATOM   2326  CA  PHE C 101     -10.629  40.321  27.176  1.00 94.42           C  
ATOM   2327  C   PHE C 101     -10.426  41.754  27.652  1.00 94.42           C  
ATOM   2328  CB  PHE C 101     -12.121  39.974  27.176  1.00 94.42           C  
ATOM   2329  O   PHE C 101     -10.646  42.061  28.826  1.00 94.42           O  
ATOM   2330  CG  PHE C 101     -12.426  38.606  26.629  1.00 94.42           C  
ATOM   2331  CD1 PHE C 101     -12.827  38.443  25.308  1.00 94.42           C  
ATOM   2332  CD2 PHE C 101     -12.312  37.481  27.436  1.00 94.42           C  
ATOM   2333  CE1 PHE C 101     -13.110  37.178  24.799  1.00 94.42           C  
ATOM   2334  CE2 PHE C 101     -12.594  36.214  26.935  1.00 94.42           C  
ATOM   2335  CZ  PHE C 101     -12.993  36.064  25.616  1.00 94.42           C  
ATOM   2336  N   PHE C 102      -9.994  42.685  26.758  1.00 93.64           N  
ATOM   2337  CA  PHE C 102      -9.792  44.070  27.165  1.00 93.64           C  
ATOM   2338  C   PHE C 102      -9.940  45.012  25.976  1.00 93.64           C  
ATOM   2339  CB  PHE C 102      -8.411  44.247  27.806  1.00 93.64           C  
ATOM   2340  O   PHE C 102      -9.943  44.571  24.825  1.00 93.64           O  
ATOM   2341  CG  PHE C 102      -7.267  43.964  26.870  1.00 93.64           C  
ATOM   2342  CD1 PHE C 102      -6.786  42.670  26.710  1.00 93.64           C  
ATOM   2343  CD2 PHE C 102      -6.672  44.992  26.151  1.00 93.64           C  
ATOM   2344  CE1 PHE C 102      -5.727  42.405  25.845  1.00 93.64           C  
ATOM   2345  CE2 PHE C 102      -5.614  44.735  25.285  1.00 93.64           C  
ATOM   2346  CZ  PHE C 102      -5.142  43.441  25.134  1.00 93.64           C  
ATOM   2347  N   LYS C 103     -10.148  46.236  26.319  1.00 93.67           N  
ATOM   2348  CA  LYS C 103     -10.232  47.279  25.301  1.00 93.67           C  
ATOM   2349  C   LYS C 103      -9.043  48.232  25.390  1.00 93.67           C  
ATOM   2350  CB  LYS C 103     -11.540  48.059  25.438  1.00 93.67           C  
ATOM   2351  O   LYS C 103      -8.581  48.555  26.487  1.00 93.67           O  
ATOM   2352  CG  LYS C 103     -12.789  47.196  25.333  1.00 93.67           C  
ATOM   2353  CD  LYS C 103     -14.047  47.992  25.658  1.00 93.67           C  
ATOM   2354  CE  LYS C 103     -15.284  47.104  25.671  1.00 93.67           C  
ATOM   2355  NZ  LYS C 103     -16.504  47.859  26.083  1.00 93.67           N  
ATOM   2356  N   PHE C 104      -8.513  48.634  24.325  1.00 92.01           N  
ATOM   2357  CA  PHE C 104      -7.351  49.514  24.286  1.00 92.01           C  
ATOM   2358  C   PHE C 104      -7.448  50.488  23.118  1.00 92.01           C  
ATOM   2359  CB  PHE C 104      -6.059  48.697  24.183  1.00 92.01           C  
ATOM   2360  O   PHE C 104      -7.945  50.133  22.047  1.00 92.01           O  
ATOM   2361  CG  PHE C 104      -4.818  49.480  24.515  1.00 92.01           C  
ATOM   2362  CD1 PHE C 104      -4.079  50.096  23.512  1.00 92.01           C  
ATOM   2363  CD2 PHE C 104      -4.389  49.599  25.830  1.00 92.01           C  
ATOM   2364  CE1 PHE C 104      -2.929  50.821  23.817  1.00 92.01           C  
ATOM   2365  CE2 PHE C 104      -3.241  50.322  26.142  1.00 92.01           C  
ATOM   2366  CZ  PHE C 104      -2.512  50.932  25.134  1.00 92.01           C  
ATOM   2367  N   ARG C 105      -7.019  51.752  23.345  1.00 89.10           N  
ATOM   2368  CA  ARG C 105      -7.107  52.787  22.319  1.00 89.10           C  
ATOM   2369  C   ARG C 105      -5.975  52.650  21.305  1.00 89.10           C  
ATOM   2370  CB  ARG C 105      -7.075  54.178  22.954  1.00 89.10           C  
ATOM   2371  O   ARG C 105      -4.799  52.666  21.674  1.00 89.10           O  
ATOM   2372  CG  ARG C 105      -8.365  54.964  22.780  1.00 89.10           C  
ATOM   2373  CD  ARG C 105      -8.283  56.336  23.435  1.00 89.10           C  
ATOM   2374  NE  ARG C 105      -9.608  56.908  23.657  1.00 89.10           N  
ATOM   2375  NH1 ARG C 105      -8.859  58.664  24.957  1.00 89.10           N  
ATOM   2376  NH2 ARG C 105     -11.096  58.433  24.513  1.00 89.10           N  
ATOM   2377  CZ  ARG C 105      -9.851  58.000  24.375  1.00 89.10           C  
ATOM   2378  N   ILE C 106      -6.322  52.411  20.039  1.00 84.39           N  
ATOM   2379  CA  ILE C 106      -5.378  52.373  18.928  1.00 84.39           C  
ATOM   2380  C   ILE C 106      -5.663  53.527  17.970  1.00 84.39           C  
ATOM   2381  CB  ILE C 106      -5.444  51.024  18.176  1.00 84.39           C  
ATOM   2382  O   ILE C 106      -6.727  53.579  17.349  1.00 84.39           O  
ATOM   2383  CG1 ILE C 106      -5.138  49.865  19.132  1.00 84.39           C  
ATOM   2384  CG2 ILE C 106      -4.481  51.022  16.986  1.00 84.39           C  
ATOM   2385  CD1 ILE C 106      -4.550  48.638  18.448  1.00 84.39           C  
ATOM   2386  N   ASP C 107      -4.764  54.399  17.757  1.00 80.39           N  
ATOM   2387  CA  ASP C 107      -4.899  55.557  16.879  1.00 80.39           C  
ATOM   2388  C   ASP C 107      -6.150  56.363  17.219  1.00 80.39           C  
ATOM   2389  CB  ASP C 107      -4.938  55.118  15.414  1.00 80.39           C  
ATOM   2390  O   ASP C 107      -6.921  56.728  16.329  1.00 80.39           O  
ATOM   2391  CG  ASP C 107      -3.633  54.501  14.944  1.00 80.39           C  
ATOM   2392  OD1 ASP C 107      -2.555  54.912  15.427  1.00 80.39           O  
ATOM   2393  OD2 ASP C 107      -3.681  53.598  14.080  1.00 80.39           O  
ATOM   2394  N   GLY C 108      -6.480  56.450  18.544  1.00 80.95           N  
ATOM   2395  CA  GLY C 108      -7.566  57.295  19.013  1.00 80.95           C  
ATOM   2396  C   GLY C 108      -8.881  56.552  19.155  1.00 80.95           C  
ATOM   2397  O   GLY C 108      -9.819  57.054  19.778  1.00 80.95           O  
ATOM   2398  N   ASP C 109      -8.995  55.346  18.596  1.00 88.32           N  
ATOM   2399  CA  ASP C 109     -10.241  54.588  18.664  1.00 88.32           C  
ATOM   2400  C   ASP C 109     -10.131  53.438  19.662  1.00 88.32           C  
ATOM   2401  CB  ASP C 109     -10.618  54.050  17.282  1.00 88.32           C  
ATOM   2402  O   ASP C 109      -9.101  52.764  19.729  1.00 88.32           O  
ATOM   2403  CG  ASP C 109     -11.092  55.136  16.332  1.00 88.32           C  
ATOM   2404  OD1 ASP C 109     -11.699  56.127  16.792  1.00 88.32           O  
ATOM   2405  OD2 ASP C 109     -10.858  54.998  15.111  1.00 88.32           O  
ATOM   2406  N   MET C 110     -11.172  53.339  20.488  1.00 91.21           N  
ATOM   2407  CA  MET C 110     -11.224  52.214  21.418  1.00 91.21           C  
ATOM   2408  C   MET C 110     -11.505  50.910  20.678  1.00 91.21           C  
ATOM   2409  CB  MET C 110     -12.292  52.449  22.488  1.00 91.21           C  
ATOM   2410  O   MET C 110     -12.598  50.718  20.142  1.00 91.21           O  
ATOM   2411  CG  MET C 110     -11.756  52.398  23.910  1.00 91.21           C  
ATOM   2412  SD  MET C 110     -10.027  51.788  23.988  1.00 91.21           S  
ATOM   2413  CE  MET C 110     -10.097  50.467  22.746  1.00 91.21           C  
ATOM   2414  N   VAL C 111     -10.512  50.039  20.633  1.00 91.90           N  
ATOM   2415  CA  VAL C 111     -10.610  48.791  19.883  1.00 91.90           C  
ATOM   2416  C   VAL C 111     -10.613  47.608  20.848  1.00 91.90           C  
ATOM   2417  CB  VAL C 111      -9.455  48.648  18.867  1.00 91.90           C  
ATOM   2418  O   VAL C 111      -9.743  47.505  21.717  1.00 91.90           O  
ATOM   2419  CG1 VAL C 111      -9.642  47.396  18.011  1.00 91.90           C  
ATOM   2420  CG2 VAL C 111      -9.363  49.893  17.986  1.00 91.90           C  
ATOM   2421  N   PRO C 112     -11.594  46.729  20.734  1.00 94.86           N  
ATOM   2422  CA  PRO C 112     -11.619  45.542  21.592  1.00 94.86           C  
ATOM   2423  C   PRO C 112     -10.558  44.513  21.206  1.00 94.86           C  
ATOM   2424  CB  PRO C 112     -13.027  44.981  21.377  1.00 94.86           C  
ATOM   2425  O   PRO C 112     -10.335  44.266  20.018  1.00 94.86           O  
ATOM   2426  CG  PRO C 112     -13.627  45.850  20.320  1.00 94.86           C  
ATOM   2427  CD  PRO C 112     -12.649  46.939  19.986  1.00 94.86           C  
ATOM   2428  N   HIS C 113      -9.896  43.873  22.172  1.00 94.01           N  
ATOM   2429  CA  HIS C 113      -8.852  42.879  21.949  1.00 94.01           C  
ATOM   2430  C   HIS C 113      -9.124  41.606  22.744  1.00 94.01           C  
ATOM   2431  CB  HIS C 113      -7.482  43.448  22.320  1.00 94.01           C  
ATOM   2432  O   HIS C 113      -9.652  41.666  23.857  1.00 94.01           O  
ATOM   2433  CG  HIS C 113      -7.021  44.543  21.413  1.00 94.01           C  
ATOM   2434  CD2 HIS C 113      -6.072  44.558  20.447  1.00 94.01           C  
ATOM   2435  ND1 HIS C 113      -7.555  45.813  21.448  1.00 94.01           N  
ATOM   2436  CE1 HIS C 113      -6.954  46.563  20.539  1.00 94.01           C  
ATOM   2437  NE2 HIS C 113      -6.050  45.825  19.918  1.00 94.01           N  
ATOM   2438  N   ILE C 114      -8.873  40.500  22.124  1.00 94.80           N  
ATOM   2439  CA  ILE C 114      -8.897  39.217  22.818  1.00 94.80           C  
ATOM   2440  C   ILE C 114      -7.485  38.640  22.884  1.00 94.80           C  
ATOM   2441  CB  ILE C 114      -9.853  38.218  22.127  1.00 94.80           C  
ATOM   2442  O   ILE C 114      -6.845  38.428  21.852  1.00 94.80           O  
ATOM   2443  CG1 ILE C 114     -11.256  38.823  21.998  1.00 94.80           C  
ATOM   2444  CG2 ILE C 114      -9.895  36.893  22.893  1.00 94.80           C  
ATOM   2445  CD1 ILE C 114     -12.206  38.004  21.135  1.00 94.80           C  
ATOM   2446  N   SER C 115      -7.024  38.432  24.106  1.00 94.57           N  
ATOM   2447  CA  SER C 115      -5.703  37.840  24.295  1.00 94.57           C  
ATOM   2448  C   SER C 115      -5.802  36.343  24.569  1.00 94.57           C  
ATOM   2449  CB  SER C 115      -4.965  38.530  25.443  1.00 94.57           C  
ATOM   2450  O   SER C 115      -6.359  35.930  25.589  1.00 94.57           O  
ATOM   2451  OG  SER C 115      -3.712  37.912  25.679  1.00 94.57           O  
ATOM   2452  N   ARG C 116      -5.328  35.575  23.726  1.00 95.46           N  
ATOM   2453  CA  ARG C 116      -5.201  34.132  23.902  1.00 95.46           C  
ATOM   2454  C   ARG C 116      -3.818  33.764  24.428  1.00 95.46           C  
ATOM   2455  CB  ARG C 116      -5.471  33.404  22.583  1.00 95.46           C  
ATOM   2456  O   ARG C 116      -2.812  33.978  23.748  1.00 95.46           O  
ATOM   2457  CG  ARG C 116      -6.807  33.755  21.948  1.00 95.46           C  
ATOM   2458  CD  ARG C 116      -6.911  33.227  20.524  1.00 95.46           C  
ATOM   2459  NE  ARG C 116      -8.148  33.658  19.878  1.00 95.46           N  
ATOM   2460  NH1 ARG C 116      -7.532  32.956  17.765  1.00 95.46           N  
ATOM   2461  NH2 ARG C 116      -9.572  33.947  18.100  1.00 95.46           N  
ATOM   2462  CZ  ARG C 116      -8.414  33.519  18.582  1.00 95.46           C  
ATOM   2463  N   GLN C 117      -3.781  33.086  25.531  1.00 95.67           N  
ATOM   2464  CA  GLN C 117      -2.530  33.046  26.281  1.00 95.67           C  
ATOM   2465  C   GLN C 117      -1.880  31.668  26.193  1.00 95.67           C  
ATOM   2466  CB  GLN C 117      -2.768  33.423  27.744  1.00 95.67           C  
ATOM   2467  O   GLN C 117      -2.574  30.654  26.102  1.00 95.67           O  
ATOM   2468  CG  GLN C 117      -3.346  34.819  27.933  1.00 95.67           C  
ATOM   2469  CD  GLN C 117      -3.612  35.151  29.389  1.00 95.67           C  
ATOM   2470  NE2 GLN C 117      -4.202  36.317  29.634  1.00 95.67           N  
ATOM   2471  OE1 GLN C 117      -3.290  34.367  30.288  1.00 95.67           O  
ATOM   2472  N   ARG C 118      -0.548  31.676  26.133  1.00 96.39           N  
ATOM   2473  CA  ARG C 118       0.354  30.536  26.273  1.00 96.39           C  
ATOM   2474  C   ARG C 118       0.093  29.496  25.189  1.00 96.39           C  
ATOM   2475  CB  ARG C 118       0.206  29.900  27.656  1.00 96.39           C  
ATOM   2476  O   ARG C 118      -0.068  28.310  25.485  1.00 96.39           O  
ATOM   2477  CG  ARG C 118       0.635  30.806  28.800  1.00 96.39           C  
ATOM   2478  CD  ARG C 118       0.542  30.098  30.145  1.00 96.39           C  
ATOM   2479  NE  ARG C 118       0.961  30.967  31.241  1.00 96.39           N  
ATOM   2480  NH1 ARG C 118      -1.061  30.884  32.354  1.00 96.39           N  
ATOM   2481  NH2 ARG C 118       0.673  32.116  33.208  1.00 96.39           N  
ATOM   2482  CZ  ARG C 118       0.190  31.321  32.265  1.00 96.39           C  
ATOM   2483  N   LEU C 119      -0.042  29.957  24.021  1.00 97.01           N  
ATOM   2484  CA  LEU C 119      -0.171  29.095  22.850  1.00 97.01           C  
ATOM   2485  C   LEU C 119       1.195  28.790  22.247  1.00 97.01           C  
ATOM   2486  CB  LEU C 119      -1.072  29.750  21.799  1.00 97.01           C  
ATOM   2487  O   LEU C 119       2.170  29.496  22.515  1.00 97.01           O  
ATOM   2488  CG  LEU C 119      -2.508  30.050  22.230  1.00 97.01           C  
ATOM   2489  CD1 LEU C 119      -3.240  30.819  21.134  1.00 97.01           C  
ATOM   2490  CD2 LEU C 119      -3.246  28.760  22.568  1.00 97.01           C  
ATOM   2491  N   THR C 120       1.233  27.685  21.511  1.00 97.70           N  
ATOM   2492  CA  THR C 120       2.467  27.370  20.799  1.00 97.70           C  
ATOM   2493  C   THR C 120       2.589  28.211  19.531  1.00 97.70           C  
ATOM   2494  CB  THR C 120       2.536  25.876  20.435  1.00 97.70           C  
ATOM   2495  O   THR C 120       1.599  28.768  19.051  1.00 97.70           O  
ATOM   2496  CG2 THR C 120       2.493  25.003  21.685  1.00 97.70           C  
ATOM   2497  OG1 THR C 120       1.424  25.543  19.594  1.00 97.70           O  
ATOM   2498  N   LYS C 121       3.818  28.317  19.059  1.00 96.05           N  
ATOM   2499  CA  LYS C 121       4.071  29.105  17.856  1.00 96.05           C  
ATOM   2500  C   LYS C 121       3.251  28.587  16.678  1.00 96.05           C  
ATOM   2501  CB  LYS C 121       5.560  29.089  17.507  1.00 96.05           C  
ATOM   2502  O   LYS C 121       2.646  29.370  15.944  1.00 96.05           O  
ATOM   2503  CG  LYS C 121       5.915  29.908  16.274  1.00 96.05           C  
ATOM   2504  CD  LYS C 121       7.419  29.932  16.033  1.00 96.05           C  
ATOM   2505  CE  LYS C 121       7.776  30.759  14.806  1.00 96.05           C  
ATOM   2506  NZ  LYS C 121       9.254  30.846  14.608  1.00 96.05           N  
ATOM   2507  N   TYR C 122       3.231  27.288  16.531  1.00 96.80           N  
ATOM   2508  CA  TYR C 122       2.529  26.670  15.412  1.00 96.80           C  
ATOM   2509  C   TYR C 122       1.267  25.958  15.885  1.00 96.80           C  
ATOM   2510  CB  TYR C 122       3.444  25.680  14.684  1.00 96.80           C  
ATOM   2511  O   TYR C 122       1.133  25.640  17.069  1.00 96.80           O  
ATOM   2512  CG  TYR C 122       4.637  26.329  14.026  1.00 96.80           C  
ATOM   2513  CD1 TYR C 122       4.479  27.177  12.933  1.00 96.80           C  
ATOM   2514  CD2 TYR C 122       5.926  26.093  14.494  1.00 96.80           C  
ATOM   2515  CE1 TYR C 122       5.576  27.776  12.321  1.00 96.80           C  
ATOM   2516  CE2 TYR C 122       7.030  26.686  13.890  1.00 96.80           C  
ATOM   2517  OH  TYR C 122       7.935  28.114  12.205  1.00 96.80           O  
ATOM   2518  CZ  TYR C 122       6.845  27.525  12.807  1.00 96.80           C  
ATOM   2519  N   THR C 123       0.290  25.824  14.964  1.00 97.56           N  
ATOM   2520  CA  THR C 123      -0.932  25.077  15.239  1.00 97.56           C  
ATOM   2521  C   THR C 123      -0.843  23.665  14.666  1.00 97.56           C  
ATOM   2522  CB  THR C 123      -2.167  25.792  14.659  1.00 97.56           C  
ATOM   2523  O   THR C 123       0.116  23.333  13.967  1.00 97.56           O  
ATOM   2524  CG2 THR C 123      -2.263  27.226  15.171  1.00 97.56           C  
ATOM   2525  OG1 THR C 123      -2.072  25.812  13.229  1.00 97.56           O  
ATOM   2526  N   MET C 124      -1.850  22.874  15.016  1.00 97.93           N  
ATOM   2527  CA  MET C 124      -1.938  21.530  14.450  1.00 97.93           C  
ATOM   2528  C   MET C 124      -2.070  21.587  12.932  1.00 97.93           C  
ATOM   2529  CB  MET C 124      -3.122  20.770  15.050  1.00 97.93           C  
ATOM   2530  O   MET C 124      -1.575  20.705  12.228  1.00 97.93           O  
ATOM   2531  CG  MET C 124      -2.807  19.326  15.404  1.00 97.93           C  
ATOM   2532  SD  MET C 124      -1.007  19.024  15.593  1.00 97.93           S  
ATOM   2533  CE  MET C 124      -0.601  20.283  16.835  1.00 97.93           C  
ATOM   2534  N   ALA C 125      -2.721  22.572  12.394  1.00 97.89           N  
ATOM   2535  CA  ALA C 125      -2.870  22.739  10.950  1.00 97.89           C  
ATOM   2536  C   ALA C 125      -1.514  22.936  10.278  1.00 97.89           C  
ATOM   2537  CB  ALA C 125      -3.790  23.918  10.643  1.00 97.89           C  
ATOM   2538  O   ALA C 125      -1.267  22.400   9.196  1.00 97.89           O  
ATOM   2539  N   ASP C 126      -0.609  23.671  10.971  1.00 98.05           N  
ATOM   2540  CA  ASP C 126       0.728  23.896  10.430  1.00 98.05           C  
ATOM   2541  C   ASP C 126       1.497  22.583  10.302  1.00 98.05           C  
ATOM   2542  CB  ASP C 126       1.505  24.877  11.311  1.00 98.05           C  
ATOM   2543  O   ASP C 126       2.160  22.342   9.291  1.00 98.05           O  
ATOM   2544  CG  ASP C 126       0.943  26.287  11.267  1.00 98.05           C  
ATOM   2545  OD1 ASP C 126       0.629  26.784  10.164  1.00 98.05           O  
ATOM   2546  OD2 ASP C 126       0.817  26.908  12.344  1.00 98.05           O  
ATOM   2547  N   LEU C 127       1.371  21.778  11.294  1.00 98.09           N  
ATOM   2548  CA  LEU C 127       2.045  20.484  11.269  1.00 98.09           C  
ATOM   2549  C   LEU C 127       1.485  19.601  10.159  1.00 98.09           C  
ATOM   2550  CB  LEU C 127       1.902  19.779  12.620  1.00 98.09           C  
ATOM   2551  O   LEU C 127       2.238  19.089   9.328  1.00 98.09           O  
ATOM   2552  CG  LEU C 127       2.424  18.343  12.694  1.00 98.09           C  
ATOM   2553  CD1 LEU C 127       3.921  18.308  12.402  1.00 98.09           C  
ATOM   2554  CD2 LEU C 127       2.127  17.735  14.061  1.00 98.09           C  
ATOM   2555  N   VAL C 128       0.169  19.472  10.111  1.00 97.59           N  
ATOM   2556  CA  VAL C 128      -0.500  18.621   9.132  1.00 97.59           C  
ATOM   2557  C   VAL C 128      -0.202  19.123   7.721  1.00 97.59           C  
ATOM   2558  CB  VAL C 128      -2.026  18.575   9.370  1.00 97.59           C  
ATOM   2559  O   VAL C 128       0.157  18.338   6.840  1.00 97.59           O  
ATOM   2560  CG1 VAL C 128      -2.731  17.867   8.214  1.00 97.59           C  
ATOM   2561  CG2 VAL C 128      -2.339  17.883  10.695  1.00 97.59           C  
ATOM   2562  N   TYR C 129      -0.255  20.417   7.529  1.00 97.52           N  
ATOM   2563  CA  TYR C 129       0.003  21.006   6.220  1.00 97.52           C  
ATOM   2564  C   TYR C 129       1.441  20.755   5.783  1.00 97.52           C  
ATOM   2565  CB  TYR C 129      -0.282  22.510   6.241  1.00 97.52           C  
ATOM   2566  O   TYR C 129       1.693  20.399   4.630  1.00 97.52           O  
ATOM   2567  CG  TYR C 129      -0.222  23.159   4.880  1.00 97.52           C  
ATOM   2568  CD1 TYR C 129       0.978  23.656   4.375  1.00 97.52           C  
ATOM   2569  CD2 TYR C 129      -1.364  23.277   4.095  1.00 97.52           C  
ATOM   2570  CE1 TYR C 129       1.038  24.256   3.122  1.00 97.52           C  
ATOM   2571  CE2 TYR C 129      -1.316  23.875   2.840  1.00 97.52           C  
ATOM   2572  OH  TYR C 129      -0.059  24.954   1.121  1.00 97.52           O  
ATOM   2573  CZ  TYR C 129      -0.113  24.361   2.363  1.00 97.52           C  
ATOM   2574  N   ALA C 130       2.385  20.939   6.721  1.00 97.12           N  
ATOM   2575  CA  ALA C 130       3.802  20.766   6.411  1.00 97.12           C  
ATOM   2576  C   ALA C 130       4.089  19.344   5.936  1.00 97.12           C  
ATOM   2577  CB  ALA C 130       4.657  21.098   7.631  1.00 97.12           C  
ATOM   2578  O   ALA C 130       4.864  19.141   4.998  1.00 97.12           O  
ATOM   2579  N   LEU C 131       3.444  18.410   6.478  1.00 95.96           N  
ATOM   2580  CA  LEU C 131       3.652  17.018   6.095  1.00 95.96           C  
ATOM   2581  C   LEU C 131       2.889  16.685   4.817  1.00 95.96           C  
ATOM   2582  CB  LEU C 131       3.213  16.081   7.224  1.00 95.96           C  
ATOM   2583  O   LEU C 131       3.428  16.034   3.919  1.00 95.96           O  
ATOM   2584  CG  LEU C 131       4.172  15.950   8.408  1.00 95.96           C  
ATOM   2585  CD1 LEU C 131       3.460  15.316   9.599  1.00 95.96           C  
ATOM   2586  CD2 LEU C 131       5.399  15.134   8.016  1.00 95.96           C  
ATOM   2587  N   ARG C 132       1.665  17.142   4.717  1.00 95.54           N  
ATOM   2588  CA  ARG C 132       0.781  16.869   3.588  1.00 95.54           C  
ATOM   2589  C   ARG C 132       1.341  17.459   2.299  1.00 95.54           C  
ATOM   2590  CB  ARG C 132      -0.619  17.424   3.855  1.00 95.54           C  
ATOM   2591  O   ARG C 132       1.156  16.894   1.219  1.00 95.54           O  
ATOM   2592  CG  ARG C 132      -1.680  16.907   2.896  1.00 95.54           C  
ATOM   2593  CD  ARG C 132      -3.075  17.364   3.298  1.00 95.54           C  
ATOM   2594  NE  ARG C 132      -4.112  16.619   2.589  1.00 95.54           N  
ATOM   2595  NH1 ARG C 132      -5.685  16.804   4.271  1.00 95.54           N  
ATOM   2596  NH2 ARG C 132      -6.193  15.682   2.338  1.00 95.54           N  
ATOM   2597  CZ  ARG C 132      -5.328  16.370   3.068  1.00 95.54           C  
ATOM   2598  N   HIS C 133       2.015  18.582   2.351  1.00 96.00           N  
ATOM   2599  CA  HIS C 133       2.582  19.269   1.196  1.00 96.00           C  
ATOM   2600  C   HIS C 133       4.100  19.359   1.298  1.00 96.00           C  
ATOM   2601  CB  HIS C 133       1.981  20.669   1.057  1.00 96.00           C  
ATOM   2602  O   HIS C 133       4.686  20.402   0.996  1.00 96.00           O  
ATOM   2603  CG  HIS C 133       0.507  20.667   0.800  1.00 96.00           C  
ATOM   2604  CD2 HIS C 133      -0.524  21.143   1.537  1.00 96.00           C  
ATOM   2605  ND1 HIS C 133      -0.049  20.120  -0.336  1.00 96.00           N  
ATOM   2606  CE1 HIS C 133      -1.363  20.262  -0.287  1.00 96.00           C  
ATOM   2607  NE2 HIS C 133      -1.677  20.879   0.839  1.00 96.00           N  
ATOM   2608  N   PHE C 134       4.651  18.291   1.766  1.00 95.82           N  
ATOM   2609  CA  PHE C 134       6.090  18.233   1.998  1.00 95.82           C  
ATOM   2610  C   PHE C 134       6.858  18.572   0.726  1.00 95.82           C  
ATOM   2611  CB  PHE C 134       6.498  16.846   2.505  1.00 95.82           C  
ATOM   2612  O   PHE C 134       6.535  18.070  -0.352  1.00 95.82           O  
ATOM   2613  CG  PHE C 134       7.979  16.691   2.721  1.00 95.82           C  
ATOM   2614  CD1 PHE C 134       8.775  16.076   1.761  1.00 95.82           C  
ATOM   2615  CD2 PHE C 134       8.576  17.159   3.884  1.00 95.82           C  
ATOM   2616  CE1 PHE C 134      10.146  15.931   1.959  1.00 95.82           C  
ATOM   2617  CE2 PHE C 134       9.946  17.018   4.088  1.00 95.82           C  
ATOM   2618  CZ  PHE C 134      10.729  16.403   3.125  1.00 95.82           C  
ATOM   2619  N   ASP C 135       7.813  19.432   0.892  1.00 92.71           N  
ATOM   2620  CA  ASP C 135       8.760  19.844  -0.139  1.00 92.71           C  
ATOM   2621  C   ASP C 135      10.178  19.935   0.422  1.00 92.71           C  
ATOM   2622  CB  ASP C 135       8.346  21.188  -0.742  1.00 92.71           C  
ATOM   2623  O   ASP C 135      10.453  20.759   1.297  1.00 92.71           O  
ATOM   2624  CG  ASP C 135       9.249  21.630  -1.881  1.00 92.71           C  
ATOM   2625  OD1 ASP C 135      10.257  20.946  -2.161  1.00 92.71           O  
ATOM   2626  OD2 ASP C 135       8.950  22.673  -2.502  1.00 92.71           O  
ATOM   2627  N   GLU C 136      10.974  19.105  -0.109  1.00 90.86           N  
ATOM   2628  CA  GLU C 136      12.332  19.022   0.419  1.00 90.86           C  
ATOM   2629  C   GLU C 136      13.067  20.350   0.263  1.00 90.86           C  
ATOM   2630  CB  GLU C 136      13.112  17.904  -0.276  1.00 90.86           C  
ATOM   2631  O   GLU C 136      14.008  20.636   1.007  1.00 90.86           O  
ATOM   2632  CG  GLU C 136      13.395  18.174  -1.747  1.00 90.86           C  
ATOM   2633  CD  GLU C 136      12.285  17.695  -2.669  1.00 90.86           C  
ATOM   2634  OE1 GLU C 136      12.516  17.594  -3.896  1.00 90.86           O  
ATOM   2635  OE2 GLU C 136      11.175  17.419  -2.161  1.00 90.86           O  
ATOM   2636  N   GLY C 137      12.658  21.150  -0.731  1.00 90.73           N  
ATOM   2637  CA  GLY C 137      13.267  22.452  -0.948  1.00 90.73           C  
ATOM   2638  C   GLY C 137      12.681  23.539  -0.067  1.00 90.73           C  
ATOM   2639  O   GLY C 137      13.266  24.616   0.072  1.00 90.73           O  
ATOM   2640  N   ASN C 138      11.527  23.239   0.506  1.00 91.64           N  
ATOM   2641  CA  ASN C 138      10.831  24.186   1.370  1.00 91.64           C  
ATOM   2642  C   ASN C 138      10.143  23.481   2.535  1.00 91.64           C  
ATOM   2643  CB  ASN C 138       9.813  24.998   0.566  1.00 91.64           C  
ATOM   2644  O   ASN C 138       8.917  23.362   2.558  1.00 91.64           O  
ATOM   2645  CG  ASN C 138       9.284  26.194   1.332  1.00 91.64           C  
ATOM   2646  ND2 ASN C 138       8.449  26.995   0.680  1.00 91.64           N  
ATOM   2647  OD1 ASN C 138       9.623  26.397   2.501  1.00 91.64           O  
ATOM   2648  N   CYS C 139      10.861  23.126   3.572  1.00 94.47           N  
ATOM   2649  CA  CYS C 139      10.283  22.377   4.682  1.00 94.47           C  
ATOM   2650  C   CYS C 139      10.759  22.931   6.020  1.00 94.47           C  
ATOM   2651  CB  CYS C 139      10.644  20.896   4.575  1.00 94.47           C  
ATOM   2652  O   CYS C 139      11.001  22.171   6.960  1.00 94.47           O  
ATOM   2653  SG  CYS C 139      12.386  20.597   4.205  1.00 94.47           S  
ATOM   2654  N   ASP C 140      10.957  24.238   6.139  1.00 95.47           N  
ATOM   2655  CA  ASP C 140      11.499  24.897   7.323  1.00 95.47           C  
ATOM   2656  C   ASP C 140      10.539  24.779   8.505  1.00 95.47           C  
ATOM   2657  CB  ASP C 140      11.794  26.369   7.030  1.00 95.47           C  
ATOM   2658  O   ASP C 140      10.969  24.580   9.643  1.00 95.47           O  
ATOM   2659  CG  ASP C 140      12.956  26.562   6.071  1.00 95.47           C  
ATOM   2660  OD1 ASP C 140      13.874  25.714   6.048  1.00 95.47           O  
ATOM   2661  OD2 ASP C 140      12.954  27.572   5.335  1.00 95.47           O  
ATOM   2662  N   THR C 141       9.255  24.934   8.212  1.00 97.03           N  
ATOM   2663  CA  THR C 141       8.267  24.837   9.281  1.00 97.03           C  
ATOM   2664  C   THR C 141       8.335  23.471   9.958  1.00 97.03           C  
ATOM   2665  CB  THR C 141       6.842  25.079   8.749  1.00 97.03           C  
ATOM   2666  O   THR C 141       8.378  23.383  11.187  1.00 97.03           O  
ATOM   2667  CG2 THR C 141       5.811  24.966   9.867  1.00 97.03           C  
ATOM   2668  OG1 THR C 141       6.768  26.391   8.178  1.00 97.03           O  
ATOM   2669  N   LEU C 142       8.413  22.451   9.179  1.00 97.78           N  
ATOM   2670  CA  LEU C 142       8.484  21.096   9.713  1.00 97.78           C  
ATOM   2671  C   LEU C 142       9.755  20.900  10.532  1.00 97.78           C  
ATOM   2672  CB  LEU C 142       8.429  20.069   8.580  1.00 97.78           C  
ATOM   2673  O   LEU C 142       9.705  20.383  11.650  1.00 97.78           O  
ATOM   2674  CG  LEU C 142       8.500  18.598   8.993  1.00 97.78           C  
ATOM   2675  CD1 LEU C 142       7.328  18.246   9.904  1.00 97.78           C  
ATOM   2676  CD2 LEU C 142       8.517  17.696   7.763  1.00 97.78           C  
ATOM   2677  N   LYS C 143      10.914  21.357  10.011  1.00 97.88           N  
ATOM   2678  CA  LYS C 143      12.189  21.243  10.713  1.00 97.88           C  
ATOM   2679  C   LYS C 143      12.133  21.938  12.071  1.00 97.88           C  
ATOM   2680  CB  LYS C 143      13.322  21.830   9.870  1.00 97.88           C  
ATOM   2681  O   LYS C 143      12.543  21.368  13.084  1.00 97.88           O  
ATOM   2682  CG  LYS C 143      13.657  21.015   8.630  1.00 97.88           C  
ATOM   2683  CD  LYS C 143      14.789  21.650   7.832  1.00 97.88           C  
ATOM   2684  CE  LYS C 143      15.114  20.844   6.582  1.00 97.88           C  
ATOM   2685  NZ  LYS C 143      16.206  21.476   5.783  1.00 97.88           N  
ATOM   2686  N   GLU C 144      11.574  23.095  12.013  1.00 97.58           N  
ATOM   2687  CA  GLU C 144      11.498  23.882  13.240  1.00 97.58           C  
ATOM   2688  C   GLU C 144      10.636  23.186  14.290  1.00 97.58           C  
ATOM   2689  CB  GLU C 144      10.947  25.280  12.949  1.00 97.58           C  
ATOM   2690  O   GLU C 144      10.993  23.150  15.469  1.00 97.58           O  
ATOM   2691  CG  GLU C 144      11.253  26.300  14.036  1.00 97.58           C  
ATOM   2692  CD  GLU C 144      10.786  27.705  13.689  1.00 97.58           C  
ATOM   2693  OE1 GLU C 144      10.913  28.614  14.540  1.00 97.58           O  
ATOM   2694  OE2 GLU C 144      10.289  27.898  12.557  1.00 97.58           O  
ATOM   2695  N   ILE C 145       9.542  22.651  13.894  1.00 98.14           N  
ATOM   2696  CA  ILE C 145       8.647  21.957  14.814  1.00 98.14           C  
ATOM   2697  C   ILE C 145       9.367  20.758  15.427  1.00 98.14           C  
ATOM   2698  CB  ILE C 145       7.352  21.500  14.105  1.00 98.14           C  
ATOM   2699  O   ILE C 145       9.351  20.575  16.647  1.00 98.14           O  
ATOM   2700  CG1 ILE C 145       6.472  22.709  13.768  1.00 98.14           C  
ATOM   2701  CG2 ILE C 145       6.590  20.491  14.970  1.00 98.14           C  
ATOM   2702  CD1 ILE C 145       5.267  22.375  12.899  1.00 98.14           C  
ATOM   2703  N   LEU C 146      10.082  19.954  14.632  1.00 98.25           N  
ATOM   2704  CA  LEU C 146      10.761  18.747  15.089  1.00 98.25           C  
ATOM   2705  C   LEU C 146      11.856  19.087  16.095  1.00 98.25           C  
ATOM   2706  CB  LEU C 146      11.360  17.987  13.903  1.00 98.25           C  
ATOM   2707  O   LEU C 146      12.018  18.391  17.100  1.00 98.25           O  
ATOM   2708  CG  LEU C 146      10.364  17.343  12.937  1.00 98.25           C  
ATOM   2709  CD1 LEU C 146      11.093  16.769  11.727  1.00 98.25           C  
ATOM   2710  CD2 LEU C 146       9.557  16.259  13.645  1.00 98.25           C  
ATOM   2711  N   VAL C 147      12.539  20.203  15.891  1.00 98.02           N  
ATOM   2712  CA  VAL C 147      13.619  20.617  16.781  1.00 98.02           C  
ATOM   2713  C   VAL C 147      13.035  21.194  18.068  1.00 98.02           C  
ATOM   2714  CB  VAL C 147      14.547  21.651  16.105  1.00 98.02           C  
ATOM   2715  O   VAL C 147      13.482  20.856  19.167  1.00 98.02           O  
ATOM   2716  CG1 VAL C 147      15.535  22.231  17.116  1.00 98.02           C  
ATOM   2717  CG2 VAL C 147      15.289  21.015  14.932  1.00 98.02           C  
ATOM   2718  N   THR C 148      12.033  22.025  17.895  1.00 97.41           N  
ATOM   2719  CA  THR C 148      11.408  22.688  19.034  1.00 97.41           C  
ATOM   2720  C   THR C 148      10.911  21.663  20.050  1.00 97.41           C  
ATOM   2721  CB  THR C 148      10.237  23.582  18.587  1.00 97.41           C  
ATOM   2722  O   THR C 148      11.056  21.859  21.259  1.00 97.41           O  
ATOM   2723  CG2 THR C 148       9.576  24.261  19.782  1.00 97.41           C  
ATOM   2724  OG1 THR C 148      10.726  24.587  17.691  1.00 97.41           O  
ATOM   2725  N   TYR C 149      10.465  20.507  19.566  1.00 97.34           N  
ATOM   2726  CA  TYR C 149       9.870  19.543  20.484  1.00 97.34           C  
ATOM   2727  C   TYR C 149      10.793  18.348  20.694  1.00 97.34           C  
ATOM   2728  CB  TYR C 149       8.512  19.067  19.959  1.00 97.34           C  
ATOM   2729  O   TYR C 149      10.330  17.240  20.976  1.00 97.34           O  
ATOM   2730  CG  TYR C 149       7.458  20.148  19.934  1.00 97.34           C  
ATOM   2731  CD1 TYR C 149       6.948  20.678  21.117  1.00 97.34           C  
ATOM   2732  CD2 TYR C 149       6.970  20.640  18.728  1.00 97.34           C  
ATOM   2733  CE1 TYR C 149       5.976  21.673  21.099  1.00 97.34           C  
ATOM   2734  CE2 TYR C 149       5.998  21.635  18.698  1.00 97.34           C  
ATOM   2735  OH  TYR C 149       4.546  23.129  19.863  1.00 97.34           O  
ATOM   2736  CZ  TYR C 149       5.508  22.144  19.887  1.00 97.34           C  
ATOM   2737  N   ASN C 150      12.030  18.497  20.448  1.00 96.31           N  
ATOM   2738  CA  ASN C 150      13.141  17.608  20.768  1.00 96.31           C  
ATOM   2739  C   ASN C 150      12.982  16.248  20.095  1.00 96.31           C  
ATOM   2740  CB  ASN C 150      13.274  17.438  22.283  1.00 96.31           C  
ATOM   2741  O   ASN C 150      13.227  15.211  20.715  1.00 96.31           O  
ATOM   2742  CG  ASN C 150      13.777  18.693  22.969  1.00 96.31           C  
ATOM   2743  ND2 ASN C 150      13.472  18.829  24.255  1.00 96.31           N  
ATOM   2744  OD1 ASN C 150      14.432  19.535  22.349  1.00 96.31           O  
ATOM   2745  N   CYS C 151      12.372  16.314  18.943  1.00 97.53           N  
ATOM   2746  CA  CYS C 151      12.307  15.072  18.180  1.00 97.53           C  
ATOM   2747  C   CYS C 151      13.668  14.725  17.587  1.00 97.53           C  
ATOM   2748  CB  CYS C 151      11.268  15.181  17.065  1.00 97.53           C  
ATOM   2749  O   CYS C 151      13.964  13.554  17.346  1.00 97.53           O  
ATOM   2750  SG  CYS C 151       9.604  15.563  17.656  1.00 97.53           S  
ATOM   2751  N   CYS C 152      14.408  15.739  17.283  1.00 97.22           N  
ATOM   2752  CA  CYS C 152      15.785  15.639  16.814  1.00 97.22           C  
ATOM   2753  C   CYS C 152      16.533  16.949  17.035  1.00 97.22           C  
ATOM   2754  CB  CYS C 152      15.822  15.265  15.333  1.00 97.22           C  
ATOM   2755  O   CYS C 152      15.945  17.936  17.482  1.00 97.22           O  
ATOM   2756  SG  CYS C 152      15.137  16.533  14.244  1.00 97.22           S  
ATOM   2757  N   ASP C 153      17.808  16.875  16.778  1.00 96.97           N  
ATOM   2758  CA  ASP C 153      18.611  18.091  16.858  1.00 96.97           C  
ATOM   2759  C   ASP C 153      18.730  18.762  15.491  1.00 96.97           C  
ATOM   2760  CB  ASP C 153      20.002  17.780  17.415  1.00 96.97           C  
ATOM   2761  O   ASP C 153      18.464  18.137  14.462  1.00 96.97           O  
ATOM   2762  CG  ASP C 153      19.959  17.001  18.717  1.00 96.97           C  
ATOM   2763  OD1 ASP C 153      18.989  17.158  19.490  1.00 96.97           O  
ATOM   2764  OD2 ASP C 153      20.904  16.225  18.974  1.00 96.97           O  
ATOM   2765  N   ASP C 154      19.128  20.009  15.544  1.00 96.07           N  
ATOM   2766  CA  ASP C 154      19.253  20.779  14.310  1.00 96.07           C  
ATOM   2767  C   ASP C 154      20.244  20.124  13.351  1.00 96.07           C  
ATOM   2768  CB  ASP C 154      19.686  22.215  14.616  1.00 96.07           C  
ATOM   2769  O   ASP C 154      20.061  20.173  12.133  1.00 96.07           O  
ATOM   2770  CG  ASP C 154      18.873  23.253  13.863  1.00 96.07           C  
ATOM   2771  OD1 ASP C 154      17.723  23.534  14.263  1.00 96.07           O  
ATOM   2772  OD2 ASP C 154      19.385  23.792  12.858  1.00 96.07           O  
ATOM   2773  N   ASP C 155      21.223  19.419  13.855  1.00 96.78           N  
ATOM   2774  CA  ASP C 155      22.278  18.805  13.056  1.00 96.78           C  
ATOM   2775  C   ASP C 155      21.746  17.609  12.269  1.00 96.78           C  
ATOM   2776  CB  ASP C 155      23.443  18.370  13.948  1.00 96.78           C  
ATOM   2777  O   ASP C 155      22.377  17.160  11.310  1.00 96.78           O  
ATOM   2778  CG  ASP C 155      24.071  19.526  14.708  1.00 96.78           C  
ATOM   2779  OD1 ASP C 155      23.907  20.692  14.290  1.00 96.78           O  
ATOM   2780  OD2 ASP C 155      24.739  19.267  15.732  1.00 96.78           O  
ATOM   2781  N   TYR C 156      20.610  17.205  12.721  1.00 96.98           N  
ATOM   2782  CA  TYR C 156      19.995  16.066  12.048  1.00 96.98           C  
ATOM   2783  C   TYR C 156      19.772  16.361  10.570  1.00 96.98           C  
ATOM   2784  CB  TYR C 156      18.665  15.702  12.714  1.00 96.98           C  
ATOM   2785  O   TYR C 156      19.926  15.477   9.724  1.00 96.98           O  
ATOM   2786  CG  TYR C 156      18.041  14.439  12.173  1.00 96.98           C  
ATOM   2787  CD1 TYR C 156      17.086  14.490  11.159  1.00 96.98           C  
ATOM   2788  CD2 TYR C 156      18.403  13.193  12.674  1.00 96.98           C  
ATOM   2789  CE1 TYR C 156      16.507  13.329  10.658  1.00 96.98           C  
ATOM   2790  CE2 TYR C 156      17.830  12.026  12.180  1.00 96.98           C  
ATOM   2791  OH  TYR C 156      16.314  10.951  10.682  1.00 96.98           O  
ATOM   2792  CZ  TYR C 156      16.885  12.103  11.174  1.00 96.98           C  
ATOM   2793  N   PHE C 157      19.498  17.575  10.183  1.00 96.86           N  
ATOM   2794  CA  PHE C 157      19.073  17.947   8.839  1.00 96.86           C  
ATOM   2795  C   PHE C 157      20.278  18.178   7.935  1.00 96.86           C  
ATOM   2796  CB  PHE C 157      18.199  19.204   8.879  1.00 96.86           C  
ATOM   2797  O   PHE C 157      20.123  18.476   6.749  1.00 96.86           O  
ATOM   2798  CG  PHE C 157      16.952  19.050   9.708  1.00 96.86           C  
ATOM   2799  CD1 PHE C 157      15.980  18.119   9.361  1.00 96.86           C  
ATOM   2800  CD2 PHE C 157      16.752  19.837  10.834  1.00 96.86           C  
ATOM   2801  CE1 PHE C 157      14.826  17.974  10.126  1.00 96.86           C  
ATOM   2802  CE2 PHE C 157      15.600  19.698  11.604  1.00 96.86           C  
ATOM   2803  CZ  PHE C 157      14.638  18.767  11.248  1.00 96.86           C  
ATOM   2804  N   ASN C 158      21.477  17.918   8.499  1.00 95.46           N  
ATOM   2805  CA  ASN C 158      22.694  17.948   7.694  1.00 95.46           C  
ATOM   2806  C   ASN C 158      22.935  16.615   6.992  1.00 95.46           C  
ATOM   2807  CB  ASN C 158      23.901  18.318   8.559  1.00 95.46           C  
ATOM   2808  O   ASN C 158      23.716  16.541   6.042  1.00 95.46           O  
ATOM   2809  CG  ASN C 158      23.826  19.737   9.089  1.00 95.46           C  
ATOM   2810  ND2 ASN C 158      24.454  19.976  10.234  1.00 95.46           N  
ATOM   2811  OD1 ASN C 158      23.209  20.610   8.474  1.00 95.46           O  
ATOM   2812  N   LYS C 159      22.220  15.605   7.453  1.00 93.91           N  
ATOM   2813  CA  LYS C 159      22.323  14.302   6.803  1.00 93.91           C  
ATOM   2814  C   LYS C 159      21.765  14.350   5.384  1.00 93.91           C  
ATOM   2815  CB  LYS C 159      21.588  13.237   7.619  1.00 93.91           C  
ATOM   2816  O   LYS C 159      20.734  14.979   5.137  1.00 93.91           O  
ATOM   2817  CG  LYS C 159      22.190  12.985   8.993  1.00 93.91           C  
ATOM   2818  CD  LYS C 159      21.409  11.927   9.761  1.00 93.91           C  
ATOM   2819  CE  LYS C 159      21.913  11.786  11.191  1.00 93.91           C  
ATOM   2820  NZ  LYS C 159      21.108  10.795  11.967  1.00 93.91           N  
ATOM   2821  N   LYS C 160      22.496  13.734   4.540  1.00 90.74           N  
ATOM   2822  CA  LYS C 160      22.016  13.669   3.163  1.00 90.74           C  
ATOM   2823  C   LYS C 160      20.704  12.895   3.073  1.00 90.74           C  
ATOM   2824  CB  LYS C 160      23.068  13.026   2.257  1.00 90.74           C  
ATOM   2825  O   LYS C 160      20.571  11.819   3.661  1.00 90.74           O  
ATOM   2826  CG  LYS C 160      22.740  13.108   0.774  1.00 90.74           C  
ATOM   2827  CD  LYS C 160      23.823  12.454  -0.075  1.00 90.74           C  
ATOM   2828  CE  LYS C 160      23.455  12.455  -1.552  1.00 90.74           C  
ATOM   2829  NZ  LYS C 160      24.516  11.819  -2.389  1.00 90.74           N  
ATOM   2830  N   ASP C 161      19.740  13.423   2.437  1.00 90.00           N  
ATOM   2831  CA  ASP C 161      18.453  12.776   2.203  1.00 90.00           C  
ATOM   2832  C   ASP C 161      17.792  12.376   3.520  1.00 90.00           C  
ATOM   2833  CB  ASP C 161      18.626  11.547   1.307  1.00 90.00           C  
ATOM   2834  O   ASP C 161      17.263  11.269   3.645  1.00 90.00           O  
ATOM   2835  CG  ASP C 161      19.148  11.891  -0.077  1.00 90.00           C  
ATOM   2836  OD1 ASP C 161      18.769  12.948  -0.626  1.00 90.00           O  
ATOM   2837  OD2 ASP C 161      19.944  11.097  -0.623  1.00 90.00           O  
ATOM   2838  N   TRP C 162      17.898  13.218   4.518  1.00 95.02           N  
ATOM   2839  CA  TRP C 162      17.342  12.941   5.839  1.00 95.02           C  
ATOM   2840  C   TRP C 162      15.854  12.620   5.747  1.00 95.02           C  
ATOM   2841  CB  TRP C 162      17.564  14.131   6.777  1.00 95.02           C  
ATOM   2842  O   TRP C 162      15.307  11.931   6.611  1.00 95.02           O  
ATOM   2843  CG  TRP C 162      16.876  15.389   6.337  1.00 95.02           C  
ATOM   2844  CD1 TRP C 162      17.404  16.392   5.573  1.00 95.02           C  
ATOM   2845  CD2 TRP C 162      15.534  15.780   6.641  1.00 95.02           C  
ATOM   2846  CE2 TRP C 162      15.314  17.032   6.027  1.00 95.02           C  
ATOM   2847  CE3 TRP C 162      14.494  15.191   7.374  1.00 95.02           C  
ATOM   2848  NE1 TRP C 162      16.469  17.383   5.382  1.00 95.02           N  
ATOM   2849  CH2 TRP C 162      13.095  17.109   6.846  1.00 95.02           C  
ATOM   2850  CZ2 TRP C 162      14.095  17.707   6.124  1.00 95.02           C  
ATOM   2851  CZ3 TRP C 162      13.282  15.864   7.468  1.00 95.02           C  
ATOM   2852  N   TYR C 163      15.230  13.044   4.650  1.00 93.11           N  
ATOM   2853  CA  TYR C 163      13.785  12.947   4.481  1.00 93.11           C  
ATOM   2854  C   TYR C 163      13.403  11.644   3.789  1.00 93.11           C  
ATOM   2855  CB  TYR C 163      13.256  14.140   3.678  1.00 93.11           C  
ATOM   2856  O   TYR C 163      12.220  11.311   3.689  1.00 93.11           O  
ATOM   2857  CG  TYR C 163      14.072  14.452   2.447  1.00 93.11           C  
ATOM   2858  CD1 TYR C 163      15.035  15.459   2.463  1.00 93.11           C  
ATOM   2859  CD2 TYR C 163      13.881  13.743   1.266  1.00 93.11           C  
ATOM   2860  CE1 TYR C 163      15.789  15.752   1.331  1.00 93.11           C  
ATOM   2861  CE2 TYR C 163      14.629  14.028   0.128  1.00 93.11           C  
ATOM   2862  OH  TYR C 163      16.321  15.318  -0.954  1.00 93.11           O  
ATOM   2863  CZ  TYR C 163      15.579  15.032   0.170  1.00 93.11           C  
ATOM   2864  N   ASP C 164      14.332  10.970   3.208  1.00 90.40           N  
ATOM   2865  CA  ASP C 164      14.072   9.739   2.469  1.00 90.40           C  
ATOM   2866  C   ASP C 164      13.932   8.549   3.416  1.00 90.40           C  
ATOM   2867  CB  ASP C 164      15.187   9.476   1.455  1.00 90.40           C  
ATOM   2868  O   ASP C 164      14.879   8.196   4.121  1.00 90.40           O  
ATOM   2869  CG  ASP C 164      14.856   8.354   0.486  1.00 90.40           C  
ATOM   2870  OD1 ASP C 164      14.150   7.399   0.877  1.00 90.40           O  
ATOM   2871  OD2 ASP C 164      15.307   8.424  -0.678  1.00 90.40           O  
ATOM   2872  N   PHE C 165      12.793   7.853   3.425  1.00 85.78           N  
ATOM   2873  CA  PHE C 165      12.485   6.768   4.350  1.00 85.78           C  
ATOM   2874  C   PHE C 165      13.390   5.568   4.096  1.00 85.78           C  
ATOM   2875  CB  PHE C 165      11.016   6.354   4.225  1.00 85.78           C  
ATOM   2876  O   PHE C 165      13.618   4.755   4.995  1.00 85.78           O  
ATOM   2877  CG  PHE C 165      10.046   7.422   4.651  1.00 85.78           C  
ATOM   2878  CD1 PHE C 165       9.746   7.612   5.995  1.00 85.78           C  
ATOM   2879  CD2 PHE C 165       9.433   8.237   3.708  1.00 85.78           C  
ATOM   2880  CE1 PHE C 165       8.848   8.600   6.392  1.00 85.78           C  
ATOM   2881  CE2 PHE C 165       8.535   9.226   4.098  1.00 85.78           C  
ATOM   2882  CZ  PHE C 165       8.243   9.406   5.440  1.00 85.78           C  
ATOM   2883  N   VAL C 166      13.962   5.472   2.935  1.00 79.89           N  
ATOM   2884  CA  VAL C 166      14.787   4.326   2.567  1.00 79.89           C  
ATOM   2885  C   VAL C 166      16.253   4.625   2.871  1.00 79.89           C  
ATOM   2886  CB  VAL C 166      14.616   3.959   1.076  1.00 79.89           C  
ATOM   2887  O   VAL C 166      16.920   3.854   3.564  1.00 79.89           O  
ATOM   2888  CG1 VAL C 166      15.589   2.851   0.677  1.00 79.89           C  
ATOM   2889  CG2 VAL C 166      13.175   3.537   0.793  1.00 79.89           C  
ATOM   2890  N   GLU C 167      16.675   5.843   2.456  1.00 83.75           N  
ATOM   2891  CA  GLU C 167      18.075   6.209   2.652  1.00 83.75           C  
ATOM   2892  C   GLU C 167      18.356   6.556   4.112  1.00 83.75           C  
ATOM   2893  CB  GLU C 167      18.455   7.385   1.749  1.00 83.75           C  
ATOM   2894  O   GLU C 167      19.457   6.318   4.611  1.00 83.75           O  
ATOM   2895  CG  GLU C 167      18.383   7.068   0.263  1.00 83.75           C  
ATOM   2896  CD  GLU C 167      19.366   5.991  -0.169  1.00 83.75           C  
ATOM   2897  OE1 GLU C 167      19.040   5.206  -1.088  1.00 83.75           O  
ATOM   2898  OE2 GLU C 167      20.469   5.931   0.418  1.00 83.75           O  
ATOM   2899  N   ASN C 168      17.313   7.077   4.728  1.00 90.36           N  
ATOM   2900  CA  ASN C 168      17.424   7.414   6.143  1.00 90.36           C  
ATOM   2901  C   ASN C 168      16.208   6.932   6.931  1.00 90.36           C  
ATOM   2902  CB  ASN C 168      17.609   8.922   6.323  1.00 90.36           C  
ATOM   2903  O   ASN C 168      15.339   7.729   7.288  1.00 90.36           O  
ATOM   2904  CG  ASN C 168      17.887   9.308   7.763  1.00 90.36           C  
ATOM   2905  ND2 ASN C 168      17.577  10.551   8.114  1.00 90.36           N  
ATOM   2906  OD1 ASN C 168      18.376   8.497   8.553  1.00 90.36           O  
ATOM   2907  N   PRO C 169      16.187   5.668   7.310  1.00 85.81           N  
ATOM   2908  CA  PRO C 169      15.026   5.099   7.998  1.00 85.81           C  
ATOM   2909  C   PRO C 169      14.822   5.683   9.394  1.00 85.81           C  
ATOM   2910  CB  PRO C 169      15.357   3.607   8.073  1.00 85.81           C  
ATOM   2911  O   PRO C 169      13.727   5.587   9.954  1.00 85.81           O  
ATOM   2912  CG  PRO C 169      16.662   3.469   7.358  1.00 85.81           C  
ATOM   2913  CD  PRO C 169      17.121   4.835   6.935  1.00 85.81           C  
ATOM   2914  N   ASP C 170      15.818   6.289   9.963  1.00 92.86           N  
ATOM   2915  CA  ASP C 170      15.743   6.864  11.303  1.00 92.86           C  
ATOM   2916  C   ASP C 170      14.688   7.966  11.370  1.00 92.86           C  
ATOM   2917  CB  ASP C 170      17.106   7.413  11.728  1.00 92.86           C  
ATOM   2918  O   ASP C 170      14.191   8.291  12.450  1.00 92.86           O  
ATOM   2919  CG  ASP C 170      17.128   7.897  13.168  1.00 92.86           C  
ATOM   2920  OD1 ASP C 170      16.878   7.087  14.087  1.00 92.86           O  
ATOM   2921  OD2 ASP C 170      17.394   9.099  13.385  1.00 92.86           O  
ATOM   2922  N   ILE C 171      14.338   8.531  10.256  1.00 94.22           N  
ATOM   2923  CA  ILE C 171      13.345   9.599  10.210  1.00 94.22           C  
ATOM   2924  C   ILE C 171      12.030   9.108  10.808  1.00 94.22           C  
ATOM   2925  CB  ILE C 171      13.123  10.102   8.765  1.00 94.22           C  
ATOM   2926  O   ILE C 171      11.291   9.883  11.420  1.00 94.22           O  
ATOM   2927  CG1 ILE C 171      12.204  11.329   8.763  1.00 94.22           C  
ATOM   2928  CG2 ILE C 171      12.548   8.985   7.888  1.00 94.22           C  
ATOM   2929  CD1 ILE C 171      12.767  12.526   9.516  1.00 94.22           C  
ATOM   2930  N   LEU C 172      11.686   7.851  10.718  1.00 91.69           N  
ATOM   2931  CA  LEU C 172      10.469   7.288  11.293  1.00 91.69           C  
ATOM   2932  C   LEU C 172      10.476   7.417  12.812  1.00 91.69           C  
ATOM   2933  CB  LEU C 172      10.317   5.818  10.894  1.00 91.69           C  
ATOM   2934  O   LEU C 172       9.444   7.711  13.419  1.00 91.69           O  
ATOM   2935  CG  LEU C 172      10.001   5.543   9.423  1.00 91.69           C  
ATOM   2936  CD1 LEU C 172      10.092   4.049   9.132  1.00 91.69           C  
ATOM   2937  CD2 LEU C 172       8.620   6.080   9.063  1.00 91.69           C  
ATOM   2938  N   ARG C 173      11.635   7.237  13.400  1.00 94.20           N  
ATOM   2939  CA  ARG C 173      11.768   7.428  14.841  1.00 94.20           C  
ATOM   2940  C   ARG C 173      11.546   8.887  15.223  1.00 94.20           C  
ATOM   2941  CB  ARG C 173      13.146   6.965  15.320  1.00 94.20           C  
ATOM   2942  O   ARG C 173      10.866   9.179  16.209  1.00 94.20           O  
ATOM   2943  CG  ARG C 173      13.362   7.120  16.817  1.00 94.20           C  
ATOM   2944  CD  ARG C 173      14.791   6.783  17.219  1.00 94.20           C  
ATOM   2945  NE  ARG C 173      15.760   7.617  16.513  1.00 94.20           N  
ATOM   2946  NH1 ARG C 173      15.663   9.365  18.021  1.00 94.20           N  
ATOM   2947  NH2 ARG C 173      17.039   9.498  16.193  1.00 94.20           N  
ATOM   2948  CZ  ARG C 173      16.152   8.825  16.911  1.00 94.20           C  
ATOM   2949  N   VAL C 174      12.136   9.714  14.409  1.00 97.30           N  
ATOM   2950  CA  VAL C 174      12.014  11.147  14.658  1.00 97.30           C  
ATOM   2951  C   VAL C 174      10.541  11.550  14.644  1.00 97.30           C  
ATOM   2952  CB  VAL C 174      12.802  11.973  13.617  1.00 97.30           C  
ATOM   2953  O   VAL C 174      10.061  12.199  15.576  1.00 97.30           O  
ATOM   2954  CG1 VAL C 174      12.484  13.460  13.754  1.00 97.30           C  
ATOM   2955  CG2 VAL C 174      14.303  11.728  13.767  1.00 97.30           C  
ATOM   2956  N   TYR C 175       9.787  11.149  13.656  1.00 96.11           N  
ATOM   2957  CA  TYR C 175       8.366  11.467  13.572  1.00 96.11           C  
ATOM   2958  C   TYR C 175       7.595  10.827  14.720  1.00 96.11           C  
ATOM   2959  CB  TYR C 175       7.789  10.999  12.232  1.00 96.11           C  
ATOM   2960  O   TYR C 175       6.673  11.434  15.271  1.00 96.11           O  
ATOM   2961  CG  TYR C 175       8.236  11.832  11.055  1.00 96.11           C  
ATOM   2962  CD1 TYR C 175       8.416  13.208  11.179  1.00 96.11           C  
ATOM   2963  CD2 TYR C 175       8.477  11.246   9.817  1.00 96.11           C  
ATOM   2964  CE1 TYR C 175       8.825  13.980  10.097  1.00 96.11           C  
ATOM   2965  CE2 TYR C 175       8.887  12.008   8.728  1.00 96.11           C  
ATOM   2966  OH  TYR C 175       9.463  14.132   7.803  1.00 96.11           O  
ATOM   2967  CZ  TYR C 175       9.058  13.372   8.878  1.00 96.11           C  
ATOM   2968  N   ALA C 176       7.971   9.617  15.106  1.00 95.73           N  
ATOM   2969  CA  ALA C 176       7.300   8.888  16.179  1.00 95.73           C  
ATOM   2970  C   ALA C 176       7.384   9.652  17.497  1.00 95.73           C  
ATOM   2971  CB  ALA C 176       7.905   7.495  16.335  1.00 95.73           C  
ATOM   2972  O   ALA C 176       6.487   9.551  18.338  1.00 95.73           O  
ATOM   2973  N   ASN C 177       8.404  10.471  17.653  1.00 97.17           N  
ATOM   2974  CA  ASN C 177       8.586  11.248  18.875  1.00 97.17           C  
ATOM   2975  C   ASN C 177       7.506  12.315  19.027  1.00 97.17           C  
ATOM   2976  CB  ASN C 177       9.974  11.890  18.901  1.00 97.17           C  
ATOM   2977  O   ASN C 177       7.316  12.861  20.116  1.00 97.17           O  
ATOM   2978  CG  ASN C 177      11.075  10.890  19.195  1.00 97.17           C  
ATOM   2979  ND2 ASN C 177      12.301  11.228  18.811  1.00 97.17           N  
ATOM   2980  OD1 ASN C 177      10.826   9.823  19.762  1.00 97.17           O  
ATOM   2981  N   LEU C 178       6.780  12.607  17.941  1.00 97.41           N  
ATOM   2982  CA  LEU C 178       5.652  13.531  17.999  1.00 97.41           C  
ATOM   2983  C   LEU C 178       4.376  12.806  18.415  1.00 97.41           C  
ATOM   2984  CB  LEU C 178       5.447  14.212  16.643  1.00 97.41           C  
ATOM   2985  O   LEU C 178       3.356  13.442  18.687  1.00 97.41           O  
ATOM   2986  CG  LEU C 178       6.408  15.353  16.306  1.00 97.41           C  
ATOM   2987  CD1 LEU C 178       6.262  15.753  14.841  1.00 97.41           C  
ATOM   2988  CD2 LEU C 178       6.161  16.548  17.219  1.00 97.41           C  
ATOM   2989  N   GLY C 179       4.390  11.510  18.444  1.00 96.81           N  
ATOM   2990  CA  GLY C 179       3.225  10.655  18.606  1.00 96.81           C  
ATOM   2991  C   GLY C 179       2.396  11.002  19.828  1.00 96.81           C  
ATOM   2992  O   GLY C 179       1.179  11.171  19.731  1.00 96.81           O  
ATOM   2993  N   GLU C 180       3.049  11.169  20.989  1.00 96.84           N  
ATOM   2994  CA  GLU C 180       2.333  11.437  22.233  1.00 96.84           C  
ATOM   2995  C   GLU C 180       1.642  12.797  22.190  1.00 96.84           C  
ATOM   2996  CB  GLU C 180       3.287  11.368  23.428  1.00 96.84           C  
ATOM   2997  O   GLU C 180       0.532  12.952  22.702  1.00 96.84           O  
ATOM   2998  CG  GLU C 180       2.614  11.632  24.768  1.00 96.84           C  
ATOM   2999  CD  GLU C 180       1.494  10.653  25.080  1.00 96.84           C  
ATOM   3000  OE1 GLU C 180       0.694  10.920  26.005  1.00 96.84           O  
ATOM   3001  OE2 GLU C 180       1.417   9.609  24.395  1.00 96.84           O  
ATOM   3002  N   ARG C 181       2.274  13.716  21.568  1.00 96.79           N  
ATOM   3003  CA  ARG C 181       1.686  15.045  21.430  1.00 96.79           C  
ATOM   3004  C   ARG C 181       0.429  15.001  20.567  1.00 96.79           C  
ATOM   3005  CB  ARG C 181       2.700  16.021  20.829  1.00 96.79           C  
ATOM   3006  O   ARG C 181      -0.577  15.634  20.895  1.00 96.79           O  
ATOM   3007  CG  ARG C 181       2.444  17.476  21.189  1.00 96.79           C  
ATOM   3008  CD  ARG C 181       3.573  18.381  20.718  1.00 96.79           C  
ATOM   3009  NE  ARG C 181       4.570  18.589  21.764  1.00 96.79           N  
ATOM   3010  NH1 ARG C 181       3.570  20.482  22.630  1.00 96.79           N  
ATOM   3011  NH2 ARG C 181       5.504  19.676  23.559  1.00 96.79           N  
ATOM   3012  CZ  ARG C 181       4.546  19.582  22.649  1.00 96.79           C  
ATOM   3013  N   VAL C 182       0.491  14.317  19.514  1.00 98.07           N  
ATOM   3014  CA  VAL C 182      -0.654  14.169  18.622  1.00 98.07           C  
ATOM   3015  C   VAL C 182      -1.775  13.421  19.340  1.00 98.07           C  
ATOM   3016  CB  VAL C 182      -0.268  13.431  17.321  1.00 98.07           C  
ATOM   3017  O   VAL C 182      -2.942  13.812  19.260  1.00 98.07           O  
ATOM   3018  CG1 VAL C 182      -1.505  13.164  16.464  1.00 98.07           C  
ATOM   3019  CG2 VAL C 182       0.765  14.238  16.537  1.00 98.07           C  
ATOM   3020  N   ARG C 183      -1.440  12.387  20.091  1.00 98.00           N  
ATOM   3021  CA  ARG C 183      -2.431  11.626  20.845  1.00 98.00           C  
ATOM   3022  C   ARG C 183      -3.155  12.516  21.850  1.00 98.00           C  
ATOM   3023  CB  ARG C 183      -1.771  10.449  21.567  1.00 98.00           C  
ATOM   3024  O   ARG C 183      -4.384  12.484  21.943  1.00 98.00           O  
ATOM   3025  CG  ARG C 183      -2.753   9.540  22.289  1.00 98.00           C  
ATOM   3026  CD  ARG C 183      -2.038   8.471  23.102  1.00 98.00           C  
ATOM   3027  NE  ARG C 183      -1.612   8.979  24.403  1.00 98.00           N  
ATOM   3028  NH1 ARG C 183      -3.457   8.188  25.547  1.00 98.00           N  
ATOM   3029  NH2 ARG C 183      -1.815   9.335  26.663  1.00 98.00           N  
ATOM   3030  CZ  ARG C 183      -2.295   8.833  25.535  1.00 98.00           C  
ATOM   3031  N   GLN C 184      -2.354  13.367  22.568  1.00 97.37           N  
ATOM   3032  CA  GLN C 184      -2.933  14.266  23.561  1.00 97.37           C  
ATOM   3033  C   GLN C 184      -3.883  15.267  22.909  1.00 97.37           C  
ATOM   3034  CB  GLN C 184      -1.833  15.005  24.323  1.00 97.37           C  
ATOM   3035  O   GLN C 184      -4.921  15.608  23.480  1.00 97.37           O  
ATOM   3036  CG  GLN C 184      -1.114  14.146  25.354  1.00 97.37           C  
ATOM   3037  CD  GLN C 184      -2.049  13.593  26.413  1.00 97.37           C  
ATOM   3038  NE2 GLN C 184      -1.745  12.399  26.908  1.00 97.37           N  
ATOM   3039  OE1 GLN C 184      -3.037  14.236  26.784  1.00 97.37           O  
ATOM   3040  N   ALA C 185      -3.501  15.719  21.767  1.00 98.11           N  
ATOM   3041  CA  ALA C 185      -4.375  16.627  21.028  1.00 98.11           C  
ATOM   3042  C   ALA C 185      -5.718  15.971  20.726  1.00 98.11           C  
ATOM   3043  CB  ALA C 185      -3.702  17.077  19.734  1.00 98.11           C  
ATOM   3044  O   ALA C 185      -6.769  16.604  20.855  1.00 98.11           O  
ATOM   3045  N   LEU C 186      -5.734  14.707  20.377  1.00 98.14           N  
ATOM   3046  CA  LEU C 186      -6.961  13.971  20.093  1.00 98.14           C  
ATOM   3047  C   LEU C 186      -7.813  13.830  21.349  1.00 98.14           C  
ATOM   3048  CB  LEU C 186      -6.636  12.587  19.524  1.00 98.14           C  
ATOM   3049  O   LEU C 186      -9.029  14.033  21.306  1.00 98.14           O  
ATOM   3050  CG  LEU C 186      -6.639  12.462  18.000  1.00 98.14           C  
ATOM   3051  CD1 LEU C 186      -5.639  11.401  17.553  1.00 98.14           C  
ATOM   3052  CD2 LEU C 186      -8.039  12.133  17.493  1.00 98.14           C  
ATOM   3053  N   LEU C 187      -7.163  13.486  22.446  1.00 98.17           N  
ATOM   3054  CA  LEU C 187      -7.881  13.325  23.705  1.00 98.17           C  
ATOM   3055  C   LEU C 187      -8.499  14.646  24.151  1.00 98.17           C  
ATOM   3056  CB  LEU C 187      -6.944  12.794  24.793  1.00 98.17           C  
ATOM   3057  O   LEU C 187      -9.649  14.679  24.595  1.00 98.17           O  
ATOM   3058  CG  LEU C 187      -6.539  11.323  24.681  1.00 98.17           C  
ATOM   3059  CD1 LEU C 187      -5.440  10.998  25.686  1.00 98.17           C  
ATOM   3060  CD2 LEU C 187      -7.748  10.419  24.891  1.00 98.17           C  
ATOM   3061  N   LYS C 188      -7.749  15.703  23.963  1.00 98.31           N  
ATOM   3062  CA  LYS C 188      -8.261  17.020  24.328  1.00 98.31           C  
ATOM   3063  C   LYS C 188      -9.421  17.429  23.424  1.00 98.31           C  
ATOM   3064  CB  LYS C 188      -7.149  18.068  24.257  1.00 98.31           C  
ATOM   3065  O   LYS C 188     -10.347  18.113  23.865  1.00 98.31           O  
ATOM   3066  CG  LYS C 188      -6.203  18.047  25.449  1.00 98.31           C  
ATOM   3067  CD  LYS C 188      -5.239  19.226  25.418  1.00 98.31           C  
ATOM   3068  CE  LYS C 188      -4.377  19.278  26.673  1.00 98.31           C  
ATOM   3069  NZ  LYS C 188      -3.440  20.441  26.653  1.00 98.31           N  
ATOM   3070  N   THR C 189      -9.368  16.994  22.232  1.00 98.42           N  
ATOM   3071  CA  THR C 189     -10.473  17.276  21.322  1.00 98.42           C  
ATOM   3072  C   THR C 189     -11.753  16.595  21.798  1.00 98.42           C  
ATOM   3073  CB  THR C 189     -10.147  16.817  19.888  1.00 98.42           C  
ATOM   3074  O   THR C 189     -12.821  17.210  21.810  1.00 98.42           O  
ATOM   3075  CG2 THR C 189     -11.324  17.064  18.951  1.00 98.42           C  
ATOM   3076  OG1 THR C 189      -9.008  17.541  19.408  1.00 98.42           O  
ATOM   3077  N   VAL C 190     -11.641  15.345  22.202  1.00 98.44           N  
ATOM   3078  CA  VAL C 190     -12.806  14.636  22.720  1.00 98.44           C  
ATOM   3079  C   VAL C 190     -13.332  15.347  23.964  1.00 98.44           C  
ATOM   3080  CB  VAL C 190     -12.473  13.163  23.049  1.00 98.44           C  
ATOM   3081  O   VAL C 190     -14.539  15.567  24.097  1.00 98.44           O  
ATOM   3082  CG1 VAL C 190     -13.631  12.502  23.795  1.00 98.44           C  
ATOM   3083  CG2 VAL C 190     -12.148  12.392  21.771  1.00 98.44           C  
ATOM   3084  N   GLN C 191     -12.385  15.743  24.821  1.00 98.17           N  
ATOM   3085  CA  GLN C 191     -12.752  16.472  26.031  1.00 98.17           C  
ATOM   3086  C   GLN C 191     -13.462  17.779  25.691  1.00 98.17           C  
ATOM   3087  CB  GLN C 191     -11.515  16.753  26.886  1.00 98.17           C  
ATOM   3088  O   GLN C 191     -14.476  18.119  26.305  1.00 98.17           O  
ATOM   3089  CG  GLN C 191     -11.832  17.069  28.341  1.00 98.17           C  
ATOM   3090  CD  GLN C 191     -10.588  17.326  29.170  1.00 98.17           C  
ATOM   3091  NE2 GLN C 191     -10.752  17.366  30.488  1.00 98.17           N  
ATOM   3092  OE1 GLN C 191      -9.488  17.486  28.631  1.00 98.17           O  
ATOM   3093  N   PHE C 192     -12.927  18.458  24.737  1.00 98.28           N  
ATOM   3094  CA  PHE C 192     -13.515  19.721  24.307  1.00 98.28           C  
ATOM   3095  C   PHE C 192     -14.895  19.497  23.701  1.00 98.28           C  
ATOM   3096  CB  PHE C 192     -12.604  20.422  23.294  1.00 98.28           C  
ATOM   3097  O   PHE C 192     -15.833  20.246  23.985  1.00 98.28           O  
ATOM   3098  CG  PHE C 192     -13.054  21.812  22.933  1.00 98.28           C  
ATOM   3099  CD1 PHE C 192     -13.329  22.147  21.612  1.00 98.28           C  
ATOM   3100  CD2 PHE C 192     -13.203  22.783  23.914  1.00 98.28           C  
ATOM   3101  CE1 PHE C 192     -13.746  23.432  21.275  1.00 98.28           C  
ATOM   3102  CE2 PHE C 192     -13.619  24.070  23.584  1.00 98.28           C  
ATOM   3103  CZ  PHE C 192     -13.889  24.393  22.264  1.00 98.28           C  
ATOM   3104  N   CYS C 193     -15.063  18.509  22.903  1.00 98.08           N  
ATOM   3105  CA  CYS C 193     -16.354  18.175  22.314  1.00 98.08           C  
ATOM   3106  C   CYS C 193     -17.383  17.863  23.395  1.00 98.08           C  
ATOM   3107  CB  CYS C 193     -16.219  16.983  21.367  1.00 98.08           C  
ATOM   3108  O   CYS C 193     -18.534  18.292  23.304  1.00 98.08           O  
ATOM   3109  SG  CYS C 193     -15.335  17.365  19.838  1.00 98.08           S  
ATOM   3110  N   ASP C 194     -16.974  17.108  24.447  1.00 98.02           N  
ATOM   3111  CA  ASP C 194     -17.865  16.837  25.571  1.00 98.02           C  
ATOM   3112  C   ASP C 194     -18.352  18.136  26.210  1.00 98.02           C  
ATOM   3113  CB  ASP C 194     -17.162  15.969  26.616  1.00 98.02           C  
ATOM   3114  O   ASP C 194     -19.542  18.285  26.495  1.00 98.02           O  
ATOM   3115  CG  ASP C 194     -16.995  14.526  26.172  1.00 98.02           C  
ATOM   3116  OD1 ASP C 194     -17.750  14.068  25.288  1.00 98.02           O  
ATOM   3117  OD2 ASP C 194     -16.101  13.840  26.714  1.00 98.02           O  
ATOM   3118  N   ALA C 195     -17.408  19.050  26.368  1.00 97.76           N  
ATOM   3119  CA  ALA C 195     -17.748  20.339  26.963  1.00 97.76           C  
ATOM   3120  C   ALA C 195     -18.731  21.108  26.085  1.00 97.76           C  
ATOM   3121  CB  ALA C 195     -16.486  21.167  27.194  1.00 97.76           C  
ATOM   3122  O   ALA C 195     -19.668  21.730  26.589  1.00 97.76           O  
ATOM   3123  N   MET C 196     -18.551  21.066  24.796  1.00 97.85           N  
ATOM   3124  CA  MET C 196     -19.449  21.728  23.854  1.00 97.85           C  
ATOM   3125  C   MET C 196     -20.848  21.124  23.920  1.00 97.85           C  
ATOM   3126  CB  MET C 196     -18.904  21.627  22.428  1.00 97.85           C  
ATOM   3127  O   MET C 196     -21.842  21.851  23.953  1.00 97.85           O  
ATOM   3128  CG  MET C 196     -17.672  22.483  22.182  1.00 97.85           C  
ATOM   3129  SD  MET C 196     -17.015  22.295  20.479  1.00 97.85           S  
ATOM   3130  CE  MET C 196     -18.334  23.108  19.535  1.00 97.85           C  
ATOM   3131  N   ARG C 197     -20.834  19.834  23.884  1.00 97.44           N  
ATOM   3132  CA  ARG C 197     -22.117  19.144  23.965  1.00 97.44           C  
ATOM   3133  C   ARG C 197     -22.862  19.522  25.241  1.00 97.44           C  
ATOM   3134  CB  ARG C 197     -21.918  17.628  23.903  1.00 97.44           C  
ATOM   3135  O   ARG C 197     -24.031  19.908  25.192  1.00 97.44           O  
ATOM   3136  CG  ARG C 197     -23.214  16.835  23.950  1.00 97.44           C  
ATOM   3137  CD  ARG C 197     -22.956  15.340  24.075  1.00 97.44           C  
ATOM   3138  NE  ARG C 197     -23.983  14.680  24.876  1.00 97.44           N  
ATOM   3139  NH1 ARG C 197     -23.032  12.579  24.742  1.00 97.44           N  
ATOM   3140  NH2 ARG C 197     -24.980  12.888  25.911  1.00 97.44           N  
ATOM   3141  CZ  ARG C 197     -23.996  13.384  25.174  1.00 97.44           C  
ATOM   3142  N   ASN C 198     -22.168  19.500  26.421  1.00 97.65           N  
ATOM   3143  CA  ASN C 198     -22.774  19.792  27.715  1.00 97.65           C  
ATOM   3144  C   ASN C 198     -23.233  21.245  27.804  1.00 97.65           C  
ATOM   3145  CB  ASN C 198     -21.799  19.473  28.850  1.00 97.65           C  
ATOM   3146  O   ASN C 198     -24.296  21.532  28.357  1.00 97.65           O  
ATOM   3147  CG  ASN C 198     -21.573  17.985  29.025  1.00 97.65           C  
ATOM   3148  ND2 ASN C 198     -20.485  17.625  29.696  1.00 97.65           N  
ATOM   3149  OD1 ASN C 198     -22.370  17.165  28.561  1.00 97.65           O  
ATOM   3150  N   ALA C 199     -22.447  22.130  27.122  1.00 97.30           N  
ATOM   3151  CA  ALA C 199     -22.751  23.557  27.186  1.00 97.30           C  
ATOM   3152  C   ALA C 199     -23.749  23.954  26.101  1.00 97.30           C  
ATOM   3153  CB  ALA C 199     -21.472  24.380  27.055  1.00 97.30           C  
ATOM   3154  O   ALA C 199     -24.249  25.081  26.092  1.00 97.30           O  
ATOM   3155  N   GLY C 200     -24.174  23.077  25.259  1.00 97.60           N  
ATOM   3156  CA  GLY C 200     -25.082  23.351  24.157  1.00 97.60           C  
ATOM   3157  C   GLY C 200     -24.474  24.240  23.089  1.00 97.60           C  
ATOM   3158  O   GLY C 200     -25.097  25.208  22.650  1.00 97.60           O  
ATOM   3159  N   ILE C 201     -23.256  23.921  22.667  1.00 97.85           N  
ATOM   3160  CA  ILE C 201     -22.552  24.718  21.668  1.00 97.85           C  
ATOM   3161  C   ILE C 201     -22.434  23.927  20.367  1.00 97.85           C  
ATOM   3162  CB  ILE C 201     -21.153  25.142  22.167  1.00 97.85           C  
ATOM   3163  O   ILE C 201     -22.004  22.771  20.373  1.00 97.85           O  
ATOM   3164  CG1 ILE C 201     -21.274  26.001  23.431  1.00 97.85           C  
ATOM   3165  CG2 ILE C 201     -20.391  25.890  21.068  1.00 97.85           C  
ATOM   3166  CD1 ILE C 201     -20.920  27.466  23.221  1.00 97.85           C  
ATOM   3167  N   VAL C 202     -22.831  24.545  19.290  1.00 97.26           N  
ATOM   3168  CA  VAL C 202     -22.651  23.983  17.955  1.00 97.26           C  
ATOM   3169  C   VAL C 202     -21.517  24.709  17.237  1.00 97.26           C  
ATOM   3170  CB  VAL C 202     -23.950  24.069  17.123  1.00 97.26           C  
ATOM   3171  O   VAL C 202     -21.526  25.938  17.132  1.00 97.26           O  
ATOM   3172  CG1 VAL C 202     -23.740  23.477  15.730  1.00 97.26           C  
ATOM   3173  CG2 VAL C 202     -25.093  23.355  17.843  1.00 97.26           C  
ATOM   3174  N   GLY C 203     -20.497  23.945  16.811  1.00 95.39           N  
ATOM   3175  CA  GLY C 203     -19.394  24.588  16.114  1.00 95.39           C  
ATOM   3176  C   GLY C 203     -18.511  23.609  15.364  1.00 95.39           C  
ATOM   3177  O   GLY C 203     -18.480  22.419  15.687  1.00 95.39           O  
ATOM   3178  N   VAL C 204     -17.839  24.146  14.404  1.00 94.87           N  
ATOM   3179  CA  VAL C 204     -16.914  23.346  13.608  1.00 94.87           C  
ATOM   3180  C   VAL C 204     -15.502  23.469  14.176  1.00 94.87           C  
ATOM   3181  CB  VAL C 204     -16.930  23.770  12.122  1.00 94.87           C  
ATOM   3182  O   VAL C 204     -14.996  24.578  14.364  1.00 94.87           O  
ATOM   3183  CG1 VAL C 204     -15.942  22.933  11.311  1.00 94.87           C  
ATOM   3184  CG2 VAL C 204     -18.339  23.646  11.548  1.00 94.87           C  
ATOM   3185  N   LEU C 205     -14.917  22.382  14.516  1.00 96.49           N  
ATOM   3186  CA  LEU C 205     -13.548  22.377  15.020  1.00 96.49           C  
ATOM   3187  C   LEU C 205     -12.555  22.106  13.894  1.00 96.49           C  
ATOM   3188  CB  LEU C 205     -13.386  21.326  16.121  1.00 96.49           C  
ATOM   3189  O   LEU C 205     -12.656  21.090  13.202  1.00 96.49           O  
ATOM   3190  CG  LEU C 205     -14.200  21.550  17.397  1.00 96.49           C  
ATOM   3191  CD1 LEU C 205     -14.239  20.274  18.231  1.00 96.49           C  
ATOM   3192  CD2 LEU C 205     -13.620  22.705  18.205  1.00 96.49           C  
ATOM   3193  N   THR C 206     -11.608  23.001  13.742  1.00 96.47           N  
ATOM   3194  CA  THR C 206     -10.609  22.861  12.688  1.00 96.47           C  
ATOM   3195  C   THR C 206      -9.201  22.845  13.277  1.00 96.47           C  
ATOM   3196  CB  THR C 206     -10.723  23.997  11.655  1.00 96.47           C  
ATOM   3197  O   THR C 206      -8.978  23.352  14.378  1.00 96.47           O  
ATOM   3198  CG2 THR C 206     -12.066  23.950  10.932  1.00 96.47           C  
ATOM   3199  OG1 THR C 206     -10.597  25.258  12.324  1.00 96.47           O  
ATOM   3200  N   LEU C 207      -8.289  22.305  12.566  1.00 96.91           N  
ATOM   3201  CA  LEU C 207      -6.923  22.095  13.034  1.00 96.91           C  
ATOM   3202  C   LEU C 207      -6.231  23.427  13.307  1.00 96.91           C  
ATOM   3203  CB  LEU C 207      -6.122  21.291  12.007  1.00 96.91           C  
ATOM   3204  O   LEU C 207      -5.347  23.508  14.163  1.00 96.91           O  
ATOM   3205  CG  LEU C 207      -6.478  19.809  11.878  1.00 96.91           C  
ATOM   3206  CD1 LEU C 207      -5.833  19.215  10.631  1.00 96.91           C  
ATOM   3207  CD2 LEU C 207      -6.046  19.045  13.125  1.00 96.91           C  
ATOM   3208  N   ASP C 208      -6.614  24.530  12.590  1.00 96.08           N  
ATOM   3209  CA  ASP C 208      -5.937  25.818  12.714  1.00 96.08           C  
ATOM   3210  C   ASP C 208      -6.318  26.516  14.017  1.00 96.08           C  
ATOM   3211  CB  ASP C 208      -6.269  26.715  11.520  1.00 96.08           C  
ATOM   3212  O   ASP C 208      -5.691  27.504  14.404  1.00 96.08           O  
ATOM   3213  CG  ASP C 208      -7.762  26.874  11.294  1.00 96.08           C  
ATOM   3214  OD1 ASP C 208      -8.470  25.853  11.158  1.00 96.08           O  
ATOM   3215  OD2 ASP C 208      -8.234  28.031  11.248  1.00 96.08           O  
ATOM   3216  N   ASN C 209      -7.241  25.940  14.747  1.00 96.12           N  
ATOM   3217  CA  ASN C 209      -7.665  26.544  16.006  1.00 96.12           C  
ATOM   3218  C   ASN C 209      -7.191  25.729  17.206  1.00 96.12           C  
ATOM   3219  CB  ASN C 209      -9.186  26.704  16.040  1.00 96.12           C  
ATOM   3220  O   ASN C 209      -7.714  25.882  18.311  1.00 96.12           O  
ATOM   3221  CG  ASN C 209      -9.690  27.716  15.030  1.00 96.12           C  
ATOM   3222  ND2 ASN C 209     -10.897  27.498  14.523  1.00 96.12           N  
ATOM   3223  OD1 ASN C 209      -8.999  28.686  14.707  1.00 96.12           O  
ATOM   3224  N   GLN C 210      -6.336  24.753  16.948  1.00 97.95           N  
ATOM   3225  CA  GLN C 210      -5.725  23.956  18.007  1.00 97.95           C  
ATOM   3226  C   GLN C 210      -4.205  24.078  17.979  1.00 97.95           C  
ATOM   3227  CB  GLN C 210      -6.137  22.489  17.881  1.00 97.95           C  
ATOM   3228  O   GLN C 210      -3.578  23.864  16.939  1.00 97.95           O  
ATOM   3229  CG  GLN C 210      -5.768  21.640  19.090  1.00 97.95           C  
ATOM   3230  CD  GLN C 210      -6.161  20.184  18.928  1.00 97.95           C  
ATOM   3231  NE2 GLN C 210      -6.786  19.620  19.956  1.00 97.95           N  
ATOM   3232  OE1 GLN C 210      -5.905  19.571  17.887  1.00 97.95           O  
ATOM   3233  N   ASP C 211      -3.621  24.482  19.096  1.00 97.64           N  
ATOM   3234  CA  ASP C 211      -2.164  24.573  19.108  1.00 97.64           C  
ATOM   3235  C   ASP C 211      -1.529  23.194  19.270  1.00 97.64           C  
ATOM   3236  CB  ASP C 211      -1.694  25.504  20.229  1.00 97.64           C  
ATOM   3237  O   ASP C 211      -2.230  22.181  19.294  1.00 97.64           O  
ATOM   3238  CG  ASP C 211      -1.797  24.872  21.606  1.00 97.64           C  
ATOM   3239  OD1 ASP C 211      -2.436  23.807  21.742  1.00 97.64           O  
ATOM   3240  OD2 ASP C 211      -1.237  25.447  22.564  1.00 97.64           O  
ATOM   3241  N   LEU C 212      -0.272  23.056  19.340  1.00 97.80           N  
ATOM   3242  CA  LEU C 212       0.411  21.767  19.312  1.00 97.80           C  
ATOM   3243  C   LEU C 212       0.409  21.122  20.694  1.00 97.80           C  
ATOM   3244  CB  LEU C 212       1.849  21.932  18.815  1.00 97.80           C  
ATOM   3245  O   LEU C 212       0.777  19.954  20.839  1.00 97.80           O  
ATOM   3246  CG  LEU C 212       2.025  22.158  17.312  1.00 97.80           C  
ATOM   3247  CD1 LEU C 212       3.486  22.453  16.988  1.00 97.80           C  
ATOM   3248  CD2 LEU C 212       1.532  20.947  16.528  1.00 97.80           C  
ATOM   3249  N   ASN C 213      -0.021  21.846  21.742  1.00 97.00           N  
ATOM   3250  CA  ASN C 213      -0.242  21.242  23.052  1.00 97.00           C  
ATOM   3251  C   ASN C 213      -1.668  20.717  23.193  1.00 97.00           C  
ATOM   3252  CB  ASN C 213       0.068  22.245  24.165  1.00 97.00           C  
ATOM   3253  O   ASN C 213      -2.035  20.180  24.240  1.00 97.00           O  
ATOM   3254  CG  ASN C 213       1.542  22.588  24.249  1.00 97.00           C  
ATOM   3255  ND2 ASN C 213       1.842  23.825  24.625  1.00 97.00           N  
ATOM   3256  OD1 ASN C 213       2.404  21.748  23.976  1.00 97.00           O  
ATOM   3257  N   GLY C 214      -2.438  20.924  22.164  1.00 97.45           N  
ATOM   3258  CA  GLY C 214      -3.785  20.381  22.099  1.00 97.45           C  
ATOM   3259  C   GLY C 214      -4.841  21.339  22.617  1.00 97.45           C  
ATOM   3260  O   GLY C 214      -6.009  20.970  22.753  1.00 97.45           O  
ATOM   3261  N   ASN C 215      -4.494  22.629  22.935  1.00 97.99           N  
ATOM   3262  CA  ASN C 215      -5.440  23.588  23.496  1.00 97.99           C  
ATOM   3263  C   ASN C 215      -6.208  24.323  22.401  1.00 97.99           C  
ATOM   3264  CB  ASN C 215      -4.718  24.588  24.401  1.00 97.99           C  
ATOM   3265  O   ASN C 215      -5.624  24.732  21.395  1.00 97.99           O  
ATOM   3266  CG  ASN C 215      -4.049  23.924  25.588  1.00 97.99           C  
ATOM   3267  ND2 ASN C 215      -2.857  24.395  25.936  1.00 97.99           N  
ATOM   3268  OD1 ASN C 215      -4.597  22.994  26.186  1.00 97.99           O  
ATOM   3269  N   TRP C 216      -7.530  24.525  22.628  1.00 97.89           N  
ATOM   3270  CA  TRP C 216      -8.408  25.213  21.687  1.00 97.89           C  
ATOM   3271  C   TRP C 216      -8.548  26.687  22.052  1.00 97.89           C  
ATOM   3272  CB  TRP C 216      -9.787  24.549  21.653  1.00 97.89           C  
ATOM   3273  O   TRP C 216      -8.547  27.044  23.233  1.00 97.89           O  
ATOM   3274  CG  TRP C 216      -9.791  23.184  21.034  1.00 97.89           C  
ATOM   3275  CD1 TRP C 216      -9.676  21.985  21.682  1.00 97.89           C  
ATOM   3276  CD2 TRP C 216      -9.910  22.878  19.642  1.00 97.89           C  
ATOM   3277  CE2 TRP C 216      -9.861  21.472  19.517  1.00 97.89           C  
ATOM   3278  CE3 TRP C 216     -10.055  23.657  18.486  1.00 97.89           C  
ATOM   3279  NE1 TRP C 216      -9.718  20.952  20.775  1.00 97.89           N  
ATOM   3280  CH2 TRP C 216     -10.093  21.614  17.166  1.00 97.89           C  
ATOM   3281  CZ2 TRP C 216      -9.952  20.828  18.280  1.00 97.89           C  
ATOM   3282  CZ3 TRP C 216     -10.146  23.015  17.256  1.00 97.89           C  
ATOM   3283  N   TYR C 217      -8.683  27.625  21.051  1.00 94.72           N  
ATOM   3284  CA  TYR C 217      -8.630  29.021  21.470  1.00 94.72           C  
ATOM   3285  C   TYR C 217      -9.499  29.893  20.573  1.00 94.72           C  
ATOM   3286  CB  TYR C 217      -7.186  29.532  21.455  1.00 94.72           C  
ATOM   3287  O   TYR C 217      -9.622  31.100  20.800  1.00 94.72           O  
ATOM   3288  CG  TYR C 217      -6.473  29.298  20.146  1.00 94.72           C  
ATOM   3289  CD1 TYR C 217      -5.700  28.157  19.945  1.00 94.72           C  
ATOM   3290  CD2 TYR C 217      -6.570  30.217  19.107  1.00 94.72           C  
ATOM   3291  CE1 TYR C 217      -5.039  27.938  18.741  1.00 94.72           C  
ATOM   3292  CE2 TYR C 217      -5.914  30.009  17.898  1.00 94.72           C  
ATOM   3293  OH  TYR C 217      -4.501  28.656  16.530  1.00 94.72           O  
ATOM   3294  CZ  TYR C 217      -5.152  28.868  17.725  1.00 94.72           C  
ATOM   3295  N   ASP C 218     -10.088  29.523  19.531  1.00 89.69           N  
ATOM   3296  CA  ASP C 218     -10.929  30.324  18.646  1.00 89.69           C  
ATOM   3297  C   ASP C 218     -12.354  29.779  18.601  1.00 89.69           C  
ATOM   3298  CB  ASP C 218     -10.336  30.365  17.236  1.00 89.69           C  
ATOM   3299  O   ASP C 218     -12.582  28.657  18.142  1.00 89.69           O  
ATOM   3300  CG  ASP C 218     -11.039  31.357  16.326  1.00 89.69           C  
ATOM   3301  OD1 ASP C 218     -12.160  31.800  16.657  1.00 89.69           O  
ATOM   3302  OD2 ASP C 218     -10.469  31.696  15.267  1.00 89.69           O  
ATOM   3303  N   PHE C 219     -13.290  30.691  18.858  1.00 88.87           N  
ATOM   3304  CA  PHE C 219     -14.674  30.258  19.010  1.00 88.87           C  
ATOM   3305  C   PHE C 219     -15.606  31.119  18.166  1.00 88.87           C  
ATOM   3306  CB  PHE C 219     -15.098  30.312  20.481  1.00 88.87           C  
ATOM   3307  O   PHE C 219     -16.805  31.198  18.440  1.00 88.87           O  
ATOM   3308  CG  PHE C 219     -14.067  29.763  21.430  1.00 88.87           C  
ATOM   3309  CD1 PHE C 219     -13.762  28.408  21.439  1.00 88.87           C  
ATOM   3310  CD2 PHE C 219     -13.402  30.604  22.314  1.00 88.87           C  
ATOM   3311  CE1 PHE C 219     -12.809  27.897  22.317  1.00 88.87           C  
ATOM   3312  CE2 PHE C 219     -12.448  30.101  23.193  1.00 88.87           C  
ATOM   3313  CZ  PHE C 219     -12.154  28.747  23.194  1.00 88.87           C  
ATOM   3314  N   GLY C 220     -15.094  31.852  17.261  1.00 81.30           N  
ATOM   3315  CA  GLY C 220     -15.814  32.871  16.516  1.00 81.30           C  
ATOM   3316  C   GLY C 220     -17.020  32.328  15.774  1.00 81.30           C  
ATOM   3317  O   GLY C 220     -18.049  33.000  15.673  1.00 81.30           O  
ATOM   3318  N   ASP C 221     -17.071  31.098  15.374  1.00 83.16           N  
ATOM   3319  CA  ASP C 221     -18.147  30.567  14.542  1.00 83.16           C  
ATOM   3320  C   ASP C 221     -19.069  29.658  15.352  1.00 83.16           C  
ATOM   3321  CB  ASP C 221     -17.574  29.803  13.347  1.00 83.16           C  
ATOM   3322  O   ASP C 221     -19.919  28.965  14.788  1.00 83.16           O  
ATOM   3323  CG  ASP C 221     -16.397  30.511  12.700  1.00 83.16           C  
ATOM   3324  OD1 ASP C 221     -16.274  31.747  12.844  1.00 83.16           O  
ATOM   3325  OD2 ASP C 221     -15.586  29.828  12.037  1.00 83.16           O  
ATOM   3326  N   PHE C 222     -19.018  29.736  16.608  1.00 95.12           N  
ATOM   3327  CA  PHE C 222     -19.811  28.847  17.449  1.00 95.12           C  
ATOM   3328  C   PHE C 222     -21.181  29.450  17.734  1.00 95.12           C  
ATOM   3329  CB  PHE C 222     -19.081  28.557  18.764  1.00 95.12           C  
ATOM   3330  O   PHE C 222     -21.323  30.672  17.811  1.00 95.12           O  
ATOM   3331  CG  PHE C 222     -17.884  27.658  18.609  1.00 95.12           C  
ATOM   3332  CD1 PHE C 222     -17.382  27.357  17.349  1.00 95.12           C  
ATOM   3333  CD2 PHE C 222     -17.260  27.114  19.725  1.00 95.12           C  
ATOM   3334  CE1 PHE C 222     -16.275  26.525  17.203  1.00 95.12           C  
ATOM   3335  CE2 PHE C 222     -16.153  26.282  19.586  1.00 95.12           C  
ATOM   3336  CZ  PHE C 222     -15.663  25.988  18.324  1.00 95.12           C  
ATOM   3337  N   ILE C 223     -22.173  28.614  17.780  1.00 95.76           N  
ATOM   3338  CA  ILE C 223     -23.537  29.020  18.102  1.00 95.76           C  
ATOM   3339  C   ILE C 223     -24.026  28.258  19.331  1.00 95.76           C  
ATOM   3340  CB  ILE C 223     -24.492  28.786  16.911  1.00 95.76           C  
ATOM   3341  O   ILE C 223     -23.721  27.074  19.498  1.00 95.76           O  
ATOM   3342  CG1 ILE C 223     -23.942  29.454  15.645  1.00 95.76           C  
ATOM   3343  CG2 ILE C 223     -25.897  29.301  17.236  1.00 95.76           C  
ATOM   3344  CD1 ILE C 223     -24.721  29.120  14.380  1.00 95.76           C  
ATOM   3345  N   GLN C 224     -24.811  28.972  20.176  1.00 95.07           N  
ATOM   3346  CA  GLN C 224     -25.304  28.363  21.406  1.00 95.07           C  
ATOM   3347  C   GLN C 224     -26.706  27.792  21.214  1.00 95.07           C  
ATOM   3348  CB  GLN C 224     -25.303  29.380  22.548  1.00 95.07           C  
ATOM   3349  O   GLN C 224     -27.532  28.384  20.516  1.00 95.07           O  
ATOM   3350  CG  GLN C 224     -25.465  28.757  23.928  1.00 95.07           C  
ATOM   3351  CD  GLN C 224     -25.378  29.777  25.047  1.00 95.07           C  
ATOM   3352  NE2 GLN C 224     -25.417  29.302  26.287  1.00 95.07           N  
ATOM   3353  OE1 GLN C 224     -25.277  30.983  24.799  1.00 95.07           O  
ATOM   3354  N   THR C 225     -26.870  26.637  21.691  1.00 95.54           N  
ATOM   3355  CA  THR C 225     -28.176  25.993  21.773  1.00 95.54           C  
ATOM   3356  C   THR C 225     -28.461  25.527  23.198  1.00 95.54           C  
ATOM   3357  CB  THR C 225     -28.269  24.795  20.810  1.00 95.54           C  
ATOM   3358  O   THR C 225     -27.775  25.932  24.138  1.00 95.54           O  
ATOM   3359  CG2 THR C 225     -26.900  24.164  20.583  1.00 95.54           C  
ATOM   3360  OG1 THR C 225     -29.151  23.811  21.365  1.00 95.54           O  
ATOM   3361  N   THR C 226     -29.493  24.671  23.367  1.00 95.66           N  
ATOM   3362  CA  THR C 226     -29.843  24.205  24.704  1.00 95.66           C  
ATOM   3363  C   THR C 226     -28.751  23.298  25.264  1.00 95.66           C  
ATOM   3364  CB  THR C 226     -31.187  23.452  24.699  1.00 95.66           C  
ATOM   3365  O   THR C 226     -28.160  22.504  24.529  1.00 95.66           O  
ATOM   3366  CG2 THR C 226     -32.249  24.216  25.483  1.00 95.66           C  
ATOM   3367  OG1 THR C 226     -31.632  23.290  23.346  1.00 95.66           O  
ATOM   3368  N   PRO C 227     -28.348  23.541  26.546  1.00 94.44           N  
ATOM   3369  CA  PRO C 227     -27.348  22.667  27.163  1.00 94.44           C  
ATOM   3370  C   PRO C 227     -27.661  21.185  26.971  1.00 94.44           C  
ATOM   3371  CB  PRO C 227     -27.409  23.050  28.644  1.00 94.44           C  
ATOM   3372  O   PRO C 227     -28.815  20.770  27.113  1.00 94.44           O  
ATOM   3373  CG  PRO C 227     -28.034  24.408  28.661  1.00 94.44           C  
ATOM   3374  CD  PRO C 227     -28.921  24.540  27.457  1.00 94.44           C  
ATOM   3375  N   GLY C 228     -26.739  20.472  26.654  1.00 95.61           N  
ATOM   3376  CA  GLY C 228     -26.894  19.045  26.420  1.00 95.61           C  
ATOM   3377  C   GLY C 228     -27.130  18.703  24.961  1.00 95.61           C  
ATOM   3378  O   GLY C 228     -27.044  17.537  24.570  1.00 95.61           O  
ATOM   3379  N   SER C 229     -27.320  19.735  24.161  1.00 96.05           N  
ATOM   3380  CA  SER C 229     -27.652  19.489  22.762  1.00 96.05           C  
ATOM   3381  C   SER C 229     -26.587  20.060  21.832  1.00 96.05           C  
ATOM   3382  CB  SER C 229     -29.015  20.091  22.420  1.00 96.05           C  
ATOM   3383  O   SER C 229     -26.875  20.395  20.681  1.00 96.05           O  
ATOM   3384  OG  SER C 229     -30.031  19.534  23.237  1.00 96.05           O  
ATOM   3385  N   GLY C 230     -25.395  20.362  22.419  1.00 96.72           N  
ATOM   3386  CA  GLY C 230     -24.315  20.861  21.583  1.00 96.72           C  
ATOM   3387  C   GLY C 230     -23.865  19.864  20.531  1.00 96.72           C  
ATOM   3388  O   GLY C 230     -23.905  18.653  20.759  1.00 96.72           O  
ATOM   3389  N   VAL C 231     -23.462  20.381  19.369  1.00 96.25           N  
ATOM   3390  CA  VAL C 231     -23.023  19.503  18.289  1.00 96.25           C  
ATOM   3391  C   VAL C 231     -21.661  19.961  17.771  1.00 96.25           C  
ATOM   3392  CB  VAL C 231     -24.048  19.468  17.134  1.00 96.25           C  
ATOM   3393  O   VAL C 231     -21.581  20.846  16.916  1.00 96.25           O  
ATOM   3394  CG1 VAL C 231     -23.579  18.529  16.023  1.00 96.25           C  
ATOM   3395  CG2 VAL C 231     -25.421  19.043  17.652  1.00 96.25           C  
ATOM   3396  N   PRO C 232     -20.622  19.293  18.221  1.00 96.36           N  
ATOM   3397  CA  PRO C 232     -19.314  19.590  17.633  1.00 96.36           C  
ATOM   3398  C   PRO C 232     -19.107  18.913  16.281  1.00 96.36           C  
ATOM   3399  CB  PRO C 232     -18.329  19.046  18.672  1.00 96.36           C  
ATOM   3400  O   PRO C 232     -19.301  17.701  16.157  1.00 96.36           O  
ATOM   3401  CG  PRO C 232     -19.158  18.185  19.569  1.00 96.36           C  
ATOM   3402  CD  PRO C 232     -20.607  18.495  19.324  1.00 96.36           C  
ATOM   3403  N   VAL C 233     -18.771  19.641  15.279  1.00 94.78           N  
ATOM   3404  CA  VAL C 233     -18.471  19.090  13.962  1.00 94.78           C  
ATOM   3405  C   VAL C 233     -16.959  18.963  13.786  1.00 94.78           C  
ATOM   3406  CB  VAL C 233     -19.067  19.962  12.833  1.00 94.78           C  
ATOM   3407  O   VAL C 233     -16.251  19.969  13.698  1.00 94.78           O  
ATOM   3408  CG1 VAL C 233     -18.773  19.349  11.465  1.00 94.78           C  
ATOM   3409  CG2 VAL C 233     -20.571  20.136  13.033  1.00 94.78           C  
ATOM   3410  N   VAL C 234     -16.493  17.750  13.645  1.00 95.70           N  
ATOM   3411  CA  VAL C 234     -15.051  17.529  13.677  1.00 95.70           C  
ATOM   3412  C   VAL C 234     -14.620  16.741  12.442  1.00 95.70           C  
ATOM   3413  CB  VAL C 234     -14.619  16.786  14.961  1.00 95.70           C  
ATOM   3414  O   VAL C 234     -13.567  16.099  12.444  1.00 95.70           O  
ATOM   3415  CG1 VAL C 234     -14.693  17.714  16.173  1.00 95.70           C  
ATOM   3416  CG2 VAL C 234     -15.488  15.548  15.178  1.00 95.70           C  
ATOM   3417  N   ASP C 235     -15.355  16.772  11.400  1.00 93.82           N  
ATOM   3418  CA  ASP C 235     -15.097  15.937  10.231  1.00 93.82           C  
ATOM   3419  C   ASP C 235     -13.772  16.310   9.570  1.00 93.82           C  
ATOM   3420  CB  ASP C 235     -16.241  16.059   9.222  1.00 93.82           C  
ATOM   3421  O   ASP C 235     -12.904  15.456   9.382  1.00 93.82           O  
ATOM   3422  CG  ASP C 235     -17.579  15.616   9.786  1.00 93.82           C  
ATOM   3423  OD1 ASP C 235     -18.072  16.241  10.750  1.00 93.82           O  
ATOM   3424  OD2 ASP C 235     -18.145  14.631   9.264  1.00 93.82           O  
ATOM   3425  N   SER C 236     -13.604  17.586   9.280  1.00 95.42           N  
ATOM   3426  CA  SER C 236     -12.366  18.001   8.628  1.00 95.42           C  
ATOM   3427  C   SER C 236     -11.166  17.816   9.552  1.00 95.42           C  
ATOM   3428  CB  SER C 236     -12.458  19.462   8.184  1.00 95.42           C  
ATOM   3429  O   SER C 236     -10.097  17.388   9.111  1.00 95.42           O  
ATOM   3430  OG  SER C 236     -12.397  20.332   9.301  1.00 95.42           O  
ATOM   3431  N   TYR C 237     -11.393  18.058  10.868  1.00 96.98           N  
ATOM   3432  CA  TYR C 237     -10.330  17.908  11.855  1.00 96.98           C  
ATOM   3433  C   TYR C 237      -9.769  16.491  11.842  1.00 96.98           C  
ATOM   3434  CB  TYR C 237     -10.845  18.253  13.256  1.00 96.98           C  
ATOM   3435  O   TYR C 237      -8.577  16.290  11.596  1.00 96.98           O  
ATOM   3436  CG  TYR C 237      -9.849  17.973  14.355  1.00 96.98           C  
ATOM   3437  CD1 TYR C 237      -9.869  16.766  15.050  1.00 96.98           C  
ATOM   3438  CD2 TYR C 237      -8.885  18.915  14.701  1.00 96.98           C  
ATOM   3439  CE1 TYR C 237      -8.955  16.505  16.065  1.00 96.98           C  
ATOM   3440  CE2 TYR C 237      -7.966  18.665  15.714  1.00 96.98           C  
ATOM   3441  OH  TYR C 237      -7.100  17.205  17.392  1.00 96.98           O  
ATOM   3442  CZ  TYR C 237      -8.008  17.459  16.389  1.00 96.98           C  
ATOM   3443  N   TYR C 238     -10.688  15.542  11.992  1.00 97.52           N  
ATOM   3444  CA  TYR C 238     -10.269  14.148  12.087  1.00 97.52           C  
ATOM   3445  C   TYR C 238      -9.669  13.668  10.771  1.00 97.52           C  
ATOM   3446  CB  TYR C 238     -11.451  13.256  12.478  1.00 97.52           C  
ATOM   3447  O   TYR C 238      -8.574  13.101  10.751  1.00 97.52           O  
ATOM   3448  CG  TYR C 238     -11.762  13.274  13.955  1.00 97.52           C  
ATOM   3449  CD1 TYR C 238     -10.765  13.045  14.900  1.00 97.52           C  
ATOM   3450  CD2 TYR C 238     -13.054  13.518  14.408  1.00 97.52           C  
ATOM   3451  CE1 TYR C 238     -11.047  13.058  16.262  1.00 97.52           C  
ATOM   3452  CE2 TYR C 238     -13.348  13.534  15.767  1.00 97.52           C  
ATOM   3453  OH  TYR C 238     -12.626  13.318  18.032  1.00 97.52           O  
ATOM   3454  CZ  TYR C 238     -12.340  13.304  16.685  1.00 97.52           C  
ATOM   3455  N   SER C 239     -10.337  13.929   9.700  1.00 96.23           N  
ATOM   3456  CA  SER C 239      -9.956  13.384   8.401  1.00 96.23           C  
ATOM   3457  C   SER C 239      -8.572  13.868   7.982  1.00 96.23           C  
ATOM   3458  CB  SER C 239     -10.983  13.768   7.335  1.00 96.23           C  
ATOM   3459  O   SER C 239      -7.721  13.067   7.587  1.00 96.23           O  
ATOM   3460  OG  SER C 239     -10.826  12.970   6.175  1.00 96.23           O  
ATOM   3461  N   LEU C 240      -8.274  15.132   8.171  1.00 96.96           N  
ATOM   3462  CA  LEU C 240      -6.983  15.696   7.794  1.00 96.96           C  
ATOM   3463  C   LEU C 240      -5.871  15.151   8.684  1.00 96.96           C  
ATOM   3464  CB  LEU C 240      -7.020  17.224   7.883  1.00 96.96           C  
ATOM   3465  O   LEU C 240      -4.740  14.964   8.227  1.00 96.96           O  
ATOM   3466  CG  LEU C 240      -7.796  17.949   6.782  1.00 96.96           C  
ATOM   3467  CD1 LEU C 240      -8.049  19.400   7.178  1.00 96.96           C  
ATOM   3468  CD2 LEU C 240      -7.043  17.874   5.458  1.00 96.96           C  
ATOM   3469  N   LEU C 241      -6.194  14.807   9.842  1.00 96.90           N  
ATOM   3470  CA  LEU C 241      -5.221  14.375  10.839  1.00 96.90           C  
ATOM   3471  C   LEU C 241      -4.864  12.905  10.648  1.00 96.90           C  
ATOM   3472  CB  LEU C 241      -5.766  14.600  12.252  1.00 96.90           C  
ATOM   3473  O   LEU C 241      -3.798  12.459  11.080  1.00 96.90           O  
ATOM   3474  CG  LEU C 241      -4.757  14.479  13.395  1.00 96.90           C  
ATOM   3475  CD1 LEU C 241      -3.766  15.638  13.352  1.00 96.90           C  
ATOM   3476  CD2 LEU C 241      -5.474  14.432  14.740  1.00 96.90           C  
ATOM   3477  N   MET C 242      -5.651  12.111  10.022  1.00 96.27           N  
ATOM   3478  CA  MET C 242      -5.605  10.651   9.996  1.00 96.27           C  
ATOM   3479  C   MET C 242      -4.263  10.159   9.466  1.00 96.27           C  
ATOM   3480  CB  MET C 242      -6.743  10.093   9.139  1.00 96.27           C  
ATOM   3481  O   MET C 242      -3.616   9.316  10.090  1.00 96.27           O  
ATOM   3482  CG  MET C 242      -8.093  10.092   9.837  1.00 96.27           C  
ATOM   3483  SD  MET C 242      -9.420   9.365   8.800  1.00 96.27           S  
ATOM   3484  CE  MET C 242     -10.781   9.330   9.999  1.00 96.27           C  
ATOM   3485  N   PRO C 243      -3.725  10.676   8.348  1.00 93.97           N  
ATOM   3486  CA  PRO C 243      -2.437  10.161   7.878  1.00 93.97           C  
ATOM   3487  C   PRO C 243      -1.313  10.368   8.891  1.00 93.97           C  
ATOM   3488  CB  PRO C 243      -2.178  10.969   6.603  1.00 93.97           C  
ATOM   3489  O   PRO C 243      -0.410   9.534   8.997  1.00 93.97           O  
ATOM   3490  CG  PRO C 243      -3.537  11.340   6.104  1.00 93.97           C  
ATOM   3491  CD  PRO C 243      -4.423  11.606   7.287  1.00 93.97           C  
ATOM   3492  N   ILE C 244      -1.383  11.392   9.739  1.00 94.61           N  
ATOM   3493  CA  ILE C 244      -0.355  11.746  10.711  1.00 94.61           C  
ATOM   3494  C   ILE C 244      -0.415  10.788  11.899  1.00 94.61           C  
ATOM   3495  CB  ILE C 244      -0.510  13.206  11.193  1.00 94.61           C  
ATOM   3496  O   ILE C 244       0.605  10.513  12.535  1.00 94.61           O  
ATOM   3497  CG1 ILE C 244      -0.132  14.181  10.072  1.00 94.61           C  
ATOM   3498  CG2 ILE C 244       0.337  13.456  12.444  1.00 94.61           C  
ATOM   3499  CD1 ILE C 244       0.156  15.597  10.554  1.00 94.61           C  
ATOM   3500  N   LEU C 245      -1.566  10.229  12.116  1.00 96.35           N  
ATOM   3501  CA  LEU C 245      -1.740   9.342  13.261  1.00 96.35           C  
ATOM   3502  C   LEU C 245      -0.867   8.100  13.123  1.00 96.35           C  
ATOM   3503  CB  LEU C 245      -3.208   8.935  13.406  1.00 96.35           C  
ATOM   3504  O   LEU C 245      -0.160   7.726  14.062  1.00 96.35           O  
ATOM   3505  CG  LEU C 245      -4.193  10.058  13.737  1.00 96.35           C  
ATOM   3506  CD1 LEU C 245      -5.622   9.522  13.750  1.00 96.35           C  
ATOM   3507  CD2 LEU C 245      -3.844  10.698  15.076  1.00 96.35           C  
ATOM   3508  N   THR C 246      -0.812   7.495  11.969  1.00 93.00           N  
ATOM   3509  CA  THR C 246      -0.008   6.295  11.762  1.00 93.00           C  
ATOM   3510  C   THR C 246       1.464   6.655  11.586  1.00 93.00           C  
ATOM   3511  CB  THR C 246      -0.495   5.501  10.536  1.00 93.00           C  
ATOM   3512  O   THR C 246       2.344   5.965  12.107  1.00 93.00           O  
ATOM   3513  CG2 THR C 246      -1.847   4.847  10.806  1.00 93.00           C  
ATOM   3514  OG1 THR C 246      -0.621   6.389   9.418  1.00 93.00           O  
ATOM   3515  N   LEU C 247       1.725   7.753  10.904  1.00 92.13           N  
ATOM   3516  CA  LEU C 247       3.101   8.168  10.656  1.00 92.13           C  
ATOM   3517  C   LEU C 247       3.841   8.407  11.968  1.00 92.13           C  
ATOM   3518  CB  LEU C 247       3.133   9.438   9.801  1.00 92.13           C  
ATOM   3519  O   LEU C 247       5.008   8.030  12.105  1.00 92.13           O  
ATOM   3520  CG  LEU C 247       4.517   9.975   9.435  1.00 92.13           C  
ATOM   3521  CD1 LEU C 247       5.273   8.958   8.586  1.00 92.13           C  
ATOM   3522  CD2 LEU C 247       4.399  11.308   8.704  1.00 92.13           C  
ATOM   3523  N   THR C 248       3.112   8.957  12.958  1.00 95.56           N  
ATOM   3524  CA  THR C 248       3.739   9.312  14.226  1.00 95.56           C  
ATOM   3525  C   THR C 248       3.530   8.209  15.260  1.00 95.56           C  
ATOM   3526  CB  THR C 248       3.186  10.641  14.770  1.00 95.56           C  
ATOM   3527  O   THR C 248       3.917   8.358  16.421  1.00 95.56           O  
ATOM   3528  CG2 THR C 248       3.464  11.789  13.806  1.00 95.56           C  
ATOM   3529  OG1 THR C 248       1.770  10.522  14.958  1.00 95.56           O  
ATOM   3530  N   ARG C 249       2.876   7.167  14.939  1.00 94.44           N  
ATOM   3531  CA  ARG C 249       2.532   6.106  15.879  1.00 94.44           C  
ATOM   3532  C   ARG C 249       1.833   6.671  17.111  1.00 94.44           C  
ATOM   3533  CB  ARG C 249       3.783   5.330  16.296  1.00 94.44           C  
ATOM   3534  O   ARG C 249       2.228   6.382  18.243  1.00 94.44           O  
ATOM   3535  CG  ARG C 249       4.503   4.654  15.140  1.00 94.44           C  
ATOM   3536  CD  ARG C 249       5.775   3.954  15.599  1.00 94.44           C  
ATOM   3537  NE  ARG C 249       5.484   2.680  16.251  1.00 94.44           N  
ATOM   3538  NH1 ARG C 249       7.698   2.087  16.540  1.00 94.44           N  
ATOM   3539  NH2 ARG C 249       6.028   0.692  17.262  1.00 94.44           N  
ATOM   3540  CZ  ARG C 249       6.404   1.823  16.683  1.00 94.44           C  
ATOM   3541  N   ALA C 250       0.852   7.411  16.876  1.00 97.06           N  
ATOM   3542  CA  ALA C 250       0.183   8.227  17.887  1.00 97.06           C  
ATOM   3543  C   ALA C 250      -0.374   7.358  19.011  1.00 97.06           C  
ATOM   3544  CB  ALA C 250      -0.934   9.051  17.251  1.00 97.06           C  
ATOM   3545  O   ALA C 250      -0.449   7.794  20.162  1.00 97.06           O  
ATOM   3546  N   LEU C 251      -0.693   6.075  18.760  1.00 97.32           N  
ATOM   3547  CA  LEU C 251      -1.377   5.260  19.759  1.00 97.32           C  
ATOM   3548  C   LEU C 251      -0.398   4.323  20.458  1.00 97.32           C  
ATOM   3549  CB  LEU C 251      -2.503   4.450  19.110  1.00 97.32           C  
ATOM   3550  O   LEU C 251      -0.811   3.357  21.104  1.00 97.32           O  
ATOM   3551  CG  LEU C 251      -3.673   5.252  18.540  1.00 97.32           C  
ATOM   3552  CD1 LEU C 251      -4.777   4.314  18.064  1.00 97.32           C  
ATOM   3553  CD2 LEU C 251      -4.208   6.232  19.579  1.00 97.32           C  
ATOM   3554  N   THR C 252       0.863   4.547  20.392  1.00 96.44           N  
ATOM   3555  CA  THR C 252       1.890   3.703  20.992  1.00 96.44           C  
ATOM   3556  C   THR C 252       1.638   3.526  22.487  1.00 96.44           C  
ATOM   3557  CB  THR C 252       3.296   4.290  20.772  1.00 96.44           C  
ATOM   3558  O   THR C 252       1.799   2.428  23.023  1.00 96.44           O  
ATOM   3559  CG2 THR C 252       4.366   3.411  21.411  1.00 96.44           C  
ATOM   3560  OG1 THR C 252       3.551   4.388  19.365  1.00 96.44           O  
ATOM   3561  N   ALA C 253       1.165   4.577  23.136  1.00 97.37           N  
ATOM   3562  CA  ALA C 253       0.926   4.544  24.577  1.00 97.37           C  
ATOM   3563  C   ALA C 253      -0.121   3.493  24.936  1.00 97.37           C  
ATOM   3564  CB  ALA C 253       0.488   5.919  25.075  1.00 97.37           C  
ATOM   3565  O   ALA C 253      -0.073   2.905  26.019  1.00 97.37           O  
ATOM   3566  N   GLU C 254      -1.015   3.222  24.028  1.00 97.59           N  
ATOM   3567  CA  GLU C 254      -2.092   2.264  24.262  1.00 97.59           C  
ATOM   3568  C   GLU C 254      -1.551   0.842  24.373  1.00 97.59           C  
ATOM   3569  CB  GLU C 254      -3.135   2.344  23.144  1.00 97.59           C  
ATOM   3570  O   GLU C 254      -2.242  -0.055  24.862  1.00 97.59           O  
ATOM   3571  CG  GLU C 254      -3.930   3.642  23.136  1.00 97.59           C  
ATOM   3572  CD  GLU C 254      -4.901   3.758  24.300  1.00 97.59           C  
ATOM   3573  OE1 GLU C 254      -5.475   4.851  24.505  1.00 97.59           O  
ATOM   3574  OE2 GLU C 254      -5.088   2.747  25.014  1.00 97.59           O  
ATOM   3575  N   SER C 255      -0.383   0.575  23.972  1.00 95.36           N  
ATOM   3576  CA  SER C 255       0.229  -0.747  24.051  1.00 95.36           C  
ATOM   3577  C   SER C 255       0.942  -0.947  25.385  1.00 95.36           C  
ATOM   3578  CB  SER C 255       1.216  -0.951  22.901  1.00 95.36           C  
ATOM   3579  O   SER C 255       1.436  -2.039  25.673  1.00 95.36           O  
ATOM   3580  OG  SER C 255       0.750  -0.320  21.720  1.00 95.36           O  
ATOM   3581  N   HIS C 256       1.016   0.092  26.157  1.00 96.03           N  
ATOM   3582  CA  HIS C 256       1.668   0.042  27.460  1.00 96.03           C  
ATOM   3583  C   HIS C 256       0.643   0.021  28.589  1.00 96.03           C  
ATOM   3584  CB  HIS C 256       2.614   1.233  27.632  1.00 96.03           C  
ATOM   3585  O   HIS C 256      -0.479   0.506  28.424  1.00 96.03           O  
ATOM   3586  CG  HIS C 256       3.815   1.178  26.743  1.00 96.03           C  
ATOM   3587  CD2 HIS C 256       3.978   1.529  25.446  1.00 96.03           C  
ATOM   3588  ND1 HIS C 256       5.038   0.711  27.173  1.00 96.03           N  
ATOM   3589  CE1 HIS C 256       5.904   0.779  26.176  1.00 96.03           C  
ATOM   3590  NE2 HIS C 256       5.286   1.272  25.116  1.00 96.03           N  
ATOM   3591  N   VAL C 257       1.007  -0.525  29.712  1.00 95.44           N  
ATOM   3592  CA  VAL C 257       0.119  -0.584  30.868  1.00 95.44           C  
ATOM   3593  C   VAL C 257      -0.298   0.828  31.272  1.00 95.44           C  
ATOM   3594  CB  VAL C 257       0.787  -1.304  32.061  1.00 95.44           C  
ATOM   3595  O   VAL C 257       0.536   1.735  31.335  1.00 95.44           O  
ATOM   3596  CG1 VAL C 257      -0.110  -1.249  33.296  1.00 95.44           C  
ATOM   3597  CG2 VAL C 257       1.111  -2.752  31.696  1.00 95.44           C  
ATOM   3598  N   ASP C 258      -1.537   1.080  31.418  1.00 95.08           N  
ATOM   3599  CA  ASP C 258      -2.127   2.342  31.852  1.00 95.08           C  
ATOM   3600  C   ASP C 258      -1.875   3.447  30.829  1.00 95.08           C  
ATOM   3601  CB  ASP C 258      -1.572   2.753  33.218  1.00 95.08           C  
ATOM   3602  O   ASP C 258      -1.865   4.630  31.175  1.00 95.08           O  
ATOM   3603  CG  ASP C 258      -1.883   1.746  34.311  1.00 95.08           C  
ATOM   3604  OD1 ASP C 258      -2.950   1.097  34.258  1.00 95.08           O  
ATOM   3605  OD2 ASP C 258      -1.054   1.602  35.236  1.00 95.08           O  
ATOM   3606  N   THR C 259      -1.504   3.085  29.622  1.00 95.98           N  
ATOM   3607  CA  THR C 259      -1.224   4.025  28.542  1.00 95.98           C  
ATOM   3608  C   THR C 259      -0.048   4.928  28.902  1.00 95.98           C  
ATOM   3609  CB  THR C 259      -2.458   4.889  28.220  1.00 95.98           C  
ATOM   3610  O   THR C 259      -0.059   6.123  28.598  1.00 95.98           O  
ATOM   3611  CG2 THR C 259      -3.377   4.187  27.226  1.00 95.98           C  
ATOM   3612  OG1 THR C 259      -3.184   5.144  29.429  1.00 95.98           O  
ATOM   3613  N   ASP C 260       0.821   4.425  29.780  1.00 95.28           N  
ATOM   3614  CA  ASP C 260       2.018   5.134  30.221  1.00 95.28           C  
ATOM   3615  C   ASP C 260       3.267   4.580  29.541  1.00 95.28           C  
ATOM   3616  CB  ASP C 260       2.164   5.046  31.742  1.00 95.28           C  
ATOM   3617  O   ASP C 260       3.641   3.426  29.763  1.00 95.28           O  
ATOM   3618  CG  ASP C 260       3.300   5.899  32.279  1.00 95.28           C  
ATOM   3619  OD1 ASP C 260       4.112   6.409  31.477  1.00 95.28           O  
ATOM   3620  OD2 ASP C 260       3.386   6.060  33.516  1.00 95.28           O  
ATOM   3621  N   LEU C 261       3.946   5.390  28.785  1.00 93.76           N  
ATOM   3622  CA  LEU C 261       5.068   4.981  27.946  1.00 93.76           C  
ATOM   3623  C   LEU C 261       6.252   4.541  28.799  1.00 93.76           C  
ATOM   3624  CB  LEU C 261       5.488   6.125  27.019  1.00 93.76           C  
ATOM   3625  O   LEU C 261       7.162   3.870  28.306  1.00 93.76           O  
ATOM   3626  CG  LEU C 261       4.529   6.458  25.875  1.00 93.76           C  
ATOM   3627  CD1 LEU C 261       4.927   7.774  25.215  1.00 93.76           C  
ATOM   3628  CD2 LEU C 261       4.503   5.327  24.852  1.00 93.76           C  
ATOM   3629  N   THR C 262       6.214   4.873  30.054  1.00 94.78           N  
ATOM   3630  CA  THR C 262       7.306   4.511  30.950  1.00 94.78           C  
ATOM   3631  C   THR C 262       7.091   3.117  31.530  1.00 94.78           C  
ATOM   3632  CB  THR C 262       7.451   5.530  32.095  1.00 94.78           C  
ATOM   3633  O   THR C 262       8.021   2.510  32.065  1.00 94.78           O  
ATOM   3634  CG2 THR C 262       7.618   6.946  31.554  1.00 94.78           C  
ATOM   3635  OG1 THR C 262       6.281   5.482  32.920  1.00 94.78           O  
ATOM   3636  N   LYS C 263       5.911   2.609  31.361  1.00 96.04           N  
ATOM   3637  CA  LYS C 263       5.580   1.280  31.865  1.00 96.04           C  
ATOM   3638  C   LYS C 263       5.754   0.221  30.780  1.00 96.04           C  
ATOM   3639  CB  LYS C 263       4.148   1.249  32.401  1.00 96.04           C  
ATOM   3640  O   LYS C 263       5.868   0.550  29.597  1.00 96.04           O  
ATOM   3641  CG  LYS C 263       3.930   2.115  33.633  1.00 96.04           C  
ATOM   3642  CD  LYS C 263       2.540   1.910  34.222  1.00 96.04           C  
ATOM   3643  CE  LYS C 263       2.318   2.783  35.449  1.00 96.04           C  
ATOM   3644  NZ  LYS C 263       0.938   2.624  36.000  1.00 96.04           N  
ATOM   3645  N   PRO C 264       5.842  -1.067  31.187  1.00 92.52           N  
ATOM   3646  CA  PRO C 264       6.043  -2.131  30.201  1.00 92.52           C  
ATOM   3647  C   PRO C 264       4.830  -2.333  29.295  1.00 92.52           C  
ATOM   3648  CB  PRO C 264       6.291  -3.370  31.065  1.00 92.52           C  
ATOM   3649  O   PRO C 264       3.758  -1.783  29.560  1.00 92.52           O  
ATOM   3650  CG  PRO C 264       5.816  -2.986  32.429  1.00 92.52           C  
ATOM   3651  CD  PRO C 264       5.726  -1.488  32.498  1.00 92.52           C  
ATOM   3652  N   TYR C 265       4.977  -3.074  28.295  1.00 91.18           N  
ATOM   3653  CA  TYR C 265       3.907  -3.397  27.359  1.00 91.18           C  
ATOM   3654  C   TYR C 265       2.834  -4.247  28.028  1.00 91.18           C  
ATOM   3655  CB  TYR C 265       4.466  -4.129  26.135  1.00 91.18           C  
ATOM   3656  O   TYR C 265       3.124  -5.004  28.958  1.00 91.18           O  
ATOM   3657  CG  TYR C 265       5.224  -3.234  25.186  1.00 91.18           C  
ATOM   3658  CD1 TYR C 265       4.552  -2.358  24.336  1.00 91.18           C  
ATOM   3659  CD2 TYR C 265       6.614  -3.262  25.135  1.00 91.18           C  
ATOM   3660  CE1 TYR C 265       5.246  -1.532  23.458  1.00 91.18           C  
ATOM   3661  CE2 TYR C 265       7.319  -2.441  24.261  1.00 91.18           C  
ATOM   3662  OH  TYR C 265       7.320  -0.765  22.561  1.00 91.18           O  
ATOM   3663  CZ  TYR C 265       6.627  -1.581  23.428  1.00 91.18           C  
ATOM   3664  N   ILE C 266       1.658  -4.117  27.554  1.00 91.54           N  
ATOM   3665  CA  ILE C 266       0.553  -4.947  28.018  1.00 91.54           C  
ATOM   3666  C   ILE C 266       0.790  -6.399  27.610  1.00 91.54           C  
ATOM   3667  CB  ILE C 266      -0.801  -4.449  27.463  1.00 91.54           C  
ATOM   3668  O   ILE C 266       1.238  -6.671  26.493  1.00 91.54           O  
ATOM   3669  CG1 ILE C 266      -1.070  -3.012  27.924  1.00 91.54           C  
ATOM   3670  CG2 ILE C 266      -1.937  -5.383  27.891  1.00 91.54           C  
ATOM   3671  CD1 ILE C 266      -2.232  -2.339  27.206  1.00 91.54           C  
ATOM   3672  N   LYS C 267       0.547  -7.333  28.515  1.00 87.77           N  
ATOM   3673  CA  LYS C 267       0.630  -8.757  28.204  1.00 87.77           C  
ATOM   3674  C   LYS C 267      -0.713  -9.294  27.719  1.00 87.77           C  
ATOM   3675  CB  LYS C 267       1.099  -9.547  29.427  1.00 87.77           C  
ATOM   3676  O   LYS C 267      -1.693  -9.296  28.466  1.00 87.77           O  
ATOM   3677  CG  LYS C 267       2.550  -9.294  29.809  1.00 87.77           C  
ATOM   3678  CD  LYS C 267       2.980 -10.164  30.983  1.00 87.77           C  
ATOM   3679  CE  LYS C 267       4.417  -9.877  31.397  1.00 87.77           C  
ATOM   3680  NZ  LYS C 267       4.840 -10.724  32.551  1.00 87.77           N  
ATOM   3681  N   TRP C 268      -0.740  -9.703  26.545  1.00 86.45           N  
ATOM   3682  CA  TRP C 268      -1.972 -10.200  25.942  1.00 86.45           C  
ATOM   3683  C   TRP C 268      -2.044 -11.721  26.025  1.00 86.45           C  
ATOM   3684  CB  TRP C 268      -2.075  -9.752  24.481  1.00 86.45           C  
ATOM   3685  O   TRP C 268      -1.014 -12.399  26.019  1.00 86.45           O  
ATOM   3686  CG  TRP C 268      -2.112  -8.263  24.303  1.00 86.45           C  
ATOM   3687  CD1 TRP C 268      -1.044  -7.426  24.142  1.00 86.45           C  
ATOM   3688  CD2 TRP C 268      -3.279  -7.436  24.272  1.00 86.45           C  
ATOM   3689  CE2 TRP C 268      -2.843  -6.105  24.088  1.00 86.45           C  
ATOM   3690  CE3 TRP C 268      -4.653  -7.691  24.380  1.00 86.45           C  
ATOM   3691  NE1 TRP C 268      -1.476  -6.126  24.013  1.00 86.45           N  
ATOM   3692  CH2 TRP C 268      -5.071  -5.308  24.120  1.00 86.45           C  
ATOM   3693  CZ2 TRP C 268      -3.733  -5.031  24.011  1.00 86.45           C  
ATOM   3694  CZ3 TRP C 268      -5.537  -6.621  24.303  1.00 86.45           C  
ATOM   3695  N   ASP C 269      -3.350 -12.180  26.158  1.00 82.19           N  
ATOM   3696  CA  ASP C 269      -3.565 -13.618  26.027  1.00 82.19           C  
ATOM   3697  C   ASP C 269      -3.146 -14.112  24.645  1.00 82.19           C  
ATOM   3698  CB  ASP C 269      -5.032 -13.967  26.289  1.00 82.19           C  
ATOM   3699  O   ASP C 269      -3.660 -13.639  23.629  1.00 82.19           O  
ATOM   3700  CG  ASP C 269      -5.288 -15.463  26.323  1.00 82.19           C  
ATOM   3701  OD1 ASP C 269      -4.387 -16.245  25.949  1.00 82.19           O  
ATOM   3702  OD2 ASP C 269      -6.402 -15.864  26.724  1.00 82.19           O  
ATOM   3703  N   LEU C 270      -2.244 -15.069  24.604  1.00 80.41           N  
ATOM   3704  CA  LEU C 270      -1.674 -15.552  23.351  1.00 80.41           C  
ATOM   3705  C   LEU C 270      -2.747 -16.194  22.478  1.00 80.41           C  
ATOM   3706  CB  LEU C 270      -0.553 -16.558  23.624  1.00 80.41           C  
ATOM   3707  O   LEU C 270      -2.590 -16.279  21.257  1.00 80.41           O  
ATOM   3708  CG  LEU C 270       0.831 -15.971  23.906  1.00 80.41           C  
ATOM   3709  CD1 LEU C 270       1.640 -16.918  24.787  1.00 80.41           C  
ATOM   3710  CD2 LEU C 270       1.568 -15.686  22.602  1.00 80.41           C  
ATOM   3711  N   LEU C 271      -3.840 -16.679  23.147  1.00 82.95           N  
ATOM   3712  CA  LEU C 271      -4.879 -17.394  22.416  1.00 82.95           C  
ATOM   3713  C   LEU C 271      -5.933 -16.429  21.885  1.00 82.95           C  
ATOM   3714  CB  LEU C 271      -5.538 -18.446  23.312  1.00 82.95           C  
ATOM   3715  O   LEU C 271      -6.767 -16.806  21.058  1.00 82.95           O  
ATOM   3716  CG  LEU C 271      -4.617 -19.527  23.879  1.00 82.95           C  
ATOM   3717  CD1 LEU C 271      -5.379 -20.411  24.861  1.00 82.95           C  
ATOM   3718  CD2 LEU C 271      -4.017 -20.363  22.754  1.00 82.95           C  
ATOM   3719  N   LYS C 272      -5.803 -15.206  22.339  1.00 87.65           N  
ATOM   3720  CA  LYS C 272      -6.811 -14.227  21.943  1.00 87.65           C  
ATOM   3721  C   LYS C 272      -6.581 -13.748  20.513  1.00 87.65           C  
ATOM   3722  CB  LYS C 272      -6.808 -13.036  22.902  1.00 87.65           C  
ATOM   3723  O   LYS C 272      -5.458 -13.397  20.143  1.00 87.65           O  
ATOM   3724  CG  LYS C 272      -7.924 -12.033  22.648  1.00 87.65           C  
ATOM   3725  CD  LYS C 272      -7.969 -10.961  23.729  1.00 87.65           C  
ATOM   3726  CE  LYS C 272      -9.101  -9.971  23.488  1.00 87.65           C  
ATOM   3727  NZ  LYS C 272      -9.295  -9.058  24.654  1.00 87.65           N  
ATOM   3728  N   TYR C 273      -7.633 -13.794  19.690  1.00 89.29           N  
ATOM   3729  CA  TYR C 273      -7.489 -13.319  18.318  1.00 89.29           C  
ATOM   3730  C   TYR C 273      -8.543 -12.269  17.990  1.00 89.29           C  
ATOM   3731  CB  TYR C 273      -7.591 -14.487  17.332  1.00 89.29           C  
ATOM   3732  O   TYR C 273      -8.393 -11.508  17.031  1.00 89.29           O  
ATOM   3733  CG  TYR C 273      -8.947 -15.150  17.314  1.00 89.29           C  
ATOM   3734  CD1 TYR C 273      -9.209 -16.264  18.109  1.00 89.29           C  
ATOM   3735  CD2 TYR C 273      -9.968 -14.665  16.504  1.00 89.29           C  
ATOM   3736  CE1 TYR C 273     -10.457 -16.879  18.095  1.00 89.29           C  
ATOM   3737  CE2 TYR C 273     -11.219 -15.272  16.482  1.00 89.29           C  
ATOM   3738  OH  TYR C 273     -12.690 -16.982  17.262  1.00 89.29           O  
ATOM   3739  CZ  TYR C 273     -11.454 -16.377  17.280  1.00 89.29           C  
ATOM   3740  N   ASP C 274      -9.625 -12.246  18.729  1.00 92.90           N  
ATOM   3741  CA  ASP C 274     -10.717 -11.309  18.487  1.00 92.90           C  
ATOM   3742  C   ASP C 274     -10.591 -10.076  19.378  1.00 92.90           C  
ATOM   3743  CB  ASP C 274     -12.069 -11.989  18.717  1.00 92.90           C  
ATOM   3744  O   ASP C 274     -10.803 -10.155  20.590  1.00 92.90           O  
ATOM   3745  CG  ASP C 274     -13.247 -11.119  18.315  1.00 92.90           C  
ATOM   3746  OD1 ASP C 274     -13.049  -9.918  18.029  1.00 92.90           O  
ATOM   3747  OD2 ASP C 274     -14.384 -11.638  18.288  1.00 92.90           O  
ATOM   3748  N   PHE C 275     -10.366  -8.997  18.790  1.00 95.60           N  
ATOM   3749  CA  PHE C 275     -10.173  -7.753  19.526  1.00 95.60           C  
ATOM   3750  C   PHE C 275     -11.293  -6.765  19.221  1.00 95.60           C  
ATOM   3751  CB  PHE C 275      -8.816  -7.130  19.185  1.00 95.60           C  
ATOM   3752  O   PHE C 275     -11.067  -5.553  19.191  1.00 95.60           O  
ATOM   3753  CG  PHE C 275      -7.640  -7.980  19.584  1.00 95.60           C  
ATOM   3754  CD1 PHE C 275      -7.149  -7.946  20.884  1.00 95.60           C  
ATOM   3755  CD2 PHE C 275      -7.026  -8.815  18.659  1.00 95.60           C  
ATOM   3756  CE1 PHE C 275      -6.061  -8.732  21.256  1.00 95.60           C  
ATOM   3757  CE2 PHE C 275      -5.938  -9.603  19.024  1.00 95.60           C  
ATOM   3758  CZ  PHE C 275      -5.457  -9.560  20.323  1.00 95.60           C  
ATOM   3759  N   THR C 276     -12.471  -7.207  18.880  1.00 96.70           N  
ATOM   3760  CA  THR C 276     -13.618  -6.380  18.525  1.00 96.70           C  
ATOM   3761  C   THR C 276     -13.939  -5.391  19.642  1.00 96.70           C  
ATOM   3762  CB  THR C 276     -14.859  -7.243  18.229  1.00 96.70           C  
ATOM   3763  O   THR C 276     -14.054  -4.188  19.399  1.00 96.70           O  
ATOM   3764  CG2 THR C 276     -16.048  -6.377  17.828  1.00 96.70           C  
ATOM   3765  OG1 THR C 276     -14.559  -8.148  17.159  1.00 96.70           O  
ATOM   3766  N   GLU C 277     -14.007  -5.824  20.856  1.00 97.19           N  
ATOM   3767  CA  GLU C 277     -14.338  -4.967  21.991  1.00 97.19           C  
ATOM   3768  C   GLU C 277     -13.263  -3.907  22.214  1.00 97.19           C  
ATOM   3769  CB  GLU C 277     -14.523  -5.803  23.260  1.00 97.19           C  
ATOM   3770  O   GLU C 277     -13.576  -2.738  22.447  1.00 97.19           O  
ATOM   3771  CG  GLU C 277     -15.972  -6.166  23.551  1.00 97.19           C  
ATOM   3772  CD  GLU C 277     -16.161  -6.848  24.897  1.00 97.19           C  
ATOM   3773  OE1 GLU C 277     -17.321  -7.122  25.281  1.00 97.19           O  
ATOM   3774  OE2 GLU C 277     -15.141  -7.110  25.573  1.00 97.19           O  
ATOM   3775  N   GLU C 278     -12.031  -4.342  22.120  1.00 96.97           N  
ATOM   3776  CA  GLU C 278     -10.924  -3.407  22.295  1.00 96.97           C  
ATOM   3777  C   GLU C 278     -10.947  -2.318  21.227  1.00 96.97           C  
ATOM   3778  CB  GLU C 278      -9.584  -4.147  22.263  1.00 96.97           C  
ATOM   3779  O   GLU C 278     -10.695  -1.147  21.520  1.00 96.97           O  
ATOM   3780  CG  GLU C 278      -9.333  -5.019  23.484  1.00 96.97           C  
ATOM   3781  CD  GLU C 278      -9.984  -6.390  23.387  1.00 96.97           C  
ATOM   3782  OE1 GLU C 278      -9.777  -7.226  24.296  1.00 96.97           O  
ATOM   3783  OE2 GLU C 278     -10.706  -6.630  22.394  1.00 96.97           O  
ATOM   3784  N   ARG C 279     -11.242  -2.687  20.041  1.00 98.03           N  
ATOM   3785  CA  ARG C 279     -11.312  -1.719  18.951  1.00 98.03           C  
ATOM   3786  C   ARG C 279     -12.412  -0.693  19.199  1.00 98.03           C  
ATOM   3787  CB  ARG C 279     -11.547  -2.429  17.616  1.00 98.03           C  
ATOM   3788  O   ARG C 279     -12.209   0.505  18.995  1.00 98.03           O  
ATOM   3789  CG  ARG C 279     -10.319  -3.142  17.072  1.00 98.03           C  
ATOM   3790  CD  ARG C 279     -10.605  -3.820  15.740  1.00 98.03           C  
ATOM   3791  NE  ARG C 279      -9.425  -4.507  15.221  1.00 98.03           N  
ATOM   3792  NH1 ARG C 279     -10.615  -6.046  13.975  1.00 98.03           N  
ATOM   3793  NH2 ARG C 279      -8.324  -6.098  13.985  1.00 98.03           N  
ATOM   3794  CZ  ARG C 279      -9.457  -5.549  14.395  1.00 98.03           C  
ATOM   3795  N   LEU C 280     -13.593  -1.164  19.649  1.00 98.30           N  
ATOM   3796  CA  LEU C 280     -14.704  -0.264  19.937  1.00 98.30           C  
ATOM   3797  C   LEU C 280     -14.343   0.704  21.059  1.00 98.30           C  
ATOM   3798  CB  LEU C 280     -15.954  -1.061  20.319  1.00 98.30           C  
ATOM   3799  O   LEU C 280     -14.690   1.886  20.999  1.00 98.30           O  
ATOM   3800  CG  LEU C 280     -16.657  -1.805  19.182  1.00 98.30           C  
ATOM   3801  CD1 LEU C 280     -17.718  -2.747  19.741  1.00 98.30           C  
ATOM   3802  CD2 LEU C 280     -17.276  -0.817  18.199  1.00 98.30           C  
ATOM   3803  N   LYS C 281     -13.603   0.192  21.987  1.00 97.97           N  
ATOM   3804  CA  LYS C 281     -13.164   1.048  23.086  1.00 97.97           C  
ATOM   3805  C   LYS C 281     -12.205   2.127  22.592  1.00 97.97           C  
ATOM   3806  CB  LYS C 281     -12.496   0.215  24.181  1.00 97.97           C  
ATOM   3807  O   LYS C 281     -12.320   3.292  22.980  1.00 97.97           O  
ATOM   3808  CG  LYS C 281     -13.437  -0.202  25.302  1.00 97.97           C  
ATOM   3809  CD  LYS C 281     -12.710  -1.004  26.373  1.00 97.97           C  
ATOM   3810  CE  LYS C 281     -13.655  -1.444  27.483  1.00 97.97           C  
ATOM   3811  NZ  LYS C 281     -12.964  -2.296  28.495  1.00 97.97           N  
ATOM   3812  N   LEU C 282     -11.295   1.706  21.767  1.00 98.41           N  
ATOM   3813  CA  LEU C 282     -10.351   2.668  21.208  1.00 98.41           C  
ATOM   3814  C   LEU C 282     -11.075   3.715  20.368  1.00 98.41           C  
ATOM   3815  CB  LEU C 282      -9.298   1.953  20.357  1.00 98.41           C  
ATOM   3816  O   LEU C 282     -10.781   4.908  20.468  1.00 98.41           O  
ATOM   3817  CG  LEU C 282      -8.242   1.151  21.118  1.00 98.41           C  
ATOM   3818  CD1 LEU C 282      -7.443   0.279  20.156  1.00 98.41           C  
ATOM   3819  CD2 LEU C 282      -7.318   2.084  21.894  1.00 98.41           C  
ATOM   3820  N   PHE C 283     -12.061   3.215  19.573  1.00 98.40           N  
ATOM   3821  CA  PHE C 283     -12.837   4.125  18.739  1.00 98.40           C  
ATOM   3822  C   PHE C 283     -13.587   5.138  19.596  1.00 98.40           C  
ATOM   3823  CB  PHE C 283     -13.823   3.345  17.864  1.00 98.40           C  
ATOM   3824  O   PHE C 283     -13.528   6.342  19.337  1.00 98.40           O  
ATOM   3825  CG  PHE C 283     -14.552   4.199  16.862  1.00 98.40           C  
ATOM   3826  CD1 PHE C 283     -15.814   4.707  17.148  1.00 98.40           C  
ATOM   3827  CD2 PHE C 283     -13.976   4.495  15.633  1.00 98.40           C  
ATOM   3828  CE1 PHE C 283     -16.491   5.498  16.222  1.00 98.40           C  
ATOM   3829  CE2 PHE C 283     -14.646   5.284  14.704  1.00 98.40           C  
ATOM   3830  CZ  PHE C 283     -15.904   5.784  15.000  1.00 98.40           C  
ATOM   3831  N   ASP C 284     -14.177   4.747  20.650  1.00 97.69           N  
ATOM   3832  CA  ASP C 284     -14.949   5.603  21.546  1.00 97.69           C  
ATOM   3833  C   ASP C 284     -14.040   6.578  22.292  1.00 97.69           C  
ATOM   3834  CB  ASP C 284     -15.743   4.758  22.544  1.00 97.69           C  
ATOM   3835  O   ASP C 284     -14.428   7.718  22.557  1.00 97.69           O  
ATOM   3836  CG  ASP C 284     -17.171   5.243  22.727  1.00 97.69           C  
ATOM   3837  OD1 ASP C 284     -17.784   5.718  21.747  1.00 97.69           O  
ATOM   3838  OD2 ASP C 284     -17.686   5.151  23.862  1.00 97.69           O  
ATOM   3839  N   ARG C 285     -12.878   6.148  22.556  1.00 98.05           N  
ATOM   3840  CA  ARG C 285     -11.941   6.966  23.319  1.00 98.05           C  
ATOM   3841  C   ARG C 285     -11.395   8.109  22.470  1.00 98.05           C  
ATOM   3842  CB  ARG C 285     -10.788   6.110  23.849  1.00 98.05           C  
ATOM   3843  O   ARG C 285     -11.301   9.246  22.937  1.00 98.05           O  
ATOM   3844  CG  ARG C 285      -9.831   6.862  24.760  1.00 98.05           C  
ATOM   3845  CD  ARG C 285      -8.834   5.925  25.427  1.00 98.05           C  
ATOM   3846  NE  ARG C 285      -7.896   6.653  26.277  1.00 98.05           N  
ATOM   3847  NH1 ARG C 285      -7.297   4.816  27.543  1.00 98.05           N  
ATOM   3848  NH2 ARG C 285      -6.363   6.864  27.974  1.00 98.05           N  
ATOM   3849  CZ  ARG C 285      -7.187   6.109  27.263  1.00 98.05           C  
ATOM   3850  N   TYR C 286     -11.092   7.855  21.217  1.00 98.14           N  
ATOM   3851  CA  TYR C 286     -10.362   8.848  20.436  1.00 98.14           C  
ATOM   3852  C   TYR C 286     -11.259   9.474  19.375  1.00 98.14           C  
ATOM   3853  CB  TYR C 286      -9.134   8.215  19.775  1.00 98.14           C  
ATOM   3854  O   TYR C 286     -11.005  10.592  18.920  1.00 98.14           O  
ATOM   3855  CG  TYR C 286      -8.058   7.812  20.754  1.00 98.14           C  
ATOM   3856  CD1 TYR C 286      -7.228   8.765  21.338  1.00 98.14           C  
ATOM   3857  CD2 TYR C 286      -7.868   6.477  21.095  1.00 98.14           C  
ATOM   3858  CE1 TYR C 286      -6.234   8.398  22.239  1.00 98.14           C  
ATOM   3859  CE2 TYR C 286      -6.877   6.098  21.994  1.00 98.14           C  
ATOM   3860  OH  TYR C 286      -5.084   6.695  23.452  1.00 98.14           O  
ATOM   3861  CZ  TYR C 286      -6.066   7.064  22.561  1.00 98.14           C  
ATOM   3862  N   PHE C 287     -12.357   8.772  18.917  1.00 98.18           N  
ATOM   3863  CA  PHE C 287     -13.161   9.252  17.800  1.00 98.18           C  
ATOM   3864  C   PHE C 287     -14.642   9.257  18.161  1.00 98.18           C  
ATOM   3865  CB  PHE C 287     -12.928   8.386  16.557  1.00 98.18           C  
ATOM   3866  O   PHE C 287     -15.490   8.926  17.331  1.00 98.18           O  
ATOM   3867  CG  PHE C 287     -11.495   8.357  16.098  1.00 98.18           C  
ATOM   3868  CD1 PHE C 287     -10.990   9.364  15.284  1.00 98.18           C  
ATOM   3869  CD2 PHE C 287     -10.652   7.322  16.482  1.00 98.18           C  
ATOM   3870  CE1 PHE C 287      -9.664   9.339  14.858  1.00 98.18           C  
ATOM   3871  CE2 PHE C 287      -9.326   7.291  16.060  1.00 98.18           C  
ATOM   3872  CZ  PHE C 287      -8.834   8.299  15.247  1.00 98.18           C  
ATOM   3873  N   LYS C 288     -14.875   9.534  19.383  1.00 97.25           N  
ATOM   3874  CA  LYS C 288     -16.222   9.521  19.945  1.00 97.25           C  
ATOM   3875  C   LYS C 288     -17.174  10.375  19.112  1.00 97.25           C  
ATOM   3876  CB  LYS C 288     -16.205  10.015  21.392  1.00 97.25           C  
ATOM   3877  O   LYS C 288     -18.345  10.029  18.948  1.00 97.25           O  
ATOM   3878  CG  LYS C 288     -17.571  10.013  22.063  1.00 97.25           C  
ATOM   3879  CD  LYS C 288     -17.488  10.510  23.501  1.00 97.25           C  
ATOM   3880  CE  LYS C 288     -18.861  10.552  24.159  1.00 97.25           C  
ATOM   3881  NZ  LYS C 288     -18.779  10.996  25.582  1.00 97.25           N  
ATOM   3882  N   TYR C 289     -16.734  11.453  18.547  1.00 96.52           N  
ATOM   3883  CA  TYR C 289     -17.614  12.402  17.875  1.00 96.52           C  
ATOM   3884  C   TYR C 289     -17.468  12.304  16.361  1.00 96.52           C  
ATOM   3885  CB  TYR C 289     -17.316  13.832  18.337  1.00 96.52           C  
ATOM   3886  O   TYR C 289     -17.844  13.227  15.634  1.00 96.52           O  
ATOM   3887  CG  TYR C 289     -17.778  14.124  19.744  1.00 96.52           C  
ATOM   3888  CD1 TYR C 289     -19.084  14.539  19.997  1.00 96.52           C  
ATOM   3889  CD2 TYR C 289     -16.910  13.988  20.822  1.00 96.52           C  
ATOM   3890  CE1 TYR C 289     -19.513  14.811  21.291  1.00 96.52           C  
ATOM   3891  CE2 TYR C 289     -17.329  14.258  22.121  1.00 96.52           C  
ATOM   3892  OH  TYR C 289     -19.051  14.936  23.629  1.00 96.52           O  
ATOM   3893  CZ  TYR C 289     -18.631  14.668  22.345  1.00 96.52           C  
ATOM   3894  N   TRP C 290     -16.792  11.237  15.931  1.00 94.78           N  
ATOM   3895  CA  TRP C 290     -16.807  10.919  14.507  1.00 94.78           C  
ATOM   3896  C   TRP C 290     -18.212  10.541  14.049  1.00 94.78           C  
ATOM   3897  CB  TRP C 290     -15.832   9.779  14.199  1.00 94.78           C  
ATOM   3898  O   TRP C 290     -18.889   9.741  14.698  1.00 94.78           O  
ATOM   3899  CG  TRP C 290     -15.745   9.429  12.744  1.00 94.78           C  
ATOM   3900  CD1 TRP C 290     -16.193   8.285  12.144  1.00 94.78           C  
ATOM   3901  CD2 TRP C 290     -15.169  10.228  11.706  1.00 94.78           C  
ATOM   3902  CE2 TRP C 290     -15.303   9.506  10.500  1.00 94.78           C  
ATOM   3903  CE3 TRP C 290     -14.553  11.486  11.679  1.00 94.78           C  
ATOM   3904  NE1 TRP C 290     -15.930   8.325  10.794  1.00 94.78           N  
ATOM   3905  CH2 TRP C 290     -14.244  11.235   9.279  1.00 94.78           C  
ATOM   3906  CZ2 TRP C 290     -14.843  10.002   9.278  1.00 94.78           C  
ATOM   3907  CZ3 TRP C 290     -14.095  11.978  10.462  1.00 94.78           C  
ATOM   3908  N   ASP C 291     -18.709  11.007  12.999  1.00 87.91           N  
ATOM   3909  CA  ASP C 291     -20.122  10.962  12.636  1.00 87.91           C  
ATOM   3910  C   ASP C 291     -20.473   9.641  11.955  1.00 87.91           C  
ATOM   3911  CB  ASP C 291     -20.479  12.136  11.721  1.00 87.91           C  
ATOM   3912  O   ASP C 291     -21.615   9.183  12.029  1.00 87.91           O  
ATOM   3913  CG  ASP C 291     -19.793  12.063  10.368  1.00 87.91           C  
ATOM   3914  OD1 ASP C 291     -18.876  11.232  10.193  1.00 87.91           O  
ATOM   3915  OD2 ASP C 291     -20.171  12.846   9.470  1.00 87.91           O  
ATOM   3916  N   GLN C 292     -19.580   8.912  11.353  1.00 91.87           N  
ATOM   3917  CA  GLN C 292     -19.890   7.692  10.615  1.00 91.87           C  
ATOM   3918  C   GLN C 292     -19.735   6.459  11.500  1.00 91.87           C  
ATOM   3919  CB  GLN C 292     -18.995   7.568   9.381  1.00 91.87           C  
ATOM   3920  O   GLN C 292     -18.842   6.405  12.347  1.00 91.87           O  
ATOM   3921  CG  GLN C 292     -19.517   8.321   8.164  1.00 91.87           C  
ATOM   3922  CD  GLN C 292     -18.622   8.165   6.949  1.00 91.87           C  
ATOM   3923  NE2 GLN C 292     -18.886   8.954   5.913  1.00 91.87           N  
ATOM   3924  OE1 GLN C 292     -17.701   7.342   6.941  1.00 91.87           O  
ATOM   3925  N   THR C 293     -20.600   5.459  11.278  1.00 95.56           N  
ATOM   3926  CA  THR C 293     -20.597   4.247  12.090  1.00 95.56           C  
ATOM   3927  C   THR C 293     -19.358   3.405  11.799  1.00 95.56           C  
ATOM   3928  CB  THR C 293     -21.863   3.405  11.841  1.00 95.56           C  
ATOM   3929  O   THR C 293     -19.002   3.195  10.638  1.00 95.56           O  
ATOM   3930  CG2 THR C 293     -21.911   2.197  12.771  1.00 95.56           C  
ATOM   3931  OG1 THR C 293     -23.022   4.216  12.069  1.00 95.56           O  
ATOM   3932  N   TYR C 294     -18.737   2.925  12.857  1.00 97.89           N  
ATOM   3933  CA  TYR C 294     -17.546   2.088  12.764  1.00 97.89           C  
ATOM   3934  C   TYR C 294     -17.886   0.625  13.020  1.00 97.89           C  
ATOM   3935  CB  TYR C 294     -16.480   2.558  13.758  1.00 97.89           C  
ATOM   3936  O   TYR C 294     -18.521   0.295  14.025  1.00 97.89           O  
ATOM   3937  CG  TYR C 294     -15.310   1.613  13.884  1.00 97.89           C  
ATOM   3938  CD1 TYR C 294     -14.991   1.027  15.107  1.00 97.89           C  
ATOM   3939  CD2 TYR C 294     -14.520   1.304  12.782  1.00 97.89           C  
ATOM   3940  CE1 TYR C 294     -13.913   0.157  15.229  1.00 97.89           C  
ATOM   3941  CE2 TYR C 294     -13.439   0.436  12.892  1.00 97.89           C  
ATOM   3942  OH  TYR C 294     -12.075  -0.993  14.233  1.00 97.89           O  
ATOM   3943  CZ  TYR C 294     -13.144  -0.133  14.118  1.00 97.89           C  
ATOM   3944  N   HIS C 295     -17.517  -0.221  12.110  1.00 98.54           N  
ATOM   3945  CA  HIS C 295     -17.653  -1.664  12.275  1.00 98.54           C  
ATOM   3946  C   HIS C 295     -16.289  -2.333  12.417  1.00 98.54           C  
ATOM   3947  CB  HIS C 295     -18.413  -2.269  11.093  1.00 98.54           C  
ATOM   3948  O   HIS C 295     -15.538  -2.432  11.444  1.00 98.54           O  
ATOM   3949  CG  HIS C 295     -19.742  -1.630  10.845  1.00 98.54           C  
ATOM   3950  CD2 HIS C 295     -20.955  -1.853  11.404  1.00 98.54           C  
ATOM   3951  ND1 HIS C 295     -19.924  -0.629   9.915  1.00 98.54           N  
ATOM   3952  CE1 HIS C 295     -21.194  -0.262   9.914  1.00 98.54           C  
ATOM   3953  NE2 HIS C 295     -21.842  -0.990  10.808  1.00 98.54           N  
ATOM   3954  N   PRO C 296     -15.946  -2.899  13.586  1.00 98.20           N  
ATOM   3955  CA  PRO C 296     -14.630  -3.506  13.794  1.00 98.20           C  
ATOM   3956  C   PRO C 296     -14.365  -4.677  12.850  1.00 98.20           C  
ATOM   3957  CB  PRO C 296     -14.685  -3.980  15.249  1.00 98.20           C  
ATOM   3958  O   PRO C 296     -13.212  -4.945  12.501  1.00 98.20           O  
ATOM   3959  CG  PRO C 296     -15.832  -3.233  15.850  1.00 98.20           C  
ATOM   3960  CD  PRO C 296     -16.715  -2.740  14.739  1.00 98.20           C  
ATOM   3961  N   ASN C 297     -15.394  -5.405  12.550  1.00 98.36           N  
ATOM   3962  CA  ASN C 297     -15.320  -6.449  11.534  1.00 98.36           C  
ATOM   3963  C   ASN C 297     -16.048  -6.040  10.256  1.00 98.36           C  
ATOM   3964  CB  ASN C 297     -15.890  -7.763  12.072  1.00 98.36           C  
ATOM   3965  O   ASN C 297     -17.276  -5.939  10.242  1.00 98.36           O  
ATOM   3966  CG  ASN C 297     -15.171  -8.245  13.317  1.00 98.36           C  
ATOM   3967  ND2 ASN C 297     -15.936  -8.636  14.329  1.00 98.36           N  
ATOM   3968  OD1 ASN C 297     -13.938  -8.264  13.368  1.00 98.36           O  
ATOM   3969  N   CYS C 298     -15.329  -5.931   9.176  1.00 98.16           N  
ATOM   3970  CA  CYS C 298     -15.829  -5.320   7.950  1.00 98.16           C  
ATOM   3971  C   CYS C 298     -16.854  -6.220   7.270  1.00 98.16           C  
ATOM   3972  CB  CYS C 298     -14.677  -5.027   6.989  1.00 98.16           C  
ATOM   3973  O   CYS C 298     -17.586  -5.775   6.384  1.00 98.16           O  
ATOM   3974  SG  CYS C 298     -13.577  -3.710   7.551  1.00 98.16           S  
ATOM   3975  N   VAL C 299     -16.871  -7.479   7.700  1.00 97.04           N  
ATOM   3976  CA  VAL C 299     -17.903  -8.359   7.162  1.00 97.04           C  
ATOM   3977  C   VAL C 299     -19.284  -7.774   7.452  1.00 97.04           C  
ATOM   3978  CB  VAL C 299     -17.795  -9.785   7.747  1.00 97.04           C  
ATOM   3979  O   VAL C 299     -20.252  -8.073   6.749  1.00 97.04           O  
ATOM   3980  CG1 VAL C 299     -18.178  -9.792   9.226  1.00 97.04           C  
ATOM   3981  CG2 VAL C 299     -18.675 -10.753   6.958  1.00 97.04           C  
ATOM   3982  N   ASN C 300     -19.402  -6.913   8.475  1.00 97.33           N  
ATOM   3983  CA  ASN C 300     -20.662  -6.299   8.879  1.00 97.33           C  
ATOM   3984  C   ASN C 300     -20.916  -4.994   8.130  1.00 97.33           C  
ATOM   3985  CB  ASN C 300     -20.681  -6.057  10.390  1.00 97.33           C  
ATOM   3986  O   ASN C 300     -21.945  -4.348   8.331  1.00 97.33           O  
ATOM   3987  CG  ASN C 300     -20.579  -7.342  11.189  1.00 97.33           C  
ATOM   3988  ND2 ASN C 300     -19.988  -7.257  12.375  1.00 97.33           N  
ATOM   3989  OD1 ASN C 300     -21.027  -8.401  10.744  1.00 97.33           O  
ATOM   3990  N   CYS C 301     -19.966  -4.568   7.336  1.00 97.46           N  
ATOM   3991  CA  CYS C 301     -20.106  -3.326   6.583  1.00 97.46           C  
ATOM   3992  C   CYS C 301     -21.185  -3.456   5.514  1.00 97.46           C  
ATOM   3993  CB  CYS C 301     -18.778  -2.938   5.935  1.00 97.46           C  
ATOM   3994  O   CYS C 301     -21.375  -4.532   4.946  1.00 97.46           O  
ATOM   3995  SG  CYS C 301     -17.532  -2.368   7.113  1.00 97.46           S  
ATOM   3996  N   LEU C 302     -21.858  -2.356   5.169  1.00 94.24           N  
ATOM   3997  CA  LEU C 302     -23.035  -2.362   4.308  1.00 94.24           C  
ATOM   3998  C   LEU C 302     -22.636  -2.243   2.841  1.00 94.24           C  
ATOM   3999  CB  LEU C 302     -23.981  -1.218   4.686  1.00 94.24           C  
ATOM   4000  O   LEU C 302     -23.370  -2.689   1.956  1.00 94.24           O  
ATOM   4001  CG  LEU C 302     -24.559  -1.257   6.101  1.00 94.24           C  
ATOM   4002  CD1 LEU C 302     -25.056   0.127   6.509  1.00 94.24           C  
ATOM   4003  CD2 LEU C 302     -25.684  -2.282   6.192  1.00 94.24           C  
ATOM   4004  N   ASP C 303     -21.565  -1.534   2.570  1.00 93.80           N  
ATOM   4005  CA  ASP C 303     -21.129  -1.316   1.194  1.00 93.80           C  
ATOM   4006  C   ASP C 303     -19.625  -1.060   1.127  1.00 93.80           C  
ATOM   4007  CB  ASP C 303     -21.890  -0.145   0.570  1.00 93.80           C  
ATOM   4008  O   ASP C 303     -18.926  -1.174   2.136  1.00 93.80           O  
ATOM   4009  CG  ASP C 303     -21.734   1.148   1.352  1.00 93.80           C  
ATOM   4010  OD1 ASP C 303     -20.685   1.344   2.002  1.00 93.80           O  
ATOM   4011  OD2 ASP C 303     -22.670   1.976   1.320  1.00 93.80           O  
ATOM   4012  N   ASP C 304     -19.171  -0.818  -0.097  1.00 94.20           N  
ATOM   4013  CA  ASP C 304     -17.740  -0.666  -0.341  1.00 94.20           C  
ATOM   4014  C   ASP C 304     -17.181   0.543   0.406  1.00 94.20           C  
ATOM   4015  CB  ASP C 304     -17.461  -0.534  -1.839  1.00 94.20           C  
ATOM   4016  O   ASP C 304     -16.085   0.481   0.966  1.00 94.20           O  
ATOM   4017  CG  ASP C 304     -17.849  -1.774  -2.626  1.00 94.20           C  
ATOM   4018  OD1 ASP C 304     -18.058  -2.844  -2.015  1.00 94.20           O  
ATOM   4019  OD2 ASP C 304     -17.944  -1.680  -3.869  1.00 94.20           O  
ATOM   4020  N   ARG C 305     -17.919   1.623   0.454  1.00 94.90           N  
ATOM   4021  CA  ARG C 305     -17.460   2.834   1.126  1.00 94.90           C  
ATOM   4022  C   ARG C 305     -17.296   2.600   2.624  1.00 94.90           C  
ATOM   4023  CB  ARG C 305     -18.435   3.988   0.880  1.00 94.90           C  
ATOM   4024  O   ARG C 305     -16.321   3.055   3.225  1.00 94.90           O  
ATOM   4025  CG  ARG C 305     -18.411   4.522  -0.543  1.00 94.90           C  
ATOM   4026  CD  ARG C 305     -19.461   5.603  -0.758  1.00 94.90           C  
ATOM   4027  NE  ARG C 305     -19.179   6.794   0.038  1.00 94.90           N  
ATOM   4028  NH1 ARG C 305     -18.662   8.134  -1.771  1.00 94.90           N  
ATOM   4029  NH2 ARG C 305     -18.575   8.987   0.355  1.00 94.90           N  
ATOM   4030  CZ  ARG C 305     -18.806   7.969  -0.461  1.00 94.90           C  
ATOM   4031  N   CYS C 306     -18.268   1.885   3.168  1.00 96.79           N  
ATOM   4032  CA  CYS C 306     -18.195   1.562   4.589  1.00 96.79           C  
ATOM   4033  C   CYS C 306     -16.989   0.679   4.886  1.00 96.79           C  
ATOM   4034  CB  CYS C 306     -19.475   0.863   5.045  1.00 96.79           C  
ATOM   4035  O   CYS C 306     -16.305   0.874   5.892  1.00 96.79           O  
ATOM   4036  SG  CYS C 306     -19.558   0.589   6.829  1.00 96.79           S  
ATOM   4037  N   ILE C 307     -16.669  -0.273   4.010  1.00 97.91           N  
ATOM   4038  CA  ILE C 307     -15.513  -1.147   4.180  1.00 97.91           C  
ATOM   4039  C   ILE C 307     -14.236  -0.310   4.226  1.00 97.91           C  
ATOM   4040  CB  ILE C 307     -15.425  -2.196   3.049  1.00 97.91           C  
ATOM   4041  O   ILE C 307     -13.409  -0.476   5.126  1.00 97.91           O  
ATOM   4042  CG1 ILE C 307     -16.565  -3.213   3.175  1.00 97.91           C  
ATOM   4043  CG2 ILE C 307     -14.063  -2.895   3.066  1.00 97.91           C  
ATOM   4044  CD1 ILE C 307     -16.674  -4.170   1.996  1.00 97.91           C  
ATOM   4045  N   LEU C 308     -14.100   0.651   3.273  1.00 96.81           N  
ATOM   4046  CA  LEU C 308     -12.926   1.517   3.244  1.00 96.81           C  
ATOM   4047  C   LEU C 308     -12.823   2.335   4.527  1.00 96.81           C  
ATOM   4048  CB  LEU C 308     -12.979   2.451   2.032  1.00 96.81           C  
ATOM   4049  O   LEU C 308     -11.749   2.424   5.127  1.00 96.81           O  
ATOM   4050  CG  LEU C 308     -12.665   1.820   0.675  1.00 96.81           C  
ATOM   4051  CD1 LEU C 308     -13.007   2.788  -0.452  1.00 96.81           C  
ATOM   4052  CD2 LEU C 308     -11.199   1.405   0.604  1.00 96.81           C  
ATOM   4053  N   HIS C 309     -13.964   2.818   4.902  1.00 96.92           N  
ATOM   4054  CA  HIS C 309     -14.035   3.623   6.116  1.00 96.92           C  
ATOM   4055  C   HIS C 309     -13.598   2.820   7.337  1.00 96.92           C  
ATOM   4056  CB  HIS C 309     -15.453   4.159   6.321  1.00 96.92           C  
ATOM   4057  O   HIS C 309     -12.698   3.236   8.070  1.00 96.92           O  
ATOM   4058  CG  HIS C 309     -15.709   4.667   7.704  1.00 96.92           C  
ATOM   4059  CD2 HIS C 309     -15.447   5.868   8.273  1.00 96.92           C  
ATOM   4060  ND1 HIS C 309     -16.302   3.898   8.681  1.00 96.92           N  
ATOM   4061  CE1 HIS C 309     -16.396   4.606   9.794  1.00 96.92           C  
ATOM   4062  NE2 HIS C 309     -15.884   5.805   9.573  1.00 96.92           N  
ATOM   4063  N   CYS C 310     -14.182   1.710   7.548  1.00 98.29           N  
ATOM   4064  CA  CYS C 310     -13.928   0.903   8.735  1.00 98.29           C  
ATOM   4065  C   CYS C 310     -12.531   0.296   8.693  1.00 98.29           C  
ATOM   4066  CB  CYS C 310     -14.972  -0.206   8.863  1.00 98.29           C  
ATOM   4067  O   CYS C 310     -11.834   0.261   9.709  1.00 98.29           O  
ATOM   4068  SG  CYS C 310     -16.640   0.399   9.197  1.00 98.29           S  
ATOM   4069  N   ALA C 311     -12.081  -0.172   7.521  1.00 97.36           N  
ATOM   4070  CA  ALA C 311     -10.733  -0.712   7.364  1.00 97.36           C  
ATOM   4071  C   ALA C 311      -9.679   0.325   7.742  1.00 97.36           C  
ATOM   4072  CB  ALA C 311     -10.515  -1.190   5.930  1.00 97.36           C  
ATOM   4073  O   ALA C 311      -8.646  -0.014   8.324  1.00 97.36           O  
ATOM   4074  N   ASN C 312      -9.947   1.576   7.381  1.00 97.10           N  
ATOM   4075  CA  ASN C 312      -9.028   2.665   7.694  1.00 97.10           C  
ATOM   4076  C   ASN C 312      -8.770   2.767   9.194  1.00 97.10           C  
ATOM   4077  CB  ASN C 312      -9.566   3.993   7.156  1.00 97.10           C  
ATOM   4078  O   ASN C 312      -7.622   2.900   9.623  1.00 97.10           O  
ATOM   4079  CG  ASN C 312      -8.485   5.048   7.019  1.00 97.10           C  
ATOM   4080  ND2 ASN C 312      -8.823   6.289   7.350  1.00 97.10           N  
ATOM   4081  OD1 ASN C 312      -7.357   4.750   6.619  1.00 97.10           O  
ATOM   4082  N   PHE C 313      -9.807   2.632  10.006  1.00 97.97           N  
ATOM   4083  CA  PHE C 313      -9.664   2.665  11.456  1.00 97.97           C  
ATOM   4084  C   PHE C 313      -8.999   1.391  11.964  1.00 97.97           C  
ATOM   4085  CB  PHE C 313     -11.028   2.849  12.129  1.00 97.97           C  
ATOM   4086  O   PHE C 313      -8.142   1.442  12.849  1.00 97.97           O  
ATOM   4087  CG  PHE C 313     -11.572   4.248  12.025  1.00 97.97           C  
ATOM   4088  CD1 PHE C 313     -11.096   5.257  12.853  1.00 97.97           C  
ATOM   4089  CD2 PHE C 313     -12.560   4.554  11.098  1.00 97.97           C  
ATOM   4090  CE1 PHE C 313     -11.599   6.553  12.759  1.00 97.97           C  
ATOM   4091  CE2 PHE C 313     -13.067   5.846  10.998  1.00 97.97           C  
ATOM   4092  CZ  PHE C 313     -12.586   6.844  11.830  1.00 97.97           C  
ATOM   4093  N   ASN C 314      -9.344   0.301  11.353  1.00 97.11           N  
ATOM   4094  CA  ASN C 314      -8.730  -0.960  11.755  1.00 97.11           C  
ATOM   4095  C   ASN C 314      -7.214  -0.925  11.586  1.00 97.11           C  
ATOM   4096  CB  ASN C 314      -9.327  -2.124  10.961  1.00 97.11           C  
ATOM   4097  O   ASN C 314      -6.479  -1.449  12.425  1.00 97.11           O  
ATOM   4098  CG  ASN C 314     -10.697  -2.533  11.465  1.00 97.11           C  
ATOM   4099  ND2 ASN C 314     -11.407  -3.328  10.672  1.00 97.11           N  
ATOM   4100  OD1 ASN C 314     -11.114  -2.138  12.556  1.00 97.11           O  
ATOM   4101  N   VAL C 315      -6.771  -0.308  10.532  1.00 94.10           N  
ATOM   4102  CA  VAL C 315      -5.338  -0.197  10.285  1.00 94.10           C  
ATOM   4103  C   VAL C 315      -4.664   0.509  11.459  1.00 94.10           C  
ATOM   4104  CB  VAL C 315      -5.045   0.560   8.970  1.00 94.10           C  
ATOM   4105  O   VAL C 315      -3.645   0.040  11.972  1.00 94.10           O  
ATOM   4106  CG1 VAL C 315      -3.577   0.975   8.901  1.00 94.10           C  
ATOM   4107  CG2 VAL C 315      -5.417  -0.303   7.765  1.00 94.10           C  
ATOM   4108  N   LEU C 316      -5.248   1.591  11.883  1.00 95.97           N  
ATOM   4109  CA  LEU C 316      -4.698   2.334  13.011  1.00 95.97           C  
ATOM   4110  C   LEU C 316      -4.690   1.479  14.273  1.00 95.97           C  
ATOM   4111  CB  LEU C 316      -5.502   3.614  13.253  1.00 95.97           C  
ATOM   4112  O   LEU C 316      -3.650   1.325  14.918  1.00 95.97           O  
ATOM   4113  CG  LEU C 316      -5.100   4.448  14.471  1.00 95.97           C  
ATOM   4114  CD1 LEU C 316      -3.671   4.958  14.315  1.00 95.97           C  
ATOM   4115  CD2 LEU C 316      -6.069   5.609  14.668  1.00 95.97           C  
ATOM   4116  N   PHE C 317      -5.811   0.842  14.576  1.00 97.35           N  
ATOM   4117  CA  PHE C 317      -5.967   0.111  15.828  1.00 97.35           C  
ATOM   4118  C   PHE C 317      -5.094  -1.138  15.839  1.00 97.35           C  
ATOM   4119  CB  PHE C 317      -7.434  -0.271  16.049  1.00 97.35           C  
ATOM   4120  O   PHE C 317      -4.652  -1.583  16.900  1.00 97.35           O  
ATOM   4121  CG  PHE C 317      -8.362   0.910  16.145  1.00 97.35           C  
ATOM   4122  CD1 PHE C 317      -7.921   2.115  16.678  1.00 97.35           C  
ATOM   4123  CD2 PHE C 317      -9.675   0.814  15.704  1.00 97.35           C  
ATOM   4124  CE1 PHE C 317      -8.778   3.210  16.769  1.00 97.35           C  
ATOM   4125  CE2 PHE C 317     -10.537   1.904  15.791  1.00 97.35           C  
ATOM   4126  CZ  PHE C 317     -10.086   3.100  16.325  1.00 97.35           C  
ATOM   4127  N   SER C 318      -4.816  -1.657  14.680  1.00 92.84           N  
ATOM   4128  CA  SER C 318      -3.994  -2.859  14.582  1.00 92.84           C  
ATOM   4129  C   SER C 318      -2.583  -2.606  15.102  1.00 92.84           C  
ATOM   4130  CB  SER C 318      -3.932  -3.351  13.135  1.00 92.84           C  
ATOM   4131  O   SER C 318      -1.862  -3.548  15.439  1.00 92.84           O  
ATOM   4132  OG  SER C 318      -3.158  -2.471  12.338  1.00 92.84           O  
ATOM   4133  N   THR C 319      -2.167  -1.345  15.158  1.00 92.63           N  
ATOM   4134  CA  THR C 319      -0.826  -1.013  15.627  1.00 92.63           C  
ATOM   4135  C   THR C 319      -0.701  -1.262  17.127  1.00 92.63           C  
ATOM   4136  CB  THR C 319      -0.474   0.454  15.317  1.00 92.63           C  
ATOM   4137  O   THR C 319       0.408  -1.302  17.665  1.00 92.63           O  
ATOM   4138  CG2 THR C 319      -0.613   0.750  13.827  1.00 92.63           C  
ATOM   4139  OG1 THR C 319      -1.355   1.316  16.048  1.00 92.63           O  
ATOM   4140  N   VAL C 320      -1.819  -1.390  17.811  1.00 95.67           N  
ATOM   4141  CA  VAL C 320      -1.840  -1.562  19.260  1.00 95.67           C  
ATOM   4142  C   VAL C 320      -1.737  -3.046  19.606  1.00 95.67           C  
ATOM   4143  CB  VAL C 320      -3.117  -0.956  19.885  1.00 95.67           C  
ATOM   4144  O   VAL C 320      -1.160  -3.412  20.633  1.00 95.67           O  
ATOM   4145  CG1 VAL C 320      -3.184  -1.264  21.380  1.00 95.67           C  
ATOM   4146  CG2 VAL C 320      -3.164   0.551  19.643  1.00 95.67           C  
ATOM   4147  N   PHE C 321      -2.193  -3.950  18.803  1.00 93.25           N  
ATOM   4148  CA  PHE C 321      -2.309  -5.372  19.106  1.00 93.25           C  
ATOM   4149  C   PHE C 321      -1.061  -6.124  18.660  1.00 93.25           C  
ATOM   4150  CB  PHE C 321      -3.550  -5.967  18.434  1.00 93.25           C  
ATOM   4151  O   PHE C 321      -0.329  -5.659  17.784  1.00 93.25           O  
ATOM   4152  CG  PHE C 321      -4.818  -5.208  18.719  1.00 93.25           C  
ATOM   4153  CD1 PHE C 321      -5.178  -4.895  20.024  1.00 93.25           C  
ATOM   4154  CD2 PHE C 321      -5.650  -4.808  17.682  1.00 93.25           C  
ATOM   4155  CE1 PHE C 321      -6.351  -4.194  20.292  1.00 93.25           C  
ATOM   4156  CE2 PHE C 321      -6.824  -4.106  17.941  1.00 93.25           C  
ATOM   4157  CZ  PHE C 321      -7.173  -3.801  19.247  1.00 93.25           C  
ATOM   4158  N   PRO C 322      -0.847  -7.290  19.294  1.00 89.70           N  
ATOM   4159  CA  PRO C 322       0.336  -8.068  18.917  1.00 89.70           C  
ATOM   4160  C   PRO C 322       0.254  -8.614  17.494  1.00 89.70           C  
ATOM   4161  CB  PRO C 322       0.348  -9.207  19.940  1.00 89.70           C  
ATOM   4162  O   PRO C 322      -0.782  -9.152  17.093  1.00 89.70           O  
ATOM   4163  CG  PRO C 322      -0.772  -8.892  20.877  1.00 89.70           C  
ATOM   4164  CD  PRO C 322      -1.576  -7.764  20.297  1.00 89.70           C  
ATOM   4165  N   PRO C 323       1.348  -8.568  16.851  1.00 84.51           N  
ATOM   4166  CA  PRO C 323       1.362  -9.048  15.467  1.00 84.51           C  
ATOM   4167  C   PRO C 323       1.030 -10.535  15.355  1.00 84.51           C  
ATOM   4168  CB  PRO C 323       2.798  -8.774  15.014  1.00 84.51           C  
ATOM   4169  O   PRO C 323       0.514 -10.980  14.326  1.00 84.51           O  
ATOM   4170  CG  PRO C 323       3.370  -7.887  16.072  1.00 84.51           C  
ATOM   4171  CD  PRO C 323       2.480  -7.951  17.280  1.00 84.51           C  
ATOM   4172  N   THR C 324       1.260 -11.315  16.389  1.00 87.60           N  
ATOM   4173  CA  THR C 324       1.039 -12.757  16.374  1.00 87.60           C  
ATOM   4174  C   THR C 324      -0.453 -13.075  16.312  1.00 87.60           C  
ATOM   4175  CB  THR C 324       1.658 -13.430  17.613  1.00 87.60           C  
ATOM   4176  O   THR C 324      -0.839 -14.209  16.023  1.00 87.60           O  
ATOM   4177  CG2 THR C 324       3.181 -13.344  17.582  1.00 87.60           C  
ATOM   4178  OG1 THR C 324       1.178 -12.777  18.795  1.00 87.60           O  
ATOM   4179  N   SER C 325      -1.215 -12.098  16.556  1.00 90.39           N  
ATOM   4180  CA  SER C 325      -2.655 -12.329  16.592  1.00 90.39           C  
ATOM   4181  C   SER C 325      -3.260 -12.270  15.194  1.00 90.39           C  
ATOM   4182  CB  SER C 325      -3.340 -11.303  17.496  1.00 90.39           C  
ATOM   4183  O   SER C 325      -4.413 -12.656  14.994  1.00 90.39           O  
ATOM   4184  OG  SER C 325      -2.644 -11.169  18.723  1.00 90.39           O  
ATOM   4185  N   PHE C 326      -2.499 -11.791  14.225  1.00 90.89           N  
ATOM   4186  CA  PHE C 326      -3.028 -11.608  12.879  1.00 90.89           C  
ATOM   4187  C   PHE C 326      -2.640 -12.776  11.981  1.00 90.89           C  
ATOM   4188  CB  PHE C 326      -2.523 -10.293  12.276  1.00 90.89           C  
ATOM   4189  O   PHE C 326      -1.632 -13.445  12.224  1.00 90.89           O  
ATOM   4190  CG  PHE C 326      -2.919  -9.073  13.064  1.00 90.89           C  
ATOM   4191  CD1 PHE C 326      -4.228  -8.607  13.041  1.00 90.89           C  
ATOM   4192  CD2 PHE C 326      -1.980  -8.391  13.828  1.00 90.89           C  
ATOM   4193  CE1 PHE C 326      -4.596  -7.478  13.769  1.00 90.89           C  
ATOM   4194  CE2 PHE C 326      -2.341  -7.263  14.558  1.00 90.89           C  
ATOM   4195  CZ  PHE C 326      -3.649  -6.807  14.527  1.00 90.89           C  
ATOM   4196  N   GLY C 327      -3.449 -13.069  10.946  1.00 90.95           N  
ATOM   4197  CA  GLY C 327      -3.226 -14.166  10.018  1.00 90.95           C  
ATOM   4198  C   GLY C 327      -4.298 -15.236  10.090  1.00 90.95           C  
ATOM   4199  O   GLY C 327      -5.415 -14.975  10.542  1.00 90.95           O  
ATOM   4200  N   PRO C 328      -3.962 -16.447   9.601  1.00 93.50           N  
ATOM   4201  CA  PRO C 328      -4.961 -17.519   9.594  1.00 93.50           C  
ATOM   4202  C   PRO C 328      -5.392 -17.933  10.999  1.00 93.50           C  
ATOM   4203  CB  PRO C 328      -4.239 -18.668   8.884  1.00 93.50           C  
ATOM   4204  O   PRO C 328      -4.566 -17.982  11.914  1.00 93.50           O  
ATOM   4205  CG  PRO C 328      -3.126 -18.013   8.132  1.00 93.50           C  
ATOM   4206  CD  PRO C 328      -2.703 -16.782   8.881  1.00 93.50           C  
ATOM   4207  N   LEU C 329      -6.667 -18.098  11.171  1.00 93.28           N  
ATOM   4208  CA  LEU C 329      -7.227 -18.726  12.363  1.00 93.28           C  
ATOM   4209  C   LEU C 329      -7.379 -20.230  12.164  1.00 93.28           C  
ATOM   4210  CB  LEU C 329      -8.583 -18.106  12.709  1.00 93.28           C  
ATOM   4211  O   LEU C 329      -7.909 -20.676  11.144  1.00 93.28           O  
ATOM   4212  CG  LEU C 329      -8.579 -16.616  13.054  1.00 93.28           C  
ATOM   4213  CD1 LEU C 329     -10.008 -16.091  13.152  1.00 93.28           C  
ATOM   4214  CD2 LEU C 329      -7.823 -16.370  14.355  1.00 93.28           C  
ATOM   4215  N   VAL C 330      -6.928 -20.924  13.156  1.00 91.53           N  
ATOM   4216  CA  VAL C 330      -6.784 -22.356  12.915  1.00 91.53           C  
ATOM   4217  C   VAL C 330      -7.592 -23.138  13.949  1.00 91.53           C  
ATOM   4218  CB  VAL C 330      -5.303 -22.793  12.955  1.00 91.53           C  
ATOM   4219  O   VAL C 330      -7.754 -22.690  15.087  1.00 91.53           O  
ATOM   4220  CG1 VAL C 330      -5.167 -24.274  12.604  1.00 91.53           C  
ATOM   4221  CG2 VAL C 330      -4.469 -21.936  12.004  1.00 91.53           C  
ATOM   4222  N   ARG C 331      -8.089 -24.247  13.470  1.00 89.05           N  
ATOM   4223  CA  ARG C 331      -8.789 -25.198  14.328  1.00 89.05           C  
ATOM   4224  C   ARG C 331      -8.392 -26.632  13.994  1.00 89.05           C  
ATOM   4225  CB  ARG C 331     -10.304 -25.029  14.194  1.00 89.05           C  
ATOM   4226  O   ARG C 331      -7.814 -26.891  12.936  1.00 89.05           O  
ATOM   4227  CG  ARG C 331     -11.042 -25.015  15.523  1.00 89.05           C  
ATOM   4228  CD  ARG C 331     -12.550 -24.934  15.330  1.00 89.05           C  
ATOM   4229  NE  ARG C 331     -13.246 -24.742  16.599  1.00 89.05           N  
ATOM   4230  NH1 ARG C 331     -15.367 -24.907  15.698  1.00 89.05           N  
ATOM   4231  NH2 ARG C 331     -15.097 -24.551  17.946  1.00 89.05           N  
ATOM   4232  CZ  ARG C 331     -14.568 -24.734  16.745  1.00 89.05           C  
ATOM   4233  N   LYS C 332      -8.742 -27.423  14.955  1.00 86.50           N  
ATOM   4234  CA  LYS C 332      -8.535 -28.850  14.726  1.00 86.50           C  
ATOM   4235  C   LYS C 332      -9.772 -29.492  14.106  1.00 86.50           C  
ATOM   4236  CB  LYS C 332      -8.177 -29.557  16.034  1.00 86.50           C  
ATOM   4237  O   LYS C 332     -10.895 -29.250  14.554  1.00 86.50           O  
ATOM   4238  CG  LYS C 332      -7.648 -30.972  15.848  1.00 86.50           C  
ATOM   4239  CD  LYS C 332      -7.249 -31.599  17.178  1.00 86.50           C  
ATOM   4240  CE  LYS C 332      -6.904 -33.073  17.021  1.00 86.50           C  
ATOM   4241  NZ  LYS C 332      -6.484 -33.685  18.317  1.00 86.50           N  
ATOM   4242  N   ILE C 333      -9.575 -30.256  13.040  1.00 84.17           N  
ATOM   4243  CA  ILE C 333     -10.657 -31.007  12.413  1.00 84.17           C  
ATOM   4244  C   ILE C 333     -10.264 -32.478  12.297  1.00 84.17           C  
ATOM   4245  CB  ILE C 333     -11.009 -30.435  11.021  1.00 84.17           C  
ATOM   4246  O   ILE C 333      -9.127 -32.849  12.597  1.00 84.17           O  
ATOM   4247  CG1 ILE C 333      -9.811 -30.561  10.073  1.00 84.17           C  
ATOM   4248  CG2 ILE C 333     -11.466 -28.978  11.137  1.00 84.17           C  
ATOM   4249  CD1 ILE C 333     -10.149 -30.303   8.611  1.00 84.17           C  
ATOM   4250  N   PHE C 334     -11.266 -33.310  11.896  1.00 86.29           N  
ATOM   4251  CA  PHE C 334     -11.001 -34.739  11.782  1.00 86.29           C  
ATOM   4252  C   PHE C 334     -11.349 -35.245  10.388  1.00 86.29           C  
ATOM   4253  CB  PHE C 334     -11.791 -35.520  12.837  1.00 86.29           C  
ATOM   4254  O   PHE C 334     -12.444 -34.987   9.883  1.00 86.29           O  
ATOM   4255  CG  PHE C 334     -11.396 -35.198  14.253  1.00 86.29           C  
ATOM   4256  CD1 PHE C 334     -10.424 -35.947  14.905  1.00 86.29           C  
ATOM   4257  CD2 PHE C 334     -11.997 -34.147  14.932  1.00 86.29           C  
ATOM   4258  CE1 PHE C 334     -10.056 -35.652  16.216  1.00 86.29           C  
ATOM   4259  CE2 PHE C 334     -11.635 -33.846  16.242  1.00 86.29           C  
ATOM   4260  CZ  PHE C 334     -10.665 -34.600  16.882  1.00 86.29           C  
ATOM   4261  N   VAL C 335     -10.362 -35.856   9.825  1.00 83.50           N  
ATOM   4262  CA  VAL C 335     -10.577 -36.534   8.551  1.00 83.50           C  
ATOM   4263  C   VAL C 335     -10.386 -38.038   8.727  1.00 83.50           C  
ATOM   4264  CB  VAL C 335      -9.625 -36.000   7.457  1.00 83.50           C  
ATOM   4265  O   VAL C 335      -9.272 -38.504   8.976  1.00 83.50           O  
ATOM   4266  CG1 VAL C 335      -9.861 -36.726   6.134  1.00 83.50           C  
ATOM   4267  CG2 VAL C 335      -9.805 -34.493   7.282  1.00 83.50           C  
ATOM   4268  N   ASP C 336     -11.426 -38.841   8.558  1.00 81.26           N  
ATOM   4269  CA  ASP C 336     -11.422 -40.281   8.793  1.00 81.26           C  
ATOM   4270  C   ASP C 336     -10.860 -40.611  10.174  1.00 81.26           C  
ATOM   4271  CB  ASP C 336     -10.614 -40.999   7.710  1.00 81.26           C  
ATOM   4272  O   ASP C 336     -10.025 -41.508  10.311  1.00 81.26           O  
ATOM   4273  CG  ASP C 336     -11.269 -40.937   6.342  1.00 81.26           C  
ATOM   4274  OD1 ASP C 336     -12.517 -40.935   6.262  1.00 81.26           O  
ATOM   4275  OD2 ASP C 336     -10.532 -40.892   5.334  1.00 81.26           O  
ATOM   4276  N   GLY C 337     -11.149 -39.733  11.116  1.00 79.89           N  
ATOM   4277  CA  GLY C 337     -10.766 -39.967  12.499  1.00 79.89           C  
ATOM   4278  C   GLY C 337      -9.383 -39.440  12.833  1.00 79.89           C  
ATOM   4279  O   GLY C 337      -8.982 -39.429  13.999  1.00 79.89           O  
ATOM   4280  N   VAL C 338      -8.654 -38.991  11.798  1.00 78.78           N  
ATOM   4281  CA  VAL C 338      -7.306 -38.477  12.017  1.00 78.78           C  
ATOM   4282  C   VAL C 338      -7.352 -36.960  12.183  1.00 78.78           C  
ATOM   4283  CB  VAL C 338      -6.358 -38.858  10.857  1.00 78.78           C  
ATOM   4284  O   VAL C 338      -7.988 -36.261  11.390  1.00 78.78           O  
ATOM   4285  CG1 VAL C 338      -4.944 -38.348  11.126  1.00 78.78           C  
ATOM   4286  CG2 VAL C 338      -6.354 -40.371  10.648  1.00 78.78           C  
ATOM   4287  N   PRO C 339      -6.691 -36.447  13.194  1.00 79.01           N  
ATOM   4288  CA  PRO C 339      -6.740 -35.005  13.446  1.00 79.01           C  
ATOM   4289  C   PRO C 339      -5.942 -34.199  12.423  1.00 79.01           C  
ATOM   4290  CB  PRO C 339      -6.129 -34.870  14.843  1.00 79.01           C  
ATOM   4291  O   PRO C 339      -4.826 -34.583  12.064  1.00 79.01           O  
ATOM   4292  CG  PRO C 339      -5.377 -36.144  15.056  1.00 79.01           C  
ATOM   4293  CD  PRO C 339      -5.933 -37.186  14.128  1.00 79.01           C  
ATOM   4294  N   PHE C 340      -6.589 -33.158  11.898  1.00 79.11           N  
ATOM   4295  CA  PHE C 340      -5.971 -32.194  10.996  1.00 79.11           C  
ATOM   4296  C   PHE C 340      -6.056 -30.784  11.569  1.00 79.11           C  
ATOM   4297  CB  PHE C 340      -6.638 -32.241   9.617  1.00 79.11           C  
ATOM   4298  O   PHE C 340      -6.951 -30.483  12.361  1.00 79.11           O  
ATOM   4299  CG  PHE C 340      -6.136 -33.354   8.738  1.00 79.11           C  
ATOM   4300  CD1 PHE C 340      -5.381 -33.077   7.605  1.00 79.11           C  
ATOM   4301  CD2 PHE C 340      -6.419 -34.679   9.045  1.00 79.11           C  
ATOM   4302  CE1 PHE C 340      -4.914 -34.106   6.789  1.00 79.11           C  
ATOM   4303  CE2 PHE C 340      -5.956 -35.712   8.235  1.00 79.11           C  
ATOM   4304  CZ  PHE C 340      -5.205 -35.423   7.107  1.00 79.11           C  
ATOM   4305  N   VAL C 341      -5.021 -30.031  11.317  1.00 85.62           N  
ATOM   4306  CA  VAL C 341      -5.097 -28.610  11.639  1.00 85.62           C  
ATOM   4307  C   VAL C 341      -5.322 -27.802  10.363  1.00 85.62           C  
ATOM   4308  CB  VAL C 341      -3.821 -28.123  12.361  1.00 85.62           C  
ATOM   4309  O   VAL C 341      -4.511 -27.855   9.436  1.00 85.62           O  
ATOM   4310  CG1 VAL C 341      -3.937 -26.643  12.724  1.00 85.62           C  
ATOM   4311  CG2 VAL C 341      -3.560 -28.964  13.609  1.00 85.62           C  
ATOM   4312  N   VAL C 342      -6.431 -27.063  10.329  1.00 88.16           N  
ATOM   4313  CA  VAL C 342      -6.753 -26.333   9.107  1.00 88.16           C  
ATOM   4314  C   VAL C 342      -7.180 -24.908   9.454  1.00 88.16           C  
ATOM   4315  CB  VAL C 342      -7.865 -27.041   8.300  1.00 88.16           C  
ATOM   4316  O   VAL C 342      -7.626 -24.642  10.572  1.00 88.16           O  
ATOM   4317  CG1 VAL C 342      -7.304 -28.252   7.557  1.00 88.16           C  
ATOM   4318  CG2 VAL C 342      -9.009 -27.458   9.222  1.00 88.16           C  
ATOM   4319  N   SER C 343      -7.062 -24.024   8.516  1.00 92.03           N  
ATOM   4320  CA  SER C 343      -7.531 -22.653   8.689  1.00 92.03           C  
ATOM   4321  C   SER C 343      -9.050 -22.570   8.582  1.00 92.03           C  
ATOM   4322  CB  SER C 343      -6.888 -21.731   7.652  1.00 92.03           C  
ATOM   4323  O   SER C 343      -9.648 -23.165   7.683  1.00 92.03           O  
ATOM   4324  OG  SER C 343      -5.501 -21.997   7.534  1.00 92.03           O  
ATOM   4325  N   THR C 344      -9.714 -21.922   9.467  1.00 92.29           N  
ATOM   4326  CA  THR C 344     -11.167 -21.798   9.476  1.00 92.29           C  
ATOM   4327  C   THR C 344     -11.585 -20.332   9.391  1.00 92.29           C  
ATOM   4328  CB  THR C 344     -11.775 -22.435  10.739  1.00 92.29           C  
ATOM   4329  O   THR C 344     -12.761 -20.006   9.561  1.00 92.29           O  
ATOM   4330  CG2 THR C 344     -11.435 -23.919  10.825  1.00 92.29           C  
ATOM   4331  OG1 THR C 344     -11.258 -21.770  11.899  1.00 92.29           O  
ATOM   4332  N   GLY C 345     -10.721 -19.531   9.162  1.00 92.49           N  
ATOM   4333  CA  GLY C 345     -10.928 -18.098   9.026  1.00 92.49           C  
ATOM   4334  C   GLY C 345      -9.633 -17.309   8.992  1.00 92.49           C  
ATOM   4335  O   GLY C 345      -8.561 -17.875   8.770  1.00 92.49           O  
ATOM   4336  N   TYR C 346      -9.799 -15.995   9.153  1.00 94.85           N  
ATOM   4337  CA  TYR C 346      -8.641 -15.112   9.077  1.00 94.85           C  
ATOM   4338  C   TYR C 346      -8.835 -13.882   9.956  1.00 94.85           C  
ATOM   4339  CB  TYR C 346      -8.385 -14.683   7.629  1.00 94.85           C  
ATOM   4340  O   TYR C 346      -9.953 -13.379  10.092  1.00 94.85           O  
ATOM   4341  CG  TYR C 346      -6.925 -14.476   7.306  1.00 94.85           C  
ATOM   4342  CD1 TYR C 346      -6.299 -13.260   7.571  1.00 94.85           C  
ATOM   4343  CD2 TYR C 346      -6.169 -15.494   6.736  1.00 94.85           C  
ATOM   4344  CE1 TYR C 346      -4.955 -13.063   7.273  1.00 94.85           C  
ATOM   4345  CE2 TYR C 346      -4.824 -15.309   6.434  1.00 94.85           C  
ATOM   4346  OH  TYR C 346      -2.895 -13.903   6.410  1.00 94.85           O  
ATOM   4347  CZ  TYR C 346      -4.226 -14.092   6.706  1.00 94.85           C  
ATOM   4348  N   HIS C 347      -7.824 -13.468  10.625  1.00 94.91           N  
ATOM   4349  CA  HIS C 347      -7.817 -12.176  11.303  1.00 94.91           C  
ATOM   4350  C   HIS C 347      -6.938 -11.172  10.565  1.00 94.91           C  
ATOM   4351  CB  HIS C 347      -7.337 -12.331  12.747  1.00 94.91           C  
ATOM   4352  O   HIS C 347      -5.710 -11.230  10.656  1.00 94.91           O  
ATOM   4353  CG  HIS C 347      -7.441 -11.075  13.552  1.00 94.91           C  
ATOM   4354  CD2 HIS C 347      -8.130  -9.930  13.329  1.00 94.91           C  
ATOM   4355  ND1 HIS C 347      -6.778 -10.900  14.747  1.00 94.91           N  
ATOM   4356  CE1 HIS C 347      -7.056  -9.699  15.226  1.00 94.91           C  
ATOM   4357  NE2 HIS C 347      -7.874  -9.090  14.385  1.00 94.91           N  
ATOM   4358  N   PHE C 348      -7.589 -10.202   9.953  1.00 94.45           N  
ATOM   4359  CA  PHE C 348      -6.890  -9.207   9.148  1.00 94.45           C  
ATOM   4360  C   PHE C 348      -6.592  -7.959   9.969  1.00 94.45           C  
ATOM   4361  CB  PHE C 348      -7.715  -8.838   7.911  1.00 94.45           C  
ATOM   4362  O   PHE C 348      -7.381  -7.576  10.835  1.00 94.45           O  
ATOM   4363  CG  PHE C 348      -7.906  -9.977   6.947  1.00 94.45           C  
ATOM   4364  CD1 PHE C 348      -6.965 -10.233   5.957  1.00 94.45           C  
ATOM   4365  CD2 PHE C 348      -9.027 -10.792   7.029  1.00 94.45           C  
ATOM   4366  CE1 PHE C 348      -7.138 -11.286   5.062  1.00 94.45           C  
ATOM   4367  CE2 PHE C 348      -9.208 -11.847   6.139  1.00 94.45           C  
ATOM   4368  CZ  PHE C 348      -8.263 -12.091   5.156  1.00 94.45           C  
ATOM   4369  N   ARG C 349      -5.517  -7.309   9.651  1.00 92.36           N  
ATOM   4370  CA  ARG C 349      -5.260  -5.996  10.235  1.00 92.36           C  
ATOM   4371  C   ARG C 349      -6.275  -4.970   9.744  1.00 92.36           C  
ATOM   4372  CB  ARG C 349      -3.841  -5.529   9.905  1.00 92.36           C  
ATOM   4373  O   ARG C 349      -6.638  -4.048  10.478  1.00 92.36           O  
ATOM   4374  CG  ARG C 349      -2.751  -6.328  10.602  1.00 92.36           C  
ATOM   4375  CD  ARG C 349      -1.363  -5.801  10.267  1.00 92.36           C  
ATOM   4376  NE  ARG C 349      -0.316  -6.612  10.880  1.00 92.36           N  
ATOM   4377  NH1 ARG C 349       1.374  -5.081  10.511  1.00 92.36           N  
ATOM   4378  NH2 ARG C 349       1.831  -7.068  11.560  1.00 92.36           N  
ATOM   4379  CZ  ARG C 349       0.961  -6.252  10.982  1.00 92.36           C  
ATOM   4380  N   GLU C 350      -6.776  -5.140   8.536  1.00 94.14           N  
ATOM   4381  CA  GLU C 350      -7.619  -4.150   7.872  1.00 94.14           C  
ATOM   4382  C   GLU C 350      -9.097  -4.506   8.004  1.00 94.14           C  
ATOM   4383  CB  GLU C 350      -7.238  -4.023   6.395  1.00 94.14           C  
ATOM   4384  O   GLU C 350      -9.929  -3.637   8.271  1.00 94.14           O  
ATOM   4385  CG  GLU C 350      -5.797  -3.593   6.166  1.00 94.14           C  
ATOM   4386  CD  GLU C 350      -4.814  -4.753   6.186  1.00 94.14           C  
ATOM   4387  OE1 GLU C 350      -3.598  -4.523   5.998  1.00 94.14           O  
ATOM   4388  OE2 GLU C 350      -5.265  -5.903   6.390  1.00 94.14           O  
ATOM   4389  N   LEU C 351      -9.447  -5.795   7.869  1.00 97.02           N  
ATOM   4390  CA  LEU C 351     -10.846  -6.179   7.723  1.00 97.02           C  
ATOM   4391  C   LEU C 351     -11.386  -6.768   9.022  1.00 97.02           C  
ATOM   4392  CB  LEU C 351     -11.009  -7.189   6.584  1.00 97.02           C  
ATOM   4393  O   LEU C 351     -12.589  -7.011   9.145  1.00 97.02           O  
ATOM   4394  CG  LEU C 351     -10.594  -6.713   5.191  1.00 97.02           C  
ATOM   4395  CD1 LEU C 351     -10.815  -7.819   4.165  1.00 97.02           C  
ATOM   4396  CD2 LEU C 351     -11.365  -5.455   4.804  1.00 97.02           C  
ATOM   4397  N   GLY C 352     -10.594  -6.924  10.000  1.00 96.94           N  
ATOM   4398  CA  GLY C 352     -11.003  -7.574  11.235  1.00 96.94           C  
ATOM   4399  C   GLY C 352     -11.119  -9.081  11.106  1.00 96.94           C  
ATOM   4400  O   GLY C 352     -10.412  -9.697  10.305  1.00 96.94           O  
ATOM   4401  N   VAL C 353     -11.947  -9.734  11.908  1.00 96.77           N  
ATOM   4402  CA  VAL C 353     -12.067 -11.188  11.927  1.00 96.77           C  
ATOM   4403  C   VAL C 353     -13.048 -11.640  10.848  1.00 96.77           C  
ATOM   4404  CB  VAL C 353     -12.522 -11.702  13.311  1.00 96.77           C  
ATOM   4405  O   VAL C 353     -14.167 -11.129  10.764  1.00 96.77           O  
ATOM   4406  CG1 VAL C 353     -12.755 -13.211  13.276  1.00 96.77           C  
ATOM   4407  CG2 VAL C 353     -11.491 -11.342  14.379  1.00 96.77           C  
ATOM   4408  N   VAL C 354     -12.638 -12.517  10.041  1.00 97.22           N  
ATOM   4409  CA  VAL C 354     -13.479 -13.116   9.010  1.00 97.22           C  
ATOM   4410  C   VAL C 354     -13.498 -14.634   9.177  1.00 97.22           C  
ATOM   4411  CB  VAL C 354     -12.992 -12.742   7.592  1.00 97.22           C  
ATOM   4412  O   VAL C 354     -12.464 -15.293   9.044  1.00 97.22           O  
ATOM   4413  CG1 VAL C 354     -13.887 -13.376   6.529  1.00 97.22           C  
ATOM   4414  CG2 VAL C 354     -12.951 -11.224   7.426  1.00 97.22           C  
ATOM   4415  N   HIS C 355     -14.639 -15.188   9.359  1.00 95.46           N  
ATOM   4416  CA  HIS C 355     -14.782 -16.631   9.515  1.00 95.46           C  
ATOM   4417  C   HIS C 355     -15.245 -17.282   8.216  1.00 95.46           C  
ATOM   4418  CB  HIS C 355     -15.764 -16.953  10.643  1.00 95.46           C  
ATOM   4419  O   HIS C 355     -16.066 -16.716   7.491  1.00 95.46           O  
ATOM   4420  CG  HIS C 355     -15.233 -16.646  12.007  1.00 95.46           C  
ATOM   4421  CD2 HIS C 355     -15.586 -15.697  12.905  1.00 95.46           C  
ATOM   4422  ND1 HIS C 355     -14.207 -17.362  12.585  1.00 95.46           N  
ATOM   4423  CE1 HIS C 355     -13.952 -16.865  13.783  1.00 95.46           C  
ATOM   4424  NE2 HIS C 355     -14.775 -15.854  14.002  1.00 95.46           N  
ATOM   4425  N   ASN C 356     -14.625 -18.419   7.967  1.00 95.00           N  
ATOM   4426  CA  ASN C 356     -15.138 -19.205   6.850  1.00 95.00           C  
ATOM   4427  C   ASN C 356     -16.555 -19.704   7.120  1.00 95.00           C  
ATOM   4428  CB  ASN C 356     -14.209 -20.382   6.550  1.00 95.00           C  
ATOM   4429  O   ASN C 356     -16.890 -20.049   8.255  1.00 95.00           O  
ATOM   4430  CG  ASN C 356     -12.926 -19.954   5.865  1.00 95.00           C  
ATOM   4431  ND2 ASN C 356     -11.940 -20.842   5.844  1.00 95.00           N  
ATOM   4432  OD1 ASN C 356     -12.822 -18.833   5.360  1.00 95.00           O  
ATOM   4433  N   GLN C 357     -17.355 -19.791   6.106  1.00 93.74           N  
ATOM   4434  CA  GLN C 357     -18.749 -20.194   6.260  1.00 93.74           C  
ATOM   4435  C   GLN C 357     -18.898 -21.709   6.154  1.00 93.74           C  
ATOM   4436  CB  GLN C 357     -19.626 -19.506   5.213  1.00 93.74           C  
ATOM   4437  O   GLN C 357     -19.831 -22.287   6.716  1.00 93.74           O  
ATOM   4438  CG  GLN C 357     -19.688 -17.992   5.363  1.00 93.74           C  
ATOM   4439  CD  GLN C 357     -20.732 -17.356   4.464  1.00 93.74           C  
ATOM   4440  NE2 GLN C 357     -20.868 -16.037   4.554  1.00 93.74           N  
ATOM   4441  OE1 GLN C 357     -21.410 -18.044   3.694  1.00 93.74           O  
ATOM   4442  N   ASP C 358     -17.977 -22.330   5.407  1.00 88.68           N  
ATOM   4443  CA  ASP C 358     -18.052 -23.769   5.177  1.00 88.68           C  
ATOM   4444  C   ASP C 358     -16.992 -24.511   5.987  1.00 88.68           C  
ATOM   4445  CB  ASP C 358     -17.891 -24.084   3.688  1.00 88.68           C  
ATOM   4446  O   ASP C 358     -15.866 -24.701   5.521  1.00 88.68           O  
ATOM   4447  CG  ASP C 358     -18.922 -23.385   2.819  1.00 88.68           C  
ATOM   4448  OD1 ASP C 358     -20.088 -23.247   3.247  1.00 88.68           O  
ATOM   4449  OD2 ASP C 358     -18.565 -22.970   1.695  1.00 88.68           O  
ATOM   4450  N   VAL C 359     -17.223 -24.570   7.263  1.00 83.89           N  
ATOM   4451  CA  VAL C 359     -16.260 -25.311   8.070  1.00 83.89           C  
ATOM   4452  C   VAL C 359     -16.872 -26.638   8.516  1.00 83.89           C  
ATOM   4453  CB  VAL C 359     -15.802 -24.496   9.300  1.00 83.89           C  
ATOM   4454  O   VAL C 359     -17.892 -26.656   9.208  1.00 83.89           O  
ATOM   4455  CG1 VAL C 359     -14.778 -25.281  10.118  1.00 83.89           C  
ATOM   4456  CG2 VAL C 359     -15.224 -23.151   8.863  1.00 83.89           C  
ATOM   4457  N   ASN C 360     -16.267 -27.700   7.988  1.00 84.16           N  
ATOM   4458  CA  ASN C 360     -16.685 -29.037   8.398  1.00 84.16           C  
ATOM   4459  C   ASN C 360     -15.694 -29.659   9.377  1.00 84.16           C  
ATOM   4460  CB  ASN C 360     -16.864 -29.941   7.176  1.00 84.16           C  
ATOM   4461  O   ASN C 360     -14.537 -29.899   9.027  1.00 84.16           O  
ATOM   4462  CG  ASN C 360     -18.170 -29.689   6.449  1.00 84.16           C  
ATOM   4463  ND2 ASN C 360     -18.198 -29.995   5.157  1.00 84.16           N  
ATOM   4464  OD1 ASN C 360     -19.145 -29.221   7.042  1.00 84.16           O  
ATOM   4465  N   LEU C 361     -16.235 -30.011  10.529  1.00 84.63           N  
ATOM   4466  CA  LEU C 361     -15.357 -30.524  11.575  1.00 84.63           C  
ATOM   4467  C   LEU C 361     -14.968 -31.972  11.297  1.00 84.63           C  
ATOM   4468  CB  LEU C 361     -16.034 -30.419  12.944  1.00 84.63           C  
ATOM   4469  O   LEU C 361     -13.892 -32.419  11.702  1.00 84.63           O  
ATOM   4470  CG  LEU C 361     -16.039 -29.035  13.594  1.00 84.63           C  
ATOM   4471  CD1 LEU C 361     -17.145 -28.944  14.640  1.00 84.63           C  
ATOM   4472  CD2 LEU C 361     -14.681 -28.732  14.217  1.00 84.63           C  
ATOM   4473  N   HIS C 362     -15.851 -32.669  10.583  1.00 88.93           N  
ATOM   4474  CA  HIS C 362     -15.597 -34.062  10.231  1.00 88.93           C  
ATOM   4475  C   HIS C 362     -15.797 -34.298   8.738  1.00 88.93           C  
ATOM   4476  CB  HIS C 362     -16.505 -34.993  11.037  1.00 88.93           C  
ATOM   4477  O   HIS C 362     -16.818 -33.900   8.174  1.00 88.93           O  
ATOM   4478  CG  HIS C 362     -16.138 -35.084  12.484  1.00 88.93           C  
ATOM   4479  CD2 HIS C 362     -16.661 -34.474  13.574  1.00 88.93           C  
ATOM   4480  ND1 HIS C 362     -15.112 -35.881  12.943  1.00 88.93           N  
ATOM   4481  CE1 HIS C 362     -15.020 -35.757  14.256  1.00 88.93           C  
ATOM   4482  NE2 HIS C 362     -15.949 -34.909  14.664  1.00 88.93           N  
ATOM   4483  N   SER C 363     -14.757 -34.784   8.182  1.00 82.21           N  
ATOM   4484  CA  SER C 363     -14.863 -35.087   6.758  1.00 82.21           C  
ATOM   4485  C   SER C 363     -14.359 -36.494   6.453  1.00 82.21           C  
ATOM   4486  CB  SER C 363     -14.078 -34.066   5.933  1.00 82.21           C  
ATOM   4487  O   SER C 363     -13.621 -37.080   7.248  1.00 82.21           O  
ATOM   4488  OG  SER C 363     -14.552 -32.752   6.175  1.00 82.21           O  
ATOM   4489  N   SER C 364     -15.085 -37.100   5.454  1.00 82.08           N  
ATOM   4490  CA  SER C 364     -14.626 -38.395   4.963  1.00 82.08           C  
ATOM   4491  C   SER C 364     -14.337 -38.348   3.466  1.00 82.08           C  
ATOM   4492  CB  SER C 364     -15.665 -39.478   5.255  1.00 82.08           C  
ATOM   4493  O   SER C 364     -14.953 -37.571   2.733  1.00 82.08           O  
ATOM   4494  OG  SER C 364     -16.914 -39.149   4.671  1.00 82.08           O  
ATOM   4495  N   ARG C 365     -13.275 -39.003   3.016  1.00 79.01           N  
ATOM   4496  CA  ARG C 365     -12.892 -39.118   1.613  1.00 79.01           C  
ATOM   4497  C   ARG C 365     -12.685 -37.743   0.987  1.00 79.01           C  
ATOM   4498  CB  ARG C 365     -13.950 -39.898   0.829  1.00 79.01           C  
ATOM   4499  O   ARG C 365     -13.519 -37.279   0.207  1.00 79.01           O  
ATOM   4500  CG  ARG C 365     -13.909 -41.399   1.064  1.00 79.01           C  
ATOM   4501  CD  ARG C 365     -14.913 -42.135   0.188  1.00 79.01           C  
ATOM   4502  NE  ARG C 365     -14.904 -43.572   0.447  1.00 79.01           N  
ATOM   4503  NH1 ARG C 365     -16.629 -44.055  -1.012  1.00 79.01           N  
ATOM   4504  NH2 ARG C 365     -15.624 -45.736   0.180  1.00 79.01           N  
ATOM   4505  CZ  ARG C 365     -15.719 -44.451  -0.129  1.00 79.01           C  
ATOM   4506  N   LEU C 366     -11.554 -37.179   1.148  1.00 82.73           N  
ATOM   4507  CA  LEU C 366     -11.268 -35.832   0.665  1.00 82.73           C  
ATOM   4508  C   LEU C 366     -11.327 -35.777  -0.858  1.00 82.73           C  
ATOM   4509  CB  LEU C 366      -9.892 -35.369   1.150  1.00 82.73           C  
ATOM   4510  O   LEU C 366     -10.707 -36.599  -1.538  1.00 82.73           O  
ATOM   4511  CG  LEU C 366      -9.733 -35.183   2.660  1.00 82.73           C  
ATOM   4512  CD1 LEU C 366      -8.269 -34.944   3.014  1.00 82.73           C  
ATOM   4513  CD2 LEU C 366     -10.602 -34.030   3.151  1.00 82.73           C  
ATOM   4514  N   SER C 367     -12.203 -34.997  -1.365  1.00 82.84           N  
ATOM   4515  CA  SER C 367     -12.231 -34.741  -2.801  1.00 82.84           C  
ATOM   4516  C   SER C 367     -10.945 -34.068  -3.268  1.00 82.84           C  
ATOM   4517  CB  SER C 367     -13.434 -33.871  -3.168  1.00 82.84           C  
ATOM   4518  O   SER C 367     -10.118 -33.663  -2.449  1.00 82.84           O  
ATOM   4519  OG  SER C 367     -13.265 -32.549  -2.684  1.00 82.84           O  
ATOM   4520  N   PHE C 368     -10.690 -34.069  -4.568  1.00 83.12           N  
ATOM   4521  CA  PHE C 368      -9.513 -33.418  -5.129  1.00 83.12           C  
ATOM   4522  C   PHE C 368      -9.452 -31.954  -4.710  1.00 83.12           C  
ATOM   4523  CB  PHE C 368      -9.513 -33.526  -6.657  1.00 83.12           C  
ATOM   4524  O   PHE C 368      -8.393 -31.456  -4.323  1.00 83.12           O  
ATOM   4525  CG  PHE C 368      -8.237 -33.054  -7.300  1.00 83.12           C  
ATOM   4526  CD1 PHE C 368      -8.188 -31.837  -7.968  1.00 83.12           C  
ATOM   4527  CD2 PHE C 368      -7.086 -33.828  -7.236  1.00 83.12           C  
ATOM   4528  CE1 PHE C 368      -7.008 -31.398  -8.564  1.00 83.12           C  
ATOM   4529  CE2 PHE C 368      -5.903 -33.396  -7.829  1.00 83.12           C  
ATOM   4530  CZ  PHE C 368      -5.867 -32.181  -8.493  1.00 83.12           C  
ATOM   4531  N   LYS C 369     -10.581 -31.334  -4.784  1.00 83.65           N  
ATOM   4532  CA  LYS C 369     -10.659 -29.940  -4.358  1.00 83.65           C  
ATOM   4533  C   LYS C 369     -10.201 -29.780  -2.912  1.00 83.65           C  
ATOM   4534  CB  LYS C 369     -12.085 -29.409  -4.519  1.00 83.65           C  
ATOM   4535  O   LYS C 369      -9.372 -28.919  -2.609  1.00 83.65           O  
ATOM   4536  CG  LYS C 369     -12.278 -27.989  -4.005  1.00 83.65           C  
ATOM   4537  CD  LYS C 369     -13.750 -27.676  -3.769  1.00 83.65           C  
ATOM   4538  CE  LYS C 369     -14.275 -28.366  -2.518  1.00 83.65           C  
ATOM   4539  NZ  LYS C 369     -15.707 -28.027  -2.258  1.00 83.65           N  
ATOM   4540  N   GLU C 370     -10.656 -30.578  -2.015  1.00 88.12           N  
ATOM   4541  CA  GLU C 370     -10.302 -30.518  -0.600  1.00 88.12           C  
ATOM   4542  C   GLU C 370      -8.810 -30.765  -0.393  1.00 88.12           C  
ATOM   4543  CB  GLU C 370     -11.119 -31.533   0.203  1.00 88.12           C  
ATOM   4544  O   GLU C 370      -8.174 -30.101   0.429  1.00 88.12           O  
ATOM   4545  CG  GLU C 370     -12.582 -31.148   0.375  1.00 88.12           C  
ATOM   4546  CD  GLU C 370     -13.437 -32.272   0.936  1.00 88.12           C  
ATOM   4547  OE1 GLU C 370     -14.468 -31.985   1.585  1.00 88.12           O  
ATOM   4548  OE2 GLU C 370     -13.072 -33.451   0.726  1.00 88.12           O  
ATOM   4549  N   LEU C 371      -8.373 -31.713  -1.144  1.00 88.57           N  
ATOM   4550  CA  LEU C 371      -6.945 -31.993  -1.051  1.00 88.57           C  
ATOM   4551  C   LEU C 371      -6.124 -30.761  -1.417  1.00 88.57           C  
ATOM   4552  CB  LEU C 371      -6.567 -33.162  -1.964  1.00 88.57           C  
ATOM   4553  O   LEU C 371      -5.156 -30.429  -0.730  1.00 88.57           O  
ATOM   4554  CG  LEU C 371      -6.677 -34.561  -1.356  1.00 88.57           C  
ATOM   4555  CD1 LEU C 371      -6.922 -35.596  -2.448  1.00 88.57           C  
ATOM   4556  CD2 LEU C 371      -5.420 -34.900  -0.562  1.00 88.57           C  
ATOM   4557  N   LEU C 372      -6.548 -30.060  -2.456  1.00 89.77           N  
ATOM   4558  CA  LEU C 372      -5.846 -28.855  -2.883  1.00 89.77           C  
ATOM   4559  C   LEU C 372      -5.895 -27.783  -1.800  1.00 89.77           C  
ATOM   4560  CB  LEU C 372      -6.451 -28.313  -4.181  1.00 89.77           C  
ATOM   4561  O   LEU C 372      -4.874 -27.172  -1.479  1.00 89.77           O  
ATOM   4562  CG  LEU C 372      -5.919 -28.917  -5.481  1.00 89.77           C  
ATOM   4563  CD1 LEU C 372      -6.890 -28.649  -6.627  1.00 89.77           C  
ATOM   4564  CD2 LEU C 372      -4.537 -28.361  -5.804  1.00 89.77           C  
ATOM   4565  N   VAL C 373      -7.075 -27.637  -1.196  1.00 89.73           N  
ATOM   4566  CA  VAL C 373      -7.290 -26.607  -0.185  1.00 89.73           C  
ATOM   4567  C   VAL C 373      -6.432 -26.901   1.043  1.00 89.73           C  
ATOM   4568  CB  VAL C 373      -8.779 -26.508   0.216  1.00 89.73           C  
ATOM   4569  O   VAL C 373      -5.724 -26.021   1.538  1.00 89.73           O  
ATOM   4570  CG1 VAL C 373      -8.947 -25.631   1.456  1.00 89.73           C  
ATOM   4571  CG2 VAL C 373      -9.609 -25.962  -0.944  1.00 89.73           C  
ATOM   4572  N   TYR C 374      -6.370 -28.113   1.457  1.00 89.18           N  
ATOM   4573  CA  TYR C 374      -5.642 -28.480   2.666  1.00 89.18           C  
ATOM   4574  C   TYR C 374      -4.137 -28.451   2.427  1.00 89.18           C  
ATOM   4575  CB  TYR C 374      -6.067 -29.869   3.150  1.00 89.18           C  
ATOM   4576  O   TYR C 374      -3.373 -28.006   3.287  1.00 89.18           O  
ATOM   4577  CG  TYR C 374      -7.456 -29.908   3.739  1.00 89.18           C  
ATOM   4578  CD1 TYR C 374      -7.998 -28.789   4.369  1.00 89.18           C  
ATOM   4579  CD2 TYR C 374      -8.229 -31.062   3.670  1.00 89.18           C  
ATOM   4580  CE1 TYR C 374      -9.276 -28.820   4.916  1.00 89.18           C  
ATOM   4581  CE2 TYR C 374      -9.509 -31.104   4.213  1.00 89.18           C  
ATOM   4582  OH  TYR C 374     -11.289 -30.017   5.372  1.00 89.18           O  
ATOM   4583  CZ  TYR C 374     -10.023 -29.980   4.833  1.00 89.18           C  
ATOM   4584  N   ALA C 375      -3.779 -28.935   1.254  1.00 88.77           N  
ATOM   4585  CA  ALA C 375      -2.353 -28.940   0.939  1.00 88.77           C  
ATOM   4586  C   ALA C 375      -1.796 -27.520   0.895  1.00 88.77           C  
ATOM   4587  CB  ALA C 375      -2.103 -29.648  -0.390  1.00 88.77           C  
ATOM   4588  O   ALA C 375      -0.649 -27.284   1.283  1.00 88.77           O  
ATOM   4589  N   ALA C 376      -2.623 -26.612   0.468  1.00 88.76           N  
ATOM   4590  CA  ALA C 376      -2.188 -25.228   0.302  1.00 88.76           C  
ATOM   4591  C   ALA C 376      -2.291 -24.460   1.617  1.00 88.76           C  
ATOM   4592  CB  ALA C 376      -3.013 -24.536  -0.780  1.00 88.76           C  
ATOM   4593  O   ALA C 376      -1.825 -23.322   1.717  1.00 88.76           O  
ATOM   4594  N   ASP C 377      -2.848 -25.034   2.622  1.00 90.76           N  
ATOM   4595  CA  ASP C 377      -3.093 -24.359   3.893  1.00 90.76           C  
ATOM   4596  C   ASP C 377      -1.810 -24.255   4.715  1.00 90.76           C  
ATOM   4597  CB  ASP C 377      -4.172 -25.093   4.692  1.00 90.76           C  
ATOM   4598  O   ASP C 377      -1.209 -25.272   5.068  1.00 90.76           O  
ATOM   4599  CG  ASP C 377      -4.679 -24.292   5.878  1.00 90.76           C  
ATOM   4600  OD1 ASP C 377      -3.915 -23.472   6.432  1.00 90.76           O  
ATOM   4601  OD2 ASP C 377      -5.852 -24.484   6.265  1.00 90.76           O  
ATOM   4602  N   PRO C 378      -1.414 -23.055   5.060  1.00 90.77           N  
ATOM   4603  CA  PRO C 378      -0.173 -22.880   5.819  1.00 90.77           C  
ATOM   4604  C   PRO C 378      -0.230 -23.531   7.199  1.00 90.77           C  
ATOM   4605  CB  PRO C 378      -0.043 -21.360   5.936  1.00 90.77           C  
ATOM   4606  O   PRO C 378       0.810 -23.876   7.766  1.00 90.77           O  
ATOM   4607  CG  PRO C 378      -1.107 -20.815   5.039  1.00 90.77           C  
ATOM   4608  CD  PRO C 378      -1.988 -21.949   4.600  1.00 90.77           C  
ATOM   4609  N   ALA C 379      -1.394 -23.661   7.731  1.00 88.19           N  
ATOM   4610  CA  ALA C 379      -1.569 -24.179   9.085  1.00 88.19           C  
ATOM   4611  C   ALA C 379      -0.921 -25.552   9.236  1.00 88.19           C  
ATOM   4612  CB  ALA C 379      -3.053 -24.253   9.439  1.00 88.19           C  
ATOM   4613  O   ALA C 379      -0.196 -25.801  10.202  1.00 88.19           O  
ATOM   4614  N   MET C 380      -1.100 -26.352   8.241  1.00 82.45           N  
ATOM   4615  CA  MET C 380      -0.568 -27.710   8.311  1.00 82.45           C  
ATOM   4616  C   MET C 380       0.956 -27.702   8.254  1.00 82.45           C  
ATOM   4617  CB  MET C 380      -1.130 -28.568   7.176  1.00 82.45           C  
ATOM   4618  O   MET C 380       1.612 -28.465   8.964  1.00 82.45           O  
ATOM   4619  CG  MET C 380      -2.513 -29.130   7.459  1.00 82.45           C  
ATOM   4620  SD  MET C 380      -2.454 -30.827   8.154  1.00 82.45           S  
ATOM   4621  CE  MET C 380      -1.030 -30.667   9.268  1.00 82.45           C  
ATOM   4622  N   HIS C 381       1.482 -26.842   7.538  1.00 87.53           N  
ATOM   4623  CA  HIS C 381       2.927 -26.764   7.363  1.00 87.53           C  
ATOM   4624  C   HIS C 381       3.597 -26.135   8.580  1.00 87.53           C  
ATOM   4625  CB  HIS C 381       3.272 -25.967   6.104  1.00 87.53           C  
ATOM   4626  O   HIS C 381       4.604 -26.647   9.074  1.00 87.53           O  
ATOM   4627  CG  HIS C 381       2.756 -26.584   4.843  1.00 87.53           C  
ATOM   4628  CD2 HIS C 381       1.650 -26.314   4.109  1.00 87.53           C  
ATOM   4629  ND1 HIS C 381       3.403 -27.616   4.200  1.00 87.53           N  
ATOM   4630  CE1 HIS C 381       2.717 -27.955   3.121  1.00 87.53           C  
ATOM   4631  NE2 HIS C 381       1.649 -27.179   3.043  1.00 87.53           N  
ATOM   4632  N   ALA C 382       3.030 -25.117   9.011  1.00 87.94           N  
ATOM   4633  CA  ALA C 382       3.608 -24.409  10.151  1.00 87.94           C  
ATOM   4634  C   ALA C 382       3.570 -25.272  11.409  1.00 87.94           C  
ATOM   4635  CB  ALA C 382       2.871 -23.094  10.389  1.00 87.94           C  
ATOM   4636  O   ALA C 382       4.514 -25.265  12.202  1.00 87.94           O  
ATOM   4637  N   ALA C 383       2.490 -25.964  11.572  1.00 80.27           N  
ATOM   4638  CA  ALA C 383       2.292 -26.780  12.767  1.00 80.27           C  
ATOM   4639  C   ALA C 383       3.308 -27.917  12.830  1.00 80.27           C  
ATOM   4640  CB  ALA C 383       0.871 -27.337  12.802  1.00 80.27           C  
ATOM   4641  O   ALA C 383       3.657 -28.387  13.915  1.00 80.27           O  
ATOM   4642  N   SER C 384       3.786 -28.352  11.689  1.00 78.78           N  
ATOM   4643  CA  SER C 384       4.716 -29.475  11.634  1.00 78.78           C  
ATOM   4644  C   SER C 384       6.163 -28.995  11.630  1.00 78.78           C  
ATOM   4645  CB  SER C 384       4.451 -30.331  10.395  1.00 78.78           C  
ATOM   4646  O   SER C 384       7.092 -29.806  11.616  1.00 78.78           O  
ATOM   4647  OG  SER C 384       4.644 -29.576   9.211  1.00 78.78           O  
ATOM   4648  N   GLY C 385       6.389 -27.679  11.639  1.00 81.94           N  
ATOM   4649  CA  GLY C 385       7.736 -27.135  11.577  1.00 81.94           C  
ATOM   4650  C   GLY C 385       8.255 -26.671  12.925  1.00 81.94           C  
ATOM   4651  O   GLY C 385       7.520 -26.677  13.914  1.00 81.94           O  
ATOM   4652  N   ASN C 386       9.555 -26.359  12.908  1.00 85.24           N  
ATOM   4653  CA  ASN C 386      10.153 -25.759  14.096  1.00 85.24           C  
ATOM   4654  C   ASN C 386       9.908 -24.253  14.148  1.00 85.24           C  
ATOM   4655  CB  ASN C 386      11.654 -26.055  14.149  1.00 85.24           C  
ATOM   4656  O   ASN C 386       9.768 -23.607  13.108  1.00 85.24           O  
ATOM   4657  CG  ASN C 386      11.954 -27.538  14.235  1.00 85.24           C  
ATOM   4658  ND2 ASN C 386      13.029 -27.964  13.583  1.00 85.24           N  
ATOM   4659  OD1 ASN C 386      11.224 -28.295  14.881  1.00 85.24           O  
ATOM   4660  N   LEU C 387       9.826 -23.833  15.458  1.00 89.25           N  
ATOM   4661  CA  LEU C 387       9.678 -22.390  15.617  1.00 89.25           C  
ATOM   4662  C   LEU C 387      10.878 -21.653  15.032  1.00 89.25           C  
ATOM   4663  CB  LEU C 387       9.512 -22.028  17.095  1.00 89.25           C  
ATOM   4664  O   LEU C 387      12.010 -22.133  15.120  1.00 89.25           O  
ATOM   4665  CG  LEU C 387       9.254 -20.553  17.406  1.00 89.25           C  
ATOM   4666  CD1 LEU C 387       7.940 -20.100  16.779  1.00 89.25           C  
ATOM   4667  CD2 LEU C 387       9.242 -20.318  18.913  1.00 89.25           C  
ATOM   4668  N   LEU C 388      10.594 -20.513  14.420  1.00 92.46           N  
ATOM   4669  CA  LEU C 388      11.651 -19.793  13.719  1.00 92.46           C  
ATOM   4670  C   LEU C 388      11.665 -18.322  14.119  1.00 92.46           C  
ATOM   4671  CB  LEU C 388      11.473 -19.921  12.204  1.00 92.46           C  
ATOM   4672  O   LEU C 388      10.609 -17.696  14.235  1.00 92.46           O  
ATOM   4673  CG  LEU C 388      12.414 -19.083  11.337  1.00 92.46           C  
ATOM   4674  CD1 LEU C 388      13.834 -19.634  11.411  1.00 92.46           C  
ATOM   4675  CD2 LEU C 388      11.923 -19.047   9.894  1.00 92.46           C  
ATOM   4676  N   LEU C 389      12.829 -17.825  14.381  1.00 91.28           N  
ATOM   4677  CA  LEU C 389      13.085 -16.402  14.573  1.00 91.28           C  
ATOM   4678  C   LEU C 389      14.221 -15.928  13.672  1.00 91.28           C  
ATOM   4679  CB  LEU C 389      13.423 -16.110  16.037  1.00 91.28           C  
ATOM   4680  O   LEU C 389      15.379 -16.296  13.882  1.00 91.28           O  
ATOM   4681  CG  LEU C 389      13.736 -14.654  16.383  1.00 91.28           C  
ATOM   4682  CD1 LEU C 389      12.522 -13.772  16.114  1.00 91.28           C  
ATOM   4683  CD2 LEU C 389      14.180 -14.533  17.837  1.00 91.28           C  
ATOM   4684  N   ASP C 390      13.830 -15.134  12.686  1.00 89.94           N  
ATOM   4685  CA  ASP C 390      14.831 -14.641  11.745  1.00 89.94           C  
ATOM   4686  C   ASP C 390      15.098 -13.152  11.957  1.00 89.94           C  
ATOM   4687  CB  ASP C 390      14.385 -14.896  10.304  1.00 89.94           C  
ATOM   4688  O   ASP C 390      14.267 -12.312  11.607  1.00 89.94           O  
ATOM   4689  CG  ASP C 390      15.505 -14.715   9.295  1.00 89.94           C  
ATOM   4690  OD1 ASP C 390      16.457 -13.954   9.571  1.00 89.94           O  
ATOM   4691  OD2 ASP C 390      15.434 -15.339   8.214  1.00 89.94           O  
ATOM   4692  N   LYS C 391      16.301 -12.829  12.350  1.00 89.95           N  
ATOM   4693  CA  LYS C 391      16.620 -11.451  12.713  1.00 89.95           C  
ATOM   4694  C   LYS C 391      17.176 -10.682  11.518  1.00 89.95           C  
ATOM   4695  CB  LYS C 391      17.621 -11.418  13.869  1.00 89.95           C  
ATOM   4696  O   LYS C 391      17.515  -9.503  11.635  1.00 89.95           O  
ATOM   4697  CG  LYS C 391      17.050 -11.896  15.196  1.00 89.95           C  
ATOM   4698  CD  LYS C 391      16.906 -10.749  16.188  1.00 89.95           C  
ATOM   4699  CE  LYS C 391      16.405 -11.238  17.540  1.00 89.95           C  
ATOM   4700  NZ  LYS C 391      16.237 -10.114  18.508  1.00 89.95           N  
ATOM   4701  N   ARG C 392      17.251 -11.297  10.322  1.00 82.72           N  
ATOM   4702  CA  ARG C 392      17.715 -10.617   9.117  1.00 82.72           C  
ATOM   4703  C   ARG C 392      16.603  -9.776   8.500  1.00 82.72           C  
ATOM   4704  CB  ARG C 392      18.236 -11.629   8.095  1.00 82.72           C  
ATOM   4705  O   ARG C 392      16.867  -8.894   7.680  1.00 82.72           O  
ATOM   4706  CG  ARG C 392      19.484 -12.372   8.544  1.00 82.72           C  
ATOM   4707  CD  ARG C 392      19.900 -13.436   7.537  1.00 82.72           C  
ATOM   4708  NE  ARG C 392      18.883 -14.475   7.400  1.00 82.72           N  
ATOM   4709  NH1 ARG C 392      19.922 -15.547   5.637  1.00 82.72           N  
ATOM   4710  NH2 ARG C 392      17.939 -16.347   6.463  1.00 82.72           N  
ATOM   4711  CZ  ARG C 392      18.917 -15.454   6.500  1.00 82.72           C  
ATOM   4712  N   THR C 393      15.365 -10.103   8.898  1.00 82.83           N  
ATOM   4713  CA  THR C 393      14.231  -9.433   8.270  1.00 82.83           C  
ATOM   4714  C   THR C 393      13.214  -8.994   9.319  1.00 82.83           C  
ATOM   4715  CB  THR C 393      13.546 -10.345   7.236  1.00 82.83           C  
ATOM   4716  O   THR C 393      13.164  -9.554  10.416  1.00 82.83           O  
ATOM   4717  CG2 THR C 393      13.072 -11.645   7.878  1.00 82.83           C  
ATOM   4718  OG1 THR C 393      12.417  -9.661   6.678  1.00 82.83           O  
ATOM   4719  N   THR C 394      12.360  -7.956   8.860  1.00 78.21           N  
ATOM   4720  CA  THR C 394      11.301  -7.476   9.741  1.00 78.21           C  
ATOM   4721  C   THR C 394      10.045  -8.328   9.591  1.00 78.21           C  
ATOM   4722  CB  THR C 394      10.962  -6.001   9.455  1.00 78.21           C  
ATOM   4723  O   THR C 394       9.145  -8.271  10.431  1.00 78.21           O  
ATOM   4724  CG2 THR C 394      10.938  -5.723   7.956  1.00 78.21           C  
ATOM   4725  OG1 THR C 394       9.675  -5.697  10.007  1.00 78.21           O  
ATOM   4726  N   CYS C 395      10.005  -9.149   8.544  1.00 82.09           N  
ATOM   4727  CA  CYS C 395       8.851 -10.017   8.341  1.00 82.09           C  
ATOM   4728  C   CYS C 395       8.708 -11.010   9.488  1.00 82.09           C  
ATOM   4729  CB  CYS C 395       8.973 -10.769   7.016  1.00 82.09           C  
ATOM   4730  O   CYS C 395       9.706 -11.487  10.030  1.00 82.09           O  
ATOM   4731  SG  CYS C 395       8.960  -9.694   5.565  1.00 82.09           S  
ATOM   4732  N   PHE C 396       7.519 -11.148   9.897  1.00 86.02           N  
ATOM   4733  CA  PHE C 396       7.235 -12.067  10.993  1.00 86.02           C  
ATOM   4734  C   PHE C 396       7.513 -13.507  10.578  1.00 86.02           C  
ATOM   4735  CB  PHE C 396       5.780 -11.925  11.452  1.00 86.02           C  
ATOM   4736  O   PHE C 396       6.904 -14.015   9.635  1.00 86.02           O  
ATOM   4737  CG  PHE C 396       5.450 -12.729  12.681  1.00 86.02           C  
ATOM   4738  CD1 PHE C 396       4.570 -13.801  12.611  1.00 86.02           C  
ATOM   4739  CD2 PHE C 396       6.021 -12.411  13.906  1.00 86.02           C  
ATOM   4740  CE1 PHE C 396       4.263 -14.547  13.746  1.00 86.02           C  
ATOM   4741  CE2 PHE C 396       5.719 -13.152  15.045  1.00 86.02           C  
ATOM   4742  CZ  PHE C 396       4.839 -14.219  14.963  1.00 86.02           C  
ATOM   4743  N   SER C 397       8.506 -14.141  11.239  1.00 90.69           N  
ATOM   4744  CA  SER C 397       8.842 -15.537  10.978  1.00 90.69           C  
ATOM   4745  C   SER C 397       7.967 -16.479  11.799  1.00 90.69           C  
ATOM   4746  CB  SER C 397      10.316 -15.801  11.286  1.00 90.69           C  
ATOM   4747  O   SER C 397       7.793 -16.282  13.003  1.00 90.69           O  
ATOM   4748  OG  SER C 397      10.830 -14.816  12.166  1.00 90.69           O  
ATOM   4749  N   VAL C 398       7.522 -17.534  11.175  1.00 90.60           N  
ATOM   4750  CA  VAL C 398       6.548 -18.391  11.841  1.00 90.60           C  
ATOM   4751  C   VAL C 398       7.188 -19.735  12.179  1.00 90.60           C  
ATOM   4752  CB  VAL C 398       5.289 -18.604  10.970  1.00 90.60           C  
ATOM   4753  O   VAL C 398       7.300 -20.099  13.353  1.00 90.60           O  
ATOM   4754  CG1 VAL C 398       4.289 -19.514  11.680  1.00 90.60           C  
ATOM   4755  CG2 VAL C 398       4.646 -17.262  10.626  1.00 90.60           C  
ATOM   4756  N   ALA C 399       7.700 -20.393  11.075  1.00 91.17           N  
ATOM   4757  CA  ALA C 399       8.200 -21.748  11.296  1.00 91.17           C  
ATOM   4758  C   ALA C 399       9.301 -22.095  10.298  1.00 91.17           C  
ATOM   4759  CB  ALA C 399       7.060 -22.759  11.199  1.00 91.17           C  
ATOM   4760  O   ALA C 399       9.321 -21.575   9.180  1.00 91.17           O  
ATOM   4761  N   ALA C 400      10.204 -22.923  10.782  1.00 89.81           N  
ATOM   4762  CA  ALA C 400      11.214 -23.520   9.911  1.00 89.81           C  
ATOM   4763  C   ALA C 400      10.832 -24.946   9.526  1.00 89.81           C  
ATOM   4764  CB  ALA C 400      12.580 -23.504  10.592  1.00 89.81           C  
ATOM   4765  O   ALA C 400      10.666 -25.807  10.393  1.00 89.81           O  
ATOM   4766  N   LEU C 401      10.647 -25.147   8.248  1.00 82.84           N  
ATOM   4767  CA  LEU C 401      10.185 -26.450   7.781  1.00 82.84           C  
ATOM   4768  C   LEU C 401      11.360 -27.398   7.567  1.00 82.84           C  
ATOM   4769  CB  LEU C 401       9.389 -26.304   6.482  1.00 82.84           C  
ATOM   4770  O   LEU C 401      11.170 -28.609   7.432  1.00 82.84           O  
ATOM   4771  CG  LEU C 401       8.124 -25.447   6.555  1.00 82.84           C  
ATOM   4772  CD1 LEU C 401       7.492 -25.318   5.173  1.00 82.84           C  
ATOM   4773  CD2 LEU C 401       7.132 -26.042   7.549  1.00 82.84           C  
ATOM   4774  N   THR C 402      12.532 -26.810   7.414  1.00 76.08           N  
ATOM   4775  CA  THR C 402      13.751 -27.597   7.263  1.00 76.08           C  
ATOM   4776  C   THR C 402      14.740 -27.283   8.382  1.00 76.08           C  
ATOM   4777  CB  THR C 402      14.417 -27.338   5.899  1.00 76.08           C  
ATOM   4778  O   THR C 402      14.565 -26.309   9.117  1.00 76.08           O  
ATOM   4779  CG2 THR C 402      13.429 -27.544   4.756  1.00 76.08           C  
ATOM   4780  OG1 THR C 402      14.902 -25.990   5.858  1.00 76.08           O  
ATOM   4781  N   ASN C 403      15.583 -28.192   8.597  1.00 67.63           N  
ATOM   4782  CA  ASN C 403      16.567 -28.020   9.661  1.00 67.63           C  
ATOM   4783  C   ASN C 403      17.612 -26.969   9.294  1.00 67.63           C  
ATOM   4784  CB  ASN C 403      17.245 -29.352   9.986  1.00 67.63           C  
ATOM   4785  O   ASN C 403      18.320 -26.461  10.165  1.00 67.63           O  
ATOM   4786  CG  ASN C 403      16.305 -30.339  10.651  1.00 67.63           C  
ATOM   4787  ND2 ASN C 403      16.664 -31.617  10.613  1.00 67.63           N  
ATOM   4788  OD1 ASN C 403      15.266 -29.956  11.193  1.00 67.63           O  
ATOM   4789  N   ASN C 404      17.670 -26.785   7.981  1.00 65.36           N  
ATOM   4790  CA  ASN C 404      18.601 -25.764   7.512  1.00 65.36           C  
ATOM   4791  C   ASN C 404      17.907 -24.738   6.621  1.00 65.36           C  
ATOM   4792  CB  ASN C 404      19.772 -26.409   6.766  1.00 65.36           C  
ATOM   4793  O   ASN C 404      16.866 -25.028   6.028  1.00 65.36           O  
ATOM   4794  CG  ASN C 404      20.675 -27.214   7.680  1.00 65.36           C  
ATOM   4795  ND2 ASN C 404      21.360 -28.201   7.117  1.00 65.36           N  
ATOM   4796  OD1 ASN C 404      20.755 -26.950   8.883  1.00 65.36           O  
ATOM   4797  N   VAL C 405      18.299 -23.560   6.941  1.00 65.50           N  
ATOM   4798  CA  VAL C 405      17.786 -22.531   6.043  1.00 65.50           C  
ATOM   4799  C   VAL C 405      18.544 -22.576   4.718  1.00 65.50           C  
ATOM   4800  CB  VAL C 405      17.894 -21.123   6.671  1.00 65.50           C  
ATOM   4801  O   VAL C 405      19.775 -22.511   4.698  1.00 65.50           O  
ATOM   4802  CG1 VAL C 405      17.340 -20.064   5.721  1.00 65.50           C  
ATOM   4803  CG2 VAL C 405      17.162 -21.080   8.011  1.00 65.50           C  
ATOM   4804  N   ALA C 406      17.796 -23.185   3.770  1.00 62.68           N  
ATOM   4805  CA  ALA C 406      18.422 -23.333   2.458  1.00 62.68           C  
ATOM   4806  C   ALA C 406      18.433 -22.007   1.703  1.00 62.68           C  
ATOM   4807  CB  ALA C 406      17.699 -24.401   1.641  1.00 62.68           C  
ATOM   4808  O   ALA C 406      17.521 -21.191   1.856  1.00 62.68           O  
ATOM   4809  N   PHE C 407      19.635 -21.694   1.259  1.00 58.40           N  
ATOM   4810  CA  PHE C 407      19.749 -20.505   0.422  1.00 58.40           C  
ATOM   4811  C   PHE C 407      19.752 -20.882  -1.055  1.00 58.40           C  
ATOM   4812  CB  PHE C 407      21.019 -19.723   0.767  1.00 58.40           C  
ATOM   4813  O   PHE C 407      20.399 -21.853  -1.452  1.00 58.40           O  
ATOM   4814  CG  PHE C 407      21.104 -19.310   2.211  1.00 58.40           C  
ATOM   4815  CD1 PHE C 407      20.518 -18.127   2.646  1.00 58.40           C  
ATOM   4816  CD2 PHE C 407      21.770 -20.104   3.135  1.00 58.40           C  
ATOM   4817  CE1 PHE C 407      20.595 -17.742   3.983  1.00 58.40           C  
ATOM   4818  CE2 PHE C 407      21.851 -19.726   4.472  1.00 58.40           C  
ATOM   4819  CZ  PHE C 407      21.264 -18.544   4.894  1.00 58.40           C  
ATOM   4820  N   GLN C 408      18.639 -20.715  -1.666  1.00 53.35           N  
ATOM   4821  CA  GLN C 408      18.525 -21.114  -3.065  1.00 53.35           C  
ATOM   4822  C   GLN C 408      19.504 -20.338  -3.940  1.00 53.35           C  
ATOM   4823  CB  GLN C 408      17.095 -20.908  -3.568  1.00 53.35           C  
ATOM   4824  O   GLN C 408      19.655 -19.124  -3.786  1.00 53.35           O  
ATOM   4825  CG  GLN C 408      16.426 -22.185  -4.059  1.00 53.35           C  
ATOM   4826  CD  GLN C 408      14.990 -21.964  -4.497  1.00 53.35           C  
ATOM   4827  NE2 GLN C 408      14.343 -23.025  -4.966  1.00 53.35           N  
ATOM   4828  OE1 GLN C 408      14.466 -20.848  -4.414  1.00 53.35           O  
ATOM   4829  N   THR C 409      20.446 -21.050  -4.546  1.00 52.69           N  
ATOM   4830  CA  THR C 409      21.297 -20.376  -5.520  1.00 52.69           C  
ATOM   4831  C   THR C 409      20.750 -20.558  -6.933  1.00 52.69           C  
ATOM   4832  CB  THR C 409      22.743 -20.901  -5.455  1.00 52.69           C  
ATOM   4833  O   THR C 409      20.375 -21.666  -7.322  1.00 52.69           O  
ATOM   4834  CG2 THR C 409      23.742 -19.809  -5.825  1.00 52.69           C  
ATOM   4835  OG1 THR C 409      23.021 -21.357  -4.126  1.00 52.69           O  
ATOM   4836  N   VAL C 410      20.362 -19.495  -7.505  1.00 50.28           N  
ATOM   4837  CA  VAL C 410      19.874 -19.570  -8.878  1.00 50.28           C  
ATOM   4838  C   VAL C 410      21.054 -19.681  -9.841  1.00 50.28           C  
ATOM   4839  CB  VAL C 410      19.005 -18.344  -9.238  1.00 50.28           C  
ATOM   4840  O   VAL C 410      22.094 -19.052  -9.632  1.00 50.28           O  
ATOM   4841  CG1 VAL C 410      18.252 -18.582 -10.546  1.00 50.28           C  
ATOM   4842  CG2 VAL C 410      18.030 -18.030  -8.105  1.00 50.28           C  
ATOM   4843  N   LYS C 411      20.968 -20.618 -10.647  1.00 50.68           N  
ATOM   4844  CA  LYS C 411      21.984 -20.805 -11.678  1.00 50.68           C  
ATOM   4845  C   LYS C 411      21.955 -19.664 -12.692  1.00 50.68           C  
ATOM   4846  CB  LYS C 411      21.787 -22.144 -12.390  1.00 50.68           C  
ATOM   4847  O   LYS C 411      20.889 -19.123 -12.994  1.00 50.68           O  
ATOM   4848  CG  LYS C 411      22.081 -23.357 -11.520  1.00 50.68           C  
ATOM   4849  CD  LYS C 411      21.961 -24.654 -12.310  1.00 50.68           C  
ATOM   4850  CE  LYS C 411      22.207 -25.871 -11.429  1.00 50.68           C  
ATOM   4851  NZ  LYS C 411      22.065 -27.146 -12.193  1.00 50.68           N  
ATOM   4852  N   PRO C 412      23.029 -18.938 -12.907  1.00 49.91           N  
ATOM   4853  CA  PRO C 412      23.097 -17.883 -13.921  1.00 49.91           C  
ATOM   4854  C   PRO C 412      22.330 -18.237 -15.193  1.00 49.91           C  
ATOM   4855  CB  PRO C 412      24.597 -17.762 -14.203  1.00 49.91           C  
ATOM   4856  O   PRO C 412      22.134 -19.417 -15.492  1.00 49.91           O  
ATOM   4857  CG  PRO C 412      25.231 -18.817 -13.357  1.00 49.91           C  
ATOM   4858  CD  PRO C 412      24.149 -19.551 -12.617  1.00 49.91           C  
ATOM   4859  N   GLY C 413      21.360 -17.217 -15.640  1.00 55.24           N  
ATOM   4860  CA  GLY C 413      20.880 -17.447 -16.993  1.00 55.24           C  
ATOM   4861  C   GLY C 413      21.956 -17.963 -17.929  1.00 55.24           C  
ATOM   4862  O   GLY C 413      23.147 -17.870 -17.625  1.00 55.24           O  
ATOM   4863  N   ASN C 414      21.542 -18.794 -18.803  1.00 64.29           N  
ATOM   4864  CA  ASN C 414      22.487 -19.368 -19.756  1.00 64.29           C  
ATOM   4865  C   ASN C 414      22.939 -18.337 -20.786  1.00 64.29           C  
ATOM   4866  CB  ASN C 414      21.872 -20.583 -20.455  1.00 64.29           C  
ATOM   4867  O   ASN C 414      22.119 -17.600 -21.335  1.00 64.29           O  
ATOM   4868  CG  ASN C 414      21.824 -21.807 -19.563  1.00 64.29           C  
ATOM   4869  ND2 ASN C 414      20.743 -22.572 -19.663  1.00 64.29           N  
ATOM   4870  OD1 ASN C 414      22.750 -22.064 -18.789  1.00 64.29           O  
ATOM   4871  N   PHE C 415      24.054 -17.904 -20.695  1.00 73.22           N  
ATOM   4872  CA  PHE C 415      24.679 -17.028 -21.678  1.00 73.22           C  
ATOM   4873  C   PHE C 415      24.652 -17.663 -23.063  1.00 73.22           C  
ATOM   4874  CB  PHE C 415      26.122 -16.709 -21.275  1.00 73.22           C  
ATOM   4875  O   PHE C 415      25.186 -18.756 -23.262  1.00 73.22           O  
ATOM   4876  CG  PHE C 415      26.806 -15.731 -22.191  1.00 73.22           C  
ATOM   4877  CD1 PHE C 415      27.826 -16.147 -23.039  1.00 73.22           C  
ATOM   4878  CD2 PHE C 415      26.430 -14.394 -22.205  1.00 73.22           C  
ATOM   4879  CE1 PHE C 415      28.461 -15.244 -23.888  1.00 73.22           C  
ATOM   4880  CE2 PHE C 415      27.060 -13.486 -23.051  1.00 73.22           C  
ATOM   4881  CZ  PHE C 415      28.076 -13.912 -23.891  1.00 73.22           C  
ATOM   4882  N   ASN C 416      23.864 -16.982 -23.948  1.00 80.41           N  
ATOM   4883  CA  ASN C 416      23.826 -17.444 -25.332  1.00 80.41           C  
ATOM   4884  C   ASN C 416      25.070 -17.010 -26.102  1.00 80.41           C  
ATOM   4885  CB  ASN C 416      22.564 -16.937 -26.033  1.00 80.41           C  
ATOM   4886  O   ASN C 416      25.045 -16.006 -26.815  1.00 80.41           O  
ATOM   4887  CG  ASN C 416      22.364 -17.562 -27.400  1.00 80.41           C  
ATOM   4888  ND2 ASN C 416      21.177 -17.382 -27.966  1.00 80.41           N  
ATOM   4889  OD1 ASN C 416      23.269 -18.202 -27.941  1.00 80.41           O  
ATOM   4890  N   LYS C 417      26.050 -17.819 -25.937  1.00 83.41           N  
ATOM   4891  CA  LYS C 417      27.337 -17.508 -26.552  1.00 83.41           C  
ATOM   4892  C   LYS C 417      27.213 -17.418 -28.071  1.00 83.41           C  
ATOM   4893  CB  LYS C 417      28.382 -18.558 -26.173  1.00 83.41           C  
ATOM   4894  O   LYS C 417      27.878 -16.597 -28.705  1.00 83.41           O  
ATOM   4895  CG  LYS C 417      29.818 -18.121 -26.421  1.00 83.41           C  
ATOM   4896  CD  LYS C 417      30.813 -19.155 -25.911  1.00 83.41           C  
ATOM   4897  CE  LYS C 417      32.251 -18.712 -26.146  1.00 83.41           C  
ATOM   4898  NZ  LYS C 417      33.216 -19.836 -25.954  1.00 83.41           N  
ATOM   4899  N   ASP C 418      26.424 -18.196 -28.632  1.00 87.34           N  
ATOM   4900  CA  ASP C 418      26.217 -18.220 -30.076  1.00 87.34           C  
ATOM   4901  C   ASP C 418      25.751 -16.859 -30.587  1.00 87.34           C  
ATOM   4902  CB  ASP C 418      25.202 -19.300 -30.456  1.00 87.34           C  
ATOM   4903  O   ASP C 418      26.335 -16.307 -31.523  1.00 87.34           O  
ATOM   4904  CG  ASP C 418      25.009 -19.432 -31.957  1.00 87.34           C  
ATOM   4905  OD1 ASP C 418      25.973 -19.794 -32.666  1.00 87.34           O  
ATOM   4906  OD2 ASP C 418      23.885 -19.167 -32.434  1.00 87.34           O  
ATOM   4907  N   PHE C 419      24.760 -16.291 -29.987  1.00 89.87           N  
ATOM   4908  CA  PHE C 419      24.253 -14.989 -30.405  1.00 89.87           C  
ATOM   4909  C   PHE C 419      25.284 -13.897 -30.145  1.00 89.87           C  
ATOM   4910  CB  PHE C 419      22.945 -14.661 -29.677  1.00 89.87           C  
ATOM   4911  O   PHE C 419      25.502 -13.028 -30.992  1.00 89.87           O  
ATOM   4912  CG  PHE C 419      22.389 -13.303 -30.011  1.00 89.87           C  
ATOM   4913  CD1 PHE C 419      22.448 -12.266 -29.088  1.00 89.87           C  
ATOM   4914  CD2 PHE C 419      21.805 -13.065 -31.248  1.00 89.87           C  
ATOM   4915  CE1 PHE C 419      21.934 -11.008 -29.395  1.00 89.87           C  
ATOM   4916  CE2 PHE C 419      21.288 -11.811 -31.562  1.00 89.87           C  
ATOM   4917  CZ  PHE C 419      21.353 -10.784 -30.633  1.00 89.87           C  
ATOM   4918  N   TYR C 420      25.802 -13.967 -28.956  1.00 89.16           N  
ATOM   4919  CA  TYR C 420      26.813 -12.975 -28.607  1.00 89.16           C  
ATOM   4920  C   TYR C 420      27.925 -12.939 -29.649  1.00 89.16           C  
ATOM   4921  CB  TYR C 420      27.403 -13.271 -27.225  1.00 89.16           C  
ATOM   4922  O   TYR C 420      28.270 -11.872 -30.161  1.00 89.16           O  
ATOM   4923  CG  TYR C 420      28.496 -12.316 -26.813  1.00 89.16           C  
ATOM   4924  CD1 TYR C 420      29.838 -12.659 -26.956  1.00 89.16           C  
ATOM   4925  CD2 TYR C 420      28.189 -11.068 -26.281  1.00 89.16           C  
ATOM   4926  CE1 TYR C 420      30.849 -11.783 -26.576  1.00 89.16           C  
ATOM   4927  CE2 TYR C 420      29.192 -10.183 -25.898  1.00 89.16           C  
ATOM   4928  OH  TYR C 420      31.514  -9.677 -25.672  1.00 89.16           O  
ATOM   4929  CZ  TYR C 420      30.517 -10.549 -26.050  1.00 89.16           C  
ATOM   4930  N   ASP C 421      28.466 -14.127 -29.962  1.00 91.64           N  
ATOM   4931  CA  ASP C 421      29.539 -14.208 -30.948  1.00 91.64           C  
ATOM   4932  C   ASP C 421      29.068 -13.711 -32.313  1.00 91.64           C  
ATOM   4933  CB  ASP C 421      30.057 -15.644 -31.062  1.00 91.64           C  
ATOM   4934  O   ASP C 421      29.825 -13.061 -33.038  1.00 91.64           O  
ATOM   4935  CG  ASP C 421      30.847 -16.087 -29.843  1.00 91.64           C  
ATOM   4936  OD1 ASP C 421      31.294 -15.222 -29.059  1.00 91.64           O  
ATOM   4937  OD2 ASP C 421      31.028 -17.311 -29.668  1.00 91.64           O
[truncated: 332,182 more chars]
