# Supplementary material for: AI-guided pipeline for protein–protein interaction drug discovery identifies a SARS-CoV-2 inhibitor
Source: Mol Syst Biol. 2024 Mar 11;20(4):428–57. doi: 10.1038/s44320-024-00019-8 (PMC10987651; doi:10.1038/s44320-024-00019-8)
Supplement: Supplementary file 15 — Source Data Fig. 5 [file 44320_2024_19_MOESM15_ESM.zip › Source Data Figure 5/ColabFold/NSP4-NSP4_8f98f.result/NSP4_NSP4_8f98f_unrelaxed_rank_3_model_1.pdb]

MODEL     1                                                                     
ATOM      1  N   LYS B   1      11.428 -61.546-104.728  1.00 47.13           N  
ATOM      2  CA  LYS B   1      12.782 -61.037-104.533  1.00 47.13           C  
ATOM      3  C   LYS B   1      12.880 -60.207-103.257  1.00 47.13           C  
ATOM      4  CB  LYS B   1      13.219 -60.200-105.737  1.00 47.13           C  
ATOM      5  O   LYS B   1      13.869 -60.296-102.526  1.00 47.13           O  
ATOM      6  CG  LYS B   1      14.370 -60.806-106.526  1.00 47.13           C  
ATOM      7  CD  LYS B   1      14.765 -59.925-107.704  1.00 47.13           C  
ATOM      8  CE  LYS B   1      15.892 -60.548-108.517  1.00 47.13           C  
ATOM      9  NZ  LYS B   1      16.255 -59.707-109.697  1.00 47.13           N  
ATOM     10  N   ILE B   2      11.928 -59.308-103.065  1.00 46.77           N  
ATOM     11  CA  ILE B   2      11.849 -58.450-101.888  1.00 46.77           C  
ATOM     12  C   ILE B   2      11.694 -59.307-100.633  1.00 46.77           C  
ATOM     13  CB  ILE B   2      10.679 -57.446-101.998  1.00 46.77           C  
ATOM     14  O   ILE B   2      12.320 -59.033 -99.606  1.00 46.77           O  
ATOM     15  CG1 ILE B   2      10.947 -56.434-103.118  1.00 46.77           C  
ATOM     16  CG2 ILE B   2      10.449 -56.735-100.662  1.00 46.77           C  
ATOM     17  CD1 ILE B   2       9.742 -55.579-103.482  1.00 46.77           C  
ATOM     18  N   VAL B   3      10.842 -60.282-100.610  1.00 51.65           N  
ATOM     19  CA  VAL B   3      10.601 -61.152 -99.464  1.00 51.65           C  
ATOM     20  C   VAL B   3      11.874 -61.923 -99.123  1.00 51.65           C  
ATOM     21  CB  VAL B   3       9.438 -62.134 -99.731  1.00 51.65           C  
ATOM     22  O   VAL B   3      12.218 -62.077 -97.949  1.00 51.65           O  
ATOM     23  CG1 VAL B   3       9.268 -63.100 -98.560  1.00 51.65           C  
ATOM     24  CG2 VAL B   3       8.142 -61.368 -99.989  1.00 51.65           C  
ATOM     25  N   ASN B   4      12.636 -62.258-100.059  1.00 57.17           N  
ATOM     26  CA  ASN B   4      13.868 -63.021 -99.887  1.00 57.17           C  
ATOM     27  C   ASN B   4      14.967 -62.175 -99.250  1.00 57.17           C  
ATOM     28  CB  ASN B   4      14.342 -63.584-101.228  1.00 57.17           C  
ATOM     29  O   ASN B   4      15.707 -62.655 -98.390  1.00 57.17           O  
ATOM     30  CG  ASN B   4      14.384 -65.099-101.243  1.00 57.17           C  
ATOM     31  ND2 ASN B   4      14.924 -65.667-102.315  1.00 57.17           N  
ATOM     32  OD1 ASN B   4      13.934 -65.754-100.299  1.00 57.17           O  
ATOM     33  N   ASN B   5      15.060 -60.875 -99.559  1.00 63.79           N  
ATOM     34  CA  ASN B   5      16.068 -59.968 -99.021  1.00 63.79           C  
ATOM     35  C   ASN B   5      15.801 -59.639 -97.555  1.00 63.79           C  
ATOM     36  CB  ASN B   5      16.133 -58.684 -99.850  1.00 63.79           C  
ATOM     37  O   ASN B   5      16.732 -59.560 -96.752  1.00 63.79           O  
ATOM     38  CG  ASN B   5      17.228 -58.719-100.898  1.00 63.79           C  
ATOM     39  ND2 ASN B   5      17.331 -57.655-101.685  1.00 63.79           N  
ATOM     40  OD1 ASN B   5      17.975 -59.696-101.000  1.00 63.79           O  
ATOM     41  N   TRP B   6      14.613 -59.351 -97.234  1.00 59.01           N  
ATOM     42  CA  TRP B   6      14.202 -59.055 -95.866  1.00 59.01           C  
ATOM     43  C   TRP B   6      14.525 -60.221 -94.937  1.00 59.01           C  
ATOM     44  CB  TRP B   6      12.704 -58.741 -95.810  1.00 59.01           C  
ATOM     45  O   TRP B   6      15.012 -60.017 -93.822  1.00 59.01           O  
ATOM     46  CG  TRP B   6      12.232 -58.262 -94.470  1.00 59.01           C  
ATOM     47  CD1 TRP B   6      12.445 -57.031 -93.913  1.00 59.01           C  
ATOM     48  CD2 TRP B   6      11.471 -59.008 -93.515  1.00 59.01           C  
ATOM     49  CE2 TRP B   6      11.257 -58.167 -92.401  1.00 59.01           C  
ATOM     50  CE3 TRP B   6      10.948 -60.308 -93.495  1.00 59.01           C  
ATOM     51  NE1 TRP B   6      11.861 -56.968 -92.669  1.00 59.01           N  
ATOM     52  CH2 TRP B   6      10.040 -59.860 -91.282  1.00 59.01           C  
ATOM     53  CZ2 TRP B   6      10.541 -58.584 -91.277  1.00 59.01           C  
ATOM     54  CZ3 TRP B   6      10.236 -60.722 -92.375  1.00 59.01           C  
ATOM     55  N   LEU B   7      14.314 -61.396 -95.318  1.00 63.06           N  
ATOM     56  CA  LEU B   7      14.575 -62.605 -94.545  1.00 63.06           C  
ATOM     57  C   LEU B   7      16.068 -62.770 -94.283  1.00 63.06           C  
ATOM     58  CB  LEU B   7      14.034 -63.836 -95.275  1.00 63.06           C  
ATOM     59  O   LEU B   7      16.472 -63.129 -93.174  1.00 63.06           O  
ATOM     60  CG  LEU B   7      13.654 -65.031 -94.400  1.00 63.06           C  
ATOM     61  CD1 LEU B   7      12.138 -65.133 -94.272  1.00 63.06           C  
ATOM     62  CD2 LEU B   7      14.235 -66.320 -94.971  1.00 63.06           C  
ATOM     63  N   LYS B   8      16.822 -62.404 -95.239  1.00 66.56           N  
ATOM     64  CA  LYS B   8      18.275 -62.486 -95.124  1.00 66.56           C  
ATOM     65  C   LYS B   8      18.801 -61.499 -94.086  1.00 66.56           C  
ATOM     66  CB  LYS B   8      18.936 -62.223 -96.478  1.00 66.56           C  
ATOM     67  O   LYS B   8      19.690 -61.832 -93.299  1.00 66.56           O  
ATOM     68  CG  LYS B   8      19.227 -63.484 -97.279  1.00 66.56           C  
ATOM     69  CD  LYS B   8      19.935 -63.163 -98.589  1.00 66.56           C  
ATOM     70  CE  LYS B   8      20.124 -64.409 -99.444  1.00 66.56           C  
ATOM     71  NZ  LYS B   8      20.787 -64.093-100.744  1.00 66.56           N  
ATOM     72  N   GLN B   9      18.263 -60.335 -94.067  1.00 72.97           N  
ATOM     73  CA  GLN B   9      18.658 -59.307 -93.110  1.00 72.97           C  
ATOM     74  C   GLN B   9      18.244 -59.687 -91.691  1.00 72.97           C  
ATOM     75  CB  GLN B   9      18.048 -57.957 -93.490  1.00 72.97           C  
ATOM     76  O   GLN B   9      18.985 -59.445 -90.737  1.00 72.97           O  
ATOM     77  CG  GLN B   9      18.976 -57.072 -94.311  1.00 72.97           C  
ATOM     78  CD  GLN B   9      18.958 -55.624 -93.860  1.00 72.97           C  
ATOM     79  NE2 GLN B   9      19.947 -54.853 -94.300  1.00 72.97           N  
ATOM     80  OE1 GLN B   9      18.062 -55.200 -93.122  1.00 72.97           O  
ATOM     81  N   LEU B  10      17.090 -60.180 -91.510  1.00 64.71           N  
ATOM     82  CA  LEU B  10      16.588 -60.610 -90.210  1.00 64.71           C  
ATOM     83  C   LEU B  10      17.461 -61.717 -89.628  1.00 64.71           C  
ATOM     84  CB  LEU B  10      15.141 -61.094 -90.327  1.00 64.71           C  
ATOM     85  O   LEU B  10      17.718 -61.742 -88.423  1.00 64.71           O  
ATOM     86  CG  LEU B  10      14.062 -60.142 -89.808  1.00 64.71           C  
ATOM     87  CD1 LEU B  10      12.768 -60.329 -90.592  1.00 64.71           C  
ATOM     88  CD2 LEU B  10      13.827 -60.362 -88.317  1.00 64.71           C  
ATOM     89  N   ILE B  11      17.927 -62.587 -90.510  1.00 71.32           N  
ATOM     90  CA  ILE B  11      18.788 -63.688 -90.092  1.00 71.32           C  
ATOM     91  C   ILE B  11      20.131 -63.141 -89.615  1.00 71.32           C  
ATOM     92  CB  ILE B  11      18.999 -64.706 -91.236  1.00 71.32           C  
ATOM     93  O   ILE B  11      20.681 -63.612 -88.616  1.00 71.32           O  
ATOM     94  CG1 ILE B  11      17.700 -65.468 -91.520  1.00 71.32           C  
ATOM     95  CG2 ILE B  11      20.138 -65.672 -90.895  1.00 71.32           C  
ATOM     96  CD1 ILE B  11      17.740 -66.310 -92.787  1.00 71.32           C  
ATOM     97  N   LYS B  12      20.544 -62.085 -90.292  1.00 69.88           N  
ATOM     98  CA  LYS B  12      21.808 -61.452 -89.926  1.00 69.88           C  
ATOM     99  C   LYS B  12      21.713 -60.787 -88.556  1.00 69.88           C  
ATOM    100  CB  LYS B  12      22.217 -60.422 -90.980  1.00 69.88           C  
ATOM    101  O   LYS B  12      22.621 -60.918 -87.732  1.00 69.88           O  
ATOM    102  CG  LYS B  12      22.972 -61.013 -92.162  1.00 69.88           C  
ATOM    103  CD  LYS B  12      23.410 -59.932 -93.142  1.00 69.88           C  
ATOM    104  CE  LYS B  12      24.051 -60.531 -94.387  1.00 69.88           C  
ATOM    105  NZ  LYS B  12      24.402 -59.481 -95.389  1.00 69.88           N  
ATOM    106  N   VAL B  13      20.654 -60.050 -88.333  1.00 73.14           N  
ATOM    107  CA  VAL B  13      20.440 -59.340 -87.075  1.00 73.14           C  
ATOM    108  C   VAL B  13      20.311 -60.343 -85.931  1.00 73.14           C  
ATOM    109  CB  VAL B  13      19.186 -58.440 -87.138  1.00 73.14           C  
ATOM    110  O   VAL B  13      20.857 -60.131 -84.846  1.00 73.14           O  
ATOM    111  CG1 VAL B  13      18.867 -57.861 -85.761  1.00 73.14           C  
ATOM    112  CG2 VAL B  13      19.384 -57.321 -88.159  1.00 73.14           C  
ATOM    113  N   THR B  14      19.594 -61.397 -86.090  1.00 73.55           N  
ATOM    114  CA  THR B  14      19.414 -62.440 -85.086  1.00 73.55           C  
ATOM    115  C   THR B  14      20.752 -63.076 -84.721  1.00 73.55           C  
ATOM    116  CB  THR B  14      18.443 -63.529 -85.578  1.00 73.55           C  
ATOM    117  O   THR B  14      21.022 -63.337 -83.547  1.00 73.55           O  
ATOM    118  CG2 THR B  14      17.942 -64.384 -84.419  1.00 73.55           C  
ATOM    119  OG1 THR B  14      17.321 -62.906 -86.217  1.00 73.55           O  
ATOM    120  N   LEU B  15      21.611 -63.200 -85.695  1.00 78.65           N  
ATOM    121  CA  LEU B  15      22.926 -63.796 -85.490  1.00 78.65           C  
ATOM    122  C   LEU B  15      23.810 -62.886 -84.644  1.00 78.65           C  
ATOM    123  CB  LEU B  15      23.602 -64.079 -86.834  1.00 78.65           C  
ATOM    124  O   LEU B  15      24.552 -63.360 -83.782  1.00 78.65           O  
ATOM    125  CG  LEU B  15      23.559 -65.528 -87.323  1.00 78.65           C  
ATOM    126  CD1 LEU B  15      23.648 -65.576 -88.845  1.00 78.65           C  
ATOM    127  CD2 LEU B  15      24.684 -66.340 -86.690  1.00 78.65           C  
ATOM    128  N   VAL B  16      23.656 -61.596 -84.858  1.00 75.98           N  
ATOM    129  CA  VAL B  16      24.412 -60.607 -84.097  1.00 75.98           C  
ATOM    130  C   VAL B  16      23.962 -60.623 -82.638  1.00 75.98           C  
ATOM    131  CB  VAL B  16      24.249 -59.189 -84.689  1.00 75.98           C  
ATOM    132  O   VAL B  16      24.792 -60.591 -81.725  1.00 75.98           O  
ATOM    133  CG1 VAL B  16      24.863 -58.143 -83.761  1.00 75.98           C  
ATOM    134  CG2 VAL B  16      24.883 -59.115 -86.077  1.00 75.98           C  
ATOM    135  N   PHE B  17      22.687 -60.677 -82.365  1.00 72.15           N  
ATOM    136  CA  PHE B  17      22.138 -60.695 -81.015  1.00 72.15           C  
ATOM    137  C   PHE B  17      22.574 -61.951 -80.270  1.00 72.15           C  
ATOM    138  CB  PHE B  17      20.609 -60.611 -81.053  1.00 72.15           C  
ATOM    139  O   PHE B  17      22.876 -61.899 -79.076  1.00 72.15           O  
ATOM    140  CG  PHE B  17      20.074 -59.213 -80.899  1.00 72.15           C  
ATOM    141  CD1 PHE B  17      20.035 -58.602 -79.651  1.00 72.15           C  
ATOM    142  CD2 PHE B  17      19.609 -58.509 -82.002  1.00 72.15           C  
ATOM    143  CE1 PHE B  17      19.540 -57.308 -79.505  1.00 72.15           C  
ATOM    144  CE2 PHE B  17      19.113 -57.216 -81.864  1.00 72.15           C  
ATOM    145  CZ  PHE B  17      19.078 -56.618 -80.615  1.00 72.15           C  
ATOM    146  N   LEU B  18      22.613 -63.010 -80.946  1.00 74.26           N  
ATOM    147  CA  LEU B  18      23.052 -64.272 -80.360  1.00 74.26           C  
ATOM    148  C   LEU B  18      24.522 -64.201 -79.957  1.00 74.26           C  
ATOM    149  CB  LEU B  18      22.836 -65.424 -81.345  1.00 74.26           C  
ATOM    150  O   LEU B  18      24.907 -64.717 -78.905  1.00 74.26           O  
ATOM    151  CG  LEU B  18      21.529 -66.206 -81.197  1.00 74.26           C  
ATOM    152  CD1 LEU B  18      21.260 -67.031 -82.451  1.00 74.26           C  
ATOM    153  CD2 LEU B  18      21.578 -67.100 -79.963  1.00 74.26           C  
ATOM    154  N   PHE B  19      25.232 -63.515 -80.784  1.00 76.54           N  
ATOM    155  CA  PHE B  19      26.656 -63.346 -80.520  1.00 76.54           C  
ATOM    156  C   PHE B  19      26.878 -62.467 -79.295  1.00 76.54           C  
ATOM    157  CB  PHE B  19      27.362 -62.739 -81.736  1.00 76.54           C  
ATOM    158  O   PHE B  19      27.729 -62.768 -78.454  1.00 76.54           O  
ATOM    159  CG  PHE B  19      28.735 -63.303 -81.985  1.00 76.54           C  
ATOM    160  CD1 PHE B  19      29.863 -62.673 -81.474  1.00 76.54           C  
ATOM    161  CD2 PHE B  19      28.898 -64.464 -82.729  1.00 76.54           C  
ATOM    162  CE1 PHE B  19      31.136 -63.193 -81.702  1.00 76.54           C  
ATOM    163  CE2 PHE B  19      30.166 -64.989 -82.962  1.00 76.54           C  
ATOM    164  CZ  PHE B  19      31.283 -64.351 -82.448  1.00 76.54           C  
ATOM    165  N   VAL B  20      26.090 -61.392 -79.155  1.00 69.92           N  
ATOM    166  CA  VAL B  20      26.186 -60.482 -78.018  1.00 69.92           C  
ATOM    167  C   VAL B  20      25.783 -61.209 -76.737  1.00 69.92           C  
ATOM    168  CB  VAL B  20      25.306 -59.228 -78.219  1.00 69.92           C  
ATOM    169  O   VAL B  20      26.426 -61.051 -75.697  1.00 69.92           O  
ATOM    170  CG1 VAL B  20      25.309 -58.359 -76.962  1.00 69.92           C  
ATOM    171  CG2 VAL B  20      25.786 -58.427 -79.427  1.00 69.92           C  
ATOM    172  N   ALA B  21      24.722 -61.955 -76.801  1.00 68.45           N  
ATOM    173  CA  ALA B  21      24.249 -62.735 -75.661  1.00 68.45           C  
ATOM    174  C   ALA B  21      25.306 -63.737 -75.206  1.00 68.45           C  
ATOM    175  CB  ALA B  21      22.951 -63.458 -76.013  1.00 68.45           C  
ATOM    176  O   ALA B  21      25.499 -63.943 -74.005  1.00 68.45           O  
ATOM    177  N   ALA B  22      25.986 -64.293 -76.172  1.00 65.32           N  
ATOM    178  CA  ALA B  22      27.046 -65.257 -75.886  1.00 65.32           C  
ATOM    179  C   ALA B  22      28.204 -64.595 -75.144  1.00 65.32           C  
ATOM    180  CB  ALA B  22      27.544 -65.899 -77.179  1.00 65.32           C  
ATOM    181  O   ALA B  22      28.762 -65.175 -74.209  1.00 65.32           O  
ATOM    182  N   ILE B  23      28.454 -63.380 -75.528  1.00 64.90           N  
ATOM    183  CA  ILE B  23      29.539 -62.632 -74.901  1.00 64.90           C  
ATOM    184  C   ILE B  23      29.178 -62.317 -73.451  1.00 64.90           C  
ATOM    185  CB  ILE B  23      29.847 -61.329 -75.672  1.00 64.90           C  
ATOM    186  O   ILE B  23      30.016 -62.440 -72.555  1.00 64.90           O  
ATOM    187  CG1 ILE B  23      30.397 -61.651 -77.066  1.00 64.90           C  
ATOM    188  CG2 ILE B  23      30.828 -60.455 -74.885  1.00 64.90           C  
ATOM    189  CD1 ILE B  23      30.560 -60.432 -77.964  1.00 64.90           C  
ATOM    190  N   PHE B  24      27.950 -61.920 -73.256  1.00 61.77           N  
ATOM    191  CA  PHE B  24      27.491 -61.559 -71.920  1.00 61.77           C  
ATOM    192  C   PHE B  24      27.534 -62.765 -70.989  1.00 61.77           C  
ATOM    193  CB  PHE B  24      26.070 -60.989 -71.975  1.00 61.77           C  
ATOM    194  O   PHE B  24      27.853 -62.631 -69.805  1.00 61.77           O  
ATOM    195  CG  PHE B  24      26.020 -59.486 -71.998  1.00 61.77           C  
ATOM    196  CD1 PHE B  24      26.171 -58.753 -70.827  1.00 61.77           C  
ATOM    197  CD2 PHE B  24      25.821 -58.804 -73.191  1.00 61.77           C  
ATOM    198  CE1 PHE B  24      26.125 -57.361 -70.845  1.00 61.77           C  
ATOM    199  CE2 PHE B  24      25.774 -57.413 -73.218  1.00 61.77           C  
ATOM    200  CZ  PHE B  24      25.925 -56.694 -72.044  1.00 61.77           C  
ATOM    201  N   TYR B  25      27.097 -63.865 -71.524  1.00 57.86           N  
ATOM    202  CA  TYR B  25      27.127 -65.095 -70.741  1.00 57.86           C  
ATOM    203  C   TYR B  25      28.541 -65.405 -70.265  1.00 57.86           C  
ATOM    204  CB  TYR B  25      26.583 -66.268 -71.562  1.00 57.86           C  
ATOM    205  O   TYR B  25      28.738 -65.846 -69.130  1.00 57.86           O  
ATOM    206  CG  TYR B  25      26.496 -67.562 -70.788  1.00 57.86           C  
ATOM    207  CD1 TYR B  25      27.485 -68.535 -70.907  1.00 57.86           C  
ATOM    208  CD2 TYR B  25      25.424 -67.813 -69.938  1.00 57.86           C  
ATOM    209  CE1 TYR B  25      27.408 -69.729 -70.198  1.00 57.86           C  
ATOM    210  CE2 TYR B  25      25.337 -69.004 -69.224  1.00 57.86           C  
ATOM    211  OH  TYR B  25      26.251 -71.134 -68.655  1.00 57.86           O  
ATOM    212  CZ  TYR B  25      26.332 -69.954 -69.360  1.00 57.86           C  
ATOM    213  N   LEU B  26      29.393 -65.138 -71.271  1.00 55.96           N  
ATOM    214  CA  LEU B  26      30.778 -65.470 -70.955  1.00 55.96           C  
ATOM    215  C   LEU B  26      31.321 -64.554 -69.863  1.00 55.96           C  
ATOM    216  CB  LEU B  26      31.653 -65.365 -72.207  1.00 55.96           C  
ATOM    217  O   LEU B  26      32.203 -64.949 -69.098  1.00 55.96           O  
ATOM    218  CG  LEU B  26      31.535 -66.510 -73.215  1.00 55.96           C  
ATOM    219  CD1 LEU B  26      32.099 -66.087 -74.566  1.00 55.96           C  
ATOM    220  CD2 LEU B  26      32.248 -67.754 -72.697  1.00 55.96           C  
ATOM    221  N   ILE B  27      30.732 -63.293 -69.875  1.00 53.74           N  
ATOM    222  CA  ILE B  27      31.253 -62.318 -68.924  1.00 53.74           C  
ATOM    223  C   ILE B  27      30.565 -62.498 -67.572  1.00 53.74           C  
ATOM    224  CB  ILE B  27      31.061 -60.872 -69.434  1.00 53.74           C  
ATOM    225  O   ILE B  27      30.920 -61.835 -66.595  1.00 53.74           O  
ATOM    226  CG1 ILE B  27      31.781 -60.679 -70.773  1.00 53.74           C  
ATOM    227  CG2 ILE B  27      31.557 -59.863 -68.394  1.00 53.74           C  
ATOM    228  CD1 ILE B  27      31.399 -59.398 -71.502  1.00 53.74           C  
ATOM    229  N   THR B  28      29.531 -63.276 -67.506  1.00 46.89           N  
ATOM    230  CA  THR B  28      28.829 -63.412 -66.235  1.00 46.89           C  
ATOM    231  C   THR B  28      29.747 -64.010 -65.172  1.00 46.89           C  
ATOM    232  CB  THR B  28      27.571 -64.288 -66.382  1.00 46.89           C  
ATOM    233  O   THR B  28      30.455 -64.985 -65.433  1.00 46.89           O  
ATOM    234  CG2 THR B  28      26.332 -63.434 -66.628  1.00 46.89           C  
ATOM    235  OG1 THR B  28      27.747 -65.184 -67.486  1.00 46.89           O  
ATOM    236  N   PRO B  29      30.008 -63.283 -64.182  1.00 44.41           N  
ATOM    237  CA  PRO B  29      30.911 -63.675 -63.098  1.00 44.41           C  
ATOM    238  C   PRO B  29      30.545 -65.024 -62.484  1.00 44.41           C  
ATOM    239  CB  PRO B  29      30.744 -62.547 -62.076  1.00 44.41           C  
ATOM    240  O   PRO B  29      29.362 -65.338 -62.334  1.00 44.41           O  
ATOM    241  CG  PRO B  29      29.543 -61.787 -62.538  1.00 44.41           C  
ATOM    242  CD  PRO B  29      29.165 -62.279 -63.905  1.00 44.41           C  
ATOM    243  N   VAL B  30      31.352 -66.129 -62.705  1.00 47.53           N  
ATOM    244  CA  VAL B  30      31.238 -67.476 -62.154  1.00 47.53           C  
ATOM    245  C   VAL B  30      31.494 -67.442 -60.649  1.00 47.53           C  
ATOM    246  CB  VAL B  30      32.217 -68.454 -62.840  1.00 47.53           C  
ATOM    247  O   VAL B  30      32.401 -66.748 -60.183  1.00 47.53           O  
ATOM    248  CG1 VAL B  30      32.059 -69.864 -62.272  1.00 47.53           C  
ATOM    249  CG2 VAL B  30      31.998 -68.456 -64.352  1.00 47.53           C  
ATOM    250  N   HIS B  31      30.471 -67.795 -59.879  1.00 49.89           N  
ATOM    251  CA  HIS B  31      30.569 -67.985 -58.436  1.00 49.89           C  
ATOM    252  C   HIS B  31      31.785 -68.831 -58.074  1.00 49.89           C  
ATOM    253  CB  HIS B  31      29.296 -68.638 -57.894  1.00 49.89           C  
ATOM    254  O   HIS B  31      31.900 -69.979 -58.508  1.00 49.89           O  
ATOM    255  CG  HIS B  31      28.937 -68.195 -56.511  1.00 49.89           C  
ATOM    256  CD2 HIS B  31      28.025 -68.674 -55.633  1.00 49.89           C  
ATOM    257  ND1 HIS B  31      29.550 -67.130 -55.889  1.00 49.89           N  
ATOM    258  CE1 HIS B  31      29.030 -66.973 -54.683  1.00 49.89           C  
ATOM    259  NE2 HIS B  31      28.102 -67.897 -54.504  1.00 49.89           N  
ATOM    260  N   VAL B  32      32.892 -68.176 -57.720  1.00 59.68           N  
ATOM    261  CA  VAL B  32      34.108 -68.902 -57.365  1.00 59.68           C  
ATOM    262  C   VAL B  32      34.171 -69.097 -55.852  1.00 59.68           C  
ATOM    263  CB  VAL B  32      35.373 -68.166 -57.860  1.00 59.68           C  
ATOM    264  O   VAL B  32      33.824 -68.193 -55.088  1.00 59.68           O  
ATOM    265  CG1 VAL B  32      36.539 -69.140 -58.014  1.00 59.68           C  
ATOM    266  CG2 VAL B  32      35.092 -67.452 -59.181  1.00 59.68           C  
ATOM    267  N   MET B  33      34.197 -70.295 -55.320  1.00 65.37           N  
ATOM    268  CA  MET B  33      34.343 -70.681 -53.919  1.00 65.37           C  
ATOM    269  C   MET B  33      35.784 -70.504 -53.453  1.00 65.37           C  
ATOM    270  CB  MET B  33      33.900 -72.130 -53.711  1.00 65.37           C  
ATOM    271  O   MET B  33      36.413 -71.458 -52.991  1.00 65.37           O  
ATOM    272  CG  MET B  33      32.392 -72.317 -53.718  1.00 65.37           C  
ATOM    273  SD  MET B  33      31.647 -72.094 -52.056  1.00 65.37           S  
ATOM    274  CE  MET B  33      30.616 -70.633 -52.361  1.00 65.37           C  
ATOM    275  N   SER B  34      36.377 -69.326 -53.729  1.00 69.40           N  
ATOM    276  CA  SER B  34      37.748 -69.095 -53.285  1.00 69.40           C  
ATOM    277  C   SER B  34      37.790 -68.655 -51.825  1.00 69.40           C  
ATOM    278  CB  SER B  34      38.427 -68.043 -54.163  1.00 69.40           C  
ATOM    279  O   SER B  34      36.933 -67.891 -51.377  1.00 69.40           O  
ATOM    280  OG  SER B  34      37.817 -66.775 -53.990  1.00 69.40           O  
ATOM    281  N   LYS B  35      38.623 -69.239 -51.047  1.00 77.97           N  
ATOM    282  CA  LYS B  35      38.762 -68.985 -49.616  1.00 77.97           C  
ATOM    283  C   LYS B  35      39.458 -67.651 -49.359  1.00 77.97           C  
ATOM    284  CB  LYS B  35      39.536 -70.118 -48.941  1.00 77.97           C  
ATOM    285  O   LYS B  35      40.399 -67.290 -50.068  1.00 77.97           O  
ATOM    286  CG  LYS B  35      38.824 -71.463 -48.980  1.00 77.97           C  
ATOM    287  CD  LYS B  35      39.619 -72.537 -48.249  1.00 77.97           C  
ATOM    288  CE  LYS B  35      38.917 -73.887 -48.303  1.00 77.97           C  
ATOM    289  NZ  LYS B  35      39.678 -74.938 -47.564  1.00 77.97           N  
ATOM    290  N   HIS B  36      38.938 -66.748 -48.545  1.00 78.49           N  
ATOM    291  CA  HIS B  36      39.487 -65.432 -48.240  1.00 78.49           C  
ATOM    292  C   HIS B  36      39.988 -65.363 -46.802  1.00 78.49           C  
ATOM    293  CB  HIS B  36      38.438 -64.345 -48.483  1.00 78.49           C  
ATOM    294  O   HIS B  36      39.351 -65.898 -45.892  1.00 78.49           O  
ATOM    295  CG  HIS B  36      38.133 -64.117 -49.929  1.00 78.49           C  
ATOM    296  CD2 HIS B  36      37.113 -64.557 -50.703  1.00 78.49           C  
ATOM    297  ND1 HIS B  36      38.937 -63.354 -50.748  1.00 78.49           N  
ATOM    298  CE1 HIS B  36      38.421 -63.333 -51.966  1.00 78.49           C  
ATOM    299  NE2 HIS B  36      37.314 -64.056 -51.965  1.00 78.49           N  
ATOM    300  N   THR B  37      41.195 -64.897 -46.551  1.00 74.18           N  
ATOM    301  CA  THR B  37      41.807 -64.752 -45.235  1.00 74.18           C  
ATOM    302  C   THR B  37      41.569 -63.351 -44.679  1.00 74.18           C  
ATOM    303  CB  THR B  37      43.320 -65.036 -45.288  1.00 74.18           C  
ATOM    304  O   THR B  37      42.110 -62.993 -43.631  1.00 74.18           O  
ATOM    305  CG2 THR B  37      43.594 -66.526 -45.468  1.00 74.18           C  
ATOM    306  OG1 THR B  37      43.896 -64.320 -46.386  1.00 74.18           O  
ATOM    307  N   ASP B  38      40.657 -62.553 -45.322  1.00 67.45           N  
ATOM    308  CA  ASP B  38      40.420 -61.185 -44.873  1.00 67.45           C  
ATOM    309  C   ASP B  38      39.661 -61.165 -43.548  1.00 67.45           C  
ATOM    310  CB  ASP B  38      39.647 -60.398 -45.933  1.00 67.45           C  
ATOM    311  O   ASP B  38      38.788 -62.004 -43.314  1.00 67.45           O  
ATOM    312  CG  ASP B  38      40.418 -60.238 -47.232  1.00 67.45           C  
ATOM    313  OD1 ASP B  38      41.666 -60.177 -47.197  1.00 67.45           O  
ATOM    314  OD2 ASP B  38      39.771 -60.169 -48.299  1.00 67.45           O  
ATOM    315  N   PHE B  39      39.978 -60.462 -42.471  1.00 66.35           N  
ATOM    316  CA  PHE B  39      39.346 -60.149 -41.195  1.00 66.35           C  
ATOM    317  C   PHE B  39      39.549 -61.283 -40.197  1.00 66.35           C  
ATOM    318  CB  PHE B  39      37.850 -59.879 -41.386  1.00 66.35           C  
ATOM    319  O   PHE B  39      38.734 -61.473 -39.291  1.00 66.35           O  
ATOM    320  CG  PHE B  39      37.553 -58.749 -42.334  1.00 66.35           C  
ATOM    321  CD1 PHE B  39      37.645 -57.428 -41.914  1.00 66.35           C  
ATOM    322  CD2 PHE B  39      37.181 -59.008 -43.647  1.00 66.35           C  
ATOM    323  CE1 PHE B  39      37.371 -56.380 -42.790  1.00 66.35           C  
ATOM    324  CE2 PHE B  39      36.906 -57.966 -44.528  1.00 66.35           C  
ATOM    325  CZ  PHE B  39      37.000 -56.653 -44.097  1.00 66.35           C  
ATOM    326  N   SER B  40      40.481 -62.145 -40.357  1.00 68.20           N  
ATOM    327  CA  SER B  40      40.713 -63.319 -39.523  1.00 68.20           C  
ATOM    328  C   SER B  40      40.945 -62.927 -38.068  1.00 68.20           C  
ATOM    329  CB  SER B  40      41.911 -64.117 -40.041  1.00 68.20           C  
ATOM    330  O   SER B  40      40.547 -63.652 -37.153  1.00 68.20           O  
ATOM    331  OG  SER B  40      43.070 -63.303 -40.099  1.00 68.20           O  
ATOM    332  N   SER B  41      41.486 -61.800 -37.820  1.00 66.32           N  
ATOM    333  CA  SER B  41      41.802 -61.379 -36.459  1.00 66.32           C  
ATOM    334  C   SER B  41      40.554 -60.899 -35.725  1.00 66.32           C  
ATOM    335  CB  SER B  41      42.854 -60.269 -36.471  1.00 66.32           C  
ATOM    336  O   SER B  41      40.471 -60.999 -34.499  1.00 66.32           O  
ATOM    337  OG  SER B  41      42.396 -59.150 -37.212  1.00 66.32           O  
ATOM    338  N   GLU B  42      39.473 -60.523 -36.412  1.00 60.93           N  
ATOM    339  CA  GLU B  42      38.288 -59.941 -35.791  1.00 60.93           C  
ATOM    340  C   GLU B  42      37.154 -60.959 -35.703  1.00 60.93           C  
ATOM    341  CB  GLU B  42      37.826 -58.705 -36.567  1.00 60.93           C  
ATOM    342  O   GLU B  42      36.122 -60.695 -35.082  1.00 60.93           O  
ATOM    343  CG  GLU B  42      38.762 -57.512 -36.437  1.00 60.93           C  
ATOM    344  CD  GLU B  42      38.593 -56.493 -37.553  1.00 60.93           C  
ATOM    345  OE1 GLU B  42      39.355 -55.500 -37.588  1.00 60.93           O  
ATOM    346  OE2 GLU B  42      37.691 -56.688 -38.397  1.00 60.93           O  
ATOM    347  N   ILE B  43      37.346 -62.202 -36.198  1.00 65.53           N  
ATOM    348  CA  ILE B  43      36.291 -63.208 -36.256  1.00 65.53           C  
ATOM    349  C   ILE B  43      36.256 -63.995 -34.947  1.00 65.53           C  
ATOM    350  CB  ILE B  43      36.489 -64.166 -37.452  1.00 65.53           C  
ATOM    351  O   ILE B  43      37.276 -64.536 -34.514  1.00 65.53           O  
ATOM    352  CG1 ILE B  43      36.412 -63.393 -38.773  1.00 65.53           C  
ATOM    353  CG2 ILE B  43      35.455 -65.295 -37.416  1.00 65.53           C  
ATOM    354  CD1 ILE B  43      36.807 -64.213 -39.994  1.00 65.53           C  
ATOM    355  N   ILE B  44      35.102 -64.068 -34.151  1.00 61.96           N  
ATOM    356  CA  ILE B  44      34.936 -64.743 -32.868  1.00 61.96           C  
ATOM    357  C   ILE B  44      34.449 -66.172 -33.097  1.00 61.96           C  
ATOM    358  CB  ILE B  44      33.953 -63.982 -31.951  1.00 61.96           C  
ATOM    359  O   ILE B  44      34.879 -67.100 -32.407  1.00 61.96           O  
ATOM    360  CG1 ILE B  44      34.429 -62.540 -31.739  1.00 61.96           C  
ATOM    361  CG2 ILE B  44      33.790 -64.708 -30.613  1.00 61.96           C  
ATOM    362  CD1 ILE B  44      33.386 -61.631 -31.104  1.00 61.96           C  
ATOM    363  N   GLY B  45      33.634 -66.235 -34.041  1.00 69.27           N  
ATOM    364  CA  GLY B  45      33.073 -67.547 -34.322  1.00 69.27           C  
ATOM    365  C   GLY B  45      32.370 -67.620 -35.664  1.00 69.27           C  
ATOM    366  O   GLY B  45      32.440 -66.681 -36.460  1.00 69.27           O  
ATOM    367  N   TYR B  46      31.838 -68.810 -35.927  1.00 77.73           N  
ATOM    368  CA  TYR B  46      31.161 -69.019 -37.202  1.00 77.73           C  
ATOM    369  C   TYR B  46      29.761 -69.582 -36.990  1.00 77.73           C  
ATOM    370  CB  TYR B  46      31.974 -69.963 -38.094  1.00 77.73           C  
ATOM    371  O   TYR B  46      29.517 -70.311 -36.026  1.00 77.73           O  
ATOM    372  CG  TYR B  46      33.338 -69.430 -38.456  1.00 77.73           C  
ATOM    373  CD1 TYR B  46      33.503 -68.548 -39.522  1.00 77.73           C  
ATOM    374  CD2 TYR B  46      34.466 -69.808 -37.735  1.00 77.73           C  
ATOM    375  CE1 TYR B  46      34.759 -68.056 -39.861  1.00 77.73           C  
ATOM    376  CE2 TYR B  46      35.727 -69.322 -38.066  1.00 77.73           C  
ATOM    377  OH  TYR B  46      37.109 -67.963 -39.459  1.00 77.73           O  
ATOM    378  CZ  TYR B  46      35.863 -68.448 -39.128  1.00 77.73           C  
ATOM    379  N   LYS B  47      28.824 -69.138 -37.765  1.00 74.14           N  
ATOM    380  CA  LYS B  47      27.470 -69.680 -37.818  1.00 74.14           C  
ATOM    381  C   LYS B  47      27.099 -70.096 -39.238  1.00 74.14           C  
ATOM    382  CB  LYS B  47      26.461 -68.657 -37.291  1.00 74.14           C  
ATOM    383  O   LYS B  47      27.731 -69.662 -40.203  1.00 74.14           O  
ATOM    384  CG  LYS B  47      26.532 -68.436 -35.788  1.00 74.14           C  
ATOM    385  CD  LYS B  47      25.182 -68.014 -35.221  1.00 74.14           C  
ATOM    386  CE  LYS B  47      25.241 -67.835 -33.710  1.00 74.14           C  
ATOM    387  NZ  LYS B  47      23.887 -67.591 -33.128  1.00 74.14           N  
ATOM    388  N   ALA B  48      26.202 -70.996 -39.377  1.00 78.14           N  
ATOM    389  CA  ALA B  48      25.778 -71.453 -40.698  1.00 78.14           C  
ATOM    390  C   ALA B  48      24.429 -70.849 -41.080  1.00 78.14           C  
ATOM    391  CB  ALA B  48      25.705 -72.977 -40.736  1.00 78.14           C  
ATOM    392  O   ALA B  48      23.535 -70.730 -40.240  1.00 78.14           O  
ATOM    393  N   ILE B  49      24.330 -70.309 -42.239  1.00 71.60           N  
ATOM    394  CA  ILE B  49      23.068 -69.806 -42.771  1.00 71.60           C  
ATOM    395  C   ILE B  49      22.426 -70.864 -43.665  1.00 71.60           C  
ATOM    396  CB  ILE B  49      23.270 -68.491 -43.556  1.00 71.60           C  
ATOM    397  O   ILE B  49      22.984 -71.230 -44.702  1.00 71.60           O  
ATOM    398  CG1 ILE B  49      23.919 -67.429 -42.662  1.00 71.60           C  
ATOM    399  CG2 ILE B  49      21.937 -67.990 -44.122  1.00 71.60           C  
ATOM    400  CD1 ILE B  49      24.329 -66.163 -43.402  1.00 71.60           C  
ATOM    401  N   ASP B  50      21.337 -71.509 -43.188  1.00 72.72           N  
ATOM    402  CA  ASP B  50      20.588 -72.519 -43.929  1.00 72.72           C  
ATOM    403  C   ASP B  50      19.187 -72.021 -44.275  1.00 72.72           C  
ATOM    404  CB  ASP B  50      20.500 -73.818 -43.125  1.00 72.72           C  
ATOM    405  O   ASP B  50      18.357 -71.817 -43.386  1.00 72.72           O  
ATOM    406  CG  ASP B  50      20.053 -75.004 -43.961  1.00 72.72           C  
ATOM    407  OD1 ASP B  50      19.808 -74.837 -45.175  1.00 72.72           O  
ATOM    408  OD2 ASP B  50      19.940 -76.116 -43.400  1.00 72.72           O  
ATOM    409  N   GLY B  51      18.859 -72.045 -45.504  1.00 65.44           N  
ATOM    410  CA  GLY B  51      17.552 -71.587 -45.949  1.00 65.44           C  
ATOM    411  C   GLY B  51      17.194 -70.208 -45.427  1.00 65.44           C  
ATOM    412  O   GLY B  51      16.029 -69.935 -45.129  1.00 65.44           O  
ATOM    413  N   GLY B  52      18.185 -69.268 -45.222  1.00 63.93           N  
ATOM    414  CA  GLY B  52      17.949 -67.903 -44.779  1.00 63.93           C  
ATOM    415  C   GLY B  52      17.937 -67.760 -43.268  1.00 63.93           C  
ATOM    416  O   GLY B  52      17.728 -66.664 -42.745  1.00 63.93           O  
ATOM    417  N   VAL B  53      18.076 -68.908 -42.570  1.00 62.32           N  
ATOM    418  CA  VAL B  53      18.060 -68.871 -41.112  1.00 62.32           C  
ATOM    419  C   VAL B  53      19.445 -69.215 -40.570  1.00 62.32           C  
ATOM    420  CB  VAL B  53      17.005 -69.839 -40.531  1.00 62.32           C  
ATOM    421  O   VAL B  53      20.099 -70.138 -41.062  1.00 62.32           O  
ATOM    422  CG1 VAL B  53      16.975 -69.754 -39.006  1.00 62.32           C  
ATOM    423  CG2 VAL B  53      15.625 -69.537 -41.113  1.00 62.32           C  
ATOM    424  N   THR B  54      19.791 -68.407 -39.566  1.00 65.46           N  
ATOM    425  CA  THR B  54      21.098 -68.632 -38.958  1.00 65.46           C  
ATOM    426  C   THR B  54      21.033 -69.768 -37.941  1.00 65.46           C  
ATOM    427  CB  THR B  54      21.623 -67.356 -38.274  1.00 65.46           C  
ATOM    428  O   THR B  54      20.083 -69.856 -37.160  1.00 65.46           O  
ATOM    429  CG2 THR B  54      22.123 -66.347 -39.302  1.00 65.46           C  
ATOM    430  OG1 THR B  54      20.567 -66.761 -37.510  1.00 65.46           O  
ATOM    431  N   ARG B  55      21.933 -70.805 -38.101  1.00 68.25           N  
ATOM    432  CA  ARG B  55      21.984 -71.900 -37.138  1.00 68.25           C  
ATOM    433  C   ARG B  55      23.413 -72.149 -36.667  1.00 68.25           C  
ATOM    434  CB  ARG B  55      21.403 -73.179 -37.747  1.00 68.25           C  
ATOM    435  O   ARG B  55      24.370 -71.769 -37.343  1.00 68.25           O  
ATOM    436  CG  ARG B  55      22.315 -73.848 -38.762  1.00 68.25           C  
ATOM    437  CD  ARG B  55      21.744 -75.173 -39.247  1.00 68.25           C  
ATOM    438  NE  ARG B  55      22.562 -75.758 -40.306  1.00 68.25           N  
ATOM    439  NH1 ARG B  55      23.837 -77.059 -38.886  1.00 68.25           N  
ATOM    440  NH2 ARG B  55      24.219 -77.108 -41.146  1.00 68.25           N  
ATOM    441  CZ  ARG B  55      23.537 -76.640 -40.110  1.00 68.25           C  
ATOM    442  N   ASP B  56      23.533 -72.693 -35.410  1.00 72.89           N  
ATOM    443  CA  ASP B  56      24.841 -73.045 -34.867  1.00 72.89           C  
ATOM    444  C   ASP B  56      25.442 -74.236 -35.608  1.00 72.89           C  
ATOM    445  CB  ASP B  56      24.736 -73.354 -33.372  1.00 72.89           C  
ATOM    446  O   ASP B  56      24.712 -75.069 -36.150  1.00 72.89           O  
ATOM    447  CG  ASP B  56      24.497 -72.116 -32.525  1.00 72.89           C  
ATOM    448  OD1 ASP B  56      24.901 -71.008 -32.938  1.00 72.89           O  
ATOM    449  OD2 ASP B  56      23.901 -72.251 -31.435  1.00 72.89           O  
ATOM    450  N   ILE B  57      26.670 -74.287 -35.737  1.00 74.89           N  
ATOM    451  CA  ILE B  57      27.389 -75.350 -36.431  1.00 74.89           C  
ATOM    452  C   ILE B  57      27.520 -76.566 -35.517  1.00 74.89           C  
ATOM    453  CB  ILE B  57      28.784 -74.877 -36.898  1.00 74.89           C  
ATOM    454  O   ILE B  57      27.990 -76.450 -34.383  1.00 74.89           O  
ATOM    455  CG1 ILE B  57      28.654 -73.657 -37.817  1.00 74.89           C  
ATOM    456  CG2 ILE B  57      29.533 -76.014 -37.600  1.00 74.89           C  
ATOM    457  CD1 ILE B  57      29.976 -72.961 -38.111  1.00 74.89           C  
ATOM    458  N   ALA B  58      26.911 -77.705 -35.931  1.00 71.15           N  
ATOM    459  CA  ALA B  58      26.986 -78.952 -35.175  1.00 71.15           C  
ATOM    460  C   ALA B  58      28.167 -79.802 -35.635  1.00 71.15           C  
ATOM    461  CB  ALA B  58      25.684 -79.737 -35.312  1.00 71.15           C  
ATOM    462  O   ALA B  58      28.659 -79.639 -36.754  1.00 71.15           O  
ATOM    463  N   SER B  59      28.695 -80.580 -34.726  1.00 68.98           N  
ATOM    464  CA  SER B  59      29.805 -81.467 -35.060  1.00 68.98           C  
ATOM    465  C   SER B  59      29.399 -82.486 -36.119  1.00 68.98           C  
ATOM    466  CB  SER B  59      30.307 -82.191 -33.810  1.00 68.98           C  
ATOM    467  O   SER B  59      30.245 -82.988 -36.862  1.00 68.98           O  
ATOM    468  OG  SER B  59      29.254 -82.902 -33.184  1.00 68.98           O  
ATOM    469  N   THR B  60      28.122 -82.737 -36.334  1.00 74.46           N  
ATOM    470  CA  THR B  60      27.620 -83.727 -37.280  1.00 74.46           C  
ATOM    471  C   THR B  60      27.495 -83.126 -38.677  1.00 74.46           C  
ATOM    472  CB  THR B  60      26.255 -84.284 -36.834  1.00 74.46           C  
ATOM    473  O   THR B  60      27.224 -83.841 -39.644  1.00 74.46           O  
ATOM    474  CG2 THR B  60      26.395 -85.147 -35.585  1.00 74.46           C  
ATOM    475  OG1 THR B  60      25.370 -83.193 -36.551  1.00 74.46           O  
ATOM    476  N   ASP B  61      27.729 -81.857 -38.756  1.00 79.89           N  
ATOM    477  CA  ASP B  61      27.608 -81.200 -40.054  1.00 79.89           C  
ATOM    478  C   ASP B  61      28.737 -81.623 -40.992  1.00 79.89           C  
ATOM    479  CB  ASP B  61      27.603 -79.679 -39.888  1.00 79.89           C  
ATOM    480  O   ASP B  61      29.907 -81.619 -40.604  1.00 79.89           O  
ATOM    481  CG  ASP B  61      26.307 -79.151 -39.300  1.00 79.89           C  
ATOM    482  OD1 ASP B  61      25.265 -79.832 -39.410  1.00 79.89           O  
ATOM    483  OD2 ASP B  61      26.328 -78.042 -38.723  1.00 79.89           O  
ATOM    484  N   THR B  62      28.411 -82.106 -42.308  1.00 83.93           N  
ATOM    485  CA  THR B  62      29.419 -82.657 -43.207  1.00 83.93           C  
ATOM    486  C   THR B  62      29.558 -81.792 -44.457  1.00 83.93           C  
ATOM    487  CB  THR B  62      29.075 -84.101 -43.615  1.00 83.93           C  
ATOM    488  O   THR B  62      30.475 -81.992 -45.257  1.00 83.93           O  
ATOM    489  CG2 THR B  62      29.132 -85.040 -42.414  1.00 83.93           C  
ATOM    490  OG1 THR B  62      27.754 -84.133 -44.170  1.00 83.93           O  
ATOM    491  N   CYS B  63      28.678 -80.824 -44.607  1.00 86.71           N  
ATOM    492  CA  CYS B  63      28.741 -80.017 -45.821  1.00 86.71           C  
ATOM    493  C   CYS B  63      28.537 -78.541 -45.506  1.00 86.71           C  
ATOM    494  CB  CYS B  63      27.692 -80.483 -46.830  1.00 86.71           C  
ATOM    495  O   CYS B  63      27.614 -78.180 -44.773  1.00 86.71           O  
ATOM    496  SG  CYS B  63      27.714 -79.560 -48.382  1.00 86.71           S  
ATOM    497  N   PHE B  64      29.434 -77.676 -46.082  1.00 87.61           N  
ATOM    498  CA  PHE B  64      29.321 -76.233 -45.907  1.00 87.61           C  
ATOM    499  C   PHE B  64      29.771 -75.498 -47.163  1.00 87.61           C  
ATOM    500  CB  PHE B  64      30.146 -75.770 -44.702  1.00 87.61           C  
ATOM    501  O   PHE B  64      30.577 -76.018 -47.938  1.00 87.61           O  
ATOM    502  CG  PHE B  64      29.706 -76.374 -43.396  1.00 87.61           C  
ATOM    503  CD1 PHE B  64      28.537 -75.949 -42.777  1.00 87.61           C  
ATOM    504  CD2 PHE B  64      30.462 -77.367 -42.786  1.00 87.61           C  
ATOM    505  CE1 PHE B  64      28.126 -76.506 -41.568  1.00 87.61           C  
ATOM    506  CE2 PHE B  64      30.058 -77.928 -41.578  1.00 87.61           C  
ATOM    507  CZ  PHE B  64      28.891 -77.495 -40.970  1.00 87.61           C  
ATOM    508  N   ALA B  65      29.146 -74.404 -47.428  1.00 83.69           N  
ATOM    509  CA  ALA B  65      29.667 -73.461 -48.414  1.00 83.69           C  
ATOM    510  C   ALA B  65      30.526 -72.389 -47.748  1.00 83.69           C  
ATOM    511  CB  ALA B  65      28.521 -72.814 -49.189  1.00 83.69           C  
ATOM    512  O   ALA B  65      30.034 -71.308 -47.417  1.00 83.69           O  
ATOM    513  N   ASN B  66      31.758 -72.725 -47.613  1.00 85.02           N  
ATOM    514  CA  ASN B  66      32.648 -71.878 -46.825  1.00 85.02           C  
ATOM    515  C   ASN B  66      33.564 -71.045 -47.717  1.00 85.02           C  
ATOM    516  CB  ASN B  66      33.476 -72.724 -45.856  1.00 85.02           C  
ATOM    517  O   ASN B  66      34.226 -71.581 -48.607  1.00 85.02           O  
ATOM    518  CG  ASN B  66      34.437 -71.892 -45.029  1.00 85.02           C  
ATOM    519  ND2 ASN B  66      35.533 -72.505 -44.598  1.00 85.02           N  
ATOM    520  OD1 ASN B  66      34.195 -70.709 -44.778  1.00 85.02           O  
ATOM    521  N   LYS B  67      33.629 -69.772 -47.478  1.00 79.82           N  
ATOM    522  CA  LYS B  67      34.550 -68.887 -48.185  1.00 79.82           C  
ATOM    523  C   LYS B  67      35.585 -68.296 -47.232  1.00 79.82           C  
ATOM    524  CB  LYS B  67      33.784 -67.766 -48.888  1.00 79.82           C  
ATOM    525  O   LYS B  67      36.467 -67.545 -47.654  1.00 79.82           O  
ATOM    526  CG  LYS B  67      32.895 -68.242 -50.027  1.00 79.82           C  
ATOM    527  CD  LYS B  67      32.185 -67.079 -50.706  1.00 79.82           C  
ATOM    528  CE  LYS B  67      31.250 -67.559 -51.808  1.00 79.82           C  
ATOM    529  NZ  LYS B  67      30.537 -66.423 -52.465  1.00 79.82           N  
ATOM    530  N   HIS B  68      35.520 -68.594 -45.941  1.00 83.79           N  
ATOM    531  CA  HIS B  68      36.452 -68.081 -44.944  1.00 83.79           C  
ATOM    532  C   HIS B  68      37.609 -69.051 -44.721  1.00 83.79           C  
ATOM    533  CB  HIS B  68      35.730 -67.813 -43.622  1.00 83.79           C  
ATOM    534  O   HIS B  68      37.391 -70.214 -44.375  1.00 83.79           O  
ATOM    535  CG  HIS B  68      34.698 -66.734 -43.711  1.00 83.79           C  
ATOM    536  CD2 HIS B  68      33.348 -66.799 -43.789  1.00 83.79           C  
ATOM    537  ND1 HIS B  68      35.022 -65.395 -43.730  1.00 83.79           N  
ATOM    538  CE1 HIS B  68      33.912 -64.681 -43.815  1.00 83.79           C  
ATOM    539  NE2 HIS B  68      32.882 -65.509 -43.853  1.00 83.79           N  
ATOM    540  N   ALA B  69      38.858 -68.687 -44.844  1.00 81.35           N  
ATOM    541  CA  ALA B  69      40.048 -69.529 -44.764  1.00 81.35           C  
ATOM    542  C   ALA B  69      40.229 -70.090 -43.356  1.00 81.35           C  
ATOM    543  CB  ALA B  69      41.287 -68.740 -45.182  1.00 81.35           C  
ATOM    544  O   ALA B  69      40.593 -71.256 -43.188  1.00 81.35           O  
ATOM    545  N   ASP B  70      39.859 -69.335 -42.336  1.00 78.36           N  
ATOM    546  CA  ASP B  70      40.113 -69.727 -40.953  1.00 78.36           C  
ATOM    547  C   ASP B  70      39.067 -70.726 -40.465  1.00 78.36           C  
ATOM    548  CB  ASP B  70      40.132 -68.498 -40.041  1.00 78.36           C  
ATOM    549  O   ASP B  70      39.203 -71.296 -39.380  1.00 78.36           O  
ATOM    550  CG  ASP B  70      41.360 -67.628 -40.245  1.00 78.36           C  
ATOM    551  OD1 ASP B  70      42.394 -68.136 -40.729  1.00 78.36           O  
ATOM    552  OD2 ASP B  70      41.294 -66.424 -39.914  1.00 78.36           O  
ATOM    553  N   PHE B  71      37.990 -70.858 -41.226  1.00 84.66           N  
ATOM    554  CA  PHE B  71      36.932 -71.788 -40.848  1.00 84.66           C  
ATOM    555  C   PHE B  71      37.449 -73.222 -40.840  1.00 84.66           C  
ATOM    556  CB  PHE B  71      35.740 -71.665 -41.802  1.00 84.66           C  
ATOM    557  O   PHE B  71      37.087 -74.013 -39.967  1.00 84.66           O  
ATOM    558  CG  PHE B  71      34.622 -72.627 -41.503  1.00 84.66           C  
ATOM    559  CD1 PHE B  71      34.402 -73.733 -42.316  1.00 84.66           C  
ATOM    560  CD2 PHE B  71      33.790 -72.425 -40.410  1.00 84.66           C  
ATOM    561  CE1 PHE B  71      33.368 -74.625 -42.042  1.00 84.66           C  
ATOM    562  CE2 PHE B  71      32.754 -73.313 -40.130  1.00 84.66           C  
ATOM    563  CZ  PHE B  71      32.545 -74.411 -40.948  1.00 84.66           C  
ATOM    564  N   ASP B  72      38.341 -73.617 -41.810  1.00 80.33           N  
ATOM    565  CA  ASP B  72      38.875 -74.972 -41.904  1.00 80.33           C  
ATOM    566  C   ASP B  72      39.597 -75.369 -40.618  1.00 80.33           C  
ATOM    567  CB  ASP B  72      39.822 -75.094 -43.099  1.00 80.33           C  
ATOM    568  O   ASP B  72      39.406 -76.475 -40.109  1.00 80.33           O  
ATOM    569  CG  ASP B  72      39.112 -74.966 -44.435  1.00 80.33           C  
ATOM    570  OD1 ASP B  72      37.890 -75.222 -44.503  1.00 80.33           O  
ATOM    571  OD2 ASP B  72      39.780 -74.610 -45.429  1.00 80.33           O  
ATOM    572  N   THR B  73      40.409 -74.402 -40.165  1.00 78.46           N  
ATOM    573  CA  THR B  73      41.144 -74.652 -38.930  1.00 78.46           C  
ATOM    574  C   THR B  73      40.195 -74.697 -37.736  1.00 78.46           C  
ATOM    575  CB  THR B  73      42.221 -73.577 -38.693  1.00 78.46           C  
ATOM    576  O   THR B  73      40.344 -75.541 -36.850  1.00 78.46           O  
ATOM    577  CG2 THR B  73      43.408 -73.772 -39.630  1.00 78.46           C  
ATOM    578  OG1 THR B  73      41.653 -72.282 -38.924  1.00 78.46           O  
ATOM    579  N   TRP B  74      39.226 -73.766 -37.715  1.00 79.27           N  
ATOM    580  CA  TRP B  74      38.243 -73.668 -36.641  1.00 79.27           C  
ATOM    581  C   TRP B  74      37.405 -74.939 -36.552  1.00 79.27           C  
ATOM    582  CB  TRP B  74      37.333 -72.455 -36.853  1.00 79.27           C  
ATOM    583  O   TRP B  74      37.194 -75.475 -35.462  1.00 79.27           O  
ATOM    584  CG  TRP B  74      36.294 -72.279 -35.787  1.00 79.27           C  
ATOM    585  CD1 TRP B  74      36.454 -71.669 -34.573  1.00 79.27           C  
ATOM    586  CD2 TRP B  74      34.935 -72.723 -35.837  1.00 79.27           C  
ATOM    587  CE2 TRP B  74      34.327 -72.347 -34.619  1.00 79.27           C  
ATOM    588  CE3 TRP B  74      34.171 -73.402 -36.796  1.00 79.27           C  
ATOM    589  NE1 TRP B  74      35.274 -71.707 -33.866  1.00 79.27           N  
ATOM    590  CH2 TRP B  74      32.264 -73.294 -35.289  1.00 79.27           C  
ATOM    591  CZ2 TRP B  74      32.989 -72.629 -34.334  1.00 79.27           C  
ATOM    592  CZ3 TRP B  74      32.839 -73.681 -36.511  1.00 79.27           C  
ATOM    593  N   PHE B  75      36.970 -75.480 -37.693  1.00 80.79           N  
ATOM    594  CA  PHE B  75      36.121 -76.666 -37.739  1.00 80.79           C  
ATOM    595  C   PHE B  75      36.929 -77.922 -37.435  1.00 80.79           C  
ATOM    596  CB  PHE B  75      35.447 -76.794 -39.108  1.00 80.79           C  
ATOM    597  O   PHE B  75      36.430 -78.846 -36.790  1.00 80.79           O  
ATOM    598  CG  PHE B  75      34.373 -77.847 -39.160  1.00 80.79           C  
ATOM    599  CD1 PHE B  75      34.607 -79.067 -39.782  1.00 80.79           C  
ATOM    600  CD2 PHE B  75      33.130 -77.616 -38.586  1.00 80.79           C  
ATOM    601  CE1 PHE B  75      33.615 -80.044 -39.832  1.00 80.79           C  
ATOM    602  CE2 PHE B  75      32.134 -78.587 -38.631  1.00 80.79           C  
ATOM    603  CZ  PHE B  75      32.378 -79.800 -39.255  1.00 80.79           C  
ATOM    604  N   SER B  76      38.144 -78.033 -37.928  1.00 76.63           N  
ATOM    605  CA  SER B  76      39.000 -79.193 -37.700  1.00 76.63           C  
ATOM    606  C   SER B  76      39.253 -79.409 -36.211  1.00 76.63           C  
ATOM    607  CB  SER B  76      40.332 -79.028 -38.433  1.00 76.63           C  
ATOM    608  O   SER B  76      39.389 -80.548 -35.759  1.00 76.63           O  
ATOM    609  OG  SER B  76      41.041 -77.903 -37.943  1.00 76.63           O  
ATOM    610  N   GLN B  77      39.347 -78.370 -35.480  1.00 69.87           N  
ATOM    611  CA  GLN B  77      39.528 -78.482 -34.036  1.00 69.87           C  
ATOM    612  C   GLN B  77      38.312 -79.125 -33.377  1.00 69.87           C  
ATOM    613  CB  GLN B  77      39.793 -77.107 -33.420  1.00 69.87           C  
ATOM    614  O   GLN B  77      38.431 -79.758 -32.326  1.00 69.87           O  
ATOM    615  CG  GLN B  77      41.224 -76.618 -33.601  1.00 69.87           C  
ATOM    616  CD  GLN B  77      41.445 -75.228 -33.035  1.00 69.87           C  
ATOM    617  NE2 GLN B  77      42.693 -74.773 -33.050  1.00 69.87           N  
ATOM    618  OE1 GLN B  77      40.501 -74.568 -32.589  1.00 69.87           O  
ATOM    619  N   ARG B  78      37.267 -79.194 -33.949  1.00 66.36           N  
ATOM    620  CA  ARG B  78      36.040 -79.774 -33.412  1.00 66.36           C  
ATOM    621  C   ARG B  78      35.808 -81.175 -33.968  1.00 66.36           C  
ATOM    622  CB  ARG B  78      34.840 -78.879 -33.728  1.00 66.36           C  
ATOM    623  O   ARG B  78      34.867 -81.861 -33.563  1.00 66.36           O  
ATOM    624  CG  ARG B  78      34.664 -77.721 -32.760  1.00 66.36           C  
ATOM    625  CD  ARG B  78      33.497 -76.826 -33.157  1.00 66.36           C  
ATOM    626  NE  ARG B  78      33.297 -75.744 -32.197  1.00 66.36           N  
ATOM    627  NH1 ARG B  78      33.980 -74.067 -33.633  1.00 66.36           N  
ATOM    628  NH2 ARG B  78      33.315 -73.555 -31.500  1.00 66.36           N  
ATOM    629  CZ  ARG B  78      33.531 -74.458 -32.446  1.00 66.36           C  
ATOM    630  N   GLY B  79      36.833 -81.922 -34.713  1.00 63.86           N  
ATOM    631  CA  GLY B  79      36.952 -83.321 -35.092  1.00 63.86           C  
ATOM    632  C   GLY B  79      36.200 -83.661 -36.365  1.00 63.86           C  
ATOM    633  O   GLY B  79      35.966 -84.835 -36.659  1.00 63.86           O  
ATOM    634  N   GLY B  80      35.913 -82.788 -37.269  1.00 65.48           N  
ATOM    635  CA  GLY B  80      35.141 -83.246 -38.413  1.00 65.48           C  
ATOM    636  C   GLY B  80      35.658 -82.710 -39.734  1.00 65.48           C  
ATOM    637  O   GLY B  80      36.585 -81.898 -39.761  1.00 65.48           O  
ATOM    638  N   SER B  81      35.666 -83.530 -40.808  1.00 79.31           N  
ATOM    639  CA  SER B  81      35.906 -83.079 -42.175  1.00 79.31           C  
ATOM    640  C   SER B  81      34.598 -82.736 -42.881  1.00 79.31           C  
ATOM    641  CB  SER B  81      36.658 -84.148 -42.968  1.00 79.31           C  
ATOM    642  O   SER B  81      33.552 -83.314 -42.578  1.00 79.31           O  
ATOM    643  OG  SER B  81      35.790 -85.208 -43.333  1.00 79.31           O  
ATOM    644  N   TYR B  82      34.593 -81.592 -43.621  1.00 84.62           N  
ATOM    645  CA  TYR B  82      33.369 -81.191 -44.307  1.00 84.62           C  
ATOM    646  C   TYR B  82      33.603 -81.059 -45.807  1.00 84.62           C  
ATOM    647  CB  TYR B  82      32.845 -79.867 -43.743  1.00 84.62           C  
ATOM    648  O   TYR B  82      34.748 -81.007 -46.261  1.00 84.62           O  
ATOM    649  CG  TYR B  82      33.671 -78.668 -44.142  1.00 84.62           C  
ATOM    650  CD1 TYR B  82      34.827 -78.329 -43.442  1.00 84.62           C  
ATOM    651  CD2 TYR B  82      33.296 -77.871 -45.219  1.00 84.62           C  
ATOM    652  CE1 TYR B  82      35.589 -77.224 -43.805  1.00 84.62           C  
ATOM    653  CE2 TYR B  82      34.052 -76.764 -45.591  1.00 84.62           C  
ATOM    654  OH  TYR B  82      35.946 -75.354 -45.243  1.00 84.62           O  
ATOM    655  CZ  TYR B  82      35.195 -76.449 -44.879  1.00 84.62           C  
ATOM    656  N   THR B  83      32.597 -81.341 -46.607  1.00 85.43           N  
ATOM    657  CA  THR B  83      32.624 -81.103 -48.045  1.00 85.43           C  
ATOM    658  C   THR B  83      32.205 -79.670 -48.364  1.00 85.43           C  
ATOM    659  CB  THR B  83      31.705 -82.087 -48.792  1.00 85.43           C  
ATOM    660  O   THR B  83      31.218 -79.171 -47.820  1.00 85.43           O  
ATOM    661  CG2 THR B  83      32.344 -83.468 -48.892  1.00 85.43           C  
ATOM    662  OG1 THR B  83      30.461 -82.199 -48.088  1.00 85.43           O  
ATOM    663  N   ASN B  84      33.109 -78.897 -48.991  1.00 83.87           N  
ATOM    664  CA  ASN B  84      32.817 -77.525 -49.390  1.00 83.87           C  
ATOM    665  C   ASN B  84      32.118 -77.472 -50.746  1.00 83.87           C  
ATOM    666  CB  ASN B  84      34.099 -76.690 -49.421  1.00 83.87           C  
ATOM    667  O   ASN B  84      32.722 -77.786 -51.773  1.00 83.87           O  
ATOM    668  CG  ASN B  84      33.843 -75.218 -49.166  1.00 83.87           C  
ATOM    669  ND2 ASN B  84      34.895 -74.411 -49.247  1.00 83.87           N  
ATOM    670  OD1 ASN B  84      32.711 -74.809 -48.898  1.00 83.87           O  
ATOM    671  N   ASP B  85      30.834 -77.358 -50.694  1.00 81.51           N  
ATOM    672  CA  ASP B  85      30.027 -77.295 -51.909  1.00 81.51           C  
ATOM    673  C   ASP B  85      29.103 -76.080 -51.892  1.00 81.51           C  
ATOM    674  CB  ASP B  85      29.208 -78.576 -52.076  1.00 81.51           C  
ATOM    675  O   ASP B  85      28.679 -75.630 -50.826  1.00 81.51           O  
ATOM    676  CG  ASP B  85      28.768 -78.817 -53.509  1.00 81.51           C  
ATOM    677  OD1 ASP B  85      28.662 -77.844 -54.286  1.00 81.51           O  
ATOM    678  OD2 ASP B  85      28.523 -79.990 -53.865  1.00 81.51           O  
ATOM    679  N   LYS B  86      28.726 -75.508 -52.994  1.00 77.37           N  
ATOM    680  CA  LYS B  86      27.877 -74.328 -53.132  1.00 77.37           C  
ATOM    681  C   LYS B  86      26.452 -74.620 -52.670  1.00 77.37           C  
ATOM    682  CB  LYS B  86      27.868 -73.839 -54.580  1.00 77.37           C  
ATOM    683  O   LYS B  86      25.735 -73.713 -52.241  1.00 77.37           O  
ATOM    684  CG  LYS B  86      29.219 -73.345 -55.075  1.00 77.37           C  
ATOM    685  CD  LYS B  86      29.153 -72.898 -56.530  1.00 77.37           C  
ATOM    686  CE  LYS B  86      30.526 -72.508 -57.059  1.00 77.37           C  
ATOM    687  NZ  LYS B  86      30.467 -72.074 -58.487  1.00 77.37           N  
ATOM    688  N   ALA B  87      26.044 -75.899 -52.772  1.00 77.53           N  
ATOM    689  CA  ALA B  87      24.678 -76.288 -52.433  1.00 77.53           C  
ATOM    690  C   ALA B  87      24.519 -76.478 -50.927  1.00 77.53           C  
ATOM    691  CB  ALA B  87      24.290 -77.566 -53.171  1.00 77.53           C  
ATOM    692  O   ALA B  87      23.401 -76.627 -50.428  1.00 77.53           O  
ATOM    693  N   CYS B  88      25.549 -76.294 -50.269  1.00 80.78           N  
ATOM    694  CA  CYS B  88      25.552 -76.506 -48.826  1.00 80.78           C  
ATOM    695  C   CYS B  88      25.272 -75.205 -48.083  1.00 80.78           C  
ATOM    696  CB  CYS B  88      26.893 -77.084 -48.373  1.00 80.78           C  
ATOM    697  O   CYS B  88      25.310 -74.126 -48.676  1.00 80.78           O  
ATOM    698  SG  CYS B  88      27.267 -78.700 -49.087  1.00 80.78           S  
ATOM    699  N   PRO B  89      24.834 -75.334 -46.851  1.00 81.56           N  
ATOM    700  CA  PRO B  89      24.593 -74.123 -46.062  1.00 81.56           C  
ATOM    701  C   PRO B  89      25.797 -73.185 -46.038  1.00 81.56           C  
ATOM    702  CB  PRO B  89      24.297 -74.669 -44.662  1.00 81.56           C  
ATOM    703  O   PRO B  89      26.940 -73.643 -45.971  1.00 81.56           O  
ATOM    704  CG  PRO B  89      24.283 -76.154 -44.826  1.00 81.56           C  
ATOM    705  CD  PRO B  89      24.744 -76.485 -46.216  1.00 81.56           C  
ATOM    706  N   LEU B  90      25.485 -71.911 -46.098  1.00 82.48           N  
ATOM    707  CA  LEU B  90      26.513 -70.880 -46.194  1.00 82.48           C  
ATOM    708  C   LEU B  90      27.094 -70.562 -44.821  1.00 82.48           C  
ATOM    709  CB  LEU B  90      25.939 -69.608 -46.824  1.00 82.48           C  
ATOM    710  O   LEU B  90      26.356 -70.460 -43.838  1.00 82.48           O  
ATOM    711  CG  LEU B  90      26.953 -68.624 -47.410  1.00 82.48           C  
ATOM    712  CD1 LEU B  90      27.091 -68.837 -48.914  1.00 82.48           C  
ATOM    713  CD2 LEU B  90      26.543 -67.188 -47.104  1.00 82.48           C  
ATOM    714  N   ILE B  91      28.387 -70.403 -44.796  1.00 84.83           N  
ATOM    715  CA  ILE B  91      29.061 -70.091 -43.541  1.00 84.83           C  
ATOM    716  C   ILE B  91      29.198 -68.577 -43.391  1.00 84.83           C  
ATOM    717  CB  ILE B  91      30.449 -70.765 -43.461  1.00 84.83           C  
ATOM    718  O   ILE B  91      29.654 -67.895 -44.311  1.00 84.83           O  
ATOM    719  CG1 ILE B  91      30.303 -72.291 -43.483  1.00 84.83           C  
ATOM    720  CG2 ILE B  91      31.202 -70.304 -42.210  1.00 84.83           C  
ATOM    721  CD1 ILE B  91      30.806 -72.979 -42.221  1.00 84.83           C  
ATOM    722  N   ALA B  92      28.670 -68.003 -42.261  1.00 79.46           N  
ATOM    723  CA  ALA B  92      28.810 -66.583 -41.947  1.00 79.46           C  
ATOM    724  C   ALA B  92      29.742 -66.373 -40.757  1.00 79.46           C  
ATOM    725  CB  ALA B  92      27.444 -65.963 -41.665  1.00 79.46           C  
ATOM    726  O   ALA B  92      29.640 -67.077 -39.749  1.00 79.46           O  
ATOM    727  N   ALA B  93      30.661 -65.493 -40.836  1.00 79.52           N  
ATOM    728  CA  ALA B  93      31.593 -65.194 -39.753  1.00 79.52           C  
ATOM    729  C   ALA B  93      31.005 -64.165 -38.791  1.00 79.52           C  
ATOM    730  CB  ALA B  93      32.920 -64.692 -40.317  1.00 79.52           C  
ATOM    731  O   ALA B  93      30.423 -63.166 -39.220  1.00 79.52           O  
ATOM    732  N   VAL B  94      31.014 -64.533 -37.494  1.00 67.70           N  
ATOM    733  CA  VAL B  94      30.562 -63.594 -36.474  1.00 67.70           C  
ATOM    734  C   VAL B  94      31.682 -62.608 -36.147  1.00 67.70           C  
ATOM    735  CB  VAL B  94      30.104 -64.325 -35.192  1.00 67.70           C  
ATOM    736  O   VAL B  94      32.751 -63.006 -35.678  1.00 67.70           O  
ATOM    737  CG1 VAL B  94      29.588 -63.328 -34.156  1.00 67.70           C  
ATOM    738  CG2 VAL B  94      29.031 -65.360 -35.523  1.00 67.70           C  
ATOM    739  N   ILE B  95      31.572 -61.341 -36.480  1.00 62.99           N  
ATOM    740  CA  ILE B  95      32.639 -60.356 -36.342  1.00 62.99           C  
ATOM    741  C   ILE B  95      32.250 -59.316 -35.294  1.00 62.99           C  
ATOM    742  CB  ILE B  95      32.951 -59.668 -37.690  1.00 62.99           C  
ATOM    743  O   ILE B  95      31.063 -59.064 -35.072  1.00 62.99           O  
ATOM    744  CG1 ILE B  95      34.394 -59.152 -37.706  1.00 62.99           C  
ATOM    745  CG2 ILE B  95      31.960 -58.531 -37.958  1.00 62.99           C  
ATOM    746  CD1 ILE B  95      34.941 -58.885 -39.101  1.00 62.99           C  
ATOM    747  N   THR B  96      33.281 -58.726 -34.538  1.00 55.65           N  
ATOM    748  CA  THR B  96      33.097 -57.749 -33.470  1.00 55.65           C  
ATOM    749  C   THR B  96      32.793 -56.369 -34.046  1.00 55.65           C  
ATOM    750  CB  THR B  96      34.342 -57.668 -32.567  1.00 55.65           C  
ATOM    751  O   THR B  96      32.136 -55.551 -33.399  1.00 55.65           O  
ATOM    752  CG2 THR B  96      34.568 -58.980 -31.823  1.00 55.65           C  
ATOM    753  OG1 THR B  96      35.492 -57.384 -33.372  1.00 55.65           O  
ATOM    754  N   ARG B  97      33.160 -56.058 -35.349  1.00 52.20           N  
ATOM    755  CA  ARG B  97      32.957 -54.754 -35.974  1.00 52.20           C  
ATOM    756  C   ARG B  97      31.970 -54.850 -37.133  1.00 52.20           C  
ATOM    757  CB  ARG B  97      34.288 -54.180 -36.464  1.00 52.20           C  
ATOM    758  O   ARG B  97      31.826 -55.910 -37.746  1.00 52.20           O  
ATOM    759  CG  ARG B  97      34.523 -52.735 -36.054  1.00 52.20           C  
ATOM    760  CD  ARG B  97      35.865 -52.219 -36.553  1.00 52.20           C  
ATOM    761  NE  ARG B  97      35.731 -50.931 -37.228  1.00 52.20           N  
ATOM    762  NH1 ARG B  97      37.916 -50.277 -36.862  1.00 52.20           N  
ATOM    763  NH2 ARG B  97      36.476 -48.897 -37.991  1.00 52.20           N  
ATOM    764  CZ  ARG B  97      36.708 -50.038 -37.359  1.00 52.20           C  
ATOM    765  N   GLU B  98      31.080 -53.763 -37.398  1.00 49.72           N  
ATOM    766  CA  GLU B  98      30.177 -53.718 -38.544  1.00 49.72           C  
ATOM    767  C   GLU B  98      30.954 -53.643 -39.856  1.00 49.72           C  
ATOM    768  CB  GLU B  98      29.222 -52.527 -38.430  1.00 49.72           C  
ATOM    769  O   GLU B  98      31.744 -52.720 -40.064  1.00 49.72           O  
ATOM    770  CG  GLU B  98      27.827 -52.901 -37.952  1.00 49.72           C  
ATOM    771  CD  GLU B  98      26.888 -51.710 -37.851  1.00 49.72           C  
ATOM    772  OE1 GLU B  98      25.706 -51.899 -37.483  1.00 49.72           O  
ATOM    773  OE2 GLU B  98      27.337 -50.579 -38.142  1.00 49.72           O  
ATOM    774  N   VAL B  99      30.911 -54.773 -40.583  1.00 55.61           N  
ATOM    775  CA  VAL B  99      31.589 -54.760 -41.874  1.00 55.61           C  
ATOM    776  C   VAL B  99      30.584 -55.037 -42.990  1.00 55.61           C  
ATOM    777  CB  VAL B  99      32.737 -55.793 -41.923  1.00 55.61           C  
ATOM    778  O   VAL B  99      29.673 -55.852 -42.824  1.00 55.61           O  
ATOM    779  CG1 VAL B  99      33.504 -55.687 -43.240  1.00 55.61           C  
ATOM    780  CG2 VAL B  99      33.679 -55.600 -40.736  1.00 55.61           C  
ATOM    781  N   GLY B 100      30.501 -54.239 -44.109  1.00 54.55           N  
ATOM    782  CA  GLY B 100      29.730 -54.476 -45.319  1.00 54.55           C  
ATOM    783  C   GLY B 100      28.360 -53.825 -45.290  1.00 54.55           C  
ATOM    784  O   GLY B 100      28.117 -52.913 -44.497  1.00 54.55           O  
ATOM    785  N   PHE B 101      27.420 -54.114 -46.202  1.00 57.48           N  
ATOM    786  CA  PHE B 101      26.106 -53.491 -46.298  1.00 57.48           C  
ATOM    787  C   PHE B 101      25.003 -54.515 -46.058  1.00 57.48           C  
ATOM    788  CB  PHE B 101      25.920 -52.831 -47.668  1.00 57.48           C  
ATOM    789  O   PHE B 101      25.208 -55.714 -46.255  1.00 57.48           O  
ATOM    790  CG  PHE B 101      26.465 -53.643 -48.812  1.00 57.48           C  
ATOM    791  CD1 PHE B 101      27.805 -53.555 -49.169  1.00 57.48           C  
ATOM    792  CD2 PHE B 101      25.636 -54.495 -49.530  1.00 57.48           C  
ATOM    793  CE1 PHE B 101      28.312 -54.306 -50.227  1.00 57.48           C  
ATOM    794  CE2 PHE B 101      26.135 -55.248 -50.589  1.00 57.48           C  
ATOM    795  CZ  PHE B 101      27.473 -55.151 -50.936  1.00 57.48           C  
ATOM    796  N   VAL B 102      23.855 -54.122 -45.515  1.00 47.11           N  
ATOM    797  CA  VAL B 102      22.694 -54.951 -45.212  1.00 47.11           C  
ATOM    798  C   VAL B 102      21.893 -55.206 -46.487  1.00 47.11           C  
ATOM    799  CB  VAL B 102      21.793 -54.296 -44.140  1.00 47.11           C  
ATOM    800  O   VAL B 102      21.550 -54.268 -47.210  1.00 47.11           O  
ATOM    801  CG1 VAL B 102      20.576 -55.172 -43.850  1.00 47.11           C  
ATOM    802  CG2 VAL B 102      22.588 -54.040 -42.861  1.00 47.11           C  
ATOM    803  N   VAL B 103      21.785 -56.393 -46.917  1.00 46.74           N  
ATOM    804  CA  VAL B 103      20.942 -56.749 -48.052  1.00 46.74           C  
ATOM    805  C   VAL B 103      19.597 -57.273 -47.553  1.00 46.74           C  
ATOM    806  CB  VAL B 103      21.622 -57.802 -48.956  1.00 46.74           C  
ATOM    807  O   VAL B 103      19.548 -58.186 -46.726  1.00 46.74           O  
ATOM    808  CG1 VAL B 103      20.720 -58.167 -50.133  1.00 46.74           C  
ATOM    809  CG2 VAL B 103      22.971 -57.287 -49.452  1.00 46.74           C  
ATOM    810  N   PRO B 104      18.496 -56.725 -48.006  1.00 44.92           N  
ATOM    811  CA  PRO B 104      17.167 -57.175 -47.585  1.00 44.92           C  
ATOM    812  C   PRO B 104      16.952 -58.670 -47.810  1.00 44.92           C  
ATOM    813  CB  PRO B 104      16.221 -56.350 -48.462  1.00 44.92           C  
ATOM    814  O   PRO B 104      17.299 -59.195 -48.871  1.00 44.92           O  
ATOM    815  CG  PRO B 104      17.121 -55.484 -49.283  1.00 44.92           C  
ATOM    816  CD  PRO B 104      18.545 -55.845 -48.973  1.00 44.92           C  
ATOM    817  N   GLY B 105      16.450 -59.463 -46.786  1.00 42.76           N  
ATOM    818  CA  GLY B 105      16.120 -60.876 -46.887  1.00 42.76           C  
ATOM    819  C   GLY B 105      17.174 -61.779 -46.274  1.00 42.76           C  
ATOM    820  O   GLY B 105      16.940 -62.974 -46.084  1.00 42.76           O  
ATOM    821  N   LEU B 106      18.397 -61.318 -46.240  1.00 49.52           N  
ATOM    822  CA  LEU B 106      19.455 -62.155 -45.686  1.00 49.52           C  
ATOM    823  C   LEU B 106      19.818 -61.710 -44.273  1.00 49.52           C  
ATOM    824  CB  LEU B 106      20.696 -62.113 -46.581  1.00 49.52           C  
ATOM    825  O   LEU B 106      19.900 -60.510 -43.998  1.00 49.52           O  
ATOM    826  CG  LEU B 106      20.670 -63.009 -47.820  1.00 49.52           C  
ATOM    827  CD1 LEU B 106      21.562 -62.431 -48.913  1.00 49.52           C  
ATOM    828  CD2 LEU B 106      21.103 -64.427 -47.464  1.00 49.52           C  
ATOM    829  N   PRO B 107      19.948 -62.753 -43.397  1.00 50.77           N  
ATOM    830  CA  PRO B 107      20.337 -62.435 -42.021  1.00 50.77           C  
ATOM    831  C   PRO B 107      21.815 -62.074 -41.894  1.00 50.77           C  
ATOM    832  CB  PRO B 107      20.022 -63.724 -41.258  1.00 50.77           C  
ATOM    833  O   PRO B 107      22.672 -62.761 -42.455  1.00 50.77           O  
ATOM    834  CG  PRO B 107      19.829 -64.758 -42.320  1.00 50.77           C  
ATOM    835  CD  PRO B 107      19.667 -64.062 -43.640  1.00 50.77           C  
ATOM    836  N   GLY B 108      22.122 -60.751 -41.842  1.00 54.60           N  
ATOM    837  CA  GLY B 108      23.495 -60.335 -41.609  1.00 54.60           C  
ATOM    838  C   GLY B 108      23.992 -59.320 -42.621  1.00 54.60           C  
ATOM    839  O   GLY B 108      23.204 -58.766 -43.390  1.00 54.60           O  
ATOM    840  N   THR B 109      25.302 -58.931 -42.593  1.00 62.49           N  
ATOM    841  CA  THR B 109      25.932 -57.987 -43.509  1.00 62.49           C  
ATOM    842  C   THR B 109      26.817 -58.717 -44.515  1.00 62.49           C  
ATOM    843  CB  THR B 109      26.769 -56.944 -42.747  1.00 62.49           C  
ATOM    844  O   THR B 109      27.400 -59.756 -44.197  1.00 62.49           O  
ATOM    845  CG2 THR B 109      25.877 -55.994 -41.955  1.00 62.49           C  
ATOM    846  OG1 THR B 109      27.653 -57.617 -41.842  1.00 62.49           O  
ATOM    847  N   ILE B 110      26.793 -58.293 -45.871  1.00 64.41           N  
ATOM    848  CA  ILE B 110      27.558 -58.919 -46.943  1.00 64.41           C  
ATOM    849  C   ILE B 110      28.651 -57.967 -47.422  1.00 64.41           C  
ATOM    850  CB  ILE B 110      26.648 -59.327 -48.123  1.00 64.41           C  
ATOM    851  O   ILE B 110      28.406 -56.772 -47.605  1.00 64.41           O  
ATOM    852  CG1 ILE B 110      25.514 -60.236 -47.634  1.00 64.41           C  
ATOM    853  CG2 ILE B 110      27.464 -60.013 -49.223  1.00 64.41           C  
ATOM    854  CD1 ILE B 110      24.396 -60.431 -48.649  1.00 64.41           C  
ATOM    855  N   LEU B 111      29.874 -58.423 -47.432  1.00 69.23           N  
ATOM    856  CA  LEU B 111      30.983 -57.644 -47.972  1.00 69.23           C  
ATOM    857  C   LEU B 111      31.450 -58.216 -49.306  1.00 69.23           C  
ATOM    858  CB  LEU B 111      32.149 -57.613 -46.980  1.00 69.23           C  
ATOM    859  O   LEU B 111      31.650 -59.426 -49.431  1.00 69.23           O  
ATOM    860  CG  LEU B 111      33.227 -56.558 -47.234  1.00 69.23           C  
ATOM    861  CD1 LEU B 111      33.053 -55.381 -46.280  1.00 69.23           C  
ATOM    862  CD2 LEU B 111      34.618 -57.168 -47.090  1.00 69.23           C  
ATOM    863  N   ARG B 112      31.489 -57.424 -50.380  1.00 64.34           N  
ATOM    864  CA  ARG B 112      32.039 -57.828 -51.669  1.00 64.34           C  
ATOM    865  C   ARG B 112      33.550 -57.627 -51.708  1.00 64.34           C  
ATOM    866  CB  ARG B 112      31.377 -57.046 -52.806  1.00 64.34           C  
ATOM    867  O   ARG B 112      34.036 -56.505 -51.553  1.00 64.34           O  
ATOM    868  CG  ARG B 112      31.682 -57.594 -54.190  1.00 64.34           C  
ATOM    869  CD  ARG B 112      30.913 -56.851 -55.273  1.00 64.34           C  
ATOM    870  NE  ARG B 112      31.225 -57.363 -56.605  1.00 64.34           N  
ATOM    871  NH1 ARG B 112      30.140 -55.667 -57.738  1.00 64.34           N  
ATOM    872  NH2 ARG B 112      31.190 -57.341 -58.901  1.00 64.34           N  
ATOM    873  CZ  ARG B 112      30.851 -56.789 -57.745  1.00 64.34           C  
ATOM    874  N   THR B 113      34.329 -58.692 -51.808  1.00 61.03           N  
ATOM    875  CA  THR B 113      35.785 -58.613 -51.837  1.00 61.03           C  
ATOM    876  C   THR B 113      36.275 -58.150 -53.206  1.00 61.03           C  
ATOM    877  CB  THR B 113      36.425 -59.970 -51.492  1.00 61.03           C  
ATOM    878  O   THR B 113      35.507 -58.127 -54.170  1.00 61.03           O  
ATOM    879  CG2 THR B 113      36.723 -60.075 -50.000  1.00 61.03           C  
ATOM    880  OG1 THR B 113      35.528 -61.024 -51.864  1.00 61.03           O  
ATOM    881  N   THR B 114      37.547 -57.593 -53.293  1.00 60.36           N  
ATOM    882  CA  THR B 114      38.175 -57.086 -54.508  1.00 60.36           C  
ATOM    883  C   THR B 114      38.097 -58.120 -55.629  1.00 60.36           C  
ATOM    884  CB  THR B 114      39.646 -56.704 -54.260  1.00 60.36           C  
ATOM    885  O   THR B 114      37.944 -57.764 -56.799  1.00 60.36           O  
ATOM    886  CG2 THR B 114      39.753 -55.357 -53.554  1.00 60.36           C  
ATOM    887  OG1 THR B 114      40.263 -57.708 -53.445  1.00 60.36           O  
ATOM    888  N   ASN B 115      38.123 -59.432 -55.365  1.00 58.44           N  
ATOM    889  CA  ASN B 115      38.078 -60.500 -56.358  1.00 58.44           C  
ATOM    890  C   ASN B 115      36.646 -60.813 -56.781  1.00 58.44           C  
ATOM    891  CB  ASN B 115      38.762 -61.760 -55.823  1.00 58.44           C  
ATOM    892  O   ASN B 115      36.421 -61.652 -57.655  1.00 58.44           O  
ATOM    893  CG  ASN B 115      40.264 -61.601 -55.698  1.00 58.44           C  
ATOM    894  ND2 ASN B 115      40.902 -62.528 -54.993  1.00 58.44           N  
ATOM    895  OD1 ASN B 115      40.847 -60.652 -56.229  1.00 58.44           O  
ATOM    896  N   GLY B 116      35.613 -59.971 -56.372  1.00 62.15           N  
ATOM    897  CA  GLY B 116      34.212 -60.117 -56.732  1.00 62.15           C  
ATOM    898  C   GLY B 116      33.482 -61.142 -55.885  1.00 62.15           C  
ATOM    899  O   GLY B 116      32.287 -61.375 -56.077  1.00 62.15           O  
ATOM    900  N   ASP B 117      34.058 -61.705 -54.893  1.00 64.16           N  
ATOM    901  CA  ASP B 117      33.414 -62.701 -54.042  1.00 64.16           C  
ATOM    902  C   ASP B 117      32.659 -62.036 -52.893  1.00 64.16           C  
ATOM    903  CB  ASP B 117      34.448 -63.685 -53.491  1.00 64.16           C  
ATOM    904  O   ASP B 117      33.041 -60.958 -52.434  1.00 64.16           O  
ATOM    905  CG  ASP B 117      34.873 -64.729 -54.509  1.00 64.16           C  
ATOM    906  OD1 ASP B 117      34.209 -64.863 -55.559  1.00 64.16           O  
ATOM    907  OD2 ASP B 117      35.879 -65.427 -54.256  1.00 64.16           O  
ATOM    908  N   PHE B 118      31.434 -62.674 -52.490  1.00 67.83           N  
ATOM    909  CA  PHE B 118      30.615 -62.144 -51.406  1.00 67.83           C  
ATOM    910  C   PHE B 118      30.923 -62.860 -50.096  1.00 67.83           C  
ATOM    911  CB  PHE B 118      29.126 -62.277 -51.740  1.00 67.83           C  
ATOM    912  O   PHE B 118      30.944 -64.091 -50.046  1.00 67.83           O  
ATOM    913  CG  PHE B 118      28.692 -61.448 -52.918  1.00 67.83           C  
ATOM    914  CD1 PHE B 118      28.451 -60.087 -52.777  1.00 67.83           C  
ATOM    915  CD2 PHE B 118      28.525 -62.030 -54.168  1.00 67.83           C  
ATOM    916  CE1 PHE B 118      28.049 -59.317 -53.866  1.00 67.83           C  
ATOM    917  CE2 PHE B 118      28.124 -61.267 -55.261  1.00 67.83           C  
ATOM    918  CZ  PHE B 118      27.885 -59.911 -55.107  1.00 67.83           C  
ATOM    919  N   LEU B 119      31.317 -62.072 -49.142  1.00 73.54           N  
ATOM    920  CA  LEU B 119      31.523 -62.634 -47.811  1.00 73.54           C  
ATOM    921  C   LEU B 119      30.374 -62.262 -46.880  1.00 73.54           C  
ATOM    922  CB  LEU B 119      32.850 -62.148 -47.224  1.00 73.54           C  
ATOM    923  O   LEU B 119      29.907 -61.121 -46.889  1.00 73.54           O  
ATOM    924  CG  LEU B 119      34.091 -62.969 -47.579  1.00 73.54           C  
ATOM    925  CD1 LEU B 119      35.087 -62.116 -48.357  1.00 73.54           C  
ATOM    926  CD2 LEU B 119      34.735 -63.537 -46.318  1.00 73.54           C  
ATOM    927  N   HIS B 120      29.850 -63.247 -46.052  1.00 72.98           N  
ATOM    928  CA  HIS B 120      28.723 -63.028 -45.154  1.00 72.98           C  
ATOM    929  C   HIS B 120      29.193 -62.838 -43.716  1.00 72.98           C  
ATOM    930  CB  HIS B 120      27.739 -64.196 -45.234  1.00 72.98           C  
ATOM    931  O   HIS B 120      29.975 -63.641 -43.203  1.00 72.98           O  
ATOM    932  CG  HIS B 120      26.996 -64.267 -46.530  1.00 72.98           C  
ATOM    933  CD2 HIS B 120      25.726 -63.920 -46.847  1.00 72.98           C  
ATOM    934  ND1 HIS B 120      27.566 -64.747 -47.689  1.00 72.98           N  
ATOM    935  CE1 HIS B 120      26.676 -64.691 -48.666  1.00 72.98           C  
ATOM    936  NE2 HIS B 120      25.552 -64.193 -48.182  1.00 72.98           N  
ATOM    937  N   PHE B 121      28.806 -61.667 -43.125  1.00 68.12           N  
ATOM    938  CA  PHE B 121      29.177 -61.378 -41.744  1.00 68.12           C  
ATOM    939  C   PHE B 121      27.937 -61.219 -40.873  1.00 68.12           C  
ATOM    940  CB  PHE B 121      30.036 -60.112 -41.671  1.00 68.12           C  
ATOM    941  O   PHE B 121      26.890 -60.775 -41.348  1.00 68.12           O  
ATOM    942  CG  PHE B 121      31.376 -60.247 -42.341  1.00 68.12           C  
ATOM    943  CD1 PHE B 121      32.460 -60.785 -41.657  1.00 68.12           C  
ATOM    944  CD2 PHE B 121      31.553 -59.837 -43.656  1.00 68.12           C  
ATOM    945  CE1 PHE B 121      33.702 -60.912 -42.276  1.00 68.12           C  
ATOM    946  CE2 PHE B 121      32.791 -59.961 -44.281  1.00 68.12           C  
ATOM    947  CZ  PHE B 121      33.864 -60.498 -43.588  1.00 68.12           C  
ATOM    948  N   LEU B 122      27.896 -61.735 -39.663  1.00 61.20           N  
ATOM    949  CA  LEU B 122      26.882 -61.471 -38.648  1.00 61.20           C  
ATOM    950  C   LEU B 122      27.413 -60.514 -37.585  1.00 61.20           C  
ATOM    951  CB  LEU B 122      26.427 -62.778 -37.992  1.00 61.20           C  
ATOM    952  O   LEU B 122      28.396 -60.817 -36.906  1.00 61.20           O  
ATOM    953  CG  LEU B 122      25.306 -63.538 -38.703  1.00 61.20           C  
ATOM    954  CD1 LEU B 122      25.570 -65.039 -38.654  1.00 61.20           C  
ATOM    955  CD2 LEU B 122      23.955 -63.206 -38.078  1.00 61.20           C  
ATOM    956  N   PRO B 123      27.013 -59.075 -37.715  1.00 47.91           N  
ATOM    957  CA  PRO B 123      27.506 -58.161 -36.682  1.00 47.91           C  
ATOM    958  C   PRO B 123      27.091 -58.582 -35.274  1.00 47.91           C  
ATOM    959  CB  PRO B 123      26.868 -56.822 -37.062  1.00 47.91           C  
ATOM    960  O   PRO B 123      25.993 -59.110 -35.083  1.00 47.91           O  
ATOM    961  CG  PRO B 123      25.864 -57.162 -38.115  1.00 47.91           C  
ATOM    962  CD  PRO B 123      26.041 -58.605 -38.494  1.00 47.91           C  
ATOM    963  N   ARG B 124      27.989 -58.719 -34.380  1.00 41.90           N  
ATOM    964  CA  ARG B 124      27.743 -59.149 -33.007  1.00 41.90           C  
ATOM    965  C   ARG B 124      26.700 -58.263 -32.334  1.00 41.90           C  
ATOM    966  CB  ARG B 124      29.042 -59.137 -32.199  1.00 41.90           C  
ATOM    967  O   ARG B 124      25.976 -58.714 -31.444  1.00 41.90           O  
ATOM    968  CG  ARG B 124      29.090 -60.180 -31.093  1.00 41.90           C  
ATOM    969  CD  ARG B 124      30.430 -60.175 -30.371  1.00 41.90           C  
ATOM    970  NE  ARG B 124      30.509 -61.241 -29.376  1.00 41.90           N  
ATOM    971  NH1 ARG B 124      32.721 -60.852 -28.835  1.00 41.90           N  
ATOM    972  NH2 ARG B 124      31.558 -62.528 -27.790  1.00 41.90           N  
ATOM    973  CZ  ARG B 124      31.596 -61.538 -28.669  1.00 41.90           C  
ATOM    974  N   VAL B 125      26.894 -56.852 -32.334  1.00 39.16           N  
ATOM    975  CA  VAL B 125      26.188 -55.960 -31.420  1.00 39.16           C  
ATOM    976  C   VAL B 125      24.705 -55.918 -31.781  1.00 39.16           C  
ATOM    977  CB  VAL B 125      26.784 -54.534 -31.446  1.00 39.16           C  
ATOM    978  O   VAL B 125      24.348 -55.694 -32.940  1.00 39.16           O  
ATOM    979  CG1 VAL B 125      26.189 -53.680 -30.328  1.00 39.16           C  
ATOM    980  CG2 VAL B 125      28.306 -54.590 -31.328  1.00 39.16           C  
ATOM    981  N   PHE B 126      23.913 -56.801 -31.106  1.00 37.42           N  
ATOM    982  CA  PHE B 126      22.478 -56.677 -31.332  1.00 37.42           C  
ATOM    983  C   PHE B 126      22.059 -55.212 -31.352  1.00 37.42           C  
ATOM    984  CB  PHE B 126      21.695 -57.432 -30.254  1.00 37.42           C  
ATOM    985  O   PHE B 126      22.720 -54.363 -30.750  1.00 37.42           O  
ATOM    986  CG  PHE B 126      21.877 -58.925 -30.306  1.00 37.42           C  
ATOM    987  CD1 PHE B 126      21.198 -59.690 -31.246  1.00 37.42           C  
ATOM    988  CD2 PHE B 126      22.728 -59.564 -29.414  1.00 37.42           C  
ATOM    989  CE1 PHE B 126      21.364 -61.072 -31.297  1.00 37.42           C  
ATOM    990  CE2 PHE B 126      22.900 -60.945 -29.458  1.00 37.42           C  
ATOM    991  CZ  PHE B 126      22.216 -61.697 -30.399  1.00 37.42           C  
ATOM    992  N   SER B 127      21.286 -54.840 -32.401  1.00 33.15           N  
ATOM    993  CA  SER B 127      20.720 -53.537 -32.733  1.00 33.15           C  
ATOM    994  C   SER B 127      20.289 -52.784 -31.479  1.00 33.15           C  
ATOM    995  CB  SER B 127      19.528 -53.694 -33.678  1.00 33.15           C  
ATOM    996  O   SER B 127      19.594 -53.338 -30.625  1.00 33.15           O  
ATOM    997  OG  SER B 127      18.939 -52.436 -33.958  1.00 33.15           O  
ATOM    998  N   ALA B 128      21.111 -51.961 -30.928  1.00 37.36           N  
ATOM    999  CA  ALA B 128      20.619 -50.892 -30.062  1.00 37.36           C  
ATOM   1000  C   ALA B 128      19.383 -50.227 -30.660  1.00 37.36           C  
ATOM   1001  CB  ALA B 128      21.714 -49.855 -29.821  1.00 37.36           C  
ATOM   1002  O   ALA B 128      19.434 -49.691 -31.769  1.00 37.36           O  
ATOM   1003  N   VAL B 129      18.246 -50.879 -30.691  1.00 37.81           N  
ATOM   1004  CA  VAL B 129      17.141 -50.013 -31.088  1.00 37.81           C  
ATOM   1005  C   VAL B 129      17.273 -48.657 -30.398  1.00 37.81           C  
ATOM   1006  CB  VAL B 129      15.773 -50.650 -30.754  1.00 37.81           C  
ATOM   1007  O   VAL B 129      17.498 -48.588 -29.188  1.00 37.81           O  
ATOM   1008  CG1 VAL B 129      14.632 -49.812 -31.328  1.00 37.81           C  
ATOM   1009  CG2 VAL B 129      15.708 -52.081 -31.283  1.00 37.81           C  
ATOM   1010  N   GLY B 130      17.771 -47.663 -31.072  1.00 47.73           N  
ATOM   1011  CA  GLY B 130      18.040 -46.289 -30.678  1.00 47.73           C  
ATOM   1012  C   GLY B 130      17.101 -45.783 -29.599  1.00 47.73           C  
ATOM   1013  O   GLY B 130      17.463 -44.899 -28.819  1.00 47.73           O  
ATOM   1014  N   ASN B 131      16.321 -46.632 -28.840  1.00 57.27           N  
ATOM   1015  CA  ASN B 131      15.449 -46.047 -27.827  1.00 57.27           C  
ATOM   1016  C   ASN B 131      15.231 -47.002 -26.656  1.00 57.27           C  
ATOM   1017  CB  ASN B 131      14.107 -45.646 -28.441  1.00 57.27           C  
ATOM   1018  O   ASN B 131      14.263 -46.861 -25.907  1.00 57.27           O  
ATOM   1019  CG  ASN B 131      14.197 -44.374 -29.261  1.00 57.27           C  
ATOM   1020  ND2 ASN B 131      13.120 -44.045 -29.965  1.00 57.27           N  
ATOM   1021  OD1 ASN B 131      15.226 -43.693 -29.263  1.00 57.27           O  
ATOM   1022  N   ILE B 132      16.044 -47.992 -26.617  1.00 60.82           N  
ATOM   1023  CA  ILE B 132      15.834 -48.934 -25.522  1.00 60.82           C  
ATOM   1024  C   ILE B 132      17.160 -49.210 -24.817  1.00 60.82           C  
ATOM   1025  CB  ILE B 132      15.209 -50.255 -26.025  1.00 60.82           C  
ATOM   1026  O   ILE B 132      18.198 -49.351 -25.468  1.00 60.82           O  
ATOM   1027  CG1 ILE B 132      13.911 -49.974 -26.792  1.00 60.82           C  
ATOM   1028  CG2 ILE B 132      14.958 -51.213 -24.857  1.00 60.82           C  
ATOM   1029  CD1 ILE B 132      13.375 -51.173 -27.562  1.00 60.82           C  
ATOM   1030  N   CYS B 133      17.122 -49.191 -23.483  1.00 72.70           N  
ATOM   1031  CA  CYS B 133      18.287 -49.546 -22.681  1.00 72.70           C  
ATOM   1032  C   CYS B 133      17.906 -50.507 -21.561  1.00 72.70           C  
ATOM   1033  CB  CYS B 133      18.933 -48.293 -22.092  1.00 72.70           C  
ATOM   1034  O   CYS B 133      16.741 -50.889 -21.435  1.00 72.70           O  
ATOM   1035  SG  CYS B 133      17.957 -47.516 -20.785  1.00 72.70           S  
ATOM   1036  N   TYR B 134      19.042 -50.896 -20.801  1.00 79.53           N  
ATOM   1037  CA  TYR B 134      18.740 -51.962 -19.852  1.00 79.53           C  
ATOM   1038  C   TYR B 134      19.371 -51.678 -18.494  1.00 79.53           C  
ATOM   1039  CB  TYR B 134      19.233 -53.311 -20.385  1.00 79.53           C  
ATOM   1040  O   TYR B 134      20.492 -51.169 -18.418  1.00 79.53           O  
ATOM   1041  CG  TYR B 134      18.642 -53.688 -21.722  1.00 79.53           C  
ATOM   1042  CD1 TYR B 134      17.464 -54.426 -21.802  1.00 79.53           C  
ATOM   1043  CD2 TYR B 134      19.261 -53.307 -22.908  1.00 79.53           C  
ATOM   1044  CE1 TYR B 134      16.917 -54.778 -23.031  1.00 79.53           C  
ATOM   1045  CE2 TYR B 134      18.723 -53.653 -24.143  1.00 79.53           C  
ATOM   1046  OH  TYR B 134      17.015 -54.732 -25.415  1.00 79.53           O  
ATOM   1047  CZ  TYR B 134      17.552 -54.387 -24.195  1.00 79.53           C  
ATOM   1048  N   THR B 135      18.610 -51.920 -17.474  1.00 82.50           N  
ATOM   1049  CA  THR B 135      19.122 -52.081 -16.118  1.00 82.50           C  
ATOM   1050  C   THR B 135      19.232 -53.559 -15.755  1.00 82.50           C  
ATOM   1051  CB  THR B 135      18.225 -51.363 -15.093  1.00 82.50           C  
ATOM   1052  O   THR B 135      18.652 -54.414 -16.427  1.00 82.50           O  
ATOM   1053  CG2 THR B 135      18.181 -49.862 -15.357  1.00 82.50           C  
ATOM   1054  OG1 THR B 135      16.896 -51.891 -15.177  1.00 82.50           O  
ATOM   1055  N   PRO B 136      20.079 -53.888 -14.958  1.00 80.61           N  
ATOM   1056  CA  PRO B 136      20.183 -55.314 -14.641  1.00 80.61           C  
ATOM   1057  C   PRO B 136      18.825 -55.960 -14.377  1.00 80.61           C  
ATOM   1058  CB  PRO B 136      21.050 -55.332 -13.380  1.00 80.61           C  
ATOM   1059  O   PRO B 136      18.637 -57.147 -14.656  1.00 80.61           O  
ATOM   1060  CG  PRO B 136      21.728 -54.000 -13.363  1.00 80.61           C  
ATOM   1061  CD  PRO B 136      20.927 -53.047 -14.204  1.00 80.61           C  
ATOM   1062  N   SER B 137      17.848 -55.197 -13.976  1.00 77.55           N  
ATOM   1063  CA  SER B 137      16.567 -55.788 -13.601  1.00 77.55           C  
ATOM   1064  C   SER B 137      15.483 -55.449 -14.618  1.00 77.55           C  
ATOM   1065  CB  SER B 137      16.142 -55.309 -12.212  1.00 77.55           C  
ATOM   1066  O   SER B 137      14.590 -56.259 -14.875  1.00 77.55           O  
ATOM   1067  OG  SER B 137      16.245 -53.899 -12.112  1.00 77.55           O  
ATOM   1068  N   LYS B 138      15.563 -54.302 -15.296  1.00 76.37           N  
ATOM   1069  CA  LYS B 138      14.428 -53.875 -16.109  1.00 76.37           C  
ATOM   1070  C   LYS B 138      14.890 -53.354 -17.467  1.00 76.37           C  
ATOM   1071  CB  LYS B 138      13.621 -52.798 -15.382  1.00 76.37           C  
ATOM   1072  O   LYS B 138      16.036 -52.925 -17.616  1.00 76.37           O  
ATOM   1073  CG  LYS B 138      12.885 -53.303 -14.149  1.00 76.37           C  
ATOM   1074  CD  LYS B 138      11.888 -52.274 -13.633  1.00 76.37           C  
ATOM   1075  CE  LYS B 138      11.143 -52.782 -12.406  1.00 76.37           C  
ATOM   1076  NZ  LYS B 138      10.157 -51.780 -11.902  1.00 76.37           N  
ATOM   1077  N   LEU B 139      13.995 -53.561 -18.387  1.00 71.28           N  
ATOM   1078  CA  LEU B 139      14.129 -52.919 -19.690  1.00 71.28           C  
ATOM   1079  C   LEU B 139      13.472 -51.543 -19.688  1.00 71.28           C  
ATOM   1080  CB  LEU B 139      13.509 -53.792 -20.784  1.00 71.28           C  
ATOM   1081  O   LEU B 139      12.309 -51.406 -19.299  1.00 71.28           O  
ATOM   1082  CG  LEU B 139      13.581 -53.244 -22.210  1.00 71.28           C  
ATOM   1083  CD1 LEU B 139      13.655 -54.389 -23.215  1.00 71.28           C  
ATOM   1084  CD2 LEU B 139      12.382 -52.348 -22.500  1.00 71.28           C  
ATOM   1085  N   ILE B 140      14.156 -50.534 -20.076  1.00 68.32           N  
ATOM   1086  CA  ILE B 140      13.600 -49.188 -19.987  1.00 68.32           C  
ATOM   1087  C   ILE B 140      13.704 -48.495 -21.344  1.00 68.32           C  
ATOM   1088  CB  ILE B 140      14.315 -48.352 -18.902  1.00 68.32           C  
ATOM   1089  O   ILE B 140      14.685 -48.680 -22.068  1.00 68.32           O  
ATOM   1090  CG1 ILE B 140      14.290 -49.088 -17.558  1.00 68.32           C  
ATOM   1091  CG2 ILE B 140      13.676 -46.966 -18.779  1.00 68.32           C  
ATOM   1092  CD1 ILE B 140      15.194 -48.474 -16.498  1.00 68.32           C  
ATOM   1093  N   GLU B 141      12.678 -47.680 -21.658  1.00 67.58           N  
ATOM   1094  CA  GLU B 141      12.722 -46.809 -22.829  1.00 67.58           C  
ATOM   1095  C   GLU B 141      13.344 -45.457 -22.488  1.00 67.58           C  
ATOM   1096  CB  GLU B 141      11.318 -46.611 -23.406  1.00 67.58           C  
ATOM   1097  O   GLU B 141      13.056 -44.883 -21.436  1.00 67.58           O  
ATOM   1098  CG  GLU B 141      10.837 -47.772 -24.264  1.00 67.58           C  
ATOM   1099  CD  GLU B 141       9.469 -47.533 -24.884  1.00 67.58           C  
ATOM   1100  OE1 GLU B 141       8.979 -48.411 -25.630  1.00 67.58           O  
ATOM   1101  OE2 GLU B 141       8.884 -46.459 -24.623  1.00 67.58           O  
ATOM   1102  N   TYR B 142      14.300 -45.051 -23.229  1.00 62.54           N  
ATOM   1103  CA  TYR B 142      14.913 -43.774 -22.878  1.00 62.54           C  
ATOM   1104  C   TYR B 142      14.956 -42.841 -24.081  1.00 62.54           C  
ATOM   1105  CB  TYR B 142      16.328 -43.989 -22.332  1.00 62.54           C  
ATOM   1106  O   TYR B 142      14.870 -43.290 -25.227  1.00 62.54           O  
ATOM   1107  CG  TYR B 142      17.350 -44.297 -23.399  1.00 62.54           C  
ATOM   1108  CD1 TYR B 142      17.558 -45.604 -23.834  1.00 62.54           C  
ATOM   1109  CD2 TYR B 142      18.109 -43.284 -23.974  1.00 62.54           C  
ATOM   1110  CE1 TYR B 142      18.500 -45.894 -24.816  1.00 62.54           C  
ATOM   1111  CE2 TYR B 142      19.054 -43.561 -24.956  1.00 62.54           C  
ATOM   1112  OH  TYR B 142      20.175 -45.148 -26.343  1.00 62.54           O  
ATOM   1113  CZ  TYR B 142      19.241 -44.867 -25.370  1.00 62.54           C  
ATOM   1114  N   THR B 143      14.850 -41.500 -23.866  1.00 63.72           N  
ATOM   1115  CA  THR B 143      15.102 -40.492 -24.890  1.00 63.72           C  
ATOM   1116  C   THR B 143      16.582 -40.122 -24.932  1.00 63.72           C  
ATOM   1117  CB  THR B 143      14.260 -39.226 -24.647  1.00 63.72           C  
ATOM   1118  O   THR B 143      17.191 -40.096 -26.004  1.00 63.72           O  
ATOM   1119  CG2 THR B 143      12.835 -39.407 -25.159  1.00 63.72           C  
ATOM   1120  OG1 THR B 143      14.219 -38.949 -23.242  1.00 63.72           O  
ATOM   1121  N   ASP B 144      17.028 -39.883 -23.688  1.00 64.74           N  
ATOM   1122  CA  ASP B 144      18.450 -39.585 -23.548  1.00 64.74           C  
ATOM   1123  C   ASP B 144      19.125 -40.566 -22.592  1.00 64.74           C  
ATOM   1124  CB  ASP B 144      18.651 -38.150 -23.057  1.00 64.74           C  
ATOM   1125  O   ASP B 144      18.703 -40.713 -21.443  1.00 64.74           O  
ATOM   1126  CG  ASP B 144      20.002 -37.574 -23.445  1.00 64.74           C  
ATOM   1127  OD1 ASP B 144      20.806 -38.284 -24.086  1.00 64.74           O  
ATOM   1128  OD2 ASP B 144      20.266 -36.401 -23.103  1.00 64.74           O  
ATOM   1129  N   PHE B 145      20.087 -41.309 -22.954  1.00 68.35           N  
ATOM   1130  CA  PHE B 145      20.771 -42.337 -22.179  1.00 68.35           C  
ATOM   1131  C   PHE B 145      21.359 -41.751 -20.901  1.00 68.35           C  
ATOM   1132  CB  PHE B 145      21.877 -42.993 -23.012  1.00 68.35           C  
ATOM   1133  O   PHE B 145      21.238 -42.345 -19.827  1.00 68.35           O  
ATOM   1134  CG  PHE B 145      22.500 -44.195 -22.356  1.00 68.35           C  
ATOM   1135  CD1 PHE B 145      23.609 -44.057 -21.530  1.00 68.35           C  
ATOM   1136  CD2 PHE B 145      21.976 -45.464 -22.563  1.00 68.35           C  
ATOM   1137  CE1 PHE B 145      24.188 -45.168 -20.921  1.00 68.35           C  
ATOM   1138  CE2 PHE B 145      22.549 -46.579 -21.958  1.00 68.35           C  
ATOM   1139  CZ  PHE B 145      23.655 -46.429 -21.138  1.00 68.35           C  
ATOM   1140  N   ALA B 146      21.783 -40.543 -20.969  1.00 67.91           N  
ATOM   1141  CA  ALA B 146      22.503 -39.926 -19.858  1.00 67.91           C  
ATOM   1142  C   ALA B 146      21.549 -39.556 -18.726  1.00 67.91           C  
ATOM   1143  CB  ALA B 146      23.262 -38.691 -20.336  1.00 67.91           C  
ATOM   1144  O   ALA B 146      21.902 -39.663 -17.549  1.00 67.91           O  
ATOM   1145  N   THR B 147      20.341 -39.278 -19.108  1.00 71.11           N  
ATOM   1146  CA  THR B 147      19.375 -38.813 -18.119  1.00 71.11           C  
ATOM   1147  C   THR B 147      18.439 -39.945 -17.704  1.00 71.11           C  
ATOM   1148  CB  THR B 147      18.547 -37.632 -18.658  1.00 71.11           C  
ATOM   1149  O   THR B 147      17.610 -39.775 -16.807  1.00 71.11           O  
ATOM   1150  CG2 THR B 147      19.427 -36.410 -18.902  1.00 71.11           C  
ATOM   1151  OG1 THR B 147      17.927 -38.014 -19.892  1.00 71.11           O  
ATOM   1152  N   SER B 148      18.610 -41.000 -18.214  1.00 72.55           N  
ATOM   1153  CA  SER B 148      17.739 -42.127 -17.899  1.00 72.55           C  
ATOM   1154  C   SER B 148      18.407 -43.086 -16.919  1.00 72.55           C  
ATOM   1155  CB  SER B 148      17.351 -42.877 -19.174  1.00 72.55           C  
ATOM   1156  O   SER B 148      19.579 -42.915 -16.577  1.00 72.55           O  
ATOM   1157  OG  SER B 148      18.492 -43.461 -19.781  1.00 72.55           O  
ATOM   1158  N   ALA B 149      17.724 -43.998 -16.455  1.00 80.58           N  
ATOM   1159  CA  ALA B 149      18.221 -44.997 -15.513  1.00 80.58           C  
ATOM   1160  C   ALA B 149      19.011 -46.086 -16.233  1.00 80.58           C  
ATOM   1161  CB  ALA B 149      17.062 -45.613 -14.732  1.00 80.58           C  
ATOM   1162  O   ALA B 149      19.351 -47.111 -15.638  1.00 80.58           O  
ATOM   1163  N   CYS B 150      19.480 -45.887 -17.352  1.00 78.87           N  
ATOM   1164  CA  CYS B 150      20.109 -46.873 -18.224  1.00 78.87           C  
ATOM   1165  C   CYS B 150      21.506 -47.227 -17.728  1.00 78.87           C  
ATOM   1166  CB  CYS B 150      20.185 -46.349 -19.658  1.00 78.87           C  
ATOM   1167  O   CYS B 150      22.281 -46.343 -17.358  1.00 78.87           O  
ATOM   1168  SG  CYS B 150      18.578 -46.225 -20.473  1.00 78.87           S  
ATOM   1169  N   VAL B 151      21.823 -48.503 -17.709  1.00 82.74           N  
ATOM   1170  CA  VAL B 151      23.152 -48.972 -17.332  1.00 82.74           C  
ATOM   1171  C   VAL B 151      23.824 -49.637 -18.532  1.00 82.74           C  
ATOM   1172  CB  VAL B 151      23.091 -49.956 -16.143  1.00 82.74           C  
ATOM   1173  O   VAL B 151      24.960 -49.306 -18.877  1.00 82.74           O  
ATOM   1174  CG1 VAL B 151      24.485 -50.476 -15.799  1.00 82.74           C  
ATOM   1175  CG2 VAL B 151      22.453 -49.284 -14.928  1.00 82.74           C  
ATOM   1176  N   LEU B 152      23.051 -50.504 -19.182  1.00 81.40           N  
ATOM   1177  CA  LEU B 152      23.565 -51.253 -20.323  1.00 81.40           C  
ATOM   1178  C   LEU B 152      22.864 -50.831 -21.611  1.00 81.40           C  
ATOM   1179  CB  LEU B 152      23.386 -52.757 -20.101  1.00 81.40           C  
ATOM   1180  O   LEU B 152      21.647 -50.633 -21.624  1.00 81.40           O  
ATOM   1181  CG  LEU B 152      24.115 -53.356 -18.897  1.00 81.40           C  
ATOM   1182  CD1 LEU B 152      23.402 -54.617 -18.419  1.00 81.40           C  
ATOM   1183  CD2 LEU B 152      25.568 -53.656 -19.246  1.00 81.40           C  
ATOM   1184  N   ALA B 153      23.543 -50.668 -22.707  1.00 68.87           N  
ATOM   1185  CA  ALA B 153      23.014 -50.105 -23.946  1.00 68.87           C  
ATOM   1186  C   ALA B 153      22.538 -51.206 -24.890  1.00 68.87           C  
ATOM   1187  CB  ALA B 153      24.069 -49.240 -24.631  1.00 68.87           C  
ATOM   1188  O   ALA B 153      21.756 -50.949 -25.808  1.00 68.87           O  
ATOM   1189  N   ALA B 154      22.922 -52.381 -24.583  1.00 67.99           N  
ATOM   1190  CA  ALA B 154      22.619 -53.433 -25.550  1.00 67.99           C  
ATOM   1191  C   ALA B 154      21.905 -54.604 -24.881  1.00 67.99           C  
ATOM   1192  CB  ALA B 154      23.898 -53.913 -26.232  1.00 67.99           C  
ATOM   1193  O   ALA B 154      22.017 -54.796 -23.668  1.00 67.99           O  
ATOM   1194  N   GLU B 155      21.140 -55.245 -25.608  1.00 66.15           N  
ATOM   1195  CA  GLU B 155      20.422 -56.414 -25.108  1.00 66.15           C  
ATOM   1196  C   GLU B 155      21.389 -57.490 -24.624  1.00 66.15           C  
ATOM   1197  CB  GLU B 155      19.500 -56.982 -26.190  1.00 66.15           C  
ATOM   1198  O   GLU B 155      21.104 -58.199 -23.656  1.00 66.15           O  
ATOM   1199  CG  GLU B 155      18.549 -58.057 -25.685  1.00 66.15           C  
ATOM   1200  CD  GLU B 155      17.504 -58.465 -26.711  1.00 66.15           C  
ATOM   1201  OE1 GLU B 155      16.617 -59.284 -26.382  1.00 66.15           O  
ATOM   1202  OE2 GLU B 155      17.575 -57.962 -27.855  1.00 66.15           O  
ATOM   1203  N   CYS B 156      22.390 -57.580 -25.270  1.00 68.03           N  
ATOM   1204  CA  CYS B 156      23.436 -58.508 -24.856  1.00 68.03           C  
ATOM   1205  C   CYS B 156      24.800 -57.829 -24.860  1.00 68.03           C  
ATOM   1206  CB  CYS B 156      23.462 -59.731 -25.773  1.00 68.03           C  
ATOM   1207  O   CYS B 156      25.106 -57.047 -25.763  1.00 68.03           O  
ATOM   1208  SG  CYS B 156      21.928 -60.684 -25.758  1.00 68.03           S  
ATOM   1209  N   THR B 157      25.528 -58.073 -23.813  1.00 74.29           N  
ATOM   1210  CA  THR B 157      26.867 -57.508 -23.689  1.00 74.29           C  
ATOM   1211  C   THR B 157      27.872 -58.582 -23.282  1.00 74.29           C  
ATOM   1212  CB  THR B 157      26.896 -56.359 -22.665  1.00 74.29           C  
ATOM   1213  O   THR B 157      27.546 -59.482 -22.506  1.00 74.29           O  
ATOM   1214  CG2 THR B 157      27.049 -55.009 -23.357  1.00 74.29           C  
ATOM   1215  OG1 THR B 157      25.674 -56.363 -21.916  1.00 74.29           O  
ATOM   1216  N   ILE B 158      29.086 -58.459 -23.791  1.00 70.77           N  
ATOM   1217  CA  ILE B 158      30.116 -59.448 -23.493  1.00 70.77           C  
ATOM   1218  C   ILE B 158      31.111 -58.871 -22.489  1.00 70.77           C  
ATOM   1219  CB  ILE B 158      30.850 -59.903 -24.774  1.00 70.77           C  
ATOM   1220  O   ILE B 158      31.787 -57.881 -22.774  1.00 70.77           O  
ATOM   1221  CG1 ILE B 158      29.848 -60.445 -25.800  1.00 70.77           C  
ATOM   1222  CG2 ILE B 158      31.916 -60.952 -24.442  1.00 70.77           C  
ATOM   1223  CD1 ILE B 158      30.457 -60.741 -27.164  1.00 70.77           C  
ATOM   1224  N   PHE B 159      31.183 -59.548 -21.305  1.00 78.06           N  
ATOM   1225  CA  PHE B 159      32.131 -59.137 -20.276  1.00 78.06           C  
ATOM   1226  C   PHE B 159      33.307 -60.104 -20.206  1.00 78.06           C  
ATOM   1227  CB  PHE B 159      31.441 -59.048 -18.911  1.00 78.06           C  
ATOM   1228  O   PHE B 159      33.187 -61.264 -20.605  1.00 78.06           O  
ATOM   1229  CG  PHE B 159      30.428 -57.940 -18.814  1.00 78.06           C  
ATOM   1230  CD1 PHE B 159      30.830 -56.610 -18.813  1.00 78.06           C  
ATOM   1231  CD2 PHE B 159      29.073 -58.229 -18.724  1.00 78.06           C  
ATOM   1232  CE1 PHE B 159      29.894 -55.582 -18.723  1.00 78.06           C  
ATOM   1233  CE2 PHE B 159      28.131 -57.207 -18.634  1.00 78.06           C  
ATOM   1234  CZ  PHE B 159      28.544 -55.884 -18.633  1.00 78.06           C  
ATOM   1235  N   LYS B 160      34.482 -59.598 -19.736  1.00 73.10           N  
ATOM   1236  CA  LYS B 160      35.645 -60.457 -19.533  1.00 73.10           C  
ATOM   1237  C   LYS B 160      35.598 -61.132 -18.166  1.00 73.10           C  
ATOM   1238  CB  LYS B 160      36.938 -59.653 -19.677  1.00 73.10           C  
ATOM   1239  O   LYS B 160      35.314 -60.484 -17.156  1.00 73.10           O  
ATOM   1240  CG  LYS B 160      37.229 -59.197 -21.099  1.00 73.10           C  
ATOM   1241  CD  LYS B 160      38.541 -58.429 -21.183  1.00 73.10           C  
ATOM   1242  CE  LYS B 160      38.803 -57.919 -22.593  1.00 73.10           C  
ATOM   1243  NZ  LYS B 160      40.094 -57.174 -22.682  1.00 73.10           N  
ATOM   1244  N   ASP B 161      35.689 -62.476 -18.110  1.00 60.14           N  
ATOM   1245  CA  ASP B 161      35.784 -63.153 -16.821  1.00 60.14           C  
ATOM   1246  C   ASP B 161      37.170 -62.975 -16.207  1.00 60.14           C  
ATOM   1247  CB  ASP B 161      35.463 -64.642 -16.972  1.00 60.14           C  
ATOM   1248  O   ASP B 161      38.024 -62.292 -16.777  1.00 60.14           O  
ATOM   1249  CG  ASP B 161      35.283 -65.348 -15.639  1.00 60.14           C  
ATOM   1250  OD1 ASP B 161      35.325 -64.679 -14.584  1.00 60.14           O  
ATOM   1251  OD2 ASP B 161      35.101 -66.585 -15.645  1.00 60.14           O  
ATOM   1252  N   ALA B 162      37.400 -63.371 -14.934  1.00 57.38           N  
ATOM   1253  CA  ALA B 162      38.652 -63.229 -14.196  1.00 57.38           C  
ATOM   1254  C   ALA B 162      39.830 -63.761 -15.008  1.00 57.38           C  
ATOM   1255  CB  ALA B 162      38.565 -63.953 -12.855  1.00 57.38           C  
ATOM   1256  O   ALA B 162      40.949 -63.256 -14.894  1.00 57.38           O  
ATOM   1257  N   SER B 163      39.617 -64.765 -15.940  1.00 59.74           N  
ATOM   1258  CA  SER B 163      40.659 -65.366 -16.765  1.00 59.74           C  
ATOM   1259  C   SER B 163      40.786 -64.649 -18.105  1.00 59.74           C  
ATOM   1260  CB  SER B 163      40.370 -66.850 -16.997  1.00 59.74           C  
ATOM   1261  O   SER B 163      41.648 -64.989 -18.918  1.00 59.74           O  
ATOM   1262  OG  SER B 163      39.010 -67.049 -17.345  1.00 59.74           O  
ATOM   1263  N   GLY B 164      39.988 -63.565 -18.264  1.00 62.11           N  
ATOM   1264  CA  GLY B 164      40.020 -62.797 -19.498  1.00 62.11           C  
ATOM   1265  C   GLY B 164      39.191 -63.415 -20.608  1.00 62.11           C  
ATOM   1266  O   GLY B 164      39.264 -62.981 -21.760  1.00 62.11           O  
ATOM   1267  N   LYS B 165      38.395 -64.458 -20.283  1.00 66.31           N  
ATOM   1268  CA  LYS B 165      37.530 -65.106 -21.266  1.00 66.31           C  
ATOM   1269  C   LYS B 165      36.220 -64.342 -21.433  1.00 66.31           C  
ATOM   1270  CB  LYS B 165      37.245 -66.552 -20.859  1.00 66.31           C  
ATOM   1271  O   LYS B 165      35.684 -63.798 -20.465  1.00 66.31           O  
ATOM   1272  CG  LYS B 165      38.393 -67.511 -21.136  1.00 66.31           C  
ATOM   1273  CD  LYS B 165      38.014 -68.949 -20.805  1.00 66.31           C  
ATOM   1274  CE  LYS B 165      39.186 -69.899 -21.007  1.00 66.31           C  
ATOM   1275  NZ  LYS B 165      38.820 -71.309 -20.681  1.00 66.31           N  
ATOM   1276  N   PRO B 166      35.779 -64.213 -22.692  1.00 67.16           N  
ATOM   1277  CA  PRO B 166      34.538 -63.482 -22.959  1.00 67.16           C  
ATOM   1278  C   PRO B 166      33.295 -64.240 -22.498  1.00 67.16           C  
ATOM   1279  CB  PRO B 166      34.546 -63.319 -24.481  1.00 67.16           C  
ATOM   1280  O   PRO B 166      33.096 -65.396 -22.882  1.00 67.16           O  
ATOM   1281  CG  PRO B 166      35.449 -64.402 -24.976  1.00 67.16           C  
ATOM   1282  CD  PRO B 166      36.371 -64.801 -23.861  1.00 67.16           C  
ATOM   1283  N   VAL B 167      32.551 -63.712 -21.599  1.00 74.49           N  
ATOM   1284  CA  VAL B 167      31.297 -64.290 -21.126  1.00 74.49           C  
ATOM   1285  C   VAL B 167      30.129 -63.396 -21.535  1.00 74.49           C  
ATOM   1286  CB  VAL B 167      31.306 -64.489 -19.594  1.00 74.49           C  
ATOM   1287  O   VAL B 167      30.040 -62.244 -21.102  1.00 74.49           O  
ATOM   1288  CG1 VAL B 167      30.031 -65.193 -19.134  1.00 74.49           C  
ATOM   1289  CG2 VAL B 167      32.541 -65.279 -19.166  1.00 74.49           C  
ATOM   1290  N   PRO B 168      29.230 -63.948 -22.330  1.00 71.09           N  
ATOM   1291  CA  PRO B 168      28.101 -63.142 -22.800  1.00 71.09           C  
ATOM   1292  C   PRO B 168      26.994 -63.011 -21.756  1.00 71.09           C  
ATOM   1293  CB  PRO B 168      27.606 -63.911 -24.028  1.00 71.09           C  
ATOM   1294  O   PRO B 168      26.575 -64.011 -21.167  1.00 71.09           O  
ATOM   1295  CG  PRO B 168      28.119 -65.302 -23.839  1.00 71.09           C  
ATOM   1296  CD  PRO B 168      29.297 -65.254 -22.910  1.00 71.09           C  
ATOM   1297  N   TYR B 169      26.544 -61.826 -21.494  1.00 81.18           N  
ATOM   1298  CA  TYR B 169      25.394 -61.526 -20.648  1.00 81.18           C  
ATOM   1299  C   TYR B 169      24.255 -60.932 -21.467  1.00 81.18           C  
ATOM   1300  CB  TYR B 169      25.789 -60.562 -19.525  1.00 81.18           C  
ATOM   1301  O   TYR B 169      24.477 -60.062 -22.312  1.00 81.18           O  
ATOM   1302  CG  TYR B 169      26.630 -61.198 -18.446  1.00 81.18           C  
ATOM   1303  CD1 TYR B 169      26.061 -61.601 -17.239  1.00 81.18           C  
ATOM   1304  CD2 TYR B 169      27.994 -61.397 -18.629  1.00 81.18           C  
ATOM   1305  CE1 TYR B 169      26.833 -62.186 -16.241  1.00 81.18           C  
ATOM   1306  CE2 TYR B 169      28.775 -61.981 -17.637  1.00 81.18           C  
ATOM   1307  OH  TYR B 169      28.955 -62.951 -15.463  1.00 81.18           O  
ATOM   1308  CZ  TYR B 169      28.186 -62.372 -16.449  1.00 81.18           C  
ATOM   1309  N   CYS B 170      23.094 -61.388 -21.287  1.00 69.01           N  
ATOM   1310  CA  CYS B 170      21.949 -60.872 -22.028  1.00 69.01           C  
ATOM   1311  C   CYS B 170      20.762 -60.636 -21.102  1.00 69.01           C  
ATOM   1312  CB  CYS B 170      21.553 -61.837 -23.144  1.00 69.01           C  
ATOM   1313  O   CYS B 170      20.636 -61.292 -20.067  1.00 69.01           O  
ATOM   1314  SG  CYS B 170      22.777 -61.962 -24.467  1.00 69.01           S  
ATOM   1315  N   TYR B 171      19.932 -59.702 -21.443  1.00 74.99           N  
ATOM   1316  CA  TYR B 171      18.707 -59.445 -20.694  1.00 74.99           C  
ATOM   1317  C   TYR B 171      17.769 -60.644 -20.756  1.00 74.99           C  
ATOM   1318  CB  TYR B 171      17.998 -58.199 -21.234  1.00 74.99           C  
ATOM   1319  O   TYR B 171      17.250 -61.088 -19.728  1.00 74.99           O  
ATOM   1320  CG  TYR B 171      16.752 -57.830 -20.466  1.00 74.99           C  
ATOM   1321  CD1 TYR B 171      15.486 -58.077 -20.994  1.00 74.99           C  
ATOM   1322  CD2 TYR B 171      16.837 -57.233 -19.214  1.00 74.99           C  
ATOM   1323  CE1 TYR B 171      14.335 -57.737 -20.292  1.00 74.99           C  
ATOM   1324  CE2 TYR B 171      15.692 -56.888 -18.502  1.00 74.99           C  
ATOM   1325  OH  TYR B 171      13.312 -56.805 -18.348  1.00 74.99           O  
ATOM   1326  CZ  TYR B 171      14.448 -57.144 -19.048  1.00 74.99           C  
ATOM   1327  N   ASP B 172      17.517 -61.086 -22.000  1.00 62.38           N  
ATOM   1328  CA  ASP B 172      16.778 -62.324 -22.228  1.00 62.38           C  
ATOM   1329  C   ASP B 172      17.715 -63.451 -22.659  1.00 62.38           C  
ATOM   1330  CB  ASP B 172      15.690 -62.113 -23.283  1.00 62.38           C  
ATOM   1331  O   ASP B 172      18.329 -63.381 -23.725  1.00 62.38           O  
ATOM   1332  CG  ASP B 172      14.668 -63.236 -23.314  1.00 62.38           C  
ATOM   1333  OD1 ASP B 172      14.861 -64.256 -22.616  1.00 62.38           O  
ATOM   1334  OD2 ASP B 172      13.662 -63.102 -24.044  1.00 62.38           O  
ATOM   1335  N   THR B 173      17.909 -64.406 -21.751  1.00 67.94           N  
ATOM   1336  CA  THR B 173      18.856 -65.491 -21.983  1.00 67.94           C  
ATOM   1337  C   THR B 173      18.458 -66.304 -23.212  1.00 67.94           C  
ATOM   1338  CB  THR B 173      18.954 -66.420 -20.759  1.00 67.94           C  
ATOM   1339  O   THR B 173      19.269 -67.057 -23.754  1.00 67.94           O  
ATOM   1340  CG2 THR B 173      19.605 -65.707 -19.578  1.00 67.94           C  
ATOM   1341  OG1 THR B 173      17.637 -66.841 -20.381  1.00 67.94           O  
ATOM   1342  N   ASN B 174      17.207 -66.185 -23.714  1.00 56.38           N  
ATOM   1343  CA  ASN B 174      16.729 -66.931 -24.874  1.00 56.38           C  
ATOM   1344  C   ASN B 174      17.320 -66.389 -26.172  1.00 56.38           C  
ATOM   1345  CB  ASN B 174      15.200 -66.905 -24.935  1.00 56.38           C  
ATOM   1346  O   ASN B 174      17.284 -67.061 -27.204  1.00 56.38           O  
ATOM   1347  CG  ASN B 174      14.557 -67.709 -23.822  1.00 56.38           C  
ATOM   1348  ND2 ASN B 174      13.335 -67.341 -23.455  1.00 56.38           N  
ATOM   1349  OD1 ASN B 174      15.154 -68.652 -23.296  1.00 56.38           O  
ATOM   1350  N   VAL B 175      17.840 -65.110 -26.144  1.00 58.65           N  
ATOM   1351  CA  VAL B 175      18.380 -64.463 -27.336  1.00 58.65           C  
ATOM   1352  C   VAL B 175      19.716 -65.102 -27.710  1.00 58.65           C  
ATOM   1353  CB  VAL B 175      18.557 -62.943 -27.126  1.00 58.65           C  
ATOM   1354  O   VAL B 175      19.996 -65.325 -28.890  1.00 58.65           O  
ATOM   1355  CG1 VAL B 175      19.137 -62.288 -28.378  1.00 58.65           C  
ATOM   1356  CG2 VAL B 175      17.224 -62.298 -26.750  1.00 58.65           C  
ATOM   1357  N   LEU B 176      20.476 -65.411 -26.703  1.00 59.11           N  
ATOM   1358  CA  LEU B 176      21.767 -66.055 -26.922  1.00 59.11           C  
ATOM   1359  C   LEU B 176      21.939 -67.255 -25.995  1.00 59.11           C  
ATOM   1360  CB  LEU B 176      22.908 -65.059 -26.703  1.00 59.11           C  
ATOM   1361  O   LEU B 176      21.998 -67.097 -24.774  1.00 59.11           O  
ATOM   1362  CG  LEU B 176      24.247 -65.408 -27.353  1.00 59.11           C  
ATOM   1363  CD1 LEU B 176      24.237 -65.024 -28.828  1.00 59.11           C  
ATOM   1364  CD2 LEU B 176      25.393 -64.716 -26.622  1.00 59.11           C  
ATOM   1365  N   GLU B 177      21.898 -68.407 -26.554  1.00 56.67           N  
ATOM   1366  CA  GLU B 177      22.009 -69.630 -25.766  1.00 56.67           C  
ATOM   1367  C   GLU B 177      23.361 -69.714 -25.064  1.00 56.67           C  
ATOM   1368  CB  GLU B 177      21.798 -70.862 -26.651  1.00 56.67           C  
ATOM   1369  O   GLU B 177      24.404 -69.507 -25.688  1.00 56.67           O  
ATOM   1370  CG  GLU B 177      21.024 -71.982 -25.971  1.00 56.67           C  
ATOM   1371  CD  GLU B 177      20.776 -73.176 -26.879  1.00 56.67           C  
ATOM   1372  OE1 GLU B 177      20.200 -74.185 -26.412  1.00 56.67           O  
ATOM   1373  OE2 GLU B 177      21.162 -73.103 -28.067  1.00 56.67           O  
ATOM   1374  N   GLY B 178      23.411 -69.974 -23.761  1.00 62.85           N  
ATOM   1375  CA  GLY B 178      24.609 -70.084 -22.944  1.00 62.85           C  
ATOM   1376  C   GLY B 178      24.999 -68.778 -22.278  1.00 62.85           C  
ATOM   1377  O   GLY B 178      26.034 -68.700 -21.612  1.00 62.85           O  
ATOM   1378  N   SER B 179      24.185 -67.789 -22.535  1.00 71.48           N  
ATOM   1379  CA  SER B 179      24.479 -66.493 -21.932  1.00 71.48           C  
ATOM   1380  C   SER B 179      23.976 -66.426 -20.493  1.00 71.48           C  
ATOM   1381  CB  SER B 179      23.853 -65.365 -22.753  1.00 71.48           C  
ATOM   1382  O   SER B 179      23.124 -67.219 -20.090  1.00 71.48           O  
ATOM   1383  OG  SER B 179      22.439 -65.457 -22.738  1.00 71.48           O  
ATOM   1384  N   VAL B 180      24.634 -65.583 -19.731  1.00 79.49           N  
ATOM   1385  CA  VAL B 180      24.222 -65.346 -18.352  1.00 79.49           C  
ATOM   1386  C   VAL B 180      23.253 -64.168 -18.297  1.00 79.49           C  
ATOM   1387  CB  VAL B 180      25.436 -65.080 -17.434  1.00 79.49           C  
ATOM   1388  O   VAL B 180      23.353 -63.235 -19.098  1.00 79.49           O  
ATOM   1389  CG1 VAL B 180      24.992 -64.932 -15.980  1.00 79.49           C  
ATOM   1390  CG2 VAL B 180      26.463 -66.203 -17.570  1.00 79.49           C  
ATOM   1391  N   ALA B 181      22.240 -64.248 -17.521  1.00 80.66           N  
ATOM   1392  CA  ALA B 181      21.211 -63.216 -17.422  1.00 80.66           C  
ATOM   1393  C   ALA B 181      21.776 -61.937 -16.811  1.00 80.66           C  
ATOM   1394  CB  ALA B 181      20.029 -63.720 -16.597  1.00 80.66           C  
ATOM   1395  O   ALA B 181      22.583 -61.990 -15.880  1.00 80.66           O  
ATOM   1396  N   TYR B 182      21.389 -60.760 -17.338  1.00 82.68           N  
ATOM   1397  CA  TYR B 182      21.759 -59.469 -16.770  1.00 82.68           C  
ATOM   1398  C   TYR B 182      21.418 -59.409 -15.286  1.00 82.68           C  
ATOM   1399  CB  TYR B 182      21.054 -58.331 -17.514  1.00 82.68           C  
ATOM   1400  O   TYR B 182      22.147 -58.800 -14.499  1.00 82.68           O  
ATOM   1401  CG  TYR B 182      21.774 -57.884 -18.763  1.00 82.68           C  
ATOM   1402  CD1 TYR B 182      23.110 -58.217 -18.977  1.00 82.68           C  
ATOM   1403  CD2 TYR B 182      21.122 -57.127 -19.730  1.00 82.68           C  
ATOM   1404  CE1 TYR B 182      23.779 -57.806 -20.125  1.00 82.68           C  
ATOM   1405  CE2 TYR B 182      21.781 -56.711 -20.882  1.00 82.68           C  
ATOM   1406  OH  TYR B 182      23.764 -56.645 -22.209  1.00 82.68           O  
ATOM   1407  CZ  TYR B 182      23.107 -57.055 -21.071  1.00 82.68           C  
ATOM   1408  N   GLU B 183      20.344 -59.964 -14.777  1.00 79.05           N  
ATOM   1409  CA  GLU B 183      19.864 -59.956 -13.399  1.00 79.05           C  
ATOM   1410  C   GLU B 183      20.899 -60.555 -12.450  1.00 79.05           C  
ATOM   1411  CB  GLU B 183      18.542 -60.721 -13.285  1.00 79.05           C  
ATOM   1412  O   GLU B 183      20.903 -60.251 -11.256  1.00 79.05           O  
ATOM   1413  CG  GLU B 183      17.724 -60.355 -12.055  1.00 79.05           C  
ATOM   1414  CD  GLU B 183      16.337 -60.977 -12.050  1.00 79.05           C  
ATOM   1415  OE1 GLU B 183      15.578 -60.759 -11.079  1.00 79.05           O  
ATOM   1416  OE2 GLU B 183      16.008 -61.689 -13.025  1.00 79.05           O  
ATOM   1417  N   SER B 184      21.817 -61.400 -13.028  1.00 79.14           N  
ATOM   1418  CA  SER B 184      22.841 -62.048 -12.215  1.00 79.14           C  
ATOM   1419  C   SER B 184      23.986 -61.090 -11.901  1.00 79.14           C  
ATOM   1420  CB  SER B 184      23.385 -63.288 -12.926  1.00 79.14           C  
ATOM   1421  O   SER B 184      24.854 -61.399 -11.082  1.00 79.14           O  
ATOM   1422  OG  SER B 184      24.088 -62.926 -14.102  1.00 79.14           O  
ATOM   1423  N   LEU B 185      23.963 -59.946 -12.588  1.00 84.57           N  
ATOM   1424  CA  LEU B 185      25.001 -58.958 -12.320  1.00 84.57           C  
ATOM   1425  C   LEU B 185      24.871 -58.402 -10.905  1.00 84.57           C  
ATOM   1426  CB  LEU B 185      24.930 -57.816 -13.337  1.00 84.57           C  
ATOM   1427  O   LEU B 185      23.771 -58.060 -10.467  1.00 84.57           O  
ATOM   1428  CG  LEU B 185      25.313 -58.166 -14.777  1.00 84.57           C  
ATOM   1429  CD1 LEU B 185      24.776 -57.111 -15.739  1.00 84.57           C  
ATOM   1430  CD2 LEU B 185      26.826 -58.300 -14.911  1.00 84.57           C  
ATOM   1431  N   ARG B 186      26.007 -58.396 -10.178  1.00 80.68           N  
ATOM   1432  CA  ARG B 186      25.996 -57.934  -8.794  1.00 80.68           C  
ATOM   1433  C   ARG B 186      26.355 -56.454  -8.708  1.00 80.68           C  
ATOM   1434  CB  ARG B 186      26.964 -58.758  -7.943  1.00 80.68           C  
ATOM   1435  O   ARG B 186      27.294 -55.999  -9.364  1.00 80.68           O  
ATOM   1436  CG  ARG B 186      26.541 -60.207  -7.758  1.00 80.68           C  
ATOM   1437  CD  ARG B 186      27.350 -60.896  -6.668  1.00 80.68           C  
ATOM   1438  NE  ARG B 186      26.926 -62.280  -6.475  1.00 80.68           N  
ATOM   1439  NH1 ARG B 186      28.180 -62.615  -4.564  1.00 80.68           N  
ATOM   1440  NH2 ARG B 186      26.881 -64.309  -5.400  1.00 80.68           N  
ATOM   1441  CZ  ARG B 186      27.330 -63.065  -5.480  1.00 80.68           C  
ATOM   1442  N   PRO B 187      25.552 -55.821  -7.885  1.00 85.68           N  
ATOM   1443  CA  PRO B 187      25.837 -54.395  -7.705  1.00 85.68           C  
ATOM   1444  C   PRO B 187      27.196 -54.143  -7.055  1.00 85.68           C  
ATOM   1445  CB  PRO B 187      24.700 -53.921  -6.797  1.00 85.68           C  
ATOM   1446  O   PRO B 187      27.703 -54.997  -6.325  1.00 85.68           O  
ATOM   1447  CG  PRO B 187      24.101 -55.175  -6.247  1.00 85.68           C  
ATOM   1448  CD  PRO B 187      24.574 -56.333  -7.078  1.00 85.68           C  
ATOM   1449  N   ASP B 188      27.839 -53.031  -7.263  1.00 79.06           N  
ATOM   1450  CA  ASP B 188      29.104 -52.584  -6.687  1.00 79.06           C  
ATOM   1451  C   ASP B 188      30.253 -53.496  -7.110  1.00 79.06           C  
ATOM   1452  CB  ASP B 188      29.009 -52.530  -5.161  1.00 79.06           C  
ATOM   1453  O   ASP B 188      31.224 -53.664  -6.370  1.00 79.06           O  
ATOM   1454  CG  ASP B 188      27.971 -51.539  -4.666  1.00 79.06           C  
ATOM   1455  OD1 ASP B 188      27.892 -50.416  -5.209  1.00 79.06           O  
ATOM   1456  OD2 ASP B 188      27.228 -51.882  -3.721  1.00 79.06           O  
ATOM   1457  N   THR B 189      30.015 -54.176  -8.165  1.00 79.42           N  
ATOM   1458  CA  THR B 189      31.062 -55.027  -8.719  1.00 79.42           C  
ATOM   1459  C   THR B 189      31.537 -54.492 -10.067  1.00 79.42           C  
ATOM   1460  CB  THR B 189      30.574 -56.478  -8.883  1.00 79.42           C  
ATOM   1461  O   THR B 189      30.729 -54.042 -10.882  1.00 79.42           O  
ATOM   1462  CG2 THR B 189      31.747 -57.438  -9.048  1.00 79.42           C  
ATOM   1463  OG1 THR B 189      29.821 -56.857  -7.724  1.00 79.42           O  
ATOM   1464  N   ARG B 190      32.787 -54.568 -10.225  1.00 77.34           N  
ATOM   1465  CA  ARG B 190      33.380 -54.042 -11.450  1.00 77.34           C  
ATOM   1466  C   ARG B 190      33.382 -55.095 -12.553  1.00 77.34           C  
ATOM   1467  CB  ARG B 190      34.806 -53.551 -11.191  1.00 77.34           C  
ATOM   1468  O   ARG B 190      34.010 -56.146 -12.413  1.00 77.34           O  
ATOM   1469  CG  ARG B 190      35.274 -52.479 -12.162  1.00 77.34           C  
ATOM   1470  CD  ARG B 190      36.661 -51.961 -11.805  1.00 77.34           C  
ATOM   1471  NE  ARG B 190      37.207 -51.112 -12.859  1.00 77.34           N  
ATOM   1472  NH1 ARG B 190      39.123 -50.549 -11.698  1.00 77.34           N  
ATOM   1473  NH2 ARG B 190      38.766 -49.714 -13.802  1.00 77.34           N  
ATOM   1474  CZ  ARG B 190      38.364 -50.460 -12.784  1.00 77.34           C  
ATOM   1475  N   TYR B 191      32.636 -54.850 -13.675  1.00 83.13           N  
ATOM   1476  CA  TYR B 191      32.609 -55.726 -14.840  1.00 83.13           C  
ATOM   1477  C   TYR B 191      33.345 -55.092 -16.015  1.00 83.13           C  
ATOM   1478  CB  TYR B 191      31.166 -56.046 -15.240  1.00 83.13           C  
ATOM   1479  O   TYR B 191      33.062 -53.952 -16.391  1.00 83.13           O  
ATOM   1480  CG  TYR B 191      30.416 -56.855 -14.209  1.00 83.13           C  
ATOM   1481  CD1 TYR B 191      30.538 -58.242 -14.161  1.00 83.13           C  
ATOM   1482  CD2 TYR B 191      29.584 -56.235 -13.283  1.00 83.13           C  
ATOM   1483  CE1 TYR B 191      29.847 -58.992 -13.215  1.00 83.13           C  
ATOM   1484  CE2 TYR B 191      28.889 -56.975 -12.332  1.00 83.13           C  
ATOM   1485  OH  TYR B 191      28.342 -59.088 -11.367  1.00 83.13           O  
ATOM   1486  CZ  TYR B 191      29.027 -58.351 -12.306  1.00 83.13           C  
ATOM   1487  N   VAL B 192      34.309 -55.744 -16.614  1.00 75.23           N  
ATOM   1488  CA  VAL B 192      35.132 -55.193 -17.686  1.00 75.23           C  
ATOM   1489  C   VAL B 192      34.637 -55.711 -19.035  1.00 75.23           C  
ATOM   1490  CB  VAL B 192      36.624 -55.546 -17.494  1.00 75.23           C  
ATOM   1491  O   VAL B 192      34.477 -56.919 -19.223  1.00 75.23           O  
ATOM   1492  CG1 VAL B 192      37.475 -54.905 -18.588  1.00 75.23           C  
ATOM   1493  CG2 VAL B 192      37.103 -55.105 -16.113  1.00 75.23           C  
ATOM   1494  N   LEU B 193      34.442 -54.855 -19.932  1.00 72.83           N  
ATOM   1495  CA  LEU B 193      34.017 -55.200 -21.284  1.00 72.83           C  
ATOM   1496  C   LEU B 193      35.210 -55.612 -22.140  1.00 72.83           C  
ATOM   1497  CB  LEU B 193      33.290 -54.021 -21.935  1.00 72.83           C  
ATOM   1498  O   LEU B 193      36.361 -55.421 -21.741  1.00 72.83           O  
ATOM   1499  CG  LEU B 193      31.788 -53.919 -21.667  1.00 72.83           C  
ATOM   1500  CD1 LEU B 193      31.531 -53.141 -20.381  1.00 72.83           C  
ATOM   1501  CD2 LEU B 193      31.077 -53.264 -22.846  1.00 72.83           C  
ATOM   1502  N   MET B 194      34.987 -56.113 -23.266  1.00 66.01           N  
ATOM   1503  CA  MET B 194      36.059 -56.578 -24.142  1.00 66.01           C  
ATOM   1504  C   MET B 194      36.902 -55.409 -24.639  1.00 66.01           C  
ATOM   1505  CB  MET B 194      35.486 -57.353 -25.330  1.00 66.01           C  
ATOM   1506  O   MET B 194      38.104 -55.556 -24.867  1.00 66.01           O  
ATOM   1507  CG  MET B 194      35.058 -58.771 -24.988  1.00 66.01           C  
ATOM   1508  SD  MET B 194      36.481 -59.859 -24.593  1.00 66.01           S  
ATOM   1509  CE  MET B 194      36.675 -60.720 -26.178  1.00 66.01           C  
ATOM   1510  N   ASP B 195      36.283 -54.178 -24.762  1.00 56.95           N  
ATOM   1511  CA  ASP B 195      36.964 -52.969 -25.216  1.00 56.95           C  
ATOM   1512  C   ASP B 195      37.751 -52.321 -24.079  1.00 56.95           C  
ATOM   1513  CB  ASP B 195      35.958 -51.972 -25.795  1.00 56.95           C  
ATOM   1514  O   ASP B 195      38.498 -51.366 -24.300  1.00 56.95           O  
ATOM   1515  CG  ASP B 195      34.935 -51.503 -24.776  1.00 56.95           C  
ATOM   1516  OD1 ASP B 195      34.882 -52.067 -23.661  1.00 56.95           O  
ATOM   1517  OD2 ASP B 195      34.172 -50.565 -25.091  1.00 56.95           O  
ATOM   1518  N   GLY B 196      37.735 -52.918 -22.867  1.00 66.13           N  
ATOM   1519  CA  GLY B 196      38.434 -52.361 -21.720  1.00 66.13           C  
ATOM   1520  C   GLY B 196      37.565 -51.446 -20.878  1.00 66.13           C  
ATOM   1521  O   GLY B 196      37.950 -51.059 -19.773  1.00 66.13           O  
ATOM   1522  N   SER B 197      36.383 -51.040 -21.356  1.00 72.62           N  
ATOM   1523  CA  SER B 197      35.481 -50.191 -20.585  1.00 72.62           C  
ATOM   1524  C   SER B 197      34.907 -50.939 -19.387  1.00 72.62           C  
ATOM   1525  CB  SER B 197      34.343 -49.676 -21.468  1.00 72.62           C  
ATOM   1526  O   SER B 197      34.837 -52.170 -19.392  1.00 72.62           O  
ATOM   1527  OG  SER B 197      33.667 -50.753 -22.095  1.00 72.62           O  
ATOM   1528  N   ILE B 198      34.618 -50.171 -18.375  1.00 78.80           N  
ATOM   1529  CA  ILE B 198      34.185 -50.778 -17.121  1.00 78.80           C  
ATOM   1530  C   ILE B 198      32.724 -50.421 -16.853  1.00 78.80           C  
ATOM   1531  CB  ILE B 198      35.072 -50.327 -15.939  1.00 78.80           C  
ATOM   1532  O   ILE B 198      32.279 -49.317 -17.176  1.00 78.80           O  
ATOM   1533  CG1 ILE B 198      36.545 -50.640 -16.227  1.00 78.80           C  
ATOM   1534  CG2 ILE B 198      34.616 -50.992 -14.637  1.00 78.80           C  
ATOM   1535  CD1 ILE B 198      37.520 -49.952 -15.282  1.00 78.80           C  
ATOM   1536  N   ILE B 199      31.951 -51.398 -16.401  1.00 84.94           N  
ATOM   1537  CA  ILE B 199      30.584 -51.151 -15.956  1.00 84.94           C  
ATOM   1538  C   ILE B 199      30.458 -51.481 -14.470  1.00 84.94           C  
ATOM   1539  CB  ILE B 199      29.565 -51.973 -16.776  1.00 84.94           C  
ATOM   1540  O   ILE B 199      30.795 -52.588 -14.043  1.00 84.94           O  
ATOM   1541  CG1 ILE B 199      29.594 -51.545 -18.248  1.00 84.94           C  
ATOM   1542  CG2 ILE B 199      28.157 -51.827 -16.191  1.00 84.94           C  
ATOM   1543  CD1 ILE B 199      28.672 -52.357 -19.147  1.00 84.94           C  
ATOM   1544  N   GLN B 200      30.148 -50.506 -13.656  1.00 85.61           N  
ATOM   1545  CA  GLN B 200      29.884 -50.674 -12.231  1.00 85.61           C  
ATOM   1546  C   GLN B 200      28.640 -49.898 -11.807  1.00 85.61           C  
ATOM   1547  CB  GLN B 200      31.090 -50.226 -11.405  1.00 85.61           C  
ATOM   1548  O   GLN B 200      28.585 -48.675 -11.954  1.00 85.61           O  
ATOM   1549  CG  GLN B 200      30.959 -50.519  -9.916  1.00 85.61           C  
ATOM   1550  CD  GLN B 200      32.257 -50.304  -9.160  1.00 85.61           C  
ATOM   1551  NE2 GLN B 200      32.316 -50.805  -7.930  1.00 85.61           N  
ATOM   1552  OE1 GLN B 200      33.198 -49.695  -9.676  1.00 85.61           O  
ATOM   1553  N   PHE B 201      27.707 -50.606 -11.275  1.00 89.91           N  
ATOM   1554  CA  PHE B 201      26.463 -49.941 -10.907  1.00 89.91           C  
ATOM   1555  C   PHE B 201      26.182 -50.104  -9.418  1.00 89.91           C  
ATOM   1556  CB  PHE B 201      25.293 -50.497 -11.726  1.00 89.91           C  
ATOM   1557  O   PHE B 201      26.656 -51.054  -8.792  1.00 89.91           O  
ATOM   1558  CG  PHE B 201      25.138 -51.991 -11.628  1.00 89.91           C  
ATOM   1559  CD1 PHE B 201      25.846 -52.834 -12.476  1.00 89.91           C  
ATOM   1560  CD2 PHE B 201      24.285 -52.552 -10.687  1.00 89.91           C  
ATOM   1561  CE1 PHE B 201      25.705 -54.217 -12.387  1.00 89.91           C  
ATOM   1562  CE2 PHE B 201      24.139 -53.933 -10.592  1.00 89.91           C  
ATOM   1563  CZ  PHE B 201      24.849 -54.763 -11.444  1.00 89.91           C  
ATOM   1564  N   PRO B 202      25.497 -49.121  -8.839  1.00 88.36           N  
ATOM   1565  CA  PRO B 202      25.208 -49.156  -7.403  1.00 88.36           C  
ATOM   1566  C   PRO B 202      24.059 -50.099  -7.055  1.00 88.36           C  
ATOM   1567  CB  PRO B 202      24.841 -47.705  -7.082  1.00 88.36           C  
ATOM   1568  O   PRO B 202      23.339 -50.556  -7.947  1.00 88.36           O  
ATOM   1569  CG  PRO B 202      24.387 -47.129  -8.385  1.00 88.36           C  
ATOM   1570  CD  PRO B 202      24.998 -47.929  -9.499  1.00 88.36           C  
ATOM   1571  N   ASN B 203      24.006 -50.381  -5.787  1.00 85.52           N  
ATOM   1572  CA  ASN B 203      22.880 -51.176  -5.310  1.00 85.52           C  
ATOM   1573  C   ASN B 203      21.578 -50.381  -5.344  1.00 85.52           C  
ATOM   1574  CB  ASN B 203      23.149 -51.695  -3.896  1.00 85.52           C  
ATOM   1575  O   ASN B 203      21.474 -49.326  -4.715  1.00 85.52           O  
ATOM   1576  CG  ASN B 203      22.158 -52.758  -3.465  1.00 85.52           C  
ATOM   1577  ND2 ASN B 203      22.119 -53.042  -2.169  1.00 85.52           N  
ATOM   1578  OD1 ASN B 203      21.434 -53.320  -4.291  1.00 85.52           O  
ATOM   1579  N   THR B 204      20.587 -50.881  -6.140  1.00 81.60           N  
ATOM   1580  CA  THR B 204      19.319 -50.179  -6.306  1.00 81.60           C  
ATOM   1581  C   THR B 204      18.195 -50.913  -5.580  1.00 81.60           C  
ATOM   1582  CB  THR B 204      18.957 -50.024  -7.794  1.00 81.60           C  
ATOM   1583  O   THR B 204      17.947 -52.092  -5.840  1.00 81.60           O  
ATOM   1584  CG2 THR B 204      19.504 -48.717  -8.361  1.00 81.60           C  
ATOM   1585  OG1 THR B 204      19.511 -51.120  -8.532  1.00 81.60           O  
ATOM   1586  N   TYR B 205      17.547 -50.341  -4.621  1.00 77.71           N  
ATOM   1587  CA  TYR B 205      16.467 -50.956  -3.858  1.00 77.71           C  
ATOM   1588  C   TYR B 205      15.133 -50.801  -4.579  1.00 77.71           C  
ATOM   1589  CB  TYR B 205      16.378 -50.340  -2.459  1.00 77.71           C  
ATOM   1590  O   TYR B 205      14.323 -51.731  -4.606  1.00 77.71           O  
ATOM   1591  CG  TYR B 205      17.536 -50.704  -1.561  1.00 77.71           C  
ATOM   1592  CD1 TYR B 205      17.555 -51.916  -0.874  1.00 77.71           C  
ATOM   1593  CD2 TYR B 205      18.611 -49.838  -1.397  1.00 77.71           C  
ATOM   1594  CE1 TYR B 205      18.619 -52.255  -0.044  1.00 77.71           C  
ATOM   1595  CE2 TYR B 205      19.680 -50.166  -0.569  1.00 77.71           C  
ATOM   1596  OH  TYR B 205      20.731 -51.706   0.922  1.00 77.71           O  
ATOM   1597  CZ  TYR B 205      19.675 -51.375   0.101  1.00 77.71           C  
ATOM   1598  N   LEU B 206      14.953 -49.690  -5.079  1.00 76.93           N  
ATOM   1599  CA  LEU B 206      13.719 -49.420  -5.809  1.00 76.93           C  
ATOM   1600  C   LEU B 206      14.018 -48.832  -7.184  1.00 76.93           C  
ATOM   1601  CB  LEU B 206      12.826 -48.463  -5.015  1.00 76.93           C  
ATOM   1602  O   LEU B 206      14.823 -47.906  -7.306  1.00 76.93           O  
ATOM   1603  CG  LEU B 206      11.328 -48.774  -5.019  1.00 76.93           C  
ATOM   1604  CD1 LEU B 206      10.926 -49.464  -3.720  1.00 76.93           C  
ATOM   1605  CD2 LEU B 206      10.518 -47.498  -5.226  1.00 76.93           C  
ATOM   1606  N   GLU B 207      13.493 -49.519  -8.273  1.00 72.85           N  
ATOM   1607  CA  GLU B 207      13.681 -49.034  -9.637  1.00 72.85           C  
ATOM   1608  C   GLU B 207      12.342 -48.739 -10.307  1.00 72.85           C  
ATOM   1609  CB  GLU B 207      14.471 -50.051 -10.465  1.00 72.85           C  
ATOM   1610  O   GLU B 207      11.458 -49.597 -10.343  1.00 72.85           O  
ATOM   1611  CG  GLU B 207      15.980 -49.930 -10.309  1.00 72.85           C  
ATOM   1612  CD  GLU B 207      16.753 -50.911 -11.177  1.00 72.85           C  
ATOM   1613  OE1 GLU B 207      18.004 -50.871 -11.172  1.00 72.85           O  
ATOM   1614  OE2 GLU B 207      16.101 -51.726 -11.868  1.00 72.85           O  
ATOM   1615  N   GLY B 208      11.841 -47.540 -10.534  1.00 69.24           N  
ATOM   1616  CA  GLY B 208      10.642 -47.069 -11.207  1.00 69.24           C  
ATOM   1617  C   GLY B 208      10.575 -45.558 -11.321  1.00 69.24           C  
ATOM   1618  O   GLY B 208      11.478 -44.932 -11.880  1.00 69.24           O  
ATOM   1619  N   SER B 209       9.441 -45.083 -10.821  1.00 69.43           N  
ATOM   1620  CA  SER B 209       9.277 -43.634 -10.817  1.00 69.43           C  
ATOM   1621  C   SER B 209      10.189 -42.976  -9.787  1.00 69.43           C  
ATOM   1622  CB  SER B 209       7.821 -43.260 -10.535  1.00 69.43           C  
ATOM   1623  O   SER B 209      10.660 -41.856  -9.992  1.00 69.43           O  
ATOM   1624  OG  SER B 209       7.139 -44.332  -9.908  1.00 69.43           O  
ATOM   1625  N   VAL B 210      10.474 -43.818  -8.783  1.00 74.62           N  
ATOM   1626  CA  VAL B 210      11.405 -43.377  -7.749  1.00 74.62           C  
ATOM   1627  C   VAL B 210      12.586 -44.342  -7.671  1.00 74.62           C  
ATOM   1628  CB  VAL B 210      10.713 -43.268  -6.372  1.00 74.62           C  
ATOM   1629  O   VAL B 210      12.404 -45.560  -7.728  1.00 74.62           O  
ATOM   1630  CG1 VAL B 210      11.702 -42.795  -5.307  1.00 74.62           C  
ATOM   1631  CG2 VAL B 210       9.515 -42.323  -6.450  1.00 74.62           C  
ATOM   1632  N   ARG B 211      13.752 -43.801  -7.558  1.00 81.80           N  
ATOM   1633  CA  ARG B 211      14.953 -44.630  -7.519  1.00 81.80           C  
ATOM   1634  C   ARG B 211      15.741 -44.391  -6.235  1.00 81.80           C  
ATOM   1635  CB  ARG B 211      15.838 -44.354  -8.736  1.00 81.80           C  
ATOM   1636  O   ARG B 211      16.059 -43.248  -5.899  1.00 81.80           O  
ATOM   1637  CG  ARG B 211      16.954 -45.368  -8.929  1.00 81.80           C  
ATOM   1638  CD  ARG B 211      17.669 -45.173 -10.259  1.00 81.80           C  
ATOM   1639  NE  ARG B 211      18.850 -46.026 -10.365  1.00 81.80           N  
ATOM   1640  NH1 ARG B 211      18.215 -47.009 -12.357  1.00 81.80           N  
ATOM   1641  NH2 ARG B 211      20.190 -47.605 -11.357  1.00 81.80           N  
ATOM   1642  CZ  ARG B 211      19.082 -46.878 -11.360  1.00 81.80           C  
ATOM   1643  N   VAL B 212      15.934 -45.482  -5.553  1.00 82.37           N  
ATOM   1644  CA  VAL B 212      16.730 -45.402  -4.333  1.00 82.37           C  
ATOM   1645  C   VAL B 212      18.007 -46.224  -4.494  1.00 82.37           C  
ATOM   1646  CB  VAL B 212      15.933 -45.890  -3.102  1.00 82.37           C  
ATOM   1647  O   VAL B 212      17.949 -47.433  -4.732  1.00 82.37           O  
ATOM   1648  CG1 VAL B 212      16.770 -45.759  -1.831  1.00 82.37           C  
ATOM   1649  CG2 VAL B 212      14.627 -45.110  -2.969  1.00 82.37           C  
ATOM   1650  N   VAL B 213      19.140 -45.595  -4.246  1.00 87.23           N  
ATOM   1651  CA  VAL B 213      20.395 -46.299  -4.487  1.00 87.23           C  
ATOM   1652  C   VAL B 213      21.336 -46.096  -3.302  1.00 87.23           C  
ATOM   1653  CB  VAL B 213      21.071 -45.823  -5.792  1.00 87.23           C  
ATOM   1654  O   VAL B 213      21.300 -45.055  -2.643  1.00 87.23           O  
ATOM   1655  CG1 VAL B 213      22.281 -46.695  -6.123  1.00 87.23           C  
ATOM   1656  CG2 VAL B 213      20.070 -45.833  -6.946  1.00 87.23           C  
ATOM   1657  N   THR B 214      22.111 -47.101  -2.993  1.00 86.07           N  
ATOM   1658  CA  THR B 214      23.188 -46.997  -2.015  1.00 86.07           C  
ATOM   1659  C   THR B 214      24.549 -47.029  -2.704  1.00 86.07           C  
ATOM   1660  CB  THR B 214      23.110 -48.131  -0.975  1.00 86.07           C  
ATOM   1661  O   THR B 214      24.786 -47.860  -3.584  1.00 86.07           O  
ATOM   1662  CG2 THR B 214      21.801 -48.071  -0.194  1.00 86.07           C  
ATOM   1663  OG1 THR B 214      23.195 -49.394  -1.647  1.00 86.07           O  
ATOM   1664  N   THR B 215      25.375 -46.094  -2.372  1.00 87.21           N  
ATOM   1665  CA  THR B 215      26.663 -45.992  -3.048  1.00 87.21           C  
ATOM   1666  C   THR B 215      27.810 -46.096  -2.047  1.00 87.21           C  
ATOM   1667  CB  THR B 215      26.780 -44.670  -3.830  1.00 87.21           C  
ATOM   1668  O   THR B 215      27.632 -45.813  -0.860  1.00 87.21           O  
ATOM   1669  CG2 THR B 215      25.776 -44.619  -4.977  1.00 87.21           C  
ATOM   1670  OG1 THR B 215      26.531 -43.573  -2.942  1.00 87.21           O  
ATOM   1671  N   PHE B 216      28.940 -46.618  -2.518  1.00 80.96           N  
ATOM   1672  CA  PHE B 216      30.200 -46.592  -1.784  1.00 80.96           C  
ATOM   1673  C   PHE B 216      31.132 -45.526  -2.347  1.00 80.96           C  
ATOM   1674  CB  PHE B 216      30.881 -47.964  -1.834  1.00 80.96           C  
ATOM   1675  O   PHE B 216      30.875 -44.971  -3.417  1.00 80.96           O  
ATOM   1676  CG  PHE B 216      30.154 -49.031  -1.060  1.00 80.96           C  
ATOM   1677  CD1 PHE B 216      30.137 -49.012   0.329  1.00 80.96           C  
ATOM   1678  CD2 PHE B 216      29.487 -50.053  -1.723  1.00 80.96           C  
ATOM   1679  CE1 PHE B 216      29.465 -49.998   1.047  1.00 80.96           C  
ATOM   1680  CE2 PHE B 216      28.813 -51.042  -1.012  1.00 80.96           C  
ATOM   1681  CZ  PHE B 216      28.804 -51.013   0.373  1.00 80.96           C  
ATOM   1682  N   ASP B 217      32.121 -45.177  -1.469  1.00 80.23           N  
ATOM   1683  CA  ASP B 217      33.134 -44.266  -1.993  1.00 80.23           C  
ATOM   1684  C   ASP B 217      33.944 -44.926  -3.106  1.00 80.23           C  
ATOM   1685  CB  ASP B 217      34.065 -43.798  -0.872  1.00 80.23           C  
ATOM   1686  O   ASP B 217      34.984 -45.535  -2.848  1.00 80.23           O  
ATOM   1687  CG  ASP B 217      34.951 -42.636  -1.284  1.00 80.23           C  
ATOM   1688  OD1 ASP B 217      34.724 -42.048  -2.363  1.00 80.23           O  
ATOM   1689  OD2 ASP B 217      35.888 -42.307  -0.523  1.00 80.23           O  
ATOM   1690  N   SER B 218      33.333 -45.032  -4.297  1.00 79.58           N  
ATOM   1691  CA  SER B 218      33.949 -45.676  -5.453  1.00 79.58           C  
ATOM   1692  C   SER B 218      33.508 -45.015  -6.755  1.00 79.58           C  
ATOM   1693  CB  SER B 218      33.602 -47.165  -5.485  1.00 79.58           C  
ATOM   1694  O   SER B 218      32.667 -44.114  -6.745  1.00 79.58           O  
ATOM   1695  OG  SER B 218      32.537 -47.414  -6.387  1.00 79.58           O  
ATOM   1696  N   GLU B 219      34.135 -45.505  -7.836  1.00 82.92           N  
ATOM   1697  CA  GLU B 219      33.766 -45.011  -9.159  1.00 82.92           C  
ATOM   1698  C   GLU B 219      32.706 -45.900  -9.804  1.00 82.92           C  
ATOM   1699  CB  GLU B 219      34.998 -44.920 -10.063  1.00 82.92           C  
ATOM   1700  O   GLU B 219      32.895 -47.113  -9.921  1.00 82.92           O  
ATOM   1701  CG  GLU B 219      34.786 -44.070 -11.307  1.00 82.92           C  
ATOM   1702  CD  GLU B 219      36.030 -43.954 -12.173  1.00 82.92           C  
ATOM   1703  OE1 GLU B 219      36.111 -43.014 -12.997  1.00 82.92           O  
ATOM   1704  OE2 GLU B 219      36.932 -44.809 -12.027  1.00 82.92           O  
ATOM   1705  N   TYR B 220      31.581 -45.392 -10.105  1.00 88.81           N  
ATOM   1706  CA  TYR B 220      30.512 -46.114 -10.785  1.00 88.81           C  
ATOM   1707  C   TYR B 220      30.499 -45.793 -12.275  1.00 88.81           C  
ATOM   1708  CB  TYR B 220      29.153 -45.772 -10.165  1.00 88.81           C  
ATOM   1709  O   TYR B 220      30.737 -44.650 -12.672  1.00 88.81           O  
ATOM   1710  CG  TYR B 220      28.946 -46.364  -8.792  1.00 88.81           C  
ATOM   1711  CD1 TYR B 220      28.600 -47.705  -8.635  1.00 88.81           C  
ATOM   1712  CD2 TYR B 220      29.095 -45.585  -7.650  1.00 88.81           C  
ATOM   1713  CE1 TYR B 220      28.406 -48.254  -7.372  1.00 88.81           C  
ATOM   1714  CE2 TYR B 220      28.904 -46.124  -6.382  1.00 88.81           C  
ATOM   1715  OH  TYR B 220      28.370 -47.997  -5.001  1.00 88.81           O  
ATOM   1716  CZ  TYR B 220      28.561 -47.458  -6.253  1.00 88.81           C  
ATOM   1717  N   CYS B 221      30.355 -46.817 -13.072  1.00 81.89           N  
ATOM   1718  CA  CYS B 221      30.484 -46.619 -14.512  1.00 81.89           C  
ATOM   1719  C   CYS B 221      29.284 -47.198 -15.251  1.00 81.89           C  
ATOM   1720  CB  CYS B 221      31.771 -47.262 -15.028  1.00 81.89           C  
ATOM   1721  O   CYS B 221      28.835 -48.304 -14.945  1.00 81.89           O  
ATOM   1722  SG  CYS B 221      33.272 -46.573 -14.297  1.00 81.89           S  
ATOM   1723  N   ARG B 222      28.709 -46.487 -16.175  1.00 77.88           N  
ATOM   1724  CA  ARG B 222      27.721 -46.942 -17.148  1.00 77.88           C  
ATOM   1725  C   ARG B 222      28.296 -46.925 -18.561  1.00 77.88           C  
ATOM   1726  CB  ARG B 222      26.463 -46.072 -17.084  1.00 77.88           C  
ATOM   1727  O   ARG B 222      29.433 -46.496 -18.769  1.00 77.88           O  
ATOM   1728  CG  ARG B 222      26.727 -44.590 -17.297  1.00 77.88           C  
ATOM   1729  CD  ARG B 222      25.448 -43.770 -17.203  1.00 77.88           C  
ATOM   1730  NE  ARG B 222      25.729 -42.338 -17.147  1.00 77.88           N  
ATOM   1731  NH1 ARG B 222      23.511 -41.695 -17.102  1.00 77.88           N  
ATOM   1732  NH2 ARG B 222      25.169 -40.113 -17.053  1.00 77.88           N  
ATOM   1733  CZ  ARG B 222      24.802 -41.385 -17.101  1.00 77.88           C  
ATOM   1734  N   HIS B 223      27.532 -47.397 -19.439  1.00 75.19           N  
ATOM   1735  CA  HIS B 223      28.056 -47.451 -20.799  1.00 75.19           C  
ATOM   1736  C   HIS B 223      28.562 -46.085 -21.249  1.00 75.19           C  
ATOM   1737  CB  HIS B 223      26.986 -47.959 -21.767  1.00 75.19           C  
ATOM   1738  O   HIS B 223      27.773 -45.155 -21.430  1.00 75.19           O  
ATOM   1739  CG  HIS B 223      27.524 -48.350 -23.106  1.00 75.19           C  
ATOM   1740  CD2 HIS B 223      27.337 -47.807 -24.332  1.00 75.19           C  
ATOM   1741  ND1 HIS B 223      28.366 -49.426 -23.285  1.00 75.19           N  
ATOM   1742  CE1 HIS B 223      28.674 -49.528 -24.567  1.00 75.19           C  
ATOM   1743  NE2 HIS B 223      28.063 -48.557 -25.224  1.00 75.19           N  
ATOM   1744  N   GLY B 224      29.912 -45.939 -21.397  1.00 67.04           N  
ATOM   1745  CA  GLY B 224      30.483 -44.757 -22.023  1.00 67.04           C  
ATOM   1746  C   GLY B 224      30.962 -43.725 -21.020  1.00 67.04           C  
ATOM   1747  O   GLY B 224      31.844 -42.919 -21.324  1.00 67.04           O  
ATOM   1748  N   THR B 225      30.434 -43.751 -19.718  1.00 75.57           N  
ATOM   1749  CA  THR B 225      30.807 -42.693 -18.787  1.00 75.57           C  
ATOM   1750  C   THR B 225      31.058 -43.262 -17.393  1.00 75.57           C  
ATOM   1751  CB  THR B 225      29.718 -41.606 -18.711  1.00 75.57           C  
ATOM   1752  O   THR B 225      30.331 -44.148 -16.939  1.00 75.57           O  
ATOM   1753  CG2 THR B 225      29.670 -40.786 -19.997  1.00 75.57           C  
ATOM   1754  OG1 THR B 225      28.444 -42.228 -18.506  1.00 75.57           O  
ATOM   1755  N   CYS B 226      32.143 -42.802 -16.695  1.00 79.28           N  
ATOM   1756  CA  CYS B 226      32.465 -43.182 -15.324  1.00 79.28           C  
ATOM   1757  C   CYS B 226      32.476 -41.963 -14.408  1.00 79.28           C  
ATOM   1758  CB  CYS B 226      33.821 -43.885 -15.268  1.00 79.28           C  
ATOM   1759  O   CYS B 226      33.035 -40.923 -14.759  1.00 79.28           O  
ATOM   1760  SG  CYS B 226      33.864 -45.456 -16.159  1.00 79.28           S  
ATOM   1761  N   GLU B 227      31.801 -42.037 -13.343  1.00 84.26           N  
ATOM   1762  CA  GLU B 227      31.734 -40.925 -12.400  1.00 84.26           C  
ATOM   1763  C   GLU B 227      32.049 -41.386 -10.980  1.00 84.26           C  
ATOM   1764  CB  GLU B 227      30.353 -40.265 -12.445  1.00 84.26           C  
ATOM   1765  O   GLU B 227      31.748 -42.522 -10.609  1.00 84.26           O  
ATOM   1766  CG  GLU B 227      29.983 -39.705 -13.811  1.00 84.26           C  
ATOM   1767  CD  GLU B 227      28.564 -39.163 -13.872  1.00 84.26           C  
ATOM   1768  OE1 GLU B 227      27.989 -39.090 -14.983  1.00 84.26           O  
ATOM   1769  OE2 GLU B 227      28.022 -38.808 -12.802  1.00 84.26           O  
ATOM   1770  N   ARG B 228      32.621 -40.483 -10.198  1.00 85.02           N  
ATOM   1771  CA  ARG B 228      32.969 -40.795  -8.816  1.00 85.02           C  
ATOM   1772  C   ARG B 228      31.802 -40.502  -7.878  1.00 85.02           C  
ATOM   1773  CB  ARG B 228      34.203 -40.001  -8.380  1.00 85.02           C  
ATOM   1774  O   ARG B 228      31.090 -39.512  -8.055  1.00 85.02           O  
ATOM   1775  CG  ARG B 228      35.306 -40.859  -7.780  1.00 85.02           C  
ATOM   1776  CD  ARG B 228      36.494 -40.018  -7.334  1.00 85.02           C  
ATOM   1777  NE  ARG B 228      37.490 -40.822  -6.631  1.00 85.02           N  
ATOM   1778  NH1 ARG B 228      39.301 -39.584  -7.352  1.00 85.02           N  
ATOM   1779  NH2 ARG B 228      39.617 -41.392  -5.979  1.00 85.02           N  
ATOM   1780  CZ  ARG B 228      38.800 -40.597  -6.656  1.00 85.02           C  
ATOM   1781  N   SER B 229      31.576 -41.422  -6.955  1.00 86.98           N  
ATOM   1782  CA  SER B 229      30.495 -41.235  -5.992  1.00 86.98           C  
ATOM   1783  C   SER B 229      31.006 -41.351  -4.559  1.00 86.98           C  
ATOM   1784  CB  SER B 229      29.382 -42.256  -6.230  1.00 86.98           C  
ATOM   1785  O   SER B 229      31.973 -42.068  -4.296  1.00 86.98           O  
ATOM   1786  OG  SER B 229      28.443 -42.232  -5.168  1.00 86.98           O  
ATOM   1787  N   GLU B 230      30.451 -40.529  -3.584  1.00 86.64           N  
ATOM   1788  CA  GLU B 230      30.698 -40.679  -2.153  1.00 86.64           C  
ATOM   1789  C   GLU B 230      29.764 -41.717  -1.538  1.00 86.64           C  
ATOM   1790  CB  GLU B 230      30.538 -39.337  -1.435  1.00 86.64           C  
ATOM   1791  O   GLU B 230      28.771 -42.110  -2.155  1.00 86.64           O  
ATOM   1792  CG  GLU B 230      31.571 -38.295  -1.842  1.00 86.64           C  
ATOM   1793  CD  GLU B 230      31.388 -36.962  -1.135  1.00 86.64           C  
ATOM   1794  OE1 GLU B 230      32.168 -36.020  -1.404  1.00 86.64           O  
ATOM   1795  OE2 GLU B 230      30.459 -36.858  -0.304  1.00 86.64           O  
ATOM   1796  N   ALA B 231      30.272 -42.232  -0.455  1.00 85.86           N  
ATOM   1797  CA  ALA B 231      29.443 -43.220   0.232  1.00 85.86           C  
ATOM   1798  C   ALA B 231      28.167 -42.583   0.774  1.00 85.86           C  
ATOM   1799  CB  ALA B 231      30.228 -43.878   1.363  1.00 85.86           C  
ATOM   1800  O   ALA B 231      28.193 -41.460   1.282  1.00 85.86           O  
ATOM   1801  N   GLY B 232      27.002 -43.381   0.546  1.00 88.81           N  
ATOM   1802  CA  GLY B 232      25.749 -42.885   1.092  1.00 88.81           C  
ATOM   1803  C   GLY B 232      24.527 -43.471   0.410  1.00 88.81           C  
ATOM   1804  O   GLY B 232      24.615 -44.509  -0.249  1.00 88.81           O  
ATOM   1805  N   VAL B 233      23.405 -42.880   0.790  1.00 86.16           N  
ATOM   1806  CA  VAL B 233      22.134 -43.295   0.205  1.00 86.16           C  
ATOM   1807  C   VAL B 233      21.519 -42.133  -0.573  1.00 86.16           C  
ATOM   1808  CB  VAL B 233      21.147 -43.793   1.286  1.00 86.16           C  
ATOM   1809  O   VAL B 233      21.468 -41.005  -0.079  1.00 86.16           O  
ATOM   1810  CG1 VAL B 233      19.847 -44.277   0.648  1.00 86.16           C  
ATOM   1811  CG2 VAL B 233      21.785 -44.905   2.117  1.00 86.16           C  
ATOM   1812  N   CYS B 234      21.051 -42.420  -1.815  1.00 87.58           N  
ATOM   1813  CA  CYS B 234      20.458 -41.363  -2.627  1.00 87.58           C  
ATOM   1814  C   CYS B 234      19.075 -41.767  -3.123  1.00 87.58           C  
ATOM   1815  CB  CYS B 234      21.359 -41.030  -3.815  1.00 87.58           C  
ATOM   1816  O   CYS B 234      18.846 -42.932  -3.455  1.00 87.58           O  
ATOM   1817  SG  CYS B 234      22.953 -40.323  -3.345  1.00 87.58           S  
ATOM   1818  N   VAL B 235      18.206 -40.816  -3.087  1.00 82.19           N  
ATOM   1819  CA  VAL B 235      16.858 -41.043  -3.596  1.00 82.19           C  
ATOM   1820  C   VAL B 235      16.569 -40.078  -4.743  1.00 82.19           C  
ATOM   1821  CB  VAL B 235      15.797 -40.883  -2.484  1.00 82.19           C  
ATOM   1822  O   VAL B 235      16.793 -38.872  -4.619  1.00 82.19           O  
ATOM   1823  CG1 VAL B 235      14.389 -41.053  -3.053  1.00 82.19           C  
ATOM   1824  CG2 VAL B 235      16.047 -41.885  -1.359  1.00 82.19           C  
ATOM   1825  N   SER B 236      16.101 -40.571  -5.884  1.00 80.64           N  
ATOM   1826  CA  SER B 236      15.706 -39.740  -7.017  1.00 80.64           C  
ATOM   1827  C   SER B 236      14.223 -39.904  -7.333  1.00 80.64           C  
ATOM   1828  CB  SER B 236      16.540 -40.086  -8.252  1.00 80.64           C  
ATOM   1829  O   SER B 236      13.745 -41.024  -7.528  1.00 80.64           O  
ATOM   1830  OG  SER B 236      16.061 -39.394  -9.392  1.00 80.64           O  
ATOM   1831  N   THR B 237      13.454 -38.873  -7.515  1.00 72.20           N  
ATOM   1832  CA  THR B 237      12.021 -38.921  -7.785  1.00 72.20           C  
ATOM   1833  C   THR B 237      11.756 -39.024  -9.284  1.00 72.20           C  
ATOM   1834  CB  THR B 237      11.304 -37.682  -7.218  1.00 72.20           C  
ATOM   1835  O   THR B 237      10.622 -39.259  -9.704  1.00 72.20           O  
ATOM   1836  CG2 THR B 237      11.376 -37.654  -5.694  1.00 72.20           C  
ATOM   1837  OG1 THR B 237      11.924 -36.499  -7.736  1.00 72.20           O  
ATOM   1838  N   SER B 238      12.684 -38.907 -10.113  1.00 72.13           N  
ATOM   1839  CA  SER B 238      12.514 -38.987 -11.560  1.00 72.13           C  
ATOM   1840  C   SER B 238      12.956 -40.344 -12.095  1.00 72.13           C  
ATOM   1841  CB  SER B 238      13.302 -37.875 -12.254  1.00 72.13           C  
ATOM   1842  O   SER B 238      12.768 -40.643 -13.276  1.00 72.13           O  
ATOM   1843  OG  SER B 238      14.668 -37.916 -11.879  1.00 72.13           O  
ATOM   1844  N   GLY B 239      13.341 -41.164 -11.187  1.00 74.50           N  
ATOM   1845  CA  GLY B 239      13.785 -42.495 -11.570  1.00 74.50           C  
ATOM   1846  C   GLY B 239      15.063 -42.486 -12.387  1.00 74.50           C  
ATOM   1847  O   GLY B 239      15.358 -43.448 -13.099  1.00 74.50           O  
ATOM   1848  N   ARG B 240      15.777 -41.417 -12.359  1.00 77.44           N  
ATOM   1849  CA  ARG B 240      16.989 -41.278 -13.159  1.00 77.44           C  
ATOM   1850  C   ARG B 240      18.191 -41.883 -12.442  1.00 77.44           C  
ATOM   1851  CB  ARG B 240      17.256 -39.806 -13.479  1.00 77.44           C  
ATOM   1852  O   ARG B 240      18.143 -42.124 -11.234  1.00 77.44           O  
ATOM   1853  CG  ARG B 240      16.107 -39.112 -14.194  1.00 77.44           C  
ATOM   1854  CD  ARG B 240      16.366 -37.622 -14.363  1.00 77.44           C  
ATOM   1855  NE  ARG B 240      17.449 -37.367 -15.308  1.00 77.44           N  
ATOM   1856  NH1 ARG B 240      16.298 -35.767 -16.514  1.00 77.44           N  
ATOM   1857  NH2 ARG B 240      18.437 -36.339 -17.109  1.00 77.44           N  
ATOM   1858  CZ  ARG B 240      17.392 -36.491 -16.308  1.00 77.44           C  
ATOM   1859  N   TRP B 241      19.265 -42.158 -13.174  1.00 87.58           N  
ATOM   1860  CA  TRP B 241      20.552 -42.563 -12.620  1.00 87.58           C  
ATOM   1861  C   TRP B 241      21.059 -41.536 -11.613  1.00 87.58           C  
ATOM   1862  CB  TRP B 241      21.583 -42.754 -13.736  1.00 87.58           C  
ATOM   1863  O   TRP B 241      21.099 -40.338 -11.905  1.00 87.58           O  
ATOM   1864  CG  TRP B 241      22.955 -43.104 -13.244  1.00 87.58           C  
ATOM   1865  CD1 TRP B 241      23.963 -42.236 -12.926  1.00 87.58           C  
ATOM   1866  CD2 TRP B 241      23.472 -44.419 -13.018  1.00 87.58           C  
ATOM   1867  CE2 TRP B 241      24.801 -44.273 -12.562  1.00 87.58           C  
ATOM   1868  CE3 TRP B 241      22.939 -45.708 -13.156  1.00 87.58           C  
ATOM   1869  NE1 TRP B 241      25.076 -42.933 -12.515  1.00 87.58           N  
ATOM   1870  CH2 TRP B 241      25.060 -46.619 -12.388  1.00 87.58           C  
ATOM   1871  CZ2 TRP B 241      25.605 -45.370 -12.244  1.00 87.58           C  
ATOM   1872  CZ3 TRP B 241      23.741 -46.798 -12.838  1.00 87.58           C  
ATOM   1873  N   VAL B 242      21.359 -42.078 -10.370  1.00 88.71           N  
ATOM   1874  CA  VAL B 242      21.752 -41.115  -9.347  1.00 88.71           C  
ATOM   1875  C   VAL B 242      22.949 -41.652  -8.565  1.00 88.71           C  
ATOM   1876  CB  VAL B 242      20.585 -40.800  -8.386  1.00 88.71           C  
ATOM   1877  O   VAL B 242      22.989 -42.833  -8.213  1.00 88.71           O  
ATOM   1878  CG1 VAL B 242      21.040 -39.854  -7.276  1.00 88.71           C  
ATOM   1879  CG2 VAL B 242      19.409 -40.200  -9.154  1.00 88.71           C  
ATOM   1880  N   LEU B 243      23.872 -40.801  -8.326  1.00 89.71           N  
ATOM   1881  CA  LEU B 243      25.028 -41.083  -7.482  1.00 89.71           C  
ATOM   1882  C   LEU B 243      25.195 -40.009  -6.413  1.00 89.71           C  
ATOM   1883  CB  LEU B 243      26.300 -41.178  -8.329  1.00 89.71           C  
ATOM   1884  O   LEU B 243      24.592 -38.937  -6.504  1.00 89.71           O  
ATOM   1885  CG  LEU B 243      26.374 -42.347  -9.312  1.00 89.71           C  
ATOM   1886  CD1 LEU B 243      27.469 -42.102 -10.345  1.00 89.71           C  
ATOM   1887  CD2 LEU B 243      26.614 -43.657  -8.570  1.00 89.71           C  
ATOM   1888  N   ASN B 244      25.971 -40.367  -5.368  1.00 88.21           N  
ATOM   1889  CA  ASN B 244      26.215 -39.400  -4.302  1.00 88.21           C  
ATOM   1890  C   ASN B 244      27.383 -38.478  -4.639  1.00 88.21           C  
ATOM   1891  CB  ASN B 244      26.470 -40.118  -2.975  1.00 88.21           C  
ATOM   1892  O   ASN B 244      28.478 -38.633  -4.096  1.00 88.21           O  
ATOM   1893  CG  ASN B 244      26.405 -39.183  -1.784  1.00 88.21           C  
ATOM   1894  ND2 ASN B 244      26.815 -39.675  -0.621  1.00 88.21           N  
ATOM   1895  OD1 ASN B 244      25.990 -38.027  -1.908  1.00 88.21           O  
ATOM   1896  N   ASN B 245      27.158 -37.627  -5.538  1.00 87.97           N  
ATOM   1897  CA  ASN B 245      28.132 -36.605  -5.903  1.00 87.97           C  
ATOM   1898  C   ASN B 245      27.492 -35.222  -5.980  1.00 87.97           C  
ATOM   1899  CB  ASN B 245      28.805 -36.954  -7.232  1.00 87.97           C  
ATOM   1900  O   ASN B 245      26.267 -35.096  -5.924  1.00 87.97           O  
ATOM   1901  CG  ASN B 245      27.837 -36.935  -8.399  1.00 87.97           C  
ATOM   1902  ND2 ASN B 245      28.306 -37.360  -9.566  1.00 87.97           N  
ATOM   1903  OD1 ASN B 245      26.677 -36.541  -8.253  1.00 87.97           O  
ATOM   1904  N   ASP B 246      28.341 -34.199  -6.069  1.00 79.98           N  
ATOM   1905  CA  ASP B 246      27.880 -32.815  -6.024  1.00 79.98           C  
ATOM   1906  C   ASP B 246      26.904 -32.525  -7.162  1.00 79.98           C  
ATOM   1907  CB  ASP B 246      29.066 -31.851  -6.090  1.00 79.98           C  
ATOM   1908  O   ASP B 246      25.934 -31.785  -6.982  1.00 79.98           O  
ATOM   1909  CG  ASP B 246      29.922 -31.878  -4.836  1.00 79.98           C  
ATOM   1910  OD1 ASP B 246      29.404 -32.218  -3.751  1.00 79.98           O  
ATOM   1911  OD2 ASP B 246      31.125 -31.553  -4.934  1.00 79.98           O  
ATOM   1912  N   TYR B 247      27.095 -33.229  -8.297  1.00 82.08           N  
ATOM   1913  CA  TYR B 247      26.244 -32.982  -9.455  1.00 82.08           C  
ATOM   1914  C   TYR B 247      24.819 -33.454  -9.195  1.00 82.08           C  
ATOM   1915  CB  TYR B 247      26.807 -33.682 -10.696  1.00 82.08           C  
ATOM   1916  O   TYR B 247      23.863 -32.698  -9.385  1.00 82.08           O  
ATOM   1917  CG  TYR B 247      25.919 -33.572 -11.911  1.00 82.08           C  
ATOM   1918  CD1 TYR B 247      25.177 -34.664 -12.356  1.00 82.08           C  
ATOM   1919  CD2 TYR B 247      25.820 -32.378 -12.616  1.00 82.08           C  
ATOM   1920  CE1 TYR B 247      24.358 -34.568 -13.476  1.00 82.08           C  
ATOM   1921  CE2 TYR B 247      25.004 -32.271 -13.738  1.00 82.08           C  
ATOM   1922  OH  TYR B 247      23.469 -33.269 -15.269  1.00 82.08           O  
ATOM   1923  CZ  TYR B 247      24.278 -33.369 -14.159  1.00 82.08           C  
ATOM   1924  N   TYR B 248      24.683 -34.573  -8.716  1.00 86.32           N  
ATOM   1925  CA  TYR B 248      23.357 -35.144  -8.514  1.00 86.32           C  
ATOM   1926  C   TYR B 248      22.677 -34.527  -7.297  1.00 86.32           C  
ATOM   1927  CB  TYR B 248      23.445 -36.664  -8.349  1.00 86.32           C  
ATOM   1928  O   TYR B 248      21.456 -34.358  -7.279  1.00 86.32           O  
ATOM   1929  CG  TYR B 248      23.862 -37.388  -9.605  1.00 86.32           C  
ATOM   1930  CD1 TYR B 248      22.978 -37.541 -10.671  1.00 86.32           C  
ATOM   1931  CD2 TYR B 248      25.141 -37.921  -9.729  1.00 86.32           C  
ATOM   1932  CE1 TYR B 248      23.358 -38.209 -11.831  1.00 86.32           C  
ATOM   1933  CE2 TYR B 248      25.532 -38.591 -10.884  1.00 86.32           C  
ATOM   1934  OH  TYR B 248      25.017 -39.391 -13.073  1.00 86.32           O  
ATOM   1935  CZ  TYR B 248      24.635 -38.729 -11.928  1.00 86.32           C  
ATOM   1936  N   ARG B 249      23.441 -34.121  -6.309  1.00 80.92           N  
ATOM   1937  CA  ARG B 249      22.889 -33.478  -5.121  1.00 80.92           C  
ATOM   1938  C   ARG B 249      22.279 -32.124  -5.464  1.00 80.92           C  
ATOM   1939  CB  ARG B 249      23.969 -33.311  -4.049  1.00 80.92           C  
ATOM   1940  O   ARG B 249      21.350 -31.668  -4.794  1.00 80.92           O  
ATOM   1941  CG  ARG B 249      24.282 -34.587  -3.286  1.00 80.92           C  
ATOM   1942  CD  ARG B 249      25.328 -34.355  -2.204  1.00 80.92           C  
ATOM   1943  NE  ARG B 249      26.028 -35.588  -1.857  1.00 80.92           N  
ATOM   1944  NH1 ARG B 249      27.892 -34.531  -0.994  1.00 80.92           N  
ATOM   1945  NH2 ARG B 249      27.776 -36.820  -1.018  1.00 80.92           N  
ATOM   1946  CZ  ARG B 249      27.231 -35.644  -1.291  1.00 80.92           C  
ATOM   1947  N   SER B 250      22.788 -31.562  -6.565  1.00 74.81           N  
ATOM   1948  CA  SER B 250      22.305 -30.244  -6.964  1.00 74.81           C  
ATOM   1949  C   SER B 250      21.050 -30.351  -7.823  1.00 74.81           C  
ATOM   1950  CB  SER B 250      23.391 -29.483  -7.726  1.00 74.81           C  
ATOM   1951  O   SER B 250      20.330 -29.368  -8.005  1.00 74.81           O  
ATOM   1952  OG  SER B 250      23.682 -30.121  -8.958  1.00 74.81           O  
ATOM   1953  N   LEU B 251      20.703 -31.489  -8.272  1.00 74.06           N  
ATOM   1954  CA  LEU B 251      19.541 -31.672  -9.134  1.00 74.06           C  
ATOM   1955  C   LEU B 251      18.257 -31.723  -8.312  1.00 74.06           C  
ATOM   1956  CB  LEU B 251      19.683 -32.952  -9.962  1.00 74.06           C  
ATOM   1957  O   LEU B 251      18.230 -32.317  -7.232  1.00 74.06           O  
ATOM   1958  CG  LEU B 251      20.554 -32.857 -11.215  1.00 74.06           C  
ATOM   1959  CD1 LEU B 251      21.382 -34.126 -11.383  1.00 74.06           C  
ATOM   1960  CD2 LEU B 251      19.691 -32.608 -12.448  1.00 74.06           C  
ATOM   1961  N   PRO B 252      17.255 -31.020  -8.912  1.00 74.73           N  
ATOM   1962  CA  PRO B 252      15.981 -31.065  -8.191  1.00 74.73           C  
ATOM   1963  C   PRO B 252      15.369 -32.463  -8.160  1.00 74.73           C  
ATOM   1964  CB  PRO B 252      15.094 -30.098  -8.980  1.00 74.73           C  
ATOM   1965  O   PRO B 252      15.351 -33.156  -9.180  1.00 74.73           O  
ATOM   1966  CG  PRO B 252      15.752 -29.982 -10.317  1.00 74.73           C  
ATOM   1967  CD  PRO B 252      17.197 -30.367 -10.173  1.00 74.73           C  
ATOM   1968  N   GLY B 253      14.902 -32.812  -6.942  1.00 69.60           N  
ATOM   1969  CA  GLY B 253      14.255 -34.106  -6.795  1.00 69.60           C  
ATOM   1970  C   GLY B 253      15.214 -35.211  -6.394  1.00 69.60           C  
ATOM   1971  O   GLY B 253      14.835 -36.384  -6.349  1.00 69.60           O  
ATOM   1972  N   VAL B 254      16.492 -34.872  -6.165  1.00 78.93           N  
ATOM   1973  CA  VAL B 254      17.482 -35.855  -5.740  1.00 78.93           C  
ATOM   1974  C   VAL B 254      17.961 -35.529  -4.327  1.00 78.93           C  
ATOM   1975  CB  VAL B 254      18.683 -35.907  -6.711  1.00 78.93           C  
ATOM   1976  O   VAL B 254      18.396 -34.407  -4.055  1.00 78.93           O  
ATOM   1977  CG1 VAL B 254      19.705 -36.946  -6.251  1.00 78.93           C  
ATOM   1978  CG2 VAL B 254      18.209 -36.212  -8.130  1.00 78.93           C  
ATOM   1979  N   PHE B 255      17.821 -36.396  -3.436  1.00 81.18           N  
ATOM   1980  CA  PHE B 255      18.261 -36.225  -2.057  1.00 81.18           C  
ATOM   1981  C   PHE B 255      19.264 -37.305  -1.670  1.00 81.18           C  
ATOM   1982  CB  PHE B 255      17.064 -36.255  -1.102  1.00 81.18           C  
ATOM   1983  O   PHE B 255      19.007 -38.496  -1.859  1.00 81.18           O  
ATOM   1984  CG  PHE B 255      15.988 -35.260  -1.445  1.00 81.18           C  
ATOM   1985  CD1 PHE B 255      16.096 -33.934  -1.047  1.00 81.18           C  
ATOM   1986  CD2 PHE B 255      14.868 -35.652  -2.166  1.00 81.18           C  
ATOM   1987  CE1 PHE B 255      15.102 -33.010  -1.363  1.00 81.18           C  
ATOM   1988  CE2 PHE B 255      13.870 -34.736  -2.486  1.00 81.18           C  
ATOM   1989  CZ  PHE B 255      13.989 -33.416  -2.083  1.00 81.18           C  
ATOM   1990  N   CYS B 256      20.397 -36.904  -1.180  1.00 83.36           N  
ATOM   1991  CA  CYS B 256      21.434 -37.851  -0.786  1.00 83.36           C  
ATOM   1992  C   CYS B 256      21.844 -37.638   0.666  1.00 83.36           C  
ATOM   1993  CB  CYS B 256      22.655 -37.718  -1.695  1.00 83.36           C  
ATOM   1994  O   CYS B 256      21.732 -36.528   1.191  1.00 83.36           O  
ATOM   1995  SG  CYS B 256      22.310 -38.065  -3.433  1.00 83.36           S  
ATOM   1996  N   GLY B 257      22.135 -38.645   1.395  1.00 79.93           N  
ATOM   1997  CA  GLY B 257      22.618 -38.602   2.766  1.00 79.93           C  
ATOM   1998  C   GLY B 257      23.647 -39.675   3.070  1.00 79.93           C  
ATOM   1999  O   GLY B 257      23.765 -40.656   2.333  1.00 79.93           O  
ATOM   2000  N   VAL B 258      24.489 -39.503   4.046  1.00 76.78           N  
ATOM   2001  CA  VAL B 258      25.476 -40.491   4.469  1.00 76.78           C  
ATOM   2002  C   VAL B 258      24.768 -41.700   5.077  1.00 76.78           C  
ATOM   2003  CB  VAL B 258      26.478 -39.895   5.482  1.00 76.78           C  
ATOM   2004  O   VAL B 258      25.165 -42.843   4.840  1.00 76.78           O  
ATOM   2005  CG1 VAL B 258      27.612 -40.879   5.764  1.00 76.78           C  
ATOM   2006  CG2 VAL B 258      27.034 -38.569   4.965  1.00 76.78           C  
ATOM   2007  N   ASP B 259      23.772 -41.379   5.850  1.00 72.67           N  
ATOM   2008  CA  ASP B 259      22.929 -42.391   6.479  1.00 72.67           C  
ATOM   2009  C   ASP B 259      21.449 -42.072   6.281  1.00 72.67           C  
ATOM   2010  CB  ASP B 259      23.248 -42.503   7.971  1.00 72.67           C  
ATOM   2011  O   ASP B 259      21.097 -40.972   5.849  1.00 72.67           O  
ATOM   2012  CG  ASP B 259      24.682 -42.922   8.241  1.00 72.67           C  
ATOM   2013  OD1 ASP B 259      25.216 -43.780   7.505  1.00 72.67           O  
ATOM   2014  OD2 ASP B 259      25.283 -42.391   9.200  1.00 72.67           O  
ATOM   2015  N   ALA B 260      20.680 -43.081   6.385  1.00 71.47           N  
ATOM   2016  CA  ALA B 260      19.236 -42.928   6.221  1.00 71.47           C  
ATOM   2017  C   ALA B 260      18.716 -41.739   7.024  1.00 71.47           C  
ATOM   2018  CB  ALA B 260      18.515 -44.206   6.642  1.00 71.47           C  
ATOM   2019  O   ALA B 260      17.881 -40.972   6.538  1.00 71.47           O  
ATOM   2020  N   VAL B 261      19.267 -41.519   8.206  1.00 70.77           N  
ATOM   2021  CA  VAL B 261      18.805 -40.441   9.074  1.00 70.77           C  
ATOM   2022  C   VAL B 261      19.201 -39.092   8.478  1.00 70.77           C  
ATOM   2023  CB  VAL B 261      19.375 -40.579  10.503  1.00 70.77           C  
ATOM   2024  O   VAL B 261      18.398 -38.156   8.455  1.00 70.77           O  
ATOM   2025  CG1 VAL B 261      18.929 -39.410  11.379  1.00 70.77           C  
ATOM   2026  CG2 VAL B 261      18.945 -41.908  11.122  1.00 70.77           C  
ATOM   2027  N   ASN B 262      20.403 -39.039   8.053  1.00 74.99           N  
ATOM   2028  CA  ASN B 262      20.880 -37.821   7.406  1.00 74.99           C  
ATOM   2029  C   ASN B 262      20.096 -37.518   6.133  1.00 74.99           C  
ATOM   2030  CB  ASN B 262      22.375 -37.927   7.097  1.00 74.99           C  
ATOM   2031  O   ASN B 262      19.824 -36.355   5.828  1.00 74.99           O  
ATOM   2032  CG  ASN B 262      23.096 -36.601   7.235  1.00 74.99           C  
ATOM   2033  ND2 ASN B 262      24.417 -36.629   7.108  1.00 74.99           N  
ATOM   2034  OD1 ASN B 262      22.471 -35.560   7.455  1.00 74.99           O  
ATOM   2035  N   LEU B 263      19.733 -38.595   5.435  1.00 73.22           N  
ATOM   2036  CA  LEU B 263      18.922 -38.447   4.232  1.00 73.22           C  
ATOM   2037  C   LEU B 263      17.576 -37.808   4.558  1.00 73.22           C  
ATOM   2038  CB  LEU B 263      18.705 -39.806   3.561  1.00 73.22           C  
ATOM   2039  O   LEU B 263      17.161 -36.853   3.898  1.00 73.22           O  
ATOM   2040  CG  LEU B 263      17.833 -39.811   2.305  1.00 73.22           C  
ATOM   2041  CD1 LEU B 263      18.597 -39.214   1.127  1.00 73.22           C  
ATOM   2042  CD2 LEU B 263      17.365 -41.226   1.983  1.00 73.22           C  
ATOM   2043  N   LEU B 264      16.964 -38.297   5.479  1.00 72.57           N  
ATOM   2044  CA  LEU B 264      15.660 -37.785   5.886  1.00 72.57           C  
ATOM   2045  C   LEU B 264      15.764 -36.334   6.341  1.00 72.57           C  
ATOM   2046  CB  LEU B 264      15.073 -38.644   7.009  1.00 72.57           C  
ATOM   2047  O   LEU B 264      14.910 -35.510   6.005  1.00 72.57           O  
ATOM   2048  CG  LEU B 264      14.154 -39.788   6.578  1.00 72.57           C  
ATOM   2049  CD1 LEU B 264      14.358 -41.001   7.480  1.00 72.57           C  
ATOM   2050  CD2 LEU B 264      12.697 -39.340   6.596  1.00 72.57           C  
ATOM   2051  N   THR B 265      16.816 -35.989   7.107  1.00 63.47           N  
ATOM   2052  CA  THR B 265      17.036 -34.620   7.558  1.00 63.47           C  
ATOM   2053  C   THR B 265      17.230 -33.683   6.369  1.00 63.47           C  
ATOM   2054  CB  THR B 265      18.257 -34.528   8.492  1.00 63.47           C  
ATOM   2055  O   THR B 265      16.694 -32.574   6.352  1.00 63.47           O  
ATOM   2056  CG2 THR B 265      18.333 -33.162   9.166  1.00 63.47           C  
ATOM   2057  OG1 THR B 265      18.156 -35.541   9.501  1.00 63.47           O  
ATOM   2058  N   ASN B 266      17.962 -34.223   5.395  1.00 66.28           N  
ATOM   2059  CA  ASN B 266      18.237 -33.416   4.211  1.00 66.28           C  
ATOM   2060  C   ASN B 266      16.984 -33.220   3.363  1.00 66.28           C  
ATOM   2061  CB  ASN B 266      19.350 -34.052   3.374  1.00 66.28           C  
ATOM   2062  O   ASN B 266      16.826 -32.185   2.712  1.00 66.28           O  
ATOM   2063  CG  ASN B 266      20.723 -33.861   3.988  1.00 66.28           C  
ATOM   2064  ND2 ASN B 266      21.703 -34.608   3.492  1.00 66.28           N  
ATOM   2065  OD1 ASN B 266      20.902 -33.050   4.900  1.00 66.28           O  
ATOM   2066  N   MET B 267      16.223 -34.244   3.400  1.00 60.93           N  
ATOM   2067  CA  MET B 267      14.979 -34.156   2.642  1.00 60.93           C  
ATOM   2068  C   MET B 267      14.064 -33.081   3.220  1.00 60.93           C  
ATOM   2069  CB  MET B 267      14.258 -35.505   2.630  1.00 60.93           C  
ATOM   2070  O   MET B 267      13.392 -32.365   2.475  1.00 60.93           O  
ATOM   2071  CG  MET B 267      14.322 -36.222   1.292  1.00 60.93           C  
ATOM   2072  SD  MET B 267      13.414 -37.817   1.305  1.00 60.93           S  
ATOM   2073  CE  MET B 267      12.303 -37.565  -0.107  1.00 60.93           C  
ATOM   2074  N   PHE B 268      14.099 -32.879   4.560  1.00 48.47           N  
ATOM   2075  CA  PHE B 268      13.144 -31.994   5.216  1.00 48.47           C  
ATOM   2076  C   PHE B 268      13.786 -30.650   5.540  1.00 48.47           C  
ATOM   2077  CB  PHE B 268      12.602 -32.639   6.495  1.00 48.47           C  
ATOM   2078  O   PHE B 268      13.104 -29.718   5.972  1.00 48.47           O  
ATOM   2079  CG  PHE B 268      11.678 -33.800   6.244  1.00 48.47           C  
ATOM   2080  CD1 PHE B 268      10.378 -33.589   5.802  1.00 48.47           C  
ATOM   2081  CD2 PHE B 268      12.110 -35.104   6.451  1.00 48.47           C  
ATOM   2082  CE1 PHE B 268       9.520 -34.662   5.569  1.00 48.47           C  
ATOM   2083  CE2 PHE B 268      11.259 -36.181   6.220  1.00 48.47           C  
ATOM   2084  CZ  PHE B 268       9.965 -35.958   5.780  1.00 48.47           C  
ATOM   2085  N   THR B 269      15.070 -30.496   5.418  1.00 51.36           N  
ATOM   2086  CA  THR B 269      15.788 -29.267   5.735  1.00 51.36           C  
ATOM   2087  C   THR B 269      15.221 -28.090   4.945  1.00 51.36           C  
ATOM   2088  CB  THR B 269      17.293 -29.407   5.443  1.00 51.36           C  
ATOM   2089  O   THR B 269      15.041 -26.999   5.490  1.00 51.36           O  
ATOM   2090  CG2 THR B 269      18.063 -28.180   5.920  1.00 51.36           C  
ATOM   2091  OG1 THR B 269      17.799 -30.567   6.117  1.00 51.36           O  
ATOM   2092  N   PRO B 270      14.847 -28.312   3.682  1.00 44.05           N  
ATOM   2093  CA  PRO B 270      14.276 -27.165   2.973  1.00 44.05           C  
ATOM   2094  C   PRO B 270      12.988 -26.656   3.615  1.00 44.05           C  
ATOM   2095  CB  PRO B 270      14.006 -27.717   1.571  1.00 44.05           C  
ATOM   2096  O   PRO B 270      12.636 -25.484   3.457  1.00 44.05           O  
ATOM   2097  CG  PRO B 270      14.533 -29.115   1.602  1.00 44.05           C  
ATOM   2098  CD  PRO B 270      14.950 -29.436   3.009  1.00 44.05           C  
ATOM   2099  N   LEU B 271      12.191 -27.376   4.323  1.00 34.67           N  
ATOM   2100  CA  LEU B 271      10.921 -27.015   4.943  1.00 34.67           C  
ATOM   2101  C   LEU B 271      11.138 -26.056   6.109  1.00 34.67           C  
ATOM   2102  CB  LEU B 271      10.185 -28.268   5.428  1.00 34.67           C  
ATOM   2103  O   LEU B 271      10.256 -25.258   6.434  1.00 34.67           O  
ATOM   2104  CG  LEU B 271       8.993 -28.723   4.584  1.00 34.67           C  
ATOM   2105  CD1 LEU B 271       9.333 -30.009   3.838  1.00 34.67           C  
ATOM   2106  CD2 LEU B 271       7.761 -28.917   5.461  1.00 34.67           C  
ATOM   2107  N   ILE B 272      12.218 -26.108   6.917  1.00 31.86           N  
ATOM   2108  CA  ILE B 272      12.491 -25.305   8.104  1.00 31.86           C  
ATOM   2109  C   ILE B 272      13.253 -24.042   7.710  1.00 31.86           C  
ATOM   2110  CB  ILE B 272      13.290 -26.107   9.156  1.00 31.86           C  
ATOM   2111  O   ILE B 272      13.612 -23.233   8.568  1.00 31.86           O  
ATOM   2112  CG1 ILE B 272      12.550 -27.400   9.518  1.00 31.86           C  
ATOM   2113  CG2 ILE B 272      13.546 -25.256  10.403  1.00 31.86           C  
ATOM   2114  CD1 ILE B 272      13.379 -28.381  10.335  1.00 31.86           C  
ATOM   2115  N   GLN B 273      13.571 -23.835   6.547  1.00 32.00           N  
ATOM   2116  CA  GLN B 273      14.351 -22.659   6.175  1.00 32.00           C  
ATOM   2117  C   GLN B 273      13.511 -21.389   6.271  1.00 32.00           C  
ATOM   2118  CB  GLN B 273      14.913 -22.812   4.761  1.00 32.00           C  
ATOM   2119  O   GLN B 273      12.337 -21.385   5.894  1.00 32.00           O  
ATOM   2120  CG  GLN B 273      16.371 -23.250   4.722  1.00 32.00           C  
ATOM   2121  CD  GLN B 273      16.896 -23.417   3.309  1.00 32.00           C  
ATOM   2122  NE2 GLN B 273      18.217 -23.437   3.165  1.00 32.00           N  
ATOM   2123  OE1 GLN B 273      16.121 -23.528   2.353  1.00 32.00           O  
ATOM   2124  N   PRO B 274      14.051 -20.344   7.273  1.00 26.87           N  
ATOM   2125  CA  PRO B 274      13.408 -19.040   7.449  1.00 26.87           C  
ATOM   2126  C   PRO B 274      13.032 -18.384   6.122  1.00 26.87           C  
ATOM   2127  CB  PRO B 274      14.472 -18.219   8.182  1.00 26.87           C  
ATOM   2128  O   PRO B 274      13.782 -18.480   5.148  1.00 26.87           O  
ATOM   2129  CG  PRO B 274      15.720 -19.035   8.082  1.00 26.87           C  
ATOM   2130  CD  PRO B 274      15.360 -20.395   7.556  1.00 26.87           C  
ATOM   2131  N   ILE B 275      11.710 -18.126   6.050  1.00 29.04           N  
ATOM   2132  CA  ILE B 275      11.083 -17.510   4.885  1.00 29.04           C  
ATOM   2133  C   ILE B 275      11.579 -16.074   4.730  1.00 29.04           C  
ATOM   2134  CB  ILE B 275       9.541 -17.535   4.994  1.00 29.04           C  
ATOM   2135  O   ILE B 275      11.668 -15.332   5.711  1.00 29.04           O  
ATOM   2136  CG1 ILE B 275       9.043 -18.971   5.190  1.00 29.04           C  
ATOM   2137  CG2 ILE B 275       8.902 -16.898   3.756  1.00 29.04           C  
ATOM   2138  CD1 ILE B 275       7.592 -19.067   5.639  1.00 29.04           C  
ATOM   2139  N   GLY B 276      12.302 -15.553   3.885  1.00 28.40           N  
ATOM   2140  CA  GLY B 276      12.809 -14.224   3.585  1.00 28.40           C  
ATOM   2141  C   GLY B 276      11.737 -13.151   3.634  1.00 28.40           C  
ATOM   2142  O   GLY B 276      10.543 -13.458   3.611  1.00 28.40           O  
ATOM   2143  N   ALA B 277      12.065 -11.863   4.201  1.00 29.50           N  
ATOM   2144  CA  ALA B 277      11.251 -10.659   4.342  1.00 29.50           C  
ATOM   2145  C   ALA B 277      10.363 -10.451   3.118  1.00 29.50           C  
ATOM   2146  CB  ALA B 277      12.140  -9.438   4.565  1.00 29.50           C  
ATOM   2147  O   ALA B 277       9.195 -10.079   3.247  1.00 29.50           O  
ATOM   2148  N   LEU B 278      10.899 -10.544   2.022  1.00 34.44           N  
ATOM   2149  CA  LEU B 278      10.190 -10.302   0.770  1.00 34.44           C  
ATOM   2150  C   LEU B 278       9.033 -11.282   0.603  1.00 34.44           C  
ATOM   2151  CB  LEU B 278      11.147 -10.416  -0.419  1.00 34.44           C  
ATOM   2152  O   LEU B 278       7.988 -10.927   0.054  1.00 34.44           O  
ATOM   2153  CG  LEU B 278      12.138  -9.265  -0.604  1.00 34.44           C  
ATOM   2154  CD1 LEU B 278      13.252  -9.674  -1.562  1.00 34.44           C  
ATOM   2155  CD2 LEU B 278      11.420  -8.019  -1.112  1.00 34.44           C  
ATOM   2156  N   ASP B 279       9.157 -12.367   1.148  1.00 31.35           N  
ATOM   2157  CA  ASP B 279       8.129 -13.397   1.033  1.00 31.35           C  
ATOM   2158  C   ASP B 279       6.901 -13.043   1.869  1.00 31.35           C  
ATOM   2159  CB  ASP B 279       8.682 -14.757   1.461  1.00 31.35           C  
ATOM   2160  O   ASP B 279       5.766 -13.254   1.435  1.00 31.35           O  
ATOM   2161  CG  ASP B 279       9.655 -15.345   0.454  1.00 31.35           C  
ATOM   2162  OD1 ASP B 279       9.611 -14.959  -0.734  1.00 31.35           O  
ATOM   2163  OD2 ASP B 279      10.471 -16.205   0.851  1.00 31.35           O  
ATOM   2164  N   ILE B 280       7.205 -12.276   2.996  1.00 32.53           N  
ATOM   2165  CA  ILE B 280       6.099 -11.884   3.863  1.00 32.53           C  
ATOM   2166  C   ILE B 280       5.236 -10.840   3.158  1.00 32.53           C  
ATOM   2167  CB  ILE B 280       6.607 -11.336   5.215  1.00 32.53           C  
ATOM   2168  O   ILE B 280       4.006 -10.910   3.202  1.00 32.53           O  
ATOM   2169  CG1 ILE B 280       7.374 -12.423   5.977  1.00 32.53           C  
ATOM   2170  CG2 ILE B 280       5.442 -10.800   6.052  1.00 32.53           C  
ATOM   2171  CD1 ILE B 280       8.102 -11.915   7.214  1.00 32.53           C  
ATOM   2172  N   SER B 281       5.909  -9.956   2.546  1.00 31.70           N  
ATOM   2173  CA  SER B 281       5.216  -8.900   1.815  1.00 31.70           C  
ATOM   2174  C   SER B 281       4.344  -9.476   0.705  1.00 31.70           C  
ATOM   2175  CB  SER B 281       6.220  -7.909   1.224  1.00 31.70           C  
ATOM   2176  O   SER B 281       3.213  -9.030   0.502  1.00 31.70           O  
ATOM   2177  OG  SER B 281       7.167  -8.578   0.410  1.00 31.70           O  
ATOM   2178  N   ALA B 282       4.880 -10.428   0.046  1.00 34.94           N  
ATOM   2179  CA  ALA B 282       4.156 -11.075  -1.045  1.00 34.94           C  
ATOM   2180  C   ALA B 282       2.904 -11.781  -0.530  1.00 34.94           C  
ATOM   2181  CB  ALA B 282       5.062 -12.067  -1.770  1.00 34.94           C  
ATOM   2182  O   ALA B 282       1.855 -11.747  -1.178  1.00 34.94           O  
ATOM   2183  N   SER B 283       3.007 -12.156   0.691  1.00 34.09           N  
ATOM   2184  CA  SER B 283       1.864 -12.863   1.260  1.00 34.09           C  
ATOM   2185  C   SER B 283       0.733 -11.899   1.602  1.00 34.09           C  
ATOM   2186  CB  SER B 283       2.281 -13.637   2.511  1.00 34.09           C  
ATOM   2187  O   SER B 283      -0.442 -12.219   1.410  1.00 34.09           O  
ATOM   2188  OG  SER B 283       3.032 -12.813   3.386  1.00 34.09           O  
ATOM   2189  N   ILE B 284       1.102 -10.684   1.979  1.00 36.52           N  
ATOM   2190  CA  ILE B 284       0.118  -9.670   2.341  1.00 36.52           C  
ATOM   2191  C   ILE B 284      -0.620  -9.197   1.091  1.00 36.52           C  
ATOM   2192  CB  ILE B 284       0.778  -8.472   3.060  1.00 36.52           C  
ATOM   2193  O   ILE B 284      -1.849  -9.092   1.090  1.00 36.52           O  
ATOM   2194  CG1 ILE B 284       1.331  -8.906   4.423  1.00 36.52           C  
ATOM   2195  CG2 ILE B 284      -0.219  -7.320   3.216  1.00 36.52           C  
ATOM   2196  CD1 ILE B 284       2.180  -7.847   5.112  1.00 36.52           C  
ATOM   2197  N   VAL B 285       0.204  -9.066   0.144  1.00 39.76           N  
ATOM   2198  CA  VAL B 285      -0.365  -8.556  -1.100  1.00 39.76           C  
ATOM   2199  C   VAL B 285      -1.251  -9.622  -1.738  1.00 39.76           C  
ATOM   2200  CB  VAL B 285       0.737  -8.116  -2.090  1.00 39.76           C  
ATOM   2201  O   VAL B 285      -2.361  -9.328  -2.188  1.00 39.76           O  
ATOM   2202  CG1 VAL B 285       0.133  -7.764  -3.448  1.00 39.76           C  
ATOM   2203  CG2 VAL B 285       1.518  -6.930  -1.525  1.00 39.76           C  
ATOM   2204  N   ALA B 286      -0.836 -10.824  -1.657  1.00 38.77           N  
ATOM   2205  CA  ALA B 286      -1.573 -11.928  -2.266  1.00 38.77           C  
ATOM   2206  C   ALA B 286      -2.886 -12.183  -1.531  1.00 38.77           C  
ATOM   2207  CB  ALA B 286      -0.720 -13.194  -2.280  1.00 38.77           C  
ATOM   2208  O   ALA B 286      -3.925 -12.397  -2.159  1.00 38.77           O  
ATOM   2209  N   GLY B 287      -2.782 -12.017  -0.241  1.00 37.85           N  
ATOM   2210  CA  GLY B 287      -3.989 -12.212   0.546  1.00 37.85           C  
ATOM   2211  C   GLY B 287      -5.046 -11.154   0.291  1.00 37.85           C  
ATOM   2212  O   GLY B 287      -6.236 -11.464   0.210  1.00 37.85           O  
ATOM   2213  N   GLY B 288      -4.626  -9.994   0.034  1.00 39.73           N  
ATOM   2214  CA  GLY B 288      -5.506  -8.887  -0.308  1.00 39.73           C  
ATOM   2215  C   GLY B 288      -6.213  -9.077  -1.637  1.00 39.73           C  
ATOM   2216  O   GLY B 288      -7.419  -8.843  -1.743  1.00 39.73           O  
ATOM   2217  N   ILE B 289      -5.418  -9.612  -2.599  1.00 40.65           N  
ATOM   2218  CA  ILE B 289      -5.960  -9.774  -3.943  1.00 40.65           C  
ATOM   2219  C   ILE B 289      -7.017 -10.877  -3.944  1.00 40.65           C  
ATOM   2220  CB  ILE B 289      -4.849 -10.097  -4.967  1.00 40.65           C  
ATOM   2221  O   ILE B 289      -8.093 -10.714  -4.525  1.00 40.65           O  
ATOM   2222  CG1 ILE B 289      -3.914  -8.894  -5.137  1.00 40.65           C  
ATOM   2223  CG2 ILE B 289      -5.455 -10.513  -6.310  1.00 40.65           C  
ATOM   2224  CD1 ILE B 289      -2.701  -9.171  -6.014  1.00 40.65           C  
ATOM   2225  N   VAL B 290      -6.766 -11.846  -3.269  1.00 40.37           N  
ATOM   2226  CA  VAL B 290      -7.701 -12.966  -3.244  1.00 40.37           C  
ATOM   2227  C   VAL B 290      -8.996 -12.543  -2.553  1.00 40.37           C  
ATOM   2228  CB  VAL B 290      -7.095 -14.196  -2.532  1.00 40.37           C  
ATOM   2229  O   VAL B 290     -10.090 -12.879  -3.012  1.00 40.37           O  
ATOM   2230  CG1 VAL B 290      -8.155 -15.276  -2.322  1.00 40.37           C  
ATOM   2231  CG2 VAL B 290      -5.916 -14.748  -3.332  1.00 40.37           C  
ATOM   2232  N   ALA B 291      -8.863 -11.706  -1.500  1.00 40.55           N  
ATOM   2233  CA  ALA B 291     -10.030 -11.226  -0.764  1.00 40.55           C  
ATOM   2234  C   ALA B 291     -10.921 -10.361  -1.651  1.00 40.55           C  
ATOM   2235  CB  ALA B 291      -9.595 -10.443   0.472  1.00 40.55           C  
ATOM   2236  O   ALA B 291     -12.146 -10.501  -1.636  1.00 40.55           O  
ATOM   2237  N   ILE B 292     -10.346  -9.642  -2.490  1.00 43.42           N  
ATOM   2238  CA  ILE B 292     -11.073  -8.748  -3.385  1.00 43.42           C  
ATOM   2239  C   ILE B 292     -11.768  -9.562  -4.474  1.00 43.42           C  
ATOM   2240  CB  ILE B 292     -10.135  -7.696  -4.018  1.00 43.42           C  
ATOM   2241  O   ILE B 292     -12.943  -9.335  -4.772  1.00 43.42           O  
ATOM   2242  CG1 ILE B 292      -9.622  -6.725  -2.949  1.00 43.42           C  
ATOM   2243  CG2 ILE B 292     -10.850  -6.944  -5.144  1.00 43.42           C  
ATOM   2244  CD1 ILE B 292      -8.531  -5.784  -3.440  1.00 43.42           C  
ATOM   2245  N   VAL B 293     -11.065 -10.518  -5.030  1.00 44.20           N  
ATOM   2246  CA  VAL B 293     -11.605 -11.313  -6.128  1.00 44.20           C  
ATOM   2247  C   VAL B 293     -12.777 -12.155  -5.629  1.00 44.20           C  
ATOM   2248  CB  VAL B 293     -10.525 -12.222  -6.755  1.00 44.20           C  
ATOM   2249  O   VAL B 293     -13.827 -12.213  -6.274  1.00 44.20           O  
ATOM   2250  CG1 VAL B 293     -11.154 -13.215  -7.730  1.00 44.20           C  
ATOM   2251  CG2 VAL B 293      -9.461 -11.380  -7.457  1.00 44.20           C  
ATOM   2252  N   VAL B 294     -12.535 -12.666  -4.464  1.00 41.89           N  
ATOM   2253  CA  VAL B 294     -13.567 -13.557  -3.945  1.00 41.89           C  
ATOM   2254  C   VAL B 294     -14.825 -12.756  -3.617  1.00 41.89           C  
ATOM   2255  CB  VAL B 294     -13.080 -14.322  -2.694  1.00 41.89           C  
ATOM   2256  O   VAL B 294     -15.940 -13.194  -3.909  1.00 41.89           O  
ATOM   2257  CG1 VAL B 294     -14.243 -15.046  -2.018  1.00 41.89           C  
ATOM   2258  CG2 VAL B 294     -11.976 -15.309  -3.068  1.00 41.89           C  
ATOM   2259  N   THR B 295     -14.645 -11.619  -3.095  1.00 40.33           N  
ATOM   2260  CA  THR B 295     -15.772 -10.756  -2.759  1.00 40.33           C  
ATOM   2261  C   THR B 295     -16.507 -10.310  -4.020  1.00 40.33           C  
ATOM   2262  CB  THR B 295     -15.312  -9.519  -1.965  1.00 40.33           C  
ATOM   2263  O   THR B 295     -17.739 -10.298  -4.055  1.00 40.33           O  
ATOM   2264  CG2 THR B 295     -16.501  -8.779  -1.362  1.00 40.33           C  
ATOM   2265  OG1 THR B 295     -14.437  -9.935  -0.909  1.00 40.33           O  
ATOM   2266  N   CYS B 296     -15.725 -10.071  -5.016  1.00 44.78           N  
ATOM   2267  CA  CYS B 296     -16.315  -9.639  -6.279  1.00 44.78           C  
ATOM   2268  C   CYS B 296     -17.084 -10.777  -6.939  1.00 44.78           C  
ATOM   2269  CB  CYS B 296     -15.233  -9.124  -7.227  1.00 44.78           C  
ATOM   2270  O   CYS B 296     -18.190 -10.574  -7.442  1.00 44.78           O  
ATOM   2271  SG  CYS B 296     -14.568  -7.509  -6.765  1.00 44.78           S  
ATOM   2272  N   LEU B 297     -16.477 -11.928  -6.909  1.00 43.91           N  
ATOM   2273  CA  LEU B 297     -17.122 -13.090  -7.510  1.00 43.91           C  
ATOM   2274  C   LEU B 297     -18.400 -13.451  -6.760  1.00 43.91           C  
ATOM   2275  CB  LEU B 297     -16.167 -14.287  -7.521  1.00 43.91           C  
ATOM   2276  O   LEU B 297     -19.415 -13.780  -7.378  1.00 43.91           O  
ATOM   2277  CG  LEU B 297     -15.092 -14.287  -8.609  1.00 43.91           C  
ATOM   2278  CD1 LEU B 297     -14.037 -15.348  -8.312  1.00 43.91           C  
ATOM   2279  CD2 LEU B 297     -15.718 -14.516  -9.980  1.00 43.91           C  
ATOM   2280  N   ALA B 298     -18.198 -13.378  -5.459  1.00 40.91           N  
ATOM   2281  CA  ALA B 298     -19.374 -13.707  -4.659  1.00 40.91           C  
ATOM   2282  C   ALA B 298     -20.517 -12.736  -4.938  1.00 40.91           C  
ATOM   2283  CB  ALA B 298     -19.025 -13.700  -3.172  1.00 40.91           C  
ATOM   2284  O   ALA B 298     -21.679 -13.142  -5.022  1.00 40.91           O  
ATOM   2285  N   TYR B 299     -20.225 -11.535  -5.143  1.00 41.66           N  
ATOM   2286  CA  TYR B 299     -21.212 -10.523  -5.503  1.00 41.66           C  
ATOM   2287  C   TYR B 299     -21.873 -10.855  -6.835  1.00 41.66           C  
ATOM   2288  CB  TYR B 299     -20.560  -9.138  -5.574  1.00 41.66           C  
ATOM   2289  O   TYR B 299     -23.099 -10.807  -6.956  1.00 41.66           O  
ATOM   2290  CG  TYR B 299     -21.499  -8.048  -6.030  1.00 41.66           C  
ATOM   2291  CD1 TYR B 299     -21.511  -7.622  -7.356  1.00 41.66           C  
ATOM   2292  CD2 TYR B 299     -22.375  -7.442  -5.136  1.00 41.66           C  
ATOM   2293  CE1 TYR B 299     -22.373  -6.616  -7.781  1.00 41.66           C  
ATOM   2294  CE2 TYR B 299     -23.242  -6.435  -5.550  1.00 41.66           C  
ATOM   2295  OH  TYR B 299     -24.089  -5.034  -7.287  1.00 41.66           O  
ATOM   2296  CZ  TYR B 299     -23.234  -6.030  -6.872  1.00 41.66           C  
ATOM   2297  N   TYR B 300     -21.010 -11.184  -7.829  1.00 42.61           N  
ATOM   2298  CA  TYR B 300     -21.533 -11.426  -9.169  1.00 42.61           C  
ATOM   2299  C   TYR B 300     -22.363 -12.703  -9.208  1.00 42.61           C  
ATOM   2300  CB  TYR B 300     -20.390 -11.515 -10.185  1.00 42.61           C  
ATOM   2301  O   TYR B 300     -23.395 -12.761  -9.881  1.00 42.61           O  
ATOM   2302  CG  TYR B 300     -20.109 -10.214 -10.898  1.00 42.61           C  
ATOM   2303  CD1 TYR B 300     -20.895  -9.802 -11.972  1.00 42.61           C  
ATOM   2304  CD2 TYR B 300     -19.058  -9.395 -10.499  1.00 42.61           C  
ATOM   2305  CE1 TYR B 300     -20.638  -8.605 -12.633  1.00 42.61           C  
ATOM   2306  CE2 TYR B 300     -18.793  -8.197 -11.153  1.00 42.61           C  
ATOM   2307  OH  TYR B 300     -19.329  -6.625 -12.868  1.00 42.61           O  
ATOM   2308  CZ  TYR B 300     -19.587  -7.810 -12.217  1.00 42.61           C  
ATOM   2309  N   PHE B 301     -21.881 -13.640  -8.507  1.00 42.50           N  
ATOM   2310  CA  PHE B 301     -22.622 -14.896  -8.470  1.00 42.50           C  
ATOM   2311  C   PHE B 301     -24.016 -14.686  -7.892  1.00 42.50           C  
ATOM   2312  CB  PHE B 301     -21.865 -15.944  -7.649  1.00 42.50           C  
ATOM   2313  O   PHE B 301     -24.995 -15.235  -8.401  1.00 42.50           O  
ATOM   2314  CG  PHE B 301     -22.314 -17.357  -7.907  1.00 42.50           C  
ATOM   2315  CD1 PHE B 301     -23.228 -17.976  -7.063  1.00 42.50           C  
ATOM   2316  CD2 PHE B 301     -21.820 -18.067  -8.993  1.00 42.50           C  
ATOM   2317  CE1 PHE B 301     -23.645 -19.284  -7.300  1.00 42.50           C  
ATOM   2318  CE2 PHE B 301     -22.232 -19.374  -9.236  1.00 42.50           C  
ATOM   2319  CZ  PHE B 301     -23.144 -19.981  -8.388  1.00 42.50           C  
ATOM   2320  N   MET B 302     -24.069 -13.942  -6.831  1.00 38.69           N  
ATOM   2321  CA  MET B 302     -25.370 -13.706  -6.212  1.00 38.69           C  
ATOM   2322  C   MET B 302     -26.300 -12.964  -7.167  1.00 38.69           C  
ATOM   2323  CB  MET B 302     -25.213 -12.914  -4.913  1.00 38.69           C  
ATOM   2324  O   MET B 302     -27.496 -13.252  -7.223  1.00 38.69           O  
ATOM   2325  CG  MET B 302     -25.074 -13.786  -3.676  1.00 38.69           C  
ATOM   2326  SD  MET B 302     -25.614 -12.927  -2.147  1.00 38.69           S  
ATOM   2327  CE  MET B 302     -24.079 -12.068  -1.703  1.00 38.69           C  
ATOM   2328  N   ARG B 303     -25.833 -12.104  -7.936  1.00 37.05           N  
ATOM   2329  CA  ARG B 303     -26.611 -11.345  -8.910  1.00 37.05           C  
ATOM   2330  C   ARG B 303     -27.008 -12.220 -10.095  1.00 37.05           C  
ATOM   2331  CB  ARG B 303     -25.822 -10.128  -9.399  1.00 37.05           C  
ATOM   2332  O   ARG B 303     -28.121 -12.104 -10.614  1.00 37.05           O  
ATOM   2333  CG  ARG B 303     -26.615  -8.831  -9.379  1.00 37.05           C  
ATOM   2334  CD  ARG B 303     -25.791  -7.659  -9.893  1.00 37.05           C  
ATOM   2335  NE  ARG B 303     -26.553  -6.414  -9.870  1.00 37.05           N  
ATOM   2336  NH1 ARG B 303     -24.863  -5.121 -10.771  1.00 37.05           N  
ATOM   2337  NH2 ARG B 303     -26.874  -4.167 -10.222  1.00 37.05           N  
ATOM   2338  CZ  ARG B 303     -26.095  -5.237 -10.288  1.00 37.05           C  
ATOM   2339  N   PHE B 304     -26.063 -13.017 -10.731  1.00 41.25           N  
ATOM   2340  CA  PHE B 304     -26.278 -13.885 -11.882  1.00 41.25           C  
ATOM   2341  C   PHE B 304     -27.361 -14.917 -11.588  1.00 41.25           C  
ATOM   2342  CB  PHE B 304     -24.976 -14.589 -12.277  1.00 41.25           C  
ATOM   2343  O   PHE B 304     -28.189 -15.218 -12.449  1.00 41.25           O  
ATOM   2344  CG  PHE B 304     -24.939 -15.036 -13.714  1.00 41.25           C  
ATOM   2345  CD1 PHE B 304     -25.276 -16.339 -14.059  1.00 41.25           C  
ATOM   2346  CD2 PHE B 304     -24.568 -14.153 -14.719  1.00 41.25           C  
ATOM   2347  CE1 PHE B 304     -25.243 -16.756 -15.388  1.00 41.25           C  
ATOM   2348  CE2 PHE B 304     -24.532 -14.562 -16.049  1.00 41.25           C  
ATOM   2349  CZ  PHE B 304     -24.869 -15.864 -16.381  1.00 41.25           C  
ATOM   2350  N   ARG B 305     -27.445 -15.550 -10.497  1.00 38.07           N  
ATOM   2351  CA  ARG B 305     -28.462 -16.546 -10.179  1.00 38.07           C  
ATOM   2352  C   ARG B 305     -29.864 -15.972 -10.352  1.00 38.07           C  
ATOM   2353  CB  ARG B 305     -28.280 -17.063  -8.750  1.00 38.07           C  
ATOM   2354  O   ARG B 305     -30.759 -16.647 -10.865  1.00 38.07           O  
ATOM   2355  CG  ARG B 305     -28.337 -18.578  -8.631  1.00 38.07           C  
ATOM   2356  CD  ARG B 305     -28.207 -19.035  -7.185  1.00 38.07           C  
ATOM   2357  NE  ARG B 305     -28.741 -20.380  -6.995  1.00 38.07           N  
ATOM   2358  NH1 ARG B 305     -28.213 -20.497  -4.749  1.00 38.07           N  
ATOM   2359  NH2 ARG B 305     -29.245 -22.265  -5.782  1.00 38.07           N  
ATOM   2360  CZ  ARG B 305     -28.732 -21.044  -5.842  1.00 38.07           C  
ATOM   2361  N   ARG B 306     -30.132 -14.795 -10.204  1.00 38.67           N  
ATOM   2362  CA  ARG B 306     -31.457 -14.193 -10.303  1.00 38.67           C  
ATOM   2363  C   ARG B 306     -31.810 -13.878 -11.753  1.00 38.67           C  
ATOM   2364  CB  ARG B 306     -31.535 -12.920  -9.457  1.00 38.67           C  
ATOM   2365  O   ARG B 306     -32.943 -14.102 -12.184  1.00 38.67           O  
ATOM   2366  CG  ARG B 306     -32.928 -12.614  -8.930  1.00 38.67           C  
ATOM   2367  CD  ARG B 306     -32.929 -11.402  -8.010  1.00 38.67           C  
ATOM   2368  NE  ARG B 306     -34.205 -11.254  -7.314  1.00 38.67           N  
ATOM   2369  NH1 ARG B 306     -33.456  -9.628  -5.854  1.00 38.67           N  
ATOM   2370  NH2 ARG B 306     -35.625 -10.362  -5.746  1.00 38.67           N  
ATOM   2371  CZ  ARG B 306     -34.426 -10.415  -6.306  1.00 38.67           C  
ATOM   2372  N   ALA B 307     -30.854 -13.464 -12.681  1.00 36.91           N  
ATOM   2373  CA  ALA B 307     -31.047 -12.948 -14.033  1.00 36.91           C  
ATOM   2374  C   ALA B 307     -31.002 -14.075 -15.062  1.00 36.91           C  
ATOM   2375  CB  ALA B 307     -29.989 -11.895 -14.356  1.00 36.91           C  
ATOM   2376  O   ALA B 307     -31.607 -13.971 -16.132  1.00 36.91           O  
ATOM   2377  N   PHE B 308     -30.352 -15.245 -15.169  1.00 40.34           N  
ATOM   2378  CA  PHE B 308     -30.030 -16.266 -16.159  1.00 40.34           C  
ATOM   2379  C   PHE B 308     -31.293 -16.973 -16.638  1.00 40.34           C  
ATOM   2380  CB  PHE B 308     -29.044 -17.286 -15.582  1.00 40.34           C  
ATOM   2381  O   PHE B 308     -31.312 -17.551 -17.726  1.00 40.34           O  
ATOM   2382  CG  PHE B 308     -27.655 -17.177 -16.151  1.00 40.34           C  
ATOM   2383  CD1 PHE B 308     -27.302 -17.879 -17.297  1.00 40.34           C  
ATOM   2384  CD2 PHE B 308     -26.702 -16.373 -15.539  1.00 40.34           C  
ATOM   2385  CE1 PHE B 308     -26.017 -17.781 -17.826  1.00 40.34           C  
ATOM   2386  CE2 PHE B 308     -25.417 -16.270 -16.062  1.00 40.34           C  
ATOM   2387  CZ  PHE B 308     -25.076 -16.975 -17.205  1.00 40.34           C  
ATOM   2388  N   GLY B 309     -32.340 -17.114 -16.216  1.00 42.12           N  
ATOM   2389  CA  GLY B 309     -33.438 -17.813 -16.863  1.00 42.12           C  
ATOM   2390  C   GLY B 309     -33.939 -17.112 -18.112  1.00 42.12           C  
ATOM   2391  O   GLY B 309     -34.207 -17.757 -19.127  1.00 42.12           O  
ATOM   2392  N   GLU B 310     -33.970 -15.727 -18.415  1.00 44.70           N  
ATOM   2393  CA  GLU B 310     -34.581 -14.933 -19.477  1.00 44.70           C  
ATOM   2394  C   GLU B 310     -33.587 -14.659 -20.602  1.00 44.70           C  
ATOM   2395  CB  GLU B 310     -35.122 -13.614 -18.919  1.00 44.70           C  
ATOM   2396  O   GLU B 310     -33.978 -14.522 -21.763  1.00 44.70           O  
ATOM   2397  CG  GLU B 310     -36.465 -13.748 -18.218  1.00 44.70           C  
ATOM   2398  CD  GLU B 310     -37.042 -12.415 -17.767  1.00 44.70           C  
ATOM   2399  OE1 GLU B 310     -38.183 -12.390 -17.253  1.00 44.70           O  
ATOM   2400  OE2 GLU B 310     -36.347 -11.387 -17.929  1.00 44.70           O  
ATOM   2401  N   TYR B 311     -32.192 -14.930 -20.551  1.00 43.91           N  
ATOM   2402  CA  TYR B 311     -31.209 -14.419 -21.501  1.00 43.91           C  
ATOM   2403  C   TYR B 311     -30.488 -15.561 -22.206  1.00 43.91           C  
ATOM   2404  CB  TYR B 311     -30.193 -13.518 -20.792  1.00 43.91           C  
ATOM   2405  O   TYR B 311     -29.440 -15.354 -22.824  1.00 43.91           O  
ATOM   2406  CG  TYR B 311     -30.644 -12.084 -20.656  1.00 43.91           C  
ATOM   2407  CD1 TYR B 311     -30.440 -11.169 -21.686  1.00 43.91           C  
ATOM   2408  CD2 TYR B 311     -31.274 -11.642 -19.497  1.00 43.91           C  
ATOM   2409  CE1 TYR B 311     -30.852  -9.846 -21.565  1.00 43.91           C  
ATOM   2410  CE2 TYR B 311     -31.690 -10.321 -19.365  1.00 43.91           C  
ATOM   2411  OH  TYR B 311     -31.885  -8.124 -20.277  1.00 43.91           O  
ATOM   2412  CZ  TYR B 311     -31.476  -9.432 -20.402  1.00 43.91           C  
ATOM   2413  N   SER B 312     -30.977 -16.841 -22.346  1.00 53.33           N  
ATOM   2414  CA  SER B 312     -30.316 -17.976 -22.982  1.00 53.33           C  
ATOM   2415  C   SER B 312     -30.247 -17.798 -24.495  1.00 53.33           C  
ATOM   2416  CB  SER B 312     -31.045 -19.278 -22.647  1.00 53.33           C  
ATOM   2417  O   SER B 312     -29.241 -18.141 -25.120  1.00 53.33           O  
ATOM   2418  OG  SER B 312     -32.265 -19.370 -23.363  1.00 53.33           O  
ATOM   2419  N   HIS B 313     -31.207 -17.279 -25.156  1.00 55.84           N  
ATOM   2420  CA  HIS B 313     -31.251 -17.099 -26.603  1.00 55.84           C  
ATOM   2421  C   HIS B 313     -30.254 -16.039 -27.057  1.00 55.84           C  
ATOM   2422  CB  HIS B 313     -32.663 -16.720 -27.053  1.00 55.84           C  
ATOM   2423  O   HIS B 313     -29.663 -16.156 -28.134  1.00 55.84           O  
ATOM   2424  CG  HIS B 313     -33.053 -15.323 -26.690  1.00 55.84           C  
ATOM   2425  CD2 HIS B 313     -33.182 -14.210 -27.451  1.00 55.84           C  
ATOM   2426  ND1 HIS B 313     -33.361 -14.948 -25.401  1.00 55.84           N  
ATOM   2427  CE1 HIS B 313     -33.665 -13.660 -25.384  1.00 55.84           C  
ATOM   2428  NE2 HIS B 313     -33.564 -13.189 -26.615  1.00 55.84           N  
ATOM   2429  N   VAL B 314     -30.046 -15.107 -26.253  1.00 62.78           N  
ATOM   2430  CA  VAL B 314     -29.090 -14.047 -26.557  1.00 62.78           C  
ATOM   2431  C   VAL B 314     -27.674 -14.620 -26.584  1.00 62.78           C  
ATOM   2432  CB  VAL B 314     -29.177 -12.892 -25.535  1.00 62.78           C  
ATOM   2433  O   VAL B 314     -26.902 -14.340 -27.504  1.00 62.78           O  
ATOM   2434  CG1 VAL B 314     -28.089 -11.853 -25.799  1.00 62.78           C  
ATOM   2435  CG2 VAL B 314     -30.560 -12.245 -25.579  1.00 62.78           C  
ATOM   2436  N   VAL B 315     -27.350 -15.515 -25.704  1.00 62.08           N  
ATOM   2437  CA  VAL B 315     -26.019 -16.101 -25.589  1.00 62.08           C  
ATOM   2438  C   VAL B 315     -25.771 -17.053 -26.758  1.00 62.08           C  
ATOM   2439  CB  VAL B 315     -25.841 -16.847 -24.248  1.00 62.08           C  
ATOM   2440  O   VAL B 315     -24.687 -17.053 -27.347  1.00 62.08           O  
ATOM   2441  CG1 VAL B 315     -24.506 -17.589 -24.215  1.00 62.08           C  
ATOM   2442  CG2 VAL B 315     -25.942 -15.871 -23.077  1.00 62.08           C  
ATOM   2443  N   ALA B 316     -26.698 -17.770 -27.102  1.00 65.46           N  
ATOM   2444  CA  ALA B 316     -26.565 -18.737 -28.189  1.00 65.46           C  
ATOM   2445  C   ALA B 316     -26.293 -18.036 -29.517  1.00 65.46           C  
ATOM   2446  CB  ALA B 316     -27.823 -19.596 -28.293  1.00 65.46           C  
ATOM   2447  O   ALA B 316     -25.378 -18.418 -30.251  1.00 65.46           O  
ATOM   2448  N   PHE B 317     -27.008 -16.973 -29.773  1.00 66.95           N  
ATOM   2449  CA  PHE B 317     -26.854 -16.251 -31.031  1.00 66.95           C  
ATOM   2450  C   PHE B 317     -25.498 -15.559 -31.096  1.00 66.95           C  
ATOM   2451  CB  PHE B 317     -27.977 -15.224 -31.203  1.00 66.95           C  
ATOM   2452  O   PHE B 317     -24.841 -15.567 -32.139  1.00 66.95           O  
ATOM   2453  CG  PHE B 317     -29.139 -15.725 -32.018  1.00 66.95           C  
ATOM   2454  CD1 PHE B 317     -29.069 -15.760 -33.405  1.00 66.95           C  
ATOM   2455  CD2 PHE B 317     -30.302 -16.161 -31.396  1.00 66.95           C  
ATOM   2456  CE1 PHE B 317     -30.143 -16.223 -34.162  1.00 66.95           C  
ATOM   2457  CE2 PHE B 317     -31.379 -16.625 -32.145  1.00 66.95           C  
ATOM   2458  CZ  PHE B 317     -31.298 -16.654 -33.528  1.00 66.95           C  
ATOM   2459  N   ASN B 318     -25.140 -15.080 -30.033  1.00 69.80           N  
ATOM   2460  CA  ASN B 318     -23.852 -14.394 -30.012  1.00 69.80           C  
ATOM   2461  C   ASN B 318     -22.692 -15.375 -30.156  1.00 69.80           C  
ATOM   2462  CB  ASN B 318     -23.700 -13.576 -28.728  1.00 69.80           C  
ATOM   2463  O   ASN B 318     -21.673 -15.052 -30.769  1.00 69.80           O  
ATOM   2464  CG  ASN B 318     -23.888 -12.089 -28.957  1.00 69.80           C  
ATOM   2465  ND2 ASN B 318     -24.218 -11.363 -27.895  1.00 69.80           N  
ATOM   2466  OD1 ASN B 318     -23.738 -11.597 -30.078  1.00 69.80           O  
ATOM   2467  N   THR B 319     -22.815 -16.539 -29.635  1.00 69.05           N  
ATOM   2468  CA  THR B 319     -21.793 -17.567 -29.800  1.00 69.05           C  
ATOM   2469  C   THR B 319     -21.694 -18.001 -31.260  1.00 69.05           C  
ATOM   2470  CB  THR B 319     -22.086 -18.793 -28.916  1.00 69.05           C  
ATOM   2471  O   THR B 319     -20.594 -18.179 -31.787  1.00 69.05           O  
ATOM   2472  CG2 THR B 319     -20.921 -19.778 -28.937  1.00 69.05           C  
ATOM   2473  OG1 THR B 319     -22.307 -18.361 -27.568  1.00 69.05           O  
ATOM   2474  N   LEU B 320     -22.768 -18.094 -31.831  1.00 74.25           N  
ATOM   2475  CA  LEU B 320     -22.804 -18.471 -33.240  1.00 74.25           C  
ATOM   2476  C   LEU B 320     -22.160 -17.394 -34.107  1.00 74.25           C  
ATOM   2477  CB  LEU B 320     -24.246 -18.712 -33.693  1.00 74.25           C  
ATOM   2478  O   LEU B 320     -21.394 -17.705 -35.022  1.00 74.25           O  
ATOM   2479  CG  LEU B 320     -24.434 -19.656 -34.882  1.00 74.25           C  
ATOM   2480  CD1 LEU B 320     -24.859 -21.039 -34.399  1.00 74.25           C  
ATOM   2481  CD2 LEU B 320     -25.457 -19.088 -35.860  1.00 74.25           C  
ATOM   2482  N   LEU B 321     -22.466 -16.218 -33.789  1.00 75.39           N  
ATOM   2483  CA  LEU B 321     -21.880 -15.108 -34.532  1.00 75.39           C  
ATOM   2484  C   LEU B 321     -20.368 -15.061 -34.337  1.00 75.39           C  
ATOM   2485  CB  LEU B 321     -22.504 -13.780 -34.093  1.00 75.39           C  
ATOM   2486  O   LEU B 321     -19.626 -14.757 -35.273  1.00 75.39           O  
ATOM   2487  CG  LEU B 321     -23.870 -13.442 -34.693  1.00 75.39           C  
ATOM   2488  CD1 LEU B 321     -24.570 -12.381 -33.851  1.00 75.39           C  
ATOM   2489  CD2 LEU B 321     -23.719 -12.973 -36.136  1.00 75.39           C  
ATOM   2490  N   PHE B 322     -19.949 -15.394 -33.262  1.00 74.00           N  
ATOM   2491  CA  PHE B 322     -18.520 -15.440 -32.976  1.00 74.00           C  
ATOM   2492  C   PHE B 322     -17.842 -16.543 -33.779  1.00 74.00           C  
ATOM   2493  CB  PHE B 322     -18.277 -15.656 -31.479  1.00 74.00           C  
ATOM   2494  O   PHE B 322     -16.776 -16.330 -34.359  1.00 74.00           O  
ATOM   2495  CG  PHE B 322     -16.836 -15.911 -31.128  1.00 74.00           C  
ATOM   2496  CD1 PHE B 322     -16.388 -17.200 -30.865  1.00 74.00           C  
ATOM   2497  CD2 PHE B 322     -15.929 -14.862 -31.061  1.00 74.00           C  
ATOM   2498  CE1 PHE B 322     -15.055 -17.439 -30.540  1.00 74.00           C  
ATOM   2499  CE2 PHE B 322     -14.595 -15.093 -30.737  1.00 74.00           C  
ATOM   2500  CZ  PHE B 322     -14.161 -16.382 -30.476  1.00 74.00           C  
ATOM   2501  N   LEU B 323     -18.484 -17.664 -33.843  1.00 69.86           N  
ATOM   2502  CA  LEU B 323     -17.904 -18.788 -34.569  1.00 69.86           C  
ATOM   2503  C   LEU B 323     -17.794 -18.475 -36.058  1.00 69.86           C  
ATOM   2504  CB  LEU B 323     -18.746 -20.050 -34.363  1.00 69.86           C  
ATOM   2505  O   LEU B 323     -16.796 -18.817 -36.696  1.00 69.86           O  
ATOM   2506  CG  LEU B 323     -18.621 -20.733 -33.000  1.00 69.86           C  
ATOM   2507  CD1 LEU B 323     -19.709 -21.788 -32.834  1.00 69.86           C  
ATOM   2508  CD2 LEU B 323     -17.237 -21.354 -32.837  1.00 69.86           C  
ATOM   2509  N   MET B 324     -18.727 -17.750 -36.557  1.00 75.73           N  
ATOM   2510  CA  MET B 324     -18.714 -17.356 -37.963  1.00 75.73           C  
ATOM   2511  C   MET B 324     -17.615 -16.334 -38.232  1.00 75.73           C  
ATOM   2512  CB  MET B 324     -20.072 -16.785 -38.375  1.00 75.73           C  
ATOM   2513  O   MET B 324     -16.912 -16.422 -39.240  1.00 75.73           O  
ATOM   2514  CG  MET B 324     -21.183 -17.820 -38.425  1.00 75.73           C  
ATOM   2515  SD  MET B 324     -20.850 -19.150 -39.646  1.00 75.73           S  
ATOM   2516  CE  MET B 324     -21.929 -18.616 -41.003  1.00 75.73           C  
ATOM   2517  N   SER B 325     -17.531 -15.440 -37.353  1.00 73.49           N  
ATOM   2518  CA  SER B 325     -16.481 -14.435 -37.490  1.00 73.49           C  
ATOM   2519  C   SER B 325     -15.096 -15.067 -37.404  1.00 73.49           C  
ATOM   2520  CB  SER B 325     -16.627 -13.357 -36.415  1.00 73.49           C  
ATOM   2521  O   SER B 325     -14.189 -14.691 -38.149  1.00 73.49           O  
ATOM   2522  OG  SER B 325     -17.889 -12.719 -36.510  1.00 73.49           O  
ATOM   2523  N   PHE B 326     -14.961 -16.023 -36.537  1.00 67.95           N  
ATOM   2524  CA  PHE B 326     -13.698 -16.730 -36.363  1.00 67.95           C  
ATOM   2525  C   PHE B 326     -13.303 -17.454 -37.645  1.00 67.95           C  
ATOM   2526  CB  PHE B 326     -13.794 -17.729 -35.205  1.00 67.95           C  
ATOM   2527  O   PHE B 326     -12.143 -17.404 -38.060  1.00 67.95           O  
ATOM   2528  CG  PHE B 326     -12.538 -18.528 -34.987  1.00 67.95           C  
ATOM   2529  CD1 PHE B 326     -12.455 -19.849 -35.410  1.00 67.95           C  
ATOM   2530  CD2 PHE B 326     -11.438 -17.957 -34.359  1.00 67.95           C  
ATOM   2531  CE1 PHE B 326     -11.293 -20.591 -35.209  1.00 67.95           C  
ATOM   2532  CE2 PHE B 326     -10.274 -18.693 -34.155  1.00 67.95           C  
ATOM   2533  CZ  PHE B 326     -10.204 -20.009 -34.580  1.00 67.95           C  
ATOM   2534  N   THR B 327     -14.223 -18.022 -38.253  1.00 69.19           N  
ATOM   2535  CA  THR B 327     -13.965 -18.760 -39.485  1.00 69.19           C  
ATOM   2536  C   THR B 327     -13.514 -17.817 -40.596  1.00 69.19           C  
ATOM   2537  CB  THR B 327     -15.213 -19.537 -39.942  1.00 69.19           C  
ATOM   2538  O   THR B 327     -12.568 -18.118 -41.328  1.00 69.19           O  
ATOM   2539  CG2 THR B 327     -14.844 -20.639 -40.930  1.00 69.19           C  
ATOM   2540  OG1 THR B 327     -15.846 -20.128 -38.800  1.00 69.19           O  
ATOM   2541  N   VAL B 328     -14.046 -16.740 -40.729  1.00 72.26           N  
ATOM   2542  CA  VAL B 328     -13.710 -15.770 -41.766  1.00 72.26           C  
ATOM   2543  C   VAL B 328     -12.312 -15.209 -41.517  1.00 72.26           C  
ATOM   2544  CB  VAL B 328     -14.742 -14.621 -41.825  1.00 72.26           C  
ATOM   2545  O   VAL B 328     -11.537 -15.015 -42.457  1.00 72.26           O  
ATOM   2546  CG1 VAL B 328     -14.269 -13.518 -42.770  1.00 72.26           C  
ATOM   2547  CG2 VAL B 328     -16.107 -15.153 -42.258  1.00 72.26           C  
ATOM   2548  N   LEU B 329     -12.059 -15.012 -40.353  1.00 68.59           N  
ATOM   2549  CA  LEU B 329     -10.749 -14.458 -40.031  1.00 68.59           C  
ATOM   2550  C   LEU B 329      -9.643 -15.458 -40.351  1.00 68.59           C  
ATOM   2551  CB  LEU B 329     -10.682 -14.062 -38.554  1.00 68.59           C  
ATOM   2552  O   LEU B 329      -8.549 -15.068 -40.768  1.00 68.59           O  
ATOM   2553  CG  LEU B 329     -11.100 -12.629 -38.217  1.00 68.59           C  
ATOM   2554  CD1 LEU B 329     -11.662 -12.560 -36.801  1.00 68.59           C  
ATOM   2555  CD2 LEU B 329      -9.920 -11.676 -38.376  1.00 68.59           C  
ATOM   2556  N   CYS B 330      -9.999 -16.729 -40.183  1.00 60.17           N  
ATOM   2557  CA  CYS B 330      -9.017 -17.766 -40.479  1.00 60.17           C  
ATOM   2558  C   CYS B 330      -8.733 -17.837 -41.974  1.00 60.17           C  
ATOM   2559  CB  CYS B 330      -9.505 -19.125 -39.978  1.00 60.17           C  
ATOM   2560  O   CYS B 330      -7.623 -18.183 -42.384  1.00 60.17           O  
ATOM   2561  SG  CYS B 330      -9.461 -19.298 -38.181  1.00 60.17           S  
ATOM   2562  N   LEU B 331      -9.626 -17.423 -42.721  1.00 61.81           N  
ATOM   2563  CA  LEU B 331      -9.510 -17.512 -44.172  1.00 61.81           C  
ATOM   2564  C   LEU B 331      -8.939 -16.222 -44.752  1.00 61.81           C  
ATOM   2565  CB  LEU B 331     -10.874 -17.808 -44.802  1.00 61.81           C  
ATOM   2566  O   LEU B 331      -8.683 -16.137 -45.955  1.00 61.81           O  
ATOM   2567  CG  LEU B 331     -11.466 -19.189 -44.518  1.00 61.81           C  
ATOM   2568  CD1 LEU B 331     -12.931 -19.235 -44.942  1.00 61.81           C  
ATOM   2569  CD2 LEU B 331     -10.664 -20.272 -45.231  1.00 61.81           C  
ATOM   2570  N   THR B 332      -8.731 -15.226 -43.987  1.00 60.23           N  
ATOM   2571  CA  THR B 332      -8.354 -13.886 -44.420  1.00 60.23           C  
ATOM   2572  C   THR B 332      -6.983 -13.900 -45.090  1.00 60.23           C  
ATOM   2573  CB  THR B 332      -8.340 -12.899 -43.238  1.00 60.23           C  
ATOM   2574  O   THR B 332      -6.777 -13.237 -46.109  1.00 60.23           O  
ATOM   2575  CG2 THR B 332      -8.043 -11.480 -43.709  1.00 60.23           C  
ATOM   2576  OG1 THR B 332      -9.620 -12.918 -42.593  1.00 60.23           O  
ATOM   2577  N   PRO B 333      -6.093 -14.766 -44.645  1.00 54.14           N  
ATOM   2578  CA  PRO B 333      -4.780 -14.749 -45.295  1.00 54.14           C  
ATOM   2579  C   PRO B 333      -4.829 -15.257 -46.734  1.00 54.14           C  
ATOM   2580  CB  PRO B 333      -3.939 -15.678 -44.416  1.00 54.14           C  
ATOM   2581  O   PRO B 333      -4.046 -14.811 -47.577  1.00 54.14           O  
ATOM   2582  CG  PRO B 333      -4.795 -15.952 -43.221  1.00 54.14           C  
ATOM   2583  CD  PRO B 333      -6.184 -15.456 -43.506  1.00 54.14           C  
ATOM   2584  N   VAL B 334      -5.885 -16.017 -47.030  1.00 53.68           N  
ATOM   2585  CA  VAL B 334      -5.998 -16.584 -48.369  1.00 53.68           C  
ATOM   2586  C   VAL B 334      -6.873 -15.685 -49.239  1.00 53.68           C  
ATOM   2587  CB  VAL B 334      -6.576 -18.017 -48.333  1.00 53.68           C  
ATOM   2588  O   VAL B 334      -6.560 -15.446 -50.408  1.00 53.68           O  
ATOM   2589  CG1 VAL B 334      -6.668 -18.598 -49.742  1.00 53.68           C  
ATOM   2590  CG2 VAL B 334      -5.724 -18.913 -47.436  1.00 53.68           C  
ATOM   2591  N   TYR B 335      -7.798 -15.188 -48.712  1.00 61.70           N  
ATOM   2592  CA  TYR B 335      -8.761 -14.337 -49.401  1.00 61.70           C  
ATOM   2593  C   TYR B 335      -8.927 -13.005 -48.680  1.00 61.70           C  
ATOM   2594  CB  TYR B 335     -10.117 -15.041 -49.513  1.00 61.70           C  
ATOM   2595  O   TYR B 335      -9.705 -12.899 -47.729  1.00 61.70           O  
ATOM   2596  CG  TYR B 335     -10.039 -16.411 -50.143  1.00 61.70           C  
ATOM   2597  CD1 TYR B 335      -9.784 -16.560 -51.504  1.00 61.70           C  
ATOM   2598  CD2 TYR B 335     -10.220 -17.559 -49.378  1.00 61.70           C  
ATOM   2599  CE1 TYR B 335      -9.713 -17.820 -52.089  1.00 61.70           C  
ATOM   2600  CE2 TYR B 335     -10.152 -18.824 -49.952  1.00 61.70           C  
ATOM   2601  OH  TYR B 335      -9.829 -20.194 -51.880  1.00 61.70           O  
ATOM   2602  CZ  TYR B 335      -9.898 -18.944 -51.306  1.00 61.70           C  
ATOM   2603  N   SER B 336      -8.213 -11.931 -49.171  1.00 58.32           N  
ATOM   2604  CA  SER B 336      -8.127 -10.645 -48.487  1.00 58.32           C  
ATOM   2605  C   SER B 336      -9.443  -9.879 -48.581  1.00 58.32           C  
ATOM   2606  CB  SER B 336      -6.994  -9.801 -49.072  1.00 58.32           C  
ATOM   2607  O   SER B 336      -9.737  -9.034 -47.733  1.00 58.32           O  
ATOM   2608  OG  SER B 336      -5.736 -10.406 -48.822  1.00 58.32           O  
ATOM   2609  N   PHE B 337     -10.296 -10.173 -49.477  1.00 63.34           N  
ATOM   2610  CA  PHE B 337     -11.541  -9.441 -49.677  1.00 63.34           C  
ATOM   2611  C   PHE B 337     -12.649 -10.005 -48.796  1.00 63.34           C  
ATOM   2612  CB  PHE B 337     -11.964  -9.491 -51.149  1.00 63.34           C  
ATOM   2613  O   PHE B 337     -13.697  -9.378 -48.630  1.00 63.34           O  
ATOM   2614  CG  PHE B 337     -12.315 -10.872 -51.633  1.00 63.34           C  
ATOM   2615  CD1 PHE B 337     -11.338 -11.708 -52.160  1.00 63.34           C  
ATOM   2616  CD2 PHE B 337     -13.623 -11.334 -51.561  1.00 63.34           C  
ATOM   2617  CE1 PHE B 337     -11.660 -12.987 -52.609  1.00 63.34           C  
ATOM   2618  CE2 PHE B 337     -13.952 -12.611 -52.008  1.00 63.34           C  
ATOM   2619  CZ  PHE B 337     -12.969 -13.435 -52.532  1.00 63.34           C  
ATOM   2620  N   LEU B 338     -12.434 -11.103 -48.111  1.00 70.41           N  
ATOM   2621  CA  LEU B 338     -13.442 -11.859 -47.377  1.00 70.41           C  
ATOM   2622  C   LEU B 338     -13.975 -11.053 -46.197  1.00 70.41           C  
ATOM   2623  CB  LEU B 338     -12.861 -13.186 -46.881  1.00 70.41           C  
ATOM   2624  O   LEU B 338     -15.184 -11.024 -45.955  1.00 70.41           O  
ATOM   2625  CG  LEU B 338     -13.799 -14.394 -46.921  1.00 70.41           C  
ATOM   2626  CD1 LEU B 338     -13.692 -15.105 -48.265  1.00 70.41           C  
ATOM   2627  CD2 LEU B 338     -13.485 -15.352 -45.777  1.00 70.41           C  
ATOM   2628  N   PRO B 339     -13.083 -10.375 -45.442  1.00 73.21           N  
ATOM   2629  CA  PRO B 339     -13.595  -9.606 -44.306  1.00 73.21           C  
ATOM   2630  C   PRO B 339     -14.559  -8.500 -44.728  1.00 73.21           C  
ATOM   2631  CB  PRO B 339     -12.328  -9.018 -43.679  1.00 73.21           C  
ATOM   2632  O   PRO B 339     -15.516  -8.203 -44.009  1.00 73.21           O  
ATOM   2633  CG  PRO B 339     -11.218  -9.887 -44.174  1.00 73.21           C  
ATOM   2634  CD  PRO B 339     -11.634 -10.492 -45.484  1.00 73.21           C  
ATOM   2635  N   GLY B 340     -14.306  -7.913 -45.764  1.00 74.93           N  
ATOM   2636  CA  GLY B 340     -15.203  -6.896 -46.288  1.00 74.93           C  
ATOM   2637  C   GLY B 340     -16.571  -7.438 -46.655  1.00 74.93           C  
ATOM   2638  O   GLY B 340     -17.594  -6.858 -46.285  1.00 74.93           O  
ATOM   2639  N   VAL B 341     -16.580  -8.535 -47.365  1.00 77.66           N  
ATOM   2640  CA  VAL B 341     -17.818  -9.182 -47.784  1.00 77.66           C  
ATOM   2641  C   VAL B 341     -18.577  -9.689 -46.560  1.00 77.66           C  
ATOM   2642  CB  VAL B 341     -17.547 -10.347 -48.763  1.00 77.66           C  
ATOM   2643  O   VAL B 341     -19.795  -9.520 -46.463  1.00 77.66           O  
ATOM   2644  CG1 VAL B 341     -18.846 -11.064 -49.123  1.00 77.66           C  
ATOM   2645  CG2 VAL B 341     -16.849  -9.833 -50.022  1.00 77.66           C  
ATOM   2646  N   TYR B 342     -17.907 -10.236 -45.658  1.00 79.52           N  
ATOM   2647  CA  TYR B 342     -18.489 -10.746 -44.422  1.00 79.52           C  
ATOM   2648  C   TYR B 342     -19.116  -9.620 -43.608  1.00 79.52           C  
ATOM   2649  CB  TYR B 342     -17.428 -11.467 -43.585  1.00 79.52           C  
ATOM   2650  O   TYR B 342     -20.179  -9.795 -43.009  1.00 79.52           O  
ATOM   2651  CG  TYR B 342     -17.937 -11.957 -42.251  1.00 79.52           C  
ATOM   2652  CD1 TYR B 342     -17.638 -11.272 -41.075  1.00 79.52           C  
ATOM   2653  CD2 TYR B 342     -18.716 -13.105 -42.163  1.00 79.52           C  
ATOM   2654  CE1 TYR B 342     -18.103 -11.721 -39.843  1.00 79.52           C  
ATOM   2655  CE2 TYR B 342     -19.187 -13.563 -40.937  1.00 79.52           C  
ATOM   2656  OH  TYR B 342     -19.339 -13.314 -38.568  1.00 79.52           O  
ATOM   2657  CZ  TYR B 342     -18.876 -12.865 -39.784  1.00 79.52           C  
ATOM   2658  N   SER B 343     -18.439  -8.515 -43.622  1.00 81.84           N  
ATOM   2659  CA  SER B 343     -18.956  -7.376 -42.870  1.00 81.84           C  
ATOM   2660  C   SER B 343     -20.329  -6.954 -43.380  1.00 81.84           C  
ATOM   2661  CB  SER B 343     -17.987  -6.196 -42.951  1.00 81.84           C  
ATOM   2662  O   SER B 343     -21.209  -6.602 -42.591  1.00 81.84           O  
ATOM   2663  OG  SER B 343     -17.423  -6.097 -44.248  1.00 81.84           O  
ATOM   2664  N   VAL B 344     -20.517  -6.965 -44.627  1.00 80.21           N  
ATOM   2665  CA  VAL B 344     -21.793  -6.586 -45.225  1.00 80.21           C  
ATOM   2666  C   VAL B 344     -22.867  -7.600 -44.836  1.00 80.21           C  
ATOM   2667  CB  VAL B 344     -21.691  -6.482 -46.763  1.00 80.21           C  
ATOM   2668  O   VAL B 344     -23.976  -7.221 -44.451  1.00 80.21           O  
ATOM   2669  CG1 VAL B 344     -23.062  -6.209 -47.378  1.00 80.21           C  
ATOM   2670  CG2 VAL B 344     -20.697  -5.390 -47.158  1.00 80.21           C  
ATOM   2671  N   ILE B 345     -22.524  -8.864 -44.843  1.00 81.29           N  
ATOM   2672  CA  ILE B 345     -23.448  -9.932 -44.481  1.00 81.29           C  
ATOM   2673  C   ILE B 345     -23.771  -9.852 -42.990  1.00 81.29           C  
ATOM   2674  CB  ILE B 345     -22.871 -11.322 -44.831  1.00 81.29           C  
ATOM   2675  O   ILE B 345     -24.928 -10.000 -42.590  1.00 81.29           O  
ATOM   2676  CG1 ILE B 345     -22.687 -11.458 -46.347  1.00 81.29           C  
ATOM   2677  CG2 ILE B 345     -23.774 -12.434 -44.287  1.00 81.29           C  
ATOM   2678  CD1 ILE B 345     -21.930 -12.710 -46.769  1.00 81.29           C  
ATOM   2679  N   TYR B 346     -22.762  -9.636 -42.207  1.00 81.74           N  
ATOM   2680  CA  TYR B 346     -22.882  -9.511 -40.759  1.00 81.74           C  
ATOM   2681  C   TYR B 346     -23.848  -8.392 -40.387  1.00 81.74           C  
ATOM   2682  CB  TYR B 346     -21.512  -9.250 -40.126  1.00 81.74           C  
ATOM   2683  O   TYR B 346     -24.731  -8.580 -39.546  1.00 81.74           O  
ATOM   2684  CG  TYR B 346     -21.504  -9.377 -38.622  1.00 81.74           C  
ATOM   2685  CD1 TYR B 346     -21.827  -8.293 -37.810  1.00 81.74           C  
ATOM   2686  CD2 TYR B 346     -21.172 -10.581 -38.011  1.00 81.74           C  
ATOM   2687  CE1 TYR B 346     -21.818  -8.405 -36.424  1.00 81.74           C  
ATOM   2688  CE2 TYR B 346     -21.160 -10.705 -36.625  1.00 81.74           C  
ATOM   2689  OH  TYR B 346     -21.475  -9.730 -34.470  1.00 81.74           O  
ATOM   2690  CZ  TYR B 346     -21.485  -9.613 -35.842  1.00 81.74           C  
ATOM   2691  N   LEU B 347     -23.676  -7.256 -40.995  1.00 82.62           N  
ATOM   2692  CA  LEU B 347     -24.555  -6.115 -40.761  1.00 82.62           C  
ATOM   2693  C   LEU B 347     -25.996  -6.456 -41.128  1.00 82.62           C  
ATOM   2694  CB  LEU B 347     -24.084  -4.902 -41.567  1.00 82.62           C  
ATOM   2695  O   LEU B 347     -26.925  -6.121 -40.389  1.00 82.62           O  
ATOM   2696  CG  LEU B 347     -24.831  -3.591 -41.316  1.00 82.62           C  
ATOM   2697  CD1 LEU B 347     -24.234  -2.861 -40.117  1.00 82.62           C  
ATOM   2698  CD2 LEU B 347     -24.794  -2.708 -42.559  1.00 82.62           C  
ATOM   2699  N   TYR B 348     -26.119  -7.113 -42.242  1.00 75.63           N  
ATOM   2700  CA  TYR B 348     -27.449  -7.495 -42.704  1.00 75.63           C  
ATOM   2701  C   TYR B 348     -28.122  -8.435 -41.711  1.00 75.63           C  
ATOM   2702  CB  TYR B 348     -27.370  -8.161 -44.081  1.00 75.63           C  
ATOM   2703  O   TYR B 348     -29.310  -8.288 -41.415  1.00 75.63           O  
ATOM   2704  CG  TYR B 348     -28.717  -8.500 -44.671  1.00 75.63           C  
ATOM   2705  CD1 TYR B 348     -29.196  -9.808 -44.657  1.00 75.63           C  
ATOM   2706  CD2 TYR B 348     -29.514  -7.513 -45.243  1.00 75.63           C  
ATOM   2707  CE1 TYR B 348     -30.437 -10.125 -45.201  1.00 75.63           C  
ATOM   2708  CE2 TYR B 348     -30.756  -7.819 -45.789  1.00 75.63           C  
ATOM   2709  OH  TYR B 348     -32.437  -9.434 -46.303  1.00 75.63           O  
ATOM   2710  CZ  TYR B 348     -31.208  -9.125 -45.763  1.00 75.63           C  
ATOM   2711  N   LEU B 349     -27.421  -9.371 -41.128  1.00 75.37           N  
ATOM   2712  CA  LEU B 349     -27.954 -10.338 -40.174  1.00 75.37           C  
ATOM   2713  C   LEU B 349     -28.397  -9.646 -38.889  1.00 75.37           C  
ATOM   2714  CB  LEU B 349     -26.907 -11.409 -39.856  1.00 75.37           C  
ATOM   2715  O   LEU B 349     -29.378 -10.056 -38.265  1.00 75.37           O  
ATOM   2716  CG  LEU B 349     -27.275 -12.847 -40.227  1.00 75.37           C  
ATOM   2717  CD1 LEU B 349     -26.296 -13.394 -41.261  1.00 75.37           C  
ATOM   2718  CD2 LEU B 349     -27.298 -13.730 -38.984  1.00 75.37           C  
ATOM   2719  N   THR B 350     -27.731  -8.621 -38.499  1.00 72.25           N  
ATOM   2720  CA  THR B 350     -28.009  -7.926 -37.247  1.00 72.25           C  
ATOM   2721  C   THR B 350     -29.352  -7.204 -37.316  1.00 72.25           C  
ATOM   2722  CB  THR B 350     -26.897  -6.916 -36.910  1.00 72.25           C  
ATOM   2723  O   THR B 350     -29.988  -6.967 -36.287  1.00 72.25           O  
ATOM   2724  CG2 THR B 350     -25.698  -7.610 -36.271  1.00 72.25           C  
ATOM   2725  OG1 THR B 350     -26.471  -6.263 -38.112  1.00 72.25           O  
ATOM   2726  N   PHE B 351     -29.834  -6.910 -38.479  1.00 69.65           N  
ATOM   2727  CA  PHE B 351     -31.123  -6.248 -38.637  1.00 69.65           C  
ATOM   2728  C   PHE B 351     -32.264  -7.193 -38.279  1.00 69.65           C  
ATOM   2729  CB  PHE B 351     -31.295  -5.738 -40.071  1.00 69.65           C  
ATOM   2730  O   PHE B 351     -33.350  -6.748 -37.900  1.00 69.65           O  
ATOM   2731  CG  PHE B 351     -30.531  -4.474 -40.361  1.00 69.65           C  
ATOM   2732  CD1 PHE B 351     -30.645  -3.369 -39.527  1.00 69.65           C  
ATOM   2733  CD2 PHE B 351     -29.697  -4.392 -41.469  1.00 69.65           C  
ATOM   2734  CE1 PHE B 351     -29.939  -2.198 -39.793  1.00 69.65           C  
ATOM   2735  CE2 PHE B 351     -28.988  -3.225 -41.741  1.00 69.65           C  
ATOM   2736  CZ  PHE B 351     -29.111  -2.129 -40.903  1.00 69.65           C  
ATOM   2737  N   TYR B 352     -31.943  -8.463 -38.279  1.00 65.56           N  
ATOM   2738  CA  TYR B 352     -32.986  -9.445 -38.007  1.00 65.56           C  
ATOM   2739  C   TYR B 352     -32.925  -9.920 -36.560  1.00 65.56           C  
ATOM   2740  CB  TYR B 352     -32.859 -10.641 -38.955  1.00 65.56           C  
ATOM   2741  O   TYR B 352     -33.827 -10.618 -36.091  1.00 65.56           O  
ATOM   2742  CG  TYR B 352     -33.258 -10.333 -40.378  1.00 65.56           C  
ATOM   2743  CD1 TYR B 352     -34.600 -10.278 -40.749  1.00 65.56           C  
ATOM   2744  CD2 TYR B 352     -32.295 -10.099 -41.354  1.00 65.56           C  
ATOM   2745  CE1 TYR B 352     -34.972  -9.996 -42.060  1.00 65.56           C  
ATOM   2746  CE2 TYR B 352     -32.656  -9.816 -42.667  1.00 65.56           C  
ATOM   2747  OH  TYR B 352     -34.358  -9.488 -44.308  1.00 65.56           O  
ATOM   2748  CZ  TYR B 352     -33.995  -9.767 -43.010  1.00 65.56           C  
ATOM   2749  N   LEU B 353     -31.960  -9.568 -35.920  1.00 65.99           N  
ATOM   2750  CA  LEU B 353     -31.779 -10.022 -34.546  1.00 65.99           C  
ATOM   2751  C   LEU B 353     -32.442  -9.061 -33.565  1.00 65.99           C  
ATOM   2752  CB  LEU B 353     -30.290 -10.157 -34.218  1.00 65.99           C  
ATOM   2753  O   LEU B 353     -32.707  -7.905 -33.904  1.00 65.99           O  
ATOM   2754  CG  LEU B 353     -29.511 -11.200 -35.021  1.00 65.99           C  
ATOM   2755  CD1 LEU B 353     -28.010 -10.989 -34.848  1.00 65.99           C  
ATOM   2756  CD2 LEU B 353     -29.910 -12.609 -34.597  1.00 65.99           C  
ATOM   2757  N   THR B 354     -32.969  -9.667 -32.474  1.00 59.69           N  
ATOM   2758  CA  THR B 354     -33.570  -8.858 -31.420  1.00 59.69           C  
ATOM   2759  C   THR B 354     -32.599  -7.782 -30.944  1.00 59.69           C  
ATOM   2760  CB  THR B 354     -34.001  -9.729 -30.225  1.00 59.69           C  
ATOM   2761  O   THR B 354     -31.383  -7.925 -31.093  1.00 59.69           O  
ATOM   2762  CG2 THR B 354     -35.172 -10.633 -30.598  1.00 59.69           C  
ATOM   2763  OG1 THR B 354     -32.897 -10.542 -29.811  1.00 59.69           O  
ATOM   2764  N   ASN B 355     -33.116  -6.667 -30.428  1.00 61.42           N  
ATOM   2765  CA  ASN B 355     -32.320  -5.500 -30.061  1.00 61.42           C  
ATOM   2766  C   ASN B 355     -31.223  -5.861 -29.063  1.00 61.42           C  
ATOM   2767  CB  ASN B 355     -33.214  -4.397 -29.491  1.00 61.42           C  
ATOM   2768  O   ASN B 355     -30.101  -5.361 -29.159  1.00 61.42           O  
ATOM   2769  CG  ASN B 355     -33.937  -3.616 -30.571  1.00 61.42           C  
ATOM   2770  ND2 ASN B 355     -34.838  -2.732 -30.160  1.00 61.42           N  
ATOM   2771  OD1 ASN B 355     -33.687  -3.805 -31.764  1.00 61.42           O  
ATOM   2772  N   ASP B 356     -31.528  -6.737 -28.254  1.00 60.24           N  
ATOM   2773  CA  ASP B 356     -30.542  -7.127 -27.251  1.00 60.24           C  
ATOM   2774  C   ASP B 356     -29.375  -7.876 -27.891  1.00 60.24           C  
ATOM   2775  CB  ASP B 356     -31.191  -7.991 -26.168  1.00 60.24           C  
ATOM   2776  O   ASP B 356     -28.213  -7.610 -27.577  1.00 60.24           O  
ATOM   2777  CG  ASP B 356     -32.276  -7.260 -25.397  1.00 60.24           C  
ATOM   2778  OD1 ASP B 356     -32.243  -6.012 -25.333  1.00 60.24           O  
ATOM   2779  OD2 ASP B 356     -33.170  -7.939 -24.846  1.00 60.24           O  
ATOM   2780  N   VAL B 357     -29.647  -8.698 -28.742  1.00 62.69           N  
ATOM   2781  CA  VAL B 357     -28.646  -9.507 -29.430  1.00 62.69           C  
ATOM   2782  C   VAL B 357     -27.867  -8.639 -30.416  1.00 62.69           C  
ATOM   2783  CB  VAL B 357     -29.291 -10.702 -30.167  1.00 62.69           C  
ATOM   2784  O   VAL B 357     -26.647  -8.768 -30.537  1.00 62.69           O  
ATOM   2785  CG1 VAL B 357     -28.233 -11.508 -30.918  1.00 62.69           C  
ATOM   2786  CG2 VAL B 357     -30.046 -11.592 -29.181  1.00 62.69           C  
ATOM   2787  N   SER B 358     -28.534  -7.759 -30.978  1.00 69.72           N  
ATOM   2788  CA  SER B 358     -27.927  -6.910 -31.998  1.00 69.72           C  
ATOM   2789  C   SER B 358     -26.886  -5.976 -31.390  1.00 69.72           C  
ATOM   2790  CB  SER B 358     -28.997  -6.093 -32.722  1.00 69.72           C  
ATOM   2791  O   SER B 358     -25.816  -5.770 -31.967  1.00 69.72           O  
ATOM   2792  OG  SER B 358     -28.404  -5.197 -33.647  1.00 69.72           O  
ATOM   2793  N   PHE B 359     -27.287  -5.473 -30.358  1.00 70.45           N  
ATOM   2794  CA  PHE B 359     -26.348  -4.575 -29.696  1.00 70.45           C  
ATOM   2795  C   PHE B 359     -25.040  -5.292 -29.387  1.00 70.45           C  
ATOM   2796  CB  PHE B 359     -26.957  -4.013 -28.408  1.00 70.45           C  
ATOM   2797  O   PHE B 359     -23.959  -4.780 -29.685  1.00 70.45           O  
ATOM   2798  CG  PHE B 359     -26.030  -3.105 -27.645  1.00 70.45           C  
ATOM   2799  CD1 PHE B 359     -25.389  -3.550 -26.495  1.00 70.45           C  
ATOM   2800  CD2 PHE B 359     -25.801  -1.805 -28.078  1.00 70.45           C  
ATOM   2801  CE1 PHE B 359     -24.531  -2.711 -25.787  1.00 70.45           C  
ATOM   2802  CE2 PHE B 359     -24.945  -0.962 -27.375  1.00 70.45           C  
ATOM   2803  CZ  PHE B 359     -24.312  -1.416 -26.230  1.00 70.45           C  
ATOM   2804  N   LEU B 360     -25.070  -6.480 -28.847  1.00 69.80           N  
ATOM   2805  CA  LEU B 360     -23.888  -7.272 -28.523  1.00 69.80           C  
ATOM   2806  C   LEU B 360     -23.147  -7.687 -29.790  1.00 69.80           C  
ATOM   2807  CB  LEU B 360     -24.280  -8.514 -27.717  1.00 69.80           C  
ATOM   2808  O   LEU B 360     -21.915  -7.720 -29.810  1.00 69.80           O  
ATOM   2809  CG  LEU B 360     -24.495  -8.309 -26.217  1.00 69.80           C  
ATOM   2810  CD1 LEU B 360     -25.486  -9.336 -25.678  1.00 69.80           C  
ATOM   2811  CD2 LEU B 360     -23.169  -8.394 -25.469  1.00 69.80           C  
ATOM   2812  N   ALA B 361     -23.757  -7.909 -30.737  1.00 73.30           N  
ATOM   2813  CA  ALA B 361     -23.172  -8.309 -32.014  1.00 73.30           C  
ATOM   2814  C   ALA B 361     -22.352  -7.174 -32.621  1.00 73.30           C  
ATOM   2815  CB  ALA B 361     -24.264  -8.750 -32.986  1.00 73.30           C  
ATOM   2816  O   ALA B 361     -21.266  -7.404 -33.160  1.00 73.30           O  
ATOM   2817  N   HIS B 362     -22.869  -5.949 -32.518  1.00 77.49           N  
ATOM   2818  CA  HIS B 362     -22.138  -4.801 -33.043  1.00 77.49           C  
ATOM   2819  C   HIS B 362     -20.835  -4.583 -32.281  1.00 77.49           C  
ATOM   2820  CB  HIS B 362     -23.002  -3.540 -32.978  1.00 77.49           C  
ATOM   2821  O   HIS B 362     -19.803  -4.276 -32.882  1.00 77.49           O  
ATOM   2822  CG  HIS B 362     -24.213  -3.597 -33.853  1.00 77.49           C  
ATOM   2823  CD2 HIS B 362     -25.521  -3.379 -33.576  1.00 77.49           C  
ATOM   2824  ND1 HIS B 362     -24.150  -3.916 -35.192  1.00 77.49           N  
ATOM   2825  CE1 HIS B 362     -25.369  -3.890 -35.703  1.00 77.49           C  
ATOM   2826  NE2 HIS B 362     -26.219  -3.566 -34.743  1.00 77.49           N  
ATOM   2827  N   ILE B 363     -20.924  -4.742 -31.121  1.00 71.20           N  
ATOM   2828  CA  ILE B 363     -19.728  -4.590 -30.300  1.00 71.20           C  
ATOM   2829  C   ILE B 363     -18.705  -5.661 -30.675  1.00 71.20           C  
ATOM   2830  CB  ILE B 363     -20.062  -4.673 -28.793  1.00 71.20           C  
ATOM   2831  O   ILE B 363     -17.513  -5.371 -30.803  1.00 71.20           O  
ATOM   2832  CG1 ILE B 363     -20.918  -3.474 -28.369  1.00 71.20           C  
ATOM   2833  CG2 ILE B 363     -18.780  -4.753 -27.959  1.00 71.20           C  
ATOM   2834  CD1 ILE B 363     -21.376  -3.523 -26.918  1.00 71.20           C  
ATOM   2835  N   GLN B 364     -19.160  -6.829 -30.827  1.00 73.06           N  
ATOM   2836  CA  GLN B 364     -18.305  -7.930 -31.255  1.00 73.06           C  
ATOM   2837  C   GLN B 364     -17.654  -7.629 -32.603  1.00 73.06           C  
ATOM   2838  CB  GLN B 364     -19.104  -9.231 -31.337  1.00 73.06           C  
ATOM   2839  O   GLN B 364     -16.456  -7.854 -32.784  1.00 73.06           O  
ATOM   2840  CG  GLN B 364     -18.264 -10.447 -31.707  1.00 73.06           C  
ATOM   2841  CD  GLN B 364     -19.072 -11.731 -31.738  1.00 73.06           C  
ATOM   2842  NE2 GLN B 364     -18.667 -12.665 -32.591  1.00 73.06           N  
ATOM   2843  OE1 GLN B 364     -20.051 -11.882 -31.000  1.00 73.06           O  
ATOM   2844  N   TRP B 365     -18.293  -7.091 -33.449  1.00 77.61           N  
ATOM   2845  CA  TRP B 365     -17.768  -6.748 -34.766  1.00 77.61           C  
ATOM   2846  C   TRP B 365     -16.724  -5.641 -34.666  1.00 77.61           C  
ATOM   2847  CB  TRP B 365     -18.900  -6.315 -35.701  1.00 77.61           C  
ATOM   2848  O   TRP B 365     -15.662  -5.722 -35.288  1.00 77.61           O  
ATOM   2849  CG  TRP B 365     -18.457  -6.031 -37.105  1.00 77.61           C  
ATOM   2850  CD1 TRP B 365     -18.404  -6.914 -38.147  1.00 77.61           C  
ATOM   2851  CD2 TRP B 365     -17.998  -4.776 -37.617  1.00 77.61           C  
ATOM   2852  CE2 TRP B 365     -17.684  -4.972 -38.981  1.00 77.61           C  
ATOM   2853  CE3 TRP B 365     -17.822  -3.504 -37.056  1.00 77.61           C  
ATOM   2854  NE1 TRP B 365     -17.940  -6.283 -39.279  1.00 77.61           N  
ATOM   2855  CH2 TRP B 365     -17.041  -2.706 -39.217  1.00 77.61           C  
ATOM   2856  CZ2 TRP B 365     -17.203  -3.941 -39.792  1.00 77.61           C  
ATOM   2857  CZ3 TRP B 365     -17.344  -2.480 -37.865  1.00 77.61           C  
ATOM   2858  N   MET B 366     -16.984  -4.642 -33.918  1.00 75.81           N  
ATOM   2859  CA  MET B 366     -16.088  -3.496 -33.797  1.00 75.81           C  
ATOM   2860  C   MET B 366     -14.724  -3.926 -33.268  1.00 75.81           C  
ATOM   2861  CB  MET B 366     -16.694  -2.433 -32.878  1.00 75.81           C  
ATOM   2862  O   MET B 366     -13.691  -3.456 -33.750  1.00 75.81           O  
ATOM   2863  CG  MET B 366     -17.652  -1.488 -33.583  1.00 75.81           C  
ATOM   2864  SD  MET B 366     -16.784  -0.267 -34.643  1.00 75.81           S  
ATOM   2865  CE  MET B 366     -17.723   1.232 -34.240  1.00 75.81           C  
ATOM   2866  N   VAL B 367     -14.756  -4.877 -32.419  1.00 68.31           N  
ATOM   2867  CA  VAL B 367     -13.521  -5.323 -31.781  1.00 68.31           C  
ATOM   2868  C   VAL B 367     -12.759  -6.252 -32.722  1.00 68.31           C  
ATOM   2869  CB  VAL B 367     -13.801  -6.036 -30.439  1.00 68.31           C  
ATOM   2870  O   VAL B 367     -11.537  -6.147 -32.854  1.00 68.31           O  
ATOM   2871  CG1 VAL B 367     -12.526  -6.671 -29.888  1.00 68.31           C  
ATOM   2872  CG2 VAL B 367     -14.393  -5.056 -29.428  1.00 68.31           C  
ATOM   2873  N   MET B 368     -13.448  -7.038 -33.435  1.00 66.94           N  
ATOM   2874  CA  MET B 368     -12.804  -8.090 -34.216  1.00 66.94           C  
ATOM   2875  C   MET B 368     -12.386  -7.571 -35.587  1.00 66.94           C  
ATOM   2876  CB  MET B 368     -13.738  -9.291 -34.373  1.00 66.94           C  
ATOM   2877  O   MET B 368     -11.338  -7.956 -36.108  1.00 66.94           O  
ATOM   2878  CG  MET B 368     -13.883 -10.125 -33.111  1.00 66.94           C  
ATOM   2879  SD  MET B 368     -13.938 -11.926 -33.460  1.00 66.94           S  
ATOM   2880  CE  MET B 368     -15.470 -12.372 -32.596  1.00 66.94           C  
ATOM   2881  N   PHE B 369     -12.991  -6.533 -36.179  1.00 71.02           N  
ATOM   2882  CA  PHE B 369     -12.810  -6.294 -37.606  1.00 71.02           C  
ATOM   2883  C   PHE B 369     -12.266  -4.892 -37.856  1.00 71.02           C  
ATOM   2884  CB  PHE B 369     -14.132  -6.486 -38.357  1.00 71.02           C  
ATOM   2885  O   PHE B 369     -11.736  -4.609 -38.932  1.00 71.02           O  
ATOM   2886  CG  PHE B 369     -14.541  -7.926 -38.507  1.00 71.02           C  
ATOM   2887  CD1 PHE B 369     -14.018  -8.709 -39.529  1.00 71.02           C  
ATOM   2888  CD2 PHE B 369     -15.449  -8.498 -37.625  1.00 71.02           C  
ATOM   2889  CE1 PHE B 369     -14.395 -10.042 -39.670  1.00 71.02           C  
ATOM   2890  CE2 PHE B 369     -15.830  -9.830 -37.760  1.00 71.02           C  
ATOM   2891  CZ  PHE B 369     -15.303 -10.600 -38.784  1.00 71.02           C  
ATOM   2892  N   THR B 370     -12.394  -3.957 -36.949  1.00 68.89           N  
ATOM   2893  CA  THR B 370     -11.966  -2.579 -37.162  1.00 68.89           C  
ATOM   2894  C   THR B 370     -10.483  -2.522 -37.517  1.00 68.89           C  
ATOM   2895  CB  THR B 370     -12.233  -1.712 -35.918  1.00 68.89           C  
ATOM   2896  O   THR B 370     -10.088  -1.810 -38.443  1.00 68.89           O  
ATOM   2897  CG2 THR B 370     -11.844  -0.259 -36.166  1.00 68.89           C  
ATOM   2898  OG1 THR B 370     -13.627  -1.773 -35.590  1.00 68.89           O  
ATOM   2899  N   PRO B 371      -9.638  -3.378 -37.014  1.00 64.92           N  
ATOM   2900  CA  PRO B 371      -8.214  -3.300 -37.348  1.00 64.92           C  
ATOM   2901  C   PRO B 371      -7.884  -3.962 -38.683  1.00 64.92           C  
ATOM   2902  CB  PRO B 371      -7.540  -4.039 -36.190  1.00 64.92           C  
ATOM   2903  O   PRO B 371      -6.826  -3.701 -39.261  1.00 64.92           O  
ATOM   2904  CG  PRO B 371      -8.621  -4.230 -35.176  1.00 64.92           C  
ATOM   2905  CD  PRO B 371      -9.946  -3.993 -35.842  1.00 64.92           C  
ATOM   2906  N   LEU B 372      -8.781  -4.642 -39.209  1.00 62.19           N  
ATOM   2907  CA  LEU B 372      -8.470  -5.451 -40.382  1.00 62.19           C  
ATOM   2908  C   LEU B 372      -9.076  -4.839 -41.641  1.00 62.19           C  
ATOM   2909  CB  LEU B 372      -8.983  -6.882 -40.199  1.00 62.19           C  
ATOM   2910  O   LEU B 372      -8.496  -4.937 -42.725  1.00 62.19           O  
ATOM   2911  CG  LEU B 372      -8.173  -7.777 -39.260  1.00 62.19           C  
ATOM   2912  CD1 LEU B 372      -9.064  -8.326 -38.151  1.00 62.19           C  
ATOM   2913  CD2 LEU B 372      -7.517  -8.913 -40.037  1.00 62.19           C  
ATOM   2914  N   VAL B 373     -10.142  -4.212 -41.490  1.00 65.63           N  
ATOM   2915  CA  VAL B 373     -10.877  -3.698 -42.640  1.00 65.63           C  
ATOM   2916  C   VAL B 373     -10.467  -2.253 -42.913  1.00 65.63           C  
ATOM   2917  CB  VAL B 373     -12.405  -3.786 -42.422  1.00 65.63           C  
ATOM   2918  O   VAL B 373     -10.108  -1.518 -41.990  1.00 65.63           O  
ATOM   2919  CG1 VAL B 373     -13.155  -3.314 -43.666  1.00 65.63           C  
ATOM   2920  CG2 VAL B 373     -12.810  -5.213 -42.059  1.00 65.63           C  
ATOM   2921  N   PRO B 374     -10.553  -1.894 -44.149  1.00 62.86           N  
ATOM   2922  CA  PRO B 374     -10.270  -0.497 -44.486  1.00 62.86           C  
ATOM   2923  C   PRO B 374     -11.141   0.486 -43.709  1.00 62.86           C  
ATOM   2924  CB  PRO B 374     -10.573  -0.428 -45.985  1.00 62.86           C  
ATOM   2925  O   PRO B 374     -12.298   0.184 -43.404  1.00 62.86           O  
ATOM   2926  CG  PRO B 374     -10.822  -1.845 -46.390  1.00 62.86           C  
ATOM   2927  CD  PRO B 374     -10.959  -2.679 -45.148  1.00 62.86           C  
ATOM   2928  N   PHE B 375     -10.691   1.564 -43.403  1.00 66.82           N  
ATOM   2929  CA  PHE B 375     -11.321   2.578 -42.566  1.00 66.82           C  
ATOM   2930  C   PHE B 375     -12.667   2.997 -43.144  1.00 66.82           C  
ATOM   2931  CB  PHE B 375     -10.408   3.800 -42.421  1.00 66.82           C  
ATOM   2932  O   PHE B 375     -13.616   3.251 -42.400  1.00 66.82           O  
ATOM   2933  CG  PHE B 375     -10.931   4.838 -41.465  1.00 66.82           C  
ATOM   2934  CD1 PHE B 375     -11.516   6.006 -41.938  1.00 66.82           C  
ATOM   2935  CD2 PHE B 375     -10.837   4.645 -40.093  1.00 66.82           C  
ATOM   2936  CE1 PHE B 375     -12.001   6.969 -41.056  1.00 66.82           C  
ATOM   2937  CE2 PHE B 375     -11.319   5.603 -39.205  1.00 66.82           C  
ATOM   2938  CZ  PHE B 375     -11.900   6.764 -39.688  1.00 66.82           C  
ATOM   2939  N   TRP B 376     -12.784   3.046 -44.386  1.00 67.38           N  
ATOM   2940  CA  TRP B 376     -14.022   3.499 -45.013  1.00 67.38           C  
ATOM   2941  C   TRP B 376     -15.158   2.517 -44.748  1.00 67.38           C  
ATOM   2942  CB  TRP B 376     -13.826   3.678 -46.521  1.00 67.38           C  
ATOM   2943  O   TRP B 376     -16.321   2.915 -44.653  1.00 67.38           O  
ATOM   2944  CG  TRP B 376     -13.507   2.407 -47.249  1.00 67.38           C  
ATOM   2945  CD1 TRP B 376     -12.267   1.880 -47.483  1.00 67.38           C  
ATOM   2946  CD2 TRP B 376     -14.445   1.504 -47.843  1.00 67.38           C  
ATOM   2947  CE2 TRP B 376     -13.703   0.450 -48.420  1.00 67.38           C  
ATOM   2948  CE3 TRP B 376     -15.842   1.484 -47.944  1.00 67.38           C  
ATOM   2949  NE1 TRP B 376     -12.378   0.703 -48.186  1.00 67.38           N  
ATOM   2950  CH2 TRP B 376     -15.681  -0.609 -49.172  1.00 67.38           C  
ATOM   2951  CZ2 TRP B 376     -14.313  -0.615 -49.088  1.00 67.38           C  
ATOM   2952  CZ3 TRP B 376     -16.448   0.424 -48.609  1.00 67.38           C  
ATOM   2953  N   ILE B 377     -14.837   1.256 -44.513  1.00 72.00           N  
ATOM   2954  CA  ILE B 377     -15.837   0.238 -44.209  1.00 72.00           C  
ATOM   2955  C   ILE B 377     -16.334   0.414 -42.776  1.00 72.00           C  
ATOM   2956  CB  ILE B 377     -15.272  -1.187 -44.408  1.00 72.00           C  
ATOM   2957  O   ILE B 377     -17.525   0.249 -42.501  1.00 72.00           O  
ATOM   2958  CG1 ILE B 377     -14.896  -1.411 -45.877  1.00 72.00           C  
ATOM   2959  CG2 ILE B 377     -16.279  -2.238 -43.934  1.00 72.00           C  
ATOM   2960  CD1 ILE B 377     -14.323  -2.792 -46.166  1.00 72.00           C  
ATOM   2961  N   THR B 378     -15.354   0.722 -41.981  1.00 74.18           N  
ATOM   2962  CA  THR B 378     -15.709   0.964 -40.587  1.00 74.18           C  
ATOM   2963  C   THR B 378     -16.653   2.157 -40.468  1.00 74.18           C  
ATOM   2964  CB  THR B 378     -14.456   1.210 -39.726  1.00 74.18           C  
ATOM   2965  O   THR B 378     -17.625   2.114 -39.711  1.00 74.18           O  
ATOM   2966  CG2 THR B 378     -13.836  -0.107 -39.269  1.00 74.18           C  
ATOM   2967  OG1 THR B 378     -13.491   1.939 -40.494  1.00 74.18           O  
ATOM   2968  N   ILE B 379     -16.433   3.224 -41.200  1.00 74.74           N  
ATOM   2969  CA  ILE B 379     -17.265   4.423 -41.176  1.00 74.74           C  
ATOM   2970  C   ILE B 379     -18.649   4.103 -41.735  1.00 74.74           C  
ATOM   2971  CB  ILE B 379     -16.617   5.576 -41.975  1.00 74.74           C  
ATOM   2972  O   ILE B 379     -19.664   4.521 -41.174  1.00 74.74           O  
ATOM   2973  CG1 ILE B 379     -15.321   6.034 -41.297  1.00 74.74           C  
ATOM   2974  CG2 ILE B 379     -17.597   6.743 -42.129  1.00 74.74           C  
ATOM   2975  CD1 ILE B 379     -14.517   7.037 -42.112  1.00 74.74           C  
ATOM   2976  N   ALA B 380     -18.598   3.387 -42.731  1.00 75.82           N  
ATOM   2977  CA  ALA B 380     -19.861   2.991 -43.349  1.00 75.82           C  
ATOM   2978  C   ALA B 380     -20.697   2.143 -42.395  1.00 75.82           C  
ATOM   2979  CB  ALA B 380     -19.603   2.230 -44.646  1.00 75.82           C  
ATOM   2980  O   ALA B 380     -21.911   2.328 -42.291  1.00 75.82           O  
ATOM   2981  N   TYR B 381     -20.044   1.241 -41.735  1.00 80.88           N  
ATOM   2982  CA  TYR B 381     -20.696   0.367 -40.766  1.00 80.88           C  
ATOM   2983  C   TYR B 381     -21.315   1.176 -39.632  1.00 80.88           C  
ATOM   2984  CB  TYR B 381     -19.698  -0.648 -40.200  1.00 80.88           C  
ATOM   2985  O   TYR B 381     -22.477   0.968 -39.276  1.00 80.88           O  
ATOM   2986  CG  TYR B 381     -20.339  -1.722 -39.355  1.00 80.88           C  
ATOM   2987  CD1 TYR B 381     -20.511  -1.546 -37.984  1.00 80.88           C  
ATOM   2988  CD2 TYR B 381     -20.771  -2.914 -39.925  1.00 80.88           C  
ATOM   2989  CE1 TYR B 381     -21.099  -2.533 -37.200  1.00 80.88           C  
ATOM   2990  CE2 TYR B 381     -21.360  -3.909 -39.151  1.00 80.88           C  
ATOM   2991  OH  TYR B 381     -22.103  -4.691 -37.021  1.00 80.88           O  
ATOM   2992  CZ  TYR B 381     -21.520  -3.709 -37.792  1.00 80.88           C  
ATOM   2993  N   ILE B 382     -20.642   2.167 -39.201  1.00 78.91           N  
ATOM   2994  CA  ILE B 382     -21.073   2.991 -38.077  1.00 78.91           C  
ATOM   2995  C   ILE B 382     -22.254   3.862 -38.498  1.00 78.91           C  
ATOM   2996  CB  ILE B 382     -19.919   3.873 -37.548  1.00 78.91           C  
ATOM   2997  O   ILE B 382     -23.204   4.042 -37.732  1.00 78.91           O  
ATOM   2998  CG1 ILE B 382     -18.838   3.003 -36.896  1.00 78.91           C  
ATOM   2999  CG2 ILE B 382     -20.447   4.920 -36.564  1.00 78.91           C  
ATOM   3000  CD1 ILE B 382     -17.576   3.765 -36.517  1.00 78.91           C  
ATOM   3001  N   ILE B 383     -22.232   4.377 -39.630  1.00 78.37           N  
ATOM   3002  CA  ILE B 383     -23.312   5.210 -40.148  1.00 78.37           C  
ATOM   3003  C   ILE B 383     -24.586   4.380 -40.279  1.00 78.37           C  
ATOM   3004  CB  ILE B 383     -22.938   5.838 -41.509  1.00 78.37           C  
ATOM   3005  O   ILE B 383     -25.673   4.838 -39.920  1.00 78.37           O  
ATOM   3006  CG1 ILE B 383     -21.832   6.884 -41.329  1.00 78.37           C  
ATOM   3007  CG2 ILE B 383     -24.171   6.454 -42.176  1.00 78.37           C  
ATOM   3008  CD1 ILE B 383     -21.283   7.436 -42.637  1.00 78.37           C  
ATOM   3009  N   CYS B 384     -24.441   3.190 -40.657  1.00 77.83           N  
ATOM   3010  CA  CYS B 384     -25.589   2.308 -40.828  1.00 77.83           C  
ATOM   3011  C   CYS B 384     -26.234   1.984 -39.485  1.00 77.83           C  
ATOM   3012  CB  CYS B 384     -25.173   1.015 -41.528  1.00 77.83           C  
ATOM   3013  O   CYS B 384     -27.459   2.007 -39.358  1.00 77.83           O  
ATOM   3014  SG  CYS B 384     -25.089   1.155 -43.327  1.00 77.83           S  
ATOM   3015  N   ILE B 385     -25.387   1.691 -38.627  1.00 76.20           N  
ATOM   3016  CA  ILE B 385     -25.877   1.383 -37.287  1.00 76.20           C  
ATOM   3017  C   ILE B 385     -26.573   2.608 -36.699  1.00 76.20           C  
ATOM   3018  CB  ILE B 385     -24.732   0.920 -36.359  1.00 76.20           C  
ATOM   3019  O   ILE B 385     -27.633   2.489 -36.079  1.00 76.20           O  
ATOM   3020  CG1 ILE B 385     -24.157  -0.416 -36.845  1.00 76.20           C  
ATOM   3021  CG2 ILE B 385     -25.220   0.811 -34.912  1.00 76.20           C  
ATOM   3022  CD1 ILE B 385     -22.890  -0.846 -36.119  1.00 76.20           C  
ATOM   3023  N   SER B 386     -26.045   3.767 -36.863  1.00 73.88           N  
ATOM   3024  CA  SER B 386     -26.599   5.005 -36.324  1.00 73.88           C  
ATOM   3025  C   SER B 386     -27.952   5.324 -36.951  1.00 73.88           C  
ATOM   3026  CB  SER B 386     -25.634   6.169 -36.554  1.00 73.88           C  
ATOM   3027  O   SER B 386     -28.853   5.824 -36.275  1.00 73.88           O  
ATOM   3028  OG  SER B 386     -24.384   5.916 -35.936  1.00 73.88           O  
ATOM   3029  N   THR B 387     -28.014   5.073 -38.169  1.00 70.63           N  
ATOM   3030  CA  THR B 387     -29.269   5.330 -38.867  1.00 70.63           C  
ATOM   3031  C   THR B 387     -30.382   4.438 -38.324  1.00 70.63           C  
ATOM   3032  CB  THR B 387     -29.121   5.106 -40.383  1.00 70.63           C  
ATOM   3033  O   THR B 387     -31.519   4.886 -38.158  1.00 70.63           O  
ATOM   3034  CG2 THR B 387     -28.608   6.362 -41.078  1.00 70.63           C  
ATOM   3035  OG1 THR B 387     -28.198   4.034 -40.614  1.00 70.63           O  
ATOM   3036  N   LYS B 388     -30.108   3.235 -38.098  1.00 69.03           N  
ATOM   3037  CA  LYS B 388     -31.075   2.304 -37.523  1.00 69.03           C  
ATOM   3038  C   LYS B 388     -31.545   2.777 -36.151  1.00 69.03           C  
ATOM   3039  CB  LYS B 388     -30.473   0.902 -37.416  1.00 69.03           C  
ATOM   3040  O   LYS B 388     -32.738   2.729 -35.847  1.00 69.03           O  
ATOM   3041  CG  LYS B 388     -31.496  -0.192 -37.150  1.00 69.03           C  
ATOM   3042  CD  LYS B 388     -30.823  -1.524 -36.842  1.00 69.03           C  
ATOM   3043  CE  LYS B 388     -31.680  -2.386 -35.925  1.00 69.03           C  
ATOM   3044  NZ  LYS B 388     -31.069  -3.729 -35.697  1.00 69.03           N  
ATOM   3045  N   HIS B 389     -30.691   3.226 -35.400  1.00 65.79           N  
ATOM   3046  CA  HIS B 389     -31.010   3.691 -34.054  1.00 65.79           C  
ATOM   3047  C   HIS B 389     -31.833   4.974 -34.095  1.00 65.79           C  
ATOM   3048  CB  HIS B 389     -29.730   3.914 -33.248  1.00 65.79           C  
ATOM   3049  O   HIS B 389     -32.756   5.150 -33.296  1.00 65.79           O  
ATOM   3050  CG  HIS B 389     -29.350   2.748 -32.390  1.00 65.79           C  
ATOM   3051  CD2 HIS B 389     -28.388   1.808 -32.542  1.00 65.79           C  
ATOM   3052  ND1 HIS B 389     -30.001   2.448 -31.213  1.00 65.79           N  
ATOM   3053  CE1 HIS B 389     -29.452   1.370 -30.677  1.00 65.79           C  
ATOM   3054  NE2 HIS B 389     -28.471   0.963 -31.464  1.00 65.79           N  
ATOM   3055  N   PHE B 390     -31.514   5.804 -34.968  1.00 64.07           N  
ATOM   3056  CA  PHE B 390     -32.255   7.049 -35.133  1.00 64.07           C  
ATOM   3057  C   PHE B 390     -33.696   6.771 -35.544  1.00 64.07           C  
ATOM   3058  CB  PHE B 390     -31.576   7.946 -36.173  1.00 64.07           C  
ATOM   3059  O   PHE B 390     -34.624   7.408 -35.042  1.00 64.07           O  
ATOM   3060  CG  PHE B 390     -31.294   9.340 -35.680  1.00 64.07           C  
ATOM   3061  CD1 PHE B 390     -32.254  10.338 -35.788  1.00 64.07           C  
ATOM   3062  CD2 PHE B 390     -30.067   9.651 -35.109  1.00 64.07           C  
ATOM   3063  CE1 PHE B 390     -31.995  11.629 -35.333  1.00 64.07           C  
ATOM   3064  CE2 PHE B 390     -29.801  10.939 -34.652  1.00 64.07           C  
ATOM   3065  CZ  PHE B 390     -30.766  11.927 -34.765  1.00 64.07           C  
ATOM   3066  N   TYR B 391     -33.794   5.884 -36.457  1.00 63.29           N  
ATOM   3067  CA  TYR B 391     -35.133   5.503 -36.893  1.00 63.29           C  
ATOM   3068  C   TYR B 391     -35.947   4.947 -35.730  1.00 63.29           C  
ATOM   3069  CB  TYR B 391     -35.058   4.467 -38.019  1.00 63.29           C  
ATOM   3070  O   TYR B 391     -37.120   5.290 -35.565  1.00 63.29           O  
ATOM   3071  CG  TYR B 391     -36.406   4.073 -38.572  1.00 63.29           C  
ATOM   3072  CD1 TYR B 391     -37.024   2.889 -38.176  1.00 63.29           C  
ATOM   3073  CD2 TYR B 391     -37.063   4.883 -39.493  1.00 63.29           C  
ATOM   3074  CE1 TYR B 391     -38.265   2.521 -38.685  1.00 63.29           C  
ATOM   3075  CE2 TYR B 391     -38.304   4.524 -40.008  1.00 63.29           C  
ATOM   3076  OH  TYR B 391     -40.125   2.984 -40.105  1.00 63.29           O  
ATOM   3077  CZ  TYR B 391     -38.897   3.344 -39.598  1.00 63.29           C  
ATOM   3078  N   TRP B 392     -35.293   4.078 -35.083  1.00 59.54           N  
ATOM   3079  CA  TRP B 392     -35.938   3.505 -33.906  1.00 59.54           C  
ATOM   3080  C   TRP B 392     -36.355   4.598 -32.928  1.00 59.54           C  
ATOM   3081  CB  TRP B 392     -35.004   2.510 -33.212  1.00 59.54           C  
ATOM   3082  O   TRP B 392     -37.464   4.567 -32.389  1.00 59.54           O  
ATOM   3083  CG  TRP B 392     -35.567   1.925 -31.951  1.00 59.54           C  
ATOM   3084  CD1 TRP B 392     -36.442   0.880 -31.847  1.00 59.54           C  
ATOM   3085  CD2 TRP B 392     -35.295   2.356 -30.614  1.00 59.54           C  
ATOM   3086  CE2 TRP B 392     -36.040   1.526 -29.748  1.00 59.54           C  
ATOM   3087  CE3 TRP B 392     -34.492   3.364 -30.064  1.00 59.54           C  
ATOM   3088  NE1 TRP B 392     -36.731   0.635 -30.524  1.00 59.54           N  
ATOM   3089  CH2 TRP B 392     -35.212   2.667 -27.847  1.00 59.54           C  
ATOM   3090  CZ2 TRP B 392     -36.006   1.673 -28.359  1.00 59.54           C  
ATOM   3091  CZ3 TRP B 392     -34.459   3.509 -28.682  1.00 59.54           C  
ATOM   3092  N   PHE B 393     -35.628   5.513 -32.617  1.00 55.43           N  
ATOM   3093  CA  PHE B 393     -35.866   6.599 -31.674  1.00 55.43           C  
ATOM   3094  C   PHE B 393     -37.053   7.448 -32.115  1.00 55.43           C  
ATOM   3095  CB  PHE B 393     -34.617   7.475 -31.535  1.00 55.43           C  
ATOM   3096  O   PHE B 393     -37.949   7.733 -31.318  1.00 55.43           O  
ATOM   3097  CG  PHE B 393     -34.796   8.645 -30.606  1.00 55.43           C  
ATOM   3098  CD1 PHE B 393     -35.068   9.912 -31.106  1.00 55.43           C  
ATOM   3099  CD2 PHE B 393     -34.692   8.477 -29.231  1.00 55.43           C  
ATOM   3100  CE1 PHE B 393     -35.234  10.997 -30.248  1.00 55.43           C  
ATOM   3101  CE2 PHE B 393     -34.857   9.556 -28.368  1.00 55.43           C  
ATOM   3102  CZ  PHE B 393     -35.127  10.816 -28.878  1.00 55.43           C  
ATOM   3103  N   PHE B 394     -37.013   7.854 -33.318  1.00 55.00           N  
ATOM   3104  CA  PHE B 394     -38.047   8.760 -33.805  1.00 55.00           C  
ATOM   3105  C   PHE B 394     -39.375   8.029 -33.965  1.00 55.00           C  
ATOM   3106  CB  PHE B 394     -37.629   9.389 -35.138  1.00 55.00           C  
ATOM   3107  O   PHE B 394     -40.440   8.612 -33.749  1.00 55.00           O  
ATOM   3108  CG  PHE B 394     -36.734  10.589 -34.988  1.00 55.00           C  
ATOM   3109  CD1 PHE B 394     -37.253  11.815 -34.590  1.00 55.00           C  
ATOM   3110  CD2 PHE B 394     -35.373  10.491 -35.247  1.00 55.00           C  
ATOM   3111  CE1 PHE B 394     -36.427  12.928 -34.451  1.00 55.00           C  
ATOM   3112  CE2 PHE B 394     -34.541  11.599 -35.110  1.00 55.00           C  
ATOM   3113  CZ  PHE B 394     -35.070  12.816 -34.713  1.00 55.00           C  
ATOM   3114  N   SER B 395     -39.231   6.808 -34.318  1.00 50.58           N  
ATOM   3115  CA  SER B 395     -40.452   6.024 -34.469  1.00 50.58           C  
ATOM   3116  C   SER B 395     -41.140   5.807 -33.125  1.00 50.58           C  
ATOM   3117  CB  SER B 395     -40.145   4.673 -35.117  1.00 50.58           C  
ATOM   3118  O   SER B 395     -42.369   5.849 -33.038  1.00 50.58           O  
ATOM   3119  OG  SER B 395     -41.316   3.880 -35.206  1.00 50.58           O  
ATOM   3120  N   ASN B 396     -40.376   5.562 -32.205  1.00 47.34           N  
ATOM   3121  CA  ASN B 396     -40.914   5.303 -30.873  1.00 47.34           C  
ATOM   3122  C   ASN B 396     -41.393   6.587 -30.203  1.00 47.34           C  
ATOM   3123  CB  ASN B 396     -39.869   4.605 -29.999  1.00 47.34           C  
ATOM   3124  O   ASN B 396     -42.390   6.579 -29.479  1.00 47.34           O  
ATOM   3125  CG  ASN B 396     -39.815   3.109 -30.236  1.00 47.34           C  
ATOM   3126  ND2 ASN B 396     -38.620   2.537 -30.143  1.00 47.34           N  
ATOM   3127  OD1 ASN B 396     -40.838   2.472 -30.500  1.00 47.34           O  
ATOM   3128  N   TYR B 397     -40.691   7.665 -30.238  1.00 43.06           N  
ATOM   3129  CA  TYR B 397     -41.034   8.907 -29.555  1.00 43.06           C  
ATOM   3130  C   TYR B 397     -42.124   9.661 -30.309  1.00 43.06           C  
ATOM   3131  CB  TYR B 397     -39.796   9.796 -29.401  1.00 43.06           C  
ATOM   3132  O   TYR B 397     -42.911  10.394 -29.705  1.00 43.06           O  
ATOM   3133  CG  TYR B 397     -39.139   9.692 -28.046  1.00 43.06           C  
ATOM   3134  CD1 TYR B 397     -39.583  10.464 -26.975  1.00 43.06           C  
ATOM   3135  CD2 TYR B 397     -38.074   8.824 -27.834  1.00 43.06           C  
ATOM   3136  CE1 TYR B 397     -38.980  10.374 -25.725  1.00 43.06           C  
ATOM   3137  CE2 TYR B 397     -37.463   8.725 -26.589  1.00 43.06           C  
ATOM   3138  OH  TYR B 397     -37.322   9.409 -24.306  1.00 43.06           O  
ATOM   3139  CZ  TYR B 397     -37.923   9.502 -25.541  1.00 43.06           C  
ATOM   3140  N   LEU B 398     -42.068   9.632 -31.605  1.00 42.08           N  
ATOM   3141  CA  LEU B 398     -43.047  10.391 -32.374  1.00 42.08           C  
ATOM   3142  C   LEU B 398     -44.370   9.638 -32.465  1.00 42.08           C  
ATOM   3143  CB  LEU B 398     -42.515  10.684 -33.779  1.00 42.08           C  
ATOM   3144  O   LEU B 398     -45.293  10.078 -33.154  1.00 42.08           O  
ATOM   3145  CG  LEU B 398     -42.049  12.117 -34.043  1.00 42.08           C  
ATOM   3146  CD1 LEU B 398     -40.529  12.166 -34.160  1.00 42.08           C  
ATOM   3147  CD2 LEU B 398     -42.705  12.670 -35.303  1.00 42.08           C  
ATOM   3148  N   LYS B 399     -44.269   8.498 -31.835  1.00 45.24           N  
ATOM   3149  CA  LYS B 399     -45.556   7.811 -31.899  1.00 45.24           C  
ATOM   3150  C   LYS B 399     -46.672   8.679 -31.327  1.00 45.24           C  
ATOM   3151  CB  LYS B 399     -45.491   6.479 -31.149  1.00 45.24           C  
ATOM   3152  O   LYS B 399     -46.551   9.205 -30.218  1.00 45.24           O  
ATOM   3153  CG  LYS B 399     -45.050   5.305 -32.010  1.00 45.24           C  
ATOM   3154  CD  LYS B 399     -45.052   4.002 -31.221  1.00 45.24           C  
ATOM   3155  CE  LYS B 399     -44.527   2.841 -32.055  1.00 45.24           C  
ATOM   3156  NZ  LYS B 399     -44.513   1.564 -31.281  1.00 45.24           N  
ATOM   3157  N   ARG B 400     -47.338   9.432 -32.096  1.00 43.21           N  
ATOM   3158  CA  ARG B 400     -48.460  10.335 -31.862  1.00 43.21           C  
ATOM   3159  C   ARG B 400     -49.522   9.674 -30.990  1.00 43.21           C  
ATOM   3160  CB  ARG B 400     -49.076  10.784 -33.189  1.00 43.21           C  
ATOM   3161  O   ARG B 400     -50.001   8.583 -31.307  1.00 43.21           O  
ATOM   3162  CG  ARG B 400     -48.409  12.008 -33.795  1.00 43.21           C  
ATOM   3163  CD  ARG B 400     -49.181  12.535 -34.996  1.00 43.21           C  
ATOM   3164  NE  ARG B 400     -48.549  13.721 -35.566  1.00 43.21           N  
ATOM   3165  NH1 ARG B 400     -50.278  14.198 -37.021  1.00 43.21           N  
ATOM   3166  NH2 ARG B 400     -48.422  15.541 -36.961  1.00 43.21           N  
ATOM   3167  CZ  ARG B 400     -49.084  14.484 -36.515  1.00 43.21           C  
ATOM   3168  N   ARG B 401     -49.333   9.782 -29.618  1.00 42.99           N  
ATOM   3169  CA  ARG B 401     -50.303   9.318 -28.632  1.00 42.99           C  
ATOM   3170  C   ARG B 401     -51.670   9.952 -28.869  1.00 42.99           C  
ATOM   3171  CB  ARG B 401     -49.820   9.629 -27.214  1.00 42.99           C  
ATOM   3172  O   ARG B 401     -51.766  11.150 -29.141  1.00 42.99           O  
ATOM   3173  CG  ARG B 401     -48.799   8.637 -26.680  1.00 42.99           C  
ATOM   3174  CD  ARG B 401     -48.525   8.852 -25.198  1.00 42.99           C  
ATOM   3175  NE  ARG B 401     -47.384   8.063 -24.741  1.00 42.99           N  
ATOM   3176  NH1 ARG B 401     -47.749   8.458 -22.494  1.00 42.99           N  
ATOM   3177  NH2 ARG B 401     -45.984   7.156 -23.162  1.00 42.99           N  
ATOM   3178  CZ  ARG B 401     -47.042   7.894 -23.467  1.00 42.99           C  
ATOM   3179  N   VAL B 402     -52.603   9.310 -29.525  1.00 44.21           N  
ATOM   3180  CA  VAL B 402     -53.944   9.841 -29.742  1.00 44.21           C  
ATOM   3181  C   VAL B 402     -54.718   9.844 -28.426  1.00 44.21           C  
ATOM   3182  CB  VAL B 402     -54.710   9.029 -30.810  1.00 44.21           C  
ATOM   3183  O   VAL B 402     -54.809   8.817 -27.750  1.00 44.21           O  
ATOM   3184  CG1 VAL B 402     -56.081   9.647 -31.078  1.00 44.21           C  
ATOM   3185  CG2 VAL B 402     -53.898   8.945 -32.101  1.00 44.21           C  
ATOM   3186  N   VAL B 403     -54.800  10.919 -27.652  1.00 44.46           N  
ATOM   3187  CA  VAL B 403     -55.489  11.134 -26.384  1.00 44.46           C  
ATOM   3188  C   VAL B 403     -56.969  11.409 -26.639  1.00 44.46           C  
ATOM   3189  CB  VAL B 403     -54.860  12.300 -25.588  1.00 44.46           C  
ATOM   3190  O   VAL B 403     -57.316  12.310 -27.406  1.00 44.46           O  
ATOM   3191  CG1 VAL B 403     -55.537  12.451 -24.226  1.00 44.46           C  
ATOM   3192  CG2 VAL B 403     -53.358  12.082 -25.420  1.00 44.46           C  
ATOM   3193  N   PHE B 404     -57.872  10.436 -26.743  1.00 43.31           N  
ATOM   3194  CA  PHE B 404     -59.280  10.788 -26.890  1.00 43.31           C  
ATOM   3195  C   PHE B 404     -60.043  10.516 -25.600  1.00 43.31           C  
ATOM   3196  CB  PHE B 404     -59.912  10.009 -28.048  1.00 43.31           C  
ATOM   3197  O   PHE B 404     -60.060   9.386 -25.108  1.00 43.31           O  
ATOM   3198  CG  PHE B 404     -60.974  10.777 -28.787  1.00 43.31           C  
ATOM   3199  CD1 PHE B 404     -62.315  10.632 -28.454  1.00 43.31           C  
ATOM   3200  CD2 PHE B 404     -60.632  11.645 -29.816  1.00 43.31           C  
ATOM   3201  CE1 PHE B 404     -63.301  11.341 -29.137  1.00 43.31           C  
ATOM   3202  CE2 PHE B 404     -61.611  12.357 -30.503  1.00 43.31           C  
ATOM   3203  CZ  PHE B 404     -62.945  12.203 -30.162  1.00 43.31           C  
ATOM   3204  N   ASN B 405     -60.917  11.492 -25.122  1.00 45.03           N  
ATOM   3205  CA  ASN B 405     -61.839  11.529 -23.992  1.00 45.03           C  
ATOM   3206  C   ASN B 405     -61.204  10.948 -22.731  1.00 45.03           C  
ATOM   3207  CB  ASN B 405     -63.131  10.782 -24.328  1.00 45.03           C  
ATOM   3208  O   ASN B 405     -61.872  10.264 -21.954  1.00 45.03           O  
ATOM   3209  CG  ASN B 405     -64.228  11.705 -24.821  1.00 45.03           C  
ATOM   3210  ND2 ASN B 405     -65.331  11.124 -25.279  1.00 45.03           N  
ATOM   3211  OD1 ASN B 405     -64.085  12.930 -24.790  1.00 45.03           O  
ATOM   3212  N   GLY B 406     -59.874  11.226 -22.555  1.00 45.42           N  
ATOM   3213  CA  GLY B 406     -59.174  10.894 -21.324  1.00 45.42           C  
ATOM   3214  C   GLY B 406     -58.428   9.576 -21.398  1.00 45.42           C  
ATOM   3215  O   GLY B 406     -57.693   9.219 -20.475  1.00 45.42           O  
ATOM   3216  N   VAL B 407     -58.798   8.613 -22.356  1.00 46.59           N  
ATOM   3217  CA  VAL B 407     -58.091   7.342 -22.467  1.00 46.59           C  
ATOM   3218  C   VAL B 407     -57.065   7.417 -23.596  1.00 46.59           C  
ATOM   3219  CB  VAL B 407     -59.068   6.169 -22.712  1.00 46.59           C  
ATOM   3220  O   VAL B 407     -57.403   7.774 -24.727  1.00 46.59           O  
ATOM   3221  CG1 VAL B 407     -58.336   4.831 -22.629  1.00 46.59           C  
ATOM   3222  CG2 VAL B 407     -60.219   6.216 -21.709  1.00 46.59           C  
ATOM   3223  N   SER B 408     -55.810   7.580 -23.338  1.00 53.26           N  
ATOM   3224  CA  SER B 408     -54.693   7.668 -24.272  1.00 53.26           C  
ATOM   3225  C   SER B 408     -54.301   6.291 -24.798  1.00 53.26           C  
ATOM   3226  CB  SER B 408     -53.487   8.330 -23.604  1.00 53.26           C  
ATOM   3227  O   SER B 408     -54.200   5.333 -24.029  1.00 53.26           O  
ATOM   3228  OG  SER B 408     -53.000   7.531 -22.540  1.00 53.26           O  
ATOM   3229  N   PHE B 409     -54.755   5.955 -26.164  1.00 56.96           N  
ATOM   3230  CA  PHE B 409     -54.261   4.678 -26.664  1.00 56.96           C  
ATOM   3231  C   PHE B 409     -53.249   4.890 -27.784  1.00 56.96           C  
ATOM   3232  CB  PHE B 409     -55.420   3.809 -27.161  1.00 56.96           C  
ATOM   3233  O   PHE B 409     -53.371   5.834 -28.568  1.00 56.96           O  
ATOM   3234  CG  PHE B 409     -56.430   4.559 -27.987  1.00 56.96           C  
ATOM   3235  CD1 PHE B 409     -57.495   5.215 -27.381  1.00 56.96           C  
ATOM   3236  CD2 PHE B 409     -56.315   4.608 -29.370  1.00 56.96           C  
ATOM   3237  CE1 PHE B 409     -58.431   5.910 -28.142  1.00 56.96           C  
ATOM   3238  CE2 PHE B 409     -57.247   5.300 -30.138  1.00 56.96           C  
ATOM   3239  CZ  PHE B 409     -58.305   5.950 -29.522  1.00 56.96           C  
ATOM   3240  N   SER B 410     -52.050   4.307 -27.787  1.00 60.84           N  
ATOM   3241  CA  SER B 410     -50.971   4.443 -28.760  1.00 60.84           C  
ATOM   3242  C   SER B 410     -51.133   3.452 -29.907  1.00 60.84           C  
ATOM   3243  CB  SER B 410     -49.613   4.239 -28.087  1.00 60.84           C  
ATOM   3244  O   SER B 410     -50.769   3.749 -31.047  1.00 60.84           O  
ATOM   3245  OG  SER B 410     -49.471   2.903 -27.636  1.00 60.84           O  
ATOM   3246  N   THR B 411     -51.765   2.224 -29.707  1.00 67.00           N  
ATOM   3247  CA  THR B 411     -51.891   1.172 -30.710  1.00 67.00           C  
ATOM   3248  C   THR B 411     -53.334   0.685 -30.803  1.00 67.00           C  
ATOM   3249  CB  THR B 411     -50.965  -0.017 -30.391  1.00 67.00           C  
ATOM   3250  O   THR B 411     -54.124   0.885 -29.878  1.00 67.00           O  
ATOM   3251  CG2 THR B 411     -49.504   0.343 -30.639  1.00 67.00           C  
ATOM   3252  OG1 THR B 411     -51.127  -0.387 -29.017  1.00 67.00           O  
ATOM   3253  N   PHE B 412     -53.890   0.221 -32.060  1.00 77.11           N  
ATOM   3254  CA  PHE B 412     -55.210  -0.357 -32.284  1.00 77.11           C  
ATOM   3255  C   PHE B 412     -55.495  -1.463 -31.274  1.00 77.11           C  
ATOM   3256  CB  PHE B 412     -55.324  -0.905 -33.709  1.00 77.11           C  
ATOM   3257  O   PHE B 412     -56.612  -1.572 -30.764  1.00 77.11           O  
ATOM   3258  CG  PHE B 412     -56.698  -1.413 -34.056  1.00 77.11           C  
ATOM   3259  CD1 PHE B 412     -56.976  -2.775 -34.035  1.00 77.11           C  
ATOM   3260  CD2 PHE B 412     -57.711  -0.529 -34.403  1.00 77.11           C  
ATOM   3261  CE1 PHE B 412     -58.246  -3.248 -34.355  1.00 77.11           C  
ATOM   3262  CE2 PHE B 412     -58.983  -0.995 -34.725  1.00 77.11           C  
ATOM   3263  CZ  PHE B 412     -59.248  -2.355 -34.701  1.00 77.11           C  
ATOM   3264  N   GLU B 413     -54.443  -2.237 -30.867  1.00 74.05           N  
ATOM   3265  CA  GLU B 413     -54.600  -3.334 -29.916  1.00 74.05           C  
ATOM   3266  C   GLU B 413     -54.978  -2.815 -28.532  1.00 74.05           C  
ATOM   3267  CB  GLU B 413     -53.316  -4.163 -29.834  1.00 74.05           C  
ATOM   3268  O   GLU B 413     -55.821  -3.404 -27.851  1.00 74.05           O  
ATOM   3269  CG  GLU B 413     -53.126  -5.120 -31.003  1.00 74.05           C  
ATOM   3270  CD  GLU B 413     -51.880  -5.981 -30.876  1.00 74.05           C  
ATOM   3271  OE1 GLU B 413     -51.623  -6.813 -31.776  1.00 74.05           O  
ATOM   3272  OE2 GLU B 413     -51.154  -5.823 -29.869  1.00 74.05           O  
ATOM   3273  N   GLU B 414     -54.426  -1.627 -28.178  1.00 74.56           N  
ATOM   3274  CA  GLU B 414     -54.741  -1.035 -26.881  1.00 74.56           C  
ATOM   3275  C   GLU B 414     -56.169  -0.497 -26.852  1.00 74.56           C  
ATOM   3276  CB  GLU B 414     -53.751   0.083 -26.545  1.00 74.56           C  
ATOM   3277  O   GLU B 414     -56.866  -0.626 -25.844  1.00 74.56           O  
ATOM   3278  CG  GLU B 414     -52.448  -0.412 -25.934  1.00 74.56           C  
ATOM   3279  CD  GLU B 414     -51.455   0.704 -25.653  1.00 74.56           C  
ATOM   3280  OE1 GLU B 414     -50.315   0.410 -25.227  1.00 74.56           O  
ATOM   3281  OE2 GLU B 414     -51.820   1.883 -25.860  1.00 74.56           O  
ATOM   3282  N   ALA B 415     -56.550   0.045 -27.930  1.00 77.89           N  
ATOM   3283  CA  ALA B 415     -57.912   0.564 -28.023  1.00 77.89           C  
ATOM   3284  C   ALA B 415     -58.936  -0.564 -27.938  1.00 77.89           C  
ATOM   3285  CB  ALA B 415     -58.096   1.348 -29.321  1.00 77.89           C  
ATOM   3286  O   ALA B 415     -59.991  -0.409 -27.318  1.00 77.89           O  
ATOM   3287  N   ALA B 416     -58.668  -1.802 -28.559  1.00 80.99           N  
ATOM   3288  CA  ALA B 416     -59.584  -2.937 -28.621  1.00 80.99           C  
ATOM   3289  C   ALA B 416     -59.863  -3.493 -27.227  1.00 80.99           C  
ATOM   3290  CB  ALA B 416     -59.016  -4.031 -29.523  1.00 80.99           C  
ATOM   3291  O   ALA B 416     -60.917  -4.087 -26.989  1.00 80.99           O  
ATOM   3292  N   LEU B 417     -58.981  -3.200 -26.221  1.00 75.83           N  
ATOM   3293  CA  LEU B 417     -59.131  -3.740 -24.874  1.00 75.83           C  
ATOM   3294  C   LEU B 417     -59.857  -2.749 -23.969  1.00 75.83           C  
ATOM   3295  CB  LEU B 417     -57.764  -4.086 -24.279  1.00 75.83           C  
ATOM   3296  O   LEU B 417     -60.199  -3.077 -22.831  1.00 75.83           O  
ATOM   3297  CG  LEU B 417     -57.001  -5.229 -24.951  1.00 75.83           C  
ATOM   3298  CD1 LEU B 417     -55.551  -5.246 -24.481  1.00 75.83           C  
ATOM   3299  CD2 LEU B 417     -57.678  -6.565 -24.664  1.00 75.83           C  
ATOM   3300  N   CYS B 418     -60.194  -1.515 -24.504  1.00 71.25           N  
ATOM   3301  CA  CYS B 418     -60.825  -0.474 -23.700  1.00 71.25           C  
ATOM   3302  C   CYS B 418     -62.290  -0.301 -24.085  1.00 71.25           C  
ATOM   3303  CB  CYS B 418     -60.085   0.853 -23.865  1.00 71.25           C  
ATOM   3304  O   CYS B 418     -62.710  -0.734 -25.159  1.00 71.25           O  
ATOM   3305  SG  CYS B 418     -58.377   0.811 -23.279  1.00 71.25           S  
ATOM   3306  N   THR B 419     -63.104   0.167 -23.169  1.00 71.24           N  
ATOM   3307  CA  THR B 419     -64.496   0.516 -23.429  1.00 71.24           C  
ATOM   3308  C   THR B 419     -64.625   1.993 -23.789  1.00 71.24           C  
ATOM   3309  CB  THR B 419     -65.388   0.201 -22.214  1.00 71.24           C  
ATOM   3310  O   THR B 419     -64.090   2.856 -23.090  1.00 71.24           O  
ATOM   3311  CG2 THR B 419     -65.526  -1.304 -22.009  1.00 71.24           C  
ATOM   3312  OG1 THR B 419     -64.808   0.781 -21.040  1.00 71.24           O  
ATOM   3313  N   PHE B 420     -65.125   2.265 -24.958  1.00 73.84           N  
ATOM   3314  CA  PHE B 420     -65.311   3.653 -25.363  1.00 73.84           C  
ATOM   3315  C   PHE B 420     -66.505   3.788 -26.301  1.00 73.84           C  
ATOM   3316  CB  PHE B 420     -64.047   4.190 -26.041  1.00 73.84           C  
ATOM   3317  O   PHE B 420     -67.019   2.788 -26.807  1.00 73.84           O  
ATOM   3318  CG  PHE B 420     -63.634   3.411 -27.260  1.00 73.84           C  
ATOM   3319  CD1 PHE B 420     -62.784   2.317 -27.149  1.00 73.84           C  
ATOM   3320  CD2 PHE B 420     -64.097   3.772 -28.519  1.00 73.84           C  
ATOM   3321  CE1 PHE B 420     -62.401   1.594 -28.276  1.00 73.84           C  
ATOM   3322  CE2 PHE B 420     -63.717   3.054 -29.650  1.00 73.84           C  
ATOM   3323  CZ  PHE B 420     -62.869   1.966 -29.526  1.00 73.84           C  
ATOM   3324  N   LEU B 421     -67.015   4.984 -26.458  1.00 79.99           N  
ATOM   3325  CA  LEU B 421     -68.110   5.277 -27.375  1.00 79.99           C  
ATOM   3326  C   LEU B 421     -67.587   5.512 -28.789  1.00 79.99           C  
ATOM   3327  CB  LEU B 421     -68.894   6.503 -26.899  1.00 79.99           C  
ATOM   3328  O   LEU B 421     -66.759   6.398 -29.010  1.00 79.99           O  
ATOM   3329  CG  LEU B 421     -70.318   6.649 -27.439  1.00 79.99           C  
ATOM   3330  CD1 LEU B 421     -71.329   6.167 -26.404  1.00 79.99           C  
ATOM   3331  CD2 LEU B 421     -70.595   8.096 -27.832  1.00 79.99           C  
ATOM   3332  N   LEU B 422     -67.904   4.631 -29.654  1.00 81.01           N  
ATOM   3333  CA  LEU B 422     -67.495   4.741 -31.050  1.00 81.01           C  
ATOM   3334  C   LEU B 422     -68.329   5.788 -31.781  1.00 81.01           C  
ATOM   3335  CB  LEU B 422     -67.624   3.387 -31.754  1.00 81.01           C  
ATOM   3336  O   LEU B 422     -69.469   5.520 -32.168  1.00 81.01           O  
ATOM   3337  CG  LEU B 422     -66.989   3.281 -33.142  1.00 81.01           C  
ATOM   3338  CD1 LEU B 422     -65.500   2.974 -33.021  1.00 81.01           C  
ATOM   3339  CD2 LEU B 422     -67.695   2.216 -33.973  1.00 81.01           C  
ATOM   3340  N   ASN B 423     -67.938   7.000 -31.885  1.00 79.66           N  
ATOM   3341  CA  ASN B 423     -68.548   8.102 -32.620  1.00 79.66           C  
ATOM   3342  C   ASN B 423     -67.804   8.388 -33.921  1.00 79.66           C  
ATOM   3343  CB  ASN B 423     -68.603   9.361 -31.752  1.00 79.66           C  
ATOM   3344  O   ASN B 423     -66.823   7.715 -34.241  1.00 79.66           O  
ATOM   3345  CG  ASN B 423     -67.230   9.828 -31.312  1.00 79.66           C  
ATOM   3346  ND2 ASN B 423     -67.194  10.757 -30.364  1.00 79.66           N  
ATOM   3347  OD1 ASN B 423     -66.209   9.357 -31.820  1.00 79.66           O  
ATOM   3348  N   LYS B 424     -68.318   9.191 -34.682  1.00 76.05           N  
ATOM   3349  CA  LYS B 424     -67.742   9.544 -35.977  1.00 76.05           C  
ATOM   3350  C   LYS B 424     -66.271   9.927 -35.838  1.00 76.05           C  
ATOM   3351  CB  LYS B 424     -68.523  10.692 -36.618  1.00 76.05           C  
ATOM   3352  O   LYS B 424     -65.436   9.503 -36.640  1.00 76.05           O  
ATOM   3353  CG  LYS B 424     -68.152  10.959 -38.069  1.00 76.05           C  
ATOM   3354  CD  LYS B 424     -69.004  12.071 -38.668  1.00 76.05           C  
ATOM   3355  CE  LYS B 424     -68.581  12.394 -40.095  1.00 76.05           C  
ATOM   3356  NZ  LYS B 424     -69.444  13.450 -40.703  1.00 76.05           N  
ATOM   3357  N   GLU B 425     -65.940  10.709 -34.797  1.00 75.89           N  
ATOM   3358  CA  GLU B 425     -64.568  11.154 -34.570  1.00 75.89           C  
ATOM   3359  C   GLU B 425     -63.648   9.975 -34.268  1.00 75.89           C  
ATOM   3360  CB  GLU B 425     -64.515  12.170 -33.426  1.00 75.89           C  
ATOM   3361  O   GLU B 425     -62.547   9.884 -34.814  1.00 75.89           O  
ATOM   3362  CG  GLU B 425     -64.766  13.605 -33.866  1.00 75.89           C  
ATOM   3363  CD  GLU B 425     -64.757  14.597 -32.713  1.00 75.89           C  
ATOM   3364  OE1 GLU B 425     -65.011  15.800 -32.946  1.00 75.89           O  
ATOM   3365  OE2 GLU B 425     -64.494  14.166 -31.568  1.00 75.89           O  
ATOM   3366  N   MET B 426     -64.096   9.046 -33.403  1.00 76.45           N  
ATOM   3367  CA  MET B 426     -63.310   7.873 -33.031  1.00 76.45           C  
ATOM   3368  C   MET B 426     -63.124   6.943 -34.224  1.00 76.45           C  
ATOM   3369  CB  MET B 426     -63.977   7.120 -31.879  1.00 76.45           C  
ATOM   3370  O   MET B 426     -62.064   6.335 -34.384  1.00 76.45           O  
ATOM   3371  CG  MET B 426     -63.431   7.487 -30.509  1.00 76.45           C  
ATOM   3372  SD  MET B 426     -61.607   7.320 -30.411  1.00 76.45           S  
ATOM   3373  CE  MET B 426     -61.469   6.083 -29.091  1.00 76.45           C  
ATOM   3374  N   TYR B 427     -64.155   6.848 -35.039  1.00 79.81           N  
ATOM   3375  CA  TYR B 427     -64.082   6.026 -36.242  1.00 79.81           C  
ATOM   3376  C   TYR B 427     -62.973   6.512 -37.167  1.00 79.81           C  
ATOM   3377  CB  TYR B 427     -65.423   6.036 -36.982  1.00 79.81           C  
ATOM   3378  O   TYR B 427     -62.176   5.714 -37.664  1.00 79.81           O  
ATOM   3379  CG  TYR B 427     -65.374   5.367 -38.334  1.00 79.81           C  
ATOM   3380  CD1 TYR B 427     -65.245   6.118 -39.501  1.00 79.81           C  
ATOM   3381  CD2 TYR B 427     -65.457   3.983 -38.449  1.00 79.81           C  
ATOM   3382  CE1 TYR B 427     -65.202   5.506 -40.749  1.00 79.81           C  
ATOM   3383  CE2 TYR B 427     -65.414   3.361 -39.692  1.00 79.81           C  
ATOM   3384  OH  TYR B 427     -65.244   3.518 -42.068  1.00 79.81           O  
ATOM   3385  CZ  TYR B 427     -65.286   4.129 -40.834  1.00 79.81           C  
ATOM   3386  N   LEU B 428     -62.930   7.891 -37.382  1.00 77.56           N  
ATOM   3387  CA  LEU B 428     -61.951   8.474 -38.293  1.00 77.56           C  
ATOM   3388  C   LEU B 428     -60.535   8.293 -37.757  1.00 77.56           C  
ATOM   3389  CB  LEU B 428     -62.241   9.961 -38.510  1.00 77.56           C  
ATOM   3390  O   LEU B 428     -59.606   8.029 -38.524  1.00 77.56           O  
ATOM   3391  CG  LEU B 428     -63.285  10.300 -39.576  1.00 77.56           C  
ATOM   3392  CD1 LEU B 428     -63.924  11.653 -39.280  1.00 77.56           C  
ATOM   3393  CD2 LEU B 428     -62.654  10.293 -40.964  1.00 77.56           C  
ATOM   3394  N   LYS B 429     -60.444   8.331 -36.424  1.00 74.08           N  
ATOM   3395  CA  LYS B 429     -59.129   8.211 -35.801  1.00 74.08           C  
ATOM   3396  C   LYS B 429     -58.630   6.770 -35.843  1.00 74.08           C  
ATOM   3397  CB  LYS B 429     -59.173   8.708 -34.355  1.00 74.08           C  
ATOM   3398  O   LYS B 429     -57.458   6.521 -36.134  1.00 74.08           O  
ATOM   3399  CG  LYS B 429     -59.083  10.221 -34.217  1.00 74.08           C  
ATOM   3400  CD  LYS B 429     -59.069  10.649 -32.756  1.00 74.08           C  
ATOM   3401  CE  LYS B 429     -59.025  12.165 -32.617  1.00 74.08           C  
ATOM   3402  NZ  LYS B 429     -59.069  12.592 -31.186  1.00 74.08           N  
ATOM   3403  N   LEU B 430     -59.490   5.794 -35.537  1.00 79.22           N  
ATOM   3404  CA  LEU B 430     -59.118   4.384 -35.486  1.00 79.22           C  
ATOM   3405  C   LEU B 430     -58.906   3.827 -36.890  1.00 79.22           C  
ATOM   3406  CB  LEU B 430     -60.192   3.572 -34.759  1.00 79.22           C  
ATOM   3407  O   LEU B 430     -58.107   2.908 -37.083  1.00 79.22           O  
ATOM   3408  CG  LEU B 430     -60.083   3.515 -33.234  1.00 79.22           C  
ATOM   3409  CD1 LEU B 430     -61.468   3.586 -32.600  1.00 79.22           C  
ATOM   3410  CD2 LEU B 430     -59.354   2.249 -32.797  1.00 79.22           C  
ATOM   3411  N   ARG B 431     -59.638   4.452 -37.912  1.00 78.84           N  
ATOM   3412  CA  ARG B 431     -59.515   3.985 -39.289  1.00 78.84           C  
ATOM   3413  C   ARG B 431     -58.389   4.712 -40.016  1.00 78.84           C  
ATOM   3414  CB  ARG B 431     -60.834   4.176 -40.041  1.00 78.84           C  
ATOM   3415  O   ARG B 431     -58.194   4.520 -41.218  1.00 78.84           O  
ATOM   3416  CG  ARG B 431     -61.058   3.170 -41.159  1.00 78.84           C  
ATOM   3417  CD  ARG B 431     -62.436   2.530 -41.074  1.00 78.84           C  
ATOM   3418  NE  ARG B 431     -62.831   1.930 -42.346  1.00 78.84           N  
ATOM   3419  NH1 ARG B 431     -64.249   0.367 -41.405  1.00 78.84           N  
ATOM   3420  NH2 ARG B 431     -63.972   0.448 -43.679  1.00 78.84           N  
ATOM   3421  CZ  ARG B 431     -63.683   0.916 -42.474  1.00 78.84           C  
ATOM   3422  N   SER B 432     -57.671   5.520 -39.267  1.00 73.99           N  
ATOM   3423  CA  SER B 432     -56.538   6.193 -39.894  1.00 73.99           C  
ATOM   3424  C   SER B 432     -55.480   5.191 -40.344  1.00 73.99           C  
ATOM   3425  CB  SER B 432     -55.916   7.205 -38.931  1.00 73.99           C  
ATOM   3426  O   SER B 432     -55.232   4.193 -39.664  1.00 73.99           O  
ATOM   3427  OG  SER B 432     -55.119   6.551 -37.959  1.00 73.99           O  
ATOM   3428  N   ASP B 433     -55.033   5.099 -41.623  1.00 66.21           N  
ATOM   3429  CA  ASP B 433     -54.068   4.206 -42.256  1.00 66.21           C  
ATOM   3430  C   ASP B 433     -52.806   4.071 -41.407  1.00 66.21           C  
ATOM   3431  CB  ASP B 433     -53.709   4.708 -43.656  1.00 66.21           C  
ATOM   3432  O   ASP B 433     -52.123   3.046 -41.458  1.00 66.21           O  
ATOM   3433  CG  ASP B 433     -54.534   4.053 -44.750  1.00 66.21           C  
ATOM   3434  OD1 ASP B 433     -55.198   3.028 -44.482  1.00 66.21           O  
ATOM   3435  OD2 ASP B 433     -54.517   4.564 -45.890  1.00 66.21           O  
ATOM   3436  N   VAL B 434     -52.462   5.037 -40.418  1.00 61.46           N  
ATOM   3437  CA  VAL B 434     -51.256   5.019 -39.597  1.00 61.46           C  
ATOM   3438  C   VAL B 434     -51.425   4.024 -38.451  1.00 61.46           C  
ATOM   3439  CB  VAL B 434     -50.928   6.423 -39.040  1.00 61.46           C  
ATOM   3440  O   VAL B 434     -50.497   3.281 -38.125  1.00 61.46           O  
ATOM   3441  CG1 VAL B 434     -49.716   6.366 -38.112  1.00 61.46           C  
ATOM   3442  CG2 VAL B 434     -50.684   7.406 -40.184  1.00 61.46           C  
ATOM   3443  N   LEU B 435     -52.647   3.766 -37.948  1.00 71.39           N  
ATOM   3444  CA  LEU B 435     -52.878   2.898 -36.799  1.00 71.39           C  
ATOM   3445  C   LEU B 435     -53.230   1.484 -37.248  1.00 71.39           C  
ATOM   3446  CB  LEU B 435     -53.998   3.459 -35.919  1.00 71.39           C  
ATOM   3447  O   LEU B 435     -52.743   0.506 -36.676  1.00 71.39           O  
ATOM   3448  CG  LEU B 435     -53.646   3.711 -34.452  1.00 71.39           C  
ATOM   3449  CD1 LEU B 435     -53.816   5.188 -34.112  1.00 71.39           C  
ATOM   3450  CD2 LEU B 435     -54.506   2.844 -33.539  1.00 71.39           C  
ATOM   3451  N   LEU B 436     -54.129   1.435 -38.356  1.00 74.22           N  
ATOM   3452  CA  LEU B 436     -54.564   0.129 -38.839  1.00 74.22           C  
ATOM   3453  C   LEU B 436     -54.553   0.082 -40.363  1.00 74.22           C  
ATOM   3454  CB  LEU B 436     -55.967  -0.196 -38.317  1.00 74.22           C  
ATOM   3455  O   LEU B 436     -55.467   0.596 -41.011  1.00 74.22           O  
ATOM   3456  CG  LEU B 436     -56.284  -1.676 -38.101  1.00 74.22           C  
ATOM   3457  CD1 LEU B 436     -56.121  -2.043 -36.629  1.00 74.22           C  
ATOM   3458  CD2 LEU B 436     -57.693  -1.998 -38.585  1.00 74.22           C  
ATOM   3459  N   PRO B 437     -53.424  -0.447 -40.945  1.00 75.50           N  
ATOM   3460  CA  PRO B 437     -53.404  -0.610 -42.401  1.00 75.50           C  
ATOM   3461  C   PRO B 437     -54.617  -1.375 -42.925  1.00 75.50           C  
ATOM   3462  CB  PRO B 437     -52.114  -1.396 -42.650  1.00 75.50           C  
ATOM   3463  O   PRO B 437     -55.157  -2.237 -42.227  1.00 75.50           O  
ATOM   3464  CG  PRO B 437     -51.525  -1.604 -41.292  1.00 75.50           C  
ATOM   3465  CD  PRO B 437     -52.478  -1.055 -40.269  1.00 75.50           C  
ATOM   3466  N   LEU B 438     -55.194  -1.039 -44.080  1.00 79.22           N  
ATOM   3467  CA  LEU B 438     -56.382  -1.618 -44.698  1.00 79.22           C  
ATOM   3468  C   LEU B 438     -56.259  -3.135 -44.796  1.00 79.22           C  
ATOM   3469  CB  LEU B 438     -56.608  -1.021 -46.089  1.00 79.22           C  
ATOM   3470  O   LEU B 438     -57.245  -3.854 -44.623  1.00 79.22           O  
ATOM   3471  CG  LEU B 438     -58.052  -1.004 -46.593  1.00 79.22           C  
ATOM   3472  CD1 LEU B 438     -58.867   0.035 -45.832  1.00 79.22           C  
ATOM   3473  CD2 LEU B 438     -58.092  -0.729 -48.093  1.00 79.22           C  
ATOM   3474  N   THR B 439     -55.070  -3.629 -45.031  1.00 79.85           N  
ATOM   3475  CA  THR B 439     -54.855  -5.067 -45.146  1.00 79.85           C  
ATOM   3476  C   THR B 439     -55.145  -5.765 -43.820  1.00 79.85           C  
ATOM   3477  CB  THR B 439     -53.416  -5.383 -45.591  1.00 79.85           C  
ATOM   3478  O   THR B 439     -55.816  -6.799 -43.790  1.00 79.85           O  
ATOM   3479  CG2 THR B 439     -53.233  -5.128 -47.084  1.00 79.85           C  
ATOM   3480  OG1 THR B 439     -52.503  -4.554 -44.861  1.00 79.85           O  
ATOM   3481  N   GLN B 440     -54.650  -5.093 -42.690  1.00 82.50           N  
ATOM   3482  CA  GLN B 440     -54.863  -5.669 -41.367  1.00 82.50           C  
ATOM   3483  C   GLN B 440     -56.324  -5.548 -40.942  1.00 82.50           C  
ATOM   3484  CB  GLN B 440     -53.958  -4.994 -40.335  1.00 82.50           C  
ATOM   3485  O   GLN B 440     -56.863  -6.444 -40.290  1.00 82.50           O  
ATOM   3486  CG  GLN B 440     -52.626  -5.701 -40.128  1.00 82.50           C  
ATOM   3487  CD  GLN B 440     -51.954  -5.317 -38.823  1.00 82.50           C  
ATOM   3488  NE2 GLN B 440     -50.985  -6.120 -38.397  1.00 82.50           N  
ATOM   3489  OE1 GLN B 440     -52.301  -4.306 -38.205  1.00 82.50           O  
ATOM   3490  N   TYR B 441     -57.013  -4.380 -41.250  1.00 87.81           N  
ATOM   3491  CA  TYR B 441     -58.431  -4.183 -40.967  1.00 87.81           C  
ATOM   3492  C   TYR B 441     -59.273  -5.276 -41.615  1.00 87.81           C  
ATOM   3493  CB  TYR B 441     -58.892  -2.808 -41.460  1.00 87.81           C  
ATOM   3494  O   TYR B 441     -60.142  -5.864 -40.967  1.00 87.81           O  
ATOM   3495  CG  TYR B 441     -60.366  -2.554 -41.261  1.00 87.81           C  
ATOM   3496  CD1 TYR B 441     -61.258  -2.637 -42.328  1.00 87.81           C  
ATOM   3497  CD2 TYR B 441     -60.870  -2.230 -40.006  1.00 87.81           C  
ATOM   3498  CE1 TYR B 441     -62.617  -2.402 -42.149  1.00 87.81           C  
ATOM   3499  CE2 TYR B 441     -62.228  -1.993 -39.815  1.00 87.81           C  
ATOM   3500  OH  TYR B 441     -64.437  -1.848 -40.708  1.00 87.81           O  
ATOM   3501  CZ  TYR B 441     -63.092  -2.082 -40.891  1.00 87.81           C  
ATOM   3502  N   ASN B 442     -59.040  -5.610 -42.924  1.00 84.92           N  
ATOM   3503  CA  ASN B 442     -59.791  -6.637 -43.639  1.00 84.92           C  
ATOM   3504  C   ASN B 442     -59.534  -8.025 -43.058  1.00 84.92           C  
ATOM   3505  CB  ASN B 442     -59.448  -6.613 -45.130  1.00 84.92           C  
ATOM   3506  O   ASN B 442     -60.436  -8.863 -43.020  1.00 84.92           O  
ATOM   3507  CG  ASN B 442     -59.998  -5.390 -45.836  1.00 84.92           C  
ATOM   3508  ND2 ASN B 442     -59.317  -4.958 -46.891  1.00 84.92           N  
ATOM   3509  OD1 ASN B 442     -61.026  -4.838 -45.437  1.00 84.92           O  
ATOM   3510  N   ARG B 443     -58.255  -8.209 -42.561  1.00 87.31           N  
ATOM   3511  CA  ARG B 443     -57.935  -9.481 -41.920  1.00 87.31           C  
ATOM   3512  C   ARG B 443     -58.742  -9.667 -40.639  1.00 87.31           C  
ATOM   3513  CB  ARG B 443     -56.439  -9.567 -41.613  1.00 87.31           C  
ATOM   3514  O   ARG B 443     -59.321 -10.731 -40.413  1.00 87.31           O  
ATOM   3515  CG  ARG B 443     -56.001 -10.911 -41.053  1.00 87.31           C  
ATOM   3516  CD  ARG B 443     -54.517 -10.926 -40.716  1.00 87.31           C  
ATOM   3517  NE  ARG B 443     -54.148 -12.118 -39.957  1.00 87.31           N  
ATOM   3518  NH1 ARG B 443     -51.990 -11.421 -39.515  1.00 87.31           N  
ATOM   3519  NH2 ARG B 443     -52.728 -13.446 -38.735  1.00 87.31           N  
ATOM   3520  CZ  ARG B 443     -52.956 -12.325 -39.404  1.00 87.31           C  
ATOM   3521  N   TYR B 444     -58.735  -8.604 -39.750  1.00 88.43           N  
ATOM   3522  CA  TYR B 444     -59.497  -8.679 -38.509  1.00 88.43           C  
ATOM   3523  C   TYR B 444     -60.979  -8.891 -38.791  1.00 88.43           C  
ATOM   3524  CB  TYR B 444     -59.300  -7.407 -37.679  1.00 88.43           C  
ATOM   3525  O   TYR B 444     -61.644  -9.668 -38.101  1.00 88.43           O  
ATOM   3526  CG  TYR B 444     -57.950  -7.322 -37.009  1.00 88.43           C  
ATOM   3527  CD1 TYR B 444     -57.414  -8.418 -36.336  1.00 88.43           C  
ATOM   3528  CD2 TYR B 444     -57.208  -6.147 -37.047  1.00 88.43           C  
ATOM   3529  CE1 TYR B 444     -56.172  -8.344 -35.715  1.00 88.43           C  
ATOM   3530  CE2 TYR B 444     -55.964  -6.061 -36.430  1.00 88.43           C  
ATOM   3531  OH  TYR B 444     -54.224  -7.084 -35.155  1.00 88.43           O  
ATOM   3532  CZ  TYR B 444     -55.455  -7.163 -35.768  1.00 88.43           C  
ATOM   3533  N   LEU B 445     -61.558  -8.220 -39.861  1.00 89.42           N  
ATOM   3534  CA  LEU B 445     -62.965  -8.355 -40.220  1.00 89.42           C  
ATOM   3535  C   LEU B 445     -63.273  -9.774 -40.687  1.00 89.42           C  
ATOM   3536  CB  LEU B 445     -63.338  -7.353 -41.315  1.00 89.42           C  
ATOM   3537  O   LEU B 445     -64.327 -10.325 -40.360  1.00 89.42           O  
ATOM   3538  CG  LEU B 445     -64.773  -6.824 -41.290  1.00 89.42           C  
ATOM   3539  CD1 LEU B 445     -64.870  -5.595 -40.393  1.00 89.42           C  
ATOM   3540  CD2 LEU B 445     -65.248  -6.500 -42.703  1.00 89.42           C  
ATOM   3541  N   ALA B 446     -62.336 -10.389 -41.413  1.00 86.66           N  
ATOM   3542  CA  ALA B 446     -62.523 -11.745 -41.923  1.00 86.66           C  
ATOM   3543  C   ALA B 446     -62.482 -12.767 -40.790  1.00 86.66           C  
ATOM   3544  CB  ALA B 446     -61.460 -12.071 -42.968  1.00 86.66           C  
ATOM   3545  O   ALA B 446     -63.191 -13.775 -40.830  1.00 86.66           O  
ATOM   3546  N   LEU B 447     -61.724 -12.481 -39.699  1.00 87.54           N  
ATOM   3547  CA  LEU B 447     -61.532 -13.421 -38.601  1.00 87.54           C  
ATOM   3548  C   LEU B 447     -62.649 -13.291 -37.571  1.00 87.54           C  
ATOM   3549  CB  LEU B 447     -60.175 -13.193 -37.930  1.00 87.54           C  
ATOM   3550  O   LEU B 447     -62.734 -14.089 -36.635  1.00 87.54           O  
ATOM   3551  CG  LEU B 447     -58.963 -13.818 -38.622  1.00 87.54           C  
ATOM   3552  CD1 LEU B 447     -57.698 -13.034 -38.286  1.00 87.54           C  
ATOM   3553  CD2 LEU B 447     -58.813 -15.282 -38.221  1.00 87.54           C  
ATOM   3554  N   TYR B 448     -63.444 -12.222 -37.688  1.00 87.95           N  
ATOM   3555  CA  TYR B 448     -64.516 -11.997 -36.725  1.00 87.95           C  
ATOM   3556  C   TYR B 448     -65.397 -13.233 -36.591  1.00 87.95           C  
ATOM   3557  CB  TYR B 448     -65.366 -10.792 -37.139  1.00 87.95           C  
ATOM   3558  O   TYR B 448     -65.782 -13.612 -35.482  1.00 87.95           O  
ATOM   3559  CG  TYR B 448     -66.543 -10.539 -36.229  1.00 87.95           C  
ATOM   3560  CD1 TYR B 448     -67.833 -10.908 -36.606  1.00 87.95           C  
ATOM   3561  CD2 TYR B 448     -66.369  -9.929 -34.991  1.00 87.95           C  
ATOM   3562  CE1 TYR B 448     -68.921 -10.674 -35.771  1.00 87.95           C  
ATOM   3563  CE2 TYR B 448     -67.450  -9.690 -34.149  1.00 87.95           C  
ATOM   3564  OH  TYR B 448     -69.793  -9.833 -33.716  1.00 87.95           O  
ATOM   3565  CZ  TYR B 448     -68.720 -10.067 -34.547  1.00 87.95           C  
ATOM   3566  N   ASN B 449     -65.755 -13.966 -37.674  1.00 79.14           N  
ATOM   3567  CA  ASN B 449     -66.622 -15.139 -37.634  1.00 79.14           C  
ATOM   3568  C   ASN B 449     -66.021 -16.252 -36.780  1.00 79.14           C  
ATOM   3569  CB  ASN B 449     -66.902 -15.648 -39.049  1.00 79.14           C  
ATOM   3570  O   ASN B 449     -66.745 -16.966 -36.085  1.00 79.14           O  
ATOM   3571  CG  ASN B 449     -67.930 -14.806 -39.780  1.00 79.14           C  
ATOM   3572  ND2 ASN B 449     -67.882 -14.832 -41.107  1.00 79.14           N  
ATOM   3573  OD1 ASN B 449     -68.758 -14.137 -39.157  1.00 79.14           O  
ATOM   3574  N   LYS B 450     -64.677 -16.320 -36.844  1.00 79.70           N  
ATOM   3575  CA  LYS B 450     -63.971 -17.308 -36.033  1.00 79.70           C  
ATOM   3576  C   LYS B 450     -64.038 -16.952 -34.551  1.00 79.70           C  
ATOM   3577  CB  LYS B 450     -62.513 -17.426 -36.479  1.00 79.70           C  
ATOM   3578  O   LYS B 450     -64.186 -17.833 -33.702  1.00 79.70           O  
ATOM   3579  CG  LYS B 450     -61.732 -18.516 -35.760  1.00 79.70           C  
ATOM   3580  CD  LYS B 450     -60.293 -18.590 -36.252  1.00 79.70           C  
ATOM   3581  CE  LYS B 450     -59.486 -19.619 -35.471  1.00 79.70           C  
ATOM   3582  NZ  LYS B 450     -58.076 -19.703 -35.958  1.00 79.70           N  
ATOM   3583  N   TYR B 451     -63.970 -15.658 -34.200  1.00 80.43           N  
ATOM   3584  CA  TYR B 451     -63.832 -15.224 -32.815  1.00 80.43           C  
ATOM   3585  C   TYR B 451     -65.153 -14.688 -32.276  1.00 80.43           C  
ATOM   3586  CB  TYR B 451     -62.745 -14.150 -32.694  1.00 80.43           C  
ATOM   3587  O   TYR B 451     -65.204 -14.139 -31.173  1.00 80.43           O  
ATOM   3588  CG  TYR B 451     -61.342 -14.692 -32.814  1.00 80.43           C  
ATOM   3589  CD1 TYR B 451     -60.785 -15.469 -31.801  1.00 80.43           C  
ATOM   3590  CD2 TYR B 451     -60.569 -14.426 -33.939  1.00 80.43           C  
ATOM   3591  CE1 TYR B 451     -59.491 -15.968 -31.906  1.00 80.43           C  
ATOM   3592  CE2 TYR B 451     -59.274 -14.920 -34.055  1.00 80.43           C  
ATOM   3593  OH  TYR B 451     -57.463 -16.181 -33.145  1.00 80.43           O  
ATOM   3594  CZ  TYR B 451     -58.744 -15.690 -33.035  1.00 80.43           C  
ATOM   3595  N   LYS B 452     -66.195 -14.757 -33.044  1.00 74.01           N  
ATOM   3596  CA  LYS B 452     -67.498 -14.238 -32.640  1.00 74.01           C  
ATOM   3597  C   LYS B 452     -67.940 -14.838 -31.309  1.00 74.01           C  
ATOM   3598  CB  LYS B 452     -68.546 -14.523 -33.717  1.00 74.01           C  
ATOM   3599  O   LYS B 452     -68.447 -14.126 -30.439  1.00 74.01           O  
ATOM   3600  CG  LYS B 452     -69.899 -13.880 -33.450  1.00 74.01           C  
ATOM   3601  CD  LYS B 452     -70.882 -14.155 -34.581  1.00 74.01           C  
ATOM   3602  CE  LYS B 452     -72.241 -13.526 -34.306  1.00 74.01           C  
ATOM   3603  NZ  LYS B 452     -73.197 -13.760 -35.430  1.00 74.01           N  
ATOM   3604  N   TYR B 453     -67.622 -16.115 -31.194  1.00 68.74           N  
ATOM   3605  CA  TYR B 453     -67.992 -16.808 -29.965  1.00 68.74           C  
ATOM   3606  C   TYR B 453     -66.755 -17.235 -29.185  1.00 68.74           C  
ATOM   3607  CB  TYR B 453     -68.859 -18.032 -30.278  1.00 68.74           C  
ATOM   3608  O   TYR B 453     -66.692 -18.355 -28.673  1.00 68.74           O  
ATOM   3609  CG  TYR B 453     -70.131 -17.700 -31.021  1.00 68.74           C  
ATOM   3610  CD1 TYR B 453     -71.192 -17.068 -30.378  1.00 68.74           C  
ATOM   3611  CD2 TYR B 453     -70.274 -18.019 -32.367  1.00 68.74           C  
ATOM   3612  CE1 TYR B 453     -72.367 -16.762 -31.058  1.00 68.74           C  
ATOM   3613  CE2 TYR B 453     -71.444 -17.718 -33.057  1.00 68.74           C  
ATOM   3614  OH  TYR B 453     -73.643 -16.790 -33.073  1.00 68.74           O  
ATOM   3615  CZ  TYR B 453     -72.482 -17.090 -32.395  1.00 68.74           C  
ATOM   3616  N   PHE B 454     -65.867 -16.376 -29.056  1.00 67.92           N  
ATOM   3617  CA  PHE B 454     -64.619 -16.709 -28.380  1.00 67.92           C  
ATOM   3618  C   PHE B 454     -64.867 -17.029 -26.911  1.00 67.92           C  
ATOM   3619  CB  PHE B 454     -63.615 -15.558 -28.504  1.00 67.92           C  
ATOM   3620  O   PHE B 454     -65.584 -16.299 -26.223  1.00 67.92           O  
ATOM   3621  CG  PHE B 454     -62.302 -15.821 -27.818  1.00 67.92           C  
ATOM   3622  CD1 PHE B 454     -62.046 -15.305 -26.554  1.00 67.92           C  
ATOM   3623  CD2 PHE B 454     -61.322 -16.586 -28.438  1.00 67.92           C  
ATOM   3624  CE1 PHE B 454     -60.832 -15.547 -25.916  1.00 67.92           C  
ATOM   3625  CE2 PHE B 454     -60.106 -16.832 -27.808  1.00 67.92           C  
ATOM   3626  CZ  PHE B 454     -59.862 -16.311 -26.547  1.00 67.92           C  
ATOM   3627  N   SER B 455     -64.583 -18.269 -26.490  1.00 62.62           N  
ATOM   3628  CA  SER B 455     -64.625 -18.706 -25.098  1.00 62.62           C  
ATOM   3629  C   SER B 455     -63.238 -19.092 -24.597  1.00 62.62           C  
ATOM   3630  CB  SER B 455     -65.582 -19.888 -24.936  1.00 62.62           C  
ATOM   3631  O   SER B 455     -62.587 -19.969 -25.169  1.00 62.62           O  
ATOM   3632  OG  SER B 455     -64.867 -21.111 -24.893  1.00 62.62           O  
ATOM   3633  N   GLY B 456     -62.330 -18.145 -24.199  1.00 58.27           N  
ATOM   3634  CA  GLY B 456     -60.996 -18.420 -23.689  1.00 58.27           C  
ATOM   3635  C   GLY B 456     -60.593 -17.505 -22.548  1.00 58.27           C  
ATOM   3636  O   GLY B 456     -61.379 -16.658 -22.117  1.00 58.27           O  
ATOM   3637  N   ALA B 457     -59.334 -17.645 -21.843  1.00 52.92           N  
ATOM   3638  CA  ALA B 457     -58.794 -16.876 -20.725  1.00 52.92           C  
ATOM   3639  C   ALA B 457     -58.373 -15.479 -21.172  1.00 52.92           C  
ATOM   3640  CB  ALA B 457     -57.610 -17.609 -20.098  1.00 52.92           C  
ATOM   3641  O   ALA B 457     -58.015 -15.274 -22.334  1.00 52.92           O  
ATOM   3642  N   MET B 458     -58.604 -14.365 -20.523  1.00 50.02           N  
ATOM   3643  CA  MET B 458     -58.361 -12.954 -20.807  1.00 50.02           C  
ATOM   3644  C   MET B 458     -56.908 -12.723 -21.210  1.00 50.02           C  
ATOM   3645  CB  MET B 458     -58.710 -12.092 -19.592  1.00 50.02           C  
ATOM   3646  O   MET B 458     -56.623 -11.883 -22.065  1.00 50.02           O  
ATOM   3647  CG  MET B 458     -59.648 -10.939 -19.908  1.00 50.02           C  
ATOM   3648  SD  MET B 458     -59.893  -9.819 -18.475  1.00 50.02           S  
ATOM   3649  CE  MET B 458     -60.897 -10.884 -17.404  1.00 50.02           C  
ATOM   3650  N   ASP B 459     -55.925 -13.340 -20.588  1.00 53.43           N  
ATOM   3651  CA  ASP B 459     -54.511 -12.987 -20.681  1.00 53.43           C  
ATOM   3652  C   ASP B 459     -53.852 -13.669 -21.878  1.00 53.43           C  
ATOM   3653  CB  ASP B 459     -53.779 -13.365 -19.391  1.00 53.43           C  
ATOM   3654  O   ASP B 459     -52.653 -13.501 -22.112  1.00 53.43           O  
ATOM   3655  CG  ASP B 459     -52.763 -12.323 -18.959  1.00 53.43           C  
ATOM   3656  OD1 ASP B 459     -52.659 -11.263 -19.614  1.00 53.43           O  
ATOM   3657  OD2 ASP B 459     -52.057 -12.564 -17.956  1.00 53.43           O  
ATOM   3658  N   THR B 460     -54.616 -14.178 -22.836  1.00 62.82           N  
ATOM   3659  CA  THR B 460     -53.982 -14.907 -23.929  1.00 62.82           C  
ATOM   3660  C   THR B 460     -53.968 -14.066 -25.203  1.00 62.82           C  
ATOM   3661  CB  THR B 460     -54.700 -16.242 -24.200  1.00 62.82           C  
ATOM   3662  O   THR B 460     -54.693 -13.075 -25.307  1.00 62.82           O  
ATOM   3663  CG2 THR B 460     -54.603 -17.173 -22.995  1.00 62.82           C  
ATOM   3664  OG1 THR B 460     -56.081 -15.987 -24.483  1.00 62.82           O  
ATOM   3665  N   THR B 461     -52.933 -14.176 -26.082  1.00 67.65           N  
ATOM   3666  CA  THR B 461     -52.816 -13.597 -27.416  1.00 67.65           C  
ATOM   3667  C   THR B 461     -54.109 -13.789 -28.204  1.00 67.65           C  
ATOM   3668  CB  THR B 461     -51.641 -14.219 -28.194  1.00 67.65           C  
ATOM   3669  O   THR B 461     -54.516 -12.907 -28.963  1.00 67.65           O  
ATOM   3670  CG2 THR B 461     -50.306 -13.862 -27.550  1.00 67.65           C  
ATOM   3671  OG1 THR B 461     -51.787 -15.644 -28.209  1.00 67.65           O  
ATOM   3672  N   SER B 462     -54.738 -14.848 -27.873  1.00 73.32           N  
ATOM   3673  CA  SER B 462     -55.987 -15.137 -28.569  1.00 73.32           C  
ATOM   3674  C   SER B 462     -57.077 -14.143 -28.185  1.00 73.32           C  
ATOM   3675  CB  SER B 462     -56.454 -16.561 -28.265  1.00 73.32           C  
ATOM   3676  O   SER B 462     -57.881 -13.738 -29.027  1.00 73.32           O  
ATOM   3677  OG  SER B 462     -56.494 -16.789 -26.867  1.00 73.32           O  
ATOM   3678  N   TYR B 463     -57.049 -13.664 -26.894  1.00 72.40           N  
ATOM   3679  CA  TYR B 463     -58.029 -12.681 -26.446  1.00 72.40           C  
ATOM   3680  C   TYR B 463     -57.781 -11.327 -27.100  1.00 72.40           C  
ATOM   3681  CB  TYR B 463     -57.992 -12.540 -24.922  1.00 72.40           C  
ATOM   3682  O   TYR B 463     -58.723 -10.648 -27.514  1.00 72.40           O  
ATOM   3683  CG  TYR B 463     -58.937 -11.493 -24.385  1.00 72.40           C  
ATOM   3684  CD1 TYR B 463     -58.470 -10.243 -23.987  1.00 72.40           C  
ATOM   3685  CD2 TYR B 463     -60.299 -11.752 -24.275  1.00 72.40           C  
ATOM   3686  CE1 TYR B 463     -59.337  -9.275 -23.490  1.00 72.40           C  
ATOM   3687  CE2 TYR B 463     -61.176 -10.792 -23.780  1.00 72.40           C  
ATOM   3688  OH  TYR B 463     -61.550  -8.605 -22.900  1.00 72.40           O  
ATOM   3689  CZ  TYR B 463     -60.686  -9.559 -23.391  1.00 72.40           C  
ATOM   3690  N   ARG B 464     -56.490 -10.916 -27.184  1.00 76.68           N  
ATOM   3691  CA  ARG B 464     -56.161  -9.640 -27.810  1.00 76.68           C  
ATOM   3692  C   ARG B 464     -56.594  -9.620 -29.273  1.00 76.68           C  
ATOM   3693  CB  ARG B 464     -54.660  -9.360 -27.704  1.00 76.68           C  
ATOM   3694  O   ARG B 464     -57.120  -8.615 -29.756  1.00 76.68           O  
ATOM   3695  CG  ARG B 464     -54.201  -8.982 -26.305  1.00 76.68           C  
ATOM   3696  CD  ARG B 464     -52.716  -8.651 -26.269  1.00 76.68           C  
ATOM   3697  NE  ARG B 464     -52.250  -8.413 -24.906  1.00 76.68           N  
ATOM   3698  NH1 ARG B 464     -50.025  -8.188 -25.485  1.00 76.68           N  
ATOM   3699  NH2 ARG B 464     -50.669  -7.994 -23.294  1.00 76.68           N  
ATOM   3700  CZ  ARG B 464     -50.982  -8.199 -24.564  1.00 76.68           C  
ATOM   3701  N   GLU B 465     -56.369 -10.755 -29.992  1.00 80.07           N  
ATOM   3702  CA  GLU B 465     -56.815 -10.856 -31.379  1.00 80.07           C  
ATOM   3703  C   GLU B 465     -58.338 -10.827 -31.473  1.00 80.07           C  
ATOM   3704  CB  GLU B 465     -56.273 -12.133 -32.026  1.00 80.07           C  
ATOM   3705  O   GLU B 465     -58.897 -10.191 -32.369  1.00 80.07           O  
ATOM   3706  CG  GLU B 465     -56.101 -12.033 -33.535  1.00 80.07           C  
ATOM   3707  CD  GLU B 465     -55.439 -13.257 -34.146  1.00 80.07           C  
ATOM   3708  OE1 GLU B 465     -55.151 -13.248 -35.364  1.00 80.07           O  
ATOM   3709  OE2 GLU B 465     -55.206 -14.235 -33.400  1.00 80.07           O  
ATOM   3710  N   ALA B 466     -58.993 -11.542 -30.540  1.00 84.35           N  
ATOM   3711  CA  ALA B 466     -60.454 -11.539 -30.509  1.00 84.35           C  
ATOM   3712  C   ALA B 466     -60.994 -10.133 -30.263  1.00 84.35           C  
ATOM   3713  CB  ALA B 466     -60.965 -12.497 -29.436  1.00 84.35           C  
ATOM   3714  O   ALA B 466     -61.953  -9.708 -30.913  1.00 84.35           O  
ATOM   3715  N   ALA B 467     -60.369  -9.350 -29.293  1.00 82.90           N  
ATOM   3716  CA  ALA B 467     -60.787  -7.982 -28.998  1.00 82.90           C  
ATOM   3717  C   ALA B 467     -60.628  -7.084 -30.221  1.00 82.90           C  
ATOM   3718  CB  ALA B 467     -59.987  -7.423 -27.824  1.00 82.90           C  
ATOM   3719  O   ALA B 467     -61.498  -6.259 -30.511  1.00 82.90           O  
ATOM   3720  N   CYS B 468     -59.472  -7.236 -30.970  1.00 87.73           N  
ATOM   3721  CA  CYS B 468     -59.233  -6.452 -32.176  1.00 87.73           C  
ATOM   3722  C   CYS B 468     -60.271  -6.768 -33.246  1.00 87.73           C  
ATOM   3723  CB  CYS B 468     -57.830  -6.718 -32.720  1.00 87.73           C  
ATOM   3724  O   CYS B 468     -60.755  -5.867 -33.933  1.00 87.73           O  
ATOM   3725  SG  CYS B 468     -56.510  -6.023 -31.701  1.00 87.73           S  
ATOM   3726  N   CYS B 469     -60.681  -8.053 -33.403  1.00 89.67           N  
ATOM   3727  CA  CYS B 469     -61.696  -8.463 -34.366  1.00 89.67           C  
ATOM   3728  C   CYS B 469     -63.052  -7.860 -34.020  1.00 89.67           C  
ATOM   3729  CB  CYS B 469     -61.804  -9.987 -34.416  1.00 89.67           C  
ATOM   3730  O   CYS B 469     -63.783  -7.413 -34.906  1.00 89.67           O  
ATOM   3731  SG  CYS B 469     -60.302 -10.804 -34.999  1.00 89.67           S  
ATOM   3732  N   HIS B 470     -63.375  -7.831 -32.743  1.00 89.30           N  
ATOM   3733  CA  HIS B 470     -64.642  -7.248 -32.315  1.00 89.30           C  
ATOM   3734  C   HIS B 470     -64.670  -5.744 -32.569  1.00 89.30           C  
ATOM   3735  CB  HIS B 470     -64.890  -7.534 -30.833  1.00 89.30           C  
ATOM   3736  O   HIS B 470     -65.702  -5.196 -32.965  1.00 89.30           O  
ATOM   3737  CG  HIS B 470     -65.571  -8.842 -30.581  1.00 89.30           C  
ATOM   3738  CD2 HIS B 470     -65.067 -10.082 -30.378  1.00 89.30           C  
ATOM   3739  ND1 HIS B 470     -66.942  -8.967 -30.519  1.00 89.30           N  
ATOM   3740  CE1 HIS B 470     -67.253 -10.231 -30.287  1.00 89.30           C  
ATOM   3741  NE2 HIS B 470     -66.133 -10.929 -30.197  1.00 89.30           N  
ATOM   3742  N   LEU B 471     -63.553  -5.044 -32.332  1.00 88.76           N  
ATOM   3743  CA  LEU B 471     -63.487  -3.612 -32.605  1.00 88.76           C  
ATOM   3744  C   LEU B 471     -63.604  -3.337 -34.100  1.00 88.76           C  
ATOM   3745  CB  LEU B 471     -62.180  -3.024 -32.067  1.00 88.76           C  
ATOM   3746  O   LEU B 471     -64.309  -2.414 -34.513  1.00 88.76           O  
ATOM   3747  CG  LEU B 471     -62.011  -1.510 -32.204  1.00 88.76           C  
ATOM   3748  CD1 LEU B 471     -63.119  -0.782 -31.450  1.00 88.76           C  
ATOM   3749  CD2 LEU B 471     -60.639  -1.077 -31.697  1.00 88.76           C  
ATOM   3750  N   ALA B 472     -62.920  -4.168 -34.955  1.00 90.13           N  
ATOM   3751  CA  ALA B 472     -63.020  -4.017 -36.404  1.00 90.13           C  
ATOM   3752  C   ALA B 472     -64.462  -4.185 -36.875  1.00 90.13           C  
ATOM   3753  CB  ALA B 472     -62.114  -5.025 -37.108  1.00 90.13           C  
ATOM   3754  O   ALA B 472     -64.927  -3.446 -37.747  1.00 90.13           O  
ATOM   3755  N   LYS B 473     -65.154  -5.174 -36.301  1.00 90.07           N  
ATOM   3756  CA  LYS B 473     -66.564  -5.371 -36.626  1.00 90.07           C  
ATOM   3757  C   LYS B 473     -67.402  -4.175 -36.184  1.00 90.07           C  
ATOM   3758  CB  LYS B 473     -67.092  -6.650 -35.974  1.00 90.07           C  
ATOM   3759  O   LYS B 473     -68.304  -3.742 -36.905  1.00 90.07           O  
ATOM   3760  CG  LYS B 473     -68.541  -6.966 -36.314  1.00 90.07           C  
ATOM   3761  CD  LYS B 473     -68.704  -7.326 -37.786  1.00 90.07           C  
ATOM   3762  CE  LYS B 473     -70.139  -7.715 -38.111  1.00 90.07           C  
ATOM   3763  NZ  LYS B 473     -70.376  -7.777 -39.584  1.00 90.07           N  
ATOM   3764  N   ALA B 474     -67.104  -3.655 -35.056  1.00 89.93           N  
ATOM   3765  CA  ALA B 474     -67.817  -2.479 -34.565  1.00 89.93           C  
ATOM   3766  C   ALA B 474     -67.589  -1.278 -35.478  1.00 89.93           C  
ATOM   3767  CB  ALA B 474     -67.382  -2.150 -33.139  1.00 89.93           C  
ATOM   3768  O   ALA B 474     -68.511  -0.500 -35.733  1.00 89.93           O  
ATOM   3769  N   LEU B 475     -66.385  -1.120 -36.001  1.00 89.54           N  
ATOM   3770  CA  LEU B 475     -66.061  -0.036 -36.923  1.00 89.54           C  
ATOM   3771  C   LEU B 475     -66.791  -0.214 -38.249  1.00 89.54           C  
ATOM   3772  CB  LEU B 475     -64.550   0.029 -37.163  1.00 89.54           C  
ATOM   3773  O   LEU B 475     -67.291   0.756 -38.823  1.00 89.54           O  
ATOM   3774  CG  LEU B 475     -63.703   0.573 -36.012  1.00 89.54           C  
ATOM   3775  CD1 LEU B 475     -62.231   0.239 -36.233  1.00 89.54           C  
ATOM   3776  CD2 LEU B 475     -63.899   2.078 -35.868  1.00 89.54           C  
ATOM   3777  N   ASN B 476     -66.858  -1.544 -38.700  1.00 88.92           N  
ATOM   3778  CA  ASN B 476     -67.596  -1.857 -39.920  1.00 88.92           C  
ATOM   3779  C   ASN B 476     -69.085  -1.563 -39.764  1.00 88.92           C  
ATOM   3780  CB  ASN B 476     -67.382  -3.319 -40.316  1.00 88.92           C  
ATOM   3781  O   ASN B 476     -69.714  -1.022 -40.676  1.00 88.92           O  
ATOM   3782  CG  ASN B 476     -67.940  -3.639 -41.689  1.00 88.92           C  
ATOM   3783  ND2 ASN B 476     -68.765  -4.676 -41.767  1.00 88.92           N  
ATOM   3784  OD1 ASN B 476     -67.631  -2.960 -42.672  1.00 88.92           O  
ATOM   3785  N   ASP B 477     -69.577  -1.969 -38.572  1.00 87.55           N  
ATOM   3786  CA  ASP B 477     -70.988  -1.708 -38.306  1.00 87.55           C  
ATOM   3787  C   ASP B 477     -71.268  -0.208 -38.248  1.00 87.55           C  
ATOM   3788  CB  ASP B 477     -71.420  -2.375 -36.998  1.00 87.55           C  
ATOM   3789  O   ASP B 477     -72.312   0.252 -38.716  1.00 87.55           O  
ATOM   3790  CG  ASP B 477     -71.497  -3.888 -37.101  1.00 87.55           C  
ATOM   3791  OD1 ASP B 477     -71.479  -4.424 -38.230  1.00 87.55           O  
ATOM   3792  OD2 ASP B 477     -71.579  -4.550 -36.044  1.00 87.55           O  
ATOM   3793  N   PHE B 478     -70.353   0.550 -37.648  1.00 88.60           N  
ATOM   3794  CA  PHE B 478     -70.508   1.998 -37.584  1.00 88.60           C  
ATOM   3795  C   PHE B 478     -70.481   2.608 -38.981  1.00 88.60           C  
ATOM   3796  CB  PHE B 478     -69.408   2.621 -36.719  1.00 88.60           C  
ATOM   3797  O   PHE B 478     -71.236   3.538 -39.272  1.00 88.60           O  
ATOM   3798  CG  PHE B 478     -69.532   4.112 -36.558  1.00 88.60           C  
ATOM   3799  CD1 PHE B 478     -68.820   4.975 -37.382  1.00 88.60           C  
ATOM   3800  CD2 PHE B 478     -70.362   4.650 -35.583  1.00 88.60           C  
ATOM   3801  CE1 PHE B 478     -68.933   6.356 -37.235  1.00 88.60           C  
ATOM   3802  CE2 PHE B 478     -70.480   6.029 -35.431  1.00 88.60           C  
ATOM   3803  CZ  PHE B 478     -69.764   6.880 -36.257  1.00 88.60           C  
ATOM   3804  N   SER B 479     -69.625   2.104 -39.855  1.00 84.61           N  
ATOM   3805  CA  SER B 479     -69.525   2.608 -41.221  1.00 84.61           C  
ATOM   3806  C   SER B 479     -70.826   2.392 -41.986  1.00 84.61           C  
ATOM   3807  CB  SER B 479     -68.371   1.929 -41.960  1.00 84.61           C  
ATOM   3808  O   SER B 479     -71.208   3.220 -42.816  1.00 84.61           O  
ATOM   3809  OG  SER B 479     -68.770   0.665 -42.463  1.00 84.61           O  
ATOM   3810  N   ASN B 480     -71.543   1.243 -41.612  1.00 81.65           N  
ATOM   3811  CA  ASN B 480     -72.786   0.922 -42.305  1.00 81.65           C  
ATOM   3812  C   ASN B 480     -73.981   1.627 -41.668  1.00 81.65           C  
ATOM   3813  CB  ASN B 480     -73.013  -0.591 -42.330  1.00 81.65           C  
ATOM   3814  O   ASN B 480     -74.871   2.106 -42.372  1.00 81.65           O  
ATOM   3815  CG  ASN B 480     -72.017  -1.316 -43.213  1.00 81.65           C  
ATOM   3816  ND2 ASN B 480     -71.784  -2.590 -42.922  1.00 81.65           N  
ATOM   3817  OD1 ASN B 480     -71.461  -0.736 -44.149  1.00 81.65           O  
ATOM   3818  N   SER B 481     -74.038   1.707 -40.338  1.00 79.92           N  
ATOM   3819  CA  SER B 481     -75.203   2.216 -39.621  1.00 79.92           C  
ATOM   3820  C   SER B 481     -75.059   3.704 -39.319  1.00 79.92           C  
ATOM   3821  CB  SER B 481     -75.413   1.441 -38.320  1.00 79.92           C  
ATOM   3822  O   SER B 481     -76.047   4.442 -39.323  1.00 79.92           O  
ATOM   3823  OG  SER B 481     -74.429   1.790 -37.362  1.00 79.92           O  
ATOM   3824  N   GLY B 482     -73.766   4.316 -39.240  1.00 78.03           N  
ATOM   3825  CA  GLY B 482     -73.495   5.684 -38.828  1.00 78.03           C  
ATOM   3826  C   GLY B 482     -73.978   5.991 -37.423  1.00 78.03           C  
ATOM   3827  O   GLY B 482     -73.966   7.147 -36.995  1.00 78.03           O  
ATOM   3828  N   SER B 483     -74.511   4.944 -36.707  1.00 77.94           N  
ATOM   3829  CA  SER B 483     -75.023   5.167 -35.359  1.00 77.94           C  
ATOM   3830  C   SER B 483     -73.932   4.966 -34.313  1.00 77.94           C  
ATOM   3831  CB  SER B 483     -76.198   4.232 -35.069  1.00 77.94           C  
ATOM   3832  O   SER B 483     -73.092   4.073 -34.448  1.00 77.94           O  
ATOM   3833  OG  SER B 483     -75.756   2.890 -34.959  1.00 77.94           O  
ATOM   3834  N   ASP B 484     -73.913   5.958 -33.349  1.00 78.02           N  
ATOM   3835  CA  ASP B 484     -72.963   5.856 -32.246  1.00 78.02           C  
ATOM   3836  C   ASP B 484     -73.189   4.577 -31.442  1.00 78.02           C  
ATOM   3837  CB  ASP B 484     -73.070   7.078 -31.331  1.00 78.02           C  
ATOM   3838  O   ASP B 484     -74.327   4.239 -31.111  1.00 78.02           O  
ATOM   3839  CG  ASP B 484     -72.661   8.370 -32.016  1.00 78.02           C  
ATOM   3840  OD1 ASP B 484     -72.171   8.322 -33.165  1.00 78.02           O  
ATOM   3841  OD2 ASP B 484     -72.826   9.445 -31.400  1.00 78.02           O  
ATOM   3842  N   VAL B 485     -72.135   3.697 -31.301  1.00 78.96           N  
ATOM   3843  CA  VAL B 485     -72.255   2.442 -30.565  1.00 78.96           C  
ATOM   3844  C   VAL B 485     -71.181   2.375 -29.481  1.00 78.96           C  
ATOM   3845  CB  VAL B 485     -72.142   1.220 -31.504  1.00 78.96           C  
ATOM   3846  O   VAL B 485     -70.047   2.809 -29.695  1.00 78.96           O  
ATOM   3847  CG1 VAL B 485     -72.221  -0.081 -30.708  1.00 78.96           C  
ATOM   3848  CG2 VAL B 485     -73.234   1.265 -32.571  1.00 78.96           C  
ATOM   3849  N   LEU B 486     -71.576   2.081 -28.295  1.00 79.47           N  
ATOM   3850  CA  LEU B 486     -70.625   1.834 -27.217  1.00 79.47           C  
ATOM   3851  C   LEU B 486     -69.880   0.522 -27.440  1.00 79.47           C  
ATOM   3852  CB  LEU B 486     -71.341   1.804 -25.865  1.00 79.47           C  
ATOM   3853  O   LEU B 486     -70.496  -0.545 -27.496  1.00 79.47           O  
ATOM   3854  CG  LEU B 486     -70.451   1.665 -24.629  1.00 79.47           C  
ATOM   3855  CD1 LEU B 486     -69.646   2.941 -24.409  1.00 79.47           C  
ATOM   3856  CD2 LEU B 486     -71.292   1.338 -23.399  1.00 79.47           C  
ATOM   3857  N   TYR B 487     -68.622   0.623 -27.695  1.00 84.92           N  
ATOM   3858  CA  TYR B 487     -67.822  -0.585 -27.867  1.00 84.92           C  
ATOM   3859  C   TYR B 487     -67.324  -1.105 -26.524  1.00 84.92           C  
ATOM   3860  CB  TYR B 487     -66.634  -0.315 -28.796  1.00 84.92           C  
ATOM   3861  O   TYR B 487     -66.785  -0.344 -25.718  1.00 84.92           O  
ATOM   3862  CG  TYR B 487     -65.670  -1.472 -28.899  1.00 84.92           C  
ATOM   3863  CD1 TYR B 487     -64.475  -1.474 -28.183  1.00 84.92           C  
ATOM   3864  CD2 TYR B 487     -65.951  -2.564 -29.713  1.00 84.92           C  
ATOM   3865  CE1 TYR B 487     -63.582  -2.537 -28.276  1.00 84.92           C  
ATOM   3866  CE2 TYR B 487     -65.066  -3.632 -29.815  1.00 84.92           C  
ATOM   3867  OH  TYR B 487     -63.006  -4.665 -29.190  1.00 84.92           O  
ATOM   3868  CZ  TYR B 487     -63.886  -3.610 -29.093  1.00 84.92           C  
ATOM   3869  N   GLN B 488     -67.514  -2.374 -26.209  1.00 74.78           N  
ATOM   3870  CA  GLN B 488     -66.957  -3.083 -25.061  1.00 74.78           C  
ATOM   3871  C   GLN B 488     -66.257  -4.367 -25.495  1.00 74.78           C  
ATOM   3872  CB  GLN B 488     -68.053  -3.400 -24.043  1.00 74.78           C  
ATOM   3873  O   GLN B 488     -66.760  -5.096 -26.352  1.00 74.78           O  
ATOM   3874  CG  GLN B 488     -68.471  -2.205 -23.197  1.00 74.78           C  
ATOM   3875  CD  GLN B 488     -69.593  -2.534 -22.229  1.00 74.78           C  
ATOM   3876  NE2 GLN B 488     -69.799  -1.667 -21.244  1.00 74.78           N  
ATOM   3877  OE1 GLN B 488     -70.268  -3.559 -22.367  1.00 74.78           O  
ATOM   3878  N   PRO B 489     -65.114  -4.560 -24.965  1.00 76.86           N  
ATOM   3879  CA  PRO B 489     -64.400  -5.784 -25.338  1.00 76.86           C  
ATOM   3880  C   PRO B 489     -65.205  -7.048 -25.048  1.00 76.86           C  
ATOM   3881  CB  PRO B 489     -63.137  -5.731 -24.475  1.00 76.86           C  
ATOM   3882  O   PRO B 489     -66.121  -7.026 -24.221  1.00 76.86           O  
ATOM   3883  CG  PRO B 489     -63.401  -4.652 -23.476  1.00 76.86           C  
ATOM   3884  CD  PRO B 489     -64.624  -3.893 -23.905  1.00 76.86           C  
ATOM   3885  N   PRO B 490     -65.101  -8.209 -25.844  1.00 76.40           N  
ATOM   3886  CA  PRO B 490     -65.841  -9.459 -25.654  1.00 76.40           C  
ATOM   3887  C   PRO B 490     -65.707 -10.014 -24.238  1.00 76.40           C  
ATOM   3888  CB  PRO B 490     -65.202 -10.405 -26.674  1.00 76.40           C  
ATOM   3889  O   PRO B 490     -64.669  -9.836 -23.596  1.00 76.40           O  
ATOM   3890  CG  PRO B 490     -63.984  -9.683 -27.154  1.00 76.40           C  
ATOM   3891  CD  PRO B 490     -64.034  -8.271 -26.644  1.00 76.40           C  
ATOM   3892  N   GLN B 491     -66.944 -10.432 -23.700  1.00 62.17           N  
ATOM   3893  CA  GLN B 491     -67.043 -10.967 -22.347  1.00 62.17           C  
ATOM   3894  C   GLN B 491     -66.392 -12.343 -22.250  1.00 62.17           C  
ATOM   3895  CB  GLN B 491     -68.506 -11.045 -21.905  1.00 62.17           C  
ATOM   3896  O   GLN B 491     -66.466 -13.138 -23.190  1.00 62.17           O  
ATOM   3897  CG  GLN B 491     -69.153  -9.686 -21.675  1.00 62.17           C  
ATOM   3898  CD  GLN B 491     -70.207  -9.715 -20.584  1.00 62.17           C  
ATOM   3899  NE2 GLN B 491     -70.480  -8.557 -19.992  1.00 62.17           N  
ATOM   3900  OE1 GLN B 491     -70.771 -10.770 -20.276  1.00 62.17           O  
ATOM   3901  N   THR B 492     -65.524 -12.526 -21.543  1.00 52.61           N  
ATOM   3902  CA  THR B 492     -64.844 -13.789 -21.282  1.00 52.61           C  
ATOM   3903  C   THR B 492     -65.440 -14.482 -20.059  1.00 52.61           C  
ATOM   3904  CB  THR B 492     -63.334 -13.577 -21.070  1.00 52.61           C  
ATOM   3905  O   THR B 492     -66.011 -13.827 -19.185  1.00 52.61           O  
ATOM   3906  CG2 THR B 492     -62.670 -13.044 -22.335  1.00 52.61           C  
ATOM   3907  OG1 THR B 492     -63.134 -12.638 -20.006  1.00 52.61           O  
ATOM   3908  N   SER B 493     -65.998 -15.737 -20.301  1.00 44.24           N  
ATOM   3909  CA  SER B 493     -66.377 -16.552 -19.151  1.00 44.24           C  
ATOM   3910  C   SER B 493     -65.161 -16.915 -18.306  1.00 44.24           C  
ATOM   3911  CB  SER B 493     -67.090 -17.826 -19.608  1.00 44.24           C  
ATOM   3912  O   SER B 493     -64.098 -17.235 -18.843  1.00 44.24           O  
ATOM   3913  OG  SER B 493     -66.201 -18.672 -20.316  1.00 44.24           O  
ATOM   3914  N   ILE B 494     -65.039 -16.188 -17.227  1.00 38.56           N  
ATOM   3915  CA  ILE B 494     -64.019 -16.635 -16.284  1.00 38.56           C  
ATOM   3916  C   ILE B 494     -64.222 -18.115 -15.968  1.00 38.56           C  
ATOM   3917  CB  ILE B 494     -64.047 -15.800 -14.984  1.00 38.56           C  
ATOM   3918  O   ILE B 494     -65.306 -18.523 -15.544  1.00 38.56           O  
ATOM   3919  CG1 ILE B 494     -63.806 -14.319 -15.295  1.00 38.56           C  
ATOM   3920  CG2 ILE B 494     -63.013 -16.325 -13.984  1.00 38.56           C  
ATOM   3921  CD1 ILE B 494     -64.055 -13.390 -14.115  1.00 38.56           C  
ATOM   3922  N   THR B 495     -64.018 -19.073 -16.840  1.00 34.01           N  
ATOM   3923  CA  THR B 495     -64.053 -20.438 -16.326  1.00 34.01           C  
ATOM   3924  C   THR B 495     -63.529 -20.489 -14.894  1.00 34.01           C  
ATOM   3925  CB  THR B 495     -63.229 -21.390 -17.212  1.00 34.01           C  
ATOM   3926  O   THR B 495     -62.564 -19.800 -14.555  1.00 34.01           O  
ATOM   3927  CG2 THR B 495     -64.136 -22.299 -18.035  1.00 34.01           C  
ATOM   3928  OG1 THR B 495     -62.410 -20.619 -18.100  1.00 34.01           O  
ATOM   3929  N   SER B 496     -64.521 -20.783 -13.912  1.00 33.10           N  
ATOM   3930  CA  SER B 496     -64.350 -21.232 -12.534  1.00 33.10           C  
ATOM   3931  C   SER B 496     -63.201 -22.228 -12.416  1.00 33.10           C  
ATOM   3932  CB  SER B 496     -65.640 -21.866 -12.012  1.00 33.10           C  
ATOM   3933  O   SER B 496     -63.042 -22.881 -11.382  1.00 33.10           O  
ATOM   3934  OG  SER B 496     -65.691 -23.244 -12.337  1.00 33.10           O  
ATOM   3935  N   ALA B 497     -62.194 -22.468 -13.065  1.00 31.12           N  
ATOM   3936  CA  ALA B 497     -61.217 -23.406 -12.517  1.00 31.12           C  
ATOM   3937  C   ALA B 497     -60.856 -23.045 -11.079  1.00 31.12           C  
ATOM   3938  CB  ALA B 497     -59.961 -23.434 -13.386  1.00 31.12           C  
ATOM   3939  O   ALA B 497     -60.301 -23.867 -10.347  1.00 31.12           O  
ATOM   3940  N   VAL B 498     -61.123 -21.947 -10.398  1.00 30.75           N  
ATOM   3941  CA  VAL B 498     -60.847 -22.092  -8.972  1.00 30.75           C  
ATOM   3942  C   VAL B 498     -61.936 -22.941  -8.319  1.00 30.75           C  
ATOM   3943  CB  VAL B 498     -60.749 -20.719  -8.270  1.00 30.75           C  
ATOM   3944  O   VAL B 498     -61.653 -23.744  -7.427  1.00 30.75           O  
ATOM   3945  CG1 VAL B 498     -60.538 -20.894  -6.768  1.00 30.75           C  
ATOM   3946  CG2 VAL B 498     -59.620 -19.889  -8.878  1.00 30.75           C  
ATOM   3947  N   LEU B 499     -63.335 -22.872  -8.469  1.00 28.01           N  
ATOM   3948  CA  LEU B 499     -64.098 -23.713  -7.553  1.00 28.01           C  
ATOM   3949  C   LEU B 499     -64.029 -25.177  -7.974  1.00 28.01           C  
ATOM   3950  CB  LEU B 499     -65.558 -23.255  -7.495  1.00 28.01           C  
ATOM   3951  O   LEU B 499     -64.199 -26.075  -7.145  1.00 28.01           O  
ATOM   3952  CG  LEU B 499     -65.889 -22.175  -6.464  1.00 28.01           C  
ATOM   3953  CD1 LEU B 499     -66.962 -21.236  -7.006  1.00 28.01           C  
ATOM   3954  CD2 LEU B 499     -66.337 -22.807  -5.151  1.00 28.01           C  
ATOM   3955  N   GLN B 500     -63.897 -25.718  -9.188  1.00 24.42           N  
ATOM   3956  CA  GLN B 500     -63.680 -27.161  -9.167  1.00 24.42           C  
ATOM   3957  C   GLN B 500     -62.215 -27.493  -8.896  1.00 24.42           C  
ATOM   3958  CB  GLN B 500     -64.126 -27.791 -10.487  1.00 24.42           C  
ATOM   3959  O   GLN B 500     -61.912 -28.453  -8.185  1.00 24.42           O  
ATOM   3960  CG  GLN B 500     -65.393 -28.627 -10.372  1.00 24.42           C  
ATOM   3961  CD  GLN B 500     -65.851 -29.186 -11.706  1.00 24.42           C  
ATOM   3962  NE2 GLN B 500     -66.803 -30.111 -11.667  1.00 24.42           N  
ATOM   3963  OE1 GLN B 500     -65.354 -28.788 -12.765  1.00 24.42           O  
TER    3964      GLN B 500                                                      
ATOM   3965  N   LYS C   1      29.602  38.055 101.202  1.00 44.15           N  
ATOM   3966  CA  LYS C   1      30.487  39.068 100.634  1.00 44.15           C  
ATOM   3967  C   LYS C   1      30.487  39.004  99.109  1.00 44.15           C  
ATOM   3968  CB  LYS C   1      31.911  38.897 101.165  1.00 44.15           C  
ATOM   3969  O   LYS C   1      30.533  40.038  98.439  1.00 44.15           O  
ATOM   3970  CG  LYS C   1      32.396  40.058 102.021  1.00 44.15           C  
ATOM   3971  CD  LYS C   1      33.816  39.828 102.522  1.00 44.15           C  
ATOM   3972  CE  LYS C   1      34.271  40.948 103.448  1.00 44.15           C  
ATOM   3973  NZ  LYS C   1      35.641  40.698 103.988  1.00 44.15           N  
ATOM   3974  N   ILE C   2      30.570  37.836  98.564  1.00 50.35           N  
ATOM   3975  CA  ILE C   2      30.601  37.573  97.130  1.00 50.35           C  
ATOM   3976  C   ILE C   2      29.269  37.979  96.502  1.00 50.35           C  
ATOM   3977  CB  ILE C   2      30.902  36.087  96.833  1.00 50.35           C  
ATOM   3978  O   ILE C   2      29.239  38.556  95.413  1.00 50.35           O  
ATOM   3979  CG1 ILE C   2      32.341  35.744  97.235  1.00 50.35           C  
ATOM   3980  CG2 ILE C   2      30.655  35.770  95.356  1.00 50.35           C  
ATOM   3981  CD1 ILE C   2      32.641  34.251  97.248  1.00 50.35           C  
ATOM   3982  N   VAL C   3      28.173  37.583  97.045  1.00 54.31           N  
ATOM   3983  CA  VAL C   3      26.850  37.891  96.513  1.00 54.31           C  
ATOM   3984  C   VAL C   3      26.652  39.405  96.466  1.00 54.31           C  
ATOM   3985  CB  VAL C   3      25.732  37.234  97.354  1.00 54.31           C  
ATOM   3986  O   VAL C   3      26.087  39.934  95.506  1.00 54.31           O  
ATOM   3987  CG1 VAL C   3      24.355  37.657  96.846  1.00 54.31           C  
ATOM   3988  CG2 VAL C   3      25.871  35.712  97.327  1.00 54.31           C  
ATOM   3989  N   ASN C   4      27.183  40.062  97.425  1.00 61.43           N  
ATOM   3990  CA  ASN C   4      27.057  41.513  97.518  1.00 61.43           C  
ATOM   3991  C   ASN C   4      27.868  42.216  96.433  1.00 61.43           C  
ATOM   3992  CB  ASN C   4      27.484  42.002  98.903  1.00 61.43           C  
ATOM   3993  O   ASN C   4      27.415  43.208  95.859  1.00 61.43           O  
ATOM   3994  CG  ASN C   4      26.428  42.859  99.571  1.00 61.43           C  
ATOM   3995  ND2 ASN C   4      26.785  43.474 100.693  1.00 61.43           N  
ATOM   3996  OD1 ASN C   4      25.299  42.967  99.085  1.00 61.43           O  
ATOM   3997  N   ASN C   5      29.022  41.632  96.039  1.00 66.56           N  
ATOM   3998  CA  ASN C   5      29.886  42.212  95.017  1.00 66.56           C  
ATOM   3999  C   ASN C   5      29.289  42.050  93.621  1.00 66.56           C  
ATOM   4000  CB  ASN C   5      31.281  41.587  95.074  1.00 66.56           C  
ATOM   4001  O   ASN C   5      29.377  42.960  92.795  1.00 66.56           O  
ATOM   4002  CG  ASN C   5      32.269  42.434  95.851  1.00 66.56           C  
ATOM   4003  ND2 ASN C   5      33.505  41.959  95.954  1.00 66.56           N  
ATOM   4004  OD1 ASN C   5      31.925  43.506  96.355  1.00 66.56           O  
ATOM   4005  N   TRP C   6      28.830  40.886  93.362  1.00 64.30           N  
ATOM   4006  CA  TRP C   6      28.197  40.609  92.077  1.00 64.30           C  
ATOM   4007  C   TRP C   6      27.023  41.552  91.834  1.00 64.30           C  
ATOM   4008  CB  TRP C   6      27.721  39.155  92.015  1.00 64.30           C  
ATOM   4009  O   TRP C   6      26.849  42.063  90.725  1.00 64.30           O  
ATOM   4010  CG  TRP C   6      27.214  38.738  90.667  1.00 64.30           C  
ATOM   4011  CD1 TRP C   6      27.959  38.476  89.551  1.00 64.30           C  
ATOM   4012  CD2 TRP C   6      25.847  38.539  90.293  1.00 64.30           C  
ATOM   4013  CE2 TRP C   6      25.837  38.156  88.933  1.00 64.30           C  
ATOM   4014  CE3 TRP C   6      24.629  38.646  90.976  1.00 64.30           C  
ATOM   4015  NE1 TRP C   6      27.137  38.125  88.505  1.00 64.30           N  
ATOM   4016  CH2 TRP C   6      23.476  37.993  88.936  1.00 64.30           C  
ATOM   4017  CZ2 TRP C   6      24.654  37.880  88.244  1.00 64.30           C  
ATOM   4018  CZ3 TRP C   6      23.452  38.371  90.288  1.00 64.30           C  
ATOM   4019  N   LEU C   7      26.227  41.737  92.801  1.00 66.94           N  
ATOM   4020  CA  LEU C   7      25.079  42.633  92.710  1.00 66.94           C  
ATOM   4021  C   LEU C   7      25.527  44.062  92.422  1.00 66.94           C  
ATOM   4022  CB  LEU C   7      24.263  42.592  94.004  1.00 66.94           C  
ATOM   4023  O   LEU C   7      24.907  44.761  91.618  1.00 66.94           O  
ATOM   4024  CG  LEU C   7      22.780  42.946  93.882  1.00 66.94           C  
ATOM   4025  CD1 LEU C   7      21.927  41.684  93.940  1.00 66.94           C  
ATOM   4026  CD2 LEU C   7      22.371  43.925  94.978  1.00 66.94           C  
ATOM   4027  N   LYS C   8      26.639  44.392  93.037  1.00 70.23           N  
ATOM   4028  CA  LYS C   8      27.205  45.721  92.823  1.00 70.23           C  
ATOM   4029  C   LYS C   8      27.670  45.894  91.380  1.00 70.23           C  
ATOM   4030  CB  LYS C   8      28.371  45.968  93.782  1.00 70.23           C  
ATOM   4031  O   LYS C   8      27.467  46.952  90.780  1.00 70.23           O  
ATOM   4032  CG  LYS C   8      27.975  46.685  95.065  1.00 70.23           C  
ATOM   4033  CD  LYS C   8      29.184  46.951  95.952  1.00 70.23           C  
ATOM   4034  CE  LYS C   8      28.777  47.566  97.284  1.00 70.23           C  
ATOM   4035  NZ  LYS C   8      29.957  47.800  98.170  1.00 70.23           N  
ATOM   4036  N   GLN C   9      28.266  44.866  90.870  1.00 73.80           N  
ATOM   4037  CA  GLN C   9      28.740  44.901  89.490  1.00 73.80           C  
ATOM   4038  C   GLN C   9      27.572  44.937  88.508  1.00 73.80           C  
ATOM   4039  CB  GLN C   9      29.634  43.695  89.198  1.00 73.80           C  
ATOM   4040  O   GLN C   9      27.635  45.623  87.486  1.00 73.80           O  
ATOM   4041  CG  GLN C   9      31.123  44.015  89.215  1.00 73.80           C  
ATOM   4042  CD  GLN C   9      31.936  43.072  88.348  1.00 73.80           C  
ATOM   4043  NE2 GLN C   9      33.175  43.454  88.058  1.00 73.80           N  
ATOM   4044  OE1 GLN C   9      31.454  42.010  87.943  1.00 73.80           O  
ATOM   4045  N   LEU C  10      26.595  44.127  88.742  1.00 68.34           N  
ATOM   4046  CA  LEU C  10      25.407  44.107  87.895  1.00 68.34           C  
ATOM   4047  C   LEU C  10      24.735  45.476  87.868  1.00 68.34           C  
ATOM   4048  CB  LEU C  10      24.416  43.049  88.386  1.00 68.34           C  
ATOM   4049  O   LEU C  10      24.245  45.911  86.824  1.00 68.34           O  
ATOM   4050  CG  LEU C  10      24.346  41.756  87.572  1.00 68.34           C  
ATOM   4051  CD1 LEU C  10      23.990  40.580  88.475  1.00 68.34           C  
ATOM   4052  CD2 LEU C  10      23.334  41.892  86.439  1.00 68.34           C  
ATOM   4053  N   ILE C  11      24.742  46.115  89.069  1.00 72.73           N  
ATOM   4054  CA  ILE C  11      24.158  47.448  89.168  1.00 72.73           C  
ATOM   4055  C   ILE C  11      24.981  48.434  88.341  1.00 72.73           C  
ATOM   4056  CB  ILE C  11      24.073  47.920  90.636  1.00 72.73           C  
ATOM   4057  O   ILE C  11      24.425  49.307  87.671  1.00 72.73           O  
ATOM   4058  CG1 ILE C  11      23.007  47.119  91.394  1.00 72.73           C  
ATOM   4059  CG2 ILE C  11      23.779  49.422  90.705  1.00 72.73           C  
ATOM   4060  CD1 ILE C  11      23.030  47.330  92.901  1.00 72.73           C  
ATOM   4061  N   LYS C  12      26.277  48.149  88.377  1.00 71.35           N  
ATOM   4062  CA  LYS C  12      27.172  49.008  87.608  1.00 71.35           C  
ATOM   4063  C   LYS C  12      26.941  48.841  86.109  1.00 71.35           C  
ATOM   4064  CB  LYS C  12      28.632  48.706  87.950  1.00 71.35           C  
ATOM   4065  O   LYS C  12      26.893  49.826  85.369  1.00 71.35           O  
ATOM   4066  CG  LYS C  12      29.150  49.454  89.170  1.00 71.35           C  
ATOM   4067  CD  LYS C  12      30.623  49.161  89.421  1.00 71.35           C  
ATOM   4068  CE  LYS C  12      31.110  49.807  90.712  1.00 71.35           C  
ATOM   4069  NZ  LYS C  12      32.532  49.455  91.005  1.00 71.35           N  
ATOM   4070  N   VAL C  13      26.880  47.607  85.704  1.00 75.34           N  
ATOM   4071  CA  VAL C  13      26.678  47.303  84.291  1.00 75.34           C  
ATOM   4072  C   VAL C  13      25.329  47.852  83.833  1.00 75.34           C  
ATOM   4073  CB  VAL C  13      26.755  45.784  84.021  1.00 75.34           C  
ATOM   4074  O   VAL C  13      25.217  48.403  82.735  1.00 75.34           O  
ATOM   4075  CG1 VAL C  13      26.349  45.470  82.582  1.00 75.34           C  
ATOM   4076  CG2 VAL C  13      28.162  45.262  84.308  1.00 75.34           C  
ATOM   4077  N   THR C  14      24.296  47.624  84.587  1.00 75.43           N  
ATOM   4078  CA  THR C  14      22.968  48.137  84.270  1.00 75.43           C  
ATOM   4079  C   THR C  14      22.992  49.658  84.143  1.00 75.43           C  
ATOM   4080  CB  THR C  14      21.939  47.725  85.339  1.00 75.43           C  
ATOM   4081  O   THR C  14      22.357  50.221  83.249  1.00 75.43           O  
ATOM   4082  CG2 THR C  14      20.516  47.829  84.802  1.00 75.43           C  
ATOM   4083  OG1 THR C  14      22.190  46.371  85.738  1.00 75.43           O  
ATOM   4084  N   LEU C  15      23.804  50.290  84.979  1.00 79.04           N  
ATOM   4085  CA  LEU C  15      23.926  51.744  84.960  1.00 79.04           C  
ATOM   4086  C   LEU C  15      24.609  52.216  83.680  1.00 79.04           C  
ATOM   4087  CB  LEU C  15      24.711  52.232  86.180  1.00 79.04           C  
ATOM   4088  O   LEU C  15      24.223  53.237  83.106  1.00 79.04           O  
ATOM   4089  CG  LEU C  15      23.884  52.800  87.335  1.00 79.04           C  
ATOM   4090  CD1 LEU C  15      24.622  52.614  88.657  1.00 79.04           C  
ATOM   4091  CD2 LEU C  15      23.569  54.272  87.095  1.00 79.04           C  
ATOM   4092  N   VAL C  16      25.564  51.421  83.272  1.00 78.42           N  
ATOM   4093  CA  VAL C  16      26.277  51.731  82.037  1.00 78.42           C  
ATOM   4094  C   VAL C  16      25.333  51.592  80.846  1.00 78.42           C  
ATOM   4095  CB  VAL C  16      27.510  50.819  81.849  1.00 78.42           C  
ATOM   4096  O   VAL C  16      25.322  52.442  79.952  1.00 78.42           O  
ATOM   4097  CG1 VAL C  16      28.116  51.009  80.459  1.00 78.42           C  
ATOM   4098  CG2 VAL C  16      28.551  51.098  82.932  1.00 78.42           C  
ATOM   4099  N   PHE C  17      24.563  50.527  80.807  1.00 73.92           N  
ATOM   4100  CA  PHE C  17      23.618  50.298  79.721  1.00 73.92           C  
ATOM   4101  C   PHE C  17      22.570  51.403  79.672  1.00 73.92           C  
ATOM   4102  CB  PHE C  17      22.936  48.935  79.879  1.00 73.92           C  
ATOM   4103  O   PHE C  17      22.174  51.843  78.590  1.00 73.92           O  
ATOM   4104  CG  PHE C  17      23.573  47.840  79.067  1.00 73.92           C  
ATOM   4105  CD1 PHE C  17      23.338  47.742  77.701  1.00 73.92           C  
ATOM   4106  CD2 PHE C  17      24.406  46.907  79.670  1.00 73.92           C  
ATOM   4107  CE1 PHE C  17      23.926  46.729  76.947  1.00 73.92           C  
ATOM   4108  CE2 PHE C  17      24.997  45.892  78.923  1.00 73.92           C  
ATOM   4109  CZ  PHE C  17      24.755  45.804  77.562  1.00 73.92           C  
ATOM   4110  N   LEU C  18      22.128  51.806  80.795  1.00 75.00           N  
ATOM   4111  CA  LEU C  18      21.160  52.894  80.878  1.00 75.00           C  
ATOM   4112  C   LEU C  18      21.754  54.193  80.343  1.00 75.00           C  
ATOM   4113  CB  LEU C  18      20.696  53.090  82.324  1.00 75.00           C  
ATOM   4114  O   LEU C  18      21.067  54.962  79.666  1.00 75.00           O  
ATOM   4115  CG  LEU C  18      19.418  52.355  82.732  1.00 75.00           C  
ATOM   4116  CD1 LEU C  18      19.299  52.302  84.251  1.00 75.00           C  
ATOM   4117  CD2 LEU C  18      18.195  53.026  82.117  1.00 75.00           C  
ATOM   4118  N   PHE C  19      23.023  54.326  80.645  1.00 76.41           N  
ATOM   4119  CA  PHE C  19      23.732  55.510  80.172  1.00 76.41           C  
ATOM   4120  C   PHE C  19      23.874  55.485  78.655  1.00 76.41           C  
ATOM   4121  CB  PHE C  19      25.112  55.610  80.828  1.00 76.41           C  
ATOM   4122  O   PHE C  19      23.687  56.507  77.991  1.00 76.41           O  
ATOM   4123  CG  PHE C  19      25.508  57.013  81.198  1.00 76.41           C  
ATOM   4124  CD1 PHE C  19      26.264  57.790  80.328  1.00 76.41           C  
ATOM   4125  CD2 PHE C  19      25.124  57.557  82.417  1.00 76.41           C  
ATOM   4126  CE1 PHE C  19      26.632  59.089  80.669  1.00 76.41           C  
ATOM   4127  CE2 PHE C  19      25.488  58.855  82.764  1.00 76.41           C  
ATOM   4128  CZ  PHE C  19      26.243  59.619  81.889  1.00 76.41           C  
ATOM   4129  N   VAL C  20      24.201  54.301  78.113  1.00 71.46           N  
ATOM   4130  CA  VAL C  20      24.340  54.141  76.670  1.00 71.46           C  
ATOM   4131  C   VAL C  20      22.989  54.363  75.993  1.00 71.46           C  
ATOM   4132  CB  VAL C  20      24.896  52.746  76.304  1.00 71.46           C  
ATOM   4133  O   VAL C  20      22.912  55.010  74.946  1.00 71.46           O  
ATOM   4134  CG1 VAL C  20      24.902  52.547  74.790  1.00 71.46           C  
ATOM   4135  CG2 VAL C  20      26.302  52.567  76.875  1.00 71.46           C  
ATOM   4136  N   ALA C  21      21.960  53.792  76.550  1.00 69.16           N  
ATOM   4137  CA  ALA C  21      20.607  53.970  76.028  1.00 69.16           C  
ATOM   4138  C   ALA C  21      20.209  55.443  76.029  1.00 69.16           C  
ATOM   4139  CB  ALA C  21      19.610  53.152  76.845  1.00 69.16           C  
ATOM   4140  O   ALA C  21      19.563  55.918  75.092  1.00 69.16           O  
ATOM   4141  N   ALA C  22      20.637  56.118  77.078  1.00 64.27           N  
ATOM   4142  CA  ALA C  22      20.352  57.545  77.198  1.00 64.27           C  
ATOM   4143  C   ALA C  22      21.053  58.338  76.099  1.00 64.27           C  
ATOM   4144  CB  ALA C  22      20.775  58.058  78.572  1.00 64.27           C  
ATOM   4145  O   ALA C  22      20.478  59.273  75.536  1.00 64.27           O  
ATOM   4146  N   ILE C  23      22.226  57.893  75.804  1.00 64.82           N  
ATOM   4147  CA  ILE C  23      22.999  58.556  74.760  1.00 64.82           C  
ATOM   4148  C   ILE C  23      22.329  58.339  73.405  1.00 64.82           C  
ATOM   4149  CB  ILE C  23      24.457  58.046  74.724  1.00 64.82           C  
ATOM   4150  O   ILE C  23      22.234  59.266  72.597  1.00 64.82           O  
ATOM   4151  CG1 ILE C  23      25.188  58.429  76.016  1.00 64.82           C  
ATOM   4152  CG2 ILE C  23      25.191  58.592  73.496  1.00 64.82           C  
ATOM   4153  CD1 ILE C  23      26.579  57.823  76.143  1.00 64.82           C  
ATOM   4154  N   PHE C  24      21.918  57.117  73.201  1.00 62.87           N  
ATOM   4155  CA  PHE C  24      21.277  56.788  71.934  1.00 62.87           C  
ATOM   4156  C   PHE C  24      19.989  57.583  71.756  1.00 62.87           C  
ATOM   4157  CB  PHE C  24      20.983  55.287  71.852  1.00 62.87           C  
ATOM   4158  O   PHE C  24      19.654  57.992  70.643  1.00 62.87           O  
ATOM   4159  CG  PHE C  24      22.032  54.503  71.110  1.00 62.87           C  
ATOM   4160  CD1 PHE C  24      22.053  54.486  69.721  1.00 62.87           C  
ATOM   4161  CD2 PHE C  24      22.996  53.782  71.802  1.00 62.87           C  
ATOM   4162  CE1 PHE C  24      23.022  53.761  69.031  1.00 62.87           C  
ATOM   4163  CE2 PHE C  24      23.968  53.055  71.119  1.00 62.87           C  
ATOM   4164  CZ  PHE C  24      23.978  53.045  69.734  1.00 62.87           C  
ATOM   4165  N   TYR C  25      19.252  57.659  72.841  1.00 58.52           N  
ATOM   4166  CA  TYR C  25      18.021  58.440  72.800  1.00 58.52           C  
ATOM   4167  C   TYR C  25      18.302  59.880  72.388  1.00 58.52           C  
ATOM   4168  CB  TYR C  25      17.322  58.414  74.163  1.00 58.52           C  
ATOM   4169  O   TYR C  25      17.533  60.477  71.630  1.00 58.52           O  
ATOM   4170  CG  TYR C  25      15.993  59.129  74.177  1.00 58.52           C  
ATOM   4171  CD1 TYR C  25      15.885  60.431  74.660  1.00 58.52           C  
ATOM   4172  CD2 TYR C  25      14.842  58.504  73.709  1.00 58.52           C  
ATOM   4173  CE1 TYR C  25      14.662  61.093  74.677  1.00 58.52           C  
ATOM   4174  CE2 TYR C  25      13.614  59.157  73.721  1.00 58.52           C  
ATOM   4175  OH  TYR C  25      12.321  61.100  74.221  1.00 58.52           O  
ATOM   4176  CZ  TYR C  25      13.534  60.449  74.206  1.00 58.52           C  
ATOM   4177  N   LEU C  26      19.419  60.316  72.997  1.00 54.30           N  
ATOM   4178  CA  LEU C  26      19.745  61.711  72.721  1.00 54.30           C  
ATOM   4179  C   LEU C  26      20.142  61.897  71.260  1.00 54.30           C  
ATOM   4180  CB  LEU C  26      20.878  62.187  73.634  1.00 54.30           C  
ATOM   4181  O   LEU C  26      19.986  62.987  70.705  1.00 54.30           O  
ATOM   4182  CG  LEU C  26      20.506  62.451  75.094  1.00 54.30           C  
ATOM   4183  CD1 LEU C  26      21.760  62.487  75.962  1.00 54.30           C  
ATOM   4184  CD2 LEU C  26      19.725  63.755  75.220  1.00 54.30           C  
ATOM   4185  N   ILE C  27      20.752  60.763  70.717  1.00 52.45           N  
ATOM   4186  CA  ILE C  27      21.232  60.871  69.344  1.00 52.45           C  
ATOM   4187  C   ILE C  27      20.083  60.606  68.374  1.00 52.45           C  
ATOM   4188  CB  ILE C  27      22.398  59.895  69.074  1.00 52.45           C  
ATOM   4189  O   ILE C  27      20.251  60.722  67.157  1.00 52.45           O  
ATOM   4190  CG1 ILE C  27      23.567  60.183  70.022  1.00 52.45           C  
ATOM   4191  CG2 ILE C  27      22.846  59.979  67.612  1.00 52.45           C  
ATOM   4192  CD1 ILE C  27      24.627  59.090  70.050  1.00 52.45           C  
ATOM   4193  N   THR C  28      18.997  60.087  68.859  1.00 47.01           N  
ATOM   4194  CA  THR C  28      17.913  59.804  67.924  1.00 47.01           C  
ATOM   4195  C   THR C  28      17.456  61.081  67.224  1.00 47.01           C  
ATOM   4196  CB  THR C  28      16.715  59.150  68.638  1.00 47.01           C  
ATOM   4197  O   THR C  28      17.273  62.117  67.868  1.00 47.01           O  
ATOM   4198  CG2 THR C  28      16.807  57.629  68.584  1.00 47.01           C  
ATOM   4199  OG1 THR C  28      16.697  59.568  70.009  1.00 47.01           O  
ATOM   4200  N   PRO C  29      17.605  61.116  65.955  1.00 42.47           N  
ATOM   4201  CA  PRO C  29      17.261  62.281  65.136  1.00 42.47           C  
ATOM   4202  C   PRO C  29      15.838  62.776  65.381  1.00 42.47           C  
ATOM   4203  CB  PRO C  29      17.420  61.764  63.703  1.00 42.47           C  
ATOM   4204  O   PRO C  29      14.915  61.969  65.518  1.00 42.47           O  
ATOM   4205  CG  PRO C  29      17.544  60.281  63.844  1.00 42.47           C  
ATOM   4206  CD  PRO C  29      17.704  59.951  65.300  1.00 42.47           C  
ATOM   4207  N   VAL C  30      15.629  63.910  66.125  1.00 47.80           N  
ATOM   4208  CA  VAL C  30      14.369  64.602  66.372  1.00 47.80           C  
ATOM   4209  C   VAL C  30      13.808  65.141  65.058  1.00 47.80           C  
ATOM   4210  CB  VAL C  30      14.543  65.753  67.389  1.00 47.80           C  
ATOM   4211  O   VAL C  30      14.554  65.660  64.225  1.00 47.80           O  
ATOM   4212  CG1 VAL C  30      13.207  66.441  67.661  1.00 47.80           C  
ATOM   4213  CG2 VAL C  30      15.151  65.228  68.689  1.00 47.80           C  
ATOM   4214  N   HIS C  31      12.627  64.610  64.695  1.00 49.99           N  
ATOM   4215  CA  HIS C  31      11.858  65.133  63.571  1.00 49.99           C  
ATOM   4216  C   HIS C  31      11.801  66.657  63.604  1.00 49.99           C  
ATOM   4217  CB  HIS C  31      10.442  64.554  63.574  1.00 49.99           C  
ATOM   4218  O   HIS C  31      11.289  67.242  64.561  1.00 49.99           O  
ATOM   4219  CG  HIS C  31       9.876  64.347  62.205  1.00 49.99           C  
ATOM   4220  CD2 HIS C  31       8.610  64.098  61.796  1.00 49.99           C  
ATOM   4221  ND1 HIS C  31      10.650  64.384  61.066  1.00 49.99           N  
ATOM   4222  CE1 HIS C  31       9.882  64.167  60.012  1.00 49.99           C  
ATOM   4223  NE2 HIS C  31       8.640  63.990  60.427  1.00 49.99           N  
ATOM   4224  N   VAL C  32      12.723  67.297  62.890  1.00 59.65           N  
ATOM   4225  CA  VAL C  32      12.748  68.756  62.868  1.00 59.65           C  
ATOM   4226  C   VAL C  32      11.948  69.269  61.672  1.00 59.65           C  
ATOM   4227  CB  VAL C  32      14.194  69.298  62.814  1.00 59.65           C  
ATOM   4228  O   VAL C  32      12.026  68.706  60.578  1.00 59.65           O  
ATOM   4229  CG1 VAL C  32      14.259  70.721  63.366  1.00 59.65           C  
ATOM   4230  CG2 VAL C  32      15.137  68.378  63.587  1.00 59.65           C  
ATOM   4231  N   MET C  33      10.889  70.008  61.853  1.00 65.35           N  
ATOM   4232  CA  MET C  33      10.063  70.670  60.847  1.00 65.35           C  
ATOM   4233  C   MET C  33      10.791  71.868  60.248  1.00 65.35           C  
ATOM   4234  CB  MET C  33       8.731  71.117  61.453  1.00 65.35           C  
ATOM   4235  O   MET C  33      10.278  72.988  60.273  1.00 65.35           O  
ATOM   4236  CG  MET C  33       7.743  69.982  61.667  1.00 65.35           C  
ATOM   4237  SD  MET C  33       6.702  69.669  60.188  1.00 65.35           S  
ATOM   4238  CE  MET C  33       7.394  68.084  59.639  1.00 65.35           C  
ATOM   4239  N   SER C  34      12.072  71.657  59.855  1.00 69.52           N  
ATOM   4240  CA  SER C  34      12.807  72.761  59.247  1.00 69.52           C  
ATOM   4241  C   SER C  34      12.468  72.902  57.767  1.00 69.52           C  
ATOM   4242  CB  SER C  34      14.313  72.561  59.417  1.00 69.52           C  
ATOM   4243  O   SER C  34      12.306  71.903  57.064  1.00 69.52           O  
ATOM   4244  OG  SER C  34      14.757  71.433  58.683  1.00 69.52           O  
ATOM   4245  N   LYS C  35      12.204  74.074  57.342  1.00 77.84           N  
ATOM   4246  CA  LYS C  35      11.810  74.384  55.971  1.00 77.84           C  
ATOM   4247  C   LYS C  35      13.007  74.319  55.026  1.00 77.84           C  
ATOM   4248  CB  LYS C  35      11.160  75.766  55.898  1.00 77.84           C  
ATOM   4249  O   LYS C  35      14.110  74.738  55.384  1.00 77.84           O  
ATOM   4250  CG  LYS C  35       9.844  75.872  56.655  1.00 77.84           C  
ATOM   4251  CD  LYS C  35       9.220  77.253  56.502  1.00 77.84           C  
ATOM   4252  CE  LYS C  35       7.912  77.365  57.273  1.00 77.84           C  
ATOM   4253  NZ  LYS C  35       7.282  78.709  57.103  1.00 77.84           N  
ATOM   4254  N   HIS C  36      12.955  73.611  53.909  1.00 78.34           N  
ATOM   4255  CA  HIS C  36      14.027  73.445  52.934  1.00 78.34           C  
ATOM   4256  C   HIS C  36      13.710  74.179  51.636  1.00 78.34           C  
ATOM   4257  CB  HIS C  36      14.269  71.961  52.652  1.00 78.34           C  
ATOM   4258  O   HIS C  36      12.565  74.172  51.177  1.00 78.34           O  
ATOM   4259  CG  HIS C  36      14.911  71.231  53.789  1.00 78.34           C  
ATOM   4260  CD2 HIS C  36      14.381  70.437  54.748  1.00 78.34           C  
ATOM   4261  ND1 HIS C  36      16.267  71.281  54.034  1.00 78.34           N  
ATOM   4262  CE1 HIS C  36      16.543  70.545  55.098  1.00 78.34           C  
ATOM   4263  NE2 HIS C  36      15.416  70.022  55.550  1.00 78.34           N  
ATOM   4264  N   THR C  37      14.637  74.961  51.105  1.00 74.70           N  
ATOM   4265  CA  THR C  37      14.496  75.705  49.858  1.00 74.70           C  
ATOM   4266  C   THR C  37      15.065  74.910  48.687  1.00 74.70           C  
ATOM   4267  CB  THR C  37      15.197  77.074  49.942  1.00 74.70           C  
ATOM   4268  O   THR C  37      15.150  75.419  47.567  1.00 74.70           O  
ATOM   4269  CG2 THR C  37      14.440  78.024  50.864  1.00 74.70           C  
ATOM   4270  OG1 THR C  37      16.526  76.893  50.447  1.00 74.70           O  
ATOM   4271  N   ASP C  38      15.348  73.605  48.904  1.00 67.11           N  
ATOM   4272  CA  ASP C  38      15.938  72.798  47.840  1.00 67.11           C  
ATOM   4273  C   ASP C  38      14.911  72.488  46.753  1.00 67.11           C  
ATOM   4274  CB  ASP C  38      16.512  71.499  48.407  1.00 67.11           C  
ATOM   4275  O   ASP C  38      13.729  72.292  47.046  1.00 67.11           O  
ATOM   4276  CG  ASP C  38      17.653  71.730  49.382  1.00 67.11           C  
ATOM   4277  OD1 ASP C  38      18.398  72.721  49.224  1.00 67.11           O  
ATOM   4278  OD2 ASP C  38      17.811  70.912  50.314  1.00 67.11           O  
ATOM   4279  N   PHE C  39      15.113  72.590  45.438  1.00 66.67           N  
ATOM   4280  CA  PHE C  39      14.376  72.211  44.238  1.00 66.67           C  
ATOM   4281  C   PHE C  39      13.273  73.219  43.938  1.00 66.67           C  
ATOM   4282  CB  PHE C  39      13.778  70.809  44.394  1.00 66.67           C  
ATOM   4283  O   PHE C  39      12.259  72.874  43.328  1.00 66.67           O  
ATOM   4284  CG  PHE C  39      14.801  69.739  44.663  1.00 66.67           C  
ATOM   4285  CD1 PHE C  39      15.558  69.206  43.626  1.00 66.67           C  
ATOM   4286  CD2 PHE C  39      15.006  69.266  45.952  1.00 66.67           C  
ATOM   4287  CE1 PHE C  39      16.506  68.215  43.872  1.00 66.67           C  
ATOM   4288  CE2 PHE C  39      15.952  68.276  46.205  1.00 66.67           C  
ATOM   4289  CZ  PHE C  39      16.700  67.751  45.164  1.00 66.67           C  
ATOM   4290  N   SER C  40      13.296  74.397  44.450  1.00 67.91           N  
ATOM   4291  CA  SER C  40      12.258  75.412  44.308  1.00 67.91           C  
ATOM   4292  C   SER C  40      12.004  75.742  42.841  1.00 67.91           C  
ATOM   4293  CB  SER C  40      12.643  76.683  45.066  1.00 67.91           C  
ATOM   4294  O   SER C  40      10.870  76.031  42.452  1.00 67.91           O  
ATOM   4295  OG  SER C  40      13.900  77.169  44.627  1.00 67.91           O  
ATOM   4296  N   SER C  41      12.982  75.666  42.022  1.00 65.63           N  
ATOM   4297  CA  SER C  41      12.836  76.021  40.614  1.00 65.63           C  
ATOM   4298  C   SER C  41      12.120  74.922  39.837  1.00 65.63           C  
ATOM   4299  CB  SER C  41      14.203  76.293  39.985  1.00 65.63           C  
ATOM   4300  O   SER C  41      11.460  75.193  38.832  1.00 65.63           O  
ATOM   4301  OG  SER C  41      15.045  75.159  40.101  1.00 65.63           O  
ATOM   4302  N   GLU C  42      12.082  73.675  40.327  1.00 61.81           N  
ATOM   4303  CA  GLU C  42      11.522  72.543  39.596  1.00 61.81           C  
ATOM   4304  C   GLU C  42      10.140  72.172  40.127  1.00 61.81           C  
ATOM   4305  CB  GLU C  42      12.458  71.334  39.676  1.00 61.81           C  
ATOM   4306  O   GLU C  42       9.457  71.320  39.555  1.00 61.81           O  
ATOM   4307  CG  GLU C  42      13.756  71.509  38.901  1.00 61.81           C  
ATOM   4308  CD  GLU C  42      14.861  70.573  39.364  1.00 61.81           C  
ATOM   4309  OE1 GLU C  42      15.998  70.675  38.849  1.00 61.81           O  
ATOM   4310  OE2 GLU C  42      14.589  69.731  40.248  1.00 61.81           O  
ATOM   4311  N   ILE C  43       9.635  72.889  41.161  1.00 66.18           N  
ATOM   4312  CA  ILE C  43       8.373  72.541  41.805  1.00 66.18           C  
ATOM   4313  C   ILE C  43       7.220  73.245  41.093  1.00 66.18           C  
ATOM   4314  CB  ILE C  43       8.383  72.911  43.305  1.00 66.18           C  
ATOM   4315  O   ILE C  43       7.234  74.468  40.934  1.00 66.18           O  
ATOM   4316  CG1 ILE C  43       9.471  72.122  44.042  1.00 66.18           C  
ATOM   4317  CG2 ILE C  43       7.008  72.665  43.931  1.00 66.18           C  
ATOM   4318  CD1 ILE C  43       9.699  72.575  45.478  1.00 66.18           C  
ATOM   4319  N   ILE C  44       6.153  72.540  40.524  1.00 61.69           N  
ATOM   4320  CA  ILE C  44       5.013  73.072  39.785  1.00 61.69           C  
ATOM   4321  C   ILE C  44       3.864  73.362  40.748  1.00 61.69           C  
ATOM   4322  CB  ILE C  44       4.552  72.097  38.678  1.00 61.69           C  
ATOM   4323  O   ILE C  44       3.158  74.362  40.599  1.00 61.69           O  
ATOM   4324  CG1 ILE C  44       5.711  71.789  37.722  1.00 61.69           C  
ATOM   4325  CG2 ILE C  44       3.353  72.671  37.918  1.00 61.69           C  
ATOM   4326  CD1 ILE C  44       5.443  70.622  36.781  1.00 61.69           C  
ATOM   4327  N   GLY C  45       3.791  72.515  41.658  1.00 69.80           N  
ATOM   4328  CA  GLY C  45       2.702  72.668  42.610  1.00 69.80           C  
ATOM   4329  C   GLY C  45       2.858  71.794  43.841  1.00 69.80           C  
ATOM   4330  O   GLY C  45       3.903  71.169  44.036  1.00 69.80           O  
ATOM   4331  N   TYR C  46       1.840  71.909  44.715  1.00 77.09           N  
ATOM   4332  CA  TYR C  46       1.890  71.147  45.958  1.00 77.09           C  
ATOM   4333  C   TYR C  46       0.609  70.345  46.158  1.00 77.09           C  
ATOM   4334  CB  TYR C  46       2.114  72.080  47.152  1.00 77.09           C  
ATOM   4335  O   TYR C  46      -0.468  70.767  45.730  1.00 77.09           O  
ATOM   4336  CG  TYR C  46       3.421  72.832  47.098  1.00 77.09           C  
ATOM   4337  CD1 TYR C  46       4.604  72.245  47.543  1.00 77.09           C  
ATOM   4338  CD2 TYR C  46       3.477  74.130  46.603  1.00 77.09           C  
ATOM   4339  CE1 TYR C  46       5.811  72.934  47.497  1.00 77.09           C  
ATOM   4340  CE2 TYR C  46       4.679  74.829  46.553  1.00 77.09           C  
ATOM   4341  OH  TYR C  46       7.031  74.911  46.953  1.00 77.09           O  
ATOM   4342  CZ  TYR C  46       5.838  74.224  47.001  1.00 77.09           C  
ATOM   4343  N   LYS C  47       0.722  69.150  46.665  1.00 74.39           N  
ATOM   4344  CA  LYS C  47      -0.396  68.309  47.082  1.00 74.39           C  
ATOM   4345  C   LYS C  47      -0.244  67.872  48.536  1.00 74.39           C  
ATOM   4346  CB  LYS C  47      -0.513  67.083  46.176  1.00 74.39           C  
ATOM   4347  O   LYS C  47       0.855  67.924  49.093  1.00 74.39           O  
ATOM   4348  CG  LYS C  47      -1.009  67.395  44.772  1.00 74.39           C  
ATOM   4349  CD  LYS C  47      -1.773  66.221  44.174  1.00 74.39           C  
ATOM   4350  CE  LYS C  47      -2.300  66.544  42.783  1.00 74.39           C  
ATOM   4351  NZ  LYS C  47      -3.186  65.462  42.260  1.00 74.39           N  
ATOM   4352  N   ALA C  48      -1.322  67.580  49.189  1.00 77.92           N  
ATOM   4353  CA  ALA C  48      -1.276  67.145  50.582  1.00 77.92           C  
ATOM   4354  C   ALA C  48      -1.460  65.634  50.691  1.00 77.92           C  
ATOM   4355  CB  ALA C  48      -2.342  67.868  51.402  1.00 77.92           C  
ATOM   4356  O   ALA C  48      -2.279  65.049  49.978  1.00 77.92           O  
ATOM   4357  N   ILE C  49      -0.630  64.934  51.397  1.00 72.17           N  
ATOM   4358  CA  ILE C  49      -0.760  63.508  51.675  1.00 72.17           C  
ATOM   4359  C   ILE C  49      -1.437  63.306  53.029  1.00 72.17           C  
ATOM   4360  CB  ILE C  49       0.613  62.799  51.651  1.00 72.17           C  
ATOM   4361  O   ILE C  49      -0.893  63.693  54.066  1.00 72.17           O  
ATOM   4362  CG1 ILE C  49       1.295  63.004  50.294  1.00 72.17           C  
ATOM   4363  CG2 ILE C  49       0.457  61.309  51.967  1.00 72.17           C  
ATOM   4364  CD1 ILE C  49       2.732  62.503  50.242  1.00 72.17           C  
ATOM   4365  N   ASP C  50      -2.713  62.864  53.046  1.00 72.32           N  
ATOM   4366  CA  ASP C  50      -3.489  62.594  54.253  1.00 72.32           C  
ATOM   4367  C   ASP C  50      -3.791  61.103  54.388  1.00 72.32           C  
ATOM   4368  CB  ASP C  50      -4.792  63.396  54.243  1.00 72.32           C  
ATOM   4369  O   ASP C  50      -4.525  60.537  53.576  1.00 72.32           O  
ATOM   4370  CG  ASP C  50      -5.458  63.460  55.606  1.00 72.32           C  
ATOM   4371  OD1 ASP C  50      -4.910  62.900  56.580  1.00 72.32           O  
ATOM   4372  OD2 ASP C  50      -6.543  64.073  55.707  1.00 72.32           O  
ATOM   4373  N   GLY C  51      -3.397  60.520  55.441  1.00 66.56           N  
ATOM   4374  CA  GLY C  51      -3.636  59.105  55.675  1.00 66.56           C  
ATOM   4375  C   GLY C  51      -3.141  58.222  54.546  1.00 66.56           C  
ATOM   4376  O   GLY C  51      -3.766  57.210  54.222  1.00 66.56           O  
ATOM   4377  N   GLY C  52      -2.053  58.582  53.797  1.00 65.46           N  
ATOM   4378  CA  GLY C  52      -1.465  57.787  52.730  1.00 65.46           C  
ATOM   4379  C   GLY C  52      -2.064  58.080  51.368  1.00 65.46           C  
ATOM   4380  O   GLY C  52      -1.689  57.456  50.372  1.00 65.46           O  
ATOM   4381  N   VAL C  53      -3.078  58.974  51.342  1.00 61.68           N  
ATOM   4382  CA  VAL C  53      -3.730  59.301  50.078  1.00 61.68           C  
ATOM   4383  C   VAL C  53      -3.422  60.747  49.696  1.00 61.68           C  
ATOM   4384  CB  VAL C  53      -5.257  59.083  50.155  1.00 61.68           C  
ATOM   4385  O   VAL C  53      -3.456  61.640  50.545  1.00 61.68           O  
ATOM   4386  CG1 VAL C  53      -5.915  59.390  48.810  1.00 61.68           C  
ATOM   4387  CG2 VAL C  53      -5.571  57.653  50.592  1.00 61.68           C  
ATOM   4388  N   THR C  54      -3.164  60.882  48.396  1.00 63.24           N  
ATOM   4389  CA  THR C  54      -2.856  62.219  47.901  1.00 63.24           C  
ATOM   4390  C   THR C  54      -4.137  63.001  47.622  1.00 63.24           C  
ATOM   4391  CB  THR C  54      -2.000  62.157  46.622  1.00 63.24           C  
ATOM   4392  O   THR C  54      -5.094  62.457  47.066  1.00 63.24           O  
ATOM   4393  CG2 THR C  54      -0.550  61.816  46.947  1.00 63.24           C  
ATOM   4394  OG1 THR C  54      -2.531  61.155  45.747  1.00 63.24           O  
ATOM   4395  N   ARG C  55      -4.254  64.261  48.236  1.00 65.52           N  
ATOM   4396  CA  ARG C  55      -5.414  65.108  47.975  1.00 65.52           C  
ATOM   4397  C   ARG C  55      -4.986  66.523  47.600  1.00 65.52           C  
ATOM   4398  CB  ARG C  55      -6.338  65.145  49.194  1.00 65.52           C  
ATOM   4399  O   ARG C  55      -3.878  66.950  47.931  1.00 65.52           O  
ATOM   4400  CG  ARG C  55      -6.029  66.272  50.167  1.00 65.52           C  
ATOM   4401  CD  ARG C  55      -7.046  66.335  51.298  1.00 65.52           C  
ATOM   4402  NE  ARG C  55      -6.601  67.216  52.374  1.00 65.52           N  
ATOM   4403  NH1 ARG C  55      -7.686  69.090  51.568  1.00 65.52           N  
ATOM   4404  NH2 ARG C  55      -6.456  69.213  53.498  1.00 65.52           N  
ATOM   4405  CZ  ARG C  55      -6.915  68.504  52.478  1.00 65.52           C  
ATOM   4406  N   ASP C  56      -5.876  67.237  46.843  1.00 70.50           N  
ATOM   4407  CA  ASP C  56      -5.625  68.625  46.469  1.00 70.50           C  
ATOM   4408  C   ASP C  56      -5.752  69.551  47.677  1.00 70.50           C  
ATOM   4409  CB  ASP C  56      -6.588  69.066  45.365  1.00 70.50           C  
ATOM   4410  O   ASP C  56      -6.489  69.253  48.619  1.00 70.50           O  
ATOM   4411  CG  ASP C  56      -6.262  68.453  44.014  1.00 70.50           C  
ATOM   4412  OD1 ASP C  56      -5.084  68.117  43.765  1.00 70.50           O  
ATOM   4413  OD2 ASP C  56      -7.191  68.307  43.190  1.00 70.50           O  
ATOM   4414  N   ILE C  57      -5.031  70.577  47.723  1.00 73.39           N  
ATOM   4415  CA  ILE C  57      -5.022  71.546  48.814  1.00 73.39           C  
ATOM   4416  C   ILE C  57      -6.190  72.516  48.651  1.00 73.39           C  
ATOM   4417  CB  ILE C  57      -3.686  72.320  48.871  1.00 73.39           C  
ATOM   4418  O   ILE C  57      -6.358  73.124  47.591  1.00 73.39           O  
ATOM   4419  CG1 ILE C  57      -2.512  71.347  49.036  1.00 73.39           C  
ATOM   4420  CG2 ILE C  57      -3.707  73.351  50.003  1.00 73.39           C  
ATOM   4421  CD1 ILE C  57      -1.145  71.988  48.840  1.00 73.39           C  
ATOM   4422  N   ALA C  58      -7.138  72.532  49.653  1.00 70.26           N  
ATOM   4423  CA  ALA C  58      -8.288  73.432  49.648  1.00 70.26           C  
ATOM   4424  C   ALA C  58      -7.976  74.725  50.396  1.00 70.26           C  
ATOM   4425  CB  ALA C  58      -9.505  72.745  50.263  1.00 70.26           C  
ATOM   4426  O   ALA C  58      -7.083  74.758  51.245  1.00 70.26           O  
ATOM   4427  N   SER C  59      -8.601  75.788  49.967  1.00 68.55           N  
ATOM   4428  CA  SER C  59      -8.418  77.076  50.628  1.00 68.55           C  
ATOM   4429  C   SER C  59      -8.865  77.018  52.085  1.00 68.55           C  
ATOM   4430  CB  SER C  59      -9.193  78.170  49.892  1.00 68.55           C  
ATOM   4431  O   SER C  59      -8.387  77.792  52.917  1.00 68.55           O  
ATOM   4432  OG  SER C  59     -10.562  77.824  49.772  1.00 68.55           O  
ATOM   4433  N   THR C  60      -9.654  76.056  52.483  1.00 74.34           N  
ATOM   4434  CA  THR C  60     -10.191  75.932  53.833  1.00 74.34           C  
ATOM   4435  C   THR C  60      -9.223  75.168  54.732  1.00 74.34           C  
ATOM   4436  CB  THR C  60     -11.559  75.224  53.828  1.00 74.34           C  
ATOM   4437  O   THR C  60      -9.432  75.079  55.944  1.00 74.34           O  
ATOM   4438  CG2 THR C  60     -12.630  76.102  53.190  1.00 74.34           C  
ATOM   4439  OG1 THR C  60     -11.455  74.002  53.086  1.00 74.34           O  
ATOM   4440  N   ASP C  61      -8.199  74.640  54.145  1.00 79.92           N  
ATOM   4441  CA  ASP C  61      -7.231  73.876  54.926  1.00 79.92           C  
ATOM   4442  C   ASP C  61      -6.446  74.785  55.869  1.00 79.92           C  
ATOM   4443  CB  ASP C  61      -6.272  73.122  54.002  1.00 79.92           C  
ATOM   4444  O   ASP C  61      -5.949  75.835  55.456  1.00 79.92           O  
ATOM   4445  CG  ASP C  61      -6.919  71.930  53.321  1.00 79.92           C  
ATOM   4446  OD1 ASP C  61      -7.924  71.399  53.843  1.00 79.92           O  
ATOM   4447  OD2 ASP C  61      -6.419  71.515  52.253  1.00 79.92           O  
ATOM   4448  N   THR C  62      -6.358  74.459  57.274  1.00 83.80           N  
ATOM   4449  CA  THR C  62      -5.749  75.345  58.259  1.00 83.80           C  
ATOM   4450  C   THR C  62      -4.511  74.700  58.875  1.00 83.80           C  
ATOM   4451  CB  THR C  62      -6.747  75.712  59.373  1.00 83.80           C  
ATOM   4452  O   THR C  62      -3.760  75.354  59.602  1.00 83.80           O  
ATOM   4453  CG2 THR C  62      -7.901  76.545  58.825  1.00 83.80           C  
ATOM   4454  OG1 THR C  62      -7.273  74.510  59.950  1.00 83.80           O  
ATOM   4455  N   CYS C  63      -4.256  73.453  58.551  1.00 87.35           N  
ATOM   4456  CA  CYS C  63      -3.120  72.782  59.173  1.00 87.35           C  
ATOM   4457  C   CYS C  63      -2.371  71.924  58.160  1.00 87.35           C  
ATOM   4458  CB  CYS C  63      -3.585  71.916  60.344  1.00 87.35           C  
ATOM   4459  O   CYS C  63      -2.985  71.162  57.411  1.00 87.35           O  
ATOM   4460  SG  CYS C  63      -2.240  71.069  61.201  1.00 87.35           S  
ATOM   4461  N   PHE C  64      -1.012  72.049  58.131  1.00 87.60           N  
ATOM   4462  CA  PHE C  64      -0.170  71.248  57.250  1.00 87.60           C  
ATOM   4463  C   PHE C  64       1.163  70.930  57.917  1.00 87.60           C  
ATOM   4464  CB  PHE C  64       0.067  71.975  55.923  1.00 87.60           C  
ATOM   4465  O   PHE C  64       1.624  71.678  58.782  1.00 87.60           O  
ATOM   4466  CG  PHE C  64      -1.192  72.237  55.142  1.00 87.60           C  
ATOM   4467  CD1 PHE C  64      -1.843  71.205  54.477  1.00 87.60           C  
ATOM   4468  CD2 PHE C  64      -1.726  73.518  55.072  1.00 87.60           C  
ATOM   4469  CE1 PHE C  64      -3.008  71.445  53.753  1.00 87.60           C  
ATOM   4470  CE2 PHE C  64      -2.890  73.766  54.351  1.00 87.60           C  
ATOM   4471  CZ  PHE C  64      -3.529  72.728  53.691  1.00 87.60           C  
ATOM   4472  N   ALA C  65       1.703  69.800  57.624  1.00 84.77           N  
ATOM   4473  CA  ALA C  65       3.095  69.491  57.944  1.00 84.77           C  
ATOM   4474  C   ALA C  65       4.012  69.805  56.765  1.00 84.77           C  
ATOM   4475  CB  ALA C  65       3.235  68.025  58.347  1.00 84.77           C  
ATOM   4476  O   ALA C  65       4.324  68.924  55.961  1.00 84.77           O  
ATOM   4477  N   ASN C  66       4.411  71.026  56.730  1.00 84.91           N  
ATOM   4478  CA  ASN C  66       5.135  71.512  55.560  1.00 84.91           C  
ATOM   4479  C   ASN C  66       6.633  71.614  55.830  1.00 84.91           C  
ATOM   4480  CB  ASN C  66       4.583  72.867  55.111  1.00 84.91           C  
ATOM   4481  O   ASN C  66       7.051  72.225  56.815  1.00 84.91           O  
ATOM   4482  CG  ASN C  66       5.320  73.430  53.912  1.00 84.91           C  
ATOM   4483  ND2 ASN C  66       5.304  74.750  53.772  1.00 84.91           N  
ATOM   4484  OD1 ASN C  66       5.898  72.684  53.117  1.00 84.91           O  
ATOM   4485  N   LYS C  67       7.422  71.069  54.944  1.00 80.19           N  
ATOM   4486  CA  LYS C  67       8.875  71.188  55.024  1.00 80.19           C  
ATOM   4487  C   LYS C  67       9.431  71.958  53.830  1.00 80.19           C  
ATOM   4488  CB  LYS C  67       9.524  69.805  55.104  1.00 80.19           C  
ATOM   4489  O   LYS C  67      10.641  72.170  53.729  1.00 80.19           O  
ATOM   4490  CG  LYS C  67       9.219  69.052  56.391  1.00 80.19           C  
ATOM   4491  CD  LYS C  67       9.920  67.700  56.426  1.00 80.19           C  
ATOM   4492  CE  LYS C  67       9.566  66.918  57.684  1.00 80.19           C  
ATOM   4493  NZ  LYS C  67      10.237  65.585  57.715  1.00 80.19           N  
ATOM   4494  N   HIS C  68       8.607  72.379  52.900  1.00 83.47           N  
ATOM   4495  CA  HIS C  68       9.029  73.118  51.716  1.00 83.47           C  
ATOM   4496  C   HIS C  68       8.922  74.623  51.938  1.00 83.47           C  
ATOM   4497  CB  HIS C  68       8.195  72.706  50.502  1.00 83.47           C  
ATOM   4498  O   HIS C  68       7.843  75.134  52.248  1.00 83.47           O  
ATOM   4499  CG  HIS C  68       8.384  71.278  50.101  1.00 83.47           C  
ATOM   4500  CD2 HIS C  68       7.606  70.188  50.299  1.00 83.47           C  
ATOM   4501  ND1 HIS C  68       9.491  70.840  49.407  1.00 83.47           N  
ATOM   4502  CE1 HIS C  68       9.385  69.539  49.196  1.00 83.47           C  
ATOM   4503  NE2 HIS C  68       8.250  69.119  49.727  1.00 83.47           N  
ATOM   4504  N   ALA C  69       9.939  75.420  51.753  1.00 81.45           N  
ATOM   4505  CA  ALA C  69      10.004  76.854  52.026  1.00 81.45           C  
ATOM   4506  C   ALA C  69       9.079  77.632  51.094  1.00 81.45           C  
ATOM   4507  CB  ALA C  69      11.439  77.357  51.888  1.00 81.45           C  
ATOM   4508  O   ALA C  69       8.418  78.583  51.518  1.00 81.45           O  
ATOM   4509  N   ASP C  70       8.906  77.188  49.885  1.00 78.52           N  
ATOM   4510  CA  ASP C  70       8.147  77.925  48.879  1.00 78.52           C  
ATOM   4511  C   ASP C  70       6.646  77.705  49.053  1.00 78.52           C  
ATOM   4512  CB  ASP C  70       8.580  77.512  47.471  1.00 78.52           C  
ATOM   4513  O   ASP C  70       5.836  78.373  48.408  1.00 78.52           O  
ATOM   4514  CG  ASP C  70       9.961  78.022  47.101  1.00 78.52           C  
ATOM   4515  OD1 ASP C  70      10.418  79.026  47.689  1.00 78.52           O  
ATOM   4516  OD2 ASP C  70      10.598  77.416  46.212  1.00 78.52           O  
ATOM   4517  N   PHE C  71       6.299  76.711  49.862  1.00 85.25           N  
ATOM   4518  CA  PHE C  71       4.891  76.414  50.097  1.00 85.25           C  
ATOM   4519  C   PHE C  71       4.201  77.581  50.793  1.00 85.25           C  
ATOM   4520  CB  PHE C  71       4.741  75.140  50.935  1.00 85.25           C  
ATOM   4521  O   PHE C  71       3.051  77.901  50.487  1.00 85.25           O  
ATOM   4522  CG  PHE C  71       3.314  74.791  51.258  1.00 85.25           C  
ATOM   4523  CD1 PHE C  71       2.806  74.993  52.535  1.00 85.25           C  
ATOM   4524  CD2 PHE C  71       2.479  74.260  50.283  1.00 85.25           C  
ATOM   4525  CE1 PHE C  71       1.485  74.670  52.837  1.00 85.25           C  
ATOM   4526  CE2 PHE C  71       1.158  73.935  50.577  1.00 85.25           C  
ATOM   4527  CZ  PHE C  71       0.663  74.140  51.855  1.00 85.25           C  
ATOM   4528  N   ASP C  72       4.876  78.312  51.737  1.00 80.48           N  
ATOM   4529  CA  ASP C  72       4.300  79.432  52.475  1.00 80.48           C  
ATOM   4530  C   ASP C  72       3.852  80.542  51.527  1.00 80.48           C  
ATOM   4531  CB  ASP C  72       5.306  79.981  53.489  1.00 80.48           C  
ATOM   4532  O   ASP C  72       2.756  81.087  51.675  1.00 80.48           O  
ATOM   4533  CG  ASP C  72       5.602  79.008  54.617  1.00 80.48           C  
ATOM   4534  OD1 ASP C  72       4.764  78.123  54.894  1.00 80.48           O  
ATOM   4535  OD2 ASP C  72       6.681  79.129  55.236  1.00 80.48           O  
ATOM   4536  N   THR C  73       4.788  80.817  50.600  1.00 78.34           N  
ATOM   4537  CA  THR C  73       4.471  81.847  49.617  1.00 78.34           C  
ATOM   4538  C   THR C  73       3.352  81.383  48.689  1.00 78.34           C  
ATOM   4539  CB  THR C  73       5.710  82.223  48.783  1.00 78.34           C  
ATOM   4540  O   THR C  73       2.458  82.160  48.350  1.00 78.34           O  
ATOM   4541  CG2 THR C  73       6.695  83.049  49.604  1.00 78.34           C  
ATOM   4542  OG1 THR C  73       6.361  81.026  48.339  1.00 78.34           O  
ATOM   4543  N   TRP C  74       3.416  80.101  48.255  1.00 79.52           N  
ATOM   4544  CA  TRP C  74       2.436  79.501  47.355  1.00 79.52           C  
ATOM   4545  C   TRP C  74       1.049  79.489  47.990  1.00 79.52           C  
ATOM   4546  CB  TRP C  74       2.852  78.076  46.980  1.00 79.52           C  
ATOM   4547  O   TRP C  74       0.062  79.854  47.348  1.00 79.52           O  
ATOM   4548  CG  TRP C  74       1.896  77.387  46.052  1.00 79.52           C  
ATOM   4549  CD1 TRP C  74       1.846  77.496  44.690  1.00 79.52           C  
ATOM   4550  CD2 TRP C  74       0.848  76.485  46.421  1.00 79.52           C  
ATOM   4551  CE2 TRP C  74       0.203  76.085  45.230  1.00 79.52           C  
ATOM   4552  CE3 TRP C  74       0.393  75.975  47.644  1.00 79.52           C  
ATOM   4553  NE1 TRP C  74       0.830  76.715  44.190  1.00 79.52           N  
ATOM   4554  CH2 TRP C  74      -1.301  74.713  46.438  1.00 79.52           C  
ATOM   4555  CZ2 TRP C  74      -0.876  75.197  45.228  1.00 79.52           C  
ATOM   4556  CZ3 TRP C  74      -0.681  75.092  47.639  1.00 79.52           C  
ATOM   4557  N   PHE C  75       0.926  79.136  49.290  1.00 80.97           N  
ATOM   4558  CA  PHE C  75      -0.343  79.040  50.001  1.00 80.97           C  
ATOM   4559  C   PHE C  75      -0.880  80.426  50.339  1.00 80.97           C  
ATOM   4560  CB  PHE C  75      -0.182  78.213  51.280  1.00 80.97           C  
ATOM   4561  O   PHE C  75      -2.092  80.651  50.313  1.00 80.97           O  
ATOM   4562  CG  PHE C  75      -1.487  77.860  51.942  1.00 80.97           C  
ATOM   4563  CD1 PHE C  75      -1.901  78.523  53.091  1.00 80.97           C  
ATOM   4564  CD2 PHE C  75      -2.299  76.864  51.415  1.00 80.97           C  
ATOM   4565  CE1 PHE C  75      -3.108  78.198  53.706  1.00 80.97           C  
ATOM   4566  CE2 PHE C  75      -3.507  76.534  52.024  1.00 80.97           C  
ATOM   4567  CZ  PHE C  75      -3.909  77.201  53.170  1.00 80.97           C  
ATOM   4568  N   SER C  76      -0.043  81.375  50.693  1.00 75.69           N  
ATOM   4569  CA  SER C  76      -0.452  82.735  51.029  1.00 75.69           C  
ATOM   4570  C   SER C  76      -1.139  83.413  49.848  1.00 75.69           C  
ATOM   4571  CB  SER C  76       0.755  83.564  51.470  1.00 75.69           C  
ATOM   4572  O   SER C  76      -2.048  84.225  50.036  1.00 75.69           O  
ATOM   4573  OG  SER C  76       1.711  83.656  50.428  1.00 75.69           O  
ATOM   4574  N   GLN C  77      -0.716  83.131  48.676  1.00 68.03           N  
ATOM   4575  CA  GLN C  77      -1.351  83.683  47.484  1.00 68.03           C  
ATOM   4576  C   GLN C  77      -2.782  83.173  47.337  1.00 68.03           C  
ATOM   4577  CB  GLN C  77      -0.540  83.338  46.234  1.00 68.03           C  
ATOM   4578  O   GLN C  77      -3.631  83.851  46.755  1.00 68.03           O  
ATOM   4579  CG  GLN C  77       0.683  84.222  46.032  1.00 68.03           C  
ATOM   4580  CD  GLN C  77       1.504  83.821  44.821  1.00 68.03           C  
ATOM   4581  NE2 GLN C  77       2.531  84.606  44.513  1.00 68.03           N  
ATOM   4582  OE1 GLN C  77       1.218  82.812  44.167  1.00 68.03           O  
ATOM   4583  N   ARG C  78      -3.182  82.224  47.965  1.00 65.40           N  
ATOM   4584  CA  ARG C  78      -4.518  81.643  47.892  1.00 65.40           C  
ATOM   4585  C   ARG C  78      -5.354  82.038  49.105  1.00 65.40           C  
ATOM   4586  CB  ARG C  78      -4.437  80.118  47.786  1.00 65.40           C  
ATOM   4587  O   ARG C  78      -6.543  81.719  49.177  1.00 65.40           O  
ATOM   4588  CG  ARG C  78      -4.195  79.611  46.374  1.00 65.40           C  
ATOM   4589  CD  ARG C  78      -4.065  78.095  46.334  1.00 65.40           C  
ATOM   4590  NE  ARG C  78      -3.901  77.604  44.968  1.00 65.40           N  
ATOM   4591  NH1 ARG C  78      -1.704  76.946  45.248  1.00 65.40           N  
ATOM   4592  NH2 ARG C  78      -2.744  76.655  43.226  1.00 65.40           N  
ATOM   4593  CZ  ARG C  78      -2.784  77.069  44.484  1.00 65.40           C  
ATOM   4594  N   GLY C  79      -4.940  83.095  50.060  1.00 62.33           N  
ATOM   4595  CA  GLY C  79      -5.655  83.837  51.086  1.00 62.33           C  
ATOM   4596  C   GLY C  79      -5.728  83.103  52.411  1.00 62.33           C  
ATOM   4597  O   GLY C  79      -6.525  83.460  53.282  1.00 62.33           O  
ATOM   4598  N   GLY C  80      -4.903  82.216  52.741  1.00 65.63           N  
ATOM   4599  CA  GLY C  80      -5.126  81.552  54.016  1.00 65.63           C  
ATOM   4600  C   GLY C  80      -3.858  81.386  54.831  1.00 65.63           C  
ATOM   4601  O   GLY C  80      -2.766  81.720  54.366  1.00 65.63           O  
ATOM   4602  N   SER C  81      -3.907  81.538  56.168  1.00 79.28           N  
ATOM   4603  CA  SER C  81      -2.834  81.175  57.087  1.00 79.28           C  
ATOM   4604  C   SER C  81      -3.019  79.758  57.621  1.00 79.28           C  
ATOM   4605  CB  SER C  81      -2.768  82.163  58.252  1.00 79.28           C  
ATOM   4606  O   SER C  81      -4.148  79.279  57.747  1.00 79.28           O  
ATOM   4607  OG  SER C  81      -3.815  81.921  59.177  1.00 79.28           O  
ATOM   4608  N   TYR C  82      -1.903  78.954  57.655  1.00 84.87           N  
ATOM   4609  CA  TYR C  82      -2.013  77.579  58.128  1.00 84.87           C  
ATOM   4610  C   TYR C  82      -1.103  77.340  59.327  1.00 84.87           C  
ATOM   4611  CB  TYR C  82      -1.667  76.595  57.006  1.00 84.87           C  
ATOM   4612  O   TYR C  82      -0.203  78.138  59.600  1.00 84.87           O  
ATOM   4613  CG  TYR C  82      -0.195  76.546  56.675  1.00 84.87           C  
ATOM   4614  CD1 TYR C  82       0.377  77.479  55.813  1.00 84.87           C  
ATOM   4615  CD2 TYR C  82       0.626  75.565  57.221  1.00 84.87           C  
ATOM   4616  CE1 TYR C  82       1.733  77.436  55.504  1.00 84.87           C  
ATOM   4617  CE2 TYR C  82       1.983  75.512  56.919  1.00 84.87           C  
ATOM   4618  OH  TYR C  82       3.868  76.403  55.758  1.00 84.87           O  
ATOM   4619  CZ  TYR C  82       2.526  76.451  56.061  1.00 84.87           C  
ATOM   4620  N   THR C  83      -1.480  76.460  60.237  1.00 86.15           N  
ATOM   4621  CA  THR C  83      -0.646  76.008  61.345  1.00 86.15           C  
ATOM   4622  C   THR C  83       0.235  74.838  60.916  1.00 86.15           C  
ATOM   4623  CB  THR C  83      -1.503  75.591  62.555  1.00 86.15           C  
ATOM   4624  O   THR C  83      -0.241  73.895  60.281  1.00 86.15           O  
ATOM   4625  CG2 THR C  83      -2.013  76.812  63.314  1.00 86.15           C  
ATOM   4626  OG1 THR C  83      -2.624  74.824  62.098  1.00 86.15           O  
ATOM   4627  N   ASN C  84       1.560  75.014  60.974  1.00 83.78           N  
ATOM   4628  CA  ASN C  84       2.511  73.960  60.638  1.00 83.78           C  
ATOM   4629  C   ASN C  84       2.766  73.035  61.824  1.00 83.78           C  
ATOM   4630  CB  ASN C  84       3.828  74.564  60.143  1.00 83.78           C  
ATOM   4631  O   ASN C  84       3.369  73.444  62.818  1.00 83.78           O  
ATOM   4632  CG  ASN C  84       4.563  73.652  59.181  1.00 83.78           C  
ATOM   4633  ND2 ASN C  84       5.754  74.066  58.764  1.00 83.78           N  
ATOM   4634  OD1 ASN C  84       4.064  72.585  58.814  1.00 83.78           O  
ATOM   4635  N   ASP C  85       2.116  71.951  61.823  1.00 82.57           N  
ATOM   4636  CA  ASP C  85       2.248  70.966  62.892  1.00 82.57           C  
ATOM   4637  C   ASP C  85       2.545  69.578  62.327  1.00 82.57           C  
ATOM   4638  CB  ASP C  85       0.978  70.925  63.744  1.00 82.57           C  
ATOM   4639  O   ASP C  85       2.118  69.250  61.218  1.00 82.57           O  
ATOM   4640  CG  ASP C  85       1.213  70.352  65.131  1.00 82.57           C  
ATOM   4641  OD1 ASP C  85       2.187  69.592  65.320  1.00 82.57           O  
ATOM   4642  OD2 ASP C  85       0.415  70.662  66.042  1.00 82.57           O  
ATOM   4643  N   LYS C  86       3.203  68.697  63.015  1.00 77.43           N  
ATOM   4644  CA  LYS C  86       3.594  67.353  62.599  1.00 77.43           C  
ATOM   4645  C   LYS C  86       2.377  66.444  62.462  1.00 77.43           C  
ATOM   4646  CB  LYS C  86       4.588  66.751  63.593  1.00 77.43           C  
ATOM   4647  O   LYS C  86       2.395  65.486  61.685  1.00 77.43           O  
ATOM   4648  CG  LYS C  86       5.922  67.482  63.654  1.00 77.43           C  
ATOM   4649  CD  LYS C  86       6.859  66.850  64.676  1.00 77.43           C  
ATOM   4650  CE  LYS C  86       8.150  67.644  64.817  1.00 77.43           C  
ATOM   4651  NZ  LYS C  86       9.069  67.033  65.823  1.00 77.43           N  
ATOM   4652  N   ALA C  87       1.330  66.734  63.203  1.00 78.03           N  
ATOM   4653  CA  ALA C  87       0.130  65.901  63.215  1.00 78.03           C  
ATOM   4654  C   ALA C  87      -0.780  66.233  62.036  1.00 78.03           C  
ATOM   4655  CB  ALA C  87      -0.625  66.074  64.531  1.00 78.03           C  
ATOM   4656  O   ALA C  87      -1.748  65.516  61.770  1.00 78.03           O  
ATOM   4657  N   CYS C  88      -0.357  67.124  61.271  1.00 80.87           N  
ATOM   4658  CA  CYS C  88      -1.161  67.585  60.144  1.00 80.87           C  
ATOM   4659  C   CYS C  88      -0.768  66.860  58.862  1.00 80.87           C  
ATOM   4660  CB  CYS C  88      -1.005  69.094  59.956  1.00 80.87           C  
ATOM   4661  O   CYS C  88       0.270  66.198  58.812  1.00 80.87           O  
ATOM   4662  SG  CYS C  88      -1.581  70.066  61.364  1.00 80.87           S  
ATOM   4663  N   PRO C  89      -1.666  66.864  57.885  1.00 81.98           N  
ATOM   4664  CA  PRO C  89      -1.334  66.235  56.604  1.00 81.98           C  
ATOM   4665  C   PRO C  89      -0.017  66.742  56.022  1.00 81.98           C  
ATOM   4666  CB  PRO C  89      -2.512  66.622  55.706  1.00 81.98           C  
ATOM   4667  O   PRO C  89       0.288  67.933  56.120  1.00 81.98           O  
ATOM   4668  CG  PRO C  89      -3.464  67.335  56.611  1.00 81.98           C  
ATOM   4669  CD  PRO C  89      -2.796  67.542  57.939  1.00 81.98           C  
ATOM   4670  N   LEU C  90       0.705  65.809  55.429  1.00 82.24           N  
ATOM   4671  CA  LEU C  90       2.038  66.090  54.906  1.00 82.24           C  
ATOM   4672  C   LEU C  90       1.955  66.741  53.530  1.00 82.24           C  
ATOM   4673  CB  LEU C  90       2.864  64.803  54.826  1.00 82.24           C  
ATOM   4674  O   LEU C  90       1.158  66.323  52.687  1.00 82.24           O  
ATOM   4675  CG  LEU C  90       4.384  64.972  54.837  1.00 82.24           C  
ATOM   4676  CD1 LEU C  90       4.936  64.711  56.234  1.00 82.24           C  
ATOM   4677  CD2 LEU C  90       5.032  64.041  53.818  1.00 82.24           C  
ATOM   4678  N   ILE C  91       2.823  67.730  53.338  1.00 84.59           N  
ATOM   4679  CA  ILE C  91       2.854  68.427  52.056  1.00 84.59           C  
ATOM   4680  C   ILE C  91       3.897  67.785  51.145  1.00 84.59           C  
ATOM   4681  CB  ILE C  91       3.154  69.932  52.238  1.00 84.59           C  
ATOM   4682  O   ILE C  91       5.045  67.587  51.548  1.00 84.59           O  
ATOM   4683  CG1 ILE C  91       2.042  70.603  53.053  1.00 84.59           C  
ATOM   4684  CG2 ILE C  91       3.326  70.616  50.879  1.00 84.59           C  
ATOM   4685  CD1 ILE C  91       1.293  71.692  52.298  1.00 84.59           C  
ATOM   4686  N   ALA C  92       3.473  67.324  49.884  1.00 79.42           N  
ATOM   4687  CA  ALA C  92       4.374  66.776  48.874  1.00 79.42           C  
ATOM   4688  C   ALA C  92       4.510  67.726  47.687  1.00 79.42           C  
ATOM   4689  CB  ALA C  92       3.878  65.410  48.404  1.00 79.42           C  
ATOM   4690  O   ALA C  92       3.515  68.265  47.198  1.00 79.42           O  
ATOM   4691  N   ALA C  93       5.666  67.972  47.251  1.00 79.59           N  
ATOM   4692  CA  ALA C  93       5.914  68.844  46.106  1.00 79.59           C  
ATOM   4693  C   ALA C  93       5.835  68.065  44.796  1.00 79.59           C  
ATOM   4694  CB  ALA C  93       7.277  69.521  46.238  1.00 79.59           C  
ATOM   4695  O   ALA C  93       6.384  66.966  44.686  1.00 79.59           O  
ATOM   4696  N   VAL C  94       5.009  68.594  43.885  1.00 66.76           N  
ATOM   4697  CA  VAL C  94       4.927  67.993  42.557  1.00 66.76           C  
ATOM   4698  C   VAL C  94       6.093  68.475  41.698  1.00 66.76           C  
ATOM   4699  CB  VAL C  94       3.584  68.323  41.867  1.00 66.76           C  
ATOM   4700  O   VAL C  94       6.224  69.673  41.433  1.00 66.76           O  
ATOM   4701  CG1 VAL C  94       3.497  67.641  40.503  1.00 66.76           C  
ATOM   4702  CG2 VAL C  94       2.412  67.905  42.753  1.00 66.76           C  
ATOM   4703  N   ILE C  95       7.024  67.611  41.333  1.00 63.26           N  
ATOM   4704  CA  ILE C  95       8.247  68.001  40.640  1.00 63.26           C  
ATOM   4705  C   ILE C  95       8.248  67.420  39.228  1.00 63.26           C  
ATOM   4706  CB  ILE C  95       9.505  67.541  41.409  1.00 63.26           C  
ATOM   4707  O   ILE C  95       7.633  66.380  38.978  1.00 63.26           O  
ATOM   4708  CG1 ILE C  95      10.689  68.464  41.097  1.00 63.26           C  
ATOM   4709  CG2 ILE C  95       9.842  66.086  41.073  1.00 63.26           C  
ATOM   4710  CD1 ILE C  95      11.820  68.385  42.113  1.00 63.26           C  
ATOM   4711  N   THR C  96       8.940  68.141  38.233  1.00 55.30           N  
ATOM   4712  CA  THR C  96       9.016  67.762  36.826  1.00 55.30           C  
ATOM   4713  C   THR C  96      10.024  66.634  36.624  1.00 55.30           C  
ATOM   4714  CB  THR C  96       9.402  68.964  35.944  1.00 55.30           C  
ATOM   4715  O   THR C  96       9.913  65.859  35.672  1.00 55.30           O  
ATOM   4716  CG2 THR C  96       8.323  70.041  35.978  1.00 55.30           C  
ATOM   4717  OG1 THR C  96      10.634  69.522  36.419  1.00 55.30           O  
ATOM   4718  N   ARG C  97      10.995  66.407  37.572  1.00 52.44           N  
ATOM   4719  CA  ARG C  97      12.038  65.394  37.441  1.00 52.44           C  
ATOM   4720  C   ARG C  97      11.936  64.356  38.554  1.00 52.44           C  
ATOM   4721  CB  ARG C  97      13.423  66.043  37.455  1.00 52.44           C  
ATOM   4722  O   ARG C  97      11.429  64.650  39.639  1.00 52.44           O  
ATOM   4723  CG  ARG C  97      14.306  65.636  36.285  1.00 52.44           C  
ATOM   4724  CD  ARG C  97      15.662  66.326  36.336  1.00 52.44           C  
ATOM   4725  NE  ARG C  97      16.758  65.364  36.273  1.00 52.44           N  
ATOM   4726  NH1 ARG C  97      18.300  66.863  35.428  1.00 52.44           N  
ATOM   4727  NH2 ARG C  97      18.908  64.689  35.829  1.00 52.44           N  
ATOM   4728  CZ  ARG C  97      17.986  65.641  35.844  1.00 52.44           C  
ATOM   4729  N   GLU C  98      12.298  63.001  38.251  1.00 52.08           N  
ATOM   4730  CA  GLU C  98      12.339  61.962  39.276  1.00 52.08           C  
ATOM   4731  C   GLU C  98      13.444  62.232  40.292  1.00 52.08           C  
ATOM   4732  CB  GLU C  98      12.537  60.584  38.638  1.00 52.08           C  
ATOM   4733  O   GLU C  98      14.617  62.343  39.928  1.00 52.08           O  
ATOM   4734  CG  GLU C  98      11.261  59.760  38.546  1.00 52.08           C  
ATOM   4735  CD  GLU C  98      11.477  58.388  37.927  1.00 52.08           C  
ATOM   4736  OE1 GLU C  98      10.500  57.614  37.812  1.00 52.08           O  
ATOM   4737  OE2 GLU C  98      12.632  58.085  37.554  1.00 52.08           O  
ATOM   4738  N   VAL C  99      12.978  62.595  41.532  1.00 55.32           N  
ATOM   4739  CA  VAL C  99      13.978  62.824  42.570  1.00 55.32           C  
ATOM   4740  C   VAL C  99      13.745  61.860  43.732  1.00 55.32           C  
ATOM   4741  CB  VAL C  99      13.949  64.284  43.075  1.00 55.32           C  
ATOM   4742  O   VAL C  99      12.601  61.601  44.113  1.00 55.32           O  
ATOM   4743  CG1 VAL C  99      15.063  64.526  44.091  1.00 55.32           C  
ATOM   4744  CG2 VAL C  99      14.069  65.255  41.902  1.00 55.32           C  
ATOM   4745  N   GLY C 100      14.790  61.082  44.243  1.00 55.46           N  
ATOM   4746  CA  GLY C 100      14.752  60.265  45.446  1.00 55.46           C  
ATOM   4747  C   GLY C 100      14.392  58.817  45.172  1.00 55.46           C  
ATOM   4748  O   GLY C 100      14.518  58.343  44.041  1.00 55.46           O  
ATOM   4749  N   PHE C 101      14.080  57.983  46.133  1.00 57.66           N  
ATOM   4750  CA  PHE C 101      13.803  56.560  45.974  1.00 57.66           C  
ATOM   4751  C   PHE C 101      12.373  56.237  46.391  1.00 57.66           C  
ATOM   4752  CB  PHE C 101      14.790  55.724  46.793  1.00 57.66           C  
ATOM   4753  O   PHE C 101      11.770  56.969  47.178  1.00 57.66           O  
ATOM   4754  CG  PHE C 101      15.042  56.264  48.175  1.00 57.66           C  
ATOM   4755  CD1 PHE C 101      15.997  57.250  48.388  1.00 57.66           C  
ATOM   4756  CD2 PHE C 101      14.323  55.785  49.262  1.00 57.66           C  
ATOM   4757  CE1 PHE C 101      16.233  57.752  49.666  1.00 57.66           C  
ATOM   4758  CE2 PHE C 101      14.552  56.281  50.543  1.00 57.66           C  
ATOM   4759  CZ  PHE C 101      15.508  57.264  50.742  1.00 57.66           C  
ATOM   4760  N   VAL C 102      11.741  55.231  45.772  1.00 46.25           N  
ATOM   4761  CA  VAL C 102      10.377  54.779  46.026  1.00 46.25           C  
ATOM   4762  C   VAL C 102      10.343  53.920  47.288  1.00 46.25           C  
ATOM   4763  CB  VAL C 102       9.808  53.987  44.827  1.00 46.25           C  
ATOM   4764  O   VAL C 102      11.123  52.975  47.424  1.00 46.25           O  
ATOM   4765  CG1 VAL C 102       8.387  53.509  45.120  1.00 46.25           C  
ATOM   4766  CG2 VAL C 102       9.837  54.842  43.561  1.00 46.25           C  
ATOM   4767  N   VAL C 103       9.698  54.309  48.290  1.00 47.36           N  
ATOM   4768  CA  VAL C 103       9.504  53.501  49.489  1.00 47.36           C  
ATOM   4769  C   VAL C 103       8.151  52.797  49.425  1.00 47.36           C  
ATOM   4770  CB  VAL C 103       9.600  54.356  50.772  1.00 47.36           C  
ATOM   4771  O   VAL C 103       7.120  53.438  49.209  1.00 47.36           O  
ATOM   4772  CG1 VAL C 103       9.387  53.493  52.014  1.00 47.36           C  
ATOM   4773  CG2 VAL C 103      10.949  55.069  50.838  1.00 47.36           C  
ATOM   4774  N   PRO C 104       8.092  51.489  49.614  1.00 44.65           N  
ATOM   4775  CA  PRO C 104       6.841  50.727  49.575  1.00 44.65           C  
ATOM   4776  C   PRO C 104       5.801  51.249  50.563  1.00 44.65           C  
ATOM   4777  CB  PRO C 104       7.282  49.308  49.944  1.00 44.65           C  
ATOM   4778  O   PRO C 104       6.129  51.531  51.719  1.00 44.65           O  
ATOM   4779  CG  PRO C 104       8.761  49.404  50.135  1.00 44.65           C  
ATOM   4780  CD  PRO C 104       9.171  50.839  49.969  1.00 44.65           C  
ATOM   4781  N   GLY C 105       4.467  51.540  50.108  1.00 43.07           N  
ATOM   4782  CA  GLY C 105       3.365  51.968  50.955  1.00 43.07           C  
ATOM   4783  C   GLY C 105       3.064  53.451  50.840  1.00 43.07           C  
ATOM   4784  O   GLY C 105       2.033  53.920  51.326  1.00 43.07           O  
ATOM   4785  N   LEU C 106       4.043  54.265  50.480  1.00 48.78           N  
ATOM   4786  CA  LEU C 106       3.818  55.703  50.376  1.00 48.78           C  
ATOM   4787  C   LEU C 106       3.670  56.126  48.919  1.00 48.78           C  
ATOM   4788  CB  LEU C 106       4.968  56.474  51.030  1.00 48.78           C  
ATOM   4789  O   LEU C 106       4.408  55.651  48.052  1.00 48.78           O  
ATOM   4790  CG  LEU C 106       4.921  56.598  52.554  1.00 48.78           C  
ATOM   4791  CD1 LEU C 106       6.330  56.752  53.116  1.00 48.78           C  
ATOM   4792  CD2 LEU C 106       4.043  57.773  52.968  1.00 48.78           C  
ATOM   4793  N   PRO C 107       2.623  56.999  48.694  1.00 49.12           N  
ATOM   4794  CA  PRO C 107       2.423  57.498  47.332  1.00 49.12           C  
ATOM   4795  C   PRO C 107       3.442  58.565  46.938  1.00 49.12           C  
ATOM   4796  CB  PRO C 107       1.009  58.084  47.376  1.00 49.12           C  
ATOM   4797  O   PRO C 107       3.686  59.503  47.702  1.00 49.12           O  
ATOM   4798  CG  PRO C 107       0.684  58.189  48.831  1.00 49.12           C  
ATOM   4799  CD  PRO C 107       1.683  57.377  49.603  1.00 49.12           C  
ATOM   4800  N   GLY C 108       4.519  58.177  46.227  1.00 54.52           N  
ATOM   4801  CA  GLY C 108       5.475  59.152  45.728  1.00 54.52           C  
ATOM   4802  C   GLY C 108       6.916  58.780  46.023  1.00 54.52           C  
ATOM   4803  O   GLY C 108       7.201  57.649  46.424  1.00 54.52           O  
ATOM   4804  N   THR C 109       7.904  59.686  45.740  1.00 61.26           N  
ATOM   4805  CA  THR C 109       9.329  59.489  45.982  1.00 61.26           C  
ATOM   4806  C   THR C 109       9.800  60.338  47.159  1.00 61.26           C  
ATOM   4807  CB  THR C 109      10.160  59.833  44.732  1.00 61.26           C  
ATOM   4808  O   THR C 109       9.284  61.435  47.386  1.00 61.26           O  
ATOM   4809  CG2 THR C 109       9.913  58.826  43.613  1.00 61.26           C  
ATOM   4810  OG1 THR C 109       9.799  61.141  44.270  1.00 61.26           O  
ATOM   4811  N   ILE C 110      10.688  59.756  48.116  1.00 64.09           N  
ATOM   4812  CA  ILE C 110      11.189  60.430  49.309  1.00 64.09           C  
ATOM   4813  C   ILE C 110      12.677  60.729  49.146  1.00 64.09           C  
ATOM   4814  CB  ILE C 110      10.947  59.585  50.580  1.00 64.09           C  
ATOM   4815  O   ILE C 110      13.440  59.879  48.681  1.00 64.09           O  
ATOM   4816  CG1 ILE C 110       9.461  59.231  50.712  1.00 64.09           C  
ATOM   4817  CG2 ILE C 110      11.446  60.325  51.824  1.00 64.09           C  
ATOM   4818  CD1 ILE C 110       9.171  58.154  51.748  1.00 64.09           C  
ATOM   4819  N   LEU C 111      13.040  61.970  49.370  1.00 67.20           N  
ATOM   4820  CA  LEU C 111      14.447  62.357  49.352  1.00 67.20           C  
ATOM   4821  C   LEU C 111      14.927  62.724  50.752  1.00 67.20           C  
ATOM   4822  CB  LEU C 111      14.668  63.534  48.399  1.00 67.20           C  
ATOM   4823  O   LEU C 111      14.262  63.480  51.463  1.00 67.20           O  
ATOM   4824  CG  LEU C 111      16.117  63.827  48.008  1.00 67.20           C  
ATOM   4825  CD1 LEU C 111      16.411  63.281  46.615  1.00 67.20           C  
ATOM   4826  CD2 LEU C 111      16.395  65.325  48.071  1.00 67.20           C  
ATOM   4827  N   ARG C 112      16.003  62.132  51.261  1.00 64.81           N  
ATOM   4828  CA  ARG C 112      16.627  62.488  52.531  1.00 64.81           C  
ATOM   4829  C   ARG C 112      17.635  63.617  52.348  1.00 64.81           C  
ATOM   4830  CB  ARG C 112      17.311  61.270  53.155  1.00 64.81           C  
ATOM   4831  O   ARG C 112      18.609  63.472  51.607  1.00 64.81           O  
ATOM   4832  CG  ARG C 112      17.748  61.479  54.596  1.00 64.81           C  
ATOM   4833  CD  ARG C 112      18.317  60.204  55.203  1.00 64.81           C  
ATOM   4834  NE  ARG C 112      18.744  60.409  56.584  1.00 64.81           N  
ATOM   4835  NH1 ARG C 112      19.841  58.384  56.764  1.00 64.81           N  
ATOM   4836  NH2 ARG C 112      19.792  59.828  58.543  1.00 64.81           N  
ATOM   4837  CZ  ARG C 112      19.458  59.540  57.294  1.00 64.81           C  
ATOM   4838  N   THR C 113      17.365  64.781  52.937  1.00 60.92           N  
ATOM   4839  CA  THR C 113      18.251  65.933  52.814  1.00 60.92           C  
ATOM   4840  C   THR C 113      19.480  65.769  53.703  1.00 60.92           C  
ATOM   4841  CB  THR C 113      17.522  67.240  53.177  1.00 60.92           C  
ATOM   4842  O   THR C 113      19.510  64.898  54.575  1.00 60.92           O  
ATOM   4843  CG2 THR C 113      16.594  67.684  52.051  1.00 60.92           C  
ATOM   4844  OG1 THR C 113      16.748  67.034  54.365  1.00 60.92           O  
ATOM   4845  N   THR C 114      20.588  66.536  53.384  1.00 60.38           N  
ATOM   4846  CA  THR C 114      21.853  66.504  54.111  1.00 60.38           C  
ATOM   4847  C   THR C 114      21.622  66.712  55.606  1.00 60.38           C  
ATOM   4848  CB  THR C 114      22.826  67.575  53.586  1.00 60.38           C  
ATOM   4849  O   THR C 114      22.330  66.134  56.434  1.00 60.38           O  
ATOM   4850  CG2 THR C 114      23.522  67.108  52.311  1.00 60.38           C  
ATOM   4851  OG1 THR C 114      22.099  68.778  53.307  1.00 60.38           O  
ATOM   4852  N   ASN C 115      20.598  67.493  56.032  1.00 58.24           N  
ATOM   4853  CA  ASN C 115      20.299  67.772  57.432  1.00 58.24           C  
ATOM   4854  C   ASN C 115      19.482  66.649  58.065  1.00 58.24           C  
ATOM   4855  CB  ASN C 115      19.562  69.106  57.568  1.00 58.24           C  
ATOM   4856  O   ASN C 115      19.187  66.689  59.261  1.00 58.24           O  
ATOM   4857  CG  ASN C 115      20.441  70.296  57.238  1.00 58.24           C  
ATOM   4858  ND2 ASN C 115      19.825  71.459  57.065  1.00 58.24           N  
ATOM   4859  OD1 ASN C 115      21.665  70.170  57.138  1.00 58.24           O  
ATOM   4860  N   GLY C 116      19.327  65.476  57.346  1.00 62.70           N  
ATOM   4861  CA  GLY C 116      18.611  64.311  57.841  1.00 62.70           C  
ATOM   4862  C   GLY C 116      17.106  64.433  57.703  1.00 62.70           C  
ATOM   4863  O   GLY C 116      16.366  63.525  58.089  1.00 62.70           O  
ATOM   4864  N   ASP C 117      16.583  65.432  57.093  1.00 65.56           N  
ATOM   4865  CA  ASP C 117      15.144  65.612  56.927  1.00 65.56           C  
ATOM   4866  C   ASP C 117      14.646  64.911  55.665  1.00 65.56           C  
ATOM   4867  CB  ASP C 117      14.792  67.100  56.876  1.00 65.56           C  
ATOM   4868  O   ASP C 117      15.384  64.786  54.685  1.00 65.56           O  
ATOM   4869  CG  ASP C 117      14.784  67.754  58.246  1.00 65.56           C  
ATOM   4870  OD1 ASP C 117      14.808  67.033  59.267  1.00 65.56           O  
ATOM   4871  OD2 ASP C 117      14.750  69.002  58.306  1.00 65.56           O  
ATOM   4872  N   PHE C 118      13.323  64.328  55.735  1.00 68.32           N  
ATOM   4873  CA  PHE C 118      12.721  63.640  54.599  1.00 68.32           C  
ATOM   4874  C   PHE C 118      11.805  64.578  53.822  1.00 68.32           C  
ATOM   4875  CB  PHE C 118      11.939  62.409  55.067  1.00 68.32           C  
ATOM   4876  O   PHE C 118      10.954  65.249  54.409  1.00 68.32           O  
ATOM   4877  CG  PHE C 118      12.801  61.336  55.675  1.00 68.32           C  
ATOM   4878  CD1 PHE C 118      13.521  60.463  54.869  1.00 68.32           C  
ATOM   4879  CD2 PHE C 118      12.892  61.201  57.054  1.00 68.32           C  
ATOM   4880  CE1 PHE C 118      14.320  59.469  55.429  1.00 68.32           C  
ATOM   4881  CE2 PHE C 118      13.689  60.211  57.622  1.00 68.32           C  
ATOM   4882  CZ  PHE C 118      14.401  59.345  56.807  1.00 68.32           C  
ATOM   4883  N   LEU C 119      12.127  64.726  52.563  1.00 74.96           N  
ATOM   4884  CA  LEU C 119      11.250  65.508  51.698  1.00 74.96           C  
ATOM   4885  C   LEU C 119      10.429  64.598  50.790  1.00 74.96           C  
ATOM   4886  CB  LEU C 119      12.066  66.490  50.853  1.00 74.96           C  
ATOM   4887  O   LEU C 119      10.952  63.624  50.244  1.00 74.96           O  
ATOM   4888  CG  LEU C 119      12.375  67.843  51.495  1.00 74.96           C  
ATOM   4889  CD1 LEU C 119      13.882  68.027  51.645  1.00 74.96           C  
ATOM   4890  CD2 LEU C 119      11.772  68.976  50.672  1.00 74.96           C  
ATOM   4891  N   HIS C 120       9.089  64.863  50.619  1.00 73.24           N  
ATOM   4892  CA  HIS C 120       8.192  64.050  49.806  1.00 73.24           C  
ATOM   4893  C   HIS C 120       7.942  64.697  48.447  1.00 73.24           C  
ATOM   4894  CB  HIS C 120       6.865  63.826  50.532  1.00 73.24           C  
ATOM   4895  O   HIS C 120       7.599  65.879  48.371  1.00 73.24           O  
ATOM   4896  CG  HIS C 120       6.970  62.900  51.702  1.00 73.24           C  
ATOM   4897  CD2 HIS C 120       6.610  61.602  51.844  1.00 73.24           C  
ATOM   4898  ND1 HIS C 120       7.500  63.288  52.913  1.00 73.24           N  
ATOM   4899  CE1 HIS C 120       7.462  62.266  53.752  1.00 73.24           C  
ATOM   4900  NE2 HIS C 120       6.926  61.231  53.127  1.00 73.24           N  
ATOM   4901  N   PHE C 121       8.255  63.869  47.379  1.00 68.43           N  
ATOM   4902  CA  PHE C 121       8.043  64.367  46.025  1.00 68.43           C  
ATOM   4903  C   PHE C 121       7.043  63.493  45.278  1.00 68.43           C  
ATOM   4904  CB  PHE C 121       9.368  64.424  45.258  1.00 68.43           C  
ATOM   4905  O   PHE C 121       6.963  62.287  45.519  1.00 68.43           O  
ATOM   4906  CG  PHE C 121      10.349  65.419  45.815  1.00 68.43           C  
ATOM   4907  CD1 PHE C 121      10.297  66.755  45.435  1.00 68.43           C  
ATOM   4908  CD2 PHE C 121      11.325  65.018  46.718  1.00 68.43           C  
ATOM   4909  CE1 PHE C 121      11.205  67.678  45.949  1.00 68.43           C  
ATOM   4910  CE2 PHE C 121      12.236  65.935  47.235  1.00 68.43           C  
ATOM   4911  CZ  PHE C 121      12.175  67.265  46.849  1.00 68.43           C  
ATOM   4912  N   LEU C 122       6.138  64.039  44.490  1.00 60.74           N  
ATOM   4913  CA  LEU C 122       5.274  63.336  43.547  1.00 60.74           C  
ATOM   4914  C   LEU C 122       5.748  63.548  42.114  1.00 60.74           C  
ATOM   4915  CB  LEU C 122       3.825  63.808  43.693  1.00 60.74           C  
ATOM   4916  O   LEU C 122       5.804  64.683  41.635  1.00 60.74           O  
ATOM   4917  CG  LEU C 122       2.987  63.104  44.761  1.00 60.74           C  
ATOM   4918  CD1 LEU C 122       2.123  64.114  45.509  1.00 60.74           C  
ATOM   4919  CD2 LEU C 122       2.123  62.016  44.132  1.00 60.74           C  
ATOM   4920  N   PRO C 123       6.531  62.403  41.482  1.00 46.88           N  
ATOM   4921  CA  PRO C 123       6.966  62.604  40.098  1.00 46.88           C  
ATOM   4922  C   PRO C 123       5.803  62.888  39.149  1.00 46.88           C  
ATOM   4923  CB  PRO C 123       7.646  61.279  39.746  1.00 46.88           C  
ATOM   4924  O   PRO C 123       4.706  62.356  39.335  1.00 46.88           O  
ATOM   4925  CG  PRO C 123       7.300  60.361  40.873  1.00 46.88           C  
ATOM   4926  CD  PRO C 123       6.614  61.158  41.945  1.00 46.88           C  
ATOM   4927  N   ARG C 124       5.901  63.901  38.356  1.00 40.37           N  
ATOM   4928  CA  ARG C 124       4.874  64.358  37.426  1.00 40.37           C  
ATOM   4929  C   ARG C 124       4.438  63.232  36.495  1.00 40.37           C  
ATOM   4930  CB  ARG C 124       5.379  65.549  36.609  1.00 40.37           C  
ATOM   4931  O   ARG C 124       3.293  63.204  36.040  1.00 40.37           O  
ATOM   4932  CG  ARG C 124       4.281  66.505  36.169  1.00 40.37           C  
ATOM   4933  CD  ARG C 124       4.846  67.711  35.431  1.00 40.37           C  
ATOM   4934  NE  ARG C 124       3.806  68.688  35.122  1.00 40.37           N  
ATOM   4935  NH1 ARG C 124       5.257  70.265  34.258  1.00 40.37           N  
ATOM   4936  NH2 ARG C 124       3.005  70.691  34.333  1.00 40.37           N  
ATOM   4937  CZ  ARG C 124       4.025  69.879  34.572  1.00 40.37           C
[truncated: 242,434 more chars]
