# Supplementary material for: AI-guided pipeline for protein–protein interaction drug discovery identifies a SARS-CoV-2 inhibitor
Source: Mol Syst Biol. 2024 Mar 11;20(4):428–57. doi: 10.1038/s44320-024-00019-8 (PMC10987651; doi:10.1038/s44320-024-00019-8)
Supplement: Supplementary file 15 — Source Data Fig. 5 [file 44320_2024_19_MOESM15_ESM.zip › Source Data Figure 5/ColabFold/NSP4-NSP4_8f98f.result/NSP4_NSP4_8f98f_unrelaxed_rank_5_model_2.pdb]

MODEL     1                                                                     
ATOM      1  N   LYS B   1      71.024  77.292  86.364  1.00 30.78           N  
ATOM      2  CA  LYS B   1      70.460  78.411  85.614  1.00 30.78           C  
ATOM      3  C   LYS B   1      70.147  78.008  84.176  1.00 30.78           C  
ATOM      4  CB  LYS B   1      71.418  79.603  85.628  1.00 30.78           C  
ATOM      5  O   LYS B   1      69.165  78.474  83.595  1.00 30.78           O  
ATOM      6  CG  LYS B   1      70.938  80.773  86.475  1.00 30.78           C  
ATOM      7  CD  LYS B   1      71.932  81.927  86.447  1.00 30.78           C  
ATOM      8  CE  LYS B   1      71.472  83.083  87.326  1.00 30.78           C  
ATOM      9  NZ  LYS B   1      72.460  84.203  87.330  1.00 30.78           N  
ATOM     10  N   ILE B   2      70.993  77.364  83.520  1.00 33.76           N  
ATOM     11  CA  ILE B   2      70.983  76.989  82.110  1.00 33.76           C  
ATOM     12  C   ILE B   2      69.937  75.902  81.873  1.00 33.76           C  
ATOM     13  CB  ILE B   2      72.375  76.504  81.645  1.00 33.76           C  
ATOM     14  O   ILE B   2      69.199  75.947  80.887  1.00 33.76           O  
ATOM     15  CG1 ILE B   2      73.349  77.684  81.558  1.00 33.76           C  
ATOM     16  CG2 ILE B   2      72.272  75.779  80.300  1.00 33.76           C  
ATOM     17  CD1 ILE B   2      74.816  77.275  81.525  1.00 33.76           C  
ATOM     18  N   VAL B   3      70.021  74.870  82.550  1.00 38.58           N  
ATOM     19  CA  VAL B   3      69.171  73.704  82.335  1.00 38.58           C  
ATOM     20  C   VAL B   3      67.718  74.059  82.644  1.00 38.58           C  
ATOM     21  CB  VAL B   3      69.622  72.505  83.200  1.00 38.58           C  
ATOM     22  O   VAL B   3      66.800  73.586  81.970  1.00 38.58           O  
ATOM     23  CG1 VAL B   3      68.677  71.319  83.015  1.00 38.58           C  
ATOM     24  CG2 VAL B   3      71.056  72.109  82.854  1.00 38.58           C  
ATOM     25  N   ASN B   4      67.473  74.960  83.457  1.00 36.10           N  
ATOM     26  CA  ASN B   4      66.119  75.393  83.785  1.00 36.10           C  
ATOM     27  C   ASN B   4      65.469  76.132  82.618  1.00 36.10           C  
ATOM     28  CB  ASN B   4      66.127  76.276  85.034  1.00 36.10           C  
ATOM     29  O   ASN B   4      66.139  76.471  81.641  1.00 36.10           O  
ATOM     30  CG  ASN B   4      65.395  75.642  86.201  1.00 36.10           C  
ATOM     31  ND2 ASN B   4      65.394  76.324  87.341  1.00 36.10           N  
ATOM     32  OD1 ASN B   4      64.837  74.549  86.080  1.00 36.10           O  
ATOM     33  N   ASN B   5      65.077  77.541  82.423  1.00 45.16           N  
ATOM     34  CA  ASN B   5      63.675  77.865  82.183  1.00 45.16           C  
ATOM     35  C   ASN B   5      63.364  77.937  80.691  1.00 45.16           C  
ATOM     36  CB  ASN B   5      63.303  79.182  82.868  1.00 45.16           C  
ATOM     37  O   ASN B   5      63.735  78.903  80.021  1.00 45.16           O  
ATOM     38  CG  ASN B   5      62.607  78.972  84.198  1.00 45.16           C  
ATOM     39  ND2 ASN B   5      62.430  80.051  84.951  1.00 45.16           N  
ATOM     40  OD1 ASN B   5      62.231  77.850  84.546  1.00 45.16           O  
ATOM     41  N   TRP B   6      64.134  77.163  79.862  1.00 50.08           N  
ATOM     42  CA  TRP B   6      63.937  76.364  78.657  1.00 50.08           C  
ATOM     43  C   TRP B   6      62.622  75.594  78.724  1.00 50.08           C  
ATOM     44  CB  TRP B   6      65.103  75.391  78.460  1.00 50.08           C  
ATOM     45  O   TRP B   6      61.872  75.548  77.746  1.00 50.08           O  
ATOM     46  CG  TRP B   6      65.057  74.640  77.164  1.00 50.08           C  
ATOM     47  CD1 TRP B   6      65.299  75.137  75.914  1.00 50.08           C  
ATOM     48  CD2 TRP B   6      64.744  73.254  76.990  1.00 50.08           C  
ATOM     49  CE2 TRP B   6      64.816  72.979  75.607  1.00 50.08           C  
ATOM     50  CE3 TRP B   6      64.410  72.217  77.872  1.00 50.08           C  
ATOM     51  NE1 TRP B   6      65.156  74.144  74.973  1.00 50.08           N  
ATOM     52  CH2 TRP B   6      64.241  70.712  75.968  1.00 50.08           C  
ATOM     53  CZ2 TRP B   6      64.566  71.708  75.084  1.00 50.08           C  
ATOM     54  CZ3 TRP B   6      64.162  70.953  77.349  1.00 50.08           C  
ATOM     55  N   LEU B   7      62.411  74.605  79.750  1.00 53.59           N  
ATOM     56  CA  LEU B   7      61.135  73.938  79.982  1.00 53.59           C  
ATOM     57  C   LEU B   7      59.972  74.905  79.786  1.00 53.59           C  
ATOM     58  CB  LEU B   7      61.089  73.345  81.393  1.00 53.59           C  
ATOM     59  O   LEU B   7      58.948  74.541  79.204  1.00 53.59           O  
ATOM     60  CG  LEU B   7      60.230  72.093  81.574  1.00 53.59           C  
ATOM     61  CD1 LEU B   7      61.109  70.847  81.598  1.00 53.59           C  
ATOM     62  CD2 LEU B   7      59.401  72.192  82.850  1.00 53.59           C  
ATOM     63  N   LYS B   8      60.198  76.156  80.200  1.00 59.40           N  
ATOM     64  CA  LYS B   8      59.195  77.202  80.027  1.00 59.40           C  
ATOM     65  C   LYS B   8      58.907  77.450  78.549  1.00 59.40           C  
ATOM     66  CB  LYS B   8      59.650  78.500  80.697  1.00 59.40           C  
ATOM     67  O   LYS B   8      57.751  77.618  78.155  1.00 59.40           O  
ATOM     68  CG  LYS B   8      59.201  78.640  82.144  1.00 59.40           C  
ATOM     69  CD  LYS B   8      59.614  79.985  82.729  1.00 59.40           C  
ATOM     70  CE  LYS B   8      59.245  80.091  84.202  1.00 59.40           C  
ATOM     71  NZ  LYS B   8      59.689  81.390  84.792  1.00 59.40           N  
ATOM     72  N   GLN B   9      59.980  77.483  77.779  1.00 66.45           N  
ATOM     73  CA  GLN B   9      59.825  77.758  76.354  1.00 66.45           C  
ATOM     74  C   GLN B   9      59.173  76.580  75.635  1.00 66.45           C  
ATOM     75  CB  GLN B   9      61.178  78.077  75.718  1.00 66.45           C  
ATOM     76  O   GLN B   9      58.371  76.773  74.719  1.00 66.45           O  
ATOM     77  CG  GLN B   9      61.295  79.507  75.206  1.00 66.45           C  
ATOM     78  CD  GLN B   9      62.603  79.766  74.483  1.00 66.45           C  
ATOM     79  NE2 GLN B   9      62.656  80.857  73.726  1.00 66.45           N  
ATOM     80  OE1 GLN B   9      63.558  78.992  74.603  1.00 66.45           O  
ATOM     81  N   LEU B  10      59.483  75.373  76.027  1.00 61.91           N  
ATOM     82  CA  LEU B  10      58.872  74.184  75.442  1.00 61.91           C  
ATOM     83  C   LEU B  10      57.377  74.140  75.737  1.00 61.91           C  
ATOM     84  CB  LEU B  10      59.547  72.917  75.973  1.00 61.91           C  
ATOM     85  O   LEU B  10      56.581  73.752  74.879  1.00 61.91           O  
ATOM     86  CG  LEU B  10      60.481  72.189  75.004  1.00 61.91           C  
ATOM     87  CD1 LEU B  10      61.592  71.479  75.770  1.00 61.91           C  
ATOM     88  CD2 LEU B  10      59.697  71.199  74.149  1.00 61.91           C  
ATOM     89  N   ILE B  11      57.007  74.506  77.006  1.00 62.01           N  
ATOM     90  CA  ILE B  11      55.605  74.559  77.405  1.00 62.01           C  
ATOM     91  C   ILE B  11      54.865  75.589  76.555  1.00 62.01           C  
ATOM     92  CB  ILE B  11      55.457  74.896  78.905  1.00 62.01           C  
ATOM     93  O   ILE B  11      53.717  75.370  76.163  1.00 62.01           O  
ATOM     94  CG1 ILE B  11      55.827  73.681  79.765  1.00 62.01           C  
ATOM     95  CG2 ILE B  11      54.034  75.372  79.214  1.00 62.01           C  
ATOM     96  CD1 ILE B  11      56.036  74.006  81.238  1.00 62.01           C  
ATOM     97  N   LYS B  12      55.618  76.727  76.183  1.00 63.33           N  
ATOM     98  CA  LYS B  12      55.033  77.763  75.337  1.00 63.33           C  
ATOM     99  C   LYS B  12      54.733  77.227  73.940  1.00 63.33           C  
ATOM    100  CB  LYS B  12      55.966  78.971  75.245  1.00 63.33           C  
ATOM    101  O   LYS B  12      53.670  77.501  73.379  1.00 63.33           O  
ATOM    102  CG  LYS B  12      55.752  80.003  76.342  1.00 63.33           C  
ATOM    103  CD  LYS B  12      56.659  81.212  76.158  1.00 63.33           C  
ATOM    104  CE  LYS B  12      56.523  82.196  77.312  1.00 63.33           C  
ATOM    105  NZ  LYS B  12      57.468  83.345  77.174  1.00 63.33           N  
ATOM    106  N   VAL B  13      55.665  76.502  73.423  1.00 65.79           N  
ATOM    107  CA  VAL B  13      55.537  75.975  72.068  1.00 65.79           C  
ATOM    108  C   VAL B  13      54.421  74.934  72.022  1.00 65.79           C  
ATOM    109  CB  VAL B  13      56.863  75.357  71.572  1.00 65.79           C  
ATOM    110  O   VAL B  13      53.639  74.895  71.069  1.00 65.79           O  
ATOM    111  CG1 VAL B  13      56.664  74.657  70.229  1.00 65.79           C  
ATOM    112  CG2 VAL B  13      57.944  76.431  71.464  1.00 65.79           C  
ATOM    113  N   THR B  14      54.343  74.070  73.012  1.00 67.31           N  
ATOM    114  CA  THR B  14      53.296  73.057  73.082  1.00 67.31           C  
ATOM    115  C   THR B  14      51.920  73.708  73.188  1.00 67.31           C  
ATOM    116  CB  THR B  14      53.512  72.110  74.277  1.00 67.31           C  
ATOM    117  O   THR B  14      50.958  73.242  72.574  1.00 67.31           O  
ATOM    118  CG2 THR B  14      53.047  70.695  73.949  1.00 67.31           C  
ATOM    119  OG1 THR B  14      54.906  72.078  74.607  1.00 67.31           O  
ATOM    120  N   LEU B  15      51.849  74.848  73.901  1.00 71.64           N  
ATOM    121  CA  LEU B  15      50.595  75.578  74.052  1.00 71.64           C  
ATOM    122  C   LEU B  15      50.152  76.179  72.722  1.00 71.64           C  
ATOM    123  CB  LEU B  15      50.743  76.684  75.101  1.00 71.64           C  
ATOM    124  O   LEU B  15      48.960  76.192  72.409  1.00 71.64           O  
ATOM    125  CG  LEU B  15      50.028  76.454  76.434  1.00 71.64           C  
ATOM    126  CD1 LEU B  15      50.792  77.128  77.568  1.00 71.64           C  
ATOM    127  CD2 LEU B  15      48.594  76.969  76.368  1.00 71.64           C  
ATOM    128  N   VAL B  16      51.159  76.612  71.966  1.00 67.51           N  
ATOM    129  CA  VAL B  16      50.885  77.177  70.649  1.00 67.51           C  
ATOM    130  C   VAL B  16      50.339  76.091  69.724  1.00 67.51           C  
ATOM    131  CB  VAL B  16      52.149  77.816  70.032  1.00 67.51           C  
ATOM    132  O   VAL B  16      49.383  76.323  68.981  1.00 67.51           O  
ATOM    133  CG1 VAL B  16      51.895  78.223  68.581  1.00 67.51           C  
ATOM    134  CG2 VAL B  16      52.594  79.022  70.858  1.00 67.51           C  
ATOM    135  N   PHE B  17      50.932  74.933  69.769  1.00 62.32           N  
ATOM    136  CA  PHE B  17      50.498  73.829  68.922  1.00 62.32           C  
ATOM    137  C   PHE B  17      49.090  73.381  69.295  1.00 62.32           C  
ATOM    138  CB  PHE B  17      51.470  72.650  69.033  1.00 62.32           C  
ATOM    139  O   PHE B  17      48.284  73.057  68.421  1.00 62.32           O  
ATOM    140  CG  PHE B  17      52.410  72.526  67.865  1.00 62.32           C  
ATOM    141  CD1 PHE B  17      52.008  71.892  66.696  1.00 62.32           C  
ATOM    142  CD2 PHE B  17      53.697  73.043  67.936  1.00 62.32           C  
ATOM    143  CE1 PHE B  17      52.876  71.775  65.613  1.00 62.32           C  
ATOM    144  CE2 PHE B  17      54.570  72.931  66.858  1.00 62.32           C  
ATOM    145  CZ  PHE B  17      54.158  72.296  65.698  1.00 62.32           C  
ATOM    146  N   LEU B  18      48.799  73.356  70.607  1.00 65.33           N  
ATOM    147  CA  LEU B  18      47.458  73.011  71.066  1.00 65.33           C  
ATOM    148  C   LEU B  18      46.437  74.031  70.574  1.00 65.33           C  
ATOM    149  CB  LEU B  18      47.419  72.928  72.594  1.00 65.33           C  
ATOM    150  O   LEU B  18      45.320  73.667  70.200  1.00 65.33           O  
ATOM    151  CG  LEU B  18      47.687  71.552  73.205  1.00 65.33           C  
ATOM    152  CD1 LEU B  18      47.931  71.676  74.705  1.00 65.33           C  
ATOM    153  CD2 LEU B  18      46.525  70.605  72.923  1.00 65.33           C  
ATOM    154  N   PHE B  19      46.914  75.307  70.507  1.00 66.76           N  
ATOM    155  CA  PHE B  19      46.050  76.377  70.024  1.00 66.76           C  
ATOM    156  C   PHE B  19      45.772  76.218  68.534  1.00 66.76           C  
ATOM    157  CB  PHE B  19      46.682  77.746  70.297  1.00 66.76           C  
ATOM    158  O   PHE B  19      44.639  76.406  68.085  1.00 66.76           O  
ATOM    159  CG  PHE B  19      45.897  78.597  71.257  1.00 66.76           C  
ATOM    160  CD1 PHE B  19      44.890  79.439  70.799  1.00 66.76           C  
ATOM    161  CD2 PHE B  19      46.165  78.556  72.619  1.00 66.76           C  
ATOM    162  CE1 PHE B  19      44.162  80.228  71.686  1.00 66.76           C  
ATOM    163  CE2 PHE B  19      45.441  79.341  73.512  1.00 66.76           C  
ATOM    164  CZ  PHE B  19      44.441  80.177  73.043  1.00 66.76           C  
ATOM    165  N   VAL B  20      46.742  75.844  67.762  1.00 62.41           N  
ATOM    166  CA  VAL B  20      46.609  75.652  66.322  1.00 62.41           C  
ATOM    167  C   VAL B  20      45.699  74.457  66.042  1.00 62.41           C  
ATOM    168  CB  VAL B  20      47.984  75.444  65.648  1.00 62.41           C  
ATOM    169  O   VAL B  20      44.859  74.507  65.140  1.00 62.41           O  
ATOM    170  CG1 VAL B  20      47.814  75.120  64.164  1.00 62.41           C  
ATOM    171  CG2 VAL B  20      48.859  76.683  65.831  1.00 62.41           C  
ATOM    172  N   ALA B  21      45.885  73.411  66.792  1.00 62.61           N  
ATOM    173  CA  ALA B  21      45.048  72.223  66.653  1.00 62.61           C  
ATOM    174  C   ALA B  21      43.586  72.543  66.950  1.00 62.61           C  
ATOM    175  CB  ALA B  21      45.543  71.112  67.576  1.00 62.61           C  
ATOM    176  O   ALA B  21      42.684  72.042  66.274  1.00 62.61           O  
ATOM    177  N   ALA B  22      43.417  73.420  67.970  1.00 62.57           N  
ATOM    178  CA  ALA B  22      42.067  73.846  68.330  1.00 62.57           C  
ATOM    179  C   ALA B  22      41.416  74.626  67.192  1.00 62.57           C  
ATOM    180  CB  ALA B  22      42.096  74.690  69.602  1.00 62.57           C  
ATOM    181  O   ALA B  22      40.227  74.453  66.913  1.00 62.57           O  
ATOM    182  N   ILE B  23      42.256  75.418  66.542  1.00 60.62           N  
ATOM    183  CA  ILE B  23      41.762  76.217  65.425  1.00 60.62           C  
ATOM    184  C   ILE B  23      41.356  75.299  64.274  1.00 60.62           C  
ATOM    185  CB  ILE B  23      42.819  77.238  64.949  1.00 60.62           C  
ATOM    186  O   ILE B  23      40.323  75.514  63.636  1.00 60.62           O  
ATOM    187  CG1 ILE B  23      43.086  78.279  66.042  1.00 60.62           C  
ATOM    188  CG2 ILE B  23      42.372  77.912  63.649  1.00 60.62           C  
ATOM    189  CD1 ILE B  23      44.255  79.207  65.741  1.00 60.62           C  
ATOM    190  N   PHE B  24      42.152  74.321  63.991  1.00 59.85           N  
ATOM    191  CA  PHE B  24      41.866  73.400  62.897  1.00 59.85           C  
ATOM    192  C   PHE B  24      40.576  72.632  63.158  1.00 59.85           C  
ATOM    193  CB  PHE B  24      43.029  72.422  62.699  1.00 59.85           C  
ATOM    194  O   PHE B  24      39.808  72.365  62.232  1.00 59.85           O  
ATOM    195  CG  PHE B  24      44.004  72.846  61.635  1.00 59.85           C  
ATOM    196  CD1 PHE B  24      43.732  72.618  60.291  1.00 59.85           C  
ATOM    197  CD2 PHE B  24      45.195  73.474  61.978  1.00 59.85           C  
ATOM    198  CE1 PHE B  24      44.634  73.010  59.304  1.00 59.85           C  
ATOM    199  CE2 PHE B  24      46.100  73.868  60.997  1.00 59.85           C  
ATOM    200  CZ  PHE B  24      45.818  73.634  59.661  1.00 59.85           C  
ATOM    201  N   TYR B  25      40.453  72.229  64.441  1.00 57.86           N  
ATOM    202  CA  TYR B  25      39.226  71.531  64.809  1.00 57.86           C  
ATOM    203  C   TYR B  25      38.003  72.399  64.540  1.00 57.86           C  
ATOM    204  CB  TYR B  25      39.262  71.121  66.284  1.00 57.86           C  
ATOM    205  O   TYR B  25      36.969  71.903  64.088  1.00 57.86           O  
ATOM    206  CG  TYR B  25      38.131  70.206  66.687  1.00 57.86           C  
ATOM    207  CD1 TYR B  25      36.980  70.712  67.287  1.00 57.86           C  
ATOM    208  CD2 TYR B  25      38.212  68.835  66.471  1.00 57.86           C  
ATOM    209  CE1 TYR B  25      35.936  69.872  67.662  1.00 57.86           C  
ATOM    210  CE2 TYR B  25      37.174  67.986  66.842  1.00 57.86           C  
ATOM    211  OH  TYR B  25      35.012  67.677  67.804  1.00 57.86           O  
ATOM    212  CZ  TYR B  25      36.042  68.513  67.435  1.00 57.86           C  
ATOM    213  N   LEU B  26      38.264  73.676  64.906  1.00 53.15           N  
ATOM    214  CA  LEU B  26      37.124  74.566  64.719  1.00 53.15           C  
ATOM    215  C   LEU B  26      36.793  74.721  63.238  1.00 53.15           C  
ATOM    216  CB  LEU B  26      37.409  75.938  65.336  1.00 53.15           C  
ATOM    217  O   LEU B  26      35.666  75.075  62.884  1.00 53.15           O  
ATOM    218  CG  LEU B  26      37.212  76.055  66.849  1.00 53.15           C  
ATOM    219  CD1 LEU B  26      38.067  77.186  67.409  1.00 53.15           C  
ATOM    220  CD2 LEU B  26      35.740  76.275  67.181  1.00 53.15           C  
ATOM    221  N   ILE B  27      37.902  74.621  62.383  1.00 48.98           N  
ATOM    222  CA  ILE B  27      37.674  74.830  60.957  1.00 48.98           C  
ATOM    223  C   ILE B  27      37.180  73.534  60.318  1.00 48.98           C  
ATOM    224  CB  ILE B  27      38.954  75.324  60.246  1.00 48.98           C  
ATOM    225  O   ILE B  27      36.911  73.490  59.115  1.00 48.98           O  
ATOM    226  CG1 ILE B  27      39.466  76.612  60.901  1.00 48.98           C  
ATOM    227  CG2 ILE B  27      38.694  75.535  58.751  1.00 48.98           C  
ATOM    228  CD1 ILE B  27      40.902  76.962  60.539  1.00 48.98           C  
ATOM    229  N   THR B  28      37.237  72.427  61.047  1.00 45.12           N  
ATOM    230  CA  THR B  28      36.780  71.196  60.412  1.00 45.12           C  
ATOM    231  C   THR B  28      35.325  71.324  59.969  1.00 45.12           C  
ATOM    232  CB  THR B  28      36.928  69.991  61.358  1.00 45.12           C  
ATOM    233  O   THR B  28      34.484  71.823  60.720  1.00 45.12           O  
ATOM    234  CG2 THR B  28      37.721  68.867  60.698  1.00 45.12           C  
ATOM    235  OG1 THR B  28      37.610  70.406  62.548  1.00 45.12           O  
ATOM    236  N   PRO B  29      35.077  71.210  58.638  1.00 42.54           N  
ATOM    237  CA  PRO B  29      33.746  71.329  58.037  1.00 42.54           C  
ATOM    238  C   PRO B  29      32.717  70.412  58.695  1.00 42.54           C  
ATOM    239  CB  PRO B  29      33.981  70.928  56.579  1.00 42.54           C  
ATOM    240  O   PRO B  29      33.035  69.273  59.047  1.00 42.54           O  
ATOM    241  CG  PRO B  29      35.354  70.337  56.561  1.00 42.54           C  
ATOM    242  CD  PRO B  29      35.997  70.587  57.895  1.00 42.54           C  
ATOM    243  N   VAL B  30      31.875  70.928  59.675  1.00 45.32           N  
ATOM    244  CA  VAL B  30      30.751  70.250  60.313  1.00 45.32           C  
ATOM    245  C   VAL B  30      29.773  69.759  59.248  1.00 45.32           C  
ATOM    246  CB  VAL B  30      30.026  71.173  61.317  1.00 45.32           C  
ATOM    247  O   VAL B  30      29.498  70.465  58.276  1.00 45.32           O  
ATOM    248  CG1 VAL B  30      28.889  70.427  62.012  1.00 45.32           C  
ATOM    249  CG2 VAL B  30      31.015  71.723  62.344  1.00 45.32           C  
ATOM    250  N   HIS B  31      29.686  68.389  59.163  1.00 49.05           N  
ATOM    251  CA  HIS B  31      28.649  67.752  58.360  1.00 49.05           C  
ATOM    252  C   HIS B  31      27.287  68.390  58.612  1.00 49.05           C  
ATOM    253  CB  HIS B  31      28.588  66.252  58.655  1.00 49.05           C  
ATOM    254  O   HIS B  31      26.779  68.357  59.735  1.00 49.05           O  
ATOM    255  CG  HIS B  31      29.337  65.415  57.668  1.00 49.05           C  
ATOM    256  CD2 HIS B  31      30.055  64.279  57.829  1.00 49.05           C  
ATOM    257  ND1 HIS B  31      29.403  65.727  56.327  1.00 49.05           N  
ATOM    258  CE1 HIS B  31      30.130  64.815  55.704  1.00 49.05           C  
ATOM    259  NE2 HIS B  31      30.538  63.925  56.593  1.00 49.05           N  
ATOM    260  N   VAL B  32      26.937  69.464  57.866  1.00 55.54           N  
ATOM    261  CA  VAL B  32      25.664  70.159  58.025  1.00 55.54           C  
ATOM    262  C   VAL B  32      24.591  69.472  57.183  1.00 55.54           C  
ATOM    263  CB  VAL B  32      25.778  71.649  57.630  1.00 55.54           C  
ATOM    264  O   VAL B  32      24.838  69.101  56.033  1.00 55.54           O  
ATOM    265  CG1 VAL B  32      24.472  72.386  57.921  1.00 55.54           C  
ATOM    266  CG2 VAL B  32      26.942  72.308  58.366  1.00 55.54           C  
ATOM    267  N   MET B  33      23.590  68.853  57.840  1.00 63.05           N  
ATOM    268  CA  MET B  33      22.410  68.285  57.195  1.00 63.05           C  
ATOM    269  C   MET B  33      21.563  69.377  56.550  1.00 63.05           C  
ATOM    270  CB  MET B  33      21.570  67.499  58.204  1.00 63.05           C  
ATOM    271  O   MET B  33      20.430  69.619  56.970  1.00 63.05           O  
ATOM    272  CG  MET B  33      22.157  66.145  58.568  1.00 63.05           C  
ATOM    273  SD  MET B  33      20.955  64.776  58.352  1.00 63.05           S  
ATOM    274  CE  MET B  33      22.018  63.538  57.560  1.00 63.05           C  
ATOM    275  N   SER B  34      22.200  70.245  55.722  1.00 69.33           N  
ATOM    276  CA  SER B  34      21.446  71.305  55.059  1.00 69.33           C  
ATOM    277  C   SER B  34      20.723  70.779  53.824  1.00 69.33           C  
ATOM    278  CB  SER B  34      22.372  72.457  54.667  1.00 69.33           C  
ATOM    279  O   SER B  34      21.278  69.981  53.066  1.00 69.33           O  
ATOM    280  OG  SER B  34      23.344  72.025  53.730  1.00 69.33           O  
ATOM    281  N   LYS B  35      19.469  71.088  53.747  1.00 77.61           N  
ATOM    282  CA  LYS B  35      18.606  70.647  52.655  1.00 77.61           C  
ATOM    283  C   LYS B  35      18.918  71.404  51.367  1.00 77.61           C  
ATOM    284  CB  LYS B  35      17.134  70.831  53.027  1.00 77.61           C  
ATOM    285  O   LYS B  35      19.153  72.614  51.393  1.00 77.61           O  
ATOM    286  CG  LYS B  35      16.673  69.955  54.183  1.00 77.61           C  
ATOM    287  CD  LYS B  35      15.193  70.156  54.481  1.00 77.61           C  
ATOM    288  CE  LYS B  35      14.739  69.308  55.661  1.00 77.61           C  
ATOM    289  NZ  LYS B  35      13.291  69.510  55.965  1.00 77.61           N  
ATOM    290  N   HIS B  36      19.208  70.681  50.264  1.00 79.20           N  
ATOM    291  CA  HIS B  36      19.545  71.277  48.975  1.00 79.20           C  
ATOM    292  C   HIS B  36      18.431  71.053  47.958  1.00 79.20           C  
ATOM    293  CB  HIS B  36      20.861  70.703  48.447  1.00 79.20           C  
ATOM    294  O   HIS B  36      17.822  69.982  47.923  1.00 79.20           O  
ATOM    295  CG  HIS B  36      22.066  71.186  49.190  1.00 79.20           C  
ATOM    296  CD2 HIS B  36      22.810  70.597  50.156  1.00 79.20           C  
ATOM    297  ND1 HIS B  36      22.633  72.422  48.965  1.00 79.20           N  
ATOM    298  CE1 HIS B  36      23.677  72.573  49.763  1.00 79.20           C  
ATOM    299  NE2 HIS B  36      23.806  71.480  50.496  1.00 79.20           N  
ATOM    300  N   THR B  37      18.039  72.083  47.210  1.00 71.75           N  
ATOM    301  CA  THR B  37      17.012  72.025  46.176  1.00 71.75           C  
ATOM    302  C   THR B  37      17.642  71.863  44.796  1.00 71.75           C  
ATOM    303  CB  THR B  37      16.128  73.286  46.196  1.00 71.75           C  
ATOM    304  O   THR B  37      16.976  72.058  43.777  1.00 71.75           O  
ATOM    305  CG2 THR B  37      15.211  73.296  47.414  1.00 71.75           C  
ATOM    306  OG1 THR B  37      16.966  74.448  46.232  1.00 71.75           O  
ATOM    307  N   ASP B  38      18.874  71.370  44.758  1.00 67.92           N  
ATOM    308  CA  ASP B  38      19.552  71.253  43.470  1.00 67.92           C  
ATOM    309  C   ASP B  38      19.008  70.072  42.669  1.00 67.92           C  
ATOM    310  CB  ASP B  38      21.061  71.103  43.670  1.00 67.92           C  
ATOM    311  O   ASP B  38      18.763  68.999  43.223  1.00 67.92           O  
ATOM    312  CG  ASP B  38      21.710  72.347  44.249  1.00 67.92           C  
ATOM    313  OD1 ASP B  38      21.209  73.466  44.005  1.00 67.92           O  
ATOM    314  OD2 ASP B  38      22.732  72.209  44.954  1.00 67.92           O  
ATOM    315  N   PHE B  39      18.683  70.105  41.407  1.00 69.79           N  
ATOM    316  CA  PHE B  39      18.275  69.111  40.421  1.00 69.79           C  
ATOM    317  C   PHE B  39      16.859  68.622  40.699  1.00 69.79           C  
ATOM    318  CB  PHE B  39      19.248  67.927  40.416  1.00 69.79           C  
ATOM    319  O   PHE B  39      16.521  67.477  40.393  1.00 69.79           O  
ATOM    320  CG  PHE B  39      20.665  68.306  40.081  1.00 69.79           C  
ATOM    321  CD1 PHE B  39      21.048  68.520  38.763  1.00 69.79           C  
ATOM    322  CD2 PHE B  39      21.614  68.450  41.085  1.00 69.79           C  
ATOM    323  CE1 PHE B  39      22.359  68.872  38.449  1.00 69.79           C  
ATOM    324  CE2 PHE B  39      22.926  68.801  40.780  1.00 69.79           C  
ATOM    325  CZ  PHE B  39      23.297  69.010  39.461  1.00 69.79           C  
ATOM    326  N   SER B  40      16.009  69.322  41.412  1.00 68.85           N  
ATOM    327  CA  SER B  40      14.657  68.942  41.811  1.00 68.85           C  
ATOM    328  C   SER B  40      13.821  68.528  40.605  1.00 68.85           C  
ATOM    329  CB  SER B  40      13.971  70.094  42.546  1.00 68.85           C  
ATOM    330  O   SER B  40      13.000  67.613  40.697  1.00 68.85           O  
ATOM    331  OG  SER B  40      14.018  71.282  41.775  1.00 68.85           O  
ATOM    332  N   SER B  41      14.056  69.125  39.418  1.00 66.84           N  
ATOM    333  CA  SER B  41      13.270  68.829  38.224  1.00 66.84           C  
ATOM    334  C   SER B  41      13.710  67.517  37.585  1.00 66.84           C  
ATOM    335  CB  SER B  41      13.390  69.966  37.209  1.00 66.84           C  
ATOM    336  O   SER B  41      12.915  66.844  36.926  1.00 66.84           O  
ATOM    337  OG  SER B  41      14.739  70.149  36.815  1.00 66.84           O  
ATOM    338  N   GLU B  42      14.923  66.997  37.852  1.00 66.43           N  
ATOM    339  CA  GLU B  42      15.474  65.804  37.216  1.00 66.43           C  
ATOM    340  C   GLU B  42      15.376  64.592  38.138  1.00 66.43           C  
ATOM    341  CB  GLU B  42      16.930  66.037  36.806  1.00 66.43           C  
ATOM    342  O   GLU B  42      15.659  63.466  37.724  1.00 66.43           O  
ATOM    343  CG  GLU B  42      17.102  67.085  35.716  1.00 66.43           C  
ATOM    344  CD  GLU B  42      18.558  67.382  35.394  1.00 66.43           C  
ATOM    345  OE1 GLU B  42      18.825  68.280  34.563  1.00 66.43           O  
ATOM    346  OE2 GLU B  42      19.439  66.711  35.976  1.00 66.43           O  
ATOM    347  N   ILE B  43      14.965  64.789  39.397  1.00 70.28           N  
ATOM    348  CA  ILE B  43      14.869  63.718  40.382  1.00 70.28           C  
ATOM    349  C   ILE B  43      13.521  63.013  40.248  1.00 70.28           C  
ATOM    350  CB  ILE B  43      15.052  64.254  41.820  1.00 70.28           C  
ATOM    351  O   ILE B  43      12.470  63.657  40.291  1.00 70.28           O  
ATOM    352  CG1 ILE B  43      16.447  64.867  41.987  1.00 70.28           C  
ATOM    353  CG2 ILE B  43      14.815  63.142  42.846  1.00 70.28           C  
ATOM    354  CD1 ILE B  43      16.655  65.579  43.317  1.00 70.28           C  
ATOM    355  N   ILE B  44      13.475  61.615  39.918  1.00 66.58           N  
ATOM    356  CA  ILE B  44      12.266  60.834  39.677  1.00 66.58           C  
ATOM    357  C   ILE B  44      11.784  60.213  40.986  1.00 66.58           C  
ATOM    358  CB  ILE B  44      12.506  59.734  38.618  1.00 66.58           C  
ATOM    359  O   ILE B  44      10.579  60.060  41.201  1.00 66.58           O  
ATOM    360  CG1 ILE B  44      13.056  60.348  37.325  1.00 66.58           C  
ATOM    361  CG2 ILE B  44      11.216  58.954  38.349  1.00 66.58           C  
ATOM    362  CD1 ILE B  44      13.611  59.327  36.342  1.00 66.58           C  
ATOM    363  N   GLY B  45      12.618  59.855  41.790  1.00 73.96           N  
ATOM    364  CA  GLY B  45      12.260  59.217  43.047  1.00 73.96           C  
ATOM    365  C   GLY B  45      13.414  59.143  44.028  1.00 73.96           C  
ATOM    366  O   GLY B  45      14.481  59.710  43.784  1.00 73.96           O  
ATOM    367  N   TYR B  46      13.111  58.601  45.165  1.00 79.94           N  
ATOM    368  CA  TYR B  46      14.115  58.502  46.220  1.00 79.94           C  
ATOM    369  C   TYR B  46      14.257  57.064  46.704  1.00 79.94           C  
ATOM    370  CB  TYR B  46      13.752  59.415  47.394  1.00 79.94           C  
ATOM    371  O   TYR B  46      13.289  56.300  46.694  1.00 79.94           O  
ATOM    372  CG  TYR B  46      13.701  60.880  47.032  1.00 79.94           C  
ATOM    373  CD1 TYR B  46      14.860  61.653  47.010  1.00 79.94           C  
ATOM    374  CD2 TYR B  46      12.495  61.493  46.711  1.00 79.94           C  
ATOM    375  CE1 TYR B  46      14.817  63.003  46.678  1.00 79.94           C  
ATOM    376  CE2 TYR B  46      12.441  62.843  46.378  1.00 79.94           C  
ATOM    377  OH  TYR B  46      13.558  64.924  46.034  1.00 79.94           O  
ATOM    378  CZ  TYR B  46      13.605  63.588  46.363  1.00 79.94           C  
ATOM    379  N   LYS B  47      15.436  56.594  46.971  1.00 79.72           N  
ATOM    380  CA  LYS B  47      15.765  55.313  47.590  1.00 79.72           C  
ATOM    381  C   LYS B  47      16.635  55.509  48.828  1.00 79.72           C  
ATOM    382  CB  LYS B  47      16.475  54.400  46.590  1.00 79.72           C  
ATOM    383  O   LYS B  47      17.223  56.575  49.018  1.00 79.72           O  
ATOM    384  CG  LYS B  47      15.556  53.805  45.533  1.00 79.72           C  
ATOM    385  CD  LYS B  47      16.100  52.488  44.995  1.00 79.72           C  
ATOM    386  CE  LYS B  47      15.167  51.878  43.959  1.00 79.72           C  
ATOM    387  NZ  LYS B  47      15.609  50.511  43.551  1.00 79.72           N  
ATOM    388  N   ALA B  48      16.606  54.552  49.713  1.00 79.55           N  
ATOM    389  CA  ALA B  48      17.394  54.644  50.939  1.00 79.55           C  
ATOM    390  C   ALA B  48      18.617  53.732  50.875  1.00 79.55           C  
ATOM    391  CB  ALA B  48      16.536  54.293  52.152  1.00 79.55           C  
ATOM    392  O   ALA B  48      18.539  52.616  50.357  1.00 79.55           O  
ATOM    393  N   ILE B  49      19.772  54.220  51.176  1.00 72.31           N  
ATOM    394  CA  ILE B  49      21.001  53.439  51.276  1.00 72.31           C  
ATOM    395  C   ILE B  49      21.268  53.081  52.736  1.00 72.31           C  
ATOM    396  CB  ILE B  49      22.205  54.203  50.682  1.00 72.31           C  
ATOM    397  O   ILE B  49      21.447  53.967  53.576  1.00 72.31           O  
ATOM    398  CG1 ILE B  49      21.943  54.556  49.214  1.00 72.31           C  
ATOM    399  CG2 ILE B  49      23.490  53.383  50.827  1.00 72.31           C  
ATOM    400  CD1 ILE B  49      22.979  55.492  48.607  1.00 72.31           C  
ATOM    401  N   ASP B  50      21.037  51.755  53.098  1.00 72.21           N  
ATOM    402  CA  ASP B  50      21.278  51.237  54.441  1.00 72.21           C  
ATOM    403  C   ASP B  50      22.454  50.263  54.450  1.00 72.21           C  
ATOM    404  CB  ASP B  50      20.023  50.552  54.985  1.00 72.21           C  
ATOM    405  O   ASP B  50      22.387  49.194  53.840  1.00 72.21           O  
ATOM    406  CG  ASP B  50      20.044  50.390  56.495  1.00 72.21           C  
ATOM    407  OD1 ASP B  50      21.035  50.797  57.139  1.00 72.21           O  
ATOM    408  OD2 ASP B  50      19.060  49.849  57.046  1.00 72.21           O  
ATOM    409  N   GLY B  51      23.461  50.484  55.168  1.00 65.88           N  
ATOM    410  CA  GLY B  51      24.620  49.609  55.233  1.00 65.88           C  
ATOM    411  C   GLY B  51      25.262  49.368  53.879  1.00 65.88           C  
ATOM    412  O   GLY B  51      25.746  48.268  53.603  1.00 65.88           O  
ATOM    413  N   GLY B  52      25.197  50.320  52.887  1.00 64.48           N  
ATOM    414  CA  GLY B  52      25.821  50.208  51.578  1.00 64.48           C  
ATOM    415  C   GLY B  52      24.908  49.596  50.533  1.00 64.48           C  
ATOM    416  O   GLY B  52      25.293  49.455  49.370  1.00 64.48           O  
ATOM    417  N   VAL B  53      23.744  49.111  50.951  1.00 63.63           N  
ATOM    418  CA  VAL B  53      22.805  48.475  50.032  1.00 63.63           C  
ATOM    419  C   VAL B  53      21.602  49.388  49.808  1.00 63.63           C  
ATOM    420  CB  VAL B  53      22.339  47.099  50.559  1.00 63.63           C  
ATOM    421  O   VAL B  53      21.086  49.988  50.754  1.00 63.63           O  
ATOM    422  CG1 VAL B  53      21.392  46.432  49.563  1.00 63.63           C  
ATOM    423  CG2 VAL B  53      23.542  46.201  50.842  1.00 63.63           C  
ATOM    424  N   THR B  54      21.223  49.465  48.532  1.00 67.03           N  
ATOM    425  CA  THR B  54      20.077  50.290  48.164  1.00 67.03           C  
ATOM    426  C   THR B  54      18.769  49.573  48.483  1.00 67.03           C  
ATOM    427  CB  THR B  54      20.112  50.660  46.670  1.00 67.03           C  
ATOM    428  O   THR B  54      18.647  48.366  48.264  1.00 67.03           O  
ATOM    429  CG2 THR B  54      21.270  51.605  46.364  1.00 67.03           C  
ATOM    430  OG1 THR B  54      20.266  49.466  45.892  1.00 67.03           O  
ATOM    431  N   ARG B  55      17.795  50.227  49.271  1.00 68.68           N  
ATOM    432  CA  ARG B  55      16.484  49.660  49.570  1.00 68.68           C  
ATOM    433  C   ARG B  55      15.375  50.670  49.295  1.00 68.68           C  
ATOM    434  CB  ARG B  55      16.419  49.194  51.026  1.00 68.68           C  
ATOM    435  O   ARG B  55      15.621  51.878  49.270  1.00 68.68           O  
ATOM    436  CG  ARG B  55      16.333  50.330  52.033  1.00 68.68           C  
ATOM    437  CD  ARG B  55      16.126  49.813  53.450  1.00 68.68           C  
ATOM    438  NE  ARG B  55      16.025  50.906  54.413  1.00 68.68           N  
ATOM    439  NH1 ARG B  55      13.715  50.934  54.451  1.00 68.68           N  
ATOM    440  NH2 ARG B  55      14.906  52.408  55.742  1.00 68.68           N  
ATOM    441  CZ  ARG B  55      14.882  51.414  54.866  1.00 68.68           C  
ATOM    442  N   ASP B  56      14.145  50.119  48.950  1.00 68.38           N  
ATOM    443  CA  ASP B  56      12.974  50.963  48.731  1.00 68.38           C  
ATOM    444  C   ASP B  56      12.484  51.573  50.042  1.00 68.38           C  
ATOM    445  CB  ASP B  56      11.850  50.161  48.072  1.00 68.38           C  
ATOM    446  O   ASP B  56      12.675  50.993  51.113  1.00 68.38           O  
ATOM    447  CG  ASP B  56      12.129  49.834  46.616  1.00 68.38           C  
ATOM    448  OD1 ASP B  56      12.857  50.600  45.948  1.00 68.38           O  
ATOM    449  OD2 ASP B  56      11.614  48.803  46.131  1.00 68.38           O  
ATOM    450  N   ILE B  57      12.003  52.765  50.010  1.00 73.55           N  
ATOM    451  CA  ILE B  57      11.490  53.488  51.169  1.00 73.55           C  
ATOM    452  C   ILE B  57      10.115  52.943  51.549  1.00 73.55           C  
ATOM    453  CB  ILE B  57      11.408  55.006  50.897  1.00 73.55           C  
ATOM    454  O   ILE B  57       9.221  52.851  50.704  1.00 73.55           O  
ATOM    455  CG1 ILE B  57      12.788  55.555  50.513  1.00 73.55           C  
ATOM    456  CG2 ILE B  57      10.845  55.744  52.116  1.00 73.55           C  
ATOM    457  CD1 ILE B  57      12.760  56.980  49.979  1.00 73.55           C  
ATOM    458  N   ALA B  58      10.013  52.353  52.759  1.00 69.08           N  
ATOM    459  CA  ALA B  58       8.746  51.840  53.274  1.00 69.08           C  
ATOM    460  C   ALA B  58       8.006  52.909  54.073  1.00 69.08           C  
ATOM    461  CB  ALA B  58       8.984  50.604  54.138  1.00 69.08           C  
ATOM    462  O   ALA B  58       8.619  53.853  54.576  1.00 69.08           O  
ATOM    463  N   SER B  59       6.680  52.824  54.097  1.00 66.66           N  
ATOM    464  CA  SER B  59       5.849  53.764  54.844  1.00 66.66           C  
ATOM    465  C   SER B  59       6.122  53.675  56.341  1.00 66.66           C  
ATOM    466  CB  SER B  59       4.367  53.503  54.571  1.00 66.66           C  
ATOM    467  O   SER B  59       5.900  54.639  57.077  1.00 66.66           O  
ATOM    468  OG  SER B  59       4.030  52.158  54.865  1.00 66.66           O  
ATOM    469  N   THR B  60       6.773  52.544  56.773  1.00 73.70           N  
ATOM    470  CA  THR B  60       7.023  52.307  58.190  1.00 73.70           C  
ATOM    471  C   THR B  60       8.347  52.934  58.617  1.00 73.70           C  
ATOM    472  CB  THR B  60       7.038  50.801  58.510  1.00 73.70           C  
ATOM    473  O   THR B  60       8.674  52.956  59.806  1.00 73.70           O  
ATOM    474  CG2 THR B  60       5.639  50.202  58.405  1.00 73.70           C  
ATOM    475  OG1 THR B  60       7.903  50.130  57.585  1.00 73.70           O  
ATOM    476  N   ASP B  61       9.024  53.461  57.642  1.00 79.69           N  
ATOM    477  CA  ASP B  61      10.318  54.062  57.952  1.00 79.69           C  
ATOM    478  C   ASP B  61      10.145  55.381  58.703  1.00 79.69           C  
ATOM    479  CB  ASP B  61      11.124  54.288  56.671  1.00 79.69           C  
ATOM    480  O   ASP B  61       9.315  56.211  58.326  1.00 79.69           O  
ATOM    481  CG  ASP B  61      11.666  53.000  56.077  1.00 79.69           C  
ATOM    482  OD1 ASP B  61      11.809  52.001  56.814  1.00 79.69           O  
ATOM    483  OD2 ASP B  61      11.956  52.986  54.861  1.00 79.69           O  
ATOM    484  N   THR B  62      10.879  55.602  59.890  1.00 81.66           N  
ATOM    485  CA  THR B  62      10.668  56.774  60.734  1.00 81.66           C  
ATOM    486  C   THR B  62      11.935  57.622  60.807  1.00 81.66           C  
ATOM    487  CB  THR B  62      10.236  56.369  62.155  1.00 81.66           C  
ATOM    488  O   THR B  62      11.906  58.749  61.306  1.00 81.66           O  
ATOM    489  CG2 THR B  62       8.857  55.716  62.145  1.00 81.66           C  
ATOM    490  OG1 THR B  62      11.187  55.441  62.691  1.00 81.66           O  
ATOM    491  N   CYS B  63      13.032  57.127  60.288  1.00 86.80           N  
ATOM    492  CA  CYS B  63      14.282  57.868  60.418  1.00 86.80           C  
ATOM    493  C   CYS B  63      15.078  57.827  59.119  1.00 86.80           C  
ATOM    494  CB  CYS B  63      15.124  57.303  61.561  1.00 86.80           C  
ATOM    495  O   CYS B  63      15.253  56.760  58.527  1.00 86.80           O  
ATOM    496  SG  CYS B  63      16.633  58.241  61.886  1.00 86.80           S  
ATOM    497  N   PHE B  64      15.525  59.041  58.641  1.00 87.95           N  
ATOM    498  CA  PHE B  64      16.332  59.141  57.431  1.00 87.95           C  
ATOM    499  C   PHE B  64      17.393  60.226  57.576  1.00 87.95           C  
ATOM    500  CB  PHE B  64      15.447  59.431  56.215  1.00 87.95           C  
ATOM    501  O   PHE B  64      17.226  61.164  58.358  1.00 87.95           O  
ATOM    502  CG  PHE B  64      14.458  58.339  55.909  1.00 87.95           C  
ATOM    503  CD1 PHE B  64      14.880  57.134  55.362  1.00 87.95           C  
ATOM    504  CD2 PHE B  64      13.105  58.518  56.170  1.00 87.95           C  
ATOM    505  CE1 PHE B  64      13.967  56.121  55.078  1.00 87.95           C  
ATOM    506  CE2 PHE B  64      12.187  57.510  55.889  1.00 87.95           C  
ATOM    507  CZ  PHE B  64      12.620  56.313  55.342  1.00 87.95           C  
ATOM    508  N   ALA B  65      18.538  60.055  56.970  1.00 85.42           N  
ATOM    509  CA  ALA B  65      19.522  61.114  56.766  1.00 85.42           C  
ATOM    510  C   ALA B  65      19.319  61.800  55.418  1.00 85.42           C  
ATOM    511  CB  ALA B  65      20.938  60.552  56.865  1.00 85.42           C  
ATOM    512  O   ALA B  65      19.888  61.379  54.408  1.00 85.42           O  
ATOM    513  N   ASN B  66      18.456  62.772  55.351  1.00 86.70           N  
ATOM    514  CA  ASN B  66      18.024  63.387  54.101  1.00 86.70           C  
ATOM    515  C   ASN B  66      18.680  64.748  53.890  1.00 86.70           C  
ATOM    516  CB  ASN B  66      16.500  63.521  54.067  1.00 86.70           C  
ATOM    517  O   ASN B  66      18.658  65.598  54.782  1.00 86.70           O  
ATOM    518  CG  ASN B  66      16.002  64.201  52.807  1.00 86.70           C  
ATOM    519  ND2 ASN B  66      14.799  64.760  52.871  1.00 86.70           N  
ATOM    520  OD1 ASN B  66      16.691  64.223  51.785  1.00 86.70           O  
ATOM    521  N   LYS B  67      19.277  65.002  52.721  1.00 82.23           N  
ATOM    522  CA  LYS B  67      19.835  66.293  52.330  1.00 82.23           C  
ATOM    523  C   LYS B  67      19.064  66.892  51.157  1.00 82.23           C  
ATOM    524  CB  LYS B  67      21.314  66.153  51.969  1.00 82.23           C  
ATOM    525  O   LYS B  67      19.351  68.011  50.726  1.00 82.23           O  
ATOM    526  CG  LYS B  67      22.208  65.794  53.147  1.00 82.23           C  
ATOM    527  CD  LYS B  67      23.670  65.697  52.730  1.00 82.23           C  
ATOM    528  CE  LYS B  67      24.554  65.254  53.888  1.00 82.23           C  
ATOM    529  NZ  LYS B  67      25.982  65.114  53.472  1.00 82.23           N  
ATOM    530  N   HIS B  68      18.063  66.140  50.638  1.00 84.52           N  
ATOM    531  CA  HIS B  68      17.257  66.610  49.517  1.00 84.52           C  
ATOM    532  C   HIS B  68      15.998  67.320  50.003  1.00 84.52           C  
ATOM    533  CB  HIS B  68      16.882  65.444  48.601  1.00 84.52           C  
ATOM    534  O   HIS B  68      15.191  66.734  50.728  1.00 84.52           O  
ATOM    535  CG  HIS B  68      18.058  64.794  47.945  1.00 84.52           C  
ATOM    536  CD2 HIS B  68      18.694  63.629  48.213  1.00 84.52           C  
ATOM    537  ND1 HIS B  68      18.717  65.356  46.873  1.00 84.52           N  
ATOM    538  CE1 HIS B  68      19.710  64.562  46.508  1.00 84.52           C  
ATOM    539  NE2 HIS B  68      19.718  63.507  47.306  1.00 84.52           N  
ATOM    540  N   ALA B  69      15.766  68.522  49.652  1.00 81.72           N  
ATOM    541  CA  ALA B  69      14.661  69.363  50.104  1.00 81.72           C  
ATOM    542  C   ALA B  69      13.318  68.790  49.659  1.00 81.72           C  
ATOM    543  CB  ALA B  69      14.827  70.788  49.580  1.00 81.72           C  
ATOM    544  O   ALA B  69      12.347  68.807  50.420  1.00 81.72           O  
ATOM    545  N   ASP B  70      13.209  68.211  48.430  1.00 80.62           N  
ATOM    546  CA  ASP B  70      11.956  67.738  47.849  1.00 80.62           C  
ATOM    547  C   ASP B  70      11.523  66.416  48.479  1.00 80.62           C  
ATOM    548  CB  ASP B  70      12.093  67.578  46.334  1.00 80.62           C  
ATOM    549  O   ASP B  70      10.393  65.967  48.278  1.00 80.62           O  
ATOM    550  CG  ASP B  70      12.240  68.905  45.609  1.00 80.62           C  
ATOM    551  OD1 ASP B  70      11.811  69.946  46.149  1.00 80.62           O  
ATOM    552  OD2 ASP B  70      12.789  68.907  44.485  1.00 80.62           O  
ATOM    553  N   PHE B  71      12.430  65.740  49.186  1.00 86.44           N  
ATOM    554  CA  PHE B  71      12.131  64.470  49.837  1.00 86.44           C  
ATOM    555  C   PHE B  71      11.051  64.645  50.897  1.00 86.44           C  
ATOM    556  CB  PHE B  71      13.395  63.877  50.468  1.00 86.44           C  
ATOM    557  O   PHE B  71      10.192  63.778  51.065  1.00 86.44           O  
ATOM    558  CG  PHE B  71      13.157  62.590  51.210  1.00 86.44           C  
ATOM    559  CD1 PHE B  71      13.156  62.563  52.600  1.00 86.44           C  
ATOM    560  CD2 PHE B  71      12.934  61.407  50.519  1.00 86.44           C  
ATOM    561  CE1 PHE B  71      12.936  61.373  53.290  1.00 86.44           C  
ATOM    562  CE2 PHE B  71      12.713  60.214  51.201  1.00 86.44           C  
ATOM    563  CZ  PHE B  71      12.715  60.199  52.587  1.00 86.44           C  
ATOM    564  N   ASP B  72      11.056  65.791  51.660  1.00 81.46           N  
ATOM    565  CA  ASP B  72      10.090  66.057  52.721  1.00 81.46           C  
ATOM    566  C   ASP B  72       8.663  66.051  52.178  1.00 81.46           C  
ATOM    567  CB  ASP B  72      10.390  67.396  53.397  1.00 81.46           C  
ATOM    568  O   ASP B  72       7.768  65.450  52.776  1.00 81.46           O  
ATOM    569  CG  ASP B  72      11.692  67.387  54.179  1.00 81.46           C  
ATOM    570  OD1 ASP B  72      12.153  66.298  54.584  1.00 81.46           O  
ATOM    571  OD2 ASP B  72      12.261  68.479  54.394  1.00 81.46           O  
ATOM    572  N   THR B  73       8.608  66.826  51.044  1.00 77.61           N  
ATOM    573  CA  THR B  73       7.297  66.899  50.408  1.00 77.61           C  
ATOM    574  C   THR B  73       6.901  65.543  49.830  1.00 77.61           C  
ATOM    575  CB  THR B  73       7.277  67.961  49.293  1.00 77.61           C  
ATOM    576  O   THR B  73       5.743  65.133  49.935  1.00 77.61           O  
ATOM    577  CG2 THR B  73       7.202  69.368  49.875  1.00 77.61           C  
ATOM    578  OG1 THR B  73       8.469  67.843  48.507  1.00 77.61           O  
ATOM    579  N   TRP B  74       7.848  64.818  49.180  1.00 80.71           N  
ATOM    580  CA  TRP B  74       7.638  63.511  48.567  1.00 80.71           C  
ATOM    581  C   TRP B  74       7.202  62.484  49.607  1.00 80.71           C  
ATOM    582  CB  TRP B  74       8.912  63.035  47.864  1.00 80.71           C  
ATOM    583  O   TRP B  74       6.265  61.717  49.377  1.00 80.71           O  
ATOM    584  CG  TRP B  74       8.776  61.701  47.193  1.00 80.71           C  
ATOM    585  CD1 TRP B  74       8.236  61.448  45.963  1.00 80.71           C  
ATOM    586  CD2 TRP B  74       9.185  60.435  47.720  1.00 80.71           C  
ATOM    587  CE2 TRP B  74       8.861  59.456  46.754  1.00 80.71           C  
ATOM    588  CE3 TRP B  74       9.794  60.032  48.916  1.00 80.71           C  
ATOM    589  NE1 TRP B  74       8.284  60.100  45.693  1.00 80.71           N  
ATOM    590  CH2 TRP B  74       9.724  57.732  48.126  1.00 80.71           C  
ATOM    591  CZ2 TRP B  74       9.128  58.099  46.948  1.00 80.71           C  
ATOM    592  CZ3 TRP B  74      10.058  58.681  49.107  1.00 80.71           C  
ATOM    593  N   PHE B  75       7.821  62.444  50.787  1.00 80.81           N  
ATOM    594  CA  PHE B  75       7.547  61.485  51.851  1.00 80.81           C  
ATOM    595  C   PHE B  75       6.243  61.823  52.562  1.00 80.81           C  
ATOM    596  CB  PHE B  75       8.702  61.453  52.857  1.00 80.81           C  
ATOM    597  O   PHE B  75       5.489  60.926  52.947  1.00 80.81           O  
ATOM    598  CG  PHE B  75       8.614  60.321  53.845  1.00 80.81           C  
ATOM    599  CD1 PHE B  75       8.313  60.566  55.179  1.00 80.81           C  
ATOM    600  CD2 PHE B  75       8.833  59.011  53.439  1.00 80.81           C  
ATOM    601  CE1 PHE B  75       8.231  59.521  56.096  1.00 80.81           C  
ATOM    602  CE2 PHE B  75       8.753  57.961  54.350  1.00 80.81           C  
ATOM    603  CZ  PHE B  75       8.453  58.218  55.678  1.00 80.81           C  
ATOM    604  N   SER B  76       5.976  63.123  52.806  1.00 76.74           N  
ATOM    605  CA  SER B  76       4.755  63.568  53.469  1.00 76.74           C  
ATOM    606  C   SER B  76       3.516  63.149  52.686  1.00 76.74           C  
ATOM    607  CB  SER B  76       4.765  65.087  53.648  1.00 76.74           C  
ATOM    608  O   SER B  76       2.473  62.855  53.274  1.00 76.74           O  
ATOM    609  OG  SER B  76       4.734  65.742  52.392  1.00 76.74           O  
ATOM    610  N   GLN B  77       3.615  63.238  51.350  1.00 70.82           N  
ATOM    611  CA  GLN B  77       2.509  62.806  50.503  1.00 70.82           C  
ATOM    612  C   GLN B  77       2.209  61.323  50.703  1.00 70.82           C  
ATOM    613  CB  GLN B  77       2.818  63.085  49.031  1.00 70.82           C  
ATOM    614  O   GLN B  77       1.075  60.881  50.504  1.00 70.82           O  
ATOM    615  CG  GLN B  77       2.613  64.538  48.624  1.00 70.82           C  
ATOM    616  CD  GLN B  77       2.957  64.794  47.169  1.00 70.82           C  
ATOM    617  NE2 GLN B  77       2.738  66.023  46.715  1.00 70.82           N  
ATOM    618  OE1 GLN B  77       3.417  63.894  46.458  1.00 70.82           O  
ATOM    619  N   ARG B  78       3.031  60.535  51.243  1.00 66.93           N  
ATOM    620  CA  ARG B  78       2.877  59.103  51.480  1.00 66.93           C  
ATOM    621  C   ARG B  78       2.504  58.825  52.932  1.00 66.93           C  
ATOM    622  CB  ARG B  78       4.163  58.357  51.117  1.00 66.93           C  
ATOM    623  O   ARG B  78       2.298  57.671  53.315  1.00 66.93           O  
ATOM    624  CG  ARG B  78       4.309  58.067  49.632  1.00 66.93           C  
ATOM    625  CD  ARG B  78       5.584  57.291  49.331  1.00 66.93           C  
ATOM    626  NE  ARG B  78       5.681  56.942  47.917  1.00 66.93           N  
ATOM    627  NH1 ARG B  78       7.687  58.035  47.573  1.00 66.93           N  
ATOM    628  NH2 ARG B  78       6.667  56.930  45.842  1.00 66.93           N  
ATOM    629  CZ  ARG B  78       6.678  57.303  47.114  1.00 66.93           C  
ATOM    630  N   GLY B  79       2.062  59.910  53.850  1.00 64.51           N  
ATOM    631  CA  GLY B  79       1.440  59.851  55.164  1.00 64.51           C  
ATOM    632  C   GLY B  79       2.438  59.643  56.287  1.00 64.51           C  
ATOM    633  O   GLY B  79       2.052  59.350  57.421  1.00 64.51           O  
ATOM    634  N   GLY B  80       3.735  59.877  56.105  1.00 64.34           N  
ATOM    635  CA  GLY B  80       4.647  59.562  57.193  1.00 64.34           C  
ATOM    636  C   GLY B  80       5.494  60.744  57.623  1.00 64.34           C  
ATOM    637  O   GLY B  80       5.540  61.765  56.933  1.00 64.34           O  
ATOM    638  N   SER B  81       5.708  60.978  58.909  1.00 77.21           N  
ATOM    639  CA  SER B  81       6.685  61.913  59.459  1.00 77.21           C  
ATOM    640  C   SER B  81       7.976  61.199  59.845  1.00 77.21           C  
ATOM    641  CB  SER B  81       6.108  62.635  60.678  1.00 77.21           C  
ATOM    642  O   SER B  81       7.947  60.051  60.293  1.00 77.21           O  
ATOM    643  OG  SER B  81       6.044  61.765  61.795  1.00 77.21           O  
ATOM    644  N   TYR B  82       9.188  61.757  59.400  1.00 84.62           N  
ATOM    645  CA  TYR B  82      10.455  61.101  59.705  1.00 84.62           C  
ATOM    646  C   TYR B  82      11.382  62.034  60.474  1.00 84.62           C  
ATOM    647  CB  TYR B  82      11.139  60.628  58.419  1.00 84.62           C  
ATOM    648  O   TYR B  82      11.170  63.249  60.497  1.00 84.62           O  
ATOM    649  CG  TYR B  82      11.721  61.749  57.594  1.00 84.62           C  
ATOM    650  CD1 TYR B  82      10.935  62.450  56.682  1.00 84.62           C  
ATOM    651  CD2 TYR B  82      13.058  62.110  57.723  1.00 84.62           C  
ATOM    652  CE1 TYR B  82      11.468  63.483  55.917  1.00 84.62           C  
ATOM    653  CE2 TYR B  82      13.602  63.141  56.964  1.00 84.62           C  
ATOM    654  OH  TYR B  82      13.333  64.843  55.312  1.00 84.62           O  
ATOM    655  CZ  TYR B  82      12.800  63.821  56.066  1.00 84.62           C  
ATOM    656  N   THR B  83      12.222  61.492  61.343  1.00 85.18           N  
ATOM    657  CA  THR B  83      13.282  62.215  62.036  1.00 85.18           C  
ATOM    658  C   THR B  83      14.563  62.225  61.206  1.00 85.18           C  
ATOM    659  CB  THR B  83      13.568  61.598  63.418  1.00 85.18           C  
ATOM    660  O   THR B  83      14.944  61.202  60.632  1.00 85.18           O  
ATOM    661  CG2 THR B  83      12.480  61.966  64.421  1.00 85.18           C  
ATOM    662  OG1 THR B  83      13.627  60.172  63.295  1.00 85.18           O  
ATOM    663  N   ASN B  84      15.056  63.409  60.864  1.00 84.40           N  
ATOM    664  CA  ASN B  84      16.291  63.567  60.103  1.00 84.40           C  
ATOM    665  C   ASN B  84      17.517  63.525  61.011  1.00 84.40           C  
ATOM    666  CB  ASN B  84      16.266  64.871  59.304  1.00 84.40           C  
ATOM    667  O   ASN B  84      17.722  64.426  61.826  1.00 84.40           O  
ATOM    668  CG  ASN B  84      17.075  64.787  58.024  1.00 84.40           C  
ATOM    669  ND2 ASN B  84      17.087  65.871  57.257  1.00 84.40           N  
ATOM    670  OD1 ASN B  84      17.684  63.756  57.727  1.00 84.40           O  
ATOM    671  N   ASP B  85      18.096  62.380  61.071  1.00 81.02           N  
ATOM    672  CA  ASP B  85      19.289  62.175  61.888  1.00 81.02           C  
ATOM    673  C   ASP B  85      20.432  61.599  61.055  1.00 81.02           C  
ATOM    674  CB  ASP B  85      18.979  61.250  63.067  1.00 81.02           C  
ATOM    675  O   ASP B  85      20.200  60.832  60.119  1.00 81.02           O  
ATOM    676  CG  ASP B  85      19.888  61.486  64.260  1.00 81.02           C  
ATOM    677  OD1 ASP B  85      21.021  61.981  64.075  1.00 81.02           O  
ATOM    678  OD2 ASP B  85      19.469  61.171  65.395  1.00 81.02           O  
ATOM    679  N   LYS B  86      21.694  61.891  61.280  1.00 77.70           N  
ATOM    680  CA  LYS B  86      22.893  61.450  60.572  1.00 77.70           C  
ATOM    681  C   LYS B  86      23.089  59.943  60.709  1.00 77.70           C  
ATOM    682  CB  LYS B  86      24.126  62.188  61.095  1.00 77.70           C  
ATOM    683  O   LYS B  86      23.698  59.310  59.843  1.00 77.70           O  
ATOM    684  CG  LYS B  86      24.130  63.679  60.791  1.00 77.70           C  
ATOM    685  CD  LYS B  86      25.393  64.353  61.314  1.00 77.70           C  
ATOM    686  CE  LYS B  86      25.370  65.855  61.065  1.00 77.70           C  
ATOM    687  NZ  LYS B  86      26.599  66.522  61.589  1.00 77.70           N  
ATOM    688  N   ALA B  87      22.618  59.298  61.802  1.00 76.52           N  
ATOM    689  CA  ALA B  87      22.808  57.878  62.086  1.00 76.52           C  
ATOM    690  C   ALA B  87      21.780  57.028  61.346  1.00 76.52           C  
ATOM    691  CB  ALA B  87      22.724  57.620  63.589  1.00 76.52           C  
ATOM    692  O   ALA B  87      21.895  55.801  61.303  1.00 76.52           O  
ATOM    693  N   CYS B  88      20.904  57.686  60.634  1.00 82.99           N  
ATOM    694  CA  CYS B  88      19.828  57.010  59.918  1.00 82.99           C  
ATOM    695  C   CYS B  88      20.237  56.701  58.483  1.00 82.99           C  
ATOM    696  CB  CYS B  88      18.560  57.863  59.925  1.00 82.99           C  
ATOM    697  O   CYS B  88      21.246  57.215  57.996  1.00 82.99           O  
ATOM    698  SG  CYS B  88      17.870  58.128  61.573  1.00 82.99           S  
ATOM    699  N   PRO B  89      19.568  55.710  57.799  1.00 83.13           N  
ATOM    700  CA  PRO B  89      19.853  55.393  56.397  1.00 83.13           C  
ATOM    701  C   PRO B  89      19.856  56.629  55.502  1.00 83.13           C  
ATOM    702  CB  PRO B  89      18.717  54.442  56.012  1.00 83.13           C  
ATOM    703  O   PRO B  89      19.042  57.536  55.692  1.00 83.13           O  
ATOM    704  CG  PRO B  89      17.959  54.219  57.281  1.00 83.13           C  
ATOM    705  CD  PRO B  89      18.525  55.121  58.340  1.00 83.13           C  
ATOM    706  N   LEU B  90      20.822  56.703  54.644  1.00 84.74           N  
ATOM    707  CA  LEU B  90      21.054  57.842  53.762  1.00 84.74           C  
ATOM    708  C   LEU B  90      20.071  57.836  52.596  1.00 84.74           C  
ATOM    709  CB  LEU B  90      22.491  57.827  53.234  1.00 84.74           C  
ATOM    710  O   LEU B  90      19.827  56.790  51.990  1.00 84.74           O  
ATOM    711  CG  LEU B  90      23.002  59.132  52.622  1.00 84.74           C  
ATOM    712  CD1 LEU B  90      23.868  59.885  53.626  1.00 84.74           C  
ATOM    713  CD2 LEU B  90      23.780  58.853  51.340  1.00 84.74           C  
ATOM    714  N   ILE B  91      19.511  58.942  52.304  1.00 86.04           N  
ATOM    715  CA  ILE B  91      18.567  59.071  51.199  1.00 86.04           C  
ATOM    716  C   ILE B  91      19.317  59.429  49.918  1.00 86.04           C  
ATOM    717  CB  ILE B  91      17.486  60.133  51.502  1.00 86.04           C  
ATOM    718  O   ILE B  91      20.138  60.349  49.908  1.00 86.04           O  
ATOM    719  CG1 ILE B  91      16.632  59.700  52.699  1.00 86.04           C  
ATOM    720  CG2 ILE B  91      16.613  60.382  50.268  1.00 86.04           C  
ATOM    721  CD1 ILE B  91      15.134  59.857  52.480  1.00 86.04           C  
ATOM    722  N   ALA B  92      19.201  58.602  48.887  1.00 81.70           N  
ATOM    723  CA  ALA B  92      19.777  58.858  47.570  1.00 81.70           C  
ATOM    724  C   ALA B  92      18.690  59.196  46.553  1.00 81.70           C  
ATOM    725  CB  ALA B  92      20.585  57.652  47.099  1.00 81.70           C  
ATOM    726  O   ALA B  92      17.648  58.539  46.507  1.00 81.70           O  
ATOM    727  N   ALA B  93      18.845  60.254  45.788  1.00 81.45           N  
ATOM    728  CA  ALA B  93      17.891  60.673  44.764  1.00 81.45           C  
ATOM    729  C   ALA B  93      18.166  59.970  43.438  1.00 81.45           C  
ATOM    730  CB  ALA B  93      17.941  62.188  44.579  1.00 81.45           C  
ATOM    731  O   ALA B  93      19.315  59.890  42.996  1.00 81.45           O  
ATOM    732  N   VAL B  94      17.103  59.295  42.847  1.00 74.12           N  
ATOM    733  CA  VAL B  94      17.204  58.667  41.534  1.00 74.12           C  
ATOM    734  C   VAL B  94      17.104  59.730  40.442  1.00 74.12           C  
ATOM    735  CB  VAL B  94      16.110  57.594  41.333  1.00 74.12           C  
ATOM    736  O   VAL B  94      16.089  60.421  40.331  1.00 74.12           O  
ATOM    737  CG1 VAL B  94      16.260  56.918  39.971  1.00 74.12           C  
ATOM    738  CG2 VAL B  94      16.166  56.559  42.456  1.00 74.12           C  
ATOM    739  N   ILE B  95      18.149  59.933  39.763  1.00 65.68           N  
ATOM    740  CA  ILE B  95      18.223  61.043  38.819  1.00 65.68           C  
ATOM    741  C   ILE B  95      18.369  60.504  37.398  1.00 65.68           C  
ATOM    742  CB  ILE B  95      19.394  61.993  39.155  1.00 65.68           C  
ATOM    743  O   ILE B  95      18.974  59.449  37.187  1.00 65.68           O  
ATOM    744  CG1 ILE B  95      19.235  63.323  38.409  1.00 65.68           C  
ATOM    745  CG2 ILE B  95      20.736  61.335  38.821  1.00 65.68           C  
ATOM    746  CD1 ILE B  95      20.072  64.458  38.981  1.00 65.68           C  
ATOM    747  N   THR B  96      17.692  61.159  36.365  1.00 58.36           N  
ATOM    748  CA  THR B  96      17.718  60.782  34.956  1.00 58.36           C  
ATOM    749  C   THR B  96      19.027  61.216  34.303  1.00 58.36           C  
ATOM    750  CB  THR B  96      16.531  61.397  34.191  1.00 58.36           C  
ATOM    751  O   THR B  96      19.503  60.573  33.366  1.00 58.36           O  
ATOM    752  CG2 THR B  96      15.214  60.751  34.608  1.00 58.36           C  
ATOM    753  OG1 THR B  96      16.469  62.802  34.467  1.00 58.36           O  
ATOM    754  N   ARG B  97      19.671  62.228  34.902  1.00 53.54           N  
ATOM    755  CA  ARG B  97      20.906  62.755  34.329  1.00 53.54           C  
ATOM    756  C   ARG B  97      22.123  62.259  35.102  1.00 53.54           C  
ATOM    757  CB  ARG B  97      20.882  64.285  34.315  1.00 53.54           C  
ATOM    758  O   ARG B  97      22.027  61.950  36.291  1.00 53.54           O  
ATOM    759  CG  ARG B  97      20.722  64.885  32.927  1.00 53.54           C  
ATOM    760  CD  ARG B  97      20.824  66.404  32.955  1.00 53.54           C  
ATOM    761  NE  ARG B  97      21.510  66.920  31.774  1.00 53.54           N  
ATOM    762  NH1 ARG B  97      21.254  69.144  32.342  1.00 53.54           N  
ATOM    763  NH2 ARG B  97      22.338  68.568  30.406  1.00 53.54           N  
ATOM    764  CZ  ARG B  97      21.699  68.210  31.510  1.00 53.54           C  
ATOM    765  N   GLU B  98      23.236  61.995  34.375  1.00 56.75           N  
ATOM    766  CA  GLU B  98      24.497  61.605  34.999  1.00 56.75           C  
ATOM    767  C   GLU B  98      25.097  62.759  35.797  1.00 56.75           C  
ATOM    768  CB  GLU B  98      25.494  61.122  33.942  1.00 56.75           C  
ATOM    769  O   GLU B  98      25.422  63.807  35.236  1.00 56.75           O  
ATOM    770  CG  GLU B  98      25.385  59.637  33.627  1.00 56.75           C  
ATOM    771  CD  GLU B  98      26.419  59.161  32.619  1.00 56.75           C  
ATOM    772  OE1 GLU B  98      26.467  57.944  32.328  1.00 56.75           O  
ATOM    773  OE2 GLU B  98      27.187  60.011  32.117  1.00 56.75           O  
ATOM    774  N   VAL B  99      24.864  62.684  37.101  1.00 63.29           N  
ATOM    775  CA  VAL B  99      25.421  63.748  37.929  1.00 63.29           C  
ATOM    776  C   VAL B  99      26.359  63.152  38.976  1.00 63.29           C  
ATOM    777  CB  VAL B  99      24.310  64.574  38.616  1.00 63.29           C  
ATOM    778  O   VAL B  99      26.127  62.044  39.466  1.00 63.29           O  
ATOM    779  CG1 VAL B  99      24.869  65.890  39.153  1.00 63.29           C  
ATOM    780  CG2 VAL B  99      23.161  64.834  37.644  1.00 63.29           C  
ATOM    781  N   GLY B 100      27.536  63.707  39.247  1.00 62.40           N  
ATOM    782  CA  GLY B 100      28.397  63.385  40.374  1.00 62.40           C  
ATOM    783  C   GLY B 100      29.487  62.388  40.026  1.00 62.40           C  
ATOM    784  O   GLY B 100      29.757  62.142  38.849  1.00 62.40           O  
ATOM    785  N   PHE B 101      30.250  61.901  40.937  1.00 65.73           N  
ATOM    786  CA  PHE B 101      31.358  60.966  40.785  1.00 65.73           C  
ATOM    787  C   PHE B 101      31.068  59.659  41.513  1.00 65.73           C  
ATOM    788  CB  PHE B 101      32.658  61.582  41.311  1.00 65.73           C  
ATOM    789  O   PHE B 101      30.348  59.647  42.514  1.00 65.73           O  
ATOM    790  CG  PHE B 101      32.457  62.860  42.081  1.00 65.73           C  
ATOM    791  CD1 PHE B 101      32.381  64.080  41.421  1.00 65.73           C  
ATOM    792  CD2 PHE B 101      32.344  62.840  43.465  1.00 65.73           C  
ATOM    793  CE1 PHE B 101      32.194  65.265  42.130  1.00 65.73           C  
ATOM    794  CE2 PHE B 101      32.157  64.019  44.181  1.00 65.73           C  
ATOM    795  CZ  PHE B 101      32.084  65.231  43.512  1.00 65.73           C  
ATOM    796  N   VAL B 102      31.521  58.554  40.824  1.00 55.99           N  
ATOM    797  CA  VAL B 102      31.350  57.218  41.385  1.00 55.99           C  
ATOM    798  C   VAL B 102      32.393  56.978  42.474  1.00 55.99           C  
ATOM    799  CB  VAL B 102      31.455  56.128  40.296  1.00 55.99           C  
ATOM    800  O   VAL B 102      33.584  57.222  42.267  1.00 55.99           O  
ATOM    801  CG1 VAL B 102      31.226  54.741  40.896  1.00 55.99           C  
ATOM    802  CG2 VAL B 102      30.456  56.399  39.172  1.00 55.99           C  
ATOM    803  N   VAL B 103      31.972  56.832  43.722  1.00 51.86           N  
ATOM    804  CA  VAL B 103      32.864  56.472  44.819  1.00 51.86           C  
ATOM    805  C   VAL B 103      32.839  54.960  45.030  1.00 51.86           C  
ATOM    806  CB  VAL B 103      32.478  57.199  46.126  1.00 51.86           C  
ATOM    807  O   VAL B 103      31.769  54.364  45.174  1.00 51.86           O  
ATOM    808  CG1 VAL B 103      33.430  56.817  47.258  1.00 51.86           C  
ATOM    809  CG2 VAL B 103      32.475  58.712  45.914  1.00 51.86           C  
ATOM    810  N   PRO B 104      33.996  54.274  44.961  1.00 51.77           N  
ATOM    811  CA  PRO B 104      34.071  52.827  45.180  1.00 51.77           C  
ATOM    812  C   PRO B 104      33.467  52.400  46.516  1.00 51.77           C  
ATOM    813  CB  PRO B 104      35.575  52.543  45.144  1.00 51.77           C  
ATOM    814  O   PRO B 104      33.717  53.038  47.542  1.00 51.77           O  
ATOM    815  CG  PRO B 104      36.207  53.867  44.861  1.00 51.77           C  
ATOM    816  CD  PRO B 104      35.127  54.908  44.798  1.00 51.77           C  
ATOM    817  N   GLY B 105      32.468  51.412  46.598  1.00 50.17           N  
ATOM    818  CA  GLY B 105      31.866  50.880  47.811  1.00 50.17           C  
ATOM    819  C   GLY B 105      30.451  51.375  48.042  1.00 50.17           C  
ATOM    820  O   GLY B 105      29.730  50.838  48.885  1.00 50.17           O  
ATOM    821  N   LEU B 106      30.099  52.555  47.426  1.00 52.28           N  
ATOM    822  CA  LEU B 106      28.757  53.109  47.574  1.00 52.28           C  
ATOM    823  C   LEU B 106      27.987  53.025  46.260  1.00 52.28           C  
ATOM    824  CB  LEU B 106      28.826  54.564  48.046  1.00 52.28           C  
ATOM    825  O   LEU B 106      28.523  53.352  45.199  1.00 52.28           O  
ATOM    826  CG  LEU B 106      28.463  54.820  49.509  1.00 52.28           C  
ATOM    827  CD1 LEU B 106      29.660  55.392  50.260  1.00 52.28           C  
ATOM    828  CD2 LEU B 106      27.265  55.759  49.607  1.00 52.28           C  
ATOM    829  N   PRO B 107      26.767  52.480  46.390  1.00 58.90           N  
ATOM    830  CA  PRO B 107      25.950  52.448  45.175  1.00 58.90           C  
ATOM    831  C   PRO B 107      25.532  53.841  44.708  1.00 58.90           C  
ATOM    832  CB  PRO B 107      24.730  51.623  45.592  1.00 58.90           C  
ATOM    833  O   PRO B 107      25.294  54.727  45.533  1.00 58.90           O  
ATOM    834  CG  PRO B 107      24.818  51.538  47.082  1.00 58.90           C  
ATOM    835  CD  PRO B 107      26.188  51.985  47.505  1.00 58.90           C  
ATOM    836  N   GLY B 108      25.869  54.236  43.483  1.00 62.18           N  
ATOM    837  CA  GLY B 108      25.415  55.490  42.904  1.00 62.18           C  
ATOM    838  C   GLY B 108      26.524  56.514  42.751  1.00 62.18           C  
ATOM    839  O   GLY B 108      27.706  56.170  42.817  1.00 62.18           O  
ATOM    840  N   THR B 109      26.211  57.755  42.411  1.00 69.90           N  
ATOM    841  CA  THR B 109      27.149  58.855  42.214  1.00 69.90           C  
ATOM    842  C   THR B 109      26.991  59.905  43.310  1.00 69.90           C  
ATOM    843  CB  THR B 109      26.955  59.515  40.836  1.00 69.90           C  
ATOM    844  O   THR B 109      25.916  60.037  43.899  1.00 69.90           O  
ATOM    845  CG2 THR B 109      27.257  58.533  39.709  1.00 69.90           C  
ATOM    846  OG1 THR B 109      25.600  59.963  40.714  1.00 69.90           O  
ATOM    847  N   ILE B 110      28.053  60.494  43.779  1.00 72.61           N  
ATOM    848  CA  ILE B 110      28.058  61.519  44.817  1.00 72.61           C  
ATOM    849  C   ILE B 110      28.425  62.870  44.206  1.00 72.61           C  
ATOM    850  CB  ILE B 110      29.037  61.163  45.958  1.00 72.61           C  
ATOM    851  O   ILE B 110      29.353  62.961  43.399  1.00 72.61           O  
ATOM    852  CG1 ILE B 110      28.698  59.787  46.542  1.00 72.61           C  
ATOM    853  CG2 ILE B 110      29.014  62.241  47.045  1.00 72.61           C  
ATOM    854  CD1 ILE B 110      29.786  59.210  47.438  1.00 72.61           C  
ATOM    855  N   LEU B 111      27.611  63.839  44.391  1.00 77.29           N  
ATOM    856  CA  LEU B 111      27.894  65.198  43.942  1.00 77.29           C  
ATOM    857  C   LEU B 111      28.202  66.108  45.126  1.00 77.29           C  
ATOM    858  CB  LEU B 111      26.712  65.757  43.146  1.00 77.29           C  
ATOM    859  O   LEU B 111      27.482  66.097  46.127  1.00 77.29           O  
ATOM    860  CG  LEU B 111      26.950  67.081  42.418  1.00 77.29           C  
ATOM    861  CD1 LEU B 111      27.369  66.823  40.974  1.00 77.29           C  
ATOM    862  CD2 LEU B 111      25.700  67.953  42.470  1.00 77.29           C  
ATOM    863  N   ARG B 112      29.369  66.856  45.127  1.00 71.19           N  
ATOM    864  CA  ARG B 112      29.727  67.847  46.137  1.00 71.19           C  
ATOM    865  C   ARG B 112      29.125  69.209  45.805  1.00 71.19           C  
ATOM    866  CB  ARG B 112      31.247  67.962  46.262  1.00 71.19           C  
ATOM    867  O   ARG B 112      29.416  69.782  44.752  1.00 71.19           O  
ATOM    868  CG  ARG B 112      31.707  68.748  47.479  1.00 71.19           C  
ATOM    869  CD  ARG B 112      33.223  68.735  47.620  1.00 71.19           C  
ATOM    870  NE  ARG B 112      33.660  69.450  48.815  1.00 71.19           N  
ATOM    871  NH1 ARG B 112      35.917  69.138  48.428  1.00 71.19           N  
ATOM    872  NH2 ARG B 112      35.215  70.293  50.280  1.00 71.19           N  
ATOM    873  CZ  ARG B 112      34.930  69.626  49.172  1.00 71.19           C  
ATOM    874  N   THR B 113      28.127  69.606  46.501  1.00 70.56           N  
ATOM    875  CA  THR B 113      27.487  70.897  46.272  1.00 70.56           C  
ATOM    876  C   THR B 113      28.437  72.040  46.615  1.00 70.56           C  
ATOM    877  CB  THR B 113      26.194  71.034  47.098  1.00 70.56           C  
ATOM    878  O   THR B 113      29.481  71.822  47.232  1.00 70.56           O  
ATOM    879  CG2 THR B 113      25.160  69.994  46.678  1.00 70.56           C  
ATOM    880  OG1 THR B 113      26.500  70.854  48.486  1.00 70.56           O  
ATOM    881  N   THR B 114      28.296  73.286  46.040  1.00 65.18           N  
ATOM    882  CA  THR B 114      29.092  74.492  46.241  1.00 65.18           C  
ATOM    883  C   THR B 114      29.272  74.778  47.729  1.00 65.18           C  
ATOM    884  CB  THR B 114      28.444  75.709  45.556  1.00 65.18           C  
ATOM    885  O   THR B 114      30.308  75.302  48.144  1.00 65.18           O  
ATOM    886  CG2 THR B 114      28.733  75.715  44.058  1.00 65.18           C  
ATOM    887  OG1 THR B 114      27.026  75.665  45.758  1.00 65.18           O  
ATOM    888  N   ASN B 115      28.206  74.359  48.570  1.00 61.40           N  
ATOM    889  CA  ASN B 115      28.237  74.611  50.007  1.00 61.40           C  
ATOM    890  C   ASN B 115      29.050  73.550  50.745  1.00 61.40           C  
ATOM    891  CB  ASN B 115      26.816  74.678  50.571  1.00 61.40           C  
ATOM    892  O   ASN B 115      29.272  73.660  51.952  1.00 61.40           O  
ATOM    893  CG  ASN B 115      26.075  75.927  50.139  1.00 61.40           C  
ATOM    894  ND2 ASN B 115      24.772  75.961  50.392  1.00 61.40           N  
ATOM    895  OD1 ASN B 115      26.668  76.854  49.582  1.00 61.40           O  
ATOM    896  N   GLY B 116      29.758  72.624  49.976  1.00 64.00           N  
ATOM    897  CA  GLY B 116      30.595  71.585  50.556  1.00 64.00           C  
ATOM    898  C   GLY B 116      29.813  70.357  50.981  1.00 64.00           C  
ATOM    899  O   GLY B 116      30.387  69.401  51.508  1.00 64.00           O  
ATOM    900  N   ASP B 117      28.505  70.312  50.852  1.00 69.45           N  
ATOM    901  CA  ASP B 117      27.693  69.159  51.226  1.00 69.45           C  
ATOM    902  C   ASP B 117      27.695  68.104  50.122  1.00 69.45           C  
ATOM    903  CB  ASP B 117      26.258  69.591  51.538  1.00 69.45           C  
ATOM    904  O   ASP B 117      27.856  68.431  48.944  1.00 69.45           O  
ATOM    905  CG  ASP B 117      26.123  70.266  52.892  1.00 69.45           C  
ATOM    906  OD1 ASP B 117      27.058  70.172  53.716  1.00 69.45           O  
ATOM    907  OD2 ASP B 117      25.072  70.896  53.137  1.00 69.45           O  
ATOM    908  N   PHE B 118      27.684  66.768  50.565  1.00 75.80           N  
ATOM    909  CA  PHE B 118      27.672  65.658  49.620  1.00 75.80           C  
ATOM    910  C   PHE B 118      26.248  65.179  49.366  1.00 75.80           C  
ATOM    911  CB  PHE B 118      28.531  64.500  50.137  1.00 75.80           C  
ATOM    912  O   PHE B 118      25.491  64.936  50.308  1.00 75.80           O  
ATOM    913  CG  PHE B 118      29.995  64.832  50.247  1.00 75.80           C  
ATOM    914  CD1 PHE B 118      30.814  64.805  49.125  1.00 75.80           C  
ATOM    915  CD2 PHE B 118      30.552  65.170  51.473  1.00 75.80           C  
ATOM    916  CE1 PHE B 118      32.169  65.112  49.223  1.00 75.80           C  
ATOM    917  CE2 PHE B 118      31.905  65.478  51.579  1.00 75.80           C  
ATOM    918  CZ  PHE B 118      32.712  65.447  50.454  1.00 75.80           C  
ATOM    919  N   LEU B 119      25.826  65.253  48.069  1.00 80.27           N  
ATOM    920  CA  LEU B 119      24.535  64.699  47.673  1.00 80.27           C  
ATOM    921  C   LEU B 119      24.710  63.350  46.984  1.00 80.27           C  
ATOM    922  CB  LEU B 119      23.799  65.668  46.745  1.00 80.27           C  
ATOM    923  O   LEU B 119      25.603  63.186  46.149  1.00 80.27           O  
ATOM    924  CG  LEU B 119      22.892  66.698  47.421  1.00 80.27           C  
ATOM    925  CD1 LEU B 119      23.363  68.112  47.099  1.00 80.27           C  
ATOM    926  CD2 LEU B 119      21.443  66.500  46.988  1.00 80.27           C  
ATOM    927  N   HIS B 120      23.951  62.369  47.435  1.00 79.30           N  
ATOM    928  CA  HIS B 120      24.024  61.024  46.876  1.00 79.30           C  
ATOM    929  C   HIS B 120      22.953  60.810  45.812  1.00 79.30           C  
ATOM    930  CB  HIS B 120      23.881  59.976  47.982  1.00 79.30           C  
ATOM    931  O   HIS B 120      21.772  61.072  46.052  1.00 79.30           O  
ATOM    932  CG  HIS B 120      25.082  59.871  48.867  1.00 79.30           C  
ATOM    933  CD2 HIS B 120      26.067  58.943  48.924  1.00 79.30           C  
ATOM    934  ND1 HIS B 120      25.369  60.799  49.844  1.00 79.30           N  
ATOM    935  CE1 HIS B 120      26.483  60.447  50.464  1.00 79.30           C  
ATOM    936  NE2 HIS B 120      26.926  59.324  49.925  1.00 79.30           N  
ATOM    937  N   PHE B 121      23.374  60.417  44.554  1.00 75.14           N  
ATOM    938  CA  PHE B 121      22.469  60.180  43.436  1.00 75.14           C  
ATOM    939  C   PHE B 121      22.579  58.741  42.946  1.00 75.14           C  
ATOM    940  CB  PHE B 121      22.766  61.149  42.287  1.00 75.14           C  
ATOM    941  O   PHE B 121      23.653  58.138  43.012  1.00 75.14           O  
ATOM    942  CG  PHE B 121      22.438  62.583  42.604  1.00 75.14           C  
ATOM    943  CD1 PHE B 121      21.137  63.056  42.482  1.00 75.14           C  
ATOM    944  CD2 PHE B 121      23.431  63.459  43.023  1.00 75.14           C  
ATOM    945  CE1 PHE B 121      20.830  64.384  42.773  1.00 75.14           C  
ATOM    946  CE2 PHE B 121      23.132  64.787  43.317  1.00 75.14           C  
ATOM    947  CZ  PHE B 121      21.831  65.247  43.190  1.00 75.14           C  
ATOM    948  N   LEU B 122      21.444  58.092  42.678  1.00 70.27           N  
ATOM    949  CA  LEU B 122      21.389  56.795  42.013  1.00 70.27           C  
ATOM    950  C   LEU B 122      20.935  56.945  40.565  1.00 70.27           C  
ATOM    951  CB  LEU B 122      20.445  55.849  42.761  1.00 70.27           C  
ATOM    952  O   LEU B 122      19.819  57.402  40.304  1.00 70.27           O  
ATOM    953  CG  LEU B 122      21.104  54.712  43.543  1.00 70.27           C  
ATOM    954  CD1 LEU B 122      20.910  54.917  45.041  1.00 70.27           C  
ATOM    955  CD2 LEU B 122      20.540  53.365  43.104  1.00 70.27           C  
ATOM    956  N   PRO B 123      21.939  56.616  39.626  1.00 59.62           N  
ATOM    957  CA  PRO B 123      21.496  56.687  38.232  1.00 59.62           C  
ATOM    958  C   PRO B 123      20.322  55.756  37.938  1.00 59.62           C  
ATOM    959  CB  PRO B 123      22.738  56.264  37.445  1.00 59.62           C  
ATOM    960  O   PRO B 123      20.229  54.671  38.519  1.00 59.62           O  
ATOM    961  CG  PRO B 123      23.774  55.986  38.486  1.00 59.62           C  
ATOM    962  CD  PRO B 123      23.162  56.210  39.839  1.00 59.62           C  
ATOM    963  N   ARG B 124      19.340  56.074  37.172  1.00 53.93           N  
ATOM    964  CA  ARG B 124      18.151  55.326  36.776  1.00 53.93           C  
ATOM    965  C   ARG B 124      18.519  53.928  36.292  1.00 53.93           C  
ATOM    966  CB  ARG B 124      17.385  56.074  35.682  1.00 53.93           C  
ATOM    967  O   ARG B 124      17.757  52.978  36.484  1.00 53.93           O  
ATOM    968  CG  ARG B 124      15.952  55.601  35.499  1.00 53.93           C  
ATOM    969  CD  ARG B 124      15.218  56.417  34.445  1.00 53.93           C  
ATOM    970  NE  ARG B 124      13.832  55.984  34.296  1.00 53.93           N  
ATOM    971  NH1 ARG B 124      13.273  57.610  32.753  1.00 53.93           N  
ATOM    972  NH2 ARG B 124      11.704  56.084  33.437  1.00 53.93           N  
ATOM    973  CZ  ARG B 124      12.939  56.560  33.495  1.00 53.93           C  
ATOM    974  N   VAL B 125      19.706  53.691  35.707  1.00 54.24           N  
ATOM    975  CA  VAL B 125      20.119  52.436  35.088  1.00 54.24           C  
ATOM    976  C   VAL B 125      20.314  51.369  36.163  1.00 54.24           C  
ATOM    977  CB  VAL B 125      21.417  52.608  34.267  1.00 54.24           C  
ATOM    978  O   VAL B 125      20.148  50.176  35.899  1.00 54.24           O  
ATOM    979  CG1 VAL B 125      21.194  52.195  32.813  1.00 54.24           C  
ATOM    980  CG2 VAL B 125      21.910  54.052  34.346  1.00 54.24           C  
ATOM    981  N   PHE B 126      20.517  51.703  37.392  1.00 49.92           N  
ATOM    982  CA  PHE B 126      20.794  50.757  38.467  1.00 49.92           C  
ATOM    983  C   PHE B 126      19.554  50.531  39.323  1.00 49.92           C  
ATOM    984  CB  PHE B 126      21.950  51.257  39.339  1.00 49.92           C  
ATOM    985  O   PHE B 126      19.582  49.743  40.271  1.00 49.92           O  
ATOM    986  CG  PHE B 126      23.272  51.313  38.622  1.00 49.92           C  
ATOM    987  CD1 PHE B 126      23.909  50.145  38.219  1.00 49.92           C  
ATOM    988  CD2 PHE B 126      23.878  52.533  38.352  1.00 49.92           C  
ATOM    989  CE1 PHE B 126      25.133  50.193  37.555  1.00 49.92           C  
ATOM    990  CE2 PHE B 126      25.101  52.588  37.689  1.00 49.92           C  
ATOM    991  CZ  PHE B 126      25.727  51.418  37.292  1.00 49.92           C  
ATOM    992  N   SER B 127      18.485  51.303  38.965  1.00 44.85           N  
ATOM    993  CA  SER B 127      17.253  51.171  39.737  1.00 44.85           C  
ATOM    994  C   SER B 127      16.218  50.337  38.990  1.00 44.85           C  
ATOM    995  CB  SER B 127      16.673  52.549  40.059  1.00 44.85           C  
ATOM    996  O   SER B 127      16.119  50.414  37.763  1.00 44.85           O  
ATOM    997  OG  SER B 127      15.379  52.430  40.626  1.00 44.85           O  
ATOM    998  N   ALA B 128      15.567  49.291  39.569  1.00 45.68           N  
ATOM    999  CA  ALA B 128      14.515  48.438  39.023  1.00 45.68           C  
ATOM   1000  C   ALA B 128      13.262  49.248  38.702  1.00 45.68           C  
ATOM   1001  CB  ALA B 128      14.181  47.313  40.000  1.00 45.68           C  
ATOM   1002  O   ALA B 128      12.790  50.028  39.533  1.00 45.68           O  
ATOM   1003  N   VAL B 129      12.949  49.627  37.391  1.00 43.07           N  
ATOM   1004  CA  VAL B 129      11.640  50.180  37.058  1.00 43.07           C  
ATOM   1005  C   VAL B 129      10.546  49.191  37.455  1.00 43.07           C  
ATOM   1006  CB  VAL B 129      11.533  50.519  35.555  1.00 43.07           C  
ATOM   1007  O   VAL B 129      10.667  47.989  37.207  1.00 43.07           O  
ATOM   1008  CG1 VAL B 129      10.209  51.218  35.252  1.00 43.07           C  
ATOM   1009  CG2 VAL B 129      12.712  51.388  35.119  1.00 43.07           C  
ATOM   1010  N   GLY B 130       9.806  49.312  38.584  1.00 47.73           N  
ATOM   1011  CA  GLY B 130       8.815  48.506  39.279  1.00 47.73           C  
ATOM   1012  C   GLY B 130       8.162  47.465  38.389  1.00 47.73           C  
ATOM   1013  O   GLY B 130       7.778  46.392  38.859  1.00 47.73           O  
ATOM   1014  N   ASN B 131       8.298  47.286  37.007  1.00 54.75           N  
ATOM   1015  CA  ASN B 131       7.581  46.273  36.239  1.00 54.75           C  
ATOM   1016  C   ASN B 131       8.464  45.660  35.156  1.00 54.75           C  
ATOM   1017  CB  ASN B 131       6.315  46.867  35.618  1.00 54.75           C  
ATOM   1018  O   ASN B 131       7.963  45.043  34.215  1.00 54.75           O  
ATOM   1019  CG  ASN B 131       5.293  47.281  36.659  1.00 54.75           C  
ATOM   1020  ND2 ASN B 131       4.283  48.030  36.233  1.00 54.75           N  
ATOM   1021  OD1 ASN B 131       5.410  46.930  37.836  1.00 54.75           O  
ATOM   1022  N   ILE B 132       9.710  45.922  35.168  1.00 58.20           N  
ATOM   1023  CA  ILE B 132      10.573  45.388  34.120  1.00 58.20           C  
ATOM   1024  C   ILE B 132      11.756  44.656  34.749  1.00 58.20           C  
ATOM   1025  CB  ILE B 132      11.073  46.504  33.176  1.00 58.20           C  
ATOM   1026  O   ILE B 132      12.374  45.157  35.691  1.00 58.20           O  
ATOM   1027  CG1 ILE B 132       9.886  47.256  32.563  1.00 58.20           C  
ATOM   1028  CG2 ILE B 132      11.977  45.924  32.085  1.00 58.20           C  
ATOM   1029  CD1 ILE B 132      10.276  48.527  31.821  1.00 58.20           C  
ATOM   1030  N   CYS B 133      11.962  43.389  34.285  1.00 71.23           N  
ATOM   1031  CA  CYS B 133      13.117  42.608  34.714  1.00 71.23           C  
ATOM   1032  C   CYS B 133      13.852  42.020  33.515  1.00 71.23           C  
ATOM   1033  CB  CYS B 133      12.685  41.488  35.659  1.00 71.23           C  
ATOM   1034  O   CYS B 133      13.451  42.232  32.370  1.00 71.23           O  
ATOM   1035  SG  CYS B 133      11.747  40.174  34.850  1.00 71.23           S  
ATOM   1036  N   TYR B 134      15.077  41.367  33.874  1.00 75.63           N  
ATOM   1037  CA  TYR B 134      15.919  40.951  32.757  1.00 75.63           C  
ATOM   1038  C   TYR B 134      16.384  39.510  32.932  1.00 75.63           C  
ATOM   1039  CB  TYR B 134      17.131  41.878  32.622  1.00 75.63           C  
ATOM   1040  O   TYR B 134      16.689  39.081  34.047  1.00 75.63           O  
ATOM   1041  CG  TYR B 134      16.766  43.331  32.443  1.00 75.63           C  
ATOM   1042  CD1 TYR B 134      16.590  43.873  31.171  1.00 75.63           C  
ATOM   1043  CD2 TYR B 134      16.599  44.166  33.542  1.00 75.63           C  
ATOM   1044  CE1 TYR B 134      16.256  45.213  31.001  1.00 75.63           C  
ATOM   1045  CE2 TYR B 134      16.265  45.507  33.384  1.00 75.63           C  
ATOM   1046  OH  TYR B 134      15.765  47.347  31.948  1.00 75.63           O  
ATOM   1047  CZ  TYR B 134      16.095  46.020  32.111  1.00 75.63           C  
ATOM   1048  N   THR B 135      16.278  38.696  31.897  1.00 78.05           N  
ATOM   1049  CA  THR B 135      17.025  37.454  31.731  1.00 78.05           C  
ATOM   1050  C   THR B 135      18.278  37.684  30.892  1.00 78.05           C  
ATOM   1051  CB  THR B 135      16.157  36.364  31.076  1.00 78.05           C  
ATOM   1052  O   THR B 135      18.396  38.705  30.211  1.00 78.05           O  
ATOM   1053  CG2 THR B 135      14.971  35.998  31.962  1.00 78.05           C  
ATOM   1054  OG1 THR B 135      15.669  36.842  29.816  1.00 78.05           O  
ATOM   1055  N   PRO B 136      19.297  36.959  31.092  1.00 75.76           N  
ATOM   1056  CA  PRO B 136      20.500  37.193  30.290  1.00 75.76           C  
ATOM   1057  C   PRO B 136      20.190  37.412  28.811  1.00 75.76           C  
ATOM   1058  CB  PRO B 136      21.314  35.913  30.494  1.00 75.76           C  
ATOM   1059  O   PRO B 136      20.913  38.141  28.126  1.00 75.76           O  
ATOM   1060  CG  PRO B 136      20.707  35.261  31.694  1.00 75.76           C  
ATOM   1061  CD  PRO B 136      19.332  35.829  31.900  1.00 75.76           C  
ATOM   1062  N   SER B 137      19.055  36.926  28.284  1.00 70.07           N  
ATOM   1063  CA  SER B 137      18.785  36.987  26.852  1.00 70.07           C  
ATOM   1064  C   SER B 137      17.592  37.889  26.552  1.00 70.07           C  
ATOM   1065  CB  SER B 137      18.527  35.586  26.294  1.00 70.07           C  
ATOM   1066  O   SER B 137      17.530  38.512  25.490  1.00 70.07           O  
ATOM   1067  OG  SER B 137      17.975  34.742  27.290  1.00 70.07           O  
ATOM   1068  N   LYS B 138      16.629  38.093  27.585  1.00 71.17           N  
ATOM   1069  CA  LYS B 138      15.385  38.771  27.230  1.00 71.17           C  
ATOM   1070  C   LYS B 138      14.972  39.764  28.313  1.00 71.17           C  
ATOM   1071  CB  LYS B 138      14.267  37.754  26.997  1.00 71.17           C  
ATOM   1072  O   LYS B 138      15.339  39.607  29.479  1.00 71.17           O  
ATOM   1073  CG  LYS B 138      14.409  36.963  25.706  1.00 71.17           C  
ATOM   1074  CD  LYS B 138      13.108  36.263  25.333  1.00 71.17           C  
ATOM   1075  CE  LYS B 138      13.252  35.464  24.045  1.00 71.17           C  
ATOM   1076  NZ  LYS B 138      11.984  34.761  23.684  1.00 71.17           N  
ATOM   1077  N   LEU B 139      14.313  40.827  27.800  1.00 66.97           N  
ATOM   1078  CA  LEU B 139      13.627  41.777  28.669  1.00 66.97           C  
ATOM   1079  C   LEU B 139      12.188  41.341  28.924  1.00 66.97           C  
ATOM   1080  CB  LEU B 139      13.647  43.179  28.053  1.00 66.97           C  
ATOM   1081  O   LEU B 139      11.453  41.034  27.983  1.00 66.97           O  
ATOM   1082  CG  LEU B 139      13.073  44.306  28.913  1.00 66.97           C  
ATOM   1083  CD1 LEU B 139      14.012  45.507  28.907  1.00 66.97           C  
ATOM   1084  CD2 LEU B 139      11.686  44.702  28.420  1.00 66.97           C  
ATOM   1085  N   ILE B 140      11.789  41.165  30.179  1.00 61.22           N  
ATOM   1086  CA  ILE B 140      10.468  40.630  30.491  1.00 61.22           C  
ATOM   1087  C   ILE B 140       9.706  41.618  31.371  1.00 61.22           C  
ATOM   1088  CB  ILE B 140      10.566  39.256  31.190  1.00 61.22           C  
ATOM   1089  O   ILE B 140      10.280  42.220  32.281  1.00 61.22           O  
ATOM   1090  CG1 ILE B 140      11.415  38.291  30.354  1.00 61.22           C  
ATOM   1091  CG2 ILE B 140       9.170  38.678  31.442  1.00 61.22           C  
ATOM   1092  CD1 ILE B 140      11.769  36.996  31.072  1.00 61.22           C  
ATOM   1093  N   GLU B 141       8.441  41.839  31.085  1.00 62.72           N  
ATOM   1094  CA  GLU B 141       7.530  42.576  31.957  1.00 62.72           C  
ATOM   1095  C   GLU B 141       6.915  41.661  33.012  1.00 62.72           C  
ATOM   1096  CB  GLU B 141       6.427  43.249  31.137  1.00 62.72           C  
ATOM   1097  O   GLU B 141       6.491  40.546  32.703  1.00 62.72           O  
ATOM   1098  CG  GLU B 141       6.473  44.770  31.176  1.00 62.72           C  
ATOM   1099  CD  GLU B 141       5.372  45.425  30.357  1.00 62.72           C  
ATOM   1100  OE1 GLU B 141       5.295  46.674  30.332  1.00 62.72           O  
ATOM   1101  OE2 GLU B 141       4.580  44.682  29.735  1.00 62.72           O  
ATOM   1102  N   TYR B 142       7.046  41.963  34.247  1.00 55.78           N  
ATOM   1103  CA  TYR B 142       6.516  41.056  35.258  1.00 55.78           C  
ATOM   1104  C   TYR B 142       5.604  41.795  36.230  1.00 55.78           C  
ATOM   1105  CB  TYR B 142       7.657  40.380  36.025  1.00 55.78           C  
ATOM   1106  O   TYR B 142       5.701  43.016  36.375  1.00 55.78           O  
ATOM   1107  CG  TYR B 142       8.362  41.296  36.996  1.00 55.78           C  
ATOM   1108  CD1 TYR B 142       9.433  42.087  36.585  1.00 55.78           C  
ATOM   1109  CD2 TYR B 142       7.960  41.372  38.325  1.00 55.78           C  
ATOM   1110  CE1 TYR B 142      10.087  42.931  37.477  1.00 55.78           C  
ATOM   1111  CE2 TYR B 142       8.606  42.213  39.225  1.00 55.78           C  
ATOM   1112  OH  TYR B 142      10.311  43.821  39.679  1.00 55.78           O  
ATOM   1113  CZ  TYR B 142       9.667  42.987  38.792  1.00 55.78           C  
ATOM   1114  N   THR B 143       4.515  41.221  36.711  1.00 56.18           N  
ATOM   1115  CA  THR B 143       3.674  41.735  37.786  1.00 56.18           C  
ATOM   1116  C   THR B 143       4.253  41.367  39.149  1.00 56.18           C  
ATOM   1117  CB  THR B 143       2.235  41.198  37.675  1.00 56.18           C  
ATOM   1118  O   THR B 143       4.317  42.206  40.050  1.00 56.18           O  
ATOM   1119  CG2 THR B 143       1.459  41.929  36.584  1.00 56.18           C  
ATOM   1120  OG1 THR B 143       2.276  39.800  37.362  1.00 56.18           O  
ATOM   1121  N   ASP B 144       4.642  40.048  39.223  1.00 59.11           N  
ATOM   1122  CA  ASP B 144       5.284  39.540  40.431  1.00 59.11           C  
ATOM   1123  C   ASP B 144       6.648  38.933  40.114  1.00 59.11           C  
ATOM   1124  CB  ASP B 144       4.393  38.502  41.117  1.00 59.11           C  
ATOM   1125  O   ASP B 144       6.750  38.009  39.305  1.00 59.11           O  
ATOM   1126  CG  ASP B 144       4.621  38.422  42.616  1.00 59.11           C  
ATOM   1127  OD1 ASP B 144       5.467  39.175  43.145  1.00 59.11           O  
ATOM   1128  OD2 ASP B 144       3.952  37.595  43.273  1.00 59.11           O  
ATOM   1129  N   PHE B 145       7.736  39.467  40.635  1.00 61.88           N  
ATOM   1130  CA  PHE B 145       9.108  39.042  40.384  1.00 61.88           C  
ATOM   1131  C   PHE B 145       9.284  37.563  40.710  1.00 61.88           C  
ATOM   1132  CB  PHE B 145      10.091  39.881  41.207  1.00 61.88           C  
ATOM   1133  O   PHE B 145       9.932  36.830  39.959  1.00 61.88           O  
ATOM   1134  CG  PHE B 145      11.536  39.603  40.894  1.00 61.88           C  
ATOM   1135  CD1 PHE B 145      12.255  38.671  41.632  1.00 61.88           C  
ATOM   1136  CD2 PHE B 145      12.177  40.275  39.860  1.00 61.88           C  
ATOM   1137  CE1 PHE B 145      13.593  38.411  41.344  1.00 61.88           C  
ATOM   1138  CE2 PHE B 145      13.513  40.021  39.567  1.00 61.88           C  
ATOM   1139  CZ  PHE B 145      14.220  39.090  40.311  1.00 61.88           C  
ATOM   1140  N   ALA B 146       8.601  37.062  41.754  1.00 61.07           N  
ATOM   1141  CA  ALA B 146       8.788  35.704  42.260  1.00 61.07           C  
ATOM   1142  C   ALA B 146       8.207  34.674  41.296  1.00 61.07           C  
ATOM   1143  CB  ALA B 146       8.150  35.558  43.639  1.00 61.07           C  
ATOM   1144  O   ALA B 146       8.744  33.573  41.156  1.00 61.07           O  
ATOM   1145  N   THR B 147       7.155  35.081  40.593  1.00 63.91           N  
ATOM   1146  CA  THR B 147       6.463  34.154  39.704  1.00 63.91           C  
ATOM   1147  C   THR B 147       6.888  34.373  38.255  1.00 63.91           C  
ATOM   1148  CB  THR B 147       4.935  34.304  39.822  1.00 63.91           C  
ATOM   1149  O   THR B 147       6.427  33.670  37.354  1.00 63.91           O  
ATOM   1150  CG2 THR B 147       4.444  33.875  41.201  1.00 63.91           C  
ATOM   1151  OG1 THR B 147       4.577  35.675  39.605  1.00 63.91           O  
ATOM   1152  N   SER B 148       7.731  35.246  37.998  1.00 65.86           N  
ATOM   1153  CA  SER B 148       8.179  35.549  36.643  1.00 65.86           C  
ATOM   1154  C   SER B 148       9.527  34.899  36.349  1.00 65.86           C  
ATOM   1155  CB  SER B 148       8.276  37.061  36.435  1.00 65.86           C  
ATOM   1156  O   SER B 148      10.167  34.350  37.248  1.00 65.86           O  
ATOM   1157  OG  SER B 148       9.325  37.609  37.214  1.00 65.86           O  
ATOM   1158  N   ALA B 149       9.964  34.836  35.138  1.00 74.67           N  
ATOM   1159  CA  ALA B 149      11.237  34.277  34.691  1.00 74.67           C  
ATOM   1160  C   ALA B 149      12.384  35.250  34.949  1.00 74.67           C  
ATOM   1161  CB  ALA B 149      11.170  33.919  33.208  1.00 74.67           C  
ATOM   1162  O   ALA B 149      13.508  35.031  34.490  1.00 74.67           O  
ATOM   1163  N   CYS B 150      12.255  36.204  35.837  1.00 75.45           N  
ATOM   1164  CA  CYS B 150      13.192  37.298  36.073  1.00 75.45           C  
ATOM   1165  C   CYS B 150      14.421  36.809  36.831  1.00 75.45           C  
ATOM   1166  CB  CYS B 150      12.515  38.424  36.852  1.00 75.45           C  
ATOM   1167  O   CYS B 150      14.298  36.074  37.812  1.00 75.45           O  
ATOM   1168  SG  CYS B 150      11.457  39.479  35.837  1.00 75.45           S  
ATOM   1169  N   VAL B 151      15.646  37.142  36.328  1.00 79.15           N  
ATOM   1170  CA  VAL B 151      16.898  36.805  36.998  1.00 79.15           C  
ATOM   1171  C   VAL B 151      17.533  38.070  37.574  1.00 79.15           C  
ATOM   1172  CB  VAL B 151      17.885  36.103  36.039  1.00 79.15           C  
ATOM   1173  O   VAL B 151      17.955  38.088  38.732  1.00 79.15           O  
ATOM   1174  CG1 VAL B 151      19.207  35.808  36.745  1.00 79.15           C  
ATOM   1175  CG2 VAL B 151      17.270  34.817  35.489  1.00 79.15           C  
ATOM   1176  N   LEU B 152      17.567  39.162  36.713  1.00 78.62           N  
ATOM   1177  CA  LEU B 152      18.178  40.432  37.093  1.00 78.62           C  
ATOM   1178  C   LEU B 152      17.131  41.539  37.164  1.00 78.62           C  
ATOM   1179  CB  LEU B 152      19.278  40.816  36.100  1.00 78.62           C  
ATOM   1180  O   LEU B 152      16.327  41.698  36.243  1.00 78.62           O  
ATOM   1181  CG  LEU B 152      20.472  39.864  36.010  1.00 78.62           C  
ATOM   1182  CD1 LEU B 152      20.992  39.800  34.578  1.00 78.62           C  
ATOM   1183  CD2 LEU B 152      21.577  40.301  36.966  1.00 78.62           C  
ATOM   1184  N   ALA B 153      17.037  42.294  38.190  1.00 66.13           N  
ATOM   1185  CA  ALA B 153      15.993  43.283  38.449  1.00 66.13           C  
ATOM   1186  C   ALA B 153      16.326  44.618  37.789  1.00 66.13           C  
ATOM   1187  CB  ALA B 153      15.798  43.470  39.952  1.00 66.13           C  
ATOM   1188  O   ALA B 153      15.427  45.375  37.415  1.00 66.13           O  
ATOM   1189  N   ALA B 154      17.599  44.922  37.544  1.00 66.95           N  
ATOM   1190  CA  ALA B 154      18.012  46.235  37.056  1.00 66.95           C  
ATOM   1191  C   ALA B 154      18.647  46.131  35.672  1.00 66.95           C  
ATOM   1192  CB  ALA B 154      18.985  46.885  38.037  1.00 66.95           C  
ATOM   1193  O   ALA B 154      19.136  45.067  35.285  1.00 66.95           O  
ATOM   1194  N   GLU B 155      18.606  47.186  34.898  1.00 65.57           N  
ATOM   1195  CA  GLU B 155      19.201  47.236  33.566  1.00 65.57           C  
ATOM   1196  C   GLU B 155      20.709  47.010  33.627  1.00 65.57           C  
ATOM   1197  CB  GLU B 155      18.897  48.576  32.891  1.00 65.57           C  
ATOM   1198  O   GLU B 155      21.293  46.430  32.708  1.00 65.57           O  
ATOM   1199  CG  GLU B 155      19.262  48.617  31.414  1.00 65.57           C  
ATOM   1200  CD  GLU B 155      18.767  49.870  30.709  1.00 65.57           C  
ATOM   1201  OE1 GLU B 155      18.985  50.002  29.483  1.00 65.57           O  
ATOM   1202  OE2 GLU B 155      18.159  50.727  31.388  1.00 65.57           O  
ATOM   1203  N   CYS B 156      21.329  47.474  34.621  1.00 68.24           N  
ATOM   1204  CA  CYS B 156      22.754  47.247  34.834  1.00 68.24           C  
ATOM   1205  C   CYS B 156      23.027  46.798  36.264  1.00 68.24           C  
ATOM   1206  CB  CYS B 156      23.551  48.515  34.526  1.00 68.24           C  
ATOM   1207  O   CYS B 156      22.402  47.292  37.204  1.00 68.24           O  
ATOM   1208  SG  CYS B 156      23.411  49.064  32.812  1.00 68.24           S  
ATOM   1209  N   THR B 157      23.753  45.777  36.361  1.00 73.02           N  
ATOM   1210  CA  THR B 157      24.132  45.244  37.664  1.00 73.02           C  
ATOM   1211  C   THR B 157      25.650  45.135  37.783  1.00 73.02           C  
ATOM   1212  CB  THR B 157      23.495  43.864  37.910  1.00 73.02           C  
ATOM   1213  O   THR B 157      26.332  44.812  36.809  1.00 73.02           O  
ATOM   1214  CG2 THR B 157      22.058  44.002  38.403  1.00 73.02           C  
ATOM   1215  OG1 THR B 157      23.500  43.117  36.688  1.00 73.02           O  
ATOM   1216  N   ILE B 158      26.190  45.495  38.987  1.00 64.90           N  
ATOM   1217  CA  ILE B 158      27.631  45.453  39.207  1.00 64.90           C  
ATOM   1218  C   ILE B 158      28.004  44.170  39.946  1.00 64.90           C  
ATOM   1219  CB  ILE B 158      28.118  46.688  39.997  1.00 64.90           C  
ATOM   1220  O   ILE B 158      27.558  43.944  41.074  1.00 64.90           O  
ATOM   1221  CG1 ILE B 158      27.699  47.978  39.283  1.00 64.90           C  
ATOM   1222  CG2 ILE B 158      29.636  46.639  40.194  1.00 64.90           C  
ATOM   1223  CD1 ILE B 158      27.940  49.243  40.097  1.00 64.90           C  
ATOM   1224  N   PHE B 159      28.831  43.294  39.265  1.00 70.53           N  
ATOM   1225  CA  PHE B 159      29.327  42.062  39.867  1.00 70.53           C  
ATOM   1226  C   PHE B 159      30.790  42.207  40.268  1.00 70.53           C  
ATOM   1227  CB  PHE B 159      29.161  40.885  38.901  1.00 70.53           C  
ATOM   1228  O   PHE B 159      31.512  43.038  39.714  1.00 70.53           O  
ATOM   1229  CG  PHE B 159      27.726  40.519  38.631  1.00 70.53           C  
ATOM   1230  CD1 PHE B 159      26.929  39.986  39.637  1.00 70.53           C  
ATOM   1231  CD2 PHE B 159      27.174  40.708  37.371  1.00 70.53           C  
ATOM   1232  CE1 PHE B 159      25.601  39.647  39.391  1.00 70.53           C  
ATOM   1233  CE2 PHE B 159      25.848  40.371  37.117  1.00 70.53           C  
ATOM   1234  CZ  PHE B 159      25.063  39.839  38.128  1.00 70.53           C  
ATOM   1235  N   LYS B 160      31.211  41.432  41.310  1.00 64.40           N  
ATOM   1236  CA  LYS B 160      32.609  41.391  41.726  1.00 64.40           C  
ATOM   1237  C   LYS B 160      33.407  40.404  40.877  1.00 64.40           C  
ATOM   1238  CB  LYS B 160      32.719  41.018  43.205  1.00 64.40           C  
ATOM   1239  O   LYS B 160      32.958  39.282  40.635  1.00 64.40           O  
ATOM   1240  CG  LYS B 160      32.292  42.126  44.156  1.00 64.40           C  
ATOM   1241  CD  LYS B 160      32.457  41.708  45.612  1.00 64.40           C  
ATOM   1242  CE  LYS B 160      31.928  42.772  46.563  1.00 64.40           C  
ATOM   1243  NZ  LYS B 160      32.073  42.360  47.991  1.00 64.40           N  
ATOM   1244  N   ASP B 161      34.517  40.843  40.228  1.00 54.79           N  
ATOM   1245  CA  ASP B 161      35.391  39.907  39.528  1.00 54.79           C  
ATOM   1246  C   ASP B 161      36.192  39.061  40.514  1.00 54.79           C  
ATOM   1247  CB  ASP B 161      36.338  40.657  38.588  1.00 54.79           C  
ATOM   1248  O   ASP B 161      36.045  39.209  41.729  1.00 54.79           O  
ATOM   1249  CG  ASP B 161      37.109  39.733  37.663  1.00 54.79           C  
ATOM   1250  OD1 ASP B 161      36.860  38.508  37.677  1.00 54.79           O  
ATOM   1251  OD2 ASP B 161      37.977  40.234  36.915  1.00 54.79           O  
ATOM   1252  N   ALA B 162      36.974  38.069  40.098  1.00 53.29           N  
ATOM   1253  CA  ALA B 162      37.776  37.159  40.913  1.00 53.29           C  
ATOM   1254  C   ALA B 162      38.675  37.931  41.874  1.00 53.29           C  
ATOM   1255  CB  ALA B 162      38.615  36.247  40.021  1.00 53.29           C  
ATOM   1256  O   ALA B 162      38.961  37.462  42.978  1.00 53.29           O  
ATOM   1257  N   SER B 163      39.082  39.233  41.534  1.00 51.69           N  
ATOM   1258  CA  SER B 163      39.968  40.068  42.340  1.00 51.69           C  
ATOM   1259  C   SER B 163      39.174  40.992  43.256  1.00 51.69           C  
ATOM   1260  CB  SER B 163      40.889  40.895  41.442  1.00 51.69           C  
ATOM   1261  O   SER B 163      39.754  41.734  44.053  1.00 51.69           O  
ATOM   1262  OG  SER B 163      40.275  41.149  40.190  1.00 51.69           O  
ATOM   1263  N   GLY B 164      37.826  40.852  43.219  1.00 53.53           N  
ATOM   1264  CA  GLY B 164      36.971  41.686  44.048  1.00 53.53           C  
ATOM   1265  C   GLY B 164      36.689  43.045  43.436  1.00 53.53           C  
ATOM   1266  O   GLY B 164      36.132  43.925  44.095  1.00 53.53           O  
ATOM   1267  N   LYS B 165      37.157  43.307  42.133  1.00 57.83           N  
ATOM   1268  CA  LYS B 165      36.920  44.566  41.433  1.00 57.83           C  
ATOM   1269  C   LYS B 165      35.512  44.611  40.845  1.00 57.83           C  
ATOM   1270  CB  LYS B 165      37.956  44.769  40.326  1.00 57.83           C  
ATOM   1271  O   LYS B 165      35.004  43.599  40.360  1.00 57.83           O  
ATOM   1272  CG  LYS B 165      39.299  45.285  40.823  1.00 57.83           C  
ATOM   1273  CD  LYS B 165      40.248  45.577  39.667  1.00 57.83           C  
ATOM   1274  CE  LYS B 165      41.609  46.043  40.165  1.00 57.83           C  
ATOM   1275  NZ  LYS B 165      42.549  46.312  39.036  1.00 57.83           N  
ATOM   1276  N   PRO B 166      34.854  45.732  41.008  1.00 60.52           N  
ATOM   1277  CA  PRO B 166      33.491  45.886  40.494  1.00 60.52           C  
ATOM   1278  C   PRO B 166      33.437  45.921  38.969  1.00 60.52           C  
ATOM   1279  CB  PRO B 166      33.040  47.223  41.088  1.00 60.52           C  
ATOM   1280  O   PRO B 166      34.141  46.716  38.340  1.00 60.52           O  
ATOM   1281  CG  PRO B 166      34.306  47.920  41.466  1.00 60.52           C  
ATOM   1282  CD  PRO B 166      35.400  46.897  41.578  1.00 60.52           C  
ATOM   1283  N   VAL B 167      32.784  44.986  38.296  1.00 69.47           N  
ATOM   1284  CA  VAL B 167      32.591  44.926  36.851  1.00 69.47           C  
ATOM   1285  C   VAL B 167      31.113  45.118  36.518  1.00 69.47           C  
ATOM   1286  CB  VAL B 167      33.101  43.590  36.265  1.00 69.47           C  
ATOM   1287  O   VAL B 167      30.271  44.310  36.917  1.00 69.47           O  
ATOM   1288  CG1 VAL B 167      33.025  43.605  34.740  1.00 69.47           C  
ATOM   1289  CG2 VAL B 167      34.530  43.315  36.730  1.00 69.47           C  
ATOM   1290  N   PRO B 168      30.806  46.220  35.841  1.00 67.60           N  
ATOM   1291  CA  PRO B 168      29.406  46.493  35.506  1.00 67.60           C  
ATOM   1292  C   PRO B 168      28.904  45.649  34.336  1.00 67.60           C  
ATOM   1293  CB  PRO B 168      29.413  47.980  35.143  1.00 67.60           C  
ATOM   1294  O   PRO B 168      29.589  45.531  33.317  1.00 67.60           O  
ATOM   1295  CG  PRO B 168      30.849  48.302  34.882  1.00 67.60           C  
ATOM   1296  CD  PRO B 168      31.699  47.226  35.494  1.00 67.60           C  
ATOM   1297  N   TYR B 169      27.780  44.935  34.464  1.00 76.06           N  
ATOM   1298  CA  TYR B 169      27.061  44.214  33.419  1.00 76.06           C  
ATOM   1299  C   TYR B 169      25.733  44.892  33.103  1.00 76.06           C  
ATOM   1300  CB  TYR B 169      26.817  42.761  33.839  1.00 76.06           C  
ATOM   1301  O   TYR B 169      24.967  45.225  34.011  1.00 76.06           O  
ATOM   1302  CG  TYR B 169      28.049  41.892  33.760  1.00 76.06           C  
ATOM   1303  CD1 TYR B 169      28.217  40.981  32.720  1.00 76.06           C  
ATOM   1304  CD2 TYR B 169      29.046  41.979  34.726  1.00 76.06           C  
ATOM   1305  CE1 TYR B 169      29.349  40.176  32.645  1.00 76.06           C  
ATOM   1306  CE2 TYR B 169      30.182  41.179  34.661  1.00 76.06           C  
ATOM   1307  OH  TYR B 169      31.448  39.489  33.548  1.00 76.06           O  
ATOM   1308  CZ  TYR B 169      30.325  40.283  33.618  1.00 76.06           C  
ATOM   1309  N   CYS B 170      25.504  45.155  31.869  1.00 69.73           N  
ATOM   1310  CA  CYS B 170      24.266  45.825  31.485  1.00 69.73           C  
ATOM   1311  C   CYS B 170      23.571  45.078  30.353  1.00 69.73           C  
ATOM   1312  CB  CYS B 170      24.547  47.266  31.061  1.00 69.73           C  
ATOM   1313  O   CYS B 170      24.223  44.395  29.561  1.00 69.73           O  
ATOM   1314  SG  CYS B 170      25.140  48.318  32.404  1.00 69.73           S  
ATOM   1315  N   TYR B 171      22.189  45.126  30.304  1.00 72.01           N  
ATOM   1316  CA  TYR B 171      21.415  44.542  29.215  1.00 72.01           C  
ATOM   1317  C   TYR B 171      21.752  45.211  27.887  1.00 72.01           C  
ATOM   1318  CB  TYR B 171      19.915  44.664  29.495  1.00 72.01           C  
ATOM   1319  O   TYR B 171      21.994  44.532  26.887  1.00 72.01           O  
ATOM   1320  CG  TYR B 171      19.046  44.034  28.434  1.00 72.01           C  
ATOM   1321  CD1 TYR B 171      18.332  44.820  27.532  1.00 72.01           C  
ATOM   1322  CD2 TYR B 171      18.935  42.651  28.332  1.00 72.01           C  
ATOM   1323  CE1 TYR B 171      17.529  44.244  26.554  1.00 72.01           C  
ATOM   1324  CE2 TYR B 171      18.134  42.064  27.358  1.00 72.01           C  
ATOM   1325  OH  TYR B 171      16.642  42.291  25.509  1.00 72.01           O  
ATOM   1326  CZ  TYR B 171      17.436  42.867  26.475  1.00 72.01           C  
ATOM   1327  N   ASP B 172      21.736  46.547  27.884  1.00 56.81           N  
ATOM   1328  CA  ASP B 172      22.192  47.355  26.757  1.00 56.81           C  
ATOM   1329  C   ASP B 172      23.537  48.012  27.061  1.00 56.81           C  
ATOM   1330  CB  ASP B 172      21.153  48.422  26.407  1.00 56.81           C  
ATOM   1331  O   ASP B 172      23.631  48.867  27.944  1.00 56.81           O  
ATOM   1332  CG  ASP B 172      21.311  48.963  24.997  1.00 56.81           C  
ATOM   1333  OD1 ASP B 172      22.324  48.651  24.334  1.00 56.81           O  
ATOM   1334  OD2 ASP B 172      20.417  49.711  24.546  1.00 56.81           O  
ATOM   1335  N   THR B 173      24.597  47.517  26.441  1.00 61.99           N  
ATOM   1336  CA  THR B 173      25.956  47.982  26.691  1.00 61.99           C  
ATOM   1337  C   THR B 173      26.084  49.472  26.382  1.00 61.99           C  
ATOM   1338  CB  THR B 173      26.980  47.193  25.854  1.00 61.99           C  
ATOM   1339  O   THR B 173      27.022  50.127  26.839  1.00 61.99           O  
ATOM   1340  CG2 THR B 173      27.084  45.749  26.332  1.00 61.99           C  
ATOM   1341  OG1 THR B 173      26.572  47.201  24.480  1.00 61.99           O  
ATOM   1342  N   ASN B 174      25.164  50.091  25.656  1.00 55.51           N  
ATOM   1343  CA  ASN B 174      25.204  51.501  25.282  1.00 55.51           C  
ATOM   1344  C   ASN B 174      24.863  52.404  26.464  1.00 55.51           C  
ATOM   1345  CB  ASN B 174      24.253  51.773  24.115  1.00 55.51           C  
ATOM   1346  O   ASN B 174      25.131  53.606  26.429  1.00 55.51           O  
ATOM   1347  CG  ASN B 174      24.737  51.164  22.813  1.00 55.51           C  
ATOM   1348  ND2 ASN B 174      23.824  50.986  21.866  1.00 55.51           N  
ATOM   1349  OD1 ASN B 174      25.922  50.855  22.661  1.00 55.51           O  
ATOM   1350  N   VAL B 175      24.179  51.754  27.455  1.00 57.62           N  
ATOM   1351  CA  VAL B 175      23.731  52.538  28.602  1.00 57.62           C  
ATOM   1352  C   VAL B 175      24.930  52.917  29.469  1.00 57.62           C  
ATOM   1353  CB  VAL B 175      22.687  51.769  29.442  1.00 57.62           C  
ATOM   1354  O   VAL B 175      25.002  54.034  29.985  1.00 57.62           O  
ATOM   1355  CG1 VAL B 175      22.203  52.621  30.614  1.00 57.62           C  
ATOM   1356  CG2 VAL B 175      21.511  51.339  28.568  1.00 57.62           C  
ATOM   1357  N   LEU B 176      25.864  52.021  29.596  1.00 56.80           N  
ATOM   1358  CA  LEU B 176      27.092  52.258  30.347  1.00 56.80           C  
ATOM   1359  C   LEU B 176      28.313  51.814  29.548  1.00 56.80           C  
ATOM   1360  CB  LEU B 176      27.051  51.523  31.689  1.00 56.80           C  
ATOM   1361  O   LEU B 176      28.489  50.622  29.287  1.00 56.80           O  
ATOM   1362  CG  LEU B 176      27.937  52.089  32.800  1.00 56.80           C  
ATOM   1363  CD1 LEU B 176      27.210  53.206  33.540  1.00 56.80           C  
ATOM   1364  CD2 LEU B 176      28.355  50.985  33.765  1.00 56.80           C  
ATOM   1365  N   GLU B 177      29.072  52.859  29.101  1.00 51.98           N  
ATOM   1366  CA  GLU B 177      30.256  52.563  28.299  1.00 51.98           C  
ATOM   1367  C   GLU B 177      31.271  51.748  29.094  1.00 51.98           C  
ATOM   1368  CB  GLU B 177      30.900  53.857  27.794  1.00 51.98           C  
ATOM   1369  O   GLU B 177      31.594  52.089  30.234  1.00 51.98           O  
ATOM   1370  CG  GLU B 177      31.524  53.734  26.411  1.00 51.98           C  
ATOM   1371  CD  GLU B 177      32.122  55.037  25.904  1.00 51.98           C  
ATOM   1372  OE1 GLU B 177      32.719  55.043  24.804  1.00 51.98           O  
ATOM   1373  OE2 GLU B 177      31.993  56.059  26.614  1.00 51.98           O  
ATOM   1374  N   GLY B 178      31.792  50.611  28.605  1.00 59.51           N  
ATOM   1375  CA  GLY B 178      32.761  49.728  29.235  1.00 59.51           C  
ATOM   1376  C   GLY B 178      32.119  48.583  29.995  1.00 59.51           C  
ATOM   1377  O   GLY B 178      32.808  47.815  30.669  1.00 59.51           O  
ATOM   1378  N   SER B 179      30.769  48.515  29.953  1.00 66.32           N  
ATOM   1379  CA  SER B 179      30.052  47.446  30.640  1.00 66.32           C  
ATOM   1380  C   SER B 179      30.004  46.179  29.794  1.00 66.32           C  
ATOM   1381  CB  SER B 179      28.631  47.891  30.988  1.00 66.32           C  
ATOM   1382  O   SER B 179      30.209  46.229  28.579  1.00 66.32           O  
ATOM   1383  OG  SER B 179      27.878  48.134  29.811  1.00 66.32           O  
ATOM   1384  N   VAL B 180      29.960  45.009  30.459  1.00 75.70           N  
ATOM   1385  CA  VAL B 180      29.830  43.714  29.798  1.00 75.70           C  
ATOM   1386  C   VAL B 180      28.353  43.374  29.612  1.00 75.70           C  
ATOM   1387  CB  VAL B 180      30.538  42.596  30.596  1.00 75.70           C  
ATOM   1388  O   VAL B 180      27.519  43.722  30.451  1.00 75.70           O  
ATOM   1389  CG1 VAL B 180      30.480  41.271  29.837  1.00 75.70           C  
ATOM   1390  CG2 VAL B 180      31.986  42.985  30.888  1.00 75.70           C  
ATOM   1391  N   ALA B 181      27.949  42.916  28.500  1.00 72.84           N  
ATOM   1392  CA  ALA B 181      26.568  42.582  28.162  1.00 72.84           C  
ATOM   1393  C   ALA B 181      26.044  41.455  29.047  1.00 72.84           C  
ATOM   1394  CB  ALA B 181      26.459  42.193  26.690  1.00 72.84           C  
ATOM   1395  O   ALA B 181      26.771  40.507  29.351  1.00 72.84           O  
ATOM   1396  N   TYR B 182      24.825  41.494  29.442  1.00 78.11           N  
ATOM   1397  CA  TYR B 182      24.174  40.431  30.200  1.00 78.11           C  
ATOM   1398  C   TYR B 182      24.280  39.097  29.470  1.00 78.11           C  
ATOM   1399  CB  TYR B 182      22.702  40.773  30.452  1.00 78.11           C  
ATOM   1400  O   TYR B 182      24.371  38.042  30.102  1.00 78.11           O  
ATOM   1401  CG  TYR B 182      22.477  41.616  31.683  1.00 78.11           C  
ATOM   1402  CD1 TYR B 182      23.496  41.813  32.612  1.00 78.11           C  
ATOM   1403  CD2 TYR B 182      21.245  42.215  31.921  1.00 78.11           C  
ATOM   1404  CE1 TYR B 182      23.293  42.587  33.750  1.00 78.11           C  
ATOM   1405  CE2 TYR B 182      21.030  42.992  33.056  1.00 78.11           C  
ATOM   1406  OH  TYR B 182      21.852  43.939  35.087  1.00 78.11           O  
ATOM   1407  CZ  TYR B 182      22.059  43.172  33.962  1.00 78.11           C  
ATOM   1408  N   GLU B 183      24.230  39.117  28.113  1.00 75.64           N  
ATOM   1409  CA  GLU B 183      24.276  37.925  27.272  1.00 75.64           C  
ATOM   1410  C   GLU B 183      25.551  37.123  27.521  1.00 75.64           C  
ATOM   1411  CB  GLU B 183      24.174  38.305  25.793  1.00 75.64           C  
ATOM   1412  O   GLU B 183      25.591  35.917  27.267  1.00 75.64           O  
ATOM   1413  CG  GLU B 183      23.604  37.203  24.912  1.00 75.64           C  
ATOM   1414  CD  GLU B 183      23.362  37.646  23.478  1.00 75.64           C  
ATOM   1415  OE1 GLU B 183      22.919  36.815  22.653  1.00 75.64           O  
ATOM   1416  OE2 GLU B 183      23.618  38.833  23.177  1.00 75.64           O  
ATOM   1417  N   SER B 184      26.613  37.767  28.065  1.00 75.62           N  
ATOM   1418  CA  SER B 184      27.899  37.121  28.309  1.00 75.62           C  
ATOM   1419  C   SER B 184      27.879  36.325  29.610  1.00 75.62           C  
ATOM   1420  CB  SER B 184      29.021  38.159  28.353  1.00 75.62           C  
ATOM   1421  O   SER B 184      28.817  35.579  29.901  1.00 75.62           O  
ATOM   1422  OG  SER B 184      28.859  39.028  29.461  1.00 75.62           O  
ATOM   1423  N   LEU B 185      26.812  36.470  30.456  1.00 77.38           N  
ATOM   1424  CA  LEU B 185      26.694  35.722  31.703  1.00 77.38           C  
ATOM   1425  C   LEU B 185      26.497  34.235  31.429  1.00 77.38           C  
ATOM   1426  CB  LEU B 185      25.529  36.257  32.541  1.00 77.38           C  
ATOM   1427  O   LEU B 185      25.631  33.854  30.638  1.00 77.38           O  
ATOM   1428  CG  LEU B 185      25.713  37.650  33.146  1.00 77.38           C  
ATOM   1429  CD1 LEU B 185      24.359  38.258  33.497  1.00 77.38           C  
ATOM   1430  CD2 LEU B 185      26.610  37.584  34.377  1.00 77.38           C  
ATOM   1431  N   ARG B 186      27.359  33.393  31.993  1.00 74.89           N  
ATOM   1432  CA  ARG B 186      27.300  31.951  31.777  1.00 74.89           C  
ATOM   1433  C   ARG B 186      26.396  31.279  32.805  1.00 74.89           C  
ATOM   1434  CB  ARG B 186      28.702  31.341  31.833  1.00 74.89           C  
ATOM   1435  O   ARG B 186      26.473  31.581  33.998  1.00 74.89           O  
ATOM   1436  CG  ARG B 186      29.579  31.703  30.645  1.00 74.89           C  
ATOM   1437  CD  ARG B 186      30.786  30.782  30.534  1.00 74.89           C  
ATOM   1438  NE  ARG B 186      31.634  31.138  29.400  1.00 74.89           N  
ATOM   1439  NH1 ARG B 186      32.994  29.279  29.567  1.00 74.89           N  
ATOM   1440  NH2 ARG B 186      33.367  30.834  27.924  1.00 74.89           N  
ATOM   1441  CZ  ARG B 186      32.663  30.416  28.966  1.00 74.89           C  
ATOM   1442  N   PRO B 187      25.541  30.415  32.324  1.00 79.24           N  
ATOM   1443  CA  PRO B 187      24.663  29.671  33.230  1.00 79.24           C  
ATOM   1444  C   PRO B 187      25.435  28.773  34.194  1.00 79.24           C  
ATOM   1445  CB  PRO B 187      23.801  28.837  32.279  1.00 79.24           C  
ATOM   1446  O   PRO B 187      26.550  28.343  33.885  1.00 79.24           O  
ATOM   1447  CG  PRO B 187      24.483  28.942  30.954  1.00 79.24           C  
ATOM   1448  CD  PRO B 187      25.506  30.038  31.029  1.00 79.24           C  
ATOM   1449  N   ASP B 188      24.961  28.435  35.430  1.00 74.87           N  
ATOM   1450  CA  ASP B 188      25.527  27.546  36.440  1.00 74.87           C  
ATOM   1451  C   ASP B 188      26.827  28.114  37.005  1.00 74.87           C  
ATOM   1452  CB  ASP B 188      25.773  26.155  35.853  1.00 74.87           C  
ATOM   1453  O   ASP B 188      27.703  27.363  37.437  1.00 74.87           O  
ATOM   1454  CG  ASP B 188      24.499  25.477  35.379  1.00 74.87           C  
ATOM   1455  OD1 ASP B 188      23.481  25.519  36.103  1.00 74.87           O  
ATOM   1456  OD2 ASP B 188      24.514  24.894  34.274  1.00 74.87           O  
ATOM   1457  N   THR B 189      27.072  29.418  36.796  1.00 75.37           N  
ATOM   1458  CA  THR B 189      28.238  30.098  37.349  1.00 75.37           C  
ATOM   1459  C   THR B 189      27.826  31.067  38.453  1.00 75.37           C  
ATOM   1460  CB  THR B 189      29.011  30.859  36.256  1.00 75.37           C  
ATOM   1461  O   THR B 189      26.804  31.748  38.340  1.00 75.37           O  
ATOM   1462  CG2 THR B 189      29.939  29.925  35.486  1.00 75.37           C  
ATOM   1463  OG1 THR B 189      28.078  31.449  35.342  1.00 75.37           O  
ATOM   1464  N   ARG B 190      28.627  31.064  39.481  1.00 76.05           N  
ATOM   1465  CA  ARG B 190      28.329  31.892  40.646  1.00 76.05           C  
ATOM   1466  C   ARG B 190      28.844  33.314  40.453  1.00 76.05           C  
ATOM   1467  CB  ARG B 190      28.937  31.281  41.910  1.00 76.05           C  
ATOM   1468  O   ARG B 190      30.050  33.530  40.316  1.00 76.05           O  
ATOM   1469  CG  ARG B 190      27.940  31.083  43.040  1.00 76.05           C  
ATOM   1470  CD  ARG B 190      28.585  30.430  44.254  1.00 76.05           C  
ATOM   1471  NE  ARG B 190      27.771  30.600  45.454  1.00 76.05           N  
ATOM   1472  NH1 ARG B 190      29.191  29.413  46.837  1.00 76.05           N  
ATOM   1473  NH2 ARG B 190      27.264  30.328  47.678  1.00 76.05           N  
ATOM   1474  CZ  ARG B 190      28.077  30.113  46.654  1.00 76.05           C  
ATOM   1475  N   TYR B 191      27.928  34.345  40.340  1.00 77.23           N  
ATOM   1476  CA  TYR B 191      28.275  35.759  40.253  1.00 77.23           C  
ATOM   1477  C   TYR B 191      27.951  36.481  41.555  1.00 77.23           C  
ATOM   1478  CB  TYR B 191      27.534  36.424  39.089  1.00 77.23           C  
ATOM   1479  O   TYR B 191      26.845  36.354  42.084  1.00 77.23           O  
ATOM   1480  CG  TYR B 191      27.940  35.901  37.732  1.00 77.23           C  
ATOM   1481  CD1 TYR B 191      29.064  36.402  37.079  1.00 77.23           C  
ATOM   1482  CD2 TYR B 191      27.201  34.907  37.101  1.00 77.23           C  
ATOM   1483  CE1 TYR B 191      29.441  35.925  35.828  1.00 77.23           C  
ATOM   1484  CE2 TYR B 191      27.569  34.422  35.850  1.00 77.23           C  
ATOM   1485  OH  TYR B 191      29.058  34.459  33.985  1.00 77.23           O  
ATOM   1486  CZ  TYR B 191      28.689  34.936  35.223  1.00 77.23           C  
ATOM   1487  N   VAL B 192      28.890  37.100  42.164  1.00 70.33           N  
ATOM   1488  CA  VAL B 192      28.738  37.754  43.460  1.00 70.33           C  
ATOM   1489  C   VAL B 192      28.505  39.250  43.259  1.00 70.33           C  
ATOM   1490  CB  VAL B 192      29.973  37.523  44.360  1.00 70.33           C  
ATOM   1491  O   VAL B 192      29.263  39.913  42.547  1.00 70.33           O  
ATOM   1492  CG1 VAL B 192      29.750  38.125  45.746  1.00 70.33           C  
ATOM   1493  CG2 VAL B 192      30.283  36.031  44.466  1.00 70.33           C  
ATOM   1494  N   LEU B 193      27.381  39.744  43.789  1.00 67.48           N  
ATOM   1495  CA  LEU B 193      27.066  41.167  43.736  1.00 67.48           C  
ATOM   1496  C   LEU B 193      27.904  41.947  44.744  1.00 67.48           C  
ATOM   1497  CB  LEU B 193      25.577  41.397  44.006  1.00 67.48           C  
ATOM   1498  O   LEU B 193      28.554  41.354  45.608  1.00 67.48           O  
ATOM   1499  CG  LEU B 193      24.692  41.621  42.778  1.00 67.48           C  
ATOM   1500  CD1 LEU B 193      24.278  40.285  42.172  1.00 67.48           C  
ATOM   1501  CD2 LEU B 193      23.466  42.450  43.147  1.00 67.48           C  
ATOM   1502  N   MET B 194      27.921  43.216  44.735  1.00 59.71           N  
ATOM   1503  CA  MET B 194      28.714  44.061  45.624  1.00 59.71           C  
ATOM   1504  C   MET B 194      28.221  43.949  47.063  1.00 59.71           C  
ATOM   1505  CB  MET B 194      28.664  45.520  45.167  1.00 59.71           C  
ATOM   1506  O   MET B 194      29.002  44.103  48.005  1.00 59.71           O  
ATOM   1507  CG  MET B 194      29.563  45.821  43.979  1.00 59.71           C  
ATOM   1508  SD  MET B 194      31.344  45.775  44.417  1.00 59.71           S  
ATOM   1509  CE  MET B 194      31.827  47.467  43.973  1.00 59.71           C  
ATOM   1510  N   ASP B 195      26.842  43.638  47.205  1.00 51.87           N  
ATOM   1511  CA  ASP B 195      26.233  43.496  48.524  1.00 51.87           C  
ATOM   1512  C   ASP B 195      26.517  42.116  49.113  1.00 51.87           C  
ATOM   1513  CB  ASP B 195      24.724  43.735  48.447  1.00 51.87           C  
ATOM   1514  O   ASP B 195      26.232  41.866  50.286  1.00 51.87           O  
ATOM   1515  CG  ASP B 195      24.019  42.775  47.505  1.00 51.87           C  
ATOM   1516  OD1 ASP B 195      24.698  42.096  46.704  1.00 51.87           O  
ATOM   1517  OD2 ASP B 195      22.772  42.698  47.562  1.00 51.87           O  
ATOM   1518  N   GLY B 196      27.290  41.314  48.486  1.00 58.27           N  
ATOM   1519  CA  GLY B 196      27.573  39.964  48.946  1.00 58.27           C  
ATOM   1520  C   GLY B 196      26.548  38.948  48.480  1.00 58.27           C  
ATOM   1521  O   GLY B 196      26.739  37.742  48.651  1.00 58.27           O  
ATOM   1522  N   SER B 197      25.412  39.393  47.871  1.00 65.34           N  
ATOM   1523  CA  SER B 197      24.395  38.480  47.359  1.00 65.34           C  
ATOM   1524  C   SER B 197      24.885  37.749  46.114  1.00 65.34           C  
ATOM   1525  CB  SER B 197      23.105  39.237  47.042  1.00 65.34           C  
ATOM   1526  O   SER B 197      25.772  38.237  45.410  1.00 65.34           O  
ATOM   1527  OG  SER B 197      23.354  40.293  46.129  1.00 65.34           O  
ATOM   1528  N   ILE B 198      24.436  36.491  45.988  1.00 71.95           N  
ATOM   1529  CA  ILE B 198      24.898  35.623  44.910  1.00 71.95           C  
ATOM   1530  C   ILE B 198      23.798  35.472  43.862  1.00 71.95           C  
ATOM   1531  CB  ILE B 198      25.325  34.237  45.444  1.00 71.95           C  
ATOM   1532  O   ILE B 198      22.616  35.377  44.202  1.00 71.95           O  
ATOM   1533  CG1 ILE B 198      26.411  34.389  46.515  1.00 71.95           C  
ATOM   1534  CG2 ILE B 198      25.806  33.342  44.298  1.00 71.95           C  
ATOM   1535  CD1 ILE B 198      26.645  33.131  47.341  1.00 71.95           C  
ATOM   1536  N   ILE B 199      24.194  35.582  42.604  1.00 81.56           N  
ATOM   1537  CA  ILE B 199      23.277  35.288  41.508  1.00 81.56           C  
ATOM   1538  C   ILE B 199      23.785  34.082  40.720  1.00 81.56           C  
ATOM   1539  CB  ILE B 199      23.106  36.506  40.572  1.00 81.56           C  
ATOM   1540  O   ILE B 199      24.934  34.064  40.272  1.00 81.56           O  
ATOM   1541  CG1 ILE B 199      22.459  37.672  41.327  1.00 81.56           C  
ATOM   1542  CG2 ILE B 199      22.282  36.127  39.338  1.00 81.56           C  
ATOM   1543  CD1 ILE B 199      22.361  38.957  40.515  1.00 81.56           C  
ATOM   1544  N   GLN B 200      22.993  32.960  40.716  1.00 79.77           N  
ATOM   1545  CA  GLN B 200      23.262  31.761  39.929  1.00 79.77           C  
ATOM   1546  C   GLN B 200      22.006  31.284  39.206  1.00 79.77           C  
ATOM   1547  CB  GLN B 200      23.810  30.645  40.820  1.00 79.77           C  
ATOM   1548  O   GLN B 200      20.965  31.072  39.832  1.00 79.77           O  
ATOM   1549  CG  GLN B 200      24.299  29.426  40.049  1.00 79.77           C  
ATOM   1550  CD  GLN B 200      25.039  28.434  40.926  1.00 79.77           C  
ATOM   1551  NE2 GLN B 200      25.593  27.396  40.310  1.00 79.77           N  
ATOM   1552  OE1 GLN B 200      25.113  28.600  42.148  1.00 79.77           O  
ATOM   1553  N   PHE B 201      22.111  31.161  37.923  1.00 84.39           N  
ATOM   1554  CA  PHE B 201      20.938  30.758  37.157  1.00 84.39           C  
ATOM   1555  C   PHE B 201      21.236  29.520  36.320  1.00 84.39           C  
ATOM   1556  CB  PHE B 201      20.467  31.902  36.253  1.00 84.39           C  
ATOM   1557  O   PHE B 201      22.386  29.278  35.948  1.00 84.39           O  
ATOM   1558  CG  PHE B 201      21.544  32.451  35.357  1.00 84.39           C  
ATOM   1559  CD1 PHE B 201      22.386  33.464  35.801  1.00 84.39           C  
ATOM   1560  CD2 PHE B 201      21.714  31.955  34.072  1.00 84.39           C  
ATOM   1561  CE1 PHE B 201      23.384  33.974  34.974  1.00 84.39           C  
ATOM   1562  CE2 PHE B 201      22.710  32.460  33.240  1.00 84.39           C  
ATOM   1563  CZ  PHE B 201      23.543  33.470  33.692  1.00 84.39           C  
ATOM   1564  N   PRO B 202      20.229  28.663  36.124  1.00 81.59           N  
ATOM   1565  CA  PRO B 202      20.400  27.437  35.343  1.00 81.59           C  
ATOM   1566  C   PRO B 202      20.432  27.695  33.838  1.00 81.59           C  
ATOM   1567  CB  PRO B 202      19.178  26.600  35.727  1.00 81.59           C  
ATOM   1568  O   PRO B 202      20.086  28.791  33.389  1.00 81.59           O  
ATOM   1569  CG  PRO B 202      18.194  27.587  36.268  1.00 81.59           C  
ATOM   1570  CD  PRO B 202      18.939  28.820  36.690  1.00 81.59           C  
ATOM   1571  N   ASN B 203      20.886  26.669  33.094  1.00 77.96           N  
ATOM   1572  CA  ASN B 203      20.888  26.734  31.636  1.00 77.96           C  
ATOM   1573  C   ASN B 203      19.474  26.639  31.070  1.00 77.96           C  
ATOM   1574  CB  ASN B 203      21.771  25.631  31.050  1.00 77.96           C  
ATOM   1575  O   ASN B 203      18.746  25.690  31.364  1.00 77.96           O  
ATOM   1576  CG  ASN B 203      22.091  25.855  29.586  1.00 77.96           C  
ATOM   1577  ND2 ASN B 203      22.609  24.825  28.927  1.00 77.96           N  
ATOM   1578  OD1 ASN B 203      21.876  26.946  29.051  1.00 77.96           O  
ATOM   1579  N   THR B 204      19.095  27.680  30.338  1.00 74.66           N  
ATOM   1580  CA  THR B 204      17.761  27.727  29.751  1.00 74.66           C  
ATOM   1581  C   THR B 204      17.825  27.503  28.243  1.00 74.66           C  
ATOM   1582  CB  THR B 204      17.069  29.072  30.043  1.00 74.66           C  
ATOM   1583  O   THR B 204      18.531  28.222  27.532  1.00 74.66           O  
ATOM   1584  CG2 THR B 204      16.589  29.140  31.489  1.00 74.66           C  
ATOM   1585  OG1 THR B 204      17.994  30.140  29.808  1.00 74.66           O  
ATOM   1586  N   TYR B 205      17.144  26.489  27.668  1.00 67.09           N  
ATOM   1587  CA  TYR B 205      17.150  26.176  26.244  1.00 67.09           C  
ATOM   1588  C   TYR B 205      16.073  26.965  25.508  1.00 67.09           C  
ATOM   1589  CB  TYR B 205      16.941  24.675  26.022  1.00 67.09           C  
ATOM   1590  O   TYR B 205      16.295  27.437  24.391  1.00 67.09           O  
ATOM   1591  CG  TYR B 205      18.108  23.828  26.467  1.00 67.09           C  
ATOM   1592  CD1 TYR B 205      19.218  23.649  25.645  1.00 67.09           C  
ATOM   1593  CD2 TYR B 205      18.103  23.204  27.710  1.00 67.09           C  
ATOM   1594  CE1 TYR B 205      20.295  22.867  26.050  1.00 67.09           C  
ATOM   1595  CE2 TYR B 205      19.174  22.420  28.125  1.00 67.09           C  
ATOM   1596  OH  TYR B 205      21.328  21.483  27.697  1.00 67.09           O  
ATOM   1597  CZ  TYR B 205      20.264  22.258  27.290  1.00 67.09           C  
ATOM   1598  N   LEU B 206      14.905  27.082  26.156  1.00 69.37           N  
ATOM   1599  CA  LEU B 206      13.788  27.803  25.556  1.00 69.37           C  
ATOM   1600  C   LEU B 206      13.189  28.798  26.544  1.00 69.37           C  
ATOM   1601  CB  LEU B 206      12.710  26.824  25.082  1.00 69.37           C  
ATOM   1602  O   LEU B 206      12.900  28.444  27.690  1.00 69.37           O  
ATOM   1603  CG  LEU B 206      12.173  27.040  23.667  1.00 69.37           C  
ATOM   1604  CD1 LEU B 206      12.719  25.972  22.724  1.00 69.37           C  
ATOM   1605  CD2 LEU B 206      10.648  27.032  23.666  1.00 69.37           C  
ATOM   1606  N   GLU B 207      13.257  30.084  26.068  1.00 61.56           N  
ATOM   1607  CA  GLU B 207      12.708  31.133  26.923  1.00 61.56           C  
ATOM   1608  C   GLU B 207      11.497  31.797  26.273  1.00 61.56           C  
ATOM   1609  CB  GLU B 207      13.777  32.183  27.239  1.00 61.56           C  
ATOM   1610  O   GLU B 207      11.584  32.295  25.149  1.00 61.56           O  
ATOM   1611  CG  GLU B 207      14.636  31.841  28.448  1.00 61.56           C  
ATOM   1612  CD  GLU B 207      15.661  32.914  28.778  1.00 61.56           C  
ATOM   1613  OE1 GLU B 207      16.394  32.765  29.782  1.00 61.56           O  
ATOM   1614  OE2 GLU B 207      15.731  33.913  28.027  1.00 61.56           O  
ATOM   1615  N   GLY B 208      10.201  31.529  26.645  1.00 57.94           N  
ATOM   1616  CA  GLY B 208       8.938  32.072  26.173  1.00 57.94           C  
ATOM   1617  C   GLY B 208       7.745  31.600  26.983  1.00 57.94           C  
ATOM   1618  O   GLY B 208       7.726  31.740  28.208  1.00 57.94           O  
ATOM   1619  N   SER B 209       6.701  31.181  26.129  1.00 60.87           N  
ATOM   1620  CA  SER B 209       5.508  30.645  26.777  1.00 60.87           C  
ATOM   1621  C   SER B 209       5.805  29.322  27.473  1.00 60.87           C  
ATOM   1622  CB  SER B 209       4.384  30.454  25.757  1.00 60.87           C  
ATOM   1623  O   SER B 209       5.171  28.987  28.477  1.00 60.87           O  
ATOM   1624  OG  SER B 209       4.884  29.888  24.558  1.00 60.87           O  
ATOM   1625  N   VAL B 210       6.781  28.624  26.884  1.00 68.60           N  
ATOM   1626  CA  VAL B 210       7.266  27.381  27.474  1.00 68.60           C  
ATOM   1627  C   VAL B 210       8.738  27.528  27.853  1.00 68.60           C  
ATOM   1628  CB  VAL B 210       7.080  26.186  26.513  1.00 68.60           C  
ATOM   1629  O   VAL B 210       9.536  28.057  27.075  1.00 68.60           O  
ATOM   1630  CG1 VAL B 210       7.565  24.891  27.161  1.00 68.60           C  
ATOM   1631  CG2 VAL B 210       5.616  26.062  26.094  1.00 68.60           C  
ATOM   1632  N   ARG B 211       9.084  27.149  29.080  1.00 79.76           N  
ATOM   1633  CA  ARG B 211      10.452  27.279  29.569  1.00 79.76           C  
ATOM   1634  C   ARG B 211      11.049  25.914  29.896  1.00 79.76           C  
ATOM   1635  CB  ARG B 211      10.498  28.181  30.804  1.00 79.76           C  
ATOM   1636  O   ARG B 211      10.451  25.131  30.636  1.00 79.76           O  
ATOM   1637  CG  ARG B 211      11.894  28.666  31.161  1.00 79.76           C  
ATOM   1638  CD  ARG B 211      11.867  29.674  32.302  1.00 79.76           C  
ATOM   1639  NE  ARG B 211      13.211  29.979  32.784  1.00 79.76           N  
ATOM   1640  NH1 ARG B 211      12.979  32.270  32.606  1.00 79.76           N  
ATOM   1641  NH2 ARG B 211      14.944  31.368  33.366  1.00 79.76           N  
ATOM   1642  CZ  ARG B 211      13.708  31.205  32.918  1.00 79.76           C  
ATOM   1643  N   VAL B 212      12.183  25.559  29.220  1.00 78.45           N  
ATOM   1644  CA  VAL B 212      12.893  24.311  29.482  1.00 78.45           C  
ATOM   1645  C   VAL B 212      14.245  24.609  30.125  1.00 78.45           C  
ATOM   1646  CB  VAL B 212      13.087  23.487  28.189  1.00 78.45           C  
ATOM   1647  O   VAL B 212      15.078  25.304  29.539  1.00 78.45           O  
ATOM   1648  CG1 VAL B 212      13.786  22.163  28.493  1.00 78.45           C  
ATOM   1649  CG2 VAL B 212      11.743  23.241  27.506  1.00 78.45           C  
ATOM   1650  N   VAL B 213      14.557  23.996  31.336  1.00 81.15           N  
ATOM   1651  CA  VAL B 213      15.771  24.323  32.077  1.00 81.15           C  
ATOM   1652  C   VAL B 213      16.472  23.038  32.513  1.00 81.15           C  
ATOM   1653  CB  VAL B 213      15.464  25.206  33.307  1.00 81.15           C  
ATOM   1654  O   VAL B 213      15.817  22.054  32.865  1.00 81.15           O  
ATOM   1655  CG1 VAL B 213      16.754  25.605  34.022  1.00 81.15           C  
ATOM   1656  CG2 VAL B 213      14.675  26.446  32.890  1.00 81.15           C  
ATOM   1657  N   THR B 214      17.822  23.067  32.450  1.00 79.65           N  
ATOM   1658  CA  THR B 214      18.633  21.979  32.984  1.00 79.65           C  
ATOM   1659  C   THR B 214      19.330  22.405  34.273  1.00 79.65           C  
ATOM   1660  CB  THR B 214      19.684  21.511  31.960  1.00 79.65           C  
ATOM   1661  O   THR B 214      19.921  23.485  34.337  1.00 79.65           O  
ATOM   1662  CG2 THR B 214      19.020  20.976  30.695  1.00 79.65           C  
ATOM   1663  OG1 THR B 214      20.529  22.615  31.612  1.00 79.65           O  
ATOM   1664  N   THR B 215      19.180  21.641  35.265  1.00 80.13           N  
ATOM   1665  CA  THR B 215      19.729  22.007  36.566  1.00 80.13           C  
ATOM   1666  C   THR B 215      20.729  20.958  37.045  1.00 80.13           C  
ATOM   1667  CB  THR B 215      18.615  22.173  37.616  1.00 80.13           C  
ATOM   1668  O   THR B 215      20.644  19.790  36.661  1.00 80.13           O  
ATOM   1669  CG2 THR B 215      17.694  23.336  37.260  1.00 80.13           C  
ATOM   1670  OG1 THR B 215      17.841  20.969  37.679  1.00 80.13           O  
ATOM   1671  N   PHE B 216      21.789  21.379  37.821  1.00 74.87           N  
ATOM   1672  CA  PHE B 216      22.712  20.525  38.559  1.00 74.87           C  
ATOM   1673  C   PHE B 216      22.352  20.490  40.039  1.00 74.87           C  
ATOM   1674  CB  PHE B 216      24.154  21.011  38.381  1.00 74.87           C  
ATOM   1675  O   PHE B 216      21.527  21.280  40.502  1.00 74.87           O  
ATOM   1676  CG  PHE B 216      24.697  20.804  36.993  1.00 74.87           C  
ATOM   1677  CD1 PHE B 216      24.948  19.524  36.513  1.00 74.87           C  
ATOM   1678  CD2 PHE B 216      24.957  21.890  36.167  1.00 74.87           C  
ATOM   1679  CE1 PHE B 216      25.451  19.330  35.228  1.00 74.87           C  
ATOM   1680  CE2 PHE B 216      25.460  21.704  34.883  1.00 74.87           C  
ATOM   1681  CZ  PHE B 216      25.707  20.423  34.415  1.00 74.87           C  
ATOM   1682  N   ASP B 217      22.903  19.483  40.764  1.00 74.51           N  
ATOM   1683  CA  ASP B 217      22.729  19.451  42.213  1.00 74.51           C  
ATOM   1684  C   ASP B 217      23.455  20.617  42.879  1.00 74.51           C  
ATOM   1685  CB  ASP B 217      23.230  18.123  42.785  1.00 74.51           C  
ATOM   1686  O   ASP B 217      24.604  20.479  43.302  1.00 74.51           O  
ATOM   1687  CG  ASP B 217      22.835  17.916  44.237  1.00 74.51           C  
ATOM   1688  OD1 ASP B 217      21.985  18.675  44.752  1.00 74.51           O  
ATOM   1689  OD2 ASP B 217      23.379  16.988  44.872  1.00 74.51           O  
ATOM   1690  N   SER B 218      22.845  21.901  42.703  1.00 75.55           N  
ATOM   1691  CA  SER B 218      23.456  23.118  43.228  1.00 75.55           C  
ATOM   1692  C   SER B 218      22.399  24.102  43.715  1.00 75.55           C  
ATOM   1693  CB  SER B 218      24.330  23.782  42.163  1.00 75.55           C  
ATOM   1694  O   SER B 218      21.202  23.890  43.507  1.00 75.55           O  
ATOM   1695  OG  SER B 218      23.603  24.779  41.466  1.00 75.55           O  
ATOM   1696  N   GLU B 219      22.874  25.141  44.366  1.00 75.19           N  
ATOM   1697  CA  GLU B 219      21.997  26.210  44.836  1.00 75.19           C  
ATOM   1698  C   GLU B 219      21.901  27.336  43.810  1.00 75.19           C  
ATOM   1699  CB  GLU B 219      22.491  26.760  46.176  1.00 75.19           C  
ATOM   1700  O   GLU B 219      22.919  27.885  43.386  1.00 75.19           O  
ATOM   1701  CG  GLU B 219      21.374  27.220  47.102  1.00 75.19           C  
ATOM   1702  CD  GLU B 219      21.878  27.737  48.440  1.00 75.19           C  
ATOM   1703  OE1 GLU B 219      21.046  28.042  49.324  1.00 75.19           O  
ATOM   1704  OE2 GLU B 219      23.114  27.838  48.605  1.00 75.19           O  
ATOM   1705  N   TYR B 220      20.723  27.585  43.286  1.00 84.40           N  
ATOM   1706  CA  TYR B 220      20.483  28.671  42.342  1.00 84.40           C  
ATOM   1707  C   TYR B 220      19.900  29.889  43.048  1.00 84.40           C  
ATOM   1708  CB  TYR B 220      19.541  28.215  41.224  1.00 84.40           C  
ATOM   1709  O   TYR B 220      19.058  29.754  43.939  1.00 84.40           O  
ATOM   1710  CG  TYR B 220      20.151  27.196  40.294  1.00 84.40           C  
ATOM   1711  CD1 TYR B 220      21.052  27.580  39.303  1.00 84.40           C  
ATOM   1712  CD2 TYR B 220      19.828  25.847  40.402  1.00 84.40           C  
ATOM   1713  CE1 TYR B 220      21.616  26.644  38.442  1.00 84.40           C  
ATOM   1714  CE2 TYR B 220      20.386  24.903  39.547  1.00 84.40           C  
ATOM   1715  OH  TYR B 220      21.833  24.380  37.721  1.00 84.40           O  
ATOM   1716  CZ  TYR B 220      21.278  25.310  38.571  1.00 84.40           C  
ATOM   1717  N   CYS B 221      20.489  31.001  42.773  1.00 75.64           N  
ATOM   1718  CA  CYS B 221      20.115  32.199  43.516  1.00 75.64           C  
ATOM   1719  C   CYS B 221      19.669  33.309  42.572  1.00 75.64           C  
ATOM   1720  CB  CYS B 221      21.283  32.684  44.373  1.00 75.64           C  
ATOM   1721  O   CYS B 221      20.285  33.526  41.527  1.00 75.64           O  
ATOM   1722  SG  CYS B 221      21.843  31.475  45.593  1.00 75.64           S  
ATOM   1723  N   ARG B 222      18.502  34.003  42.850  1.00 72.06           N  
ATOM   1724  CA  ARG B 222      18.007  35.200  42.179  1.00 72.06           C  
ATOM   1725  C   ARG B 222      17.699  36.304  43.186  1.00 72.06           C  
ATOM   1726  CB  ARG B 222      16.757  34.878  41.357  1.00 72.06           C  
ATOM   1727  O   ARG B 222      17.470  36.029  44.365  1.00 72.06           O  
ATOM   1728  CG  ARG B 222      15.567  34.433  42.192  1.00 72.06           C  
ATOM   1729  CD  ARG B 222      14.351  34.134  41.327  1.00 72.06           C  
ATOM   1730  NE  ARG B 222      13.257  33.569  42.112  1.00 72.06           N  
ATOM   1731  NH1 ARG B 222      11.757  33.502  40.356  1.00 72.06           N  
ATOM   1732  NH2 ARG B 222      11.128  32.770  42.436  1.00 72.06           N  
ATOM   1733  CZ  ARG B 222      12.050  33.282  41.633  1.00 72.06           C  
ATOM   1734  N   HIS B 223      17.683  37.556  42.792  1.00 64.50           N  
ATOM   1735  CA  HIS B 223      17.473  38.793  43.535  1.00 64.50           C  
ATOM   1736  C   HIS B 223      17.231  38.512  45.014  1.00 64.50           C  
ATOM   1737  CB  HIS B 223      16.298  39.577  42.950  1.00 64.50           C  
ATOM   1738  O   HIS B 223      16.124  38.718  45.516  1.00 64.50           O  
ATOM   1739  CG  HIS B 223      16.405  41.056  43.147  1.00 64.50           C  
ATOM   1740  CD2 HIS B 223      15.583  41.932  43.771  1.00 64.50           C  
ATOM   1741  ND1 HIS B 223      17.464  41.795  42.667  1.00 64.50           N  
ATOM   1742  CE1 HIS B 223      17.288  43.066  42.989  1.00 64.50           C  
ATOM   1743  NE2 HIS B 223      16.154  43.176  43.659  1.00 64.50           N  
ATOM   1744  N   GLY B 224      18.224  37.923  45.823  1.00 56.72           N  
ATOM   1745  CA  GLY B 224      18.251  37.805  47.273  1.00 56.72           C  
ATOM   1746  C   GLY B 224      17.681  36.493  47.775  1.00 56.72           C  
ATOM   1747  O   GLY B 224      17.709  36.217  48.977  1.00 56.72           O  
ATOM   1748  N   THR B 225      17.054  35.596  46.893  1.00 67.27           N  
ATOM   1749  CA  THR B 225      16.537  34.311  47.350  1.00 67.27           C  
ATOM   1750  C   THR B 225      17.282  33.160  46.681  1.00 67.27           C  
ATOM   1751  CB  THR B 225      15.029  34.183  47.068  1.00 67.27           C  
ATOM   1752  O   THR B 225      17.493  33.172  45.466  1.00 67.27           O  
ATOM   1753  CG2 THR B 225      14.236  35.246  47.821  1.00 67.27           C  
ATOM   1754  OG1 THR B 225      14.797  34.337  45.662  1.00 67.27           O  
ATOM   1755  N   CYS B 226      17.876  32.258  47.548  1.00 73.99           N  
ATOM   1756  CA  CYS B 226      18.601  31.098  47.043  1.00 73.99           C  
ATOM   1757  C   CYS B 226      17.839  29.810  47.331  1.00 73.99           C  
ATOM   1758  CB  CYS B 226      19.996  31.025  47.664  1.00 73.99           C  
ATOM   1759  O   CYS B 226      17.326  29.621  48.436  1.00 73.99           O  
ATOM   1760  SG  CYS B 226      21.044  32.442  47.267  1.00 73.99           S  
ATOM   1761  N   GLU B 227      17.564  29.024  46.353  1.00 80.20           N  
ATOM   1762  CA  GLU B 227      16.858  27.753  46.489  1.00 80.20           C  
ATOM   1763  C   GLU B 227      17.713  26.592  45.990  1.00 80.20           C  
ATOM   1764  CB  GLU B 227      15.529  27.793  45.731  1.00 80.20           C  
ATOM   1765  O   GLU B 227      18.466  26.738  45.025  1.00 80.20           O  
ATOM   1766  CG  GLU B 227      14.569  28.863  46.228  1.00 80.20           C  
ATOM   1767  CD  GLU B 227      13.273  28.923  45.434  1.00 80.20           C  
ATOM   1768  OE1 GLU B 227      12.446  29.827  45.690  1.00 80.20           O  
ATOM   1769  OE2 GLU B 227      13.084  28.057  44.550  1.00 80.20           O  
ATOM   1770  N   ARG B 228      17.632  25.443  46.662  1.00 78.64           N  
ATOM   1771  CA  ARG B 228      18.385  24.248  46.295  1.00 78.64           C  
ATOM   1772  C   ARG B 228      17.649  23.444  45.229  1.00 78.64           C  
ATOM   1773  CB  ARG B 228      18.642  23.375  47.525  1.00 78.64           C  
ATOM   1774  O   ARG B 228      16.424  23.316  45.275  1.00 78.64           O  
ATOM   1775  CG  ARG B 228      20.099  22.984  47.709  1.00 78.64           C  
ATOM   1776  CD  ARG B 228      20.285  22.036  48.886  1.00 78.64           C  
ATOM   1777  NE  ARG B 228      21.680  21.635  49.041  1.00 78.64           N  
ATOM   1778  NH1 ARG B 228      21.330  20.410  50.968  1.00 78.64           N  
ATOM   1779  NH2 ARG B 228      23.434  20.568  50.071  1.00 78.64           N  
ATOM   1780  CZ  ARG B 228      22.145  20.872  50.026  1.00 78.64           C  
ATOM   1781  N   SER B 229      18.384  23.079  44.207  1.00 83.09           N  
ATOM   1782  CA  SER B 229      17.796  22.293  43.127  1.00 83.09           C  
ATOM   1783  C   SER B 229      18.521  20.963  42.953  1.00 83.09           C  
ATOM   1784  CB  SER B 229      17.830  23.077  41.814  1.00 83.09           C  
ATOM   1785  O   SER B 229      19.725  20.869  43.202  1.00 83.09           O  
ATOM   1786  OG  SER B 229      17.453  22.251  40.725  1.00 83.09           O  
ATOM   1787  N   GLU B 230      17.824  19.829  42.693  1.00 79.71           N  
ATOM   1788  CA  GLU B 230      18.408  18.553  42.292  1.00 79.71           C  
ATOM   1789  C   GLU B 230      18.764  18.550  40.809  1.00 79.71           C  
ATOM   1790  CB  GLU B 230      17.449  17.401  42.605  1.00 79.71           C  
ATOM   1791  O   GLU B 230      18.279  19.389  40.047  1.00 79.71           O  
ATOM   1792  CG  GLU B 230      17.251  17.153  44.094  1.00 79.71           C  
ATOM   1793  CD  GLU B 230      16.297  16.006  44.389  1.00 79.71           C  
ATOM   1794  OE1 GLU B 230      16.077  15.692  45.581  1.00 79.71           O  
ATOM   1795  OE2 GLU B 230      15.767  15.417  43.421  1.00 79.71           O  
ATOM   1796  N   ALA B 231      19.654  17.678  40.463  1.00 77.86           N  
ATOM   1797  CA  ALA B 231      20.054  17.560  39.063  1.00 77.86           C  
ATOM   1798  C   ALA B 231      18.910  17.018  38.210  1.00 77.86           C  
ATOM   1799  CB  ALA B 231      21.281  16.661  38.935  1.00 77.86           C  
ATOM   1800  O   ALA B 231      18.185  16.115  38.634  1.00 77.86           O  
ATOM   1801  N   GLY B 232      18.649  17.686  37.045  1.00 77.74           N  
ATOM   1802  CA  GLY B 232      17.622  17.192  36.142  1.00 77.74           C  
ATOM   1803  C   GLY B 232      17.163  18.231  35.135  1.00 77.74           C  
ATOM   1804  O   GLY B 232      17.853  19.225  34.903  1.00 77.74           O  
ATOM   1805  N   VAL B 233      16.135  17.827  34.395  1.00 77.60           N  
ATOM   1806  CA  VAL B 233      15.562  18.704  33.380  1.00 77.60           C  
ATOM   1807  C   VAL B 233      14.134  19.080  33.768  1.00 77.60           C  
ATOM   1808  CB  VAL B 233      15.578  18.043  31.983  1.00 77.60           C  
ATOM   1809  O   VAL B 233      13.341  18.218  34.154  1.00 77.60           O  
ATOM   1810  CG1 VAL B 233      14.990  18.985  30.933  1.00 77.60           C  
ATOM   1811  CG2 VAL B 233      17.000  17.635  31.603  1.00 77.60           C  
ATOM   1812  N   CYS B 234      13.793  20.315  33.630  1.00 80.88           N  
ATOM   1813  CA  CYS B 234      12.457  20.772  33.997  1.00 80.88           C  
ATOM   1814  C   CYS B 234      11.818  21.560  32.860  1.00 80.88           C  
ATOM   1815  CB  CYS B 234      12.513  21.634  35.258  1.00 80.88           C  
ATOM   1816  O   CYS B 234      12.491  22.341  32.185  1.00 80.88           O  
ATOM   1817  SG  CYS B 234      13.026  20.730  36.735  1.00 80.88           S  
ATOM   1818  N   VAL B 235      10.560  21.311  32.650  1.00 77.58           N  
ATOM   1819  CA  VAL B 235       9.803  22.025  31.626  1.00 77.58           C  
ATOM   1820  C   VAL B 235       8.631  22.762  32.270  1.00 77.58           C  
ATOM   1821  CB  VAL B 235       9.291  21.066  30.528  1.00 77.58           C  
ATOM   1822  O   VAL B 235       7.866  22.174  33.037  1.00 77.58           O  
ATOM   1823  CG1 VAL B 235       8.435  21.818  29.511  1.00 77.58           C  
ATOM   1824  CG2 VAL B 235      10.464  20.373  29.836  1.00 77.58           C  
ATOM   1825  N   SER B 236       8.527  24.063  32.023  1.00 74.17           N  
ATOM   1826  CA  SER B 236       7.414  24.863  32.524  1.00 74.17           C  
ATOM   1827  C   SER B 236       6.567  25.408  31.379  1.00 74.17           C  
ATOM   1828  CB  SER B 236       7.928  26.018  33.383  1.00 74.17           C  
ATOM   1829  O   SER B 236       7.096  25.995  30.433  1.00 74.17           O  
ATOM   1830  OG  SER B 236       6.878  26.916  33.699  1.00 74.17           O  
ATOM   1831  N   THR B 237       5.236  25.282  31.358  1.00 64.37           N  
ATOM   1832  CA  THR B 237       4.332  25.747  30.313  1.00 64.37           C  
ATOM   1833  C   THR B 237       3.915  27.194  30.561  1.00 64.37           C  
ATOM   1834  CB  THR B 237       3.078  24.858  30.223  1.00 64.37           C  
ATOM   1835  O   THR B 237       3.264  27.812  29.717  1.00 64.37           O  
ATOM   1836  CG2 THR B 237       3.434  23.450  29.757  1.00 64.37           C  
ATOM   1837  OG1 THR B 237       2.461  24.780  31.515  1.00 64.37           O  
ATOM   1838  N   SER B 238       4.272  27.813  31.652  1.00 63.05           N  
ATOM   1839  CA  SER B 238       3.905  29.182  31.997  1.00 63.05           C  
ATOM   1840  C   SER B 238       5.085  30.132  31.819  1.00 63.05           C  
ATOM   1841  CB  SER B 238       3.395  29.255  33.437  1.00 63.05           C  
ATOM   1842  O   SER B 238       4.924  31.352  31.897  1.00 63.05           O  
ATOM   1843  OG  SER B 238       4.345  28.709  34.336  1.00 63.05           O  
ATOM   1844  N   GLY B 239       6.161  29.598  31.298  1.00 65.72           N  
ATOM   1845  CA  GLY B 239       7.345  30.416  31.089  1.00 65.72           C  
ATOM   1846  C   GLY B 239       7.937  30.949  32.381  1.00 65.72           C  
ATOM   1847  O   GLY B 239       8.707  31.911  32.366  1.00 65.72           O  
ATOM   1848  N   ARG B 240       7.552  30.431  33.593  1.00 69.72           N  
ATOM   1849  CA  ARG B 240       8.011  30.904  34.894  1.00 69.72           C  
ATOM   1850  C   ARG B 240       9.355  30.283  35.260  1.00 69.72           C  
ATOM   1851  CB  ARG B 240       6.977  30.589  35.977  1.00 69.72           C  
ATOM   1852  O   ARG B 240       9.752  29.267  34.685  1.00 69.72           O  
ATOM   1853  CG  ARG B 240       5.614  31.215  35.727  1.00 69.72           C  
ATOM   1854  CD  ARG B 240       4.597  30.788  36.777  1.00 69.72           C  
ATOM   1855  NE  ARG B 240       4.846  31.434  38.062  1.00 69.72           N  
ATOM   1856  NH1 ARG B 240       2.647  32.049  38.414  1.00 69.72           N  
ATOM   1857  NH2 ARG B 240       4.251  32.575  39.964  1.00 69.72           N  
ATOM   1858  CZ  ARG B 240       3.914  32.018  38.810  1.00 69.72           C  
ATOM   1859  N   TRP B 241      10.051  30.911  36.236  1.00 81.83           N  
ATOM   1860  CA  TRP B 241      11.264  30.360  36.831  1.00 81.83           C  
ATOM   1861  C   TRP B 241      10.994  28.994  37.453  1.00 81.83           C  
ATOM   1862  CB  TRP B 241      11.826  31.314  37.888  1.00 81.83           C  
ATOM   1863  O   TRP B 241      10.065  28.841  38.250  1.00 81.83           O  
ATOM   1864  CG  TRP B 241      13.041  30.792  38.596  1.00 81.83           C  
ATOM   1865  CD1 TRP B 241      13.069  30.015  39.720  1.00 81.83           C  
ATOM   1866  CD2 TRP B 241      14.405  31.015  38.227  1.00 81.83           C  
ATOM   1867  CE2 TRP B 241      15.209  30.342  39.174  1.00 81.83           C  
ATOM   1868  CE3 TRP B 241      15.027  31.719  37.187  1.00 81.83           C  
ATOM   1869  NE1 TRP B 241      14.370  29.741  40.073  1.00 81.83           N  
ATOM   1870  CH2 TRP B 241      17.187  31.048  38.083  1.00 81.83           C  
ATOM   1871  CZ2 TRP B 241      16.605  30.352  39.110  1.00 81.83           C  
ATOM   1872  CZ3 TRP B 241      16.416  31.728  37.126  1.00 81.83           C  
ATOM   1873  N   VAL B 242      11.820  27.919  36.985  1.00 83.80           N  
ATOM   1874  CA  VAL B 242      11.555  26.569  37.472  1.00 83.80           C  
ATOM   1875  C   VAL B 242      12.867  25.892  37.861  1.00 83.80           C  
ATOM   1876  CB  VAL B 242      10.810  25.721  36.417  1.00 83.80           C  
ATOM   1877  O   VAL B 242      13.870  26.017  37.154  1.00 83.80           O  
ATOM   1878  CG1 VAL B 242      10.473  24.339  36.975  1.00 83.80           C  
ATOM   1879  CG2 VAL B 242       9.542  26.438  35.956  1.00 83.80           C  
ATOM   1880  N   LEU B 243      12.877  25.238  38.955  1.00 85.01           N  
ATOM   1881  CA  LEU B 243      13.980  24.415  39.438  1.00 85.01           C  
ATOM   1882  C   LEU B 243      13.499  23.010  39.784  1.00 85.01           C  
ATOM   1883  CB  LEU B 243      14.633  25.059  40.664  1.00 85.01           C  
ATOM   1884  O   LEU B 243      12.296  22.778  39.923  1.00 85.01           O  
ATOM   1885  CG  LEU B 243      15.381  26.371  40.423  1.00 85.01           C  
ATOM   1886  CD1 LEU B 243      15.512  27.154  41.725  1.00 85.01           C  
ATOM   1887  CD2 LEU B 243      16.754  26.100  39.816  1.00 85.01           C  
ATOM   1888  N   ASN B 244      14.466  22.008  39.841  1.00 84.15           N  
ATOM   1889  CA  ASN B 244      14.115  20.630  40.163  1.00 84.15           C  
ATOM   1890  C   ASN B 244      14.044  20.407  41.671  1.00 84.15           C  
ATOM   1891  CB  ASN B 244      15.113  19.659  39.529  1.00 84.15           C  
ATOM   1892  O   ASN B 244      14.959  19.829  42.261  1.00 84.15           O  
ATOM   1893  CG  ASN B 244      14.641  18.219  39.582  1.00 84.15           C  
ATOM   1894  ND2 ASN B 244      15.522  17.292  39.224  1.00 84.15           N  
ATOM   1895  OD1 ASN B 244      13.493  17.942  39.940  1.00 84.15           O  
ATOM   1896  N   ASN B 245      13.079  20.989  42.322  1.00 79.58           N  
ATOM   1897  CA  ASN B 245      12.801  20.799  43.741  1.00 79.58           C  
ATOM   1898  C   ASN B 245      11.340  20.431  43.982  1.00 79.58           C  
ATOM   1899  CB  ASN B 245      13.169  22.056  44.533  1.00 79.58           C  
ATOM   1900  O   ASN B 245      10.515  20.519  43.071  1.00 79.58           O  
ATOM   1901  CG  ASN B 245      12.384  23.275  44.091  1.00 79.58           C  
ATOM   1902  ND2 ASN B 245      12.725  24.433  44.645  1.00 79.58           N  
ATOM   1903  OD1 ASN B 245      11.477  23.177  43.260  1.00 79.58           O  
ATOM   1904  N   ASP B 246      10.980  20.022  45.172  1.00 73.25           N  
ATOM   1905  CA  ASP B 246       9.655  19.511  45.512  1.00 73.25           C  
ATOM   1906  C   ASP B 246       8.585  20.582  45.311  1.00 73.25           C  
ATOM   1907  CB  ASP B 246       9.629  19.006  46.956  1.00 73.25           C  
ATOM   1908  O   ASP B 246       7.468  20.279  44.888  1.00 73.25           O  
ATOM   1909  CG  ASP B 246      10.475  17.763  47.165  1.00 73.25           C  
ATOM   1910  OD1 ASP B 246      10.650  16.976  46.209  1.00 73.25           O  
ATOM   1911  OD2 ASP B 246      10.970  17.566  48.296  1.00 73.25           O  
ATOM   1912  N   TYR B 247       9.050  21.848  45.496  1.00 77.75           N  
ATOM   1913  CA  TYR B 247       8.104  22.951  45.365  1.00 77.75           C  
ATOM   1914  C   TYR B 247       7.659  23.119  43.917  1.00 77.75           C  
ATOM   1915  CB  TYR B 247       8.724  24.255  45.876  1.00 77.75           C  
ATOM   1916  O   TYR B 247       6.461  23.171  43.632  1.00 77.75           O  
ATOM   1917  CG  TYR B 247       7.860  25.470  45.643  1.00 77.75           C  
ATOM   1918  CD1 TYR B 247       8.174  26.393  44.649  1.00 77.75           C  
ATOM   1919  CD2 TYR B 247       6.728  25.698  46.418  1.00 77.75           C  
ATOM   1920  CE1 TYR B 247       7.382  27.515  44.432  1.00 77.75           C  
ATOM   1921  CE2 TYR B 247       5.928  26.817  46.210  1.00 77.75           C  
ATOM   1922  OH  TYR B 247       5.474  28.828  45.006  1.00 77.75           O  
ATOM   1923  CZ  TYR B 247       6.262  27.718  45.216  1.00 77.75           C  
ATOM   1924  N   TYR B 248       8.561  23.165  43.021  1.00 81.37           N  
ATOM   1925  CA  TYR B 248       8.251  23.416  41.618  1.00 81.37           C  
ATOM   1926  C   TYR B 248       7.625  22.187  40.970  1.00 81.37           C  
ATOM   1927  CB  TYR B 248       9.514  23.823  40.853  1.00 81.37           C  
ATOM   1928  O   TYR B 248       6.800  22.309  40.061  1.00 81.37           O  
ATOM   1929  CG  TYR B 248      10.044  25.183  41.236  1.00 81.37           C  
ATOM   1930  CD1 TYR B 248       9.383  26.345  40.846  1.00 81.37           C  
ATOM   1931  CD2 TYR B 248      11.207  25.309  41.989  1.00 81.37           C  
ATOM   1932  CE1 TYR B 248       9.869  27.601  41.195  1.00 81.37           C  
ATOM   1933  CE2 TYR B 248      11.702  26.560  42.344  1.00 81.37           C  
ATOM   1934  OH  TYR B 248      11.512  28.939  42.292  1.00 81.37           O  
ATOM   1935  CZ  TYR B 248      11.027  27.698  41.944  1.00 81.37           C  
ATOM   1936  N   ARG B 249       8.033  20.995  41.420  1.00 75.09           N  
ATOM   1937  CA  ARG B 249       7.469  19.752  40.906  1.00 75.09           C  
ATOM   1938  C   ARG B 249       5.984  19.646  41.236  1.00 75.09           C  
ATOM   1939  CB  ARG B 249       8.220  18.545  41.474  1.00 75.09           C  
ATOM   1940  O   ARG B 249       5.231  18.979  40.524  1.00 75.09           O  
ATOM   1941  CG  ARG B 249       9.541  18.258  40.778  1.00 75.09           C  
ATOM   1942  CD  ARG B 249      10.223  17.023  41.349  1.00 75.09           C  
ATOM   1943  NE  ARG B 249      11.647  16.995  41.028  1.00 75.09           N  
ATOM   1944  NH1 ARG B 249      12.205  15.496  42.694  1.00 75.09           N  
ATOM   1945  NH2 ARG B 249      13.825  16.321  41.298  1.00 75.09           N  
ATOM   1946  CZ  ARG B 249      12.556  16.271  41.674  1.00 75.09           C  
ATOM   1947  N   SER B 250       5.540  20.415  42.377  1.00 69.40           N  
ATOM   1948  CA  SER B 250       4.152  20.363  42.825  1.00 69.40           C  
ATOM   1949  C   SER B 250       3.288  21.365  42.066  1.00 69.40           C  
ATOM   1950  CB  SER B 250       4.063  20.635  44.327  1.00 69.40           C  
ATOM   1951  O   SER B 250       2.059  21.280  42.095  1.00 69.40           O  
ATOM   1952  OG  SER B 250       4.473  21.959  44.623  1.00 69.40           O  
ATOM   1953  N   LEU B 251       3.899  22.263  41.327  1.00 70.04           N  
ATOM   1954  CA  LEU B 251       3.156  23.289  40.604  1.00 70.04           C  
ATOM   1955  C   LEU B 251       2.604  22.738  39.293  1.00 70.04           C  
ATOM   1956  CB  LEU B 251       4.049  24.501  40.325  1.00 70.04           C  
ATOM   1957  O   LEU B 251       3.273  21.958  38.611  1.00 70.04           O  
ATOM   1958  CG  LEU B 251       4.051  25.600  41.388  1.00 70.04           C  
ATOM   1959  CD1 LEU B 251       5.482  25.971  41.764  1.00 70.04           C  
ATOM   1960  CD2 LEU B 251       3.288  26.824  40.893  1.00 70.04           C  
ATOM   1961  N   PRO B 252       1.235  23.099  39.092  1.00 67.48           N  
ATOM   1962  CA  PRO B 252       0.648  22.640  37.831  1.00 67.48           C  
ATOM   1963  C   PRO B 252       1.351  23.221  36.607  1.00 67.48           C  
ATOM   1964  CB  PRO B 252      -0.799  23.135  37.915  1.00 67.48           C  
ATOM   1965  O   PRO B 252       1.671  24.413  36.581  1.00 67.48           O  
ATOM   1966  CG  PRO B 252      -0.798  24.129  39.032  1.00 67.48           C  
ATOM   1967  CD  PRO B 252       0.442  23.922  39.854  1.00 67.48           C  
ATOM   1968  N   GLY B 253       1.646  22.404  35.595  1.00 64.55           N  
ATOM   1969  CA  GLY B 253       2.270  22.846  34.358  1.00 64.55           C  
ATOM   1970  C   GLY B 253       3.784  22.755  34.389  1.00 64.55           C  
ATOM   1971  O   GLY B 253       4.459  23.253  33.485  1.00 64.55           O  
ATOM   1972  N   VAL B 254       4.374  22.217  35.529  1.00 73.04           N  
ATOM   1973  CA  VAL B 254       5.820  22.062  35.652  1.00 73.04           C  
ATOM   1974  C   VAL B 254       6.175  20.579  35.740  1.00 73.04           C  
ATOM   1975  CB  VAL B 254       6.369  22.815  36.884  1.00 73.04           C  
ATOM   1976  O   VAL B 254       5.637  19.855  36.581  1.00 73.04           O  
ATOM   1977  CG1 VAL B 254       7.885  22.656  36.984  1.00 73.04           C  
ATOM   1978  CG2 VAL B 254       5.987  24.293  36.818  1.00 73.04           C  
ATOM   1979  N   PHE B 255       6.948  20.099  34.855  1.00 77.84           N  
ATOM   1980  CA  PHE B 255       7.390  18.711  34.820  1.00 77.84           C  
ATOM   1981  C   PHE B 255       8.910  18.624  34.906  1.00 77.84           C  
ATOM   1982  CB  PHE B 255       6.897  18.019  33.545  1.00 77.84           C  
ATOM   1983  O   PHE B 255       9.618  19.300  34.157  1.00 77.84           O  
ATOM   1984  CG  PHE B 255       5.408  18.104  33.346  1.00 77.84           C  
ATOM   1985  CD1 PHE B 255       4.554  17.217  33.992  1.00 77.84           C  
ATOM   1986  CD2 PHE B 255       4.861  19.071  32.513  1.00 77.84           C  
ATOM   1987  CE1 PHE B 255       3.176  17.294  33.809  1.00 77.84           C  
ATOM   1988  CE2 PHE B 255       3.484  19.154  32.326  1.00 77.84           C  
ATOM   1989  CZ  PHE B 255       2.643  18.264  32.974  1.00 77.84           C  
ATOM   1990  N   CYS B 256       9.347  17.845  35.870  1.00 78.15           N  
ATOM   1991  CA  CYS B 256      10.787  17.696  36.047  1.00 78.15           C  
ATOM   1992  C   CYS B 256      11.190  16.226  36.026  1.00 78.15           C  
ATOM   1993  CB  CYS B 256      11.236  18.338  37.359  1.00 78.15           C  
ATOM   1994  O   CYS B 256      10.401  15.356  36.399  1.00 78.15           O  
ATOM   1995  SG  CYS B 256      10.910  20.113  37.449  1.00 78.15           S  
ATOM   1996  N   GLY B 257      12.338  15.909  35.456  1.00 71.59           N  
ATOM   1997  CA  GLY B 257      12.891  14.565  35.399  1.00 71.59           C  
ATOM   1998  C   GLY B 257      14.402  14.536  35.527  1.00 71.59           C  
ATOM   1999  O   GLY B 257      15.069  15.548  35.306  1.00 71.59           O  
ATOM   2000  N   VAL B 258      14.946  13.427  36.049  1.00 70.00           N  
ATOM   2001  CA  VAL B 258      16.388  13.231  36.158  1.00 70.00           C  
ATOM   2002  C   VAL B 258      17.014  13.214  34.766  1.00 70.00           C  
ATOM   2003  CB  VAL B 258      16.728  11.926  36.912  1.00 70.00           C  
ATOM   2004  O   VAL B 258      18.100  13.760  34.560  1.00 70.00           O  
ATOM   2005  CG1 VAL B 258      18.237  11.793  37.109  1.00 70.00           C  
ATOM   2006  CG2 VAL B 258      16.005  11.883  38.257  1.00 70.00           C  
ATOM   2007  N   ASP B 259      16.267  12.580  33.755  1.00 61.43           N  
ATOM   2008  CA  ASP B 259      16.653  12.480  32.351  1.00 61.43           C  
ATOM   2009  C   ASP B 259      15.476  12.805  31.433  1.00 61.43           C  
ATOM   2010  CB  ASP B 259      17.192  11.082  32.040  1.00 61.43           C  
ATOM   2011  O   ASP B 259      14.332  12.884  31.887  1.00 61.43           O  
ATOM   2012  CG  ASP B 259      18.460  10.752  32.808  1.00 61.43           C  
ATOM   2013  OD1 ASP B 259      19.302  11.653  33.011  1.00 61.43           O  
ATOM   2014  OD2 ASP B 259      18.620   9.580  33.210  1.00 61.43           O  
ATOM   2015  N   ALA B 260      15.750  13.038  30.217  1.00 56.91           N  
ATOM   2016  CA  ALA B 260      14.736  13.376  29.221  1.00 56.91           C  
ATOM   2017  C   ALA B 260      13.629  12.327  29.188  1.00 56.91           C  
ATOM   2018  CB  ALA B 260      15.373  13.517  27.841  1.00 56.91           C  
ATOM   2019  O   ALA B 260      12.446  12.666  29.098  1.00 56.91           O  
ATOM   2020  N   VAL B 261      13.996  11.017  29.397  1.00 52.87           N  
ATOM   2021  CA  VAL B 261      13.047   9.912  29.317  1.00 52.87           C  
ATOM   2022  C   VAL B 261      12.141   9.919  30.545  1.00 52.87           C  
ATOM   2023  CB  VAL B 261      13.770   8.551  29.195  1.00 52.87           C  
ATOM   2024  O   VAL B 261      10.930   9.711  30.432  1.00 52.87           O  
ATOM   2025  CG1 VAL B 261      12.761   7.404  29.186  1.00 52.87           C  
ATOM   2026  CG2 VAL B 261      14.633   8.517  27.935  1.00 52.87           C  
ATOM   2027  N   ASN B 262      12.795  10.158  31.668  1.00 63.95           N  
ATOM   2028  CA  ASN B 262      12.028  10.241  32.906  1.00 63.95           C  
ATOM   2029  C   ASN B 262      11.081  11.438  32.899  1.00 63.95           C  
ATOM   2030  CB  ASN B 262      12.963  10.312  34.115  1.00 63.95           C  
ATOM   2031  O   ASN B 262       9.980  11.367  33.449  1.00 63.95           O  
ATOM   2032  CG  ASN B 262      13.085   8.986  34.838  1.00 63.95           C  
ATOM   2033  ND2 ASN B 262      14.160   8.822  35.600  1.00 63.95           N  
ATOM   2034  OD1 ASN B 262      12.219   8.115  34.713  1.00 63.95           O  
ATOM   2035  N   LEU B 263      11.507  12.518  32.134  1.00 62.93           N  
ATOM   2036  CA  LEU B 263      10.679  13.710  31.979  1.00 62.93           C  
ATOM   2037  C   LEU B 263       9.415  13.394  31.187  1.00 62.93           C  
ATOM   2038  CB  LEU B 263      11.467  14.823  31.282  1.00 62.93           C  
ATOM   2039  O   LEU B 263       8.317  13.800  31.574  1.00 62.93           O  
ATOM   2040  CG  LEU B 263      10.735  16.152  31.090  1.00 62.93           C  
ATOM   2041  CD1 LEU B 263      10.945  17.053  32.302  1.00 62.93           C  
ATOM   2042  CD2 LEU B 263      11.209  16.843  29.816  1.00 62.93           C  
ATOM   2043  N   LEU B 264       9.617  12.665  30.105  1.00 57.80           N  
ATOM   2044  CA  LEU B 264       8.499  12.296  29.244  1.00 57.80           C  
ATOM   2045  C   LEU B 264       7.524  11.382  29.979  1.00 57.80           C  
ATOM   2046  CB  LEU B 264       9.005  11.605  27.974  1.00 57.80           C  
ATOM   2047  O   LEU B 264       6.307  11.524  29.839  1.00 57.80           O  
ATOM   2048  CG  LEU B 264       9.176  12.494  26.741  1.00 57.80           C  
ATOM   2049  CD1 LEU B 264      10.346  12.004  25.893  1.00 57.80           C  
ATOM   2050  CD2 LEU B 264       7.891  12.525  25.922  1.00 57.80           C  
ATOM   2051  N   THR B 265       8.040  10.464  30.758  1.00 54.31           N  
ATOM   2052  CA  THR B 265       7.217   9.539  31.530  1.00 54.31           C  
ATOM   2053  C   THR B 265       6.413  10.285  32.590  1.00 54.31           C  
ATOM   2054  CB  THR B 265       8.079   8.455  32.204  1.00 54.31           C  
ATOM   2055  O   THR B 265       5.239   9.981  32.814  1.00 54.31           O  
ATOM   2056  CG2 THR B 265       7.245   7.224  32.545  1.00 54.31           C  
ATOM   2057  OG1 THR B 265       9.135   8.071  31.315  1.00 54.31           O  
ATOM   2058  N   ASN B 266       7.091  11.273  33.123  1.00 59.21           N  
ATOM   2059  CA  ASN B 266       6.422  12.061  34.153  1.00 59.21           C  
ATOM   2060  C   ASN B 266       5.358  12.977  33.555  1.00 59.21           C  
ATOM   2061  CB  ASN B 266       7.440  12.879  34.950  1.00 59.21           C  
ATOM   2062  O   ASN B 266       4.354  13.276  34.204  1.00 59.21           O  
ATOM   2063  CG  ASN B 266       8.227  12.034  35.932  1.00 59.21           C  
ATOM   2064  ND2 ASN B 266       9.318  12.587  36.449  1.00 59.21           N  
ATOM   2065  OD1 ASN B 266       7.858  10.893  36.224  1.00 59.21           O  
ATOM   2066  N   MET B 267       5.643  13.325  32.330  1.00 56.03           N  
ATOM   2067  CA  MET B 267       4.683  14.182  31.639  1.00 56.03           C  
ATOM   2068  C   MET B 267       3.410  13.413  31.304  1.00 56.03           C  
ATOM   2069  CB  MET B 267       5.298  14.758  30.363  1.00 56.03           C  
ATOM   2070  O   MET B 267       2.310  13.965  31.373  1.00 56.03           O  
ATOM   2071  CG  MET B 267       5.217  16.274  30.273  1.00 56.03           C  
ATOM   2072  SD  MET B 267       6.039  16.934  28.771  1.00 56.03           S  
ATOM   2073  CE  MET B 267       4.602  17.605  27.889  1.00 56.03           C  
ATOM   2074  N   PHE B 268       3.584  12.125  31.080  1.00 42.37           N  
ATOM   2075  CA  PHE B 268       2.453  11.342  30.598  1.00 42.37           C  
ATOM   2076  C   PHE B 268       1.847  10.516  31.726  1.00 42.37           C  
ATOM   2077  CB  PHE B 268       2.883  10.425  29.449  1.00 42.37           C  
ATOM   2078  O   PHE B 268       0.777   9.925  31.564  1.00 42.37           O  
ATOM   2079  CG  PHE B 268       3.127  11.151  28.153  1.00 42.37           C  
ATOM   2080  CD1 PHE B 268       2.064  11.576  27.367  1.00 42.37           C  
ATOM   2081  CD2 PHE B 268       4.422  11.408  27.721  1.00 42.37           C  
ATOM   2082  CE1 PHE B 268       2.287  12.248  26.167  1.00 42.37           C  
ATOM   2083  CE2 PHE B 268       4.654  12.078  26.524  1.00 42.37           C  
ATOM   2084  CZ  PHE B 268       3.585  12.496  25.747  1.00 42.37           C  
ATOM   2085  N   THR B 269       2.478  10.411  32.846  1.00 43.92           N  
ATOM   2086  CA  THR B 269       2.012   9.605  33.969  1.00 43.92           C  
ATOM   2087  C   THR B 269       0.645  10.084  34.448  1.00 43.92           C  
ATOM   2088  CB  THR B 269       3.012   9.645  35.139  1.00 43.92           C  
ATOM   2089  O   THR B 269      -0.231   9.273  34.755  1.00 43.92           O  
ATOM   2090  CG2 THR B 269       2.817   8.453  36.070  1.00 43.92           C  
ATOM   2091  OG1 THR B 269       4.347   9.617  34.619  1.00 43.92           O  
ATOM   2092  N   PRO B 270       0.416  11.464  34.447  1.00 39.93           N  
ATOM   2093  CA  PRO B 270      -0.920  11.896  34.864  1.00 39.93           C  
ATOM   2094  C   PRO B 270      -2.013  11.451  33.894  1.00 39.93           C  
ATOM   2095  CB  PRO B 270      -0.804  13.422  34.893  1.00 39.93           C  
ATOM   2096  O   PRO B 270      -3.178  11.333  34.283  1.00 39.93           O  
ATOM   2097  CG  PRO B 270       0.601  13.706  34.469  1.00 39.93           C  
ATOM   2098  CD  PRO B 270       1.289  12.401  34.193  1.00 39.93           C  
ATOM   2099  N   LEU B 271      -1.685  11.315  32.641  1.00 32.67           N  
ATOM   2100  CA  LEU B 271      -2.649  10.902  31.627  1.00 32.67           C  
ATOM   2101  C   LEU B 271      -3.235   9.534  31.959  1.00 32.67           C  
ATOM   2102  CB  LEU B 271      -1.992  10.867  30.245  1.00 32.67           C  
ATOM   2103  O   LEU B 271      -4.370   9.233  31.585  1.00 32.67           O  
ATOM   2104  CG  LEU B 271      -1.902  12.202  29.503  1.00 32.67           C  
ATOM   2105  CD1 LEU B 271      -0.633  12.253  28.658  1.00 32.67           C  
ATOM   2106  CD2 LEU B 271      -3.138  12.416  28.636  1.00 32.67           C  
ATOM   2107  N   ILE B 272      -2.507   8.629  32.675  1.00 28.07           N  
ATOM   2108  CA  ILE B 272      -2.944   7.277  33.005  1.00 28.07           C  
ATOM   2109  C   ILE B 272      -3.602   7.269  34.383  1.00 28.07           C  
ATOM   2110  CB  ILE B 272      -1.767   6.277  32.967  1.00 28.07           C  
ATOM   2111  O   ILE B 272      -4.197   6.268  34.788  1.00 28.07           O  
ATOM   2112  CG1 ILE B 272      -1.039   6.360  31.621  1.00 28.07           C  
ATOM   2113  CG2 ILE B 272      -2.259   4.852  33.237  1.00 28.07           C  
ATOM   2114  CD1 ILE B 272       0.292   5.621  31.590  1.00 28.07           C  
ATOM   2115  N   GLN B 273      -3.462   8.282  35.203  1.00 30.64           N  
ATOM   2116  CA  GLN B 273      -4.135   8.336  36.496  1.00 30.64           C  
ATOM   2117  C   GLN B 273      -5.610   8.692  36.335  1.00 30.64           C  
ATOM   2118  CB  GLN B 273      -3.449   9.347  37.417  1.00 30.64           C  
ATOM   2119  O   GLN B 273      -5.981   9.424  35.415  1.00 30.64           O  
ATOM   2120  CG  GLN B 273      -2.407   8.730  38.339  1.00 30.64           C  
ATOM   2121  CD  GLN B 273      -1.751   9.751  39.250  1.00 30.64           C  
ATOM   2122  NE2 GLN B 273      -0.987   9.272  40.225  1.00 30.64           N  
ATOM   2123  OE1 GLN B 273      -1.930  10.962  39.079  1.00 30.64           O  
ATOM   2124  N   PRO B 274      -6.639   7.904  36.970  1.00 26.43           N  
ATOM   2125  CA  PRO B 274      -8.079   8.162  36.887  1.00 26.43           C  
ATOM   2126  C   PRO B 274      -8.429   9.630  37.120  1.00 26.43           C  
ATOM   2127  CB  PRO B 274      -8.659   7.280  37.995  1.00 26.43           C  
ATOM   2128  O   PRO B 274      -7.911  10.252  38.051  1.00 26.43           O  
ATOM   2129  CG  PRO B 274      -7.469   6.767  38.738  1.00 26.43           C  
ATOM   2130  CD  PRO B 274      -6.229   7.201  38.011  1.00 26.43           C  
ATOM   2131  N   ILE B 275      -8.621  10.415  36.122  1.00 27.92           N  
ATOM   2132  CA  ILE B 275      -8.890  11.843  35.992  1.00 27.92           C  
ATOM   2133  C   ILE B 275     -10.142  12.207  36.786  1.00 27.92           C  
ATOM   2134  CB  ILE B 275      -9.055  12.255  34.512  1.00 27.92           C  
ATOM   2135  O   ILE B 275     -11.102  11.433  36.833  1.00 27.92           O  
ATOM   2136  CG1 ILE B 275      -7.796  11.896  33.714  1.00 27.92           C  
ATOM   2137  CG2 ILE B 275      -9.366  13.750  34.400  1.00 27.92           C  
ATOM   2138  CD1 ILE B 275      -8.023  11.799  32.212  1.00 27.92           C  
ATOM   2139  N   GLY B 276     -10.181  12.919  37.845  1.00 25.56           N  
ATOM   2140  CA  GLY B 276     -11.392  13.467  38.437  1.00 25.56           C  
ATOM   2141  C   GLY B 276     -12.436  13.855  37.408  1.00 25.56           C  
ATOM   2142  O   GLY B 276     -12.162  13.851  36.206  1.00 25.56           O  
ATOM   2143  N   ALA B 277     -13.884  14.125  37.596  1.00 27.21           N  
ATOM   2144  CA  ALA B 277     -15.110  14.410  36.855  1.00 27.21           C  
ATOM   2145  C   ALA B 277     -14.862  15.449  35.764  1.00 27.21           C  
ATOM   2146  CB  ALA B 277     -16.206  14.890  37.803  1.00 27.21           C  
ATOM   2147  O   ALA B 277     -15.320  15.290  34.631  1.00 27.21           O  
ATOM   2148  N   LEU B 278     -14.473  16.674  36.155  1.00 29.74           N  
ATOM   2149  CA  LEU B 278     -14.630  17.874  35.341  1.00 29.74           C  
ATOM   2150  C   LEU B 278     -13.774  17.793  34.081  1.00 29.74           C  
ATOM   2151  CB  LEU B 278     -14.255  19.122  36.146  1.00 29.74           C  
ATOM   2152  O   LEU B 278     -14.076  18.442  33.077  1.00 29.74           O  
ATOM   2153  CG  LEU B 278     -15.304  19.629  37.137  1.00 29.74           C  
ATOM   2154  CD1 LEU B 278     -14.660  20.560  38.159  1.00 29.74           C  
ATOM   2155  CD2 LEU B 278     -16.437  20.335  36.402  1.00 29.74           C  
ATOM   2156  N   ASP B 279     -12.665  17.162  34.134  1.00 28.85           N  
ATOM   2157  CA  ASP B 279     -11.773  17.230  32.981  1.00 28.85           C  
ATOM   2158  C   ASP B 279     -12.253  16.310  31.861  1.00 28.85           C  
ATOM   2159  CB  ASP B 279     -10.343  16.865  33.386  1.00 28.85           C  
ATOM   2160  O   ASP B 279     -11.586  16.175  30.832  1.00 28.85           O  
ATOM   2161  CG  ASP B 279      -9.627  17.990  34.111  1.00 28.85           C  
ATOM   2162  OD1 ASP B 279      -9.996  19.169  33.923  1.00 28.85           O  
ATOM   2163  OD2 ASP B 279      -8.682  17.695  34.875  1.00 28.85           O  
ATOM   2164  N   ILE B 280     -13.408  15.663  31.944  1.00 26.60           N  
ATOM   2165  CA  ILE B 280     -14.225  14.894  31.012  1.00 26.60           C  
ATOM   2166  C   ILE B 280     -14.631  15.776  29.833  1.00 26.60           C  
ATOM   2167  CB  ILE B 280     -15.479  14.315  31.705  1.00 26.60           C  
ATOM   2168  O   ILE B 280     -14.659  15.318  28.688  1.00 26.60           O  
ATOM   2169  CG1 ILE B 280     -15.073  13.313  32.792  1.00 26.60           C  
ATOM   2170  CG2 ILE B 280     -16.410  13.662  30.679  1.00 26.60           C  
ATOM   2171  CD1 ILE B 280     -16.205  12.932  33.736  1.00 26.60           C  
ATOM   2172  N   SER B 281     -14.944  17.040  30.105  1.00 28.40           N  
ATOM   2173  CA  SER B 281     -15.618  17.877  29.118  1.00 28.40           C  
ATOM   2174  C   SER B 281     -14.735  18.113  27.898  1.00 28.40           C  
ATOM   2175  CB  SER B 281     -16.017  19.218  29.735  1.00 28.40           C  
ATOM   2176  O   SER B 281     -15.218  18.099  26.763  1.00 28.40           O  
ATOM   2177  OG  SER B 281     -14.883  19.889  30.258  1.00 28.40           O  
ATOM   2178  N   ALA B 282     -13.526  18.281  28.142  1.00 29.77           N  
ATOM   2179  CA  ALA B 282     -12.698  18.728  27.025  1.00 29.77           C  
ATOM   2180  C   ALA B 282     -12.456  17.594  26.033  1.00 29.77           C  
ATOM   2181  CB  ALA B 282     -11.368  19.279  27.534  1.00 29.77           C  
ATOM   2182  O   ALA B 282     -12.449  17.812  24.820  1.00 29.77           O  
ATOM   2183  N   SER B 283     -12.419  16.324  26.540  1.00 28.26           N  
ATOM   2184  CA  SER B 283     -12.105  15.206  25.657  1.00 28.26           C  
ATOM   2185  C   SER B 283     -13.320  14.795  24.833  1.00 28.26           C  
ATOM   2186  CB  SER B 283     -11.598  14.010  26.464  1.00 28.26           C  
ATOM   2187  O   SER B 283     -13.183  14.135  23.800  1.00 28.26           O  
ATOM   2188  OG  SER B 283     -12.515  13.671  27.490  1.00 28.26           O  
ATOM   2189  N   ILE B 284     -14.532  15.071  25.077  1.00 31.82           N  
ATOM   2190  CA  ILE B 284     -15.734  14.985  24.256  1.00 31.82           C  
ATOM   2191  C   ILE B 284     -15.551  15.811  22.985  1.00 31.82           C  
ATOM   2192  CB  ILE B 284     -16.983  15.461  25.030  1.00 31.82           C  
ATOM   2193  O   ILE B 284     -15.879  15.355  21.887  1.00 31.82           O  
ATOM   2194  CG1 ILE B 284     -17.329  14.470  26.147  1.00 31.82           C  
ATOM   2195  CG2 ILE B 284     -18.168  15.650  24.079  1.00 31.82           C  
ATOM   2196  CD1 ILE B 284     -18.391  14.974  27.115  1.00 31.82           C  
ATOM   2197  N   VAL B 285     -14.931  17.031  23.173  1.00 36.79           N  
ATOM   2198  CA  VAL B 285     -14.855  17.988  22.073  1.00 36.79           C  
ATOM   2199  C   VAL B 285     -13.899  17.470  21.002  1.00 36.79           C  
ATOM   2200  CB  VAL B 285     -14.402  19.381  22.564  1.00 36.79           C  
ATOM   2201  O   VAL B 285     -14.196  17.545  19.807  1.00 36.79           O  
ATOM   2202  CG1 VAL B 285     -14.183  20.325  21.382  1.00 36.79           C  
ATOM   2203  CG2 VAL B 285     -15.427  19.965  23.534  1.00 36.79           C  
ATOM   2204  N   ALA B 286     -12.766  16.817  21.381  1.00 38.16           N  
ATOM   2205  CA  ALA B 286     -11.797  16.368  20.384  1.00 38.16           C  
ATOM   2206  C   ALA B 286     -12.342  15.192  19.580  1.00 38.16           C  
ATOM   2207  CB  ALA B 286     -10.481  15.985  21.057  1.00 38.16           C  
ATOM   2208  O   ALA B 286     -12.175  15.136  18.359  1.00 38.16           O  
ATOM   2209  N   GLY B 287     -12.919  14.277  20.277  1.00 35.92           N  
ATOM   2210  CA  GLY B 287     -13.531  13.161  19.573  1.00 35.92           C  
ATOM   2211  C   GLY B 287     -14.584  13.594  18.571  1.00 35.92           C  
ATOM   2212  O   GLY B 287     -14.697  13.012  17.490  1.00 35.92           O  
ATOM   2213  N   GLY B 288     -15.315  14.718  18.900  1.00 40.72           N  
ATOM   2214  CA  GLY B 288     -16.306  15.276  17.995  1.00 40.72           C  
ATOM   2215  C   GLY B 288     -15.712  15.762  16.686  1.00 40.72           C  
ATOM   2216  O   GLY B 288     -16.258  15.494  15.613  1.00 40.72           O  
ATOM   2217  N   ILE B 289     -14.489  16.379  16.748  1.00 40.93           N  
ATOM   2218  CA  ILE B 289     -13.857  16.942  15.560  1.00 40.93           C  
ATOM   2219  C   ILE B 289     -13.420  15.816  14.625  1.00 40.93           C  
ATOM   2220  CB  ILE B 289     -12.648  17.830  15.930  1.00 40.93           C  
ATOM   2221  O   ILE B 289     -13.613  15.899  13.410  1.00 40.93           O  
ATOM   2222  CG1 ILE B 289     -13.116  19.087  16.673  1.00 40.93           C  
ATOM   2223  CG2 ILE B 289     -11.847  18.201  14.679  1.00 40.93           C  
ATOM   2224  CD1 ILE B 289     -11.982  19.922  17.252  1.00 40.93           C  
ATOM   2225  N   VAL B 290     -12.918  14.788  15.106  1.00 41.24           N  
ATOM   2226  CA  VAL B 290     -12.431  13.716  14.244  1.00 41.24           C  
ATOM   2227  C   VAL B 290     -13.609  13.031  13.556  1.00 41.24           C  
ATOM   2228  CB  VAL B 290     -11.603  12.682  15.038  1.00 41.24           C  
ATOM   2229  O   VAL B 290     -13.538  12.704  12.369  1.00 41.24           O  
ATOM   2230  CG1 VAL B 290     -11.270  11.472  14.166  1.00 41.24           C  
ATOM   2231  CG2 VAL B 290     -10.326  13.323  15.578  1.00 41.24           C  
ATOM   2232  N   ALA B 291     -14.645  12.915  14.169  1.00 42.50           N  
ATOM   2233  CA  ALA B 291     -15.851  12.335  13.584  1.00 42.50           C  
ATOM   2234  C   ALA B 291     -16.324  13.150  12.383  1.00 42.50           C  
ATOM   2235  CB  ALA B 291     -16.959  12.242  14.630  1.00 42.50           C  
ATOM   2236  O   ALA B 291     -16.702  12.587  11.353  1.00 42.50           O  
ATOM   2237  N   ILE B 292     -16.228  14.536  12.469  1.00 43.32           N  
ATOM   2238  CA  ILE B 292     -16.677  15.411  11.392  1.00 43.32           C  
ATOM   2239  C   ILE B 292     -15.793  15.213  10.163  1.00 43.32           C  
ATOM   2240  CB  ILE B 292     -16.665  16.894  11.826  1.00 43.32           C  
ATOM   2241  O   ILE B 292     -16.292  15.119   9.039  1.00 43.32           O  
ATOM   2242  CG1 ILE B 292     -17.749  17.150  12.880  1.00 43.32           C  
ATOM   2243  CG2 ILE B 292     -16.851  17.813  10.616  1.00 43.32           C  
ATOM   2244  CD1 ILE B 292     -17.674  18.528  13.523  1.00 43.32           C  
ATOM   2245  N   VAL B 293     -14.518  15.117  10.288  1.00 44.80           N  
ATOM   2246  CA  VAL B 293     -13.605  15.029   9.154  1.00 44.80           C  
ATOM   2247  C   VAL B 293     -13.857  13.733   8.386  1.00 44.80           C  
ATOM   2248  CB  VAL B 293     -12.129  15.102   9.606  1.00 44.80           C  
ATOM   2249  O   VAL B 293     -13.921  13.737   7.155  1.00 44.80           O  
ATOM   2250  CG1 VAL B 293     -11.191  14.801   8.439  1.00 44.80           C  
ATOM   2251  CG2 VAL B 293     -11.822  16.474  10.203  1.00 44.80           C  
ATOM   2252  N   VAL B 294     -14.115  12.702   9.133  1.00 41.26           N  
ATOM   2253  CA  VAL B 294     -14.287  11.414   8.470  1.00 41.26           C  
ATOM   2254  C   VAL B 294     -15.610  11.397   7.707  1.00 41.26           C  
ATOM   2255  CB  VAL B 294     -14.240  10.245   9.480  1.00 41.26           C  
ATOM   2256  O   VAL B 294     -15.679  10.896   6.582  1.00 41.26           O  
ATOM   2257  CG1 VAL B 294     -14.622   8.930   8.802  1.00 41.26           C  
ATOM   2258  CG2 VAL B 294     -12.853  10.142  10.111  1.00 41.26           C  
ATOM   2259  N   THR B 295     -16.504  12.004   8.227  1.00 40.91           N  
ATOM   2260  CA  THR B 295     -17.800  12.072   7.560  1.00 40.91           C  
ATOM   2261  C   THR B 295     -17.701  12.877   6.267  1.00 40.91           C  
ATOM   2262  CB  THR B 295     -18.868  12.696   8.476  1.00 40.91           C  
ATOM   2263  O   THR B 295     -18.273  12.493   5.245  1.00 40.91           O  
ATOM   2264  CG2 THR B 295     -20.269  12.242   8.077  1.00 40.91           C  
ATOM   2265  OG1 THR B 295     -18.618  12.300   9.831  1.00 40.91           O  
ATOM   2266  N   CYS B 296     -16.914  13.987   6.228  1.00 42.75           N  
ATOM   2267  CA  CYS B 296     -16.773  14.797   5.023  1.00 42.75           C  
ATOM   2268  C   CYS B 296     -16.089  14.009   3.913  1.00 42.75           C  
ATOM   2269  CB  CYS B 296     -15.980  16.069   5.321  1.00 42.75           C  
ATOM   2270  O   CYS B 296     -16.507  14.069   2.755  1.00 42.75           O  
ATOM   2271  SG  CYS B 296     -16.962  17.377   6.087  1.00 42.75           S  
ATOM   2272  N   LEU B 297     -15.159  13.305   4.290  1.00 42.22           N  
ATOM   2273  CA  LEU B 297     -14.432  12.529   3.292  1.00 42.22           C  
ATOM   2274  C   LEU B 297     -15.328  11.457   2.679  1.00 42.22           C  
ATOM   2275  CB  LEU B 297     -13.193  11.881   3.914  1.00 42.22           C  
ATOM   2276  O   LEU B 297     -15.304  11.242   1.465  1.00 42.22           O  
ATOM   2277  CG  LEU B 297     -11.911  12.715   3.900  1.00 42.22           C  
ATOM   2278  CD1 LEU B 297     -10.958  12.241   4.991  1.00 42.22           C  
ATOM   2279  CD2 LEU B 297     -11.243  12.646   2.531  1.00 42.22           C  
ATOM   2280  N   ALA B 298     -15.958  10.891   3.503  1.00 39.46           N  
ATOM   2281  CA  ALA B 298     -16.860   9.853   3.010  1.00 39.46           C  
ATOM   2282  C   ALA B 298     -17.923  10.444   2.088  1.00 39.46           C  
ATOM   2283  CB  ALA B 298     -17.519   9.122   4.177  1.00 39.46           C  
ATOM   2284  O   ALA B 298     -18.277   9.841   1.072  1.00 39.46           O  
ATOM   2285  N   TYR B 299     -18.444  11.550   2.337  1.00 39.34           N  
ATOM   2286  CA  TYR B 299     -19.410  12.228   1.480  1.00 39.34           C  
ATOM   2287  C   TYR B 299     -18.844  12.442   0.082  1.00 39.34           C  
ATOM   2288  CB  TYR B 299     -19.819  13.572   2.090  1.00 39.34           C  
ATOM   2289  O   TYR B 299     -19.509  12.153  -0.915  1.00 39.34           O  
ATOM   2290  CG  TYR B 299     -20.751  14.376   1.216  1.00 39.34           C  
ATOM   2291  CD1 TYR B 299     -20.264  15.393   0.396  1.00 39.34           C  
ATOM   2292  CD2 TYR B 299     -22.118  14.123   1.209  1.00 39.34           C  
ATOM   2293  CE1 TYR B 299     -21.119  16.138  -0.409  1.00 39.34           C  
ATOM   2294  CE2 TYR B 299     -22.982  14.862   0.407  1.00 39.34           C  
ATOM   2295  OH  TYR B 299     -23.325  16.600  -1.193  1.00 39.34           O  
ATOM   2296  CZ  TYR B 299     -22.474  15.865  -0.398  1.00 39.34           C  
ATOM   2297  N   TYR B 300     -17.699  12.936  -0.054  1.00 37.82           N  
ATOM   2298  CA  TYR B 300     -17.159  13.270  -1.367  1.00 37.82           C  
ATOM   2299  C   TYR B 300     -16.984  12.018  -2.220  1.00 37.82           C  
ATOM   2300  CB  TYR B 300     -15.819  13.998  -1.228  1.00 37.82           C  
ATOM   2301  O   TYR B 300     -17.219  12.046  -3.430  1.00 37.82           O  
ATOM   2302  CG  TYR B 300     -15.884  15.464  -1.583  1.00 37.82           C  
ATOM   2303  CD1 TYR B 300     -15.761  15.886  -2.905  1.00 37.82           C  
ATOM   2304  CD2 TYR B 300     -16.068  16.428  -0.598  1.00 37.82           C  
ATOM   2305  CE1 TYR B 300     -15.819  17.236  -3.236  1.00 37.82           C  
ATOM   2306  CE2 TYR B 300     -16.128  17.780  -0.918  1.00 37.82           C  
ATOM   2307  OH  TYR B 300     -16.061  19.511  -2.561  1.00 37.82           O  
ATOM   2308  CZ  TYR B 300     -16.003  18.174  -2.238  1.00 37.82           C  
ATOM   2309  N   PHE B 301     -16.620  11.023  -1.682  1.00 39.39           N  
ATOM   2310  CA  PHE B 301     -16.495   9.758  -2.395  1.00 39.39           C  
ATOM   2311  C   PHE B 301     -17.841   9.318  -2.959  1.00 39.39           C  
ATOM   2312  CB  PHE B 301     -15.933   8.672  -1.472  1.00 39.39           C  
ATOM   2313  O   PHE B 301     -17.927   8.888  -4.111  1.00 39.39           O  
ATOM   2314  CG  PHE B 301     -15.263   7.540  -2.203  1.00 39.39           C  
ATOM   2315  CD1 PHE B 301     -15.952   6.364  -2.472  1.00 39.39           C  
ATOM   2316  CD2 PHE B 301     -13.944   7.653  -2.621  1.00 39.39           C  
ATOM   2317  CE1 PHE B 301     -15.335   5.315  -3.149  1.00 39.39           C  
ATOM   2318  CE2 PHE B 301     -13.320   6.608  -3.298  1.00 39.39           C  
ATOM   2319  CZ  PHE B 301     -14.017   5.440  -3.560  1.00 39.39           C  
ATOM   2320  N   MET B 302     -18.692   9.492  -2.106  1.00 36.79           N  
ATOM   2321  CA  MET B 302     -20.021   9.088  -2.556  1.00 36.79           C  
ATOM   2322  C   MET B 302     -20.527  10.011  -3.659  1.00 36.79           C  
ATOM   2323  CB  MET B 302     -21.007   9.083  -1.386  1.00 36.79           C  
ATOM   2324  O   MET B 302     -21.169   9.558  -4.608  1.00 36.79           O  
ATOM   2325  CG  MET B 302     -21.061   7.763  -0.635  1.00 36.79           C  
ATOM   2326  SD  MET B 302     -22.774   7.276  -0.191  1.00 36.79           S  
ATOM   2327  CE  MET B 302     -23.045   8.342   1.252  1.00 36.79           C  
ATOM   2328  N   ARG B 303     -20.299  11.295  -3.663  1.00 33.88           N  
ATOM   2329  CA  ARG B 303     -20.723  12.195  -4.731  1.00 33.88           C  
ATOM   2330  C   ARG B 303     -20.019  11.858  -6.041  1.00 33.88           C  
ATOM   2331  CB  ARG B 303     -20.450  13.651  -4.348  1.00 33.88           C  
ATOM   2332  O   ARG B 303     -20.620  11.941  -7.114  1.00 33.88           O  
ATOM   2333  CG  ARG B 303     -21.589  14.600  -4.686  1.00 33.88           C  
ATOM   2334  CD  ARG B 303     -21.259  16.036  -4.302  1.00 33.88           C  
ATOM   2335  NE  ARG B 303     -22.315  16.959  -4.708  1.00 33.88           N  
ATOM   2336  NH1 ARG B 303     -21.256  18.849  -3.906  1.00 33.88           N  
ATOM   2337  NH2 ARG B 303     -23.305  19.020  -4.921  1.00 33.88           N  
ATOM   2338  CZ  ARG B 303     -22.290  18.274  -4.511  1.00 33.88           C  
ATOM   2339  N   PHE B 304     -18.809  11.617  -6.215  1.00 36.74           N  
ATOM   2340  CA  PHE B 304     -18.059  11.209  -7.397  1.00 36.74           C  
ATOM   2341  C   PHE B 304     -18.692   9.983  -8.044  1.00 36.74           C  
ATOM   2342  CB  PHE B 304     -16.600  10.916  -7.033  1.00 36.74           C  
ATOM   2343  O   PHE B 304     -18.778   9.897  -9.271  1.00 36.74           O  
ATOM   2344  CG  PHE B 304     -15.640  11.104  -8.177  1.00 36.74           C  
ATOM   2345  CD1 PHE B 304     -15.243  10.024  -8.955  1.00 36.74           C  
ATOM   2346  CD2 PHE B 304     -15.133  12.363  -8.474  1.00 36.74           C  
ATOM   2347  CE1 PHE B 304     -14.355  10.195 -10.014  1.00 36.74           C  
ATOM   2348  CE2 PHE B 304     -14.245  12.542  -9.530  1.00 36.74           C  
ATOM   2349  CZ  PHE B 304     -13.856  11.457 -10.299  1.00 36.74           C  
ATOM   2350  N   ARG B 305     -19.059   9.106  -7.384  1.00 38.77           N  
ATOM   2351  CA  ARG B 305     -19.719   7.933  -7.948  1.00 38.77           C  
ATOM   2352  C   ARG B 305     -20.987   8.325  -8.699  1.00 38.77           C  
ATOM   2353  CB  ARG B 305     -20.052   6.922  -6.848  1.00 38.77           C  
ATOM   2354  O   ARG B 305     -21.257   7.808  -9.784  1.00 38.77           O  
ATOM   2355  CG  ARG B 305     -19.936   5.472  -7.289  1.00 38.77           C  
ATOM   2356  CD  ARG B 305     -20.296   4.510  -6.164  1.00 38.77           C  
ATOM   2357  NE  ARG B 305     -20.444   3.142  -6.652  1.00 38.77           N  
ATOM   2358  NH1 ARG B 305     -20.967   2.244  -4.589  1.00 38.77           N  
ATOM   2359  NH2 ARG B 305     -20.868   0.895  -6.440  1.00 38.77           N  
ATOM   2360  CZ  ARG B 305     -20.759   2.097  -5.892  1.00 38.77           C  
ATOM   2361  N   ARG B 306     -21.772   9.225  -8.130  1.00 36.94           N  
ATOM   2362  CA  ARG B 306     -23.022   9.628  -8.765  1.00 36.94           C  
ATOM   2363  C   ARG B 306     -22.760  10.357 -10.078  1.00 36.94           C  
ATOM   2364  CB  ARG B 306     -23.839  10.519  -7.826  1.00 36.94           C  
ATOM   2365  O   ARG B 306     -23.477  10.155 -11.060  1.00 36.94           O  
ATOM   2366  CG  ARG B 306     -25.329  10.530  -8.129  1.00 36.94           C  
ATOM   2367  CD  ARG B 306     -26.110  11.322  -7.089  1.00 36.94           C  
ATOM   2368  NE  ARG B 306     -27.551  11.179  -7.273  1.00 36.94           N  
ATOM   2369  NH1 ARG B 306     -28.095  11.768  -5.107  1.00 36.94           N  
ATOM   2370  NH2 ARG B 306     -29.747  11.233  -6.603  1.00 36.94           N  
ATOM   2371  CZ  ARG B 306     -28.461  11.394  -6.327  1.00 36.94           C  
ATOM   2372  N   ALA B 307     -21.788  11.308 -10.182  1.00 35.32           N  
ATOM   2373  CA  ALA B 307     -21.558  12.151 -11.352  1.00 35.32           C  
ATOM   2374  C   ALA B 307     -20.991  11.337 -12.512  1.00 35.32           C  
ATOM   2375  CB  ALA B 307     -20.617  13.301 -11.003  1.00 35.32           C  
ATOM   2376  O   ALA B 307     -21.090  11.746 -13.671  1.00 35.32           O  
ATOM   2377  N   PHE B 308     -20.486  10.195 -12.446  1.00 38.86           N  
ATOM   2378  CA  PHE B 308     -19.834   9.424 -13.498  1.00 38.86           C  
ATOM   2379  C   PHE B 308     -20.824   9.067 -14.600  1.00 38.86           C  
ATOM   2380  CB  PHE B 308     -19.208   8.149 -12.922  1.00 38.86           C  
ATOM   2381  O   PHE B 308     -20.453   8.992 -15.774  1.00 38.86           O  
ATOM   2382  CG  PHE B 308     -17.751   7.984 -13.258  1.00 38.86           C  
ATOM   2383  CD1 PHE B 308     -17.360   7.302 -14.404  1.00 38.86           C  
ATOM   2384  CD2 PHE B 308     -16.771   8.510 -12.426  1.00 38.86           C  
ATOM   2385  CE1 PHE B 308     -16.011   7.147 -14.717  1.00 38.86           C  
ATOM   2386  CE2 PHE B 308     -15.421   8.360 -12.733  1.00 38.86           C  
ATOM   2387  CZ  PHE B 308     -15.044   7.677 -13.878  1.00 38.86           C  
ATOM   2388  N   GLY B 309     -22.006   8.978 -14.504  1.00 38.21           N  
ATOM   2389  CA  GLY B 309     -22.851   8.795 -15.673  1.00 38.21           C  
ATOM   2390  C   GLY B 309     -22.854   9.995 -16.600  1.00 38.21           C  
ATOM   2391  O   GLY B 309     -22.770   9.844 -17.821  1.00 38.21           O  
ATOM   2392  N   GLU B 310     -23.055  11.279 -16.258  1.00 37.23           N  
ATOM   2393  CA  GLU B 310     -23.123  12.512 -17.036  1.00 37.23           C  
ATOM   2394  C   GLU B 310     -21.737  12.945 -17.507  1.00 37.23           C  
ATOM   2395  CB  GLU B 310     -23.771  13.630 -16.215  1.00 37.23           C  
ATOM   2396  O   GLU B 310     -21.614  13.759 -18.425  1.00 37.23           O  
ATOM   2397  CG  GLU B 310     -25.286  13.524 -16.120  1.00 37.23           C  
ATOM   2398  CD  GLU B 310     -25.928  14.713 -15.423  1.00 37.23           C  
ATOM   2399  OE1 GLU B 310     -27.177  14.770 -15.346  1.00 37.23           O  
ATOM   2400  OE2 GLU B 310     -25.177  15.596 -14.951  1.00 37.23           O  
ATOM   2401  N   TYR B 311     -20.762  12.279 -17.180  1.00 39.57           N  
ATOM   2402  CA  TYR B 311     -19.403  12.748 -17.426  1.00 39.57           C  
ATOM   2403  C   TYR B 311     -18.738  11.938 -18.533  1.00 39.57           C  
ATOM   2404  CB  TYR B 311     -18.566  12.667 -16.146  1.00 39.57           C  
ATOM   2405  O   TYR B 311     -17.531  12.055 -18.757  1.00 39.57           O  
ATOM   2406  CG  TYR B 311     -18.557  13.945 -15.344  1.00 39.57           C  
ATOM   2407  CD1 TYR B 311     -17.666  14.973 -15.645  1.00 39.57           C  
ATOM   2408  CD2 TYR B 311     -19.438  14.128 -14.284  1.00 39.57           C  
ATOM   2409  CE1 TYR B 311     -17.653  16.153 -14.908  1.00 39.57           C  
ATOM   2410  CE2 TYR B 311     -19.434  15.303 -13.540  1.00 39.57           C  
ATOM   2411  OH  TYR B 311     -18.531  17.474 -13.126  1.00 39.57           O  
ATOM   2412  CZ  TYR B 311     -18.540  16.308 -13.859  1.00 39.57           C  
ATOM   2413  N   SER B 312     -19.502  11.176 -19.339  1.00 46.92           N  
ATOM   2414  CA  SER B 312     -18.913  10.429 -20.445  1.00 46.92           C  
ATOM   2415  C   SER B 312     -18.242  11.362 -21.447  1.00 46.92           C  
ATOM   2416  CB  SER B 312     -19.978   9.589 -21.152  1.00 46.92           C  
ATOM   2417  O   SER B 312     -17.173  11.049 -21.976  1.00 46.92           O  
ATOM   2418  OG  SER B 312     -20.766  10.395 -22.011  1.00 46.92           O  
ATOM   2419  N   HIS B 313     -18.817  12.533 -21.780  1.00 48.24           N  
ATOM   2420  CA  HIS B 313     -18.263  13.472 -22.749  1.00 48.24           C  
ATOM   2421  C   HIS B 313     -16.977  14.106 -22.229  1.00 48.24           C  
ATOM   2422  CB  HIS B 313     -19.285  14.559 -23.087  1.00 48.24           C  
ATOM   2423  O   HIS B 313     -16.041  14.339 -22.997  1.00 48.24           O  
ATOM   2424  CG  HIS B 313     -18.714  15.941 -23.084  1.00 48.24           C  
ATOM   2425  CD2 HIS B 313     -18.263  16.718 -24.097  1.00 48.24           C  
ATOM   2426  ND1 HIS B 313     -18.554  16.677 -21.931  1.00 48.24           N  
ATOM   2427  CE1 HIS B 313     -18.028  17.852 -22.235  1.00 48.24           C  
ATOM   2428  NE2 HIS B 313     -17.842  17.902 -23.543  1.00 48.24           N  
ATOM   2429  N   VAL B 314     -16.914  14.282 -20.968  1.00 52.39           N  
ATOM   2430  CA  VAL B 314     -15.728  14.861 -20.346  1.00 52.39           C  
ATOM   2431  C   VAL B 314     -14.560  13.882 -20.449  1.00 52.39           C  
ATOM   2432  CB  VAL B 314     -15.986  15.230 -18.868  1.00 52.39           C  
ATOM   2433  O   VAL B 314     -13.439  14.277 -20.778  1.00 52.39           O  
ATOM   2434  CG1 VAL B 314     -14.712  15.765 -18.215  1.00 52.39           C  
ATOM   2435  CG2 VAL B 314     -17.114  16.255 -18.764  1.00 52.39           C  
ATOM   2436  N   VAL B 315     -14.978  12.649 -20.294  1.00 57.89           N  
ATOM   2437  CA  VAL B 315     -13.953  11.613 -20.360  1.00 57.89           C  
ATOM   2438  C   VAL B 315     -13.471  11.453 -21.800  1.00 57.89           C  
ATOM   2439  CB  VAL B 315     -14.475  10.262 -19.819  1.00 57.89           C  
ATOM   2440  O   VAL B 315     -12.272  11.307 -22.047  1.00 57.89           O  
ATOM   2441  CG1 VAL B 315     -13.451   9.154 -20.054  1.00 57.89           C  
ATOM   2442  CG2 VAL B 315     -14.812  10.377 -18.334  1.00 57.89           C  
ATOM   2443  N   ALA B 316     -14.273  11.538 -22.752  1.00 59.06           N  
ATOM   2444  CA  ALA B 316     -13.930  11.419 -24.167  1.00 59.06           C  
ATOM   2445  C   ALA B 316     -13.021  12.563 -24.608  1.00 59.06           C  
ATOM   2446  CB  ALA B 316     -15.195  11.390 -25.021  1.00 59.06           C  
ATOM   2447  O   ALA B 316     -12.017  12.339 -25.288  1.00 59.06           O  
ATOM   2448  N   PHE B 317     -13.286  13.742 -24.144  1.00 59.68           N  
ATOM   2449  CA  PHE B 317     -12.497  14.909 -24.522  1.00 59.68           C  
ATOM   2450  C   PHE B 317     -11.116  14.861 -23.879  1.00 59.68           C  
ATOM   2451  CB  PHE B 317     -13.218  16.200 -24.121  1.00 59.68           C  
ATOM   2452  O   PHE B 317     -10.119  15.219 -24.509  1.00 59.68           O  
ATOM   2453  CG  PHE B 317     -13.454  17.145 -25.268  1.00 59.68           C  
ATOM   2454  CD1 PHE B 317     -12.478  18.058 -25.647  1.00 59.68           C  
ATOM   2455  CD2 PHE B 317     -14.654  17.120 -25.968  1.00 59.68           C  
ATOM   2456  CE1 PHE B 317     -12.693  18.934 -26.708  1.00 59.68           C  
ATOM   2457  CE2 PHE B 317     -14.876  17.993 -27.029  1.00 59.68           C  
ATOM   2458  CZ  PHE B 317     -13.896  18.899 -27.397  1.00 59.68           C  
ATOM   2459  N   ASN B 318     -11.122  14.421 -22.701  1.00 63.65           N  
ATOM   2460  CA  ASN B 318      -9.849  14.283 -22.002  1.00 63.65           C  
ATOM   2461  C   ASN B 318      -8.951  13.247 -22.674  1.00 63.65           C  
ATOM   2462  CB  ASN B 318     -10.079  13.915 -20.535  1.00 63.65           C  
ATOM   2463  O   ASN B 318      -7.742  13.451 -22.790  1.00 63.65           O  
ATOM   2464  CG  ASN B 318      -8.867  14.190 -19.667  1.00 63.65           C  
ATOM   2465  ND2 ASN B 318      -8.694  13.392 -18.619  1.00 63.65           N  
ATOM   2466  OD1 ASN B 318      -8.092  15.111 -19.936  1.00 63.65           O  
ATOM   2467  N   THR B 319      -9.529  12.177 -23.149  1.00 64.53           N  
ATOM   2468  CA  THR B 319      -8.778  11.138 -23.845  1.00 64.53           C  
ATOM   2469  C   THR B 319      -8.240  11.659 -25.175  1.00 64.53           C  
ATOM   2470  CB  THR B 319      -9.646   9.891 -24.092  1.00 64.53           C  
ATOM   2471  O   THR B 319      -7.096  11.380 -25.540  1.00 64.53           O  
ATOM   2472  CG2 THR B 319      -8.800   8.720 -24.582  1.00 64.53           C  
ATOM   2473  OG1 THR B 319     -10.295   9.518 -22.870  1.00 64.53           O  
ATOM   2474  N   LEU B 320      -8.937  12.356 -25.844  1.00 66.53           N  
ATOM   2475  CA  LEU B 320      -8.534  12.949 -27.115  1.00 66.53           C  
ATOM   2476  C   LEU B 320      -7.398  13.947 -26.914  1.00 66.53           C  
ATOM   2477  CB  LEU B 320      -9.724  13.640 -27.786  1.00 66.53           C  
ATOM   2478  O   LEU B 320      -6.438  13.965 -27.687  1.00 66.53           O  
ATOM   2479  CG  LEU B 320      -9.740  13.630 -29.315  1.00 66.53           C  
ATOM   2480  CD1 LEU B 320     -10.812  12.674 -29.827  1.00 66.53           C  
ATOM   2481  CD2 LEU B 320      -9.969  15.037 -29.857  1.00 66.53           C  
ATOM   2482  N   LEU B 321      -7.467  14.775 -25.911  1.00 69.34           N  
ATOM   2483  CA  LEU B 321      -6.422  15.743 -25.595  1.00 69.34           C  
ATOM   2484  C   LEU B 321      -5.131  15.036 -25.195  1.00 69.34           C  
ATOM   2485  CB  LEU B 321      -6.877  16.675 -24.469  1.00 69.34           C  
ATOM   2486  O   LEU B 321      -4.037  15.490 -25.539  1.00 69.34           O  
ATOM   2487  CG  LEU B 321      -7.715  17.884 -24.888  1.00 69.34           C  
ATOM   2488  CD1 LEU B 321      -8.524  18.404 -23.704  1.00 69.34           C  
ATOM   2489  CD2 LEU B 321      -6.822  18.983 -25.455  1.00 69.34           C  
ATOM   2490  N   PHE B 322      -5.256  13.990 -24.590  1.00 69.81           N  
ATOM   2491  CA  PHE B 322      -4.101  13.189 -24.205  1.00 69.81           C  
ATOM   2492  C   PHE B 322      -3.415  12.603 -25.433  1.00 69.81           C  
ATOM   2493  CB  PHE B 322      -4.518  12.065 -23.251  1.00 69.81           C  
ATOM   2494  O   PHE B 322      -2.188  12.641 -25.543  1.00 69.81           O  
ATOM   2495  CG  PHE B 322      -3.410  11.099 -22.929  1.00 69.81           C  
ATOM   2496  CD1 PHE B 322      -3.336   9.867 -23.566  1.00 69.81           C  
ATOM   2497  CD2 PHE B 322      -2.442  11.424 -21.988  1.00 69.81           C  
ATOM   2498  CE1 PHE B 322      -2.311   8.971 -23.270  1.00 69.81           C  
ATOM   2499  CE2 PHE B 322      -1.415  10.534 -21.687  1.00 69.81           C  
ATOM   2500  CZ  PHE B 322      -1.352   9.308 -22.328  1.00 69.81           C  
ATOM   2501  N   LEU B 323      -4.238  12.054 -26.320  1.00 65.94           N  
ATOM   2502  CA  LEU B 323      -3.691  11.450 -27.530  1.00 65.94           C  
ATOM   2503  C   LEU B 323      -2.968  12.492 -28.377  1.00 65.94           C  
ATOM   2504  CB  LEU B 323      -4.803  10.791 -28.350  1.00 65.94           C  
ATOM   2505  O   LEU B 323      -1.896  12.219 -28.923  1.00 65.94           O  
ATOM   2506  CG  LEU B 323      -5.098   9.323 -28.036  1.00 65.94           C  
ATOM   2507  CD1 LEU B 323      -6.571   9.014 -28.282  1.00 65.94           C  
ATOM   2508  CD2 LEU B 323      -4.207   8.408 -28.869  1.00 65.94           C  
ATOM   2509  N   MET B 324      -3.429  13.697 -28.451  1.00 68.51           N  
ATOM   2510  CA  MET B 324      -2.819  14.793 -29.198  1.00 68.51           C  
ATOM   2511  C   MET B 324      -1.514  15.236 -28.546  1.00 68.51           C  
ATOM   2512  CB  MET B 324      -3.782  15.978 -29.298  1.00 68.51           C  
ATOM   2513  O   MET B 324      -0.521  15.477 -29.235  1.00 68.51           O  
ATOM   2514  CG  MET B 324      -4.788  15.855 -30.431  1.00 68.51           C  
ATOM   2515  SD  MET B 324      -4.059  16.259 -32.066  1.00 68.51           S  
ATOM   2516  CE  MET B 324      -5.454  17.132 -32.831  1.00 68.51           C  
ATOM   2517  N   SER B 325      -1.502  15.336 -27.274  1.00 69.17           N  
ATOM   2518  CA  SER B 325      -0.305  15.716 -26.531  1.00 69.17           C  
ATOM   2519  C   SER B 325       0.792  14.666 -26.676  1.00 69.17           C  
ATOM   2520  CB  SER B 325      -0.634  15.921 -25.052  1.00 69.17           C  
ATOM   2521  O   SER B 325       1.969  15.005 -26.815  1.00 69.17           O  
ATOM   2522  OG  SER B 325      -1.581  16.962 -24.887  1.00 69.17           O  
ATOM   2523  N   PHE B 326       0.350  13.433 -26.776  1.00 62.85           N  
ATOM   2524  CA  PHE B 326       1.277  12.317 -26.922  1.00 62.85           C  
ATOM   2525  C   PHE B 326       1.960  12.356 -28.284  1.00 62.85           C  
ATOM   2526  CB  PHE B 326       0.548  10.983 -26.738  1.00 62.85           C  
ATOM   2527  O   PHE B 326       3.171  12.146 -28.384  1.00 62.85           O  
ATOM   2528  CG  PHE B 326       1.440   9.779 -26.882  1.00 62.85           C  
ATOM   2529  CD1 PHE B 326       1.392   8.995 -28.028  1.00 62.85           C  
ATOM   2530  CD2 PHE B 326       2.327   9.432 -25.871  1.00 62.85           C  
ATOM   2531  CE1 PHE B 326       2.217   7.880 -28.164  1.00 62.85           C  
ATOM   2532  CE2 PHE B 326       3.153   8.320 -26.000  1.00 62.85           C  
ATOM   2533  CZ  PHE B 326       3.096   7.544 -27.147  1.00 62.85           C  
ATOM   2534  N   THR B 327       1.273  12.661 -29.226  1.00 62.06           N  
ATOM   2535  CA  THR B 327       1.797  12.732 -30.586  1.00 62.06           C  
ATOM   2536  C   THR B 327       2.807  13.869 -30.717  1.00 62.06           C  
ATOM   2537  CB  THR B 327       0.665  12.927 -31.611  1.00 62.06           C  
ATOM   2538  O   THR B 327       3.861  13.701 -31.333  1.00 62.06           O  
ATOM   2539  CG2 THR B 327       1.161  12.681 -33.032  1.00 62.06           C  
ATOM   2540  OG1 THR B 327      -0.397  12.009 -31.322  1.00 62.06           O  
ATOM   2541  N   VAL B 328       2.623  14.999 -30.185  1.00 64.92           N  
ATOM   2542  CA  VAL B 328       3.506  16.160 -30.232  1.00 64.92           C  
ATOM   2543  C   VAL B 328       4.787  15.866 -29.453  1.00 64.92           C  
ATOM   2544  CB  VAL B 328       2.816  17.421 -29.667  1.00 64.92           C  
ATOM   2545  O   VAL B 328       5.878  16.259 -29.872  1.00 64.92           O  
ATOM   2546  CG1 VAL B 328       3.812  18.574 -29.547  1.00 64.92           C  
ATOM   2547  CG2 VAL B 328       1.634  17.822 -30.547  1.00 64.92           C  
ATOM   2548  N   LEU B 329       4.596  15.188 -28.418  1.00 61.49           N  
ATOM   2549  CA  LEU B 329       5.762  14.833 -27.616  1.00 61.49           C  
ATOM   2550  C   LEU B 329       6.689  13.901 -28.388  1.00 61.49           C  
ATOM   2551  CB  LEU B 329       5.330  14.171 -26.305  1.00 61.49           C  
ATOM   2552  O   LEU B 329       7.913  13.998 -28.270  1.00 61.49           O  
ATOM   2553  CG  LEU B 329       5.786  14.857 -25.016  1.00 61.49           C  
ATOM   2554  CD1 LEU B 329       4.582  15.226 -24.156  1.00 61.49           C  
ATOM   2555  CD2 LEU B 329       6.747  13.959 -24.244  1.00 61.49           C  
ATOM   2556  N   CYS B 330       6.051  13.065 -29.219  1.00 50.70           N  
ATOM   2557  CA  CYS B 330       6.829  12.117 -30.008  1.00 50.70           C  
ATOM   2558  C   CYS B 330       7.602  12.830 -31.111  1.00 50.70           C  
ATOM   2559  CB  CYS B 330       5.918  11.051 -30.617  1.00 50.70           C  
ATOM   2560  O   CYS B 330       8.678  12.382 -31.510  1.00 50.70           O  
ATOM   2561  SG  CYS B 330       5.272   9.870 -29.413  1.00 50.70           S  
ATOM   2562  N   LEU B 331       7.134  13.884 -31.466  1.00 52.24           N  
ATOM   2563  CA  LEU B 331       7.718  14.629 -32.576  1.00 52.24           C  
ATOM   2564  C   LEU B 331       8.687  15.691 -32.067  1.00 52.24           C  
ATOM   2565  CB  LEU B 331       6.620  15.284 -33.418  1.00 52.24           C  
ATOM   2566  O   LEU B 331       9.382  16.333 -32.858  1.00 52.24           O  
ATOM   2567  CG  LEU B 331       5.758  14.342 -34.260  1.00 52.24           C  
ATOM   2568  CD1 LEU B 331       4.470  15.039 -34.684  1.00 52.24           C  
ATOM   2569  CD2 LEU B 331       6.533  13.852 -35.478  1.00 52.24           C  
ATOM   2570  N   THR B 332       8.863  15.947 -30.798  1.00 52.88           N  
ATOM   2571  CA  THR B 332       9.635  17.007 -30.158  1.00 52.88           C  
ATOM   2572  C   THR B 332      11.120  16.865 -30.479  1.00 52.88           C  
ATOM   2573  CB  THR B 332       9.434  17.000 -28.631  1.00 52.88           C  
ATOM   2574  O   THR B 332      11.799  17.856 -30.754  1.00 52.88           O  
ATOM   2575  CG2 THR B 332      10.086  18.218 -27.985  1.00 52.88           C  
ATOM   2576  OG1 THR B 332       8.031  17.011 -28.339  1.00 52.88           O  
ATOM   2577  N   PRO B 333      11.650  15.636 -30.580  1.00 46.43           N  
ATOM   2578  CA  PRO B 333      13.079  15.534 -30.884  1.00 46.43           C  
ATOM   2579  C   PRO B 333      13.416  15.999 -32.299  1.00 46.43           C  
ATOM   2580  CB  PRO B 333      13.369  14.040 -30.718  1.00 46.43           C  
ATOM   2581  O   PRO B 333      14.503  16.531 -32.535  1.00 46.43           O  
ATOM   2582  CG  PRO B 333      12.053  13.434 -30.350  1.00 46.43           C  
ATOM   2583  CD  PRO B 333      11.028  14.528 -30.277  1.00 46.43           C  
ATOM   2584  N   VAL B 334      12.478  15.995 -33.313  1.00 47.27           N  
ATOM   2585  CA  VAL B 334      12.697  16.378 -34.704  1.00 47.27           C  
ATOM   2586  C   VAL B 334      12.357  17.854 -34.894  1.00 47.27           C  
ATOM   2587  CB  VAL B 334      11.861  15.510 -35.671  1.00 47.27           C  
ATOM   2588  O   VAL B 334      13.071  18.577 -35.592  1.00 47.27           O  
ATOM   2589  CG1 VAL B 334      12.160  15.878 -37.123  1.00 47.27           C  
ATOM   2590  CG2 VAL B 334      12.132  14.026 -35.426  1.00 47.27           C  
ATOM   2591  N   TYR B 335      11.370  18.291 -34.208  1.00 46.20           N  
ATOM   2592  CA  TYR B 335      10.895  19.668 -34.286  1.00 46.20           C  
ATOM   2593  C   TYR B 335      10.764  20.278 -32.896  1.00 46.20           C  
ATOM   2594  CB  TYR B 335       9.549  19.732 -35.014  1.00 46.20           C  
ATOM   2595  O   TYR B 335       9.748  20.091 -32.222  1.00 46.20           O  
ATOM   2596  CG  TYR B 335       9.571  19.106 -36.387  1.00 46.20           C  
ATOM   2597  CD1 TYR B 335      10.157  19.767 -37.465  1.00 46.20           C  
ATOM   2598  CD2 TYR B 335       9.007  17.855 -36.610  1.00 46.20           C  
ATOM   2599  CE1 TYR B 335      10.178  19.196 -38.733  1.00 46.20           C  
ATOM   2600  CE2 TYR B 335       9.023  17.274 -37.874  1.00 46.20           C  
ATOM   2601  OH  TYR B 335       9.628  17.380 -40.181  1.00 46.20           O  
ATOM   2602  CZ  TYR B 335       9.610  17.951 -38.927  1.00 46.20           C  
ATOM   2603  N   SER B 336      11.803  20.994 -32.446  1.00 47.57           N  
ATOM   2604  CA  SER B 336      11.916  21.479 -31.075  1.00 47.57           C  
ATOM   2605  C   SER B 336      10.917  22.598 -30.800  1.00 47.57           C  
ATOM   2606  CB  SER B 336      13.336  21.974 -30.796  1.00 47.57           C  
ATOM   2607  O   SER B 336      10.529  22.823 -29.651  1.00 47.57           O  
ATOM   2608  OG  SER B 336      14.278  20.932 -30.985  1.00 47.57           O  
ATOM   2609  N   PHE B 337      10.385  23.255 -31.852  1.00 59.13           N  
ATOM   2610  CA  PHE B 337       9.495  24.397 -31.681  1.00 59.13           C  
ATOM   2611  C   PHE B 337       8.046  23.940 -31.562  1.00 59.13           C  
ATOM   2612  CB  PHE B 337       9.642  25.376 -32.849  1.00 59.13           C  
ATOM   2613  O   PHE B 337       7.181  24.706 -31.131  1.00 59.13           O  
ATOM   2614  CG  PHE B 337       9.241  24.799 -34.180  1.00 59.13           C  
ATOM   2615  CD1 PHE B 337      10.171  24.144 -34.978  1.00 59.13           C  
ATOM   2616  CD2 PHE B 337       7.933  24.911 -34.632  1.00 59.13           C  
ATOM   2617  CE1 PHE B 337       9.802  23.608 -36.210  1.00 59.13           C  
ATOM   2618  CE2 PHE B 337       7.557  24.379 -35.862  1.00 59.13           C  
ATOM   2619  CZ  PHE B 337       8.493  23.729 -36.650  1.00 59.13           C  
ATOM   2620  N   LEU B 338       7.774  22.660 -31.743  1.00 67.31           N  
ATOM   2621  CA  LEU B 338       6.431  22.103 -31.854  1.00 67.31           C  
ATOM   2622  C   LEU B 338       5.695  22.187 -30.520  1.00 67.31           C  
ATOM   2623  CB  LEU B 338       6.491  20.648 -32.325  1.00 67.31           C  
ATOM   2624  O   LEU B 338       4.508  22.518 -30.481  1.00 67.31           O  
ATOM   2625  CG  LEU B 338       5.409  20.210 -33.314  1.00 67.31           C  
ATOM   2626  CD1 LEU B 338       5.714  20.751 -34.707  1.00 67.31           C  
ATOM   2627  CD2 LEU B 338       5.291  18.690 -33.339  1.00 67.31           C  
ATOM   2628  N   PRO B 339       6.370  21.885 -29.376  1.00 67.87           N  
ATOM   2629  CA  PRO B 339       5.668  21.977 -28.094  1.00 67.87           C  
ATOM   2630  C   PRO B 339       5.198  23.395 -27.779  1.00 67.87           C  
ATOM   2631  CB  PRO B 339       6.720  21.513 -27.083  1.00 67.87           C  
ATOM   2632  O   PRO B 339       4.148  23.578 -27.158  1.00 67.87           O  
ATOM   2633  CG  PRO B 339       7.754  20.812 -27.902  1.00 67.87           C  
ATOM   2634  CD  PRO B 339       7.657  21.305 -29.317  1.00 67.87           C  
ATOM   2635  N   GLY B 340       5.940  24.353 -28.199  1.00 69.37           N  
ATOM   2636  CA  GLY B 340       5.546  25.741 -28.022  1.00 69.37           C  
ATOM   2637  C   GLY B 340       4.297  26.110 -28.800  1.00 69.37           C  
ATOM   2638  O   GLY B 340       3.379  26.726 -28.255  1.00 69.37           O  
ATOM   2639  N   VAL B 341       4.257  25.745 -30.072  1.00 72.48           N  
ATOM   2640  CA  VAL B 341       3.128  26.026 -30.953  1.00 72.48           C  
ATOM   2641  C   VAL B 341       1.898  25.253 -30.480  1.00 72.48           C  
ATOM   2642  CB  VAL B 341       3.450  25.667 -32.421  1.00 72.48           C  
ATOM   2643  O   VAL B 341       0.787  25.787 -30.474  1.00 72.48           O  
ATOM   2644  CG1 VAL B 341       2.251  25.953 -33.323  1.00 72.48           C  
ATOM   2645  CG2 VAL B 341       4.679  26.436 -32.900  1.00 72.48           C  
ATOM   2646  N   TYR B 342       2.131  24.097 -30.080  1.00 71.36           N  
ATOM   2647  CA  TYR B 342       1.059  23.243 -29.582  1.00 71.36           C  
ATOM   2648  C   TYR B 342       0.439  23.827 -28.318  1.00 71.36           C  
ATOM   2649  CB  TYR B 342       1.581  21.831 -29.303  1.00 71.36           C  
ATOM   2650  O   TYR B 342      -0.779  23.768 -28.133  1.00 71.36           O  
ATOM   2651  CG  TYR B 342       0.560  20.920 -28.668  1.00 71.36           C  
ATOM   2652  CD1 TYR B 342       0.614  20.621 -27.308  1.00 71.36           C  
ATOM   2653  CD2 TYR B 342      -0.462  20.356 -29.424  1.00 71.36           C  
ATOM   2654  CE1 TYR B 342      -0.324  19.781 -26.718  1.00 71.36           C  
ATOM   2655  CE2 TYR B 342      -1.405  19.514 -28.845  1.00 71.36           C  
ATOM   2656  OH  TYR B 342      -2.260  18.400 -26.914  1.00 71.36           O  
ATOM   2657  CZ  TYR B 342      -1.329  19.233 -27.493  1.00 71.36           C  
ATOM   2658  N   SER B 343       1.301  24.416 -27.483  1.00 76.02           N  
ATOM   2659  CA  SER B 343       0.829  24.992 -26.228  1.00 76.02           C  
ATOM   2660  C   SER B 343      -0.149  26.135 -26.479  1.00 76.02           C  
ATOM   2661  CB  SER B 343       2.007  25.493 -25.391  1.00 76.02           C  
ATOM   2662  O   SER B 343      -1.138  26.282 -25.757  1.00 76.02           O  
ATOM   2663  OG  SER B 343       2.982  24.476 -25.235  1.00 76.02           O  
ATOM   2664  N   VAL B 344       0.034  26.947 -27.508  1.00 73.53           N  
ATOM   2665  CA  VAL B 344      -0.826  28.072 -27.859  1.00 73.53           C  
ATOM   2666  C   VAL B 344      -2.171  27.558 -28.366  1.00 73.53           C  
ATOM   2667  CB  VAL B 344      -0.167  28.979 -28.923  1.00 73.53           C  
ATOM   2668  O   VAL B 344      -3.225  28.053 -27.960  1.00 73.53           O  
ATOM   2669  CG1 VAL B 344      -1.123  30.091 -29.352  1.00 73.53           C  
ATOM   2670  CG2 VAL B 344       1.137  29.568 -28.388  1.00 73.53           C  
ATOM   2671  N   ILE B 345      -2.144  26.514 -29.146  1.00 73.07           N  
ATOM   2672  CA  ILE B 345      -3.348  25.913 -29.709  1.00 73.07           C  
ATOM   2673  C   ILE B 345      -4.144  25.221 -28.604  1.00 73.07           C  
ATOM   2674  CB  ILE B 345      -3.007  24.910 -30.833  1.00 73.07           C  
ATOM   2675  O   ILE B 345      -5.372  25.324 -28.558  1.00 73.07           O  
ATOM   2676  CG1 ILE B 345      -2.337  25.631 -32.008  1.00 73.07           C  
ATOM   2677  CG2 ILE B 345      -4.264  24.165 -31.292  1.00 73.07           C  
ATOM   2678  CD1 ILE B 345      -1.767  24.696 -33.065  1.00 73.07           C  
ATOM   2679  N   TYR B 346      -3.351  24.523 -27.722  1.00 73.33           N  
ATOM   2680  CA  TYR B 346      -3.925  23.808 -26.587  1.00 73.33           C  
ATOM   2681  C   TYR B 346      -4.693  24.757 -25.676  1.00 73.33           C  
ATOM   2682  CB  TYR B 346      -2.828  23.093 -25.792  1.00 73.33           C  
ATOM   2683  O   TYR B 346      -5.817  24.459 -25.265  1.00 73.33           O  
ATOM   2684  CG  TYR B 346      -3.357  22.111 -24.776  1.00 73.33           C  
ATOM   2685  CD1 TYR B 346      -3.689  22.523 -23.487  1.00 73.33           C  
ATOM   2686  CD2 TYR B 346      -3.524  20.769 -25.101  1.00 73.33           C  
ATOM   2687  CE1 TYR B 346      -4.175  21.621 -22.546  1.00 73.33           C  
ATOM   2688  CE2 TYR B 346      -4.010  19.858 -24.168  1.00 73.33           C  
ATOM   2689  OH  TYR B 346      -4.813  19.396 -21.969  1.00 73.33           O  
ATOM   2690  CZ  TYR B 346      -4.332  20.293 -22.896  1.00 73.33           C  
ATOM   2691  N   LEU B 347      -4.073  25.920 -25.409  1.00 75.00           N  
ATOM   2692  CA  LEU B 347      -4.702  26.943 -24.581  1.00 75.00           C  
ATOM   2693  C   LEU B 347      -5.983  27.457 -25.231  1.00 75.00           C  
ATOM   2694  CB  LEU B 347      -3.736  28.106 -24.339  1.00 75.00           C  
ATOM   2695  O   LEU B 347      -6.993  27.653 -24.552  1.00 75.00           O  
ATOM   2696  CG  LEU B 347      -4.072  29.033 -23.170  1.00 75.00           C  
ATOM   2697  CD1 LEU B 347      -3.307  28.610 -21.921  1.00 75.00           C  
ATOM   2698  CD2 LEU B 347      -3.758  30.482 -23.530  1.00 75.00           C  
ATOM   2699  N   TYR B 348      -5.917  27.661 -26.556  1.00 66.30           N  
ATOM   2700  CA  TYR B 348      -7.061  28.168 -27.306  1.00 66.30           C  
ATOM   2701  C   TYR B 348      -8.220  27.180 -27.268  1.00 66.30           C  
ATOM   2702  CB  TYR B 348      -6.667  28.455 -28.758  1.00 66.30           C  
ATOM   2703  O   TYR B 348      -9.377  27.576 -27.107  1.00 66.30           O  
ATOM   2704  CG  TYR B 348      -7.763  29.107 -29.566  1.00 66.30           C  
ATOM   2705  CD1 TYR B 348      -8.530  28.366 -30.462  1.00 66.30           C  
ATOM   2706  CD2 TYR B 348      -8.032  30.466 -29.437  1.00 66.30           C  
ATOM   2707  CE1 TYR B 348      -9.539  28.963 -31.210  1.00 66.30           C  
ATOM   2708  CE2 TYR B 348      -9.039  31.073 -30.180  1.00 66.30           C  
ATOM   2709  OH  TYR B 348     -10.784  30.911 -31.801  1.00 66.30           O  
ATOM   2710  CZ  TYR B 348      -9.786  30.315 -31.062  1.00 66.30           C  
ATOM   2711  N   LEU B 349      -7.929  25.878 -27.359  1.00 68.54           N  
ATOM   2712  CA  LEU B 349      -8.944  24.830 -27.369  1.00 68.54           C  
ATOM   2713  C   LEU B 349      -9.646  24.740 -26.018  1.00 68.54           C  
ATOM   2714  CB  LEU B 349      -8.315  23.479 -27.721  1.00 68.54           C  
ATOM   2715  O   LEU B 349     -10.837  24.430 -25.952  1.00 68.54           O  
ATOM   2716  CG  LEU B 349      -8.391  23.058 -29.189  1.00 68.54           C  
ATOM   2717  CD1 LEU B 349      -7.205  22.169 -29.548  1.00 68.54           C  
ATOM   2718  CD2 LEU B 349      -9.707  22.342 -29.473  1.00 68.54           C  
ATOM   2719  N   THR B 350      -8.925  25.033 -24.896  1.00 64.75           N  
ATOM   2720  CA  THR B 350      -9.453  24.923 -23.541  1.00 64.75           C  
ATOM   2721  C   THR B 350     -10.532  25.973 -23.293  1.00 64.75           C  
ATOM   2722  CB  THR B 350      -8.336  25.073 -22.492  1.00 64.75           C  
ATOM   2723  O   THR B 350     -11.412  25.781 -22.452  1.00 64.75           O  
ATOM   2724  CG2 THR B 350      -7.606  23.752 -22.272  1.00 64.75           C  
ATOM   2725  OG1 THR B 350      -7.396  26.057 -22.942  1.00 64.75           O  
ATOM   2726  N   PHE B 351     -10.532  27.100 -24.126  1.00 63.05           N  
ATOM   2727  CA  PHE B 351     -11.526  28.160 -24.001  1.00 63.05           C  
ATOM   2728  C   PHE B 351     -12.900  27.668 -24.437  1.00 63.05           C  
ATOM   2729  CB  PHE B 351     -11.117  29.382 -24.831  1.00 63.05           C  
ATOM   2730  O   PHE B 351     -13.923  28.206 -24.008  1.00 63.05           O  
ATOM   2731  CG  PHE B 351     -10.065  30.235 -24.177  1.00 63.05           C  
ATOM   2732  CD1 PHE B 351     -10.238  30.707 -22.881  1.00 63.05           C  
ATOM   2733  CD2 PHE B 351      -8.901  30.566 -24.858  1.00 63.05           C  
ATOM   2734  CE1 PHE B 351      -9.265  31.497 -22.274  1.00 63.05           C  
ATOM   2735  CE2 PHE B 351      -7.924  31.356 -24.258  1.00 63.05           C  
ATOM   2736  CZ  PHE B 351      -8.109  31.821 -22.966  1.00 63.05           C  
ATOM   2737  N   TYR B 352     -12.964  26.567 -25.207  1.00 51.93           N  
ATOM   2738  CA  TYR B 352     -14.227  26.075 -25.746  1.00 51.93           C  
ATOM   2739  C   TYR B 352     -14.769  24.926 -24.903  1.00 51.93           C  
ATOM   2740  CB  TYR B 352     -14.051  25.620 -27.197  1.00 51.93           C  
ATOM   2741  O   TYR B 352     -15.910  24.497 -25.089  1.00 51.93           O  
ATOM   2742  CG  TYR B 352     -13.961  26.759 -28.184  1.00 51.93           C  
ATOM   2743  CD1 TYR B 352     -15.111  27.362 -28.688  1.00 51.93           C  
ATOM   2744  CD2 TYR B 352     -12.727  27.233 -28.615  1.00 51.93           C  
ATOM   2745  CE1 TYR B 352     -15.033  28.411 -29.599  1.00 51.93           C  
ATOM   2746  CE2 TYR B 352     -12.637  28.281 -29.525  1.00 51.93           C  
ATOM   2747  OH  TYR B 352     -13.710  29.900 -30.912  1.00 51.93           O  
ATOM   2748  CZ  TYR B 352     -13.793  28.863 -30.010  1.00 51.93           C  
ATOM   2749  N   LEU B 353     -13.948  24.506 -24.041  1.00 53.67           N  
ATOM   2750  CA  LEU B 353     -14.342  23.363 -23.225  1.00 53.67           C  
ATOM   2751  C   LEU B 353     -15.046  23.820 -21.952  1.00 53.67           C  
ATOM   2752  CB  LEU B 353     -13.120  22.512 -22.869  1.00 53.67           C  
ATOM   2753  O   LEU B 353     -14.872  24.960 -21.516  1.00 53.67           O  
ATOM   2754  CG  LEU B 353     -12.454  21.765 -24.026  1.00 53.67           C  
ATOM   2755  CD1 LEU B 353     -10.996  21.466 -23.694  1.00 53.67           C  
ATOM   2756  CD2 LEU B 353     -13.211  20.478 -24.338  1.00 53.67           C  
ATOM   2757  N   THR B 354     -16.135  23.093 -21.499  1.00 48.00           N  
ATOM   2758  CA  THR B 354     -16.817  23.350 -20.235  1.00 48.00           C  
ATOM   2759  C   THR B 354     -15.814  23.441 -19.089  1.00 48.00           C  
ATOM   2760  CB  THR B 354     -17.855  22.255 -19.927  1.00 48.00           C  
ATOM   2761  O   THR B 354     -14.699  22.925 -19.190  1.00 48.00           O  
ATOM   2762  CG2 THR B 354     -19.105  22.426 -20.784  1.00 48.00           C  
ATOM   2763  OG1 THR B 354     -17.279  20.970 -20.194  1.00 48.00           O  
ATOM   2764  N   ASN B 355     -16.078  24.212 -18.016  1.00 50.80           N  
ATOM   2765  CA  ASN B 355     -15.175  24.550 -16.921  1.00 50.80           C  
ATOM   2766  C   ASN B 355     -14.556  23.302 -16.299  1.00 50.80           C  
ATOM   2767  CB  ASN B 355     -15.907  25.368 -15.855  1.00 50.80           C  
ATOM   2768  O   ASN B 355     -13.366  23.287 -15.981  1.00 50.80           O  
ATOM   2769  CG  ASN B 355     -15.924  26.852 -16.167  1.00 50.80           C  
ATOM   2770  ND2 ASN B 355     -16.759  27.598 -15.453  1.00 50.80           N  
ATOM   2771  OD1 ASN B 355     -15.195  27.323 -17.043  1.00 50.80           O  
ATOM   2772  N   ASP B 356     -15.239  22.197 -16.231  1.00 53.49           N  
ATOM   2773  CA  ASP B 356     -14.723  20.983 -15.606  1.00 53.49           C  
ATOM   2774  C   ASP B 356     -13.668  20.316 -16.486  1.00 53.49           C  
ATOM   2775  CB  ASP B 356     -15.862  20.003 -15.316  1.00 53.49           C  
ATOM   2776  O   ASP B 356     -12.629  19.875 -15.992  1.00 53.49           O  
ATOM   2777  CG  ASP B 356     -16.877  20.549 -14.327  1.00 53.49           C  
ATOM   2778  OD1 ASP B 356     -16.504  21.371 -13.462  1.00 53.49           O  
ATOM   2779  OD2 ASP B 356     -18.059  20.151 -14.411  1.00 53.49           O  
ATOM   2780  N   VAL B 357     -13.926  20.260 -17.707  1.00 55.36           N  
ATOM   2781  CA  VAL B 357     -13.025  19.629 -18.666  1.00 55.36           C  
ATOM   2782  C   VAL B 357     -11.782  20.495 -18.855  1.00 55.36           C  
ATOM   2783  CB  VAL B 357     -13.720  19.390 -20.025  1.00 55.36           C  
ATOM   2784  O   VAL B 357     -10.671  19.976 -18.990  1.00 55.36           O  
ATOM   2785  CG1 VAL B 357     -12.772  18.697 -21.002  1.00 55.36           C  
ATOM   2786  CG2 VAL B 357     -14.993  18.567 -19.836  1.00 55.36           C  
ATOM   2787  N   SER B 358     -11.952  21.783 -18.841  1.00 61.27           N  
ATOM   2788  CA  SER B 358     -10.843  22.716 -19.005  1.00 61.27           C  
ATOM   2789  C   SER B 358      -9.852  22.604 -17.851  1.00 61.27           C  
ATOM   2790  CB  SER B 358     -11.360  24.151 -19.106  1.00 61.27           C  
ATOM   2791  O   SER B 358      -8.639  22.674 -18.058  1.00 61.27           O  
ATOM   2792  OG  SER B 358     -10.313  25.039 -19.461  1.00 61.27           O  
ATOM   2793  N   PHE B 359     -10.415  22.460 -16.714  1.00 66.51           N  
ATOM   2794  CA  PHE B 359      -9.561  22.322 -15.540  1.00 66.51           C  
ATOM   2795  C   PHE B 359      -8.674  21.088 -15.658  1.00 66.51           C  
ATOM   2796  CB  PHE B 359     -10.406  22.241 -14.265  1.00 66.51           C  
ATOM   2797  O   PHE B 359      -7.470  21.157 -15.404  1.00 66.51           O  
ATOM   2798  CG  PHE B 359      -9.594  22.107 -13.005  1.00 66.51           C  
ATOM   2799  CD1 PHE B 359      -9.482  20.882 -12.360  1.00 66.51           C  
ATOM   2800  CD2 PHE B 359      -8.941  23.208 -12.466  1.00 66.51           C  
ATOM   2801  CE1 PHE B 359      -8.731  20.756 -11.194  1.00 66.51           C  
ATOM   2802  CE2 PHE B 359      -8.189  23.090 -11.301  1.00 66.51           C  
ATOM   2803  CZ  PHE B 359      -8.086  21.863 -10.666  1.00 66.51           C  
ATOM   2804  N   LEU B 360      -9.265  19.974 -16.080  1.00 64.36           N  
ATOM   2805  CA  LEU B 360      -8.524  18.730 -16.255  1.00 64.36           C  
ATOM   2806  C   LEU B 360      -7.502  18.859 -17.380  1.00 64.36           C  
ATOM   2807  CB  LEU B 360      -9.481  17.573 -16.551  1.00 64.36           C  
ATOM   2808  O   LEU B 360      -6.394  18.326 -17.282  1.00 64.36           O  
ATOM   2809  CG  LEU B 360     -10.039  16.827 -15.338  1.00 64.36           C  
ATOM   2810  CD1 LEU B 360     -11.412  16.244 -15.659  1.00 64.36           C  
ATOM   2811  CD2 LEU B 360      -9.077  15.731 -14.894  1.00 64.36           C  
ATOM   2812  N   ALA B 361      -7.769  19.500 -18.379  1.00 68.88           N  
ATOM   2813  CA  ALA B 361      -6.890  19.718 -19.525  1.00 68.88           C  
ATOM   2814  C   ALA B 361      -5.658  20.526 -19.125  1.00 68.88           C  
ATOM   2815  CB  ALA B 361      -7.645  20.426 -20.647  1.00 68.88           C  
ATOM   2816  O   ALA B 361      -4.544  20.228 -19.562  1.00 68.88           O  
ATOM   2817  N   HIS B 362      -5.815  21.537 -18.287  1.00 73.19           N  
ATOM   2818  CA  HIS B 362      -4.691  22.345 -17.829  1.00 73.19           C  
ATOM   2819  C   HIS B 362      -3.753  21.532 -16.943  1.00 73.19           C  
ATOM   2820  CB  HIS B 362      -5.190  23.578 -17.074  1.00 73.19           C  
ATOM   2821  O   HIS B 362      -2.531  21.657 -17.047  1.00 73.19           O  
ATOM   2822  CG  HIS B 362      -5.938  24.546 -17.934  1.00 73.19           C  
ATOM   2823  CD2 HIS B 362      -7.168  25.094 -17.793  1.00 73.19           C  
ATOM   2824  ND1 HIS B 362      -5.420  25.056 -19.105  1.00 73.19           N  
ATOM   2825  CE1 HIS B 362      -6.302  25.879 -19.648  1.00 73.19           C  
ATOM   2826  NE2 HIS B 362      -7.371  25.920 -18.871  1.00 73.19           N  
ATOM   2827  N   ILE B 363      -4.279  20.753 -16.115  1.00 68.25           N  
ATOM   2828  CA  ILE B 363      -3.469  19.884 -15.268  1.00 68.25           C  
ATOM   2829  C   ILE B 363      -2.655  18.929 -16.138  1.00 68.25           C  
ATOM   2830  CB  ILE B 363      -4.345  19.089 -14.274  1.00 68.25           C  
ATOM   2831  O   ILE B 363      -1.472  18.697 -15.878  1.00 68.25           O  
ATOM   2832  CG1 ILE B 363      -4.977  20.034 -13.246  1.00 68.25           C  
ATOM   2833  CG2 ILE B 363      -3.521  17.999 -13.581  1.00 68.25           C  
ATOM   2834  CD1 ILE B 363      -5.955  19.353 -12.298  1.00 68.25           C  
ATOM   2835  N   GLN B 364      -3.339  18.361 -17.136  1.00 70.79           N  
ATOM   2836  CA  GLN B 364      -2.686  17.473 -18.091  1.00 70.79           C  
ATOM   2837  C   GLN B 364      -1.545  18.184 -18.814  1.00 70.79           C  
ATOM   2838  CB  GLN B 364      -3.698  16.938 -19.106  1.00 70.79           C  
ATOM   2839  O   GLN B 364      -0.460  17.622 -18.976  1.00 70.79           O  
ATOM   2840  CG  GLN B 364      -3.125  15.890 -20.052  1.00 70.79           C  
ATOM   2841  CD  GLN B 364      -4.155  15.358 -21.031  1.00 70.79           C  
ATOM   2842  NE2 GLN B 364      -3.684  14.800 -22.141  1.00 70.79           N  
ATOM   2843  OE1 GLN B 364      -5.363  15.447 -20.791  1.00 70.79           O  
ATOM   2844  N   TRP B 365      -1.641  19.315 -19.201  1.00 73.37           N  
ATOM   2845  CA  TRP B 365      -0.623  20.105 -19.887  1.00 73.37           C  
ATOM   2846  C   TRP B 365       0.550  20.405 -18.959  1.00 73.37           C  
ATOM   2847  CB  TRP B 365      -1.221  21.413 -20.413  1.00 73.37           C  
ATOM   2848  O   TRP B 365       1.711  20.275 -19.355  1.00 73.37           O  
ATOM   2849  CG  TRP B 365      -0.258  22.249 -21.201  1.00 73.37           C  
ATOM   2850  CD1 TRP B 365      -0.016  22.181 -22.545  1.00 73.37           C  
ATOM   2851  CD2 TRP B 365       0.596  23.277 -20.690  1.00 73.37           C  
ATOM   2852  CE2 TRP B 365       1.330  23.792 -21.782  1.00 73.37           C  
ATOM   2853  CE3 TRP B 365       0.812  23.815 -19.414  1.00 73.37           C  
ATOM   2854  NE1 TRP B 365       0.938  23.107 -22.901  1.00 73.37           N  
ATOM   2855  CH2 TRP B 365       2.457  25.327 -20.377  1.00 73.37           C  
ATOM   2856  CZ2 TRP B 365       2.265  24.819 -21.636  1.00 73.37           C  
ATOM   2857  CZ3 TRP B 365       1.744  24.837 -19.271  1.00 73.37           C  
ATOM   2858  N   MET B 366       0.274  20.786 -17.708  1.00 71.00           N  
ATOM   2859  CA  MET B 366       1.306  21.160 -16.746  1.00 71.00           C  
ATOM   2860  C   MET B 366       2.239  19.987 -16.465  1.00 71.00           C  
ATOM   2861  CB  MET B 366       0.674  21.650 -15.442  1.00 71.00           C  
ATOM   2862  O   MET B 366       3.454  20.164 -16.367  1.00 71.00           O  
ATOM   2863  CG  MET B 366       0.340  23.133 -15.443  1.00 71.00           C  
ATOM   2864  SD  MET B 366       1.742  24.171 -14.872  1.00 71.00           S  
ATOM   2865  CE  MET B 366       0.896  25.205 -13.644  1.00 71.00           C  
ATOM   2866  N   VAL B 367       1.616  18.850 -16.523  1.00 65.89           N  
ATOM   2867  CA  VAL B 367       2.379  17.646 -16.209  1.00 65.89           C  
ATOM   2868  C   VAL B 367       3.204  17.225 -17.423  1.00 65.89           C  
ATOM   2869  CB  VAL B 367       1.456  16.489 -15.764  1.00 65.89           C  
ATOM   2870  O   VAL B 367       4.366  16.835 -17.286  1.00 65.89           O  
ATOM   2871  CG1 VAL B 367       2.249  15.192 -15.618  1.00 65.89           C  
ATOM   2872  CG2 VAL B 367       0.754  16.841 -14.454  1.00 65.89           C  
ATOM   2873  N   MET B 368       2.656  17.396 -18.572  1.00 64.60           N  
ATOM   2874  CA  MET B 368       3.269  16.847 -19.778  1.00 64.60           C  
ATOM   2875  C   MET B 368       4.252  17.840 -20.389  1.00 64.60           C  
ATOM   2876  CB  MET B 368       2.197  16.474 -20.804  1.00 64.60           C  
ATOM   2877  O   MET B 368       5.288  17.444 -20.926  1.00 64.60           O  
ATOM   2878  CG  MET B 368       1.452  15.191 -20.473  1.00 64.60           C  
ATOM   2879  SD  MET B 368       0.918  14.282 -21.975  1.00 64.60           S  
ATOM   2880  CE  MET B 368      -0.092  12.978 -21.217  1.00 64.60           C  
ATOM   2881  N   PHE B 369       4.183  19.133 -20.202  1.00 66.10           N  
ATOM   2882  CA  PHE B 369       4.900  20.063 -21.067  1.00 66.10           C  
ATOM   2883  C   PHE B 369       5.774  21.003 -20.245  1.00 66.10           C  
ATOM   2884  CB  PHE B 369       3.918  20.872 -21.920  1.00 66.10           C  
ATOM   2885  O   PHE B 369       6.726  21.589 -20.765  1.00 66.10           O  
ATOM   2886  CG  PHE B 369       3.323  20.094 -23.062  1.00 66.10           C  
ATOM   2887  CD1 PHE B 369       4.045  19.885 -24.231  1.00 66.10           C  
ATOM   2888  CD2 PHE B 369       2.039  19.571 -22.967  1.00 66.10           C  
ATOM   2889  CE1 PHE B 369       3.496  19.165 -25.289  1.00 66.10           C  
ATOM   2890  CE2 PHE B 369       1.484  18.851 -24.021  1.00 66.10           C  
ATOM   2891  CZ  PHE B 369       2.214  18.650 -25.182  1.00 66.10           C  
ATOM   2892  N   THR B 370       5.550  21.145 -18.936  1.00 62.21           N  
ATOM   2893  CA  THR B 370       6.304  22.080 -18.108  1.00 62.21           C  
ATOM   2894  C   THR B 370       7.793  21.748 -18.137  1.00 62.21           C  
ATOM   2895  CB  THR B 370       5.800  22.069 -16.653  1.00 62.21           C  
ATOM   2896  O   THR B 370       8.630  22.641 -18.286  1.00 62.21           O  
ATOM   2897  CG2 THR B 370       6.525  23.115 -15.812  1.00 62.21           C  
ATOM   2898  OG1 THR B 370       4.395  22.348 -16.637  1.00 62.21           O  
ATOM   2899  N   PRO B 371       8.170  20.551 -18.249  1.00 57.20           N  
ATOM   2900  CA  PRO B 371       9.601  20.236 -18.262  1.00 57.20           C  
ATOM   2901  C   PRO B 371      10.227  20.390 -19.646  1.00 57.20           C  
ATOM   2902  CB  PRO B 371       9.645  18.777 -17.801  1.00 57.20           C  
ATOM   2903  O   PRO B 371      11.449  20.509 -19.765  1.00 57.20           O  
ATOM   2904  CG  PRO B 371       8.223  18.428 -17.503  1.00 57.20           C  
ATOM   2905  CD  PRO B 371       7.350  19.571 -17.935  1.00 57.20           C  
ATOM   2906  N   LEU B 372       9.425  20.506 -20.614  1.00 59.12           N  
ATOM   2907  CA  LEU B 372       9.926  20.450 -21.983  1.00 59.12           C  
ATOM   2908  C   LEU B 372       9.938  21.838 -22.615  1.00 59.12           C  
ATOM   2909  CB  LEU B 372       9.075  19.498 -22.828  1.00 59.12           C  
ATOM   2910  O   LEU B 372      10.758  22.118 -23.492  1.00 59.12           O  
ATOM   2911  CG  LEU B 372       9.237  18.005 -22.538  1.00 59.12           C  
ATOM   2912  CD1 LEU B 372       8.022  17.233 -23.043  1.00 59.12           C  
ATOM   2913  CD2 LEU B 372      10.517  17.473 -23.173  1.00 59.12           C  
ATOM   2914  N   VAL B 373       9.166  22.688 -22.231  1.00 61.85           N  
ATOM   2915  CA  VAL B 373       9.025  24.010 -22.832  1.00 61.85           C  
ATOM   2916  C   VAL B 373       9.817  25.034 -22.022  1.00 61.85           C  
ATOM   2917  CB  VAL B 373       7.543  24.436 -22.926  1.00 61.85           C  
ATOM   2918  O   VAL B 373       9.997  24.873 -20.813  1.00 61.85           O  
ATOM   2919  CG1 VAL B 373       7.407  25.758 -23.679  1.00 61.85           C  
ATOM   2920  CG2 VAL B 373       6.716  23.344 -23.604  1.00 61.85           C  
ATOM   2921  N   PRO B 374      10.321  26.072 -22.696  1.00 58.90           N  
ATOM   2922  CA  PRO B 374      10.987  27.151 -21.963  1.00 58.90           C  
ATOM   2923  C   PRO B 374      10.131  27.709 -20.828  1.00 58.90           C  
ATOM   2924  CB  PRO B 374      11.226  28.213 -23.039  1.00 58.90           C  
ATOM   2925  O   PRO B 374       8.906  27.789 -20.955  1.00 58.90           O  
ATOM   2926  CG  PRO B 374      10.713  27.599 -24.302  1.00 58.90           C  
ATOM   2927  CD  PRO B 374      10.103  26.267 -23.971  1.00 58.90           C  
ATOM   2928  N   PHE B 375      10.678  27.983 -19.837  1.00 64.24           N  
ATOM   2929  CA  PHE B 375      10.027  28.397 -18.600  1.00 64.24           C  
ATOM   2930  C   PHE B 375       9.085  29.568 -18.850  1.00 64.24           C  
ATOM   2931  CB  PHE B 375      11.070  28.778 -17.544  1.00 64.24           C  
ATOM   2932  O   PHE B 375       8.014  29.650 -18.245  1.00 64.24           O  
ATOM   2933  CG  PHE B 375      10.476  29.158 -16.214  1.00 64.24           C  
ATOM   2934  CD1 PHE B 375      10.403  30.490 -15.825  1.00 64.24           C  
ATOM   2935  CD2 PHE B 375       9.990  28.182 -15.353  1.00 64.24           C  
ATOM   2936  CE1 PHE B 375       9.854  30.844 -14.594  1.00 64.24           C  
ATOM   2937  CE2 PHE B 375       9.440  28.529 -14.122  1.00 64.24           C  
ATOM   2938  CZ  PHE B 375       9.374  29.860 -13.745  1.00 64.24           C  
ATOM   2939  N   TRP B 376       9.357  30.459 -19.807  1.00 60.89           N  
ATOM   2940  CA  TRP B 376       8.550  31.645 -20.074  1.00 60.89           C  
ATOM   2941  C   TRP B 376       7.205  31.263 -20.682  1.00 60.89           C  
ATOM   2942  CB  TRP B 376       9.293  32.603 -21.009  1.00 60.89           C  
ATOM   2943  O   TRP B 376       6.210  31.967 -20.496  1.00 60.89           O  
ATOM   2944  CG  TRP B 376       9.496  32.067 -22.394  1.00 60.89           C  
ATOM   2945  CD1 TRP B 376      10.538  31.299 -22.836  1.00 60.89           C  
ATOM   2946  CD2 TRP B 376       8.636  32.263 -23.520  1.00 60.89           C  
ATOM   2947  CE2 TRP B 376       9.218  31.585 -24.614  1.00 60.89           C  
ATOM   2948  CE3 TRP B 376       7.428  32.947 -23.711  1.00 60.89           C  
ATOM   2949  NE1 TRP B 376      10.376  31.006 -24.171  1.00 60.89           N  
ATOM   2950  CH2 TRP B 376       7.449  32.248 -26.041  1.00 60.89           C  
ATOM   2951  CZ2 TRP B 376       8.631  31.571 -25.882  1.00 60.89           C  
ATOM   2952  CZ3 TRP B 376       6.845  32.932 -24.973  1.00 60.89           C  
ATOM   2953  N   ILE B 377       7.156  30.104 -21.297  1.00 70.00           N  
ATOM   2954  CA  ILE B 377       5.916  29.618 -21.892  1.00 70.00           C  
ATOM   2955  C   ILE B 377       4.980  29.116 -20.795  1.00 70.00           C  
ATOM   2956  CB  ILE B 377       6.185  28.498 -22.922  1.00 70.00           C  
ATOM   2957  O   ILE B 377       3.765  29.316 -20.868  1.00 70.00           O  
ATOM   2958  CG1 ILE B 377       7.016  29.037 -24.092  1.00 70.00           C  
ATOM   2959  CG2 ILE B 377       4.868  27.894 -23.418  1.00 70.00           C  
ATOM   2960  CD1 ILE B 377       7.247  28.024 -25.205  1.00 70.00           C  
ATOM   2961  N   THR B 378       5.673  28.477 -19.873  1.00 69.94           N  
ATOM   2962  CA  THR B 378       4.898  27.979 -18.741  1.00 69.94           C  
ATOM   2963  C   THR B 378       4.290  29.135 -17.952  1.00 69.94           C  
ATOM   2964  CB  THR B 378       5.765  27.115 -17.807  1.00 69.94           C  
ATOM   2965  O   THR B 378       3.125  29.078 -17.555  1.00 69.94           O  
ATOM   2966  CG2 THR B 378       4.949  25.985 -17.189  1.00 69.94           C  
ATOM   2967  OG1 THR B 378       6.850  26.553 -18.555  1.00 69.94           O  
ATOM   2968  N   ILE B 379       5.024  30.247 -17.741  1.00 69.68           N  
ATOM   2969  CA  ILE B 379       4.567  31.421 -17.007  1.00 69.68           C  
ATOM   2970  C   ILE B 379       3.447  32.111 -17.782  1.00 69.68           C  
ATOM   2971  CB  ILE B 379       5.725  32.410 -16.745  1.00 69.68           C  
ATOM   2972  O   ILE B 379       2.441  32.521 -17.199  1.00 69.68           O  
ATOM   2973  CG1 ILE B 379       6.761  31.782 -15.805  1.00 69.68           C  
ATOM   2974  CG2 ILE B 379       5.192  33.726 -16.172  1.00 69.68           C  
ATOM   2975  CD1 ILE B 379       8.022  32.616 -15.628  1.00 69.68           C  
ATOM   2976  N   ALA B 380       3.704  32.166 -19.060  1.00 71.11           N  
ATOM   2977  CA  ALA B 380       2.705  32.775 -19.934  1.00 71.11           C  
ATOM   2978  C   ALA B 380       1.401  31.984 -19.912  1.00 71.11           C  
ATOM   2979  CB  ALA B 380       3.238  32.878 -21.361  1.00 71.11           C  
ATOM   2980  O   ALA B 380       0.314  32.567 -19.886  1.00 71.11           O  
ATOM   2981  N   TYR B 381       1.491  30.677 -19.888  1.00 74.94           N  
ATOM   2982  CA  TYR B 381       0.344  29.776 -19.854  1.00 74.94           C  
ATOM   2983  C   TYR B 381      -0.444  29.944 -18.561  1.00 74.94           C  
ATOM   2984  CB  TYR B 381       0.799  28.321 -20.003  1.00 74.94           C  
ATOM   2985  O   TYR B 381      -1.673  30.044 -18.584  1.00 74.94           O  
ATOM   2986  CG  TYR B 381      -0.337  27.347 -20.200  1.00 74.94           C  
ATOM   2987  CD1 TYR B 381      -0.935  26.714 -19.113  1.00 74.94           C  
ATOM   2988  CD2 TYR B 381      -0.814  27.057 -21.474  1.00 74.94           C  
ATOM   2989  CE1 TYR B 381      -1.981  25.814 -19.290  1.00 74.94           C  
ATOM   2990  CE2 TYR B 381      -1.860  26.159 -21.663  1.00 74.94           C  
ATOM   2991  OH  TYR B 381      -3.471  24.654 -20.749  1.00 74.94           O  
ATOM   2992  CZ  TYR B 381      -2.436  25.544 -20.567  1.00 74.94           C  
ATOM   2993  N   ILE B 382       0.256  30.115 -17.461  1.00 70.25           N  
ATOM   2994  CA  ILE B 382      -0.340  30.222 -16.134  1.00 70.25           C  
ATOM   2995  C   ILE B 382      -1.041  31.571 -15.990  1.00 70.25           C  
ATOM   2996  CB  ILE B 382       0.720  30.048 -15.023  1.00 70.25           C  
ATOM   2997  O   ILE B 382      -2.122  31.656 -15.402  1.00 70.25           O  
ATOM   2998  CG1 ILE B 382       1.264  28.614 -15.024  1.00 70.25           C  
ATOM   2999  CG2 ILE B 382       0.133  30.410 -13.655  1.00 70.25           C  
ATOM   3000  CD1 ILE B 382       2.457  28.405 -14.102  1.00 70.25           C  
ATOM   3001  N   ILE B 383      -0.497  32.623 -16.518  1.00 70.57           N  
ATOM   3002  CA  ILE B 383      -1.073  33.963 -16.482  1.00 70.57           C  
ATOM   3003  C   ILE B 383      -2.379  33.985 -17.272  1.00 70.57           C  
ATOM   3004  CB  ILE B 383      -0.090  35.016 -17.041  1.00 70.57           C  
ATOM   3005  O   ILE B 383      -3.367  34.580 -16.834  1.00 70.57           O  
ATOM   3006  CG1 ILE B 383       1.105  35.186 -16.096  1.00 70.57           C  
ATOM   3007  CG2 ILE B 383      -0.803  36.353 -17.268  1.00 70.57           C  
ATOM   3008  CD1 ILE B 383       2.217  36.063 -16.657  1.00 70.57           C  
ATOM   3009  N   CYS B 384      -2.359  33.277 -18.356  1.00 70.29           N  
ATOM   3010  CA  CYS B 384      -3.535  33.233 -19.218  1.00 70.29           C  
ATOM   3011  C   CYS B 384      -4.685  32.503 -18.535  1.00 70.29           C  
ATOM   3012  CB  CYS B 384      -3.202  32.551 -20.544  1.00 70.29           C  
ATOM   3013  O   CYS B 384      -5.833  32.944 -18.602  1.00 70.29           O  
ATOM   3014  SG  CYS B 384      -2.657  33.692 -21.833  1.00 70.29           S  
ATOM   3015  N   ILE B 385      -4.322  31.414 -17.883  1.00 67.03           N  
ATOM   3016  CA  ILE B 385      -5.320  30.620 -17.174  1.00 67.03           C  
ATOM   3017  C   ILE B 385      -5.892  31.428 -16.011  1.00 67.03           C  
ATOM   3018  CB  ILE B 385      -4.723  29.290 -16.660  1.00 67.03           C  
ATOM   3019  O   ILE B 385      -7.098  31.395 -15.759  1.00 67.03           O  
ATOM   3020  CG1 ILE B 385      -4.381  28.368 -17.837  1.00 67.03           C  
ATOM   3021  CG2 ILE B 385      -5.689  28.604 -15.690  1.00 67.03           C  
ATOM   3022  CD1 ILE B 385      -3.553  27.151 -17.449  1.00 67.03           C  
ATOM   3023  N   SER B 386      -5.064  32.151 -15.235  1.00 61.54           N  
ATOM   3024  CA  SER B 386      -5.455  32.931 -14.066  1.00 61.54           C  
ATOM   3025  C   SER B 386      -6.356  34.098 -14.456  1.00 61.54           C  
ATOM   3026  CB  SER B 386      -4.220  33.453 -13.331  1.00 61.54           C  
ATOM   3027  O   SER B 386      -7.267  34.462 -13.709  1.00 61.54           O  
ATOM   3028  OG  SER B 386      -3.177  33.746 -14.246  1.00 61.54           O  
ATOM   3029  N   THR B 387      -5.966  34.689 -15.602  1.00 58.96           N  
ATOM   3030  CA  THR B 387      -6.754  35.815 -16.092  1.00 58.96           C  
ATOM   3031  C   THR B 387      -8.184  35.382 -16.398  1.00 58.96           C  
ATOM   3032  CB  THR B 387      -6.120  36.433 -17.352  1.00 58.96           C  
ATOM   3033  O   THR B 387      -9.135  36.111 -16.107  1.00 58.96           O  
ATOM   3034  CG2 THR B 387      -4.953  37.346 -16.990  1.00 58.96           C  
ATOM   3035  OG1 THR B 387      -5.645  35.383 -18.204  1.00 58.96           O  
ATOM   3036  N   LYS B 388      -8.441  34.289 -16.995  1.00 61.55           N  
ATOM   3037  CA  LYS B 388      -9.754  33.735 -17.310  1.00 61.55           C  
ATOM   3038  C   LYS B 388     -10.562  33.480 -16.041  1.00 61.55           C  
ATOM   3039  CB  LYS B 388      -9.612  32.438 -18.109  1.00 61.55           C  
ATOM   3040  O   LYS B 388     -11.760  33.768 -15.993  1.00 61.55           O  
ATOM   3041  CG  LYS B 388     -10.743  32.193 -19.098  1.00 61.55           C  
ATOM   3042  CD  LYS B 388     -10.604  30.839 -19.781  1.00 61.55           C  
ATOM   3043  CE  LYS B 388     -11.909  30.405 -20.434  1.00 61.55           C  
ATOM   3044  NZ  LYS B 388     -11.763  29.105 -21.155  1.00 61.55           N  
ATOM   3045  N   HIS B 389      -9.862  32.861 -15.045  1.00 53.33           N  
ATOM   3046  CA  HIS B 389     -10.527  32.555 -13.783  1.00 53.33           C  
ATOM   3047  C   HIS B 389     -10.937  33.830 -13.054  1.00 53.33           C  
ATOM   3048  CB  HIS B 389      -9.618  31.709 -12.890  1.00 53.33           C  
ATOM   3049  O   HIS B 389     -12.011  33.888 -12.451  1.00 53.33           O  
ATOM   3050  CG  HIS B 389     -10.231  30.412 -12.467  1.00 53.33           C  
ATOM   3051  CD2 HIS B 389     -10.086  29.158 -12.957  1.00 53.33           C  
ATOM   3052  ND1 HIS B 389     -11.118  30.316 -11.417  1.00 53.33           N  
ATOM   3053  CE1 HIS B 389     -11.492  29.055 -11.278  1.00 53.33           C  
ATOM   3054  NE2 HIS B 389     -10.881  28.332 -12.200  1.00 53.33           N  
ATOM   3055  N   PHE B 390     -10.099  34.810 -13.129  1.00 49.94           N  
ATOM   3056  CA  PHE B 390     -10.372  36.100 -12.505  1.00 49.94           C  
ATOM   3057  C   PHE B 390     -11.578  36.770 -13.153  1.00 49.94           C  
ATOM   3058  CB  PHE B 390      -9.148  37.015 -12.601  1.00 49.94           C  
ATOM   3059  O   PHE B 390     -12.418  37.349 -12.462  1.00 49.94           O  
ATOM   3060  CG  PHE B 390      -8.961  37.907 -11.404  1.00 49.94           C  
ATOM   3061  CD1 PHE B 390      -9.477  39.198 -11.394  1.00 49.94           C  
ATOM   3062  CD2 PHE B 390      -8.270  37.455 -10.287  1.00 49.94           C  
ATOM   3063  CE1 PHE B 390      -9.305  40.026 -10.287  1.00 49.94           C  
ATOM   3064  CE2 PHE B 390      -8.095  38.277  -9.177  1.00 49.94           C  
ATOM   3065  CZ  PHE B 390      -8.613  39.562  -9.179  1.00 49.94           C  
ATOM   3066  N   TYR B 391     -11.581  36.743 -14.491  1.00 52.62           N  
ATOM   3067  CA  TYR B 391     -12.709  37.323 -15.211  1.00 52.62           C  
ATOM   3068  C   TYR B 391     -14.012  36.626 -14.837  1.00 52.62           C  
ATOM   3069  CB  TYR B 391     -12.485  37.233 -16.724  1.00 52.62           C  
ATOM   3070  O   TYR B 391     -15.039  37.279 -14.641  1.00 52.62           O  
ATOM   3071  CG  TYR B 391     -13.480  38.028 -17.533  1.00 52.62           C  
ATOM   3072  CD1 TYR B 391     -14.595  37.414 -18.100  1.00 52.62           C  
ATOM   3073  CD2 TYR B 391     -13.308  39.393 -17.734  1.00 52.62           C  
ATOM   3074  CE1 TYR B 391     -15.514  38.143 -18.849  1.00 52.62           C  
ATOM   3075  CE2 TYR B 391     -14.220  40.131 -18.481  1.00 52.62           C  
ATOM   3076  OH  TYR B 391     -16.225  40.224 -19.773  1.00 52.62           O  
ATOM   3077  CZ  TYR B 391     -15.319  39.498 -19.033  1.00 52.62           C  
ATOM   3078  N   TRP B 392     -13.952  35.326 -14.756  1.00 48.84           N  
ATOM   3079  CA  TRP B 392     -15.114  34.547 -14.341  1.00 48.84           C  
ATOM   3080  C   TRP B 392     -15.540  34.916 -12.924  1.00 48.84           C  
ATOM   3081  CB  TRP B 392     -14.812  33.048 -14.423  1.00 48.84           C  
ATOM   3082  O   TRP B 392     -16.731  35.078 -12.650  1.00 48.84           O  
ATOM   3083  CG  TRP B 392     -15.945  32.174 -13.974  1.00 48.84           C  
ATOM   3084  CD1 TRP B 392     -17.051  31.822 -14.698  1.00 48.84           C  
ATOM   3085  CD2 TRP B 392     -16.084  31.544 -12.697  1.00 48.84           C  
ATOM   3086  CE2 TRP B 392     -17.300  30.825 -12.716  1.00 48.84           C  
ATOM   3087  CE3 TRP B 392     -15.298  31.517 -11.538  1.00 48.84           C  
ATOM   3088  NE1 TRP B 392     -17.869  31.011 -13.946  1.00 48.84           N  
ATOM   3089  CH2 TRP B 392     -16.959  30.077 -10.496  1.00 48.84           C  
ATOM   3090  CZ2 TRP B 392     -17.747  30.086 -11.618  1.00 48.84           C  
ATOM   3091  CZ3 TRP B 392     -15.745  30.781 -10.446  1.00 48.84           C  
ATOM   3092  N   PHE B 393     -14.669  34.935 -11.982  1.00 43.19           N  
ATOM   3093  CA  PHE B 393     -14.914  35.273 -10.584  1.00 43.19           C  
ATOM   3094  C   PHE B 393     -15.569  36.644 -10.466  1.00 43.19           C  
ATOM   3095  CB  PHE B 393     -13.608  35.243  -9.785  1.00 43.19           C  
ATOM   3096  O   PHE B 393     -16.570  36.801  -9.765  1.00 43.19           O  
ATOM   3097  CG  PHE B 393     -13.783  35.559  -8.324  1.00 43.19           C  
ATOM   3098  CD1 PHE B 393     -13.529  36.836  -7.839  1.00 43.19           C  
ATOM   3099  CD2 PHE B 393     -14.200  34.577  -7.435  1.00 43.19           C  
ATOM   3100  CE1 PHE B 393     -13.690  37.130  -6.487  1.00 43.19           C  
ATOM   3101  CE2 PHE B 393     -14.364  34.864  -6.083  1.00 43.19           C  
ATOM   3102  CZ  PHE B 393     -14.107  36.141  -5.611  1.00 43.19           C  
ATOM   3103  N   PHE B 394     -14.936  37.603 -11.076  1.00 43.87           N  
ATOM   3104  CA  PHE B 394     -15.408  38.977 -10.944  1.00 43.87           C  
ATOM   3105  C   PHE B 394     -16.730  39.167 -11.678  1.00 43.87           C  
ATOM   3106  CB  PHE B 394     -14.363  39.959 -11.482  1.00 43.87           C  
ATOM   3107  O   PHE B 394     -17.598  39.914 -11.222  1.00 43.87           O  
ATOM   3108  CG  PHE B 394     -13.517  40.592 -10.410  1.00 43.87           C  
ATOM   3109  CD1 PHE B 394     -13.985  41.682  -9.688  1.00 43.87           C  
ATOM   3110  CD2 PHE B 394     -12.251  40.095 -10.125  1.00 43.87           C  
ATOM   3111  CE1 PHE B 394     -13.204  42.269  -8.695  1.00 43.87           C  
ATOM   3112  CE2 PHE B 394     -11.465  40.676  -9.135  1.00 43.87           C  
ATOM   3113  CZ  PHE B 394     -11.942  41.764  -8.422  1.00 43.87           C  
ATOM   3114  N   SER B 395     -16.859  38.519 -12.820  1.00 41.85           N  
ATOM   3115  CA  SER B 395     -18.119  38.623 -13.548  1.00 41.85           C  
ATOM   3116  C   SER B 395     -19.271  38.024 -12.748  1.00 41.85           C  
ATOM   3117  CB  SER B 395     -18.014  37.926 -14.905  1.00 41.85           C  
ATOM   3118  O   SER B 395     -20.381  38.561 -12.751  1.00 41.85           O  
ATOM   3119  OG  SER B 395     -19.268  37.917 -15.565  1.00 41.85           O  
ATOM   3120  N   ASN B 396     -19.039  36.913 -12.099  1.00 38.05           N  
ATOM   3121  CA  ASN B 396     -20.071  36.212 -11.342  1.00 38.05           C  
ATOM   3122  C   ASN B 396     -20.317  36.869  -9.987  1.00 38.05           C  
ATOM   3123  CB  ASN B 396     -19.695  34.740 -11.159  1.00 38.05           C  
ATOM   3124  O   ASN B 396     -21.460  36.965  -9.537  1.00 38.05           O  
ATOM   3125  CG  ASN B 396     -20.173  33.868 -12.304  1.00 38.05           C  
ATOM   3126  ND2 ASN B 396     -19.366  32.880 -12.673  1.00 38.05           N  
ATOM   3127  OD1 ASN B 396     -21.257  34.081 -12.852  1.00 38.05           O  
ATOM   3128  N   TYR B 397     -19.310  37.101  -9.200  1.00 36.27           N  
ATOM   3129  CA  TYR B 397     -19.450  37.535  -7.814  1.00 36.27           C  
ATOM   3130  C   TYR B 397     -19.730  39.031  -7.736  1.00 36.27           C  
ATOM   3131  CB  TYR B 397     -18.187  37.197  -7.015  1.00 36.27           C  
ATOM   3132  O   TYR B 397     -20.368  39.501  -6.791  1.00 36.27           O  
ATOM   3133  CG  TYR B 397     -18.332  35.977  -6.139  1.00 36.27           C  
ATOM   3134  CD1 TYR B 397     -18.833  36.080  -4.843  1.00 36.27           C  
ATOM   3135  CD2 TYR B 397     -17.967  34.718  -6.604  1.00 36.27           C  
ATOM   3136  CE1 TYR B 397     -18.965  34.959  -4.031  1.00 36.27           C  
ATOM   3137  CE2 TYR B 397     -18.095  33.589  -5.801  1.00 36.27           C  
ATOM   3138  OH  TYR B 397     -18.725  32.606  -3.719  1.00 36.27           O  
ATOM   3139  CZ  TYR B 397     -18.595  33.719  -4.518  1.00 36.27           C  
ATOM   3140  N   LEU B 398     -19.061  39.782  -8.644  1.00 32.30           N  
ATOM   3141  CA  LEU B 398     -19.266  41.222  -8.544  1.00 32.30           C  
ATOM   3142  C   LEU B 398     -20.607  41.624  -9.149  1.00 32.30           C  
ATOM   3143  CB  LEU B 398     -18.132  41.975  -9.244  1.00 32.30           C  
ATOM   3144  O   LEU B 398     -20.897  42.814  -9.293  1.00 32.30           O  
ATOM   3145  CG  LEU B 398     -16.943  42.376  -8.369  1.00 32.30           C  
ATOM   3146  CD1 LEU B 398     -15.631  42.056  -9.077  1.00 32.30           C  
ATOM   3147  CD2 LEU B 398     -17.017  43.857  -8.012  1.00 32.30           C  
ATOM   3148  N   LYS B 399     -21.368  40.572  -9.536  1.00 36.42           N  
ATOM   3149  CA  LYS B 399     -22.694  41.038  -9.931  1.00 36.42           C  
ATOM   3150  C   LYS B 399     -23.368  41.804  -8.796  1.00 36.42           C  
ATOM   3151  CB  LYS B 399     -23.571  39.861 -10.361  1.00 36.42           C  
ATOM   3152  O   LYS B 399     -23.425  41.322  -7.662  1.00 36.42           O  
ATOM   3153  CG  LYS B 399     -23.534  39.577 -11.855  1.00 36.42           C  
ATOM   3154  CD  LYS B 399     -24.458  38.424 -12.227  1.00 36.42           C  
ATOM   3155  CE  LYS B 399     -24.344  38.069 -13.704  1.00 36.42           C  
ATOM   3156  NZ  LYS B 399     -25.246  36.937 -14.073  1.00 36.42           N  
ATOM   3157  N   ARG B 400     -23.101  43.043  -8.705  1.00 34.40           N  
ATOM   3158  CA  ARG B 400     -23.637  44.035  -7.779  1.00 34.40           C  
ATOM   3159  C   ARG B 400     -25.140  43.854  -7.592  1.00 34.40           C  
ATOM   3160  CB  ARG B 400     -23.337  45.451  -8.275  1.00 34.40           C  
ATOM   3161  O   ARG B 400     -25.897  43.861  -8.565  1.00 34.40           O  
ATOM   3162  CG  ARG B 400     -22.082  46.062  -7.673  1.00 34.40           C  
ATOM   3163  CD  ARG B 400     -21.963  47.544  -8.000  1.00 34.40           C  
ATOM   3164  NE  ARG B 400     -20.765  48.132  -7.407  1.00 34.40           N  
ATOM   3165  NH1 ARG B 400     -21.290  50.304  -7.995  1.00 34.40           N  
ATOM   3166  NH2 ARG B 400     -19.355  49.857  -6.850  1.00 34.40           N  
ATOM   3167  CZ  ARG B 400     -20.472  49.430  -7.419  1.00 34.40           C  
ATOM   3168  N   ARG B 401     -25.473  42.986  -6.578  1.00 32.58           N  
ATOM   3169  CA  ARG B 401     -26.855  42.788  -6.152  1.00 32.58           C  
ATOM   3170  C   ARG B 401     -27.441  44.075  -5.581  1.00 32.58           C  
ATOM   3171  CB  ARG B 401     -26.942  41.667  -5.113  1.00 32.58           C  
ATOM   3172  O   ARG B 401     -26.790  44.765  -4.794  1.00 32.58           O  
ATOM   3173  CG  ARG B 401     -26.944  40.270  -5.714  1.00 32.58           C  
ATOM   3174  CD  ARG B 401     -27.419  39.227  -4.712  1.00 32.58           C  
ATOM   3175  NE  ARG B 401     -27.130  37.871  -5.169  1.00 32.58           N  
ATOM   3176  NH1 ARG B 401     -28.881  36.890  -4.024  1.00 32.58           N  
ATOM   3177  NH2 ARG B 401     -27.480  35.605  -5.305  1.00 32.58           N  
ATOM   3178  CZ  ARG B 401     -27.831  36.792  -4.832  1.00 32.58           C  
ATOM   3179  N   VAL B 402     -28.052  44.925  -6.337  1.00 32.11           N  
ATOM   3180  CA  VAL B 402     -28.686  46.142  -5.841  1.00 32.11           C  
ATOM   3181  C   VAL B 402     -29.836  45.781  -4.905  1.00 32.11           C  
ATOM   3182  CB  VAL B 402     -29.199  47.027  -6.999  1.00 32.11           C  
ATOM   3183  O   VAL B 402     -30.745  45.038  -5.284  1.00 32.11           O  
ATOM   3184  CG1 VAL B 402     -29.745  48.350  -6.466  1.00 32.11           C  
ATOM   3185  CG2 VAL B 402     -28.085  47.275  -8.015  1.00 32.11           C  
ATOM   3186  N   VAL B 403     -29.549  45.558  -3.605  1.00 32.47           N  
ATOM   3187  CA  VAL B 403     -30.492  45.268  -2.530  1.00 32.47           C  
ATOM   3188  C   VAL B 403     -31.325  46.511  -2.225  1.00 32.47           C  
ATOM   3189  CB  VAL B 403     -29.767  44.787  -1.253  1.00 32.47           C  
ATOM   3190  O   VAL B 403     -30.778  47.579  -1.941  1.00 32.47           O  
ATOM   3191  CG1 VAL B 403     -30.775  44.374  -0.182  1.00 32.47           C  
ATOM   3192  CG2 VAL B 403     -28.826  43.628  -1.580  1.00 32.47           C  
ATOM   3193  N   PHE B 404     -32.247  47.003  -3.021  1.00 34.75           N  
ATOM   3194  CA  PHE B 404     -33.035  48.158  -2.607  1.00 34.75           C  
ATOM   3195  C   PHE B 404     -34.338  47.718  -1.950  1.00 34.75           C  
ATOM   3196  CB  PHE B 404     -33.331  49.065  -3.806  1.00 34.75           C  
ATOM   3197  O   PHE B 404     -35.128  46.988  -2.553  1.00 34.75           O  
ATOM   3198  CG  PHE B 404     -32.547  50.349  -3.804  1.00 34.75           C  
ATOM   3199  CD1 PHE B 404     -33.033  51.475  -3.150  1.00 34.75           C  
ATOM   3200  CD2 PHE B 404     -31.324  50.431  -4.456  1.00 34.75           C  
ATOM   3201  CE1 PHE B 404     -32.309  52.666  -3.146  1.00 34.75           C  
ATOM   3202  CE2 PHE B 404     -30.595  51.617  -4.457  1.00 34.75           C  
ATOM   3203  CZ  PHE B 404     -31.090  52.733  -3.802  1.00 34.75           C  
ATOM   3204  N   ASN B 405     -34.724  48.258  -0.619  1.00 38.59           N  
ATOM   3205  CA  ASN B 405     -35.895  48.153   0.245  1.00 38.59           C  
ATOM   3206  C   ASN B 405     -36.354  46.706   0.394  1.00 38.59           C  
ATOM   3207  CB  ASN B 405     -37.037  49.020  -0.291  1.00 38.59           C  
ATOM   3208  O   ASN B 405     -37.555  46.426   0.380  1.00 38.59           O  
ATOM   3209  CG  ASN B 405     -37.126  50.364   0.405  1.00 38.59           C  
ATOM   3210  ND2 ASN B 405     -38.063  51.197  -0.031  1.00 38.59           N  
ATOM   3211  OD1 ASN B 405     -36.357  50.652   1.327  1.00 38.59           O  
ATOM   3212  N   GLY B 406     -35.410  45.780   0.600  1.00 37.81           N  
ATOM   3213  CA  GLY B 406     -35.640  44.371   0.876  1.00 37.81           C  
ATOM   3214  C   GLY B 406     -35.618  43.507  -0.371  1.00 37.81           C  
ATOM   3215  O   GLY B 406     -35.669  42.278  -0.282  1.00 37.81           O  
ATOM   3216  N   VAL B 407     -36.205  43.988  -1.611  1.00 38.40           N  
ATOM   3217  CA  VAL B 407     -36.267  43.182  -2.826  1.00 38.40           C  
ATOM   3218  C   VAL B 407     -35.009  43.408  -3.661  1.00 38.40           C  
ATOM   3219  CB  VAL B 407     -37.527  43.509  -3.660  1.00 38.40           C  
ATOM   3220  O   VAL B 407     -34.666  44.549  -3.981  1.00 38.40           O  
ATOM   3221  CG1 VAL B 407     -37.623  42.590  -4.876  1.00 38.40           C  
ATOM   3222  CG2 VAL B 407     -38.782  43.393  -2.797  1.00 38.40           C  
ATOM   3223  N   SER B 408     -33.993  42.740  -3.633  1.00 45.14           N  
ATOM   3224  CA  SER B 408     -32.726  42.782  -4.356  1.00 45.14           C  
ATOM   3225  C   SER B 408     -32.914  42.409  -5.823  1.00 45.14           C  
ATOM   3226  CB  SER B 408     -31.708  41.841  -3.710  1.00 45.14           C  
ATOM   3227  O   SER B 408     -33.589  41.427  -6.138  1.00 45.14           O  
ATOM   3228  OG  SER B 408     -32.144  40.495  -3.791  1.00 45.14           O  
ATOM   3229  N   PHE B 409     -33.042  43.565  -6.796  1.00 47.39           N  
ATOM   3230  CA  PHE B 409     -33.119  43.155  -8.193  1.00 47.39           C  
ATOM   3231  C   PHE B 409     -31.749  43.231  -8.856  1.00 47.39           C  
ATOM   3232  CB  PHE B 409     -34.122  44.026  -8.955  1.00 47.39           C  
ATOM   3233  O   PHE B 409     -30.993  44.177  -8.624  1.00 47.39           O  
ATOM   3234  CG  PHE B 409     -35.335  44.403  -8.149  1.00 47.39           C  
ATOM   3235  CD1 PHE B 409     -36.409  43.529  -8.035  1.00 47.39           C  
ATOM   3236  CD2 PHE B 409     -35.402  45.631  -7.505  1.00 47.39           C  
ATOM   3237  CE1 PHE B 409     -37.534  43.874  -7.289  1.00 47.39           C  
ATOM   3238  CE2 PHE B 409     -36.522  45.984  -6.758  1.00 47.39           C  
ATOM   3239  CZ  PHE B 409     -37.588  45.104  -6.652  1.00 47.39           C  
ATOM   3240  N   SER B 410     -31.119  42.263  -9.492  1.00 50.51           N  
ATOM   3241  CA  SER B 410     -29.819  42.222 -10.155  1.00 50.51           C  
ATOM   3242  C   SER B 410     -29.903  42.782 -11.571  1.00 50.51           C  
ATOM   3243  CB  SER B 410     -29.282  40.791 -10.194  1.00 50.51           C  
ATOM   3244  O   SER B 410     -28.966  43.428 -12.045  1.00 50.51           O  
ATOM   3245  OG  SER B 410     -30.182  39.935 -10.877  1.00 50.51           O  
ATOM   3246  N   THR B 411     -31.026  42.709 -12.349  1.00 58.97           N  
ATOM   3247  CA  THR B 411     -31.165  43.104 -13.746  1.00 58.97           C  
ATOM   3248  C   THR B 411     -32.479  43.847 -13.969  1.00 58.97           C  
ATOM   3249  CB  THR B 411     -31.097  41.883 -14.682  1.00 58.97           C  
ATOM   3250  O   THR B 411     -33.419  43.707 -13.184  1.00 58.97           O  
ATOM   3251  CG2 THR B 411     -29.679  41.327 -14.758  1.00 58.97           C  
ATOM   3252  OG1 THR B 411     -31.973  40.862 -14.190  1.00 58.97           O  
ATOM   3253  N   PHE B 412     -32.567  44.938 -14.900  1.00 69.80           N  
ATOM   3254  CA  PHE B 412     -33.757  45.672 -15.316  1.00 69.80           C  
ATOM   3255  C   PHE B 412     -34.898  44.715 -15.638  1.00 69.80           C  
ATOM   3256  CB  PHE B 412     -33.449  46.551 -16.532  1.00 69.80           C  
ATOM   3257  O   PHE B 412     -36.055  44.988 -15.312  1.00 69.80           O  
ATOM   3258  CG  PHE B 412     -34.579  47.465 -16.921  1.00 69.80           C  
ATOM   3259  CD1 PHE B 412     -35.421  47.142 -17.978  1.00 69.80           C  
ATOM   3260  CD2 PHE B 412     -34.801  48.649 -16.229  1.00 69.80           C  
ATOM   3261  CE1 PHE B 412     -36.468  47.986 -18.341  1.00 69.80           C  
ATOM   3262  CE2 PHE B 412     -35.845  49.498 -16.586  1.00 69.80           C  
ATOM   3263  CZ  PHE B 412     -36.677  49.165 -17.642  1.00 69.80           C  
ATOM   3264  N   GLU B 413     -34.521  43.485 -16.155  1.00 67.60           N  
ATOM   3265  CA  GLU B 413     -35.509  42.483 -16.543  1.00 67.60           C  
ATOM   3266  C   GLU B 413     -36.206  41.893 -15.321  1.00 67.60           C  
ATOM   3267  CB  GLU B 413     -34.853  41.370 -17.363  1.00 67.60           C  
ATOM   3268  O   GLU B 413     -37.413  41.640 -15.349  1.00 67.60           O  
ATOM   3269  CG  GLU B 413     -34.613  41.738 -18.820  1.00 67.60           C  
ATOM   3270  CD  GLU B 413     -33.993  40.611 -19.630  1.00 67.60           C  
ATOM   3271  OE1 GLU B 413     -33.768  40.791 -20.848  1.00 67.60           O  
ATOM   3272  OE2 GLU B 413     -33.730  39.538 -19.042  1.00 67.60           O  
ATOM   3273  N   GLU B 414     -35.440  41.745 -14.222  1.00 67.62           N  
ATOM   3274  CA  GLU B 414     -35.991  41.202 -12.984  1.00 67.62           C  
ATOM   3275  C   GLU B 414     -36.908  42.211 -12.298  1.00 67.62           C  
ATOM   3276  CB  GLU B 414     -34.866  40.782 -12.033  1.00 67.62           C  
ATOM   3277  O   GLU B 414     -37.939  41.838 -11.735  1.00 67.62           O  
ATOM   3278  CG  GLU B 414     -34.516  39.303 -12.109  1.00 67.62           C  
ATOM   3279  CD  GLU B 414     -33.379  38.907 -11.181  1.00 67.62           C  
ATOM   3280  OE1 GLU B 414     -32.972  37.723 -11.190  1.00 67.62           O  
ATOM   3281  OE2 GLU B 414     -32.892  39.788 -10.437  1.00 67.62           O  
ATOM   3282  N   ALA B 415     -36.561  43.482 -12.363  1.00 70.29           N  
ATOM   3283  CA  ALA B 415     -37.363  44.554 -11.778  1.00 70.29           C  
ATOM   3284  C   ALA B 415     -38.700  44.695 -12.502  1.00 70.29           C  
ATOM   3285  CB  ALA B 415     -36.598  45.874 -11.818  1.00 70.29           C  
ATOM   3286  O   ALA B 415     -39.725  44.974 -11.876  1.00 70.29           O  
ATOM   3287  N   ALA B 416     -38.732  44.525 -13.884  1.00 74.93           N  
ATOM   3288  CA  ALA B 416     -39.911  44.696 -14.729  1.00 74.93           C  
ATOM   3289  C   ALA B 416     -40.993  43.681 -14.372  1.00 74.93           C  
ATOM   3290  CB  ALA B 416     -39.532  44.568 -16.203  1.00 74.93           C  
ATOM   3291  O   ALA B 416     -42.182  43.930 -14.588  1.00 74.93           O  
ATOM   3292  N   LEU B 417     -40.536  42.521 -13.665  1.00 67.93           N  
ATOM   3293  CA  LEU B 417     -41.475  41.449 -13.355  1.00 67.93           C  
ATOM   3294  C   LEU B 417     -41.981  41.567 -11.921  1.00 67.93           C  
ATOM   3295  CB  LEU B 417     -40.818  40.082 -13.566  1.00 67.93           C  
ATOM   3296  O   LEU B 417     -42.848  40.799 -11.499  1.00 67.93           O  
ATOM   3297  CG  LEU B 417     -40.500  39.699 -15.012  1.00 67.93           C  
ATOM   3298  CD1 LEU B 417     -39.475  38.570 -15.047  1.00 67.93           C  
ATOM   3299  CD2 LEU B 417     -41.771  39.297 -15.751  1.00 67.93           C  
ATOM   3300  N   CYS B 418     -41.560  42.610 -11.137  1.00 63.72           N  
ATOM   3301  CA  CYS B 418     -41.920  42.792  -9.735  1.00 63.72           C  
ATOM   3302  C   CYS B 418     -42.823  44.006  -9.558  1.00 63.72           C  
ATOM   3303  CB  CYS B 418     -40.666  42.948  -8.876  1.00 63.72           C  
ATOM   3304  O   CYS B 418     -42.867  44.884 -10.421  1.00 63.72           O  
ATOM   3305  SG  CYS B 418     -39.621  41.475  -8.839  1.00 63.72           S  
ATOM   3306  N   THR B 419     -43.698  44.010  -8.566  1.00 67.11           N  
ATOM   3307  CA  THR B 419     -44.541  45.140  -8.193  1.00 67.11           C  
ATOM   3308  C   THR B 419     -43.843  46.018  -7.159  1.00 67.11           C  
ATOM   3309  CB  THR B 419     -45.896  44.665  -7.637  1.00 67.11           C  
ATOM   3310  O   THR B 419     -43.332  45.517  -6.155  1.00 67.11           O  
ATOM   3311  CG2 THR B 419     -46.851  44.284  -8.764  1.00 67.11           C  
ATOM   3312  OG1 THR B 419     -45.688  43.524  -6.796  1.00 67.11           O  
ATOM   3313  N   PHE B 420     -43.565  47.299  -7.517  1.00 66.88           N  
ATOM   3314  CA  PHE B 420     -42.913  48.195  -6.569  1.00 66.88           C  
ATOM   3315  C   PHE B 420     -43.405  49.626  -6.751  1.00 66.88           C  
ATOM   3316  CB  PHE B 420     -41.391  48.138  -6.732  1.00 66.88           C  
ATOM   3317  O   PHE B 420     -44.034  49.948  -7.761  1.00 66.88           O  
ATOM   3318  CG  PHE B 420     -40.914  48.522  -8.107  1.00 66.88           C  
ATOM   3319  CD1 PHE B 420     -40.806  47.568  -9.112  1.00 66.88           C  
ATOM   3320  CD2 PHE B 420     -40.573  49.837  -8.395  1.00 66.88           C  
ATOM   3321  CE1 PHE B 420     -40.364  47.919 -10.385  1.00 66.88           C  
ATOM   3322  CE2 PHE B 420     -40.131  50.196  -9.665  1.00 66.88           C  
ATOM   3323  CZ  PHE B 420     -40.026  49.236 -10.658  1.00 66.88           C  
ATOM   3324  N   LEU B 421     -43.215  50.466  -5.772  1.00 71.66           N  
ATOM   3325  CA  LEU B 421     -43.571  51.881  -5.802  1.00 71.66           C  
ATOM   3326  C   LEU B 421     -42.479  52.702  -6.480  1.00 71.66           C  
ATOM   3327  CB  LEU B 421     -43.814  52.403  -4.384  1.00 71.66           C  
ATOM   3328  O   LEU B 421     -41.317  52.656  -6.069  1.00 71.66           O  
ATOM   3329  CG  LEU B 421     -44.732  53.621  -4.258  1.00 71.66           C  
ATOM   3330  CD1 LEU B 421     -46.127  53.189  -3.818  1.00 71.66           C  
ATOM   3331  CD2 LEU B 421     -44.146  54.633  -3.280  1.00 71.66           C  
ATOM   3332  N   LEU B 422     -42.806  53.276  -7.651  1.00 73.60           N  
ATOM   3333  CA  LEU B 422     -41.885  54.114  -8.411  1.00 73.60           C  
ATOM   3334  C   LEU B 422     -41.789  55.508  -7.800  1.00 73.60           C  
ATOM   3335  CB  LEU B 422     -42.333  54.214  -9.871  1.00 73.60           C  
ATOM   3336  O   LEU B 422     -42.707  56.319  -7.944  1.00 73.60           O  
ATOM   3337  CG  LEU B 422     -41.244  54.544 -10.893  1.00 73.60           C  
ATOM   3338  CD1 LEU B 422     -40.782  53.276 -11.604  1.00 73.60           C  
ATOM   3339  CD2 LEU B 422     -41.748  55.574 -11.899  1.00 73.60           C  
ATOM   3340  N   ASN B 423     -40.879  55.794  -6.932  1.00 69.44           N  
ATOM   3341  CA  ASN B 423     -40.563  57.084  -6.328  1.00 69.44           C  
ATOM   3342  C   ASN B 423     -39.301  57.693  -6.934  1.00 69.44           C  
ATOM   3343  CB  ASN B 423     -40.410  56.944  -4.812  1.00 69.44           C  
ATOM   3344  O   ASN B 423     -38.668  57.086  -7.799  1.00 69.44           O  
ATOM   3345  CG  ASN B 423     -39.330  55.953  -4.423  1.00 69.44           C  
ATOM   3346  ND2 ASN B 423     -39.252  55.636  -3.136  1.00 69.44           N  
ATOM   3347  OD1 ASN B 423     -38.571  55.478  -5.272  1.00 69.44           O  
ATOM   3348  N   LYS B 424     -39.042  58.882  -6.614  1.00 67.25           N  
ATOM   3349  CA  LYS B 424     -37.883  59.614  -7.116  1.00 67.25           C  
ATOM   3350  C   LYS B 424     -36.604  58.797  -6.952  1.00 67.25           C  
ATOM   3351  CB  LYS B 424     -37.743  60.956  -6.397  1.00 67.25           C  
ATOM   3352  O   LYS B 424     -35.768  58.755  -7.858  1.00 67.25           O  
ATOM   3353  CG  LYS B 424     -36.835  61.948  -7.110  1.00 67.25           C  
ATOM   3354  CD  LYS B 424     -36.765  63.276  -6.366  1.00 67.25           C  
ATOM   3355  CE  LYS B 424     -35.781  64.234  -7.023  1.00 67.25           C  
ATOM   3356  NZ  LYS B 424     -35.735  65.551  -6.319  1.00 67.25           N  
ATOM   3357  N   GLU B 425     -36.446  58.081  -5.833  1.00 65.51           N  
ATOM   3358  CA  GLU B 425     -35.254  57.291  -5.538  1.00 65.51           C  
ATOM   3359  C   GLU B 425     -35.137  56.096  -6.479  1.00 65.51           C  
ATOM   3360  CB  GLU B 425     -35.270  56.816  -4.083  1.00 65.51           C  
ATOM   3361  O   GLU B 425     -34.050  55.795  -6.976  1.00 65.51           O  
ATOM   3362  CG  GLU B 425     -34.846  57.882  -3.083  1.00 65.51           C  
ATOM   3363  CD  GLU B 425     -34.910  57.410  -1.639  1.00 65.51           C  
ATOM   3364  OE1 GLU B 425     -34.569  58.197  -0.727  1.00 65.51           O  
ATOM   3365  OE2 GLU B 425     -35.302  56.242  -1.418  1.00 65.51           O  
ATOM   3366  N   MET B 426     -36.303  55.376  -6.674  1.00 69.05           N  
ATOM   3367  CA  MET B 426     -36.341  54.205  -7.546  1.00 69.05           C  
ATOM   3368  C   MET B 426     -36.092  54.600  -8.998  1.00 69.05           C  
ATOM   3369  CB  MET B 426     -37.686  53.486  -7.423  1.00 69.05           C  
ATOM   3370  O   MET B 426     -35.480  53.845  -9.755  1.00 69.05           O  
ATOM   3371  CG  MET B 426     -37.646  52.262  -6.522  1.00 69.05           C  
ATOM   3372  SD  MET B 426     -36.501  50.969  -7.142  1.00 69.05           S  
ATOM   3373  CE  MET B 426     -36.845  49.641  -5.956  1.00 69.05           C  
ATOM   3374  N   TYR B 427     -36.567  55.817  -9.411  1.00 72.52           N  
ATOM   3375  CA  TYR B 427     -36.351  56.345 -10.753  1.00 72.52           C  
ATOM   3376  C   TYR B 427     -34.865  56.538 -11.031  1.00 72.52           C  
ATOM   3377  CB  TYR B 427     -37.093  57.673 -10.934  1.00 72.52           C  
ATOM   3378  O   TYR B 427     -34.368  56.144 -12.089  1.00 72.52           O  
ATOM   3379  CG  TYR B 427     -36.767  58.379 -12.229  1.00 72.52           C  
ATOM   3380  CD1 TYR B 427     -35.833  59.411 -12.266  1.00 72.52           C  
ATOM   3381  CD2 TYR B 427     -37.394  58.015 -13.416  1.00 72.52           C  
ATOM   3382  CE1 TYR B 427     -35.531  60.065 -13.456  1.00 72.52           C  
ATOM   3383  CE2 TYR B 427     -37.100  58.662 -14.611  1.00 72.52           C  
ATOM   3384  OH  TYR B 427     -35.874  60.328 -15.803  1.00 72.52           O  
ATOM   3385  CZ  TYR B 427     -36.169  59.684 -14.622  1.00 72.52           C  
ATOM   3386  N   LEU B 428     -34.097  57.167 -10.040  1.00 69.93           N  
ATOM   3387  CA  LEU B 428     -32.676  57.457 -10.195  1.00 69.93           C  
ATOM   3388  C   LEU B 428     -31.863  56.169 -10.272  1.00 69.93           C  
ATOM   3389  CB  LEU B 428     -32.175  58.322  -9.035  1.00 69.93           C  
ATOM   3390  O   LEU B 428     -30.896  56.085 -11.032  1.00 69.93           O  
ATOM   3391  CG  LEU B 428     -32.398  59.829  -9.166  1.00 69.93           C  
ATOM   3392  CD1 LEU B 428     -32.383  60.489  -7.792  1.00 69.93           C  
ATOM   3393  CD2 LEU B 428     -31.342  60.449 -10.075  1.00 69.93           C  
ATOM   3394  N   LYS B 429     -32.386  55.257  -9.624  1.00 64.84           N  
ATOM   3395  CA  LYS B 429     -31.674  53.985  -9.554  1.00 64.84           C  
ATOM   3396  C   LYS B 429     -31.860  53.179 -10.837  1.00 64.84           C  
ATOM   3397  CB  LYS B 429     -32.147  53.170  -8.350  1.00 64.84           C  
ATOM   3398  O   LYS B 429     -30.910  52.576 -11.340  1.00 64.84           O  
ATOM   3399  CG  LYS B 429     -31.391  53.470  -7.064  1.00 64.84           C  
ATOM   3400  CD  LYS B 429     -31.882  52.603  -5.912  1.00 64.84           C  
ATOM   3401  CE  LYS B 429     -31.185  52.960  -4.606  1.00 64.84           C  
ATOM   3402  NZ  LYS B 429     -31.725  52.174  -3.457  1.00 64.84           N  
ATOM   3403  N   LEU B 430     -33.137  53.108 -11.318  1.00 70.88           N  
ATOM   3404  CA  LEU B 430     -33.463  52.330 -12.508  1.00 70.88           C  
ATOM   3405  C   LEU B 430     -32.926  53.007 -13.764  1.00 70.88           C  
ATOM   3406  CB  LEU B 430     -34.978  52.139 -12.625  1.00 70.88           C  
ATOM   3407  O   LEU B 430     -32.631  52.338 -14.757  1.00 70.88           O  
ATOM   3408  CG  LEU B 430     -35.565  50.918 -11.915  1.00 70.88           C  
ATOM   3409  CD1 LEU B 430     -36.865  51.289 -11.210  1.00 70.88           C  
ATOM   3410  CD2 LEU B 430     -35.793  49.782 -12.906  1.00 70.88           C  
ATOM   3411  N   ARG B 431     -32.806  54.384 -13.639  1.00 69.70           N  
ATOM   3412  CA  ARG B 431     -32.288  55.146 -14.769  1.00 69.70           C  
ATOM   3413  C   ARG B 431     -30.765  55.224 -14.726  1.00 69.70           C  
ATOM   3414  CB  ARG B 431     -32.884  56.556 -14.786  1.00 69.70           C  
ATOM   3415  O   ARG B 431     -30.138  55.743 -15.652  1.00 69.70           O  
ATOM   3416  CG  ARG B 431     -32.990  57.163 -16.176  1.00 69.70           C  
ATOM   3417  CD  ARG B 431     -33.946  58.347 -16.203  1.00 69.70           C  
ATOM   3418  NE  ARG B 431     -33.957  59.002 -17.508  1.00 69.70           N  
ATOM   3419  NH1 ARG B 431     -35.506  60.611 -16.918  1.00 69.70           N  
ATOM   3420  NH2 ARG B 431     -34.630  60.578 -19.036  1.00 69.70           N  
ATOM   3421  CZ  ARG B 431     -34.698  60.062 -17.818  1.00 69.70           C  
ATOM   3422  N   SER B 432     -30.133  54.567 -13.752  1.00 65.11           N  
ATOM   3423  CA  SER B 432     -28.675  54.563 -13.693  1.00 65.11           C  
ATOM   3424  C   SER B 432     -28.076  53.822 -14.883  1.00 65.11           C  
ATOM   3425  CB  SER B 432     -28.193  53.925 -12.389  1.00 65.11           C  
ATOM   3426  O   SER B 432     -28.618  52.807 -15.327  1.00 65.11           O  
ATOM   3427  OG  SER B 432     -28.273  52.512 -12.461  1.00 65.11           O  
ATOM   3428  N   ASP B 433     -27.198  54.426 -15.733  1.00 54.38           N  
ATOM   3429  CA  ASP B 433     -26.504  53.932 -16.918  1.00 54.38           C  
ATOM   3430  C   ASP B 433     -25.948  52.529 -16.685  1.00 54.38           C  
ATOM   3431  CB  ASP B 433     -25.376  54.885 -17.317  1.00 54.38           C  
ATOM   3432  O   ASP B 433     -25.770  51.760 -17.632  1.00 54.38           O  
ATOM   3433  CG  ASP B 433     -25.826  55.964 -18.287  1.00 54.38           C  
ATOM   3434  OD1 ASP B 433     -26.928  55.843 -18.865  1.00 54.38           O  
ATOM   3435  OD2 ASP B 433     -25.070  56.941 -18.478  1.00 54.38           O  
ATOM   3436  N   VAL B 434     -25.760  52.115 -15.440  1.00 52.72           N  
ATOM   3437  CA  VAL B 434     -25.148  50.832 -15.112  1.00 52.72           C  
ATOM   3438  C   VAL B 434     -26.170  49.711 -15.292  1.00 52.72           C  
ATOM   3439  CB  VAL B 434     -24.592  50.819 -13.671  1.00 52.72           C  
ATOM   3440  O   VAL B 434     -25.834  48.628 -15.778  1.00 52.72           O  
ATOM   3441  CG1 VAL B 434     -23.976  49.461 -13.341  1.00 52.72           C  
ATOM   3442  CG2 VAL B 434     -23.565  51.935 -13.486  1.00 52.72           C  
ATOM   3443  N   LEU B 435     -27.505  49.957 -15.119  1.00 60.28           N  
ATOM   3444  CA  LEU B 435     -28.523  48.915 -15.202  1.00 60.28           C  
ATOM   3445  C   LEU B 435     -29.162  48.888 -16.586  1.00 60.28           C  
ATOM   3446  CB  LEU B 435     -29.598  49.131 -14.134  1.00 60.28           C  
ATOM   3447  O   LEU B 435     -29.424  47.815 -17.133  1.00 60.28           O  
ATOM   3448  CG  LEU B 435     -29.944  47.920 -13.266  1.00 60.28           C  
ATOM   3449  CD1 LEU B 435     -29.387  48.101 -11.858  1.00 60.28           C  
ATOM   3450  CD2 LEU B 435     -31.453  47.704 -13.226  1.00 60.28           C  
ATOM   3451  N   LEU B 436     -29.405  50.148 -17.223  1.00 65.51           N  
ATOM   3452  CA  LEU B 436     -30.031  50.231 -18.538  1.00 65.51           C  
ATOM   3453  C   LEU B 436     -29.414  51.355 -19.364  1.00 65.51           C  
ATOM   3454  CB  LEU B 436     -31.540  50.453 -18.400  1.00 65.51           C  
ATOM   3455  O   LEU B 436     -29.634  52.534 -19.079  1.00 65.51           O  
ATOM   3456  CG  LEU B 436     -32.420  49.820 -19.479  1.00 65.51           C  
ATOM   3457  CD1 LEU B 436     -33.006  48.504 -18.979  1.00 65.51           C  
ATOM   3458  CD2 LEU B 436     -33.528  50.781 -19.898  1.00 65.51           C  
ATOM   3459  N   PRO B 437     -28.473  51.003 -20.302  1.00 65.13           N  
ATOM   3460  CA  PRO B 437     -27.946  52.011 -21.224  1.00 65.13           C  
ATOM   3461  C   PRO B 437     -29.047  52.835 -21.889  1.00 65.13           C  
ATOM   3462  CB  PRO B 437     -27.186  51.179 -22.260  1.00 65.13           C  
ATOM   3463  O   PRO B 437     -30.145  52.326 -22.128  1.00 65.13           O  
ATOM   3464  CG  PRO B 437     -27.310  49.768 -21.781  1.00 65.13           C  
ATOM   3465  CD  PRO B 437     -28.224  49.747 -20.590  1.00 65.13           C  
ATOM   3466  N   LEU B 438     -28.901  54.096 -22.065  1.00 72.29           N  
ATOM   3467  CA  LEU B 438     -29.841  55.045 -22.651  1.00 72.29           C  
ATOM   3468  C   LEU B 438     -30.370  54.531 -23.986  1.00 72.29           C  
ATOM   3469  CB  LEU B 438     -29.175  56.410 -22.845  1.00 72.29           C  
ATOM   3470  O   LEU B 438     -31.539  54.743 -24.318  1.00 72.29           O  
ATOM   3471  CG  LEU B 438     -30.089  57.631 -22.742  1.00 72.29           C  
ATOM   3472  CD1 LEU B 438     -30.381  57.953 -21.280  1.00 72.29           C  
ATOM   3473  CD2 LEU B 438     -29.461  58.830 -23.443  1.00 72.29           C  
ATOM   3474  N   THR B 439     -29.509  53.781 -24.732  1.00 75.24           N  
ATOM   3475  CA  THR B 439     -29.905  53.250 -26.032  1.00 75.24           C  
ATOM   3476  C   THR B 439     -30.994  52.193 -25.876  1.00 75.24           C  
ATOM   3477  CB  THR B 439     -28.701  52.644 -26.777  1.00 75.24           C  
ATOM   3478  O   THR B 439     -31.968  52.181 -26.632  1.00 75.24           O  
ATOM   3479  CG2 THR B 439     -27.839  53.733 -27.407  1.00 75.24           C  
ATOM   3480  OG1 THR B 439     -27.904  51.893 -25.854  1.00 75.24           O  
ATOM   3481  N   GLN B 440     -30.807  51.363 -24.830  1.00 77.28           N  
ATOM   3482  CA  GLN B 440     -31.771  50.298 -24.574  1.00 77.28           C  
ATOM   3483  C   GLN B 440     -33.057  50.854 -23.970  1.00 77.28           C  
ATOM   3484  CB  GLN B 440     -31.169  49.241 -23.647  1.00 77.28           C  
ATOM   3485  O   GLN B 440     -34.149  50.357 -24.256  1.00 77.28           O  
ATOM   3486  CG  GLN B 440     -30.710  47.980 -24.367  1.00 77.28           C  
ATOM   3487  CD  GLN B 440     -30.187  46.919 -23.418  1.00 77.28           C  
ATOM   3488  NE2 GLN B 440     -29.915  45.731 -23.948  1.00 77.28           N  
ATOM   3489  OE1 GLN B 440     -30.027  47.165 -22.218  1.00 77.28           O  
ATOM   3490  N   TYR B 441     -32.970  51.951 -23.147  1.00 79.75           N  
ATOM   3491  CA  TYR B 441     -34.121  52.638 -22.574  1.00 79.75           C  
ATOM   3492  C   TYR B 441     -34.996  53.241 -23.666  1.00 79.75           C  
ATOM   3493  CB  TYR B 441     -33.666  53.734 -21.605  1.00 79.75           C  
ATOM   3494  O   TYR B 441     -36.219  53.084 -23.648  1.00 79.75           O  
ATOM   3495  CG  TYR B 441     -34.801  54.552 -21.038  1.00 79.75           C  
ATOM   3496  CD1 TYR B 441     -35.074  55.830 -21.522  1.00 79.75           C  
ATOM   3497  CD2 TYR B 441     -35.601  54.050 -20.017  1.00 79.75           C  
ATOM   3498  CE1 TYR B 441     -36.117  56.588 -21.001  1.00 79.75           C  
ATOM   3499  CE2 TYR B 441     -36.647  54.800 -19.489  1.00 79.75           C  
ATOM   3500  OH  TYR B 441     -37.931  56.812 -19.468  1.00 79.75           O  
ATOM   3501  CZ  TYR B 441     -36.897  56.066 -19.987  1.00 79.75           C  
ATOM   3502  N   ASN B 442     -34.396  53.905 -24.647  1.00 76.74           N  
ATOM   3503  CA  ASN B 442     -35.127  54.525 -25.747  1.00 76.74           C  
ATOM   3504  C   ASN B 442     -35.776  53.479 -26.649  1.00 76.74           C  
ATOM   3505  CB  ASN B 442     -34.202  55.430 -26.564  1.00 76.74           C  
ATOM   3506  O   ASN B 442     -36.859  53.707 -27.191  1.00 76.74           O  
ATOM   3507  CG  ASN B 442     -33.808  56.689 -25.817  1.00 76.74           C  
ATOM   3508  ND2 ASN B 442     -32.624  57.210 -26.116  1.00 76.74           N  
ATOM   3509  OD1 ASN B 442     -34.562  57.189 -24.979  1.00 76.74           O  
ATOM   3510  N   ARG B 443     -34.968  52.342 -26.776  1.00 80.82           N  
ATOM   3511  CA  ARG B 443     -35.526  51.234 -27.544  1.00 80.82           C  
ATOM   3512  C   ARG B 443     -36.795  50.699 -26.889  1.00 80.82           C  
ATOM   3513  CB  ARG B 443     -34.499  50.110 -27.691  1.00 80.82           C  
ATOM   3514  O   ARG B 443     -37.796  50.458 -27.567  1.00 80.82           O  
ATOM   3515  CG  ARG B 443     -34.880  49.058 -28.721  1.00 80.82           C  
ATOM   3516  CD  ARG B 443     -33.826  47.964 -28.826  1.00 80.82           C  
ATOM   3517  NE  ARG B 443     -34.276  46.862 -29.672  1.00 80.82           N  
ATOM   3518  NH1 ARG B 443     -32.407  45.552 -29.315  1.00 80.82           N  
ATOM   3519  NH2 ARG B 443     -34.095  44.803 -30.673  1.00 80.82           N  
ATOM   3520  CZ  ARG B 443     -33.591  45.742 -29.885  1.00 80.82           C  
ATOM   3521  N   TYR B 444     -36.811  50.422 -25.512  1.00 80.04           N  
ATOM   3522  CA  TYR B 444     -37.967  49.918 -24.780  1.00 80.04           C  
ATOM   3523  C   TYR B 444     -39.123  50.909 -24.838  1.00 80.04           C  
ATOM   3524  CB  TYR B 444     -37.597  49.633 -23.321  1.00 80.04           C  
ATOM   3525  O   TYR B 444     -40.283  50.512 -24.975  1.00 80.04           O  
ATOM   3526  CG  TYR B 444     -36.798  48.366 -23.134  1.00 80.04           C  
ATOM   3527  CD1 TYR B 444     -37.203  47.170 -23.722  1.00 80.04           C  
ATOM   3528  CD2 TYR B 444     -35.636  48.363 -22.369  1.00 80.04           C  
ATOM   3529  CE1 TYR B 444     -36.471  46.000 -23.551  1.00 80.04           C  
ATOM   3530  CE2 TYR B 444     -34.896  47.199 -22.192  1.00 80.04           C  
ATOM   3531  OH  TYR B 444     -34.591  44.869 -22.613  1.00 80.04           O  
ATOM   3532  CZ  TYR B 444     -35.320  46.024 -22.786  1.00 80.04           C  
ATOM   3533  N   LEU B 445     -38.842  52.230 -24.793  1.00 80.46           N  
ATOM   3534  CA  LEU B 445     -39.857  53.276 -24.847  1.00 80.46           C  
ATOM   3535  C   LEU B 445     -40.529  53.312 -26.215  1.00 80.46           C  
ATOM   3536  CB  LEU B 445     -39.237  54.641 -24.534  1.00 80.46           C  
ATOM   3537  O   LEU B 445     -41.739  53.528 -26.311  1.00 80.46           O  
ATOM   3538  CG  LEU B 445     -40.143  55.651 -23.828  1.00 80.46           C  
ATOM   3539  CD1 LEU B 445     -40.053  55.479 -22.316  1.00 80.46           C  
ATOM   3540  CD2 LEU B 445     -39.774  57.074 -24.233  1.00 80.46           C  
ATOM   3541  N   ALA B 446     -39.726  53.052 -27.273  1.00 78.26           N  
ATOM   3542  CA  ALA B 446     -40.236  53.062 -28.642  1.00 78.26           C  
ATOM   3543  C   ALA B 446     -41.141  51.861 -28.899  1.00 78.26           C  
ATOM   3544  CB  ALA B 446     -39.081  53.078 -29.640  1.00 78.26           C  
ATOM   3545  O   ALA B 446     -42.100  51.951 -29.670  1.00 78.26           O  
ATOM   3546  N   LEU B 447     -40.856  50.737 -28.156  1.00 79.67           N  
ATOM   3547  CA  LEU B 447     -41.578  49.487 -28.369  1.00 79.67           C  
ATOM   3548  C   LEU B 447     -42.845  49.440 -27.521  1.00 79.67           C  
ATOM   3549  CB  LEU B 447     -40.683  48.289 -28.038  1.00 79.67           C  
ATOM   3550  O   LEU B 447     -43.661  48.528 -27.668  1.00 79.67           O  
ATOM   3551  CG  LEU B 447     -39.693  47.863 -29.122  1.00 79.67           C  
ATOM   3552  CD1 LEU B 447     -38.527  47.098 -28.504  1.00 79.67           C  
ATOM   3553  CD2 LEU B 447     -40.391  47.018 -30.182  1.00 79.67           C  
ATOM   3554  N   TYR B 448     -43.044  50.405 -26.674  1.00 79.76           N  
ATOM   3555  CA  TYR B 448     -44.204  50.435 -25.790  1.00 79.76           C  
ATOM   3556  C   TYR B 448     -45.500  50.413 -26.592  1.00 79.76           C  
ATOM   3557  CB  TYR B 448     -44.165  51.676 -24.894  1.00 79.76           C  
ATOM   3558  O   TYR B 448     -46.450  49.715 -26.229  1.00 79.76           O  
ATOM   3559  CG  TYR B 448     -45.383  51.828 -24.014  1.00 79.76           C  
ATOM   3560  CD1 TYR B 448     -46.378  52.752 -24.323  1.00 79.76           C  
ATOM   3561  CD2 TYR B 448     -45.539  51.049 -22.873  1.00 79.76           C  
ATOM   3562  CE1 TYR B 448     -47.501  52.897 -23.515  1.00 79.76           C  
ATOM   3563  CE2 TYR B 448     -46.658  51.185 -22.057  1.00 79.76           C  
ATOM   3564  OH  TYR B 448     -48.741  52.249 -21.582  1.00 79.76           O  
ATOM   3565  CZ  TYR B 448     -47.632  52.110 -22.386  1.00 79.76           C  
ATOM   3566  N   ASN B 449     -45.572  51.124 -27.688  1.00 72.10           N  
ATOM   3567  CA  ASN B 449     -46.777  51.206 -28.506  1.00 72.10           C  
ATOM   3568  C   ASN B 449     -47.166  49.843 -29.070  1.00 72.10           C  
ATOM   3569  CB  ASN B 449     -46.588  52.216 -29.640  1.00 72.10           C  
ATOM   3570  O   ASN B 449     -48.352  49.535 -29.200  1.00 72.10           O  
ATOM   3571  CG  ASN B 449     -46.861  53.642 -29.204  1.00 72.10           C  
ATOM   3572  ND2 ASN B 449     -46.250  54.599 -29.892  1.00 72.10           N  
ATOM   3573  OD1 ASN B 449     -47.614  53.881 -28.257  1.00 72.10           O  
ATOM   3574  N   LYS B 450     -46.106  49.054 -29.441  1.00 70.55           N  
ATOM   3575  CA  LYS B 450     -46.325  47.699 -29.938  1.00 70.55           C  
ATOM   3576  C   LYS B 450     -46.870  46.791 -28.840  1.00 70.55           C  
ATOM   3577  CB  LYS B 450     -45.028  47.118 -30.503  1.00 70.55           C  
ATOM   3578  O   LYS B 450     -47.701  45.919 -29.103  1.00 70.55           O  
ATOM   3579  CG  LYS B 450     -45.199  45.766 -31.181  1.00 70.55           C  
ATOM   3580  CD  LYS B 450     -43.881  45.255 -31.749  1.00 70.55           C  
ATOM   3581  CE  LYS B 450     -44.034  43.867 -32.357  1.00 70.55           C  
ATOM   3582  NZ  LYS B 450     -42.748  43.369 -32.930  1.00 70.55           N  
ATOM   3583  N   TYR B 451     -46.399  46.975 -27.541  1.00 68.39           N  
ATOM   3584  CA  TYR B 451     -46.696  46.046 -26.456  1.00 68.39           C  
ATOM   3585  C   TYR B 451     -47.747  46.624 -25.516  1.00 68.39           C  
ATOM   3586  CB  TYR B 451     -45.423  45.710 -25.673  1.00 68.39           C  
ATOM   3587  O   TYR B 451     -47.998  46.072 -24.441  1.00 68.39           O  
ATOM   3588  CG  TYR B 451     -44.491  44.774 -26.403  1.00 68.39           C  
ATOM   3589  CD1 TYR B 451     -44.846  43.447 -26.635  1.00 68.39           C  
ATOM   3590  CD2 TYR B 451     -43.253  45.214 -26.860  1.00 68.39           C  
ATOM   3591  CE1 TYR B 451     -43.989  42.580 -27.305  1.00 68.39           C  
ATOM   3592  CE2 TYR B 451     -42.388  44.356 -27.532  1.00 68.39           C  
ATOM   3593  OH  TYR B 451     -41.912  42.190 -28.414  1.00 68.39           O  
ATOM   3594  CZ  TYR B 451     -42.764  43.043 -27.750  1.00 68.39           C  
ATOM   3595  N   LYS B 452     -48.371  47.817 -25.880  1.00 64.94           N  
ATOM   3596  CA  LYS B 452     -49.376  48.487 -25.059  1.00 64.94           C  
ATOM   3597  C   LYS B 452     -50.529  47.545 -24.726  1.00 64.94           C  
ATOM   3598  CB  LYS B 452     -49.906  49.733 -25.770  1.00 64.94           C  
ATOM   3599  O   LYS B 452     -51.015  47.527 -23.593  1.00 64.94           O  
ATOM   3600  CG  LYS B 452     -50.862  50.565 -24.928  1.00 64.94           C  
ATOM   3601  CD  LYS B 452     -51.325  51.810 -25.675  1.00 64.94           C  
ATOM   3602  CE  LYS B 452     -52.291  52.638 -24.838  1.00 64.94           C  
ATOM   3603  NZ  LYS B 452     -52.700  53.890 -25.541  1.00 64.94           N  
ATOM   3604  N   TYR B 453     -50.877  46.686 -25.760  1.00 61.50           N  
ATOM   3605  CA  TYR B 453     -51.970  45.737 -25.583  1.00 61.50           C  
ATOM   3606  C   TYR B 453     -51.462  44.301 -25.650  1.00 61.50           C  
ATOM   3607  CB  TYR B 453     -53.052  45.958 -26.644  1.00 61.50           C  
ATOM   3608  O   TYR B 453     -52.026  43.470 -26.366  1.00 61.50           O  
ATOM   3609  CG  TYR B 453     -53.624  47.355 -26.646  1.00 61.50           C  
ATOM   3610  CD1 TYR B 453     -54.532  47.758 -25.668  1.00 61.50           C  
ATOM   3611  CD2 TYR B 453     -53.260  48.274 -27.624  1.00 61.50           C  
ATOM   3612  CE1 TYR B 453     -55.063  49.043 -25.667  1.00 61.50           C  
ATOM   3613  CE2 TYR B 453     -53.785  49.562 -27.632  1.00 61.50           C  
ATOM   3614  OH  TYR B 453     -55.207  51.211 -26.654  1.00 61.50           O  
ATOM   3615  CZ  TYR B 453     -54.684  49.937 -26.651  1.00 61.50           C  
ATOM   3616  N   PHE B 454     -50.420  43.945 -24.833  1.00 61.38           N  
ATOM   3617  CA  PHE B 454     -49.850  42.604 -24.894  1.00 61.38           C  
ATOM   3618  C   PHE B 454     -50.861  41.563 -24.429  1.00 61.38           C  
ATOM   3619  CB  PHE B 454     -48.580  42.520 -24.041  1.00 61.38           C  
ATOM   3620  O   PHE B 454     -51.491  41.727 -23.382  1.00 61.38           O  
ATOM   3621  CG  PHE B 454     -47.897  41.180 -24.100  1.00 61.38           C  
ATOM   3622  CD1 PHE B 454     -48.067  40.252 -23.080  1.00 61.38           C  
ATOM   3623  CD2 PHE B 454     -47.085  40.849 -25.176  1.00 61.38           C  
ATOM   3624  CE1 PHE B 454     -47.436  39.012 -23.131  1.00 61.38           C  
ATOM   3625  CE2 PHE B 454     -46.451  39.611 -25.235  1.00 61.38           C  
ATOM   3626  CZ  PHE B 454     -46.627  38.694 -24.211  1.00 61.38           C  
ATOM   3627  N   SER B 455     -51.357  40.567 -25.258  1.00 53.30           N  
ATOM   3628  CA  SER B 455     -52.283  39.473 -24.983  1.00 53.30           C  
ATOM   3629  C   SER B 455     -51.577  38.123 -25.044  1.00 53.30           C  
ATOM   3630  CB  SER B 455     -53.448  39.495 -25.973  1.00 53.30           C  
ATOM   3631  O   SER B 455     -52.228  37.076 -25.035  1.00 53.30           O  
ATOM   3632  OG  SER B 455     -54.055  38.217 -26.062  1.00 53.30           O  
ATOM   3633  N   GLY B 456     -50.291  37.940 -24.825  1.00 51.47           N  
ATOM   3634  CA  GLY B 456     -49.560  36.689 -24.952  1.00 51.47           C  
ATOM   3635  C   GLY B 456     -49.407  35.952 -23.635  1.00 51.47           C  
ATOM   3636  O   GLY B 456     -49.846  36.438 -22.590  1.00 51.47           O  
ATOM   3637  N   ALA B 457     -48.873  34.573 -23.588  1.00 49.59           N  
ATOM   3638  CA  ALA B 457     -48.653  33.694 -22.442  1.00 49.59           C  
ATOM   3639  C   ALA B 457     -47.568  34.250 -21.525  1.00 49.59           C  
ATOM   3640  CB  ALA B 457     -48.280  32.290 -22.912  1.00 49.59           C  
ATOM   3641  O   ALA B 457     -46.678  34.976 -21.974  1.00 49.59           O  
ATOM   3642  N   MET B 458     -47.676  34.264 -20.181  1.00 43.47           N  
ATOM   3643  CA  MET B 458     -46.810  34.815 -19.143  1.00 43.47           C  
ATOM   3644  C   MET B 458     -45.371  34.342 -19.327  1.00 43.47           C  
ATOM   3645  CB  MET B 458     -47.316  34.421 -17.754  1.00 43.47           C  
ATOM   3646  O   MET B 458     -44.429  35.084 -19.046  1.00 43.47           O  
ATOM   3647  CG  MET B 458     -47.048  35.468 -16.685  1.00 43.47           C  
ATOM   3648  SD  MET B 458     -47.510  34.891 -15.005  1.00 43.47           S  
ATOM   3649  CE  MET B 458     -49.273  35.318 -14.994  1.00 43.47           C  
ATOM   3650  N   ASP B 459     -45.101  33.067 -19.698  1.00 47.69           N  
ATOM   3651  CA  ASP B 459     -43.804  32.402 -19.614  1.00 47.69           C  
ATOM   3652  C   ASP B 459     -42.983  32.636 -20.880  1.00 47.69           C  
ATOM   3653  CB  ASP B 459     -43.985  30.902 -19.373  1.00 47.69           C  
ATOM   3654  O   ASP B 459     -41.897  32.073 -21.035  1.00 47.69           O  
ATOM   3655  CG  ASP B 459     -43.144  30.381 -18.221  1.00 47.69           C  
ATOM   3656  OD1 ASP B 459     -42.346  31.155 -17.649  1.00 47.69           O  
ATOM   3657  OD2 ASP B 459     -43.278  29.185 -17.884  1.00 47.69           O  
ATOM   3658  N   THR B 460     -43.357  33.689 -21.862  1.00 53.23           N  
ATOM   3659  CA  THR B 460     -42.623  33.823 -23.115  1.00 53.23           C  
ATOM   3660  C   THR B 460     -41.696  35.035 -23.072  1.00 53.23           C  
ATOM   3661  CB  THR B 460     -43.582  33.950 -24.313  1.00 53.23           C  
ATOM   3662  O   THR B 460     -41.832  35.896 -22.200  1.00 53.23           O  
ATOM   3663  CG2 THR B 460     -44.384  32.668 -24.513  1.00 53.23           C  
ATOM   3664  OG1 THR B 460     -44.488  35.036 -24.080  1.00 53.23           O  
ATOM   3665  N   THR B 461     -40.485  34.992 -23.756  1.00 61.22           N  
ATOM   3666  CA  THR B 461     -39.545  36.081 -24.001  1.00 61.22           C  
ATOM   3667  C   THR B 461     -40.286  37.358 -24.384  1.00 61.22           C  
ATOM   3668  CB  THR B 461     -38.541  35.714 -25.109  1.00 61.22           C  
ATOM   3669  O   THR B 461     -39.873  38.458 -24.010  1.00 61.22           O  
ATOM   3670  CG2 THR B 461     -37.565  34.642 -24.635  1.00 61.22           C  
ATOM   3671  OG1 THR B 461     -39.256  35.222 -26.250  1.00 61.22           O  
ATOM   3672  N   SER B 462     -41.433  37.187 -24.896  1.00 69.20           N  
ATOM   3673  CA  SER B 462     -42.238  38.326 -25.324  1.00 69.20           C  
ATOM   3674  C   SER B 462     -42.856  39.047 -24.131  1.00 69.20           C  
ATOM   3675  CB  SER B 462     -43.340  37.874 -26.283  1.00 69.20           C  
ATOM   3676  O   SER B 462     -42.979  40.274 -24.136  1.00 69.20           O  
ATOM   3677  OG  SER B 462     -44.076  36.796 -25.730  1.00 69.20           O  
ATOM   3678  N   TYR B 463     -43.142  38.223 -23.024  1.00 67.62           N  
ATOM   3679  CA  TYR B 463     -43.699  38.809 -21.810  1.00 67.62           C  
ATOM   3680  C   TYR B 463     -42.649  39.625 -21.067  1.00 67.62           C  
ATOM   3681  CB  TYR B 463     -44.258  37.717 -20.893  1.00 67.62           C  
ATOM   3682  O   TYR B 463     -42.942  40.708 -20.555  1.00 67.62           O  
ATOM   3683  CG  TYR B 463     -44.801  38.242 -19.586  1.00 67.62           C  
ATOM   3684  CD1 TYR B 463     -44.072  38.117 -18.406  1.00 67.62           C  
ATOM   3685  CD2 TYR B 463     -46.045  38.862 -19.529  1.00 67.62           C  
ATOM   3686  CE1 TYR B 463     -44.570  38.597 -17.199  1.00 67.62           C  
ATOM   3687  CE2 TYR B 463     -46.552  39.346 -18.327  1.00 67.62           C  
ATOM   3688  OH  TYR B 463     -46.306  39.686 -15.977  1.00 67.62           O  
ATOM   3689  CZ  TYR B 463     -45.808  39.209 -17.170  1.00 67.62           C  
ATOM   3690  N   ARG B 464     -41.403  39.062 -21.059  1.00 69.80           N  
ATOM   3691  CA  ARG B 464     -40.312  39.763 -20.389  1.00 69.80           C  
ATOM   3692  C   ARG B 464     -40.027  41.102 -21.060  1.00 69.80           C  
ATOM   3693  CB  ARG B 464     -39.047  38.902 -20.377  1.00 69.80           C  
ATOM   3694  O   ARG B 464     -39.778  42.101 -20.383  1.00 69.80           O  
ATOM   3695  CG  ARG B 464     -39.006  37.882 -19.251  1.00 69.80           C  
ATOM   3696  CD  ARG B 464     -37.696  37.107 -19.239  1.00 69.80           C  
ATOM   3697  NE  ARG B 464     -37.671  36.107 -18.176  1.00 69.80           N  
ATOM   3698  NH1 ARG B 464     -35.477  35.479 -18.535  1.00 69.80           N  
ATOM   3699  NH2 ARG B 464     -36.704  34.477 -16.878  1.00 69.80           N  
ATOM   3700  CZ  ARG B 464     -36.617  35.357 -17.865  1.00 69.80           C  
ATOM   3701  N   GLU B 465     -40.081  41.118 -22.420  1.00 76.54           N  
ATOM   3702  CA  GLU B 465     -39.871  42.348 -23.178  1.00 76.54           C  
ATOM   3703  C   GLU B 465     -41.020  43.329 -22.966  1.00 76.54           C  
ATOM   3704  CB  GLU B 465     -39.711  42.040 -24.669  1.00 76.54           C  
ATOM   3705  O   GLU B 465     -40.801  44.538 -22.867  1.00 76.54           O  
ATOM   3706  CG  GLU B 465     -38.531  42.747 -25.320  1.00 76.54           C  
ATOM   3707  CD  GLU B 465     -38.322  42.351 -26.773  1.00 76.54           C  
ATOM   3708  OE1 GLU B 465     -37.370  42.858 -27.409  1.00 76.54           O  
ATOM   3709  OE2 GLU B 465     -39.116  41.528 -27.280  1.00 76.54           O  
ATOM   3710  N   ALA B 466     -42.237  42.797 -22.923  1.00 79.21           N  
ATOM   3711  CA  ALA B 466     -43.414  43.627 -22.679  1.00 79.21           C  
ATOM   3712  C   ALA B 466     -43.356  44.268 -21.296  1.00 79.21           C  
ATOM   3713  CB  ALA B 466     -44.689  42.799 -22.825  1.00 79.21           C  
ATOM   3714  O   ALA B 466     -43.694  45.443 -21.135  1.00 79.21           O  
ATOM   3715  N   ALA B 467     -42.931  43.493 -20.269  1.00 77.58           N  
ATOM   3716  CA  ALA B 467     -42.805  43.997 -18.904  1.00 77.58           C  
ATOM   3717  C   ALA B 467     -41.770  45.116 -18.826  1.00 77.58           C  
ATOM   3718  CB  ALA B 467     -42.433  42.865 -17.950  1.00 77.58           C  
ATOM   3719  O   ALA B 467     -41.977  46.114 -18.132  1.00 77.58           O  
ATOM   3720  N   CYS B 468     -40.613  44.961 -19.586  1.00 82.00           N  
ATOM   3721  CA  CYS B 468     -39.552  45.962 -19.626  1.00 82.00           C  
ATOM   3722  C   CYS B 468     -40.040  47.246 -20.286  1.00 82.00           C  
ATOM   3723  CB  CYS B 468     -38.334  45.423 -20.376  1.00 82.00           C  
ATOM   3724  O   CYS B 468     -39.699  48.344 -19.843  1.00 82.00           O  
ATOM   3725  SG  CYS B 468     -37.421  44.157 -19.467  1.00 82.00           S  
ATOM   3726  N   CYS B 469     -40.874  47.177 -21.340  1.00 85.10           N  
ATOM   3727  CA  CYS B 469     -41.439  48.324 -22.043  1.00 85.10           C  
ATOM   3728  C   CYS B 469     -42.407  49.089 -21.148  1.00 85.10           C  
ATOM   3729  CB  CYS B 469     -42.156  47.873 -23.316  1.00 85.10           C  
ATOM   3730  O   CYS B 469     -42.434  50.321 -21.167  1.00 85.10           O  
ATOM   3731  SG  CYS B 469     -41.055  47.160 -24.557  1.00 85.10           S  
ATOM   3732  N   HIS B 470     -43.197  48.352 -20.379  1.00 84.57           N  
ATOM   3733  CA  HIS B 470     -44.147  48.981 -19.468  1.00 84.57           C  
ATOM   3734  C   HIS B 470     -43.427  49.719 -18.345  1.00 84.57           C  
ATOM   3735  CB  HIS B 470     -45.100  47.937 -18.884  1.00 84.57           C  
ATOM   3736  O   HIS B 470     -43.870  50.786 -17.914  1.00 84.57           O  
ATOM   3737  CG  HIS B 470     -46.326  47.713 -19.712  1.00 84.57           C  
ATOM   3738  CD2 HIS B 470     -46.600  46.789 -20.662  1.00 84.57           C  
ATOM   3739  ND1 HIS B 470     -47.450  48.503 -19.605  1.00 84.57           N  
ATOM   3740  CE1 HIS B 470     -48.366  48.072 -20.456  1.00 84.57           C  
ATOM   3741  NE2 HIS B 470     -47.875  47.033 -21.110  1.00 84.57           N  
ATOM   3742  N   LEU B 471     -42.305  49.091 -17.852  1.00 82.94           N  
ATOM   3743  CA  LEU B 471     -41.503  49.747 -16.826  1.00 82.94           C  
ATOM   3744  C   LEU B 471     -40.853  51.014 -17.372  1.00 82.94           C  
ATOM   3745  CB  LEU B 471     -40.426  48.795 -16.297  1.00 82.94           C  
ATOM   3746  O   LEU B 471     -40.811  52.039 -16.687  1.00 82.94           O  
ATOM   3747  CG  LEU B 471     -39.574  49.313 -15.137  1.00 82.94           C  
ATOM   3748  CD1 LEU B 471     -40.442  49.547 -13.905  1.00 82.94           C  
ATOM   3749  CD2 LEU B 471     -38.445  48.337 -14.825  1.00 82.94           C  
ATOM   3750  N   ALA B 472     -40.301  50.966 -18.621  1.00 85.04           N  
ATOM   3751  CA  ALA B 472     -39.695  52.127 -19.268  1.00 85.04           C  
ATOM   3752  C   ALA B 472     -40.706  53.260 -19.420  1.00 85.04           C  
ATOM   3753  CB  ALA B 472     -39.125  51.740 -20.631  1.00 85.04           C  
ATOM   3754  O   ALA B 472     -40.372  54.430 -19.221  1.00 85.04           O  
ATOM   3755  N   LYS B 473     -41.979  52.933 -19.806  1.00 86.23           N  
ATOM   3756  CA  LYS B 473     -43.062  53.904 -19.935  1.00 86.23           C  
ATOM   3757  C   LYS B 473     -43.426  54.506 -18.581  1.00 86.23           C  
ATOM   3758  CB  LYS B 473     -44.293  53.255 -20.569  1.00 86.23           C  
ATOM   3759  O   LYS B 473     -43.685  55.706 -18.478  1.00 86.23           O  
ATOM   3760  CG  LYS B 473     -45.417  54.232 -20.880  1.00 86.23           C  
ATOM   3761  CD  LYS B 473     -46.071  53.923 -22.221  1.00 86.23           C  
ATOM   3762  CE  LYS B 473     -47.233  54.865 -22.507  1.00 86.23           C  
ATOM   3763  NZ  LYS B 473     -47.529  54.951 -23.968  1.00 86.23           N  
ATOM   3764  N   ALA B 474     -43.446  53.652 -17.553  1.00 83.51           N  
ATOM   3765  CA  ALA B 474     -43.738  54.118 -16.200  1.00 83.51           C  
ATOM   3766  C   ALA B 474     -42.664  55.084 -15.708  1.00 83.51           C  
ATOM   3767  CB  ALA B 474     -43.861  52.933 -15.244  1.00 83.51           C  
ATOM   3768  O   ALA B 474     -42.968  56.065 -15.026  1.00 83.51           O  
ATOM   3769  N   LEU B 475     -41.375  54.854 -16.122  1.00 82.52           N  
ATOM   3770  CA  LEU B 475     -40.254  55.716 -15.761  1.00 82.52           C  
ATOM   3771  C   LEU B 475     -40.345  57.056 -16.482  1.00 82.52           C  
ATOM   3772  CB  LEU B 475     -38.925  55.033 -16.093  1.00 82.52           C  
ATOM   3773  O   LEU B 475     -40.059  58.102 -15.894  1.00 82.52           O  
ATOM   3774  CG  LEU B 475     -38.407  54.023 -15.069  1.00 82.52           C  
ATOM   3775  CD1 LEU B 475     -37.494  53.004 -15.744  1.00 82.52           C  
ATOM   3776  CD2 LEU B 475     -37.675  54.736 -13.937  1.00 82.52           C  
ATOM   3777  N   ASN B 476     -40.744  56.926 -17.852  1.00 82.19           N  
ATOM   3778  CA  ASN B 476     -40.942  58.128 -18.656  1.00 82.19           C  
ATOM   3779  C   ASN B 476     -42.081  58.985 -18.112  1.00 82.19           C  
ATOM   3780  CB  ASN B 476     -41.206  57.758 -20.117  1.00 82.19           C  
ATOM   3781  O   ASN B 476     -41.979  60.212 -18.078  1.00 82.19           O  
ATOM   3782  CG  ASN B 476     -41.138  58.956 -21.044  1.00 82.19           C  
ATOM   3783  ND2 ASN B 476     -42.090  59.049 -21.965  1.00 82.19           N  
ATOM   3784  OD1 ASN B 476     -40.236  59.791 -20.934  1.00 82.19           O  
ATOM   3785  N   ASP B 477     -43.206  58.337 -17.679  1.00 81.07           N  
ATOM   3786  CA  ASP B 477     -44.359  59.027 -17.109  1.00 81.07           C  
ATOM   3787  C   ASP B 477     -44.004  59.683 -15.777  1.00 81.07           C  
ATOM   3788  CB  ASP B 477     -45.528  58.058 -16.924  1.00 81.07           C  
ATOM   3789  O   ASP B 477     -44.493  60.770 -15.464  1.00 81.07           O  
ATOM   3790  CG  ASP B 477     -46.177  57.653 -18.235  1.00 81.07           C  
ATOM   3791  OD1 ASP B 477     -45.925  58.309 -19.269  1.00 81.07           O  
ATOM   3792  OD2 ASP B 477     -46.950  56.671 -18.235  1.00 81.07           O  
ATOM   3793  N   PHE B 478     -43.136  59.017 -14.971  1.00 78.54           N  
ATOM   3794  CA  PHE B 478     -42.680  59.562 -13.698  1.00 78.54           C  
ATOM   3795  C   PHE B 478     -41.834  60.811 -13.915  1.00 78.54           C  
ATOM   3796  CB  PHE B 478     -41.879  58.514 -12.919  1.00 78.54           C  
ATOM   3797  O   PHE B 478     -41.924  61.769 -13.145  1.00 78.54           O  
ATOM   3798  CG  PHE B 478     -41.387  58.997 -11.581  1.00 78.54           C  
ATOM   3799  CD1 PHE B 478     -40.082  59.445 -11.425  1.00 78.54           C  
ATOM   3800  CD2 PHE B 478     -42.232  59.002 -10.479  1.00 78.54           C  
ATOM   3801  CE1 PHE B 478     -39.624  59.893 -10.187  1.00 78.54           C  
ATOM   3802  CE2 PHE B 478     -41.783  59.448  -9.239  1.00 78.54           C  
ATOM   3803  CZ  PHE B 478     -40.478  59.892  -9.095  1.00 78.54           C  
ATOM   3804  N   SER B 479     -41.018  60.792 -15.019  1.00 75.58           N  
ATOM   3805  CA  SER B 479     -40.172  61.936 -15.345  1.00 75.58           C  
ATOM   3806  C   SER B 479     -41.010  63.163 -15.689  1.00 75.58           C  
ATOM   3807  CB  SER B 479     -39.243  61.600 -16.512  1.00 75.58           C  
ATOM   3808  O   SER B 479     -40.618  64.293 -15.387  1.00 75.58           O  
ATOM   3809  OG  SER B 479     -39.499  62.447 -17.619  1.00 75.58           O  
ATOM   3810  N   ASN B 480     -42.262  62.926 -16.319  1.00 73.35           N  
ATOM   3811  CA  ASN B 480     -43.135  64.014 -16.747  1.00 73.35           C  
ATOM   3812  C   ASN B 480     -44.066  64.460 -15.624  1.00 73.35           C  
ATOM   3813  CB  ASN B 480     -43.947  63.599 -17.976  1.00 73.35           C  
ATOM   3814  O   ASN B 480     -44.350  65.651 -15.484  1.00 73.35           O  
ATOM   3815  CG  ASN B 480     -43.093  63.467 -19.222  1.00 73.35           C  
ATOM   3816  ND2 ASN B 480     -43.525  62.621 -20.150  1.00 73.35           N  
ATOM   3817  OD1 ASN B 480     -42.054  64.119 -19.350  1.00 73.35           O  
ATOM   3818  N   SER B 481     -44.591  63.526 -14.801  1.00 70.57           N  
ATOM   3819  CA  SER B 481     -45.625  63.792 -13.806  1.00 70.57           C  
ATOM   3820  C   SER B 481     -45.020  64.002 -12.422  1.00 70.57           C  
ATOM   3821  CB  SER B 481     -46.634  62.644 -13.762  1.00 70.57           C  
ATOM   3822  O   SER B 481     -45.532  64.794 -11.628  1.00 70.57           O  
ATOM   3823  OG  SER B 481     -46.086  61.517 -13.100  1.00 70.57           O  
ATOM   3824  N   GLY B 482     -43.718  63.523 -12.085  1.00 66.74           N  
ATOM   3825  CA  GLY B 482     -43.064  63.587 -10.787  1.00 66.74           C  
ATOM   3826  C   GLY B 482     -43.866  62.927  -9.682  1.00 66.74           C  
ATOM   3827  O   GLY B 482     -43.479  62.977  -8.512  1.00 66.74           O  
ATOM   3828  N   SER B 483     -45.122  62.318  -9.996  1.00 67.10           N  
ATOM   3829  CA  SER B 483     -45.981  61.712  -8.984  1.00 67.10           C  
ATOM   3830  C   SER B 483     -45.633  60.243  -8.770  1.00 67.10           C  
ATOM   3831  CB  SER B 483     -47.452  61.843  -9.382  1.00 67.10           C  
ATOM   3832  O   SER B 483     -45.306  59.532  -9.722  1.00 67.10           O  
ATOM   3833  OG  SER B 483     -47.770  60.948 -10.434  1.00 67.10           O  
ATOM   3834  N   ASP B 484     -45.518  59.881  -7.403  1.00 70.43           N  
ATOM   3835  CA  ASP B 484     -45.269  58.492  -7.029  1.00 70.43           C  
ATOM   3836  C   ASP B 484     -46.333  57.567  -7.616  1.00 70.43           C  
ATOM   3837  CB  ASP B 484     -45.226  58.346  -5.507  1.00 70.43           C  
ATOM   3838  O   ASP B 484     -47.529  57.847  -7.518  1.00 70.43           O  
ATOM   3839  CG  ASP B 484     -44.064  59.090  -4.872  1.00 70.43           C  
ATOM   3840  OD1 ASP B 484     -43.206  59.624  -5.609  1.00 70.43           O  
ATOM   3841  OD2 ASP B 484     -44.004  59.141  -3.625  1.00 70.43           O  
ATOM   3842  N   VAL B 485     -45.921  56.550  -8.551  1.00 73.53           N  
ATOM   3843  CA  VAL B 485     -46.856  55.626  -9.185  1.00 73.53           C  
ATOM   3844  C   VAL B 485     -46.473  54.188  -8.845  1.00 73.53           C  
ATOM   3845  CB  VAL B 485     -46.892  55.820 -10.718  1.00 73.53           C  
ATOM   3846  O   VAL B 485     -45.288  53.855  -8.771  1.00 73.53           O  
ATOM   3847  CG1 VAL B 485     -47.911  54.877 -11.357  1.00 73.53           C  
ATOM   3848  CG2 VAL B 485     -47.213  57.272 -11.064  1.00 73.53           C  
ATOM   3849  N   LEU B 486     -47.439  53.420  -8.354  1.00 70.47           N  
ATOM   3850  CA  LEU B 486     -47.263  51.985  -8.159  1.00 70.47           C  
ATOM   3851  C   LEU B 486     -47.132  51.267  -9.497  1.00 70.47           C  
ATOM   3852  CB  LEU B 486     -48.437  51.404  -7.366  1.00 70.47           C  
ATOM   3853  O   LEU B 486     -48.028  51.349 -10.341  1.00 70.47           O  
ATOM   3854  CG  LEU B 486     -48.321  49.933  -6.965  1.00 70.47           C  
ATOM   3855  CD1 LEU B 486     -47.248  49.758  -5.896  1.00 70.47           C  
ATOM   3856  CD2 LEU B 486     -49.664  49.405  -6.473  1.00 70.47           C  
ATOM   3857  N   TYR B 487     -45.934  50.747  -9.767  1.00 78.43           N  
ATOM   3858  CA  TYR B 487     -45.737  49.968 -10.984  1.00 78.43           C  
ATOM   3859  C   TYR B 487     -46.164  48.520 -10.780  1.00 78.43           C  
ATOM   3860  CB  TYR B 487     -44.272  50.023 -11.426  1.00 78.43           C  
ATOM   3861  O   TYR B 487     -45.788  47.889  -9.789  1.00 78.43           O  
ATOM   3862  CG  TYR B 487     -43.950  49.100 -12.577  1.00 78.43           C  
ATOM   3863  CD1 TYR B 487     -43.340  47.867 -12.356  1.00 78.43           C  
ATOM   3864  CD2 TYR B 487     -44.255  49.459 -13.885  1.00 78.43           C  
ATOM   3865  CE1 TYR B 487     -43.040  47.014 -13.413  1.00 78.43           C  
ATOM   3866  CE2 TYR B 487     -43.959  48.614 -14.950  1.00 78.43           C  
ATOM   3867  OH  TYR B 487     -43.058  46.555 -15.755  1.00 78.43           O  
ATOM   3868  CZ  TYR B 487     -43.353  47.395 -14.704  1.00 78.43           C  
ATOM   3869  N   GLN B 488     -47.050  47.977 -11.583  1.00 66.78           N  
ATOM   3870  CA  GLN B 488     -47.444  46.573 -11.655  1.00 66.78           C  
ATOM   3871  C   GLN B 488     -47.215  46.008 -13.053  1.00 66.78           C  
ATOM   3872  CB  GLN B 488     -48.911  46.406 -11.255  1.00 66.78           C  
ATOM   3873  O   GLN B 488     -47.478  46.682 -14.052  1.00 66.78           O  
ATOM   3874  CG  GLN B 488     -49.146  46.436  -9.751  1.00 66.78           C  
ATOM   3875  CD  GLN B 488     -50.614  46.330  -9.383  1.00 66.78           C  
ATOM   3876  NE2 GLN B 488     -50.889  46.034  -8.118  1.00 66.78           N  
ATOM   3877  OE1 GLN B 488     -51.494  46.514 -10.230  1.00 66.78           O  
ATOM   3878  N   PRO B 489     -46.569  44.806 -13.078  1.00 67.21           N  
ATOM   3879  CA  PRO B 489     -46.366  44.190 -14.392  1.00 67.21           C  
ATOM   3880  C   PRO B 489     -47.666  44.030 -15.176  1.00 67.21           C  
ATOM   3881  CB  PRO B 489     -45.762  42.825 -14.052  1.00 67.21           C  
ATOM   3882  O   PRO B 489     -48.749  44.009 -14.585  1.00 67.21           O  
ATOM   3883  CG  PRO B 489     -45.937  42.687 -12.574  1.00 67.21           C  
ATOM   3884  CD  PRO B 489     -46.411  44.002 -12.025  1.00 67.21           C  
ATOM   3885  N   PRO B 490     -47.697  44.137 -16.581  1.00 66.54           N  
ATOM   3886  CA  PRO B 490     -48.893  44.006 -17.417  1.00 66.54           C  
ATOM   3887  C   PRO B 490     -49.694  42.743 -17.107  1.00 66.54           C  
ATOM   3888  CB  PRO B 490     -48.325  43.957 -18.838  1.00 66.54           C  
ATOM   3889  O   PRO B 490     -49.118  41.719 -16.731  1.00 66.54           O  
ATOM   3890  CG  PRO B 490     -46.847  43.832 -18.655  1.00 66.54           C  
ATOM   3891  CD  PRO B 490     -46.532  43.985 -17.194  1.00 66.54           C  
ATOM   3892  N   GLN B 491     -51.041  42.917 -16.777  1.00 52.07           N  
ATOM   3893  CA  GLN B 491     -51.979  41.847 -16.453  1.00 52.07           C  
ATOM   3894  C   GLN B 491     -52.156  40.895 -17.632  1.00 52.07           C  
ATOM   3895  CB  GLN B 491     -53.332  42.426 -16.037  1.00 52.07           C  
ATOM   3896  O   GLN B 491     -52.167  41.325 -18.787  1.00 52.07           O  
ATOM   3897  CG  GLN B 491     -53.330  43.063 -14.654  1.00 52.07           C  
ATOM   3898  CD  GLN B 491     -54.725  43.226 -14.081  1.00 52.07           C  
ATOM   3899  NE2 GLN B 491     -54.809  43.396 -12.766  1.00 52.07           N  
ATOM   3900  OE1 GLN B 491     -55.719  43.200 -14.814  1.00 52.07           O  
ATOM   3901  N   THR B 492     -51.725  39.683 -17.557  1.00 43.06           N  
ATOM   3902  CA  THR B 492     -51.915  38.668 -18.587  1.00 43.06           C  
ATOM   3903  C   THR B 492     -53.273  37.988 -18.433  1.00 43.06           C  
ATOM   3904  CB  THR B 492     -50.799  37.609 -18.540  1.00 43.06           C  
ATOM   3905  O   THR B 492     -53.828  37.941 -17.333  1.00 43.06           O  
ATOM   3906  CG2 THR B 492     -49.424  38.251 -18.692  1.00 43.06           C  
ATOM   3907  OG1 THR B 492     -50.855  36.919 -17.285  1.00 43.06           O  
ATOM   3908  N   SER B 493     -54.187  38.122 -19.453  1.00 35.17           N  
ATOM   3909  CA  SER B 493     -55.402  37.315 -19.483  1.00 35.17           C  
ATOM   3910  C   SER B 493     -55.075  35.825 -19.504  1.00 35.17           C  
ATOM   3911  CB  SER B 493     -56.255  37.674 -20.700  1.00 35.17           C  
ATOM   3912  O   SER B 493     -54.200  35.386 -20.252  1.00 35.17           O  
ATOM   3913  OG  SER B 493     -55.630  37.245 -21.898  1.00 35.17           O  
ATOM   3914  N   ILE B 494     -55.193  35.098 -18.390  1.00 35.15           N  
ATOM   3915  CA  ILE B 494     -55.034  33.650 -18.309  1.00 35.15           C  
ATOM   3916  C   ILE B 494     -55.884  32.977 -19.384  1.00 35.15           C  
ATOM   3917  CB  ILE B 494     -55.418  33.117 -16.910  1.00 35.15           C  
ATOM   3918  O   ILE B 494     -55.742  31.778 -19.635  1.00 35.15           O  
ATOM   3919  CG1 ILE B 494     -54.498  33.714 -15.840  1.00 35.15           C  
ATOM   3920  CG2 ILE B 494     -55.368  31.586 -16.884  1.00 35.15           C  
ATOM   3921  CD1 ILE B 494     -54.948  33.438 -14.412  1.00 35.15           C  
ATOM   3922  N   THR B 495     -56.917  33.632 -19.948  1.00 34.17           N  
ATOM   3923  CA  THR B 495     -57.919  32.844 -20.658  1.00 34.17           C  
ATOM   3924  C   THR B 495     -57.274  32.028 -21.774  1.00 34.17           C  
ATOM   3925  CB  THR B 495     -59.021  33.743 -21.248  1.00 34.17           C  
ATOM   3926  O   THR B 495     -57.736  30.931 -22.095  1.00 34.17           O  
ATOM   3927  CG2 THR B 495     -60.362  33.488 -20.567  1.00 34.17           C  
ATOM   3928  OG1 THR B 495     -58.658  35.117 -21.064  1.00 34.17           O  
ATOM   3929  N   SER B 496     -56.400  32.470 -22.506  1.00 33.56           N  
ATOM   3930  CA  SER B 496     -56.180  31.706 -23.729  1.00 33.56           C  
ATOM   3931  C   SER B 496     -55.568  30.342 -23.427  1.00 33.56           C  
ATOM   3932  CB  SER B 496     -55.275  32.478 -24.689  1.00 33.56           C  
ATOM   3933  O   SER B 496     -55.468  29.490 -24.312  1.00 33.56           O  
ATOM   3934  OG  SER B 496     -53.958  32.571 -24.174  1.00 33.56           O  
ATOM   3935  N   ALA B 497     -54.871  29.987 -22.324  1.00 31.97           N  
ATOM   3936  CA  ALA B 497     -54.404  28.625 -22.078  1.00 31.97           C  
ATOM   3937  C   ALA B 497     -55.542  27.735 -21.587  1.00 31.97           C  
ATOM   3938  CB  ALA B 497     -53.262  28.630 -21.064  1.00 31.97           C  
ATOM   3939  O   ALA B 497     -55.559  26.532 -21.860  1.00 31.97           O  
ATOM   3940  N   VAL B 498     -56.471  28.010 -20.654  1.00 30.62           N  
ATOM   3941  CA  VAL B 498     -57.282  26.841 -20.331  1.00 30.62           C  
ATOM   3942  C   VAL B 498     -58.161  26.475 -21.525  1.00 30.62           C  
ATOM   3943  CB  VAL B 498     -58.156  27.084 -19.080  1.00 30.62           C  
ATOM   3944  O   VAL B 498     -58.612  25.334 -21.645  1.00 30.62           O  
ATOM   3945  CG1 VAL B 498     -59.003  25.853 -18.766  1.00 30.62           C  
ATOM   3946  CG2 VAL B 498     -57.282  27.455 -17.884  1.00 30.62           C  
ATOM   3947  N   LEU B 499     -58.762  27.320 -22.291  1.00 25.98           N  
ATOM   3948  CA  LEU B 499     -59.560  26.607 -23.282  1.00 25.98           C  
ATOM   3949  C   LEU B 499     -58.675  25.739 -24.171  1.00 25.98           C  
ATOM   3950  CB  LEU B 499     -60.354  27.594 -24.142  1.00 25.98           C  
ATOM   3951  O   LEU B 499     -59.139  24.744 -24.733  1.00 25.98           O  
ATOM   3952  CG  LEU B 499     -61.793  27.871 -23.703  1.00 25.98           C  
ATOM   3953  CD1 LEU B 499     -62.112  29.356 -23.838  1.00 25.98           C  
ATOM   3954  CD2 LEU B 499     -62.772  27.032 -24.518  1.00 25.98           C  
ATOM   3955  N   GLN B 500     -57.428  25.927 -24.510  1.00 25.63           N  
ATOM   3956  CA  GLN B 500     -56.785  24.745 -25.074  1.00 25.63           C  
ATOM   3957  C   GLN B 500     -56.326  23.791 -23.974  1.00 25.63           C  
ATOM   3958  CB  GLN B 500     -55.598  25.146 -25.950  1.00 25.63           C  
ATOM   3959  O   GLN B 500     -56.427  22.572 -24.122  1.00 25.63           O  
ATOM   3960  CG  GLN B 500     -55.831  24.929 -27.439  1.00 25.63           C  
ATOM   3961  CD  GLN B 500     -54.659  25.381 -28.289  1.00 25.63           C  
ATOM   3962  NE2 GLN B 500     -54.665  24.996 -29.561  1.00 25.63           N  
ATOM   3963  OE1 GLN B 500     -53.755  26.071 -27.807  1.00 25.63           O  
TER    3964      GLN B 500                                                      
ATOM   3965  N   LYS C   1      65.658 -97.004 -75.375  1.00 34.01           N  
ATOM   3966  CA  LYS C   1      65.280 -97.752 -74.179  1.00 34.01           C  
ATOM   3967  C   LYS C   1      65.071 -96.818 -72.990  1.00 34.01           C  
ATOM   3968  CB  LYS C   1      66.344 -98.799 -73.842  1.00 34.01           C  
ATOM   3969  O   LYS C   1      64.204 -97.062 -72.148  1.00 34.01           O  
ATOM   3970  CG  LYS C   1      65.900-100.233 -74.088  1.00 34.01           C  
ATOM   3971  CD  LYS C   1      66.998-101.227 -73.733  1.00 34.01           C  
ATOM   3972  CE  LYS C   1      66.577-102.659 -74.035  1.00 34.01           C  
ATOM   3973  NZ  LYS C   1      67.669-103.632 -73.734  1.00 34.01           N  
ATOM   3974  N   ILE C   2      65.846 -95.734 -72.778  1.00 35.15           N  
ATOM   3975  CA  ILE C   2      65.896 -94.807 -71.653  1.00 35.15           C  
ATOM   3976  C   ILE C   2      64.727 -93.829 -71.738  1.00 35.15           C  
ATOM   3977  CB  ILE C   2      67.236 -94.038 -71.613  1.00 35.15           C  
ATOM   3978  O   ILE C   2      64.115 -93.492 -70.721  1.00 35.15           O  
ATOM   3979  CG1 ILE C   2      68.371 -94.966 -71.166  1.00 35.15           C  
ATOM   3980  CG2 ILE C   2      67.132 -92.818 -70.693  1.00 35.15           C  
ATOM   3981  CD1 ILE C   2      69.763 -94.442 -71.490  1.00 35.15           C  
ATOM   3982  N   VAL C   3      64.409 -93.229 -72.901  1.00 40.90           N  
ATOM   3983  CA  VAL C   3      63.371 -92.222 -73.092  1.00 40.90           C  
ATOM   3984  C   VAL C   3      61.997 -92.846 -72.858  1.00 40.90           C  
ATOM   3985  CB  VAL C   3      63.439 -91.597 -74.503  1.00 40.90           C  
ATOM   3986  O   VAL C   3      61.114 -92.215 -72.271  1.00 40.90           O  
ATOM   3987  CG1 VAL C   3      62.291 -90.612 -74.714  1.00 40.90           C  
ATOM   3988  CG2 VAL C   3      64.785 -90.907 -74.716  1.00 40.90           C  
ATOM   3989  N   ASN C   4      61.817 -94.080 -73.388  1.00 49.73           N  
ATOM   3990  CA  ASN C   4      60.540 -94.775 -73.265  1.00 49.73           C  
ATOM   3991  C   ASN C   4      60.216 -95.101 -71.810  1.00 49.73           C  
ATOM   3992  CB  ASN C   4      60.540 -96.053 -74.107  1.00 49.73           C  
ATOM   3993  O   ASN C   4      59.057 -95.034 -71.397  1.00 49.73           O  
ATOM   3994  CG  ASN C   4      59.455 -96.055 -75.166  1.00 49.73           C  
ATOM   3995  ND2 ASN C   4      59.380 -97.134 -75.936  1.00 49.73           N  
ATOM   3996  OD1 ASN C   4      58.691 -95.094 -75.292  1.00 49.73           O  
ATOM   3997  N   ASN C   5      61.331 -95.410 -70.962  1.00 52.26           N  
ATOM   3998  CA  ASN C   5      61.135 -95.730 -69.552  1.00 52.26           C  
ATOM   3999  C   ASN C   5      60.734 -94.496 -68.748  1.00 52.26           C  
ATOM   4000  CB  ASN C   5      62.400 -96.359 -68.963  1.00 52.26           C  
ATOM   4001  O   ASN C   5      59.915 -94.586 -67.832  1.00 52.26           O  
ATOM   4002  CG  ASN C   5      62.322 -97.871 -68.894  1.00 52.26           C  
ATOM   4003  ND2 ASN C   5      63.443 -98.509 -68.578  1.00 52.26           N  
ATOM   4004  OD1 ASN C   5      61.263 -98.462 -69.124  1.00 52.26           O  
ATOM   4005  N   TRP C   6      61.326 -93.339 -69.092  1.00 52.96           N  
ATOM   4006  CA  TRP C   6      61.042 -92.088 -68.396  1.00 52.96           C  
ATOM   4007  C   TRP C   6      59.591 -91.666 -68.606  1.00 52.96           C  
ATOM   4008  CB  TRP C   6      61.984 -90.980 -68.876  1.00 52.96           C  
ATOM   4009  O   TRP C   6      58.917 -91.250 -67.662  1.00 52.96           O  
ATOM   4010  CG  TRP C   6      61.885 -89.711 -68.083  1.00 52.96           C  
ATOM   4011  CD1 TRP C   6      62.328 -89.500 -66.807  1.00 52.96           C  
ATOM   4012  CD2 TRP C   6      61.301 -88.478 -68.514  1.00 52.96           C  
ATOM   4013  CE2 TRP C   6      61.425 -87.561 -67.447  1.00 52.96           C  
ATOM   4014  CE3 TRP C   6      60.685 -88.059 -69.701  1.00 52.96           C  
ATOM   4015  NE1 TRP C   6      62.054 -88.209 -66.419  1.00 52.96           N  
ATOM   4016  CH2 TRP C   6      60.356 -85.864 -68.704  1.00 52.96           C  
ATOM   4017  CZ2 TRP C   6      60.955 -86.248 -67.532  1.00 52.96           C  
ATOM   4018  CZ3 TRP C   6      60.217 -86.752 -69.783  1.00 52.96           C  
ATOM   4019  N   LEU C   7      59.061 -91.665 -69.864  1.00 55.24           N  
ATOM   4020  CA  LEU C   7      57.693 -91.278 -70.191  1.00 55.24           C  
ATOM   4021  C   LEU C   7      56.689 -92.191 -69.494  1.00 55.24           C  
ATOM   4022  CB  LEU C   7      57.472 -91.318 -71.705  1.00 55.24           C  
ATOM   4023  O   LEU C   7      55.665 -91.725 -68.991  1.00 55.24           O  
ATOM   4024  CG  LEU C   7      56.440 -90.338 -72.265  1.00 55.24           C  
ATOM   4025  CD1 LEU C   7      57.137 -89.123 -72.868  1.00 55.24           C  
ATOM   4026  CD2 LEU C   7      55.559 -91.025 -73.303  1.00 55.24           C  
ATOM   4027  N   LYS C   8      56.998 -93.578 -69.397  1.00 59.45           N  
ATOM   4028  CA  LYS C   8      56.151 -94.533 -68.687  1.00 59.45           C  
ATOM   4029  C   LYS C   8      56.068 -94.196 -67.201  1.00 59.45           C  
ATOM   4030  CB  LYS C   8      56.677 -95.957 -68.873  1.00 59.45           C  
ATOM   4031  O   LYS C   8      54.996 -94.283 -66.599  1.00 59.45           O  
ATOM   4032  CG  LYS C   8      56.078 -96.688 -70.065  1.00 59.45           C  
ATOM   4033  CD  LYS C   8      56.579 -98.124 -70.151  1.00 59.45           C  
ATOM   4034  CE  LYS C   8      56.055 -98.827 -71.395  1.00 59.45           C  
ATOM   4035  NZ  LYS C   8      56.583-100.220 -71.509  1.00 59.45           N  
ATOM   4036  N   GLN C   9      57.260 -93.756 -66.636  1.00 67.56           N  
ATOM   4037  CA  GLN C   9      57.300 -93.380 -65.226  1.00 67.56           C  
ATOM   4038  C   GLN C   9      56.519 -92.093 -64.978  1.00 67.56           C  
ATOM   4039  CB  GLN C   9      58.745 -93.217 -64.754  1.00 67.56           C  
ATOM   4040  O   GLN C   9      55.850 -91.954 -63.952  1.00 67.56           O  
ATOM   4041  CG  GLN C   9      59.127 -94.149 -63.612  1.00 67.56           C  
ATOM   4042  CD  GLN C   9      60.592 -94.042 -63.233  1.00 67.56           C  
ATOM   4043  NE2 GLN C   9      60.952 -94.612 -62.087  1.00 67.56           N  
ATOM   4044  OE1 GLN C   9      61.395 -93.454 -63.964  1.00 67.56           O  
ATOM   4045  N   LEU C  10      56.640 -91.107 -65.895  1.00 62.47           N  
ATOM   4046  CA  LEU C  10      55.921 -89.844 -65.769  1.00 62.47           C  
ATOM   4047  C   LEU C  10      54.414 -90.068 -65.836  1.00 62.47           C  
ATOM   4048  CB  LEU C  10      56.353 -88.869 -66.867  1.00 62.47           C  
ATOM   4049  O   LEU C  10      53.654 -89.430 -65.103  1.00 62.47           O  
ATOM   4050  CG  LEU C  10      57.256 -87.714 -66.431  1.00 62.47           C  
ATOM   4051  CD1 LEU C  10      58.195 -87.317 -67.565  1.00 62.47           C  
ATOM   4052  CD2 LEU C  10      56.419 -86.521 -65.981  1.00 62.47           C  
ATOM   4053  N   ILE C  11      53.994 -91.011 -66.794  1.00 62.75           N  
ATOM   4054  CA  ILE C  11      52.577 -91.330 -66.929  1.00 62.75           C  
ATOM   4055  C   ILE C  11      52.080 -92.020 -65.661  1.00 62.75           C  
ATOM   4056  CB  ILE C  11      52.314 -92.222 -68.163  1.00 62.75           C  
ATOM   4057  O   ILE C  11      50.960 -91.769 -65.208  1.00 62.75           O  
ATOM   4058  CG1 ILE C  11      52.390 -91.391 -69.449  1.00 62.75           C  
ATOM   4059  CG2 ILE C  11      50.957 -92.923 -68.044  1.00 62.75           C  
ATOM   4060  CD1 ILE C  11      52.485 -92.224 -70.720  1.00 62.75           C  
ATOM   4061  N   LYS C  12      53.015 -92.874 -65.032  1.00 61.80           N  
ATOM   4062  CA  LYS C  12      52.662 -93.543 -63.783  1.00 61.80           C  
ATOM   4063  C   LYS C  12      52.475 -92.535 -62.653  1.00 61.80           C  
ATOM   4064  CB  LYS C  12      53.733 -94.565 -63.400  1.00 61.80           C  
ATOM   4065  O   LYS C  12      51.529 -92.642 -61.869  1.00 61.80           O  
ATOM   4066  CG  LYS C  12      53.497 -95.954 -63.976  1.00 61.80           C  
ATOM   4067  CD  LYS C  12      54.559 -96.941 -63.509  1.00 61.80           C  
ATOM   4068  CE  LYS C  12      54.387 -98.303 -64.168  1.00 61.80           C  
ATOM   4069  NZ  LYS C  12      55.470 -99.252 -63.770  1.00 61.80           N  
ATOM   4070  N   VAL C  13      53.414 -91.568 -62.572  1.00 65.46           N  
ATOM   4071  CA  VAL C  13      53.377 -90.562 -61.516  1.00 65.46           C  
ATOM   4072  C   VAL C  13      52.144 -89.677 -61.687  1.00 65.46           C  
ATOM   4073  CB  VAL C  13      54.657 -89.696 -61.511  1.00 65.46           C  
ATOM   4074  O   VAL C  13      51.482 -89.328 -60.707  1.00 65.46           O  
ATOM   4075  CG1 VAL C  13      54.526 -88.544 -60.516  1.00 65.46           C  
ATOM   4076  CG2 VAL C  13      55.879 -90.553 -61.183  1.00 65.46           C  
ATOM   4077  N   THR C  14      51.845 -89.253 -62.922  1.00 67.04           N  
ATOM   4078  CA  THR C  14      50.674 -88.428 -63.196  1.00 67.04           C  
ATOM   4079  C   THR C  14      49.391 -89.174 -62.840  1.00 67.04           C  
ATOM   4080  CB  THR C  14      50.627 -87.998 -64.674  1.00 67.04           C  
ATOM   4081  O   THR C  14      48.455 -88.585 -62.296  1.00 67.04           O  
ATOM   4082  CG2 THR C  14      50.024 -86.605 -64.823  1.00 67.04           C  
ATOM   4083  OG1 THR C  14      51.958 -87.989 -65.205  1.00 67.04           O  
ATOM   4084  N   LEU C  15      49.387 -90.530 -63.097  1.00 69.92           N  
ATOM   4085  CA  LEU C  15      48.226 -91.351 -62.770  1.00 69.92           C  
ATOM   4086  C   LEU C  15      48.036 -91.448 -61.260  1.00 69.92           C  
ATOM   4087  CB  LEU C  15      48.375 -92.753 -63.368  1.00 69.92           C  
ATOM   4088  O   LEU C  15      46.905 -91.431 -60.770  1.00 69.92           O  
ATOM   4089  CG  LEU C  15      47.471 -93.083 -64.556  1.00 69.92           C  
ATOM   4090  CD1 LEU C  15      48.171 -94.052 -65.502  1.00 69.92           C  
ATOM   4091  CD2 LEU C  15      46.144 -93.661 -64.074  1.00 69.92           C  
ATOM   4092  N   VAL C  16      49.237 -91.502 -60.557  1.00 66.40           N  
ATOM   4093  CA  VAL C  16      49.199 -91.544 -59.099  1.00 66.40           C  
ATOM   4094  C   VAL C  16      48.650 -90.227 -58.558  1.00 66.40           C  
ATOM   4095  CB  VAL C  16      50.597 -91.824 -58.503  1.00 66.40           C  
ATOM   4096  O   VAL C  16      47.832 -90.220 -57.635  1.00 66.40           O  
ATOM   4097  CG1 VAL C  16      50.576 -91.671 -56.983  1.00 66.40           C  
ATOM   4098  CG2 VAL C  16      51.075 -93.221 -58.896  1.00 66.40           C  
ATOM   4099  N   PHE C  17      49.102 -89.092 -59.104  1.00 61.65           N  
ATOM   4100  CA  PHE C  17      48.640 -87.781 -58.663  1.00 61.65           C  
ATOM   4101  C   PHE C  17      47.153 -87.607 -58.949  1.00 61.65           C  
ATOM   4102  CB  PHE C  17      49.440 -86.670 -59.349  1.00 61.65           C  
ATOM   4103  O   PHE C  17      46.423 -87.032 -58.139  1.00 61.65           O  
ATOM   4104  CG  PHE C  17      50.469 -86.025 -58.459  1.00 61.65           C  
ATOM   4105  CD1 PHE C  17      50.112 -85.004 -57.587  1.00 61.65           C  
ATOM   4106  CD2 PHE C  17      51.793 -86.442 -58.495  1.00 61.65           C  
ATOM   4107  CE1 PHE C  17      51.062 -84.406 -56.763  1.00 61.65           C  
ATOM   4108  CE2 PHE C  17      52.748 -85.849 -57.674  1.00 61.65           C  
ATOM   4109  CZ  PHE C  17      52.381 -84.830 -56.810  1.00 61.65           C  
ATOM   4110  N   LEU C  18      46.717 -88.108 -60.128  1.00 65.32           N  
ATOM   4111  CA  LEU C  18      45.298 -88.058 -60.461  1.00 65.32           C  
ATOM   4112  C   LEU C  18      44.481 -88.898 -59.485  1.00 65.32           C  
ATOM   4113  CB  LEU C  18      45.066 -88.548 -61.892  1.00 65.32           C  
ATOM   4114  O   LEU C  18      43.380 -88.505 -59.092  1.00 65.32           O  
ATOM   4115  CG  LEU C  18      45.023 -87.472 -62.979  1.00 65.32           C  
ATOM   4116  CD1 LEU C  18      45.079 -88.113 -64.362  1.00 65.32           C  
ATOM   4117  CD2 LEU C  18      43.772 -86.613 -62.832  1.00 65.32           C  
ATOM   4118  N   PHE C  19      45.131 -90.051 -59.041  1.00 64.74           N  
ATOM   4119  CA  PHE C  19      44.480 -90.918 -58.066  1.00 64.74           C  
ATOM   4120  C   PHE C  19      44.390 -90.234 -56.707  1.00 64.74           C  
ATOM   4121  CB  PHE C  19      45.234 -92.246 -57.937  1.00 64.74           C  
ATOM   4122  O   PHE C  19      43.361 -90.313 -56.034  1.00 64.74           O  
ATOM   4123  CG  PHE C  19      44.413 -93.449 -58.315  1.00 64.74           C  
ATOM   4124  CD1 PHE C  19      43.640 -94.107 -57.366  1.00 64.74           C  
ATOM   4125  CD2 PHE C  19      44.415 -93.923 -59.620  1.00 64.74           C  
ATOM   4126  CE1 PHE C  19      42.880 -95.221 -57.712  1.00 64.74           C  
ATOM   4127  CE2 PHE C  19      43.657 -95.036 -59.974  1.00 64.74           C  
ATOM   4128  CZ  PHE C  19      42.891 -95.684 -59.019  1.00 64.74           C  
ATOM   4129  N   VAL C  20      45.436 -89.554 -56.300  1.00 61.19           N  
ATOM   4130  CA  VAL C  20      45.465 -88.843 -55.026  1.00 61.19           C  
ATOM   4131  C   VAL C  20      44.465 -87.689 -55.055  1.00 61.19           C  
ATOM   4132  CB  VAL C  20      46.881 -88.313 -54.705  1.00 61.19           C  
ATOM   4133  O   VAL C  20      43.760 -87.446 -54.073  1.00 61.19           O  
ATOM   4134  CG1 VAL C  20      46.865 -87.469 -53.431  1.00 61.19           C  
ATOM   4135  CG2 VAL C  20      47.866 -89.472 -54.569  1.00 61.19           C  
ATOM   4136  N   ALA C  21      44.451 -86.951 -56.138  1.00 61.67           N  
ATOM   4137  CA  ALA C  21      43.505 -85.851 -56.302  1.00 61.67           C  
ATOM   4138  C   ALA C  21      42.065 -86.351 -56.236  1.00 61.67           C  
ATOM   4139  CB  ALA C  21      43.753 -85.128 -57.623  1.00 61.67           C  
ATOM   4140  O   ALA C  21      41.199 -85.696 -55.651  1.00 61.67           O  
ATOM   4141  N   ALA C  22      41.869 -87.572 -56.857  1.00 61.04           N  
ATOM   4142  CA  ALA C  22      40.545 -88.187 -56.818  1.00 61.04           C  
ATOM   4143  C   ALA C  22      40.151 -88.550 -55.389  1.00 61.04           C  
ATOM   4144  CB  ALA C  22      40.507 -89.426 -57.709  1.00 61.04           C  
ATOM   4145  O   ALA C  22      38.996 -88.372 -54.993  1.00 61.04           O  
ATOM   4146  N   ILE C  23      41.177 -89.003 -54.655  1.00 58.70           N  
ATOM   4147  CA  ILE C  23      40.934 -89.365 -53.263  1.00 58.70           C  
ATOM   4148  C   ILE C  23      40.586 -88.116 -52.457  1.00 58.70           C  
ATOM   4149  CB  ILE C  23      42.156 -90.080 -52.643  1.00 58.70           C  
ATOM   4150  O   ILE C  23      39.682 -88.142 -51.619  1.00 58.70           O  
ATOM   4151  CG1 ILE C  23      42.394 -91.427 -53.334  1.00 58.70           C  
ATOM   4152  CG2 ILE C  23      41.967 -90.263 -51.135  1.00 58.70           C  
ATOM   4153  CD1 ILE C  23      43.685 -92.117 -52.918  1.00 58.70           C  
ATOM   4154  N   PHE C  24      41.319 -87.057 -52.655  1.00 58.57           N  
ATOM   4155  CA  PHE C  24      41.072 -85.818 -51.926  1.00 58.57           C  
ATOM   4156  C   PHE C  24      39.682 -85.275 -52.237  1.00 58.57           C  
ATOM   4157  CB  PHE C  24      42.135 -84.769 -52.270  1.00 58.57           C  
ATOM   4158  O   PHE C  24      39.013 -84.729 -51.358  1.00 58.57           O  
ATOM   4159  CG  PHE C  24      43.277 -84.720 -51.292  1.00 58.57           C  
ATOM   4160  CD1 PHE C  24      43.153 -84.036 -50.089  1.00 58.57           C  
ATOM   4161  CD2 PHE C  24      44.478 -85.359 -51.576  1.00 58.57           C  
ATOM   4162  CE1 PHE C  24      44.209 -83.988 -49.183  1.00 58.57           C  
ATOM   4163  CE2 PHE C  24      45.538 -85.316 -50.675  1.00 58.57           C  
ATOM   4164  CZ  PHE C  24      45.401 -84.629 -49.479  1.00 58.57           C  
ATOM   4165  N   TYR C  25      39.353 -85.374 -53.538  1.00 55.65           N  
ATOM   4166  CA  TYR C  25      38.015 -84.940 -53.925  1.00 55.65           C  
ATOM   4167  C   TYR C  25      36.948 -85.727 -53.175  1.00 55.65           C  
ATOM   4168  CB  TYR C  25      37.815 -85.096 -55.435  1.00 55.65           C  
ATOM   4169  O   TYR C  25      35.926 -85.169 -52.769  1.00 55.65           O  
ATOM   4170  CG  TYR C  25      36.542 -84.468 -55.947  1.00 55.65           C  
ATOM   4171  CD1 TYR C  25      35.394 -85.233 -56.141  1.00 55.65           C  
ATOM   4172  CD2 TYR C  25      36.484 -83.109 -56.239  1.00 55.65           C  
ATOM   4173  CE1 TYR C  25      34.218 -84.659 -56.615  1.00 55.65           C  
ATOM   4174  CE2 TYR C  25      35.314 -82.525 -56.713  1.00 55.65           C  
ATOM   4175  OH  TYR C  25      33.028 -82.733 -57.366  1.00 55.65           O  
ATOM   4176  CZ  TYR C  25      34.188 -83.306 -56.897  1.00 55.65           C  
ATOM   4177  N   LEU C  26      37.306 -87.059 -53.108  1.00 50.04           N  
ATOM   4178  CA  LEU C  26      36.321 -87.883 -52.416  1.00 50.04           C  
ATOM   4179  C   LEU C  26      36.234 -87.502 -50.942  1.00 50.04           C  
ATOM   4180  CB  LEU C  26      36.673 -89.367 -52.551  1.00 50.04           C  
ATOM   4181  O   LEU C  26      35.227 -87.775 -50.284  1.00 50.04           O  
ATOM   4182  CG  LEU C  26      36.269 -90.043 -53.862  1.00 50.04           C  
ATOM   4183  CD1 LEU C  26      37.168 -91.243 -54.139  1.00 50.04           C  
ATOM   4184  CD2 LEU C  26      34.804 -90.464 -53.817  1.00 50.04           C  
ATOM   4185  N   ILE C  27      37.429 -87.036 -50.385  1.00 47.46           N  
ATOM   4186  CA  ILE C  27      37.435 -86.702 -48.965  1.00 47.46           C  
ATOM   4187  C   ILE C  27      36.901 -85.285 -48.766  1.00 47.46           C  
ATOM   4188  CB  ILE C  27      38.851 -86.831 -48.360  1.00 47.46           C  
ATOM   4189  O   ILE C  27      36.820 -84.798 -47.636  1.00 47.46           O  
ATOM   4190  CG1 ILE C  27      39.389 -88.253 -48.559  1.00 47.46           C  
ATOM   4191  CG2 ILE C  27      38.840 -86.452 -46.876  1.00 47.46           C  
ATOM   4192  CD1 ILE C  27      40.891 -88.381 -48.347  1.00 47.46           C  
ATOM   4193  N   THR C  28      36.739 -84.507 -49.823  1.00 42.90           N  
ATOM   4194  CA  THR C  28      36.234 -83.156 -49.604  1.00 42.90           C  
ATOM   4195  C   THR C  28      34.887 -83.192 -48.887  1.00 42.90           C  
ATOM   4196  CB  THR C  28      36.090 -82.391 -50.933  1.00 42.90           C  
ATOM   4197  O   THR C  28      34.017 -83.995 -49.229  1.00 42.90           O  
ATOM   4198  CG2 THR C  28      36.930 -81.118 -50.928  1.00 42.90           C  
ATOM   4199  OG1 THR C  28      36.523 -83.232 -52.010  1.00 42.90           O  
ATOM   4200  N   PRO C  29      34.848 -82.567 -47.643  1.00 40.70           N  
ATOM   4201  CA  PRO C  29      33.641 -82.531 -46.814  1.00 40.70           C  
ATOM   4202  C   PRO C  29      32.424 -82.002 -47.567  1.00 40.70           C  
ATOM   4203  CB  PRO C  29      34.028 -81.590 -45.670  1.00 40.70           C  
ATOM   4204  O   PRO C  29      32.541 -81.055 -48.350  1.00 40.70           O  
ATOM   4205  CG  PRO C  29      35.306 -80.954 -46.113  1.00 40.70           C  
ATOM   4206  CD  PRO C  29      35.778 -81.651 -47.357  1.00 40.70           C  
ATOM   4207  N   VAL C  30      31.560 -82.887 -48.190  1.00 43.61           N  
ATOM   4208  CA  VAL C  30      30.276 -82.571 -48.806  1.00 43.61           C  
ATOM   4209  C   VAL C  30      29.410 -81.787 -47.822  1.00 43.61           C  
ATOM   4210  CB  VAL C  30      29.537 -83.848 -49.265  1.00 43.61           C  
ATOM   4211  O   VAL C  30      29.387 -82.092 -46.627  1.00 43.61           O  
ATOM   4212  CG1 VAL C  30      28.230 -83.491 -49.971  1.00 43.61           C  
ATOM   4213  CG2 VAL C  30      30.432 -84.681 -50.180  1.00 43.61           C  
ATOM   4214  N   HIS C  31      29.158 -80.484 -48.226  1.00 47.51           N  
ATOM   4215  CA  HIS C  31      28.170 -79.673 -47.522  1.00 47.51           C  
ATOM   4216  C   HIS C  31      26.893 -80.465 -47.262  1.00 47.51           C  
ATOM   4217  CB  HIS C  31      27.850 -78.408 -48.320  1.00 47.51           C  
ATOM   4218  O   HIS C  31      26.225 -80.900 -48.202  1.00 47.51           O  
ATOM   4219  CG  HIS C  31      28.612 -77.203 -47.865  1.00 47.51           C  
ATOM   4220  CD2 HIS C  31      29.130 -76.164 -48.561  1.00 47.51           C  
ATOM   4221  ND1 HIS C  31      28.918 -76.973 -46.542  1.00 47.51           N  
ATOM   4222  CE1 HIS C  31      29.594 -75.840 -46.443  1.00 47.51           C  
ATOM   4223  NE2 HIS C  31      29.736 -75.330 -47.655  1.00 47.51           N  
ATOM   4224  N   VAL C  32      26.833 -81.188 -46.159  1.00 54.37           N  
ATOM   4225  CA  VAL C  32      25.662 -81.981 -45.802  1.00 54.37           C  
ATOM   4226  C   VAL C  32      24.644 -81.103 -45.078  1.00 54.37           C  
ATOM   4227  CB  VAL C  32      26.043 -83.193 -44.922  1.00 54.37           C  
ATOM   4228  O   VAL C  32      25.009 -80.302 -44.214  1.00 54.37           O  
ATOM   4229  CG1 VAL C  32      24.823 -84.075 -44.661  1.00 54.37           C  
ATOM   4230  CG2 VAL C  32      27.160 -84.000 -45.580  1.00 54.37           C  
ATOM   4231  N   MET C  33      23.498 -80.850 -45.727  1.00 61.74           N  
ATOM   4232  CA  MET C  33      22.361 -80.169 -45.114  1.00 61.74           C  
ATOM   4233  C   MET C  33      21.778 -81.000 -43.977  1.00 61.74           C  
ATOM   4234  CB  MET C  33      21.281 -79.878 -46.158  1.00 61.74           C  
ATOM   4235  O   MET C  33      20.655 -81.498 -44.079  1.00 61.74           O  
ATOM   4236  CG  MET C  33      21.614 -78.715 -47.078  1.00 61.74           C  
ATOM   4237  SD  MET C  33      20.291 -77.444 -47.111  1.00 61.74           S  
ATOM   4238  CE  MET C  33      21.297 -75.934 -47.092  1.00 61.74           C  
ATOM   4239  N   SER C  34      22.651 -81.413 -43.035  1.00 68.30           N  
ATOM   4240  CA  SER C  34      22.152 -82.195 -41.908  1.00 68.30           C  
ATOM   4241  C   SER C  34      21.573 -81.293 -40.823  1.00 68.30           C  
ATOM   4242  CB  SER C  34      23.267 -83.061 -41.320  1.00 68.30           C  
ATOM   4243  O   SER C  34      22.134 -80.238 -40.520  1.00 68.30           O  
ATOM   4244  OG  SER C  34      24.312 -82.254 -40.804  1.00 68.30           O  
ATOM   4245  N   LYS C  35      20.407 -81.643 -40.384  1.00 77.34           N  
ATOM   4246  CA  LYS C  35      19.682 -80.885 -39.367  1.00 77.34           C  
ATOM   4247  C   LYS C  35      20.300 -81.087 -37.987  1.00 77.34           C  
ATOM   4248  CB  LYS C  35      18.207 -81.290 -39.346  1.00 77.34           C  
ATOM   4249  O   LYS C  35      20.691 -82.202 -37.633  1.00 77.34           O  
ATOM   4250  CG  LYS C  35      17.449 -80.931 -40.616  1.00 77.34           C  
ATOM   4251  CD  LYS C  35      15.980 -81.324 -40.519  1.00 77.34           C  
ATOM   4252  CE  LYS C  35      15.229 -81.003 -41.804  1.00 77.34           C  
ATOM   4253  NZ  LYS C  35      13.792 -81.403 -41.720  1.00 77.34           N  
ATOM   4254  N   HIS C  36      20.651 -79.984 -37.285  1.00 78.61           N  
ATOM   4255  CA  HIS C  36      21.263 -80.036 -35.962  1.00 78.61           C  
ATOM   4256  C   HIS C  36      20.305 -79.525 -34.891  1.00 78.61           C  
ATOM   4257  CB  HIS C  36      22.558 -79.223 -35.939  1.00 78.61           C  
ATOM   4258  O   HIS C  36      19.569 -78.562 -35.119  1.00 78.61           O  
ATOM   4259  CG  HIS C  36      23.693 -79.882 -36.657  1.00 78.61           C  
ATOM   4260  CD2 HIS C  36      24.213 -79.663 -37.888  1.00 78.61           C  
ATOM   4261  ND1 HIS C  36      24.431 -80.905 -36.102  1.00 78.61           N  
ATOM   4262  CE1 HIS C  36      25.359 -81.287 -36.963  1.00 78.61           C  
ATOM   4263  NE2 HIS C  36      25.248 -80.549 -38.055  1.00 78.61           N  
ATOM   4264  N   THR C  37      20.210 -80.237 -33.745  1.00 70.99           N  
ATOM   4265  CA  THR C  37      19.363 -79.868 -32.616  1.00 70.99           C  
ATOM   4266  C   THR C  37      20.178 -79.162 -31.536  1.00 70.99           C  
ATOM   4267  CB  THR C  37      18.668 -81.103 -32.012  1.00 70.99           C  
ATOM   4268  O   THR C  37      19.706 -78.983 -30.412  1.00 70.99           O  
ATOM   4269  CG2 THR C  37      17.544 -81.598 -32.917  1.00 70.99           C  
ATOM   4270  OG1 THR C  37      19.630 -82.152 -31.846  1.00 70.99           O  
ATOM   4271  N   ASP C  38      21.299 -78.611 -31.901  1.00 67.14           N  
ATOM   4272  CA  ASP C  38      22.151 -77.980 -30.897  1.00 67.14           C  
ATOM   4273  C   ASP C  38      21.599 -76.616 -30.487  1.00 67.14           C  
ATOM   4274  CB  ASP C  38      23.580 -77.832 -31.422  1.00 67.14           C  
ATOM   4275  O   ASP C  38      21.142 -75.845 -31.334  1.00 67.14           O  
ATOM   4276  CG  ASP C  38      24.282 -79.165 -31.614  1.00 67.14           C  
ATOM   4277  OD1 ASP C  38      23.973 -80.128 -30.880  1.00 67.14           O  
ATOM   4278  OD2 ASP C  38      25.154 -79.252 -32.506  1.00 67.14           O  
ATOM   4279  N   PHE C  39      21.494 -76.188 -29.263  1.00 68.58           N  
ATOM   4280  CA  PHE C  39      21.118 -74.923 -28.642  1.00 68.58           C  
ATOM   4281  C   PHE C  39      19.625 -74.664 -28.804  1.00 68.58           C  
ATOM   4282  CB  PHE C  39      21.921 -73.767 -29.247  1.00 68.58           C  
ATOM   4283  O   PHE C  39      19.195 -73.511 -28.879  1.00 68.58           O  
ATOM   4284  CG  PHE C  39      23.409 -73.904 -29.070  1.00 68.58           C  
ATOM   4285  CD1 PHE C  39      24.012 -73.583 -27.860  1.00 68.58           C  
ATOM   4286  CD2 PHE C  39      24.206 -74.353 -30.115  1.00 68.58           C  
ATOM   4287  CE1 PHE C  39      25.389 -73.709 -27.694  1.00 68.58           C  
ATOM   4288  CE2 PHE C  39      25.583 -74.481 -29.957  1.00 68.58           C  
ATOM   4289  CZ  PHE C  39      26.173 -74.157 -28.746  1.00 68.58           C  
ATOM   4290  N   SER C  40      18.790 -75.635 -29.035  1.00 68.19           N  
ATOM   4291  CA  SER C  40      17.355 -75.522 -29.276  1.00 68.19           C  
ATOM   4292  C   SER C  40      16.666 -74.746 -28.160  1.00 68.19           C  
ATOM   4293  CB  SER C  40      16.723 -76.908 -29.411  1.00 68.19           C  
ATOM   4294  O   SER C  40      15.727 -73.987 -28.411  1.00 68.19           O  
ATOM   4295  OG  SER C  40      17.034 -77.713 -28.287  1.00 68.19           O  
ATOM   4296  N   SER C  41      17.154 -74.817 -26.920  1.00 66.30           N  
ATOM   4297  CA  SER C  41      16.530 -74.152 -25.781  1.00 66.30           C  
ATOM   4298  C   SER C  41      16.889 -72.670 -25.741  1.00 66.30           C  
ATOM   4299  CB  SER C  41      16.952 -74.822 -24.472  1.00 66.30           C  
ATOM   4300  O   SER C  41      16.118 -71.852 -25.235  1.00 66.30           O  
ATOM   4301  OG  SER C  41      18.358 -74.760 -24.305  1.00 66.30           O  
ATOM   4302  N   GLU C  42      17.948 -72.201 -26.410  1.00 65.56           N  
ATOM   4303  CA  GLU C  42      18.433 -70.826 -26.350  1.00 65.56           C  
ATOM   4304  C   GLU C  42      18.049 -70.051 -27.608  1.00 65.56           C  
ATOM   4305  CB  GLU C  42      19.951 -70.798 -26.158  1.00 65.56           C  
ATOM   4306  O   GLU C  42      18.250 -68.837 -27.681  1.00 65.56           O  
ATOM   4307  CG  GLU C  42      20.409 -71.323 -24.805  1.00 65.56           C  
ATOM   4308  CD  GLU C  42      21.919 -71.465 -24.697  1.00 65.56           C  
ATOM   4309  OE1 GLU C  42      22.408 -71.976 -23.664  1.00 65.56           O  
ATOM   4310  OE2 GLU C  42      22.619 -71.061 -25.652  1.00 65.56           O  
ATOM   4311  N   ILE C  43      17.466 -70.716 -28.595  1.00 68.39           N  
ATOM   4312  CA  ILE C  43      17.088 -70.095 -29.860  1.00 68.39           C  
ATOM   4313  C   ILE C  43      15.697 -69.478 -29.735  1.00 68.39           C  
ATOM   4314  CB  ILE C  43      17.120 -71.114 -31.021  1.00 68.39           C  
ATOM   4315  O   ILE C  43      14.742 -70.155 -29.349  1.00 68.39           O  
ATOM   4316  CG1 ILE C  43      18.538 -71.664 -31.211  1.00 68.39           C  
ATOM   4317  CG2 ILE C  43      16.602 -70.476 -32.314  1.00 68.39           C  
ATOM   4318  CD1 ILE C  43      18.631 -72.807 -32.212  1.00 68.39           C  
ATOM   4319  N   ILE C  44      15.480 -68.065 -29.942  1.00 65.61           N  
ATOM   4320  CA  ILE C  44      14.234 -67.327 -29.769  1.00 65.61           C  
ATOM   4321  C   ILE C  44      13.485 -67.261 -31.098  1.00 65.61           C  
ATOM   4322  CB  ILE C  44      14.490 -65.904 -29.226  1.00 65.61           C  
ATOM   4323  O   ILE C  44      12.252 -67.268 -31.124  1.00 65.61           O  
ATOM   4324  CG1 ILE C  44      15.302 -65.965 -27.928  1.00 65.61           C  
ATOM   4325  CG2 ILE C  44      13.168 -65.162 -29.010  1.00 65.61           C  
ATOM   4326  CD1 ILE C  44      15.864 -64.621 -27.485  1.00 65.61           C  
ATOM   4327  N   GLY C  45      14.151 -67.190 -32.133  1.00 73.03           N  
ATOM   4328  CA  GLY C  45      13.523 -67.084 -33.440  1.00 73.03           C  
ATOM   4329  C   GLY C  45      14.492 -67.301 -34.587  1.00 73.03           C  
ATOM   4330  O   GLY C  45      15.647 -67.674 -34.368  1.00 73.03           O  
ATOM   4331  N   TYR C  46      13.928 -67.239 -35.769  1.00 79.58           N  
ATOM   4332  CA  TYR C  46      14.737 -67.475 -36.959  1.00 79.58           C  
ATOM   4333  C   TYR C  46      14.621 -66.314 -37.938  1.00 79.58           C  
ATOM   4334  CB  TYR C  46      14.319 -68.780 -37.644  1.00 79.58           C  
ATOM   4335  O   TYR C  46      13.578 -65.658 -38.012  1.00 79.58           O  
ATOM   4336  CG  TYR C  46      14.509 -70.005 -36.783  1.00 79.58           C  
ATOM   4337  CD1 TYR C  46      15.746 -70.641 -36.707  1.00 79.58           C  
ATOM   4338  CD2 TYR C  46      13.453 -70.531 -36.047  1.00 79.58           C  
ATOM   4339  CE1 TYR C  46      15.926 -71.772 -35.917  1.00 79.58           C  
ATOM   4340  CE2 TYR C  46      13.621 -71.661 -35.254  1.00 79.58           C  
ATOM   4341  OH  TYR C  46      15.032 -73.393 -34.411  1.00 79.58           O  
ATOM   4342  CZ  TYR C  46      14.859 -72.273 -35.195  1.00 79.58           C  
ATOM   4343  N   LYS C  47      15.677 -65.906 -38.563  1.00 78.93           N  
ATOM   4344  CA  LYS C  47      15.740 -64.929 -39.646  1.00 78.93           C  
ATOM   4345  C   LYS C  47      16.427 -65.515 -40.876  1.00 78.93           C  
ATOM   4346  CB  LYS C  47      16.472 -63.667 -39.188  1.00 78.93           C  
ATOM   4347  O   LYS C  47      17.101 -66.543 -40.786  1.00 78.93           O  
ATOM   4348  CG  LYS C  47      15.649 -62.772 -38.273  1.00 78.93           C  
ATOM   4349  CD  LYS C  47      16.109 -61.321 -38.349  1.00 78.93           C  
ATOM   4350  CE  LYS C  47      15.268 -60.420 -37.455  1.00 78.93           C  
ATOM   4351  NZ  LYS C  47      15.609 -58.978 -37.644  1.00 78.93           N  
ATOM   4352  N   ALA C  48      16.132 -64.969 -42.015  1.00 78.93           N  
ATOM   4353  CA  ALA C  48      16.730 -65.458 -43.255  1.00 78.93           C  
ATOM   4354  C   ALA C  48      17.821 -64.512 -43.748  1.00 78.93           C  
ATOM   4355  CB  ALA C  48      15.658 -65.634 -44.329  1.00 78.93           C  
ATOM   4356  O   ALA C  48      17.685 -63.291 -43.646  1.00 78.93           O  
ATOM   4357  N   ILE C  49      18.953 -65.021 -44.065  1.00 70.82           N  
ATOM   4358  CA  ILE C  49      20.041 -64.256 -44.665  1.00 70.82           C  
ATOM   4359  C   ILE C  49      20.033 -64.448 -46.180  1.00 70.82           C  
ATOM   4360  CB  ILE C  49      21.411 -64.668 -44.080  1.00 70.82           C  
ATOM   4361  O   ILE C  49      20.184 -65.569 -46.670  1.00 70.82           O  
ATOM   4362  CG1 ILE C  49      21.423 -64.471 -42.560  1.00 70.82           C  
ATOM   4363  CG2 ILE C  49      22.542 -63.877 -44.744  1.00 70.82           C  
ATOM   4364  CD1 ILE C  49      22.651 -65.050 -41.870  1.00 70.82           C  
ATOM   4365  N   ASP C  50      19.577 -63.358 -46.945  1.00 70.84           N  
ATOM   4366  CA  ASP C  50      19.539 -63.362 -48.404  1.00 70.84           C  
ATOM   4367  C   ASP C  50      20.563 -62.389 -48.983  1.00 70.84           C  
ATOM   4368  CB  ASP C  50      18.136 -63.010 -48.905  1.00 70.84           C  
ATOM   4369  O   ASP C  50      20.448 -61.176 -48.798  1.00 70.84           O  
ATOM   4370  CG  ASP C  50      17.897 -63.431 -50.345  1.00 70.84           C  
ATOM   4371  OD1 ASP C  50      18.817 -63.996 -50.975  1.00 70.84           O  
ATOM   4372  OD2 ASP C  50      16.781 -63.193 -50.853  1.00 70.84           O  
ATOM   4373  N   GLY C  51      21.468 -62.809 -49.751  1.00 64.03           N  
ATOM   4374  CA  GLY C  51      22.484 -61.953 -50.342  1.00 64.03           C  
ATOM   4375  C   GLY C  51      23.292 -61.187 -49.311  1.00 64.03           C  
ATOM   4376  O   GLY C  51      23.653 -60.029 -49.533  1.00 64.03           O  
ATOM   4377  N   GLY C  52      23.498 -61.728 -48.052  1.00 63.30           N  
ATOM   4378  CA  GLY C  52      24.295 -61.102 -47.009  1.00 63.30           C  
ATOM   4379  C   GLY C  52      23.485 -60.196 -46.102  1.00 63.30           C  
ATOM   4380  O   GLY C  52      24.025 -59.602 -45.167  1.00 63.30           O  
ATOM   4381  N   VAL C  53      22.221 -59.973 -46.422  1.00 61.01           N  
ATOM   4382  CA  VAL C  53      21.359 -59.101 -45.630  1.00 61.01           C  
ATOM   4383  C   VAL C  53      20.327 -59.940 -44.877  1.00 61.01           C  
ATOM   4384  CB  VAL C  53      20.649 -58.050 -46.512  1.00 61.01           C  
ATOM   4385  O   VAL C  53      19.770 -60.892 -45.429  1.00 61.01           O  
ATOM   4386  CG1 VAL C  53      19.797 -57.114 -45.658  1.00 61.01           C  
ATOM   4387  CG2 VAL C  53      21.673 -57.256 -47.322  1.00 61.01           C  
ATOM   4388  N   THR C  54      20.184 -59.545 -43.610  1.00 66.56           N  
ATOM   4389  CA  THR C  54      19.218 -60.245 -42.769  1.00 66.56           C  
ATOM   4390  C   THR C  54      17.798 -59.777 -43.073  1.00 66.56           C  
ATOM   4391  CB  THR C  54      19.523 -60.034 -41.274  1.00 66.56           C  
ATOM   4392  O   THR C  54      17.562 -58.586 -43.281  1.00 66.56           O  
ATOM   4393  CG2 THR C  54      20.805 -60.752 -40.868  1.00 66.56           C  
ATOM   4394  OG1 THR C  54      19.671 -58.632 -41.016  1.00 66.56           O  
ATOM   4395  N   ARG C  55      16.803 -60.720 -43.379  1.00 66.95           N  
ATOM   4396  CA  ARG C  55      15.400 -60.387 -43.605  1.00 66.95           C  
ATOM   4397  C   ARG C  55      14.485 -61.290 -42.786  1.00 66.95           C  
ATOM   4398  CB  ARG C  55      15.054 -60.499 -45.091  1.00 66.95           C  
ATOM   4399  O   ARG C  55      14.883 -62.385 -42.382  1.00 66.95           O  
ATOM   4400  CG  ARG C  55      14.930 -61.930 -45.589  1.00 66.95           C  
ATOM   4401  CD  ARG C  55      14.464 -61.985 -47.037  1.00 66.95           C  
ATOM   4402  NE  ARG C  55      14.294 -63.360 -47.497  1.00 66.95           N  
ATOM   4403  NH1 ARG C  55      12.007 -63.405 -47.172  1.00 66.95           N  
ATOM   4404  NH2 ARG C  55      13.090 -65.254 -47.985  1.00 66.95           N  
ATOM   4405  CZ  ARG C  55      13.131 -64.003 -47.550  1.00 66.95           C  
ATOM   4406  N   ASP C  56      13.254 -60.738 -42.424  1.00 67.62           N  
ATOM   4407  CA  ASP C  56      12.249 -61.515 -41.704  1.00 67.62           C  
ATOM   4408  C   ASP C  56      11.649 -62.599 -42.597  1.00 67.62           C  
ATOM   4409  CB  ASP C  56      11.143 -60.600 -41.173  1.00 67.62           C  
ATOM   4410  O   ASP C  56      11.603 -62.447 -43.820  1.00 67.62           O  
ATOM   4411  CG  ASP C  56      11.594 -59.742 -40.004  1.00 67.62           C  
ATOM   4412  OD1 ASP C  56      12.508 -60.158 -39.258  1.00 67.62           O  
ATOM   4413  OD2 ASP C  56      11.030 -58.642 -39.825  1.00 67.62           O  
ATOM   4414  N   ILE C  57      11.325 -63.684 -42.033  1.00 72.30           N  
ATOM   4415  CA  ILE C  57      10.737 -64.815 -42.742  1.00 72.30           C  
ATOM   4416  C   ILE C  57       9.261 -64.538 -43.021  1.00 72.30           C  
ATOM   4417  CB  ILE C  57      10.894 -66.128 -41.942  1.00 72.30           C  
ATOM   4418  O   ILE C  57       8.505 -64.191 -42.110  1.00 72.30           O  
ATOM   4419  CG1 ILE C  57      12.374 -66.406 -41.657  1.00 72.30           C  
ATOM   4420  CG2 ILE C  57      10.251 -67.298 -42.692  1.00 72.30           C  
ATOM   4421  CD1 ILE C  57      12.612 -67.528 -40.656  1.00 72.30           C  
ATOM   4422  N   ALA C  58       8.892 -64.469 -44.318  1.00 67.72           N  
ATOM   4423  CA  ALA C  58       7.505 -64.269 -44.729  1.00 67.72           C  
ATOM   4424  C   ALA C  58       6.797 -65.604 -44.940  1.00 67.72           C  
ATOM   4425  CB  ALA C  58       7.443 -63.430 -46.003  1.00 67.72           C  
ATOM   4426  O   ALA C  58       7.444 -66.625 -45.188  1.00 67.72           O  
ATOM   4427  N   SER C  59       5.475 -65.631 -44.740  1.00 65.51           N  
ATOM   4428  CA  SER C  59       4.669 -66.831 -44.935  1.00 65.51           C  
ATOM   4429  C   SER C  59       4.689 -67.280 -46.392  1.00 65.51           C  
ATOM   4430  CB  SER C  59       3.227 -66.588 -44.488  1.00 65.51           C  
ATOM   4431  O   SER C  59       4.485 -68.460 -46.687  1.00 65.51           O  
ATOM   4432  OG  SER C  59       2.676 -65.467 -45.157  1.00 65.51           O  
ATOM   4433  N   THR C  60       5.116 -66.334 -47.290  1.00 72.97           N  
ATOM   4434  CA  THR C  60       5.107 -66.620 -48.720  1.00 72.97           C  
ATOM   4435  C   THR C  60       6.420 -67.268 -49.151  1.00 72.97           C  
ATOM   4436  CB  THR C  60       4.868 -65.340 -49.544  1.00 72.97           C  
ATOM   4437  O   THR C  60       6.556 -67.704 -50.296  1.00 72.97           O  
ATOM   4438  CG2 THR C  60       3.433 -64.848 -49.391  1.00 72.97           C  
ATOM   4439  OG1 THR C  60       5.764 -64.316 -49.095  1.00 72.97           O  
ATOM   4440  N   ASP C  61       7.299 -67.367 -48.196  1.00 79.35           N  
ATOM   4441  CA  ASP C  61       8.594 -67.955 -48.523  1.00 79.35           C  
ATOM   4442  C   ASP C  61       8.478 -69.465 -48.719  1.00 79.35           C  
ATOM   4443  CB  ASP C  61       9.617 -67.644 -47.428  1.00 79.35           C  
ATOM   4444  O   ASP C  61       7.819 -70.149 -47.933  1.00 79.35           O  
ATOM   4445  CG  ASP C  61      10.079 -66.198 -47.442  1.00 79.35           C  
ATOM   4446  OD1 ASP C  61       9.974 -65.534 -48.496  1.00 79.35           O  
ATOM   4447  OD2 ASP C  61      10.556 -65.718 -46.391  1.00 79.35           O  
ATOM   4448  N   THR C  62       9.074 -70.065 -49.890  1.00 81.28           N  
ATOM   4449  CA  THR C  62       8.887 -71.475 -50.217  1.00 81.28           C  
ATOM   4450  C   THR C  62      10.224 -72.211 -50.222  1.00 81.28           C  
ATOM   4451  CB  THR C  62       8.199 -71.645 -51.584  1.00 81.28           C  
ATOM   4452  O   THR C  62      10.260 -73.442 -50.275  1.00 81.28           O  
ATOM   4453  CG2 THR C  62       6.767 -71.120 -51.548  1.00 81.28           C  
ATOM   4454  OG1 THR C  62       8.937 -70.921 -52.577  1.00 81.28           O  
ATOM   4455  N   CYS C  63      11.316 -71.491 -50.106  1.00 86.77           N  
ATOM   4456  CA  CYS C  63      12.614 -72.149 -50.203  1.00 86.77           C  
ATOM   4457  C   CYS C  63      13.591 -71.581 -49.180  1.00 86.77           C  
ATOM   4458  CB  CYS C  63      13.189 -71.996 -51.610  1.00 86.77           C  
ATOM   4459  O   CYS C  63      13.713 -70.363 -49.042  1.00 86.77           O  
ATOM   4460  SG  CYS C  63      14.739 -72.888 -51.864  1.00 86.77           S  
ATOM   4461  N   PHE C  64      14.257 -72.498 -48.384  1.00 87.81           N  
ATOM   4462  CA  PHE C  64      15.250 -72.094 -47.396  1.00 87.81           C  
ATOM   4463  C   PHE C  64      16.406 -73.086 -47.354  1.00 87.81           C  
ATOM   4464  CB  PHE C  64      14.612 -71.973 -46.009  1.00 87.81           C  
ATOM   4465  O   PHE C  64      16.242 -74.254 -47.712  1.00 87.81           O  
ATOM   4466  CG  PHE C  64      13.554 -70.906 -45.919  1.00 87.81           C  
ATOM   4467  CD1 PHE C  64      13.902 -69.561 -45.923  1.00 87.81           C  
ATOM   4468  CD2 PHE C  64      12.211 -71.249 -45.830  1.00 87.81           C  
ATOM   4469  CE1 PHE C  64      12.925 -68.572 -45.839  1.00 87.81           C  
ATOM   4470  CE2 PHE C  64      11.229 -70.266 -45.746  1.00 87.81           C  
ATOM   4471  CZ  PHE C  64      11.588 -68.928 -45.750  1.00 87.81           C  
ATOM   4472  N   ALA C  65      17.603 -72.627 -47.087  1.00 84.97           N  
ATOM   4473  CA  ALA C  65      18.736 -73.471 -46.715  1.00 84.97           C  
ATOM   4474  C   ALA C  65      18.833 -73.622 -45.200  1.00 84.97           C  
ATOM   4475  CB  ALA C  65      20.035 -72.896 -47.274  1.00 84.97           C  
ATOM   4476  O   ALA C  65      19.494 -72.824 -44.531  1.00 84.97           O  
ATOM   4477  N   ASN C  66      18.114 -74.566 -44.627  1.00 86.42           N  
ATOM   4478  CA  ASN C  66      17.968 -74.701 -43.182  1.00 86.42           C  
ATOM   4479  C   ASN C  66      18.822 -75.842 -42.636  1.00 86.42           C  
ATOM   4480  CB  ASN C  66      16.499 -74.912 -42.808  1.00 86.42           C  
ATOM   4481  O   ASN C  66      18.783 -76.957 -43.159  1.00 86.42           O  
ATOM   4482  CG  ASN C  66      16.297 -75.105 -41.318  1.00 86.42           C  
ATOM   4483  ND2 ASN C  66      15.179 -75.716 -40.945  1.00 86.42           N  
ATOM   4484  OD1 ASN C  66      17.139 -74.706 -40.509  1.00 86.42           O  
ATOM   4485  N   LYS C  67      19.617 -75.596 -41.579  1.00 81.65           N  
ATOM   4486  CA  LYS C  67      20.393 -76.612 -40.874  1.00 81.65           C  
ATOM   4487  C   LYS C  67      19.900 -76.783 -39.440  1.00 81.65           C  
ATOM   4488  CB  LYS C  67      21.880 -76.250 -40.877  1.00 81.65           C  
ATOM   4489  O   LYS C  67      20.394 -77.643 -38.707  1.00 81.65           O  
ATOM   4490  CG  LYS C  67      22.525 -76.297 -42.254  1.00 81.65           C  
ATOM   4491  CD  LYS C  67      24.009 -75.957 -42.188  1.00 81.65           C  
ATOM   4492  CE  LYS C  67      24.635 -75.910 -43.575  1.00 81.65           C  
ATOM   4493  NZ  LYS C  67      26.079 -75.535 -43.518  1.00 81.65           N  
ATOM   4494  N   HIS C  68      18.910 -75.969 -39.016  1.00 84.06           N  
ATOM   4495  CA  HIS C  68      18.355 -76.042 -37.669  1.00 84.06           C  
ATOM   4496  C   HIS C  68      17.138 -76.961 -37.624  1.00 84.06           C  
ATOM   4497  CB  HIS C  68      17.977 -74.647 -37.168  1.00 84.06           C  
ATOM   4498  O   HIS C  68      16.160 -76.738 -38.340  1.00 84.06           O  
ATOM   4499  CG  HIS C  68      19.147 -73.727 -37.018  1.00 84.06           C  
ATOM   4500  CD2 HIS C  68      19.577 -72.702 -37.791  1.00 84.06           C  
ATOM   4501  ND1 HIS C  68      20.032 -73.814 -35.965  1.00 84.06           N  
ATOM   4502  CE1 HIS C  68      20.958 -72.879 -36.098  1.00 84.06           C  
ATOM   4503  NE2 HIS C  68      20.705 -72.191 -37.198  1.00 84.06           N  
ATOM   4504  N   ALA C  69      17.117 -77.941 -36.838  1.00 81.64           N  
ATOM   4505  CA  ALA C  69      16.072 -78.957 -36.742  1.00 81.64           C  
ATOM   4506  C   ALA C  69      14.752 -78.344 -36.285  1.00 81.64           C  
ATOM   4507  CB  ALA C  69      16.498 -80.070 -35.788  1.00 81.64           C  
ATOM   4508  O   ALA C  69      13.686 -78.701 -36.792  1.00 81.64           O  
ATOM   4509  N   ASP C  70      14.734 -77.362 -35.350  1.00 80.27           N  
ATOM   4510  CA  ASP C  70      13.535 -76.784 -34.750  1.00 80.27           C  
ATOM   4511  C   ASP C  70      12.850 -75.817 -35.713  1.00 80.27           C  
ATOM   4512  CB  ASP C  70      13.881 -76.068 -33.443  1.00 80.27           C  
ATOM   4513  O   ASP C  70      11.721 -75.386 -35.469  1.00 80.27           O  
ATOM   4514  CG  ASP C  70      14.298 -77.021 -32.337  1.00 80.27           C  
ATOM   4515  OD1 ASP C  70      13.925 -78.213 -32.385  1.00 80.27           O  
ATOM   4516  OD2 ASP C  70      15.005 -76.576 -31.407  1.00 80.27           O  
ATOM   4517  N   PHE C  71      13.542 -75.394 -36.754  1.00 86.27           N  
ATOM   4518  CA  PHE C  71      12.993 -74.475 -37.743  1.00 86.27           C  
ATOM   4519  C   PHE C  71      11.797 -75.096 -38.455  1.00 86.27           C  
ATOM   4520  CB  PHE C  71      14.064 -74.078 -38.764  1.00 86.27           C  
ATOM   4521  O   PHE C  71      10.819 -74.407 -38.753  1.00 86.27           O  
ATOM   4522  CG  PHE C  71      13.558 -73.172 -39.854  1.00 86.27           C  
ATOM   4523  CD1 PHE C  71      13.345 -73.657 -41.138  1.00 86.27           C  
ATOM   4524  CD2 PHE C  71      13.296 -71.833 -39.593  1.00 86.27           C  
ATOM   4525  CE1 PHE C  71      12.877 -72.821 -42.149  1.00 86.27           C  
ATOM   4526  CE2 PHE C  71      12.828 -70.991 -40.598  1.00 86.27           C  
ATOM   4527  CZ  PHE C  71      12.620 -71.486 -41.875  1.00 86.27           C  
ATOM   4528  N   ASP C  72      11.824 -76.434 -38.750  1.00 81.45           N  
ATOM   4529  CA  ASP C  72      10.749 -77.131 -39.449  1.00 81.45           C  
ATOM   4530  C   ASP C  72       9.430 -77.010 -38.688  1.00 81.45           C  
ATOM   4531  CB  ASP C  72      11.106 -78.605 -39.651  1.00 81.45           C  
ATOM   4532  O   ASP C  72       8.389 -76.721 -39.282  1.00 81.45           O  
ATOM   4533  CG  ASP C  72      12.266 -78.808 -40.610  1.00 81.45           C  
ATOM   4534  OD1 ASP C  72      12.522 -77.921 -41.453  1.00 81.45           O  
ATOM   4535  OD2 ASP C  72      12.926 -79.866 -40.525  1.00 81.45           O  
ATOM   4536  N   THR C  73       9.628 -77.307 -37.381  1.00 77.67           N  
ATOM   4537  CA  THR C  73       8.448 -77.216 -36.527  1.00 77.67           C  
ATOM   4538  C   THR C  73       7.981 -75.769 -36.402  1.00 77.67           C  
ATOM   4539  CB  THR C  73       8.727 -77.791 -35.126  1.00 77.67           C  
ATOM   4540  O   THR C  73       6.780 -75.494 -36.428  1.00 77.67           O  
ATOM   4541  CG2 THR C  73       8.670 -79.315 -35.136  1.00 77.67           C  
ATOM   4542  OG1 THR C  73      10.029 -77.375 -34.696  1.00 77.67           O  
ATOM   4543  N   TRP C  74       8.902 -74.800 -36.227  1.00 80.35           N  
ATOM   4544  CA  TRP C  74       8.634 -73.373 -36.087  1.00 80.35           C  
ATOM   4545  C   TRP C  74       7.926 -72.828 -37.323  1.00 80.35           C  
ATOM   4546  CB  TRP C  74       9.934 -72.602 -35.846  1.00 80.35           C  
ATOM   4547  O   TRP C  74       6.947 -72.086 -37.209  1.00 80.35           O  
ATOM   4548  CG  TRP C  74       9.744 -71.125 -35.674  1.00 80.35           C  
ATOM   4549  CD1 TRP C  74       9.366 -70.469 -34.535  1.00 80.35           C  
ATOM   4550  CD2 TRP C  74       9.917 -70.119 -36.677  1.00 80.35           C  
ATOM   4551  CE2 TRP C  74       9.628 -68.874 -36.075  1.00 80.35           C  
ATOM   4552  CE3 TRP C  74      10.290 -70.150 -38.028  1.00 80.35           C  
ATOM   4553  NE1 TRP C  74       9.295 -69.116 -34.770  1.00 80.35           N  
ATOM   4554  CH2 TRP C  74      10.068 -67.728 -38.099  1.00 80.35           C  
ATOM   4555  CZ2 TRP C  74       9.701 -67.670 -36.779  1.00 80.35           C  
ATOM   4556  CZ3 TRP C  74      10.362 -68.950 -38.726  1.00 80.35           C  
ATOM   4557  N   PHE C  75       8.335 -73.200 -38.519  1.00 80.36           N  
ATOM   4558  CA  PHE C  75       7.786 -72.720 -39.781  1.00 80.36           C  
ATOM   4559  C   PHE C  75       6.442 -73.376 -40.072  1.00 80.36           C  
ATOM   4560  CB  PHE C  75       8.762 -72.990 -40.931  1.00 80.36           C  
ATOM   4561  O   PHE C  75       5.530 -72.731 -40.593  1.00 80.36           O  
ATOM   4562  CG  PHE C  75       8.385 -72.309 -42.219  1.00 80.36           C  
ATOM   4563  CD1 PHE C  75       7.918 -73.047 -43.300  1.00 80.36           C  
ATOM   4564  CD2 PHE C  75       8.499 -70.931 -42.350  1.00 80.36           C  
ATOM   4565  CE1 PHE C  75       7.568 -72.420 -44.494  1.00 80.36           C  
ATOM   4566  CE2 PHE C  75       8.151 -70.298 -43.539  1.00 80.36           C  
ATOM   4567  CZ  PHE C  75       7.687 -71.044 -44.610  1.00 80.36           C  
ATOM   4568  N   SER C  76       6.312 -74.672 -39.780  1.00 76.65           N  
ATOM   4569  CA  SER C  76       5.068 -75.402 -40.001  1.00 76.65           C  
ATOM   4570  C   SER C  76       3.922 -74.800 -39.194  1.00 76.65           C  
ATOM   4571  CB  SER C  76       5.240 -76.877 -39.636  1.00 76.65           C  
ATOM   4572  O   SER C  76       2.774 -74.799 -39.643  1.00 76.65           O  
ATOM   4573  OG  SER C  76       5.502 -77.025 -38.251  1.00 76.65           O  
ATOM   4574  N   GLN C  77       4.213 -74.372 -37.976  1.00 70.54           N  
ATOM   4575  CA  GLN C  77       3.209 -73.725 -37.138  1.00 70.54           C  
ATOM   4576  C   GLN C  77       2.706 -72.435 -37.780  1.00 70.54           C  
ATOM   4577  CB  GLN C  77       3.776 -73.433 -35.748  1.00 70.54           C  
ATOM   4578  O   GLN C  77       1.570 -72.019 -37.542  1.00 70.54           O  
ATOM   4579  CG  GLN C  77       3.783 -74.641 -34.821  1.00 70.54           C  
ATOM   4580  CD  GLN C  77       4.386 -74.335 -33.462  1.00 70.54           C  
ATOM   4581  NE2 GLN C  77       4.382 -75.324 -32.576  1.00 70.54           N  
ATOM   4582  OE1 GLN C  77       4.852 -73.219 -33.213  1.00 70.54           O  
ATOM   4583  N   ARG C  78       3.320 -71.874 -38.678  1.00 66.13           N  
ATOM   4584  CA  ARG C  78       2.959 -70.640 -39.368  1.00 66.13           C  
ATOM   4585  C   ARG C  78       2.338 -70.934 -40.730  1.00 66.13           C  
ATOM   4586  CB  ARG C  78       4.185 -69.739 -39.535  1.00 66.13           C  
ATOM   4587  O   ARG C  78       1.947 -70.015 -41.451  1.00 66.13           O  
ATOM   4588  CG  ARG C  78       4.506 -68.902 -38.306  1.00 66.13           C  
ATOM   4589  CD  ARG C  78       5.705 -67.994 -38.540  1.00 66.13           C  
ATOM   4590  NE  ARG C  78       5.963 -67.135 -37.388  1.00 66.13           N  
ATOM   4591  NH1 ARG C  78       8.141 -67.844 -37.087  1.00 66.13           N  
ATOM   4592  NH2 ARG C  78       7.241 -66.265 -35.690  1.00 66.13           N  
ATOM   4593  CZ  ARG C  78       7.115 -67.083 -36.724  1.00 66.13           C  
ATOM   4594  N   GLY C  79       1.907 -72.305 -41.080  1.00 64.11           N  
ATOM   4595  CA  GLY C  79       1.088 -72.770 -42.188  1.00 64.11           C  
ATOM   4596  C   GLY C  79       1.866 -72.926 -43.481  1.00 64.11           C  
ATOM   4597  O   GLY C  79       1.275 -73.081 -44.552  1.00 64.11           O  
ATOM   4598  N   GLY C  80       3.197 -73.025 -43.460  1.00 64.65           N  
ATOM   4599  CA  GLY C  80       3.883 -73.074 -44.741  1.00 64.65           C  
ATOM   4600  C   GLY C  80       4.784 -74.286 -44.890  1.00 64.65           C  
ATOM   4601  O   GLY C  80       5.043 -74.996 -43.916  1.00 64.65           O  
ATOM   4602  N   SER C  81       4.826 -74.936 -46.064  1.00 77.15           N  
ATOM   4603  CA  SER C  81       5.806 -75.952 -46.432  1.00 77.15           C  
ATOM   4604  C   SER C  81       6.925 -75.358 -47.282  1.00 77.15           C  
ATOM   4605  CB  SER C  81       5.133 -77.097 -47.190  1.00 77.15           C  
ATOM   4606  O   SER C  81       6.691 -74.441 -48.072  1.00 77.15           O  
ATOM   4607  OG  SER C  81       4.821 -76.708 -48.516  1.00 77.15           O  
ATOM   4608  N   TYR C  82       8.256 -75.661 -46.902  1.00 84.16           N  
ATOM   4609  CA  TYR C  82       9.367 -75.089 -47.655  1.00 84.16           C  
ATOM   4610  C   TYR C  82      10.270 -76.184 -48.210  1.00 84.16           C  
ATOM   4611  CB  TYR C  82      10.182 -74.138 -46.772  1.00 84.16           C  
ATOM   4612  O   TYR C  82      10.205 -77.334 -47.770  1.00 84.16           O  
ATOM   4613  CG  TYR C  82      11.021 -74.843 -45.734  1.00 84.16           C  
ATOM   4614  CD1 TYR C  82      10.482 -75.203 -44.501  1.00 84.16           C  
ATOM   4615  CD2 TYR C  82      12.354 -75.150 -45.983  1.00 84.16           C  
ATOM   4616  CE1 TYR C  82      11.251 -75.851 -43.540  1.00 84.16           C  
ATOM   4617  CE2 TYR C  82      13.134 -75.797 -45.030  1.00 84.16           C  
ATOM   4618  OH  TYR C  82      13.341 -76.785 -42.867  1.00 84.16           O  
ATOM   4619  CZ  TYR C  82      12.574 -76.144 -43.814  1.00 84.16           C  
ATOM   4620  N   THR C  83      10.909 -75.950 -49.369  1.00 85.12           N  
ATOM   4621  CA  THR C  83      11.928 -76.814 -49.953  1.00 85.12           C  
ATOM   4622  C   THR C  83      13.315 -76.441 -49.435  1.00 85.12           C  
ATOM   4623  CB  THR C  83      11.913 -76.736 -51.491  1.00 85.12           C  
ATOM   4624  O   THR C  83      13.650 -75.259 -49.339  1.00 85.12           O  
ATOM   4625  CG2 THR C  83      10.719 -77.489 -52.068  1.00 85.12           C  
ATOM   4626  OG1 THR C  83      11.838 -75.362 -51.893  1.00 85.12           O  
ATOM   4627  N   ASN C  84      13.997 -77.386 -48.791  1.00 84.27           N  
ATOM   4628  CA  ASN C  84      15.347 -77.178 -48.279  1.00 84.27           C  
ATOM   4629  C   ASN C  84      16.399 -77.402 -49.361  1.00 84.27           C  
ATOM   4630  CB  ASN C  84      15.614 -78.093 -47.082  1.00 84.27           C  
ATOM   4631  O   ASN C  84      16.577 -78.525 -49.837  1.00 84.27           O  
ATOM   4632  CG  ASN C  84      16.587 -77.488 -46.089  1.00 84.27           C  
ATOM   4633  ND2 ASN C  84      16.859 -78.211 -45.009  1.00 84.27           N  
ATOM   4634  OD1 ASN C  84      17.090 -76.379 -46.291  1.00 84.27           O  
ATOM   4635  N   ASP C  85      16.826 -76.325 -49.922  1.00 80.93           N  
ATOM   4636  CA  ASP C  85      17.839 -76.366 -50.973  1.00 80.93           C  
ATOM   4637  C   ASP C  85      19.018 -75.457 -50.634  1.00 80.93           C  
ATOM   4638  CB  ASP C  85      17.233 -75.961 -52.318  1.00 80.93           C  
ATOM   4639  O   ASP C  85      18.842 -74.412 -50.004  1.00 80.93           O  
ATOM   4640  CG  ASP C  85      17.953 -76.580 -53.503  1.00 80.93           C  
ATOM   4641  OD1 ASP C  85      19.147 -76.929 -53.377  1.00 80.93           O  
ATOM   4642  OD2 ASP C  85      17.322 -76.718 -54.574  1.00 80.93           O  
ATOM   4643  N   LYS C  86      20.251 -75.743 -50.972  1.00 77.46           N  
ATOM   4644  CA  LYS C  86      21.483 -75.004 -50.707  1.00 77.46           C  
ATOM   4645  C   LYS C  86      21.469 -73.646 -51.402  1.00 77.46           C  
ATOM   4646  CB  LYS C  86      22.701 -75.812 -51.158  1.00 77.46           C  
ATOM   4647  O   LYS C  86      22.119 -72.703 -50.946  1.00 77.46           O  
ATOM   4648  CG  LYS C  86      22.934 -77.082 -50.353  1.00 77.46           C  
ATOM   4649  CD  LYS C  86      24.173 -77.827 -50.831  1.00 77.46           C  
ATOM   4650  CE  LYS C  86      24.373 -79.129 -50.068  1.00 77.46           C  
ATOM   4651  NZ  LYS C  86      25.577 -79.873 -50.546  1.00 77.46           N  
ATOM   4652  N   ALA C  87      20.753 -73.485 -52.529  1.00 75.99           N  
ATOM   4653  CA  ALA C  87      20.723 -72.261 -53.326  1.00 75.99           C  
ATOM   4654  C   ALA C  87      19.721 -71.261 -52.758  1.00 75.99           C  
ATOM   4655  CB  ALA C  87      20.385 -72.581 -54.780  1.00 75.99           C  
ATOM   4656  O   ALA C  87      19.694 -70.098 -53.168  1.00 75.99           O  
ATOM   4657  N   CYS C  88      19.029 -71.679 -51.734  1.00 82.48           N  
ATOM   4658  CA  CYS C  88      18.001 -70.851 -51.112  1.00 82.48           C  
ATOM   4659  C   CYS C  88      18.588 -70.006 -49.988  1.00 82.48           C  
ATOM   4660  CB  CYS C  88      16.867 -71.721 -50.570  1.00 82.48           C  
ATOM   4661  O   CYS C  88      19.721 -70.234 -49.561  1.00 82.48           O  
ATOM   4662  SG  CYS C  88      15.964 -72.620 -51.850  1.00 82.48           S  
ATOM   4663  N   PRO C  89      17.921 -68.861 -49.578  1.00 82.31           N  
ATOM   4664  CA  PRO C  89      18.381 -68.034 -48.460  1.00 82.31           C  
ATOM   4665  C   PRO C  89      18.682 -68.852 -47.205  1.00 82.31           C  
ATOM   4666  CB  PRO C  89      17.207 -67.080 -48.221  1.00 82.31           C  
ATOM   4667  O   PRO C  89      17.971 -69.814 -46.906  1.00 82.31           O  
ATOM   4668  CG  PRO C  89      16.236 -67.389 -49.315  1.00 82.31           C  
ATOM   4669  CD  PRO C  89      16.741 -68.579 -50.079  1.00 82.31           C  
ATOM   4670  N   LEU C  90      19.772 -68.525 -46.589  1.00 84.19           N  
ATOM   4671  CA  LEU C  90      20.279 -69.240 -45.423  1.00 84.19           C  
ATOM   4672  C   LEU C  90      19.494 -68.866 -44.171  1.00 84.19           C  
ATOM   4673  CB  LEU C  90      21.766 -68.941 -45.215  1.00 84.19           C  
ATOM   4674  O   LEU C  90      19.208 -67.688 -43.941  1.00 84.19           O  
ATOM   4675  CG  LEU C  90      22.538 -69.923 -44.332  1.00 84.19           C  
ATOM   4676  CD1 LEU C  90      23.354 -70.882 -45.192  1.00 84.19           C  
ATOM   4677  CD2 LEU C  90      23.440 -69.171 -43.359  1.00 84.19           C  
ATOM   4678  N   ILE C  91      19.144 -69.835 -43.403  1.00 85.55           N  
ATOM   4679  CA  ILE C  91      18.411 -69.607 -42.162  1.00 85.55           C  
ATOM   4680  C   ILE C  91      19.394 -69.415 -41.010  1.00 85.55           C  
ATOM   4681  CB  ILE C  91      17.445 -70.774 -41.855  1.00 85.55           C  
ATOM   4682  O   ILE C  91      20.313 -70.216 -40.830  1.00 85.55           O  
ATOM   4683  CG1 ILE C  91      16.371 -70.879 -42.943  1.00 85.55           C  
ATOM   4684  CG2 ILE C  91      16.810 -70.598 -40.472  1.00 85.55           C  
ATOM   4685  CD1 ILE C  91      14.953 -71.002 -42.402  1.00 85.55           C  
ATOM   4686  N   ALA C  92      19.329 -68.266 -40.346  1.00 81.24           N  
ATOM   4687  CA  ALA C  92      20.129 -67.980 -39.158  1.00 81.24           C  
ATOM   4688  C   ALA C  92      19.266 -67.986 -37.900  1.00 81.24           C  
ATOM   4689  CB  ALA C  92      20.840 -66.637 -39.306  1.00 81.24           C  
ATOM   4690  O   ALA C  92      18.166 -67.428 -37.892  1.00 81.24           O  
ATOM   4691  N   ALA C  93      19.694 -68.657 -36.843  1.00 81.37           N  
ATOM   4692  CA  ALA C  93      18.974 -68.724 -35.574  1.00 81.37           C  
ATOM   4693  C   ALA C  93      19.358 -67.562 -34.663  1.00 81.37           C  
ATOM   4694  CB  ALA C  93      19.246 -70.055 -34.877  1.00 81.37           C  
ATOM   4695  O   ALA C  93      20.541 -67.250 -34.509  1.00 81.37           O  
ATOM   4696  N   VAL C  94      18.311 -66.778 -34.145  1.00 72.75           N  
ATOM   4697  CA  VAL C  94      18.534 -65.705 -33.182  1.00 72.75           C  
ATOM   4698  C   VAL C  94      18.746 -66.296 -31.790  1.00 72.75           C  
ATOM   4699  CB  VAL C  94      17.356 -64.705 -33.163  1.00 72.75           C  
ATOM   4700  O   VAL C  94      17.859 -66.962 -31.250  1.00 72.75           O  
ATOM   4701  CG1 VAL C  94      17.632 -63.565 -32.185  1.00 72.75           C  
ATOM   4702  CG2 VAL C  94      17.098 -64.160 -34.566  1.00 72.75           C  
ATOM   4703  N   ILE C  95      19.912 -66.147 -31.281  1.00 64.55           N  
ATOM   4704  CA  ILE C  95      20.276 -66.820 -30.039  1.00 64.55           C  
ATOM   4705  C   ILE C  95      20.578 -65.783 -28.960  1.00 64.55           C  
ATOM   4706  CB  ILE C  95      21.490 -67.755 -30.238  1.00 64.55           C  
ATOM   4707  O   ILE C  95      21.080 -64.696 -29.257  1.00 64.55           O  
ATOM   4708  CG1 ILE C  95      21.622 -68.718 -29.053  1.00 64.55           C  
ATOM   4709  CG2 ILE C  95      22.774 -66.941 -30.428  1.00 64.55           C  
ATOM   4710  CD1 ILE C  95      22.484 -69.940 -29.342  1.00 64.55           C  
ATOM   4711  N   THR C  96      20.165 -66.067 -27.624  1.00 58.08           N  
ATOM   4712  CA  THR C  96      20.368 -65.194 -26.473  1.00 58.08           C  
ATOM   4713  C   THR C  96      21.810 -65.273 -25.981  1.00 58.08           C  
ATOM   4714  CB  THR C  96      19.410 -65.554 -25.323  1.00 58.08           C  
ATOM   4715  O   THR C  96      22.348 -64.294 -25.459  1.00 58.08           O  
ATOM   4716  CG2 THR C  96      17.970 -65.194 -25.673  1.00 58.08           C  
ATOM   4717  OG1 THR C  96      19.489 -66.962 -25.066  1.00 58.08           O  
ATOM   4718  N   ARG C  97      22.494 -66.377 -26.286  1.00 51.92           N  
ATOM   4719  CA  ARG C  97      23.859 -66.579 -25.811  1.00 51.92           C  
ATOM   4720  C   ARG C  97      24.869 -66.330 -26.925  1.00 51.92           C  
ATOM   4721  CB  ARG C  97      24.030 -67.995 -25.255  1.00 51.92           C  
ATOM   4722  O   ARG C  97      24.552 -66.491 -28.105  1.00 51.92           O  
ATOM   4723  CG  ARG C  97      24.175 -68.050 -23.743  1.00 51.92           C  
ATOM   4724  CD  ARG C  97      24.458 -69.464 -23.254  1.00 51.92           C  
ATOM   4725  NE  ARG C  97      25.411 -69.471 -22.148  1.00 51.92           N  
ATOM   4726  NH1 ARG C  97      25.338 -71.758 -21.829  1.00 51.92           N  
ATOM   4727  NH2 ARG C  97      26.680 -70.453 -20.505  1.00 51.92           N  
ATOM   4728  CZ  ARG C  97      25.808 -70.561 -21.497  1.00 51.92           C  
ATOM   4729  N   GLU C  98      26.042 -65.792 -26.544  1.00 55.85           N  
ATOM   4730  CA  GLU C  98      27.130 -65.576 -27.492  1.00 55.85           C  
ATOM   4731  C   GLU C  98      27.746 -66.900 -27.936  1.00 55.85           C  
ATOM   4732  CB  GLU C  98      28.206 -64.675 -26.880  1.00 55.85           C  
ATOM   4733  O   GLU C  98      28.283 -67.647 -27.116  1.00 55.85           O  
ATOM   4734  CG  GLU C  98      27.939 -63.188 -27.064  1.00 55.85           C  
ATOM   4735  CD  GLU C  98      29.055 -62.307 -26.524  1.00 55.85           C  
ATOM   4736  OE1 GLU C  98      28.978 -61.067 -26.679  1.00 55.85           O  
ATOM   4737  OE2 GLU C  98      30.014 -62.861 -25.942  1.00 55.85           O  
ATOM   4738  N   VAL C  99      27.302 -67.318 -29.143  1.00 62.36           N  
ATOM   4739  CA  VAL C  99      27.858 -68.574 -29.637  1.00 62.36           C  
ATOM   4740  C   VAL C  99      28.537 -68.343 -30.985  1.00 62.36           C  
ATOM   4741  CB  VAL C  99      26.771 -69.664 -29.767  1.00 62.36           C  
ATOM   4742  O   VAL C  99      28.093 -67.508 -31.776  1.00 62.36           O  
ATOM   4743  CG1 VAL C  99      27.406 -71.047 -29.896  1.00 62.36           C  
ATOM   4744  CG2 VAL C  99      25.824 -69.618 -28.569  1.00 62.36           C  
ATOM   4745  N   GLY C 100      29.716 -68.886 -31.266  1.00 61.40           N  
ATOM   4746  CA  GLY C 100      30.339 -68.947 -32.579  1.00 61.40           C  
ATOM   4747  C   GLY C 100      31.326 -67.821 -32.824  1.00 61.40           C  
ATOM   4748  O   GLY C 100      31.747 -67.142 -31.886  1.00 61.40           O  
ATOM   4749  N   PHE C 101      31.849 -67.665 -33.976  1.00 64.72           N  
ATOM   4750  CA  PHE C 101      32.838 -66.672 -34.378  1.00 64.72           C  
ATOM   4751  C   PHE C 101      32.274 -65.749 -35.451  1.00 64.72           C  
ATOM   4752  CB  PHE C 101      34.110 -67.356 -34.890  1.00 64.72           C  
ATOM   4753  O   PHE C 101      31.416 -66.154 -36.238  1.00 64.72           O  
ATOM   4754  CG  PHE C 101      34.042 -68.859 -34.868  1.00 64.72           C  
ATOM   4755  CD1 PHE C 101      34.376 -69.567 -33.720  1.00 64.72           C  
ATOM   4756  CD2 PHE C 101      33.644 -69.564 -35.996  1.00 64.72           C  
ATOM   4757  CE1 PHE C 101      34.314 -70.959 -33.697  1.00 64.72           C  
ATOM   4758  CE2 PHE C 101      33.580 -70.955 -35.981  1.00 64.72           C  
ATOM   4759  CZ  PHE C 101      33.916 -71.650 -34.831  1.00 64.72           C  
ATOM   4760  N   VAL C 102      32.665 -64.452 -35.288  1.00 54.44           N  
ATOM   4761  CA  VAL C 102      32.237 -63.433 -36.241  1.00 54.44           C  
ATOM   4762  C   VAL C 102      33.059 -63.546 -37.523  1.00 54.44           C  
ATOM   4763  CB  VAL C 102      32.368 -62.012 -35.649  1.00 54.44           C  
ATOM   4764  O   VAL C 102      34.289 -63.625 -37.475  1.00 54.44           O  
ATOM   4765  CG1 VAL C 102      31.871 -60.964 -36.644  1.00 54.44           C  
ATOM   4766  CG2 VAL C 102      31.599 -61.910 -34.333  1.00 54.44           C  
ATOM   4767  N   VAL C 103      32.435 -63.904 -38.645  1.00 50.33           N  
ATOM   4768  CA  VAL C 103      33.092 -63.920 -39.948  1.00 50.33           C  
ATOM   4769  C   VAL C 103      32.841 -62.598 -40.669  1.00 50.33           C  
ATOM   4770  CB  VAL C 103      32.604 -65.102 -40.816  1.00 50.33           C  
ATOM   4771  O   VAL C 103      31.694 -62.166 -40.806  1.00 50.33           O  
ATOM   4772  CG1 VAL C 103      33.316 -65.110 -42.167  1.00 50.33           C  
ATOM   4773  CG2 VAL C 103      32.823 -66.425 -40.085  1.00 50.33           C  
ATOM   4774  N   PRO C 104      33.879 -61.864 -41.058  1.00 49.80           N  
ATOM   4775  CA  PRO C 104      33.733 -60.598 -41.779  1.00 49.80           C  
ATOM   4776  C   PRO C 104      32.888 -60.733 -43.043  1.00 49.80           C  
ATOM   4777  CB  PRO C 104      35.176 -60.220 -42.124  1.00 49.80           C  
ATOM   4778  O   PRO C 104      33.064 -61.683 -43.810  1.00 49.80           O  
ATOM   4779  CG  PRO C 104      36.009 -61.301 -41.515  1.00 49.80           C  
ATOM   4780  CD  PRO C 104      35.094 -62.318 -40.896  1.00 49.80           C  
ATOM   4781  N   GLY C 105      31.772 -59.918 -43.290  1.00 48.74           N  
ATOM   4782  CA  GLY C 105      30.933 -59.913 -44.477  1.00 48.74           C  
ATOM   4783  C   GLY C 105      29.570 -60.539 -44.248  1.00 48.74           C  
ATOM   4784  O   GLY C 105      28.661 -60.376 -45.064  1.00 48.74           O  
ATOM   4785  N   LEU C 106      29.482 -61.419 -43.196  1.00 51.27           N  
ATOM   4786  CA  LEU C 106      28.214 -62.068 -42.882  1.00 51.27           C  
ATOM   4787  C   LEU C 106      27.651 -61.553 -41.562  1.00 51.27           C  
ATOM   4788  CB  LEU C 106      28.392 -63.588 -42.816  1.00 51.27           C  
ATOM   4789  O   LEU C 106      28.382 -61.430 -40.577  1.00 51.27           O  
ATOM   4790  CG  LEU C 106      27.858 -64.385 -44.007  1.00 51.27           C  
ATOM   4791  CD1 LEU C 106      29.001 -65.097 -44.723  1.00 51.27           C  
ATOM   4792  CD2 LEU C 106      26.801 -65.385 -43.550  1.00 51.27           C  
ATOM   4793  N   PRO C 107      26.354 -61.173 -41.611  1.00 56.94           N  
ATOM   4794  CA  PRO C 107      25.742 -60.751 -40.349  1.00 56.94           C  
ATOM   4795  C   PRO C 107      25.587 -61.900 -39.355  1.00 56.94           C  
ATOM   4796  CB  PRO C 107      24.374 -60.216 -40.782  1.00 56.94           C  
ATOM   4797  O   PRO C 107      25.349 -63.041 -39.757  1.00 56.94           O  
ATOM   4798  CG  PRO C 107      24.213 -60.679 -42.194  1.00 56.94           C  
ATOM   4799  CD  PRO C 107      25.544 -61.163 -42.693  1.00 56.94           C  
ATOM   4800  N   GLY C 108      26.175 -61.794 -38.152  1.00 61.42           N  
ATOM   4801  CA  GLY C 108      25.987 -62.779 -37.099  1.00 61.42           C  
ATOM   4802  C   GLY C 108      27.232 -63.599 -36.820  1.00 61.42           C  
ATOM   4803  O   GLY C 108      28.336 -63.214 -37.211  1.00 61.42           O  
ATOM   4804  N   THR C 109      27.138 -64.653 -36.007  1.00 69.01           N  
ATOM   4805  CA  THR C 109      28.231 -65.540 -35.623  1.00 69.01           C  
ATOM   4806  C   THR C 109      28.045 -66.924 -36.236  1.00 69.01           C  
ATOM   4807  CB  THR C 109      28.337 -65.664 -34.091  1.00 69.01           C  
ATOM   4808  O   THR C 109      26.919 -67.334 -36.528  1.00 69.01           O  
ATOM   4809  CG2 THR C 109      28.678 -64.321 -33.453  1.00 69.01           C  
ATOM   4810  OG1 THR C 109      27.085 -66.125 -33.567  1.00 69.01           O  
ATOM   4811  N   ILE C 110      29.102 -67.558 -36.641  1.00 71.68           N  
ATOM   4812  CA  ILE C 110      29.084 -68.890 -37.235  1.00 71.68           C  
ATOM   4813  C   ILE C 110      29.710 -69.894 -36.270  1.00 71.68           C  
ATOM   4814  CB  ILE C 110      29.826 -68.915 -38.590  1.00 71.68           C  
ATOM   4815  O   ILE C 110      30.750 -69.619 -35.666  1.00 71.68           O  
ATOM   4816  CG1 ILE C 110      29.227 -67.877 -39.546  1.00 71.68           C  
ATOM   4817  CG2 ILE C 110      29.779 -70.317 -39.206  1.00 71.68           C  
ATOM   4818  CD1 ILE C 110      30.083 -67.600 -40.774  1.00 71.68           C  
ATOM   4819  N   LEU C 111      29.000 -70.935 -35.967  1.00 76.06           N  
ATOM   4820  CA  LEU C 111      29.522 -72.011 -35.132  1.00 76.06           C  
ATOM   4821  C   LEU C 111      29.755 -73.274 -35.956  1.00 76.06           C  
ATOM   4822  CB  LEU C 111      28.559 -72.310 -33.980  1.00 76.06           C  
ATOM   4823  O   LEU C 111      28.896 -73.672 -36.746  1.00 76.06           O  
ATOM   4824  CG  LEU C 111      29.081 -73.242 -32.885  1.00 76.06           C  
ATOM   4825  CD1 LEU C 111      29.669 -72.431 -31.735  1.00 76.06           C  
ATOM   4826  CD2 LEU C 111      27.968 -74.157 -32.386  1.00 76.06           C  
ATOM   4827  N   ARG C 112      30.999 -73.901 -35.895  1.00 69.54           N  
ATOM   4828  CA  ARG C 112      31.318 -75.172 -36.537  1.00 69.54           C  
ATOM   4829  C   ARG C 112      30.950 -76.347 -35.637  1.00 69.54           C  
ATOM   4830  CB  ARG C 112      32.804 -75.234 -36.897  1.00 69.54           C  
ATOM   4831  O   ARG C 112      31.462 -76.467 -34.522  1.00 69.54           O  
ATOM   4832  CG  ARG C 112      33.168 -76.391 -37.814  1.00 69.54           C  
ATOM   4833  CD  ARG C 112      34.629 -76.338 -38.237  1.00 69.54           C  
ATOM   4834  NE  ARG C 112      34.963 -77.418 -39.161  1.00 69.54           N  
ATOM   4835  NH1 ARG C 112      37.199 -76.863 -39.328  1.00 69.54           N  
ATOM   4836  NH2 ARG C 112      36.368 -78.654 -40.492  1.00 69.54           N  
ATOM   4837  CZ  ARG C 112      36.176 -77.642 -39.659  1.00 69.54           C  
ATOM   4838  N   THR C 113      29.903 -77.053 -35.954  1.00 68.44           N  
ATOM   4839  CA  THR C 113      29.473 -78.202 -35.165  1.00 68.44           C  
ATOM   4840  C   THR C 113      30.498 -79.330 -35.248  1.00 68.44           C  
ATOM   4841  CB  THR C 113      28.099 -78.718 -35.633  1.00 68.44           C  
ATOM   4842  O   THR C 113      31.406 -79.290 -36.080  1.00 68.44           O  
ATOM   4843  CG2 THR C 113      27.046 -77.618 -35.564  1.00 68.44           C  
ATOM   4844  OG1 THR C 113      28.204 -79.180 -36.985  1.00 68.44           O  
ATOM   4845  N   THR C 114      30.603 -80.287 -34.266  1.00 63.99           N  
ATOM   4846  CA  THR C 114      31.502 -81.432 -34.169  1.00 63.99           C  
ATOM   4847  C   THR C 114      31.487 -82.241 -35.463  1.00 63.99           C  
ATOM   4848  CB  THR C 114      31.122 -82.342 -32.987  1.00 63.99           C  
ATOM   4849  O   THR C 114      32.503 -82.823 -35.849  1.00 63.99           O  
ATOM   4850  CG2 THR C 114      31.670 -81.794 -31.673  1.00 63.99           C  
ATOM   4851  OG1 THR C 114      29.695 -82.429 -32.897  1.00 63.99           O  
ATOM   4852  N   ASN C 115      30.262 -82.227 -36.173  1.00 60.80           N  
ATOM   4853  CA  ASN C 115      30.104 -82.991 -37.406  1.00 60.80           C  
ATOM   4854  C   ASN C 115      30.656 -82.234 -38.610  1.00 60.80           C  
ATOM   4855  CB  ASN C 115      28.633 -83.347 -37.632  1.00 60.80           C  
ATOM   4856  O   ASN C 115      30.696 -82.768 -39.719  1.00 60.80           O  
ATOM   4857  CG  ASN C 115      28.125 -84.383 -36.648  1.00 60.80           C  
ATOM   4858  ND2 ASN C 115      26.813 -84.589 -36.629  1.00 60.80           N  
ATOM   4859  OD1 ASN C 115      28.904 -84.992 -35.911  1.00 60.80           O  
ATOM   4860  N   GLY C 116      31.323 -81.021 -38.363  1.00 63.09           N  
ATOM   4861  CA  GLY C 116      31.930 -80.226 -39.419  1.00 63.09           C  
ATOM   4862  C   GLY C 116      30.947 -79.297 -40.106  1.00 63.09           C  
ATOM   4863  O   GLY C 116      31.311 -78.583 -41.043  1.00 63.09           O  
ATOM   4864  N   ASP C 117      29.667 -79.293 -39.750  1.00 68.51           N  
ATOM   4865  CA  ASP C 117      28.670 -78.414 -40.353  1.00 68.51           C  
ATOM   4866  C   ASP C 117      28.710 -77.024 -39.722  1.00 68.51           C  
ATOM   4867  CB  ASP C 117      27.270 -79.015 -40.215  1.00 68.51           C  
ATOM   4868  O   ASP C 117      29.087 -76.875 -38.558  1.00 68.51           O  
ATOM   4869  CG  ASP C 117      27.011 -80.147 -41.194  1.00 68.51           C  
ATOM   4870  OD1 ASP C 117      27.786 -80.305 -42.162  1.00 68.51           O  
ATOM   4871  OD2 ASP C 117      26.021 -80.884 -40.998  1.00 68.51           O  
ATOM   4872  N   PHE C 118      28.460 -75.959 -40.601  1.00 74.65           N  
ATOM   4873  CA  PHE C 118      28.455 -74.579 -40.131  1.00 74.65           C  
ATOM   4874  C   PHE C 118      27.038 -74.125 -39.799  1.00 74.65           C  
ATOM   4875  CB  PHE C 118      29.071 -73.649 -41.182  1.00 74.65           C  
ATOM   4876  O   PHE C 118      26.119 -74.304 -40.602  1.00 74.65           O  
ATOM   4877  CG  PHE C 118      30.532 -73.905 -41.435  1.00 74.65           C  
ATOM   4878  CD1 PHE C 118      31.500 -73.401 -40.575  1.00 74.65           C  
ATOM   4879  CD2 PHE C 118      30.938 -74.650 -42.535  1.00 74.65           C  
ATOM   4880  CE1 PHE C 118      32.853 -73.636 -40.808  1.00 74.65           C  
ATOM   4881  CE2 PHE C 118      32.288 -74.889 -42.774  1.00 74.65           C  
ATOM   4882  CZ  PHE C 118      33.244 -74.380 -41.910  1.00 74.65           C  
ATOM   4883  N   LEU C 119      26.836 -73.716 -38.495  1.00 79.99           N  
ATOM   4884  CA  LEU C 119      25.564 -73.134 -38.082  1.00 79.99           C  
ATOM   4885  C   LEU C 119      25.672 -71.617 -37.965  1.00 79.99           C  
ATOM   4886  CB  LEU C 119      25.110 -73.729 -36.747  1.00 79.99           C  
ATOM   4887  O   LEU C 119      26.661 -71.100 -37.440  1.00 79.99           O  
ATOM   4888  CG  LEU C 119      24.283 -75.014 -36.823  1.00 79.99           C  
ATOM   4889  CD1 LEU C 119      24.944 -76.119 -36.006  1.00 79.99           C  
ATOM   4890  CD2 LEU C 119      22.859 -74.763 -36.339  1.00 79.99           C  
ATOM   4891  N   HIS C 120      24.741 -70.932 -38.573  1.00 78.82           N  
ATOM   4892  CA  HIS C 120      24.729 -69.474 -38.549  1.00 78.82           C  
ATOM   4893  C   HIS C 120      23.815 -68.948 -37.448  1.00 78.82           C  
ATOM   4894  CB  HIS C 120      24.291 -68.919 -39.905  1.00 78.82           C  
ATOM   4895  O   HIS C 120      22.654 -69.352 -37.353  1.00 78.82           O  
ATOM   4896  CG  HIS C 120      25.320 -69.075 -40.979  1.00 78.82           C  
ATOM   4897  CD2 HIS C 120      26.165 -68.177 -41.537  1.00 78.82           C  
ATOM   4898  ND1 HIS C 120      25.565 -70.278 -41.606  1.00 78.82           N  
ATOM   4899  CE1 HIS C 120      26.520 -70.112 -42.505  1.00 78.82           C  
ATOM   4900  NE2 HIS C 120      26.902 -68.846 -42.484  1.00 78.82           N  
ATOM   4901  N   PHE C 121      24.384 -68.054 -36.513  1.00 74.45           N  
ATOM   4902  CA  PHE C 121      23.636 -67.473 -35.404  1.00 74.45           C  
ATOM   4903  C   PHE C 121      23.638 -65.952 -35.489  1.00 74.45           C  
ATOM   4904  CB  PHE C 121      24.223 -67.926 -34.064  1.00 74.45           C  
ATOM   4905  O   PHE C 121      24.602 -65.353 -35.970  1.00 74.45           O  
ATOM   4906  CG  PHE C 121      24.036 -69.392 -33.783  1.00 74.45           C  
ATOM   4907  CD1 PHE C 121      22.838 -69.868 -33.265  1.00 74.45           C  
ATOM   4908  CD2 PHE C 121      25.060 -70.296 -34.037  1.00 74.45           C  
ATOM   4909  CE1 PHE C 121      22.662 -71.225 -33.005  1.00 74.45           C  
ATOM   4910  CE2 PHE C 121      24.891 -71.653 -33.779  1.00 74.45           C  
ATOM   4911  CZ  PHE C 121      23.692 -72.115 -33.262  1.00 74.45           C  
ATOM   4912  N   LEU C 122      22.499 -65.318 -35.263  1.00 69.42           N  
ATOM   4913  CA  LEU C 122      22.382 -63.873 -35.105  1.00 69.42           C  
ATOM   4914  C   LEU C 122      22.177 -63.502 -33.640  1.00 69.42           C  
ATOM   4915  CB  LEU C 122      21.223 -63.333 -35.947  1.00 69.42           C  
ATOM   4916  O   LEU C 122      21.187 -63.906 -33.025  1.00 69.42           O  
ATOM   4917  CG  LEU C 122      21.605 -62.575 -37.219  1.00 69.42           C  
ATOM   4918  CD1 LEU C 122      21.170 -63.357 -38.454  1.00 69.42           C  
ATOM   4919  CD2 LEU C 122      20.986 -61.181 -37.218  1.00 69.42           C  
ATOM   4920  N   PRO C 123      23.277 -62.744 -33.108  1.00 59.18           N  
ATOM   4921  CA  PRO C 123      23.045 -62.308 -31.729  1.00 59.18           C  
ATOM   4922  C   PRO C 123      21.813 -61.416 -31.591  1.00 59.18           C  
ATOM   4923  CB  PRO C 123      24.321 -61.535 -31.385  1.00 59.18           C  
ATOM   4924  O   PRO C 123      21.497 -60.648 -32.503  1.00 59.18           O  
ATOM   4925  CG  PRO C 123      25.158 -61.609 -32.621  1.00 59.18           C  
ATOM   4926  CD  PRO C 123      24.396 -62.369 -33.668  1.00 59.18           C  
ATOM   4927  N   ARG C 124      21.045 -61.437 -30.627  1.00 52.60           N  
ATOM   4928  CA  ARG C 124      19.836 -60.675 -30.328  1.00 52.60           C  
ATOM   4929  C   ARG C 124      20.075 -59.179 -30.499  1.00 52.60           C  
ATOM   4930  CB  ARG C 124      19.353 -60.970 -28.907  1.00 52.60           C  
ATOM   4931  O   ARG C 124      19.173 -58.443 -30.905  1.00 52.60           O  
ATOM   4932  CG  ARG C 124      17.901 -60.592 -28.659  1.00 52.60           C  
ATOM   4933  CD  ARG C 124      17.450 -60.974 -27.256  1.00 52.60           C  
ATOM   4934  NE  ARG C 124      16.042 -60.656 -27.037  1.00 52.60           N  
ATOM   4935  NH1 ARG C 124      15.945 -61.591 -24.927  1.00 52.60           N  
ATOM   4936  NH2 ARG C 124      14.081 -60.620 -25.842  1.00 52.60           N  
ATOM   4937  CZ  ARG C 124      15.359 -60.957 -25.936  1.00 52.60           C
[truncated: 242,434 more chars]
