# Supplementary material for: AI-guided pipeline for protein–protein interaction drug discovery identifies a SARS-CoV-2 inhibitor
Source: Mol Syst Biol. 2024 Mar 11;20(4):428–57. doi: 10.1038/s44320-024-00019-8 (PMC10987651; doi:10.1038/s44320-024-00019-8)
Supplement: Supplementary file 15 — Source Data Fig. 5 [file 44320_2024_19_MOESM15_ESM.zip › Source Data Figure 5/ColabFold/NSP4-NSP4_8f98f.result/config.json]

{
    "num_queries": 1,
    "use_templates": false,
    "use_amber": false,
    "msa_mode": "MMseqs2 (UniRef+Environmental)",
    "model_type": "AlphaFold2-multimer-v2",
    "num_models": 5,
    "num_recycles": 3,
    "num_ensemble": 1,
    "model_order": [
        1,
        2,
        3,
        4,
        5
    ],
    "keep_existing_results": false,
    "rank_by": "multimer",
    "pair_mode": "unpaired+paired",
    "host_url": "https://api.colabfold.com",
    "stop_at_score": 100.0,
    "stop_at_score_below": 0,
    "recompile_padding": 1.0,
    "recompile_all_models": false,
    "commit": "03b9a6ad72c1ea90173f55d252ff25dd4420906d",
    "is_training": false,
    "version": "1.3.0"
}
