# Supplementary material for: AI-guided pipeline for protein–protein interaction drug discovery identifies a SARS-CoV-2 inhibitor
Source: Mol Syst Biol. 2024 Mar 11;20(4):428–57. doi: 10.1038/s44320-024-00019-8 (PMC10987651; doi:10.1038/s44320-024-00019-8)
Supplement: Supplementary file 15 — Source Data Fig. 5 [file 44320_2024_19_MOESM15_ESM.zip › Source Data Figure 5/ColabFold/NSP4-NSP4_8f98f.result/NSP4_NSP4_8f98f_unrelaxed_rank_2_model_5.pdb]

MODEL     1                                                                     
ATOM      1  N   LYS B   1      25.376-120.321  -0.966  1.00 43.92           N  
ATOM      2  CA  LYS B   1      24.030-120.350  -0.401  1.00 43.92           C  
ATOM      3  C   LYS B   1      23.432-118.948  -0.332  1.00 43.92           C  
ATOM      4  CB  LYS B   1      24.046-120.982   0.992  1.00 43.92           C  
ATOM      5  O   LYS B   1      22.245-118.760  -0.603  1.00 43.92           O  
ATOM      6  CG  LYS B   1      23.388-122.352   1.058  1.00 43.92           C  
ATOM      7  CD  LYS B   1      23.409-122.915   2.474  1.00 43.92           C  
ATOM      8  CE  LYS B   1      22.770-124.295   2.537  1.00 43.92           C  
ATOM      9  NZ  LYS B   1      22.828-124.870   3.914  1.00 43.92           N  
ATOM     10  N   ILE B   2      24.109-117.934   0.191  1.00 50.02           N  
ATOM     11  CA  ILE B   2      23.731-116.528   0.285  1.00 50.02           C  
ATOM     12  C   ILE B   2      23.455-115.973  -1.110  1.00 50.02           C  
ATOM     13  CB  ILE B   2      24.827-115.695   0.987  1.00 50.02           C  
ATOM     14  O   ILE B   2      22.500-115.219  -1.307  1.00 50.02           O  
ATOM     15  CG1 ILE B   2      24.906-116.061   2.474  1.00 50.02           C  
ATOM     16  CG2 ILE B   2      24.565-114.197   0.805  1.00 50.02           C  
ATOM     17  CD1 ILE B   2      26.161-115.553   3.170  1.00 50.02           C  
ATOM     18  N   VAL B   3      24.201-116.284  -2.080  1.00 49.58           N  
ATOM     19  CA  VAL B   3      24.051-115.798  -3.448  1.00 49.58           C  
ATOM     20  C   VAL B   3      22.770-116.362  -4.059  1.00 49.58           C  
ATOM     21  CB  VAL B   3      25.268-116.175  -4.321  1.00 49.58           C  
ATOM     22  O   VAL B   3      22.041-115.650  -4.755  1.00 49.58           O  
ATOM     23  CG1 VAL B   3      25.047-115.745  -5.770  1.00 49.58           C  
ATOM     24  CG2 VAL B   3      26.542-115.544  -3.761  1.00 49.58           C  
ATOM     25  N   ASN B   4      22.442-117.542  -3.731  1.00 53.06           N  
ATOM     26  CA  ASN B   4      21.248-118.199  -4.252  1.00 53.06           C  
ATOM     27  C   ASN B   4      19.974-117.566  -3.700  1.00 53.06           C  
ATOM     28  CB  ASN B   4      21.278-119.696  -3.935  1.00 53.06           C  
ATOM     29  O   ASN B   4      18.995-117.395  -4.428  1.00 53.06           O  
ATOM     30  CG  ASN B   4      21.102-120.558  -5.170  1.00 53.06           C  
ATOM     31  ND2 ASN B   4      21.012-121.867  -4.972  1.00 53.06           N  
ATOM     32  OD1 ASN B   4      21.049-120.050  -6.294  1.00 53.06           O  
ATOM     33  N   ASN B   5      19.962-117.179  -2.486  1.00 58.33           N  
ATOM     34  CA  ASN B   5      18.813-116.533  -1.860  1.00 58.33           C  
ATOM     35  C   ASN B   5      18.570-115.142  -2.436  1.00 58.33           C  
ATOM     36  CB  ASN B   5      19.003-116.455  -0.343  1.00 58.33           C  
ATOM     37  O   ASN B   5      17.422-114.745  -2.647  1.00 58.33           O  
ATOM     38  CG  ASN B   5      18.284-117.568   0.393  1.00 58.33           C  
ATOM     39  ND2 ASN B   5      18.544-117.685   1.690  1.00 58.33           N  
ATOM     40  OD1 ASN B   5      17.503-118.318  -0.199  1.00 58.33           O  
ATOM     41  N   TRP B   6      19.536-114.416  -2.631  1.00 55.35           N  
ATOM     42  CA  TRP B   6      19.457-113.075  -3.201  1.00 55.35           C  
ATOM     43  C   TRP B   6      18.839-113.111  -4.594  1.00 55.35           C  
ATOM     44  CB  TRP B   6      20.846-112.433  -3.261  1.00 55.35           C  
ATOM     45  O   TRP B   6      17.986-112.283  -4.923  1.00 55.35           O  
ATOM     46  CG  TRP B   6      20.845-111.025  -3.776  1.00 55.35           C  
ATOM     47  CD1 TRP B   6      20.353-109.917  -3.144  1.00 55.35           C  
ATOM     48  CD2 TRP B   6      21.357-110.575  -5.034  1.00 55.35           C  
ATOM     49  CE2 TRP B   6      21.142-109.181  -5.098  1.00 55.35           C  
ATOM     50  CE3 TRP B   6      21.977-111.217  -6.114  1.00 55.35           C  
ATOM     51  NE1 TRP B   6      20.529-108.805  -3.934  1.00 55.35           N  
ATOM     52  CH2 TRP B   6      22.132-109.068  -7.245  1.00 55.35           C  
ATOM     53  CZ2 TRP B   6      21.527-108.416  -6.202  1.00 55.35           C  
ATOM     54  CZ3 TRP B   6      22.360-110.454  -7.212  1.00 55.35           C  
ATOM     55  N   LEU B   7      19.069-113.971  -5.480  1.00 58.82           N  
ATOM     56  CA  LEU B   7      18.555-114.107  -6.838  1.00 58.82           C  
ATOM     57  C   LEU B   7      17.064-114.426  -6.825  1.00 58.82           C  
ATOM     58  CB  LEU B   7      19.316-115.200  -7.593  1.00 58.82           C  
ATOM     59  O   LEU B   7      16.300-113.877  -7.622  1.00 58.82           O  
ATOM     60  CG  LEU B   7      19.405-115.040  -9.111  1.00 58.82           C  
ATOM     61  CD1 LEU B   7      20.773-114.494  -9.507  1.00 58.82           C  
ATOM     62  CD2 LEU B   7      19.132-116.369  -9.807  1.00 58.82           C  
ATOM     63  N   LYS B   8      16.630-115.247  -5.984  1.00 62.40           N  
ATOM     64  CA  LYS B   8      15.221-115.601  -5.838  1.00 62.40           C  
ATOM     65  C   LYS B   8      14.382-114.379  -5.473  1.00 62.40           C  
ATOM     66  CB  LYS B   8      15.048-116.690  -4.779  1.00 62.40           C  
ATOM     67  O   LYS B   8      13.282-114.195  -5.999  1.00 62.40           O  
ATOM     68  CG  LYS B   8      15.083-118.106  -5.336  1.00 62.40           C  
ATOM     69  CD  LYS B   8      14.847-119.142  -4.245  1.00 62.40           C  
ATOM     70  CE  LYS B   8      15.009-120.560  -4.774  1.00 62.40           C  
ATOM     71  NZ  LYS B   8      14.815-121.579  -3.699  1.00 62.40           N  
ATOM     72  N   GLN B   9      14.861-113.577  -4.581  1.00 67.74           N  
ATOM     73  CA  GLN B   9      14.174-112.352  -4.183  1.00 67.74           C  
ATOM     74  C   GLN B   9      14.090-111.366  -5.345  1.00 67.74           C  
ATOM     75  CB  GLN B   9      14.882-111.702  -2.994  1.00 67.74           C  
ATOM     76  O   GLN B   9      13.073-110.693  -5.522  1.00 67.74           O  
ATOM     77  CG  GLN B   9      14.405-112.212  -1.641  1.00 67.74           C  
ATOM     78  CD  GLN B   9      13.008-111.733  -1.292  1.00 67.74           C  
ATOM     79  NE2 GLN B   9      12.361-112.423  -0.358  1.00 67.74           N  
ATOM     80  OE1 GLN B   9      12.515-110.752  -1.856  1.00 67.74           O  
ATOM     81  N   LEU B  10      15.032-111.206  -6.149  1.00 62.42           N  
ATOM     82  CA  LEU B  10      15.064-110.316  -7.304  1.00 62.42           C  
ATOM     83  C   LEU B  10      14.030-110.736  -8.343  1.00 62.42           C  
ATOM     84  CB  LEU B  10      16.460-110.303  -7.932  1.00 62.42           C  
ATOM     85  O   LEU B  10      13.380-109.887  -8.956  1.00 62.42           O  
ATOM     86  CG  LEU B  10      17.389-109.169  -7.497  1.00 62.42           C  
ATOM     87  CD1 LEU B  10      18.842-109.531  -7.790  1.00 62.42           C  
ATOM     88  CD2 LEU B  10      17.007-107.867  -8.192  1.00 62.42           C  
ATOM     89  N   ILE B  11      13.867-111.995  -8.535  1.00 66.67           N  
ATOM     90  CA  ILE B  11      12.901-112.530  -9.489  1.00 66.67           C  
ATOM     91  C   ILE B  11      11.483-112.230  -9.010  1.00 66.67           C  
ATOM     92  CB  ILE B  11      13.088-114.051  -9.689  1.00 66.67           C  
ATOM     93  O   ILE B  11      10.610-111.886  -9.811  1.00 66.67           O  
ATOM     94  CG1 ILE B  11      14.382-114.333 -10.461  1.00 66.67           C  
ATOM     95  CG2 ILE B  11      11.879-114.654 -10.409  1.00 66.67           C  
ATOM     96  CD1 ILE B  11      14.801-115.797 -10.454  1.00 66.67           C  
ATOM     97  N   LYS B  12      11.368-112.423  -7.704  1.00 69.50           N  
ATOM     98  CA  LYS B  12      10.064-112.117  -7.125  1.00 69.50           C  
ATOM     99  C   LYS B  12       9.703-110.648  -7.328  1.00 69.50           C  
ATOM    100  CB  LYS B  12      10.044-112.460  -5.634  1.00 69.50           C  
ATOM    101  O   LYS B  12       8.570-110.326  -7.692  1.00 69.50           O  
ATOM    102  CG  LYS B  12       9.619-113.889  -5.334  1.00 69.50           C  
ATOM    103  CD  LYS B  12       9.582-114.158  -3.835  1.00 69.50           C  
ATOM    104  CE  LYS B  12       9.282-115.621  -3.536  1.00 69.50           C  
ATOM    105  NZ  LYS B  12       9.323-115.906  -2.070  1.00 69.50           N  
ATOM    106  N   VAL B  13      10.630-109.769  -7.024  1.00 68.89           N  
ATOM    107  CA  VAL B  13      10.426-108.332  -7.168  1.00 68.89           C  
ATOM    108  C   VAL B  13      10.145-107.993  -8.630  1.00 68.89           C  
ATOM    109  CB  VAL B  13      11.647-107.532  -6.661  1.00 68.89           C  
ATOM    110  O   VAL B  13       9.278-107.168  -8.927  1.00 68.89           O  
ATOM    111  CG1 VAL B  13      11.474-106.042  -6.952  1.00 68.89           C  
ATOM    112  CG2 VAL B  13      11.854-107.767  -5.166  1.00 68.89           C  
ATOM    113  N   THR B  14      10.757-108.514  -9.586  1.00 68.05           N  
ATOM    114  CA  THR B  14      10.565-108.294 -11.015  1.00 68.05           C  
ATOM    115  C   THR B  14       9.171-108.739 -11.448  1.00 68.05           C  
ATOM    116  CB  THR B  14      11.626-109.041 -11.844  1.00 68.05           C  
ATOM    117  O   THR B  14       8.516-108.060 -12.242  1.00 68.05           O  
ATOM    118  CG2 THR B  14      11.882-108.338 -13.173  1.00 68.05           C  
ATOM    119  OG1 THR B  14      12.851-109.097 -11.102  1.00 68.05           O  
ATOM    120  N   LEU B  15       8.746-109.820 -10.889  1.00 75.46           N  
ATOM    121  CA  LEU B  15       7.426-110.349 -11.216  1.00 75.46           C  
ATOM    122  C   LEU B  15       6.328-109.412 -10.723  1.00 75.46           C  
ATOM    123  CB  LEU B  15       7.239-111.740 -10.605  1.00 75.46           C  
ATOM    124  O   LEU B  15       5.320-109.216 -11.407  1.00 75.46           O  
ATOM    125  CG  LEU B  15       7.450-112.927 -11.545  1.00 75.46           C  
ATOM    126  CD1 LEU B  15       7.715-114.197 -10.743  1.00 75.46           C  
ATOM    127  CD2 LEU B  15       6.242-113.107 -12.458  1.00 75.46           C  
ATOM    128  N   VAL B  16       6.552-108.868  -9.569  1.00 70.92           N  
ATOM    129  CA  VAL B  16       5.605-107.910  -9.008  1.00 70.92           C  
ATOM    130  C   VAL B  16       5.529-106.674  -9.902  1.00 70.92           C  
ATOM    131  CB  VAL B  16       5.994-107.503  -7.569  1.00 70.92           C  
ATOM    132  O   VAL B  16       4.439-106.172 -10.186  1.00 70.92           O  
ATOM    133  CG1 VAL B  16       5.110-106.360  -7.073  1.00 70.92           C  
ATOM    134  CG2 VAL B  16       5.896-108.704  -6.631  1.00 70.92           C  
ATOM    135  N   PHE B  17       6.621-106.158 -10.371  1.00 67.80           N  
ATOM    136  CA  PHE B  17       6.668-104.982 -11.231  1.00 67.80           C  
ATOM    137  C   PHE B  17       5.983-105.259 -12.564  1.00 67.80           C  
ATOM    138  CB  PHE B  17       8.117-104.544 -11.467  1.00 67.80           C  
ATOM    139  O   PHE B  17       5.291-104.393 -13.104  1.00 67.80           O  
ATOM    140  CG  PHE B  17       8.596-103.488 -10.507  1.00 67.80           C  
ATOM    141  CD1 PHE B  17       8.273-102.151 -10.704  1.00 67.80           C  
ATOM    142  CD2 PHE B  17       9.369-103.834  -9.407  1.00 67.80           C  
ATOM    143  CE1 PHE B  17       8.715-101.172  -9.817  1.00 67.80           C  
ATOM    144  CE2 PHE B  17       9.815-102.861  -8.516  1.00 67.80           C  
ATOM    145  CZ  PHE B  17       9.487-101.531  -8.723  1.00 67.80           C  
ATOM    146  N   LEU B  18       6.092-106.384 -13.085  1.00 71.88           N  
ATOM    147  CA  LEU B  18       5.446-106.783 -14.331  1.00 71.88           C  
ATOM    148  C   LEU B  18       3.931-106.829 -14.168  1.00 71.88           C  
ATOM    149  CB  LEU B  18       5.963-108.150 -14.789  1.00 71.88           C  
ATOM    150  O   LEU B  18       3.193-106.418 -15.066  1.00 71.88           O  
ATOM    151  CG  LEU B  18       7.140-108.137 -15.765  1.00 71.88           C  
ATOM    152  CD1 LEU B  18       7.754-109.529 -15.874  1.00 71.88           C  
ATOM    153  CD2 LEU B  18       6.695-107.635 -17.134  1.00 71.88           C  
ATOM    154  N   PHE B  19       3.585-107.305 -13.012  1.00 75.26           N  
ATOM    155  CA  PHE B  19       2.161-107.372 -12.707  1.00 75.26           C  
ATOM    156  C   PHE B  19       1.564-105.974 -12.599  1.00 75.26           C  
ATOM    157  CB  PHE B  19       1.924-108.146 -11.407  1.00 75.26           C  
ATOM    158  O   PHE B  19       0.474-105.717 -13.114  1.00 75.26           O  
ATOM    159  CG  PHE B  19       1.260-109.482 -11.608  1.00 75.26           C  
ATOM    160  CD1 PHE B  19      -0.125-109.587 -11.641  1.00 75.26           C  
ATOM    161  CD2 PHE B  19       2.022-110.632 -11.763  1.00 75.26           C  
ATOM    162  CE1 PHE B  19      -0.742-110.823 -11.827  1.00 75.26           C  
ATOM    163  CE2 PHE B  19       1.413-111.870 -11.949  1.00 75.26           C  
ATOM    164  CZ  PHE B  19       0.031-111.963 -11.980  1.00 75.26           C  
ATOM    165  N   VAL B  20       2.242-105.061 -11.965  1.00 66.50           N  
ATOM    166  CA  VAL B  20       1.793-103.680 -11.818  1.00 66.50           C  
ATOM    167  C   VAL B  20       1.721-103.012 -13.189  1.00 66.50           C  
ATOM    168  CB  VAL B  20       2.724-102.877 -10.882  1.00 66.50           C  
ATOM    169  O   VAL B  20       0.775-102.275 -13.477  1.00 66.50           O  
ATOM    170  CG1 VAL B  20       2.296-101.412 -10.821  1.00 66.50           C  
ATOM    171  CG2 VAL B  20       2.733-103.493  -9.483  1.00 66.50           C  
ATOM    172  N   ALA B  21       2.625-103.152 -14.064  1.00 64.77           N  
ATOM    173  CA  ALA B  21       2.661-102.602 -15.416  1.00 64.77           C  
ATOM    174  C   ALA B  21       1.475-103.096 -16.240  1.00 64.77           C  
ATOM    175  CB  ALA B  21       3.973-102.969 -16.105  1.00 64.77           C  
ATOM    176  O   ALA B  21       0.876-102.330 -16.999  1.00 64.77           O  
ATOM    177  N   ALA B  22       1.145-104.363 -16.045  1.00 65.25           N  
ATOM    178  CA  ALA B  22       0.016-104.961 -16.754  1.00 65.25           C  
ATOM    179  C   ALA B  22      -1.296-104.288 -16.362  1.00 65.25           C  
ATOM    180  CB  ALA B  22      -0.054-106.460 -16.474  1.00 65.25           C  
ATOM    181  O   ALA B  22      -2.144-104.022 -17.217  1.00 65.25           O  
ATOM    182  N   ILE B  23      -1.340-103.978 -15.111  1.00 60.56           N  
ATOM    183  CA  ILE B  23      -2.543-103.335 -14.596  1.00 60.56           C  
ATOM    184  C   ILE B  23      -2.662-101.926 -15.173  1.00 60.56           C  
ATOM    185  CB  ILE B  23      -2.539-103.282 -13.052  1.00 60.56           C  
ATOM    186  O   ILE B  23      -3.749-101.502 -15.573  1.00 60.56           O  
ATOM    187  CG1 ILE B  23      -2.625-104.698 -12.469  1.00 60.56           C  
ATOM    188  CG2 ILE B  23      -3.686-102.408 -12.538  1.00 60.56           C  
ATOM    189  CD1 ILE B  23      -2.472-104.755 -10.956  1.00 60.56           C  
ATOM    190  N   PHE B  24      -1.610-101.180 -15.263  1.00 59.77           N  
ATOM    191  CA  PHE B  24      -1.601 -99.817 -15.780  1.00 59.77           C  
ATOM    192  C   PHE B  24      -2.008 -99.792 -17.248  1.00 59.77           C  
ATOM    193  CB  PHE B  24      -0.216 -99.185 -15.608  1.00 59.77           C  
ATOM    194  O   PHE B  24      -2.710 -98.879 -17.688  1.00 59.77           O  
ATOM    195  CG  PHE B  24      -0.101 -98.295 -14.400  1.00 59.77           C  
ATOM    196  CD1 PHE B  24      -0.508 -96.968 -14.455  1.00 59.77           C  
ATOM    197  CD2 PHE B  24       0.416 -98.787 -13.208  1.00 59.77           C  
ATOM    198  CE1 PHE B  24      -0.402 -96.142 -13.338  1.00 59.77           C  
ATOM    199  CE2 PHE B  24       0.525 -97.968 -12.088  1.00 59.77           C  
ATOM    200  CZ  PHE B  24       0.116 -96.646 -12.155  1.00 59.77           C  
ATOM    201  N   TYR B  25      -1.516-100.690 -17.955  1.00 57.12           N  
ATOM    202  CA  TYR B  25      -1.830-100.794 -19.376  1.00 57.12           C  
ATOM    203  C   TYR B  25      -3.326-100.990 -19.591  1.00 57.12           C  
ATOM    204  CB  TYR B  25      -1.055-101.950 -20.015  1.00 57.12           C  
ATOM    205  O   TYR B  25      -3.909-100.406 -20.507  1.00 57.12           O  
ATOM    206  CG  TYR B  25      -1.268-102.074 -21.504  1.00 57.12           C  
ATOM    207  CD1 TYR B  25      -2.170-103.001 -22.023  1.00 57.12           C  
ATOM    208  CD2 TYR B  25      -0.570-101.267 -22.395  1.00 57.12           C  
ATOM    209  CE1 TYR B  25      -2.368-103.121 -23.395  1.00 57.12           C  
ATOM    210  CE2 TYR B  25      -0.760-101.378 -23.768  1.00 57.12           C  
ATOM    211  OH  TYR B  25      -1.854-102.420 -25.616  1.00 57.12           O  
ATOM    212  CZ  TYR B  25      -1.661-102.306 -24.258  1.00 57.12           C  
ATOM    213  N   LEU B  26      -3.791-101.859 -18.650  1.00 56.76           N  
ATOM    214  CA  LEU B  26      -5.208-102.178 -18.789  1.00 56.76           C  
ATOM    215  C   LEU B  26      -6.072-100.961 -18.477  1.00 56.76           C  
ATOM    216  CB  LEU B  26      -5.590-103.339 -17.867  1.00 56.76           C  
ATOM    217  O   LEU B  26      -7.157-100.804 -19.042  1.00 56.76           O  
ATOM    218  CG  LEU B  26      -5.100-104.727 -18.286  1.00 56.76           C  
ATOM    219  CD1 LEU B  26      -5.249-105.712 -17.131  1.00 56.76           C  
ATOM    220  CD2 LEU B  26      -5.862-105.215 -19.513  1.00 56.76           C  
ATOM    221  N   ILE B  27      -5.492-100.089 -17.549  1.00 52.56           N  
ATOM    222  CA  ILE B  27      -6.281 -98.940 -17.119  1.00 52.56           C  
ATOM    223  C   ILE B  27      -6.084 -97.784 -18.098  1.00 52.56           C  
ATOM    224  CB  ILE B  27      -5.904 -98.499 -15.687  1.00 52.56           C  
ATOM    225  O   ILE B  27      -6.764 -96.760 -18.004  1.00 52.56           O  
ATOM    226  CG1 ILE B  27      -6.084 -99.662 -14.706  1.00 52.56           C  
ATOM    227  CG2 ILE B  27      -6.737 -97.287 -15.259  1.00 52.56           C  
ATOM    228  CD1 ILE B  27      -5.448 -99.426 -13.342  1.00 52.56           C  
ATOM    229  N   THR B  28      -5.127 -97.899 -18.992  1.00 47.41           N  
ATOM    230  CA  THR B  28      -4.876 -96.779 -19.891  1.00 47.41           C  
ATOM    231  C   THR B  28      -6.025 -96.611 -20.881  1.00 47.41           C  
ATOM    232  CB  THR B  28      -3.555 -96.966 -20.661  1.00 47.41           C  
ATOM    233  O   THR B  28      -6.473 -97.584 -21.491  1.00 47.41           O  
ATOM    234  CG2 THR B  28      -2.612 -95.790 -20.429  1.00 47.41           C  
ATOM    235  OG1 THR B  28      -2.917 -98.170 -20.219  1.00 47.41           O  
ATOM    236  N   PRO B  29      -6.785 -95.540 -20.829  1.00 45.15           N  
ATOM    237  CA  PRO B  29      -7.952 -95.247 -21.665  1.00 45.15           C  
ATOM    238  C   PRO B  29      -7.629 -95.268 -23.157  1.00 45.15           C  
ATOM    239  CB  PRO B  29      -8.364 -93.843 -21.215  1.00 45.15           C  
ATOM    240  O   PRO B  29      -6.513 -94.926 -23.556  1.00 45.15           O  
ATOM    241  CG  PRO B  29      -7.224 -93.360 -20.379  1.00 45.15           C  
ATOM    242  CD  PRO B  29      -6.273 -94.502 -20.162  1.00 45.15           C  
ATOM    243  N   VAL B  30      -8.143 -96.308 -23.969  1.00 46.40           N  
ATOM    244  CA  VAL B  30      -8.014 -96.421 -25.418  1.00 46.40           C  
ATOM    245  C   VAL B  30      -8.734 -95.257 -26.094  1.00 46.40           C  
ATOM    246  CB  VAL B  30      -8.573 -97.766 -25.934  1.00 46.40           C  
ATOM    247  O   VAL B  30      -9.873 -94.937 -25.746  1.00 46.40           O  
ATOM    248  CG1 VAL B  30      -8.341 -97.906 -27.437  1.00 46.40           C  
ATOM    249  CG2 VAL B  30      -7.936 -98.932 -25.181  1.00 46.40           C  
ATOM    250  N   HIS B  31      -7.934 -94.443 -26.754  1.00 54.79           N  
ATOM    251  CA  HIS B  31      -8.451 -93.320 -27.527  1.00 54.79           C  
ATOM    252  C   HIS B  31      -9.367 -93.798 -28.649  1.00 54.79           C  
ATOM    253  CB  HIS B  31      -7.301 -92.493 -28.105  1.00 54.79           C  
ATOM    254  O   HIS B  31      -8.930 -94.522 -29.547  1.00 54.79           O  
ATOM    255  CG  HIS B  31      -7.137 -91.156 -27.454  1.00 54.79           C  
ATOM    256  CD2 HIS B  31      -6.641 -89.990 -27.931  1.00 54.79           C  
ATOM    257  ND1 HIS B  31      -7.504 -90.915 -26.148  1.00 54.79           N  
ATOM    258  CE1 HIS B  31      -7.241 -89.653 -25.850  1.00 54.79           C  
ATOM    259  NE2 HIS B  31      -6.717 -89.071 -26.914  1.00 54.79           N  
ATOM    260  N   VAL B  32     -10.744 -93.811 -28.449  1.00 57.20           N  
ATOM    261  CA  VAL B  32     -11.704 -94.221 -29.469  1.00 57.20           C  
ATOM    262  C   VAL B  32     -12.158 -93.003 -30.270  1.00 57.20           C  
ATOM    263  CB  VAL B  32     -12.924 -94.934 -28.844  1.00 57.20           C  
ATOM    264  O   VAL B  32     -12.401 -91.935 -29.704  1.00 57.20           O  
ATOM    265  CG1 VAL B  32     -13.812 -95.537 -29.932  1.00 57.20           C  
ATOM    266  CG2 VAL B  32     -12.467 -96.013 -27.864  1.00 57.20           C  
ATOM    267  N   MET B  33     -11.925 -93.005 -31.617  1.00 66.00           N  
ATOM    268  CA  MET B  33     -12.359 -91.956 -32.535  1.00 66.00           C  
ATOM    269  C   MET B  33     -13.852 -92.069 -32.823  1.00 66.00           C  
ATOM    270  CB  MET B  33     -11.568 -92.024 -33.843  1.00 66.00           C  
ATOM    271  O   MET B  33     -14.256 -92.235 -33.975  1.00 66.00           O  
ATOM    272  CG  MET B  33     -10.140 -91.517 -33.722  1.00 66.00           C  
ATOM    273  SD  MET B  33     -10.031 -89.689 -33.837  1.00 66.00           S  
ATOM    274  CE  MET B  33      -8.257 -89.494 -34.165  1.00 66.00           C  
ATOM    275  N   SER B  34     -14.756 -92.206 -31.793  1.00 73.14           N  
ATOM    276  CA  SER B  34     -16.199 -92.282 -32.001  1.00 73.14           C  
ATOM    277  C   SER B  34     -16.799 -90.899 -32.226  1.00 73.14           C  
ATOM    278  CB  SER B  34     -16.878 -92.954 -30.807  1.00 73.14           C  
ATOM    279  O   SER B  34     -16.409 -89.932 -31.568  1.00 73.14           O  
ATOM    280  OG  SER B  34     -16.871 -92.097 -29.678  1.00 73.14           O  
ATOM    281  N   LYS B  35     -17.594 -90.804 -33.266  1.00 78.21           N  
ATOM    282  CA  LYS B  35     -18.227 -89.542 -33.637  1.00 78.21           C  
ATOM    283  C   LYS B  35     -19.358 -89.191 -32.674  1.00 78.21           C  
ATOM    284  CB  LYS B  35     -18.759 -89.608 -35.069  1.00 78.21           C  
ATOM    285  O   LYS B  35     -20.106 -90.070 -32.241  1.00 78.21           O  
ATOM    286  CG  LYS B  35     -17.674 -89.749 -36.126  1.00 78.21           C  
ATOM    287  CD  LYS B  35     -18.261 -89.753 -37.532  1.00 78.21           C  
ATOM    288  CE  LYS B  35     -17.181 -89.940 -38.589  1.00 78.21           C  
ATOM    289  NZ  LYS B  35     -17.752 -89.950 -39.969  1.00 78.21           N  
ATOM    290  N   HIS B  36     -19.402 -87.965 -32.094  1.00 79.21           N  
ATOM    291  CA  HIS B  36     -20.396 -87.504 -31.132  1.00 79.21           C  
ATOM    292  C   HIS B  36     -21.291 -86.428 -31.736  1.00 79.21           C  
ATOM    293  CB  HIS B  36     -19.713 -86.972 -29.870  1.00 79.21           C  
ATOM    294  O   HIS B  36     -20.818 -85.570 -32.486  1.00 79.21           O  
ATOM    295  CG  HIS B  36     -19.007 -88.027 -29.079  1.00 79.21           C  
ATOM    296  CD2 HIS B  36     -17.700 -88.374 -29.028  1.00 79.21           C  
ATOM    297  ND1 HIS B  36     -19.665 -88.872 -28.212  1.00 79.21           N  
ATOM    298  CE1 HIS B  36     -18.790 -89.695 -27.660  1.00 79.21           C  
ATOM    299  NE2 HIS B  36     -17.590 -89.414 -28.138  1.00 79.21           N  
ATOM    300  N   THR B  37     -22.595 -86.532 -31.605  1.00 74.37           N  
ATOM    301  CA  THR B  37     -23.577 -85.577 -32.107  1.00 74.37           C  
ATOM    302  C   THR B  37     -23.936 -84.554 -31.032  1.00 74.37           C  
ATOM    303  CB  THR B  37     -24.854 -86.289 -32.589  1.00 74.37           C  
ATOM    304  O   THR B  37     -24.915 -83.818 -31.172  1.00 74.37           O  
ATOM    305  CG2 THR B  37     -24.594 -87.081 -33.866  1.00 74.37           C  
ATOM    306  OG1 THR B  37     -25.308 -87.187 -31.568  1.00 74.37           O  
ATOM    307  N   ASP B  38     -23.075 -84.441 -29.999  1.00 71.04           N  
ATOM    308  CA  ASP B  38     -23.378 -83.520 -28.907  1.00 71.04           C  
ATOM    309  C   ASP B  38     -23.207 -82.069 -29.349  1.00 71.04           C  
ATOM    310  CB  ASP B  38     -22.486 -83.810 -27.698  1.00 71.04           C  
ATOM    311  O   ASP B  38     -22.261 -81.740 -30.067  1.00 71.04           O  
ATOM    312  CG  ASP B  38     -22.726 -85.186 -27.100  1.00 71.04           C  
ATOM    313  OD1 ASP B  38     -23.880 -85.666 -27.119  1.00 71.04           O  
ATOM    314  OD2 ASP B  38     -21.753 -85.793 -26.603  1.00 71.04           O  
ATOM    315  N   PHE B  39     -24.096 -81.136 -29.149  1.00 68.70           N  
ATOM    316  CA  PHE B  39     -24.075 -79.688 -29.314  1.00 68.70           C  
ATOM    317  C   PHE B  39     -24.198 -79.309 -30.785  1.00 68.70           C  
ATOM    318  CB  PHE B  39     -22.789 -79.097 -28.726  1.00 68.70           C  
ATOM    319  O   PHE B  39     -23.650 -78.293 -31.218  1.00 68.70           O  
ATOM    320  CG  PHE B  39     -22.581 -79.425 -27.272  1.00 68.70           C  
ATOM    321  CD1 PHE B  39     -23.254 -78.719 -26.282  1.00 68.70           C  
ATOM    322  CD2 PHE B  39     -21.711 -80.439 -26.894  1.00 68.70           C  
ATOM    323  CE1 PHE B  39     -23.064 -79.020 -24.936  1.00 68.70           C  
ATOM    324  CE2 PHE B  39     -21.515 -80.746 -25.551  1.00 68.70           C  
ATOM    325  CZ  PHE B  39     -22.191 -80.034 -24.573  1.00 68.70           C  
ATOM    326  N   SER B  40     -24.785 -80.136 -31.669  1.00 70.58           N  
ATOM    327  CA  SER B  40     -24.872 -79.924 -33.110  1.00 70.58           C  
ATOM    328  C   SER B  40     -25.577 -78.611 -33.434  1.00 70.58           C  
ATOM    329  CB  SER B  40     -25.607 -81.085 -33.780  1.00 70.58           C  
ATOM    330  O   SER B  40     -25.208 -77.921 -34.387  1.00 70.58           O  
ATOM    331  OG  SER B  40     -26.807 -81.388 -33.088  1.00 70.58           O  
ATOM    332  N   SER B  41     -26.500 -78.180 -32.595  1.00 66.34           N  
ATOM    333  CA  SER B  41     -27.266 -76.967 -32.859  1.00 66.34           C  
ATOM    334  C   SER B  41     -26.486 -75.721 -32.452  1.00 66.34           C  
ATOM    335  CB  SER B  41     -28.604 -77.005 -32.120  1.00 66.34           C  
ATOM    336  O   SER B  41     -26.715 -74.635 -32.989  1.00 66.34           O  
ATOM    337  OG  SER B  41     -28.403 -77.154 -30.725  1.00 66.34           O  
ATOM    338  N   GLU B  42     -25.540 -75.863 -31.634  1.00 67.32           N  
ATOM    339  CA  GLU B  42     -24.794 -74.727 -31.100  1.00 67.32           C  
ATOM    340  C   GLU B  42     -23.466 -74.546 -31.830  1.00 67.32           C  
ATOM    341  CB  GLU B  42     -24.550 -74.901 -29.599  1.00 67.32           C  
ATOM    342  O   GLU B  42     -22.783 -73.537 -31.645  1.00 67.32           O  
ATOM    343  CG  GLU B  42     -25.818 -74.841 -28.759  1.00 67.32           C  
ATOM    344  CD  GLU B  42     -25.642 -75.424 -27.365  1.00 67.32           C  
ATOM    345  OE1 GLU B  42     -26.642 -75.522 -26.618  1.00 67.32           O  
ATOM    346  OE2 GLU B  42     -24.496 -75.784 -27.018  1.00 67.32           O  
ATOM    347  N   ILE B  43     -23.118 -75.531 -32.707  1.00 71.39           N  
ATOM    348  CA  ILE B  43     -21.842 -75.478 -33.412  1.00 71.39           C  
ATOM    349  C   ILE B  43     -21.997 -74.670 -34.699  1.00 71.39           C  
ATOM    350  CB  ILE B  43     -21.312 -76.894 -33.729  1.00 71.39           C  
ATOM    351  O   ILE B  43     -22.834 -74.994 -35.545  1.00 71.39           O  
ATOM    352  CG1 ILE B  43     -21.054 -77.670 -32.432  1.00 71.39           C  
ATOM    353  CG2 ILE B  43     -20.044 -76.818 -34.583  1.00 71.39           C  
ATOM    354  CD1 ILE B  43     -20.694 -79.133 -32.647  1.00 71.39           C  
ATOM    355  N   ILE B  44     -21.190 -73.492 -34.877  1.00 67.93           N  
ATOM    356  CA  ILE B  44     -21.312 -72.580 -36.009  1.00 67.93           C  
ATOM    357  C   ILE B  44     -20.275 -72.937 -37.073  1.00 67.93           C  
ATOM    358  CB  ILE B  44     -21.144 -71.108 -35.570  1.00 67.93           C  
ATOM    359  O   ILE B  44     -20.491 -72.698 -38.263  1.00 67.93           O  
ATOM    360  CG1 ILE B  44     -22.107 -70.780 -34.424  1.00 67.93           C  
ATOM    361  CG2 ILE B  44     -21.361 -70.163 -36.755  1.00 67.93           C  
ATOM    362  CD1 ILE B  44     -21.800 -69.470 -33.713  1.00 67.93           C  
ATOM    363  N   GLY B  45     -19.248 -73.532 -36.633  1.00 72.19           N  
ATOM    364  CA  GLY B  45     -18.200 -73.904 -37.570  1.00 72.19           C  
ATOM    365  C   GLY B  45     -17.125 -74.775 -36.948  1.00 72.19           C  
ATOM    366  O   GLY B  45     -17.271 -75.236 -35.814  1.00 72.19           O  
ATOM    367  N   TYR B  46     -16.167 -75.150 -37.762  1.00 77.46           N  
ATOM    368  CA  TYR B  46     -15.105 -76.040 -37.306  1.00 77.46           C  
ATOM    369  C   TYR B  46     -13.734 -75.484 -37.670  1.00 77.46           C  
ATOM    370  CB  TYR B  46     -15.279 -77.437 -37.908  1.00 77.46           C  
ATOM    371  O   TYR B  46     -13.590 -74.774 -38.668  1.00 77.46           O  
ATOM    372  CG  TYR B  46     -16.573 -78.110 -37.518  1.00 77.46           C  
ATOM    373  CD1 TYR B  46     -16.676 -78.832 -36.331  1.00 77.46           C  
ATOM    374  CD2 TYR B  46     -17.695 -78.025 -38.335  1.00 77.46           C  
ATOM    375  CE1 TYR B  46     -17.865 -79.455 -35.969  1.00 77.46           C  
ATOM    376  CE2 TYR B  46     -18.890 -78.644 -37.983  1.00 77.46           C  
ATOM    377  OH  TYR B  46     -20.146 -79.969 -36.445  1.00 77.46           O  
ATOM    378  CZ  TYR B  46     -18.965 -79.355 -36.799  1.00 77.46           C  
ATOM    379  N   LYS B  47     -12.710 -75.723 -36.818  1.00 74.99           N  
ATOM    380  CA  LYS B  47     -11.303 -75.419 -37.063  1.00 74.99           C  
ATOM    381  C   LYS B  47     -10.419 -76.626 -36.761  1.00 74.99           C  
ATOM    382  CB  LYS B  47     -10.858 -74.220 -36.224  1.00 74.99           C  
ATOM    383  O   LYS B  47     -10.853 -77.569 -36.097  1.00 74.99           O  
ATOM    384  CG  LYS B  47     -11.365 -72.881 -36.740  1.00 74.99           C  
ATOM    385  CD  LYS B  47     -10.491 -71.730 -36.259  1.00 74.99           C  
ATOM    386  CE  LYS B  47     -10.971 -70.394 -36.811  1.00 74.99           C  
ATOM    387  NZ  LYS B  47     -10.032 -69.284 -36.468  1.00 74.99           N  
ATOM    388  N   ALA B  48      -9.293 -76.655 -37.386  1.00 78.82           N  
ATOM    389  CA  ALA B  48      -8.369 -77.765 -37.168  1.00 78.82           C  
ATOM    390  C   ALA B  48      -7.226 -77.354 -36.245  1.00 78.82           C  
ATOM    391  CB  ALA B  48      -7.819 -78.269 -38.500  1.00 78.82           C  
ATOM    392  O   ALA B  48      -6.746 -76.220 -36.308  1.00 78.82           O  
ATOM    393  N   ILE B  49      -6.897 -78.135 -35.286  1.00 72.56           N  
ATOM    394  CA  ILE B  49      -5.758 -77.923 -34.399  1.00 72.56           C  
ATOM    395  C   ILE B  49      -4.588 -78.798 -34.844  1.00 72.56           C  
ATOM    396  CB  ILE B  49      -6.123 -78.224 -32.928  1.00 72.56           C  
ATOM    397  O   ILE B  49      -4.674 -80.027 -34.804  1.00 72.56           O  
ATOM    398  CG1 ILE B  49      -7.312 -77.363 -32.486  1.00 72.56           C  
ATOM    399  CG2 ILE B  49      -4.915 -78.001 -32.015  1.00 72.56           C  
ATOM    400  CD1 ILE B  49      -7.869 -77.732 -31.118  1.00 72.56           C  
ATOM    401  N   ASP B  50      -3.496 -78.160 -35.467  1.00 73.74           N  
ATOM    402  CA  ASP B  50      -2.286 -78.837 -35.922  1.00 73.74           C  
ATOM    403  C   ASP B  50      -1.078 -78.428 -35.082  1.00 73.74           C  
ATOM    404  CB  ASP B  50      -2.026 -78.535 -37.400  1.00 73.74           C  
ATOM    405  O   ASP B  50      -0.635 -77.279 -35.141  1.00 73.74           O  
ATOM    406  CG  ASP B  50      -1.226 -79.623 -38.095  1.00 73.74           C  
ATOM    407  OD1 ASP B  50      -0.812 -80.596 -37.429  1.00 73.74           O  
ATOM    408  OD2 ASP B  50      -1.005 -79.504 -39.320  1.00 73.74           O  
ATOM    409  N   GLY B  51      -0.504 -79.289 -34.412  1.00 65.84           N  
ATOM    410  CA  GLY B  51       0.642 -78.993 -33.567  1.00 65.84           C  
ATOM    411  C   GLY B  51       0.340 -77.968 -32.490  1.00 65.84           C  
ATOM    412  O   GLY B  51       1.189 -77.138 -32.160  1.00 65.84           O  
ATOM    413  N   GLY B  52      -0.958 -77.852 -31.967  1.00 66.82           N  
ATOM    414  CA  GLY B  52      -1.338 -76.949 -30.892  1.00 66.82           C  
ATOM    415  C   GLY B  52      -1.819 -75.598 -31.389  1.00 66.82           C  
ATOM    416  O   GLY B  52      -2.164 -74.724 -30.591  1.00 66.82           O  
ATOM    417  N   VAL B  53      -1.796 -75.437 -32.722  1.00 65.46           N  
ATOM    418  CA  VAL B  53      -2.227 -74.167 -33.296  1.00 65.46           C  
ATOM    419  C   VAL B  53      -3.502 -74.375 -34.111  1.00 65.46           C  
ATOM    420  CB  VAL B  53      -1.126 -73.540 -34.180  1.00 65.46           C  
ATOM    421  O   VAL B  53      -3.634 -75.371 -34.826  1.00 65.46           O  
ATOM    422  CG1 VAL B  53      -1.574 -72.184 -34.721  1.00 65.46           C  
ATOM    423  CG2 VAL B  53       0.175 -73.400 -33.391  1.00 65.46           C  
ATOM    424  N   THR B  54      -4.312 -73.370 -33.987  1.00 66.93           N  
ATOM    425  CA  THR B  54      -5.585 -73.447 -34.695  1.00 66.93           C  
ATOM    426  C   THR B  54      -5.437 -72.953 -36.131  1.00 66.93           C  
ATOM    427  CB  THR B  54      -6.674 -72.628 -33.977  1.00 66.93           C  
ATOM    428  O   THR B  54      -4.733 -71.974 -36.386  1.00 66.93           O  
ATOM    429  CG2 THR B  54      -7.120 -73.315 -32.690  1.00 66.93           C  
ATOM    430  OG1 THR B  54      -6.155 -71.331 -33.658  1.00 66.93           O  
ATOM    431  N   ARG B  55      -5.870 -73.673 -37.159  1.00 74.38           N  
ATOM    432  CA  ARG B  55      -5.842 -73.254 -38.557  1.00 74.38           C  
ATOM    433  C   ARG B  55      -7.192 -73.488 -39.226  1.00 74.38           C  
ATOM    434  CB  ARG B  55      -4.744 -73.998 -39.320  1.00 74.38           C  
ATOM    435  O   ARG B  55      -8.007 -74.272 -38.735  1.00 74.38           O  
ATOM    436  CG  ARG B  55      -5.073 -75.454 -39.610  1.00 74.38           C  
ATOM    437  CD  ARG B  55      -4.007 -76.111 -40.476  1.00 74.38           C  
ATOM    438  NE  ARG B  55      -4.320 -77.512 -40.744  1.00 74.38           N  
ATOM    439  NH1 ARG B  55      -5.447 -77.097 -42.717  1.00 74.38           N  
ATOM    440  NH2 ARG B  55      -5.225 -79.245 -41.949  1.00 74.38           N  
ATOM    441  CZ  ARG B  55      -4.997 -77.948 -41.803  1.00 74.38           C  
ATOM    442  N   ASP B  56      -7.459 -72.800 -40.330  1.00 74.41           N  
ATOM    443  CA  ASP B  56      -8.682 -72.955 -41.112  1.00 74.41           C  
ATOM    444  C   ASP B  56      -8.654 -74.246 -41.926  1.00 74.41           C  
ATOM    445  CB  ASP B  56      -8.882 -71.753 -42.038  1.00 74.41           C  
ATOM    446  O   ASP B  56      -7.581 -74.739 -42.282  1.00 74.41           O  
ATOM    447  CG  ASP B  56      -9.271 -70.488 -41.294  1.00 74.41           C  
ATOM    448  OD1 ASP B  56      -9.850 -70.584 -40.190  1.00 74.41           O  
ATOM    449  OD2 ASP B  56      -8.998 -69.386 -41.817  1.00 74.41           O  
ATOM    450  N   ILE B  57      -9.742 -74.896 -42.116  1.00 77.17           N  
ATOM    451  CA  ILE B  57      -9.889 -76.151 -42.846  1.00 77.17           C  
ATOM    452  C   ILE B  57      -9.912 -75.875 -44.347  1.00 77.17           C  
ATOM    453  CB  ILE B  57     -11.167 -76.906 -42.420  1.00 77.17           C  
ATOM    454  O   ILE B  57     -10.723 -75.078 -44.826  1.00 77.17           O  
ATOM    455  CG1 ILE B  57     -11.155 -77.167 -40.909  1.00 77.17           C  
ATOM    456  CG2 ILE B  57     -11.306 -78.216 -43.200  1.00 77.17           C  
ATOM    457  CD1 ILE B  57     -12.479 -77.680 -40.359  1.00 77.17           C  
ATOM    458  N   ALA B  58      -8.892 -76.317 -45.095  1.00 75.06           N  
ATOM    459  CA  ALA B  58      -8.817 -76.165 -46.545  1.00 75.06           C  
ATOM    460  C   ALA B  58      -9.505 -77.327 -47.256  1.00 75.06           C  
ATOM    461  CB  ALA B  58      -7.361 -76.058 -46.994  1.00 75.06           C  
ATOM    462  O   ALA B  58      -9.634 -78.417 -46.694  1.00 75.06           O  
ATOM    463  N   SER B  59     -10.054 -77.046 -48.409  1.00 71.46           N  
ATOM    464  CA  SER B  59     -10.702 -78.088 -49.199  1.00 71.46           C  
ATOM    465  C   SER B  59      -9.703 -79.159 -49.626  1.00 71.46           C  
ATOM    466  CB  SER B  59     -11.374 -77.485 -50.434  1.00 71.46           C  
ATOM    467  O   SER B  59     -10.087 -80.296 -49.906  1.00 71.46           O  
ATOM    468  OG  SER B  59     -10.449 -76.718 -51.186  1.00 71.46           O  
ATOM    469  N   THR B  60      -8.387 -78.865 -49.579  1.00 75.79           N  
ATOM    470  CA  THR B  60      -7.342 -79.788 -50.006  1.00 75.79           C  
ATOM    471  C   THR B  60      -6.945 -80.721 -48.866  1.00 75.79           C  
ATOM    472  CB  THR B  60      -6.099 -79.030 -50.509  1.00 75.79           C  
ATOM    473  O   THR B  60      -6.150 -81.643 -49.060  1.00 75.79           O  
ATOM    474  CG2 THR B  60      -6.386 -78.315 -51.825  1.00 75.79           C  
ATOM    475  OG1 THR B  60      -5.707 -78.062 -49.527  1.00 75.79           O  
ATOM    476  N   ASP B  61      -7.523 -80.543 -47.693  1.00 83.51           N  
ATOM    477  CA  ASP B  61      -7.199 -81.394 -46.552  1.00 83.51           C  
ATOM    478  C   ASP B  61      -7.782 -82.794 -46.727  1.00 83.51           C  
ATOM    479  CB  ASP B  61      -7.714 -80.769 -45.253  1.00 83.51           C  
ATOM    480  O   ASP B  61      -8.950 -82.944 -47.093  1.00 83.51           O  
ATOM    481  CG  ASP B  61      -6.891 -79.573 -44.804  1.00 83.51           C  
ATOM    482  OD1 ASP B  61      -5.701 -79.479 -45.173  1.00 83.51           O  
ATOM    483  OD2 ASP B  61      -7.438 -78.720 -44.072  1.00 83.51           O  
ATOM    484  N   THR B  62      -6.898 -83.815 -46.487  1.00 84.86           N  
ATOM    485  CA  THR B  62      -7.339 -85.175 -46.778  1.00 84.86           C  
ATOM    486  C   THR B  62      -7.398 -86.009 -45.502  1.00 84.86           C  
ATOM    487  CB  THR B  62      -6.409 -85.857 -47.798  1.00 84.86           C  
ATOM    488  O   THR B  62      -7.907 -87.132 -45.511  1.00 84.86           O  
ATOM    489  CG2 THR B  62      -6.490 -85.174 -49.160  1.00 84.86           C  
ATOM    490  OG1 THR B  62      -5.058 -85.791 -47.323  1.00 84.86           O  
ATOM    491  N   CYS B  63      -6.931 -85.457 -44.326  1.00 87.92           N  
ATOM    492  CA  CYS B  63      -6.899 -86.247 -43.101  1.00 87.92           C  
ATOM    493  C   CYS B  63      -7.253 -85.391 -41.890  1.00 87.92           C  
ATOM    494  CB  CYS B  63      -5.520 -86.876 -42.905  1.00 87.92           C  
ATOM    495  O   CYS B  63      -6.727 -84.288 -41.729  1.00 87.92           O  
ATOM    496  SG  CYS B  63      -5.377 -87.865 -41.400  1.00 87.92           S  
ATOM    497  N   PHE B  64      -8.153 -85.927 -41.010  1.00 89.13           N  
ATOM    498  CA  PHE B  64      -8.549 -85.247 -39.783  1.00 89.13           C  
ATOM    499  C   PHE B  64      -8.805 -86.251 -38.666  1.00 89.13           C  
ATOM    500  CB  PHE B  64      -9.799 -84.393 -40.019  1.00 89.13           C  
ATOM    501  O   PHE B  64      -9.110 -87.416 -38.929  1.00 89.13           O  
ATOM    502  CG  PHE B  64      -9.601 -83.290 -41.023  1.00 89.13           C  
ATOM    503  CD1 PHE B  64      -8.865 -82.158 -40.695  1.00 89.13           C  
ATOM    504  CD2 PHE B  64     -10.150 -83.386 -42.295  1.00 89.13           C  
ATOM    505  CE1 PHE B  64      -8.680 -81.135 -41.623  1.00 89.13           C  
ATOM    506  CE2 PHE B  64      -9.969 -82.368 -43.227  1.00 89.13           C  
ATOM    507  CZ  PHE B  64      -9.234 -81.243 -42.889  1.00 89.13           C  
ATOM    508  N   ALA B  65      -8.504 -85.801 -37.467  1.00 85.64           N  
ATOM    509  CA  ALA B  65      -8.977 -86.529 -36.292  1.00 85.64           C  
ATOM    510  C   ALA B  65     -10.285 -85.939 -35.772  1.00 85.64           C  
ATOM    511  CB  ALA B  65      -7.917 -86.513 -35.194  1.00 85.64           C  
ATOM    512  O   ALA B  65     -10.281 -85.113 -34.857  1.00 85.64           O  
ATOM    513  N   ASN B  66     -11.371 -86.389 -36.366  1.00 87.77           N  
ATOM    514  CA  ASN B  66     -12.673 -85.783 -36.112  1.00 87.77           C  
ATOM    515  C   ASN B  66     -13.521 -86.646 -35.183  1.00 87.77           C  
ATOM    516  CB  ASN B  66     -13.414 -85.531 -37.427  1.00 87.77           C  
ATOM    517  O   ASN B  66     -13.684 -87.845 -35.419  1.00 87.77           O  
ATOM    518  CG  ASN B  66     -14.799 -84.952 -37.214  1.00 87.77           C  
ATOM    519  ND2 ASN B  66     -15.691 -85.182 -38.171  1.00 87.77           N  
ATOM    520  OD1 ASN B  66     -15.065 -84.302 -36.200  1.00 87.77           O  
ATOM    521  N   LYS B  67     -14.022 -86.039 -34.151  1.00 81.85           N  
ATOM    522  CA  LYS B  67     -14.937 -86.725 -33.243  1.00 81.85           C  
ATOM    523  C   LYS B  67     -16.330 -86.105 -33.294  1.00 81.85           C  
ATOM    524  CB  LYS B  67     -14.399 -86.689 -31.811  1.00 81.85           C  
ATOM    525  O   LYS B  67     -17.239 -86.550 -32.590  1.00 81.85           O  
ATOM    526  CG  LYS B  67     -13.139 -87.515 -31.602  1.00 81.85           C  
ATOM    527  CD  LYS B  67     -12.684 -87.483 -30.149  1.00 81.85           C  
ATOM    528  CE  LYS B  67     -11.386 -88.254 -29.951  1.00 81.85           C  
ATOM    529  NZ  LYS B  67     -10.928 -88.212 -28.530  1.00 81.85           N  
ATOM    530  N   HIS B  68     -16.518 -85.130 -34.146  1.00 85.92           N  
ATOM    531  CA  HIS B  68     -17.810 -84.467 -34.279  1.00 85.92           C  
ATOM    532  C   HIS B  68     -18.609 -85.045 -35.443  1.00 85.92           C  
ATOM    533  CB  HIS B  68     -17.622 -82.961 -34.469  1.00 85.92           C  
ATOM    534  O   HIS B  68     -18.152 -85.021 -36.588  1.00 85.92           O  
ATOM    535  CG  HIS B  68     -16.998 -82.281 -33.291  1.00 85.92           C  
ATOM    536  CD2 HIS B  68     -15.741 -81.817 -33.096  1.00 85.92           C  
ATOM    537  ND1 HIS B  68     -17.692 -82.015 -32.131  1.00 85.92           N  
ATOM    538  CE1 HIS B  68     -16.888 -81.414 -31.271  1.00 85.92           C  
ATOM    539  NE2 HIS B  68     -15.698 -81.281 -31.832  1.00 85.92           N  
ATOM    540  N   ALA B  69     -19.817 -85.508 -35.241  1.00 82.03           N  
ATOM    541  CA  ALA B  69     -20.655 -86.192 -36.223  1.00 82.03           C  
ATOM    542  C   ALA B  69     -21.039 -85.254 -37.363  1.00 82.03           C  
ATOM    543  CB  ALA B  69     -21.908 -86.753 -35.555  1.00 82.03           C  
ATOM    544  O   ALA B  69     -21.056 -85.658 -38.529  1.00 82.03           O  
ATOM    545  N   ASP B  70     -21.250 -83.974 -37.093  1.00 81.14           N  
ATOM    546  CA  ASP B  70     -21.755 -83.036 -38.090  1.00 81.14           C  
ATOM    547  C   ASP B  70     -20.626 -82.521 -38.981  1.00 81.14           C  
ATOM    548  CB  ASP B  70     -22.467 -81.864 -37.413  1.00 81.14           C  
ATOM    549  O   ASP B  70     -20.876 -81.836 -39.975  1.00 81.14           O  
ATOM    550  CG  ASP B  70     -23.772 -82.267 -36.749  1.00 81.14           C  
ATOM    551  OD1 ASP B  70     -24.380 -83.278 -37.162  1.00 81.14           O  
ATOM    552  OD2 ASP B  70     -24.197 -81.565 -35.805  1.00 81.14           O  
ATOM    553  N   PHE B  71     -19.391 -82.811 -38.606  1.00 87.28           N  
ATOM    554  CA  PHE B  71     -18.245 -82.359 -39.386  1.00 87.28           C  
ATOM    555  C   PHE B  71     -18.228 -83.024 -40.757  1.00 87.28           C  
ATOM    556  CB  PHE B  71     -16.938 -82.654 -38.643  1.00 87.28           C  
ATOM    557  O   PHE B  71     -17.891 -82.386 -41.757  1.00 87.28           O  
ATOM    558  CG  PHE B  71     -15.702 -82.275 -39.414  1.00 87.28           C  
ATOM    559  CD1 PHE B  71     -14.905 -83.250 -40.001  1.00 87.28           C  
ATOM    560  CD2 PHE B  71     -15.339 -80.942 -39.553  1.00 87.28           C  
ATOM    561  CE1 PHE B  71     -13.761 -82.901 -40.715  1.00 87.28           C  
ATOM    562  CE2 PHE B  71     -14.197 -80.586 -40.265  1.00 87.28           C  
ATOM    563  CZ  PHE B  71     -13.409 -81.567 -40.845  1.00 87.28           C  
ATOM    564  N   ASP B  72     -18.644 -84.309 -40.883  1.00 81.75           N  
ATOM    565  CA  ASP B  72     -18.645 -85.044 -42.144  1.00 81.75           C  
ATOM    566  C   ASP B  72     -19.541 -84.363 -43.177  1.00 81.75           C  
ATOM    567  CB  ASP B  72     -19.102 -86.488 -41.924  1.00 81.75           C  
ATOM    568  O   ASP B  72     -19.141 -84.180 -44.329  1.00 81.75           O  
ATOM    569  CG  ASP B  72     -18.109 -87.307 -41.117  1.00 81.75           C  
ATOM    570  OD1 ASP B  72     -16.912 -86.950 -41.080  1.00 81.75           O  
ATOM    571  OD2 ASP B  72     -18.528 -88.319 -40.515  1.00 81.75           O  
ATOM    572  N   THR B  73     -20.698 -84.012 -42.622  1.00 79.65           N  
ATOM    573  CA  THR B  73     -21.642 -83.336 -43.504  1.00 79.65           C  
ATOM    574  C   THR B  73     -21.144 -81.938 -43.860  1.00 79.65           C  
ATOM    575  CB  THR B  73     -23.038 -83.238 -42.860  1.00 79.65           C  
ATOM    576  O   THR B  73     -21.259 -81.506 -45.009  1.00 79.65           O  
ATOM    577  CG2 THR B  73     -23.776 -84.569 -42.944  1.00 79.65           C  
ATOM    578  OG1 THR B  73     -22.897 -82.868 -41.483  1.00 79.65           O  
ATOM    579  N   TRP B  74     -20.588 -81.278 -42.886  1.00 81.36           N  
ATOM    580  CA  TRP B  74     -20.063 -79.928 -43.056  1.00 81.36           C  
ATOM    581  C   TRP B  74     -18.919 -79.912 -44.064  1.00 81.36           C  
ATOM    582  CB  TRP B  74     -19.586 -79.363 -41.715  1.00 81.36           C  
ATOM    583  O   TRP B  74     -18.891 -79.074 -44.969  1.00 81.36           O  
ATOM    584  CG  TRP B  74     -19.086 -77.951 -41.793  1.00 81.36           C  
ATOM    585  CD1 TRP B  74     -19.831 -76.807 -41.712  1.00 81.36           C  
ATOM    586  CD2 TRP B  74     -17.729 -77.535 -41.971  1.00 81.36           C  
ATOM    587  CE2 TRP B  74     -17.724 -76.123 -41.988  1.00 81.36           C  
ATOM    588  CE3 TRP B  74     -16.515 -78.220 -42.117  1.00 81.36           C  
ATOM    589  NE1 TRP B  74     -19.017 -75.704 -41.829  1.00 81.36           N  
ATOM    590  CH2 TRP B  74     -15.376 -76.077 -42.287  1.00 81.36           C  
ATOM    591  CZ2 TRP B  74     -16.550 -75.382 -42.146  1.00 81.36           C  
ATOM    592  CZ3 TRP B  74     -15.348 -77.481 -42.274  1.00 81.36           C  
ATOM    593  N   PHE B  75     -18.019 -80.841 -44.012  1.00 84.77           N  
ATOM    594  CA  PHE B  75     -16.849 -80.911 -44.879  1.00 84.77           C  
ATOM    595  C   PHE B  75     -17.232 -81.419 -46.264  1.00 84.77           C  
ATOM    596  CB  PHE B  75     -15.777 -81.816 -44.266  1.00 84.77           C  
ATOM    597  O   PHE B  75     -16.701 -80.948 -47.272  1.00 84.77           O  
ATOM    598  CG  PHE B  75     -14.449 -81.747 -44.970  1.00 84.77           C  
ATOM    599  CD1 PHE B  75     -13.947 -82.851 -45.648  1.00 84.77           C  
ATOM    600  CD2 PHE B  75     -13.701 -80.576 -44.954  1.00 84.77           C  
ATOM    601  CE1 PHE B  75     -12.718 -82.790 -46.301  1.00 84.77           C  
ATOM    602  CE2 PHE B  75     -12.472 -80.508 -45.605  1.00 84.77           C  
ATOM    603  CZ  PHE B  75     -11.982 -81.616 -46.276  1.00 84.77           C  
ATOM    604  N   SER B  76     -18.154 -82.389 -46.332  1.00 80.87           N  
ATOM    605  CA  SER B  76     -18.611 -82.931 -47.608  1.00 80.87           C  
ATOM    606  C   SER B  76     -19.280 -81.856 -48.458  1.00 80.87           C  
ATOM    607  CB  SER B  76     -19.583 -84.090 -47.380  1.00 80.87           C  
ATOM    608  O   SER B  76     -19.159 -81.863 -49.685  1.00 80.87           O  
ATOM    609  OG  SER B  76     -20.744 -83.647 -46.700  1.00 80.87           O  
ATOM    610  N   GLN B  77     -20.000 -80.999 -47.824  1.00 76.39           N  
ATOM    611  CA  GLN B  77     -20.639 -79.891 -48.526  1.00 76.39           C  
ATOM    612  C   GLN B  77     -19.600 -78.958 -49.142  1.00 76.39           C  
ATOM    613  CB  GLN B  77     -21.551 -79.109 -47.580  1.00 76.39           C  
ATOM    614  O   GLN B  77     -19.878 -78.277 -50.131  1.00 76.39           O  
ATOM    615  CG  GLN B  77     -22.876 -79.801 -47.291  1.00 76.39           C  
ATOM    616  CD  GLN B  77     -23.738 -79.032 -46.308  1.00 76.39           C  
ATOM    617  NE2 GLN B  77     -24.943 -79.533 -46.058  1.00 76.39           N  
ATOM    618  OE1 GLN B  77     -23.325 -77.996 -45.778  1.00 76.39           O  
ATOM    619  N   ARG B  78     -18.390 -79.026 -48.809  1.00 71.13           N  
ATOM    620  CA  ARG B  78     -17.301 -78.190 -49.303  1.00 71.13           C  
ATOM    621  C   ARG B  78     -16.417 -78.962 -50.277  1.00 71.13           C  
ATOM    622  CB  ARG B  78     -16.460 -77.659 -48.139  1.00 71.13           C  
ATOM    623  O   ARG B  78     -15.370 -78.466 -50.700  1.00 71.13           O  
ATOM    624  CG  ARG B  78     -17.118 -76.525 -47.371  1.00 71.13           C  
ATOM    625  CD  ARG B  78     -16.231 -76.020 -46.241  1.00 71.13           C  
ATOM    626  NE  ARG B  78     -16.817 -74.862 -45.572  1.00 71.13           N  
ATOM    627  NH1 ARG B  78     -17.553 -76.040 -43.726  1.00 71.13           N  
ATOM    628  NH2 ARG B  78     -17.929 -73.784 -43.876  1.00 71.13           N  
ATOM    629  CZ  ARG B  78     -17.432 -74.898 -44.393  1.00 71.13           C  
ATOM    630  N   GLY B  79     -16.877 -80.236 -50.772  1.00 69.57           N  
ATOM    631  CA  GLY B  79     -16.285 -81.026 -51.840  1.00 69.57           C  
ATOM    632  C   GLY B  79     -15.103 -81.859 -51.381  1.00 69.57           C  
ATOM    633  O   GLY B  79     -14.334 -82.360 -52.204  1.00 69.57           O  
ATOM    634  N   GLY B  80     -14.959 -82.133 -50.096  1.00 68.81           N  
ATOM    635  CA  GLY B  80     -13.761 -82.837 -49.668  1.00 68.81           C  
ATOM    636  C   GLY B  80     -14.055 -84.184 -49.036  1.00 68.81           C  
ATOM    637  O   GLY B  80     -15.206 -84.488 -48.715  1.00 68.81           O  
ATOM    638  N   SER B  81     -13.375 -85.233 -49.313  1.00 79.47           N  
ATOM    639  CA  SER B  81     -13.344 -86.502 -48.593  1.00 79.47           C  
ATOM    640  C   SER B  81     -12.070 -86.637 -47.766  1.00 79.47           C  
ATOM    641  CB  SER B  81     -13.455 -87.675 -49.569  1.00 79.47           C  
ATOM    642  O   SER B  81     -11.015 -86.131 -48.154  1.00 79.47           O  
ATOM    643  OG  SER B  81     -12.218 -87.905 -50.221  1.00 79.47           O  
ATOM    644  N   TYR B  82     -12.259 -86.983 -46.441  1.00 86.24           N  
ATOM    645  CA  TYR B  82     -11.075 -87.072 -45.594  1.00 86.24           C  
ATOM    646  C   TYR B  82     -10.989 -88.435 -44.917  1.00 86.24           C  
ATOM    647  CB  TYR B  82     -11.087 -85.964 -44.536  1.00 86.24           C  
ATOM    648  O   TYR B  82     -11.962 -89.193 -44.909  1.00 86.24           O  
ATOM    649  CG  TYR B  82     -12.112 -86.174 -43.448  1.00 86.24           C  
ATOM    650  CD1 TYR B  82     -13.441 -85.800 -43.635  1.00 86.24           C  
ATOM    651  CD2 TYR B  82     -11.755 -86.745 -42.232  1.00 86.24           C  
ATOM    652  CE1 TYR B  82     -14.389 -85.989 -42.635  1.00 86.24           C  
ATOM    653  CE2 TYR B  82     -12.694 -86.939 -41.225  1.00 86.24           C  
ATOM    654  OH  TYR B  82     -14.941 -86.749 -40.442  1.00 86.24           O  
ATOM    655  CZ  TYR B  82     -14.007 -86.559 -41.436  1.00 86.24           C  
ATOM    656  N   THR B  83      -9.764 -88.852 -44.633  1.00 86.08           N  
ATOM    657  CA  THR B  83      -9.521 -90.038 -43.819  1.00 86.08           C  
ATOM    658  C   THR B  83      -9.431 -89.670 -42.341  1.00 86.08           C  
ATOM    659  CB  THR B  83      -8.231 -90.758 -44.252  1.00 86.08           C  
ATOM    660  O   THR B  83      -8.800 -88.674 -41.981  1.00 86.08           O  
ATOM    661  CG2 THR B  83      -8.447 -91.551 -45.537  1.00 86.08           C  
ATOM    662  OG1 THR B  83      -7.199 -89.787 -44.471  1.00 86.08           O  
ATOM    663  N   ASN B  84     -10.292 -90.236 -41.511  1.00 84.95           N  
ATOM    664  CA  ASN B  84     -10.303 -90.001 -40.071  1.00 84.95           C  
ATOM    665  C   ASN B  84      -9.251 -90.845 -39.358  1.00 84.95           C  
ATOM    666  CB  ASN B  84     -11.691 -90.282 -39.492  1.00 84.95           C  
ATOM    667  O   ASN B  84      -9.347 -92.073 -39.332  1.00 84.95           O  
ATOM    668  CG  ASN B  84     -12.016 -89.402 -38.301  1.00 84.95           C  
ATOM    669  ND2 ASN B  84     -13.207 -89.577 -37.741  1.00 84.95           N  
ATOM    670  OD1 ASN B  84     -11.202 -88.571 -37.887  1.00 84.95           O  
ATOM    671  N   ASP B  85      -8.144 -90.219 -39.047  1.00 83.38           N  
ATOM    672  CA  ASP B  85      -7.037 -90.885 -38.368  1.00 83.38           C  
ATOM    673  C   ASP B  85      -6.578 -90.085 -37.151  1.00 83.38           C  
ATOM    674  CB  ASP B  85      -5.866 -91.097 -39.330  1.00 83.38           C  
ATOM    675  O   ASP B  85      -6.633 -88.854 -37.154  1.00 83.38           O  
ATOM    676  CG  ASP B  85      -4.921 -92.198 -38.881  1.00 83.38           C  
ATOM    677  OD1 ASP B  85      -4.880 -92.511 -37.671  1.00 83.38           O  
ATOM    678  OD2 ASP B  85      -4.209 -92.755 -39.744  1.00 83.38           O  
ATOM    679  N   LYS B  86      -6.097 -90.714 -36.085  1.00 77.67           N  
ATOM    680  CA  LYS B  86      -5.661 -90.109 -34.830  1.00 77.67           C  
ATOM    681  C   LYS B  86      -4.410 -89.258 -35.036  1.00 77.67           C  
ATOM    682  CB  LYS B  86      -5.394 -91.186 -33.778  1.00 77.67           C  
ATOM    683  O   LYS B  86      -4.154 -88.327 -34.271  1.00 77.67           O  
ATOM    684  CG  LYS B  86      -6.641 -91.934 -33.329  1.00 77.67           C  
ATOM    685  CD  LYS B  86      -6.311 -92.994 -32.285  1.00 77.67           C  
ATOM    686  CE  LYS B  86      -7.543 -93.801 -31.898  1.00 77.67           C  
ATOM    687  NZ  LYS B  86      -7.228 -94.831 -30.863  1.00 77.67           N  
ATOM    688  N   ALA B  87      -3.597 -89.533 -36.076  1.00 77.53           N  
ATOM    689  CA  ALA B  87      -2.343 -88.830 -36.333  1.00 77.53           C  
ATOM    690  C   ALA B  87      -2.582 -87.559 -37.142  1.00 77.53           C  
ATOM    691  CB  ALA B  87      -1.361 -89.744 -37.062  1.00 77.53           C  
ATOM    692  O   ALA B  87      -1.667 -86.755 -37.333  1.00 77.53           O  
ATOM    693  N   CYS B  88      -3.777 -87.316 -37.449  1.00 82.12           N  
ATOM    694  CA  CYS B  88      -4.146 -86.156 -38.253  1.00 82.12           C  
ATOM    695  C   CYS B  88      -4.526 -84.976 -37.367  1.00 82.12           C  
ATOM    696  CB  CYS B  88      -5.307 -86.499 -39.186  1.00 82.12           C  
ATOM    697  O   CYS B  88      -4.690 -85.131 -36.155  1.00 82.12           O  
ATOM    698  SG  CYS B  88      -4.895 -87.737 -40.436  1.00 82.12           S  
ATOM    699  N   PRO B  89      -4.552 -83.797 -37.877  1.00 82.59           N  
ATOM    700  CA  PRO B  89      -4.959 -82.621 -37.103  1.00 82.59           C  
ATOM    701  C   PRO B  89      -6.344 -82.777 -36.479  1.00 82.59           C  
ATOM    702  CB  PRO B  89      -4.952 -81.496 -38.141  1.00 82.59           C  
ATOM    703  O   PRO B  89      -7.242 -83.357 -37.095  1.00 82.59           O  
ATOM    704  CG  PRO B  89      -4.316 -82.098 -39.352  1.00 82.59           C  
ATOM    705  CD  PRO B  89      -4.246 -83.586 -39.164  1.00 82.59           C  
ATOM    706  N   LEU B  90      -6.439 -82.241 -35.241  1.00 85.23           N  
ATOM    707  CA  LEU B  90      -7.653 -82.392 -34.446  1.00 85.23           C  
ATOM    708  C   LEU B  90      -8.697 -81.356 -34.847  1.00 85.23           C  
ATOM    709  CB  LEU B  90      -7.336 -82.263 -32.954  1.00 85.23           C  
ATOM    710  O   LEU B  90      -8.367 -80.188 -35.066  1.00 85.23           O  
ATOM    711  CG  LEU B  90      -8.347 -82.884 -31.989  1.00 85.23           C  
ATOM    712  CD1 LEU B  90      -7.838 -84.229 -31.481  1.00 85.23           C  
ATOM    713  CD2 LEU B  90      -8.628 -81.939 -30.826  1.00 85.23           C  
ATOM    714  N   ILE B  91      -9.935 -81.763 -34.923  1.00 86.85           N  
ATOM    715  CA  ILE B  91     -11.021 -80.857 -35.282  1.00 86.85           C  
ATOM    716  C   ILE B  91     -11.668 -80.300 -34.016  1.00 86.85           C  
ATOM    717  CB  ILE B  91     -12.079 -81.564 -36.159  1.00 86.85           C  
ATOM    718  O   ILE B  91     -12.077 -81.060 -33.135  1.00 86.85           O  
ATOM    719  CG1 ILE B  91     -11.471 -81.971 -37.506  1.00 86.85           C  
ATOM    720  CG2 ILE B  91     -13.302 -80.664 -36.359  1.00 86.85           C  
ATOM    721  CD1 ILE B  91     -11.890 -81.081 -38.668  1.00 86.85           C  
ATOM    722  N   ALA B  92     -11.641 -79.017 -33.913  1.00 80.72           N  
ATOM    723  CA  ALA B  92     -12.316 -78.338 -32.810  1.00 80.72           C  
ATOM    724  C   ALA B  92     -13.572 -77.620 -33.296  1.00 80.72           C  
ATOM    725  CB  ALA B  92     -11.370 -77.349 -32.134  1.00 80.72           C  
ATOM    726  O   ALA B  92     -13.551 -76.952 -34.333  1.00 80.72           O  
ATOM    727  N   ALA B  93     -14.679 -77.774 -32.608  1.00 81.50           N  
ATOM    728  CA  ALA B  93     -15.942 -77.133 -32.964  1.00 81.50           C  
ATOM    729  C   ALA B  93     -16.051 -75.748 -32.333  1.00 81.50           C  
ATOM    730  CB  ALA B  93     -17.120 -78.004 -32.534  1.00 81.50           C  
ATOM    731  O   ALA B  93     -15.766 -75.575 -31.146  1.00 81.50           O  
ATOM    732  N   VAL B  94     -16.349 -74.838 -33.196  1.00 71.07           N  
ATOM    733  CA  VAL B  94     -16.606 -73.490 -32.700  1.00 71.07           C  
ATOM    734  C   VAL B  94     -18.032 -73.402 -32.161  1.00 71.07           C  
ATOM    735  CB  VAL B  94     -16.386 -72.429 -33.801  1.00 71.07           C  
ATOM    736  O   VAL B  94     -18.998 -73.532 -32.917  1.00 71.07           O  
ATOM    737  CG1 VAL B  94     -16.595 -71.022 -33.244  1.00 71.07           C  
ATOM    738  CG2 VAL B  94     -14.988 -72.566 -34.401  1.00 71.07           C  
ATOM    739  N   ILE B  95     -18.161 -73.170 -30.878  1.00 66.83           N  
ATOM    740  CA  ILE B  95     -19.469 -73.259 -30.238  1.00 66.83           C  
ATOM    741  C   ILE B  95     -19.837 -71.910 -29.625  1.00 66.83           C  
ATOM    742  CB  ILE B  95     -19.495 -74.363 -29.157  1.00 66.83           C  
ATOM    743  O   ILE B  95     -18.959 -71.151 -29.207  1.00 66.83           O  
ATOM    744  CG1 ILE B  95     -20.940 -74.694 -28.766  1.00 66.83           C  
ATOM    745  CG2 ILE B  95     -18.679 -73.939 -27.932  1.00 66.83           C  
ATOM    746  CD1 ILE B  95     -21.090 -76.004 -28.004  1.00 66.83           C  
ATOM    747  N   THR B  96     -21.165 -71.622 -29.675  1.00 62.45           N  
ATOM    748  CA  THR B  96     -21.690 -70.363 -29.157  1.00 62.45           C  
ATOM    749  C   THR B  96     -21.776 -70.399 -27.634  1.00 62.45           C  
ATOM    750  CB  THR B  96     -23.078 -70.053 -29.746  1.00 62.45           C  
ATOM    751  O   THR B  96     -21.686 -69.359 -26.978  1.00 62.45           O  
ATOM    752  CG2 THR B  96     -22.994 -69.794 -31.247  1.00 62.45           C  
ATOM    753  OG1 THR B  96     -23.949 -71.167 -29.513  1.00 62.45           O  
ATOM    754  N   ARG B  97     -21.769 -71.620 -27.023  1.00 59.14           N  
ATOM    755  CA  ARG B  97     -21.897 -71.762 -25.577  1.00 59.14           C  
ATOM    756  C   ARG B  97     -20.570 -72.170 -24.947  1.00 59.14           C  
ATOM    757  CB  ARG B  97     -22.979 -72.788 -25.231  1.00 59.14           C  
ATOM    758  O   ARG B  97     -19.741 -72.813 -25.594  1.00 59.14           O  
ATOM    759  CG  ARG B  97     -23.860 -72.383 -24.059  1.00 59.14           C  
ATOM    760  CD  ARG B  97     -24.914 -73.438 -23.756  1.00 59.14           C  
ATOM    761  NE  ARG B  97     -25.188 -73.531 -22.325  1.00 59.14           N  
ATOM    762  NH1 ARG B  97     -26.957 -75.000 -22.548  1.00 59.14           N  
ATOM    763  NH2 ARG B  97     -26.312 -74.282 -20.468  1.00 59.14           N  
ATOM    764  CZ  ARG B  97     -26.152 -74.271 -21.784  1.00 59.14           C  
ATOM    765  N   GLU B  98     -20.243 -71.669 -23.750  1.00 57.88           N  
ATOM    766  CA  GLU B  98     -19.054 -72.094 -23.018  1.00 57.88           C  
ATOM    767  C   GLU B  98     -19.207 -73.520 -22.497  1.00 57.88           C  
ATOM    768  CB  GLU B  98     -18.766 -71.138 -21.858  1.00 57.88           C  
ATOM    769  O   GLU B  98     -20.092 -73.799 -21.685  1.00 57.88           O  
ATOM    770  CG  GLU B  98     -17.750 -70.055 -22.190  1.00 57.88           C  
ATOM    771  CD  GLU B  98     -17.446 -69.137 -21.017  1.00 57.88           C  
ATOM    772  OE1 GLU B  98     -16.599 -68.227 -21.163  1.00 57.88           O  
ATOM    773  OE2 GLU B  98     -18.059 -69.330 -19.944  1.00 57.88           O  
ATOM    774  N   VAL B  99     -18.412 -74.421 -23.167  1.00 63.26           N  
ATOM    775  CA  VAL B  99     -18.508 -75.811 -22.735  1.00 63.26           C  
ATOM    776  C   VAL B  99     -17.110 -76.372 -22.483  1.00 63.26           C  
ATOM    777  CB  VAL B  99     -19.251 -76.679 -23.775  1.00 63.26           C  
ATOM    778  O   VAL B  99     -16.137 -75.931 -23.100  1.00 63.26           O  
ATOM    779  CG1 VAL B  99     -20.030 -77.798 -23.086  1.00 63.26           C  
ATOM    780  CG2 VAL B  99     -20.185 -75.815 -24.620  1.00 63.26           C  
ATOM    781  N   GLY B 100     -16.871 -77.170 -21.458  1.00 63.44           N  
ATOM    782  CA  GLY B 100     -15.649 -77.924 -21.225  1.00 63.44           C  
ATOM    783  C   GLY B 100     -14.647 -77.183 -20.360  1.00 63.44           C  
ATOM    784  O   GLY B 100     -15.002 -76.223 -19.673  1.00 63.44           O  
ATOM    785  N   PHE B 101     -13.506 -77.625 -20.156  1.00 66.41           N  
ATOM    786  CA  PHE B 101     -12.456 -77.043 -19.327  1.00 66.41           C  
ATOM    787  C   PHE B 101     -11.240 -76.679 -20.170  1.00 66.41           C  
ATOM    788  CB  PHE B 101     -12.051 -78.013 -18.212  1.00 66.41           C  
ATOM    789  O   PHE B 101     -10.991 -77.295 -21.209  1.00 66.41           O  
ATOM    790  CG  PHE B 101     -11.727 -79.399 -18.701  1.00 66.41           C  
ATOM    791  CD1 PHE B 101     -12.730 -80.347 -18.861  1.00 66.41           C  
ATOM    792  CD2 PHE B 101     -10.418 -79.753 -19.001  1.00 66.41           C  
ATOM    793  CE1 PHE B 101     -12.433 -81.630 -19.313  1.00 66.41           C  
ATOM    794  CE2 PHE B 101     -10.113 -81.034 -19.454  1.00 66.41           C  
ATOM    795  CZ  PHE B 101     -11.122 -81.971 -19.608  1.00 66.41           C  
ATOM    796  N   VAL B 102     -10.582 -75.622 -19.832  1.00 54.29           N  
ATOM    797  CA  VAL B 102      -9.395 -75.137 -20.528  1.00 54.29           C  
ATOM    798  C   VAL B 102      -8.184 -75.978 -20.132  1.00 54.29           C  
ATOM    799  CB  VAL B 102      -9.130 -73.645 -20.226  1.00 54.29           C  
ATOM    800  O   VAL B 102      -7.907 -76.159 -18.943  1.00 54.29           O  
ATOM    801  CG1 VAL B 102      -7.899 -73.151 -20.983  1.00 54.29           C  
ATOM    802  CG2 VAL B 102     -10.354 -72.804 -20.583  1.00 54.29           C  
ATOM    803  N   VAL B 103      -7.598 -76.674 -21.048  1.00 56.30           N  
ATOM    804  CA  VAL B 103      -6.361 -77.416 -20.823  1.00 56.30           C  
ATOM    805  C   VAL B 103      -5.168 -76.584 -21.288  1.00 56.30           C  
ATOM    806  CB  VAL B 103      -6.376 -78.779 -21.551  1.00 56.30           C  
ATOM    807  O   VAL B 103      -5.144 -76.101 -22.422  1.00 56.30           O  
ATOM    808  CG1 VAL B 103      -5.080 -79.544 -21.290  1.00 56.30           C  
ATOM    809  CG2 VAL B 103      -7.585 -79.603 -21.112  1.00 56.30           C  
ATOM    810  N   PRO B 104      -4.214 -76.371 -20.411  1.00 54.72           N  
ATOM    811  CA  PRO B 104      -3.021 -75.604 -20.778  1.00 54.72           C  
ATOM    812  C   PRO B 104      -2.301 -76.181 -21.996  1.00 54.72           C  
ATOM    813  CB  PRO B 104      -2.141 -75.700 -19.529  1.00 54.72           C  
ATOM    814  O   PRO B 104      -2.109 -77.396 -22.086  1.00 54.72           O  
ATOM    815  CG  PRO B 104      -2.947 -76.498 -18.555  1.00 54.72           C  
ATOM    816  CD  PRO B 104      -4.229 -76.910 -19.220  1.00 54.72           C  
ATOM    817  N   GLY B 105      -2.025 -75.390 -23.079  1.00 52.96           N  
ATOM    818  CA  GLY B 105      -1.285 -75.810 -24.258  1.00 52.96           C  
ATOM    819  C   GLY B 105      -2.167 -76.021 -25.474  1.00 52.96           C  
ATOM    820  O   GLY B 105      -1.669 -76.161 -26.593  1.00 52.96           O  
ATOM    821  N   LEU B 106      -3.490 -76.279 -25.249  1.00 57.88           N  
ATOM    822  CA  LEU B 106      -4.420 -76.455 -26.360  1.00 57.88           C  
ATOM    823  C   LEU B 106      -5.334 -75.243 -26.501  1.00 57.88           C  
ATOM    824  CB  LEU B 106      -5.258 -77.721 -26.163  1.00 57.88           C  
ATOM    825  O   LEU B 106      -5.815 -74.703 -25.502  1.00 57.88           O  
ATOM    826  CG  LEU B 106      -4.721 -78.998 -26.812  1.00 57.88           C  
ATOM    827  CD1 LEU B 106      -4.770 -80.157 -25.822  1.00 57.88           C  
ATOM    828  CD2 LEU B 106      -5.512 -79.330 -28.073  1.00 57.88           C  
ATOM    829  N   PRO B 107      -5.464 -74.804 -27.712  1.00 56.37           N  
ATOM    830  CA  PRO B 107      -6.388 -73.687 -27.924  1.00 56.37           C  
ATOM    831  C   PRO B 107      -7.850 -74.089 -27.743  1.00 56.37           C  
ATOM    832  CB  PRO B 107      -6.111 -73.271 -29.371  1.00 56.37           C  
ATOM    833  O   PRO B 107      -8.236 -75.206 -28.098  1.00 56.37           O  
ATOM    834  CG  PRO B 107      -5.339 -74.409 -29.955  1.00 56.37           C  
ATOM    835  CD  PRO B 107      -4.838 -75.272 -28.833  1.00 56.37           C  
ATOM    836  N   GLY B 108      -8.474 -73.534 -26.721  1.00 58.27           N  
ATOM    837  CA  GLY B 108      -9.896 -73.778 -26.543  1.00 58.27           C  
ATOM    838  C   GLY B 108     -10.207 -74.637 -25.331  1.00 58.27           C  
ATOM    839  O   GLY B 108      -9.403 -74.720 -24.400  1.00 58.27           O  
ATOM    840  N   THR B 109     -11.458 -75.160 -25.258  1.00 66.78           N  
ATOM    841  CA  THR B 109     -11.920 -75.962 -24.130  1.00 66.78           C  
ATOM    842  C   THR B 109     -12.151 -77.409 -24.554  1.00 66.78           C  
ATOM    843  CB  THR B 109     -13.217 -75.387 -23.531  1.00 66.78           C  
ATOM    844  O   THR B 109     -12.374 -77.688 -25.734  1.00 66.78           O  
ATOM    845  CG2 THR B 109     -12.982 -74.000 -22.940  1.00 66.78           C  
ATOM    846  OG1 THR B 109     -14.212 -75.294 -24.558  1.00 66.78           O  
ATOM    847  N   ILE B 110     -11.864 -78.375 -23.620  1.00 71.19           N  
ATOM    848  CA  ILE B 110     -12.048 -79.800 -23.874  1.00 71.19           C  
ATOM    849  C   ILE B 110     -13.173 -80.341 -22.994  1.00 71.19           C  
ATOM    850  CB  ILE B 110     -10.744 -80.591 -23.624  1.00 71.19           C  
ATOM    851  O   ILE B 110     -13.250 -80.018 -21.806  1.00 71.19           O  
ATOM    852  CG1 ILE B 110      -9.603 -80.024 -24.475  1.00 71.19           C  
ATOM    853  CG2 ILE B 110     -10.953 -82.081 -23.911  1.00 71.19           C  
ATOM    854  CD1 ILE B 110      -8.226 -80.552 -24.097  1.00 71.19           C  
ATOM    855  N   LEU B 111     -14.095 -80.931 -23.622  1.00 78.87           N  
ATOM    856  CA  LEU B 111     -15.176 -81.566 -22.876  1.00 78.87           C  
ATOM    857  C   LEU B 111     -15.059 -83.085 -22.937  1.00 78.87           C  
ATOM    858  CB  LEU B 111     -16.536 -81.125 -23.424  1.00 78.87           C  
ATOM    859  O   LEU B 111     -14.862 -83.655 -24.013  1.00 78.87           O  
ATOM    860  CG  LEU B 111     -17.766 -81.592 -22.643  1.00 78.87           C  
ATOM    861  CD1 LEU B 111     -18.112 -80.586 -21.551  1.00 78.87           C  
ATOM    862  CD2 LEU B 111     -18.949 -81.799 -23.582  1.00 78.87           C  
ATOM    863  N   ARG B 112     -14.999 -83.729 -21.759  1.00 72.53           N  
ATOM    864  CA  ARG B 112     -15.010 -85.186 -21.690  1.00 72.53           C  
ATOM    865  C   ARG B 112     -16.432 -85.728 -21.787  1.00 72.53           C  
ATOM    866  CB  ARG B 112     -14.353 -85.669 -20.395  1.00 72.53           C  
ATOM    867  O   ARG B 112     -17.277 -85.424 -20.943  1.00 72.53           O  
ATOM    868  CG  ARG B 112     -14.068 -87.162 -20.368  1.00 72.53           C  
ATOM    869  CD  ARG B 112     -13.290 -87.565 -19.123  1.00 72.53           C  
ATOM    870  NE  ARG B 112     -12.995 -88.995 -19.112  1.00 72.53           N  
ATOM    871  NH1 ARG B 112     -11.911 -88.966 -17.072  1.00 72.53           N  
ATOM    872  NH2 ARG B 112     -12.133 -90.932 -18.229  1.00 72.53           N  
ATOM    873  CZ  ARG B 112     -12.347 -89.628 -18.137  1.00 72.53           C  
ATOM    874  N   THR B 113     -16.751 -86.420 -22.843  1.00 67.25           N  
ATOM    875  CA  THR B 113     -18.082 -86.981 -23.047  1.00 67.25           C  
ATOM    876  C   THR B 113     -18.316 -88.168 -22.117  1.00 67.25           C  
ATOM    877  CB  THR B 113     -18.284 -87.423 -24.508  1.00 67.25           C  
ATOM    878  O   THR B 113     -17.385 -88.647 -21.466  1.00 67.25           O  
ATOM    879  CG2 THR B 113     -17.856 -86.327 -25.478  1.00 67.25           C  
ATOM    880  OG1 THR B 113     -17.504 -88.598 -24.758  1.00 67.25           O  
ATOM    881  N   THR B 114     -19.583 -88.490 -21.855  1.00 65.80           N  
ATOM    882  CA  THR B 114     -20.000 -89.587 -20.988  1.00 65.80           C  
ATOM    883  C   THR B 114     -19.280 -90.878 -21.365  1.00 65.80           C  
ATOM    884  CB  THR B 114     -21.523 -89.805 -21.059  1.00 65.80           C  
ATOM    885  O   THR B 114     -18.957 -91.691 -20.496  1.00 65.80           O  
ATOM    886  CG2 THR B 114     -22.251 -88.938 -20.038  1.00 65.80           C  
ATOM    887  OG1 THR B 114     -21.988 -89.469 -22.373  1.00 65.80           O  
ATOM    888  N   ASN B 115     -18.882 -91.097 -22.664  1.00 62.52           N  
ATOM    889  CA  ASN B 115     -18.220 -92.303 -23.151  1.00 62.52           C  
ATOM    890  C   ASN B 115     -16.708 -92.227 -22.963  1.00 62.52           C  
ATOM    891  CB  ASN B 115     -18.561 -92.545 -24.623  1.00 62.52           C  
ATOM    892  O   ASN B 115     -15.989 -93.174 -23.288  1.00 62.52           O  
ATOM    893  CG  ASN B 115     -20.010 -92.940 -24.830  1.00 62.52           C  
ATOM    894  ND2 ASN B 115     -20.462 -92.905 -26.078  1.00 62.52           N  
ATOM    895  OD1 ASN B 115     -20.717 -93.274 -23.876  1.00 62.52           O  
ATOM    896  N   GLY B 116     -16.147 -91.167 -22.263  1.00 64.77           N  
ATOM    897  CA  GLY B 116     -14.730 -90.999 -21.983  1.00 64.77           C  
ATOM    898  C   GLY B 116     -13.976 -90.322 -23.112  1.00 64.77           C  
ATOM    899  O   GLY B 116     -12.763 -90.120 -23.021  1.00 64.77           O  
ATOM    900  N   ASP B 117     -14.640 -89.876 -24.182  1.00 69.15           N  
ATOM    901  CA  ASP B 117     -13.979 -89.208 -25.299  1.00 69.15           C  
ATOM    902  C   ASP B 117     -13.849 -87.709 -25.043  1.00 69.15           C  
ATOM    903  CB  ASP B 117     -14.744 -89.456 -26.601  1.00 69.15           C  
ATOM    904  O   ASP B 117     -14.640 -87.130 -24.296  1.00 69.15           O  
ATOM    905  CG  ASP B 117     -14.523 -90.849 -27.163  1.00 69.15           C  
ATOM    906  OD1 ASP B 117     -13.592 -91.549 -26.711  1.00 69.15           O  
ATOM    907  OD2 ASP B 117     -15.286 -91.250 -28.069  1.00 69.15           O  
ATOM    908  N   PHE B 118     -12.763 -87.143 -25.612  1.00 72.91           N  
ATOM    909  CA  PHE B 118     -12.517 -85.717 -25.438  1.00 72.91           C  
ATOM    910  C   PHE B 118     -12.952 -84.938 -26.674  1.00 72.91           C  
ATOM    911  CB  PHE B 118     -11.035 -85.456 -25.148  1.00 72.91           C  
ATOM    912  O   PHE B 118     -12.540 -85.256 -27.791  1.00 72.91           O  
ATOM    913  CG  PHE B 118     -10.558 -86.048 -23.849  1.00 72.91           C  
ATOM    914  CD1 PHE B 118     -10.805 -85.404 -22.643  1.00 72.91           C  
ATOM    915  CD2 PHE B 118      -9.862 -87.250 -23.835  1.00 72.91           C  
ATOM    916  CE1 PHE B 118     -10.364 -85.950 -21.440  1.00 72.91           C  
ATOM    917  CE2 PHE B 118      -9.419 -87.802 -22.637  1.00 72.91           C  
ATOM    918  CZ  PHE B 118      -9.670 -87.150 -21.440  1.00 72.91           C  
ATOM    919  N   LEU B 119     -13.901 -84.039 -26.435  1.00 78.76           N  
ATOM    920  CA  LEU B 119     -14.301 -83.141 -27.512  1.00 78.76           C  
ATOM    921  C   LEU B 119     -13.650 -81.771 -27.348  1.00 78.76           C  
ATOM    922  CB  LEU B 119     -15.824 -82.993 -27.549  1.00 78.76           C  
ATOM    923  O   LEU B 119     -13.583 -81.240 -26.237  1.00 78.76           O  
ATOM    924  CG  LEU B 119     -16.600 -84.139 -28.201  1.00 78.76           C  
ATOM    925  CD1 LEU B 119     -17.824 -84.494 -27.363  1.00 78.76           C  
ATOM    926  CD2 LEU B 119     -17.009 -83.768 -29.622  1.00 78.76           C  
ATOM    927  N   HIS B 120     -13.151 -81.207 -28.449  1.00 75.82           N  
ATOM    928  CA  HIS B 120     -12.462 -79.921 -28.422  1.00 75.82           C  
ATOM    929  C   HIS B 120     -13.362 -78.803 -28.935  1.00 75.82           C  
ATOM    930  CB  HIS B 120     -11.178 -79.984 -29.253  1.00 75.82           C  
ATOM    931  O   HIS B 120     -13.962 -78.924 -30.006  1.00 75.82           O  
ATOM    932  CG  HIS B 120     -10.114 -80.844 -28.649  1.00 75.82           C  
ATOM    933  CD2 HIS B 120      -8.988 -80.520 -27.970  1.00 75.82           C  
ATOM    934  ND1 HIS B 120     -10.143 -82.220 -28.714  1.00 75.82           N  
ATOM    935  CE1 HIS B 120      -9.078 -82.707 -28.099  1.00 75.82           C  
ATOM    936  NE2 HIS B 120      -8.361 -81.696 -27.639  1.00 75.82           N  
ATOM    937  N   PHE B 121     -13.497 -77.781 -28.064  1.00 71.44           N  
ATOM    938  CA  PHE B 121     -14.341 -76.646 -28.417  1.00 71.44           C  
ATOM    939  C   PHE B 121     -13.542 -75.348 -28.389  1.00 71.44           C  
ATOM    940  CB  PHE B 121     -15.537 -76.547 -27.465  1.00 71.44           C  
ATOM    941  O   PHE B 121     -12.556 -75.236 -27.659  1.00 71.44           O  
ATOM    942  CG  PHE B 121     -16.492 -77.706 -27.567  1.00 71.44           C  
ATOM    943  CD1 PHE B 121     -17.470 -77.733 -28.554  1.00 71.44           C  
ATOM    944  CD2 PHE B 121     -16.411 -78.768 -26.676  1.00 71.44           C  
ATOM    945  CE1 PHE B 121     -18.355 -78.804 -28.651  1.00 71.44           C  
ATOM    946  CE2 PHE B 121     -17.292 -79.842 -26.767  1.00 71.44           C  
ATOM    947  CZ  PHE B 121     -18.264 -79.858 -27.754  1.00 71.44           C  
ATOM    948  N   LEU B 122     -13.868 -74.413 -29.269  1.00 63.92           N  
ATOM    949  CA  LEU B 122     -13.353 -73.048 -29.254  1.00 63.92           C  
ATOM    950  C   LEU B 122     -14.445 -72.060 -28.856  1.00 63.92           C  
ATOM    951  CB  LEU B 122     -12.785 -72.674 -30.625  1.00 63.92           C  
ATOM    952  O   LEU B 122     -15.116 -71.490 -29.718  1.00 63.92           O  
ATOM    953  CG  LEU B 122     -11.415 -73.257 -30.974  1.00 63.92           C  
ATOM    954  CD1 LEU B 122     -11.312 -73.508 -32.475  1.00 63.92           C  
ATOM    955  CD2 LEU B 122     -10.302 -72.327 -30.505  1.00 63.92           C  
ATOM    956  N   PRO B 123     -14.812 -71.926 -27.577  1.00 51.98           N  
ATOM    957  CA  PRO B 123     -15.922 -71.085 -27.121  1.00 51.98           C  
ATOM    958  C   PRO B 123     -15.588 -69.596 -27.160  1.00 51.98           C  
ATOM    959  CB  PRO B 123     -16.152 -71.556 -25.682  1.00 51.98           C  
ATOM    960  O   PRO B 123     -16.484 -68.755 -27.045  1.00 51.98           O  
ATOM    961  CG  PRO B 123     -14.969 -72.413 -25.367  1.00 51.98           C  
ATOM    962  CD  PRO B 123     -14.195 -72.643 -26.633  1.00 51.98           C  
ATOM    963  N   ARG B 124     -14.242 -69.103 -27.147  1.00 47.38           N  
ATOM    964  CA  ARG B 124     -13.809 -67.777 -26.717  1.00 47.38           C  
ATOM    965  C   ARG B 124     -14.031 -66.745 -27.818  1.00 47.38           C  
ATOM    966  CB  ARG B 124     -12.334 -67.799 -26.309  1.00 47.38           C  
ATOM    967  O   ARG B 124     -13.809 -65.550 -27.610  1.00 47.38           O  
ATOM    968  CG  ARG B 124     -12.104 -68.162 -24.851  1.00 47.38           C  
ATOM    969  CD  ARG B 124     -10.650 -67.971 -24.444  1.00 47.38           C  
ATOM    970  NE  ARG B 124     -10.398 -68.466 -23.094  1.00 47.38           N  
ATOM    971  NH1 ARG B 124      -8.167 -67.864 -23.067  1.00 47.38           N  
ATOM    972  NH2 ARG B 124      -9.106 -68.884 -21.241  1.00 47.38           N  
ATOM    973  CZ  ARG B 124      -9.224 -68.404 -22.471  1.00 47.38           C  
ATOM    974  N   VAL B 125     -14.541 -67.140 -28.935  1.00 51.45           N  
ATOM    975  CA  VAL B 125     -14.598 -66.106 -29.963  1.00 51.45           C  
ATOM    976  C   VAL B 125     -15.755 -65.153 -29.674  1.00 51.45           C  
ATOM    977  CB  VAL B 125     -14.749 -66.716 -31.374  1.00 51.45           C  
ATOM    978  O   VAL B 125     -15.644 -63.945 -29.897  1.00 51.45           O  
ATOM    979  CG1 VAL B 125     -14.238 -65.747 -32.439  1.00 51.45           C  
ATOM    980  CG2 VAL B 125     -14.009 -68.049 -31.461  1.00 51.45           C  
ATOM    981  N   PHE B 126     -16.790 -65.593 -28.921  1.00 50.24           N  
ATOM    982  CA  PHE B 126     -17.970 -64.782 -28.647  1.00 50.24           C  
ATOM    983  C   PHE B 126     -18.036 -64.403 -27.172  1.00 50.24           C  
ATOM    984  CB  PHE B 126     -19.244 -65.529 -29.055  1.00 50.24           C  
ATOM    985  O   PHE B 126     -19.048 -63.876 -26.706  1.00 50.24           O  
ATOM    986  CG  PHE B 126     -19.306 -65.868 -30.520  1.00 50.24           C  
ATOM    987  CD1 PHE B 126     -19.509 -64.874 -31.469  1.00 50.24           C  
ATOM    988  CD2 PHE B 126     -19.162 -67.182 -30.947  1.00 50.24           C  
ATOM    989  CE1 PHE B 126     -19.567 -65.185 -32.826  1.00 50.24           C  
ATOM    990  CE2 PHE B 126     -19.218 -67.500 -32.301  1.00 50.24           C  
ATOM    991  CZ  PHE B 126     -19.422 -66.501 -33.239  1.00 50.24           C  
ATOM    992  N   SER B 127     -16.891 -64.823 -26.516  1.00 45.02           N  
ATOM    993  CA  SER B 127     -16.862 -64.489 -25.096  1.00 45.02           C  
ATOM    994  C   SER B 127     -16.048 -63.225 -24.842  1.00 45.02           C  
ATOM    995  CB  SER B 127     -16.284 -65.649 -24.284  1.00 45.02           C  
ATOM    996  O   SER B 127     -15.049 -62.976 -25.521  1.00 45.02           O  
ATOM    997  OG  SER B 127     -16.071 -65.263 -22.937  1.00 45.02           O  
ATOM    998  N   ALA B 128     -16.585 -62.368 -24.045  1.00 45.57           N  
ATOM    999  CA  ALA B 128     -15.911 -61.139 -23.634  1.00 45.57           C  
ATOM   1000  C   ALA B 128     -14.690 -61.446 -22.771  1.00 45.57           C  
ATOM   1001  CB  ALA B 128     -16.878 -60.230 -22.878  1.00 45.57           C  
ATOM   1002  O   ALA B 128     -14.776 -62.218 -21.814  1.00 45.57           O  
ATOM   1003  N   VAL B 129     -13.399 -61.460 -23.342  1.00 45.10           N  
ATOM   1004  CA  VAL B 129     -12.242 -61.484 -22.453  1.00 45.10           C  
ATOM   1005  C   VAL B 129     -12.326 -60.324 -21.463  1.00 45.10           C  
ATOM   1006  CB  VAL B 129     -10.917 -61.414 -23.245  1.00 45.10           C  
ATOM   1007  O   VAL B 129     -12.674 -59.203 -21.840  1.00 45.10           O  
ATOM   1008  CG1 VAL B 129      -9.719 -61.559 -22.307  1.00 45.10           C  
ATOM   1009  CG2 VAL B 129     -10.885 -62.490 -24.328  1.00 45.10           C  
ATOM   1010  N   GLY B 130     -12.412 -60.509 -20.131  1.00 51.52           N  
ATOM   1011  CA  GLY B 130     -12.707 -59.581 -19.050  1.00 51.52           C  
ATOM   1012  C   GLY B 130     -11.971 -58.261 -19.180  1.00 51.52           C  
ATOM   1013  O   GLY B 130     -12.472 -57.220 -18.750  1.00 51.52           O  
ATOM   1014  N   ASN B 131     -11.021 -57.939 -20.105  1.00 57.31           N  
ATOM   1015  CA  ASN B 131     -10.313 -56.664 -20.083  1.00 57.31           C  
ATOM   1016  C   ASN B 131     -10.165 -56.081 -21.486  1.00 57.31           C  
ATOM   1017  CB  ASN B 131      -8.940 -56.823 -19.427  1.00 57.31           C  
ATOM   1018  O   ASN B 131      -9.362 -55.171 -21.703  1.00 57.31           O  
ATOM   1019  CG  ASN B 131      -9.028 -56.989 -17.922  1.00 57.31           C  
ATOM   1020  ND2 ASN B 131      -7.912 -57.349 -17.300  1.00 57.31           N  
ATOM   1021  OD1 ASN B 131     -10.090 -56.797 -17.325  1.00 57.31           O  
ATOM   1022  N   ILE B 132     -10.842 -56.737 -22.436  1.00 60.76           N  
ATOM   1023  CA  ILE B 132     -10.682 -56.227 -23.793  1.00 60.76           C  
ATOM   1024  C   ILE B 132     -12.054 -56.020 -24.432  1.00 60.76           C  
ATOM   1025  CB  ILE B 132      -9.827 -57.179 -24.658  1.00 60.76           C  
ATOM   1026  O   ILE B 132     -12.950 -56.853 -24.276  1.00 60.76           O  
ATOM   1027  CG1 ILE B 132      -8.458 -57.407 -24.007  1.00 60.76           C  
ATOM   1028  CG2 ILE B 132      -9.673 -56.628 -26.078  1.00 60.76           C  
ATOM   1029  CD1 ILE B 132      -7.652 -58.534 -24.637  1.00 60.76           C  
ATOM   1030  N   CYS B 133     -12.218 -54.814 -25.018  1.00 74.61           N  
ATOM   1031  CA  CYS B 133     -13.428 -54.526 -25.779  1.00 74.61           C  
ATOM   1032  C   CYS B 133     -13.087 -53.936 -27.142  1.00 74.61           C  
ATOM   1033  CB  CYS B 133     -14.330 -53.562 -25.008  1.00 74.61           C  
ATOM   1034  O   CYS B 133     -11.912 -53.809 -27.492  1.00 74.61           O  
ATOM   1035  SG  CYS B 133     -13.680 -51.880 -24.906  1.00 74.61           S  
ATOM   1036  N   TYR B 134     -14.239 -53.749 -27.916  1.00 77.64           N  
ATOM   1037  CA  TYR B 134     -13.940 -53.378 -29.295  1.00 77.64           C  
ATOM   1038  C   TYR B 134     -14.812 -52.212 -29.747  1.00 77.64           C  
ATOM   1039  CB  TYR B 134     -14.143 -54.574 -30.230  1.00 77.64           C  
ATOM   1040  O   TYR B 134     -15.987 -52.130 -29.383  1.00 77.64           O  
ATOM   1041  CG  TYR B 134     -13.332 -55.788 -29.847  1.00 77.64           C  
ATOM   1042  CD1 TYR B 134     -12.061 -55.997 -30.377  1.00 77.64           C  
ATOM   1043  CD2 TYR B 134     -13.835 -56.729 -28.955  1.00 77.64           C  
ATOM   1044  CE1 TYR B 134     -11.311 -57.115 -30.029  1.00 77.64           C  
ATOM   1045  CE2 TYR B 134     -13.094 -57.851 -28.599  1.00 77.64           C  
ATOM   1046  OH  TYR B 134     -11.097 -59.144 -28.791  1.00 77.64           O  
ATOM   1047  CZ  TYR B 134     -11.835 -58.035 -29.140  1.00 77.64           C  
ATOM   1048  N   THR B 135     -14.179 -51.255 -30.398  1.00 82.17           N  
ATOM   1049  CA  THR B 135     -14.871 -50.305 -31.262  1.00 82.17           C  
ATOM   1050  C   THR B 135     -14.788 -50.741 -32.721  1.00 82.17           C  
ATOM   1051  CB  THR B 135     -14.289 -48.887 -31.113  1.00 82.17           C  
ATOM   1052  O   THR B 135     -13.982 -51.607 -33.071  1.00 82.17           O  
ATOM   1053  CG2 THR B 135     -14.431 -48.382 -29.681  1.00 82.17           C  
ATOM   1054  OG1 THR B 135     -12.900 -48.909 -31.464  1.00 82.17           O  
ATOM   1055  N   PRO B 136     -15.706 -50.417 -33.450  1.00 79.60           N  
ATOM   1056  CA  PRO B 136     -15.644 -50.866 -34.842  1.00 79.60           C  
ATOM   1057  C   PRO B 136     -14.262 -50.676 -35.463  1.00 79.60           C  
ATOM   1058  CB  PRO B 136     -16.683 -49.988 -35.543  1.00 79.60           C  
ATOM   1059  O   PRO B 136     -13.872 -51.433 -36.356  1.00 79.60           O  
ATOM   1060  CG  PRO B 136     -17.607 -49.547 -34.454  1.00 79.60           C  
ATOM   1061  CD  PRO B 136     -16.839 -49.505 -33.164  1.00 79.60           C  
ATOM   1062  N   SER B 137     -13.464 -49.729 -34.950  1.00 76.75           N  
ATOM   1063  CA  SER B 137     -12.189 -49.426 -35.590  1.00 76.75           C  
ATOM   1064  C   SER B 137     -11.015 -49.823 -34.700  1.00 76.75           C  
ATOM   1065  CB  SER B 137     -12.100 -47.938 -35.932  1.00 76.75           C  
ATOM   1066  O   SER B 137      -9.925 -50.115 -35.195  1.00 76.75           O  
ATOM   1067  OG  SER B 137     -12.612 -47.148 -34.873  1.00 76.75           O  
ATOM   1068  N   LYS B 138     -11.236 -49.967 -33.402  1.00 76.88           N  
ATOM   1069  CA  LYS B 138     -10.080 -50.163 -32.531  1.00 76.88           C  
ATOM   1070  C   LYS B 138     -10.381 -51.188 -31.441  1.00 76.88           C  
ATOM   1071  CB  LYS B 138      -9.652 -48.837 -31.900  1.00 76.88           C  
ATOM   1072  O   LYS B 138     -11.541 -51.397 -31.081  1.00 76.88           O  
ATOM   1073  CG  LYS B 138      -9.007 -47.866 -32.878  1.00 76.88           C  
ATOM   1074  CD  LYS B 138      -8.249 -46.762 -32.152  1.00 76.88           C  
ATOM   1075  CE  LYS B 138      -7.605 -45.788 -33.129  1.00 76.88           C  
ATOM   1076  NZ  LYS B 138      -6.848 -44.713 -32.422  1.00 76.88           N  
ATOM   1077  N   LEU B 139      -9.359 -51.900 -31.127  1.00 69.53           N  
ATOM   1078  CA  LEU B 139      -9.379 -52.755 -29.945  1.00 69.53           C  
ATOM   1079  C   LEU B 139      -8.924 -51.985 -28.710  1.00 69.53           C  
ATOM   1080  CB  LEU B 139      -8.486 -53.981 -30.154  1.00 69.53           C  
ATOM   1081  O   LEU B 139      -7.875 -51.337 -28.728  1.00 69.53           O  
ATOM   1082  CG  LEU B 139      -8.436 -54.988 -29.005  1.00 69.53           C  
ATOM   1083  CD1 LEU B 139      -8.564 -56.410 -29.540  1.00 69.53           C  
ATOM   1084  CD2 LEU B 139      -7.147 -54.826 -28.207  1.00 69.53           C  
ATOM   1085  N   ILE B 140      -9.703 -51.988 -27.591  1.00 69.11           N  
ATOM   1086  CA  ILE B 140      -9.387 -51.167 -26.427  1.00 69.11           C  
ATOM   1087  C   ILE B 140      -9.349 -52.040 -25.175  1.00 69.11           C  
ATOM   1088  CB  ILE B 140     -10.407 -50.020 -26.251  1.00 69.11           C  
ATOM   1089  O   ILE B 140     -10.188 -52.927 -25.003  1.00 69.11           O  
ATOM   1090  CG1 ILE B 140     -10.531 -49.212 -27.547  1.00 69.11           C  
ATOM   1091  CG2 ILE B 140     -10.008 -49.118 -25.079  1.00 69.11           C  
ATOM   1092  CD1 ILE B 140     -11.700 -48.236 -27.558  1.00 69.11           C  
ATOM   1093  N   GLU B 141      -8.383 -51.801 -24.345  1.00 67.52           N  
ATOM   1094  CA  GLU B 141      -8.361 -52.404 -23.016  1.00 67.52           C  
ATOM   1095  C   GLU B 141      -9.162 -51.571 -22.019  1.00 67.52           C  
ATOM   1096  CB  GLU B 141      -6.920 -52.570 -22.525  1.00 67.52           C  
ATOM   1097  O   GLU B 141      -9.063 -50.343 -22.007  1.00 67.52           O  
ATOM   1098  CG  GLU B 141      -6.166 -53.703 -23.206  1.00 67.52           C  
ATOM   1099  CD  GLU B 141      -4.757 -53.894 -22.667  1.00 67.52           C  
ATOM   1100  OE1 GLU B 141      -4.033 -54.787 -23.163  1.00 67.52           O  
ATOM   1101  OE2 GLU B 141      -4.374 -53.145 -21.741  1.00 67.52           O  
ATOM   1102  N   TYR B 142     -10.062 -52.143 -21.328  1.00 61.99           N  
ATOM   1103  CA  TYR B 142     -10.896 -51.349 -20.433  1.00 61.99           C  
ATOM   1104  C   TYR B 142     -10.956 -51.975 -19.045  1.00 61.99           C  
ATOM   1105  CB  TYR B 142     -12.310 -51.203 -21.002  1.00 61.99           C  
ATOM   1106  O   TYR B 142     -10.655 -53.159 -18.878  1.00 61.99           O  
ATOM   1107  CG  TYR B 142     -13.155 -52.445 -20.852  1.00 61.99           C  
ATOM   1108  CD1 TYR B 142     -13.111 -53.461 -21.804  1.00 61.99           C  
ATOM   1109  CD2 TYR B 142     -14.000 -52.604 -19.759  1.00 61.99           C  
ATOM   1110  CE1 TYR B 142     -13.890 -54.605 -21.671  1.00 61.99           C  
ATOM   1111  CE2 TYR B 142     -14.784 -53.744 -19.615  1.00 61.99           C  
ATOM   1112  OH  TYR B 142     -15.495 -55.869 -20.438  1.00 61.99           O  
ATOM   1113  CZ  TYR B 142     -14.721 -54.738 -20.575  1.00 61.99           C  
ATOM   1114  N   THR B 143     -11.053 -51.180 -17.947  1.00 60.61           N  
ATOM   1115  CA  THR B 143     -11.321 -51.656 -16.595  1.00 60.61           C  
ATOM   1116  C   THR B 143     -12.823 -51.758 -16.345  1.00 60.61           C  
ATOM   1117  CB  THR B 143     -10.684 -50.731 -15.541  1.00 60.61           C  
ATOM   1118  O   THR B 143     -13.309 -52.784 -15.865  1.00 60.61           O  
ATOM   1119  CG2 THR B 143      -9.184 -50.977 -15.427  1.00 60.61           C  
ATOM   1120  OG1 THR B 143     -10.906 -49.366 -15.915  1.00 60.61           O  
ATOM   1121  N   ASP B 144     -13.435 -50.601 -16.703  1.00 63.34           N  
ATOM   1122  CA  ASP B 144     -14.891 -50.568 -16.600  1.00 63.34           C  
ATOM   1123  C   ASP B 144     -15.532 -50.303 -17.961  1.00 63.34           C  
ATOM   1124  CB  ASP B 144     -15.334 -49.503 -15.595  1.00 63.34           C  
ATOM   1125  O   ASP B 144     -15.275 -49.271 -18.583  1.00 63.34           O  
ATOM   1126  CG  ASP B 144     -16.683 -49.806 -14.966  1.00 63.34           C  
ATOM   1127  OD1 ASP B 144     -17.359 -50.761 -15.405  1.00 63.34           O  
ATOM   1128  OD2 ASP B 144     -17.074 -49.080 -14.026  1.00 63.34           O  
ATOM   1129  N   PHE B 145     -16.337 -51.173 -18.530  1.00 69.47           N  
ATOM   1130  CA  PHE B 145     -16.965 -51.100 -19.844  1.00 69.47           C  
ATOM   1131  C   PHE B 145     -17.797 -49.831 -19.976  1.00 69.47           C  
ATOM   1132  CB  PHE B 145     -17.842 -52.332 -20.091  1.00 69.47           C  
ATOM   1133  O   PHE B 145     -17.745 -49.153 -21.005  1.00 69.47           O  
ATOM   1134  CG  PHE B 145     -18.391 -52.415 -21.489  1.00 69.47           C  
ATOM   1135  CD1 PHE B 145     -19.641 -51.890 -21.794  1.00 69.47           C  
ATOM   1136  CD2 PHE B 145     -17.656 -53.020 -22.501  1.00 69.47           C  
ATOM   1137  CE1 PHE B 145     -20.151 -51.966 -23.087  1.00 69.47           C  
ATOM   1138  CE2 PHE B 145     -18.159 -53.099 -23.796  1.00 69.47           C  
ATOM   1139  CZ  PHE B 145     -19.407 -52.573 -24.087  1.00 69.47           C  
ATOM   1140  N   ALA B 146     -18.317 -49.359 -18.834  1.00 69.16           N  
ATOM   1141  CA  ALA B 146     -19.259 -48.243 -18.854  1.00 69.16           C  
ATOM   1142  C   ALA B 146     -18.529 -46.913 -19.021  1.00 69.16           C  
ATOM   1143  CB  ALA B 146     -20.097 -48.230 -17.578  1.00 69.16           C  
ATOM   1144  O   ALA B 146     -19.042 -45.993 -19.663  1.00 69.16           O  
ATOM   1145  N   THR B 147     -17.358 -46.852 -18.519  1.00 72.16           N  
ATOM   1146  CA  THR B 147     -16.613 -45.598 -18.553  1.00 72.16           C  
ATOM   1147  C   THR B 147     -15.582 -45.611 -19.679  1.00 72.16           C  
ATOM   1148  CB  THR B 147     -15.908 -45.330 -17.211  1.00 72.16           C  
ATOM   1149  O   THR B 147     -14.828 -44.651 -19.848  1.00 72.16           O  
ATOM   1150  CG2 THR B 147     -16.918 -45.021 -16.111  1.00 72.16           C  
ATOM   1151  OG1 THR B 147     -15.150 -46.487 -16.837  1.00 72.16           O  
ATOM   1152  N   SER B 148     -15.562 -46.615 -20.462  1.00 70.71           N  
ATOM   1153  CA  SER B 148     -14.592 -46.739 -21.545  1.00 70.71           C  
ATOM   1154  C   SER B 148     -15.233 -46.447 -22.898  1.00 70.71           C  
ATOM   1155  CB  SER B 148     -13.975 -48.138 -21.555  1.00 70.71           C  
ATOM   1156  O   SER B 148     -16.439 -46.203 -22.979  1.00 70.71           O  
ATOM   1157  OG  SER B 148     -14.952 -49.116 -21.870  1.00 70.71           O  
ATOM   1158  N   ALA B 149     -14.493 -46.467 -23.883  1.00 80.35           N  
ATOM   1159  CA  ALA B 149     -14.962 -46.211 -25.242  1.00 80.35           C  
ATOM   1160  C   ALA B 149     -15.491 -47.488 -25.890  1.00 80.35           C  
ATOM   1161  CB  ALA B 149     -13.840 -45.614 -26.089  1.00 80.35           C  
ATOM   1162  O   ALA B 149     -15.830 -47.496 -27.075  1.00 80.35           O  
ATOM   1163  N   CYS B 150     -15.845 -48.461 -25.142  1.00 78.49           N  
ATOM   1164  CA  CYS B 150     -16.193 -49.794 -25.622  1.00 78.49           C  
ATOM   1165  C   CYS B 150     -17.595 -49.809 -26.219  1.00 78.49           C  
ATOM   1166  CB  CYS B 150     -16.102 -50.813 -24.487  1.00 78.49           C  
ATOM   1167  O   CYS B 150     -18.516 -49.203 -25.668  1.00 78.49           O  
ATOM   1168  SG  CYS B 150     -14.417 -51.104 -23.903  1.00 78.49           S  
ATOM   1169  N   VAL B 151     -17.718 -50.445 -27.407  1.00 84.99           N  
ATOM   1170  CA  VAL B 151     -19.020 -50.609 -28.045  1.00 84.99           C  
ATOM   1171  C   VAL B 151     -19.407 -52.086 -28.059  1.00 84.99           C  
ATOM   1172  CB  VAL B 151     -19.023 -50.044 -29.484  1.00 84.99           C  
ATOM   1173  O   VAL B 151     -20.516 -52.448 -27.659  1.00 84.99           O  
ATOM   1174  CG1 VAL B 151     -20.377 -50.275 -30.152  1.00 84.99           C  
ATOM   1175  CG2 VAL B 151     -18.675 -48.557 -29.473  1.00 84.99           C  
ATOM   1176  N   LEU B 152     -18.432 -53.009 -28.461  1.00 83.22           N  
ATOM   1177  CA  LEU B 152     -18.658 -54.447 -28.557  1.00 83.22           C  
ATOM   1178  C   LEU B 152     -17.815 -55.199 -27.533  1.00 83.22           C  
ATOM   1179  CB  LEU B 152     -18.335 -54.947 -29.968  1.00 83.22           C  
ATOM   1180  O   LEU B 152     -16.642 -54.877 -27.331  1.00 83.22           O  
ATOM   1181  CG  LEU B 152     -19.160 -54.345 -31.106  1.00 83.22           C  
ATOM   1182  CD1 LEU B 152     -18.351 -54.335 -32.399  1.00 83.22           C  
ATOM   1183  CD2 LEU B 152     -20.462 -55.118 -31.290  1.00 83.22           C  
ATOM   1184  N   ALA B 153     -18.351 -56.143 -26.868  1.00 69.24           N  
ATOM   1185  CA  ALA B 153     -17.709 -56.817 -25.743  1.00 69.24           C  
ATOM   1186  C   ALA B 153     -16.901 -58.023 -26.214  1.00 69.24           C  
ATOM   1187  CB  ALA B 153     -18.752 -57.249 -24.716  1.00 69.24           C  
ATOM   1188  O   ALA B 153     -15.974 -58.463 -25.530  1.00 69.24           O  
ATOM   1189  N   ALA B 154     -17.222 -58.556 -27.462  1.00 71.27           N  
ATOM   1190  CA  ALA B 154     -16.585 -59.795 -27.900  1.00 71.27           C  
ATOM   1191  C   ALA B 154     -15.868 -59.601 -29.233  1.00 71.27           C  
ATOM   1192  CB  ALA B 154     -17.618 -60.913 -28.013  1.00 71.27           C  
ATOM   1193  O   ALA B 154     -16.165 -58.662 -29.974  1.00 71.27           O  
ATOM   1194  N   GLU B 155     -14.937 -60.439 -29.463  1.00 66.90           N  
ATOM   1195  CA  GLU B 155     -14.174 -60.378 -30.706  1.00 66.90           C  
ATOM   1196  C   GLU B 155     -15.066 -60.640 -31.915  1.00 66.90           C  
ATOM   1197  CB  GLU B 155     -13.018 -61.382 -30.677  1.00 66.90           C  
ATOM   1198  O   GLU B 155     -14.838 -60.087 -32.993  1.00 66.90           O  
ATOM   1199  CG  GLU B 155     -12.048 -61.237 -31.841  1.00 66.90           C  
ATOM   1200  CD  GLU B 155     -10.793 -62.080 -31.684  1.00 66.90           C  
ATOM   1201  OE1 GLU B 155      -9.901 -62.009 -32.560  1.00 66.90           O  
ATOM   1202  OE2 GLU B 155     -10.701 -62.819 -30.679  1.00 66.90           O  
ATOM   1203  N   CYS B 156     -15.970 -61.414 -31.759  1.00 69.58           N  
ATOM   1204  CA  CYS B 156     -16.957 -61.670 -32.802  1.00 69.58           C  
ATOM   1205  C   CYS B 156     -18.373 -61.593 -32.243  1.00 69.58           C  
ATOM   1206  CB  CYS B 156     -16.723 -63.041 -33.436  1.00 69.58           C  
ATOM   1207  O   CYS B 156     -18.625 -62.027 -31.118  1.00 69.58           O  
ATOM   1208  SG  CYS B 156     -15.105 -63.216 -34.217  1.00 69.58           S  
ATOM   1209  N   THR B 157     -19.175 -60.866 -32.934  1.00 77.39           N  
ATOM   1210  CA  THR B 157     -20.576 -60.730 -32.551  1.00 77.39           C  
ATOM   1211  C   THR B 157     -21.493 -61.115 -33.709  1.00 77.39           C  
ATOM   1212  CB  THR B 157     -20.894 -59.293 -32.097  1.00 77.39           C  
ATOM   1213  O   THR B 157     -21.216 -60.783 -34.863  1.00 77.39           O  
ATOM   1214  CG2 THR B 157     -20.967 -59.201 -30.576  1.00 77.39           C  
ATOM   1215  OG1 THR B 157     -19.868 -58.411 -32.569  1.00 77.39           O  
ATOM   1216  N   ILE B 158     -22.565 -61.863 -33.339  1.00 75.17           N  
ATOM   1217  CA  ILE B 158     -23.492 -62.310 -34.373  1.00 75.17           C  
ATOM   1218  C   ILE B 158     -24.705 -61.384 -34.415  1.00 75.17           C  
ATOM   1219  CB  ILE B 158     -23.939 -63.770 -34.138  1.00 75.17           C  
ATOM   1220  O   ILE B 158     -25.434 -61.261 -33.427  1.00 75.17           O  
ATOM   1221  CG1 ILE B 158     -22.720 -64.697 -34.061  1.00 75.17           C  
ATOM   1222  CG2 ILE B 158     -24.903 -64.223 -35.238  1.00 75.17           C  
ATOM   1223  CD1 ILE B 158     -23.051 -66.120 -33.632  1.00 75.17           C  
ATOM   1224  N   PHE B 159     -24.885 -60.745 -35.577  1.00 81.11           N  
ATOM   1225  CA  PHE B 159     -26.040 -59.876 -35.770  1.00 81.11           C  
ATOM   1226  C   PHE B 159     -27.059 -60.529 -36.696  1.00 81.11           C  
ATOM   1227  CB  PHE B 159     -25.606 -58.521 -36.338  1.00 81.11           C  
ATOM   1228  O   PHE B 159     -26.711 -61.399 -37.496  1.00 81.11           O  
ATOM   1229  CG  PHE B 159     -24.738 -57.722 -35.405  1.00 81.11           C  
ATOM   1230  CD1 PHE B 159     -25.264 -57.173 -34.242  1.00 81.11           C  
ATOM   1231  CD2 PHE B 159     -23.394 -57.519 -35.691  1.00 81.11           C  
ATOM   1232  CE1 PHE B 159     -24.462 -56.432 -33.376  1.00 81.11           C  
ATOM   1233  CE2 PHE B 159     -22.586 -56.780 -34.831  1.00 81.11           C  
ATOM   1234  CZ  PHE B 159     -23.122 -56.237 -33.675  1.00 81.11           C  
ATOM   1235  N   LYS B 160     -28.344 -60.168 -36.516  1.00 74.58           N  
ATOM   1236  CA  LYS B 160     -29.393 -60.637 -37.416  1.00 74.58           C  
ATOM   1237  C   LYS B 160     -29.470 -59.771 -38.670  1.00 74.58           C  
ATOM   1238  CB  LYS B 160     -30.747 -60.649 -36.704  1.00 74.58           C  
ATOM   1239  O   LYS B 160     -29.461 -58.541 -38.583  1.00 74.58           O  
ATOM   1240  CG  LYS B 160     -30.857 -61.692 -35.602  1.00 74.58           C  
ATOM   1241  CD  LYS B 160     -32.236 -61.677 -34.954  1.00 74.58           C  
ATOM   1242  CE  LYS B 160     -32.323 -62.665 -33.798  1.00 74.58           C  
ATOM   1243  NZ  LYS B 160     -33.676 -62.663 -33.168  1.00 74.58           N  
ATOM   1244  N   ASP B 161     -29.408 -60.393 -39.850  1.00 69.62           N  
ATOM   1245  CA  ASP B 161     -29.607 -59.625 -41.075  1.00 69.62           C  
ATOM   1246  C   ASP B 161     -31.081 -59.279 -41.273  1.00 69.62           C  
ATOM   1247  CB  ASP B 161     -29.080 -60.400 -42.285  1.00 69.62           C  
ATOM   1248  O   ASP B 161     -31.916 -59.586 -40.420  1.00 69.62           O  
ATOM   1249  CG  ASP B 161     -29.014 -59.556 -43.546  1.00 69.62           C  
ATOM   1250  OD1 ASP B 161     -29.228 -58.326 -43.469  1.00 69.62           O  
ATOM   1251  OD2 ASP B 161     -28.748 -60.125 -44.626  1.00 69.62           O  
ATOM   1252  N   ALA B 162     -31.409 -58.525 -42.237  1.00 67.83           N  
ATOM   1253  CA  ALA B 162     -32.766 -58.071 -42.526  1.00 67.83           C  
ATOM   1254  C   ALA B 162     -33.739 -59.246 -42.577  1.00 67.83           C  
ATOM   1255  CB  ALA B 162     -32.800 -57.299 -43.843  1.00 67.83           C  
ATOM   1256  O   ALA B 162     -34.913 -59.104 -42.228  1.00 67.83           O  
ATOM   1257  N   SER B 163     -33.267 -60.478 -42.913  1.00 68.72           N  
ATOM   1258  CA  SER B 163     -34.089 -61.679 -43.014  1.00 68.72           C  
ATOM   1259  C   SER B 163     -34.061 -62.480 -41.717  1.00 68.72           C  
ATOM   1260  CB  SER B 163     -33.617 -62.556 -44.175  1.00 68.72           C  
ATOM   1261  O   SER B 163     -34.722 -63.514 -41.605  1.00 68.72           O  
ATOM   1262  OG  SER B 163     -32.286 -62.233 -44.540  1.00 68.72           O  
ATOM   1263  N   GLY B 164     -33.402 -61.980 -40.730  1.00 70.31           N  
ATOM   1264  CA  GLY B 164     -33.306 -62.665 -39.450  1.00 70.31           C  
ATOM   1265  C   GLY B 164     -32.227 -63.731 -39.424  1.00 70.31           C  
ATOM   1266  O   GLY B 164     -32.148 -64.518 -38.478  1.00 70.31           O  
ATOM   1267  N   LYS B 165     -31.377 -63.809 -40.520  1.00 71.33           N  
ATOM   1268  CA  LYS B 165     -30.280 -64.770 -40.581  1.00 71.33           C  
ATOM   1269  C   LYS B 165     -29.063 -64.264 -39.811  1.00 71.33           C  
ATOM   1270  CB  LYS B 165     -29.898 -65.058 -42.034  1.00 71.33           C  
ATOM   1271  O   LYS B 165     -28.761 -63.069 -39.833  1.00 71.33           O  
ATOM   1272  CG  LYS B 165     -30.872 -65.975 -42.760  1.00 71.33           C  
ATOM   1273  CD  LYS B 165     -30.377 -66.322 -44.158  1.00 71.33           C  
ATOM   1274  CE  LYS B 165     -31.382 -67.184 -44.910  1.00 71.33           C  
ATOM   1275  NZ  LYS B 165     -30.904 -67.522 -46.284  1.00 71.33           N  
ATOM   1276  N   PRO B 166     -28.492 -65.232 -39.063  1.00 68.20           N  
ATOM   1277  CA  PRO B 166     -27.329 -64.848 -38.260  1.00 68.20           C  
ATOM   1278  C   PRO B 166     -26.099 -64.541 -39.110  1.00 68.20           C  
ATOM   1279  CB  PRO B 166     -27.090 -66.075 -37.376  1.00 68.20           C  
ATOM   1280  O   PRO B 166     -25.696 -65.363 -39.937  1.00 68.20           O  
ATOM   1281  CG  PRO B 166     -27.757 -67.201 -38.098  1.00 68.20           C  
ATOM   1282  CD  PRO B 166     -28.793 -66.628 -39.023  1.00 68.20           C  
ATOM   1283  N   VAL B 167     -25.599 -63.329 -39.023  1.00 74.54           N  
ATOM   1284  CA  VAL B 167     -24.387 -62.927 -39.729  1.00 74.54           C  
ATOM   1285  C   VAL B 167     -23.293 -62.580 -38.721  1.00 74.54           C  
ATOM   1286  CB  VAL B 167     -24.648 -61.726 -40.666  1.00 74.54           C  
ATOM   1287  O   VAL B 167     -23.427 -61.623 -37.954  1.00 74.54           O  
ATOM   1288  CG1 VAL B 167     -23.404 -61.406 -41.493  1.00 74.54           C  
ATOM   1289  CG2 VAL B 167     -25.840 -62.012 -41.577  1.00 74.54           C  
ATOM   1290  N   PRO B 168     -22.230 -63.350 -38.768  1.00 74.02           N  
ATOM   1291  CA  PRO B 168     -21.155 -63.102 -37.805  1.00 74.02           C  
ATOM   1292  C   PRO B 168     -20.253 -61.939 -38.212  1.00 74.02           C  
ATOM   1293  CB  PRO B 168     -20.376 -64.420 -37.798  1.00 74.02           C  
ATOM   1294  O   PRO B 168     -19.820 -61.863 -39.365  1.00 74.02           O  
ATOM   1295  CG  PRO B 168     -20.726 -65.076 -39.095  1.00 74.02           C  
ATOM   1296  CD  PRO B 168     -22.031 -64.513 -39.578  1.00 74.02           C  
ATOM   1297  N   TYR B 169     -20.043 -60.986 -37.302  1.00 82.08           N  
ATOM   1298  CA  TYR B 169     -19.081 -59.900 -37.451  1.00 82.08           C  
ATOM   1299  C   TYR B 169     -17.917 -60.066 -36.482  1.00 82.08           C  
ATOM   1300  CB  TYR B 169     -19.760 -58.546 -37.225  1.00 82.08           C  
ATOM   1301  O   TYR B 169     -18.123 -60.298 -35.289  1.00 82.08           O  
ATOM   1302  CG  TYR B 169     -20.662 -58.122 -38.358  1.00 82.08           C  
ATOM   1303  CD1 TYR B 169     -20.245 -57.174 -39.290  1.00 82.08           C  
ATOM   1304  CD2 TYR B 169     -21.934 -58.668 -38.499  1.00 82.08           C  
ATOM   1305  CE1 TYR B 169     -21.074 -56.780 -40.335  1.00 82.08           C  
ATOM   1306  CE2 TYR B 169     -22.771 -58.280 -39.540  1.00 82.08           C  
ATOM   1307  OH  TYR B 169     -23.158 -56.950 -41.484  1.00 82.08           O  
ATOM   1308  CZ  TYR B 169     -22.333 -57.337 -40.452  1.00 82.08           C  
ATOM   1309  N   CYS B 170     -16.751 -60.005 -37.000  1.00 71.43           N  
ATOM   1310  CA  CYS B 170     -15.585 -60.176 -36.141  1.00 71.43           C  
ATOM   1311  C   CYS B 170     -14.570 -59.062 -36.370  1.00 71.43           C  
ATOM   1312  CB  CYS B 170     -14.930 -61.534 -36.390  1.00 71.43           C  
ATOM   1313  O   CYS B 170     -14.504 -58.491 -37.460  1.00 71.43           O  
ATOM   1314  SG  CYS B 170     -15.963 -62.938 -35.920  1.00 71.43           S  
ATOM   1315  N   TYR B 171     -13.850 -58.696 -35.282  1.00 74.55           N  
ATOM   1316  CA  TYR B 171     -12.777 -57.715 -35.394  1.00 74.55           C  
ATOM   1317  C   TYR B 171     -11.676 -58.214 -36.321  1.00 74.55           C  
ATOM   1318  CB  TYR B 171     -12.193 -57.396 -34.014  1.00 74.55           C  
ATOM   1319  O   TYR B 171     -11.240 -57.494 -37.223  1.00 74.55           O  
ATOM   1320  CG  TYR B 171     -11.096 -56.360 -34.044  1.00 74.55           C  
ATOM   1321  CD1 TYR B 171      -9.760 -56.727 -33.899  1.00 74.55           C  
ATOM   1322  CD2 TYR B 171     -11.393 -55.012 -34.216  1.00 74.55           C  
ATOM   1323  CE1 TYR B 171      -8.746 -55.775 -33.923  1.00 74.55           C  
ATOM   1324  CE2 TYR B 171     -10.387 -54.052 -34.243  1.00 74.55           C  
ATOM   1325  OH  TYR B 171      -8.069 -53.495 -34.121  1.00 74.55           O  
ATOM   1326  CZ  TYR B 171      -9.069 -54.442 -34.096  1.00 74.55           C  
ATOM   1327  N   ASP B 172     -11.256 -59.497 -36.047  1.00 64.63           N  
ATOM   1328  CA  ASP B 172     -10.336 -60.199 -36.937  1.00 64.63           C  
ATOM   1329  C   ASP B 172     -11.059 -61.288 -37.726  1.00 64.63           C  
ATOM   1330  CB  ASP B 172      -9.178 -60.806 -36.142  1.00 64.63           C  
ATOM   1331  O   ASP B 172     -11.491 -62.292 -37.155  1.00 64.63           O  
ATOM   1332  CG  ASP B 172      -8.016 -61.234 -37.021  1.00 64.63           C  
ATOM   1333  OD1 ASP B 172      -8.131 -61.160 -38.263  1.00 64.63           O  
ATOM   1334  OD2 ASP B 172      -6.977 -61.653 -36.466  1.00 64.63           O  
ATOM   1335  N   THR B 173     -11.253 -61.009 -39.041  1.00 69.78           N  
ATOM   1336  CA  THR B 173     -12.040 -61.894 -39.894  1.00 69.78           C  
ATOM   1337  C   THR B 173     -11.387 -63.269 -39.995  1.00 69.78           C  
ATOM   1338  CB  THR B 173     -12.214 -61.301 -41.304  1.00 69.78           C  
ATOM   1339  O   THR B 173     -12.025 -64.236 -40.417  1.00 69.78           O  
ATOM   1340  CG2 THR B 173     -13.080 -60.045 -41.269  1.00 69.78           C  
ATOM   1341  OG1 THR B 173     -10.927 -60.966 -41.838  1.00 69.78           O  
ATOM   1342  N   ASN B 174     -10.152 -63.416 -39.551  1.00 57.27           N  
ATOM   1343  CA  ASN B 174      -9.440 -64.688 -39.619  1.00 57.27           C  
ATOM   1344  C   ASN B 174      -9.905 -65.650 -38.530  1.00 57.27           C  
ATOM   1345  CB  ASN B 174      -7.930 -64.464 -39.521  1.00 57.27           C  
ATOM   1346  O   ASN B 174      -9.628 -66.849 -38.595  1.00 57.27           O  
ATOM   1347  CG  ASN B 174      -7.359 -63.786 -40.751  1.00 57.27           C  
ATOM   1348  ND2 ASN B 174      -6.222 -63.120 -40.587  1.00 57.27           N  
ATOM   1349  OD1 ASN B 174      -7.935 -63.859 -41.839  1.00 57.27           O  
ATOM   1350  N   VAL B 175     -10.621 -65.007 -37.523  1.00 59.96           N  
ATOM   1351  CA  VAL B 175     -11.066 -65.813 -36.391  1.00 59.96           C  
ATOM   1352  C   VAL B 175     -12.242 -66.692 -36.813  1.00 59.96           C  
ATOM   1353  CB  VAL B 175     -11.465 -64.930 -35.188  1.00 59.96           C  
ATOM   1354  O   VAL B 175     -12.340 -67.849 -36.398  1.00 59.96           O  
ATOM   1355  CG1 VAL B 175     -11.922 -65.793 -34.013  1.00 59.96           C  
ATOM   1356  CG2 VAL B 175     -10.300 -64.034 -34.774  1.00 59.96           C  
ATOM   1357  N   LEU B 176     -13.075 -66.142 -37.635  1.00 63.32           N  
ATOM   1358  CA  LEU B 176     -14.227 -66.878 -38.143  1.00 63.32           C  
ATOM   1359  C   LEU B 176     -14.372 -66.689 -39.650  1.00 63.32           C  
ATOM   1360  CB  LEU B 176     -15.507 -66.425 -37.435  1.00 63.32           C  
ATOM   1361  O   LEU B 176     -14.590 -65.571 -40.121  1.00 63.32           O  
ATOM   1362  CG  LEU B 176     -16.665 -67.424 -37.423  1.00 63.32           C  
ATOM   1363  CD1 LEU B 176     -16.467 -68.451 -36.313  1.00 63.32           C  
ATOM   1364  CD2 LEU B 176     -17.996 -66.699 -37.257  1.00 63.32           C  
ATOM   1365  N   GLU B 177     -14.164 -67.795 -40.327  1.00 58.87           N  
ATOM   1366  CA  GLU B 177     -14.227 -67.731 -41.784  1.00 58.87           C  
ATOM   1367  C   GLU B 177     -15.627 -67.355 -42.261  1.00 58.87           C  
ATOM   1368  CB  GLU B 177     -13.803 -69.067 -42.400  1.00 58.87           C  
ATOM   1369  O   GLU B 177     -16.618 -67.933 -41.810  1.00 58.87           O  
ATOM   1370  CG  GLU B 177     -13.196 -68.939 -43.789  1.00 58.87           C  
ATOM   1371  CD  GLU B 177     -12.742 -70.268 -44.371  1.00 58.87           C  
ATOM   1372  OE1 GLU B 177     -12.263 -70.293 -45.527  1.00 58.87           O  
ATOM   1373  OE2 GLU B 177     -12.868 -71.294 -43.665  1.00 58.87           O  
ATOM   1374  N   GLY B 178     -15.767 -66.417 -43.148  1.00 66.33           N  
ATOM   1375  CA  GLY B 178     -17.033 -65.958 -43.697  1.00 66.33           C  
ATOM   1376  C   GLY B 178     -17.640 -64.808 -42.916  1.00 66.33           C  
ATOM   1377  O   GLY B 178     -18.745 -64.356 -43.223  1.00 66.33           O  
ATOM   1378  N   SER B 179     -16.846 -64.404 -41.826  1.00 72.92           N  
ATOM   1379  CA  SER B 179     -17.354 -63.299 -41.021  1.00 72.92           C  
ATOM   1380  C   SER B 179     -17.058 -61.955 -41.678  1.00 72.92           C  
ATOM   1381  CB  SER B 179     -16.748 -63.334 -39.618  1.00 72.92           C  
ATOM   1382  O   SER B 179     -16.176 -61.857 -42.534  1.00 72.92           O  
ATOM   1383  OG  SER B 179     -15.351 -63.097 -39.667  1.00 72.92           O  
ATOM   1384  N   VAL B 180     -17.956 -60.989 -41.343  1.00 78.44           N  
ATOM   1385  CA  VAL B 180     -17.774 -59.625 -41.829  1.00 78.44           C  
ATOM   1386  C   VAL B 180     -16.977 -58.814 -40.810  1.00 78.44           C  
ATOM   1387  CB  VAL B 180     -19.128 -58.939 -42.115  1.00 78.44           C  
ATOM   1388  O   VAL B 180     -17.075 -59.053 -39.604  1.00 78.44           O  
ATOM   1389  CG1 VAL B 180     -18.914 -57.542 -42.696  1.00 78.44           C  
ATOM   1390  CG2 VAL B 180     -19.969 -59.792 -43.062  1.00 78.44           C  
ATOM   1391  N   ALA B 181     -16.056 -58.040 -41.250  1.00 78.15           N  
ATOM   1392  CA  ALA B 181     -15.191 -57.249 -40.379  1.00 78.15           C  
ATOM   1393  C   ALA B 181     -15.994 -56.206 -39.607  1.00 78.15           C  
ATOM   1394  CB  ALA B 181     -14.090 -56.573 -41.193  1.00 78.15           C  
ATOM   1395  O   ALA B 181     -16.919 -55.598 -40.152  1.00 78.15           O  
ATOM   1396  N   TYR B 182     -15.656 -55.970 -38.362  1.00 84.95           N  
ATOM   1397  CA  TYR B 182     -16.284 -54.938 -37.545  1.00 84.95           C  
ATOM   1398  C   TYR B 182     -16.192 -53.576 -38.221  1.00 84.95           C  
ATOM   1399  CB  TYR B 182     -15.634 -54.879 -36.160  1.00 84.95           C  
ATOM   1400  O   TYR B 182     -17.103 -52.753 -38.102  1.00 84.95           O  
ATOM   1401  CG  TYR B 182     -16.188 -55.889 -35.185  1.00 84.95           C  
ATOM   1402  CD1 TYR B 182     -17.351 -56.599 -35.474  1.00 84.95           C  
ATOM   1403  CD2 TYR B 182     -15.552 -56.134 -33.973  1.00 84.95           C  
ATOM   1404  CE1 TYR B 182     -17.867 -57.530 -34.578  1.00 84.95           C  
ATOM   1405  CE2 TYR B 182     -16.059 -57.062 -33.069  1.00 84.95           C  
ATOM   1406  OH  TYR B 182     -17.721 -58.674 -32.489  1.00 84.95           O  
ATOM   1407  CZ  TYR B 182     -17.215 -57.754 -33.380  1.00 84.95           C  
ATOM   1408  N   GLU B 183     -15.143 -53.249 -38.928  1.00 80.70           N  
ATOM   1409  CA  GLU B 183     -14.888 -51.976 -39.594  1.00 80.70           C  
ATOM   1410  C   GLU B 183     -15.977 -51.660 -40.615  1.00 80.70           C  
ATOM   1411  CB  GLU B 183     -13.517 -51.990 -40.275  1.00 80.70           C  
ATOM   1412  O   GLU B 183     -16.179 -50.498 -40.976  1.00 80.70           O  
ATOM   1413  CG  GLU B 183     -12.902 -50.609 -40.448  1.00 80.70           C  
ATOM   1414  CD  GLU B 183     -11.478 -50.649 -40.980  1.00 80.70           C  
ATOM   1415  OE1 GLU B 183     -10.883 -49.570 -41.201  1.00 80.70           O  
ATOM   1416  OE2 GLU B 183     -10.954 -51.768 -41.178  1.00 80.70           O  
ATOM   1417  N   SER B 184     -16.666 -52.739 -41.045  1.00 80.03           N  
ATOM   1418  CA  SER B 184     -17.712 -52.560 -42.047  1.00 80.03           C  
ATOM   1419  C   SER B 184     -19.013 -52.085 -41.409  1.00 80.03           C  
ATOM   1420  CB  SER B 184     -17.954 -53.864 -42.808  1.00 80.03           C  
ATOM   1421  O   SER B 184     -19.964 -51.737 -42.111  1.00 80.03           O  
ATOM   1422  OG  SER B 184     -18.463 -54.865 -41.943  1.00 80.03           O  
ATOM   1423  N   LEU B 185     -19.047 -52.075 -40.046  1.00 85.86           N  
ATOM   1424  CA  LEU B 185     -20.239 -51.593 -39.357  1.00 85.86           C  
ATOM   1425  C   LEU B 185     -20.416 -50.092 -39.561  1.00 85.86           C  
ATOM   1426  CB  LEU B 185     -20.159 -51.911 -37.861  1.00 85.86           C  
ATOM   1427  O   LEU B 185     -19.473 -49.321 -39.371  1.00 85.86           O  
ATOM   1428  CG  LEU B 185     -20.261 -53.387 -37.475  1.00 85.86           C  
ATOM   1429  CD1 LEU B 185     -19.769 -53.597 -36.047  1.00 85.86           C  
ATOM   1430  CD2 LEU B 185     -21.695 -53.883 -37.630  1.00 85.86           C  
ATOM   1431  N   ARG B 186     -21.607 -49.728 -40.006  1.00 82.22           N  
ATOM   1432  CA  ARG B 186     -21.878 -48.324 -40.294  1.00 82.22           C  
ATOM   1433  C   ARG B 186     -22.430 -47.609 -39.065  1.00 82.22           C  
ATOM   1434  CB  ARG B 186     -22.859 -48.194 -41.461  1.00 82.22           C  
ATOM   1435  O   ARG B 186     -23.300 -48.140 -38.371  1.00 82.22           O  
ATOM   1436  CG  ARG B 186     -22.298 -48.664 -42.793  1.00 82.22           C  
ATOM   1437  CD  ARG B 186     -23.204 -48.278 -43.954  1.00 82.22           C  
ATOM   1438  NE  ARG B 186     -22.625 -48.660 -45.239  1.00 82.22           N  
ATOM   1439  NH1 ARG B 186     -24.413 -47.918 -46.500  1.00 82.22           N  
ATOM   1440  NH2 ARG B 186     -22.596 -48.865 -47.527  1.00 82.22           N  
ATOM   1441  CZ  ARG B 186     -23.213 -48.480 -46.419  1.00 82.22           C  
ATOM   1442  N   PRO B 187     -21.886 -46.443 -38.831  1.00 86.78           N  
ATOM   1443  CA  PRO B 187     -22.372 -45.662 -37.692  1.00 86.78           C  
ATOM   1444  C   PRO B 187     -23.835 -45.250 -37.840  1.00 86.78           C  
ATOM   1445  CB  PRO B 187     -21.457 -44.435 -37.690  1.00 86.78           C  
ATOM   1446  O   PRO B 187     -24.346 -45.164 -38.960  1.00 86.78           O  
ATOM   1447  CG  PRO B 187     -20.856 -44.404 -39.058  1.00 86.78           C  
ATOM   1448  CD  PRO B 187     -20.988 -45.770 -39.668  1.00 86.78           C  
ATOM   1449  N   ASP B 188     -24.545 -45.004 -36.835  1.00 82.39           N  
ATOM   1450  CA  ASP B 188     -25.926 -44.535 -36.778  1.00 82.39           C  
ATOM   1451  C   ASP B 188     -26.877 -45.549 -37.411  1.00 82.39           C  
ATOM   1452  CB  ASP B 188     -26.062 -43.180 -37.475  1.00 82.39           C  
ATOM   1453  O   ASP B 188     -27.890 -45.171 -38.003  1.00 82.39           O  
ATOM   1454  CG  ASP B 188     -25.219 -42.094 -36.829  1.00 82.39           C  
ATOM   1455  OD1 ASP B 188     -25.183 -42.010 -35.583  1.00 82.39           O  
ATOM   1456  OD2 ASP B 188     -24.587 -41.314 -37.574  1.00 82.39           O  
ATOM   1457  N   THR B 189     -26.412 -46.779 -37.478  1.00 81.58           N  
ATOM   1458  CA  THR B 189     -27.250 -47.856 -37.995  1.00 81.58           C  
ATOM   1459  C   THR B 189     -27.590 -48.853 -36.891  1.00 81.58           C  
ATOM   1460  CB  THR B 189     -26.560 -48.590 -39.159  1.00 81.58           C  
ATOM   1461  O   THR B 189     -26.751 -49.156 -36.040  1.00 81.58           O  
ATOM   1462  CG2 THR B 189     -27.585 -49.232 -40.089  1.00 81.58           C  
ATOM   1463  OG1 THR B 189     -25.772 -47.655 -39.907  1.00 81.58           O  
ATOM   1464  N   ARG B 190     -28.831 -49.248 -36.982  1.00 80.22           N  
ATOM   1465  CA  ARG B 190     -29.315 -50.154 -35.946  1.00 80.22           C  
ATOM   1466  C   ARG B 190     -28.991 -51.604 -36.291  1.00 80.22           C  
ATOM   1467  CB  ARG B 190     -30.822 -49.987 -35.746  1.00 80.22           C  
ATOM   1468  O   ARG B 190     -29.468 -52.128 -37.300  1.00 80.22           O  
ATOM   1469  CG  ARG B 190     -31.343 -50.589 -34.451  1.00 80.22           C  
ATOM   1470  CD  ARG B 190     -32.838 -50.356 -34.281  1.00 80.22           C  
ATOM   1471  NE  ARG B 190     -33.383 -51.138 -33.175  1.00 80.22           N  
ATOM   1472  NH1 ARG B 190     -35.447 -50.102 -33.188  1.00 80.22           N  
ATOM   1473  NH2 ARG B 190     -35.004 -51.764 -31.673  1.00 80.22           N  
ATOM   1474  CZ  ARG B 190     -34.610 -50.999 -32.681  1.00 80.22           C  
ATOM   1475  N   TYR B 191     -28.137 -52.307 -35.426  1.00 85.38           N  
ATOM   1476  CA  TYR B 191     -27.809 -53.719 -35.589  1.00 85.38           C  
ATOM   1477  C   TYR B 191     -28.429 -54.555 -34.476  1.00 85.38           C  
ATOM   1478  CB  TYR B 191     -26.291 -53.920 -35.609  1.00 85.38           C  
ATOM   1479  O   TYR B 191     -28.226 -54.272 -33.292  1.00 85.38           O  
ATOM   1480  CG  TYR B 191     -25.608 -53.265 -36.785  1.00 85.38           C  
ATOM   1481  CD1 TYR B 191     -25.489 -53.927 -38.004  1.00 85.38           C  
ATOM   1482  CD2 TYR B 191     -25.078 -51.983 -36.679  1.00 85.38           C  
ATOM   1483  CE1 TYR B 191     -24.859 -53.328 -39.090  1.00 85.38           C  
ATOM   1484  CE2 TYR B 191     -24.446 -51.374 -37.758  1.00 85.38           C  
ATOM   1485  OH  TYR B 191     -23.716 -51.456 -40.029  1.00 85.38           O  
ATOM   1486  CZ  TYR B 191     -24.341 -52.054 -38.957  1.00 85.38           C  
ATOM   1487  N   VAL B 192     -29.210 -55.537 -34.841  1.00 78.22           N  
ATOM   1488  CA  VAL B 192     -29.939 -56.338 -33.863  1.00 78.22           C  
ATOM   1489  C   VAL B 192     -29.174 -57.629 -33.579  1.00 78.22           C  
ATOM   1490  CB  VAL B 192     -31.370 -56.662 -34.348  1.00 78.22           C  
ATOM   1491  O   VAL B 192     -28.793 -58.348 -34.506  1.00 78.22           O  
ATOM   1492  CG1 VAL B 192     -32.137 -57.443 -33.282  1.00 78.22           C  
ATOM   1493  CG2 VAL B 192     -32.113 -55.377 -34.712  1.00 78.22           C  
ATOM   1494  N   LEU B 193     -28.892 -57.920 -32.299  1.00 76.25           N  
ATOM   1495  CA  LEU B 193     -28.221 -59.147 -31.884  1.00 76.25           C  
ATOM   1496  C   LEU B 193     -29.194 -60.321 -31.870  1.00 76.25           C  
ATOM   1497  CB  LEU B 193     -27.594 -58.972 -30.498  1.00 76.25           C  
ATOM   1498  O   LEU B 193     -30.402 -60.133 -32.033  1.00 76.25           O  
ATOM   1499  CG  LEU B 193     -26.150 -58.468 -30.466  1.00 76.25           C  
ATOM   1500  CD1 LEU B 193     -26.120 -56.944 -30.495  1.00 76.25           C  
ATOM   1501  CD2 LEU B 193     -25.425 -59.000 -29.234  1.00 76.25           C  
ATOM   1502  N   MET B 194     -28.759 -61.535 -31.702  1.00 73.24           N  
ATOM   1503  CA  MET B 194     -29.592 -62.734 -31.738  1.00 73.24           C  
ATOM   1504  C   MET B 194     -30.551 -62.766 -30.553  1.00 73.24           C  
ATOM   1505  CB  MET B 194     -28.724 -63.993 -31.743  1.00 73.24           C  
ATOM   1506  O   MET B 194     -31.648 -63.318 -30.652  1.00 73.24           O  
ATOM   1507  CG  MET B 194     -28.097 -64.300 -33.093  1.00 73.24           C  
ATOM   1508  SD  MET B 194     -29.338 -64.812 -34.345  1.00 73.24           S  
ATOM   1509  CE  MET B 194     -28.529 -66.294 -35.010  1.00 73.24           C  
ATOM   1510  N   ASP B 195     -30.082 -62.001 -29.451  1.00 60.55           N  
ATOM   1511  CA  ASP B 195     -30.908 -61.944 -28.249  1.00 60.55           C  
ATOM   1512  C   ASP B 195     -31.951 -60.833 -28.352  1.00 60.55           C  
ATOM   1513  CB  ASP B 195     -30.037 -61.734 -27.009  1.00 60.55           C  
ATOM   1514  O   ASP B 195     -32.797 -60.685 -27.467  1.00 60.55           O  
ATOM   1515  CG  ASP B 195     -29.236 -60.445 -27.057  1.00 60.55           C  
ATOM   1516  OD1 ASP B 195     -29.192 -59.794 -28.123  1.00 60.55           O  
ATOM   1517  OD2 ASP B 195     -28.641 -60.078 -26.021  1.00 60.55           O  
ATOM   1518  N   GLY B 196     -32.018 -60.141 -29.429  1.00 70.02           N  
ATOM   1519  CA  GLY B 196     -32.964 -59.054 -29.622  1.00 70.02           C  
ATOM   1520  C   GLY B 196     -32.410 -57.702 -29.212  1.00 70.02           C  
ATOM   1521  O   GLY B 196     -33.023 -56.667 -29.481  1.00 70.02           O  
ATOM   1522  N   SER B 197     -31.256 -57.626 -28.485  1.00 76.82           N  
ATOM   1523  CA  SER B 197     -30.636 -56.363 -28.098  1.00 76.82           C  
ATOM   1524  C   SER B 197     -30.102 -55.614 -29.314  1.00 76.82           C  
ATOM   1525  CB  SER B 197     -29.502 -56.606 -27.100  1.00 76.82           C  
ATOM   1526  O   SER B 197     -29.892 -56.209 -30.373  1.00 76.82           O  
ATOM   1527  OG  SER B 197     -28.524 -57.471 -27.651  1.00 76.82           O  
ATOM   1528  N   ILE B 198     -29.983 -54.267 -29.104  1.00 79.85           N  
ATOM   1529  CA  ILE B 198     -29.619 -53.425 -30.238  1.00 79.85           C  
ATOM   1530  C   ILE B 198     -28.265 -52.768 -29.979  1.00 79.85           C  
ATOM   1531  CB  ILE B 198     -30.693 -52.349 -30.510  1.00 79.85           C  
ATOM   1532  O   ILE B 198     -27.942 -52.425 -28.839  1.00 79.85           O  
ATOM   1533  CG1 ILE B 198     -32.053 -53.006 -30.773  1.00 79.85           C  
ATOM   1534  CG2 ILE B 198     -30.279 -51.458 -31.685  1.00 79.85           C  
ATOM   1535  CD1 ILE B 198     -33.229 -52.041 -30.712  1.00 79.85           C  
ATOM   1536  N   ILE B 199     -27.456 -52.719 -31.047  1.00 87.74           N  
ATOM   1537  CA  ILE B 199     -26.206 -51.968 -30.998  1.00 87.74           C  
ATOM   1538  C   ILE B 199     -26.230 -50.857 -32.044  1.00 87.74           C  
ATOM   1539  CB  ILE B 199     -24.985 -52.889 -31.223  1.00 87.74           C  
ATOM   1540  O   ILE B 199     -26.428 -51.118 -33.233  1.00 87.74           O  
ATOM   1541  CG1 ILE B 199     -24.871 -53.911 -30.086  1.00 87.74           C  
ATOM   1542  CG2 ILE B 199     -23.702 -52.063 -31.347  1.00 87.74           C  
ATOM   1543  CD1 ILE B 199     -23.717 -54.891 -30.248  1.00 87.74           C  
ATOM   1544  N   GLN B 200     -26.148 -49.604 -31.547  1.00 87.28           N  
ATOM   1545  CA  GLN B 200     -26.068 -48.425 -32.404  1.00 87.28           C  
ATOM   1546  C   GLN B 200     -25.040 -47.430 -31.874  1.00 87.28           C  
ATOM   1547  CB  GLN B 200     -27.436 -47.753 -32.523  1.00 87.28           C  
ATOM   1548  O   GLN B 200     -25.154 -46.955 -30.742  1.00 87.28           O  
ATOM   1549  CG  GLN B 200     -27.466 -46.589 -33.504  1.00 87.28           C  
ATOM   1550  CD  GLN B 200     -28.863 -46.034 -33.713  1.00 87.28           C  
ATOM   1551  NE2 GLN B 200     -28.986 -45.062 -34.610  1.00 87.28           N  
ATOM   1552  OE1 GLN B 200     -29.823 -46.476 -33.075  1.00 87.28           O  
ATOM   1553  N   PHE B 201     -24.131 -47.180 -32.673  1.00 89.64           N  
ATOM   1554  CA  PHE B 201     -23.068 -46.296 -32.209  1.00 89.64           C  
ATOM   1555  C   PHE B 201     -22.970 -45.057 -33.091  1.00 89.64           C  
ATOM   1556  CB  PHE B 201     -21.725 -47.033 -32.187  1.00 89.64           C  
ATOM   1557  O   PHE B 201     -23.360 -45.089 -34.260  1.00 89.64           O  
ATOM   1558  CG  PHE B 201     -21.355 -47.659 -33.504  1.00 89.64           C  
ATOM   1559  CD1 PHE B 201     -21.770 -48.947 -33.819  1.00 89.64           C  
ATOM   1560  CD2 PHE B 201     -20.591 -46.958 -34.429  1.00 89.64           C  
ATOM   1561  CE1 PHE B 201     -21.428 -49.529 -35.038  1.00 89.64           C  
ATOM   1562  CE2 PHE B 201     -20.246 -47.533 -35.649  1.00 89.64           C  
ATOM   1563  CZ  PHE B 201     -20.665 -48.819 -35.951  1.00 89.64           C  
ATOM   1564  N   PRO B 202     -22.599 -43.915 -32.467  1.00 89.24           N  
ATOM   1565  CA  PRO B 202     -22.504 -42.659 -33.215  1.00 89.24           C  
ATOM   1566  C   PRO B 202     -21.273 -42.601 -34.117  1.00 89.24           C  
ATOM   1567  CB  PRO B 202     -22.425 -41.598 -32.115  1.00 89.24           C  
ATOM   1568  O   PRO B 202     -20.370 -43.433 -33.989  1.00 89.24           O  
ATOM   1569  CG  PRO B 202     -21.863 -42.317 -30.931  1.00 89.24           C  
ATOM   1570  CD  PRO B 202     -22.215 -43.773 -31.045  1.00 89.24           C  
ATOM   1571  N   ASN B 203     -21.286 -41.679 -35.080  1.00 86.36           N  
ATOM   1572  CA  ASN B 203     -20.126 -41.447 -35.934  1.00 86.36           C  
ATOM   1573  C   ASN B 203     -18.981 -40.799 -35.161  1.00 86.36           C  
ATOM   1574  CB  ASN B 203     -20.510 -40.584 -37.138  1.00 86.36           C  
ATOM   1575  O   ASN B 203     -19.147 -39.724 -34.582  1.00 86.36           O  
ATOM   1576  CG  ASN B 203     -19.408 -40.507 -38.177  1.00 86.36           C  
ATOM   1577  ND2 ASN B 203     -19.498 -39.526 -39.066  1.00 86.36           N  
ATOM   1578  OD1 ASN B 203     -18.483 -41.324 -38.180  1.00 86.36           O  
ATOM   1579  N   THR B 204     -17.882 -41.472 -35.136  1.00 81.61           N  
ATOM   1580  CA  THR B 204     -16.719 -40.995 -34.397  1.00 81.61           C  
ATOM   1581  C   THR B 204     -15.622 -40.535 -35.353  1.00 81.61           C  
ATOM   1582  CB  THR B 204     -16.165 -42.086 -33.462  1.00 81.61           C  
ATOM   1583  O   THR B 204     -15.143 -41.316 -36.178  1.00 81.61           O  
ATOM   1584  CG2 THR B 204     -16.571 -41.828 -32.015  1.00 81.61           C  
ATOM   1585  OG1 THR B 204     -16.676 -43.361 -33.870  1.00 81.61           O  
ATOM   1586  N   TYR B 205     -15.235 -39.306 -35.346  1.00 78.18           N  
ATOM   1587  CA  TYR B 205     -14.220 -38.745 -36.230  1.00 78.18           C  
ATOM   1588  C   TYR B 205     -12.821 -38.979 -35.671  1.00 78.18           C  
ATOM   1589  CB  TYR B 205     -14.455 -37.245 -36.436  1.00 78.18           C  
ATOM   1590  O   TYR B 205     -11.888 -39.273 -36.421  1.00 78.18           O  
ATOM   1591  CG  TYR B 205     -15.749 -36.926 -37.146  1.00 78.18           C  
ATOM   1592  CD1 TYR B 205     -15.829 -36.958 -38.536  1.00 78.18           C  
ATOM   1593  CD2 TYR B 205     -16.892 -36.592 -36.428  1.00 78.18           C  
ATOM   1594  CE1 TYR B 205     -17.019 -36.663 -39.194  1.00 78.18           C  
ATOM   1595  CE2 TYR B 205     -18.086 -36.295 -37.075  1.00 78.18           C  
ATOM   1596  OH  TYR B 205     -19.320 -36.040 -39.103  1.00 78.18           O  
ATOM   1597  CZ  TYR B 205     -18.140 -36.333 -38.457  1.00 78.18           C  
ATOM   1598  N   LEU B 206     -12.682 -38.859 -34.417  1.00 78.65           N  
ATOM   1599  CA  LEU B 206     -11.399 -39.079 -33.758  1.00 78.65           C  
ATOM   1600  C   LEU B 206     -11.548 -40.043 -32.586  1.00 78.65           C  
ATOM   1601  CB  LEU B 206     -10.812 -37.752 -33.272  1.00 78.65           C  
ATOM   1602  O   LEU B 206     -12.424 -39.863 -31.737  1.00 78.65           O  
ATOM   1603  CG  LEU B 206      -9.442 -37.370 -33.832  1.00 78.65           C  
ATOM   1604  CD1 LEU B 206      -9.569 -36.185 -34.783  1.00 78.65           C  
ATOM   1605  CD2 LEU B 206      -8.470 -37.053 -32.701  1.00 78.65           C  
ATOM   1606  N   GLU B 207     -10.705 -41.166 -32.662  1.00 72.32           N  
ATOM   1607  CA  GLU B 207     -10.767 -42.164 -31.599  1.00 72.32           C  
ATOM   1608  C   GLU B 207      -9.417 -42.315 -30.904  1.00 72.32           C  
ATOM   1609  CB  GLU B 207     -11.227 -43.514 -32.154  1.00 72.32           C  
ATOM   1610  O   GLU B 207      -8.425 -42.685 -31.537  1.00 72.32           O  
ATOM   1611  CG  GLU B 207     -12.739 -43.690 -32.168  1.00 72.32           C  
ATOM   1612  CD  GLU B 207     -13.179 -45.058 -32.663  1.00 72.32           C  
ATOM   1613  OE1 GLU B 207     -14.403 -45.310 -32.742  1.00 72.32           O  
ATOM   1614  OE2 GLU B 207     -12.293 -45.885 -32.975  1.00 72.32           O  
ATOM   1615  N   GLY B 208      -9.064 -41.658 -29.753  1.00 69.47           N  
ATOM   1616  CA  GLY B 208      -7.857 -41.715 -28.945  1.00 69.47           C  
ATOM   1617  C   GLY B 208      -8.020 -41.071 -27.581  1.00 69.47           C  
ATOM   1618  O   GLY B 208      -8.962 -41.384 -26.850  1.00 69.47           O  
ATOM   1619  N   SER B 209      -7.043 -40.275 -27.319  1.00 68.96           N  
ATOM   1620  CA  SER B 209      -7.127 -39.564 -26.047  1.00 68.96           C  
ATOM   1621  C   SER B 209      -8.260 -38.544 -26.058  1.00 68.96           C  
ATOM   1622  CB  SER B 209      -5.803 -38.864 -25.735  1.00 68.96           C  
ATOM   1623  O   SER B 209      -8.865 -38.270 -25.019  1.00 68.96           O  
ATOM   1624  OG  SER B 209      -5.261 -38.270 -26.902  1.00 68.96           O  
ATOM   1625  N   VAL B 210      -8.512 -38.122 -27.311  1.00 75.98           N  
ATOM   1626  CA  VAL B 210      -9.642 -37.222 -27.509  1.00 75.98           C  
ATOM   1627  C   VAL B 210     -10.656 -37.864 -28.454  1.00 75.98           C  
ATOM   1628  CB  VAL B 210      -9.187 -35.854 -28.066  1.00 75.98           C  
ATOM   1629  O   VAL B 210     -10.278 -38.478 -29.455  1.00 75.98           O  
ATOM   1630  CG1 VAL B 210     -10.387 -34.932 -28.279  1.00 75.98           C  
ATOM   1631  CG2 VAL B 210      -8.172 -35.207 -27.126  1.00 75.98           C  
ATOM   1632  N   ARG B 211     -11.910 -37.724 -28.093  1.00 82.69           N  
ATOM   1633  CA  ARG B 211     -12.961 -38.343 -28.894  1.00 82.69           C  
ATOM   1634  C   ARG B 211     -13.985 -37.309 -29.348  1.00 82.69           C  
ATOM   1635  CB  ARG B 211     -13.654 -39.456 -28.105  1.00 82.69           C  
ATOM   1636  O   ARG B 211     -14.493 -36.533 -28.536  1.00 82.69           O  
ATOM   1637  CG  ARG B 211     -14.510 -40.377 -28.960  1.00 82.69           C  
ATOM   1638  CD  ARG B 211     -15.001 -41.583 -28.172  1.00 82.69           C  
ATOM   1639  NE  ARG B 211     -15.893 -42.420 -28.969  1.00 82.69           N  
ATOM   1640  NH1 ARG B 211     -14.792 -44.397 -28.503  1.00 82.69           N  
ATOM   1641  NH2 ARG B 211     -16.641 -44.402 -29.858  1.00 82.69           N  
ATOM   1642  CZ  ARG B 211     -15.773 -43.738 -29.108  1.00 82.69           C  
ATOM   1643  N   VAL B 212     -14.148 -37.293 -30.673  1.00 85.63           N  
ATOM   1644  CA  VAL B 212     -15.152 -36.394 -31.232  1.00 85.63           C  
ATOM   1645  C   VAL B 212     -16.249 -37.207 -31.916  1.00 85.63           C  
ATOM   1646  CB  VAL B 212     -14.527 -35.396 -32.232  1.00 85.63           C  
ATOM   1647  O   VAL B 212     -15.976 -37.977 -32.839  1.00 85.63           O  
ATOM   1648  CG1 VAL B 212     -15.586 -34.437 -32.771  1.00 85.63           C  
ATOM   1649  CG2 VAL B 212     -13.388 -34.622 -31.571  1.00 85.63           C  
ATOM   1650  N   VAL B 213     -17.552 -36.928 -31.462  1.00 87.97           N  
ATOM   1651  CA  VAL B 213     -18.642 -37.744 -31.987  1.00 87.97           C  
ATOM   1652  C   VAL B 213     -19.791 -36.844 -32.436  1.00 87.97           C  
ATOM   1653  CB  VAL B 213     -19.141 -38.766 -30.941  1.00 87.97           C  
ATOM   1654  O   VAL B 213     -20.008 -35.773 -31.864  1.00 87.97           O  
ATOM   1655  CG1 VAL B 213     -19.504 -40.090 -31.611  1.00 87.97           C  
ATOM   1656  CG2 VAL B 213     -18.084 -38.982 -29.860  1.00 87.97           C  
ATOM   1657  N   THR B 214     -20.413 -37.283 -33.511  1.00 87.25           N  
ATOM   1658  CA  THR B 214     -21.633 -36.619 -33.956  1.00 87.25           C  
ATOM   1659  C   THR B 214     -22.853 -37.498 -33.697  1.00 87.25           C  
ATOM   1660  CB  THR B 214     -21.560 -36.264 -35.453  1.00 87.25           C  
ATOM   1661  O   THR B 214     -22.839 -38.693 -33.999  1.00 87.25           O  
ATOM   1662  CG2 THR B 214     -20.419 -35.291 -35.733  1.00 87.25           C  
ATOM   1663  OG1 THR B 214     -21.351 -37.460 -36.212  1.00 87.25           O  
ATOM   1664  N   THR B 215     -23.895 -36.950 -33.088  1.00 87.82           N  
ATOM   1665  CA  THR B 215     -25.064 -37.737 -32.712  1.00 87.82           C  
ATOM   1666  C   THR B 215     -26.330 -37.161 -33.339  1.00 87.82           C  
ATOM   1667  CB  THR B 215     -25.227 -37.798 -31.182  1.00 87.82           C  
ATOM   1668  O   THR B 215     -26.381 -35.973 -33.667  1.00 87.82           O  
ATOM   1669  CG2 THR B 215     -24.055 -38.526 -30.532  1.00 87.82           C  
ATOM   1670  OG1 THR B 215     -25.295 -36.464 -30.661  1.00 87.82           O  
ATOM   1671  N   PHE B 216     -27.255 -38.007 -33.611  1.00 85.23           N  
ATOM   1672  CA  PHE B 216     -28.611 -37.634 -33.996  1.00 85.23           C  
ATOM   1673  C   PHE B 216     -29.569 -37.789 -32.821  1.00 85.23           C  
ATOM   1674  CB  PHE B 216     -29.089 -38.483 -35.178  1.00 85.23           C  
ATOM   1675  O   PHE B 216     -29.198 -38.329 -31.777  1.00 85.23           O  
ATOM   1676  CG  PHE B 216     -28.337 -38.223 -36.455  1.00 85.23           C  
ATOM   1677  CD1 PHE B 216     -28.519 -37.037 -37.156  1.00 85.23           C  
ATOM   1678  CD2 PHE B 216     -27.448 -39.165 -36.955  1.00 85.23           C  
ATOM   1679  CE1 PHE B 216     -27.824 -36.793 -38.338  1.00 85.23           C  
ATOM   1680  CE2 PHE B 216     -26.750 -38.929 -38.137  1.00 85.23           C  
ATOM   1681  CZ  PHE B 216     -26.941 -37.743 -38.827  1.00 85.23           C  
ATOM   1682  N   ASP B 217     -30.750 -37.138 -32.980  1.00 83.30           N  
ATOM   1683  CA  ASP B 217     -31.776 -37.346 -31.962  1.00 83.30           C  
ATOM   1684  C   ASP B 217     -32.305 -38.778 -32.001  1.00 83.30           C  
ATOM   1685  CB  ASP B 217     -32.926 -36.354 -32.149  1.00 83.30           C  
ATOM   1686  O   ASP B 217     -33.305 -39.058 -32.666  1.00 83.30           O  
ATOM   1687  CG  ASP B 217     -33.895 -36.343 -30.980  1.00 83.30           C  
ATOM   1688  OD1 ASP B 217     -33.584 -36.938 -29.925  1.00 83.30           O  
ATOM   1689  OD2 ASP B 217     -34.979 -35.737 -31.115  1.00 83.30           O  
ATOM   1690  N   SER B 218     -31.466 -39.703 -31.441  1.00 83.35           N  
ATOM   1691  CA  SER B 218     -31.803 -41.123 -31.451  1.00 83.35           C  
ATOM   1692  C   SER B 218     -31.240 -41.833 -30.224  1.00 83.35           C  
ATOM   1693  CB  SER B 218     -31.276 -41.790 -32.722  1.00 83.35           C  
ATOM   1694  O   SER B 218     -30.534 -41.224 -29.417  1.00 83.35           O  
ATOM   1695  OG  SER B 218     -29.896 -42.088 -32.599  1.00 83.35           O  
ATOM   1696  N   GLU B 219     -31.646 -43.051 -30.115  1.00 83.46           N  
ATOM   1697  CA  GLU B 219     -31.132 -43.876 -29.027  1.00 83.46           C  
ATOM   1698  C   GLU B 219     -29.895 -44.657 -29.463  1.00 83.46           C  
ATOM   1699  CB  GLU B 219     -32.211 -44.839 -28.525  1.00 83.46           C  
ATOM   1700  O   GLU B 219     -29.941 -45.409 -30.439  1.00 83.46           O  
ATOM   1701  CG  GLU B 219     -31.896 -45.466 -27.174  1.00 83.46           C  
ATOM   1702  CD  GLU B 219     -32.987 -46.401 -26.678  1.00 83.46           C  
ATOM   1703  OE1 GLU B 219     -33.102 -46.600 -25.447  1.00 83.46           O  
ATOM   1704  OE2 GLU B 219     -33.732 -46.940 -27.527  1.00 83.46           O  
ATOM   1705  N   TYR B 220     -28.787 -44.437 -28.829  1.00 90.69           N  
ATOM   1706  CA  TYR B 220     -27.548 -45.156 -29.105  1.00 90.69           C  
ATOM   1707  C   TYR B 220     -27.324 -46.268 -28.088  1.00 90.69           C  
ATOM   1708  CB  TYR B 220     -26.356 -44.195 -29.100  1.00 90.69           C  
ATOM   1709  O   TYR B 220     -27.658 -46.117 -26.910  1.00 90.69           O  
ATOM   1710  CG  TYR B 220     -26.349 -43.229 -30.259  1.00 90.69           C  
ATOM   1711  CD1 TYR B 220     -25.889 -43.620 -31.515  1.00 90.69           C  
ATOM   1712  CD2 TYR B 220     -26.802 -41.923 -30.103  1.00 90.69           C  
ATOM   1713  CE1 TYR B 220     -25.879 -42.733 -32.586  1.00 90.69           C  
ATOM   1714  CE2 TYR B 220     -26.796 -41.027 -31.167  1.00 90.69           C  
ATOM   1715  OH  TYR B 220     -26.327 -40.559 -33.460  1.00 90.69           O  
ATOM   1716  CZ  TYR B 220     -26.334 -41.441 -32.403  1.00 90.69           C  
ATOM   1717  N   CYS B 221     -26.926 -47.425 -28.626  1.00 83.08           N  
ATOM   1718  CA  CYS B 221     -26.839 -48.582 -27.742  1.00 83.08           C  
ATOM   1719  C   CYS B 221     -25.480 -49.260 -27.864  1.00 83.08           C  
ATOM   1720  CB  CYS B 221     -27.949 -49.583 -28.058  1.00 83.08           C  
ATOM   1721  O   CYS B 221     -24.990 -49.484 -28.972  1.00 83.08           O  
ATOM   1722  SG  CYS B 221     -29.614 -48.908 -27.870  1.00 83.08           S  
ATOM   1723  N   ARG B 222     -24.786 -49.480 -26.782  1.00 83.46           N  
ATOM   1724  CA  ARG B 222     -23.620 -50.352 -26.680  1.00 83.46           C  
ATOM   1725  C   ARG B 222     -23.959 -51.634 -25.926  1.00 83.46           C  
ATOM   1726  CB  ARG B 222     -22.465 -49.627 -25.986  1.00 83.46           C  
ATOM   1727  O   ARG B 222     -25.095 -51.818 -25.482  1.00 83.46           O  
ATOM   1728  CG  ARG B 222     -22.778 -49.185 -24.566  1.00 83.46           C  
ATOM   1729  CD  ARG B 222     -21.633 -48.388 -23.957  1.00 83.46           C  
ATOM   1730  NE  ARG B 222     -21.915 -48.008 -22.576  1.00 83.46           N  
ATOM   1731  NH1 ARG B 222     -19.834 -47.084 -22.187  1.00 83.46           N  
ATOM   1732  NH2 ARG B 222     -21.415 -47.097 -20.528  1.00 83.46           N  
ATOM   1733  CZ  ARG B 222     -21.054 -47.397 -21.767  1.00 83.46           C  
ATOM   1734  N   HIS B 223     -23.034 -52.494 -25.929  1.00 76.24           N  
ATOM   1735  CA  HIS B 223     -23.337 -53.787 -25.326  1.00 76.24           C  
ATOM   1736  C   HIS B 223     -23.922 -53.619 -23.928  1.00 76.24           C  
ATOM   1737  CB  HIS B 223     -22.082 -54.659 -25.269  1.00 76.24           C  
ATOM   1738  O   HIS B 223     -23.228 -53.179 -23.009  1.00 76.24           O  
ATOM   1739  CG  HIS B 223     -22.353 -56.076 -24.872  1.00 76.24           C  
ATOM   1740  CD2 HIS B 223     -21.999 -56.773 -23.767  1.00 76.24           C  
ATOM   1741  ND1 HIS B 223     -23.071 -56.946 -25.664  1.00 76.24           N  
ATOM   1742  CE1 HIS B 223     -23.147 -58.120 -25.060  1.00 76.24           C  
ATOM   1743  NE2 HIS B 223     -22.505 -58.041 -23.908  1.00 76.24           N  
ATOM   1744  N   GLY B 224     -25.231 -53.944 -23.729  1.00 68.97           N  
ATOM   1745  CA  GLY B 224     -25.857 -54.017 -22.419  1.00 68.97           C  
ATOM   1746  C   GLY B 224     -26.549 -52.728 -22.016  1.00 68.97           C  
ATOM   1747  O   GLY B 224     -27.325 -52.708 -21.058  1.00 68.97           O  
ATOM   1748  N   THR B 225     -26.289 -51.541 -22.694  1.00 75.81           N  
ATOM   1749  CA  THR B 225     -26.883 -50.283 -22.255  1.00 75.81           C  
ATOM   1750  C   THR B 225     -27.292 -49.431 -23.453  1.00 75.81           C  
ATOM   1751  CB  THR B 225     -25.910 -49.487 -21.365  1.00 75.81           C  
ATOM   1752  O   THR B 225     -26.570 -49.365 -24.450  1.00 75.81           O  
ATOM   1753  CG2 THR B 225     -25.711 -50.173 -20.017  1.00 75.81           C  
ATOM   1754  OG1 THR B 225     -24.643 -49.381 -22.026  1.00 75.81           O  
ATOM   1755  N   CYS B 226     -28.500 -48.851 -23.415  1.00 79.48           N  
ATOM   1756  CA  CYS B 226     -28.992 -47.933 -24.436  1.00 79.48           C  
ATOM   1757  C   CYS B 226     -29.339 -46.578 -23.830  1.00 79.48           C  
ATOM   1758  CB  CYS B 226     -30.218 -48.518 -25.137  1.00 79.48           C  
ATOM   1759  O   CYS B 226     -29.982 -46.509 -22.781  1.00 79.48           O  
ATOM   1760  SG  CYS B 226     -29.890 -50.066 -26.006  1.00 79.48           S  
ATOM   1761  N   GLU B 227     -28.851 -45.570 -24.391  1.00 87.87           N  
ATOM   1762  CA  GLU B 227     -29.099 -44.228 -23.873  1.00 87.87           C  
ATOM   1763  C   GLU B 227     -29.566 -43.287 -24.980  1.00 87.87           C  
ATOM   1764  CB  GLU B 227     -27.842 -43.669 -23.203  1.00 87.87           C  
ATOM   1765  O   GLU B 227     -29.129 -43.404 -26.127  1.00 87.87           O  
ATOM   1766  CG  GLU B 227     -27.358 -44.493 -22.019  1.00 87.87           C  
ATOM   1767  CD  GLU B 227     -26.052 -43.985 -21.428  1.00 87.87           C  
ATOM   1768  OE1 GLU B 227     -25.035 -44.713 -21.487  1.00 87.87           O  
ATOM   1769  OE2 GLU B 227     -26.046 -42.851 -20.900  1.00 87.87           O  
ATOM   1770  N   ARG B 228     -30.419 -42.360 -24.603  1.00 86.50           N  
ATOM   1771  CA  ARG B 228     -30.949 -41.396 -25.563  1.00 86.50           C  
ATOM   1772  C   ARG B 228     -30.015 -40.200 -25.710  1.00 86.50           C  
ATOM   1773  CB  ARG B 228     -32.342 -40.925 -25.140  1.00 86.50           C  
ATOM   1774  O   ARG B 228     -29.454 -39.719 -24.723  1.00 86.50           O  
ATOM   1775  CG  ARG B 228     -33.269 -40.619 -26.306  1.00 86.50           C  
ATOM   1776  CD  ARG B 228     -34.679 -40.295 -25.834  1.00 86.50           C  
ATOM   1777  NE  ARG B 228     -35.557 -39.957 -26.951  1.00 86.50           N  
ATOM   1778  NH1 ARG B 228     -37.506 -40.035 -25.713  1.00 86.50           N  
ATOM   1779  NH2 ARG B 228     -37.581 -39.530 -27.948  1.00 86.50           N  
ATOM   1780  CZ  ARG B 228     -36.879 -39.841 -26.868  1.00 86.50           C  
ATOM   1781  N   SER B 229     -29.814 -39.785 -26.979  1.00 89.44           N  
ATOM   1782  CA  SER B 229     -28.944 -38.648 -27.259  1.00 89.44           C  
ATOM   1783  C   SER B 229     -29.656 -37.605 -28.115  1.00 89.44           C  
ATOM   1784  CB  SER B 229     -27.666 -39.109 -27.962  1.00 89.44           C  
ATOM   1785  O   SER B 229     -30.504 -37.947 -28.942  1.00 89.44           O  
ATOM   1786  OG  SER B 229     -27.062 -38.036 -28.662  1.00 89.44           O  
ATOM   1787  N   GLU B 230     -29.428 -36.365 -27.828  1.00 88.03           N  
ATOM   1788  CA  GLU B 230     -29.875 -35.281 -28.698  1.00 88.03           C  
ATOM   1789  C   GLU B 230     -28.912 -35.079 -29.865  1.00 88.03           C  
ATOM   1790  CB  GLU B 230     -30.021 -33.980 -27.905  1.00 88.03           C  
ATOM   1791  O   GLU B 230     -27.792 -35.594 -29.849  1.00 88.03           O  
ATOM   1792  CG  GLU B 230     -31.100 -34.031 -26.834  1.00 88.03           C  
ATOM   1793  CD  GLU B 230     -31.224 -32.737 -26.045  1.00 88.03           C  
ATOM   1794  OE1 GLU B 230     -32.054 -32.673 -25.110  1.00 88.03           O  
ATOM   1795  OE2 GLU B 230     -30.485 -31.779 -26.365  1.00 88.03           O  
ATOM   1796  N   ALA B 231     -29.403 -34.499 -30.884  1.00 85.45           N  
ATOM   1797  CA  ALA B 231     -28.568 -34.241 -32.054  1.00 85.45           C  
ATOM   1798  C   ALA B 231     -27.501 -33.195 -31.746  1.00 85.45           C  
ATOM   1799  CB  ALA B 231     -29.427 -33.789 -33.233  1.00 85.45           C  
ATOM   1800  O   ALA B 231     -27.765 -32.218 -31.041  1.00 85.45           O  
ATOM   1801  N   GLY B 232     -26.207 -33.507 -32.284  1.00 88.62           N  
ATOM   1802  CA  GLY B 232     -25.148 -32.527 -32.101  1.00 88.62           C  
ATOM   1803  C   GLY B 232     -23.758 -33.125 -32.199  1.00 88.62           C  
ATOM   1804  O   GLY B 232     -23.572 -34.180 -32.809  1.00 88.62           O  
ATOM   1805  N   VAL B 233     -22.848 -32.316 -31.754  1.00 85.86           N  
ATOM   1806  CA  VAL B 233     -21.450 -32.732 -31.771  1.00 85.86           C  
ATOM   1807  C   VAL B 233     -20.877 -32.677 -30.356  1.00 85.86           C  
ATOM   1808  CB  VAL B 233     -20.607 -31.852 -32.721  1.00 85.86           C  
ATOM   1809  O   VAL B 233     -21.092 -31.704 -29.630  1.00 85.86           O  
ATOM   1810  CG1 VAL B 233     -19.158 -32.332 -32.759  1.00 85.86           C  
ATOM   1811  CG2 VAL B 233     -21.211 -31.853 -34.124  1.00 85.86           C  
ATOM   1812  N   CYS B 234     -20.167 -33.710 -29.986  1.00 88.10           N  
ATOM   1813  CA  CYS B 234     -19.587 -33.760 -28.648  1.00 88.10           C  
ATOM   1814  C   CYS B 234     -18.091 -34.044 -28.713  1.00 88.10           C  
ATOM   1815  CB  CYS B 234     -20.281 -34.826 -27.802  1.00 88.10           C  
ATOM   1816  O   CYS B 234     -17.638 -34.822 -29.554  1.00 88.10           O  
ATOM   1817  SG  CYS B 234     -22.025 -34.480 -27.482  1.00 88.10           S  
ATOM   1818  N   VAL B 235     -17.394 -33.406 -27.873  1.00 83.93           N  
ATOM   1819  CA  VAL B 235     -15.955 -33.621 -27.770  1.00 83.93           C  
ATOM   1820  C   VAL B 235     -15.599 -34.067 -26.353  1.00 83.93           C  
ATOM   1821  CB  VAL B 235     -15.162 -32.348 -28.142  1.00 83.93           C  
ATOM   1822  O   VAL B 235     -15.991 -33.423 -25.376  1.00 83.93           O  
ATOM   1823  CG1 VAL B 235     -13.662 -32.577 -27.973  1.00 83.93           C  
ATOM   1824  CG2 VAL B 235     -15.482 -31.922 -29.574  1.00 83.93           C  
ATOM   1825  N   SER B 236     -14.824 -35.188 -26.180  1.00 82.48           N  
ATOM   1826  CA  SER B 236     -14.371 -35.681 -24.883  1.00 82.48           C  
ATOM   1827  C   SER B 236     -12.848 -35.710 -24.805  1.00 82.48           C  
ATOM   1828  CB  SER B 236     -14.930 -37.078 -24.615  1.00 82.48           C  
ATOM   1829  O   SER B 236     -12.187 -36.270 -25.681  1.00 82.48           O  
ATOM   1830  OG  SER B 236     -14.262 -37.686 -23.522  1.00 82.48           O  
ATOM   1831  N   THR B 237     -12.313 -35.263 -23.744  1.00 69.36           N  
ATOM   1832  CA  THR B 237     -10.864 -35.199 -23.585  1.00 69.36           C  
ATOM   1833  C   THR B 237     -10.335 -36.471 -22.928  1.00 69.36           C  
ATOM   1834  CB  THR B 237     -10.447 -33.975 -22.750  1.00 69.36           C  
ATOM   1835  O   THR B 237      -9.122 -36.654 -22.806  1.00 69.36           O  
ATOM   1836  CG2 THR B 237     -10.764 -32.675 -23.482  1.00 69.36           C  
ATOM   1837  OG1 THR B 237     -11.151 -33.992 -21.502  1.00 69.36           O  
ATOM   1838  N   SER B 238     -11.180 -37.361 -22.546  1.00 68.61           N  
ATOM   1839  CA  SER B 238     -10.769 -38.601 -21.894  1.00 68.61           C  
ATOM   1840  C   SER B 238     -10.912 -39.793 -22.834  1.00 68.61           C  
ATOM   1841  CB  SER B 238     -11.592 -38.838 -20.627  1.00 68.61           C  
ATOM   1842  O   SER B 238     -10.531 -40.913 -22.486  1.00 68.61           O  
ATOM   1843  OG  SER B 238     -12.975 -38.906 -20.930  1.00 68.61           O  
ATOM   1844  N   GLY B 239     -11.344 -39.517 -24.022  1.00 73.11           N  
ATOM   1845  CA  GLY B 239     -11.498 -40.566 -25.017  1.00 73.11           C  
ATOM   1846  C   GLY B 239     -12.619 -41.535 -24.694  1.00 73.11           C  
ATOM   1847  O   GLY B 239     -12.699 -42.618 -25.279  1.00 73.11           O  
ATOM   1848  N   ARG B 240     -13.470 -41.207 -23.709  1.00 77.88           N  
ATOM   1849  CA  ARG B 240     -14.540 -42.107 -23.289  1.00 77.88           C  
ATOM   1850  C   ARG B 240     -15.749 -41.988 -24.211  1.00 77.88           C  
ATOM   1851  CB  ARG B 240     -14.951 -41.816 -21.844  1.00 77.88           C  
ATOM   1852  O   ARG B 240     -15.865 -41.022 -24.968  1.00 77.88           O  
ATOM   1853  CG  ARG B 240     -13.780 -41.685 -20.884  1.00 77.88           C  
ATOM   1854  CD  ARG B 240     -14.241 -41.337 -19.476  1.00 77.88           C  
ATOM   1855  NE  ARG B 240     -14.524 -42.534 -18.690  1.00 77.88           N  
ATOM   1856  NH1 ARG B 240     -13.887 -41.611 -16.670  1.00 77.88           N  
ATOM   1857  NH2 ARG B 240     -14.638 -43.775 -16.760  1.00 77.88           N  
ATOM   1858  CZ  ARG B 240     -14.349 -42.637 -17.375  1.00 77.88           C  
ATOM   1859  N   TRP B 241     -16.653 -42.955 -24.138  1.00 87.09           N  
ATOM   1860  CA  TRP B 241     -17.939 -42.927 -24.827  1.00 87.09           C  
ATOM   1861  C   TRP B 241     -18.754 -41.708 -24.409  1.00 87.09           C  
ATOM   1862  CB  TRP B 241     -18.730 -44.207 -24.543  1.00 87.09           C  
ATOM   1863  O   TRP B 241     -18.940 -41.456 -23.216  1.00 87.09           O  
ATOM   1864  CG  TRP B 241     -20.111 -44.212 -25.126  1.00 87.09           C  
ATOM   1865  CD1 TRP B 241     -21.256 -43.752 -24.537  1.00 87.09           C  
ATOM   1866  CD2 TRP B 241     -20.493 -44.706 -26.414  1.00 87.09           C  
ATOM   1867  CE2 TRP B 241     -21.886 -44.513 -26.539  1.00 87.09           C  
ATOM   1868  CE3 TRP B 241     -19.790 -45.293 -27.475  1.00 87.09           C  
ATOM   1869  NE1 TRP B 241     -22.327 -43.930 -25.382  1.00 87.09           N  
ATOM   1870  CH2 TRP B 241     -21.881 -45.459 -28.709  1.00 87.09           C  
ATOM   1871  CZ2 TRP B 241     -22.592 -44.887 -27.686  1.00 87.09           C  
ATOM   1872  CZ3 TRP B 241     -20.494 -45.665 -28.615  1.00 87.09           C  
ATOM   1873  N   VAL B 242     -19.148 -40.979 -25.509  1.00 89.53           N  
ATOM   1874  CA  VAL B 242     -19.840 -39.745 -25.153  1.00 89.53           C  
ATOM   1875  C   VAL B 242     -21.060 -39.558 -26.053  1.00 89.53           C  
ATOM   1876  CB  VAL B 242     -18.906 -38.519 -25.259  1.00 89.53           C  
ATOM   1877  O   VAL B 242     -20.995 -39.815 -27.258  1.00 89.53           O  
ATOM   1878  CG1 VAL B 242     -19.662 -37.234 -24.926  1.00 89.53           C  
ATOM   1879  CG2 VAL B 242     -17.700 -38.687 -24.337  1.00 89.53           C  
ATOM   1880  N   LEU B 243     -22.129 -39.102 -25.438  1.00 90.63           N  
ATOM   1881  CA  LEU B 243     -23.362 -38.758 -26.138  1.00 90.63           C  
ATOM   1882  C   LEU B 243     -23.856 -37.376 -25.722  1.00 90.63           C  
ATOM   1883  CB  LEU B 243     -24.445 -39.804 -25.862  1.00 90.63           C  
ATOM   1884  O   LEU B 243     -23.397 -36.824 -24.720  1.00 90.63           O  
ATOM   1885  CG  LEU B 243     -24.162 -41.221 -26.363  1.00 90.63           C  
ATOM   1886  CD1 LEU B 243     -25.047 -42.228 -25.635  1.00 90.63           C  
ATOM   1887  CD2 LEU B 243     -24.373 -41.308 -27.871  1.00 90.63           C  
ATOM   1888  N   ASN B 244     -24.697 -36.810 -26.638  1.00 90.43           N  
ATOM   1889  CA  ASN B 244     -25.218 -35.481 -26.333  1.00 90.43           C  
ATOM   1890  C   ASN B 244     -26.449 -35.554 -25.434  1.00 90.43           C  
ATOM   1891  CB  ASN B 244     -25.545 -34.724 -27.621  1.00 90.43           C  
ATOM   1892  O   ASN B 244     -27.575 -35.372 -25.900  1.00 90.43           O  
ATOM   1893  CG  ASN B 244     -25.830 -33.255 -27.379  1.00 90.43           C  
ATOM   1894  ND2 ASN B 244     -26.390 -32.586 -28.380  1.00 90.43           N  
ATOM   1895  OD1 ASN B 244     -25.549 -32.725 -26.301  1.00 90.43           O  
ATOM   1896  N   ASN B 245     -26.208 -35.779 -24.135  1.00 88.80           N  
ATOM   1897  CA  ASN B 245     -27.255 -35.798 -23.118  1.00 88.80           C  
ATOM   1898  C   ASN B 245     -26.803 -35.104 -21.837  1.00 88.80           C  
ATOM   1899  CB  ASN B 245     -27.688 -37.234 -22.820  1.00 88.80           C  
ATOM   1900  O   ASN B 245     -25.637 -34.726 -21.708  1.00 88.80           O  
ATOM   1901  CG  ASN B 245     -26.571 -38.070 -22.228  1.00 88.80           C  
ATOM   1902  ND2 ASN B 245     -26.809 -39.370 -22.094  1.00 88.80           N  
ATOM   1903  OD1 ASN B 245     -25.502 -37.553 -21.892  1.00 88.80           O  
ATOM   1904  N   ASP B 246     -27.683 -34.897 -20.901  1.00 81.37           N  
ATOM   1905  CA  ASP B 246     -27.436 -34.100 -19.704  1.00 81.37           C  
ATOM   1906  C   ASP B 246     -26.341 -34.725 -18.843  1.00 81.37           C  
ATOM   1907  CB  ASP B 246     -28.722 -33.945 -18.889  1.00 81.37           C  
ATOM   1908  O   ASP B 246     -25.519 -34.013 -18.261  1.00 81.37           O  
ATOM   1909  CG  ASP B 246     -29.752 -33.059 -19.568  1.00 81.37           C  
ATOM   1910  OD1 ASP B 246     -29.370 -32.204 -20.395  1.00 81.37           O  
ATOM   1911  OD2 ASP B 246     -30.956 -33.217 -19.271  1.00 81.37           O  
ATOM   1912  N   TYR B 247     -26.255 -36.028 -18.887  1.00 82.52           N  
ATOM   1913  CA  TYR B 247     -25.273 -36.725 -18.064  1.00 82.52           C  
ATOM   1914  C   TYR B 247     -23.856 -36.436 -18.545  1.00 82.52           C  
ATOM   1915  CB  TYR B 247     -25.532 -38.234 -18.080  1.00 82.52           C  
ATOM   1916  O   TYR B 247     -23.001 -36.017 -17.760  1.00 82.52           O  
ATOM   1917  CG  TYR B 247     -24.457 -39.042 -17.394  1.00 82.52           C  
ATOM   1918  CD1 TYR B 247     -23.557 -39.808 -18.131  1.00 82.52           C  
ATOM   1919  CD2 TYR B 247     -24.340 -39.041 -16.009  1.00 82.52           C  
ATOM   1920  CE1 TYR B 247     -22.566 -40.556 -17.504  1.00 82.52           C  
ATOM   1921  CE2 TYR B 247     -23.353 -39.785 -15.370  1.00 82.52           C  
ATOM   1922  OH  TYR B 247     -21.493 -41.276 -15.498  1.00 82.52           O  
ATOM   1923  CZ  TYR B 247     -22.472 -40.537 -16.125  1.00 82.52           C  
ATOM   1924  N   TYR B 248     -23.634 -36.565 -19.824  1.00 85.82           N  
ATOM   1925  CA  TYR B 248     -22.293 -36.407 -20.375  1.00 85.82           C  
ATOM   1926  C   TYR B 248     -21.892 -34.937 -20.422  1.00 85.82           C  
ATOM   1927  CB  TYR B 248     -22.214 -37.015 -21.779  1.00 85.82           C  
ATOM   1928  O   TYR B 248     -20.718 -34.602 -20.244  1.00 85.82           O  
ATOM   1929  CG  TYR B 248     -22.355 -38.517 -21.799  1.00 85.82           C  
ATOM   1930  CD1 TYR B 248     -21.314 -39.340 -21.376  1.00 85.82           C  
ATOM   1931  CD2 TYR B 248     -23.529 -39.117 -22.241  1.00 85.82           C  
ATOM   1932  CE1 TYR B 248     -21.438 -40.725 -21.394  1.00 85.82           C  
ATOM   1933  CE2 TYR B 248     -23.665 -40.501 -22.264  1.00 85.82           C  
ATOM   1934  OH  TYR B 248     -22.746 -42.667 -21.859  1.00 85.82           O  
ATOM   1935  CZ  TYR B 248     -22.616 -41.296 -21.838  1.00 85.82           C  
ATOM   1936  N   ARG B 249     -22.869 -34.095 -20.571  1.00 82.74           N  
ATOM   1937  CA  ARG B 249     -22.601 -32.660 -20.592  1.00 82.74           C  
ATOM   1938  C   ARG B 249     -22.130 -32.172 -19.226  1.00 82.74           C  
ATOM   1939  CB  ARG B 249     -23.848 -31.886 -21.024  1.00 82.74           C  
ATOM   1940  O   ARG B 249     -21.422 -31.168 -19.130  1.00 82.74           O  
ATOM   1941  CG  ARG B 249     -24.167 -32.009 -22.505  1.00 82.74           C  
ATOM   1942  CD  ARG B 249     -25.405 -31.209 -22.884  1.00 82.74           C  
ATOM   1943  NE  ARG B 249     -25.946 -31.630 -24.174  1.00 82.74           N  
ATOM   1944  NH1 ARG B 249     -28.134 -31.093 -23.665  1.00 82.74           N  
ATOM   1945  NH2 ARG B 249     -27.613 -31.976 -25.715  1.00 82.74           N  
ATOM   1946  CZ  ARG B 249     -27.230 -31.565 -24.515  1.00 82.74           C  
ATOM   1947  N   SER B 250     -22.480 -32.942 -18.182  1.00 76.59           N  
ATOM   1948  CA  SER B 250     -22.128 -32.546 -16.822  1.00 76.59           C  
ATOM   1949  C   SER B 250     -20.744 -33.060 -16.438  1.00 76.59           C  
ATOM   1950  CB  SER B 250     -23.168 -33.063 -15.827  1.00 76.59           C  
ATOM   1951  O   SER B 250     -20.167 -32.617 -15.443  1.00 76.59           O  
ATOM   1952  OG  SER B 250     -23.149 -34.479 -15.770  1.00 76.59           O  
ATOM   1953  N   LEU B 251     -20.170 -33.898 -17.241  1.00 72.74           N  
ATOM   1954  CA  LEU B 251     -18.860 -34.463 -16.937  1.00 72.74           C  
ATOM   1955  C   LEU B 251     -17.747 -33.497 -17.329  1.00 72.74           C  
ATOM   1956  CB  LEU B 251     -18.671 -35.799 -17.660  1.00 72.74           C  
ATOM   1957  O   LEU B 251     -17.823 -32.846 -18.374  1.00 72.74           O  
ATOM   1958  CG  LEU B 251     -19.271 -37.030 -16.980  1.00 72.74           C  
ATOM   1959  CD1 LEU B 251     -19.984 -37.907 -18.003  1.00 72.74           C  
ATOM   1960  CD2 LEU B 251     -18.188 -37.820 -16.252  1.00 72.74           C  
ATOM   1961  N   PRO B 252     -16.834 -33.502 -16.436  1.00 72.96           N  
ATOM   1962  CA  PRO B 252     -15.717 -32.614 -16.765  1.00 72.96           C  
ATOM   1963  C   PRO B 252     -14.927 -33.085 -17.983  1.00 72.96           C  
ATOM   1964  CB  PRO B 252     -14.851 -32.655 -15.503  1.00 72.96           C  
ATOM   1965  O   PRO B 252     -14.625 -34.275 -18.106  1.00 72.96           O  
ATOM   1966  CG  PRO B 252     -15.255 -33.913 -14.804  1.00 72.96           C  
ATOM   1967  CD  PRO B 252     -16.644 -34.277 -15.242  1.00 72.96           C  
ATOM   1968  N   GLY B 253     -14.672 -32.199 -18.849  1.00 70.75           N  
ATOM   1969  CA  GLY B 253     -13.865 -32.525 -20.014  1.00 70.75           C  
ATOM   1970  C   GLY B 253     -14.692 -32.926 -21.220  1.00 70.75           C  
ATOM   1971  O   GLY B 253     -14.147 -33.358 -22.238  1.00 70.75           O  
ATOM   1972  N   VAL B 254     -16.017 -32.874 -21.074  1.00 81.76           N  
ATOM   1973  CA  VAL B 254     -16.907 -33.203 -22.183  1.00 81.76           C  
ATOM   1974  C   VAL B 254     -17.699 -31.964 -22.595  1.00 81.76           C  
ATOM   1975  CB  VAL B 254     -17.870 -34.353 -21.815  1.00 81.76           C  
ATOM   1976  O   VAL B 254     -18.362 -31.338 -21.764  1.00 81.76           O  
ATOM   1977  CG1 VAL B 254     -18.787 -34.687 -22.990  1.00 81.76           C  
ATOM   1978  CG2 VAL B 254     -17.084 -35.588 -21.379  1.00 81.76           C  
ATOM   1979  N   PHE B 255     -17.556 -31.676 -23.846  1.00 85.64           N  
ATOM   1980  CA  PHE B 255     -18.265 -30.514 -24.369  1.00 85.64           C  
ATOM   1981  C   PHE B 255     -19.149 -30.904 -25.547  1.00 85.64           C  
ATOM   1982  CB  PHE B 255     -17.275 -29.425 -24.792  1.00 85.64           C  
ATOM   1983  O   PHE B 255     -18.689 -31.561 -26.484  1.00 85.64           O  
ATOM   1984  CG  PHE B 255     -16.274 -29.067 -23.727  1.00 85.64           C  
ATOM   1985  CD1 PHE B 255     -16.609 -28.187 -22.705  1.00 85.64           C  
ATOM   1986  CD2 PHE B 255     -14.996 -29.610 -23.749  1.00 85.64           C  
ATOM   1987  CE1 PHE B 255     -15.685 -27.854 -21.718  1.00 85.64           C  
ATOM   1988  CE2 PHE B 255     -14.066 -29.282 -22.766  1.00 85.64           C  
ATOM   1989  CZ  PHE B 255     -14.412 -28.403 -21.752  1.00 85.64           C  
ATOM   1990  N   CYS B 256     -20.430 -30.500 -25.447  1.00 86.26           N  
ATOM   1991  CA  CYS B 256     -21.374 -30.846 -26.504  1.00 86.26           C  
ATOM   1992  C   CYS B 256     -22.097 -29.607 -27.016  1.00 86.26           C  
ATOM   1993  CB  CYS B 256     -22.391 -31.870 -26.001  1.00 86.26           C  
ATOM   1994  O   CYS B 256     -22.237 -28.620 -26.291  1.00 86.26           O  
ATOM   1995  SG  CYS B 256     -21.648 -33.415 -25.433  1.00 86.26           S  
ATOM   1996  N   GLY B 257     -22.406 -29.625 -28.323  1.00 84.32           N  
ATOM   1997  CA  GLY B 257     -23.163 -28.552 -28.948  1.00 84.32           C  
ATOM   1998  C   GLY B 257     -24.025 -29.024 -30.103  1.00 84.32           C  
ATOM   1999  O   GLY B 257     -23.763 -30.076 -30.690  1.00 84.32           O  
ATOM   2000  N   VAL B 258     -25.072 -28.341 -30.338  1.00 78.38           N  
ATOM   2001  CA  VAL B 258     -25.958 -28.661 -31.452  1.00 78.38           C  
ATOM   2002  C   VAL B 258     -25.228 -28.434 -32.775  1.00 78.38           C  
ATOM   2003  CB  VAL B 258     -27.253 -27.819 -31.407  1.00 78.38           C  
ATOM   2004  O   VAL B 258     -25.367 -29.224 -33.711  1.00 78.38           O  
ATOM   2005  CG1 VAL B 258     -28.192 -28.211 -32.546  1.00 78.38           C  
ATOM   2006  CG2 VAL B 258     -27.948 -27.983 -30.056  1.00 78.38           C  
ATOM   2007  N   ASP B 259     -24.367 -27.324 -32.756  1.00 72.87           N  
ATOM   2008  CA  ASP B 259     -23.540 -26.974 -33.907  1.00 72.87           C  
ATOM   2009  C   ASP B 259     -22.122 -26.612 -33.475  1.00 72.87           C  
ATOM   2010  CB  ASP B 259     -24.166 -25.814 -34.685  1.00 72.87           C  
ATOM   2011  O   ASP B 259     -21.832 -26.533 -32.279  1.00 72.87           O  
ATOM   2012  CG  ASP B 259     -25.551 -26.137 -35.218  1.00 72.87           C  
ATOM   2013  OD1 ASP B 259     -25.782 -27.282 -35.664  1.00 72.87           O  
ATOM   2014  OD2 ASP B 259     -26.418 -25.237 -35.196  1.00 72.87           O  
ATOM   2015  N   ALA B 260     -21.302 -26.512 -34.371  1.00 72.04           N  
ATOM   2016  CA  ALA B 260     -19.896 -26.222 -34.099  1.00 72.04           C  
ATOM   2017  C   ALA B 260     -19.749 -24.942 -33.282  1.00 72.04           C  
ATOM   2018  CB  ALA B 260     -19.113 -26.110 -35.404  1.00 72.04           C  
ATOM   2019  O   ALA B 260     -18.947 -24.884 -32.346  1.00 72.04           O  
ATOM   2020  N   VAL B 261     -20.515 -23.845 -33.547  1.00 74.67           N  
ATOM   2021  CA  VAL B 261     -20.430 -22.566 -32.849  1.00 74.67           C  
ATOM   2022  C   VAL B 261     -20.877 -22.738 -31.399  1.00 74.67           C  
ATOM   2023  CB  VAL B 261     -21.284 -21.482 -33.545  1.00 74.67           C  
ATOM   2024  O   VAL B 261     -20.240 -22.217 -30.481  1.00 74.67           O  
ATOM   2025  CG1 VAL B 261     -21.243 -20.174 -32.756  1.00 74.67           C  
ATOM   2026  CG2 VAL B 261     -20.801 -21.262 -34.977  1.00 74.67           C  
ATOM   2027  N   ASN B 262     -21.998 -23.485 -31.257  1.00 78.89           N  
ATOM   2028  CA  ASN B 262     -22.488 -23.758 -29.910  1.00 78.89           C  
ATOM   2029  C   ASN B 262     -21.488 -24.586 -29.107  1.00 78.89           C  
ATOM   2030  CB  ASN B 262     -23.842 -24.468 -29.964  1.00 78.89           C  
ATOM   2031  O   ASN B 262     -21.327 -24.377 -27.904  1.00 78.89           O  
ATOM   2032  CG  ASN B 262     -24.826 -23.926 -28.946  1.00 78.89           C  
ATOM   2033  ND2 ASN B 262     -26.114 -24.112 -29.209  1.00 78.89           N  
ATOM   2034  OD1 ASN B 262     -24.432 -23.345 -27.931  1.00 78.89           O  
ATOM   2035  N   LEU B 263     -20.754 -25.437 -29.822  1.00 78.48           N  
ATOM   2036  CA  LEU B 263     -19.725 -26.242 -29.174  1.00 78.48           C  
ATOM   2037  C   LEU B 263     -18.579 -25.364 -28.681  1.00 78.48           C  
ATOM   2038  CB  LEU B 263     -19.190 -27.305 -30.138  1.00 78.48           C  
ATOM   2039  O   LEU B 263     -18.150 -25.485 -27.531  1.00 78.48           O  
ATOM   2040  CG  LEU B 263     -18.050 -28.181 -29.616  1.00 78.48           C  
ATOM   2041  CD1 LEU B 263     -18.559 -29.120 -28.528  1.00 78.48           C  
ATOM   2042  CD2 LEU B 263     -17.416 -28.970 -30.757  1.00 78.48           C  
ATOM   2043  N   LEU B 264     -18.170 -24.530 -29.545  1.00 75.36           N  
ATOM   2044  CA  LEU B 264     -17.077 -23.626 -29.201  1.00 75.36           C  
ATOM   2045  C   LEU B 264     -17.458 -22.733 -28.026  1.00 75.36           C  
ATOM   2046  CB  LEU B 264     -16.693 -22.766 -30.408  1.00 75.36           C  
ATOM   2047  O   LEU B 264     -16.662 -22.537 -27.105  1.00 75.36           O  
ATOM   2048  CG  LEU B 264     -15.256 -22.907 -30.912  1.00 75.36           C  
ATOM   2049  CD1 LEU B 264     -15.246 -23.339 -32.374  1.00 75.36           C  
ATOM   2050  CD2 LEU B 264     -14.495 -21.597 -30.731  1.00 75.36           C  
ATOM   2051  N   THR B 265     -18.644 -22.221 -28.024  1.00 73.19           N  
ATOM   2052  CA  THR B 265     -19.127 -21.380 -26.934  1.00 73.19           C  
ATOM   2053  C   THR B 265     -19.170 -22.162 -25.625  1.00 73.19           C  
ATOM   2054  CB  THR B 265     -20.525 -20.813 -27.243  1.00 73.19           C  
ATOM   2055  O   THR B 265     -18.778 -21.648 -24.575  1.00 73.19           O  
ATOM   2056  CG2 THR B 265     -20.920 -19.742 -26.232  1.00 73.19           C  
ATOM   2057  OG1 THR B 265     -20.522 -20.238 -28.555  1.00 73.19           O  
ATOM   2058  N   ASN B 266     -19.570 -23.399 -25.723  1.00 76.58           N  
ATOM   2059  CA  ASN B 266     -19.663 -24.236 -24.531  1.00 76.58           C  
ATOM   2060  C   ASN B 266     -18.283 -24.583 -23.980  1.00 76.58           C  
ATOM   2061  CB  ASN B 266     -20.451 -25.513 -24.832  1.00 76.58           C  
ATOM   2062  O   ASN B 266     -18.130 -24.812 -22.779  1.00 76.58           O  
ATOM   2063  CG  ASN B 266     -21.947 -25.275 -24.894  1.00 76.58           C  
ATOM   2064  ND2 ASN B 266     -22.678 -26.236 -25.447  1.00 76.58           N  
ATOM   2065  OD1 ASN B 266     -22.442 -24.235 -24.450  1.00 76.58           O  
ATOM   2066  N   MET B 267     -17.365 -24.554 -24.877  1.00 74.88           N  
ATOM   2067  CA  MET B 267     -15.998 -24.836 -24.449  1.00 74.88           C  
ATOM   2068  C   MET B 267     -15.451 -23.700 -23.591  1.00 74.88           C  
ATOM   2069  CB  MET B 267     -15.090 -25.062 -25.659  1.00 74.88           C  
ATOM   2070  O   MET B 267     -14.596 -23.920 -22.732  1.00 74.88           O  
ATOM   2071  CG  MET B 267     -14.513 -26.466 -25.738  1.00 74.88           C  
ATOM   2072  SD  MET B 267     -13.469 -26.714 -27.227  1.00 74.88           S  
ATOM   2073  CE  MET B 267     -12.233 -27.864 -26.564  1.00 74.88           C  
ATOM   2074  N   PHE B 268     -15.992 -22.536 -23.731  1.00 70.07           N  
ATOM   2075  CA  PHE B 268     -15.529 -21.371 -22.986  1.00 70.07           C  
ATOM   2076  C   PHE B 268     -16.424 -21.108 -21.781  1.00 70.07           C  
ATOM   2077  CB  PHE B 268     -15.489 -20.135 -23.890  1.00 70.07           C  
ATOM   2078  O   PHE B 268     -16.136 -20.226 -20.968  1.00 70.07           O  
ATOM   2079  CG  PHE B 268     -14.332 -20.123 -24.852  1.00 70.07           C  
ATOM   2080  CD1 PHE B 268     -13.068 -19.725 -24.435  1.00 70.07           C  
ATOM   2081  CD2 PHE B 268     -14.509 -20.511 -26.174  1.00 70.07           C  
ATOM   2082  CE1 PHE B 268     -11.995 -19.713 -25.324  1.00 70.07           C  
ATOM   2083  CE2 PHE B 268     -13.442 -20.502 -27.067  1.00 70.07           C  
ATOM   2084  CZ  PHE B 268     -12.186 -20.102 -26.640  1.00 70.07           C  
ATOM   2085  N   THR B 269     -17.478 -21.851 -21.638  1.00 70.45           N  
ATOM   2086  CA  THR B 269     -18.453 -21.665 -20.569  1.00 70.45           C  
ATOM   2087  C   THR B 269     -17.794 -21.825 -19.202  1.00 70.45           C  
ATOM   2088  CB  THR B 269     -19.622 -22.659 -20.699  1.00 70.45           C  
ATOM   2089  O   THR B 269     -18.092 -21.074 -18.272  1.00 70.45           O  
ATOM   2090  CG2 THR B 269     -20.668 -22.423 -19.615  1.00 70.45           C  
ATOM   2091  OG1 THR B 269     -20.236 -22.501 -21.984  1.00 70.45           O  
ATOM   2092  N   PRO B 270     -16.811 -22.694 -19.136  1.00 66.32           N  
ATOM   2093  CA  PRO B 270     -16.157 -22.841 -17.833  1.00 66.32           C  
ATOM   2094  C   PRO B 270     -15.444 -21.567 -17.384  1.00 66.32           C  
ATOM   2095  CB  PRO B 270     -15.155 -23.974 -18.068  1.00 66.32           C  
ATOM   2096  O   PRO B 270     -15.249 -21.355 -16.185  1.00 66.32           O  
ATOM   2097  CG  PRO B 270     -15.604 -24.624 -19.337  1.00 66.32           C  
ATOM   2098  CD  PRO B 270     -16.478 -23.659 -20.084  1.00 66.32           C  
ATOM   2099  N   LEU B 271     -15.111 -20.766 -18.263  1.00 63.63           N  
ATOM   2100  CA  LEU B 271     -14.417 -19.520 -17.956  1.00 63.63           C  
ATOM   2101  C   LEU B 271     -15.355 -18.530 -17.274  1.00 63.63           C  
ATOM   2102  CB  LEU B 271     -13.840 -18.900 -19.231  1.00 63.63           C  
ATOM   2103  O   LEU B 271     -14.904 -17.632 -16.560  1.00 63.63           O  
ATOM   2104  CG  LEU B 271     -12.565 -19.542 -19.780  1.00 63.63           C  
ATOM   2105  CD1 LEU B 271     -12.425 -19.251 -21.271  1.00 63.63           C  
ATOM   2106  CD2 LEU B 271     -11.343 -19.045 -19.016  1.00 63.63           C  
ATOM   2107  N   ILE B 272     -16.577 -18.771 -17.437  1.00 60.38           N  
ATOM   2108  CA  ILE B 272     -17.551 -17.824 -16.905  1.00 60.38           C  
ATOM   2109  C   ILE B 272     -18.224 -18.417 -15.669  1.00 60.38           C  
ATOM   2110  CB  ILE B 272     -18.612 -17.449 -17.965  1.00 60.38           C  
ATOM   2111  O   ILE B 272     -18.906 -17.707 -14.926  1.00 60.38           O  
ATOM   2112  CG1 ILE B 272     -17.933 -16.961 -19.250  1.00 60.38           C  
ATOM   2113  CG2 ILE B 272     -19.572 -16.389 -17.416  1.00 60.38           C  
ATOM   2114  CD1 ILE B 272     -18.863 -16.889 -20.452  1.00 60.38           C  
ATOM   2115  N   GLN B 273     -17.926 -19.648 -15.375  1.00 61.66           N  
ATOM   2116  CA  GLN B 273     -18.501 -20.297 -14.202  1.00 61.66           C  
ATOM   2117  C   GLN B 273     -17.734 -19.925 -12.936  1.00 61.66           C  
ATOM   2118  CB  GLN B 273     -18.513 -21.816 -14.381  1.00 61.66           C  
ATOM   2119  O   GLN B 273     -16.507 -19.809 -12.959  1.00 61.66           O  
ATOM   2120  CG  GLN B 273     -19.625 -22.319 -15.292  1.00 61.66           C  
ATOM   2121  CD  GLN B 273     -19.639 -23.830 -15.423  1.00 61.66           C  
ATOM   2122  NE2 GLN B 273     -20.708 -24.366 -16.001  1.00 61.66           N  
ATOM   2123  OE1 GLN B 273     -18.695 -24.511 -15.008  1.00 61.66           O  
ATOM   2124  N   PRO B 274     -18.510 -19.745 -11.937  1.00 54.24           N  
ATOM   2125  CA  PRO B 274     -17.854 -19.366 -10.683  1.00 54.24           C  
ATOM   2126  C   PRO B 274     -16.947 -20.467 -10.136  1.00 54.24           C  
ATOM   2127  CB  PRO B 274     -19.027 -19.105  -9.736  1.00 54.24           C  
ATOM   2128  O   PRO B 274     -17.313 -21.644 -10.164  1.00 54.24           O  
ATOM   2129  CG  PRO B 274     -20.215 -19.691 -10.428  1.00 54.24           C  
ATOM   2130  CD  PRO B 274     -19.851 -19.951 -11.862  1.00 54.24           C  
ATOM   2131  N   ILE B 275     -15.768 -20.118  -9.703  1.00 54.93           N  
ATOM   2132  CA  ILE B 275     -14.752 -21.016  -9.167  1.00 54.93           C  
ATOM   2133  C   ILE B 275     -14.893 -21.107  -7.649  1.00 54.93           C  
ATOM   2134  CB  ILE B 275     -13.328 -20.551  -9.546  1.00 54.93           C  
ATOM   2135  O   ILE B 275     -15.210 -20.115  -6.989  1.00 54.93           O  
ATOM   2136  CG1 ILE B 275     -13.212 -20.373 -11.065  1.00 54.93           C  
ATOM   2137  CG2 ILE B 275     -12.281 -21.541  -9.029  1.00 54.93           C  
ATOM   2138  CD1 ILE B 275     -11.959 -19.629 -11.506  1.00 54.93           C  
ATOM   2139  N   GLY B 276     -14.748 -22.258  -7.111  1.00 54.00           N  
ATOM   2140  CA  GLY B 276     -14.835 -22.455  -5.673  1.00 54.00           C  
ATOM   2141  C   GLY B 276     -13.811 -21.648  -4.897  1.00 54.00           C  
ATOM   2142  O   GLY B 276     -12.667 -21.502  -5.334  1.00 54.00           O  
ATOM   2143  N   ALA B 277     -14.327 -21.089  -3.768  1.00 53.37           N  
ATOM   2144  CA  ALA B 277     -13.493 -20.237  -2.925  1.00 53.37           C  
ATOM   2145  C   ALA B 277     -12.267 -20.994  -2.423  1.00 53.37           C  
ATOM   2146  CB  ALA B 277     -14.301 -19.698  -1.748  1.00 53.37           C  
ATOM   2147  O   ALA B 277     -11.173 -20.431  -2.338  1.00 53.37           O  
ATOM   2148  N   LEU B 278     -12.358 -22.189  -2.226  1.00 56.19           N  
ATOM   2149  CA  LEU B 278     -11.251 -22.989  -1.713  1.00 56.19           C  
ATOM   2150  C   LEU B 278     -10.181 -23.183  -2.782  1.00 56.19           C  
ATOM   2151  CB  LEU B 278     -11.753 -24.350  -1.224  1.00 56.19           C  
ATOM   2152  O   LEU B 278      -8.986 -23.181  -2.478  1.00 56.19           O  
ATOM   2153  CG  LEU B 278     -12.533 -24.351   0.091  1.00 56.19           C  
ATOM   2154  CD1 LEU B 278     -13.054 -25.752   0.396  1.00 56.19           C  
ATOM   2155  CD2 LEU B 278     -11.660 -23.840   1.232  1.00 56.19           C  
ATOM   2156  N   ASP B 279     -10.678 -23.367  -3.978  1.00 58.08           N  
ATOM   2157  CA  ASP B 279      -9.745 -23.520  -5.090  1.00 58.08           C  
ATOM   2158  C   ASP B 279      -8.930 -22.246  -5.301  1.00 58.08           C  
ATOM   2159  CB  ASP B 279     -10.494 -23.884  -6.373  1.00 58.08           C  
ATOM   2160  O   ASP B 279      -7.724 -22.309  -5.549  1.00 58.08           O  
ATOM   2161  CG  ASP B 279     -11.066 -25.291  -6.347  1.00 58.08           C  
ATOM   2162  OD1 ASP B 279     -10.544 -26.147  -5.601  1.00 58.08           O  
ATOM   2163  OD2 ASP B 279     -12.045 -25.545  -7.081  1.00 58.08           O  
ATOM   2164  N   ILE B 280      -9.627 -21.165  -5.057  1.00 58.12           N  
ATOM   2165  CA  ILE B 280      -8.966 -19.878  -5.241  1.00 58.12           C  
ATOM   2166  C   ILE B 280      -7.934 -19.665  -4.136  1.00 58.12           C  
ATOM   2167  CB  ILE B 280      -9.984 -18.716  -5.254  1.00 58.12           C  
ATOM   2168  O   ILE B 280      -6.794 -19.279  -4.408  1.00 58.12           O  
ATOM   2169  CG1 ILE B 280     -10.934 -18.852  -6.450  1.00 58.12           C  
ATOM   2170  CG2 ILE B 280      -9.263 -17.365  -5.278  1.00 58.12           C  
ATOM   2171  CD1 ILE B 280     -12.114 -17.890  -6.416  1.00 58.12           C  
ATOM   2172  N   SER B 281      -8.295 -19.931  -2.999  1.00 54.59           N  
ATOM   2173  CA  SER B 281      -7.407 -19.754  -1.854  1.00 54.59           C  
ATOM   2174  C   SER B 281      -6.174 -20.645  -1.968  1.00 54.59           C  
ATOM   2175  CB  SER B 281      -8.147 -20.058  -0.551  1.00 54.59           C  
ATOM   2176  O   SER B 281      -5.058 -20.207  -1.683  1.00 54.59           O  
ATOM   2177  OG  SER B 281      -8.710 -21.358  -0.583  1.00 54.59           O  
ATOM   2178  N   ALA B 282      -6.329 -21.850  -2.306  1.00 59.32           N  
ATOM   2179  CA  ALA B 282      -5.221 -22.788  -2.467  1.00 59.32           C  
ATOM   2180  C   ALA B 282      -4.220 -22.283  -3.502  1.00 59.32           C  
ATOM   2181  CB  ALA B 282      -5.744 -24.166  -2.865  1.00 59.32           C  
ATOM   2182  O   ALA B 282      -3.007 -22.400  -3.311  1.00 59.32           O  
ATOM   2183  N   SER B 283      -4.774 -21.720  -4.533  1.00 60.57           N  
ATOM   2184  CA  SER B 283      -3.921 -21.185  -5.589  1.00 60.57           C  
ATOM   2185  C   SER B 283      -3.116 -19.987  -5.095  1.00 60.57           C  
ATOM   2186  CB  SER B 283      -4.758 -20.782  -6.803  1.00 60.57           C  
ATOM   2187  O   SER B 283      -1.945 -19.832  -5.447  1.00 60.57           O  
ATOM   2188  OG  SER B 283      -5.389 -21.914  -7.377  1.00 60.57           O  
ATOM   2189  N   ILE B 284      -3.690 -19.268  -4.309  1.00 59.68           N  
ATOM   2190  CA  ILE B 284      -3.027 -18.096  -3.749  1.00 59.68           C  
ATOM   2191  C   ILE B 284      -1.901 -18.536  -2.817  1.00 59.68           C  
ATOM   2192  CB  ILE B 284      -4.024 -17.189  -2.994  1.00 59.68           C  
ATOM   2193  O   ILE B 284      -0.784 -18.018  -2.895  1.00 59.68           O  
ATOM   2194  CG1 ILE B 284      -4.989 -16.520  -3.979  1.00 59.68           C  
ATOM   2195  CG2 ILE B 284      -3.279 -16.142  -2.161  1.00 59.68           C  
ATOM   2196  CD1 ILE B 284      -6.128 -15.761  -3.312  1.00 59.68           C  
ATOM   2197  N   VAL B 285      -2.129 -19.442  -2.026  1.00 64.39           N  
ATOM   2198  CA  VAL B 285      -1.138 -19.954  -1.085  1.00 64.39           C  
ATOM   2199  C   VAL B 285       0.014 -20.602  -1.850  1.00 64.39           C  
ATOM   2200  CB  VAL B 285      -1.762 -20.969  -0.101  1.00 64.39           C  
ATOM   2201  O   VAL B 285       1.184 -20.359  -1.546  1.00 64.39           O  
ATOM   2202  CG1 VAL B 285      -0.677 -21.647   0.735  1.00 64.39           C  
ATOM   2203  CG2 VAL B 285      -2.783 -20.278   0.801  1.00 64.39           C  
ATOM   2204  N   ALA B 286      -0.302 -21.373  -2.816  1.00 62.10           N  
ATOM   2205  CA  ALA B 286       0.719 -22.013  -3.642  1.00 62.10           C  
ATOM   2206  C   ALA B 286       1.622 -20.975  -4.301  1.00 62.10           C  
ATOM   2207  CB  ALA B 286       0.068 -22.898  -4.702  1.00 62.10           C  
ATOM   2208  O   ALA B 286       2.847 -21.117  -4.298  1.00 62.10           O  
ATOM   2209  N   GLY B 287       0.971 -20.014  -4.818  1.00 64.71           N  
ATOM   2210  CA  GLY B 287       1.736 -18.931  -5.417  1.00 64.71           C  
ATOM   2211  C   GLY B 287       2.609 -18.195  -4.418  1.00 64.71           C  
ATOM   2212  O   GLY B 287       3.741 -17.821  -4.732  1.00 64.71           O  
ATOM   2213  N   GLY B 288       2.109 -18.082  -3.268  1.00 65.59           N  
ATOM   2214  CA  GLY B 288       2.869 -17.464  -2.192  1.00 65.59           C  
ATOM   2215  C   GLY B 288       4.106 -18.252  -1.806  1.00 65.59           C  
ATOM   2216  O   GLY B 288       5.180 -17.678  -1.615  1.00 65.59           O  
ATOM   2217  N   ILE B 289       4.032 -19.451  -1.833  1.00 66.80           N  
ATOM   2218  CA  ILE B 289       5.142 -20.336  -1.499  1.00 66.80           C  
ATOM   2219  C   ILE B 289       6.228 -20.226  -2.566  1.00 66.80           C  
ATOM   2220  CB  ILE B 289       4.673 -21.802  -1.360  1.00 66.80           C  
ATOM   2221  O   ILE B 289       7.413 -20.104  -2.245  1.00 66.80           O  
ATOM   2222  CG1 ILE B 289       3.746 -21.954  -0.149  1.00 66.80           C  
ATOM   2223  CG2 ILE B 289       5.875 -22.745  -1.251  1.00 66.80           C  
ATOM   2224  CD1 ILE B 289       3.110 -23.332  -0.025  1.00 66.80           C  
ATOM   2225  N   VAL B 290       5.841 -20.275  -3.734  1.00 65.01           N  
ATOM   2226  CA  VAL B 290       6.790 -20.151  -4.835  1.00 65.01           C  
ATOM   2227  C   VAL B 290       7.520 -18.813  -4.741  1.00 65.01           C  
ATOM   2228  CB  VAL B 290       6.088 -20.279  -6.206  1.00 65.01           C  
ATOM   2229  O   VAL B 290       8.742 -18.754  -4.891  1.00 65.01           O  
ATOM   2230  CG1 VAL B 290       7.053 -19.937  -7.340  1.00 65.01           C  
ATOM   2231  CG2 VAL B 290       5.524 -21.687  -6.386  1.00 65.01           C  
ATOM   2232  N   ALA B 291       6.777 -17.781  -4.472  1.00 67.77           N  
ATOM   2233  CA  ALA B 291       7.363 -16.449  -4.345  1.00 67.77           C  
ATOM   2234  C   ALA B 291       8.382 -16.405  -3.209  1.00 67.77           C  
ATOM   2235  CB  ALA B 291       6.272 -15.406  -4.117  1.00 67.77           C  
ATOM   2236  O   ALA B 291       9.470 -15.847  -3.364  1.00 67.77           O  
ATOM   2237  N   ILE B 292       8.097 -17.096  -2.169  1.00 68.24           N  
ATOM   2238  CA  ILE B 292       8.960 -17.114  -0.993  1.00 68.24           C  
ATOM   2239  C   ILE B 292      10.218 -17.928  -1.288  1.00 68.24           C  
ATOM   2240  CB  ILE B 292       8.225 -17.690   0.239  1.00 68.24           C  
ATOM   2241  O   ILE B 292      11.331 -17.493  -0.984  1.00 68.24           O  
ATOM   2242  CG1 ILE B 292       7.124 -16.729   0.701  1.00 68.24           C  
ATOM   2243  CG2 ILE B 292       9.214 -17.976   1.372  1.00 68.24           C  
ATOM   2244  CD1 ILE B 292       6.216 -17.301   1.780  1.00 68.24           C  
ATOM   2245  N   VAL B 293      10.123 -18.985  -1.935  1.00 69.02           N  
ATOM   2246  CA  VAL B 293      11.234 -19.878  -2.245  1.00 69.02           C  
ATOM   2247  C   VAL B 293      12.194 -19.192  -3.215  1.00 69.02           C  
ATOM   2248  CB  VAL B 293      10.739 -21.215  -2.842  1.00 69.02           C  
ATOM   2249  O   VAL B 293      13.409 -19.198  -3.004  1.00 69.02           O  
ATOM   2250  CG1 VAL B 293      11.912 -22.036  -3.375  1.00 69.02           C  
ATOM   2251  CG2 VAL B 293       9.959 -22.009  -1.796  1.00 69.02           C  
ATOM   2252  N   VAL B 294      11.654 -18.674  -4.222  1.00 65.00           N  
ATOM   2253  CA  VAL B 294      12.475 -17.997  -5.221  1.00 65.00           C  
ATOM   2254  C   VAL B 294      13.227 -16.837  -4.573  1.00 65.00           C  
ATOM   2255  CB  VAL B 294      11.623 -17.485  -6.404  1.00 65.00           C  
ATOM   2256  O   VAL B 294      14.414 -16.633  -4.839  1.00 65.00           O  
ATOM   2257  CG1 VAL B 294      12.452 -16.584  -7.317  1.00 65.00           C  
ATOM   2258  CG2 VAL B 294      11.043 -18.660  -7.191  1.00 65.00           C  
ATOM   2259  N   THR B 295      12.602 -16.108  -3.745  1.00 60.77           N  
ATOM   2260  CA  THR B 295      13.222 -14.996  -3.033  1.00 60.77           C  
ATOM   2261  C   THR B 295      14.339 -15.495  -2.121  1.00 60.77           C  
ATOM   2262  CB  THR B 295      12.186 -14.218  -2.202  1.00 60.77           C  
ATOM   2263  O   THR B 295      15.420 -14.903  -2.074  1.00 60.77           O  
ATOM   2264  CG2 THR B 295      12.794 -12.951  -1.610  1.00 60.77           C  
ATOM   2265  OG1 THR B 295      11.082 -13.858  -3.041  1.00 60.77           O  
ATOM   2266  N   CYS B 296      14.137 -16.658  -1.501  1.00 65.96           N  
ATOM   2267  CA  CYS B 296      15.134 -17.254  -0.618  1.00 65.96           C  
ATOM   2268  C   CYS B 296      16.350 -17.723  -1.407  1.00 65.96           C  
ATOM   2269  CB  CYS B 296      14.532 -18.428   0.154  1.00 65.96           C  
ATOM   2270  O   CYS B 296      17.489 -17.479  -1.005  1.00 65.96           O  
ATOM   2271  SG  CYS B 296      13.396 -17.929   1.467  1.00 65.96           S  
ATOM   2272  N   LEU B 297      16.139 -18.287  -2.590  1.00 63.00           N  
ATOM   2273  CA  LEU B 297      17.217 -18.771  -3.446  1.00 63.00           C  
ATOM   2274  C   LEU B 297      18.028 -17.608  -4.008  1.00 63.00           C  
ATOM   2275  CB  LEU B 297      16.654 -19.616  -4.591  1.00 63.00           C  
ATOM   2276  O   LEU B 297      19.259 -17.666  -4.046  1.00 63.00           O  
ATOM   2277  CG  LEU B 297      16.150 -21.011  -4.220  1.00 63.00           C  
ATOM   2278  CD1 LEU B 297      15.423 -21.645  -5.402  1.00 63.00           C  
ATOM   2279  CD2 LEU B 297      17.306 -21.894  -3.761  1.00 63.00           C  
ATOM   2280  N   ALA B 298      17.194 -16.666  -4.418  1.00 57.28           N  
ATOM   2281  CA  ALA B 298      17.864 -15.476  -4.936  1.00 57.28           C  
ATOM   2282  C   ALA B 298      18.744 -14.833  -3.868  1.00 57.28           C  
ATOM   2283  CB  ALA B 298      16.838 -14.470  -5.452  1.00 57.28           C  
ATOM   2284  O   ALA B 298      19.851 -14.376  -4.159  1.00 57.28           O  
ATOM   2285  N   TYR B 299      18.295 -14.872  -2.628  1.00 59.18           N  
ATOM   2286  CA  TYR B 299      19.045 -14.334  -1.498  1.00 59.18           C  
ATOM   2287  C   TYR B 299      20.334 -15.116  -1.277  1.00 59.18           C  
ATOM   2288  CB  TYR B 299      18.193 -14.362  -0.225  1.00 59.18           C  
ATOM   2289  O   TYR B 299      21.407 -14.526  -1.125  1.00 59.18           O  
ATOM   2290  CG  TYR B 299      18.936 -13.923   1.013  1.00 59.18           C  
ATOM   2291  CD1 TYR B 299      19.469 -14.858   1.897  1.00 59.18           C  
ATOM   2292  CD2 TYR B 299      19.106 -12.574   1.301  1.00 59.18           C  
ATOM   2293  CE1 TYR B 299      20.153 -14.459   3.041  1.00 59.18           C  
ATOM   2294  CE2 TYR B 299      19.789 -12.162   2.441  1.00 59.18           C  
ATOM   2295  OH  TYR B 299      20.985 -12.709   4.434  1.00 59.18           O  
ATOM   2296  CZ  TYR B 299      20.308 -13.110   3.303  1.00 59.18           C  
ATOM   2297  N   TYR B 300      20.313 -16.392  -1.336  1.00 58.20           N  
ATOM   2298  CA  TYR B 300      21.473 -17.245  -1.101  1.00 58.20           C  
ATOM   2299  C   TYR B 300      22.479 -17.125  -2.240  1.00 58.20           C  
ATOM   2300  CB  TYR B 300      21.042 -18.705  -0.937  1.00 58.20           C  
ATOM   2301  O   TYR B 300      23.690 -17.105  -2.007  1.00 58.20           O  
ATOM   2302  CG  TYR B 300      20.901 -19.139   0.502  1.00 58.20           C  
ATOM   2303  CD1 TYR B 300      22.016 -19.513   1.249  1.00 58.20           C  
ATOM   2304  CD2 TYR B 300      19.654 -19.177   1.116  1.00 58.20           C  
ATOM   2305  CE1 TYR B 300      21.891 -19.916   2.574  1.00 58.20           C  
ATOM   2306  CE2 TYR B 300      19.518 -19.578   2.441  1.00 58.20           C  
ATOM   2307  OH  TYR B 300      20.511 -20.342   4.473  1.00 58.20           O  
ATOM   2308  CZ  TYR B 300      20.640 -19.944   3.161  1.00 58.20           C  
ATOM   2309  N   PHE B 301      21.954 -17.000  -3.385  1.00 55.14           N  
ATOM   2310  CA  PHE B 301      22.826 -16.850  -4.544  1.00 55.14           C  
ATOM   2311  C   PHE B 301      23.590 -15.533  -4.480  1.00 55.14           C  
ATOM   2312  CB  PHE B 301      22.015 -16.924  -5.841  1.00 55.14           C  
ATOM   2313  O   PHE B 301      24.776 -15.481  -4.812  1.00 55.14           O  
ATOM   2314  CG  PHE B 301      22.770 -17.523  -6.996  1.00 55.14           C  
ATOM   2315  CD1 PHE B 301      23.419 -16.710  -7.917  1.00 55.14           C  
ATOM   2316  CD2 PHE B 301      22.832 -18.901  -7.161  1.00 55.14           C  
ATOM   2317  CE1 PHE B 301      24.119 -17.262  -8.988  1.00 55.14           C  
ATOM   2318  CE2 PHE B 301      23.530 -19.460  -8.228  1.00 55.14           C  
ATOM   2319  CZ  PHE B 301      24.172 -18.638  -9.141  1.00 55.14           C  
ATOM   2320  N   MET B 302      22.902 -14.521  -4.089  1.00 52.08           N  
ATOM   2321  CA  MET B 302      23.534 -13.211  -3.959  1.00 52.08           C  
ATOM   2322  C   MET B 302      24.665 -13.252  -2.937  1.00 52.08           C  
ATOM   2323  CB  MET B 302      22.505 -12.154  -3.558  1.00 52.08           C  
ATOM   2324  O   MET B 302      25.693 -12.595  -3.115  1.00 52.08           O  
ATOM   2325  CG  MET B 302      21.734 -11.572  -4.733  1.00 52.08           C  
ATOM   2326  SD  MET B 302      20.949  -9.963  -4.330  1.00 52.08           S  
ATOM   2327  CE  MET B 302      19.495 -10.538  -3.409  1.00 52.08           C  
ATOM   2328  N   ARG B 303      24.494 -14.017  -1.939  1.00 46.20           N  
ATOM   2329  CA  ARG B 303      25.496 -14.135  -0.884  1.00 46.20           C  
ATOM   2330  C   ARG B 303      26.736 -14.867  -1.387  1.00 46.20           C  
ATOM   2331  CB  ARG B 303      24.915 -14.862   0.331  1.00 46.20           C  
ATOM   2332  O   ARG B 303      27.859 -14.527  -1.010  1.00 46.20           O  
ATOM   2333  CG  ARG B 303      25.390 -14.308   1.665  1.00 46.20           C  
ATOM   2334  CD  ARG B 303      24.730 -15.019   2.838  1.00 46.20           C  
ATOM   2335  NE  ARG B 303      25.220 -14.517   4.118  1.00 46.20           N  
ATOM   2336  NH1 ARG B 303      23.840 -15.849   5.405  1.00 46.20           N  
ATOM   2337  NH2 ARG B 303      25.303 -14.398   6.410  1.00 46.20           N  
ATOM   2338  CZ  ARG B 303      24.787 -14.922   5.308  1.00 46.20           C  
ATOM   2339  N   PHE B 304      26.532 -15.867  -2.187  1.00 47.62           N  
ATOM   2340  CA  PHE B 304      27.632 -16.685  -2.683  1.00 47.62           C  
ATOM   2341  C   PHE B 304      28.399 -15.954  -3.779  1.00 47.62           C  
ATOM   2342  CB  PHE B 304      27.111 -18.025  -3.212  1.00 47.62           C  
ATOM   2343  O   PHE B 304      29.631 -15.987  -3.809  1.00 47.62           O  
ATOM   2344  CG  PHE B 304      28.058 -19.174  -2.993  1.00 47.62           C  
ATOM   2345  CD1 PHE B 304      28.946 -19.561  -3.989  1.00 47.62           C  
ATOM   2346  CD2 PHE B 304      28.060 -19.867  -1.789  1.00 47.62           C  
ATOM   2347  CE1 PHE B 304      29.824 -20.624  -3.788  1.00 47.62           C  
ATOM   2348  CE2 PHE B 304      28.934 -20.931  -1.582  1.00 47.62           C  
ATOM   2349  CZ  PHE B 304      29.814 -21.308  -2.583  1.00 47.62           C  
ATOM   2350  N   ARG B 305      27.721 -15.359  -4.707  1.00 46.14           N  
ATOM   2351  CA  ARG B 305      28.432 -14.804  -5.854  1.00 46.14           C  
ATOM   2352  C   ARG B 305      28.523 -13.285  -5.759  1.00 46.14           C  
ATOM   2353  CB  ARG B 305      27.744 -15.208  -7.160  1.00 46.14           C  
ATOM   2354  O   ARG B 305      27.548 -12.581  -6.033  1.00 46.14           O  
ATOM   2355  CG  ARG B 305      28.277 -16.497  -7.764  1.00 46.14           C  
ATOM   2356  CD  ARG B 305      27.744 -16.722  -9.172  1.00 46.14           C  
ATOM   2357  NE  ARG B 305      28.435 -17.822  -9.841  1.00 46.14           N  
ATOM   2358  NH1 ARG B 305      27.126 -17.761 -11.743  1.00 46.14           N  
ATOM   2359  NH2 ARG B 305      28.820 -19.295 -11.560  1.00 46.14           N  
ATOM   2360  CZ  ARG B 305      28.125 -18.290 -11.046  1.00 46.14           C  
ATOM   2361  N   ARG B 306      29.165 -12.739  -4.725  1.00 47.02           N  
ATOM   2362  CA  ARG B 306      29.400 -11.299  -4.697  1.00 47.02           C  
ATOM   2363  C   ARG B 306      29.720 -10.769  -6.091  1.00 47.02           C  
ATOM   2364  CB  ARG B 306      30.539 -10.959  -3.733  1.00 47.02           C  
ATOM   2365  O   ARG B 306      29.340  -9.649  -6.437  1.00 47.02           O  
ATOM   2366  CG  ARG B 306      30.338  -9.654  -2.978  1.00 47.02           C  
ATOM   2367  CD  ARG B 306      31.466  -9.395  -1.990  1.00 47.02           C  
ATOM   2368  NE  ARG B 306      31.116  -8.348  -1.034  1.00 47.02           N  
ATOM   2369  NH1 ARG B 306      33.015  -8.603   0.257  1.00 47.02           N  
ATOM   2370  NH2 ARG B 306      31.445  -7.030   0.818  1.00 47.02           N  
ATOM   2371  CZ  ARG B 306      31.859  -7.996   0.011  1.00 47.02           C  
ATOM   2372  N   ALA B 307      30.296 -11.701  -6.893  1.00 39.38           N  
ATOM   2373  CA  ALA B 307      30.758 -11.327  -8.227  1.00 39.38           C  
ATOM   2374  C   ALA B 307      29.617 -11.384  -9.239  1.00 39.38           C  
ATOM   2375  CB  ALA B 307      31.902 -12.236  -8.668  1.00 39.38           C  
ATOM   2376  O   ALA B 307      29.767 -10.936 -10.378  1.00 39.38           O  
ATOM   2377  N   PHE B 308      28.618 -12.138  -8.937  1.00 39.05           N  
ATOM   2378  CA  PHE B 308      27.522 -12.263  -9.890  1.00 39.05           C  
ATOM   2379  C   PHE B 308      26.582 -11.067  -9.794  1.00 39.05           C  
ATOM   2380  CB  PHE B 308      26.746 -13.562  -9.652  1.00 39.05           C  
ATOM   2381  O   PHE B 308      26.228 -10.637  -8.694  1.00 39.05           O  
ATOM   2382  CG  PHE B 308      27.421 -14.784 -10.213  1.00 39.05           C  
ATOM   2383  CD1 PHE B 308      27.301 -15.104 -11.560  1.00 39.05           C  
ATOM   2384  CD2 PHE B 308      28.175 -15.614  -9.394  1.00 39.05           C  
ATOM   2385  CE1 PHE B 308      27.925 -16.235 -12.083  1.00 39.05           C  
ATOM   2386  CE2 PHE B 308      28.801 -16.745  -9.909  1.00 39.05           C  
ATOM   2387  CZ  PHE B 308      28.674 -17.054 -11.253  1.00 39.05           C  
ATOM   2388  N   GLY B 309      26.708 -10.084 -10.605  1.00 42.62           N  
ATOM   2389  CA  GLY B 309      25.917  -8.891 -10.864  1.00 42.62           C  
ATOM   2390  C   GLY B 309      24.544  -8.935 -10.221  1.00 42.62           C  
ATOM   2391  O   GLY B 309      24.184  -9.925  -9.580  1.00 42.62           O  
ATOM   2392  N   GLU B 310      23.615  -7.921 -10.501  1.00 45.19           N  
ATOM   2393  CA  GLU B 310      22.362  -7.242 -10.183  1.00 45.19           C  
ATOM   2394  C   GLU B 310      21.168  -8.176 -10.356  1.00 45.19           C  
ATOM   2395  CB  GLU B 310      22.188  -5.998 -11.058  1.00 45.19           C  
ATOM   2396  O   GLU B 310      20.588  -8.256 -11.441  1.00 45.19           O  
ATOM   2397  CG  GLU B 310      22.869  -4.755 -10.503  1.00 45.19           C  
ATOM   2398  CD  GLU B 310      22.461  -3.477 -11.218  1.00 45.19           C  
ATOM   2399  OE1 GLU B 310      22.887  -2.380 -10.791  1.00 45.19           O  
ATOM   2400  OE2 GLU B 310      21.707  -3.574 -12.212  1.00 45.19           O  
ATOM   2401  N   TYR B 311      21.110  -9.325  -9.563  1.00 45.63           N  
ATOM   2402  CA  TYR B 311      19.877 -10.100  -9.644  1.00 45.63           C  
ATOM   2403  C   TYR B 311      18.733  -9.381  -8.939  1.00 45.63           C  
ATOM   2404  CB  TYR B 311      20.075 -11.491  -9.033  1.00 45.63           C  
ATOM   2405  O   TYR B 311      17.689  -9.979  -8.666  1.00 45.63           O  
ATOM   2406  CG  TYR B 311      20.649 -12.501  -9.997  1.00 45.63           C  
ATOM   2407  CD1 TYR B 311      19.821 -13.223 -10.854  1.00 45.63           C  
ATOM   2408  CD2 TYR B 311      22.018 -12.736 -10.052  1.00 45.63           C  
ATOM   2409  CE1 TYR B 311      20.346 -14.157 -11.742  1.00 45.63           C  
ATOM   2410  CE2 TYR B 311      22.554 -13.667 -10.936  1.00 45.63           C  
ATOM   2411  OH  TYR B 311      22.235 -15.293 -12.653  1.00 45.63           O  
ATOM   2412  CZ  TYR B 311      21.711 -14.371 -11.776  1.00 45.63           C  
ATOM   2413  N   SER B 312      18.875  -8.246  -8.500  1.00 54.43           N  
ATOM   2414  CA  SER B 312      17.843  -7.459  -7.834  1.00 54.43           C  
ATOM   2415  C   SER B 312      16.629  -7.263  -8.737  1.00 54.43           C  
ATOM   2416  CB  SER B 312      18.397  -6.099  -7.408  1.00 54.43           C  
ATOM   2417  O   SER B 312      15.490  -7.271  -8.265  1.00 54.43           O  
ATOM   2418  OG  SER B 312      18.563  -5.249  -8.530  1.00 54.43           O  
ATOM   2419  N   HIS B 313      16.822  -7.227 -10.000  1.00 57.77           N  
ATOM   2420  CA  HIS B 313      15.732  -7.013 -10.945  1.00 57.77           C  
ATOM   2421  C   HIS B 313      14.866  -8.261 -11.080  1.00 57.77           C  
ATOM   2422  CB  HIS B 313      16.282  -6.605 -12.313  1.00 57.77           C  
ATOM   2423  O   HIS B 313      13.650  -8.162 -11.255  1.00 57.77           O  
ATOM   2424  CG  HIS B 313      16.993  -7.709 -13.028  1.00 57.77           C  
ATOM   2425  CD2 HIS B 313      16.605  -8.493 -14.062  1.00 57.77           C  
ATOM   2426  ND1 HIS B 313      18.265  -8.118 -12.690  1.00 57.77           N  
ATOM   2427  CE1 HIS B 313      18.630  -9.107 -13.488  1.00 57.77           C  
ATOM   2428  NE2 HIS B 313      17.641  -9.354 -14.330  1.00 57.77           N  
ATOM   2429  N   VAL B 314      15.481  -9.329 -10.827  1.00 59.55           N  
ATOM   2430  CA  VAL B 314      14.750 -10.589 -10.920  1.00 59.55           C  
ATOM   2431  C   VAL B 314      13.792 -10.719  -9.738  1.00 59.55           C  
ATOM   2432  CB  VAL B 314      15.709 -11.800 -10.966  1.00 59.55           C  
ATOM   2433  O   VAL B 314      12.635 -11.109  -9.909  1.00 59.55           O  
ATOM   2434  CG1 VAL B 314      14.924 -13.110 -10.954  1.00 59.55           C  
ATOM   2435  CG2 VAL B 314      16.607 -11.722 -12.198  1.00 59.55           C  
ATOM   2436  N   VAL B 315      14.339 -10.350  -8.587  1.00 63.87           N  
ATOM   2437  CA  VAL B 315      13.522 -10.428  -7.381  1.00 63.87           C  
ATOM   2438  C   VAL B 315      12.381  -9.417  -7.463  1.00 63.87           C  
ATOM   2439  CB  VAL B 315      14.364 -10.179  -6.109  1.00 63.87           C  
ATOM   2440  O   VAL B 315      11.238  -9.732  -7.121  1.00 63.87           O  
ATOM   2441  CG1 VAL B 315      13.467 -10.103  -4.874  1.00 63.87           C  
ATOM   2442  CG2 VAL B 315      15.416 -11.274  -5.942  1.00 63.87           C  
ATOM   2443  N   ALA B 316      12.636  -8.263  -7.905  1.00 67.19           N  
ATOM   2444  CA  ALA B 316      11.627  -7.217  -8.046  1.00 67.19           C  
ATOM   2445  C   ALA B 316      10.532  -7.639  -9.023  1.00 67.19           C  
ATOM   2446  CB  ALA B 316      12.273  -5.913  -8.507  1.00 67.19           C  
ATOM   2447  O   ALA B 316       9.342  -7.500  -8.729  1.00 67.19           O  
ATOM   2448  N   PHE B 317      10.893  -8.202 -10.027  1.00 69.40           N  
ATOM   2449  CA  PHE B 317       9.929  -8.641 -11.030  1.00 69.40           C  
ATOM   2450  C   PHE B 317       9.092  -9.801 -10.505  1.00 69.40           C  
ATOM   2451  CB  PHE B 317      10.644  -9.052 -12.321  1.00 69.40           C  
ATOM   2452  O   PHE B 317       7.883  -9.857 -10.740  1.00 69.40           O  
ATOM   2453  CG  PHE B 317      10.718  -7.956 -13.349  1.00 69.40           C  
ATOM   2454  CD1 PHE B 317       9.635  -7.686 -14.177  1.00 69.40           C  
ATOM   2455  CD2 PHE B 317      11.872  -7.195 -13.489  1.00 69.40           C  
ATOM   2456  CE1 PHE B 317       9.700  -6.672 -15.130  1.00 69.40           C  
ATOM   2457  CE2 PHE B 317      11.944  -6.180 -14.438  1.00 69.40           C  
ATOM   2458  CZ  PHE B 317      10.858  -5.921 -15.258  1.00 69.40           C  
ATOM   2459  N   ASN B 318       9.707 -10.666  -9.807  1.00 69.33           N  
ATOM   2460  CA  ASN B 318       8.992 -11.791  -9.215  1.00 69.33           C  
ATOM   2461  C   ASN B 318       7.913 -11.320  -8.244  1.00 69.33           C  
ATOM   2462  CB  ASN B 318       9.966 -12.735  -8.508  1.00 69.33           C  
ATOM   2463  O   ASN B 318       6.793 -11.835  -8.256  1.00 69.33           O  
ATOM   2464  CG  ASN B 318       9.311 -14.030  -8.070  1.00 69.33           C  
ATOM   2465  ND2 ASN B 318       9.569 -14.436  -6.832  1.00 69.33           N  
ATOM   2466  OD1 ASN B 318       8.579 -14.660  -8.837  1.00 69.33           O  
ATOM   2467  N   THR B 319       8.345 -10.354  -7.405  1.00 70.84           N  
ATOM   2468  CA  THR B 319       7.395  -9.812  -6.440  1.00 70.84           C  
ATOM   2469  C   THR B 319       6.250  -9.097  -7.152  1.00 70.84           C  
ATOM   2470  CB  THR B 319       8.082  -8.839  -5.464  1.00 70.84           C  
ATOM   2471  O   THR B 319       5.083  -9.278  -6.798  1.00 70.84           O  
ATOM   2472  CG2 THR B 319       7.343  -8.783  -4.131  1.00 70.84           C  
ATOM   2473  OG1 THR B 319       9.428  -9.275  -5.234  1.00 70.84           O  
ATOM   2474  N   LEU B 320       6.507  -8.353  -8.157  1.00 75.39           N  
ATOM   2475  CA  LEU B 320       5.511  -7.631  -8.941  1.00 75.39           C  
ATOM   2476  C   LEU B 320       4.579  -8.599  -9.661  1.00 75.39           C  
ATOM   2477  CB  LEU B 320       6.193  -6.710  -9.956  1.00 75.39           C  
ATOM   2478  O   LEU B 320       3.361  -8.405  -9.670  1.00 75.39           O  
ATOM   2479  CG  LEU B 320       5.290  -5.705 -10.673  1.00 75.39           C  
ATOM   2480  CD1 LEU B 320       5.034  -4.493  -9.783  1.00 75.39           C  
ATOM   2481  CD2 LEU B 320       5.910  -5.280 -12.000  1.00 75.39           C  
ATOM   2482  N   LEU B 321       5.119  -9.602 -10.117  1.00 77.00           N  
ATOM   2483  CA  LEU B 321       4.329 -10.598 -10.832  1.00 77.00           C  
ATOM   2484  C   LEU B 321       3.390 -11.332  -9.880  1.00 77.00           C  
ATOM   2485  CB  LEU B 321       5.243 -11.600 -11.541  1.00 77.00           C  
ATOM   2486  O   LEU B 321       2.237 -11.601 -10.223  1.00 77.00           O  
ATOM   2487  CG  LEU B 321       5.964 -11.093 -12.791  1.00 77.00           C  
ATOM   2488  CD1 LEU B 321       7.015 -12.103 -13.242  1.00 77.00           C  
ATOM   2489  CD2 LEU B 321       4.965 -10.817 -13.909  1.00 77.00           C  
ATOM   2490  N   PHE B 322       3.854 -11.616  -8.738  1.00 79.15           N  
ATOM   2491  CA  PHE B 322       3.022 -12.267  -7.733  1.00 79.15           C  
ATOM   2492  C   PHE B 322       1.870 -11.362  -7.314  1.00 79.15           C  
ATOM   2493  CB  PHE B 322       3.859 -12.652  -6.509  1.00 79.15           C  
ATOM   2494  O   PHE B 322       0.722 -11.806  -7.234  1.00 79.15           O  
ATOM   2495  CG  PHE B 322       3.042 -13.155  -5.349  1.00 79.15           C  
ATOM   2496  CD1 PHE B 322       2.778 -12.334  -4.259  1.00 79.15           C  
ATOM   2497  CD2 PHE B 322       2.538 -14.449  -5.349  1.00 79.15           C  
ATOM   2498  CE1 PHE B 322       2.022 -12.797  -3.185  1.00 79.15           C  
ATOM   2499  CE2 PHE B 322       1.782 -14.919  -4.279  1.00 79.15           C  
ATOM   2500  CZ  PHE B 322       1.526 -14.091  -3.197  1.00 79.15           C  
ATOM   2501  N   LEU B 323       2.193 -10.138  -7.078  1.00 75.40           N  
ATOM   2502  CA  LEU B 323       1.181  -9.189  -6.629  1.00 75.40           C  
ATOM   2503  C   LEU B 323       0.099  -9.006  -7.688  1.00 75.40           C  
ATOM   2504  CB  LEU B 323       1.822  -7.838  -6.299  1.00 75.40           C  
ATOM   2505  O   LEU B 323      -1.091  -8.968  -7.366  1.00 75.40           O  
ATOM   2506  CG  LEU B 323       2.559  -7.747  -4.962  1.00 75.40           C  
ATOM   2507  CD1 LEU B 323       3.361  -6.452  -4.886  1.00 75.40           C  
ATOM   2508  CD2 LEU B 323       1.575  -7.840  -3.801  1.00 75.40           C  
ATOM   2509  N   MET B 324       0.483  -8.962  -8.909  1.00 76.64           N  
ATOM   2510  CA  MET B 324      -0.471  -8.837 -10.007  1.00 76.64           C  
ATOM   2511  C   MET B 324      -1.355 -10.077 -10.103  1.00 76.64           C  
ATOM   2512  CB  MET B 324       0.259  -8.611 -11.332  1.00 76.64           C  
ATOM   2513  O   MET B 324      -2.574  -9.966 -10.240  1.00 76.64           O  
ATOM   2514  CG  MET B 324       0.860  -7.222 -11.471  1.00 76.64           C  
ATOM   2515  SD  MET B 324      -0.416  -5.903 -11.488  1.00 76.64           S  
ATOM   2516  CE  MET B 324       0.362  -4.690 -10.386  1.00 76.64           C  
ATOM   2517  N   SER B 325      -0.791 -11.199  -9.988  1.00 80.53           N  
ATOM   2518  CA  SER B 325      -1.533 -12.454 -10.025  1.00 80.53           C  
ATOM   2519  C   SER B 325      -2.467 -12.580  -8.826  1.00 80.53           C  
ATOM   2520  CB  SER B 325      -0.574 -13.644 -10.062  1.00 80.53           C  
ATOM   2521  O   SER B 325      -3.602 -13.041  -8.962  1.00 80.53           O  
ATOM   2522  OG  SER B 325       0.229 -13.608 -11.229  1.00 80.53           O  
ATOM   2523  N   PHE B 326      -1.943 -12.125  -7.692  1.00 75.09           N  
ATOM   2524  CA  PHE B 326      -2.725 -12.151  -6.461  1.00 75.09           C  
ATOM   2525  C   PHE B 326      -3.985 -11.306  -6.602  1.00 75.09           C  
ATOM   2526  CB  PHE B 326      -1.888 -11.652  -5.280  1.00 75.09           C  
ATOM   2527  O   PHE B 326      -5.079 -11.749  -6.246  1.00 75.09           O  
ATOM   2528  CG  PHE B 326      -2.670 -11.499  -4.003  1.00 75.09           C  
ATOM   2529  CD1 PHE B 326      -3.035 -10.240  -3.543  1.00 75.09           C  
ATOM   2530  CD2 PHE B 326      -3.040 -12.614  -3.264  1.00 75.09           C  
ATOM   2531  CE1 PHE B 326      -3.759 -10.094  -2.361  1.00 75.09           C  
ATOM   2532  CE2 PHE B 326      -3.763 -12.477  -2.082  1.00 75.09           C  
ATOM   2533  CZ  PHE B 326      -4.121 -11.216  -1.633  1.00 75.09           C  
ATOM   2534  N   THR B 327      -3.876 -10.148  -7.145  1.00 69.90           N  
ATOM   2535  CA  THR B 327      -4.993  -9.227  -7.326  1.00 69.90           C  
ATOM   2536  C   THR B 327      -6.040  -9.824  -8.262  1.00 69.90           C  
ATOM   2537  CB  THR B 327      -4.515  -7.873  -7.883  1.00 69.90           C  
ATOM   2538  O   THR B 327      -7.238  -9.767  -7.979  1.00 69.90           O  
ATOM   2539  CG2 THR B 327      -5.642  -6.845  -7.870  1.00 69.90           C  
ATOM   2540  OG1 THR B 327      -3.432  -7.388  -7.080  1.00 69.90           O  
ATOM   2541  N   VAL B 328      -5.656 -10.387  -9.251  1.00 75.00           N  
ATOM   2542  CA  VAL B 328      -6.563 -10.987 -10.224  1.00 75.00           C  
ATOM   2543  C   VAL B 328      -7.313 -12.152  -9.581  1.00 75.00           C  
ATOM   2544  CB  VAL B 328      -5.808 -11.469 -11.483  1.00 75.00           C  
ATOM   2545  O   VAL B 328      -8.523 -12.298  -9.769  1.00 75.00           O  
ATOM   2546  CG1 VAL B 328      -6.730 -12.289 -12.384  1.00 75.00           C  
ATOM   2547  CG2 VAL B 328      -5.230 -10.279 -12.246  1.00 75.00           C  
ATOM   2548  N   LEU B 329      -6.616 -12.916  -8.821  1.00 76.27           N  
ATOM   2549  CA  LEU B 329      -7.234 -14.070  -8.178  1.00 76.27           C  
ATOM   2550  C   LEU B 329      -8.260 -13.630  -7.140  1.00 76.27           C  
ATOM   2551  CB  LEU B 329      -6.169 -14.951  -7.519  1.00 76.27           C  
ATOM   2552  O   LEU B 329      -9.294 -14.280  -6.967  1.00 76.27           O  
ATOM   2553  CG  LEU B 329      -5.404 -15.898  -8.445  1.00 76.27           C  
ATOM   2554  CD1 LEU B 329      -4.212 -16.506  -7.713  1.00 76.27           C  
ATOM   2555  CD2 LEU B 329      -6.327 -16.990  -8.974  1.00 76.27           C  
ATOM   2556  N   CYS B 330      -7.959 -12.490  -6.507  1.00 68.18           N  
ATOM   2557  CA  CYS B 330      -8.887 -11.974  -5.507  1.00 68.18           C  
ATOM   2558  C   CYS B 330     -10.177 -11.489  -6.158  1.00 68.18           C  
ATOM   2559  CB  CYS B 330      -8.244 -10.833  -4.718  1.00 68.18           C  
ATOM   2560  O   CYS B 330     -11.247 -11.559  -5.551  1.00 68.18           O  
ATOM   2561  SG  CYS B 330      -7.027 -11.384  -3.502  1.00 68.18           S  
ATOM   2562  N   LEU B 331     -10.136 -11.128  -7.418  1.00 65.75           N  
ATOM   2563  CA  LEU B 331     -11.286 -10.597  -8.142  1.00 65.75           C  
ATOM   2564  C   LEU B 331     -12.013 -11.706  -8.895  1.00 65.75           C  
ATOM   2565  CB  LEU B 331     -10.845  -9.504  -9.120  1.00 65.75           C  
ATOM   2566  O   LEU B 331     -13.080 -11.476  -9.470  1.00 65.75           O  
ATOM   2567  CG  LEU B 331     -10.304  -8.216  -8.498  1.00 65.75           C  
ATOM   2568  CD1 LEU B 331      -9.745  -7.299  -9.580  1.00 65.75           C  
ATOM   2569  CD2 LEU B 331     -11.395  -7.508  -7.701  1.00 65.75           C  
ATOM   2570  N   THR B 332     -11.481 -12.907  -8.901  1.00 59.89           N  
ATOM   2571  CA  THR B 332     -11.962 -14.030  -9.697  1.00 59.89           C  
ATOM   2572  C   THR B 332     -13.355 -14.458  -9.242  1.00 59.89           C  
ATOM   2573  CB  THR B 332     -11.000 -15.230  -9.610  1.00 59.89           C  
ATOM   2574  O   THR B 332     -14.215 -14.768 -10.069  1.00 59.89           O  
ATOM   2575  CG2 THR B 332     -11.468 -16.375 -10.502  1.00 59.89           C  
ATOM   2576  OG1 THR B 332      -9.693 -14.817 -10.027  1.00 59.89           O  
ATOM   2577  N   PRO B 333     -13.705 -14.335  -7.970  1.00 55.66           N  
ATOM   2578  CA  PRO B 333     -15.045 -14.748  -7.547  1.00 55.66           C  
ATOM   2579  C   PRO B 333     -16.147 -13.869  -8.135  1.00 55.66           C  
ATOM   2580  CB  PRO B 333     -14.992 -14.612  -6.023  1.00 55.66           C  
ATOM   2581  O   PRO B 333     -17.250 -14.352  -8.403  1.00 55.66           O  
ATOM   2582  CG  PRO B 333     -13.536 -14.530  -5.698  1.00 55.66           C  
ATOM   2583  CD  PRO B 333     -12.793 -14.115  -6.935  1.00 55.66           C  
ATOM   2584  N   VAL B 334     -15.735 -12.527  -8.431  1.00 52.21           N  
ATOM   2585  CA  VAL B 334     -16.712 -11.588  -8.972  1.00 52.21           C  
ATOM   2586  C   VAL B 334     -16.702 -11.653 -10.497  1.00 52.21           C  
ATOM   2587  CB  VAL B 334     -16.433 -10.143  -8.499  1.00 52.21           C  
ATOM   2588  O   VAL B 334     -17.759 -11.627 -11.132  1.00 52.21           O  
ATOM   2589  CG1 VAL B 334     -17.474  -9.179  -9.064  1.00 52.21           C  
ATOM   2590  CG2 VAL B 334     -16.411 -10.077  -6.973  1.00 52.21           C  
ATOM   2591  N   TYR B 335     -15.529 -11.803 -11.031  1.00 61.66           N  
ATOM   2592  CA  TYR B 335     -15.340 -11.892 -12.475  1.00 61.66           C  
ATOM   2593  C   TYR B 335     -14.576 -13.157 -12.848  1.00 61.66           C  
ATOM   2594  CB  TYR B 335     -14.595 -10.660 -12.997  1.00 61.66           C  
ATOM   2595  O   TYR B 335     -13.345 -13.150 -12.914  1.00 61.66           O  
ATOM   2596  CG  TYR B 335     -15.194  -9.351 -12.543  1.00 61.66           C  
ATOM   2597  CD1 TYR B 335     -16.363  -8.860 -13.120  1.00 61.66           C  
ATOM   2598  CD2 TYR B 335     -14.593  -8.602 -11.537  1.00 61.66           C  
ATOM   2599  CE1 TYR B 335     -16.918  -7.653 -12.706  1.00 61.66           C  
ATOM   2600  CE2 TYR B 335     -15.138  -7.394 -11.115  1.00 61.66           C  
ATOM   2601  OH  TYR B 335     -16.844  -5.734 -11.290  1.00 61.66           O  
ATOM   2602  CZ  TYR B 335     -16.299  -6.929 -11.704  1.00 61.66           C  
ATOM   2603  N   SER B 336     -15.380 -14.175 -13.242  1.00 61.56           N  
ATOM   2604  CA  SER B 336     -14.810 -15.508 -13.412  1.00 61.56           C  
ATOM   2605  C   SER B 336     -13.971 -15.592 -14.683  1.00 61.56           C  
ATOM   2606  CB  SER B 336     -15.916 -16.563 -13.451  1.00 61.56           C  
ATOM   2607  O   SER B 336     -13.085 -16.442 -14.793  1.00 61.56           O  
ATOM   2608  OG  SER B 336     -16.669 -16.547 -12.250  1.00 61.56           O  
ATOM   2609  N   PHE B 337     -14.165 -14.613 -15.572  1.00 67.55           N  
ATOM   2610  CA  PHE B 337     -13.464 -14.671 -16.849  1.00 67.55           C  
ATOM   2611  C   PHE B 337     -12.092 -14.015 -16.744  1.00 67.55           C  
ATOM   2612  CB  PHE B 337     -14.288 -13.992 -17.948  1.00 67.55           C  
ATOM   2613  O   PHE B 337     -11.247 -14.188 -17.625  1.00 67.55           O  
ATOM   2614  CG  PHE B 337     -14.552 -12.533 -17.694  1.00 67.55           C  
ATOM   2615  CD1 PHE B 337     -15.697 -12.126 -17.021  1.00 67.55           C  
ATOM   2616  CD2 PHE B 337     -13.654 -11.567 -18.129  1.00 67.55           C  
ATOM   2617  CE1 PHE B 337     -15.944 -10.775 -16.785  1.00 67.55           C  
ATOM   2618  CE2 PHE B 337     -13.893 -10.215 -17.896  1.00 67.55           C  
ATOM   2619  CZ  PHE B 337     -15.040  -9.822 -17.225  1.00 67.55           C  
ATOM   2620  N   LEU B 338     -11.836 -13.342 -15.689  1.00 74.97           N  
ATOM   2621  CA  LEU B 338     -10.649 -12.513 -15.507  1.00 74.97           C  
ATOM   2622  C   LEU B 338      -9.381 -13.357 -15.574  1.00 74.97           C  
ATOM   2623  CB  LEU B 338     -10.713 -11.771 -14.170  1.00 74.97           C  
ATOM   2624  O   LEU B 338      -8.394 -12.954 -16.194  1.00 74.97           O  
ATOM   2625  CG  LEU B 338     -10.250 -10.314 -14.180  1.00 74.97           C  
ATOM   2626  CD1 LEU B 338     -11.309  -9.426 -14.825  1.00 74.97           C  
ATOM   2627  CD2 LEU B 338      -9.938  -9.841 -12.764  1.00 74.97           C  
ATOM   2628  N   PRO B 339      -9.365 -14.544 -15.003  1.00 76.29           N  
ATOM   2629  CA  PRO B 339      -8.144 -15.349 -15.082  1.00 76.29           C  
ATOM   2630  C   PRO B 339      -7.765 -15.707 -16.517  1.00 76.29           C  
ATOM   2631  CB  PRO B 339      -8.497 -16.604 -14.281  1.00 76.29           C  
ATOM   2632  O   PRO B 339      -6.580 -15.729 -16.860  1.00 76.29           O  
ATOM   2633  CG  PRO B 339      -9.559 -16.162 -13.326  1.00 76.29           C  
ATOM   2634  CD  PRO B 339     -10.371 -15.083 -13.982  1.00 76.29           C  
ATOM   2635  N   GLY B 340      -8.739 -15.949 -17.306  1.00 74.62           N  
ATOM   2636  CA  GLY B 340      -8.489 -16.224 -18.712  1.00 74.62           C  
ATOM   2637  C   GLY B 340      -7.902 -15.039 -19.455  1.00 74.62           C  
ATOM   2638  O   GLY B 340      -6.888 -15.172 -20.143  1.00 74.62           O  
ATOM   2639  N   VAL B 341      -8.495 -13.909 -19.249  1.00 73.82           N  
ATOM   2640  CA  VAL B 341      -8.045 -12.685 -19.902  1.00 73.82           C  
ATOM   2641  C   VAL B 341      -6.652 -12.312 -19.399  1.00 73.82           C  
ATOM   2642  CB  VAL B 341      -9.029 -11.518 -19.661  1.00 73.82           C  
ATOM   2643  O   VAL B 341      -5.777 -11.949 -20.188  1.00 73.82           O  
ATOM   2644  CG1 VAL B 341      -8.500 -10.228 -20.285  1.00 73.82           C  
ATOM   2645  CG2 VAL B 341     -10.409 -11.860 -20.220  1.00 73.82           C  
ATOM   2646  N   TYR B 342      -6.475 -12.395 -18.203  1.00 83.40           N  
ATOM   2647  CA  TYR B 342      -5.188 -12.098 -17.583  1.00 83.40           C  
ATOM   2648  C   TYR B 342      -4.092 -12.994 -18.146  1.00 83.40           C  
ATOM   2649  CB  TYR B 342      -5.272 -12.268 -16.063  1.00 83.40           C  
ATOM   2650  O   TYR B 342      -2.976 -12.535 -18.401  1.00 83.40           O  
ATOM   2651  CG  TYR B 342      -3.949 -12.088 -15.358  1.00 83.40           C  
ATOM   2652  CD1 TYR B 342      -3.223 -13.188 -14.906  1.00 83.40           C  
ATOM   2653  CD2 TYR B 342      -3.423 -10.819 -15.142  1.00 83.40           C  
ATOM   2654  CE1 TYR B 342      -2.005 -13.026 -14.255  1.00 83.40           C  
ATOM   2655  CE2 TYR B 342      -2.206 -10.646 -14.492  1.00 83.40           C  
ATOM   2656  OH  TYR B 342      -0.299 -11.589 -13.409  1.00 83.40           O  
ATOM   2657  CZ  TYR B 342      -1.505 -11.754 -14.053  1.00 83.40           C  
ATOM   2658  N   SER B 343      -4.429 -14.210 -18.418  1.00 83.95           N  
ATOM   2659  CA  SER B 343      -3.449 -15.157 -18.941  1.00 83.95           C  
ATOM   2660  C   SER B 343      -2.944 -14.729 -20.314  1.00 83.95           C  
ATOM   2661  CB  SER B 343      -4.053 -16.560 -19.025  1.00 83.95           C  
ATOM   2662  O   SER B 343      -1.750 -14.832 -20.602  1.00 83.95           O  
ATOM   2663  OG  SER B 343      -4.508 -16.989 -17.753  1.00 83.95           O  
ATOM   2664  N   VAL B 344      -3.786 -14.220 -21.075  1.00 76.67           N  
ATOM   2665  CA  VAL B 344      -3.420 -13.784 -22.419  1.00 76.67           C  
ATOM   2666  C   VAL B 344      -2.501 -12.568 -22.335  1.00 76.67           C  
ATOM   2667  CB  VAL B 344      -4.668 -13.451 -23.267  1.00 76.67           C  
ATOM   2668  O   VAL B 344      -1.450 -12.530 -22.979  1.00 76.67           O  
ATOM   2669  CG1 VAL B 344      -4.262 -12.875 -24.622  1.00 76.67           C  
ATOM   2670  CG2 VAL B 344      -5.535 -14.695 -23.450  1.00 76.67           C  
ATOM   2671  N   ILE B 345      -2.833 -11.697 -21.559  1.00 77.19           N  
ATOM   2672  CA  ILE B 345      -2.042 -10.485 -21.379  1.00 77.19           C  
ATOM   2673  C   ILE B 345      -0.697 -10.836 -20.746  1.00 77.19           C  
ATOM   2674  CB  ILE B 345      -2.788  -9.447 -20.511  1.00 77.19           C  
ATOM   2675  O   ILE B 345       0.346 -10.339 -21.175  1.00 77.19           O  
ATOM   2676  CG1 ILE B 345      -4.072  -8.988 -21.213  1.00 77.19           C  
ATOM   2677  CG2 ILE B 345      -1.881  -8.254 -20.196  1.00 77.19           C  
ATOM   2678  CD1 ILE B 345      -4.988  -8.144 -20.338  1.00 77.19           C  
ATOM   2679  N   TYR B 346      -0.796 -11.674 -19.803  1.00 83.54           N  
ATOM   2680  CA  TYR B 346       0.396 -12.140 -19.102  1.00 83.54           C  
ATOM   2681  C   TYR B 346       1.380 -12.784 -20.071  1.00 83.54           C  
ATOM   2682  CB  TYR B 346       0.018 -13.135 -18.002  1.00 83.54           C  
ATOM   2683  O   TYR B 346       2.566 -12.447 -20.076  1.00 83.54           O  
ATOM   2684  CG  TYR B 346       1.163 -13.490 -17.085  1.00 83.54           C  
ATOM   2685  CD1 TYR B 346       2.078 -14.481 -17.432  1.00 83.54           C  
ATOM   2686  CD2 TYR B 346       1.332 -12.835 -15.869  1.00 83.54           C  
ATOM   2687  CE1 TYR B 346       3.134 -14.813 -16.589  1.00 83.54           C  
ATOM   2688  CE2 TYR B 346       2.385 -13.158 -15.019  1.00 83.54           C  
ATOM   2689  OH  TYR B 346       4.323 -14.470 -14.549  1.00 83.54           O  
ATOM   2690  CZ  TYR B 346       3.279 -14.146 -15.387  1.00 83.54           C  
ATOM   2691  N   LEU B 347       0.898 -13.637 -20.926  1.00 80.10           N  
ATOM   2692  CA  LEU B 347       1.725 -14.303 -21.926  1.00 80.10           C  
ATOM   2693  C   LEU B 347       2.341 -13.288 -22.884  1.00 80.10           C  
ATOM   2694  CB  LEU B 347       0.900 -15.326 -22.710  1.00 80.10           C  
ATOM   2695  O   LEU B 347       3.533 -13.364 -23.193  1.00 80.10           O  
ATOM   2696  CG  LEU B 347       1.659 -16.163 -23.741  1.00 80.10           C  
ATOM   2697  CD1 LEU B 347       2.458 -17.261 -23.048  1.00 80.10           C  
ATOM   2698  CD2 LEU B 347       0.695 -16.758 -24.762  1.00 80.10           C  
ATOM   2699  N   TYR B 348       1.544 -12.363 -23.255  1.00 74.56           N  
ATOM   2700  CA  TYR B 348       2.028 -11.329 -24.163  1.00 74.56           C  
ATOM   2701  C   TYR B 348       3.155 -10.526 -23.526  1.00 74.56           C  
ATOM   2702  CB  TYR B 348       0.885 -10.393 -24.570  1.00 74.56           C  
ATOM   2703  O   TYR B 348       4.174 -10.257 -24.167  1.00 74.56           O  
ATOM   2704  CG  TYR B 348       1.308  -9.292 -25.512  1.00 74.56           C  
ATOM   2705  CD1 TYR B 348       1.496  -7.991 -25.053  1.00 74.56           C  
ATOM   2706  CD2 TYR B 348       1.518  -9.551 -26.862  1.00 74.56           C  
ATOM   2707  CE1 TYR B 348       1.884  -6.972 -25.918  1.00 74.56           C  
ATOM   2708  CE2 TYR B 348       1.906  -8.541 -27.736  1.00 74.56           C  
ATOM   2709  OH  TYR B 348       2.470  -6.253 -28.116  1.00 74.56           O  
ATOM   2710  CZ  TYR B 348       2.087  -7.257 -27.255  1.00 74.56           C  
ATOM   2711  N   LEU B 349       3.084 -10.212 -22.293  1.00 73.37           N  
ATOM   2712  CA  LEU B 349       4.075  -9.423 -21.570  1.00 73.37           C  
ATOM   2713  C   LEU B 349       5.380 -10.198 -21.418  1.00 73.37           C  
ATOM   2714  CB  LEU B 349       3.541  -9.025 -20.192  1.00 73.37           C  
ATOM   2715  O   LEU B 349       6.463  -9.608 -21.444  1.00 73.37           O  
ATOM   2716  CG  LEU B 349       2.721  -7.735 -20.129  1.00 73.37           C  
ATOM   2717  CD1 LEU B 349       1.879  -7.704 -18.858  1.00 73.37           C  
ATOM   2718  CD2 LEU B 349       3.634  -6.516 -20.202  1.00 73.37           C  
ATOM   2719  N   THR B 350       5.336 -11.465 -21.280  1.00 66.67           N  
ATOM   2720  CA  THR B 350       6.516 -12.299 -21.076  1.00 66.67           C  
ATOM   2721  C   THR B 350       7.400 -12.298 -22.319  1.00 66.67           C  
ATOM   2722  CB  THR B 350       6.124 -13.745 -20.722  1.00 66.67           C  
ATOM   2723  O   THR B 350       8.614 -12.492 -22.225  1.00 66.67           O  
ATOM   2724  CG2 THR B 350       6.478 -14.073 -19.275  1.00 66.67           C  
ATOM   2725  OG1 THR B 350       4.712 -13.910 -20.906  1.00 66.67           O  
ATOM   2726  N   PHE B 351       6.778 -11.978 -23.437  1.00 68.29           N  
ATOM   2727  CA  PHE B 351       7.544 -11.928 -24.677  1.00 68.29           C  
ATOM   2728  C   PHE B 351       8.503 -10.744 -24.673  1.00 68.29           C  
ATOM   2729  CB  PHE B 351       6.608 -11.842 -25.886  1.00 68.29           C  
ATOM   2730  O   PHE B 351       9.508 -10.749 -25.387  1.00 68.29           O  
ATOM   2731  CG  PHE B 351       5.928 -13.142 -26.221  1.00 68.29           C  
ATOM   2732  CD1 PHE B 351       6.664 -14.315 -26.347  1.00 68.29           C  
ATOM   2733  CD2 PHE B 351       4.553 -13.192 -26.411  1.00 68.29           C  
ATOM   2734  CE1 PHE B 351       6.037 -15.520 -26.658  1.00 68.29           C  
ATOM   2735  CE2 PHE B 351       3.921 -14.392 -26.721  1.00 68.29           C  
ATOM   2736  CZ  PHE B 351       4.664 -15.555 -26.845  1.00 68.29           C  
ATOM   2737  N   TYR B 352       8.285  -9.784 -23.785  1.00 63.33           N  
ATOM   2738  CA  TYR B 352       9.115  -8.586 -23.732  1.00 63.33           C  
ATOM   2739  C   TYR B 352      10.137  -8.680 -22.606  1.00 63.33           C  
ATOM   2740  CB  TYR B 352       8.247  -7.338 -23.547  1.00 63.33           C  
ATOM   2741  O   TYR B 352      11.028  -7.833 -22.495  1.00 63.33           O  
ATOM   2742  CG  TYR B 352       7.423  -6.986 -24.762  1.00 63.33           C  
ATOM   2743  CD1 TYR B 352       7.962  -6.227 -25.798  1.00 63.33           C  
ATOM   2744  CD2 TYR B 352       6.104  -7.411 -24.876  1.00 63.33           C  
ATOM   2745  CE1 TYR B 352       7.206  -5.898 -26.918  1.00 63.33           C  
ATOM   2746  CE2 TYR B 352       5.338  -7.089 -25.992  1.00 63.33           C  
ATOM   2747  OH  TYR B 352       5.144  -6.012 -28.113  1.00 63.33           O  
ATOM   2748  CZ  TYR B 352       5.897  -6.334 -27.006  1.00 63.33           C  
ATOM   2749  N   LEU B 353      10.011  -9.725 -21.811  1.00 59.46           N  
ATOM   2750  CA  LEU B 353      10.913  -9.891 -20.676  1.00 59.46           C  
ATOM   2751  C   LEU B 353      12.139 -10.707 -21.071  1.00 59.46           C  
ATOM   2752  CB  LEU B 353      10.188 -10.569 -19.510  1.00 59.46           C  
ATOM   2753  O   LEU B 353      12.127 -11.400 -22.091  1.00 59.46           O  
ATOM   2754  CG  LEU B 353       9.021  -9.795 -18.895  1.00 59.46           C  
ATOM   2755  CD1 LEU B 353       8.191 -10.710 -18.000  1.00 59.46           C  
ATOM   2756  CD2 LEU B 353       9.531  -8.591 -18.112  1.00 59.46           C  
ATOM   2757  N   THR B 354      13.255 -10.427 -20.351  1.00 53.31           N  
ATOM   2758  CA  THR B 354      14.468 -11.208 -20.566  1.00 53.31           C  
ATOM   2759  C   THR B 354      14.215 -12.687 -20.285  1.00 53.31           C  
ATOM   2760  CB  THR B 354      15.621 -10.704 -19.679  1.00 53.31           C  
ATOM   2761  O   THR B 354      13.273 -13.036 -19.570  1.00 53.31           O  
ATOM   2762  CG2 THR B 354      16.062  -9.304 -20.093  1.00 53.31           C  
ATOM   2763  OG1 THR B 354      15.188 -10.673 -18.314  1.00 53.31           O  
ATOM   2764  N   ASN B 355      14.882 -13.616 -20.812  1.00 57.72           N  
ATOM   2765  CA  ASN B 355      14.656 -15.056 -20.752  1.00 57.72           C  
ATOM   2766  C   ASN B 355      14.656 -15.564 -19.313  1.00 57.72           C  
ATOM   2767  CB  ASN B 355      15.707 -15.800 -21.578  1.00 57.72           C  
ATOM   2768  O   ASN B 355      13.847 -16.420 -18.951  1.00 57.72           O  
ATOM   2769  CG  ASN B 355      15.202 -16.189 -22.953  1.00 57.72           C  
ATOM   2770  ND2 ASN B 355      16.031 -16.897 -23.711  1.00 57.72           N  
ATOM   2771  OD1 ASN B 355      14.076 -15.855 -23.331  1.00 57.72           O  
ATOM   2772  N   ASP B 356      15.474 -14.965 -18.498  1.00 61.04           N  
ATOM   2773  CA  ASP B 356      15.545 -15.404 -17.108  1.00 61.04           C  
ATOM   2774  C   ASP B 356      14.268 -15.045 -16.353  1.00 61.04           C  
ATOM   2775  CB  ASP B 356      16.760 -14.788 -16.412  1.00 61.04           C  
ATOM   2776  O   ASP B 356      13.714 -15.875 -15.629  1.00 61.04           O  
ATOM   2777  CG  ASP B 356      18.076 -15.165 -17.069  1.00 61.04           C  
ATOM   2778  OD1 ASP B 356      18.160 -16.248 -17.688  1.00 61.04           O  
ATOM   2779  OD2 ASP B 356      19.038 -14.373 -16.966  1.00 61.04           O  
ATOM   2780  N   VAL B 357      13.864 -13.882 -16.565  1.00 63.71           N  
ATOM   2781  CA  VAL B 357      12.671 -13.386 -15.888  1.00 63.71           C  
ATOM   2782  C   VAL B 357      11.430 -14.067 -16.460  1.00 63.71           C  
ATOM   2783  CB  VAL B 357      12.543 -11.851 -16.015  1.00 63.71           C  
ATOM   2784  O   VAL B 357      10.490 -14.379 -15.724  1.00 63.71           O  
ATOM   2785  CG1 VAL B 357      11.285 -11.354 -15.304  1.00 63.71           C  
ATOM   2786  CG2 VAL B 357      13.785 -11.164 -15.452  1.00 63.71           C  
ATOM   2787  N   SER B 358      11.449 -14.228 -17.748  1.00 73.86           N  
ATOM   2788  CA  SER B 358      10.320 -14.871 -18.413  1.00 73.86           C  
ATOM   2789  C   SER B 358      10.117 -16.295 -17.906  1.00 73.86           C  
ATOM   2790  CB  SER B 358      10.527 -14.885 -19.928  1.00 73.86           C  
ATOM   2791  O   SER B 358       8.982 -16.729 -17.698  1.00 73.86           O  
ATOM   2792  OG  SER B 358       9.417 -15.474 -20.582  1.00 73.86           O  
ATOM   2793  N   PHE B 359      11.115 -16.974 -17.635  1.00 72.32           N  
ATOM   2794  CA  PHE B 359      11.029 -18.337 -17.125  1.00 72.32           C  
ATOM   2795  C   PHE B 359      10.362 -18.361 -15.754  1.00 72.32           C  
ATOM   2796  CB  PHE B 359      12.422 -18.970 -17.042  1.00 72.32           C  
ATOM   2797  O   PHE B 359       9.471 -19.175 -15.506  1.00 72.32           O  
ATOM   2798  CG  PHE B 359      12.421 -20.368 -16.483  1.00 72.32           C  
ATOM   2799  CD1 PHE B 359      12.807 -20.607 -15.170  1.00 72.32           C  
ATOM   2800  CD2 PHE B 359      12.033 -21.443 -17.272  1.00 72.32           C  
ATOM   2801  CE1 PHE B 359      12.808 -21.899 -14.650  1.00 72.32           C  
ATOM   2802  CE2 PHE B 359      12.031 -22.738 -16.760  1.00 72.32           C  
ATOM   2803  CZ  PHE B 359      12.419 -22.963 -15.449  1.00 72.32           C  
ATOM   2804  N   LEU B 360      10.803 -17.490 -14.955  1.00 73.56           N  
ATOM   2805  CA  LEU B 360      10.213 -17.399 -13.624  1.00 73.56           C  
ATOM   2806  C   LEU B 360       8.743 -17.004 -13.707  1.00 73.56           C  
ATOM   2807  CB  LEU B 360      10.978 -16.387 -12.767  1.00 73.56           C  
ATOM   2808  O   LEU B 360       7.915 -17.514 -12.948  1.00 73.56           O  
ATOM   2809  CG  LEU B 360      12.271 -16.886 -12.120  1.00 73.56           C  
ATOM   2810  CD1 LEU B 360      13.149 -15.707 -11.713  1.00 73.56           C  
ATOM   2811  CD2 LEU B 360      11.961 -17.769 -10.916  1.00 73.56           C  
ATOM   2812  N   ALA B 361       8.481 -16.164 -14.546  1.00 78.32           N  
ATOM   2813  CA  ALA B 361       7.105 -15.721 -14.757  1.00 78.32           C  
ATOM   2814  C   ALA B 361       6.209 -16.888 -15.164  1.00 78.32           C  
ATOM   2815  CB  ALA B 361       7.056 -14.622 -15.816  1.00 78.32           C  
ATOM   2816  O   ALA B 361       5.085 -17.016 -14.673  1.00 78.32           O  
ATOM   2817  N   HIS B 362       6.729 -17.731 -15.980  1.00 82.12           N  
ATOM   2818  CA  HIS B 362       5.944 -18.869 -16.445  1.00 82.12           C  
ATOM   2819  C   HIS B 362       5.702 -19.868 -15.318  1.00 82.12           C  
ATOM   2820  CB  HIS B 362       6.644 -19.559 -17.617  1.00 82.12           C  
ATOM   2821  O   HIS B 362       4.606 -20.419 -15.196  1.00 82.12           O  
ATOM   2822  CG  HIS B 362       6.780 -18.693 -18.829  1.00 82.12           C  
ATOM   2823  CD2 HIS B 362       7.858 -18.391 -19.589  1.00 82.12           C  
ATOM   2824  ND1 HIS B 362       5.715 -18.018 -19.384  1.00 82.12           N  
ATOM   2825  CE1 HIS B 362       6.134 -17.336 -20.437  1.00 82.12           C  
ATOM   2826  NE2 HIS B 362       7.431 -17.546 -20.584  1.00 82.12           N  
ATOM   2827  N   ILE B 363       6.632 -20.055 -14.489  1.00 76.10           N  
ATOM   2828  CA  ILE B 363       6.490 -20.954 -13.349  1.00 76.10           C  
ATOM   2829  C   ILE B 363       5.408 -20.429 -12.409  1.00 76.10           C  
ATOM   2830  CB  ILE B 363       7.826 -21.119 -12.590  1.00 76.10           C  
ATOM   2831  O   ILE B 363       4.558 -21.191 -11.943  1.00 76.10           O  
ATOM   2832  CG1 ILE B 363       8.850 -21.853 -13.464  1.00 76.10           C  
ATOM   2833  CG2 ILE B 363       7.607 -21.858 -11.267  1.00 76.10           C  
ATOM   2834  CD1 ILE B 363      10.227 -21.982 -12.829  1.00 76.10           C  
ATOM   2835  N   GLN B 364       5.480 -19.224 -12.265  1.00 79.61           N  
ATOM   2836  CA  GLN B 364       4.489 -18.601 -11.394  1.00 79.61           C  
ATOM   2837  C   GLN B 364       3.082 -18.755 -11.963  1.00 79.61           C  
ATOM   2838  CB  GLN B 364       4.812 -17.121 -11.185  1.00 79.61           C  
ATOM   2839  O   GLN B 364       2.145 -19.087 -11.234  1.00 79.61           O  
ATOM   2840  CG  GLN B 364       3.955 -16.449 -10.121  1.00 79.61           C  
ATOM   2841  CD  GLN B 364       4.766 -15.966  -8.933  1.00 79.61           C  
ATOM   2842  NE2 GLN B 364       4.273 -14.933  -8.259  1.00 79.61           N  
ATOM   2843  OE1 GLN B 364       5.825 -16.519  -8.622  1.00 79.61           O  
ATOM   2844  N   TRP B 365       2.936 -18.543 -13.133  1.00 86.11           N  
ATOM   2845  CA  TRP B 365       1.635 -18.679 -13.781  1.00 86.11           C  
ATOM   2846  C   TRP B 365       1.130 -20.115 -13.691  1.00 86.11           C  
ATOM   2847  CB  TRP B 365       1.715 -18.243 -15.246  1.00 86.11           C  
ATOM   2848  O   TRP B 365      -0.036 -20.350 -13.365  1.00 86.11           O  
ATOM   2849  CG  TRP B 365       0.394 -18.245 -15.955  1.00 86.11           C  
ATOM   2850  CD1 TRP B 365      -0.490 -17.207 -16.055  1.00 86.11           C  
ATOM   2851  CD2 TRP B 365      -0.194 -19.342 -16.661  1.00 86.11           C  
ATOM   2852  CE2 TRP B 365      -1.437 -18.897 -17.164  1.00 86.11           C  
ATOM   2853  CE3 TRP B 365       0.209 -20.660 -16.917  1.00 86.11           C  
ATOM   2854  NE1 TRP B 365      -1.593 -17.593 -16.780  1.00 86.11           N  
ATOM   2855  CH2 TRP B 365      -1.861 -21.009 -18.146  1.00 86.11           C  
ATOM   2856  CZ2 TRP B 365      -2.280 -19.725 -17.909  1.00 86.11           C  
ATOM   2857  CZ3 TRP B 365      -0.631 -21.481 -17.659  1.00 86.11           C  
ATOM   2858  N   MET B 366       1.967 -21.059 -13.911  1.00 82.73           N  
ATOM   2859  CA  MET B 366       1.597 -22.472 -13.915  1.00 82.73           C  
ATOM   2860  C   MET B 366       1.076 -22.902 -12.548  1.00 82.73           C  
ATOM   2861  CB  MET B 366       2.792 -23.339 -14.316  1.00 82.73           C  
ATOM   2862  O   MET B 366       0.087 -23.631 -12.457  1.00 82.73           O  
ATOM   2863  CG  MET B 366       2.975 -23.472 -15.819  1.00 82.73           C  
ATOM   2864  SD  MET B 366       1.739 -24.593 -16.582  1.00 82.73           S  
ATOM   2865  CE  MET B 366       2.840 -25.840 -17.306  1.00 82.73           C  
ATOM   2866  N   VAL B 367       1.673 -22.365 -11.540  1.00 78.11           N  
ATOM   2867  CA  VAL B 367       1.325 -22.754 -10.177  1.00 78.11           C  
ATOM   2868  C   VAL B 367       0.024 -22.072  -9.761  1.00 78.11           C  
ATOM   2869  CB  VAL B 367       2.453 -22.403  -9.181  1.00 78.11           C  
ATOM   2870  O   VAL B 367      -0.837 -22.693  -9.134  1.00 78.11           O  
ATOM   2871  CG1 VAL B 367       1.993 -22.628  -7.742  1.00 78.11           C  
ATOM   2872  CG2 VAL B 367       3.704 -23.228  -9.480  1.00 78.11           C  
ATOM   2873  N   MET B 368      -0.191 -20.903 -10.266  1.00 81.87           N  
ATOM   2874  CA  MET B 368      -1.292 -20.103  -9.737  1.00 81.87           C  
ATOM   2875  C   MET B 368      -2.537 -20.249 -10.606  1.00 81.87           C  
ATOM   2876  CB  MET B 368      -0.890 -18.630  -9.643  1.00 81.87           C  
ATOM   2877  O   MET B 368      -3.660 -20.210 -10.100  1.00 81.87           O  
ATOM   2878  CG  MET B 368       0.007 -18.314  -8.457  1.00 81.87           C  
ATOM   2879  SD  MET B 368      -0.160 -16.576  -7.894  1.00 81.87           S  
ATOM   2880  CE  MET B 368       0.926 -16.606  -6.440  1.00 81.87           C  
ATOM   2881  N   PHE B 369      -2.413 -20.622 -11.869  1.00 83.57           N  
ATOM   2882  CA  PHE B 369      -3.568 -20.471 -12.745  1.00 83.57           C  
ATOM   2883  C   PHE B 369      -3.943 -21.804 -13.381  1.00 83.57           C  
ATOM   2884  CB  PHE B 369      -3.286 -19.431 -13.834  1.00 83.57           C  
ATOM   2885  O   PHE B 369      -5.086 -21.997 -13.803  1.00 83.57           O  
ATOM   2886  CG  PHE B 369      -3.264 -18.014 -13.329  1.00 83.57           C  
ATOM   2887  CD1 PHE B 369      -4.441 -17.286 -13.207  1.00 83.57           C  
ATOM   2888  CD2 PHE B 369      -2.064 -17.409 -12.976  1.00 83.57           C  
ATOM   2889  CE1 PHE B 369      -4.423 -15.974 -12.739  1.00 83.57           C  
ATOM   2890  CE2 PHE B 369      -2.038 -16.098 -12.507  1.00 83.57           C  
ATOM   2891  CZ  PHE B 369      -3.219 -15.382 -12.391  1.00 83.57           C  
ATOM   2892  N   THR B 370      -3.109 -22.828 -13.401  1.00 75.30           N  
ATOM   2893  CA  THR B 370      -3.371 -24.106 -14.055  1.00 75.30           C  
ATOM   2894  C   THR B 370      -4.567 -24.806 -13.416  1.00 75.30           C  
ATOM   2895  CB  THR B 370      -2.139 -25.028 -13.992  1.00 75.30           C  
ATOM   2896  O   THR B 370      -5.450 -25.303 -14.119  1.00 75.30           O  
ATOM   2897  CG2 THR B 370      -2.399 -26.343 -14.719  1.00 75.30           C  
ATOM   2898  OG1 THR B 370      -1.024 -24.369 -14.605  1.00 75.30           O  
ATOM   2899  N   PRO B 371      -4.729 -24.701 -12.161  1.00 68.81           N  
ATOM   2900  CA  PRO B 371      -5.857 -25.399 -11.539  1.00 68.81           C  
ATOM   2901  C   PRO B 371      -7.182 -24.665 -11.730  1.00 68.81           C  
ATOM   2902  CB  PRO B 371      -5.469 -25.448 -10.059  1.00 68.81           C  
ATOM   2903  O   PRO B 371      -8.250 -25.252 -11.542  1.00 68.81           O  
ATOM   2904  CG  PRO B 371      -4.298 -24.527  -9.941  1.00 68.81           C  
ATOM   2905  CD  PRO B 371      -3.829 -24.170 -11.322  1.00 68.81           C  
ATOM   2906  N   LEU B 372      -7.109 -23.486 -12.164  1.00 73.64           N  
ATOM   2907  CA  LEU B 372      -8.314 -22.664 -12.180  1.00 73.64           C  
ATOM   2908  C   LEU B 372      -8.835 -22.491 -13.602  1.00 73.64           C  
ATOM   2909  CB  LEU B 372      -8.036 -21.294 -11.555  1.00 73.64           C  
ATOM   2910  O   LEU B 372     -10.039 -22.319 -13.810  1.00 73.64           O  
ATOM   2911  CG  LEU B 372      -7.657 -21.289 -10.073  1.00 73.64           C  
ATOM   2912  CD1 LEU B 372      -7.021 -19.955  -9.694  1.00 73.64           C  
ATOM   2913  CD2 LEU B 372      -8.880 -21.569  -9.207  1.00 73.64           C  
ATOM   2914  N   VAL B 373      -8.002 -22.540 -14.532  1.00 70.82           N  
ATOM   2915  CA  VAL B 373      -8.395 -22.317 -15.919  1.00 70.82           C  
ATOM   2916  C   VAL B 373      -8.628 -23.657 -16.613  1.00 70.82           C  
ATOM   2917  CB  VAL B 373      -7.332 -21.497 -16.685  1.00 70.82           C  
ATOM   2918  O   VAL B 373      -8.054 -24.675 -16.219  1.00 70.82           O  
ATOM   2919  CG1 VAL B 373      -7.995 -20.577 -17.709  1.00 70.82           C  
ATOM   2920  CG2 VAL B 373      -6.477 -20.690 -15.711  1.00 70.82           C  
ATOM   2921  N   PRO B 374      -9.550 -23.675 -17.566  1.00 65.17           N  
ATOM   2922  CA  PRO B 374      -9.755 -24.909 -18.328  1.00 65.17           C  
ATOM   2923  C   PRO B 374      -8.453 -25.483 -18.882  1.00 65.17           C  
ATOM   2924  CB  PRO B 374     -10.686 -24.473 -19.462  1.00 65.17           C  
ATOM   2925  O   PRO B 374      -7.536 -24.729 -19.219  1.00 65.17           O  
ATOM   2926  CG  PRO B 374     -11.243 -23.160 -19.015  1.00 65.17           C  
ATOM   2927  CD  PRO B 374     -10.335 -22.589 -17.965  1.00 65.17           C  
ATOM   2928  N   PHE B 375      -8.362 -26.699 -19.019  1.00 66.63           N  
ATOM   2929  CA  PHE B 375      -7.138 -27.417 -19.354  1.00 66.63           C  
ATOM   2930  C   PHE B 375      -6.630 -27.009 -20.732  1.00 66.63           C  
ATOM   2931  CB  PHE B 375      -7.372 -28.930 -19.308  1.00 66.63           C  
ATOM   2932  O   PHE B 375      -5.421 -26.902 -20.947  1.00 66.63           O  
ATOM   2933  CG  PHE B 375      -6.209 -29.740 -19.815  1.00 66.63           C  
ATOM   2934  CD1 PHE B 375      -6.205 -30.241 -21.111  1.00 66.63           C  
ATOM   2935  CD2 PHE B 375      -5.118 -29.999 -18.995  1.00 66.63           C  
ATOM   2936  CE1 PHE B 375      -5.130 -30.991 -21.583  1.00 66.63           C  
ATOM   2937  CE2 PHE B 375      -4.040 -30.747 -19.459  1.00 66.63           C  
ATOM   2938  CZ  PHE B 375      -4.048 -31.243 -20.753  1.00 66.63           C  
ATOM   2939  N   TRP B 376      -7.484 -26.753 -21.623  1.00 66.05           N  
ATOM   2940  CA  TRP B 376      -7.062 -26.425 -22.981  1.00 66.05           C  
ATOM   2941  C   TRP B 376      -6.348 -25.078 -23.019  1.00 66.05           C  
ATOM   2942  CB  TRP B 376      -8.265 -26.405 -23.928  1.00 66.05           C  
ATOM   2943  O   TRP B 376      -5.495 -24.845 -23.880  1.00 66.05           O  
ATOM   2944  CG  TRP B 376      -9.290 -25.365 -23.590  1.00 66.05           C  
ATOM   2945  CD1 TRP B 376     -10.360 -25.504 -22.750  1.00 66.05           C  
ATOM   2946  CD2 TRP B 376      -9.343 -24.024 -24.088  1.00 66.05           C  
ATOM   2947  CE2 TRP B 376     -10.473 -23.407 -23.507  1.00 66.05           C  
ATOM   2948  CE3 TRP B 376      -8.544 -23.285 -24.970  1.00 66.05           C  
ATOM   2949  NE1 TRP B 376     -11.075 -24.330 -22.696  1.00 66.05           N  
ATOM   2950  CH2 TRP B 376     -10.025 -21.382 -24.647  1.00 66.05           C  
ATOM   2951  CZ2 TRP B 376     -10.823 -22.082 -23.781  1.00 66.05           C  
ATOM   2952  CZ3 TRP B 376      -8.894 -21.967 -25.241  1.00 66.05           C  
ATOM   2953  N   ILE B 377      -6.655 -24.246 -22.069  1.00 73.48           N  
ATOM   2954  CA  ILE B 377      -5.963 -22.965 -21.976  1.00 73.48           C  
ATOM   2955  C   ILE B 377      -4.526 -23.187 -21.509  1.00 73.48           C  
ATOM   2956  CB  ILE B 377      -6.694 -21.996 -21.020  1.00 73.48           C  
ATOM   2957  O   ILE B 377      -3.600 -22.537 -21.998  1.00 73.48           O  
ATOM   2958  CG1 ILE B 377      -8.076 -21.637 -21.576  1.00 73.48           C  
ATOM   2959  CG2 ILE B 377      -5.855 -20.736 -20.783  1.00 73.48           C  
ATOM   2960  CD1 ILE B 377      -8.701 -20.406 -20.935  1.00 73.48           C  
ATOM   2961  N   THR B 378      -4.430 -24.073 -20.600  1.00 76.78           N  
ATOM   2962  CA  THR B 378      -3.101 -24.407 -20.100  1.00 76.78           C  
ATOM   2963  C   THR B 378      -2.234 -24.988 -21.213  1.00 76.78           C  
ATOM   2964  CB  THR B 378      -3.180 -25.408 -18.932  1.00 76.78           C  
ATOM   2965  O   THR B 378      -1.078 -24.593 -21.378  1.00 76.78           O  
ATOM   2966  CG2 THR B 378      -1.828 -25.554 -18.241  1.00 76.78           C  
ATOM   2967  OG1 THR B 378      -4.144 -24.945 -17.978  1.00 76.78           O  
ATOM   2968  N   ILE B 379      -2.842 -25.754 -22.045  1.00 72.48           N  
ATOM   2969  CA  ILE B 379      -2.124 -26.393 -23.142  1.00 72.48           C  
ATOM   2970  C   ILE B 379      -1.726 -25.344 -24.178  1.00 72.48           C  
ATOM   2971  CB  ILE B 379      -2.972 -27.503 -23.802  1.00 72.48           C  
ATOM   2972  O   ILE B 379      -0.590 -25.337 -24.658  1.00 72.48           O  
ATOM   2973  CG1 ILE B 379      -3.205 -28.654 -22.817  1.00 72.48           C  
ATOM   2974  CG2 ILE B 379      -2.301 -28.006 -25.083  1.00 72.48           C  
ATOM   2975  CD1 ILE B 379      -4.161 -29.723 -23.328  1.00 72.48           C  
ATOM   2976  N   ALA B 380      -2.672 -24.543 -24.407  1.00 75.52           N  
ATOM   2977  CA  ALA B 380      -2.388 -23.461 -25.345  1.00 75.52           C  
ATOM   2978  C   ALA B 380      -1.246 -22.583 -24.840  1.00 75.52           C  
ATOM   2979  CB  ALA B 380      -3.639 -22.618 -25.581  1.00 75.52           C  
ATOM   2980  O   ALA B 380      -0.357 -22.208 -25.608  1.00 75.52           O  
ATOM   2981  N   TYR B 381      -1.231 -22.296 -23.599  1.00 84.43           N  
ATOM   2982  CA  TYR B 381      -0.193 -21.488 -22.968  1.00 84.43           C  
ATOM   2983  C   TYR B 381       1.171 -22.157 -23.093  1.00 84.43           C  
ATOM   2984  CB  TYR B 381      -0.523 -21.245 -21.492  1.00 84.43           C  
ATOM   2985  O   TYR B 381       2.145 -21.521 -23.502  1.00 84.43           O  
ATOM   2986  CG  TYR B 381       0.414 -20.277 -20.812  1.00 84.43           C  
ATOM   2987  CD1 TYR B 381       1.611 -20.714 -20.251  1.00 84.43           C  
ATOM   2988  CD2 TYR B 381       0.103 -18.924 -20.729  1.00 84.43           C  
ATOM   2989  CE1 TYR B 381       2.477 -19.825 -19.621  1.00 84.43           C  
ATOM   2990  CE2 TYR B 381       0.961 -18.026 -20.101  1.00 84.43           C  
ATOM   2991  OH  TYR B 381       2.997 -17.602 -18.930  1.00 84.43           O  
ATOM   2992  CZ  TYR B 381       2.144 -18.486 -19.552  1.00 84.43           C  
ATOM   2993  N   ILE B 382       1.218 -23.422 -22.952  1.00 78.06           N  
ATOM   2994  CA  ILE B 382       2.463 -24.182 -22.979  1.00 78.06           C  
ATOM   2995  C   ILE B 382       3.004 -24.236 -24.406  1.00 78.06           C  
ATOM   2996  CB  ILE B 382       2.264 -25.612 -22.427  1.00 78.06           C  
ATOM   2997  O   ILE B 382       4.210 -24.103 -24.625  1.00 78.06           O  
ATOM   2998  CG1 ILE B 382       1.923 -25.565 -20.933  1.00 78.06           C  
ATOM   2999  CG2 ILE B 382       3.510 -26.466 -22.678  1.00 78.06           C  
ATOM   3000  CD1 ILE B 382       1.541 -26.915 -20.343  1.00 78.06           C  
ATOM   3001  N   ILE B 383       2.094 -24.332 -25.324  1.00 75.65           N  
ATOM   3002  CA  ILE B 383       2.493 -24.375 -26.727  1.00 75.65           C  
ATOM   3003  C   ILE B 383       3.107 -23.036 -27.130  1.00 75.65           C  
ATOM   3004  CB  ILE B 383       1.297 -24.714 -27.644  1.00 75.65           C  
ATOM   3005  O   ILE B 383       4.148 -22.997 -27.789  1.00 75.65           O  
ATOM   3006  CG1 ILE B 383       0.843 -26.161 -27.417  1.00 75.65           C  
ATOM   3007  CG2 ILE B 383       1.659 -24.477 -29.113  1.00 75.65           C  
ATOM   3008  CD1 ILE B 383      -0.437 -26.530 -28.154  1.00 75.65           C  
ATOM   3009  N   CYS B 384       2.526 -22.038 -26.643  1.00 80.45           N  
ATOM   3010  CA  CYS B 384       3.013 -20.702 -26.968  1.00 80.45           C  
ATOM   3011  C   CYS B 384       4.395 -20.466 -26.372  1.00 80.45           C  
ATOM   3012  CB  CYS B 384       2.040 -19.639 -26.459  1.00 80.45           C  
ATOM   3013  O   CYS B 384       5.290 -19.958 -27.051  1.00 80.45           O  
ATOM   3014  SG  CYS B 384       0.620 -19.372 -27.544  1.00 80.45           S  
ATOM   3015  N   ILE B 385       4.611 -20.867 -25.216  1.00 75.34           N  
ATOM   3016  CA  ILE B 385       5.887 -20.713 -24.527  1.00 75.34           C  
ATOM   3017  C   ILE B 385       6.955 -21.553 -25.224  1.00 75.34           C  
ATOM   3018  CB  ILE B 385       5.778 -21.114 -23.038  1.00 75.34           C  
ATOM   3019  O   ILE B 385       8.082 -21.093 -25.424  1.00 75.34           O  
ATOM   3020  CG1 ILE B 385       4.810 -20.178 -22.304  1.00 75.34           C  
ATOM   3021  CG2 ILE B 385       7.157 -21.106 -22.374  1.00 75.34           C  
ATOM   3022  CD1 ILE B 385       4.424 -20.657 -20.911  1.00 75.34           C  
ATOM   3023  N   SER B 386       6.614 -22.744 -25.605  1.00 70.86           N  
ATOM   3024  CA  SER B 386       7.551 -23.662 -26.244  1.00 70.86           C  
ATOM   3025  C   SER B 386       7.988 -23.145 -27.610  1.00 70.86           C  
ATOM   3026  CB  SER B 386       6.926 -25.050 -26.391  1.00 70.86           C  
ATOM   3027  O   SER B 386       9.153 -23.283 -27.989  1.00 70.86           O  
ATOM   3028  OG  SER B 386       6.652 -25.615 -25.120  1.00 70.86           O  
ATOM   3029  N   THR B 387       7.050 -22.528 -28.246  1.00 67.55           N  
ATOM   3030  CA  THR B 387       7.373 -21.971 -29.555  1.00 67.55           C  
ATOM   3031  C   THR B 387       8.394 -20.845 -29.426  1.00 67.55           C  
ATOM   3032  CB  THR B 387       6.111 -21.445 -30.264  1.00 67.55           C  
ATOM   3033  O   THR B 387       9.328 -20.752 -30.226  1.00 67.55           O  
ATOM   3034  CG2 THR B 387       5.384 -22.567 -30.997  1.00 67.55           C  
ATOM   3035  OG1 THR B 387       5.228 -20.872 -29.293  1.00 67.55           O  
ATOM   3036  N   LYS B 388       8.243 -20.030 -28.492  1.00 67.60           N  
ATOM   3037  CA  LYS B 388       9.172 -18.935 -28.232  1.00 67.60           C  
ATOM   3038  C   LYS B 388      10.562 -19.462 -27.887  1.00 67.60           C  
ATOM   3039  CB  LYS B 388       8.653 -18.048 -27.099  1.00 67.60           C  
ATOM   3040  O   LYS B 388      11.565 -18.975 -28.412  1.00 67.60           O  
ATOM   3041  CG  LYS B 388       9.510 -16.819 -26.833  1.00 67.60           C  
ATOM   3042  CD  LYS B 388       9.104 -16.124 -25.539  1.00 67.60           C  
ATOM   3043  CE  LYS B 388      10.151 -15.112 -25.095  1.00 67.60           C  
ATOM   3044  NZ  LYS B 388       9.702 -14.340 -23.897  1.00 67.60           N  
ATOM   3045  N   HIS B 389      10.564 -20.409 -27.083  1.00 58.03           N  
ATOM   3046  CA  HIS B 389      11.843 -20.961 -26.650  1.00 58.03           C  
ATOM   3047  C   HIS B 389      12.530 -21.714 -27.784  1.00 58.03           C  
ATOM   3048  CB  HIS B 389      11.647 -21.887 -25.448  1.00 58.03           C  
ATOM   3049  O   HIS B 389      13.751 -21.634 -27.938  1.00 58.03           O  
ATOM   3050  CG  HIS B 389      11.657 -21.174 -24.133  1.00 58.03           C  
ATOM   3051  CD2 HIS B 389      10.660 -20.918 -23.254  1.00 58.03           C  
ATOM   3052  ND1 HIS B 389      12.799 -20.626 -23.592  1.00 58.03           N  
ATOM   3053  CE1 HIS B 389      12.504 -20.063 -22.433  1.00 58.03           C  
ATOM   3054  NE2 HIS B 389      11.212 -20.226 -22.204  1.00 58.03           N  
ATOM   3055  N   PHE B 390      11.750 -22.318 -28.562  1.00 59.80           N  
ATOM   3056  CA  PHE B 390      12.282 -23.020 -29.724  1.00 59.80           C  
ATOM   3057  C   PHE B 390      12.885 -22.037 -30.721  1.00 59.80           C  
ATOM   3058  CB  PHE B 390      11.187 -23.849 -30.401  1.00 59.80           C  
ATOM   3059  O   PHE B 390      13.968 -22.276 -31.258  1.00 59.80           O  
ATOM   3060  CG  PHE B 390      11.692 -25.111 -31.046  1.00 59.80           C  
ATOM   3061  CD1 PHE B 390      12.025 -25.134 -32.395  1.00 59.80           C  
ATOM   3062  CD2 PHE B 390      11.834 -26.276 -30.303  1.00 59.80           C  
ATOM   3063  CE1 PHE B 390      12.494 -26.300 -32.995  1.00 59.80           C  
ATOM   3064  CE2 PHE B 390      12.302 -27.446 -30.896  1.00 59.80           C  
ATOM   3065  CZ  PHE B 390      12.630 -27.456 -32.242  1.00 59.80           C  
ATOM   3066  N   TYR B 391      12.141 -20.931 -30.843  1.00 61.67           N  
ATOM   3067  CA  TYR B 391      12.648 -19.902 -31.743  1.00 61.67           C  
ATOM   3068  C   TYR B 391      13.965 -19.331 -31.232  1.00 61.67           C  
ATOM   3069  CB  TYR B 391      11.621 -18.777 -31.907  1.00 61.67           C  
ATOM   3070  O   TYR B 391      14.912 -19.153 -32.002  1.00 61.67           O  
ATOM   3071  CG  TYR B 391      12.055 -17.693 -32.863  1.00 61.67           C  
ATOM   3072  CD1 TYR B 391      12.597 -16.499 -32.393  1.00 61.67           C  
ATOM   3073  CD2 TYR B 391      11.923 -17.860 -34.237  1.00 61.67           C  
ATOM   3074  CE1 TYR B 391      12.997 -15.496 -33.270  1.00 61.67           C  
ATOM   3075  CE2 TYR B 391      12.320 -16.864 -35.124  1.00 61.67           C  
ATOM   3076  OH  TYR B 391      13.249 -14.699 -35.505  1.00 61.67           O  
ATOM   3077  CZ  TYR B 391      12.855 -15.688 -34.632  1.00 61.67           C  
ATOM   3078  N   TRP B 392      14.049 -19.073 -30.069  1.00 54.78           N  
ATOM   3079  CA  TRP B 392      15.270 -18.568 -29.450  1.00 54.78           C  
ATOM   3080  C   TRP B 392      16.404 -19.579 -29.577  1.00 54.78           C  
ATOM   3081  CB  TRP B 392      15.027 -18.237 -27.975  1.00 54.78           C  
ATOM   3082  O   TRP B 392      17.531 -19.217 -29.925  1.00 54.78           O  
ATOM   3083  CG  TRP B 392      16.248 -17.753 -27.250  1.00 54.78           C  
ATOM   3084  CD1 TRP B 392      16.746 -16.480 -27.234  1.00 54.78           C  
ATOM   3085  CD2 TRP B 392      17.127 -18.539 -26.440  1.00 54.78           C  
ATOM   3086  CE2 TRP B 392      18.138 -17.675 -25.963  1.00 54.78           C  
ATOM   3087  CE3 TRP B 392      17.158 -19.890 -26.070  1.00 54.78           C  
ATOM   3088  NE1 TRP B 392      17.882 -16.426 -26.461  1.00 54.78           N  
ATOM   3089  CH2 TRP B 392      19.177 -19.447 -24.787  1.00 54.78           C  
ATOM   3090  CZ2 TRP B 392      19.170 -18.121 -25.133  1.00 54.78           C  
ATOM   3091  CZ3 TRP B 392      18.186 -20.331 -25.245  1.00 54.78           C  
ATOM   3092  N   PHE B 393      16.190 -20.773 -29.340  1.00 49.87           N  
ATOM   3093  CA  PHE B 393      17.179 -21.842 -29.412  1.00 49.87           C  
ATOM   3094  C   PHE B 393      17.725 -21.980 -30.828  1.00 49.87           C  
ATOM   3095  CB  PHE B 393      16.572 -23.171 -28.952  1.00 49.87           C  
ATOM   3096  O   PHE B 393      18.940 -21.994 -31.032  1.00 49.87           O  
ATOM   3097  CG  PHE B 393      17.521 -24.335 -29.040  1.00 49.87           C  
ATOM   3098  CD1 PHE B 393      17.465 -25.216 -30.113  1.00 49.87           C  
ATOM   3099  CD2 PHE B 393      18.470 -24.549 -28.048  1.00 49.87           C  
ATOM   3100  CE1 PHE B 393      18.343 -26.294 -30.197  1.00 49.87           C  
ATOM   3101  CE2 PHE B 393      19.350 -25.625 -28.126  1.00 49.87           C  
ATOM   3102  CZ  PHE B 393      19.284 -26.497 -29.200  1.00 49.87           C  
ATOM   3103  N   PHE B 394      16.856 -22.023 -31.754  1.00 53.17           N  
ATOM   3104  CA  PHE B 394      17.290 -22.253 -33.127  1.00 53.17           C  
ATOM   3105  C   PHE B 394      17.958 -21.009 -33.700  1.00 53.17           C  
ATOM   3106  CB  PHE B 394      16.104 -22.664 -34.005  1.00 53.17           C  
ATOM   3107  O   PHE B 394      18.918 -21.111 -34.466  1.00 53.17           O  
ATOM   3108  CG  PHE B 394      15.807 -24.139 -33.974  1.00 53.17           C  
ATOM   3109  CD1 PHE B 394      16.592 -25.036 -34.690  1.00 53.17           C  
ATOM   3110  CD2 PHE B 394      14.744 -24.630 -33.228  1.00 53.17           C  
ATOM   3111  CE1 PHE B 394      16.320 -26.401 -34.663  1.00 53.17           C  
ATOM   3112  CE2 PHE B 394      14.466 -25.994 -33.195  1.00 53.17           C  
ATOM   3113  CZ  PHE B 394      15.254 -26.877 -33.914  1.00 53.17           C  
ATOM   3114  N   SER B 395      17.413 -19.858 -33.235  1.00 51.44           N  
ATOM   3115  CA  SER B 395      18.021 -18.619 -33.712  1.00 51.44           C  
ATOM   3116  C   SER B 395      19.431 -18.446 -33.157  1.00 51.44           C  
ATOM   3117  CB  SER B 395      17.160 -17.416 -33.325  1.00 51.44           C  
ATOM   3118  O   SER B 395      20.323 -17.960 -33.856  1.00 51.44           O  
ATOM   3119  OG  SER B 395      17.796 -16.204 -33.692  1.00 51.44           O  
ATOM   3120  N   ASN B 396      19.637 -18.922 -32.006  1.00 45.85           N  
ATOM   3121  CA  ASN B 396      20.932 -18.766 -31.351  1.00 45.85           C  
ATOM   3122  C   ASN B 396      21.893 -19.887 -31.735  1.00 45.85           C  
ATOM   3123  CB  ASN B 396      20.762 -18.708 -29.832  1.00 45.85           C  
ATOM   3124  O   ASN B 396      23.094 -19.657 -31.886  1.00 45.85           O  
ATOM   3125  CG  ASN B 396      20.348 -17.335 -29.342  1.00 45.85           C  
ATOM   3126  ND2 ASN B 396      19.353 -17.294 -28.463  1.00 45.85           N  
ATOM   3127  OD1 ASN B 396      20.916 -16.319 -29.750  1.00 45.85           O  
ATOM   3128  N   TYR B 397      21.460 -21.071 -31.853  1.00 42.07           N  
ATOM   3129  CA  TYR B 397      22.318 -22.221 -32.112  1.00 42.07           C  
ATOM   3130  C   TYR B 397      22.590 -22.375 -33.603  1.00 42.07           C  
ATOM   3131  CB  TYR B 397      21.682 -23.502 -31.562  1.00 42.07           C  
ATOM   3132  O   TYR B 397      23.665 -22.829 -34.002  1.00 42.07           O  
ATOM   3133  CG  TYR B 397      22.267 -23.955 -30.247  1.00 42.07           C  
ATOM   3134  CD1 TYR B 397      23.388 -24.782 -30.209  1.00 42.07           C  
ATOM   3135  CD2 TYR B 397      21.701 -23.558 -29.040  1.00 42.07           C  
ATOM   3136  CE1 TYR B 397      23.930 -25.203 -28.999  1.00 42.07           C  
ATOM   3137  CE2 TYR B 397      22.235 -23.973 -27.825  1.00 42.07           C  
ATOM   3138  OH  TYR B 397      23.880 -25.208 -26.614  1.00 42.07           O  
ATOM   3139  CZ  TYR B 397      23.347 -24.794 -27.814  1.00 42.07           C  
ATOM   3140  N   LEU B 398      21.554 -21.941 -34.357  1.00 41.00           N  
ATOM   3141  CA  LEU B 398      21.752 -22.112 -35.792  1.00 41.00           C  
ATOM   3142  C   LEU B 398      22.499 -20.921 -36.384  1.00 41.00           C  
ATOM   3143  CB  LEU B 398      20.407 -22.289 -36.501  1.00 41.00           C  
ATOM   3144  O   LEU B 398      22.691 -20.845 -37.599  1.00 41.00           O  
ATOM   3145  CG  LEU B 398      19.909 -23.727 -36.660  1.00 41.00           C  
ATOM   3146  CD1 LEU B 398      18.408 -23.799 -36.399  1.00 41.00           C  
ATOM   3147  CD2 LEU B 398      20.241 -24.258 -38.050  1.00 41.00           C  
ATOM   3148  N   LYS B 399      22.827 -19.982 -35.429  1.00 43.08           N  
ATOM   3149  CA  LYS B 399      23.642 -18.920 -36.012  1.00 43.08           C  
ATOM   3150  C   LYS B 399      24.965 -19.468 -36.539  1.00 43.08           C  
ATOM   3151  CB  LYS B 399      23.904 -17.819 -34.983  1.00 43.08           C  
ATOM   3152  O   LYS B 399      25.645 -20.233 -35.851  1.00 43.08           O  
ATOM   3153  CG  LYS B 399      22.972 -16.623 -35.105  1.00 43.08           C  
ATOM   3154  CD  LYS B 399      23.296 -15.553 -34.070  1.00 43.08           C  
ATOM   3155  CE  LYS B 399      22.292 -14.410 -34.113  1.00 43.08           C  
ATOM   3156  NZ  LYS B 399      22.604 -13.359 -33.099  1.00 43.08           N  
ATOM   3157  N   ARG B 400      25.006 -19.664 -37.808  1.00 40.79           N  
ATOM   3158  CA  ARG B 400      26.151 -20.183 -38.549  1.00 40.79           C  
ATOM   3159  C   ARG B 400      27.433 -19.456 -38.156  1.00 40.79           C  
ATOM   3160  CB  ARG B 400      25.919 -20.059 -40.056  1.00 40.79           C  
ATOM   3161  O   ARG B 400      27.517 -18.231 -38.268  1.00 40.79           O  
ATOM   3162  CG  ARG B 400      25.142 -21.219 -40.657  1.00 40.79           C  
ATOM   3163  CD  ARG B 400      25.182 -21.196 -42.179  1.00 40.79           C  
ATOM   3164  NE  ARG B 400      24.458 -22.326 -42.755  1.00 40.79           N  
ATOM   3165  NH1 ARG B 400      25.270 -22.021 -44.896  1.00 40.79           N  
ATOM   3166  NH2 ARG B 400      23.816 -23.737 -44.449  1.00 40.79           N  
ATOM   3167  CZ  ARG B 400      24.516 -22.692 -44.032  1.00 40.79           C  
ATOM   3168  N   ARG B 401      28.213 -20.080 -37.228  1.00 40.55           N  
ATOM   3169  CA  ARG B 401      29.523 -19.551 -36.861  1.00 40.55           C  
ATOM   3170  C   ARG B 401      30.570 -19.905 -37.911  1.00 40.55           C  
ATOM   3171  CB  ARG B 401      29.953 -20.082 -35.492  1.00 40.55           C  
ATOM   3172  O   ARG B 401      30.571 -21.016 -38.445  1.00 40.55           O  
ATOM   3173  CG  ARG B 401      29.413 -19.276 -34.321  1.00 40.55           C  
ATOM   3174  CD  ARG B 401      30.040 -19.707 -33.003  1.00 40.55           C  
ATOM   3175  NE  ARG B 401      29.367 -19.096 -31.860  1.00 40.55           N  
ATOM   3176  NH1 ARG B 401      30.997 -19.670 -30.328  1.00 40.55           N  
ATOM   3177  NH2 ARG B 401      29.141 -18.507 -29.652  1.00 40.55           N  
ATOM   3178  CZ  ARG B 401      29.837 -19.093 -30.616  1.00 40.55           C  
ATOM   3179  N   VAL B 402      30.931 -19.002 -38.729  1.00 41.71           N  
ATOM   3180  CA  VAL B 402      31.976 -19.244 -39.718  1.00 41.71           C  
ATOM   3181  C   VAL B 402      33.330 -19.363 -39.022  1.00 41.71           C  
ATOM   3182  CB  VAL B 402      32.021 -18.124 -40.782  1.00 41.71           C  
ATOM   3183  O   VAL B 402      33.724 -18.477 -38.261  1.00 41.71           O  
ATOM   3184  CG1 VAL B 402      32.998 -18.480 -41.900  1.00 41.71           C  
ATOM   3185  CG2 VAL B 402      30.625 -17.871 -41.348  1.00 41.71           C  
ATOM   3186  N   VAL B 403      33.730 -20.580 -38.798  1.00 41.23           N  
ATOM   3187  CA  VAL B 403      35.026 -20.869 -38.193  1.00 41.23           C  
ATOM   3188  C   VAL B 403      36.097 -20.950 -39.279  1.00 41.23           C  
ATOM   3189  CB  VAL B 403      34.993 -22.182 -37.379  1.00 41.23           C  
ATOM   3190  O   VAL B 403      35.957 -21.708 -40.242  1.00 41.23           O  
ATOM   3191  CG1 VAL B 403      36.317 -22.399 -36.650  1.00 41.23           C  
ATOM   3192  CG2 VAL B 403      33.830 -22.166 -36.388  1.00 41.23           C  
ATOM   3193  N   PHE B 404      36.834 -19.855 -39.628  1.00 42.68           N  
ATOM   3194  CA  PHE B 404      37.935 -19.971 -40.577  1.00 42.68           C  
ATOM   3195  C   PHE B 404      39.278 -19.880 -39.862  1.00 42.68           C  
ATOM   3196  CB  PHE B 404      37.837 -18.883 -41.651  1.00 42.68           C  
ATOM   3197  O   PHE B 404      39.580 -18.870 -39.223  1.00 42.68           O  
ATOM   3198  CG  PHE B 404      37.755 -19.422 -43.054  1.00 42.68           C  
ATOM   3199  CD1 PHE B 404      38.907 -19.630 -43.803  1.00 42.68           C  
ATOM   3200  CD2 PHE B 404      36.524 -19.719 -43.625  1.00 42.68           C  
ATOM   3201  CE1 PHE B 404      38.833 -20.129 -45.101  1.00 42.68           C  
ATOM   3202  CE2 PHE B 404      36.442 -20.217 -44.922  1.00 42.68           C  
ATOM   3203  CZ  PHE B 404      37.598 -20.420 -45.659  1.00 42.68           C  
ATOM   3204  N   ASN B 405      40.281 -20.846 -40.095  1.00 44.76           N  
ATOM   3205  CA  ASN B 405      41.624 -20.964 -39.538  1.00 44.76           C  
ATOM   3206  C   ASN B 405      41.617 -20.811 -38.019  1.00 44.76           C  
ATOM   3207  CB  ASN B 405      42.560 -19.932 -40.171  1.00 44.76           C  
ATOM   3208  O   ASN B 405      42.485 -20.143 -37.454  1.00 44.76           O  
ATOM   3209  CG  ASN B 405      43.298 -20.477 -41.378  1.00 44.76           C  
ATOM   3210  ND2 ASN B 405      43.996 -19.601 -42.092  1.00 44.76           N  
ATOM   3211  OD1 ASN B 405      43.241 -21.675 -41.668  1.00 44.76           O  
ATOM   3212  N   GLY B 406      40.641 -21.377 -37.378  1.00 42.87           N  
ATOM   3213  CA  GLY B 406      40.587 -21.375 -35.925  1.00 42.87           C  
ATOM   3214  C   GLY B 406      39.802 -20.207 -35.359  1.00 42.87           C  
ATOM   3215  O   GLY B 406      39.629 -20.100 -34.143  1.00 42.87           O  
ATOM   3216  N   VAL B 407      39.556 -19.125 -36.246  1.00 44.25           N  
ATOM   3217  CA  VAL B 407      38.790 -17.980 -35.765  1.00 44.25           C  
ATOM   3218  C   VAL B 407      37.357 -18.061 -36.285  1.00 44.25           C  
ATOM   3219  CB  VAL B 407      39.437 -16.644 -36.192  1.00 44.25           C  
ATOM   3220  O   VAL B 407      37.134 -18.198 -37.490  1.00 44.25           O  
ATOM   3221  CG1 VAL B 407      38.683 -15.461 -35.589  1.00 44.25           C  
ATOM   3222  CG2 VAL B 407      40.908 -16.609 -35.781  1.00 44.25           C  
ATOM   3223  N   SER B 408      36.412 -18.364 -35.542  1.00 54.32           N  
ATOM   3224  CA  SER B 408      35.001 -18.468 -35.898  1.00 54.32           C  
ATOM   3225  C   SER B 408      34.289 -17.129 -35.734  1.00 54.32           C  
ATOM   3226  CB  SER B 408      34.309 -19.530 -35.043  1.00 54.32           C  
ATOM   3227  O   SER B 408      34.493 -16.430 -34.739  1.00 54.32           O  
ATOM   3228  OG  SER B 408      34.329 -19.165 -33.674  1.00 54.32           O  
ATOM   3229  N   PHE B 409      33.924 -16.479 -37.053  1.00 57.93           N  
ATOM   3230  CA  PHE B 409      33.143 -15.260 -36.883  1.00 57.93           C  
ATOM   3231  C   PHE B 409      31.749 -15.423 -37.476  1.00 57.93           C  
ATOM   3232  CB  PHE B 409      33.855 -14.069 -37.534  1.00 57.93           C  
ATOM   3233  O   PHE B 409      31.558 -16.184 -38.427  1.00 57.93           O  
ATOM   3234  CG  PHE B 409      34.443 -14.378 -38.885  1.00 57.93           C  
ATOM   3235  CD1 PHE B 409      35.730 -14.889 -38.998  1.00 57.93           C  
ATOM   3236  CD2 PHE B 409      33.707 -14.157 -40.042  1.00 57.93           C  
ATOM   3237  CE1 PHE B 409      36.277 -15.176 -40.247  1.00 57.93           C  
ATOM   3238  CE2 PHE B 409      34.247 -14.442 -41.294  1.00 57.93           C  
ATOM   3239  CZ  PHE B 409      35.532 -14.950 -41.394  1.00 57.93           C  
ATOM   3240  N   SER B 410      30.706 -14.936 -36.889  1.00 62.72           N  
ATOM   3241  CA  SER B 410      29.315 -15.048 -37.318  1.00 62.72           C  
ATOM   3242  C   SER B 410      28.874 -13.810 -38.092  1.00 62.72           C  
ATOM   3243  CB  SER B 410      28.398 -15.260 -36.113  1.00 62.72           C  
ATOM   3244  O   SER B 410      28.053 -13.903 -39.006  1.00 62.72           O  
ATOM   3245  OG  SER B 410      28.469 -14.156 -35.227  1.00 62.72           O  
ATOM   3246  N   THR B 411      29.421 -12.669 -37.829  1.00 67.17           N  
ATOM   3247  CA  THR B 411      29.036 -11.406 -38.447  1.00 67.17           C  
ATOM   3248  C   THR B 411      30.264 -10.655 -38.955  1.00 67.17           C  
ATOM   3249  CB  THR B 411      28.258 -10.515 -37.460  1.00 67.17           C  
ATOM   3250  O   THR B 411      31.384 -10.914 -38.509  1.00 67.17           O  
ATOM   3251  CG2 THR B 411      26.849 -11.051 -37.229  1.00 67.17           C  
ATOM   3252  OG1 THR B 411      28.955 -10.479 -36.208  1.00 67.17           O  
ATOM   3253  N   PHE B 412      30.142  -9.819 -40.078  1.00 78.90           N  
ATOM   3254  CA  PHE B 412      31.197  -8.988 -40.646  1.00 78.90           C  
ATOM   3255  C   PHE B 412      31.840  -8.120 -39.570  1.00 78.90           C  
ATOM   3256  CB  PHE B 412      30.642  -8.107 -41.769  1.00 78.90           C  
ATOM   3257  O   PHE B 412      33.059  -7.939 -39.559  1.00 78.90           O  
ATOM   3258  CG  PHE B 412      31.696  -7.320 -42.500  1.00 78.90           C  
ATOM   3259  CD1 PHE B 412      31.915  -5.980 -42.204  1.00 78.90           C  
ATOM   3260  CD2 PHE B 412      32.469  -7.921 -43.485  1.00 78.90           C  
ATOM   3261  CE1 PHE B 412      32.890  -5.250 -42.879  1.00 78.90           C  
ATOM   3262  CE2 PHE B 412      33.446  -7.198 -44.164  1.00 78.90           C  
ATOM   3263  CZ  PHE B 412      33.654  -5.862 -43.860  1.00 78.90           C  
ATOM   3264  N   GLU B 413      30.999  -7.736 -38.539  1.00 75.33           N  
ATOM   3265  CA  GLU B 413      31.490  -6.881 -37.462  1.00 75.33           C  
ATOM   3266  C   GLU B 413      32.468  -7.633 -36.563  1.00 75.33           C  
ATOM   3267  CB  GLU B 413      30.324  -6.337 -36.633  1.00 75.33           C  
ATOM   3268  O   GLU B 413      33.490  -7.081 -36.150  1.00 75.33           O  
ATOM   3269  CG  GLU B 413      30.453  -4.862 -36.283  1.00 75.33           C  
ATOM   3270  CD  GLU B 413      29.275  -4.329 -35.484  1.00 75.33           C  
ATOM   3271  OE1 GLU B 413      29.314  -3.153 -35.055  1.00 75.33           O  
ATOM   3272  OE2 GLU B 413      28.304  -5.093 -35.285  1.00 75.33           O  
ATOM   3273  N   GLU B 414      32.189  -8.921 -36.361  1.00 71.71           N  
ATOM   3274  CA  GLU B 414      33.067  -9.761 -35.551  1.00 71.71           C  
ATOM   3275  C   GLU B 414      34.383 -10.039 -36.270  1.00 71.71           C  
ATOM   3276  CB  GLU B 414      32.373 -11.078 -35.195  1.00 71.71           C  
ATOM   3277  O   GLU B 414      35.448 -10.046 -35.648  1.00 71.71           O  
ATOM   3278  CG  GLU B 414      31.693 -11.067 -33.834  1.00 71.71           C  
ATOM   3279  CD  GLU B 414      30.945 -12.355 -33.527  1.00 71.71           C  
ATOM   3280  OE1 GLU B 414      30.280 -12.433 -32.469  1.00 71.71           O  
ATOM   3281  OE2 GLU B 414      31.025 -13.293 -34.350  1.00 71.71           O  
ATOM   3282  N   ALA B 415      34.335 -10.226 -37.552  1.00 77.85           N  
ATOM   3283  CA  ALA B 415      35.526 -10.466 -38.362  1.00 77.85           C  
ATOM   3284  C   ALA B 415      36.430  -9.237 -38.387  1.00 77.85           C  
ATOM   3285  CB  ALA B 415      35.132 -10.861 -39.784  1.00 77.85           C  
ATOM   3286  O   ALA B 415      37.657  -9.360 -38.346  1.00 77.85           O  
ATOM   3287  N   ALA B 416      35.805  -8.004 -38.389  1.00 82.79           N  
ATOM   3288  CA  ALA B 416      36.539  -6.744 -38.483  1.00 82.79           C  
ATOM   3289  C   ALA B 416      37.378  -6.504 -37.231  1.00 82.79           C  
ATOM   3290  CB  ALA B 416      35.574  -5.582 -38.705  1.00 82.79           C  
ATOM   3291  O   ALA B 416      38.374  -5.778 -37.274  1.00 82.79           O  
ATOM   3292  N   LEU B 417      37.026  -7.243 -36.121  1.00 73.19           N  
ATOM   3293  CA  LEU B 417      37.714  -7.033 -34.852  1.00 73.19           C  
ATOM   3294  C   LEU B 417      38.779  -8.101 -34.627  1.00 73.19           C  
ATOM   3295  CB  LEU B 417      36.714  -7.040 -33.692  1.00 73.19           C  
ATOM   3296  O   LEU B 417      39.502  -8.063 -33.629  1.00 73.19           O  
ATOM   3297  CG  LEU B 417      35.736  -5.866 -33.633  1.00 73.19           C  
ATOM   3298  CD1 LEU B 417      34.575  -6.191 -32.699  1.00 73.19           C  
ATOM   3299  CD2 LEU B 417      36.450  -4.596 -33.186  1.00 73.19           C  
ATOM   3300  N   CYS B 418      38.953  -9.015 -35.637  1.00 68.76           N  
ATOM   3301  CA  CYS B 418      39.897 -10.122 -35.524  1.00 68.76           C  
ATOM   3302  C   CYS B 418      41.056  -9.951 -36.499  1.00 68.76           C  
ATOM   3303  CB  CYS B 418      39.194 -11.454 -35.781  1.00 68.76           C  
ATOM   3304  O   CYS B 418      40.937  -9.230 -37.491  1.00 68.76           O  
ATOM   3305  SG  CYS B 418      37.924 -11.854 -34.561  1.00 68.76           S  
ATOM   3306  N   THR B 419      42.243 -10.432 -36.147  1.00 67.49           N  
ATOM   3307  CA  THR B 419      43.410 -10.443 -37.023  1.00 67.49           C  
ATOM   3308  C   THR B 419      43.468 -11.737 -37.830  1.00 67.49           C  
ATOM   3309  CB  THR B 419      44.713 -10.277 -36.219  1.00 67.49           C  
ATOM   3310  O   THR B 419      43.357 -12.829 -37.270  1.00 67.49           O  
ATOM   3311  CG2 THR B 419      44.910  -8.829 -35.784  1.00 67.49           C  
ATOM   3312  OG1 THR B 419      44.658 -11.111 -35.055  1.00 67.49           O  
ATOM   3313  N   PHE B 420      43.451 -11.615 -39.209  1.00 70.37           N  
ATOM   3314  CA  PHE B 420      43.521 -12.802 -40.053  1.00 70.37           C  
ATOM   3315  C   PHE B 420      44.201 -12.483 -41.380  1.00 70.37           C  
ATOM   3316  CB  PHE B 420      42.120 -13.368 -40.304  1.00 70.37           C  
ATOM   3317  O   PHE B 420      44.395 -11.314 -41.719  1.00 70.37           O  
ATOM   3318  CG  PHE B 420      41.183 -12.397 -40.970  1.00 70.37           C  
ATOM   3319  CD1 PHE B 420      40.389 -11.546 -40.211  1.00 70.37           C  
ATOM   3320  CD2 PHE B 420      41.097 -12.335 -42.354  1.00 70.37           C  
ATOM   3321  CE1 PHE B 420      39.520 -10.645 -40.824  1.00 70.37           C  
ATOM   3322  CE2 PHE B 420      40.231 -11.438 -42.974  1.00 70.37           C  
ATOM   3323  CZ  PHE B 420      39.443 -10.595 -42.207  1.00 70.37           C  
ATOM   3324  N   LEU B 421      44.642 -13.532 -42.003  1.00 76.70           N  
ATOM   3325  CA  LEU B 421      45.250 -13.400 -43.323  1.00 76.70           C  
ATOM   3326  C   LEU B 421      44.183 -13.350 -44.411  1.00 76.70           C  
ATOM   3327  CB  LEU B 421      46.212 -14.562 -43.588  1.00 76.70           C  
ATOM   3328  O   LEU B 421      43.358 -14.260 -44.519  1.00 76.70           O  
ATOM   3329  CG  LEU B 421      47.436 -14.245 -44.448  1.00 76.70           C  
ATOM   3330  CD1 LEU B 421      48.711 -14.352 -43.617  1.00 76.70           C  
ATOM   3331  CD2 LEU B 421      47.499 -15.177 -45.653  1.00 76.70           C  
ATOM   3332  N   LEU B 422      44.147 -12.249 -45.128  1.00 80.87           N  
ATOM   3333  CA  LEU B 422      43.185 -12.062 -46.208  1.00 80.87           C  
ATOM   3334  C   LEU B 422      43.667 -12.737 -47.488  1.00 80.87           C  
ATOM   3335  CB  LEU B 422      42.948 -10.571 -46.462  1.00 80.87           C  
ATOM   3336  O   LEU B 422      44.497 -12.184 -48.212  1.00 80.87           O  
ATOM   3337  CG  LEU B 422      41.614 -10.197 -47.110  1.00 80.87           C  
ATOM   3338  CD1 LEU B 422      40.571  -9.895 -46.039  1.00 80.87           C  
ATOM   3339  CD2 LEU B 422      41.788  -9.006 -48.045  1.00 80.87           C  
ATOM   3340  N   ASN B 423      43.284 -13.922 -47.779  1.00 75.29           N  
ATOM   3341  CA  ASN B 423      43.551 -14.681 -48.996  1.00 75.29           C  
ATOM   3342  C   ASN B 423      42.317 -14.755 -49.892  1.00 75.29           C  
ATOM   3343  CB  ASN B 423      44.045 -16.088 -48.654  1.00 75.29           C  
ATOM   3344  O   ASN B 423      41.276 -14.181 -49.570  1.00 75.29           O  
ATOM   3345  CG  ASN B 423      43.054 -16.866 -47.812  1.00 75.29           C  
ATOM   3346  ND2 ASN B 423      43.476 -18.024 -47.318  1.00 75.29           N  
ATOM   3347  OD1 ASN B 423      41.918 -16.430 -47.607  1.00 75.29           O  
ATOM   3348  N   LYS B 424      42.431 -15.292 -51.000  1.00 72.96           N  
ATOM   3349  CA  LYS B 424      41.357 -15.397 -51.983  1.00 72.96           C  
ATOM   3350  C   LYS B 424      40.122 -16.061 -51.380  1.00 72.96           C  
ATOM   3351  CB  LYS B 424      41.827 -16.180 -53.210  1.00 72.96           C  
ATOM   3352  O   LYS B 424      38.997 -15.608 -51.601  1.00 72.96           O  
ATOM   3353  CG  LYS B 424      40.855 -16.138 -54.380  1.00 72.96           C  
ATOM   3354  CD  LYS B 424      41.392 -16.908 -55.580  1.00 72.96           C  
ATOM   3355  CE  LYS B 424      40.382 -16.943 -56.720  1.00 72.96           C  
ATOM   3356  NZ  LYS B 424      40.908 -17.689 -57.902  1.00 72.96           N  
ATOM   3357  N   GLU B 425      40.330 -17.053 -50.553  1.00 71.98           N  
ATOM   3358  CA  GLU B 425      39.229 -17.791 -49.941  1.00 71.98           C  
ATOM   3359  C   GLU B 425      38.480 -16.928 -48.930  1.00 71.98           C  
ATOM   3360  CB  GLU B 425      39.745 -19.064 -49.266  1.00 71.98           C  
ATOM   3361  O   GLU B 425      37.247 -16.919 -48.906  1.00 71.98           O  
ATOM   3362  CG  GLU B 425      39.868 -20.253 -50.208  1.00 71.98           C  
ATOM   3363  CD  GLU B 425      40.354 -21.518 -49.518  1.00 71.98           C  
ATOM   3364  OE1 GLU B 425      40.489 -22.564 -50.192  1.00 71.98           O  
ATOM   3365  OE2 GLU B 425      40.600 -21.462 -48.292  1.00 71.98           O  
ATOM   3366  N   MET B 426      39.222 -16.202 -48.095  1.00 78.58           N  
ATOM   3367  CA  MET B 426      38.635 -15.320 -47.091  1.00 78.58           C  
ATOM   3368  C   MET B 426      37.898 -14.159 -47.750  1.00 78.58           C  
ATOM   3369  CB  MET B 426      39.714 -14.786 -46.147  1.00 78.58           C  
ATOM   3370  O   MET B 426      36.846 -13.733 -47.270  1.00 78.58           O  
ATOM   3371  CG  MET B 426      39.754 -15.491 -44.800  1.00 78.58           C  
ATOM   3372  SD  MET B 426      38.216 -15.242 -43.831  1.00 78.58           S  
ATOM   3373  CE  MET B 426      38.898 -14.457 -42.345  1.00 78.58           C  
ATOM   3374  N   TYR B 427      38.475 -13.641 -48.833  1.00 80.99           N  
ATOM   3375  CA  TYR B 427      37.856 -12.559 -49.590  1.00 80.99           C  
ATOM   3376  C   TYR B 427      36.479 -12.969 -50.101  1.00 80.99           C  
ATOM   3377  CB  TYR B 427      38.747 -12.146 -50.766  1.00 80.99           C  
ATOM   3378  O   TYR B 427      35.507 -12.226 -49.947  1.00 80.99           O  
ATOM   3379  CG  TYR B 427      38.090 -11.170 -51.712  1.00 80.99           C  
ATOM   3380  CD1 TYR B 427      37.536 -11.601 -52.915  1.00 80.99           C  
ATOM   3381  CD2 TYR B 427      38.023  -9.815 -51.405  1.00 80.99           C  
ATOM   3382  CE1 TYR B 427      36.932 -10.705 -53.791  1.00 80.99           C  
ATOM   3383  CE2 TYR B 427      37.421  -8.910 -52.273  1.00 80.99           C  
ATOM   3384  OH  TYR B 427      36.282  -8.473 -54.325  1.00 80.99           O  
ATOM   3385  CZ  TYR B 427      36.879  -9.364 -53.461  1.00 80.99           C  
ATOM   3386  N   LEU B 428      36.390 -14.204 -50.630  1.00 78.31           N  
ATOM   3387  CA  LEU B 428      35.139 -14.696 -51.196  1.00 78.31           C  
ATOM   3388  C   LEU B 428      34.093 -14.904 -50.106  1.00 78.31           C  
ATOM   3389  CB  LEU B 428      35.371 -16.007 -51.953  1.00 78.31           C  
ATOM   3390  O   LEU B 428      32.913 -14.608 -50.307  1.00 78.31           O  
ATOM   3391  CG  LEU B 428      35.818 -15.878 -53.410  1.00 78.31           C  
ATOM   3392  CD1 LEU B 428      36.593 -17.120 -53.839  1.00 78.31           C  
ATOM   3393  CD2 LEU B 428      34.615 -15.653 -54.320  1.00 78.31           C  
ATOM   3394  N   LYS B 429      34.601 -15.263 -49.033  1.00 75.20           N  
ATOM   3395  CA  LYS B 429      33.701 -15.535 -47.915  1.00 75.20           C  
ATOM   3396  C   LYS B 429      33.174 -14.239 -47.306  1.00 75.20           C  
ATOM   3397  CB  LYS B 429      34.411 -16.366 -46.844  1.00 75.20           C  
ATOM   3398  O   LYS B 429      31.983 -14.127 -47.005  1.00 75.20           O  
ATOM   3399  CG  LYS B 429      34.278 -17.869 -47.039  1.00 75.20           C  
ATOM   3400  CD  LYS B 429      34.953 -18.640 -45.912  1.00 75.20           C  
ATOM   3401  CE  LYS B 429      34.877 -20.144 -46.139  1.00 75.20           C  
ATOM   3402  NZ  LYS B 429      35.574 -20.903 -45.058  1.00 75.20           N  
ATOM   3403  N   LEU B 430      34.074 -13.319 -47.145  1.00 80.51           N  
ATOM   3404  CA  LEU B 430      33.712 -12.049 -46.526  1.00 80.51           C  
ATOM   3405  C   LEU B 430      32.863 -11.206 -47.471  1.00 80.51           C  
ATOM   3406  CB  LEU B 430      34.967 -11.273 -46.119  1.00 80.51           C  
ATOM   3407  O   LEU B 430      32.026 -10.418 -47.025  1.00 80.51           O  
ATOM   3408  CG  LEU B 430      35.563 -11.617 -44.753  1.00 80.51           C  
ATOM   3409  CD1 LEU B 430      37.085 -11.532 -44.803  1.00 80.51           C  
ATOM   3410  CD2 LEU B 430      35.006 -10.690 -43.678  1.00 80.51           C  
ATOM   3411  N   ARG B 431      33.070 -11.541 -48.823  1.00 78.13           N  
ATOM   3412  CA  ARG B 431      32.332 -10.777 -49.824  1.00 78.13           C  
ATOM   3413  C   ARG B 431      31.048 -11.496 -50.224  1.00 78.13           C  
ATOM   3414  CB  ARG B 431      33.200 -10.528 -51.059  1.00 78.13           C  
ATOM   3415  O   ARG B 431      30.309 -11.022 -51.090  1.00 78.13           O  
ATOM   3416  CG  ARG B 431      32.977  -9.170 -51.706  1.00 78.13           C  
ATOM   3417  CD  ARG B 431      34.056  -8.850 -52.731  1.00 78.13           C  
ATOM   3418  NE  ARG B 431      33.813  -7.568 -53.386  1.00 78.13           N  
ATOM   3419  NH1 ARG B 431      35.807  -7.551 -54.552  1.00 78.13           N  
ATOM   3420  NH2 ARG B 431      34.330  -5.813 -54.774  1.00 78.13           N  
ATOM   3421  CZ  ARG B 431      34.650  -6.980 -54.236  1.00 78.13           C  
ATOM   3422  N   SER B 432      30.796 -12.413 -49.500  1.00 74.42           N  
ATOM   3423  CA  SER B 432      29.546 -13.111 -49.781  1.00 74.42           C  
ATOM   3424  C   SER B 432      28.339 -12.254 -49.411  1.00 74.42           C  
ATOM   3425  CB  SER B 432      29.490 -14.438 -49.024  1.00 74.42           C  
ATOM   3426  O   SER B 432      28.371 -11.523 -48.419  1.00 74.42           O  
ATOM   3427  OG  SER B 432      29.181 -14.225 -47.657  1.00 74.42           O  
ATOM   3428  N   ASP B 433      27.293 -12.010 -50.251  1.00 65.55           N  
ATOM   3429  CA  ASP B 433      26.097 -11.186 -50.111  1.00 65.55           C  
ATOM   3430  C   ASP B 433      25.356 -11.509 -48.816  1.00 65.55           C  
ATOM   3431  CB  ASP B 433      25.168 -11.381 -51.311  1.00 65.55           C  
ATOM   3432  O   ASP B 433      24.660 -10.654 -48.263  1.00 65.55           O  
ATOM   3433  CG  ASP B 433      25.416 -10.376 -52.422  1.00 65.55           C  
ATOM   3434  OD1 ASP B 433      26.081  -9.347 -52.177  1.00 65.55           O  
ATOM   3435  OD2 ASP B 433      24.939 -10.614 -53.553  1.00 65.55           O  
ATOM   3436  N   VAL B 434      25.661 -12.622 -48.243  1.00 59.25           N  
ATOM   3437  CA  VAL B 434      24.971 -13.044 -47.029  1.00 59.25           C  
ATOM   3438  C   VAL B 434      25.599 -12.364 -45.814  1.00 59.25           C  
ATOM   3439  CB  VAL B 434      25.010 -14.580 -46.859  1.00 59.25           C  
ATOM   3440  O   VAL B 434      24.890 -11.932 -44.902  1.00 59.25           O  
ATOM   3441  CG1 VAL B 434      24.315 -14.998 -45.565  1.00 59.25           C  
ATOM   3442  CG2 VAL B 434      24.364 -15.265 -48.062  1.00 59.25           C  
ATOM   3443  N   LEU B 435      26.880 -12.142 -45.814  1.00 69.39           N  
ATOM   3444  CA  LEU B 435      27.583 -11.564 -44.674  1.00 69.39           C  
ATOM   3445  C   LEU B 435      27.629 -10.044 -44.777  1.00 69.39           C  
ATOM   3446  CB  LEU B 435      29.005 -12.124 -44.581  1.00 69.39           C  
ATOM   3447  O   LEU B 435      27.434  -9.343 -43.781  1.00 69.39           O  
ATOM   3448  CG  LEU B 435      29.416 -12.708 -43.228  1.00 69.39           C  
ATOM   3449  CD1 LEU B 435      29.578 -14.221 -43.332  1.00 69.39           C  
ATOM   3450  CD2 LEU B 435      30.705 -12.060 -42.735  1.00 69.39           C  
ATOM   3451  N   LEU B 436      27.875  -9.533 -46.120  1.00 75.92           N  
ATOM   3452  CA  LEU B 436      27.957  -8.093 -46.337  1.00 75.92           C  
ATOM   3453  C   LEU B 436      27.313  -7.706 -47.664  1.00 75.92           C  
ATOM   3454  CB  LEU B 436      29.415  -7.629 -46.310  1.00 75.92           C  
ATOM   3455  O   LEU B 436      27.936  -7.830 -48.721  1.00 75.92           O  
ATOM   3456  CG  LEU B 436      29.717  -6.390 -45.465  1.00 75.92           C  
ATOM   3457  CD1 LEU B 436      30.673  -6.743 -44.330  1.00 75.92           C  
ATOM   3458  CD2 LEU B 436      30.296  -5.278 -46.332  1.00 75.92           C  
ATOM   3459  N   PRO B 437      26.012  -7.297 -47.633  1.00 73.17           N  
ATOM   3460  CA  PRO B 437      25.390  -6.809 -48.866  1.00 73.17           C  
ATOM   3461  C   PRO B 437      26.213  -5.723 -49.554  1.00 73.17           C  
ATOM   3462  CB  PRO B 437      24.046  -6.255 -48.388  1.00 73.17           C  
ATOM   3463  O   PRO B 437      26.935  -4.976 -48.888  1.00 73.17           O  
ATOM   3464  CG  PRO B 437      23.964  -6.644 -46.947  1.00 73.17           C  
ATOM   3465  CD  PRO B 437      25.310  -7.144 -46.510  1.00 73.17           C  
ATOM   3466  N   LEU B 438      26.193  -5.680 -50.820  1.00 78.22           N  
ATOM   3467  CA  LEU B 438      26.965  -4.757 -51.644  1.00 78.22           C  
ATOM   3468  C   LEU B 438      26.698  -3.312 -51.239  1.00 78.22           C  
ATOM   3469  CB  LEU B 438      26.632  -4.954 -53.126  1.00 78.22           C  
ATOM   3470  O   LEU B 438      27.612  -2.484 -51.234  1.00 78.22           O  
ATOM   3471  CG  LEU B 438      27.732  -4.584 -54.123  1.00 78.22           C  
ATOM   3472  CD1 LEU B 438      28.797  -5.674 -54.166  1.00 78.22           C  
ATOM   3473  CD2 LEU B 438      27.141  -4.352 -55.509  1.00 78.22           C  
ATOM   3474  N   THR B 439      25.466  -2.999 -50.842  1.00 81.99           N  
ATOM   3475  CA  THR B 439      25.105  -1.644 -50.439  1.00 81.99           C  
ATOM   3476  C   THR B 439      25.859  -1.237 -49.176  1.00 81.99           C  
ATOM   3477  CB  THR B 439      23.590  -1.517 -50.198  1.00 81.99           C  
ATOM   3478  O   THR B 439      26.370  -0.118 -49.085  1.00 81.99           O  
ATOM   3479  CG2 THR B 439      22.832  -1.392 -51.516  1.00 81.99           C  
ATOM   3480  OG1 THR B 439      23.124  -2.679 -49.501  1.00 81.99           O  
ATOM   3481  N   GLN B 440      25.993  -2.226 -48.249  1.00 86.29           N  
ATOM   3482  CA  GLN B 440      26.688  -1.961 -46.994  1.00 86.29           C  
ATOM   3483  C   GLN B 440      28.200  -1.932 -47.199  1.00 86.29           C  
ATOM   3484  CB  GLN B 440      26.321  -3.010 -45.944  1.00 86.29           C  
ATOM   3485  O   GLN B 440      28.903  -1.143 -46.564  1.00 86.29           O  
ATOM   3486  CG  GLN B 440      25.080  -2.661 -45.133  1.00 86.29           C  
ATOM   3487  CD  GLN B 440      25.301  -2.788 -43.638  1.00 86.29           C  
ATOM   3488  NE2 GLN B 440      24.382  -2.234 -42.854  1.00 86.29           N  
ATOM   3489  OE1 GLN B 440      26.289  -3.379 -43.191  1.00 86.29           O  
ATOM   3490  N   TYR B 441      28.706  -2.723 -48.087  1.00 88.00           N  
ATOM   3491  CA  TYR B 441      30.118  -2.732 -48.451  1.00 88.00           C  
ATOM   3492  C   TYR B 441      30.543  -1.386 -49.025  1.00 88.00           C  
ATOM   3493  CB  TYR B 441      30.406  -3.845 -49.462  1.00 88.00           C  
ATOM   3494  O   TYR B 441      31.551  -0.814 -48.603  1.00 88.00           O  
ATOM   3495  CG  TYR B 441      31.831  -3.860 -49.960  1.00 88.00           C  
ATOM   3496  CD1 TYR B 441      32.146  -3.411 -51.241  1.00 88.00           C  
ATOM   3497  CD2 TYR B 441      32.864  -4.323 -49.152  1.00 88.00           C  
ATOM   3498  CE1 TYR B 441      33.458  -3.424 -51.705  1.00 88.00           C  
ATOM   3499  CE2 TYR B 441      34.179  -4.340 -49.606  1.00 88.00           C  
ATOM   3500  OH  TYR B 441      35.765  -3.905 -51.335  1.00 88.00           O  
ATOM   3501  CZ  TYR B 441      34.465  -3.889 -50.881  1.00 88.00           C  
ATOM   3502  N   ASN B 442      29.754  -0.855 -49.918  1.00 85.88           N  
ATOM   3503  CA  ASN B 442      30.055   0.432 -50.535  1.00 85.88           C  
ATOM   3504  C   ASN B 442      29.967   1.573 -49.525  1.00 85.88           C  
ATOM   3505  CB  ASN B 442      29.116   0.694 -51.715  1.00 85.88           C  
ATOM   3506  O   ASN B 442      30.741   2.530 -49.594  1.00 85.88           O  
ATOM   3507  CG  ASN B 442      29.405  -0.203 -52.902  1.00 85.88           C  
ATOM   3508  ND2 ASN B 442      28.379  -0.486 -53.695  1.00 85.88           N  
ATOM   3509  OD1 ASN B 442      30.541  -0.639 -53.104  1.00 85.88           O  
ATOM   3510  N   ARG B 443      29.032   1.378 -48.614  1.00 88.81           N  
ATOM   3511  CA  ARG B 443      28.912   2.370 -47.550  1.00 88.81           C  
ATOM   3512  C   ARG B 443      30.162   2.390 -46.676  1.00 88.81           C  
ATOM   3513  CB  ARG B 443      27.676   2.092 -46.692  1.00 88.81           C  
ATOM   3514  O   ARG B 443      30.698   3.458 -46.375  1.00 88.81           O  
ATOM   3515  CG  ARG B 443      27.409   3.151 -45.634  1.00 88.81           C  
ATOM   3516  CD  ARG B 443      26.198   2.802 -44.780  1.00 88.81           C  
ATOM   3517  NE  ARG B 443      26.073   3.696 -43.633  1.00 88.81           N  
ATOM   3518  NH1 ARG B 443      24.389   2.487 -42.613  1.00 88.81           N  
ATOM   3519  NH2 ARG B 443      25.186   4.401 -41.635  1.00 88.81           N  
ATOM   3520  CZ  ARG B 443      25.216   3.526 -42.629  1.00 88.81           C  
ATOM   3521  N   TYR B 444      30.648   1.175 -46.240  1.00 89.77           N  
ATOM   3522  CA  TYR B 444      31.851   1.081 -45.421  1.00 89.77           C  
ATOM   3523  C   TYR B 444      33.063   1.626 -46.168  1.00 89.77           C  
ATOM   3524  CB  TYR B 444      32.105  -0.370 -45.002  1.00 89.77           C  
ATOM   3525  O   TYR B 444      33.898   2.321 -45.585  1.00 89.77           O  
ATOM   3526  CG  TYR B 444      31.179  -0.860 -43.916  1.00 89.77           C  
ATOM   3527  CD1 TYR B 444      30.991  -0.122 -42.749  1.00 89.77           C  
ATOM   3528  CD2 TYR B 444      30.491  -2.060 -44.053  1.00 89.77           C  
ATOM   3529  CE1 TYR B 444      30.140  -0.570 -41.744  1.00 89.77           C  
ATOM   3530  CE2 TYR B 444      29.637  -2.518 -43.055  1.00 89.77           C  
ATOM   3531  OH  TYR B 444      28.624  -2.215 -40.914  1.00 89.77           O  
ATOM   3532  CZ  TYR B 444      29.468  -1.767 -41.906  1.00 89.77           C  
ATOM   3533  N   LEU B 445      33.126   1.420 -47.501  1.00 89.78           N  
ATOM   3534  CA  LEU B 445      34.233   1.898 -48.322  1.00 89.78           C  
ATOM   3535  C   LEU B 445      34.213   3.420 -48.426  1.00 89.78           C  
ATOM   3536  CB  LEU B 445      34.171   1.278 -49.720  1.00 89.78           C  
ATOM   3537  O   LEU B 445      35.265   4.062 -48.388  1.00 89.78           O  
ATOM   3538  CG  LEU B 445      35.508   0.877 -50.344  1.00 89.78           C  
ATOM   3539  CD1 LEU B 445      35.795  -0.597 -50.082  1.00 89.78           C  
ATOM   3540  CD2 LEU B 445      35.510   1.170 -51.841  1.00 89.78           C  
ATOM   3541  N   ALA B 446      33.004   3.970 -48.467  1.00 87.22           N  
ATOM   3542  CA  ALA B 446      32.843   5.418 -48.574  1.00 87.22           C  
ATOM   3543  C   ALA B 446      33.219   6.110 -47.268  1.00 87.22           C  
ATOM   3544  CB  ALA B 446      31.409   5.767 -48.964  1.00 87.22           C  
ATOM   3545  O   ALA B 446      33.744   7.226 -47.278  1.00 87.22           O  
ATOM   3546  N   LEU B 447      33.097   5.401 -46.147  1.00 87.13           N  
ATOM   3547  CA  LEU B 447      33.330   5.981 -44.828  1.00 87.13           C  
ATOM   3548  C   LEU B 447      34.783   5.801 -44.404  1.00 87.13           C  
ATOM   3549  CB  LEU B 447      32.401   5.345 -43.791  1.00 87.13           C  
ATOM   3550  O   LEU B 447      35.202   6.323 -43.369  1.00 87.13           O  
ATOM   3551  CG  LEU B 447      31.007   5.961 -43.660  1.00 87.13           C  
ATOM   3552  CD1 LEU B 447      30.004   4.911 -43.196  1.00 87.13           C  
ATOM   3553  CD2 LEU B 447      31.034   7.145 -42.699  1.00 87.13           C  
ATOM   3554  N   TYR B 448      35.521   5.133 -45.187  1.00 87.76           N  
ATOM   3555  CA  TYR B 448      36.914   4.858 -44.852  1.00 87.76           C  
ATOM   3556  C   TYR B 448      37.706   6.152 -44.709  1.00 87.76           C  
ATOM   3557  CB  TYR B 448      37.558   3.967 -45.918  1.00 87.76           C  
ATOM   3558  O   TYR B 448      38.500   6.301 -43.777  1.00 87.76           O  
ATOM   3559  CG  TYR B 448      39.031   3.723 -45.696  1.00 87.76           C  
ATOM   3560  CD1 TYR B 448      39.989   4.360 -46.480  1.00 87.76           C  
ATOM   3561  CD2 TYR B 448      39.468   2.853 -44.702  1.00 87.76           C  
ATOM   3562  CE1 TYR B 448      41.348   4.137 -46.280  1.00 87.76           C  
ATOM   3563  CE2 TYR B 448      40.823   2.622 -44.493  1.00 87.76           C  
ATOM   3564  OH  TYR B 448      43.097   3.042 -45.083  1.00 87.76           O  
ATOM   3565  CZ  TYR B 448      41.754   3.267 -45.286  1.00 87.76           C  
ATOM   3566  N   ASN B 449      37.431   7.106 -45.551  1.00 80.79           N  
ATOM   3567  CA  ASN B 449      38.158   8.371 -45.517  1.00 80.79           C  
ATOM   3568  C   ASN B 449      37.922   9.118 -44.208  1.00 80.79           C  
ATOM   3569  CB  ASN B 449      37.764   9.248 -46.708  1.00 80.79           C  
ATOM   3570  O   ASN B 449      38.835   9.756 -43.680  1.00 80.79           O  
ATOM   3571  CG  ASN B 449      38.547   8.916 -47.962  1.00 80.79           C  
ATOM   3572  ND2 ASN B 449      37.972   9.222 -49.119  1.00 80.79           N  
ATOM   3573  OD1 ASN B 449      39.660   8.387 -47.893  1.00 80.79           O  
ATOM   3574  N   LYS B 450      36.716   8.914 -43.730  1.00 78.91           N  
ATOM   3575  CA  LYS B 450      36.365   9.527 -42.452  1.00 78.91           C  
ATOM   3576  C   LYS B 450      37.083   8.837 -41.296  1.00 78.91           C  
ATOM   3577  CB  LYS B 450      34.852   9.481 -42.232  1.00 78.91           C  
ATOM   3578  O   LYS B 450      37.521   9.494 -40.349  1.00 78.91           O  
ATOM   3579  CG  LYS B 450      34.387  10.199 -40.974  1.00 78.91           C  
ATOM   3580  CD  LYS B 450      32.875  10.124 -40.813  1.00 78.91           C  
ATOM   3581  CE  LYS B 450      32.417  10.762 -39.509  1.00 78.91           C  
ATOM   3582  NZ  LYS B 450      30.933  10.701 -39.352  1.00 78.91           N  
ATOM   3583  N   TYR B 451      37.374   7.550 -41.375  1.00 80.64           N  
ATOM   3584  CA  TYR B 451      37.877   6.760 -40.257  1.00 80.64           C  
ATOM   3585  C   TYR B 451      39.328   6.356 -40.484  1.00 80.64           C  
ATOM   3586  CB  TYR B 451      37.014   5.512 -40.050  1.00 80.64           C  
ATOM   3587  O   TYR B 451      39.871   5.527 -39.750  1.00 80.64           O  
ATOM   3588  CG  TYR B 451      35.673   5.798 -39.418  1.00 80.64           C  
ATOM   3589  CD1 TYR B 451      35.576   6.156 -38.075  1.00 80.64           C  
ATOM   3590  CD2 TYR B 451      34.501   5.712 -40.162  1.00 80.64           C  
ATOM   3591  CE1 TYR B 451      34.343   6.419 -37.488  1.00 80.64           C  
ATOM   3592  CE2 TYR B 451      33.263   5.974 -39.585  1.00 80.64           C  
ATOM   3593  OH  TYR B 451      31.970   6.586 -37.674  1.00 80.64           O  
ATOM   3594  CZ  TYR B 451      33.194   6.326 -38.250  1.00 80.64           C  
ATOM   3595  N   LYS B 452      39.904   6.875 -41.514  1.00 75.99           N  
ATOM   3596  CA  LYS B 452      41.278   6.526 -41.865  1.00 75.99           C  
ATOM   3597  C   LYS B 452      42.230   6.810 -40.707  1.00 75.99           C  
ATOM   3598  CB  LYS B 452      41.725   7.292 -43.111  1.00 75.99           C  
ATOM   3599  O   LYS B 452      43.108   5.998 -40.404  1.00 75.99           O  
ATOM   3600  CG  LYS B 452      43.080   6.858 -43.651  1.00 75.99           C  
ATOM   3601  CD  LYS B 452      43.454   7.632 -44.909  1.00 75.99           C  
ATOM   3602  CE  LYS B 452      44.837   7.244 -45.414  1.00 75.99           C  
ATOM   3603  NZ  LYS B 452      45.190   7.968 -46.672  1.00 75.99           N  
ATOM   3604  N   TYR B 453      41.949   7.899 -39.998  1.00 74.52           N  
ATOM   3605  CA  TYR B 453      42.786   8.290 -38.869  1.00 74.52           C  
ATOM   3606  C   TYR B 453      42.007   8.215 -37.561  1.00 74.52           C  
ATOM   3607  CB  TYR B 453      43.333   9.706 -39.070  1.00 74.52           C  
ATOM   3608  O   TYR B 453      42.064   9.137 -36.744  1.00 74.52           O  
ATOM   3609  CG  TYR B 453      44.129   9.875 -40.341  1.00 74.52           C  
ATOM   3610  CD1 TYR B 453      45.415   9.349 -40.456  1.00 74.52           C  
ATOM   3611  CD2 TYR B 453      43.599  10.560 -41.429  1.00 74.52           C  
ATOM   3612  CE1 TYR B 453      46.153   9.504 -41.625  1.00 74.52           C  
ATOM   3613  CE2 TYR B 453      44.328  10.720 -42.603  1.00 74.52           C  
ATOM   3614  OH  TYR B 453      46.328  10.345 -43.851  1.00 74.52           O  
ATOM   3615  CZ  TYR B 453      45.602  10.189 -42.692  1.00 74.52           C  
ATOM   3616  N   PHE B 454      41.404   7.188 -37.297  1.00 72.63           N  
ATOM   3617  CA  PHE B 454      40.574   7.044 -36.106  1.00 72.63           C  
ATOM   3618  C   PHE B 454      41.432   7.025 -34.847  1.00 72.63           C  
ATOM   3619  CB  PHE B 454      39.732   5.767 -36.187  1.00 72.63           C  
ATOM   3620  O   PHE B 454      42.422   6.295 -34.775  1.00 72.63           O  
ATOM   3621  CG  PHE B 454      38.792   5.585 -35.027  1.00 72.63           C  
ATOM   3622  CD1 PHE B 454      39.105   4.715 -33.990  1.00 72.63           C  
ATOM   3623  CD2 PHE B 454      37.593   6.285 -34.973  1.00 72.63           C  
ATOM   3624  CE1 PHE B 454      38.236   4.545 -32.914  1.00 72.63           C  
ATOM   3625  CE2 PHE B 454      36.720   6.120 -33.902  1.00 72.63           C  
ATOM   3626  CZ  PHE B 454      37.043   5.249 -32.874  1.00 72.63           C  
ATOM   3627  N   SER B 455      41.275   7.979 -33.885  1.00 62.78           N  
ATOM   3628  CA  SER B 455      41.980   8.099 -32.613  1.00 62.78           C  
ATOM   3629  C   SER B 455      41.024   7.943 -31.434  1.00 62.78           C  
ATOM   3630  CB  SER B 455      42.698   9.446 -32.522  1.00 62.78           C  
ATOM   3631  O   SER B 455      41.317   8.397 -30.326  1.00 62.78           O  
ATOM   3632  OG  SER B 455      42.230  10.192 -31.412  1.00 62.78           O  
ATOM   3633  N   GLY B 456      40.030   7.202 -31.434  1.00 60.20           N  
ATOM   3634  CA  GLY B 456      39.072   7.049 -30.351  1.00 60.20           C  
ATOM   3635  C   GLY B 456      39.336   5.828 -29.490  1.00 60.20           C  
ATOM   3636  O   GLY B 456      40.287   5.083 -29.735  1.00 60.20           O  
ATOM   3637  N   ALA B 457      38.601   5.654 -28.261  1.00 57.44           N  
ATOM   3638  CA  ALA B 457      38.733   4.568 -27.294  1.00 57.44           C  
ATOM   3639  C   ALA B 457      38.289   3.239 -27.897  1.00 57.44           C  
ATOM   3640  CB  ALA B 457      37.925   4.875 -26.036  1.00 57.44           C  
ATOM   3641  O   ALA B 457      37.426   3.208 -28.778  1.00 57.44           O  
ATOM   3642  N   MET B 458      38.917   2.120 -27.544  1.00 59.68           N  
ATOM   3643  CA  MET B 458      38.646   0.753 -27.980  1.00 59.68           C  
ATOM   3644  C   MET B 458      37.301   0.269 -27.448  1.00 59.68           C  
ATOM   3645  CB  MET B 458      39.760  -0.190 -27.521  1.00 59.68           C  
ATOM   3646  O   MET B 458      36.862   0.694 -26.378  1.00 59.68           O  
ATOM   3647  CG  MET B 458      40.635  -0.701 -28.654  1.00 59.68           C  
ATOM   3648  SD  MET B 458      41.734  -2.073 -28.128  1.00 59.68           S  
ATOM   3649  CE  MET B 458      43.014  -1.139 -27.245  1.00 59.68           C  
ATOM   3650  N   ASP B 459      36.466  -0.321 -28.190  1.00 53.99           N  
ATOM   3651  CA  ASP B 459      35.243  -1.019 -27.808  1.00 53.99           C  
ATOM   3652  C   ASP B 459      34.032  -0.091 -27.889  1.00 53.99           C  
ATOM   3653  CB  ASP B 459      35.371  -1.594 -26.396  1.00 53.99           C  
ATOM   3654  O   ASP B 459      33.063  -0.261 -27.147  1.00 53.99           O  
ATOM   3655  CG  ASP B 459      35.054  -3.077 -26.328  1.00 53.99           C  
ATOM   3656  OD1 ASP B 459      34.715  -3.677 -27.371  1.00 53.99           O  
ATOM   3657  OD2 ASP B 459      35.140  -3.651 -25.221  1.00 53.99           O  
ATOM   3658  N   THR B 460      34.104   1.125 -28.392  1.00 58.76           N  
ATOM   3659  CA  THR B 460      32.971   2.003 -28.661  1.00 58.76           C  
ATOM   3660  C   THR B 460      32.353   1.687 -30.020  1.00 58.76           C  
ATOM   3661  CB  THR B 460      33.390   3.484 -28.617  1.00 58.76           C  
ATOM   3662  O   THR B 460      32.936   0.949 -30.817  1.00 58.76           O  
ATOM   3663  CG2 THR B 460      33.859   3.881 -27.221  1.00 58.76           C  
ATOM   3664  OG1 THR B 460      34.457   3.701 -29.548  1.00 58.76           O  
ATOM   3665  N   THR B 461      31.086   1.923 -30.198  1.00 70.53           N  
ATOM   3666  CA  THR B 461      30.363   1.731 -31.450  1.00 70.53           C  
ATOM   3667  C   THR B 461      31.115   2.373 -32.613  1.00 70.53           C  
ATOM   3668  CB  THR B 461      28.941   2.314 -31.370  1.00 70.53           C  
ATOM   3669  O   THR B 461      31.144   1.827 -33.717  1.00 70.53           O  
ATOM   3670  CG2 THR B 461      28.023   1.416 -30.548  1.00 70.53           C  
ATOM   3671  OG1 THR B 461      28.996   3.609 -30.759  1.00 70.53           O  
ATOM   3672  N   SER B 462      31.815   3.438 -32.322  1.00 76.45           N  
ATOM   3673  CA  SER B 462      32.569   4.131 -33.362  1.00 76.45           C  
ATOM   3674  C   SER B 462      33.797   3.329 -33.781  1.00 76.45           C  
ATOM   3675  CB  SER B 462      32.996   5.518 -32.881  1.00 76.45           C  
ATOM   3676  O   SER B 462      34.163   3.315 -34.958  1.00 76.45           O  
ATOM   3677  OG  SER B 462      33.573   5.447 -31.588  1.00 76.45           O  
ATOM   3678  N   TYR B 463      34.387   2.650 -32.764  1.00 75.11           N  
ATOM   3679  CA  TYR B 463      35.537   1.803 -33.061  1.00 75.11           C  
ATOM   3680  C   TYR B 463      35.129   0.610 -33.918  1.00 75.11           C  
ATOM   3681  CB  TYR B 463      36.192   1.314 -31.765  1.00 75.11           C  
ATOM   3682  O   TYR B 463      35.828   0.254 -34.869  1.00 75.11           O  
ATOM   3683  CG  TYR B 463      37.335   0.353 -31.989  1.00 75.11           C  
ATOM   3684  CD1 TYR B 463      37.174  -1.013 -31.768  1.00 75.11           C  
ATOM   3685  CD2 TYR B 463      38.576   0.808 -32.419  1.00 75.11           C  
ATOM   3686  CE1 TYR B 463      38.224  -1.903 -31.971  1.00 75.11           C  
ATOM   3687  CE2 TYR B 463      39.633  -0.072 -32.624  1.00 75.11           C  
ATOM   3688  OH  TYR B 463      40.491  -2.299 -32.600  1.00 75.11           O  
ATOM   3689  CZ  TYR B 463      39.448  -1.423 -32.398  1.00 75.11           C  
ATOM   3690  N   ARG B 464      33.987   0.012 -33.626  1.00 77.70           N  
ATOM   3691  CA  ARG B 464      33.502  -1.136 -34.385  1.00 77.70           C  
ATOM   3692  C   ARG B 464      33.209  -0.752 -35.831  1.00 77.70           C  
ATOM   3693  CB  ARG B 464      32.247  -1.720 -33.733  1.00 77.70           C  
ATOM   3694  O   ARG B 464      33.509  -1.513 -36.754  1.00 77.70           O  
ATOM   3695  CG  ARG B 464      32.528  -2.549 -32.489  1.00 77.70           C  
ATOM   3696  CD  ARG B 464      31.253  -3.141 -31.906  1.00 77.70           C  
ATOM   3697  NE  ARG B 464      31.513  -3.865 -30.665  1.00 77.70           N  
ATOM   3698  NH1 ARG B 464      29.299  -4.392 -30.266  1.00 77.70           N  
ATOM   3699  NH2 ARG B 464      30.926  -5.075 -28.803  1.00 77.70           N  
ATOM   3700  CZ  ARG B 464      30.579  -4.442 -29.914  1.00 77.70           C  
ATOM   3701  N   GLU B 465      32.610   0.441 -36.026  1.00 83.89           N  
ATOM   3702  CA  GLU B 465      32.354   0.934 -37.377  1.00 83.89           C  
ATOM   3703  C   GLU B 465      33.658   1.219 -38.116  1.00 83.89           C  
ATOM   3704  CB  GLU B 465      31.487   2.195 -37.334  1.00 83.89           C  
ATOM   3705  O   GLU B 465      33.779   0.926 -39.308  1.00 83.89           O  
ATOM   3706  CG  GLU B 465      30.571   2.353 -38.539  1.00 83.89           C  
ATOM   3707  CD  GLU B 465      29.619   3.532 -38.420  1.00 83.89           C  
ATOM   3708  OE1 GLU B 465      28.780   3.729 -39.327  1.00 83.89           O  
ATOM   3709  OE2 GLU B 465      29.715   4.265 -37.410  1.00 83.89           O  
ATOM   3710  N   ALA B 466      34.625   1.806 -37.380  1.00 86.18           N  
ATOM   3711  CA  ALA B 466      35.937   2.074 -37.963  1.00 86.18           C  
ATOM   3712  C   ALA B 466      36.628   0.779 -38.379  1.00 86.18           C  
ATOM   3713  CB  ALA B 466      36.810   2.847 -36.977  1.00 86.18           C  
ATOM   3714  O   ALA B 466      37.228   0.705 -39.453  1.00 86.18           O  
ATOM   3715  N   ALA B 467      36.518  -0.297 -37.491  1.00 83.01           N  
ATOM   3716  CA  ALA B 467      37.108  -1.596 -37.801  1.00 83.01           C  
ATOM   3717  C   ALA B 467      36.477  -2.200 -39.052  1.00 83.01           C  
ATOM   3718  CB  ALA B 467      36.951  -2.548 -36.617  1.00 83.01           C  
ATOM   3719  O   ALA B 467      37.176  -2.772 -39.893  1.00 83.01           O  
ATOM   3720  N   CYS B 468      35.153  -2.033 -39.231  1.00 88.68           N  
ATOM   3721  CA  CYS B 468      34.447  -2.543 -40.401  1.00 88.68           C  
ATOM   3722  C   CYS B 468      34.884  -1.809 -41.664  1.00 88.68           C  
ATOM   3723  CB  CYS B 468      32.936  -2.405 -40.218  1.00 88.68           C  
ATOM   3724  O   CYS B 468      35.058  -2.426 -42.716  1.00 88.68           O  
ATOM   3725  SG  CYS B 468      32.242  -3.553 -39.008  1.00 88.68           S  
ATOM   3726  N   CYS B 469      35.137  -0.529 -41.604  1.00 90.74           N  
ATOM   3727  CA  CYS B 469      35.589   0.276 -42.733  1.00 90.74           C  
ATOM   3728  C   CYS B 469      36.997  -0.122 -43.157  1.00 90.74           C  
ATOM   3729  CB  CYS B 469      35.554   1.762 -42.379  1.00 90.74           C  
ATOM   3730  O   CYS B 469      37.292  -0.200 -44.351  1.00 90.74           O  
ATOM   3731  SG  CYS B 469      33.888   2.409 -42.116  1.00 90.74           S  
ATOM   3732  N   HIS B 470      37.837  -0.387 -42.158  1.00 89.06           N  
ATOM   3733  CA  HIS B 470      39.200  -0.810 -42.463  1.00 89.06           C  
ATOM   3734  C   HIS B 470      39.215  -2.184 -43.124  1.00 89.06           C  
ATOM   3735  CB  HIS B 470      40.051  -0.829 -41.192  1.00 89.06           C  
ATOM   3736  O   HIS B 470      40.005  -2.429 -44.038  1.00 89.06           O  
ATOM   3737  CG  HIS B 470      40.636   0.501 -40.841  1.00 89.06           C  
ATOM   3738  CD2 HIS B 470      40.194   1.477 -40.013  1.00 89.06           C  
ATOM   3739  ND1 HIS B 470      41.824   0.956 -41.373  1.00 89.06           N  
ATOM   3740  CE1 HIS B 470      42.087   2.156 -40.885  1.00 89.06           C  
ATOM   3741  NE2 HIS B 470      41.114   2.495 -40.058  1.00 89.06           N  
ATOM   3742  N   LEU B 471      38.328  -3.082 -42.655  1.00 88.61           N  
ATOM   3743  CA  LEU B 471      38.230  -4.397 -43.280  1.00 88.61           C  
ATOM   3744  C   LEU B 471      37.704  -4.283 -44.707  1.00 88.61           C  
ATOM   3745  CB  LEU B 471      37.320  -5.314 -42.459  1.00 88.61           C  
ATOM   3746  O   LEU B 471      38.207  -4.951 -45.613  1.00 88.61           O  
ATOM   3747  CG  LEU B 471      37.198  -6.759 -42.945  1.00 88.61           C  
ATOM   3748  CD1 LEU B 471      38.553  -7.456 -42.881  1.00 88.61           C  
ATOM   3749  CD2 LEU B 471      36.163  -7.515 -42.119  1.00 88.61           C  
ATOM   3750  N   ALA B 472      36.727  -3.407 -44.974  1.00 90.38           N  
ATOM   3751  CA  ALA B 472      36.184  -3.183 -46.311  1.00 90.38           C  
ATOM   3752  C   ALA B 472      37.255  -2.641 -47.254  1.00 90.38           C  
ATOM   3753  CB  ALA B 472      34.999  -2.223 -46.251  1.00 90.38           C  
ATOM   3754  O   ALA B 472      37.326  -3.042 -48.418  1.00 90.38           O  
ATOM   3755  N   LYS B 473      38.069  -1.724 -46.789  1.00 90.03           N  
ATOM   3756  CA  LYS B 473      39.173  -1.183 -47.576  1.00 90.03           C  
ATOM   3757  C   LYS B 473      40.202  -2.264 -47.896  1.00 90.03           C  
ATOM   3758  CB  LYS B 473      39.843  -0.025 -46.836  1.00 90.03           C  
ATOM   3759  O   LYS B 473      40.715  -2.329 -49.015  1.00 90.03           O  
ATOM   3760  CG  LYS B 473      40.945   0.662 -47.629  1.00 90.03           C  
ATOM   3761  CD  LYS B 473      40.501   2.029 -48.134  1.00 90.03           C  
ATOM   3762  CE  LYS B 473      41.633   2.758 -48.845  1.00 90.03           C  
ATOM   3763  NZ  LYS B 473      41.126   3.629 -49.947  1.00 90.03           N  
ATOM   3764  N   ALA B 474      40.479  -3.119 -46.895  1.00 88.75           N  
ATOM   3765  CA  ALA B 474      41.415  -4.220 -47.104  1.00 88.75           C  
ATOM   3766  C   ALA B 474      40.893  -5.192 -48.158  1.00 88.75           C  
ATOM   3767  CB  ALA B 474      41.675  -4.954 -45.790  1.00 88.75           C  
ATOM   3768  O   ALA B 474      41.663  -5.711 -48.970  1.00 88.75           O  
ATOM   3769  N   LEU B 475      39.610  -5.399 -48.217  1.00 89.20           N  
ATOM   3770  CA  LEU B 475      38.983  -6.266 -49.209  1.00 89.20           C  
ATOM   3771  C   LEU B 475      39.058  -5.644 -50.599  1.00 89.20           C  
ATOM   3772  CB  LEU B 475      37.523  -6.539 -48.837  1.00 89.20           C  
ATOM   3773  O   LEU B 475      39.324  -6.340 -51.582  1.00 89.20           O  
ATOM   3774  CG  LEU B 475      37.288  -7.528 -47.694  1.00 89.20           C  
ATOM   3775  CD1 LEU B 475      35.890  -7.345 -47.114  1.00 89.20           C  
ATOM   3776  CD2 LEU B 475      37.489  -8.960 -48.177  1.00 89.20           C  
ATOM   3777  N   ASN B 476      38.832  -4.266 -50.646  1.00 89.75           N  
ATOM   3778  CA  ASN B 476      38.946  -3.531 -51.901  1.00 89.75           C  
ATOM   3779  C   ASN B 476      40.372  -3.563 -52.442  1.00 89.75           C  
ATOM   3780  CB  ASN B 476      38.478  -2.085 -51.720  1.00 89.75           C  
ATOM   3781  O   ASN B 476      40.581  -3.727 -53.645  1.00 89.75           O  
ATOM   3782  CG  ASN B 476      38.326  -1.351 -53.038  1.00 89.75           C  
ATOM   3783  ND2 ASN B 476      38.761  -0.098 -53.072  1.00 89.75           N  
ATOM   3784  OD1 ASN B 476      37.820  -1.907 -54.017  1.00 89.75           O  
ATOM   3785  N   ASP B 477      41.327  -3.428 -51.534  1.00 87.72           N  
ATOM   3786  CA  ASP B 477      42.734  -3.474 -51.920  1.00 87.72           C  
ATOM   3787  C   ASP B 477      43.125  -4.867 -52.408  1.00 87.72           C  
ATOM   3788  CB  ASP B 477      43.626  -3.057 -50.748  1.00 87.72           C  
ATOM   3789  O   ASP B 477      43.895  -5.004 -53.361  1.00 87.72           O  
ATOM   3790  CG  ASP B 477      43.548  -1.572 -50.442  1.00 87.72           C  
ATOM   3791  OD1 ASP B 477      43.024  -0.804 -51.277  1.00 87.72           O  
ATOM   3792  OD2 ASP B 477      44.016  -1.166 -49.356  1.00 87.72           O  
ATOM   3793  N   PHE B 478      42.600  -5.888 -51.785  1.00 87.62           N  
ATOM   3794  CA  PHE B 478      42.860  -7.263 -52.195  1.00 87.62           C  
ATOM   3795  C   PHE B 478      42.294  -7.530 -53.585  1.00 87.62           C  
ATOM   3796  CB  PHE B 478      42.261  -8.248 -51.187  1.00 87.62           C  
ATOM   3797  O   PHE B 478      42.915  -8.226 -54.391  1.00 87.62           O  
ATOM   3798  CG  PHE B 478      42.528  -9.692 -51.516  1.00 87.62           C  
ATOM   3799  CD1 PHE B 478      41.566 -10.463 -52.157  1.00 87.62           C  
ATOM   3800  CD2 PHE B 478      43.743 -10.279 -51.185  1.00 87.62           C  
ATOM   3801  CE1 PHE B 478      41.811 -11.800 -52.463  1.00 87.62           C  
ATOM   3802  CE2 PHE B 478      43.995 -11.614 -51.487  1.00 87.62           C  
ATOM   3803  CZ  PHE B 478      43.028 -12.373 -52.126  1.00 87.62           C  
ATOM   3804  N   SER B 479      41.142  -6.959 -53.885  1.00 87.15           N  
ATOM   3805  CA  SER B 479      40.510  -7.131 -55.189  1.00 87.15           C  
ATOM   3806  C   SER B 479      41.361  -6.525 -56.300  1.00 87.15           C  
ATOM   3807  CB  SER B 479      39.118  -6.498 -55.199  1.00 87.15           C  
ATOM   3808  O   SER B 479      41.389  -7.042 -57.419  1.00 87.15           O  
ATOM   3809  OG  SER B 479      39.129  -5.270 -55.906  1.00 87.15           O  
ATOM   3810  N   ASN B 480      42.152  -5.463 -55.967  1.00 82.06           N  
ATOM   3811  CA  ASN B 480      42.975  -4.769 -56.952  1.00 82.06           C  
ATOM   3812  C   ASN B 480      44.363  -5.394 -57.063  1.00 82.06           C  
ATOM   3813  CB  ASN B 480      43.087  -3.283 -56.607  1.00 82.06           C  
ATOM   3814  O   ASN B 480      44.914  -5.501 -58.160  1.00 82.06           O  
ATOM   3815  CG  ASN B 480      41.779  -2.539 -56.793  1.00 82.06           C  
ATOM   3816  ND2 ASN B 480      41.611  -1.444 -56.062  1.00 82.06           N  
ATOM   3817  OD1 ASN B 480      40.926  -2.947 -57.586  1.00 82.06           O  
ATOM   3818  N   SER B 481      44.983  -5.838 -56.018  1.00 80.61           N  
ATOM   3819  CA  SER B 481      46.364  -6.308 -55.980  1.00 80.61           C  
ATOM   3820  C   SER B 481      46.433  -7.829 -56.063  1.00 80.61           C  
ATOM   3821  CB  SER B 481      47.059  -5.827 -54.705  1.00 80.61           C  
ATOM   3822  O   SER B 481      47.380  -8.383 -56.624  1.00 80.61           O  
ATOM   3823  OG  SER B 481      46.671  -6.614 -53.593  1.00 80.61           O  
ATOM   3824  N   GLY B 482      45.378  -8.639 -55.685  1.00 77.89           N  
ATOM   3825  CA  GLY B 482      45.348 -10.092 -55.641  1.00 77.89           C  
ATOM   3826  C   GLY B 482      46.385 -10.682 -54.703  1.00 77.89           C  
ATOM   3827  O   GLY B 482      46.555 -11.901 -54.645  1.00 77.89           O  
ATOM   3828  N   SER B 483      47.166  -9.820 -53.895  1.00 79.06           N  
ATOM   3829  CA  SER B 483      48.212 -10.311 -53.004  1.00 79.06           C  
ATOM   3830  C   SER B 483      47.672 -10.552 -51.598  1.00 79.06           C  
ATOM   3831  CB  SER B 483      49.377  -9.322 -52.949  1.00 79.06           C  
ATOM   3832  O   SER B 483      46.827  -9.797 -51.114  1.00 79.06           O  
ATOM   3833  OG  SER B 483      49.033  -8.181 -52.182  1.00 79.06           O  
ATOM   3834  N   ASP B 484      48.083 -11.714 -50.990  1.00 77.32           N  
ATOM   3835  CA  ASP B 484      47.703 -12.067 -49.625  1.00 77.32           C  
ATOM   3836  C   ASP B 484      48.207 -11.027 -48.628  1.00 77.32           C  
ATOM   3837  CB  ASP B 484      48.242 -13.452 -49.260  1.00 77.32           C  
ATOM   3838  O   ASP B 484      49.380 -10.647 -48.659  1.00 77.32           O  
ATOM   3839  CG  ASP B 484      47.600 -14.569 -50.062  1.00 77.32           C  
ATOM   3840  OD1 ASP B 484      46.633 -14.306 -50.810  1.00 77.32           O  
ATOM   3841  OD2 ASP B 484      48.063 -15.724 -49.945  1.00 77.32           O  
ATOM   3842  N   VAL B 485      47.247 -10.349 -47.804  1.00 78.08           N  
ATOM   3843  CA  VAL B 485      47.629  -9.324 -46.839  1.00 78.08           C  
ATOM   3844  C   VAL B 485      47.083  -9.684 -45.459  1.00 78.08           C  
ATOM   3845  CB  VAL B 485      47.124  -7.927 -47.264  1.00 78.08           C  
ATOM   3846  O   VAL B 485      45.984 -10.232 -45.343  1.00 78.08           O  
ATOM   3847  CG1 VAL B 485      47.558  -6.866 -46.255  1.00 78.08           C  
ATOM   3848  CG2 VAL B 485      47.631  -7.580 -48.662  1.00 78.08           C  
ATOM   3849  N   LEU B 486      47.918  -9.640 -44.462  1.00 75.34           N  
ATOM   3850  CA  LEU B 486      47.499  -9.808 -43.075  1.00 75.34           C  
ATOM   3851  C   LEU B 486      46.666  -8.618 -42.611  1.00 75.34           C  
ATOM   3852  CB  LEU B 486      48.717  -9.979 -42.164  1.00 75.34           C  
ATOM   3853  O   LEU B 486      47.144  -7.481 -42.613  1.00 75.34           O  
ATOM   3854  CG  LEU B 486      48.427 -10.274 -40.692  1.00 75.34           C  
ATOM   3855  CD1 LEU B 486      47.870 -11.685 -40.534  1.00 75.34           C  
ATOM   3856  CD2 LEU B 486      49.687 -10.094 -39.851  1.00 75.34           C  
ATOM   3857  N   TYR B 487      45.375  -8.821 -42.344  1.00 85.03           N  
ATOM   3858  CA  TYR B 487      44.512  -7.760 -41.838  1.00 85.03           C  
ATOM   3859  C   TYR B 487      44.594  -7.668 -40.319  1.00 85.03           C  
ATOM   3860  CB  TYR B 487      43.061  -7.994 -42.269  1.00 85.03           C  
ATOM   3861  O   TYR B 487      44.505  -8.683 -39.624  1.00 85.03           O  
ATOM   3862  CG  TYR B 487      42.078  -7.037 -41.639  1.00 85.03           C  
ATOM   3863  CD1 TYR B 487      41.294  -7.426 -40.556  1.00 85.03           C  
ATOM   3864  CD2 TYR B 487      41.931  -5.743 -42.126  1.00 85.03           C  
ATOM   3865  CE1 TYR B 487      40.386  -6.548 -39.973  1.00 85.03           C  
ATOM   3866  CE2 TYR B 487      41.026  -4.857 -41.552  1.00 85.03           C  
ATOM   3867  OH  TYR B 487      39.362  -4.394 -39.905  1.00 85.03           O  
ATOM   3868  CZ  TYR B 487      40.259  -5.268 -40.477  1.00 85.03           C  
ATOM   3869  N   GLN B 488      44.819  -6.505 -39.755  1.00 71.26           N  
ATOM   3870  CA  GLN B 488      44.766  -6.203 -38.328  1.00 71.26           C  
ATOM   3871  C   GLN B 488      43.865  -5.002 -38.054  1.00 71.26           C  
ATOM   3872  CB  GLN B 488      46.170  -5.942 -37.781  1.00 71.26           C  
ATOM   3873  O   GLN B 488      43.857  -4.037 -38.821  1.00 71.26           O  
ATOM   3874  CG  GLN B 488      47.043  -7.187 -37.710  1.00 71.26           C  
ATOM   3875  CD  GLN B 488      48.443  -6.894 -37.203  1.00 71.26           C  
ATOM   3876  NE2 GLN B 488      49.208  -7.947 -36.932  1.00 71.26           N  
ATOM   3877  OE1 GLN B 488      48.834  -5.732 -37.055  1.00 71.26           O  
ATOM   3878  N   PRO B 489      43.040  -5.129 -37.021  1.00 75.14           N  
ATOM   3879  CA  PRO B 489      42.162  -4.004 -36.690  1.00 75.14           C  
ATOM   3880  C   PRO B 489      42.934  -2.720 -36.396  1.00 75.14           C  
ATOM   3881  CB  PRO B 489      41.419  -4.492 -35.443  1.00 75.14           C  
ATOM   3882  O   PRO B 489      44.118  -2.772 -36.052  1.00 75.14           O  
ATOM   3883  CG  PRO B 489      42.147  -5.729 -35.024  1.00 75.14           C  
ATOM   3884  CD  PRO B 489      43.122  -6.098 -36.105  1.00 75.14           C  
ATOM   3885  N   PRO B 490      42.409  -1.477 -36.731  1.00 75.22           N  
ATOM   3886  CA  PRO B 490      43.085  -0.197 -36.509  1.00 75.22           C  
ATOM   3887  C   PRO B 490      43.594  -0.039 -35.078  1.00 75.22           C  
ATOM   3888  CB  PRO B 490      41.998   0.835 -36.819  1.00 75.22           C  
ATOM   3889  O   PRO B 490      42.955  -0.514 -34.135  1.00 75.22           O  
ATOM   3890  CG  PRO B 490      40.746   0.034 -36.977  1.00 75.22           C  
ATOM   3891  CD  PRO B 490      41.105  -1.424 -36.947  1.00 75.22           C  
ATOM   3892  N   GLN B 491      45.033   0.262 -34.935  1.00 58.65           N  
ATOM   3893  CA  GLN B 491      45.706   0.439 -33.652  1.00 58.65           C  
ATOM   3894  C   GLN B 491      45.285   1.745 -32.985  1.00 58.65           C  
ATOM   3895  CB  GLN B 491      47.224   0.407 -33.833  1.00 58.65           C  
ATOM   3896  O   GLN B 491      45.081   2.756 -33.661  1.00 58.65           O  
ATOM   3897  CG  GLN B 491      47.760  -0.939 -34.301  1.00 58.65           C  
ATOM   3898  CD  GLN B 491      49.009  -1.366 -33.552  1.00 58.65           C  
ATOM   3899  NE2 GLN B 491      49.260  -2.670 -33.513  1.00 58.65           N  
ATOM   3900  OE1 GLN B 491      49.742  -0.531 -33.013  1.00 58.65           O  
ATOM   3901  N   THR B 492      44.680   1.780 -31.944  1.00 54.44           N  
ATOM   3902  CA  THR B 492      44.345   2.982 -31.187  1.00 54.44           C  
ATOM   3903  C   THR B 492      45.419   3.281 -30.145  1.00 54.44           C  
ATOM   3904  CB  THR B 492      42.978   2.843 -30.494  1.00 54.44           C  
ATOM   3905  O   THR B 492      46.123   2.375 -29.694  1.00 54.44           O  
ATOM   3906  CG2 THR B 492      41.863   2.635 -31.513  1.00 54.44           C  
ATOM   3907  OG1 THR B 492      43.012   1.720 -29.604  1.00 54.44           O  
ATOM   3908  N   SER B 493      46.080   4.483 -30.279  1.00 45.07           N  
ATOM   3909  CA  SER B 493      47.013   4.951 -29.259  1.00 45.07           C  
ATOM   3910  C   SER B 493      46.364   4.963 -27.879  1.00 45.07           C  
ATOM   3911  CB  SER B 493      47.525   6.351 -29.603  1.00 45.07           C  
ATOM   3912  O   SER B 493      45.212   5.378 -27.733  1.00 45.07           O  
ATOM   3913  OG  SER B 493      46.484   7.307 -29.498  1.00 45.07           O  
ATOM   3914  N   ILE B 494      46.763   4.114 -27.067  1.00 41.15           N  
ATOM   3915  CA  ILE B 494      46.326   4.009 -25.679  1.00 41.15           C  
ATOM   3916  C   ILE B 494      46.317   5.394 -25.035  1.00 41.15           C  
ATOM   3917  CB  ILE B 494      47.229   3.049 -24.873  1.00 41.15           C  
ATOM   3918  O   ILE B 494      45.482   5.680 -24.174  1.00 41.15           O  
ATOM   3919  CG1 ILE B 494      47.132   1.626 -25.436  1.00 41.15           C  
ATOM   3920  CG2 ILE B 494      46.856   3.076 -23.388  1.00 41.15           C  
ATOM   3921  CD1 ILE B 494      48.181   0.670 -24.885  1.00 41.15           C  
ATOM   3922  N   THR B 495      47.281   6.313 -25.438  1.00 39.07           N  
ATOM   3923  CA  THR B 495      47.450   7.582 -24.738  1.00 39.07           C  
ATOM   3924  C   THR B 495      46.209   8.456 -24.894  1.00 39.07           C  
ATOM   3925  CB  THR B 495      48.686   8.343 -25.252  1.00 39.07           C  
ATOM   3926  O   THR B 495      45.832   9.179 -23.969  1.00 39.07           O  
ATOM   3927  CG2 THR B 495      49.904   8.070 -24.376  1.00 39.07           C  
ATOM   3928  OG1 THR B 495      48.972   7.927 -26.593  1.00 39.07           O  
ATOM   3929  N   SER B 496      45.610   8.406 -25.925  1.00 37.69           N  
ATOM   3930  CA  SER B 496      44.478   9.306 -26.125  1.00 37.69           C  
ATOM   3931  C   SER B 496      43.268   8.861 -25.312  1.00 37.69           C  
ATOM   3932  CB  SER B 496      44.108   9.380 -27.607  1.00 37.69           C  
ATOM   3933  O   SER B 496      42.388   9.668 -25.006  1.00 37.69           O  
ATOM   3934  OG  SER B 496      43.798   8.093 -28.113  1.00 37.69           O  
ATOM   3935  N   ALA B 497      43.150   7.610 -25.078  1.00 35.29           N  
ATOM   3936  CA  ALA B 497      42.020   7.113 -24.298  1.00 35.29           C  
ATOM   3937  C   ALA B 497      42.118   7.560 -22.843  1.00 35.29           C  
ATOM   3938  CB  ALA B 497      41.947   5.590 -24.380  1.00 35.29           C  
ATOM   3939  O   ALA B 497      41.104   7.860 -22.209  1.00 35.29           O  
ATOM   3940  N   VAL B 498      43.331   7.605 -22.208  1.00 36.71           N  
ATOM   3941  CA  VAL B 498      43.468   7.963 -20.800  1.00 36.71           C  
ATOM   3942  C   VAL B 498      43.178   9.450 -20.613  1.00 36.71           C  
ATOM   3943  CB  VAL B 498      44.877   7.623 -20.263  1.00 36.71           C  
ATOM   3944  O   VAL B 498      42.570   9.850 -19.617  1.00 36.71           O  
ATOM   3945  CG1 VAL B 498      45.023   8.067 -18.809  1.00 36.71           C  
ATOM   3946  CG2 VAL B 498      45.153   6.127 -20.399  1.00 36.71           C  
ATOM   3947  N   LEU B 499      43.561  10.279 -21.551  1.00 29.65           N  
ATOM   3948  CA  LEU B 499      43.228  11.673 -21.278  1.00 29.65           C  
ATOM   3949  C   LEU B 499      41.725  11.904 -21.386  1.00 29.65           C  
ATOM   3950  CB  LEU B 499      43.969  12.600 -22.245  1.00 29.65           C  
ATOM   3951  O   LEU B 499      41.176  12.774 -20.706  1.00 29.65           O  
ATOM   3952  CG  LEU B 499      45.406  12.964 -21.869  1.00 29.65           C  
ATOM   3953  CD1 LEU B 499      46.198  13.353 -23.113  1.00 29.65           C  
ATOM   3954  CD2 LEU B 499      45.421  14.094 -20.845  1.00 29.65           C  
ATOM   3955  N   GLN B 500      40.979  11.214 -22.243  1.00 29.60           N  
ATOM   3956  CA  GLN B 500      39.537  11.430 -22.269  1.00 29.60           C  
ATOM   3957  C   GLN B 500      38.852  10.714 -21.108  1.00 29.60           C  
ATOM   3958  CB  GLN B 500      38.946  10.959 -23.598  1.00 29.60           C  
ATOM   3959  O   GLN B 500      37.859  11.205 -20.568  1.00 29.60           O  
ATOM   3960  CG  GLN B 500      38.711  12.082 -24.599  1.00 29.60           C  
ATOM   3961  CD  GLN B 500      38.166  11.582 -25.924  1.00 29.60           C  
ATOM   3962  NE2 GLN B 500      37.778  12.509 -26.793  1.00 29.60           N  
ATOM   3963  OE1 GLN B 500      38.096  10.373 -26.166  1.00 29.60           O  
TER    3964      GLN B 500                                                      
ATOM   3965  N   LYS C   1       3.619 125.180  -2.949  1.00 41.56           N  
ATOM   3966  CA  LYS C   1       2.204 124.860  -3.118  1.00 41.56           C  
ATOM   3967  C   LYS C   1       1.969 123.354  -3.049  1.00 41.56           C  
ATOM   3968  CB  LYS C   1       1.685 125.410  -4.447  1.00 41.56           C  
ATOM   3969  O   LYS C   1       0.973 122.901  -2.481  1.00 41.56           O  
ATOM   3970  CG  LYS C   1       0.669 126.534  -4.297  1.00 41.56           C  
ATOM   3971  CD  LYS C   1       0.186 127.034  -5.652  1.00 41.56           C  
ATOM   3972  CE  LYS C   1      -0.810 128.177  -5.504  1.00 41.56           C  
ATOM   3973  NZ  LYS C   1      -1.250 128.704  -6.831  1.00 41.56           N  
ATOM   3974  N   ILE C   2       2.702 122.486  -3.618  1.00 50.94           N  
ATOM   3975  CA  ILE C   2       2.657 121.029  -3.661  1.00 50.94           C  
ATOM   3976  C   ILE C   2       2.866 120.464  -2.258  1.00 50.94           C  
ATOM   3977  CB  ILE C   2       3.717 120.460  -4.631  1.00 50.94           C  
ATOM   3978  O   ILE C   2       2.183 119.520  -1.854  1.00 50.94           O  
ATOM   3979  CG1 ILE C   2       3.310 120.729  -6.085  1.00 50.94           C  
ATOM   3980  CG2 ILE C   2       3.923 118.962  -4.388  1.00 50.94           C  
ATOM   3981  CD1 ILE C   2       4.442 120.553  -7.087  1.00 50.94           C  
ATOM   3982  N   VAL C   3       3.805 120.962  -1.499  1.00 52.05           N  
ATOM   3983  CA  VAL C   3       4.121 120.481  -0.158  1.00 52.05           C  
ATOM   3984  C   VAL C   3       2.945 120.750   0.778  1.00 52.05           C  
ATOM   3985  CB  VAL C   3       5.403 121.142   0.395  1.00 52.05           C  
ATOM   3986  O   VAL C   3       2.596 119.904   1.606  1.00 52.05           O  
ATOM   3987  CG1 VAL C   3       5.662 120.699   1.834  1.00 52.05           C  
ATOM   3988  CG2 VAL C   3       6.601 120.809  -0.493  1.00 52.05           C  
ATOM   3989  N   ASN C   4       2.280 121.828   0.591  1.00 52.92           N  
ATOM   3990  CA  ASN C   4       1.127 122.188   1.409  1.00 52.92           C  
ATOM   3991  C   ASN C   4      -0.051 121.251   1.162  1.00 52.92           C  
ATOM   3992  CB  ASN C   4       0.715 123.639   1.148  1.00 52.92           C  
ATOM   3993  O   ASN C   4      -0.750 120.865   2.101  1.00 52.92           O  
ATOM   3994  CG  ASN C   4       0.605 124.453   2.422  1.00 52.92           C  
ATOM   3995  ND2 ASN C   4       0.086 125.670   2.305  1.00 52.92           N  
ATOM   3996  OD1 ASN C   4       0.985 123.993   3.502  1.00 52.92           O  
ATOM   3997  N   ASN C   5      -0.235 120.787  -0.025  1.00 57.69           N  
ATOM   3998  CA  ASN C   5      -1.312 119.872  -0.389  1.00 57.69           C  
ATOM   3999  C   ASN C   5      -1.079 118.476   0.184  1.00 57.69           C  
ATOM   4000  CB  ASN C   5      -1.467 119.802  -1.909  1.00 57.69           C  
ATOM   4001  O   ASN C   5      -2.018 117.826   0.647  1.00 57.69           O  
ATOM   4002  CG  ASN C   5      -2.587 120.685  -2.423  1.00 57.69           C  
ATOM   4003  ND2 ASN C   5      -2.679 120.819  -3.741  1.00 57.69           N  
ATOM   4004  OD1 ASN C   5      -3.362 121.243  -1.642  1.00 57.69           O  
ATOM   4005  N   TRP C   6       0.089 117.969   0.117  1.00 56.42           N  
ATOM   4006  CA  TRP C   6       0.457 116.656   0.637  1.00 56.42           C  
ATOM   4007  C   TRP C   6       0.198 116.572   2.137  1.00 56.42           C  
ATOM   4008  CB  TRP C   6       1.930 116.355   0.343  1.00 56.42           C  
ATOM   4009  O   TRP C   6      -0.348 115.579   2.624  1.00 56.42           O  
ATOM   4010  CG  TRP C   6       2.369 114.988   0.775  1.00 56.42           C  
ATOM   4011  CD1 TRP C   6       2.011 113.793   0.218  1.00 56.42           C  
ATOM   4012  CD2 TRP C   6       3.247 114.678   1.862  1.00 56.42           C  
ATOM   4013  CE2 TRP C   6       3.378 113.272   1.905  1.00 56.42           C  
ATOM   4014  CE3 TRP C   6       3.937 115.453   2.804  1.00 56.42           C  
ATOM   4015  NE1 TRP C   6       2.615 112.756   0.892  1.00 56.42           N  
ATOM   4016  CH2 TRP C   6       4.836 113.406   3.764  1.00 56.42           C  
ATOM   4017  CZ2 TRP C   6       4.172 112.625   2.854  1.00 56.42           C  
ATOM   4018  CZ3 TRP C   6       4.727 114.807   3.748  1.00 56.42           C  
ATOM   4019  N   LEU C   7       0.519 117.512   2.963  1.00 62.49           N  
ATOM   4020  CA  LEU C   7       0.324 117.554   4.408  1.00 62.49           C  
ATOM   4021  C   LEU C   7      -1.160 117.537   4.757  1.00 62.49           C  
ATOM   4022  CB  LEU C   7       0.985 118.800   5.003  1.00 62.49           C  
ATOM   4023  O   LEU C   7      -1.575 116.845   5.690  1.00 62.49           O  
ATOM   4024  CG  LEU C   7       1.447 118.694   6.457  1.00 62.49           C  
ATOM   4025  CD1 LEU C   7       2.945 118.413   6.518  1.00 62.49           C  
ATOM   4026  CD2 LEU C   7       1.105 119.969   7.221  1.00 62.49           C  
ATOM   4027  N   LYS C   8      -1.957 118.190   4.058  1.00 61.57           N  
ATOM   4028  CA  LYS C   8      -3.404 118.211   4.247  1.00 61.57           C  
ATOM   4029  C   LYS C   8      -4.005 116.822   4.050  1.00 61.57           C  
ATOM   4030  CB  LYS C   8      -4.057 119.206   3.286  1.00 61.57           C  
ATOM   4031  O   LYS C   8      -4.881 116.405   4.810  1.00 61.57           O  
ATOM   4032  CG  LYS C   8      -4.242 120.599   3.869  1.00 61.57           C  
ATOM   4033  CD  LYS C   8      -4.948 121.526   2.888  1.00 61.57           C  
ATOM   4034  CE  LYS C   8      -5.025 122.951   3.420  1.00 61.57           C  
ATOM   4035  NZ  LYS C   8      -5.688 123.871   2.447  1.00 61.57           N  
ATOM   4036  N   GLN C   9      -3.569 116.087   3.068  1.00 67.22           N  
ATOM   4037  CA  GLN C   9      -4.042 114.734   2.798  1.00 67.22           C  
ATOM   4038  C   GLN C   9      -3.629 113.775   3.910  1.00 67.22           C  
ATOM   4039  CB  GLN C   9      -3.511 114.237   1.452  1.00 67.22           C  
ATOM   4040  O   GLN C   9      -4.402 112.897   4.300  1.00 67.22           O  
ATOM   4041  CG  GLN C   9      -4.425 114.554   0.276  1.00 67.22           C  
ATOM   4042  CD  GLN C   9      -5.649 113.658   0.226  1.00 67.22           C  
ATOM   4043  NE2 GLN C   9      -6.657 114.072  -0.534  1.00 67.22           N  
ATOM   4044  OE1 GLN C   9      -5.687 112.601   0.864  1.00 67.22           O  
ATOM   4045  N   LEU C  10      -2.465 113.859   4.432  1.00 63.84           N  
ATOM   4046  CA  LEU C  10      -1.965 113.021   5.516  1.00 63.84           C  
ATOM   4047  C   LEU C  10      -2.784 113.228   6.786  1.00 63.84           C  
ATOM   4048  CB  LEU C  10      -0.490 113.324   5.791  1.00 63.84           C  
ATOM   4049  O   LEU C  10      -3.073 112.271   7.507  1.00 63.84           O  
ATOM   4050  CG  LEU C  10       0.529 112.408   5.110  1.00 63.84           C  
ATOM   4051  CD1 LEU C  10       1.891 113.090   5.041  1.00 63.84           C  
ATOM   4052  CD2 LEU C  10       0.628 111.077   5.848  1.00 63.84           C  
ATOM   4053  N   ILE C  11      -3.149 114.454   7.080  1.00 68.67           N  
ATOM   4054  CA  ILE C  11      -3.965 114.783   8.243  1.00 68.67           C  
ATOM   4055  C   ILE C  11      -5.354 114.168   8.089  1.00 68.67           C  
ATOM   4056  CB  ILE C  11      -4.075 116.311   8.443  1.00 68.67           C  
ATOM   4057  O   ILE C  11      -5.926 113.660   9.056  1.00 68.67           O  
ATOM   4058  CG1 ILE C  11      -2.731 116.888   8.900  1.00 68.67           C  
ATOM   4059  CG2 ILE C  11      -5.184 116.646   9.444  1.00 68.67           C  
ATOM   4060  CD1 ILE C  11      -2.658 118.408   8.845  1.00 68.67           C  
ATOM   4061  N   LYS C  12      -5.814 114.254   6.854  1.00 68.58           N  
ATOM   4062  CA  LYS C  12      -7.117 113.656   6.580  1.00 68.58           C  
ATOM   4063  C   LYS C  12      -7.092 112.149   6.821  1.00 68.58           C  
ATOM   4064  CB  LYS C  12      -7.552 113.950   5.144  1.00 68.58           C  
ATOM   4065  O   LYS C  12      -8.011 111.596   7.428  1.00 68.58           O  
ATOM   4066  CG  LYS C  12      -8.360 115.230   4.991  1.00 68.58           C  
ATOM   4067  CD  LYS C  12      -8.797 115.447   3.548  1.00 68.58           C  
ATOM   4068  CE  LYS C  12      -9.493 116.790   3.370  1.00 68.58           C  
ATOM   4069  NZ  LYS C  12      -9.860 117.038   1.943  1.00 68.58           N  
ATOM   4070  N   VAL C  13      -6.094 111.481   6.283  1.00 68.60           N  
ATOM   4071  CA  VAL C  13      -5.947 110.036   6.424  1.00 68.60           C  
ATOM   4072  C   VAL C  13      -5.794 109.673   7.899  1.00 68.60           C  
ATOM   4073  CB  VAL C  13      -4.740 109.507   5.618  1.00 68.60           C  
ATOM   4074  O   VAL C  13      -6.372 108.688   8.366  1.00 68.60           O  
ATOM   4075  CG1 VAL C  13      -4.519 108.020   5.888  1.00 68.60           C  
ATOM   4076  CG2 VAL C  13      -4.945 109.757   4.125  1.00 68.60           C  
ATOM   4077  N   THR C  14      -5.046 110.345   8.701  1.00 68.55           N  
ATOM   4078  CA  THR C  14      -4.849 110.118  10.129  1.00 68.55           C  
ATOM   4079  C   THR C  14      -6.164 110.273  10.887  1.00 68.55           C  
ATOM   4080  CB  THR C  14      -3.801 111.085  10.709  1.00 68.55           C  
ATOM   4081  O   THR C  14      -6.461 109.491  11.793  1.00 68.55           O  
ATOM   4082  CG2 THR C  14      -3.059 110.453  11.882  1.00 68.55           C  
ATOM   4083  OG1 THR C  14      -2.856 111.425   9.687  1.00 68.55           O  
ATOM   4084  N   LEU C  15      -6.943 111.230  10.487  1.00 74.08           N  
ATOM   4085  CA  LEU C  15      -8.236 111.468  11.119  1.00 74.08           C  
ATOM   4086  C   LEU C  15      -9.188 110.303  10.868  1.00 74.08           C  
ATOM   4087  CB  LEU C  15      -8.855 112.769  10.600  1.00 74.08           C  
ATOM   4088  O   LEU C  15      -9.944 109.911  11.759  1.00 74.08           O  
ATOM   4089  CG  LEU C  15      -8.698 113.999  11.495  1.00 74.08           C  
ATOM   4090  CD1 LEU C  15      -8.895 115.275  10.683  1.00 74.08           C  
ATOM   4091  CD2 LEU C  15      -9.682 113.943  12.659  1.00 74.08           C  
ATOM   4092  N   VAL C  16      -9.129 109.768   9.686  1.00 70.97           N  
ATOM   4093  CA  VAL C  16      -9.953 108.618   9.332  1.00 70.97           C  
ATOM   4094  C   VAL C  16      -9.554 107.414  10.184  1.00 70.97           C  
ATOM   4095  CB  VAL C  16      -9.832 108.272   7.831  1.00 70.97           C  
ATOM   4096  O   VAL C  16     -10.415 106.699  10.701  1.00 70.97           O  
ATOM   4097  CG1 VAL C  16     -10.551 106.961   7.519  1.00 70.97           C  
ATOM   4098  CG2 VAL C  16     -10.391 109.408   6.976  1.00 70.97           C  
ATOM   4099  N   PHE C  17      -8.281 107.146  10.329  1.00 66.31           N  
ATOM   4100  CA  PHE C  17      -7.788 106.026  11.121  1.00 66.31           C  
ATOM   4101  C   PHE C  17      -8.174 106.187  12.586  1.00 66.31           C  
ATOM   4102  CB  PHE C  17      -6.267 105.901  10.990  1.00 66.31           C  
ATOM   4103  O   PHE C  17      -8.522 105.210  13.253  1.00 66.31           O  
ATOM   4104  CG  PHE C  17      -5.827 104.937   9.921  1.00 66.31           C  
ATOM   4105  CD1 PHE C  17      -5.805 103.569  10.164  1.00 66.31           C  
ATOM   4106  CD2 PHE C  17      -5.435 105.400   8.671  1.00 66.31           C  
ATOM   4107  CE1 PHE C  17      -5.398 102.675   9.177  1.00 66.31           C  
ATOM   4108  CE2 PHE C  17      -5.028 104.512   7.679  1.00 66.31           C  
ATOM   4109  CZ  PHE C  17      -5.009 103.151   7.934  1.00 66.31           C  
ATOM   4110  N   LEU C  18      -8.156 107.331  13.149  1.00 70.66           N  
ATOM   4111  CA  LEU C  18      -8.567 107.618  14.519  1.00 70.66           C  
ATOM   4112  C   LEU C  18     -10.055 107.344  14.709  1.00 70.66           C  
ATOM   4113  CB  LEU C  18      -8.254 109.073  14.879  1.00 70.66           C  
ATOM   4114  O   LEU C  18     -10.466 106.810  15.741  1.00 70.66           O  
ATOM   4115  CG  LEU C  18      -6.954 109.316  15.648  1.00 70.66           C  
ATOM   4116  CD1 LEU C  18      -6.588 110.796  15.614  1.00 70.66           C  
ATOM   4117  CD2 LEU C  18      -7.083 108.825  17.086  1.00 70.66           C  
ATOM   4118  N   PHE C  19     -10.766 107.697  13.688  1.00 72.67           N  
ATOM   4119  CA  PHE C  19     -12.203 107.454  13.721  1.00 72.67           C  
ATOM   4120  C   PHE C  19     -12.500 105.959  13.727  1.00 72.67           C  
ATOM   4121  CB  PHE C  19     -12.890 108.121  12.525  1.00 72.67           C  
ATOM   4122  O   PHE C  19     -13.362 105.495  14.476  1.00 72.67           O  
ATOM   4123  CG  PHE C  19     -13.814 109.246  12.906  1.00 72.67           C  
ATOM   4124  CD1 PHE C  19     -15.146 108.997  13.213  1.00 72.67           C  
ATOM   4125  CD2 PHE C  19     -13.350 110.554  12.957  1.00 72.67           C  
ATOM   4126  CE1 PHE C  19     -16.004 110.036  13.565  1.00 72.67           C  
ATOM   4127  CE2 PHE C  19     -14.201 111.598  13.308  1.00 72.67           C  
ATOM   4128  CZ  PHE C  19     -15.528 111.337  13.611  1.00 72.67           C  
ATOM   4129  N   VAL C  20     -11.833 105.185  12.916  1.00 65.36           N  
ATOM   4130  CA  VAL C  20     -12.010 103.738  12.844  1.00 65.36           C  
ATOM   4131  C   VAL C  20     -11.615 103.102  14.175  1.00 65.36           C  
ATOM   4132  CB  VAL C  20     -11.184 103.122  11.693  1.00 65.36           C  
ATOM   4133  O   VAL C  20     -12.294 102.195  14.662  1.00 65.36           O  
ATOM   4134  CG1 VAL C  20     -11.306 101.599  11.696  1.00 65.36           C  
ATOM   4135  CG2 VAL C  20     -11.632 103.694  10.349  1.00 65.36           C  
ATOM   4136  N   ALA C  21     -10.536 103.435  14.807  1.00 63.91           N  
ATOM   4137  CA  ALA C  21     -10.070 102.941  16.101  1.00 63.91           C  
ATOM   4138  C   ALA C  21     -11.097 103.217  17.195  1.00 63.91           C  
ATOM   4139  CB  ALA C  21      -8.729 103.576  16.461  1.00 63.91           C  
ATOM   4140  O   ALA C  21     -11.332 102.372  18.062  1.00 63.91           O  
ATOM   4141  N   ALA C  22     -11.708 104.394  17.137  1.00 62.18           N  
ATOM   4142  CA  ALA C  22     -12.736 104.773  18.102  1.00 62.18           C  
ATOM   4143  C   ALA C  22     -13.940 103.839  18.017  1.00 62.18           C  
ATOM   4144  CB  ALA C  22     -13.171 106.219  17.875  1.00 62.18           C  
ATOM   4145  O   ALA C  22     -14.495 103.436  19.042  1.00 62.18           O  
ATOM   4146  N   ILE C  23     -14.237 103.488  16.811  1.00 59.13           N  
ATOM   4147  CA  ILE C  23     -15.376 102.604  16.585  1.00 59.13           C  
ATOM   4148  C   ILE C  23     -15.074 101.219  17.152  1.00 59.13           C  
ATOM   4149  CB  ILE C  23     -15.725 102.504  15.084  1.00 59.13           C  
ATOM   4150  O   ILE C  23     -15.930 100.602  17.791  1.00 59.13           O  
ATOM   4151  CG1 ILE C  23     -16.221 103.857  14.560  1.00 59.13           C  
ATOM   4152  CG2 ILE C  23     -16.767 101.408  14.843  1.00 59.13           C  
ATOM   4153  CD1 ILE C  23     -16.452 103.891  13.055  1.00 59.13           C  
ATOM   4154  N   PHE C  24     -13.917 100.697  16.946  1.00 59.16           N  
ATOM   4155  CA  PHE C  24     -13.519  99.378  17.424  1.00 59.16           C  
ATOM   4156  C   PHE C  24     -13.547  99.322  18.947  1.00 59.16           C  
ATOM   4157  CB  PHE C  24     -12.121  99.018  16.912  1.00 59.16           C  
ATOM   4158  O   PHE C  24     -13.931  98.306  19.529  1.00 59.16           O  
ATOM   4159  CG  PHE C  24     -12.130  98.122  15.703  1.00 59.16           C  
ATOM   4160  CD1 PHE C  24     -12.242  96.744  15.842  1.00 59.16           C  
ATOM   4161  CD2 PHE C  24     -12.025  98.658  14.426  1.00 59.16           C  
ATOM   4162  CE1 PHE C  24     -12.251  95.912  14.725  1.00 59.16           C  
ATOM   4163  CE2 PHE C  24     -12.033  97.833  13.304  1.00 59.16           C  
ATOM   4164  CZ  PHE C  24     -12.145  96.461  13.456  1.00 59.16           C  
ATOM   4165  N   TYR C  25     -13.044 100.327  19.542  1.00 55.67           N  
ATOM   4166  CA  TYR C  25     -13.034 100.419  20.997  1.00 55.67           C  
ATOM   4167  C   TYR C  25     -14.448 100.332  21.559  1.00 55.67           C  
ATOM   4168  CB  TYR C  25     -12.372 101.724  21.449  1.00 55.67           C  
ATOM   4169  O   TYR C  25     -14.678  99.679  22.580  1.00 55.67           O  
ATOM   4170  CG  TYR C  25     -12.246 101.854  22.948  1.00 55.67           C  
ATOM   4171  CD1 TYR C  25     -13.163 102.604  23.681  1.00 55.67           C  
ATOM   4172  CD2 TYR C  25     -11.210 101.228  23.633  1.00 55.67           C  
ATOM   4173  CE1 TYR C  25     -13.050 102.728  25.062  1.00 55.67           C  
ATOM   4174  CE2 TYR C  25     -11.088 101.345  25.014  1.00 55.67           C  
ATOM   4175  OH  TYR C  25     -11.895 102.215  27.085  1.00 55.67           O  
ATOM   4176  CZ  TYR C  25     -12.011 102.096  25.718  1.00 55.67           C  
ATOM   4177  N   LEU C  26     -15.272 101.059  20.787  1.00 53.25           N  
ATOM   4178  CA  LEU C  26     -16.651 101.095  21.262  1.00 53.25           C  
ATOM   4179  C   LEU C  26     -17.301  99.720  21.149  1.00 53.25           C  
ATOM   4180  CB  LEU C  26     -17.464 102.123  20.472  1.00 53.25           C  
ATOM   4181  O   LEU C  26     -18.186  99.380  21.936  1.00 53.25           O  
ATOM   4182  CG  LEU C  26     -17.164 103.594  20.764  1.00 53.25           C  
ATOM   4183  CD1 LEU C  26     -17.774 104.484  19.686  1.00 53.25           C  
ATOM   4184  CD2 LEU C  26     -17.684 103.983  22.143  1.00 53.25           C  
ATOM   4185  N   ILE C  27     -16.808  98.964  20.087  1.00 50.52           N  
ATOM   4186  CA  ILE C  27     -17.434  97.669  19.843  1.00 50.52           C  
ATOM   4187  C   ILE C  27     -16.794  96.610  20.738  1.00 50.52           C  
ATOM   4188  CB  ILE C  27     -17.318  97.257  18.358  1.00 50.52           C  
ATOM   4189  O   ILE C  27     -17.251  95.466  20.780  1.00 50.52           O  
ATOM   4190  CG1 ILE C  27     -17.928  98.335  17.455  1.00 50.52           C  
ATOM   4191  CG2 ILE C  27     -17.988  95.900  18.121  1.00 50.52           C  
ATOM   4192  CD1 ILE C  27     -17.577  98.180  15.982  1.00 50.52           C  
ATOM   4193  N   THR C  28     -15.651  96.923  21.313  1.00 46.33           N  
ATOM   4194  CA  THR C  28     -14.999  95.899  22.122  1.00 46.33           C  
ATOM   4195  C   THR C  28     -15.834  95.571  23.356  1.00 46.33           C  
ATOM   4196  CB  THR C  28     -13.590  96.345  22.557  1.00 46.33           C  
ATOM   4197  O   THR C  28     -16.294  96.474  24.059  1.00 46.33           O  
ATOM   4198  CG2 THR C  28     -12.522  95.404  22.009  1.00 46.33           C  
ATOM   4199  OG1 THR C  28     -13.341  97.668  22.067  1.00 46.33           O  
ATOM   4200  N   PRO C  29     -16.352  94.348  23.479  1.00 43.65           N  
ATOM   4201  CA  PRO C  29     -17.236  93.886  24.552  1.00 43.65           C  
ATOM   4202  C   PRO C  29     -16.603  94.020  25.936  1.00 43.65           C  
ATOM   4203  CB  PRO C  29     -17.477  92.415  24.202  1.00 43.65           C  
ATOM   4204  O   PRO C  29     -15.388  93.866  26.081  1.00 43.65           O  
ATOM   4205  CG  PRO C  29     -16.476  92.108  23.135  1.00 43.65           C  
ATOM   4206  CD  PRO C  29     -15.814  93.390  22.718  1.00 43.65           C  
ATOM   4207  N   VAL C  30     -17.021  95.016  26.814  1.00 44.88           N  
ATOM   4208  CA  VAL C  30     -16.606  95.204  28.201  1.00 44.88           C  
ATOM   4209  C   VAL C  30     -16.977  93.972  29.023  1.00 44.88           C  
ATOM   4210  CB  VAL C  30     -17.243  96.469  28.818  1.00 44.88           C  
ATOM   4211  O   VAL C  30     -18.098  93.468  28.926  1.00 44.88           O  
ATOM   4212  CG1 VAL C  30     -16.711  96.708  30.230  1.00 44.88           C  
ATOM   4213  CG2 VAL C  30     -16.981  97.685  27.931  1.00 44.88           C  
ATOM   4214  N   HIS C  31     -15.922  93.314  29.488  1.00 53.82           N  
ATOM   4215  CA  HIS C  31     -16.091  92.163  30.368  1.00 53.82           C  
ATOM   4216  C   HIS C  31     -16.844  92.546  31.638  1.00 53.82           C  
ATOM   4217  CB  HIS C  31     -14.733  91.558  30.725  1.00 53.82           C  
ATOM   4218  O   HIS C  31     -16.367  93.368  32.423  1.00 53.82           O  
ATOM   4219  CG  HIS C  31     -14.490  90.219  30.103  1.00 53.82           C  
ATOM   4220  CD2 HIS C  31     -13.724  89.178  30.504  1.00 53.82           C  
ATOM   4221  ND1 HIS C  31     -15.074  89.834  28.915  1.00 53.82           N  
ATOM   4222  CE1 HIS C  31     -14.676  88.609  28.613  1.00 53.82           C  
ATOM   4223  NE2 HIS C  31     -13.856  88.189  29.561  1.00 53.82           N  
ATOM   4224  N   VAL C  32     -18.174  92.373  31.684  1.00 55.94           N  
ATOM   4225  CA  VAL C  32     -18.980  92.680  32.860  1.00 55.94           C  
ATOM   4226  C   VAL C  32     -19.092  91.442  33.748  1.00 55.94           C  
ATOM   4227  CB  VAL C  32     -20.388  93.183  32.469  1.00 55.94           C  
ATOM   4228  O   VAL C  32     -19.270  90.328  33.250  1.00 55.94           O  
ATOM   4229  CG1 VAL C  32     -21.135  93.705  33.695  1.00 55.94           C  
ATOM   4230  CG2 VAL C  32     -20.287  94.268  31.399  1.00 55.94           C  
ATOM   4231  N   MET C  33     -18.592  91.534  35.000  1.00 64.37           N  
ATOM   4232  CA  MET C  33     -18.694  90.478  36.003  1.00 64.37           C  
ATOM   4233  C   MET C  33     -20.113  90.382  36.551  1.00 64.37           C  
ATOM   4234  CB  MET C  33     -17.707  90.724  37.146  1.00 64.37           C  
ATOM   4235  O   MET C  33     -20.330  90.534  37.754  1.00 64.37           O  
ATOM   4236  CG  MET C  33     -16.261  90.431  36.781  1.00 64.37           C  
ATOM   4237  SD  MET C  33     -15.845  88.650  36.930  1.00 64.37           S  
ATOM   4238  CE  MET C  33     -14.173  88.769  37.626  1.00 64.37           C  
ATOM   4239  N   SER C  34     -21.153  90.370  35.697  1.00 71.66           N  
ATOM   4240  CA  SER C  34     -22.532  90.247  36.160  1.00 71.66           C  
ATOM   4241  C   SER C  34     -22.874  88.800  36.499  1.00 71.66           C  
ATOM   4242  CB  SER C  34     -23.502  90.774  35.102  1.00 71.66           C  
ATOM   4243  O   SER C  34     -22.464  87.878  35.792  1.00 71.66           O  
ATOM   4244  OG  SER C  34     -23.556  89.899  33.988  1.00 71.66           O  
ATOM   4245  N   LYS C  35     -23.450  88.635  37.644  1.00 77.79           N  
ATOM   4246  CA  LYS C  35     -23.820  87.310  38.133  1.00 77.79           C  
ATOM   4247  C   LYS C  35     -25.037  86.769  37.388  1.00 77.79           C  
ATOM   4248  CB  LYS C  35     -24.102  87.352  39.636  1.00 77.79           C  
ATOM   4249  O   LYS C  35     -25.967  87.517  37.081  1.00 77.79           O  
ATOM   4250  CG  LYS C  35     -22.883  87.680  40.486  1.00 77.79           C  
ATOM   4251  CD  LYS C  35     -23.214  87.651  41.972  1.00 77.79           C  
ATOM   4252  CE  LYS C  35     -22.007  88.025  42.822  1.00 77.79           C  
ATOM   4253  NZ  LYS C  35     -22.329  88.008  44.280  1.00 77.79           N  
ATOM   4254  N   HIS C  36     -24.998  85.552  36.849  1.00 78.96           N  
ATOM   4255  CA  HIS C  36     -26.067  84.925  36.080  1.00 78.96           C  
ATOM   4256  C   HIS C  36     -26.683  83.757  36.844  1.00 78.96           C  
ATOM   4257  CB  HIS C  36     -25.542  84.447  34.725  1.00 78.96           C  
ATOM   4258  O   HIS C  36     -25.971  82.998  37.504  1.00 78.96           O  
ATOM   4259  CG  HIS C  36     -25.153  85.561  33.805  1.00 78.96           C  
ATOM   4260  CD2 HIS C  36     -23.941  86.091  33.515  1.00 78.96           C  
ATOM   4261  ND1 HIS C  36     -26.072  86.266  33.060  1.00 78.96           N  
ATOM   4262  CE1 HIS C  36     -25.441  87.185  32.348  1.00 78.96           C  
ATOM   4263  NE2 HIS C  36     -24.147  87.100  32.606  1.00 78.96           N  
ATOM   4264  N   THR C  37     -27.992  83.663  36.922  1.00 73.32           N  
ATOM   4265  CA  THR C  37     -28.727  82.602  37.601  1.00 73.32           C  
ATOM   4266  C   THR C  37     -29.106  81.495  36.623  1.00 73.32           C  
ATOM   4267  CB  THR C  37     -29.998  83.149  38.279  1.00 73.32           C  
ATOM   4268  O   THR C  37     -29.920  80.627  36.944  1.00 73.32           O  
ATOM   4269  CG2 THR C  37     -29.649  84.032  39.472  1.00 73.32           C  
ATOM   4270  OG1 THR C  37     -30.744  83.921  37.329  1.00 73.32           O  
ATOM   4271  N   ASP C  38     -28.459  81.460  35.458  1.00 70.36           N  
ATOM   4272  CA  ASP C  38     -28.803  80.463  34.449  1.00 70.36           C  
ATOM   4273  C   ASP C  38     -28.348  79.069  34.877  1.00 70.36           C  
ATOM   4274  CB  ASP C  38     -28.182  80.828  33.099  1.00 70.36           C  
ATOM   4275  O   ASP C  38     -27.254  78.908  35.422  1.00 70.36           O  
ATOM   4276  CG  ASP C  38     -28.725  82.126  32.528  1.00 70.36           C  
ATOM   4277  OD1 ASP C  38     -29.917  82.435  32.742  1.00 70.36           O  
ATOM   4278  OD2 ASP C  38     -27.955  82.845  31.856  1.00 70.36           O  
ATOM   4279  N   PHE C  39     -29.098  78.014  34.849  1.00 68.21           N  
ATOM   4280  CA  PHE C  39     -28.837  76.591  35.028  1.00 68.21           C  
ATOM   4281  C   PHE C  39     -28.654  76.256  36.503  1.00 68.21           C  
ATOM   4282  CB  PHE C  39     -27.597  76.166  34.235  1.00 68.21           C  
ATOM   4283  O   PHE C  39     -27.900  75.343  36.849  1.00 68.21           O  
ATOM   4284  CG  PHE C  39     -27.686  76.466  32.763  1.00 68.21           C  
ATOM   4285  CD1 PHE C  39     -28.403  75.634  31.912  1.00 68.21           C  
ATOM   4286  CD2 PHE C  39     -27.051  77.580  32.230  1.00 68.21           C  
ATOM   4287  CE1 PHE C  39     -28.487  75.909  30.549  1.00 68.21           C  
ATOM   4288  CE2 PHE C  39     -27.131  77.862  30.869  1.00 68.21           C  
ATOM   4289  CZ  PHE C  39     -27.848  77.024  30.030  1.00 68.21           C  
ATOM   4290  N   SER C  40     -29.174  77.026  37.458  1.00 70.27           N  
ATOM   4291  CA  SER C  40     -28.981  76.863  38.895  1.00 70.27           C  
ATOM   4292  C   SER C  40     -29.428  75.480  39.359  1.00 70.27           C  
ATOM   4293  CB  SER C  40     -29.746  77.940  39.665  1.00 70.27           C  
ATOM   4294  O   SER C  40     -28.809  74.886  40.244  1.00 70.27           O  
ATOM   4295  OG  SER C  40     -31.063  78.079  39.161  1.00 70.27           O  
ATOM   4296  N   SER C  41     -30.417  74.893  38.710  1.00 65.94           N  
ATOM   4297  CA  SER C  41     -30.947  73.598  39.125  1.00 65.94           C  
ATOM   4298  C   SER C  41     -30.083  72.454  38.604  1.00 65.94           C  
ATOM   4299  CB  SER C  41     -32.385  73.426  38.636  1.00 65.94           C  
ATOM   4300  O   SER C  41     -30.068  71.367  39.185  1.00 65.94           O  
ATOM   4301  OG  SER C  41     -32.453  73.536  37.225  1.00 65.94           O  
ATOM   4302  N   GLU C  42     -29.315  72.687  37.644  1.00 67.14           N  
ATOM   4303  CA  GLU C  42     -28.524  71.641  37.003  1.00 67.14           C  
ATOM   4304  C   GLU C  42     -27.076  71.670  37.486  1.00 67.14           C  
ATOM   4305  CB  GLU C  42     -28.573  71.786  35.480  1.00 67.14           C  
ATOM   4306  O   GLU C  42     -26.298  70.762  37.186  1.00 67.14           O  
ATOM   4307  CG  GLU C  42     -29.951  71.538  34.883  1.00 67.14           C  
ATOM   4308  CD  GLU C  42     -30.126  72.151  33.503  1.00 67.14           C  
ATOM   4309  OE1 GLU C  42     -31.249  72.097  32.953  1.00 67.14           O  
ATOM   4310  OE2 GLU C  42     -29.131  72.688  32.967  1.00 67.14           O  
ATOM   4311  N   ILE C  43     -26.712  72.723  38.276  1.00 71.16           N  
ATOM   4312  CA  ILE C  43     -25.338  72.870  38.742  1.00 71.16           C  
ATOM   4313  C   ILE C  43     -25.149  72.097  40.045  1.00 71.16           C  
ATOM   4314  CB  ILE C  43     -24.964  74.356  38.941  1.00 71.16           C  
ATOM   4315  O   ILE C  43     -25.861  72.335  41.023  1.00 71.16           O  
ATOM   4316  CG1 ILE C  43     -25.054  75.112  37.611  1.00 71.16           C  
ATOM   4317  CG2 ILE C  43     -23.565  74.484  39.550  1.00 71.16           C  
ATOM   4318  CD1 ILE C  43     -24.874  76.619  37.742  1.00 71.16           C  
ATOM   4319  N   ILE C  44     -24.179  71.055  40.097  1.00 67.45           N  
ATOM   4320  CA  ILE C  44     -23.969  70.177  41.243  1.00 67.45           C  
ATOM   4321  C   ILE C  44     -22.825  70.714  42.101  1.00 67.45           C  
ATOM   4322  CB  ILE C  44     -23.671  68.728  40.799  1.00 67.45           C  
ATOM   4323  O   ILE C  44     -22.794  70.493  43.314  1.00 67.45           O  
ATOM   4324  CG1 ILE C  44     -24.773  68.219  39.863  1.00 67.45           C  
ATOM   4325  CG2 ILE C  44     -23.518  67.811  42.016  1.00 67.45           C  
ATOM   4326  CD1 ILE C  44     -24.416  66.936  39.126  1.00 67.45           C  
ATOM   4327  N   GLY C  45     -21.982  71.409  41.482  1.00 71.74           N  
ATOM   4328  CA  GLY C  45     -20.852  71.959  42.213  1.00 71.74           C  
ATOM   4329  C   GLY C  45     -20.035  72.942  41.397  1.00 71.74           C  
ATOM   4330  O   GLY C  45     -20.440  73.336  40.301  1.00 71.74           O  
ATOM   4331  N   TYR C  46     -19.027  73.472  42.023  1.00 77.22           N  
ATOM   4332  CA  TYR C  46     -18.195  74.479  41.374  1.00 77.22           C  
ATOM   4333  C   TYR C  46     -16.717  74.131  41.500  1.00 77.22           C  
ATOM   4334  CB  TYR C  46     -18.459  75.863  41.976  1.00 77.22           C  
ATOM   4335  O   TYR C  46     -16.305  73.488  42.469  1.00 77.22           O  
ATOM   4336  CG  TYR C  46     -19.882  76.337  41.807  1.00 77.22           C  
ATOM   4337  CD1 TYR C  46     -20.286  76.990  40.645  1.00 77.22           C  
ATOM   4338  CD2 TYR C  46     -20.824  76.135  42.810  1.00 77.22           C  
ATOM   4339  CE1 TYR C  46     -21.596  77.430  40.486  1.00 77.22           C  
ATOM   4340  CE2 TYR C  46     -22.136  76.571  42.662  1.00 77.22           C  
ATOM   4341  OH  TYR C  46     -23.811  77.650  41.347  1.00 77.22           O  
ATOM   4342  CZ  TYR C  46     -22.513  77.216  41.499  1.00 77.22           C  
ATOM   4343  N   LYS C  47     -15.907  74.488  40.495  1.00 75.18           N  
ATOM   4344  CA  LYS C  47     -14.450  74.396  40.497  1.00 75.18           C  
ATOM   4345  C   LYS C  47     -13.816  75.704  40.031  1.00 75.18           C  
ATOM   4346  CB  LYS C  47     -13.984  73.242  39.608  1.00 75.18           C  
ATOM   4347  O   LYS C  47     -14.492  76.554  39.447  1.00 75.18           O  
ATOM   4348  CG  LYS C  47     -14.191  71.865  40.221  1.00 75.18           C  
ATOM   4349  CD  LYS C  47     -13.245  70.836  39.616  1.00 75.18           C  
ATOM   4350  CE  LYS C  47     -13.421  69.467  40.261  1.00 75.18           C  
ATOM   4351  NZ  LYS C  47     -12.393  68.494  39.785  1.00 75.18           N  
ATOM   4352  N   ALA C  48     -12.612  75.898  40.445  1.00 78.36           N  
ATOM   4353  CA  ALA C  48     -11.908  77.116  40.054  1.00 78.36           C  
ATOM   4354  C   ALA C  48     -10.894  76.833  38.949  1.00 78.36           C  
ATOM   4355  CB  ALA C  48     -11.214  77.742  41.261  1.00 78.36           C  
ATOM   4356  O   ALA C  48     -10.256  75.777  38.940  1.00 78.36           O  
ATOM   4357  N   ILE C  49     -10.841  77.609  37.959  1.00 72.44           N  
ATOM   4358  CA  ILE C  49      -9.851  77.526  36.890  1.00 72.44           C  
ATOM   4359  C   ILE C  49      -8.761  78.572  37.115  1.00 72.44           C  
ATOM   4360  CB  ILE C  49     -10.501  77.718  35.502  1.00 72.44           C  
ATOM   4361  O   ILE C  49      -9.030  79.775  37.078  1.00 72.44           O  
ATOM   4362  CG1 ILE C  49     -11.608  76.680  35.282  1.00 72.44           C  
ATOM   4363  CG2 ILE C  49      -9.445  77.635  34.395  1.00 72.44           C  
ATOM   4364  CD1 ILE C  49     -12.436  76.915  34.026  1.00 72.44           C  
ATOM   4365  N   ASP C  50      -7.509  78.120  37.537  1.00 73.50           N  
ATOM   4366  CA  ASP C  50      -6.351  78.978  37.767  1.00 73.50           C  
ATOM   4367  C   ASP C  50      -5.253  78.705  36.741  1.00 73.50           C  
ATOM   4368  CB  ASP C  50      -5.808  78.778  39.184  1.00 73.50           C  
ATOM   4369  O   ASP C  50      -4.647  77.632  36.743  1.00 73.50           O  
ATOM   4370  CG  ASP C  50      -5.085  80.001  39.720  1.00 73.50           C  
ATOM   4371  OD1 ASP C  50      -4.940  80.997  38.979  1.00 73.50           O  
ATOM   4372  OD2 ASP C  50      -4.654  79.968  40.893  1.00 73.50           O  
ATOM   4373  N   GLY C  51      -4.948  79.620  35.965  1.00 65.85           N  
ATOM   4374  CA  GLY C  51      -3.930  79.451  34.941  1.00 65.85           C  
ATOM   4375  C   GLY C  51      -4.259  78.352  33.948  1.00 65.85           C  
ATOM   4376  O   GLY C  51      -3.368  77.629  33.498  1.00 65.85           O  
ATOM   4377  N   GLY C  52      -5.594  78.043  33.665  1.00 66.55           N  
ATOM   4378  CA  GLY C  52      -6.018  77.060  32.681  1.00 66.55           C  
ATOM   4379  C   GLY C  52      -6.203  75.672  33.266  1.00 66.55           C  
ATOM   4380  O   GLY C  52      -6.541  74.729  32.546  1.00 66.55           O  
ATOM   4381  N   VAL C  53      -5.938  75.549  34.570  1.00 65.22           N  
ATOM   4382  CA  VAL C  53      -6.074  74.252  35.225  1.00 65.22           C  
ATOM   4383  C   VAL C  53      -7.204  74.307  36.251  1.00 65.22           C  
ATOM   4384  CB  VAL C  53      -4.756  73.820  35.907  1.00 65.22           C  
ATOM   4385  O   VAL C  53      -7.361  75.304  36.958  1.00 65.22           O  
ATOM   4386  CG1 VAL C  53      -4.890  72.420  36.502  1.00 65.22           C  
ATOM   4387  CG2 VAL C  53      -3.599  73.872  34.910  1.00 65.22           C  
ATOM   4388  N   THR C  54      -7.863  73.224  36.271  1.00 66.60           N  
ATOM   4389  CA  THR C  54      -8.992  73.150  37.191  1.00 66.60           C  
ATOM   4390  C   THR C  54      -8.528  72.733  38.584  1.00 66.60           C  
ATOM   4391  CB  THR C  54     -10.060  72.162  36.687  1.00 66.60           C  
ATOM   4392  O   THR C  54      -7.654  71.874  38.722  1.00 66.60           O  
ATOM   4393  CG2 THR C  54     -10.823  72.737  35.497  1.00 66.60           C  
ATOM   4394  OG1 THR C  54      -9.424  70.942  36.288  1.00 66.60           O  
ATOM   4395  N   ARG C  55      -8.903  73.381  39.653  1.00 74.04           N  
ATOM   4396  CA  ARG C  55      -8.579  73.022  41.030  1.00 74.04           C  
ATOM   4397  C   ARG C  55      -9.817  73.088  41.918  1.00 74.04           C  
ATOM   4398  CB  ARG C  55      -7.488  73.941  41.583  1.00 74.04           C  
ATOM   4399  O   ARG C  55     -10.807  73.733  41.566  1.00 74.04           O  
ATOM   4400  CG  ARG C  55      -7.971  75.345  41.909  1.00 74.04           C  
ATOM   4401  CD  ARG C  55      -6.880  76.180  42.564  1.00 74.04           C  
ATOM   4402  NE  ARG C  55      -7.349  77.525  42.883  1.00 74.04           N  
ATOM   4403  NH1 ARG C  55      -8.030  77.002  45.028  1.00 74.04           N  
ATOM   4404  NH2 ARG C  55      -8.277  79.137  44.231  1.00 74.04           N  
ATOM   4405  CZ  ARG C  55      -7.884  77.885  44.047  1.00 74.04           C  
ATOM   4406  N   ASP C  56      -9.794  72.432  43.058  1.00 74.09           N  
ATOM   4407  CA  ASP C  56     -10.873  72.448  44.040  1.00 74.09           C  
ATOM   4408  C   ASP C  56     -10.889  73.762  44.818  1.00 74.09           C  
ATOM   4409  CB  ASP C  56     -10.740  71.267  45.004  1.00 74.09           C  
ATOM   4410  O   ASP C  56      -9.852  74.410  44.973  1.00 74.09           O  
ATOM   4411  CG  ASP C  56     -11.065  69.933  44.356  1.00 74.09           C  
ATOM   4412  OD1 ASP C  56     -11.829  69.905  43.367  1.00 74.09           O  
ATOM   4413  OD2 ASP C  56     -10.556  68.900  44.841  1.00 74.09           O  
ATOM   4414  N   ILE C  57     -12.001  74.256  45.204  1.00 76.69           N  
ATOM   4415  CA  ILE C  57     -12.198  75.506  45.930  1.00 76.69           C  
ATOM   4416  C   ILE C  57     -11.931  75.285  47.418  1.00 76.69           C  
ATOM   4417  CB  ILE C  57     -13.623  76.064  45.719  1.00 76.69           C  
ATOM   4418  O   ILE C  57     -12.529  74.404  48.038  1.00 76.69           O  
ATOM   4419  CG1 ILE C  57     -13.900  76.269  44.225  1.00 76.69           C  
ATOM   4420  CG2 ILE C  57     -13.812  77.370  46.495  1.00 76.69           C  
ATOM   4421  CD1 ILE C  57     -15.356  76.575  43.902  1.00 76.69           C  
ATOM   4422  N   ALA C  58     -10.884  75.896  47.973  1.00 74.65           N  
ATOM   4423  CA  ALA C  58     -10.545  75.811  49.392  1.00 74.65           C  
ATOM   4424  C   ALA C  58     -11.262  76.895  50.192  1.00 74.65           C  
ATOM   4425  CB  ALA C  58      -9.035  75.922  49.585  1.00 74.65           C  
ATOM   4426  O   ALA C  58     -11.639  77.933  49.644  1.00 74.65           O  
ATOM   4427  N   SER C  59     -11.555  76.579  51.418  1.00 71.00           N  
ATOM   4428  CA  SER C  59     -12.200  77.552  52.293  1.00 71.00           C  
ATOM   4429  C   SER C  59     -11.306  78.766  52.524  1.00 71.00           C  
ATOM   4430  CB  SER C  59     -12.560  76.911  53.634  1.00 71.00           C  
ATOM   4431  O   SER C  59     -11.793  79.847  52.860  1.00 71.00           O  
ATOM   4432  OG  SER C  59     -11.422  76.308  54.225  1.00 71.00           O  
ATOM   4433  N   THR C  60      -9.995  78.653  52.262  1.00 75.28           N  
ATOM   4434  CA  THR C  60      -9.036  79.729  52.488  1.00 75.28           C  
ATOM   4435  C   THR C  60      -8.976  80.661  51.280  1.00 75.28           C  
ATOM   4436  CB  THR C  60      -7.631  79.173  52.782  1.00 75.28           C  
ATOM   4437  O   THR C  60      -8.301  81.691  51.318  1.00 75.28           O  
ATOM   4438  CG2 THR C  60      -7.585  78.482  54.140  1.00 75.28           C  
ATOM   4439  OG1 THR C  60      -7.275  78.228  51.765  1.00 75.28           O  
ATOM   4440  N   ASP C  61      -9.685  80.368  50.249  1.00 83.29           N  
ATOM   4441  CA  ASP C  61      -9.685  81.212  49.058  1.00 83.29           C  
ATOM   4442  C   ASP C  61     -10.424  82.524  49.314  1.00 83.29           C  
ATOM   4443  CB  ASP C  61     -10.319  80.474  47.877  1.00 83.29           C  
ATOM   4444  O   ASP C  61     -11.517  82.526  49.884  1.00 83.29           O  
ATOM   4445  CG  ASP C  61      -9.426  79.385  47.310  1.00 83.29           C  
ATOM   4446  OD1 ASP C  61      -8.189  79.465  47.470  1.00 83.29           O  
ATOM   4447  OD2 ASP C  61      -9.964  78.439  46.695  1.00 83.29           O  
ATOM   4448  N   THR C  62      -9.764  83.652  48.894  1.00 84.15           N  
ATOM   4449  CA  THR C  62     -10.341  84.947  49.237  1.00 84.15           C  
ATOM   4450  C   THR C  62     -10.736  85.714  47.979  1.00 84.15           C  
ATOM   4451  CB  THR C  62      -9.359  85.792  50.070  1.00 84.15           C  
ATOM   4452  O   THR C  62     -11.401  86.749  48.059  1.00 84.15           O  
ATOM   4453  CG2 THR C  62      -9.110  85.160  51.435  1.00 84.15           C  
ATOM   4454  OG1 THR C  62      -8.113  85.896  49.369  1.00 84.15           O  
ATOM   4455  N   CYS C  63     -10.398  85.200  46.762  1.00 87.69           N  
ATOM   4456  CA  CYS C  63     -10.687  85.941  45.540  1.00 87.69           C  
ATOM   4457  C   CYS C  63     -11.115  85.001  44.420  1.00 87.69           C  
ATOM   4458  CB  CYS C  63      -9.466  86.749  45.101  1.00 87.69           C  
ATOM   4459  O   CYS C  63     -10.469  83.979  44.181  1.00 87.69           O  
ATOM   4460  SG  CYS C  63      -9.725  87.694  43.584  1.00 87.69           S  
ATOM   4461  N   PHE C  64     -12.194  85.379  43.703  1.00 88.98           N  
ATOM   4462  CA  PHE C  64     -12.690  84.606  42.571  1.00 88.98           C  
ATOM   4463  C   PHE C  64     -13.274  85.523  41.503  1.00 88.98           C  
ATOM   4464  CB  PHE C  64     -13.747  83.596  43.031  1.00 88.98           C  
ATOM   4465  O   PHE C  64     -13.692  86.644  41.801  1.00 88.98           O  
ATOM   4466  CG  PHE C  64     -13.223  82.567  43.996  1.00 88.98           C  
ATOM   4467  CD1 PHE C  64     -12.401  81.536  43.557  1.00 88.98           C  
ATOM   4468  CD2 PHE C  64     -13.554  82.630  45.343  1.00 88.98           C  
ATOM   4469  CE1 PHE C  64     -11.915  80.582  44.448  1.00 88.98           C  
ATOM   4470  CE2 PHE C  64     -13.072  81.680  46.240  1.00 88.98           C  
ATOM   4471  CZ  PHE C  64     -12.254  80.657  45.790  1.00 88.98           C  
ATOM   4472  N   ALA C  65     -13.137  85.079  40.278  1.00 85.64           N  
ATOM   4473  CA  ALA C  65     -13.903  85.688  39.194  1.00 85.64           C  
ATOM   4474  C   ALA C  65     -15.183  84.904  38.918  1.00 85.64           C  
ATOM   4475  CB  ALA C  65     -13.054  85.778  37.928  1.00 85.64           C  
ATOM   4476  O   ALA C  65     -15.218  84.056  38.023  1.00 85.64           O  
ATOM   4477  N   ASN C  66     -16.191  85.219  39.680  1.00 87.57           N  
ATOM   4478  CA  ASN C  66     -17.417  84.428  39.666  1.00 87.57           C  
ATOM   4479  C   ASN C  66     -18.527  85.127  38.886  1.00 87.57           C  
ATOM   4480  CB  ASN C  66     -17.879  84.129  41.094  1.00 87.57           C  
ATOM   4481  O   ASN C  66     -18.821  86.298  39.132  1.00 87.57           O  
ATOM   4482  CG  ASN C  66     -19.180  83.352  41.137  1.00 87.57           C  
ATOM   4483  ND2 ASN C  66     -19.909  83.476  42.239  1.00 87.57           N  
ATOM   4484  OD1 ASN C  66     -19.526  82.645  40.187  1.00 87.57           O  
ATOM   4485  N   LYS C  67     -19.100  84.433  37.968  1.00 81.57           N  
ATOM   4486  CA  LYS C  67     -20.244  84.950  37.222  1.00 81.57           C  
ATOM   4487  C   LYS C  67     -21.505  84.145  37.521  1.00 81.57           C  
ATOM   4488  CB  LYS C  67     -19.957  84.936  35.720  1.00 81.57           C  
ATOM   4489  O   LYS C  67     -22.574  84.429  36.976  1.00 81.57           O  
ATOM   4490  CG  LYS C  67     -18.884  85.923  35.285  1.00 81.57           C  
ATOM   4491  CD  LYS C  67     -18.684  85.902  33.775  1.00 81.57           C  
ATOM   4492  CE  LYS C  67     -17.564  86.840  33.346  1.00 81.57           C  
ATOM   4493  NZ  LYS C  67     -17.352  86.810  31.868  1.00 81.57           N  
ATOM   4494  N   HIS C  68     -21.424  83.187  38.388  1.00 85.60           N  
ATOM   4495  CA  HIS C  68     -22.565  82.355  38.753  1.00 85.60           C  
ATOM   4496  C   HIS C  68     -23.231  82.863  40.028  1.00 85.60           C  
ATOM   4497  CB  HIS C  68     -22.132  80.899  38.931  1.00 85.60           C  
ATOM   4498  O   HIS C  68     -22.588  82.950  41.077  1.00 85.60           O  
ATOM   4499  CG  HIS C  68     -21.624  80.266  37.675  1.00 85.60           C  
ATOM   4500  CD2 HIS C  68     -20.365  79.975  37.272  1.00 85.60           C  
ATOM   4501  ND1 HIS C  68     -22.460  79.857  36.658  1.00 85.60           N  
ATOM   4502  CE1 HIS C  68     -21.733  79.339  35.681  1.00 85.60           C  
ATOM   4503  NE2 HIS C  68     -20.459  79.399  36.029  1.00 85.60           N  
ATOM   4504  N   ALA C  69     -24.496  83.146  40.027  1.00 81.40           N  
ATOM   4505  CA  ALA C  69     -25.244  83.745  41.129  1.00 81.40           C  
ATOM   4506  C   ALA C  69     -25.289  82.809  42.334  1.00 81.40           C  
ATOM   4507  CB  ALA C  69     -26.660  84.099  40.681  1.00 81.40           C  
ATOM   4508  O   ALA C  69     -25.166  83.254  43.478  1.00 81.40           O  
ATOM   4509  N   ASP C  70     -25.357  81.496  42.135  1.00 80.36           N  
ATOM   4510  CA  ASP C  70     -25.544  80.537  43.220  1.00 80.36           C  
ATOM   4511  C   ASP C  70     -24.217  80.218  43.904  1.00 80.36           C  
ATOM   4512  CB  ASP C  70     -26.188  79.252  42.695  1.00 80.36           C  
ATOM   4513  O   ASP C  70     -24.191  79.542  44.935  1.00 80.36           O  
ATOM   4514  CG  ASP C  70     -27.631  79.446  42.263  1.00 80.36           C  
ATOM   4515  OD1 ASP C  70     -28.301  80.370  42.771  1.00 80.36           O  
ATOM   4516  OD2 ASP C  70     -28.102  78.665  41.408  1.00 80.36           O  
ATOM   4517  N   PHE C  71     -23.125  80.653  43.330  1.00 87.10           N  
ATOM   4518  CA  PHE C  71     -21.809  80.393  43.902  1.00 87.10           C  
ATOM   4519  C   PHE C  71     -21.651  81.103  45.241  1.00 87.10           C  
ATOM   4520  CB  PHE C  71     -20.705  80.838  42.938  1.00 87.10           C  
ATOM   4521  O   PHE C  71     -21.059  80.556  46.174  1.00 87.10           O  
ATOM   4522  CG  PHE C  71     -19.314  80.657  43.483  1.00 87.10           C  
ATOM   4523  CD1 PHE C  71     -18.573  81.750  43.913  1.00 87.10           C  
ATOM   4524  CD2 PHE C  71     -18.747  79.391  43.564  1.00 87.10           C  
ATOM   4525  CE1 PHE C  71     -17.285  81.585  44.418  1.00 87.10           C  
ATOM   4526  CE2 PHE C  71     -17.461  79.219  44.067  1.00 87.10           C  
ATOM   4527  CZ  PHE C  71     -16.731  80.317  44.493  1.00 87.10           C  
ATOM   4528  N   ASP C  72     -22.209  82.325  45.419  1.00 81.31           N  
ATOM   4529  CA  ASP C  72     -22.096  83.099  46.651  1.00 81.31           C  
ATOM   4530  C   ASP C  72     -22.694  82.339  47.833  1.00 81.31           C  
ATOM   4531  CB  ASP C  72     -22.783  84.457  46.497  1.00 81.31           C  
ATOM   4532  O   ASP C  72     -22.080  82.255  48.899  1.00 81.31           O  
ATOM   4533  CG  ASP C  72     -22.069  85.375  45.520  1.00 81.31           C  
ATOM   4534  OD1 ASP C  72     -20.858  85.184  45.277  1.00 81.31           O  
ATOM   4535  OD2 ASP C  72     -22.723  86.301  44.992  1.00 81.31           O  
ATOM   4536  N   THR C  73     -23.870  81.835  47.499  1.00 78.79           N  
ATOM   4537  CA  THR C  73     -24.541  81.070  48.544  1.00 78.79           C  
ATOM   4538  C   THR C  73     -23.798  79.767  48.822  1.00 78.79           C  
ATOM   4539  CB  THR C  73     -26.000  80.760  48.159  1.00 78.79           C  
ATOM   4540  O   THR C  73     -23.650  79.365  49.978  1.00 78.79           O  
ATOM   4541  CG2 THR C  73     -26.894  81.979  48.364  1.00 78.79           C  
ATOM   4542  OG1 THR C  73     -26.052  80.370  46.781  1.00 78.79           O  
ATOM   4543  N   TRP C  74     -23.336  79.138  47.792  1.00 81.12           N  
ATOM   4544  CA  TRP C  74     -22.603  77.879  47.882  1.00 81.12           C  
ATOM   4545  C   TRP C  74     -21.310  78.057  48.670  1.00 81.12           C  
ATOM   4546  CB  TRP C  74     -22.294  77.337  46.484  1.00 81.12           C  
ATOM   4547  O   TRP C  74     -21.007  77.265  49.565  1.00 81.12           O  
ATOM   4548  CG  TRP C  74     -21.596  76.010  46.487  1.00 81.12           C  
ATOM   4549  CD1 TRP C  74     -22.176  74.774  46.552  1.00 81.12           C  
ATOM   4550  CD2 TRP C  74     -20.183  75.788  46.427  1.00 81.12           C  
ATOM   4551  CE2 TRP C  74     -19.978  74.390  46.459  1.00 81.12           C  
ATOM   4552  CE3 TRP C  74     -19.070  76.635  46.347  1.00 81.12           C  
ATOM   4553  NE1 TRP C  74     -21.209  73.795  46.535  1.00 81.12           N  
ATOM   4554  CH2 TRP C  74     -17.632  74.673  46.337  1.00 81.12           C  
ATOM   4555  CZ2 TRP C  74     -18.703  73.822  46.414  1.00 81.12           C  
ATOM   4556  CZ3 TRP C  74     -17.802  76.067  46.303  1.00 81.12           C  
ATOM   4557  N   PHE C  75     -20.568  79.091  48.439  1.00 84.30           N  
ATOM   4558  CA  PHE C  75     -19.288  79.351  49.087  1.00 84.30           C  
ATOM   4559  C   PHE C  75     -19.493  79.849  50.512  1.00 84.30           C  
ATOM   4560  CB  PHE C  75     -18.477  80.374  48.285  1.00 84.30           C  
ATOM   4561  O   PHE C  75     -18.733  79.494  51.416  1.00 84.30           O  
ATOM   4562  CG  PHE C  75     -17.051  80.513  48.745  1.00 84.30           C  
ATOM   4563  CD1 PHE C  75     -16.601  81.698  49.315  1.00 84.30           C  
ATOM   4564  CD2 PHE C  75     -16.159  79.457  48.607  1.00 84.30           C  
ATOM   4565  CE1 PHE C  75     -15.282  81.829  49.742  1.00 84.30           C  
ATOM   4566  CE2 PHE C  75     -14.839  79.581  49.031  1.00 84.30           C  
ATOM   4567  CZ  PHE C  75     -14.402  80.768  49.597  1.00 84.30           C  
ATOM   4568  N   SER C  76     -20.512  80.674  50.727  1.00 80.15           N  
ATOM   4569  CA  SER C  76     -20.813  81.193  52.057  1.00 80.15           C  
ATOM   4570  C   SER C  76     -21.162  80.066  53.024  1.00 80.15           C  
ATOM   4571  CB  SER C  76     -21.965  82.197  51.993  1.00 80.15           C  
ATOM   4572  O   SER C  76     -20.834  80.135  54.210  1.00 80.15           O  
ATOM   4573  OG  SER C  76     -23.151  81.573  51.531  1.00 80.15           O  
ATOM   4574  N   GLN C  77     -21.856  79.101  52.552  1.00 75.88           N  
ATOM   4575  CA  GLN C  77     -22.196  77.941  53.368  1.00 75.88           C  
ATOM   4576  C   GLN C  77     -20.943  77.183  53.797  1.00 75.88           C  
ATOM   4577  CB  GLN C  77     -23.141  77.008  52.609  1.00 75.88           C  
ATOM   4578  O   GLN C  77     -20.944  76.503  54.825  1.00 75.88           O  
ATOM   4579  CG  GLN C  77     -24.584  77.494  52.568  1.00 75.88           C  
ATOM   4580  CD  GLN C  77     -25.488  76.581  51.761  1.00 75.88           C  
ATOM   4581  NE2 GLN C  77     -26.778  76.897  51.734  1.00 75.88           N  
ATOM   4582  OE1 GLN C  77     -25.030  75.601  51.166  1.00 75.88           O  
ATOM   4583  N   ARG C  78     -19.834  77.395  53.276  1.00 70.40           N  
ATOM   4584  CA  ARG C  78     -18.566  76.738  53.576  1.00 70.40           C  
ATOM   4585  C   ARG C  78     -17.643  77.662  54.362  1.00 70.40           C  
ATOM   4586  CB  ARG C  78     -17.878  76.283  52.287  1.00 70.40           C  
ATOM   4587  O   ARG C  78     -16.472  77.341  54.580  1.00 70.40           O  
ATOM   4588  CG  ARG C  78     -18.488  75.035  51.670  1.00 70.40           C  
ATOM   4589  CD  ARG C  78     -17.754  74.614  50.405  1.00 70.40           C  
ATOM   4590  NE  ARG C  78     -18.277  73.360  49.869  1.00 70.40           N  
ATOM   4591  NH1 ARG C  78     -19.424  74.346  48.122  1.00 70.40           N  
ATOM   4592  NH2 ARG C  78     -19.478  72.071  48.397  1.00 70.40           N  
ATOM   4593  CZ  ARG C  78     -19.058  73.262  48.797  1.00 70.40           C  
ATOM   4594  N   GLY C  79     -18.198  78.858  54.919  1.00 68.60           N  
ATOM   4595  CA  GLY C  79     -17.549  79.764  55.854  1.00 68.60           C  
ATOM   4596  C   GLY C  79     -16.596  80.734  55.181  1.00 68.60           C  
ATOM   4597  O   GLY C  79     -15.768  81.360  55.845  1.00 68.60           O  
ATOM   4598  N   GLY C  80     -16.714  80.986  53.902  1.00 68.17           N  
ATOM   4599  CA  GLY C  80     -15.727  81.838  53.258  1.00 68.17           C  
ATOM   4600  C   GLY C  80     -16.322  83.105  52.674  1.00 68.17           C  
ATOM   4601  O   GLY C  80     -17.544  83.228  52.562  1.00 68.17           O  
ATOM   4602  N   SER C  81     -15.757  84.240  52.796  1.00 79.25           N  
ATOM   4603  CA  SER C  81     -16.040  85.472  52.069  1.00 79.25           C  
ATOM   4604  C   SER C  81     -14.965  85.757  51.025  1.00 79.25           C  
ATOM   4605  CB  SER C  81     -16.148  86.653  53.035  1.00 79.25           C  
ATOM   4606  O   SER C  81     -13.795  85.423  51.223  1.00 79.25           O  
ATOM   4607  OG  SER C  81     -14.863  87.081  53.452  1.00 79.25           O  
ATOM   4608  N   TYR C  82     -15.422  86.037  49.759  1.00 86.08           N  
ATOM   4609  CA  TYR C  82     -14.432  86.262  48.711  1.00 86.08           C  
ATOM   4610  C   TYR C  82     -14.664  87.599  48.019  1.00 86.08           C  
ATOM   4611  CB  TYR C  82     -14.471  85.127  47.683  1.00 86.08           C  
ATOM   4612  O   TYR C  82     -15.722  88.213  48.179  1.00 86.08           O  
ATOM   4613  CG  TYR C  82     -15.692  85.154  46.796  1.00 86.08           C  
ATOM   4614  CD1 TYR C  82     -16.900  84.607  47.224  1.00 86.08           C  
ATOM   4615  CD2 TYR C  82     -15.641  85.724  45.529  1.00 86.08           C  
ATOM   4616  CE1 TYR C  82     -18.027  84.627  46.410  1.00 86.08           C  
ATOM   4617  CE2 TYR C  82     -16.762  85.750  44.706  1.00 86.08           C  
ATOM   4618  OH  TYR C  82     -19.062  85.223  44.344  1.00 86.08           O  
ATOM   4619  CZ  TYR C  82     -17.949  85.200  45.155  1.00 86.08           C  
ATOM   4620  N   THR C  83     -13.586  88.166  47.502  1.00 85.99           N  
ATOM   4621  CA  THR C  83     -13.664  89.345  46.647  1.00 85.99           C  
ATOM   4622  C   THR C  83     -13.773  88.942  45.179  1.00 85.99           C  
ATOM   4623  CB  THR C  83     -12.439  90.258  46.841  1.00 85.99           C  
ATOM   4624  O   THR C  83     -13.072  88.036  44.724  1.00 85.99           O  
ATOM   4625  CG2 THR C  83     -12.573  91.095  48.109  1.00 85.99           C  
ATOM   4626  OG1 THR C  83     -11.259  89.450  46.937  1.00 85.99           O  
ATOM   4627  N   ASN C  84     -14.814  89.351  44.515  1.00 84.98           N  
ATOM   4628  CA  ASN C  84     -15.034  89.068  43.101  1.00 84.98           C  
ATOM   4629  C   ASN C  84     -14.249  90.025  42.209  1.00 84.98           C  
ATOM   4630  CB  ASN C  84     -16.525  89.133  42.766  1.00 84.98           C  
ATOM   4631  O   ASN C  84     -14.518  91.227  42.193  1.00 84.98           O  
ATOM   4632  CG  ASN C  84     -16.920  88.166  41.667  1.00 84.98           C  
ATOM   4633  ND2 ASN C  84     -18.202  88.154  41.320  1.00 84.98           N  
ATOM   4634  OD1 ASN C  84     -16.080  87.436  41.134  1.00 84.98           O  
ATOM   4635  N   ASP C  85     -13.163  89.561  41.707  1.00 82.96           N  
ATOM   4636  CA  ASP C  85     -12.295  90.351  40.840  1.00 82.96           C  
ATOM   4637  C   ASP C  85     -11.940  89.582  39.570  1.00 82.96           C  
ATOM   4638  CB  ASP C  85     -11.020  90.757  41.583  1.00 82.96           C  
ATOM   4639  O   ASP C  85     -11.812  88.356  39.595  1.00 82.96           O  
ATOM   4640  CG  ASP C  85     -10.343  91.974  40.977  1.00 82.96           C  
ATOM   4641  OD1 ASP C  85     -10.584  92.278  39.789  1.00 82.96           O  
ATOM   4642  OD2 ASP C  85      -9.560  92.633  41.694  1.00 82.96           O  
ATOM   4643  N   LYS C  86     -11.741  90.222  38.441  1.00 77.77           N  
ATOM   4644  CA  LYS C  86     -11.444  89.639  37.136  1.00 77.77           C  
ATOM   4645  C   LYS C  86     -10.069  88.978  37.128  1.00 77.77           C  
ATOM   4646  CB  LYS C  86     -11.519  90.705  36.042  1.00 77.77           C  
ATOM   4647  O   LYS C  86      -9.819  88.062  36.342  1.00 77.77           O  
ATOM   4648  CG  LYS C  86     -12.922  91.238  35.791  1.00 77.77           C  
ATOM   4649  CD  LYS C  86     -12.931  92.294  34.693  1.00 77.77           C  
ATOM   4650  CE  LYS C  86     -14.319  92.889  34.501  1.00 77.77           C  
ATOM   4651  NZ  LYS C  86     -14.336  93.915  33.415  1.00 77.77           N  
ATOM   4652  N   ALA C  87      -9.155  89.391  38.000  1.00 77.31           N  
ATOM   4653  CA  ALA C  87      -7.787  88.881  38.038  1.00 77.31           C  
ATOM   4654  C   ALA C  87      -7.696  87.618  38.890  1.00 77.31           C  
ATOM   4655  CB  ALA C  87      -6.835  89.948  38.572  1.00 77.31           C  
ATOM   4656  O   ALA C  87      -6.655  86.957  38.923  1.00 77.31           O  
ATOM   4657  N   CYS C  88      -8.750  87.235  39.406  1.00 81.60           N  
ATOM   4658  CA  CYS C  88      -8.803  86.067  40.277  1.00 81.60           C  
ATOM   4659  C   CYS C  88      -9.156  84.813  39.486  1.00 81.60           C  
ATOM   4660  CB  CYS C  88      -9.821  86.278  41.397  1.00 81.60           C  
ATOM   4661  O   CYS C  88      -9.544  84.898  38.320  1.00 81.60           O  
ATOM   4662  SG  CYS C  88      -9.379  87.602  42.543  1.00 81.60           S  
ATOM   4663  N   PRO C  89      -8.928  83.644  40.004  1.00 82.50           N  
ATOM   4664  CA  PRO C  89      -9.290  82.395  39.330  1.00 82.50           C  
ATOM   4665  C   PRO C  89     -10.769  82.333  38.956  1.00 82.50           C  
ATOM   4666  CB  PRO C  89      -8.943  81.323  40.366  1.00 82.50           C  
ATOM   4667  O   PRO C  89     -11.621  82.806  39.713  1.00 82.50           O  
ATOM   4668  CG  PRO C  89      -8.199  82.053  41.437  1.00 82.50           C  
ATOM   4669  CD  PRO C  89      -8.377  83.528  41.221  1.00 82.50           C  
ATOM   4670  N   LEU C  90     -10.982  81.775  37.774  1.00 85.06           N  
ATOM   4671  CA  LEU C  90     -12.323  81.724  37.202  1.00 85.06           C  
ATOM   4672  C   LEU C  90     -13.123  80.568  37.792  1.00 85.06           C  
ATOM   4673  CB  LEU C  90     -12.252  81.586  35.679  1.00 85.06           C  
ATOM   4674  O   LEU C  90     -12.593  79.468  37.970  1.00 85.06           O  
ATOM   4675  CG  LEU C  90     -13.476  82.065  34.896  1.00 85.06           C  
ATOM   4676  CD1 LEU C  90     -13.201  83.425  34.264  1.00 85.06           C  
ATOM   4677  CD2 LEU C  90     -13.863  81.044  33.832  1.00 85.06           C  
ATOM   4678  N   ILE C  91     -14.375  80.787  38.053  1.00 86.76           N  
ATOM   4679  CA  ILE C  91     -15.241  79.753  38.610  1.00 86.76           C  
ATOM   4680  C   ILE C  91     -16.005  79.059  37.486  1.00 86.76           C  
ATOM   4681  CB  ILE C  91     -16.226  80.339  39.646  1.00 86.76           C  
ATOM   4682  O   ILE C  91     -16.667  79.716  36.678  1.00 86.76           O  
ATOM   4683  CG1 ILE C  91     -15.463  80.905  40.849  1.00 86.76           C  
ATOM   4684  CG2 ILE C  91     -17.238  79.279  40.088  1.00 86.76           C  
ATOM   4685  CD1 ILE C  91     -15.755  80.188  42.160  1.00 86.76           C  
ATOM   4686  N   ALA C  92     -15.813  77.792  37.402  1.00 80.56           N  
ATOM   4687  CA  ALA C  92     -16.559  76.981  36.444  1.00 80.56           C  
ATOM   4688  C   ALA C  92     -17.603  76.119  37.149  1.00 80.56           C  
ATOM   4689  CB  ALA C  92     -15.608  76.103  35.635  1.00 80.56           C  
ATOM   4690  O   ALA C  92     -17.315  75.502  38.178  1.00 80.56           O  
ATOM   4691  N   ALA C  93     -18.817  76.094  36.657  1.00 81.16           N  
ATOM   4692  CA  ALA C  93     -19.901  75.304  37.237  1.00 81.16           C  
ATOM   4693  C   ALA C  93     -19.923  73.894  36.654  1.00 81.16           C  
ATOM   4694  CB  ALA C  93     -21.244  75.993  37.006  1.00 81.16           C  
ATOM   4695  O   ALA C  93     -19.826  73.716  35.438  1.00 81.16           O  
ATOM   4696  N   VAL C  94     -19.927  72.977  37.555  1.00 70.96           N  
ATOM   4697  CA  VAL C  94     -20.073  71.588  37.131  1.00 70.96           C  
ATOM   4698  C   VAL C  94     -21.544  71.283  36.858  1.00 70.96           C  
ATOM   4699  CB  VAL C  94     -19.514  70.611  38.189  1.00 70.96           C  
ATOM   4700  O   VAL C  94     -22.369  71.302  37.774  1.00 70.96           O  
ATOM   4701  CG1 VAL C  94     -19.610  69.168  37.696  1.00 70.96           C  
ATOM   4702  CG2 VAL C  94     -18.068  70.966  38.532  1.00 70.96           C  
ATOM   4703  N   ILE C  95     -21.867  70.993  35.628  1.00 66.50           N  
ATOM   4704  CA  ILE C  95     -23.266  70.877  35.232  1.00 66.50           C  
ATOM   4705  C   ILE C  95     -23.538  69.471  34.701  1.00 66.50           C  
ATOM   4706  CB  ILE C  95     -23.642  71.934  34.169  1.00 66.50           C  
ATOM   4707  O   ILE C  95     -22.647  68.831  34.137  1.00 66.50           O  
ATOM   4708  CG1 ILE C  95     -25.165  72.038  34.034  1.00 66.50           C  
ATOM   4709  CG2 ILE C  95     -22.995  71.597  32.822  1.00 66.50           C  
ATOM   4710  CD1 ILE C  95     -25.639  73.297  33.321  1.00 66.50           C  
ATOM   4711  N   THR C  96     -24.775  68.985  34.977  1.00 62.30           N  
ATOM   4712  CA  THR C  96     -25.195  67.648  34.573  1.00 62.30           C  
ATOM   4713  C   THR C  96     -25.556  67.619  33.091  1.00 62.30           C  
ATOM   4714  CB  THR C  96     -26.397  67.165  35.406  1.00 62.30           C  
ATOM   4715  O   THR C  96     -25.443  66.578  32.440  1.00 62.30           O  
ATOM   4716  CG2 THR C  96     -26.014  66.985  36.872  1.00 62.30           C  
ATOM   4717  OG1 THR C  96     -27.453  68.130  35.315  1.00 62.30           O  
ATOM   4718  N   ARG C  97     -25.839  68.787  32.466  1.00 58.98           N  
ATOM   4719  CA  ARG C  97     -26.242  68.864  31.066  1.00 58.98           C  
ATOM   4720  C   ARG C  97     -25.113  69.416  30.201  1.00 58.98           C  
ATOM   4721  CB  ARG C  97     -27.492  69.732  30.912  1.00 58.98           C  
ATOM   4722  O   ARG C  97     -24.269  70.174  30.682  1.00 58.98           O  
ATOM   4723  CG  ARG C  97     -28.535  69.149  29.971  1.00 58.98           C  
ATOM   4724  CD  ARG C  97     -29.749  70.058  29.843  1.00 58.98           C  
ATOM   4725  NE  ARG C  97     -30.283  70.056  28.483  1.00 58.98           N  
ATOM   4726  NH1 ARG C  97     -32.146  71.323  28.991  1.00 58.98           N  
ATOM   4727  NH2 ARG C  97     -31.802  70.591  26.846  1.00 58.98           N  
ATOM   4728  CZ  ARG C  97     -31.409  70.657  28.110  1.00 58.98           C  
ATOM   4729  N   GLU C  98     -24.967  68.928  28.973  1.00 58.29           N  
ATOM   4730  CA  GLU C  98     -24.000  69.478  28.028  1.00 58.29           C  
ATOM   4731  C   GLU C  98     -24.431  70.858  27.538  1.00 58.29           C  
ATOM   4732  CB  GLU C  98     -23.813  68.533  26.838  1.00 58.29           C  
ATOM   4733  O   GLU C  98     -25.481  70.999  26.908  1.00 58.29           O  
ATOM   4734  CG  GLU C  98     -22.635  67.582  26.989  1.00 58.29           C  
ATOM   4735  CD  GLU C  98     -22.423  66.692  25.774  1.00 58.29           C  
ATOM   4736  OE1 GLU C  98     -21.459  65.893  25.767  1.00 58.29           O  
ATOM   4737  OE2 GLU C  98     -23.227  66.795  24.821  1.00 58.29           O  
ATOM   4738  N   VAL C  99     -23.640  71.863  28.028  1.00 62.99           N  
ATOM   4739  CA  VAL C  99     -23.993  73.215  27.611  1.00 62.99           C  
ATOM   4740  C   VAL C  99     -22.748  73.943  27.107  1.00 62.99           C  
ATOM   4741  CB  VAL C  99     -24.646  74.012  28.762  1.00 62.99           C  
ATOM   4742  O   VAL C  99     -21.631  73.648  27.540  1.00 62.99           O  
ATOM   4743  CG1 VAL C  99     -25.673  75.004  28.218  1.00 62.99           C  
ATOM   4744  CG2 VAL C  99     -25.297  73.062  29.766  1.00 62.99           C  
ATOM   4745  N   GLY C 100     -22.795  74.727  26.069  1.00 63.22           N  
ATOM   4746  CA  GLY C 100     -21.747  75.628  25.615  1.00 63.22           C  
ATOM   4747  C   GLY C 100     -20.815  74.996  24.599  1.00 63.22           C  
ATOM   4748  O   GLY C 100     -21.147  73.974  23.995  1.00 63.22           O  
ATOM   4749  N   PHE C 101     -19.817  75.572  24.201  1.00 66.12           N  
ATOM   4750  CA  PHE C 101     -18.854  75.106  23.210  1.00 66.12           C  
ATOM   4751  C   PHE C 101     -17.472  74.946  23.832  1.00 66.12           C  
ATOM   4752  CB  PHE C 101     -18.788  76.076  22.026  1.00 66.12           C  
ATOM   4753  O   PHE C 101     -17.135  75.638  24.795  1.00 66.12           O  
ATOM   4754  CG  PHE C 101     -18.664  77.520  22.430  1.00 66.12           C  
ATOM   4755  CD1 PHE C 101     -19.795  78.278  22.707  1.00 66.12           C  
ATOM   4756  CD2 PHE C 101     -17.415  78.120  22.533  1.00 66.12           C  
ATOM   4757  CE1 PHE C 101     -19.683  79.616  23.082  1.00 66.12           C  
ATOM   4758  CE2 PHE C 101     -17.296  79.455  22.906  1.00 66.12           C  
ATOM   4759  CZ  PHE C 101     -18.431  80.202  23.179  1.00 66.12           C  
ATOM   4760  N   VAL C 102     -16.733  73.976  23.417  1.00 54.25           N  
ATOM   4761  CA  VAL C 102     -15.387  73.687  23.901  1.00 54.25           C  
ATOM   4762  C   VAL C 102     -14.394  74.668  23.283  1.00 54.25           C  
ATOM   4763  CB  VAL C 102     -14.970  72.233  23.582  1.00 54.25           C  
ATOM   4764  O   VAL C 102     -14.357  74.837  22.062  1.00 54.25           O  
ATOM   4765  CG1 VAL C 102     -13.570  71.943  24.119  1.00 54.25           C  
ATOM   4766  CG2 VAL C 102     -15.983  71.248  24.162  1.00 54.25           C  
ATOM   4767  N   VAL C 103     -13.756  75.466  24.057  1.00 55.54           N  
ATOM   4768  CA  VAL C 103     -12.695  76.360  23.606  1.00 55.54           C  
ATOM   4769  C   VAL C 103     -11.333  75.721  23.874  1.00 55.54           C  
ATOM   4770  CB  VAL C 103     -12.782  77.739  24.298  1.00 55.54           C  
ATOM   4771  O   VAL C 103     -11.049  75.298  24.997  1.00 55.54           O  
ATOM   4772  CG1 VAL C 103     -11.672  78.663  23.801  1.00 55.54           C  
ATOM   4773  CG2 VAL C 103     -14.153  78.369  24.060  1.00 55.54           C  
ATOM   4774  N   PRO C 104     -10.527  75.590  22.867  1.00 55.10           N  
ATOM   4775  CA  PRO C 104      -9.191  75.014  23.036  1.00 55.10           C  
ATOM   4776  C   PRO C 104      -8.367  75.736  24.099  1.00 55.10           C  
ATOM   4777  CB  PRO C 104      -8.559  75.176  21.652  1.00 55.10           C  
ATOM   4778  O   PRO C 104      -8.340  76.969  24.132  1.00 55.10           O  
ATOM   4779  CG  PRO C 104      -9.625  75.811  20.817  1.00 55.10           C  
ATOM   4780  CD  PRO C 104     -10.820  76.071  21.688  1.00 55.10           C  
ATOM   4781  N   GLY C 105      -7.793  75.029  25.133  1.00 52.84           N  
ATOM   4782  CA  GLY C 105      -6.935  75.600  26.159  1.00 52.84           C  
ATOM   4783  C   GLY C 105      -7.623  75.734  27.505  1.00 52.84           C  
ATOM   4784  O   GLY C 105      -6.970  75.989  28.519  1.00 52.84           O  
ATOM   4785  N   LEU C 106      -8.975  75.806  27.504  1.00 57.62           N  
ATOM   4786  CA  LEU C 106      -9.721  75.894  28.755  1.00 57.62           C  
ATOM   4787  C   LEU C 106     -10.413  74.573  29.070  1.00 57.62           C  
ATOM   4788  CB  LEU C 106     -10.754  77.022  28.684  1.00 57.62           C  
ATOM   4789  O   LEU C 106     -10.972  73.932  28.177  1.00 57.62           O  
ATOM   4790  CG  LEU C 106     -10.306  78.387  29.206  1.00 57.62           C  
ATOM   4791  CD1 LEU C 106     -10.676  79.483  28.212  1.00 57.62           C  
ATOM   4792  CD2 LEU C 106     -10.923  78.666  30.572  1.00 57.62           C  
ATOM   4793  N   PRO C 107     -10.284  74.181  30.291  1.00 56.43           N  
ATOM   4794  CA  PRO C 107     -10.986  72.955  30.676  1.00 56.43           C  
ATOM   4795  C   PRO C 107     -12.501  73.139  30.745  1.00 56.43           C  
ATOM   4796  CB  PRO C 107     -10.411  72.638  32.058  1.00 56.43           C  
ATOM   4797  O   PRO C 107     -12.979  74.201  31.154  1.00 56.43           O  
ATOM   4798  CG  PRO C 107      -9.714  73.892  32.478  1.00 56.43           C  
ATOM   4799  CD  PRO C 107      -9.548  74.772  31.273  1.00 56.43           C  
ATOM   4800  N   GLY C 108     -13.208  72.471  29.848  1.00 58.62           N  
ATOM   4801  CA  GLY C 108     -14.660  72.505  29.913  1.00 58.62           C  
ATOM   4802  C   GLY C 108     -15.291  73.263  28.761  1.00 58.62           C  
ATOM   4803  O   GLY C 108     -14.683  73.406  27.698  1.00 58.62           O  
ATOM   4804  N   THR C 109     -16.590  73.626  28.902  1.00 66.93           N  
ATOM   4805  CA  THR C 109     -17.348  74.313  27.863  1.00 66.93           C  
ATOM   4806  C   THR C 109     -17.703  75.731  28.301  1.00 66.93           C  
ATOM   4807  CB  THR C 109     -18.636  73.545  27.510  1.00 66.93           C  
ATOM   4808  O   THR C 109     -17.755  76.022  29.498  1.00 66.93           O  
ATOM   4809  CG2 THR C 109     -18.315  72.180  26.911  1.00 66.93           C  
ATOM   4810  OG1 THR C 109     -19.416  73.362  28.698  1.00 66.93           O  
ATOM   4811  N   ILE C 110     -17.742  76.688  27.313  1.00 70.82           N  
ATOM   4812  CA  ILE C 110     -18.077  78.084  27.573  1.00 70.82           C  
ATOM   4813  C   ILE C 110     -19.405  78.430  26.903  1.00 70.82           C  
ATOM   4814  CB  ILE C 110     -16.963  79.033  27.078  1.00 70.82           C  
ATOM   4815  O   ILE C 110     -19.642  78.058  25.752  1.00 70.82           O  
ATOM   4816  CG1 ILE C 110     -15.620  78.661  27.717  1.00 70.82           C  
ATOM   4817  CG2 ILE C 110     -17.326  80.492  27.374  1.00 70.82           C  
ATOM   4818  CD1 ILE C 110     -14.421  79.356  27.087  1.00 70.82           C  
ATOM   4819  N   LEU C 111     -20.260  78.927  27.666  1.00 78.03           N  
ATOM   4820  CA  LEU C 111     -21.537  79.375  27.122  1.00 78.03           C  
ATOM   4821  C   LEU C 111     -21.631  80.897  27.139  1.00 78.03           C  
ATOM   4822  CB  LEU C 111     -22.700  78.772  27.916  1.00 78.03           C  
ATOM   4823  O   LEU C 111     -21.325  81.531  28.152  1.00 78.03           O  
ATOM   4824  CG  LEU C 111     -24.102  79.023  27.360  1.00 78.03           C  
ATOM   4825  CD1 LEU C 111     -24.496  77.912  26.393  1.00 78.03           C  
ATOM   4826  CD2 LEU C 111     -25.115  79.135  28.495  1.00 78.03           C  
ATOM   4827  N   ARG C 112     -21.900  81.495  25.962  1.00 71.49           N  
ATOM   4828  CA  ARG C 112     -22.135  82.933  25.872  1.00 71.49           C  
ATOM   4829  C   ARG C 112     -23.580  83.274  26.219  1.00 71.49           C  
ATOM   4830  CB  ARG C 112     -21.796  83.447  24.471  1.00 71.49           C  
ATOM   4831  O   ARG C 112     -24.509  82.821  25.546  1.00 71.49           O  
ATOM   4832  CG  ARG C 112     -21.741  84.963  24.368  1.00 71.49           C  
ATOM   4833  CD  ARG C 112     -21.262  85.418  22.997  1.00 71.49           C  
ATOM   4834  NE  ARG C 112     -21.186  86.874  22.908  1.00 71.49           N  
ATOM   4835  NH1 ARG C 112     -20.446  86.908  20.720  1.00 71.49           N  
ATOM   4836  NH2 ARG C 112     -20.769  88.872  21.857  1.00 71.49           N  
ATOM   4837  CZ  ARG C 112     -20.800  87.548  21.829  1.00 71.49           C  
ATOM   4838  N   THR C 113     -23.796  83.965  27.282  1.00 66.57           N  
ATOM   4839  CA  THR C 113     -25.136  84.343  27.717  1.00 66.57           C  
ATOM   4840  C   THR C 113     -25.704  85.444  26.826  1.00 66.57           C  
ATOM   4841  CB  THR C 113     -25.136  84.815  29.183  1.00 66.57           C  
ATOM   4842  O   THR C 113     -24.984  86.020  26.008  1.00 66.57           O  
ATOM   4843  CG2 THR C 113     -24.311  83.880  30.062  1.00 66.57           C  
ATOM   4844  OG1 THR C 113     -24.579  86.133  29.254  1.00 66.57           O  
ATOM   4845  N   THR C 114     -27.011  85.580  26.798  1.00 64.87           N  
ATOM   4846  CA  THR C 114     -27.734  86.570  26.007  1.00 64.87           C  
ATOM   4847  C   THR C 114     -27.157  87.965  26.230  1.00 64.87           C  
ATOM   4848  CB  THR C 114     -29.235  86.571  26.350  1.00 64.87           C  
ATOM   4849  O   THR C 114     -27.113  88.779  25.305  1.00 64.87           O  
ATOM   4850  CG2 THR C 114     -30.017  85.670  25.401  1.00 64.87           C  
ATOM   4851  OG1 THR C 114     -29.412  86.101  27.692  1.00 64.87           O  
ATOM   4852  N   ASN C 115     -26.588  88.290  27.424  1.00 62.02           N  
ATOM   4853  CA  ASN C 115     -26.033  89.596  27.765  1.00 62.02           C  
ATOM   4854  C   ASN C 115     -24.580  89.722  27.315  1.00 62.02           C  
ATOM   4855  CB  ASN C 115     -26.147  89.852  29.269  1.00 62.02           C  
ATOM   4856  O   ASN C 115     -23.960  90.772  27.491  1.00 62.02           O  
ATOM   4857  CG  ASN C 115     -27.582  90.037  29.722  1.00 62.02           C  
ATOM   4858  ND2 ASN C 115     -27.802  89.980  31.030  1.00 62.02           N  
ATOM   4859  OD1 ASN C 115     -28.485  90.228  28.904  1.00 62.02           O  
ATOM   4860  N   GLY C 116     -24.018  88.709  26.554  1.00 64.42           N  
ATOM   4861  CA  GLY C 116     -22.662  88.730  26.030  1.00 64.42           C  
ATOM   4862  C   GLY C 116     -21.633  88.214  27.018  1.00 64.42           C  
ATOM   4863  O   GLY C 116     -20.436  88.196  26.723  1.00 64.42           O  
ATOM   4864  N   ASP C 117     -22.007  87.724  28.195  1.00 68.77           N  
ATOM   4865  CA  ASP C 117     -21.072  87.202  29.186  1.00 68.77           C  
ATOM   4866  C   ASP C 117     -20.769  85.727  28.932  1.00 68.77           C  
ATOM   4867  CB  ASP C 117     -21.628  87.388  30.599  1.00 68.77           C  
ATOM   4868  O   ASP C 117     -21.582  85.013  28.341  1.00 68.77           O  
ATOM   4869  CG  ASP C 117     -21.524  88.820  31.093  1.00 68.77           C  
ATOM   4870  OD1 ASP C 117     -20.793  89.626  30.479  1.00 68.77           O  
ATOM   4871  OD2 ASP C 117     -22.178  89.145  32.108  1.00 68.77           O  
ATOM   4872  N   PHE C 118     -19.537  85.356  29.315  1.00 72.72           N  
ATOM   4873  CA  PHE C 118     -19.119  83.973  29.116  1.00 72.72           C  
ATOM   4874  C   PHE C 118     -19.215  83.185  30.417  1.00 72.72           C  
ATOM   4875  CB  PHE C 118     -17.689  83.916  28.571  1.00 72.72           C  
ATOM   4876  O   PHE C 118     -18.662  83.596  31.439  1.00 72.72           O  
ATOM   4877  CG  PHE C 118     -17.536  84.518  27.200  1.00 72.72           C  
ATOM   4878  CD1 PHE C 118     -17.882  83.795  26.065  1.00 72.72           C  
ATOM   4879  CD2 PHE C 118     -17.047  85.809  27.047  1.00 72.72           C  
ATOM   4880  CE1 PHE C 118     -17.742  84.351  24.796  1.00 72.72           C  
ATOM   4881  CE2 PHE C 118     -16.905  86.371  25.782  1.00 72.72           C  
ATOM   4882  CZ  PHE C 118     -17.252  85.640  24.657  1.00 72.72           C  
ATOM   4883  N   LEU C 119     -20.034  82.148  30.365  1.00 78.56           N  
ATOM   4884  CA  LEU C 119     -20.108  81.243  31.507  1.00 78.56           C  
ATOM   4885  C   LEU C 119     -19.305  79.972  31.247  1.00 78.56           C  
ATOM   4886  CB  LEU C 119     -21.564  80.886  31.816  1.00 78.56           C  
ATOM   4887  O   LEU C 119     -19.357  79.415  30.148  1.00 78.56           O  
ATOM   4888  CG  LEU C 119     -22.372  81.936  32.579  1.00 78.56           C  
ATOM   4889  CD1 LEU C 119     -23.770  82.067  31.982  1.00 78.56           C  
ATOM   4890  CD2 LEU C 119     -22.449  81.580  34.060  1.00 78.56           C  
ATOM   4891  N   HIS C 120     -18.547  79.520  32.240  1.00 75.69           N  
ATOM   4892  CA  HIS C 120     -17.698  78.341  32.111  1.00 75.69           C  
ATOM   4893  C   HIS C 120     -18.331  77.130  32.788  1.00 75.69           C  
ATOM   4894  CB  HIS C 120     -16.314  78.610  32.704  1.00 75.69           C  
ATOM   4895  O   HIS C 120     -18.740  77.206  33.949  1.00 75.69           O  
ATOM   4896  CG  HIS C 120     -15.494  79.571  31.903  1.00 75.69           C  
ATOM   4897  CD2 HIS C 120     -14.471  79.363  31.042  1.00 75.69           C  
ATOM   4898  ND1 HIS C 120     -15.694  80.934  31.945  1.00 75.69           N  
ATOM   4899  CE1 HIS C 120     -14.826  81.524  31.140  1.00 75.69           C  
ATOM   4900  NE2 HIS C 120     -14.072  80.594  30.580  1.00 75.69           N  
ATOM   4901  N   PHE C 121     -18.457  76.079  31.975  1.00 70.76           N  
ATOM   4902  CA  PHE C 121     -19.065  74.857  32.488  1.00 70.76           C  
ATOM   4903  C   PHE C 121     -18.116  73.675  32.335  1.00 70.76           C  
ATOM   4904  CB  PHE C 121     -20.385  74.568  31.768  1.00 70.76           C  
ATOM   4905  O   PHE C 121     -17.267  73.665  31.441  1.00 70.76           O  
ATOM   4906  CG  PHE C 121     -21.456  75.594  32.026  1.00 70.76           C  
ATOM   4907  CD1 PHE C 121     -22.244  75.524  33.168  1.00 70.76           C  
ATOM   4908  CD2 PHE C 121     -21.674  76.629  31.126  1.00 70.76           C  
ATOM   4909  CE1 PHE C 121     -23.235  76.472  33.410  1.00 70.76           C  
ATOM   4910  CE2 PHE C 121     -22.662  77.580  31.361  1.00 70.76           C  
ATOM   4911  CZ  PHE C 121     -23.443  77.499  32.503  1.00 70.76           C  
ATOM   4912  N   LEU C 122     -18.141  72.736  33.254  1.00 63.43           N  
ATOM   4913  CA  LEU C 122     -17.469  71.444  33.165  1.00 63.43           C  
ATOM   4914  C   LEU C 122     -18.480  70.319  32.971  1.00 63.43           C  
ATOM   4915  CB  LEU C 122     -16.635  71.185  34.422  1.00 63.43           C  
ATOM   4916  O   LEU C 122     -18.897  69.679  33.940  1.00 63.43           O  
ATOM   4917  CG  LEU C 122     -15.311  71.945  34.526  1.00 63.43           C  
ATOM   4918  CD1 LEU C 122     -14.984  72.243  35.985  1.00 63.43           C  
ATOM   4919  CD2 LEU C 122     -14.186  71.150  33.871  1.00 63.43           C  
ATOM   4920  N   PRO C 123     -19.060  70.139  31.792  1.00 51.51           N  
ATOM   4921  CA  PRO C 123     -20.151  69.193  31.544  1.00 51.51           C  
ATOM   4922  C   PRO C 123     -19.684  67.739  31.553  1.00 51.51           C  
ATOM   4923  CB  PRO C 123     -20.658  69.596  30.157  1.00 51.51           C  
ATOM   4924  O   PRO C 123     -20.503  66.825  31.671  1.00 51.51           O  
ATOM   4925  CG  PRO C 123     -19.632  70.550  29.637  1.00 51.51           C  
ATOM   4926  CD  PRO C 123     -18.681  70.881  30.751  1.00 51.51           C  
ATOM   4927  N   ARG C 124     -18.337  67.356  31.190  1.00 47.53           N  
ATOM   4928  CA  ARG C 124     -17.935  66.049  30.678  1.00 47.53           C  
ATOM   4929  C   ARG C 124     -17.728  65.055  31.816  1.00 47.53           C  
ATOM   4930  CB  ARG C 124     -16.656  66.168  29.847  1.00 47.53           C  
ATOM   4931  O   ARG C 124     -17.331  63.912  31.583  1.00 47.53           O  
ATOM   4932  CG  ARG C 124     -16.900  66.508  28.385  1.00 47.53           C  
ATOM   4933  CD  ARG C 124     -15.629  66.386  27.557  1.00 47.53           C  
ATOM   4934  NE  ARG C 124     -15.821  66.883  26.198  1.00 47.53           N  
ATOM   4935  NH1 ARG C 124     -13.681  66.376  25.489  1.00 47.53           N  
ATOM   4936  NH2 ARG C 124     -15.173  67.345  24.043  1.00 47.53           N  
ATOM   4937  CZ  ARG C 124     -14.891  66.867  25.246  1.00 47.53           C
[truncated: 242,434 more chars]
