# Supplementary material for: AI-guided pipeline for protein–protein interaction drug discovery identifies a SARS-CoV-2 inhibitor
Source: Mol Syst Biol. 2024 Mar 11;20(4):428–57. doi: 10.1038/s44320-024-00019-8 (PMC10987651; doi:10.1038/s44320-024-00019-8)
Supplement: Supplementary file 15 — Source Data Fig. 5 [file 44320_2024_19_MOESM15_ESM.zip › Source Data Figure 5/ColabFold/NSP4-NSP4_8f98f.result/NSP4_NSP4_8f98f_unrelaxed_rank_1_model_3.pdb]

MODEL     1                                                                     
ATOM      1  N   LYS B   1      44.974 -38.225 -46.073  1.00 30.73           N  
ATOM      2  CA  LYS B   1      45.418 -37.999 -44.701  1.00 30.73           C  
ATOM      3  C   LYS B   1      44.231 -37.877 -43.751  1.00 30.73           C  
ATOM      4  CB  LYS B   1      46.287 -36.743 -44.618  1.00 30.73           C  
ATOM      5  O   LYS B   1      44.280 -38.366 -42.621  1.00 30.73           O  
ATOM      6  CG  LYS B   1      47.723 -37.011 -44.192  1.00 30.73           C  
ATOM      7  CD  LYS B   1      48.546 -35.729 -44.164  1.00 30.73           C  
ATOM      8  CE  LYS B   1      49.991 -36.000 -43.767  1.00 30.73           C  
ATOM      9  NZ  LYS B   1      50.804 -34.747 -43.745  1.00 30.73           N  
ATOM     10  N   ILE B   2      43.110 -37.202 -44.104  1.00 29.45           N  
ATOM     11  CA  ILE B   2      41.871 -36.965 -43.371  1.00 29.45           C  
ATOM     12  C   ILE B   2      41.125 -38.284 -43.178  1.00 29.45           C  
ATOM     13  CB  ILE B   2      40.970 -35.942 -44.099  1.00 29.45           C  
ATOM     14  O   ILE B   2      40.571 -38.539 -42.106  1.00 29.45           O  
ATOM     15  CG1 ILE B   2      41.580 -34.538 -44.015  1.00 29.45           C  
ATOM     16  CG2 ILE B   2      39.553 -35.960 -43.518  1.00 29.45           C  
ATOM     17  CD1 ILE B   2      40.916 -33.519 -44.930  1.00 29.45           C  
ATOM     18  N   VAL B   3      41.040 -39.117 -44.138  1.00 33.61           N  
ATOM     19  CA  VAL B   3      40.301 -40.375 -44.121  1.00 33.61           C  
ATOM     20  C   VAL B   3      40.941 -41.337 -43.124  1.00 33.61           C  
ATOM     21  CB  VAL B   3      40.246 -41.020 -45.525  1.00 33.61           C  
ATOM     22  O   VAL B   3      40.240 -42.040 -42.392  1.00 33.61           O  
ATOM     23  CG1 VAL B   3      39.535 -42.370 -45.470  1.00 33.61           C  
ATOM     24  CG2 VAL B   3      39.552 -40.085 -46.514  1.00 33.61           C  
ATOM     25  N   ASN B   4      42.250 -41.333 -43.078  1.00 43.59           N  
ATOM     26  CA  ASN B   4      43.020 -42.214 -42.207  1.00 43.59           C  
ATOM     27  C   ASN B   4      42.788 -41.888 -40.734  1.00 43.59           C  
ATOM     28  CB  ASN B   4      44.511 -42.130 -42.541  1.00 43.59           C  
ATOM     29  O   ASN B   4      42.657 -42.792 -39.907  1.00 43.59           O  
ATOM     30  CG  ASN B   4      45.140 -43.494 -42.750  1.00 43.59           C  
ATOM     31  ND2 ASN B   4      46.463 -43.527 -42.851  1.00 43.59           N  
ATOM     32  OD1 ASN B   4      44.442 -44.509 -42.820  1.00 43.59           O  
ATOM     33  N   ASN B   5      42.643 -40.561 -40.432  1.00 47.64           N  
ATOM     34  CA  ASN B   5      42.423 -40.098 -39.066  1.00 47.64           C  
ATOM     35  C   ASN B   5      41.019 -40.441 -38.578  1.00 47.64           C  
ATOM     36  CB  ASN B   5      42.668 -38.591 -38.964  1.00 47.64           C  
ATOM     37  O   ASN B   5      40.836 -40.822 -37.420  1.00 47.64           O  
ATOM     38  CG  ASN B   5      43.970 -38.257 -38.262  1.00 47.64           C  
ATOM     39  ND2 ASN B   5      44.220 -36.969 -38.058  1.00 47.64           N  
ATOM     40  OD1 ASN B   5      44.744 -39.149 -37.907  1.00 47.64           O  
ATOM     41  N   TRP B   6      40.035 -40.334 -39.422  1.00 42.67           N  
ATOM     42  CA  TRP B   6      38.638 -40.627 -39.120  1.00 42.67           C  
ATOM     43  C   TRP B   6      38.452 -42.104 -38.787  1.00 42.67           C  
ATOM     44  CB  TRP B   6      37.740 -40.240 -40.298  1.00 42.67           C  
ATOM     45  O   TRP B   6      37.761 -42.447 -37.825  1.00 42.67           O  
ATOM     46  CG  TRP B   6      36.274 -40.388 -40.021  1.00 42.67           C  
ATOM     47  CD1 TRP B   6      35.505 -39.599 -39.212  1.00 42.67           C  
ATOM     48  CD2 TRP B   6      35.402 -41.391 -40.550  1.00 42.67           C  
ATOM     49  CE2 TRP B   6      34.116 -41.148 -40.019  1.00 42.67           C  
ATOM     50  CE3 TRP B   6      35.583 -42.471 -41.424  1.00 42.67           C  
ATOM     51  NE1 TRP B   6      34.206 -40.051 -39.207  1.00 42.67           N  
ATOM     52  CH2 TRP B   6      33.219 -42.999 -41.191  1.00 42.67           C  
ATOM     53  CZ2 TRP B   6      33.015 -41.949 -40.334  1.00 42.67           C  
ATOM     54  CZ3 TRP B   6      34.486 -43.267 -41.736  1.00 42.67           C  
ATOM     55  N   LEU B   7      39.068 -42.989 -39.547  1.00 46.13           N  
ATOM     56  CA  LEU B   7      38.965 -44.430 -39.343  1.00 46.13           C  
ATOM     57  C   LEU B   7      39.557 -44.832 -37.996  1.00 46.13           C  
ATOM     58  CB  LEU B   7      39.674 -45.184 -40.471  1.00 46.13           C  
ATOM     59  O   LEU B   7      38.985 -45.661 -37.284  1.00 46.13           O  
ATOM     60  CG  LEU B   7      39.114 -46.563 -40.822  1.00 46.13           C  
ATOM     61  CD1 LEU B   7      38.327 -46.500 -42.126  1.00 46.13           C  
ATOM     62  CD2 LEU B   7      40.239 -47.588 -40.919  1.00 46.13           C  
ATOM     63  N   LYS B   8      40.658 -44.164 -37.640  1.00 49.68           N  
ATOM     64  CA  LYS B   8      41.300 -44.410 -36.352  1.00 49.68           C  
ATOM     65  C   LYS B   8      40.387 -44.009 -35.197  1.00 49.68           C  
ATOM     66  CB  LYS B   8      42.626 -43.654 -36.260  1.00 49.68           C  
ATOM     67  O   LYS B   8      40.291 -44.724 -34.197  1.00 49.68           O  
ATOM     68  CG  LYS B   8      43.820 -44.431 -36.794  1.00 49.68           C  
ATOM     69  CD  LYS B   8      45.117 -43.649 -36.625  1.00 49.68           C  
ATOM     70  CE  LYS B   8      46.290 -44.361 -37.283  1.00 49.68           C  
ATOM     71  NZ  LYS B   8      47.557 -43.581 -37.150  1.00 49.68           N  
ATOM     72  N   GLN B   9      39.724 -42.905 -35.320  1.00 49.92           N  
ATOM     73  CA  GLN B   9      38.809 -42.410 -34.297  1.00 49.92           C  
ATOM     74  C   GLN B   9      37.582 -43.308 -34.175  1.00 49.92           C  
ATOM     75  CB  GLN B   9      38.381 -40.975 -34.607  1.00 49.92           C  
ATOM     76  O   GLN B   9      37.087 -43.547 -33.072  1.00 49.92           O  
ATOM     77  CG  GLN B   9      39.132 -39.922 -33.803  1.00 49.92           C  
ATOM     78  CD  GLN B   9      38.367 -38.617 -33.685  1.00 49.92           C  
ATOM     79  NE2 GLN B   9      38.774 -37.773 -32.744  1.00 49.92           N  
ATOM     80  OE1 GLN B   9      37.417 -38.369 -34.435  1.00 49.92           O  
ATOM     81  N   LEU B  10      37.047 -43.824 -35.185  1.00 48.68           N  
ATOM     82  CA  LEU B  10      35.894 -44.718 -35.208  1.00 48.68           C  
ATOM     83  C   LEU B  10      36.211 -46.032 -34.500  1.00 48.68           C  
ATOM     84  CB  LEU B  10      35.458 -44.994 -36.649  1.00 48.68           C  
ATOM     85  O   LEU B  10      35.368 -46.572 -33.780  1.00 48.68           O  
ATOM     86  CG  LEU B  10      34.145 -44.349 -37.096  1.00 48.68           C  
ATOM     87  CD1 LEU B  10      34.262 -43.848 -38.531  1.00 48.68           C  
ATOM     88  CD2 LEU B  10      32.991 -45.336 -36.961  1.00 48.68           C  
ATOM     89  N   ILE B  11      37.415 -46.508 -34.697  1.00 51.08           N  
ATOM     90  CA  ILE B  11      37.866 -47.743 -34.063  1.00 51.08           C  
ATOM     91  C   ILE B  11      37.954 -47.545 -32.551  1.00 51.08           C  
ATOM     92  CB  ILE B  11      39.231 -48.201 -34.624  1.00 51.08           C  
ATOM     93  O   ILE B  11      37.567 -48.426 -31.780  1.00 51.08           O  
ATOM     94  CG1 ILE B  11      39.084 -48.656 -36.081  1.00 51.08           C  
ATOM     95  CG2 ILE B  11      39.823 -49.316 -33.759  1.00 51.08           C  
ATOM     96  CD1 ILE B  11      40.409 -48.867 -36.799  1.00 51.08           C  
ATOM     97  N   LYS B  12      38.399 -46.289 -32.210  1.00 51.36           N  
ATOM     98  CA  LYS B  12      38.500 -45.964 -30.790  1.00 51.36           C  
ATOM     99  C   LYS B  12      37.122 -45.935 -30.134  1.00 51.36           C  
ATOM    100  CB  LYS B  12      39.201 -44.619 -30.596  1.00 51.36           C  
ATOM    101  O   LYS B  12      36.940 -46.465 -29.037  1.00 51.36           O  
ATOM    102  CG  LYS B  12      40.709 -44.726 -30.425  1.00 51.36           C  
ATOM    103  CD  LYS B  12      41.348 -43.358 -30.226  1.00 51.36           C  
ATOM    104  CE  LYS B  12      42.868 -43.440 -30.250  1.00 51.36           C  
ATOM    105  NZ  LYS B  12      43.498 -42.088 -30.176  1.00 51.36           N  
ATOM    106  N   VAL B  13      36.165 -45.340 -30.760  1.00 51.73           N  
ATOM    107  CA  VAL B  13      34.809 -45.199 -30.238  1.00 51.73           C  
ATOM    108  C   VAL B  13      34.155 -46.573 -30.119  1.00 51.73           C  
ATOM    109  CB  VAL B  13      33.951 -44.276 -31.132  1.00 51.73           C  
ATOM    110  O   VAL B  13      33.480 -46.863 -29.129  1.00 51.73           O  
ATOM    111  CG1 VAL B  13      32.497 -44.270 -30.663  1.00 51.73           C  
ATOM    112  CG2 VAL B  13      34.520 -42.858 -31.135  1.00 51.73           C  
ATOM    113  N   THR B  14      34.330 -47.416 -31.070  1.00 51.07           N  
ATOM    114  CA  THR B  14      33.771 -48.764 -31.072  1.00 51.07           C  
ATOM    115  C   THR B  14      34.350 -49.590 -29.927  1.00 51.07           C  
ATOM    116  CB  THR B  14      34.038 -49.477 -32.410  1.00 51.07           C  
ATOM    117  O   THR B  14      33.624 -50.334 -29.263  1.00 51.07           O  
ATOM    118  CG2 THR B  14      33.238 -50.772 -32.512  1.00 51.07           C  
ATOM    119  OG1 THR B  14      33.665 -48.612 -33.489  1.00 51.07           O  
ATOM    120  N   LEU B  15      35.617 -49.358 -29.591  1.00 54.81           N  
ATOM    121  CA  LEU B  15      36.285 -50.073 -28.509  1.00 54.81           C  
ATOM    122  C   LEU B  15      35.723 -49.657 -27.154  1.00 54.81           C  
ATOM    123  CB  LEU B  15      37.794 -49.817 -28.548  1.00 54.81           C  
ATOM    124  O   LEU B  15      35.537 -50.496 -26.270  1.00 54.81           O  
ATOM    125  CG  LEU B  15      38.692 -51.055 -28.535  1.00 54.81           C  
ATOM    126  CD1 LEU B  15      39.753 -50.952 -29.626  1.00 54.81           C  
ATOM    127  CD2 LEU B  15      39.341 -51.230 -27.166  1.00 54.81           C  
ATOM    128  N   VAL B  16      35.411 -48.339 -27.039  1.00 52.67           N  
ATOM    129  CA  VAL B  16      34.833 -47.817 -25.806  1.00 52.67           C  
ATOM    130  C   VAL B  16      33.450 -48.425 -25.586  1.00 52.67           C  
ATOM    131  CB  VAL B  16      34.739 -46.275 -25.831  1.00 52.67           C  
ATOM    132  O   VAL B  16      33.117 -48.839 -24.473  1.00 52.67           O  
ATOM    133  CG1 VAL B  16      33.958 -45.761 -24.623  1.00 52.67           C  
ATOM    134  CG2 VAL B  16      36.135 -45.656 -25.870  1.00 52.67           C  
ATOM    135  N   PHE B  17      32.627 -48.524 -26.634  1.00 54.24           N  
ATOM    136  CA  PHE B  17      31.282 -49.081 -26.552  1.00 54.24           C  
ATOM    137  C   PHE B  17      31.329 -50.557 -26.176  1.00 54.24           C  
ATOM    138  CB  PHE B  17      30.542 -48.902 -27.882  1.00 54.24           C  
ATOM    139  O   PHE B  17      30.497 -51.032 -25.400  1.00 54.24           O  
ATOM    140  CG  PHE B  17      29.606 -47.724 -27.901  1.00 54.24           C  
ATOM    141  CD1 PHE B  17      28.351 -47.806 -27.311  1.00 54.24           C  
ATOM    142  CD2 PHE B  17      29.981 -46.534 -28.511  1.00 54.24           C  
ATOM    143  CE1 PHE B  17      27.482 -46.718 -27.328  1.00 54.24           C  
ATOM    144  CE2 PHE B  17      29.118 -45.442 -28.532  1.00 54.24           C  
ATOM    145  CZ  PHE B  17      27.869 -45.536 -27.940  1.00 54.24           C  
ATOM    146  N   LEU B  18      32.294 -51.268 -26.683  1.00 54.11           N  
ATOM    147  CA  LEU B  18      32.492 -52.679 -26.368  1.00 54.11           C  
ATOM    148  C   LEU B  18      32.862 -52.862 -24.901  1.00 54.11           C  
ATOM    149  CB  LEU B  18      33.581 -53.280 -27.261  1.00 54.11           C  
ATOM    150  O   LEU B  18      32.389 -53.796 -24.248  1.00 54.11           O  
ATOM    151  CG  LEU B  18      33.101 -54.126 -28.441  1.00 54.11           C  
ATOM    152  CD1 LEU B  18      34.181 -54.198 -29.515  1.00 54.11           C  
ATOM    153  CD2 LEU B  18      32.710 -55.523 -27.974  1.00 54.11           C  
ATOM    154  N   PHE B  19      33.601 -51.852 -24.389  1.00 54.54           N  
ATOM    155  CA  PHE B  19      34.002 -51.876 -22.988  1.00 54.54           C  
ATOM    156  C   PHE B  19      32.800 -51.660 -22.076  1.00 54.54           C  
ATOM    157  CB  PHE B  19      35.067 -50.810 -22.714  1.00 54.54           C  
ATOM    158  O   PHE B  19      32.647 -52.351 -21.067  1.00 54.54           O  
ATOM    159  CG  PHE B  19      36.375 -51.370 -22.222  1.00 54.54           C  
ATOM    160  CD1 PHE B  19      36.599 -51.560 -20.864  1.00 54.54           C  
ATOM    161  CD2 PHE B  19      37.380 -51.708 -23.119  1.00 54.54           C  
ATOM    162  CE1 PHE B  19      37.808 -52.079 -20.406  1.00 54.54           C  
ATOM    163  CE2 PHE B  19      38.591 -52.227 -22.669  1.00 54.54           C  
ATOM    164  CZ  PHE B  19      38.803 -52.410 -21.312  1.00 54.54           C  
ATOM    165  N   VAL B  20      31.964 -50.724 -22.354  1.00 52.70           N  
ATOM    166  CA  VAL B  20      30.777 -50.420 -21.562  1.00 52.70           C  
ATOM    167  C   VAL B  20      29.836 -51.623 -21.558  1.00 52.70           C  
ATOM    168  CB  VAL B  20      30.042 -49.170 -22.097  1.00 52.70           C  
ATOM    169  O   VAL B  20      29.284 -51.984 -20.516  1.00 52.70           O  
ATOM    170  CG1 VAL B  20      28.744 -48.936 -21.326  1.00 52.70           C  
ATOM    171  CG2 VAL B  20      30.947 -47.943 -22.012  1.00 52.70           C  
ATOM    172  N   ALA B  21      29.635 -52.259 -22.724  1.00 53.30           N  
ATOM    173  CA  ALA B  21      28.796 -53.447 -22.855  1.00 53.30           C  
ATOM    174  C   ALA B  21      29.322 -54.589 -21.991  1.00 53.30           C  
ATOM    175  CB  ALA B  21      28.716 -53.883 -24.316  1.00 53.30           C  
ATOM    176  O   ALA B  21      28.544 -55.310 -21.362  1.00 53.30           O  
ATOM    177  N   ALA B  22      30.645 -54.696 -21.910  1.00 51.60           N  
ATOM    178  CA  ALA B  22      31.302 -55.720 -21.101  1.00 51.60           C  
ATOM    179  C   ALA B  22      31.013 -55.515 -19.617  1.00 51.60           C  
ATOM    180  CB  ALA B  22      32.808 -55.712 -21.353  1.00 51.60           C  
ATOM    181  O   ALA B  22      30.752 -56.477 -18.890  1.00 51.60           O  
ATOM    182  N   ILE B  23      31.067 -54.220 -19.209  1.00 48.98           N  
ATOM    183  CA  ILE B  23      30.815 -53.889 -17.811  1.00 48.98           C  
ATOM    184  C   ILE B  23      29.392 -54.297 -17.433  1.00 48.98           C  
ATOM    185  CB  ILE B  23      31.031 -52.383 -17.539  1.00 48.98           C  
ATOM    186  O   ILE B  23      29.168 -54.875 -16.367  1.00 48.98           O  
ATOM    187  CG1 ILE B  23      32.506 -52.013 -17.728  1.00 48.98           C  
ATOM    188  CG2 ILE B  23      30.549 -52.014 -16.133  1.00 48.98           C  
ATOM    189  CD1 ILE B  23      32.781 -50.517 -17.670  1.00 48.98           C  
ATOM    190  N   PHE B  24      28.440 -53.984 -18.325  1.00 49.62           N  
ATOM    191  CA  PHE B  24      27.038 -54.287 -18.068  1.00 49.62           C  
ATOM    192  C   PHE B  24      26.825 -55.790 -17.931  1.00 49.62           C  
ATOM    193  CB  PHE B  24      26.152 -53.732 -19.188  1.00 49.62           C  
ATOM    194  O   PHE B  24      26.031 -56.237 -17.100  1.00 49.62           O  
ATOM    195  CG  PHE B  24      25.651 -52.336 -18.930  1.00 49.62           C  
ATOM    196  CD1 PHE B  24      24.581 -52.114 -18.072  1.00 49.62           C  
ATOM    197  CD2 PHE B  24      26.251 -51.246 -19.547  1.00 49.62           C  
ATOM    198  CE1 PHE B  24      24.115 -50.824 -17.832  1.00 49.62           C  
ATOM    199  CE2 PHE B  24      25.791 -49.953 -19.311  1.00 49.62           C  
ATOM    200  CZ  PHE B  24      24.723 -49.745 -18.454  1.00 49.62           C  
ATOM    201  N   TYR B  25      27.563 -56.533 -18.811  1.00 45.99           N  
ATOM    202  CA  TYR B  25      27.478 -57.988 -18.777  1.00 45.99           C  
ATOM    203  C   TYR B  25      27.940 -58.530 -17.429  1.00 45.99           C  
ATOM    204  CB  TYR B  25      28.318 -58.603 -19.901  1.00 45.99           C  
ATOM    205  O   TYR B  25      27.331 -59.453 -16.883  1.00 45.99           O  
ATOM    206  CG  TYR B  25      28.237 -60.109 -19.965  1.00 45.99           C  
ATOM    207  CD1 TYR B  25      29.233 -60.903 -19.401  1.00 45.99           C  
ATOM    208  CD2 TYR B  25      27.167 -60.740 -20.590  1.00 45.99           C  
ATOM    209  CE1 TYR B  25      29.164 -62.291 -19.459  1.00 45.99           C  
ATOM    210  CE2 TYR B  25      27.088 -62.127 -20.654  1.00 45.99           C  
ATOM    211  OH  TYR B  25      28.017 -64.267 -20.146  1.00 45.99           O  
ATOM    212  CZ  TYR B  25      28.090 -62.893 -20.086  1.00 45.99           C  
ATOM    213  N   LEU B  26      29.018 -57.826 -17.021  1.00 43.57           N  
ATOM    214  CA  LEU B  26      29.597 -58.302 -15.769  1.00 43.57           C  
ATOM    215  C   LEU B  26      28.644 -58.060 -14.603  1.00 43.57           C  
ATOM    216  CB  LEU B  26      30.936 -57.611 -15.501  1.00 43.57           C  
ATOM    217  O   LEU B  26      28.624 -58.832 -13.642  1.00 43.57           O  
ATOM    218  CG  LEU B  26      32.110 -58.045 -16.380  1.00 43.57           C  
ATOM    219  CD1 LEU B  26      33.270 -57.065 -16.237  1.00 43.57           C  
ATOM    220  CD2 LEU B  26      32.552 -59.460 -16.023  1.00 43.57           C  
ATOM    221  N   ILE B  27      27.963 -56.857 -14.765  1.00 42.25           N  
ATOM    222  CA  ILE B  27      27.103 -56.490 -13.645  1.00 42.25           C  
ATOM    223  C   ILE B  27      25.820 -57.316 -13.688  1.00 42.25           C  
ATOM    224  CB  ILE B  27      26.770 -54.981 -13.659  1.00 42.25           C  
ATOM    225  O   ILE B  27      24.984 -57.224 -12.786  1.00 42.25           O  
ATOM    226  CG1 ILE B  27      28.058 -54.150 -13.647  1.00 42.25           C  
ATOM    227  CG2 ILE B  27      25.871 -54.616 -12.474  1.00 42.25           C  
ATOM    228  CD1 ILE B  27      27.848 -52.679 -13.978  1.00 42.25           C  
ATOM    229  N   THR B  28      25.633 -57.941 -14.855  1.00 32.86           N  
ATOM    230  CA  THR B  28      24.382 -58.687 -14.936  1.00 32.86           C  
ATOM    231  C   THR B  28      24.350 -59.805 -13.897  1.00 32.86           C  
ATOM    232  CB  THR B  28      24.176 -59.282 -16.341  1.00 32.86           C  
ATOM    233  O   THR B  28      25.323 -60.548 -13.748  1.00 32.86           O  
ATOM    234  CG2 THR B  28      22.915 -58.726 -16.995  1.00 32.86           C  
ATOM    235  OG1 THR B  28      25.307 -58.961 -17.160  1.00 32.86           O  
ATOM    236  N   PRO B  29      23.490 -59.704 -12.948  1.00 37.59           N  
ATOM    237  CA  PRO B  29      23.388 -60.571 -11.772  1.00 37.59           C  
ATOM    238  C   PRO B  29      23.227 -62.045 -12.137  1.00 37.59           C  
ATOM    239  CB  PRO B  29      22.142 -60.047 -11.054  1.00 37.59           C  
ATOM    240  O   PRO B  29      22.569 -62.371 -13.128  1.00 37.59           O  
ATOM    241  CG  PRO B  29      21.476 -59.152 -12.049  1.00 37.59           C  
ATOM    242  CD  PRO B  29      22.413 -58.942 -13.204  1.00 37.59           C  
ATOM    243  N   VAL B  30      24.286 -62.880 -11.949  1.00 33.40           N  
ATOM    244  CA  VAL B  30      24.266 -64.329 -12.125  1.00 33.40           C  
ATOM    245  C   VAL B  30      23.282 -64.955 -11.140  1.00 33.40           C  
ATOM    246  CB  VAL B  30      25.671 -64.943 -11.939  1.00 33.40           C  
ATOM    247  O   VAL B  30      23.221 -64.556  -9.975  1.00 33.40           O  
ATOM    248  CG1 VAL B  30      25.629 -66.457 -12.137  1.00 33.40           C  
ATOM    249  CG2 VAL B  30      26.666 -64.302 -12.905  1.00 33.40           C  
ATOM    250  N   HIS B  31      22.293 -65.757 -11.623  1.00 38.42           N  
ATOM    251  CA  HIS B  31      21.287 -66.487 -10.859  1.00 38.42           C  
ATOM    252  C   HIS B  31      21.937 -67.461  -9.883  1.00 38.42           C  
ATOM    253  CB  HIS B  31      20.341 -67.237 -11.798  1.00 38.42           C  
ATOM    254  O   HIS B  31      22.666 -68.367 -10.295  1.00 38.42           O  
ATOM    255  CG  HIS B  31      18.898 -66.900 -11.591  1.00 38.42           C  
ATOM    256  CD2 HIS B  31      17.897 -66.697 -12.479  1.00 38.42           C  
ATOM    257  ND1 HIS B  31      18.346 -66.734 -10.340  1.00 38.42           N  
ATOM    258  CE1 HIS B  31      17.062 -66.442 -10.468  1.00 38.42           C  
ATOM    259  NE2 HIS B  31      16.764 -66.414 -11.755  1.00 38.42           N  
ATOM    260  N   VAL B  32      22.191 -67.008  -8.593  1.00 45.96           N  
ATOM    261  CA  VAL B  32      22.806 -67.866  -7.586  1.00 45.96           C  
ATOM    262  C   VAL B  32      21.727 -68.668  -6.861  1.00 45.96           C  
ATOM    263  CB  VAL B  32      23.634 -67.047  -6.571  1.00 45.96           C  
ATOM    264  O   VAL B  32      20.658 -68.139  -6.547  1.00 45.96           O  
ATOM    265  CG1 VAL B  32      24.611 -67.949  -5.819  1.00 45.96           C  
ATOM    266  CG2 VAL B  32      24.381 -65.919  -7.279  1.00 45.96           C  
ATOM    267  N   MET B  33      21.704 -69.935  -6.827  1.00 46.80           N  
ATOM    268  CA  MET B  33      20.790 -70.878  -6.189  1.00 46.80           C  
ATOM    269  C   MET B  33      21.000 -70.903  -4.679  1.00 46.80           C  
ATOM    270  CB  MET B  33      20.976 -72.282  -6.767  1.00 46.80           C  
ATOM    271  O   MET B  33      20.930 -71.964  -4.056  1.00 46.80           O  
ATOM    272  CG  MET B  33      20.352 -72.468  -8.140  1.00 46.80           C  
ATOM    273  SD  MET B  33      18.582 -72.942  -8.050  1.00 46.80           S  
ATOM    274  CE  MET B  33      18.172 -72.988  -9.817  1.00 46.80           C  
ATOM    275  N   SER B  34      21.395 -69.802  -4.095  1.00 59.04           N  
ATOM    276  CA  SER B  34      21.602 -69.786  -2.650  1.00 59.04           C  
ATOM    277  C   SER B  34      20.273 -69.773  -1.902  1.00 59.04           C  
ATOM    278  CB  SER B  34      22.439 -68.573  -2.241  1.00 59.04           C  
ATOM    279  O   SER B  34      19.343 -69.063  -2.290  1.00 59.04           O  
ATOM    280  OG  SER B  34      21.684 -67.379  -2.357  1.00 59.04           O  
ATOM    281  N   LYS B  35      20.058 -70.645  -1.007  1.00 61.99           N  
ATOM    282  CA  LYS B  35      18.844 -70.869  -0.228  1.00 61.99           C  
ATOM    283  C   LYS B  35      18.563 -69.693   0.703  1.00 61.99           C  
ATOM    284  CB  LYS B  35      18.955 -72.162   0.581  1.00 61.99           C  
ATOM    285  O   LYS B  35      19.491 -69.065   1.215  1.00 61.99           O  
ATOM    286  CG  LYS B  35      19.048 -73.419  -0.271  1.00 61.99           C  
ATOM    287  CD  LYS B  35      19.133 -74.673   0.589  1.00 61.99           C  
ATOM    288  CE  LYS B  35      19.295 -75.926  -0.261  1.00 61.99           C  
ATOM    289  NZ  LYS B  35      19.381 -77.158   0.579  1.00 61.99           N  
ATOM    290  N   HIS B  36      17.447 -69.091   0.739  1.00 59.14           N  
ATOM    291  CA  HIS B  36      17.116 -67.980   1.625  1.00 59.14           C  
ATOM    292  C   HIS B  36      16.050 -68.382   2.638  1.00 59.14           C  
ATOM    293  CB  HIS B  36      16.641 -66.773   0.814  1.00 59.14           C  
ATOM    294  O   HIS B  36      15.244 -69.277   2.376  1.00 59.14           O  
ATOM    295  CG  HIS B  36      17.594 -66.360  -0.262  1.00 59.14           C  
ATOM    296  CD2 HIS B  36      17.495 -66.426  -1.611  1.00 59.14           C  
ATOM    297  ND1 HIS B  36      18.826 -65.804   0.008  1.00 59.14           N  
ATOM    298  CE1 HIS B  36      19.444 -65.544  -1.132  1.00 59.14           C  
ATOM    299  NE2 HIS B  36      18.658 -65.912  -2.129  1.00 59.14           N  
ATOM    300  N   THR B  37      16.070 -67.815   3.881  1.00 58.98           N  
ATOM    301  CA  THR B  37      15.155 -68.095   4.982  1.00 58.98           C  
ATOM    302  C   THR B  37      14.179 -66.939   5.181  1.00 58.98           C  
ATOM    303  CB  THR B  37      15.922 -68.354   6.292  1.00 58.98           C  
ATOM    304  O   THR B  37      13.496 -66.866   6.205  1.00 58.98           O  
ATOM    305  CG2 THR B  37      16.511 -69.761   6.316  1.00 58.98           C  
ATOM    306  OG1 THR B  37      16.985 -67.401   6.414  1.00 58.98           O  
ATOM    307  N   ASP B  38      14.095 -66.004   4.146  1.00 56.97           N  
ATOM    308  CA  ASP B  38      13.240 -64.838   4.342  1.00 56.97           C  
ATOM    309  C   ASP B  38      11.766 -65.235   4.357  1.00 56.97           C  
ATOM    310  CB  ASP B  38      13.494 -63.797   3.249  1.00 56.97           C  
ATOM    311  O   ASP B  38      11.335 -66.076   3.565  1.00 56.97           O  
ATOM    312  CG  ASP B  38      14.841 -63.111   3.386  1.00 56.97           C  
ATOM    313  OD1 ASP B  38      15.404 -63.087   4.502  1.00 56.97           O  
ATOM    314  OD2 ASP B  38      15.344 -62.587   2.368  1.00 56.97           O  
ATOM    315  N   PHE B  39      10.874 -64.831   5.242  1.00 54.12           N  
ATOM    316  CA  PHE B  39       9.434 -64.983   5.411  1.00 54.12           C  
ATOM    317  C   PHE B  39       9.089 -66.393   5.875  1.00 54.12           C  
ATOM    318  CB  PHE B  39       8.702 -64.667   4.102  1.00 54.12           C  
ATOM    319  O   PHE B  39       8.010 -66.906   5.571  1.00 54.12           O  
ATOM    320  CG  PHE B  39       8.942 -63.271   3.594  1.00 54.12           C  
ATOM    321  CD1 PHE B  39       8.254 -62.192   4.135  1.00 54.12           C  
ATOM    322  CD2 PHE B  39       9.856 -63.038   2.575  1.00 54.12           C  
ATOM    323  CE1 PHE B  39       8.474 -60.899   3.666  1.00 54.12           C  
ATOM    324  CE2 PHE B  39      10.081 -61.749   2.101  1.00 54.12           C  
ATOM    325  CZ  PHE B  39       9.388 -60.681   2.648  1.00 54.12           C  
ATOM    326  N   SER B  40       9.995 -67.146   6.495  1.00 58.04           N  
ATOM    327  CA  SER B  40       9.831 -68.533   6.917  1.00 58.04           C  
ATOM    328  C   SER B  40       8.614 -68.697   7.821  1.00 58.04           C  
ATOM    329  CB  SER B  40      11.085 -69.025   7.641  1.00 58.04           C  
ATOM    330  O   SER B  40       7.919 -69.712   7.756  1.00 58.04           O  
ATOM    331  OG  SER B  40      11.381 -68.196   8.752  1.00 58.04           O  
ATOM    332  N   SER B  41       8.268 -67.579   8.471  1.00 58.49           N  
ATOM    333  CA  SER B  41       7.184 -67.689   9.442  1.00 58.49           C  
ATOM    334  C   SER B  41       5.826 -67.482   8.780  1.00 58.49           C  
ATOM    335  CB  SER B  41       7.370 -66.674  10.571  1.00 58.49           C  
ATOM    336  O   SER B  41       4.804 -67.949   9.287  1.00 58.49           O  
ATOM    337  OG  SER B  41       7.387 -65.352  10.061  1.00 58.49           O  
ATOM    338  N   GLU B  42       5.797 -66.966   7.579  1.00 54.72           N  
ATOM    339  CA  GLU B  42       4.538 -66.634   6.919  1.00 54.72           C  
ATOM    340  C   GLU B  42       4.243 -67.600   5.775  1.00 54.72           C  
ATOM    341  CB  GLU B  42       4.566 -65.195   6.398  1.00 54.72           C  
ATOM    342  O   GLU B  42       3.200 -67.501   5.126  1.00 54.72           O  
ATOM    343  CG  GLU B  42       4.509 -64.142   7.496  1.00 54.72           C  
ATOM    344  CD  GLU B  42       4.750 -62.730   6.987  1.00 54.72           C  
ATOM    345  OE1 GLU B  42       4.844 -61.795   7.813  1.00 54.72           O  
ATOM    346  OE2 GLU B  42       4.845 -62.558   5.751  1.00 54.72           O  
ATOM    347  N   ILE B  43       5.119 -68.591   5.580  1.00 58.04           N  
ATOM    348  CA  ILE B  43       4.980 -69.515   4.459  1.00 58.04           C  
ATOM    349  C   ILE B  43       4.022 -70.643   4.836  1.00 58.04           C  
ATOM    350  CB  ILE B  43       6.346 -70.093   4.029  1.00 58.04           C  
ATOM    351  O   ILE B  43       4.214 -71.315   5.852  1.00 58.04           O  
ATOM    352  CG1 ILE B  43       7.282 -68.968   3.573  1.00 58.04           C  
ATOM    353  CG2 ILE B  43       6.167 -71.138   2.924  1.00 58.04           C  
ATOM    354  CD1 ILE B  43       8.722 -69.412   3.352  1.00 58.04           C  
ATOM    355  N   ILE B  44       2.783 -70.824   4.144  1.00 56.25           N  
ATOM    356  CA  ILE B  44       1.763 -71.818   4.458  1.00 56.25           C  
ATOM    357  C   ILE B  44       2.009 -73.085   3.643  1.00 56.25           C  
ATOM    358  CB  ILE B  44       0.342 -71.274   4.187  1.00 56.25           C  
ATOM    359  O   ILE B  44       1.753 -74.195   4.116  1.00 56.25           O  
ATOM    360  CG1 ILE B  44       0.109 -69.976   4.969  1.00 56.25           C  
ATOM    361  CG2 ILE B  44      -0.715 -72.324   4.542  1.00 56.25           C  
ATOM    362  CD1 ILE B  44      -1.115 -69.192   4.516  1.00 56.25           C  
ATOM    363  N   GLY B  45       2.557 -72.822   2.455  1.00 63.55           N  
ATOM    364  CA  GLY B  45       2.782 -73.976   1.599  1.00 63.55           C  
ATOM    365  C   GLY B  45       3.653 -73.665   0.396  1.00 63.55           C  
ATOM    366  O   GLY B  45       4.170 -72.553   0.268  1.00 63.55           O  
ATOM    367  N   TYR B  46       4.025 -74.695  -0.372  1.00 68.56           N  
ATOM    368  CA  TYR B  46       4.874 -74.555  -1.550  1.00 68.56           C  
ATOM    369  C   TYR B  46       4.181 -75.104  -2.791  1.00 68.56           C  
ATOM    370  CB  TYR B  46       6.210 -75.274  -1.338  1.00 68.56           C  
ATOM    371  O   TYR B  46       3.395 -76.051  -2.703  1.00 68.56           O  
ATOM    372  CG  TYR B  46       7.024 -74.718  -0.194  1.00 68.56           C  
ATOM    373  CD1 TYR B  46       7.849 -73.611  -0.374  1.00 68.56           C  
ATOM    374  CD2 TYR B  46       6.969 -75.300   1.068  1.00 68.56           C  
ATOM    375  CE1 TYR B  46       8.602 -73.097   0.677  1.00 68.56           C  
ATOM    376  CE2 TYR B  46       7.717 -74.795   2.126  1.00 68.56           C  
ATOM    377  OH  TYR B  46       9.272 -73.189   2.965  1.00 68.56           O  
ATOM    378  CZ  TYR B  46       8.529 -73.694   1.921  1.00 68.56           C  
ATOM    379  N   LYS B  47       4.302 -74.372  -3.934  1.00 65.39           N  
ATOM    380  CA  LYS B  47       3.833 -74.832  -5.237  1.00 65.39           C  
ATOM    381  C   LYS B  47       4.973 -74.863  -6.252  1.00 65.39           C  
ATOM    382  CB  LYS B  47       2.701 -73.939  -5.747  1.00 65.39           C  
ATOM    383  O   LYS B  47       6.006 -74.220  -6.053  1.00 65.39           O  
ATOM    384  CG  LYS B  47       1.413 -74.054  -4.945  1.00 65.39           C  
ATOM    385  CD  LYS B  47       0.197 -74.168  -5.855  1.00 65.39           C  
ATOM    386  CE  LYS B  47      -1.090 -74.313  -5.054  1.00 65.39           C  
ATOM    387  NZ  LYS B  47      -2.256 -74.629  -5.931  1.00 65.39           N  
ATOM    388  N   ALA B  48       4.907 -75.733  -7.273  1.00 68.91           N  
ATOM    389  CA  ALA B  48       5.943 -75.845  -8.297  1.00 68.91           C  
ATOM    390  C   ALA B  48       5.517 -75.149  -9.587  1.00 68.91           C  
ATOM    391  CB  ALA B  48       6.266 -77.312  -8.569  1.00 68.91           C  
ATOM    392  O   ALA B  48       4.352 -75.223  -9.983  1.00 68.91           O  
ATOM    393  N   ILE B  49       6.339 -74.394 -10.161  1.00 62.88           N  
ATOM    394  CA  ILE B  49       6.090 -73.738 -11.440  1.00 62.88           C  
ATOM    395  C   ILE B  49       6.819 -74.486 -12.554  1.00 62.88           C  
ATOM    396  CB  ILE B  49       6.530 -72.257 -11.411  1.00 62.88           C  
ATOM    397  O   ILE B  49       8.051 -74.549 -12.564  1.00 62.88           O  
ATOM    398  CG1 ILE B  49       5.805 -71.507 -10.288  1.00 62.88           C  
ATOM    399  CG2 ILE B  49       6.276 -71.592 -12.767  1.00 62.88           C  
ATOM    400  CD1 ILE B  49       6.335 -70.101 -10.040  1.00 62.88           C  
ATOM    401  N   ASP B  50       6.058 -75.202 -13.370  1.00 65.49           N  
ATOM    402  CA  ASP B  50       6.594 -75.963 -14.495  1.00 65.49           C  
ATOM    403  C   ASP B  50       6.128 -75.377 -15.826  1.00 65.49           C  
ATOM    404  CB  ASP B  50       6.181 -77.433 -14.394  1.00 65.49           C  
ATOM    405  O   ASP B  50       4.931 -75.366 -16.120  1.00 65.49           O  
ATOM    406  CG  ASP B  50       6.984 -78.338 -15.311  1.00 65.49           C  
ATOM    407  OD1 ASP B  50       7.910 -77.849 -15.994  1.00 65.49           O  
ATOM    408  OD2 ASP B  50       6.687 -79.552 -15.353  1.00 65.49           O  
ATOM    409  N   GLY B  51       7.018 -74.973 -16.653  1.00 58.21           N  
ATOM    410  CA  GLY B  51       6.677 -74.400 -17.946  1.00 58.21           C  
ATOM    411  C   GLY B  51       5.769 -73.190 -17.841  1.00 58.21           C  
ATOM    412  O   GLY B  51       4.900 -72.983 -18.690  1.00 58.21           O  
ATOM    413  N   GLY B  52       5.835 -72.382 -16.674  1.00 54.67           N  
ATOM    414  CA  GLY B  52       5.065 -71.158 -16.518  1.00 54.67           C  
ATOM    415  C   GLY B  52       3.719 -71.380 -15.856  1.00 54.67           C  
ATOM    416  O   GLY B  52       2.967 -70.429 -15.632  1.00 54.67           O  
ATOM    417  N   VAL B  53       3.420 -72.726 -15.607  1.00 51.26           N  
ATOM    418  CA  VAL B  53       2.143 -73.050 -14.981  1.00 51.26           C  
ATOM    419  C   VAL B  53       2.377 -73.543 -13.555  1.00 51.26           C  
ATOM    420  CB  VAL B  53       1.367 -74.112 -15.792  1.00 51.26           C  
ATOM    421  O   VAL B  53       3.277 -74.350 -13.310  1.00 51.26           O  
ATOM    422  CG1 VAL B  53       0.002 -74.382 -15.161  1.00 51.26           C  
ATOM    423  CG2 VAL B  53       1.209 -73.664 -17.244  1.00 51.26           C  
ATOM    424  N   THR B  54       1.568 -72.948 -12.623  1.00 57.84           N  
ATOM    425  CA  THR B  54       1.679 -73.344 -11.223  1.00 57.84           C  
ATOM    426  C   THR B  54       0.982 -74.680 -10.982  1.00 57.84           C  
ATOM    427  CB  THR B  54       1.080 -72.274 -10.291  1.00 57.84           C  
ATOM    428  O   THR B  54      -0.142 -74.892 -11.444  1.00 57.84           O  
ATOM    429  CG2 THR B  54       2.174 -71.410  -9.672  1.00 57.84           C  
ATOM    430  OG1 THR B  54       0.193 -71.436 -11.042  1.00 57.84           O  
ATOM    431  N   ARG B  55       1.733 -75.689 -10.426  1.00 63.00           N  
ATOM    432  CA  ARG B  55       1.147 -76.992 -10.127  1.00 63.00           C  
ATOM    433  C   ARG B  55       1.451 -77.414  -8.694  1.00 63.00           C  
ATOM    434  CB  ARG B  55       1.663 -78.051 -11.105  1.00 63.00           C  
ATOM    435  O   ARG B  55       2.385 -76.899  -8.074  1.00 63.00           O  
ATOM    436  CG  ARG B  55       3.114 -78.443 -10.880  1.00 63.00           C  
ATOM    437  CD  ARG B  55       3.532 -79.599 -11.777  1.00 63.00           C  
ATOM    438  NE  ARG B  55       4.911 -80.007 -11.524  1.00 63.00           N  
ATOM    439  NH1 ARG B  55       4.360 -81.702 -10.055  1.00 63.00           N  
ATOM    440  NH2 ARG B  55       6.557 -81.283 -10.555  1.00 63.00           N  
ATOM    441  CZ  ARG B  55       5.273 -80.996 -10.712  1.00 63.00           C  
ATOM    442  N   ASP B  56       0.574 -78.204  -8.153  1.00 68.31           N  
ATOM    443  CA  ASP B  56       0.780 -78.756  -6.817  1.00 68.31           C  
ATOM    444  C   ASP B  56       1.937 -79.752  -6.807  1.00 68.31           C  
ATOM    445  CB  ASP B  56      -0.499 -79.429  -6.313  1.00 68.31           C  
ATOM    446  O   ASP B  56       2.227 -80.385  -7.824  1.00 68.31           O  
ATOM    447  CG  ASP B  56      -1.615 -78.441  -6.026  1.00 68.31           C  
ATOM    448  OD1 ASP B  56      -1.325 -77.276  -5.679  1.00 68.31           O  
ATOM    449  OD2 ASP B  56      -2.797 -78.832  -6.146  1.00 68.31           O  
ATOM    450  N   ILE B  57       2.686 -79.828  -5.736  1.00 73.77           N  
ATOM    451  CA  ILE B  57       3.827 -80.726  -5.594  1.00 73.77           C  
ATOM    452  C   ILE B  57       3.336 -82.150  -5.347  1.00 73.77           C  
ATOM    453  CB  ILE B  57       4.762 -80.275  -4.449  1.00 73.77           C  
ATOM    454  O   ILE B  57       2.561 -82.394  -4.419  1.00 73.77           O  
ATOM    455  CG1 ILE B  57       5.258 -78.845  -4.696  1.00 73.77           C  
ATOM    456  CG2 ILE B  57       5.938 -81.244  -4.298  1.00 73.77           C  
ATOM    457  CD1 ILE B  57       5.954 -78.216  -3.498  1.00 73.77           C  
ATOM    458  N   ALA B  58       3.654 -83.005  -6.316  1.00 69.34           N  
ATOM    459  CA  ALA B  58       3.258 -84.407  -6.209  1.00 69.34           C  
ATOM    460  C   ALA B  58       4.323 -85.223  -5.481  1.00 69.34           C  
ATOM    461  CB  ALA B  58       2.997 -84.993  -7.594  1.00 69.34           C  
ATOM    462  O   ALA B  58       5.491 -84.831  -5.435  1.00 69.34           O  
ATOM    463  N   SER B  59       3.960 -86.300  -4.832  1.00 67.88           N  
ATOM    464  CA  SER B  59       4.878 -87.174  -4.109  1.00 67.88           C  
ATOM    465  C   SER B  59       5.873 -87.835  -5.057  1.00 67.88           C  
ATOM    466  CB  SER B  59       4.104 -88.246  -3.340  1.00 67.88           C  
ATOM    467  O   SER B  59       6.969 -88.221  -4.645  1.00 67.88           O  
ATOM    468  OG  SER B  59       3.271 -88.989  -4.213  1.00 67.88           O  
ATOM    469  N   THR B  60       5.555 -87.854  -6.398  1.00 72.45           N  
ATOM    470  CA  THR B  60       6.411 -88.497  -7.389  1.00 72.45           C  
ATOM    471  C   THR B  60       7.469 -87.524  -7.902  1.00 72.45           C  
ATOM    472  CB  THR B  60       5.588 -89.036  -8.573  1.00 72.45           C  
ATOM    473  O   THR B  60       8.352 -87.908  -8.671  1.00 72.45           O  
ATOM    474  CG2 THR B  60       4.786 -90.269  -8.169  1.00 72.45           C  
ATOM    475  OG1 THR B  60       4.685 -88.018  -9.022  1.00 72.45           O  
ATOM    476  N   ASP B  61       7.397 -86.282  -7.455  1.00 77.75           N  
ATOM    477  CA  ASP B  61       8.336 -85.270  -7.929  1.00 77.75           C  
ATOM    478  C   ASP B  61       9.719 -85.474  -7.315  1.00 77.75           C  
ATOM    479  CB  ASP B  61       7.820 -83.866  -7.609  1.00 77.75           C  
ATOM    480  O   ASP B  61       9.848 -85.618  -6.097  1.00 77.75           O  
ATOM    481  CG  ASP B  61       6.662 -83.444  -8.497  1.00 77.75           C  
ATOM    482  OD1 ASP B  61       6.524 -83.981  -9.617  1.00 77.75           O  
ATOM    483  OD2 ASP B  61       5.883 -82.563  -8.073  1.00 77.75           O  
ATOM    484  N   THR B  62      10.775 -85.570  -8.174  1.00 80.84           N  
ATOM    485  CA  THR B  62      12.109 -85.875  -7.671  1.00 80.84           C  
ATOM    486  C   THR B  62      13.074 -84.732  -7.970  1.00 80.84           C  
ATOM    487  CB  THR B  62      12.651 -87.181  -8.281  1.00 80.84           C  
ATOM    488  O   THR B  62      14.225 -84.752  -7.528  1.00 80.84           O  
ATOM    489  CG2 THR B  62      11.840 -88.385  -7.814  1.00 80.84           C  
ATOM    490  OG1 THR B  62      12.584 -87.098  -9.710  1.00 80.84           O  
ATOM    491  N   CYS B  63      12.598 -83.642  -8.734  1.00 84.82           N  
ATOM    492  CA  CYS B  63      13.506 -82.559  -9.095  1.00 84.82           C  
ATOM    493  C   CYS B  63      12.831 -81.203  -8.925  1.00 84.82           C  
ATOM    494  CB  CYS B  63      13.989 -82.721 -10.536  1.00 84.82           C  
ATOM    495  O   CYS B  63      11.702 -81.005  -9.378  1.00 84.82           O  
ATOM    496  SG  CYS B  63      15.123 -81.423 -11.074  1.00 84.82           S  
ATOM    497  N   PHE B  64      13.534 -80.274  -8.217  1.00 82.60           N  
ATOM    498  CA  PHE B  64      13.014 -78.928  -8.007  1.00 82.60           C  
ATOM    499  C   PHE B  64      14.140 -77.901  -8.039  1.00 82.60           C  
ATOM    500  CB  PHE B  64      12.263 -78.842  -6.675  1.00 82.60           C  
ATOM    501  O   PHE B  64      15.289 -78.222  -7.726  1.00 82.60           O  
ATOM    502  CG  PHE B  64      11.099 -79.790  -6.573  1.00 82.60           C  
ATOM    503  CD1 PHE B  64       9.917 -79.539  -7.259  1.00 82.60           C  
ATOM    504  CD2 PHE B  64      11.187 -80.934  -5.791  1.00 82.60           C  
ATOM    505  CE1 PHE B  64       8.838 -80.415  -7.166  1.00 82.60           C  
ATOM    506  CE2 PHE B  64      10.113 -81.815  -5.693  1.00 82.60           C  
ATOM    507  CZ  PHE B  64       8.939 -81.552  -6.381  1.00 82.60           C  
ATOM    508  N   ALA B  65      13.934 -76.791  -8.586  1.00 77.09           N  
ATOM    509  CA  ALA B  65      14.819 -75.641  -8.418  1.00 77.09           C  
ATOM    510  C   ALA B  65      14.411 -74.807  -7.207  1.00 77.09           C  
ATOM    511  CB  ALA B  65      14.818 -74.780  -9.679  1.00 77.09           C  
ATOM    512  O   ALA B  65      13.623 -73.867  -7.331  1.00 77.09           O  
ATOM    513  N   ASN B  66      14.902 -75.184  -6.069  1.00 78.92           N  
ATOM    514  CA  ASN B  66      14.466 -74.614  -4.799  1.00 78.92           C  
ATOM    515  C   ASN B  66      15.463 -73.585  -4.274  1.00 78.92           C  
ATOM    516  CB  ASN B  66      14.245 -75.717  -3.762  1.00 78.92           C  
ATOM    517  O   ASN B  66      16.664 -73.856  -4.207  1.00 78.92           O  
ATOM    518  CG  ASN B  66      13.839 -75.173  -2.407  1.00 78.92           C  
ATOM    519  ND2 ASN B  66      14.217 -75.877  -1.347  1.00 78.92           N  
ATOM    520  OD1 ASN B  66      13.189 -74.128  -2.314  1.00 78.92           O  
ATOM    521  N   LYS B  67      15.012 -72.443  -3.884  1.00 70.09           N  
ATOM    522  CA  LYS B  67      15.829 -71.423  -3.231  1.00 70.09           C  
ATOM    523  C   LYS B  67      15.368 -71.186  -1.796  1.00 70.09           C  
ATOM    524  CB  LYS B  67      15.784 -70.114  -4.020  1.00 70.09           C  
ATOM    525  O   LYS B  67      15.955 -70.375  -1.076  1.00 70.09           O  
ATOM    526  CG  LYS B  67      16.544 -70.158  -5.337  1.00 70.09           C  
ATOM    527  CD  LYS B  67      16.596 -68.787  -5.999  1.00 70.09           C  
ATOM    528  CE  LYS B  67      17.391 -68.822  -7.297  1.00 70.09           C  
ATOM    529  NZ  LYS B  67      17.468 -67.474  -7.936  1.00 70.09           N  
ATOM    530  N   HIS B  68      14.347 -71.949  -1.310  1.00 73.72           N  
ATOM    531  CA  HIS B  68      13.785 -71.752   0.021  1.00 73.72           C  
ATOM    532  C   HIS B  68      14.357 -72.759   1.015  1.00 73.72           C  
ATOM    533  CB  HIS B  68      12.260 -71.862  -0.019  1.00 73.72           C  
ATOM    534  O   HIS B  68      14.224 -73.970   0.824  1.00 73.72           O  
ATOM    535  CG  HIS B  68      11.608 -70.838  -0.892  1.00 73.72           C  
ATOM    536  CD2 HIS B  68      11.069 -70.938  -2.130  1.00 73.72           C  
ATOM    537  ND1 HIS B  68      11.458 -69.522  -0.510  1.00 73.72           N  
ATOM    538  CE1 HIS B  68      10.852 -68.856  -1.479  1.00 73.72           C  
ATOM    539  NE2 HIS B  68      10.605 -69.692  -2.473  1.00 73.72           N  
ATOM    540  N   ALA B  69      14.914 -72.286   2.119  1.00 75.46           N  
ATOM    541  CA  ALA B  69      15.555 -73.135   3.121  1.00 75.46           C  
ATOM    542  C   ALA B  69      14.536 -74.042   3.804  1.00 75.46           C  
ATOM    543  CB  ALA B  69      16.281 -72.280   4.157  1.00 75.46           C  
ATOM    544  O   ALA B  69      14.818 -75.213   4.070  1.00 75.46           O  
ATOM    545  N   ASP B  70      13.302 -73.563   3.982  1.00 73.82           N  
ATOM    546  CA  ASP B  70      12.284 -74.295   4.730  1.00 73.82           C  
ATOM    547  C   ASP B  70      11.631 -75.368   3.861  1.00 73.82           C  
ATOM    548  CB  ASP B  70      11.221 -73.337   5.269  1.00 73.82           C  
ATOM    549  O   ASP B  70      10.910 -76.230   4.368  1.00 73.82           O  
ATOM    550  CG  ASP B  70      11.750 -72.412   6.351  1.00 73.82           C  
ATOM    551  OD1 ASP B  70      12.739 -72.768   7.028  1.00 73.82           O  
ATOM    552  OD2 ASP B  70      11.171 -71.319   6.531  1.00 73.82           O  
ATOM    553  N   PHE B  71      11.877 -75.329   2.533  1.00 81.43           N  
ATOM    554  CA  PHE B  71      11.302 -76.303   1.612  1.00 81.43           C  
ATOM    555  C   PHE B  71      11.891 -77.688   1.852  1.00 81.43           C  
ATOM    556  CB  PHE B  71      11.539 -75.876   0.160  1.00 81.43           C  
ATOM    557  O   PHE B  71      11.181 -78.693   1.771  1.00 81.43           O  
ATOM    558  CG  PHE B  71      11.013 -76.857  -0.854  1.00 81.43           C  
ATOM    559  CD1 PHE B  71      11.883 -77.670  -1.570  1.00 81.43           C  
ATOM    560  CD2 PHE B  71       9.649 -76.965  -1.090  1.00 81.43           C  
ATOM    561  CE1 PHE B  71      11.399 -78.578  -2.509  1.00 81.43           C  
ATOM    562  CE2 PHE B  71       9.158 -77.870  -2.027  1.00 81.43           C  
ATOM    563  CZ  PHE B  71      10.035 -78.675  -2.736  1.00 81.43           C  
ATOM    564  N   ASP B  72      13.183 -77.776   2.169  1.00 78.21           N  
ATOM    565  CA  ASP B  72      13.854 -79.049   2.412  1.00 78.21           C  
ATOM    566  C   ASP B  72      13.184 -79.814   3.552  1.00 78.21           C  
ATOM    567  CB  ASP B  72      15.334 -78.824   2.728  1.00 78.21           C  
ATOM    568  O   ASP B  72      12.951 -81.019   3.444  1.00 78.21           O  
ATOM    569  CG  ASP B  72      16.119 -78.291   1.543  1.00 78.21           C  
ATOM    570  OD1 ASP B  72      15.694 -78.500   0.386  1.00 78.21           O  
ATOM    571  OD2 ASP B  72      17.174 -77.659   1.767  1.00 78.21           O  
ATOM    572  N   THR B  73      12.910 -79.042   4.597  1.00 76.47           N  
ATOM    573  CA  THR B  73      12.257 -79.644   5.754  1.00 76.47           C  
ATOM    574  C   THR B  73      10.814 -80.018   5.426  1.00 76.47           C  
ATOM    575  CB  THR B  73      12.281 -78.694   6.966  1.00 76.47           C  
ATOM    576  O   THR B  73      10.336 -81.079   5.833  1.00 76.47           O  
ATOM    577  CG2 THR B  73      13.641 -78.717   7.656  1.00 76.47           C  
ATOM    578  OG1 THR B  73      12.004 -77.359   6.525  1.00 76.47           O  
ATOM    579  N   TRP B  74      10.107 -79.139   4.690  1.00 78.01           N  
ATOM    580  CA  TRP B  74       8.713 -79.336   4.308  1.00 78.01           C  
ATOM    581  C   TRP B  74       8.563 -80.557   3.406  1.00 78.01           C  
ATOM    582  CB  TRP B  74       8.167 -78.093   3.601  1.00 78.01           C  
ATOM    583  O   TRP B  74       7.660 -81.374   3.601  1.00 78.01           O  
ATOM    584  CG  TRP B  74       6.729 -78.206   3.192  1.00 78.01           C  
ATOM    585  CD1 TRP B  74       5.631 -77.937   3.960  1.00 78.01           C  
ATOM    586  CD2 TRP B  74       6.235 -78.623   1.916  1.00 78.01           C  
ATOM    587  CE2 TRP B  74       4.824 -78.583   1.981  1.00 78.01           C  
ATOM    588  CE3 TRP B  74       6.848 -79.027   0.722  1.00 78.01           C  
ATOM    589  NE1 TRP B  74       4.482 -78.161   3.238  1.00 78.01           N  
ATOM    590  CH2 TRP B  74       4.642 -79.324  -0.259  1.00 78.01           C  
ATOM    591  CZ2 TRP B  74       4.016 -78.932   0.896  1.00 78.01           C  
ATOM    592  CZ3 TRP B  74       6.042 -79.374  -0.356  1.00 78.01           C  
ATOM    593  N   PHE B  75       9.509 -80.742   2.462  1.00 81.07           N  
ATOM    594  CA  PHE B  75       9.445 -81.840   1.504  1.00 81.07           C  
ATOM    595  C   PHE B  75       9.866 -83.152   2.156  1.00 81.07           C  
ATOM    596  CB  PHE B  75      10.333 -81.549   0.290  1.00 81.07           C  
ATOM    597  O   PHE B  75       9.323 -84.212   1.837  1.00 81.07           O  
ATOM    598  CG  PHE B  75      10.114 -82.491  -0.862  1.00 81.07           C  
ATOM    599  CD1 PHE B  75      11.034 -83.495  -1.142  1.00 81.07           C  
ATOM    600  CD2 PHE B  75       8.988 -82.373  -1.666  1.00 81.07           C  
ATOM    601  CE1 PHE B  75      10.834 -84.368  -2.208  1.00 81.07           C  
ATOM    602  CE2 PHE B  75       8.781 -83.243  -2.734  1.00 81.07           C  
ATOM    603  CZ  PHE B  75       9.706 -84.239  -3.003  1.00 81.07           C  
ATOM    604  N   SER B  76      10.869 -83.176   3.050  1.00 77.40           N  
ATOM    605  CA  SER B  76      11.355 -84.365   3.742  1.00 77.40           C  
ATOM    606  C   SER B  76      10.255 -85.002   4.585  1.00 77.40           C  
ATOM    607  CB  SER B  76      12.551 -84.018   4.629  1.00 77.40           C  
ATOM    608  O   SER B  76      10.221 -86.223   4.750  1.00 77.40           O  
ATOM    609  OG  SER B  76      12.167 -83.136   5.670  1.00 77.40           O  
ATOM    610  N   GLN B  77       9.434 -84.219   5.208  1.00 69.91           N  
ATOM    611  CA  GLN B  77       8.315 -84.724   5.996  1.00 69.91           C  
ATOM    612  C   GLN B  77       7.338 -85.508   5.124  1.00 69.91           C  
ATOM    613  CB  GLN B  77       7.588 -83.574   6.695  1.00 69.91           C  
ATOM    614  O   GLN B  77       6.643 -86.402   5.611  1.00 69.91           O  
ATOM    615  CG  GLN B  77       8.289 -83.077   7.951  1.00 69.91           C  
ATOM    616  CD  GLN B  77       7.568 -81.913   8.605  1.00 69.91           C  
ATOM    617  NE2 GLN B  77       8.095 -81.445   9.731  1.00 69.91           N  
ATOM    618  OE1 GLN B  77       6.545 -81.437   8.100  1.00 69.91           O  
ATOM    619  N   ARG B  78       7.384 -85.400   3.872  1.00 67.49           N  
ATOM    620  CA  ARG B  78       6.503 -86.078   2.926  1.00 67.49           C  
ATOM    621  C   ARG B  78       7.202 -87.275   2.290  1.00 67.49           C  
ATOM    622  CB  ARG B  78       6.031 -85.109   1.840  1.00 67.49           C  
ATOM    623  O   ARG B  78       6.588 -88.029   1.532  1.00 67.49           O  
ATOM    624  CG  ARG B  78       4.710 -84.426   2.157  1.00 67.49           C  
ATOM    625  CD  ARG B  78       4.306 -83.445   1.066  1.00 67.49           C  
ATOM    626  NE  ARG B  78       2.986 -82.873   1.316  1.00 67.49           N  
ATOM    627  NH1 ARG B  78       3.772 -80.772   1.866  1.00 67.49           N  
ATOM    628  NH2 ARG B  78       1.521 -81.201   1.890  1.00 67.49           N  
ATOM    629  CZ  ARG B  78       2.763 -81.617   1.690  1.00 67.49           C  
ATOM    630  N   GLY B  79       8.434 -87.782   2.814  1.00 63.37           N  
ATOM    631  CA  GLY B  79       9.131 -89.036   2.576  1.00 63.37           C  
ATOM    632  C   GLY B  79      10.006 -89.006   1.337  1.00 63.37           C  
ATOM    633  O   GLY B  79      10.512 -90.044   0.904  1.00 63.37           O  
ATOM    634  N   GLY B  80      10.347 -87.888   0.744  1.00 62.14           N  
ATOM    635  CA  GLY B  80      11.095 -88.014  -0.497  1.00 62.14           C  
ATOM    636  C   GLY B  80      12.309 -87.106  -0.557  1.00 62.14           C  
ATOM    637  O   GLY B  80      12.540 -86.309   0.355  1.00 62.14           O  
ATOM    638  N   SER B  81      13.499 -87.522  -1.137  1.00 76.67           N  
ATOM    639  CA  SER B  81      14.657 -86.704  -1.482  1.00 76.67           C  
ATOM    640  C   SER B  81      14.541 -86.151  -2.898  1.00 76.67           C  
ATOM    641  CB  SER B  81      15.946 -87.516  -1.347  1.00 76.67           C  
ATOM    642  O   SER B  81      13.934 -86.779  -3.768  1.00 76.67           O  
ATOM    643  OG  SER B  81      16.065 -88.451  -2.405  1.00 76.67           O  
ATOM    644  N   TYR B  82      14.797 -84.768  -3.103  1.00 80.93           N  
ATOM    645  CA  TYR B  82      14.694 -84.167  -4.428  1.00 80.93           C  
ATOM    646  C   TYR B  82      16.045 -83.635  -4.892  1.00 80.93           C  
ATOM    647  CB  TYR B  82      13.661 -83.036  -4.427  1.00 80.93           C  
ATOM    648  O   TYR B  82      16.965 -83.471  -4.086  1.00 80.93           O  
ATOM    649  CG  TYR B  82      14.110 -81.805  -3.678  1.00 80.93           C  
ATOM    650  CD1 TYR B  82      13.962 -81.714  -2.296  1.00 80.93           C  
ATOM    651  CD2 TYR B  82      14.681 -80.730  -4.351  1.00 80.93           C  
ATOM    652  CE1 TYR B  82      14.372 -80.580  -1.602  1.00 80.93           C  
ATOM    653  CE2 TYR B  82      15.094 -79.591  -3.667  1.00 80.93           C  
ATOM    654  OH  TYR B  82      15.345 -78.401  -1.613  1.00 80.93           O  
ATOM    655  CZ  TYR B  82      14.937 -79.526  -2.295  1.00 80.93           C  
ATOM    656  N   THR B  83      16.318 -83.661  -6.179  1.00 81.11           N  
ATOM    657  CA  THR B  83      17.497 -83.052  -6.785  1.00 81.11           C  
ATOM    658  C   THR B  83      17.263 -81.568  -7.050  1.00 81.11           C  
ATOM    659  CB  THR B  83      17.878 -83.757  -8.100  1.00 81.11           C  
ATOM    660  O   THR B  83      16.224 -81.185  -7.594  1.00 81.11           O  
ATOM    661  CG2 THR B  83      18.478 -85.134  -7.832  1.00 81.11           C  
ATOM    662  OG1 THR B  83      16.706 -83.909  -8.910  1.00 81.11           O  
ATOM    663  N   ASN B  84      18.095 -80.704  -6.427  1.00 79.71           N  
ATOM    664  CA  ASN B  84      18.010 -79.260  -6.618  1.00 79.71           C  
ATOM    665  C   ASN B  84      18.825 -78.805  -7.826  1.00 79.71           C  
ATOM    666  CB  ASN B  84      18.472 -78.523  -5.359  1.00 79.71           C  
ATOM    667  O   ASN B  84      20.056 -78.838  -7.798  1.00 79.71           O  
ATOM    668  CG  ASN B  84      17.961 -77.097  -5.296  1.00 79.71           C  
ATOM    669  ND2 ASN B  84      18.329 -76.382  -4.240  1.00 79.71           N  
ATOM    670  OD1 ASN B  84      17.241 -76.643  -6.188  1.00 79.71           O  
ATOM    671  N   ASP B  85      18.196 -78.640  -8.912  1.00 76.61           N  
ATOM    672  CA  ASP B  85      18.848 -78.220 -10.148  1.00 76.61           C  
ATOM    673  C   ASP B  85      18.112 -77.043 -10.784  1.00 76.61           C  
ATOM    674  CB  ASP B  85      18.929 -79.386 -11.135  1.00 76.61           C  
ATOM    675  O   ASP B  85      16.893 -76.917 -10.644  1.00 76.61           O  
ATOM    676  CG  ASP B  85      20.092 -79.262 -12.104  1.00 76.61           C  
ATOM    677  OD1 ASP B  85      20.536 -78.128 -12.383  1.00 76.61           O  
ATOM    678  OD2 ASP B  85      20.567 -80.309 -12.595  1.00 76.61           O  
ATOM    679  N   LYS B  86      18.747 -76.218 -11.527  1.00 73.44           N  
ATOM    680  CA  LYS B  86      18.214 -75.024 -12.176  1.00 73.44           C  
ATOM    681  C   LYS B  86      17.238 -75.392 -13.289  1.00 73.44           C  
ATOM    682  CB  LYS B  86      19.349 -74.166 -12.737  1.00 73.44           C  
ATOM    683  O   LYS B  86      16.331 -74.620 -13.608  1.00 73.44           O  
ATOM    684  CG  LYS B  86      20.196 -73.486 -11.671  1.00 73.44           C  
ATOM    685  CD  LYS B  86      21.304 -72.645 -12.291  1.00 73.44           C  
ATOM    686  CE  LYS B  86      22.216 -72.048 -11.227  1.00 73.44           C  
ATOM    687  NZ  LYS B  86      23.320 -71.243 -11.832  1.00 73.44           N  
ATOM    688  N   ALA B  87      17.366 -76.636 -13.816  1.00 70.37           N  
ATOM    689  CA  ALA B  87      16.553 -77.073 -14.948  1.00 70.37           C  
ATOM    690  C   ALA B  87      15.238 -77.687 -14.474  1.00 70.37           C  
ATOM    691  CB  ALA B  87      17.326 -78.074 -15.804  1.00 70.37           C  
ATOM    692  O   ALA B  87      14.349 -77.963 -15.282  1.00 70.37           O  
ATOM    693  N   CYS B  88      15.091 -77.746 -13.209  1.00 77.34           N  
ATOM    694  CA  CYS B  88      13.914 -78.365 -12.608  1.00 77.34           C  
ATOM    695  C   CYS B  88      12.820 -77.332 -12.363  1.00 77.34           C  
ATOM    696  CB  CYS B  88      14.282 -79.053 -11.294  1.00 77.34           C  
ATOM    697  O   CYS B  88      13.070 -76.128 -12.435  1.00 77.34           O  
ATOM    698  SG  CYS B  88      15.449 -80.418 -11.490  1.00 77.34           S  
ATOM    699  N   PRO B  89      11.577 -77.722 -12.250  1.00 74.23           N  
ATOM    700  CA  PRO B  89      10.492 -76.791 -11.929  1.00 74.23           C  
ATOM    701  C   PRO B  89      10.796 -75.931 -10.704  1.00 74.23           C  
ATOM    702  CB  PRO B  89       9.301 -77.716 -11.664  1.00 74.23           C  
ATOM    703  O   PRO B  89      11.395 -76.414  -9.739  1.00 74.23           O  
ATOM    704  CG  PRO B  89       9.793 -79.082 -12.017  1.00 74.23           C  
ATOM    705  CD  PRO B  89      11.275 -79.011 -12.247  1.00 74.23           C  
ATOM    706  N   LEU B  90      10.490 -74.726 -10.848  1.00 72.69           N  
ATOM    707  CA  LEU B  90      10.806 -73.736  -9.823  1.00 72.69           C  
ATOM    708  C   LEU B  90       9.817 -73.819  -8.665  1.00 72.69           C  
ATOM    709  CB  LEU B  90      10.795 -72.326 -10.419  1.00 72.69           C  
ATOM    710  O   LEU B  90       8.612 -73.967  -8.881  1.00 72.69           O  
ATOM    711  CG  LEU B  90      11.924 -71.395  -9.976  1.00 72.69           C  
ATOM    712  CD1 LEU B  90      12.786 -71.001 -11.171  1.00 72.69           C  
ATOM    713  CD2 LEU B  90      11.358 -70.157  -9.289  1.00 72.69           C  
ATOM    714  N   ILE B  91      10.315 -73.763  -7.461  1.00 76.26           N  
ATOM    715  CA  ILE B  91       9.472 -73.816  -6.271  1.00 76.26           C  
ATOM    716  C   ILE B  91       9.063 -72.402  -5.866  1.00 76.26           C  
ATOM    717  CB  ILE B  91      10.190 -74.523  -5.100  1.00 76.26           C  
ATOM    718  O   ILE B  91       9.908 -71.509  -5.765  1.00 76.26           O  
ATOM    719  CG1 ILE B  91      10.480 -75.985  -5.457  1.00 76.26           C  
ATOM    720  CG2 ILE B  91       9.357 -74.426  -3.819  1.00 76.26           C  
ATOM    721  CD1 ILE B  91      10.857 -76.851  -4.262  1.00 76.26           C  
ATOM    722  N   ALA B  92       7.740 -72.202  -5.656  1.00 66.86           N  
ATOM    723  CA  ALA B  92       7.205 -70.922  -5.199  1.00 66.86           C  
ATOM    724  C   ALA B  92       6.552 -71.059  -3.827  1.00 66.86           C  
ATOM    725  CB  ALA B  92       6.202 -70.373  -6.210  1.00 66.86           C  
ATOM    726  O   ALA B  92       5.788 -71.997  -3.587  1.00 66.86           O  
ATOM    727  N   ALA B  93       6.863 -70.135  -2.815  1.00 66.14           N  
ATOM    728  CA  ALA B  93       6.294 -70.154  -1.470  1.00 66.14           C  
ATOM    729  C   ALA B  93       4.973 -69.392  -1.423  1.00 66.14           C  
ATOM    730  CB  ALA B  93       7.282 -69.563  -0.467  1.00 66.14           C  
ATOM    731  O   ALA B  93       4.834 -68.338  -2.048  1.00 66.14           O  
ATOM    732  N   VAL B  94       3.873 -70.084  -0.734  1.00 55.49           N  
ATOM    733  CA  VAL B  94       2.578 -69.443  -0.531  1.00 55.49           C  
ATOM    734  C   VAL B  94       2.554 -68.745   0.827  1.00 55.49           C  
ATOM    735  CB  VAL B  94       1.420 -70.462  -0.626  1.00 55.49           C  
ATOM    736  O   VAL B  94       2.754 -69.382   1.863  1.00 55.49           O  
ATOM    737  CG1 VAL B  94       0.070 -69.760  -0.482  1.00 55.49           C  
ATOM    738  CG2 VAL B  94       1.490 -71.226  -1.947  1.00 55.49           C  
ATOM    739  N   ILE B  95       2.450 -67.350   0.994  1.00 48.24           N  
ATOM    740  CA  ILE B  95       2.527 -66.594   2.239  1.00 48.24           C  
ATOM    741  C   ILE B  95       1.129 -66.138   2.652  1.00 48.24           C  
ATOM    742  CB  ILE B  95       3.469 -65.377   2.104  1.00 48.24           C  
ATOM    743  O   ILE B  95       0.289 -65.840   1.799  1.00 48.24           O  
ATOM    744  CG1 ILE B  95       4.851 -65.824   1.614  1.00 48.24           C  
ATOM    745  CG2 ILE B  95       3.577 -64.627   3.435  1.00 48.24           C  
ATOM    746  CD1 ILE B  95       5.733 -64.684   1.124  1.00 48.24           C  
ATOM    747  N   THR B  96       0.587 -66.306   3.980  1.00 42.15           N  
ATOM    748  CA  THR B  96      -0.714 -65.981   4.553  1.00 42.15           C  
ATOM    749  C   THR B  96      -0.893 -64.470   4.667  1.00 42.15           C  
ATOM    750  CB  THR B  96      -0.891 -66.628   5.939  1.00 42.15           C  
ATOM    751  O   THR B  96      -1.830 -63.998   5.313  1.00 42.15           O  
ATOM    752  CG2 THR B  96      -1.011 -68.144   5.828  1.00 42.15           C  
ATOM    753  OG1 THR B  96       0.241 -66.308   6.757  1.00 42.15           O  
ATOM    754  N   ARG B  97      -0.234 -63.552   4.259  1.00 38.84           N  
ATOM    755  CA  ARG B  97      -0.654 -62.194   4.589  1.00 38.84           C  
ATOM    756  C   ARG B  97      -2.095 -61.946   4.156  1.00 38.84           C  
ATOM    757  CB  ARG B  97       0.274 -61.169   3.933  1.00 38.84           C  
ATOM    758  O   ARG B  97      -2.578 -62.564   3.205  1.00 38.84           O  
ATOM    759  CG  ARG B  97       0.931 -60.214   4.917  1.00 38.84           C  
ATOM    760  CD  ARG B  97       1.902 -59.269   4.223  1.00 38.84           C  
ATOM    761  NE  ARG B  97       1.981 -57.981   4.905  1.00 38.84           N  
ATOM    762  NH1 ARG B  97       3.692 -57.156   3.589  1.00 38.84           N  
ATOM    763  NH2 ARG B  97       2.816 -55.874   5.276  1.00 38.84           N  
ATOM    764  CZ  ARG B  97       2.829 -57.006   4.588  1.00 38.84           C  
ATOM    765  N   GLU B  98      -3.138 -61.385   5.053  1.00 33.56           N  
ATOM    766  CA  GLU B  98      -4.563 -61.166   4.821  1.00 33.56           C  
ATOM    767  C   GLU B  98      -4.828 -60.733   3.382  1.00 33.56           C  
ATOM    768  CB  GLU B  98      -5.112 -60.121   5.795  1.00 33.56           C  
ATOM    769  O   GLU B  98      -4.762 -59.544   3.064  1.00 33.56           O  
ATOM    770  CG  GLU B  98      -5.773 -60.718   7.029  1.00 33.56           C  
ATOM    771  CD  GLU B  98      -6.306 -59.668   7.992  1.00 33.56           C  
ATOM    772  OE1 GLU B  98      -6.889 -60.041   9.035  1.00 33.56           O  
ATOM    773  OE2 GLU B  98      -6.139 -58.463   7.700  1.00 33.56           O  
ATOM    774  N   VAL B  99      -4.110 -61.182   2.483  1.00 32.34           N  
ATOM    775  CA  VAL B  99      -4.415 -60.683   1.146  1.00 32.34           C  
ATOM    776  C   VAL B  99      -5.673 -61.366   0.614  1.00 32.34           C  
ATOM    777  CB  VAL B  99      -3.235 -60.908   0.174  1.00 32.34           C  
ATOM    778  O   VAL B  99      -5.904 -62.548   0.878  1.00 32.34           O  
ATOM    779  CG1 VAL B  99      -3.449 -60.131  -1.124  1.00 32.34           C  
ATOM    780  CG2 VAL B  99      -1.917 -60.502   0.833  1.00 32.34           C  
ATOM    781  N   GLY B 100      -6.877 -60.619   0.217  1.00 31.79           N  
ATOM    782  CA  GLY B 100      -8.205 -60.829  -0.338  1.00 31.79           C  
ATOM    783  C   GLY B 100      -8.333 -62.132  -1.104  1.00 31.79           C  
ATOM    784  O   GLY B 100      -7.406 -62.945  -1.116  1.00 31.79           O  
ATOM    785  N   PHE B 101      -9.612 -62.322  -1.704  1.00 28.76           N  
ATOM    786  CA  PHE B 101     -10.091 -63.549  -2.328  1.00 28.76           C  
ATOM    787  C   PHE B 101      -9.309 -63.850  -3.601  1.00 28.76           C  
ATOM    788  CB  PHE B 101     -11.587 -63.445  -2.643  1.00 28.76           C  
ATOM    789  O   PHE B 101      -8.892 -62.933  -4.312  1.00 28.76           O  
ATOM    790  CG  PHE B 101     -12.474 -63.628  -1.442  1.00 28.76           C  
ATOM    791  CD1 PHE B 101     -12.883 -64.897  -1.049  1.00 28.76           C  
ATOM    792  CD2 PHE B 101     -12.900 -62.531  -0.704  1.00 28.76           C  
ATOM    793  CE1 PHE B 101     -13.704 -65.070   0.063  1.00 28.76           C  
ATOM    794  CE2 PHE B 101     -13.721 -62.696   0.408  1.00 28.76           C  
ATOM    795  CZ  PHE B 101     -14.122 -63.966   0.789  1.00 28.76           C  
ATOM    796  N   VAL B 102      -8.543 -64.907  -3.806  1.00 31.14           N  
ATOM    797  CA  VAL B 102      -7.796 -65.396  -4.960  1.00 31.14           C  
ATOM    798  C   VAL B 102      -8.749 -65.638  -6.128  1.00 31.14           C  
ATOM    799  CB  VAL B 102      -7.020 -66.690  -4.627  1.00 31.14           C  
ATOM    800  O   VAL B 102      -9.717 -66.391  -6.001  1.00 31.14           O  
ATOM    801  CG1 VAL B 102      -6.229 -67.172  -5.842  1.00 31.14           C  
ATOM    802  CG2 VAL B 102      -6.091 -66.463  -3.436  1.00 31.14           C  
ATOM    803  N   VAL B 103      -8.932 -64.555  -7.023  1.00 29.67           N  
ATOM    804  CA  VAL B 103      -9.754 -64.884  -8.182  1.00 29.67           C  
ATOM    805  C   VAL B 103      -8.970 -65.784  -9.134  1.00 29.67           C  
ATOM    806  CB  VAL B 103     -10.228 -63.612  -8.921  1.00 29.67           C  
ATOM    807  O   VAL B 103      -7.872 -65.430  -9.570  1.00 29.67           O  
ATOM    808  CG1 VAL B 103     -11.155 -63.975 -10.080  1.00 29.67           C  
ATOM    809  CG2 VAL B 103     -10.927 -62.662  -7.951  1.00 29.67           C  
ATOM    810  N   PRO B 104      -9.351 -66.982  -9.360  1.00 31.46           N  
ATOM    811  CA  PRO B 104      -8.713 -67.977 -10.226  1.00 31.46           C  
ATOM    812  C   PRO B 104      -8.525 -67.480 -11.657  1.00 31.46           C  
ATOM    813  CB  PRO B 104      -9.686 -69.158 -10.182  1.00 31.46           C  
ATOM    814  O   PRO B 104      -9.389 -66.778 -12.189  1.00 31.46           O  
ATOM    815  CG  PRO B 104     -10.831 -68.679  -9.350  1.00 31.46           C  
ATOM    816  CD  PRO B 104     -10.535 -67.280  -8.891  1.00 31.46           C  
ATOM    817  N   GLY B 105      -7.384 -67.392 -12.338  1.00 28.28           N  
ATOM    818  CA  GLY B 105      -7.041 -67.062 -13.713  1.00 28.28           C  
ATOM    819  C   GLY B 105      -6.066 -65.906 -13.823  1.00 28.28           C  
ATOM    820  O   GLY B 105      -5.772 -65.438 -14.925  1.00 28.28           O  
ATOM    821  N   LEU B 106      -6.053 -64.953 -12.834  1.00 29.35           N  
ATOM    822  CA  LEU B 106      -5.266 -63.730 -12.955  1.00 29.35           C  
ATOM    823  C   LEU B 106      -3.801 -63.991 -12.624  1.00 29.35           C  
ATOM    824  CB  LEU B 106      -5.824 -62.641 -12.035  1.00 29.35           C  
ATOM    825  O   LEU B 106      -3.493 -64.649 -11.628  1.00 29.35           O  
ATOM    826  CG  LEU B 106      -6.968 -61.797 -12.599  1.00 29.35           C  
ATOM    827  CD1 LEU B 106      -7.898 -61.348 -11.477  1.00 29.35           C  
ATOM    828  CD2 LEU B 106      -6.421 -60.595 -13.361  1.00 29.35           C  
ATOM    829  N   PRO B 107      -2.867 -63.677 -13.603  1.00 30.79           N  
ATOM    830  CA  PRO B 107      -1.435 -63.950 -13.457  1.00 30.79           C  
ATOM    831  C   PRO B 107      -0.830 -63.278 -12.227  1.00 30.79           C  
ATOM    832  CB  PRO B 107      -0.834 -63.378 -14.743  1.00 30.79           C  
ATOM    833  O   PRO B 107      -1.282 -62.205 -11.820  1.00 30.79           O  
ATOM    834  CG  PRO B 107      -1.944 -62.598 -15.370  1.00 30.79           C  
ATOM    835  CD  PRO B 107      -3.211 -62.882 -14.616  1.00 30.79           C  
ATOM    836  N   GLY B 108      -0.331 -63.932 -11.254  1.00 32.51           N  
ATOM    837  CA  GLY B 108       0.337 -63.482 -10.044  1.00 32.51           C  
ATOM    838  C   GLY B 108       1.510 -62.559 -10.317  1.00 32.51           C  
ATOM    839  O   GLY B 108       1.958 -62.438 -11.459  1.00 32.51           O  
ATOM    840  N   THR B 109       1.690 -61.397  -9.631  1.00 33.54           N  
ATOM    841  CA  THR B 109       2.776 -60.433  -9.769  1.00 33.54           C  
ATOM    842  C   THR B 109       4.075 -60.997  -9.202  1.00 33.54           C  
ATOM    843  CB  THR B 109       2.438 -59.106  -9.065  1.00 33.54           C  
ATOM    844  O   THR B 109       4.056 -61.758  -8.232  1.00 33.54           O  
ATOM    845  CG2 THR B 109       1.720 -58.149 -10.010  1.00 33.54           C  
ATOM    846  OG1 THR B 109       1.592 -59.372  -7.939  1.00 33.54           O  
ATOM    847  N   ILE B 110       5.226 -61.006  -9.979  1.00 33.60           N  
ATOM    848  CA  ILE B 110       6.550 -61.503  -9.622  1.00 33.60           C  
ATOM    849  C   ILE B 110       7.393 -60.364  -9.054  1.00 33.60           C  
ATOM    850  CB  ILE B 110       7.261 -62.143 -10.836  1.00 33.60           C  
ATOM    851  O   ILE B 110       7.459 -59.281  -9.640  1.00 33.60           O  
ATOM    852  CG1 ILE B 110       6.394 -63.255 -11.437  1.00 33.60           C  
ATOM    853  CG2 ILE B 110       8.638 -62.678 -10.434  1.00 33.60           C  
ATOM    854  CD1 ILE B 110       6.853 -63.723 -12.811  1.00 33.60           C  
ATOM    855  N   LEU B 111       7.571 -60.288  -7.678  1.00 34.44           N  
ATOM    856  CA  LEU B 111       8.446 -59.254  -7.137  1.00 34.44           C  
ATOM    857  C   LEU B 111       9.887 -59.746  -7.060  1.00 34.44           C  
ATOM    858  CB  LEU B 111       7.967 -58.819  -5.750  1.00 34.44           C  
ATOM    859  O   LEU B 111      10.142 -60.863  -6.603  1.00 34.44           O  
ATOM    860  CG  LEU B 111       7.992 -57.316  -5.465  1.00 34.44           C  
ATOM    861  CD1 LEU B 111       6.572 -56.759  -5.436  1.00 34.44           C  
ATOM    862  CD2 LEU B 111       8.710 -57.033  -4.149  1.00 34.44           C  
ATOM    863  N   ARG B 112      10.773 -59.090  -7.716  1.00 32.26           N  
ATOM    864  CA  ARG B 112      12.200 -59.394  -7.687  1.00 32.26           C  
ATOM    865  C   ARG B 112      12.848 -58.860  -6.414  1.00 32.26           C  
ATOM    866  CB  ARG B 112      12.900 -58.810  -8.916  1.00 32.26           C  
ATOM    867  O   ARG B 112      12.702 -57.681  -6.084  1.00 32.26           O  
ATOM    868  CG  ARG B 112      14.277 -59.399  -9.179  1.00 32.26           C  
ATOM    869  CD  ARG B 112      14.889 -58.852 -10.461  1.00 32.26           C  
ATOM    870  NE  ARG B 112      16.219 -59.404 -10.702  1.00 32.26           N  
ATOM    871  NH1 ARG B 112      16.684 -58.041 -12.507  1.00 32.26           N  
ATOM    872  NH2 ARG B 112      18.230 -59.577 -11.797  1.00 32.26           N  
ATOM    873  CZ  ARG B 112      17.041 -59.006 -11.668  1.00 32.26           C  
ATOM    874  N   THR B 113      13.175 -59.643  -5.493  1.00 35.87           N  
ATOM    875  CA  THR B 113      13.858 -59.220  -4.275  1.00 35.87           C  
ATOM    876  C   THR B 113      15.243 -58.667  -4.596  1.00 35.87           C  
ATOM    877  CB  THR B 113      13.986 -60.383  -3.274  1.00 35.87           C  
ATOM    878  O   THR B 113      15.748 -58.847  -5.706  1.00 35.87           O  
ATOM    879  CG2 THR B 113      12.637 -60.723  -2.650  1.00 35.87           C  
ATOM    880  OG1 THR B 113      14.489 -61.539  -3.956  1.00 35.87           O  
ATOM    881  N   THR B 114      15.795 -57.672  -3.756  1.00 39.66           N  
ATOM    882  CA  THR B 114      17.078 -56.998  -3.912  1.00 39.66           C  
ATOM    883  C   THR B 114      18.152 -57.978  -4.376  1.00 39.66           C  
ATOM    884  CB  THR B 114      17.522 -56.330  -2.597  1.00 39.66           C  
ATOM    885  O   THR B 114      19.009 -57.629  -5.190  1.00 39.66           O  
ATOM    886  CG2 THR B 114      17.068 -54.875  -2.539  1.00 39.66           C  
ATOM    887  OG1 THR B 114      16.953 -57.041  -1.491  1.00 39.66           O  
ATOM    888  N   ASN B 115      18.212 -59.145  -3.842  1.00 40.37           N  
ATOM    889  CA  ASN B 115      19.299 -60.090  -4.075  1.00 40.37           C  
ATOM    890  C   ASN B 115      19.036 -60.954  -5.305  1.00 40.37           C  
ATOM    891  CB  ASN B 115      19.517 -60.972  -2.844  1.00 40.37           C  
ATOM    892  O   ASN B 115      19.769 -61.908  -5.568  1.00 40.37           O  
ATOM    893  CG  ASN B 115      20.134 -60.215  -1.685  1.00 40.37           C  
ATOM    894  ND2 ASN B 115      20.089 -60.808  -0.498  1.00 40.37           N  
ATOM    895  OD1 ASN B 115      20.646 -59.106  -1.854  1.00 40.37           O  
ATOM    896  N   GLY B 116      18.157 -60.564  -6.328  1.00 37.31           N  
ATOM    897  CA  GLY B 116      17.911 -61.220  -7.603  1.00 37.31           C  
ATOM    898  C   GLY B 116      16.889 -62.337  -7.512  1.00 37.31           C  
ATOM    899  O   GLY B 116      16.772 -63.155  -8.427  1.00 37.31           O  
ATOM    900  N   ASP B 117      16.385 -62.663  -6.385  1.00 35.16           N  
ATOM    901  CA  ASP B 117      15.489 -63.796  -6.177  1.00 35.16           C  
ATOM    902  C   ASP B 117      14.051 -63.432  -6.539  1.00 35.16           C  
ATOM    903  CB  ASP B 117      15.560 -64.278  -4.727  1.00 35.16           C  
ATOM    904  O   ASP B 117      13.652 -62.270  -6.430  1.00 35.16           O  
ATOM    905  CG  ASP B 117      16.909 -64.873  -4.365  1.00 35.16           C  
ATOM    906  OD1 ASP B 117      17.683 -65.230  -5.279  1.00 35.16           O  
ATOM    907  OD2 ASP B 117      17.201 -64.987  -3.155  1.00 35.16           O  
ATOM    908  N   PHE B 118      13.437 -64.120  -7.530  1.00 36.00           N  
ATOM    909  CA  PHE B 118      12.103 -63.808  -8.028  1.00 36.00           C  
ATOM    910  C   PHE B 118      11.033 -64.387  -7.109  1.00 36.00           C  
ATOM    911  CB  PHE B 118      11.919 -64.344  -9.451  1.00 36.00           C  
ATOM    912  O   PHE B 118      11.133 -65.539  -6.682  1.00 36.00           O  
ATOM    913  CG  PHE B 118      12.763 -63.640 -10.478  1.00 36.00           C  
ATOM    914  CD1 PHE B 118      12.334 -62.451 -11.055  1.00 36.00           C  
ATOM    915  CD2 PHE B 118      13.988 -64.168 -10.867  1.00 36.00           C  
ATOM    916  CE1 PHE B 118      13.114 -61.798 -12.007  1.00 36.00           C  
ATOM    917  CE2 PHE B 118      14.773 -63.521 -11.817  1.00 36.00           C  
ATOM    918  CZ  PHE B 118      14.333 -62.336 -12.387  1.00 36.00           C  
ATOM    919  N   LEU B 119      10.298 -63.520  -6.353  1.00 37.76           N  
ATOM    920  CA  LEU B 119       9.150 -63.949  -5.562  1.00 37.76           C  
ATOM    921  C   LEU B 119       7.860 -63.830  -6.367  1.00 37.76           C  
ATOM    922  CB  LEU B 119       9.043 -63.121  -4.279  1.00 37.76           C  
ATOM    923  O   LEU B 119       7.603 -62.794  -6.984  1.00 37.76           O  
ATOM    924  CG  LEU B 119       9.706 -63.712  -3.033  1.00 37.76           C  
ATOM    925  CD1 LEU B 119      10.710 -62.724  -2.449  1.00 37.76           C  
ATOM    926  CD2 LEU B 119       8.654 -64.090  -1.996  1.00 37.76           C  
ATOM    927  N   HIS B 120       7.319 -64.836  -6.815  1.00 30.39           N  
ATOM    928  CA  HIS B 120       6.098 -64.827  -7.613  1.00 30.39           C  
ATOM    929  C   HIS B 120       4.862 -64.705  -6.728  1.00 30.39           C  
ATOM    930  CB  HIS B 120       6.008 -66.092  -8.469  1.00 30.39           C  
ATOM    931  O   HIS B 120       4.687 -65.485  -5.789  1.00 30.39           O  
ATOM    932  CG  HIS B 120       6.715 -65.979  -9.783  1.00 30.39           C  
ATOM    933  CD2 HIS B 120       6.312 -65.464 -10.968  1.00 30.39           C  
ATOM    934  ND1 HIS B 120       8.001 -66.435  -9.977  1.00 30.39           N  
ATOM    935  CE1 HIS B 120       8.360 -66.203 -11.229  1.00 30.39           C  
ATOM    936  NE2 HIS B 120       7.353 -65.615 -11.851  1.00 30.39           N  
ATOM    937  N   PHE B 121       4.186 -63.409  -6.663  1.00 33.68           N  
ATOM    938  CA  PHE B 121       2.982 -63.209  -5.866  1.00 33.68           C  
ATOM    939  C   PHE B 121       1.731 -63.428  -6.710  1.00 33.68           C  
ATOM    940  CB  PHE B 121       2.965 -61.804  -5.257  1.00 33.68           C  
ATOM    941  O   PHE B 121       1.674 -63.002  -7.865  1.00 33.68           O  
ATOM    942  CG  PHE B 121       4.057 -61.566  -4.249  1.00 33.68           C  
ATOM    943  CD1 PHE B 121       3.880 -61.918  -2.917  1.00 33.68           C  
ATOM    944  CD2 PHE B 121       5.261 -60.990  -4.634  1.00 33.68           C  
ATOM    945  CE1 PHE B 121       4.889 -61.699  -1.981  1.00 33.68           C  
ATOM    946  CE2 PHE B 121       6.273 -60.769  -3.705  1.00 33.68           C  
ATOM    947  CZ  PHE B 121       6.085 -61.123  -2.379  1.00 33.68           C  
ATOM    948  N   LEU B 122       0.969 -64.365  -6.570  1.00 28.55           N  
ATOM    949  CA  LEU B 122      -0.307 -64.521  -7.260  1.00 28.55           C  
ATOM    950  C   LEU B 122      -1.304 -63.462  -6.805  1.00 28.55           C  
ATOM    951  CB  LEU B 122      -0.881 -65.919  -7.015  1.00 28.55           C  
ATOM    952  O   LEU B 122      -1.668 -63.411  -5.628  1.00 28.55           O  
ATOM    953  CG  LEU B 122      -0.477 -67.003  -8.015  1.00 28.55           C  
ATOM    954  CD1 LEU B 122       0.021 -68.243  -7.281  1.00 28.55           C  
ATOM    955  CD2 LEU B 122      -1.648 -67.351  -8.929  1.00 28.55           C  
ATOM    956  N   PRO B 123      -1.456 -62.248  -7.602  1.00 29.83           N  
ATOM    957  CA  PRO B 123      -2.227 -61.073  -7.190  1.00 29.83           C  
ATOM    958  C   PRO B 123      -3.701 -61.391  -6.946  1.00 29.83           C  
ATOM    959  CB  PRO B 123      -2.064 -60.113  -8.371  1.00 29.83           C  
ATOM    960  O   PRO B 123      -4.306 -62.153  -7.704  1.00 29.83           O  
ATOM    961  CG  PRO B 123      -1.356 -60.911  -9.418  1.00 29.83           C  
ATOM    962  CD  PRO B 123      -1.032 -62.263  -8.849  1.00 29.83           C  
ATOM    963  N   ARG B 124      -4.208 -61.570  -5.785  1.00 29.05           N  
ATOM    964  CA  ARG B 124      -5.641 -61.406  -5.564  1.00 29.05           C  
ATOM    965  C   ARG B 124      -6.095 -59.997  -5.931  1.00 29.05           C  
ATOM    966  CB  ARG B 124      -5.999 -61.709  -4.107  1.00 29.05           C  
ATOM    967  O   ARG B 124      -5.314 -59.047  -5.849  1.00 29.05           O  
ATOM    968  CG  ARG B 124      -6.413 -63.151  -3.862  1.00 29.05           C  
ATOM    969  CD  ARG B 124      -6.816 -63.383  -2.412  1.00 29.05           C  
ATOM    970  NE  ARG B 124      -7.055 -64.797  -2.139  1.00 29.05           N  
ATOM    971  NH1 ARG B 124      -7.518 -64.498   0.105  1.00 29.05           N  
ATOM    972  NH2 ARG B 124      -7.577 -66.598  -0.812  1.00 29.05           N  
ATOM    973  CZ  ARG B 124      -7.383 -65.295  -0.949  1.00 29.05           C  
ATOM    974  N   VAL B 125      -7.174 -59.629  -6.517  1.00 29.99           N  
ATOM    975  CA  VAL B 125      -7.613 -58.284  -6.873  1.00 29.99           C  
ATOM    976  C   VAL B 125      -7.290 -57.317  -5.737  1.00 29.99           C  
ATOM    977  CB  VAL B 125      -9.124 -58.246  -7.193  1.00 29.99           C  
ATOM    978  O   VAL B 125      -6.971 -57.741  -4.624  1.00 29.99           O  
ATOM    979  CG1 VAL B 125      -9.501 -56.925  -7.862  1.00 29.99           C  
ATOM    980  CG2 VAL B 125      -9.511 -59.428  -8.079  1.00 29.99           C  
ATOM    981  N   PHE B 126      -8.190 -55.874  -5.776  1.00 31.44           N  
ATOM    982  CA  PHE B 126      -7.770 -54.479  -5.727  1.00 31.44           C  
ATOM    983  C   PHE B 126      -7.390 -54.078  -4.306  1.00 31.44           C  
ATOM    984  CB  PHE B 126      -8.881 -53.563  -6.250  1.00 31.44           C  
ATOM    985  O   PHE B 126      -8.233 -54.085  -3.407  1.00 31.44           O  
ATOM    986  CG  PHE B 126      -9.174 -53.741  -7.716  1.00 31.44           C  
ATOM    987  CD1 PHE B 126      -8.349 -53.171  -8.678  1.00 31.44           C  
ATOM    988  CD2 PHE B 126     -10.274 -54.479  -8.132  1.00 31.44           C  
ATOM    989  CE1 PHE B 126      -8.617 -53.333 -10.035  1.00 31.44           C  
ATOM    990  CE2 PHE B 126     -10.549 -54.646  -9.486  1.00 31.44           C  
ATOM    991  CZ  PHE B 126      -9.720 -54.072 -10.436  1.00 31.44           C  
ATOM    992  N   SER B 127      -6.374 -54.334  -3.821  1.00 31.62           N  
ATOM    993  CA  SER B 127      -5.822 -53.808  -2.577  1.00 31.62           C  
ATOM    994  C   SER B 127      -5.899 -52.286  -2.537  1.00 31.62           C  
ATOM    995  CB  SER B 127      -4.371 -54.258  -2.401  1.00 31.62           C  
ATOM    996  O   SER B 127      -5.560 -51.616  -3.515  1.00 31.62           O  
ATOM    997  OG  SER B 127      -3.780 -53.624  -1.280  1.00 31.62           O  
ATOM    998  N   ALA B 128      -6.931 -51.602  -1.967  1.00 35.69           N  
ATOM    999  CA  ALA B 128      -6.801 -50.181  -1.656  1.00 35.69           C  
ATOM   1000  C   ALA B 128      -5.408 -49.862  -1.122  1.00 35.69           C  
ATOM   1001  CB  ALA B 128      -7.864 -49.758  -0.645  1.00 35.69           C  
ATOM   1002  O   ALA B 128      -4.978 -50.427  -0.114  1.00 35.69           O  
ATOM   1003  N   VAL B 129      -4.331 -49.798  -1.950  1.00 37.03           N  
ATOM   1004  CA  VAL B 129      -3.119 -49.264  -1.338  1.00 37.03           C  
ATOM   1005  C   VAL B 129      -3.475 -48.098  -0.418  1.00 37.03           C  
ATOM   1006  CB  VAL B 129      -2.097 -48.809  -2.404  1.00 37.03           C  
ATOM   1007  O   VAL B 129      -4.278 -47.236  -0.781  1.00 37.03           O  
ATOM   1008  CG1 VAL B 129      -0.762 -48.448  -1.753  1.00 37.03           C  
ATOM   1009  CG2 VAL B 129      -1.904 -49.899  -3.456  1.00 37.03           C  
ATOM   1010  N   GLY B 130      -3.582 -48.326   0.855  1.00 43.85           N  
ATOM   1011  CA  GLY B 130      -3.999 -47.426   1.919  1.00 43.85           C  
ATOM   1012  C   GLY B 130      -3.772 -45.964   1.586  1.00 43.85           C  
ATOM   1013  O   GLY B 130      -4.518 -45.095   2.043  1.00 43.85           O  
ATOM   1014  N   ASN B 131      -3.170 -45.525   0.443  1.00 55.32           N  
ATOM   1015  CA  ASN B 131      -2.934 -44.100   0.237  1.00 55.32           C  
ATOM   1016  C   ASN B 131      -3.324 -43.665  -1.173  1.00 55.32           C  
ATOM   1017  CB  ASN B 131      -1.469 -43.753   0.514  1.00 55.32           C  
ATOM   1018  O   ASN B 131      -2.782 -42.692  -1.699  1.00 55.32           O  
ATOM   1019  CG  ASN B 131      -1.135 -43.767   1.992  1.00 55.32           C  
ATOM   1020  ND2 ASN B 131       0.149 -43.653   2.311  1.00 55.32           N  
ATOM   1021  OD1 ASN B 131      -2.023 -43.881   2.841  1.00 55.32           O  
ATOM   1022  N   ILE B 132      -4.095 -44.500  -1.877  1.00 55.51           N  
ATOM   1023  CA  ILE B 132      -4.475 -44.126  -3.235  1.00 55.51           C  
ATOM   1024  C   ILE B 132      -5.994 -44.189  -3.381  1.00 55.51           C  
ATOM   1025  CB  ILE B 132      -3.797 -45.036  -4.283  1.00 55.51           C  
ATOM   1026  O   ILE B 132      -6.637 -45.099  -2.853  1.00 55.51           O  
ATOM   1027  CG1 ILE B 132      -2.275 -45.013  -4.106  1.00 55.51           C  
ATOM   1028  CG2 ILE B 132      -4.190 -44.612  -5.701  1.00 55.51           C  
ATOM   1029  CD1 ILE B 132      -1.545 -46.108  -4.872  1.00 55.51           C  
ATOM   1030  N   CYS B 133      -6.551 -43.148  -4.014  1.00 70.91           N  
ATOM   1031  CA  CYS B 133      -7.977 -43.119  -4.321  1.00 70.91           C  
ATOM   1032  C   CYS B 133      -8.216 -42.677  -5.760  1.00 70.91           C  
ATOM   1033  CB  CYS B 133      -8.712 -42.183  -3.362  1.00 70.91           C  
ATOM   1034  O   CYS B 133      -7.265 -42.463  -6.515  1.00 70.91           O  
ATOM   1035  SG  CYS B 133      -8.343 -40.435  -3.625  1.00 70.91           S  
ATOM   1036  N   TYR B 134      -9.570 -42.707  -6.111  1.00 75.32           N  
ATOM   1037  CA  TYR B 134      -9.810 -42.491  -7.533  1.00 75.32           C  
ATOM   1038  C   TYR B 134     -10.959 -41.513  -7.750  1.00 75.32           C  
ATOM   1039  CB  TYR B 134     -10.114 -43.818  -8.235  1.00 75.32           C  
ATOM   1040  O   TYR B 134     -11.917 -41.489  -6.973  1.00 75.32           O  
ATOM   1041  CG  TYR B 134      -9.028 -44.853  -8.074  1.00 75.32           C  
ATOM   1042  CD1 TYR B 134      -7.985 -44.945  -8.994  1.00 75.32           C  
ATOM   1043  CD2 TYR B 134      -9.041 -45.740  -7.004  1.00 75.32           C  
ATOM   1044  CE1 TYR B 134      -6.983 -45.898  -8.851  1.00 75.32           C  
ATOM   1045  CE2 TYR B 134      -8.044 -46.698  -6.851  1.00 75.32           C  
ATOM   1046  OH  TYR B 134      -6.030 -47.714  -7.632  1.00 75.32           O  
ATOM   1047  CZ  TYR B 134      -7.020 -46.769  -7.778  1.00 75.32           C  
ATOM   1048  N   THR B 135     -10.776 -40.667  -8.724  1.00 80.86           N  
ATOM   1049  CA  THR B 135     -11.862 -39.916  -9.343  1.00 80.86           C  
ATOM   1050  C   THR B 135     -12.233 -40.518 -10.696  1.00 80.86           C  
ATOM   1051  CB  THR B 135     -11.485 -38.434  -9.523  1.00 80.86           C  
ATOM   1052  O   THR B 135     -11.483 -41.325 -11.249  1.00 80.86           O  
ATOM   1053  CG2 THR B 135     -11.199 -37.772  -8.180  1.00 80.86           C  
ATOM   1054  OG1 THR B 135     -10.317 -38.341 -10.348  1.00 80.86           O  
ATOM   1055  N   PRO B 136     -13.352 -40.350 -11.126  1.00 79.89           N  
ATOM   1056  CA  PRO B 136     -13.702 -40.942 -12.419  1.00 79.89           C  
ATOM   1057  C   PRO B 136     -12.643 -40.687 -13.490  1.00 79.89           C  
ATOM   1058  CB  PRO B 136     -15.020 -40.251 -12.779  1.00 79.89           C  
ATOM   1059  O   PRO B 136     -12.472 -41.502 -14.400  1.00 79.89           O  
ATOM   1060  CG  PRO B 136     -15.502 -39.657 -11.495  1.00 79.89           C  
ATOM   1061  CD  PRO B 136     -14.346 -39.583 -10.540  1.00 79.89           C  
ATOM   1062  N   SER B 137     -11.847 -39.651 -13.316  1.00 74.20           N  
ATOM   1063  CA  SER B 137     -10.918 -39.296 -14.384  1.00 74.20           C  
ATOM   1064  C   SER B 137      -9.470 -39.467 -13.935  1.00 74.20           C  
ATOM   1065  CB  SER B 137     -11.151 -37.856 -14.842  1.00 74.20           C  
ATOM   1066  O   SER B 137      -8.590 -39.742 -14.754  1.00 74.20           O  
ATOM   1067  OG  SER B 137     -11.573 -37.046 -13.758  1.00 74.20           O  
ATOM   1068  N   LYS B 138      -9.189 -39.460 -12.579  1.00 74.46           N  
ATOM   1069  CA  LYS B 138      -7.789 -39.409 -12.165  1.00 74.46           C  
ATOM   1070  C   LYS B 138      -7.539 -40.309 -10.959  1.00 74.46           C  
ATOM   1071  CB  LYS B 138      -7.377 -37.972 -11.841  1.00 74.46           C  
ATOM   1072  O   LYS B 138      -8.455 -40.580 -10.179  1.00 74.46           O  
ATOM   1073  CG  LYS B 138      -7.196 -37.088 -13.066  1.00 74.46           C  
ATOM   1074  CD  LYS B 138      -6.186 -35.977 -12.810  1.00 74.46           C  
ATOM   1075  CE  LYS B 138      -6.037 -35.065 -14.020  1.00 74.46           C  
ATOM   1076  NZ  LYS B 138      -5.057 -33.966 -13.768  1.00 74.46           N  
ATOM   1077  N   LEU B 139      -6.326 -40.785 -10.951  1.00 66.52           N  
ATOM   1078  CA  LEU B 139      -5.804 -41.469  -9.773  1.00 66.52           C  
ATOM   1079  C   LEU B 139      -5.134 -40.483  -8.824  1.00 66.52           C  
ATOM   1080  CB  LEU B 139      -4.809 -42.559 -10.182  1.00 66.52           C  
ATOM   1081  O   LEU B 139      -4.296 -39.682  -9.244  1.00 66.52           O  
ATOM   1082  CG  LEU B 139      -4.200 -43.382  -9.046  1.00 66.52           C  
ATOM   1083  CD1 LEU B 139      -3.911 -44.803  -9.518  1.00 66.52           C  
ATOM   1084  CD2 LEU B 139      -2.931 -42.717  -8.525  1.00 66.52           C  
ATOM   1085  N   ILE B 140      -5.525 -40.422  -7.590  1.00 66.74           N  
ATOM   1086  CA  ILE B 140      -5.016 -39.416  -6.663  1.00 66.74           C  
ATOM   1087  C   ILE B 140      -4.395 -40.102  -5.449  1.00 66.74           C  
ATOM   1088  CB  ILE B 140      -6.130 -38.443  -6.218  1.00 66.74           C  
ATOM   1089  O   ILE B 140      -4.956 -41.063  -4.916  1.00 66.74           O  
ATOM   1090  CG1 ILE B 140      -6.824 -37.831  -7.440  1.00 66.74           C  
ATOM   1091  CG2 ILE B 140      -5.561 -37.351  -5.307  1.00 66.74           C  
ATOM   1092  CD1 ILE B 140      -8.117 -37.095  -7.114  1.00 66.74           C  
ATOM   1093  N   GLU B 141      -3.244 -39.593  -5.026  1.00 58.49           N  
ATOM   1094  CA  GLU B 141      -2.648 -40.002  -3.758  1.00 58.49           C  
ATOM   1095  C   GLU B 141      -3.164 -39.145  -2.605  1.00 58.49           C  
ATOM   1096  CB  GLU B 141      -1.121 -39.922  -3.830  1.00 58.49           C  
ATOM   1097  O   GLU B 141      -3.248 -37.921  -2.723  1.00 58.49           O  
ATOM   1098  CG  GLU B 141      -0.478 -41.093  -4.558  1.00 58.49           C  
ATOM   1099  CD  GLU B 141       1.041 -41.025  -4.580  1.00 58.49           C  
ATOM   1100  OE1 GLU B 141       1.681 -41.933  -5.157  1.00 58.49           O  
ATOM   1101  OE2 GLU B 141       1.595 -40.055  -4.016  1.00 58.49           O  
ATOM   1102  N   TYR B 142      -3.668 -39.739  -1.567  1.00 59.23           N  
ATOM   1103  CA  TYR B 142      -4.251 -38.928  -0.504  1.00 59.23           C  
ATOM   1104  C   TYR B 142      -3.735 -39.365   0.861  1.00 59.23           C  
ATOM   1105  CB  TYR B 142      -5.780 -39.016  -0.537  1.00 59.23           C  
ATOM   1106  O   TYR B 142      -3.246 -40.487   1.017  1.00 59.23           O  
ATOM   1107  CG  TYR B 142      -6.322 -40.343  -0.061  1.00 59.23           C  
ATOM   1108  CD1 TYR B 142      -6.492 -41.405  -0.945  1.00 59.23           C  
ATOM   1109  CD2 TYR B 142      -6.665 -40.535   1.273  1.00 59.23           C  
ATOM   1110  CE1 TYR B 142      -6.992 -42.629  -0.512  1.00 59.23           C  
ATOM   1111  CE2 TYR B 142      -7.166 -41.754   1.718  1.00 59.23           C  
ATOM   1112  OH  TYR B 142      -7.822 -44.002   1.254  1.00 59.23           O  
ATOM   1113  CZ  TYR B 142      -7.326 -42.793   0.819  1.00 59.23           C  
ATOM   1114  N   THR B 143      -3.600 -38.434   1.811  1.00 58.39           N  
ATOM   1115  CA  THR B 143      -3.305 -38.750   3.204  1.00 58.39           C  
ATOM   1116  C   THR B 143      -4.591 -39.013   3.983  1.00 58.39           C  
ATOM   1117  CB  THR B 143      -2.516 -37.614   3.880  1.00 58.39           C  
ATOM   1118  O   THR B 143      -4.695 -40.009   4.703  1.00 58.39           O  
ATOM   1119  CG2 THR B 143      -1.031 -37.701   3.545  1.00 58.39           C  
ATOM   1120  OG1 THR B 143      -3.023 -36.353   3.427  1.00 58.39           O  
ATOM   1121  N   ASP B 144      -5.557 -38.038   3.738  1.00 60.45           N  
ATOM   1122  CA  ASP B 144      -6.874 -38.179   4.352  1.00 60.45           C  
ATOM   1123  C   ASP B 144      -7.973 -38.214   3.292  1.00 60.45           C  
ATOM   1124  CB  ASP B 144      -7.131 -37.038   5.339  1.00 60.45           C  
ATOM   1125  O   ASP B 144      -8.104 -37.283   2.496  1.00 60.45           O  
ATOM   1126  CG  ASP B 144      -8.120 -37.409   6.430  1.00 60.45           C  
ATOM   1127  OD1 ASP B 144      -8.730 -38.498   6.355  1.00 60.45           O  
ATOM   1128  OD2 ASP B 144      -8.293 -36.605   7.371  1.00 60.45           O  
ATOM   1129  N   PHE B 145      -8.753 -39.229   3.163  1.00 66.59           N  
ATOM   1130  CA  PHE B 145      -9.789 -39.441   2.159  1.00 66.59           C  
ATOM   1131  C   PHE B 145     -10.829 -38.329   2.211  1.00 66.59           C  
ATOM   1132  CB  PHE B 145     -10.465 -40.801   2.361  1.00 66.59           C  
ATOM   1133  O   PHE B 145     -11.261 -37.826   1.172  1.00 66.59           O  
ATOM   1134  CG  PHE B 145     -11.422 -41.173   1.261  1.00 66.59           C  
ATOM   1135  CD1 PHE B 145     -12.773 -40.864   1.362  1.00 66.59           C  
ATOM   1136  CD2 PHE B 145     -10.970 -41.832   0.125  1.00 66.59           C  
ATOM   1137  CE1 PHE B 145     -13.661 -41.206   0.345  1.00 66.59           C  
ATOM   1138  CE2 PHE B 145     -11.852 -42.178  -0.896  1.00 66.59           C  
ATOM   1139  CZ  PHE B 145     -13.197 -41.865  -0.783  1.00 66.59           C  
ATOM   1140  N   ALA B 146     -11.098 -37.791   3.396  1.00 67.01           N  
ATOM   1141  CA  ALA B 146     -12.172 -36.824   3.604  1.00 67.01           C  
ATOM   1142  C   ALA B 146     -11.784 -35.449   3.070  1.00 67.01           C  
ATOM   1143  CB  ALA B 146     -12.528 -36.734   5.086  1.00 67.01           C  
ATOM   1144  O   ALA B 146     -12.632 -34.710   2.564  1.00 67.01           O  
ATOM   1145  N   THR B 147     -10.484 -35.207   3.084  1.00 70.24           N  
ATOM   1146  CA  THR B 147     -10.014 -33.887   2.679  1.00 70.24           C  
ATOM   1147  C   THR B 147      -9.460 -33.923   1.257  1.00 70.24           C  
ATOM   1148  CB  THR B 147      -8.933 -33.359   3.640  1.00 70.24           C  
ATOM   1149  O   THR B 147      -9.055 -32.892   0.716  1.00 70.24           O  
ATOM   1150  CG2 THR B 147      -9.516 -33.074   5.020  1.00 70.24           C  
ATOM   1151  OG1 THR B 147      -7.894 -34.337   3.765  1.00 70.24           O  
ATOM   1152  N   SER B 148      -9.459 -34.970   0.640  1.00 68.95           N  
ATOM   1153  CA  SER B 148      -8.913 -35.108  -0.706  1.00 68.95           C  
ATOM   1154  C   SER B 148     -10.019 -35.102  -1.755  1.00 68.95           C  
ATOM   1155  CB  SER B 148      -8.094 -36.394  -0.823  1.00 68.95           C  
ATOM   1156  O   SER B 148     -11.204 -35.111  -1.415  1.00 68.95           O  
ATOM   1157  OG  SER B 148      -8.919 -37.533  -0.649  1.00 68.95           O  
ATOM   1158  N   ALA B 149      -9.689 -35.068  -2.949  1.00 79.98           N  
ATOM   1159  CA  ALA B 149     -10.634 -35.053  -4.063  1.00 79.98           C  
ATOM   1160  C   ALA B 149     -11.137 -36.460  -4.375  1.00 79.98           C  
ATOM   1161  CB  ALA B 149      -9.988 -34.436  -5.301  1.00 79.98           C  
ATOM   1162  O   ALA B 149     -11.847 -36.667  -5.362  1.00 79.98           O  
ATOM   1163  N   CYS B 150     -11.024 -37.373  -3.478  1.00 76.65           N  
ATOM   1164  CA  CYS B 150     -11.290 -38.790  -3.698  1.00 76.65           C  
ATOM   1165  C   CYS B 150     -12.789 -39.065  -3.732  1.00 76.65           C  
ATOM   1166  CB  CYS B 150     -10.633 -39.635  -2.608  1.00 76.65           C  
ATOM   1167  O   CYS B 150     -13.538 -38.551  -2.899  1.00 76.65           O  
ATOM   1168  SG  CYS B 150      -8.828 -39.625  -2.668  1.00 76.65           S  
ATOM   1169  N   VAL B 151     -13.235 -39.869  -4.762  1.00 82.32           N  
ATOM   1170  CA  VAL B 151     -14.635 -40.268  -4.866  1.00 82.32           C  
ATOM   1171  C   VAL B 151     -14.764 -41.769  -4.619  1.00 82.32           C  
ATOM   1172  CB  VAL B 151     -15.229 -39.901  -6.244  1.00 82.32           C  
ATOM   1173  O   VAL B 151     -15.617 -42.206  -3.843  1.00 82.32           O  
ATOM   1174  CG1 VAL B 151     -16.687 -40.347  -6.340  1.00 82.32           C  
ATOM   1175  CG2 VAL B 151     -15.108 -38.399  -6.494  1.00 82.32           C  
ATOM   1176  N   LEU B 152     -13.835 -42.524  -5.313  1.00 78.59           N  
ATOM   1177  CA  LEU B 152     -13.857 -43.979  -5.206  1.00 78.59           C  
ATOM   1178  C   LEU B 152     -12.631 -44.488  -4.456  1.00 78.59           C  
ATOM   1179  CB  LEU B 152     -13.920 -44.617  -6.597  1.00 78.59           C  
ATOM   1180  O   LEU B 152     -11.518 -44.006  -4.678  1.00 78.59           O  
ATOM   1181  CG  LEU B 152     -15.137 -44.260  -7.452  1.00 78.59           C  
ATOM   1182  CD1 LEU B 152     -14.763 -44.257  -8.930  1.00 78.59           C  
ATOM   1183  CD2 LEU B 152     -16.281 -45.232  -7.187  1.00 78.59           C  
ATOM   1184  N   ALA B 153     -12.737 -45.398  -3.550  1.00 66.95           N  
ATOM   1185  CA  ALA B 153     -11.682 -45.833  -2.638  1.00 66.95           C  
ATOM   1186  C   ALA B 153     -10.895 -47.001  -3.226  1.00 66.95           C  
ATOM   1187  CB  ALA B 153     -12.276 -46.222  -1.286  1.00 66.95           C  
ATOM   1188  O   ALA B 153      -9.777 -47.286  -2.790  1.00 66.95           O  
ATOM   1189  N   ALA B 154     -11.480 -47.600  -4.280  1.00 63.89           N  
ATOM   1190  CA  ALA B 154     -10.835 -48.809  -4.785  1.00 63.89           C  
ATOM   1191  C   ALA B 154     -10.634 -48.733  -6.296  1.00 63.89           C  
ATOM   1192  CB  ALA B 154     -11.658 -50.042  -4.422  1.00 63.89           C  
ATOM   1193  O   ALA B 154     -11.331 -47.983  -6.984  1.00 63.89           O  
ATOM   1194  N   GLU B 155      -9.735 -49.467  -6.825  1.00 64.01           N  
ATOM   1195  CA  GLU B 155      -9.445 -49.509  -8.255  1.00 64.01           C  
ATOM   1196  C   GLU B 155     -10.632 -50.056  -9.043  1.00 64.01           C  
ATOM   1197  CB  GLU B 155      -8.199 -50.356  -8.526  1.00 64.01           C  
ATOM   1198  O   GLU B 155     -10.869 -49.648 -10.182  1.00 64.01           O  
ATOM   1199  CG  GLU B 155      -7.722 -50.302  -9.971  1.00 64.01           C  
ATOM   1200  CD  GLU B 155      -6.379 -50.983 -10.184  1.00 64.01           C  
ATOM   1201  OE1 GLU B 155      -5.857 -50.952 -11.322  1.00 64.01           O  
ATOM   1202  OE2 GLU B 155      -5.845 -51.553  -9.207  1.00 64.01           O  
ATOM   1203  N   CYS B 156     -11.319 -50.971  -8.377  1.00 67.13           N  
ATOM   1204  CA  CYS B 156     -12.528 -51.508  -8.991  1.00 67.13           C  
ATOM   1205  C   CYS B 156     -13.685 -51.516  -8.000  1.00 67.13           C  
ATOM   1206  CB  CYS B 156     -12.281 -52.923  -9.512  1.00 67.13           C  
ATOM   1207  O   CYS B 156     -13.502 -51.847  -6.828  1.00 67.13           O  
ATOM   1208  SG  CYS B 156     -10.990 -53.021 -10.772  1.00 67.13           S  
ATOM   1209  N   THR B 157     -14.764 -51.040  -8.448  1.00 73.50           N  
ATOM   1210  CA  THR B 157     -15.961 -51.004  -7.616  1.00 73.50           C  
ATOM   1211  C   THR B 157     -17.148 -51.624  -8.348  1.00 73.50           C  
ATOM   1212  CB  THR B 157     -16.308 -49.563  -7.198  1.00 73.50           C  
ATOM   1213  O   THR B 157     -17.304 -51.439  -9.556  1.00 73.50           O  
ATOM   1214  CG2 THR B 157     -15.471 -49.120  -6.003  1.00 73.50           C  
ATOM   1215  OG1 THR B 157     -16.057 -48.680  -8.298  1.00 73.50           O  
ATOM   1216  N   ILE B 158     -17.893 -52.354  -7.573  1.00 69.65           N  
ATOM   1217  CA  ILE B 158     -19.050 -53.011  -8.172  1.00 69.65           C  
ATOM   1218  C   ILE B 158     -20.316 -52.218  -7.853  1.00 69.65           C  
ATOM   1219  CB  ILE B 158     -19.191 -54.468  -7.679  1.00 69.65           C  
ATOM   1220  O   ILE B 158     -20.668 -52.043  -6.685  1.00 69.65           O  
ATOM   1221  CG1 ILE B 158     -17.908 -55.256  -7.967  1.00 69.65           C  
ATOM   1222  CG2 ILE B 158     -20.405 -55.142  -8.327  1.00 69.65           C  
ATOM   1223  CD1 ILE B 158     -17.874 -56.638  -7.328  1.00 69.65           C  
ATOM   1224  N   PHE B 159     -21.015 -51.822  -8.921  1.00 78.08           N  
ATOM   1225  CA  PHE B 159     -22.266 -51.092  -8.756  1.00 78.08           C  
ATOM   1226  C   PHE B 159     -23.450 -51.936  -9.213  1.00 78.08           C  
ATOM   1227  CB  PHE B 159     -22.228 -49.775  -9.537  1.00 78.08           C  
ATOM   1228  O   PHE B 159     -23.298 -52.822 -10.056  1.00 78.08           O  
ATOM   1229  CG  PHE B 159     -21.209 -48.793  -9.024  1.00 78.08           C  
ATOM   1230  CD1 PHE B 159     -21.371 -48.187  -7.784  1.00 78.08           C  
ATOM   1231  CD2 PHE B 159     -20.089 -48.478  -9.782  1.00 78.08           C  
ATOM   1232  CE1 PHE B 159     -20.429 -47.278  -7.307  1.00 78.08           C  
ATOM   1233  CE2 PHE B 159     -19.144 -47.571  -9.311  1.00 78.08           C  
ATOM   1234  CZ  PHE B 159     -19.316 -46.972  -8.074  1.00 78.08           C  
ATOM   1235  N   LYS B 160     -24.581 -51.640  -8.633  1.00 73.41           N  
ATOM   1236  CA  LYS B 160     -25.805 -52.316  -9.052  1.00 73.41           C  
ATOM   1237  C   LYS B 160     -26.445 -51.606 -10.242  1.00 73.41           C  
ATOM   1238  CB  LYS B 160     -26.799 -52.395  -7.893  1.00 73.41           C  
ATOM   1239  O   LYS B 160     -26.563 -50.379 -10.249  1.00 73.41           O  
ATOM   1240  CG  LYS B 160     -26.384 -53.353  -6.785  1.00 73.41           C  
ATOM   1241  CD  LYS B 160     -27.425 -53.409  -5.675  1.00 73.41           C  
ATOM   1242  CE  LYS B 160     -26.963 -54.284  -4.518  1.00 73.41           C  
ATOM   1243  NZ  LYS B 160     -27.981 -54.342  -3.426  1.00 73.41           N  
ATOM   1244  N   ASP B 161     -26.688 -52.335 -11.314  1.00 68.61           N  
ATOM   1245  CA  ASP B 161     -27.398 -51.741 -12.443  1.00 68.61           C  
ATOM   1246  C   ASP B 161     -28.885 -51.581 -12.134  1.00 68.61           C  
ATOM   1247  CB  ASP B 161     -27.210 -52.589 -13.702  1.00 68.61           C  
ATOM   1248  O   ASP B 161     -29.335 -51.915 -11.036  1.00 68.61           O  
ATOM   1249  CG  ASP B 161     -27.635 -51.871 -14.970  1.00 68.61           C  
ATOM   1250  OD1 ASP B 161     -27.985 -50.672 -14.904  1.00 68.61           O  
ATOM   1251  OD2 ASP B 161     -27.624 -52.509 -16.045  1.00 68.61           O  
ATOM   1252  N   ALA B 162     -29.721 -51.049 -12.935  1.00 69.54           N  
ATOM   1253  CA  ALA B 162     -31.148 -50.792 -12.760  1.00 69.54           C  
ATOM   1254  C   ALA B 162     -31.901 -52.078 -12.434  1.00 69.54           C  
ATOM   1255  CB  ALA B 162     -31.730 -50.143 -14.014  1.00 69.54           C  
ATOM   1256  O   ALA B 162     -32.899 -52.054 -11.708  1.00 69.54           O  
ATOM   1257  N   SER B 163     -31.404 -53.227 -12.900  1.00 69.78           N  
ATOM   1258  CA  SER B 163     -32.036 -54.523 -12.676  1.00 69.78           C  
ATOM   1259  C   SER B 163     -31.491 -55.193 -11.419  1.00 69.78           C  
ATOM   1260  CB  SER B 163     -31.826 -55.438 -13.883  1.00 69.78           C  
ATOM   1261  O   SER B 163     -31.945 -56.275 -11.040  1.00 69.78           O  
ATOM   1262  OG  SER B 163     -31.392 -54.694 -15.009  1.00 69.78           O  
ATOM   1263  N   GLY B 164     -30.542 -54.508 -10.771  1.00 71.26           N  
ATOM   1264  CA  GLY B 164     -29.950 -55.043  -9.555  1.00 71.26           C  
ATOM   1265  C   GLY B 164     -28.772 -55.962  -9.820  1.00 71.26           C  
ATOM   1266  O   GLY B 164     -28.247 -56.588  -8.897  1.00 71.26           O  
ATOM   1267  N   LYS B 165     -28.290 -56.077 -11.119  1.00 72.10           N  
ATOM   1268  CA  LYS B 165     -27.145 -56.909 -11.477  1.00 72.10           C  
ATOM   1269  C   LYS B 165     -25.831 -56.187 -11.193  1.00 72.10           C  
ATOM   1270  CB  LYS B 165     -27.214 -57.312 -12.951  1.00 72.10           C  
ATOM   1271  O   LYS B 165     -25.726 -54.975 -11.397  1.00 72.10           O  
ATOM   1272  CG  LYS B 165     -28.208 -58.427 -13.242  1.00 72.10           C  
ATOM   1273  CD  LYS B 165     -28.127 -58.883 -14.693  1.00 72.10           C  
ATOM   1274  CE  LYS B 165     -29.165 -59.954 -15.002  1.00 72.10           C  
ATOM   1275  NZ  LYS B 165     -29.092 -60.402 -16.425  1.00 72.10           N  
ATOM   1276  N   PRO B 166     -24.894 -56.971 -10.594  1.00 70.46           N  
ATOM   1277  CA  PRO B 166     -23.600 -56.365 -10.270  1.00 70.46           C  
ATOM   1278  C   PRO B 166     -22.764 -56.059 -11.511  1.00 70.46           C  
ATOM   1279  CB  PRO B 166     -22.921 -57.427  -9.402  1.00 70.46           C  
ATOM   1280  O   PRO B 166     -22.507 -56.953 -12.322  1.00 70.46           O  
ATOM   1281  CG  PRO B 166     -23.644 -58.697  -9.716  1.00 70.46           C  
ATOM   1282  CD  PRO B 166     -24.979 -58.351 -10.311  1.00 70.46           C  
ATOM   1283  N   VAL B 167     -22.416 -54.828 -11.736  1.00 73.61           N  
ATOM   1284  CA  VAL B 167     -21.578 -54.397 -12.850  1.00 73.61           C  
ATOM   1285  C   VAL B 167     -20.266 -53.824 -12.318  1.00 73.61           C  
ATOM   1286  CB  VAL B 167     -22.298 -53.352 -13.731  1.00 73.61           C  
ATOM   1287  O   VAL B 167     -20.263 -52.807 -11.620  1.00 73.61           O  
ATOM   1288  CG1 VAL B 167     -21.460 -53.016 -14.964  1.00 73.61           C  
ATOM   1289  CG2 VAL B 167     -23.678 -53.861 -14.141  1.00 73.61           C  
ATOM   1290  N   PRO B 168     -19.209 -54.475 -12.684  1.00 70.58           N  
ATOM   1291  CA  PRO B 168     -17.913 -54.018 -12.176  1.00 70.58           C  
ATOM   1292  C   PRO B 168     -17.360 -52.828 -12.955  1.00 70.58           C  
ATOM   1293  CB  PRO B 168     -17.016 -55.247 -12.344  1.00 70.58           C  
ATOM   1294  O   PRO B 168     -17.315 -52.860 -14.188  1.00 70.58           O  
ATOM   1295  CG  PRO B 168     -17.711 -56.091 -13.363  1.00 70.58           C  
ATOM   1296  CD  PRO B 168     -19.157 -55.689 -13.410  1.00 70.58           C  
ATOM   1297  N   TYR B 169     -16.964 -51.763 -12.241  1.00 78.51           N  
ATOM   1298  CA  TYR B 169     -16.279 -50.603 -12.801  1.00 78.51           C  
ATOM   1299  C   TYR B 169     -14.843 -50.522 -12.298  1.00 78.51           C  
ATOM   1300  CB  TYR B 169     -17.028 -49.314 -12.449  1.00 78.51           C  
ATOM   1301  O   TYR B 169     -14.588 -50.674 -11.101  1.00 78.51           O  
ATOM   1302  CG  TYR B 169     -18.332 -49.148 -13.191  1.00 78.51           C  
ATOM   1303  CD1 TYR B 169     -18.427 -48.299 -14.291  1.00 78.51           C  
ATOM   1304  CD2 TYR B 169     -19.472 -49.840 -12.794  1.00 78.51           C  
ATOM   1305  CE1 TYR B 169     -19.627 -48.141 -14.977  1.00 78.51           C  
ATOM   1306  CE2 TYR B 169     -20.677 -49.690 -13.472  1.00 78.51           C  
ATOM   1307  OH  TYR B 169     -21.935 -48.688 -15.236  1.00 78.51           O  
ATOM   1308  CZ  TYR B 169     -20.745 -48.840 -14.561  1.00 78.51           C  
ATOM   1309  N   CYS B 170     -13.973 -50.319 -13.182  1.00 68.57           N  
ATOM   1310  CA  CYS B 170     -12.572 -50.248 -12.780  1.00 68.57           C  
ATOM   1311  C   CYS B 170     -11.878 -49.059 -13.433  1.00 68.57           C  
ATOM   1312  CB  CYS B 170     -11.843 -51.540 -13.146  1.00 68.57           C  
ATOM   1313  O   CYS B 170     -12.266 -48.627 -14.520  1.00 68.57           O  
ATOM   1314  SG  CYS B 170     -12.426 -52.988 -12.237  1.00 68.57           S  
ATOM   1315  N   TYR B 171     -10.898 -48.500 -12.751  1.00 73.30           N  
ATOM   1316  CA  TYR B 171     -10.102 -47.413 -13.308  1.00 73.30           C  
ATOM   1317  C   TYR B 171      -9.337 -47.875 -14.543  1.00 73.30           C  
ATOM   1318  CB  TYR B 171      -9.124 -46.871 -12.261  1.00 73.30           C  
ATOM   1319  O   TYR B 171      -9.358 -47.207 -15.579  1.00 73.30           O  
ATOM   1320  CG  TYR B 171      -8.272 -45.730 -12.760  1.00 73.30           C  
ATOM   1321  CD1 TYR B 171      -6.928 -45.923 -13.073  1.00 73.30           C  
ATOM   1322  CD2 TYR B 171      -8.808 -44.456 -12.917  1.00 73.30           C  
ATOM   1323  CE1 TYR B 171      -6.139 -44.873 -13.531  1.00 73.30           C  
ATOM   1324  CE2 TYR B 171      -8.027 -43.399 -13.375  1.00 73.30           C  
ATOM   1325  OH  TYR B 171      -5.919 -42.575 -14.132  1.00 73.30           O  
ATOM   1326  CZ  TYR B 171      -6.696 -43.617 -13.679  1.00 73.30           C  
ATOM   1327  N   ASP B 172      -8.669 -49.009 -14.418  1.00 61.66           N  
ATOM   1328  CA  ASP B 172      -8.019 -49.674 -15.543  1.00 61.66           C  
ATOM   1329  C   ASP B 172      -8.782 -50.931 -15.954  1.00 61.66           C  
ATOM   1330  CB  ASP B 172      -6.572 -50.027 -15.194  1.00 61.66           C  
ATOM   1331  O   ASP B 172      -8.836 -51.905 -15.200  1.00 61.66           O  
ATOM   1332  CG  ASP B 172      -5.716 -50.302 -16.418  1.00 61.66           C  
ATOM   1333  OD1 ASP B 172      -6.263 -50.376 -17.540  1.00 61.66           O  
ATOM   1334  OD2 ASP B 172      -4.485 -50.450 -16.259  1.00 61.66           O  
ATOM   1335  N   THR B 173      -9.462 -50.854 -17.115  1.00 66.81           N  
ATOM   1336  CA  THR B 173     -10.344 -51.922 -17.572  1.00 66.81           C  
ATOM   1337  C   THR B 173      -9.557 -53.205 -17.819  1.00 66.81           C  
ATOM   1338  CB  THR B 173     -11.090 -51.518 -18.858  1.00 66.81           C  
ATOM   1339  O   THR B 173     -10.137 -54.291 -17.892  1.00 66.81           O  
ATOM   1340  CG2 THR B 173     -12.108 -50.417 -18.581  1.00 66.81           C  
ATOM   1341  OG1 THR B 173     -10.143 -51.046 -19.824  1.00 66.81           O  
ATOM   1342  N   ASN B 174      -8.223 -53.127 -17.911  1.00 56.49           N  
ATOM   1343  CA  ASN B 174      -7.379 -54.290 -18.162  1.00 56.49           C  
ATOM   1344  C   ASN B 174      -7.262 -55.176 -16.924  1.00 56.49           C  
ATOM   1345  CB  ASN B 174      -5.991 -53.854 -18.635  1.00 56.49           C  
ATOM   1346  O   ASN B 174      -6.874 -56.341 -17.023  1.00 56.49           O  
ATOM   1347  CG  ASN B 174      -6.006 -53.276 -20.036  1.00 56.49           C  
ATOM   1348  ND2 ASN B 174      -5.008 -52.459 -20.352  1.00 56.49           N  
ATOM   1349  OD1 ASN B 174      -6.909 -53.560 -20.828  1.00 56.49           O  
ATOM   1350  N   VAL B 175      -7.651 -54.675 -15.692  1.00 54.82           N  
ATOM   1351  CA  VAL B 175      -7.546 -55.390 -14.425  1.00 54.82           C  
ATOM   1352  C   VAL B 175      -8.654 -56.436 -14.328  1.00 54.82           C  
ATOM   1353  CB  VAL B 175      -7.618 -54.425 -13.220  1.00 54.82           C  
ATOM   1354  O   VAL B 175      -8.433 -57.540 -13.823  1.00 54.82           O  
ATOM   1355  CG1 VAL B 175      -7.453 -55.188 -11.907  1.00 54.82           C  
ATOM   1356  CG2 VAL B 175      -6.554 -53.336 -13.346  1.00 54.82           C  
ATOM   1357  N   LEU B 176      -9.793 -56.104 -14.844  1.00 59.38           N  
ATOM   1358  CA  LEU B 176     -10.936 -57.010 -14.860  1.00 59.38           C  
ATOM   1359  C   LEU B 176     -11.625 -56.993 -16.220  1.00 59.38           C  
ATOM   1360  CB  LEU B 176     -11.935 -56.632 -13.763  1.00 59.38           C  
ATOM   1361  O   LEU B 176     -12.198 -55.976 -16.617  1.00 59.38           O  
ATOM   1362  CG  LEU B 176     -12.859 -57.748 -13.274  1.00 59.38           C  
ATOM   1363  CD1 LEU B 176     -12.171 -58.566 -12.185  1.00 59.38           C  
ATOM   1364  CD2 LEU B 176     -14.174 -57.169 -12.765  1.00 59.38           C  
ATOM   1365  N   GLU B 177     -11.444 -58.102 -16.900  1.00 56.52           N  
ATOM   1366  CA  GLU B 177     -12.014 -58.198 -18.240  1.00 56.52           C  
ATOM   1367  C   GLU B 177     -13.537 -58.102 -18.201  1.00 56.52           C  
ATOM   1368  CB  GLU B 177     -11.587 -59.504 -18.914  1.00 56.52           C  
ATOM   1369  O   GLU B 177     -14.185 -58.769 -17.391  1.00 56.52           O  
ATOM   1370  CG  GLU B 177     -11.210 -59.345 -20.380  1.00 56.52           C  
ATOM   1371  CD  GLU B 177     -10.731 -60.639 -21.020  1.00 56.52           C  
ATOM   1372  OE1 GLU B 177     -10.453 -60.645 -22.241  1.00 56.52           O  
ATOM   1373  OE2 GLU B 177     -10.633 -61.654 -20.295  1.00 56.52           O  
ATOM   1374  N   GLY B 178     -14.149 -57.293 -18.960  1.00 63.63           N  
ATOM   1375  CA  GLY B 178     -15.587 -57.091 -19.031  1.00 63.63           C  
ATOM   1376  C   GLY B 178     -16.075 -55.958 -18.149  1.00 63.63           C  
ATOM   1377  O   GLY B 178     -17.277 -55.698 -18.070  1.00 63.63           O  
ATOM   1378  N   SER B 179     -15.054 -55.363 -17.432  1.00 67.72           N  
ATOM   1379  CA  SER B 179     -15.427 -54.250 -16.564  1.00 67.72           C  
ATOM   1380  C   SER B 179     -15.592 -52.960 -17.360  1.00 67.72           C  
ATOM   1381  CB  SER B 179     -14.380 -54.051 -15.467  1.00 67.72           C  
ATOM   1382  O   SER B 179     -15.114 -52.856 -18.491  1.00 67.72           O  
ATOM   1383  OG  SER B 179     -13.135 -53.666 -16.024  1.00 67.72           O  
ATOM   1384  N   VAL B 180     -16.402 -52.042 -16.789  1.00 75.80           N  
ATOM   1385  CA  VAL B 180     -16.626 -50.733 -17.393  1.00 75.80           C  
ATOM   1386  C   VAL B 180     -15.664 -49.713 -16.788  1.00 75.80           C  
ATOM   1387  CB  VAL B 180     -18.087 -50.264 -17.207  1.00 75.80           C  
ATOM   1388  O   VAL B 180     -15.321 -49.800 -15.607  1.00 75.80           O  
ATOM   1389  CG1 VAL B 180     -18.321 -48.932 -17.916  1.00 75.80           C  
ATOM   1390  CG2 VAL B 180     -19.057 -51.325 -17.723  1.00 75.80           C  
ATOM   1391  N   ALA B 181     -15.077 -48.880 -17.535  1.00 77.88           N  
ATOM   1392  CA  ALA B 181     -14.103 -47.886 -17.090  1.00 77.88           C  
ATOM   1393  C   ALA B 181     -14.751 -46.857 -16.169  1.00 77.88           C  
ATOM   1394  CB  ALA B 181     -13.464 -47.193 -18.291  1.00 77.88           C  
ATOM   1395  O   ALA B 181     -15.885 -46.433 -16.401  1.00 77.88           O  
ATOM   1396  N   TYR B 182     -14.081 -46.415 -15.159  1.00 82.64           N  
ATOM   1397  CA  TYR B 182     -14.552 -45.369 -14.259  1.00 82.64           C  
ATOM   1398  C   TYR B 182     -14.906 -44.103 -15.030  1.00 82.64           C  
ATOM   1399  CB  TYR B 182     -13.492 -45.055 -13.199  1.00 82.64           C  
ATOM   1400  O   TYR B 182     -15.813 -43.364 -14.640  1.00 82.64           O  
ATOM   1401  CG  TYR B 182     -13.514 -45.997 -12.020  1.00 82.64           C  
ATOM   1402  CD1 TYR B 182     -14.568 -46.890 -11.837  1.00 82.64           C  
ATOM   1403  CD2 TYR B 182     -12.483 -45.996 -11.086  1.00 82.64           C  
ATOM   1404  CE1 TYR B 182     -14.594 -47.759 -10.751  1.00 82.64           C  
ATOM   1405  CE2 TYR B 182     -12.499 -46.860  -9.996  1.00 82.64           C  
ATOM   1406  OH  TYR B 182     -13.577 -48.595  -8.761  1.00 82.64           O  
ATOM   1407  CZ  TYR B 182     -13.556 -47.737  -9.838  1.00 82.64           C  
ATOM   1408  N   GLU B 183     -14.251 -43.784 -16.114  1.00 78.10           N  
ATOM   1409  CA  GLU B 183     -14.449 -42.591 -16.931  1.00 78.10           C  
ATOM   1410  C   GLU B 183     -15.865 -42.539 -17.498  1.00 78.10           C  
ATOM   1411  CB  GLU B 183     -13.426 -42.542 -18.069  1.00 78.10           C  
ATOM   1412  O   GLU B 183     -16.362 -41.464 -17.843  1.00 78.10           O  
ATOM   1413  CG  GLU B 183     -12.921 -41.141 -18.382  1.00 78.10           C  
ATOM   1414  CD  GLU B 183     -11.806 -41.122 -19.416  1.00 78.10           C  
ATOM   1415  OE1 GLU B 183     -11.348 -40.021 -19.795  1.00 78.10           O  
ATOM   1416  OE2 GLU B 183     -11.389 -42.219 -19.852  1.00 78.10           O  
ATOM   1417  N   SER B 184     -16.502 -43.764 -17.528  1.00 79.38           N  
ATOM   1418  CA  SER B 184     -17.849 -43.843 -18.082  1.00 79.38           C  
ATOM   1419  C   SER B 184     -18.895 -43.418 -17.056  1.00 79.38           C  
ATOM   1420  CB  SER B 184     -18.147 -45.263 -18.567  1.00 79.38           C  
ATOM   1421  O   SER B 184     -20.067 -43.242 -17.394  1.00 79.38           O  
ATOM   1422  OG  SER B 184     -18.159 -46.173 -17.481  1.00 79.38           O  
ATOM   1423  N   LEU B 185     -18.454 -43.247 -15.767  1.00 84.67           N  
ATOM   1424  CA  LEU B 185     -19.378 -42.795 -14.733  1.00 84.67           C  
ATOM   1425  C   LEU B 185     -19.830 -41.363 -14.997  1.00 84.67           C  
ATOM   1426  CB  LEU B 185     -18.726 -42.890 -13.351  1.00 84.67           C  
ATOM   1427  O   LEU B 185     -19.002 -40.477 -15.221  1.00 84.67           O  
ATOM   1428  CG  LEU B 185     -18.464 -44.301 -12.820  1.00 84.67           C  
ATOM   1429  CD1 LEU B 185     -17.403 -44.267 -11.726  1.00 84.67           C  
ATOM   1430  CD2 LEU B 185     -19.755 -44.925 -12.302  1.00 84.67           C  
ATOM   1431  N   ARG B 186     -21.130 -41.215 -15.042  1.00 81.14           N  
ATOM   1432  CA  ARG B 186     -21.695 -39.905 -15.350  1.00 81.14           C  
ATOM   1433  C   ARG B 186     -21.908 -39.088 -14.081  1.00 81.14           C  
ATOM   1434  CB  ARG B 186     -23.018 -40.055 -16.105  1.00 81.14           C  
ATOM   1435  O   ARG B 186     -22.391 -39.609 -13.074  1.00 81.14           O  
ATOM   1436  CG  ARG B 186     -22.868 -40.638 -17.501  1.00 81.14           C  
ATOM   1437  CD  ARG B 186     -24.108 -40.394 -18.350  1.00 81.14           C  
ATOM   1438  NE  ARG B 186     -23.949 -40.925 -19.701  1.00 81.14           N  
ATOM   1439  NH1 ARG B 186     -25.768 -39.803 -20.579  1.00 81.14           N  
ATOM   1440  NH2 ARG B 186     -24.505 -41.172 -21.916  1.00 81.14           N  
ATOM   1441  CZ  ARG B 186     -24.741 -40.632 -20.729  1.00 81.14           C  
ATOM   1442  N   PRO B 187     -21.450 -37.850 -14.177  1.00 86.88           N  
ATOM   1443  CA  PRO B 187     -21.644 -36.976 -13.017  1.00 86.88           C  
ATOM   1444  C   PRO B 187     -23.118 -36.746 -12.692  1.00 86.88           C  
ATOM   1445  CB  PRO B 187     -20.968 -35.671 -13.443  1.00 86.88           C  
ATOM   1446  O   PRO B 187     -23.967 -36.806 -13.585  1.00 86.88           O  
ATOM   1447  CG  PRO B 187     -20.787 -35.798 -14.921  1.00 86.88           C  
ATOM   1448  CD  PRO B 187     -20.950 -37.243 -15.299  1.00 86.88           C  
ATOM   1449  N   ASP B 188     -23.537 -36.468 -11.530  1.00 80.47           N  
ATOM   1450  CA  ASP B 188     -24.882 -36.178 -11.044  1.00 80.47           C  
ATOM   1451  C   ASP B 188     -25.803 -37.384 -11.222  1.00 80.47           C  
ATOM   1452  CB  ASP B 188     -25.464 -34.961 -11.767  1.00 80.47           C  
ATOM   1453  O   ASP B 188     -26.996 -37.226 -11.490  1.00 80.47           O  
ATOM   1454  CG  ASP B 188     -24.677 -33.688 -11.510  1.00 80.47           C  
ATOM   1455  OD1 ASP B 188     -24.322 -33.414 -10.343  1.00 80.47           O  
ATOM   1456  OD2 ASP B 188     -24.413 -32.949 -12.484  1.00 80.47           O  
ATOM   1457  N   THR B 189     -25.196 -38.544 -11.333  1.00 81.93           N  
ATOM   1458  CA  THR B 189     -25.960 -39.784 -11.419  1.00 81.93           C  
ATOM   1459  C   THR B 189     -25.749 -40.637 -10.171  1.00 81.93           C  
ATOM   1460  CB  THR B 189     -25.570 -40.594 -12.669  1.00 81.93           C  
ATOM   1461  O   THR B 189     -24.642 -40.697  -9.634  1.00 81.93           O  
ATOM   1462  CG2 THR B 189     -26.602 -41.676 -12.967  1.00 81.93           C  
ATOM   1463  OG1 THR B 189     -25.480 -39.712 -13.795  1.00 81.93           O  
ATOM   1464  N   ARG B 190     -26.834 -41.191  -9.760  1.00 81.36           N  
ATOM   1465  CA  ARG B 190     -26.784 -41.992  -8.541  1.00 81.36           C  
ATOM   1466  C   ARG B 190     -26.376 -43.429  -8.846  1.00 81.36           C  
ATOM   1467  CB  ARG B 190     -28.139 -41.972  -7.829  1.00 81.36           C  
ATOM   1468  O   ARG B 190     -27.072 -44.136  -9.578  1.00 81.36           O  
ATOM   1469  CG  ARG B 190     -28.053 -42.239  -6.335  1.00 81.36           C  
ATOM   1470  CD  ARG B 190     -29.417 -42.143  -5.666  1.00 81.36           C  
ATOM   1471  NE  ARG B 190     -29.414 -42.766  -4.345  1.00 81.36           N  
ATOM   1472  NH1 ARG B 190     -31.557 -42.098  -3.798  1.00 81.36           N  
ATOM   1473  NH2 ARG B 190     -30.322 -43.331  -2.313  1.00 81.36           N  
ATOM   1474  CZ  ARG B 190     -30.431 -42.730  -3.488  1.00 81.36           C  
ATOM   1475  N   TYR B 191     -25.192 -43.877  -8.334  1.00 84.27           N  
ATOM   1476  CA  TYR B 191     -24.720 -45.251  -8.467  1.00 84.27           C  
ATOM   1477  C   TYR B 191     -24.791 -45.984  -7.133  1.00 84.27           C  
ATOM   1478  CB  TYR B 191     -23.285 -45.277  -9.002  1.00 84.27           C  
ATOM   1479  O   TYR B 191     -24.256 -45.511  -6.128  1.00 84.27           O  
ATOM   1480  CG  TYR B 191     -23.150 -44.741 -10.406  1.00 84.27           C  
ATOM   1481  CD1 TYR B 191     -23.324 -45.573 -11.510  1.00 84.27           C  
ATOM   1482  CD2 TYR B 191     -22.847 -43.403 -10.632  1.00 84.27           C  
ATOM   1483  CE1 TYR B 191     -23.199 -45.084 -12.806  1.00 84.27           C  
ATOM   1484  CE2 TYR B 191     -22.719 -42.903 -11.924  1.00 84.27           C  
ATOM   1485  OH  TYR B 191     -22.772 -43.260 -14.284  1.00 84.27           O  
ATOM   1486  CZ  TYR B 191     -22.897 -43.749 -13.003  1.00 84.27           C  
ATOM   1487  N   VAL B 192     -25.483 -47.088  -7.098  1.00 77.40           N  
ATOM   1488  CA  VAL B 192     -25.717 -47.817  -5.855  1.00 77.40           C  
ATOM   1489  C   VAL B 192     -24.712 -48.960  -5.729  1.00 77.40           C  
ATOM   1490  CB  VAL B 192     -27.160 -48.364  -5.782  1.00 77.40           C  
ATOM   1491  O   VAL B 192     -24.523 -49.735  -6.670  1.00 77.40           O  
ATOM   1492  CG1 VAL B 192     -27.410 -49.047  -4.438  1.00 77.40           C  
ATOM   1493  CG2 VAL B 192     -28.169 -47.240  -6.010  1.00 77.40           C  
ATOM   1494  N   LEU B 193     -23.992 -49.021  -4.622  1.00 71.77           N  
ATOM   1495  CA  LEU B 193     -23.038 -50.089  -4.343  1.00 71.77           C  
ATOM   1496  C   LEU B 193     -23.756 -51.353  -3.883  1.00 71.77           C  
ATOM   1497  CB  LEU B 193     -22.031 -49.645  -3.280  1.00 71.77           C  
ATOM   1498  O   LEU B 193     -24.966 -51.333  -3.643  1.00 71.77           O  
ATOM   1499  CG  LEU B 193     -20.782 -48.924  -3.788  1.00 71.77           C  
ATOM   1500  CD1 LEU B 193     -21.091 -47.455  -4.061  1.00 71.77           C  
ATOM   1501  CD2 LEU B 193     -19.641 -49.058  -2.785  1.00 71.77           C  
ATOM   1502  N   MET B 194     -23.114 -52.487  -3.742  1.00 64.81           N  
ATOM   1503  CA  MET B 194     -23.713 -53.764  -3.365  1.00 64.81           C  
ATOM   1504  C   MET B 194     -24.217 -53.725  -1.927  1.00 64.81           C  
ATOM   1505  CB  MET B 194     -22.706 -54.903  -3.536  1.00 64.81           C  
ATOM   1506  O   MET B 194     -25.183 -54.410  -1.584  1.00 64.81           O  
ATOM   1507  CG  MET B 194     -22.535 -55.360  -4.975  1.00 64.81           C  
ATOM   1508  SD  MET B 194     -24.071 -56.087  -5.669  1.00 64.81           S  
ATOM   1509  CE  MET B 194     -23.362 -57.374  -6.734  1.00 64.81           C  
ATOM   1510  N   ASP B 195     -23.561 -52.812  -1.023  1.00 60.51           N  
ATOM   1511  CA  ASP B 195     -23.934 -52.687   0.383  1.00 60.51           C  
ATOM   1512  C   ASP B 195     -25.098 -51.714   0.558  1.00 60.51           C  
ATOM   1513  CB  ASP B 195     -22.736 -52.230   1.218  1.00 60.51           C  
ATOM   1514  O   ASP B 195     -25.647 -51.586   1.654  1.00 60.51           O  
ATOM   1515  CG  ASP B 195     -22.178 -50.891   0.770  1.00 60.51           C  
ATOM   1516  OD1 ASP B 195     -22.574 -50.394  -0.306  1.00 60.51           O  
ATOM   1517  OD2 ASP B 195     -21.331 -50.329   1.498  1.00 60.51           O  
ATOM   1518  N   GLY B 196     -25.666 -51.147  -0.501  1.00 67.82           N  
ATOM   1519  CA  GLY B 196     -26.765 -50.198  -0.433  1.00 67.82           C  
ATOM   1520  C   GLY B 196     -26.304 -48.753  -0.391  1.00 67.82           C  
ATOM   1521  O   GLY B 196     -27.109 -47.834  -0.551  1.00 67.82           O  
ATOM   1522  N   SER B 197     -24.945 -48.450  -0.208  1.00 74.62           N  
ATOM   1523  CA  SER B 197     -24.425 -47.086  -0.195  1.00 74.62           C  
ATOM   1524  C   SER B 197     -24.457 -46.469  -1.590  1.00 74.62           C  
ATOM   1525  CB  SER B 197     -22.996 -47.061   0.349  1.00 74.62           C  
ATOM   1526  O   SER B 197     -24.466 -47.187  -2.592  1.00 74.62           O  
ATOM   1527  OG  SER B 197     -22.164 -47.946  -0.382  1.00 74.62           O  
ATOM   1528  N   ILE B 198     -24.585 -45.137  -1.581  1.00 79.22           N  
ATOM   1529  CA  ILE B 198     -24.766 -44.442  -2.851  1.00 79.22           C  
ATOM   1530  C   ILE B 198     -23.538 -43.585  -3.149  1.00 79.22           C  
ATOM   1531  CB  ILE B 198     -26.040 -43.567  -2.839  1.00 79.22           C  
ATOM   1532  O   ILE B 198     -22.939 -43.008  -2.239  1.00 79.22           O  
ATOM   1533  CG1 ILE B 198     -27.263 -44.409  -2.460  1.00 79.22           C  
ATOM   1534  CG2 ILE B 198     -26.241 -42.889  -4.197  1.00 79.22           C  
ATOM   1535  CD1 ILE B 198     -28.476 -43.588  -2.044  1.00 79.22           C  
ATOM   1536  N   ILE B 199     -23.107 -43.591  -4.413  1.00 85.51           N  
ATOM   1537  CA  ILE B 199     -22.051 -42.695  -4.872  1.00 85.51           C  
ATOM   1538  C   ILE B 199     -22.608 -41.736  -5.921  1.00 85.51           C  
ATOM   1539  CB  ILE B 199     -20.853 -43.483  -5.448  1.00 85.51           C  
ATOM   1540  O   ILE B 199     -23.184 -42.168  -6.923  1.00 85.51           O  
ATOM   1541  CG1 ILE B 199     -20.211 -44.351  -4.360  1.00 85.51           C  
ATOM   1542  CG2 ILE B 199     -19.825 -42.528  -6.064  1.00 85.51           C  
ATOM   1543  CD1 ILE B 199     -19.094 -45.253  -4.866  1.00 85.51           C  
ATOM   1544  N   GLN B 200     -22.579 -40.449  -5.574  1.00 86.50           N  
ATOM   1545  CA  GLN B 200     -22.986 -39.392  -6.493  1.00 86.50           C  
ATOM   1546  C   GLN B 200     -22.000 -38.228  -6.466  1.00 86.50           C  
ATOM   1547  CB  GLN B 200     -24.393 -38.897  -6.153  1.00 86.50           C  
ATOM   1548  O   GLN B 200     -21.779 -37.620  -5.416  1.00 86.50           O  
ATOM   1549  CG  GLN B 200     -24.964 -37.920  -7.171  1.00 86.50           C  
ATOM   1550  CD  GLN B 200     -26.434 -37.622  -6.940  1.00 86.50           C  
ATOM   1551  NE2 GLN B 200     -27.006 -36.770  -7.783  1.00 86.50           N  
ATOM   1552  OE1 GLN B 200     -27.050 -38.156  -6.011  1.00 86.50           O  
ATOM   1553  N   PHE B 201     -21.442 -37.950  -7.598  1.00 89.10           N  
ATOM   1554  CA  PHE B 201     -20.428 -36.903  -7.632  1.00 89.10           C  
ATOM   1555  C   PHE B 201     -20.824 -35.797  -8.604  1.00 89.10           C  
ATOM   1556  CB  PHE B 201     -19.066 -37.484  -8.025  1.00 89.10           C  
ATOM   1557  O   PHE B 201     -21.551 -36.043  -9.568  1.00 89.10           O  
ATOM   1558  CG  PHE B 201     -19.089 -38.269  -9.309  1.00 89.10           C  
ATOM   1559  CD1 PHE B 201     -19.401 -39.623  -9.307  1.00 89.10           C  
ATOM   1560  CD2 PHE B 201     -18.798 -37.652 -10.519  1.00 89.10           C  
ATOM   1561  CE1 PHE B 201     -19.422 -40.352 -10.494  1.00 89.10           C  
ATOM   1562  CE2 PHE B 201     -18.818 -38.373 -11.709  1.00 89.10           C  
ATOM   1563  CZ  PHE B 201     -19.129 -39.723 -11.694  1.00 89.10           C  
ATOM   1564  N   PRO B 202     -20.438 -34.574  -8.322  1.00 88.59           N  
ATOM   1565  CA  PRO B 202     -20.789 -33.435  -9.173  1.00 88.59           C  
ATOM   1566  C   PRO B 202     -19.949 -33.369 -10.446  1.00 88.59           C  
ATOM   1567  CB  PRO B 202     -20.515 -32.226  -8.275  1.00 88.59           C  
ATOM   1568  O   PRO B 202     -18.959 -34.093 -10.575  1.00 88.59           O  
ATOM   1569  CG  PRO B 202     -19.527 -32.716  -7.266  1.00 88.59           C  
ATOM   1570  CD  PRO B 202     -19.657 -34.208  -7.156  1.00 88.59           C  
ATOM   1571  N   ASN B 203     -20.398 -32.585 -11.346  1.00 83.76           N  
ATOM   1572  CA  ASN B 203     -19.634 -32.358 -12.568  1.00 83.76           C  
ATOM   1573  C   ASN B 203     -18.392 -31.512 -12.303  1.00 83.76           C  
ATOM   1574  CB  ASN B 203     -20.510 -31.696 -13.634  1.00 83.76           C  
ATOM   1575  O   ASN B 203     -18.493 -30.397 -11.786  1.00 83.76           O  
ATOM   1576  CG  ASN B 203     -19.866 -31.703 -15.006  1.00 83.76           C  
ATOM   1577  ND2 ASN B 203     -20.475 -30.997 -15.951  1.00 83.76           N  
ATOM   1578  OD1 ASN B 203     -18.829 -32.338 -15.215  1.00 83.76           O  
ATOM   1579  N   THR B 204     -17.207 -32.078 -12.577  1.00 83.04           N  
ATOM   1580  CA  THR B 204     -15.939 -31.396 -12.343  1.00 83.04           C  
ATOM   1581  C   THR B 204     -15.308 -30.960 -13.662  1.00 83.04           C  
ATOM   1582  CB  THR B 204     -14.955 -32.294 -11.572  1.00 83.04           C  
ATOM   1583  O   THR B 204     -15.038 -31.792 -14.532  1.00 83.04           O  
ATOM   1584  CG2 THR B 204     -15.215 -32.233 -10.070  1.00 83.04           C  
ATOM   1585  OG1 THR B 204     -15.105 -33.648 -12.016  1.00 83.04           O  
ATOM   1586  N   TYR B 205     -15.143 -29.680 -13.855  1.00 71.78           N  
ATOM   1587  CA  TYR B 205     -14.595 -29.142 -15.096  1.00 71.78           C  
ATOM   1588  C   TYR B 205     -13.072 -29.183 -15.082  1.00 71.78           C  
ATOM   1589  CB  TYR B 205     -15.077 -27.706 -15.319  1.00 71.78           C  
ATOM   1590  O   TYR B 205     -12.443 -29.486 -16.099  1.00 71.78           O  
ATOM   1591  CG  TYR B 205     -16.555 -27.599 -15.609  1.00 71.78           C  
ATOM   1592  CD1 TYR B 205     -17.048 -27.802 -16.896  1.00 71.78           C  
ATOM   1593  CD2 TYR B 205     -17.460 -27.295 -14.598  1.00 71.78           C  
ATOM   1594  CE1 TYR B 205     -18.408 -27.703 -17.168  1.00 71.78           C  
ATOM   1595  CE2 TYR B 205     -18.822 -27.193 -14.859  1.00 71.78           C  
ATOM   1596  OH  TYR B 205     -20.634 -27.300 -16.409  1.00 71.78           O  
ATOM   1597  CZ  TYR B 205     -19.286 -27.399 -16.145  1.00 71.78           C  
ATOM   1598  N   LEU B 206     -12.504 -28.891 -13.910  1.00 74.30           N  
ATOM   1599  CA  LEU B 206     -11.053 -28.894 -13.758  1.00 74.30           C  
ATOM   1600  C   LEU B 206     -10.637 -29.702 -12.533  1.00 74.30           C  
ATOM   1601  CB  LEU B 206     -10.523 -27.463 -13.645  1.00 74.30           C  
ATOM   1602  O   LEU B 206     -11.194 -29.523 -11.448  1.00 74.30           O  
ATOM   1603  CG  LEU B 206      -9.151 -27.197 -14.268  1.00 74.30           C  
ATOM   1604  CD1 LEU B 206      -9.297 -26.875 -15.751  1.00 74.30           C  
ATOM   1605  CD2 LEU B 206      -8.442 -26.062 -13.536  1.00 74.30           C  
ATOM   1606  N   GLU B 207      -9.766 -30.780 -12.767  1.00 65.66           N  
ATOM   1607  CA  GLU B 207      -9.323 -31.630 -11.666  1.00 65.66           C  
ATOM   1608  C   GLU B 207      -7.809 -31.560 -11.490  1.00 65.66           C  
ATOM   1609  CB  GLU B 207      -9.760 -33.079 -11.895  1.00 65.66           C  
ATOM   1610  O   GLU B 207      -7.057 -32.019 -12.352  1.00 65.66           O  
ATOM   1611  CG  GLU B 207     -11.170 -33.380 -11.410  1.00 65.66           C  
ATOM   1612  CD  GLU B 207     -11.572 -34.834 -11.599  1.00 65.66           C  
ATOM   1613  OE1 GLU B 207     -12.711 -35.202 -11.232  1.00 65.66           O  
ATOM   1614  OE2 GLU B 207     -10.741 -35.612 -12.119  1.00 65.66           O  
ATOM   1615  N   GLY B 208      -7.202 -30.672 -10.780  1.00 62.41           N  
ATOM   1616  CA  GLY B 208      -5.794 -30.522 -10.450  1.00 62.41           C  
ATOM   1617  C   GLY B 208      -5.563 -29.798  -9.138  1.00 62.41           C  
ATOM   1618  O   GLY B 208      -6.111 -30.185  -8.104  1.00 62.41           O  
ATOM   1619  N   SER B 209      -4.683 -28.821  -9.209  1.00 63.74           N  
ATOM   1620  CA  SER B 209      -4.428 -28.005  -8.026  1.00 63.74           C  
ATOM   1621  C   SER B 209      -5.616 -27.102  -7.710  1.00 63.74           C  
ATOM   1622  CB  SER B 209      -3.170 -27.158  -8.219  1.00 63.74           C  
ATOM   1623  O   SER B 209      -5.854 -26.765  -6.549  1.00 63.74           O  
ATOM   1624  OG  SER B 209      -2.808 -27.100  -9.588  1.00 63.74           O  
ATOM   1625  N   VAL B 210      -6.379 -26.844  -8.820  1.00 69.32           N  
ATOM   1626  CA  VAL B 210      -7.624 -26.095  -8.684  1.00 69.32           C  
ATOM   1627  C   VAL B 210      -8.800 -26.960  -9.132  1.00 69.32           C  
ATOM   1628  CB  VAL B 210      -7.588 -24.782  -9.498  1.00 69.32           C  
ATOM   1629  O   VAL B 210      -8.707 -27.675 -10.133  1.00 69.32           O  
ATOM   1630  CG1 VAL B 210      -8.897 -24.011  -9.338  1.00 69.32           C  
ATOM   1631  CG2 VAL B 210      -6.401 -23.921  -9.068  1.00 69.32           C  
ATOM   1632  N   ARG B 211      -9.815 -26.907  -8.373  1.00 78.20           N  
ATOM   1633  CA  ARG B 211     -10.980 -27.729  -8.685  1.00 78.20           C  
ATOM   1634  C   ARG B 211     -12.229 -26.870  -8.849  1.00 78.20           C  
ATOM   1635  CB  ARG B 211     -11.205 -28.779  -7.596  1.00 78.20           C  
ATOM   1636  O   ARG B 211     -12.549 -26.059  -7.977  1.00 78.20           O  
ATOM   1637  CG  ARG B 211     -12.255 -29.820  -7.951  1.00 78.20           C  
ATOM   1638  CD  ARG B 211     -12.332 -30.923  -6.905  1.00 78.20           C  
ATOM   1639  NE  ARG B 211     -13.433 -31.844  -7.173  1.00 78.20           N  
ATOM   1640  NH1 ARG B 211     -12.162 -33.759  -6.935  1.00 78.20           N  
ATOM   1641  NH2 ARG B 211     -14.393 -33.914  -7.437  1.00 78.20           N  
ATOM   1642  CZ  ARG B 211     -13.327 -33.170  -7.181  1.00 78.20           C  
ATOM   1643  N   VAL B 212     -12.803 -26.978 -10.066  1.00 82.26           N  
ATOM   1644  CA  VAL B 212     -14.047 -26.261 -10.324  1.00 82.26           C  
ATOM   1645  C   VAL B 212     -15.194 -27.256 -10.484  1.00 82.26           C  
ATOM   1646  CB  VAL B 212     -13.937 -25.368 -11.581  1.00 82.26           C  
ATOM   1647  O   VAL B 212     -15.163 -28.111 -11.372  1.00 82.26           O  
ATOM   1648  CG1 VAL B 212     -15.229 -24.582 -11.799  1.00 82.26           C  
ATOM   1649  CG2 VAL B 212     -12.745 -24.421 -11.460  1.00 82.26           C  
ATOM   1650  N   VAL B 213     -16.286 -27.068  -9.695  1.00 85.50           N  
ATOM   1651  CA  VAL B 213     -17.366 -28.050  -9.712  1.00 85.50           C  
ATOM   1652  C   VAL B 213     -18.712 -27.336  -9.817  1.00 85.50           C  
ATOM   1653  CB  VAL B 213     -17.336 -28.947  -8.454  1.00 85.50           C  
ATOM   1654  O   VAL B 213     -18.896 -26.257  -9.249  1.00 85.50           O  
ATOM   1655  CG1 VAL B 213     -18.311 -30.114  -8.600  1.00 85.50           C  
ATOM   1656  CG2 VAL B 213     -15.920 -29.459  -8.198  1.00 85.50           C  
ATOM   1657  N   THR B 214     -19.606 -27.987 -10.570  1.00 87.70           N  
ATOM   1658  CA  THR B 214     -20.982 -27.506 -10.639  1.00 87.70           C  
ATOM   1659  C   THR B 214     -21.921 -28.443  -9.887  1.00 87.70           C  
ATOM   1660  CB  THR B 214     -21.452 -27.365 -12.098  1.00 87.70           C  
ATOM   1661  O   THR B 214     -21.879 -29.660 -10.081  1.00 87.70           O  
ATOM   1662  CG2 THR B 214     -20.628 -26.321 -12.844  1.00 87.70           C  
ATOM   1663  OG1 THR B 214     -21.316 -28.628 -12.762  1.00 87.70           O  
ATOM   1664  N   THR B 215     -22.712 -27.874  -9.016  1.00 88.63           N  
ATOM   1665  CA  THR B 215     -23.568 -28.712  -8.184  1.00 88.63           C  
ATOM   1666  C   THR B 215     -25.038 -28.362  -8.396  1.00 88.63           C  
ATOM   1667  CB  THR B 215     -23.213 -28.568  -6.693  1.00 88.63           C  
ATOM   1668  O   THR B 215     -25.364 -27.238  -8.786  1.00 88.63           O  
ATOM   1669  CG2 THR B 215     -21.809 -29.091  -6.409  1.00 88.63           C  
ATOM   1670  OG1 THR B 215     -23.280 -27.185  -6.324  1.00 88.63           O  
ATOM   1671  N   PHE B 216     -25.940 -29.334  -8.239  1.00 83.02           N  
ATOM   1672  CA  PHE B 216     -27.386 -29.151  -8.192  1.00 83.02           C  
ATOM   1673  C   PHE B 216     -27.893 -29.218  -6.756  1.00 83.02           C  
ATOM   1674  CB  PHE B 216     -28.091 -30.207  -9.048  1.00 83.02           C  
ATOM   1675  O   PHE B 216     -27.151 -29.594  -5.847  1.00 83.02           O  
ATOM   1676  CG  PHE B 216     -27.838 -30.060 -10.524  1.00 83.02           C  
ATOM   1677  CD1 PHE B 216     -28.354 -28.978 -11.227  1.00 83.02           C  
ATOM   1678  CD2 PHE B 216     -27.085 -31.004 -11.209  1.00 83.02           C  
ATOM   1679  CE1 PHE B 216     -28.121 -28.839 -12.594  1.00 83.02           C  
ATOM   1680  CE2 PHE B 216     -26.848 -30.872 -12.574  1.00 83.02           C  
ATOM   1681  CZ  PHE B 216     -27.368 -29.789 -13.265  1.00 83.02           C  
ATOM   1682  N   ASP B 217     -29.103 -28.708  -6.566  1.00 83.33           N  
ATOM   1683  CA  ASP B 217     -29.706 -28.854  -5.245  1.00 83.33           C  
ATOM   1684  C   ASP B 217     -30.031 -30.317  -4.948  1.00 83.33           C  
ATOM   1685  CB  ASP B 217     -30.972 -28.002  -5.136  1.00 83.33           C  
ATOM   1686  O   ASP B 217     -31.138 -30.781  -5.228  1.00 83.33           O  
ATOM   1687  CG  ASP B 217     -31.528 -27.944  -3.724  1.00 83.33           C  
ATOM   1688  OD1 ASP B 217     -30.831 -28.367  -2.776  1.00 83.33           O  
ATOM   1689  OD2 ASP B 217     -32.674 -27.473  -3.558  1.00 83.33           O  
ATOM   1690  N   SER B 218     -28.972 -31.155  -4.630  1.00 82.59           N  
ATOM   1691  CA  SER B 218     -29.101 -32.586  -4.373  1.00 82.59           C  
ATOM   1692  C   SER B 218     -28.071 -33.060  -3.353  1.00 82.59           C  
ATOM   1693  CB  SER B 218     -28.949 -33.380  -5.671  1.00 82.59           C  
ATOM   1694  O   SER B 218     -27.227 -32.280  -2.908  1.00 82.59           O  
ATOM   1695  OG  SER B 218     -27.580 -33.595  -5.971  1.00 82.59           O  
ATOM   1696  N   GLU B 219     -28.210 -34.351  -2.981  1.00 84.40           N  
ATOM   1697  CA  GLU B 219     -27.257 -34.962  -2.060  1.00 84.40           C  
ATOM   1698  C   GLU B 219     -26.129 -35.659  -2.815  1.00 84.40           C  
ATOM   1699  CB  GLU B 219     -27.965 -35.956  -1.136  1.00 84.40           C  
ATOM   1700  O   GLU B 219     -26.380 -36.509  -3.671  1.00 84.40           O  
ATOM   1701  CG  GLU B 219     -27.206 -36.248   0.151  1.00 84.40           C  
ATOM   1702  CD  GLU B 219     -27.942 -37.201   1.079  1.00 84.40           C  
ATOM   1703  OE1 GLU B 219     -27.521 -37.355   2.248  1.00 84.40           O  
ATOM   1704  OE2 GLU B 219     -28.946 -37.799   0.633  1.00 84.40           O  
ATOM   1705  N   TYR B 220     -24.894 -35.225  -2.636  1.00 90.38           N  
ATOM   1706  CA  TYR B 220     -23.724 -35.849  -3.243  1.00 90.38           C  
ATOM   1707  C   TYR B 220     -23.032 -36.784  -2.258  1.00 90.38           C  
ATOM   1708  CB  TYR B 220     -22.738 -34.783  -3.731  1.00 90.38           C  
ATOM   1709  O   TYR B 220     -22.942 -36.484  -1.065  1.00 90.38           O  
ATOM   1710  CG  TYR B 220     -23.237 -33.993  -4.916  1.00 90.38           C  
ATOM   1711  CD1 TYR B 220     -23.129 -34.497  -6.210  1.00 90.38           C  
ATOM   1712  CD2 TYR B 220     -23.817 -32.740  -4.745  1.00 90.38           C  
ATOM   1713  CE1 TYR B 220     -23.585 -33.771  -7.306  1.00 90.38           C  
ATOM   1714  CE2 TYR B 220     -24.277 -32.006  -5.833  1.00 90.38           C  
ATOM   1715  OH  TYR B 220     -24.611 -31.806  -8.188  1.00 90.38           O  
ATOM   1716  CZ  TYR B 220     -24.157 -32.529  -7.107  1.00 90.38           C  
ATOM   1717  N   CYS B 221     -22.739 -37.940  -2.781  1.00 84.65           N  
ATOM   1718  CA  CYS B 221     -22.227 -38.954  -1.867  1.00 84.65           C  
ATOM   1719  C   CYS B 221     -20.902 -39.519  -2.366  1.00 84.65           C  
ATOM   1720  CB  CYS B 221     -23.241 -40.085  -1.697  1.00 84.65           C  
ATOM   1721  O   CYS B 221     -20.747 -39.790  -3.558  1.00 84.65           O  
ATOM   1722  SG  CYS B 221     -24.835 -39.540  -1.044  1.00 84.65           S  
ATOM   1723  N   ARG B 222     -19.870 -39.665  -1.544  1.00 78.72           N  
ATOM   1724  CA  ARG B 222     -18.626 -40.390  -1.782  1.00 78.72           C  
ATOM   1725  C   ARG B 222     -18.473 -41.550  -0.804  1.00 78.72           C  
ATOM   1726  CB  ARG B 222     -17.425 -39.448  -1.670  1.00 78.72           C  
ATOM   1727  O   ARG B 222     -19.338 -41.771   0.046  1.00 78.72           O  
ATOM   1728  CG  ARG B 222     -17.276 -38.800  -0.303  1.00 78.72           C  
ATOM   1729  CD  ARG B 222     -16.107 -37.824  -0.265  1.00 78.72           C  
ATOM   1730  NE  ARG B 222     -15.938 -37.237   1.061  1.00 78.72           N  
ATOM   1731  NH1 ARG B 222     -14.003 -36.091   0.532  1.00 78.72           N  
ATOM   1732  NH2 ARG B 222     -14.884 -35.950   2.644  1.00 78.72           N  
ATOM   1733  CZ  ARG B 222     -14.942 -36.428   1.409  1.00 78.72           C  
ATOM   1734  N   HIS B 223     -17.494 -42.243  -0.977  1.00 70.12           N  
ATOM   1735  CA  HIS B 223     -17.345 -43.435  -0.149  1.00 70.12           C  
ATOM   1736  C   HIS B 223     -17.468 -43.096   1.333  1.00 70.12           C  
ATOM   1737  CB  HIS B 223     -16.002 -44.114  -0.423  1.00 70.12           C  
ATOM   1738  O   HIS B 223     -16.597 -42.429   1.895  1.00 70.12           O  
ATOM   1739  CG  HIS B 223     -15.926 -45.519   0.082  1.00 70.12           C  
ATOM   1740  CD2 HIS B 223     -15.247 -46.054   1.124  1.00 70.12           C  
ATOM   1741  ND1 HIS B 223     -16.605 -46.561  -0.512  1.00 70.12           N  
ATOM   1742  CE1 HIS B 223     -16.347 -47.679   0.146  1.00 70.12           C  
ATOM   1743  NE2 HIS B 223     -15.525 -47.399   1.143  1.00 70.12           N  
ATOM   1744  N   GLY B 224     -18.600 -43.526   1.978  1.00 64.16           N  
ATOM   1745  CA  GLY B 224     -18.725 -43.480   3.426  1.00 64.16           C  
ATOM   1746  C   GLY B 224     -19.453 -42.245   3.923  1.00 64.16           C  
ATOM   1747  O   GLY B 224     -19.915 -42.208   5.065  1.00 64.16           O  
ATOM   1748  N   THR B 225     -19.651 -41.118   3.030  1.00 75.11           N  
ATOM   1749  CA  THR B 225     -20.282 -39.901   3.529  1.00 75.11           C  
ATOM   1750  C   THR B 225     -21.156 -39.264   2.452  1.00 75.11           C  
ATOM   1751  CB  THR B 225     -19.231 -38.883   4.009  1.00 75.11           C  
ATOM   1752  O   THR B 225     -20.809 -39.289   1.269  1.00 75.11           O  
ATOM   1753  CG2 THR B 225     -18.452 -39.420   5.205  1.00 75.11           C  
ATOM   1754  OG1 THR B 225     -18.316 -38.609   2.941  1.00 75.11           O  
ATOM   1755  N   CYS B 226     -22.383 -38.787   2.829  1.00 81.12           N  
ATOM   1756  CA  CYS B 226     -23.288 -38.069   1.939  1.00 81.12           C  
ATOM   1757  C   CYS B 226     -23.590 -36.675   2.476  1.00 81.12           C  
ATOM   1758  CB  CYS B 226     -24.591 -38.848   1.757  1.00 81.12           C  
ATOM   1759  O   CYS B 226     -23.859 -36.508   3.667  1.00 81.12           O  
ATOM   1760  SG  CYS B 226     -24.370 -40.465   0.983  1.00 81.12           S  
ATOM   1761  N   GLU B 227     -23.410 -35.742   1.688  1.00 86.82           N  
ATOM   1762  CA  GLU B 227     -23.644 -34.364   2.110  1.00 86.82           C  
ATOM   1763  C   GLU B 227     -24.573 -33.640   1.139  1.00 86.82           C  
ATOM   1764  CB  GLU B 227     -22.319 -33.607   2.233  1.00 86.82           C  
ATOM   1765  O   GLU B 227     -24.538 -33.892  -0.067  1.00 86.82           O  
ATOM   1766  CG  GLU B 227     -21.342 -34.233   3.217  1.00 86.82           C  
ATOM   1767  CD  GLU B 227     -20.001 -33.518   3.268  1.00 86.82           C  
ATOM   1768  OE1 GLU B 227     -19.220 -33.759   4.217  1.00 86.82           O  
ATOM   1769  OE2 GLU B 227     -19.729 -32.710   2.353  1.00 86.82           O  
ATOM   1770  N   ARG B 228     -25.366 -32.680   1.680  1.00 86.61           N  
ATOM   1771  CA  ARG B 228     -26.308 -31.917   0.867  1.00 86.61           C  
ATOM   1772  C   ARG B 228     -25.644 -30.678   0.276  1.00 86.61           C  
ATOM   1773  CB  ARG B 228     -27.530 -31.513   1.695  1.00 86.61           C  
ATOM   1774  O   ARG B 228     -24.841 -30.021   0.942  1.00 86.61           O  
ATOM   1775  CG  ARG B 228     -28.777 -31.250   0.866  1.00 86.61           C  
ATOM   1776  CD  ARG B 228     -30.015 -31.108   1.740  1.00 86.61           C  
ATOM   1777  NE  ARG B 228     -31.210 -30.844   0.943  1.00 86.61           N  
ATOM   1778  NH1 ARG B 228     -32.700 -31.502   2.581  1.00 86.61           N  
ATOM   1779  NH2 ARG B 228     -33.471 -30.763   0.553  1.00 86.61           N  
ATOM   1780  CZ  ARG B 228     -32.458 -31.037   1.361  1.00 86.61           C  
ATOM   1781  N   SER B 229     -25.926 -30.417  -1.028  1.00 89.23           N  
ATOM   1782  CA  SER B 229     -25.350 -29.254  -1.694  1.00 89.23           C  
ATOM   1783  C   SER B 229     -26.430 -28.408  -2.362  1.00 89.23           C  
ATOM   1784  CB  SER B 229     -24.316 -29.688  -2.733  1.00 89.23           C  
ATOM   1785  O   SER B 229     -27.442 -28.938  -2.826  1.00 89.23           O  
ATOM   1786  OG  SER B 229     -23.888 -28.582  -3.509  1.00 89.23           O  
ATOM   1787  N   GLU B 230     -26.272 -27.068  -2.330  1.00 87.98           N  
ATOM   1788  CA  GLU B 230     -27.131 -26.159  -3.084  1.00 87.98           C  
ATOM   1789  C   GLU B 230     -26.644 -26.006  -4.523  1.00 87.98           C  
ATOM   1790  CB  GLU B 230     -27.195 -24.790  -2.403  1.00 87.98           C  
ATOM   1791  O   GLU B 230     -25.510 -26.370  -4.842  1.00 87.98           O  
ATOM   1792  CG  GLU B 230     -27.859 -24.815  -1.034  1.00 87.98           C  
ATOM   1793  CD  GLU B 230     -27.874 -23.457  -0.349  1.00 87.98           C  
ATOM   1794  OE1 GLU B 230     -28.355 -23.364   0.803  1.00 87.98           O  
ATOM   1795  OE2 GLU B 230     -27.402 -22.479  -0.971  1.00 87.98           O  
ATOM   1796  N   ALA B 231     -27.518 -25.631  -5.347  1.00 85.33           N  
ATOM   1797  CA  ALA B 231     -27.160 -25.437  -6.750  1.00 85.33           C  
ATOM   1798  C   ALA B 231     -26.188 -24.272  -6.912  1.00 85.33           C  
ATOM   1799  CB  ALA B 231     -28.412 -25.202  -7.591  1.00 85.33           C  
ATOM   1800  O   ALA B 231     -26.333 -23.238  -6.254  1.00 85.33           O  
ATOM   1801  N   GLY B 232     -25.122 -24.517  -7.755  1.00 87.26           N  
ATOM   1802  CA  GLY B 232     -24.177 -23.444  -8.021  1.00 87.26           C  
ATOM   1803  C   GLY B 232     -22.839 -23.942  -8.536  1.00 87.26           C  
ATOM   1804  O   GLY B 232     -22.737 -25.066  -9.030  1.00 87.26           O  
ATOM   1805  N   VAL B 233     -21.925 -22.986  -8.631  1.00 85.27           N  
ATOM   1806  CA  VAL B 233     -20.572 -23.301  -9.079  1.00 85.27           C  
ATOM   1807  C   VAL B 233     -19.578 -23.033  -7.952  1.00 85.27           C  
ATOM   1808  CB  VAL B 233     -20.186 -22.488 -10.335  1.00 85.27           C  
ATOM   1809  O   VAL B 233     -19.656 -22.002  -7.280  1.00 85.27           O  
ATOM   1810  CG1 VAL B 233     -18.789 -22.873 -10.819  1.00 85.27           C  
ATOM   1811  CG2 VAL B 233     -21.216 -22.699 -11.444  1.00 85.27           C  
ATOM   1812  N   CYS B 234     -18.629 -23.967  -7.693  1.00 87.00           N  
ATOM   1813  CA  CYS B 234     -17.651 -23.803  -6.624  1.00 87.00           C  
ATOM   1814  C   CYS B 234     -16.232 -23.980  -7.151  1.00 87.00           C  
ATOM   1815  CB  CYS B 234     -17.915 -24.803  -5.498  1.00 87.00           C  
ATOM   1816  O   CYS B 234     -15.987 -24.824  -8.014  1.00 87.00           O  
ATOM   1817  SG  CYS B 234     -19.476 -24.530  -4.632  1.00 87.00           S  
ATOM   1818  N   VAL B 235     -15.398 -23.151  -6.627  1.00 82.61           N  
ATOM   1819  CA  VAL B 235     -13.993 -23.234  -7.013  1.00 82.61           C  
ATOM   1820  C   VAL B 235     -13.128 -23.449  -5.773  1.00 82.61           C  
ATOM   1821  CB  VAL B 235     -13.536 -21.967  -7.769  1.00 82.61           C  
ATOM   1822  O   VAL B 235     -13.253 -22.717  -4.788  1.00 82.61           O  
ATOM   1823  CG1 VAL B 235     -12.046 -22.040  -8.095  1.00 82.61           C  
ATOM   1824  CG2 VAL B 235     -14.357 -21.781  -9.044  1.00 82.61           C  
ATOM   1825  N   SER B 236     -12.244 -24.488  -5.785  1.00 77.14           N  
ATOM   1826  CA  SER B 236     -11.322 -24.752  -4.685  1.00 77.14           C  
ATOM   1827  C   SER B 236      -9.872 -24.617  -5.135  1.00 77.14           C  
ATOM   1828  CB  SER B 236     -11.558 -26.150  -4.112  1.00 77.14           C  
ATOM   1829  O   SER B 236      -9.477 -25.183  -6.157  1.00 77.14           O  
ATOM   1830  OG  SER B 236     -10.547 -26.488  -3.178  1.00 77.14           O  
ATOM   1831  N   THR B 237      -8.980 -23.946  -4.404  1.00 69.72           N  
ATOM   1832  CA  THR B 237      -7.586 -23.714  -4.766  1.00 69.72           C  
ATOM   1833  C   THR B 237      -6.696 -24.834  -4.236  1.00 69.72           C  
ATOM   1834  CB  THR B 237      -7.088 -22.360  -4.229  1.00 69.72           C  
ATOM   1835  O   THR B 237      -5.514 -24.909  -4.578  1.00 69.72           O  
ATOM   1836  CG2 THR B 237      -7.809 -21.200  -4.907  1.00 69.72           C  
ATOM   1837  OG1 THR B 237      -7.326 -22.295  -2.817  1.00 69.72           O  
ATOM   1838  N   SER B 238      -7.215 -25.792  -3.460  1.00 67.12           N  
ATOM   1839  CA  SER B 238      -6.440 -26.893  -2.897  1.00 67.12           C  
ATOM   1840  C   SER B 238      -6.765 -28.210  -3.594  1.00 67.12           C  
ATOM   1841  CB  SER B 238      -6.702 -27.022  -1.396  1.00 67.12           C  
ATOM   1842  O   SER B 238      -6.137 -29.235  -3.319  1.00 67.12           O  
ATOM   1843  OG  SER B 238      -8.094 -27.045  -1.129  1.00 67.12           O  
ATOM   1844  N   GLY B 239      -7.568 -28.141  -4.647  1.00 69.44           N  
ATOM   1845  CA  GLY B 239      -7.947 -29.321  -5.408  1.00 69.44           C  
ATOM   1846  C   GLY B 239      -8.737 -30.328  -4.594  1.00 69.44           C  
ATOM   1847  O   GLY B 239      -8.782 -31.512  -4.935  1.00 69.44           O  
ATOM   1848  N   ARG B 240      -9.345 -29.908  -3.429  1.00 74.35           N  
ATOM   1849  CA  ARG B 240     -10.073 -30.816  -2.549  1.00 74.35           C  
ATOM   1850  C   ARG B 240     -11.525 -30.960  -2.990  1.00 74.35           C  
ATOM   1851  CB  ARG B 240     -10.012 -30.324  -1.101  1.00 74.35           C  
ATOM   1852  O   ARG B 240     -12.006 -30.188  -3.823  1.00 74.35           O  
ATOM   1853  CG  ARG B 240     -10.601 -28.938  -0.895  1.00 74.35           C  
ATOM   1854  CD  ARG B 240     -10.455 -28.471   0.546  1.00 74.35           C  
ATOM   1855  NE  ARG B 240      -9.102 -27.999   0.826  1.00 74.35           N  
ATOM   1856  NH1 ARG B 240      -9.570 -27.292   2.975  1.00 74.35           N  
ATOM   1857  NH2 ARG B 240      -7.456 -27.054   2.120  1.00 74.35           N  
ATOM   1858  CZ  ARG B 240      -8.712 -27.449   1.973  1.00 74.35           C  
ATOM   1859  N   TRP B 241     -12.236 -31.974  -2.451  1.00 85.74           N  
ATOM   1860  CA  TRP B 241     -13.671 -32.163  -2.640  1.00 85.74           C  
ATOM   1861  C   TRP B 241     -14.451 -30.957  -2.130  1.00 85.74           C  
ATOM   1862  CB  TRP B 241     -14.145 -33.433  -1.926  1.00 85.74           C  
ATOM   1863  O   TRP B 241     -14.237 -30.502  -1.003  1.00 85.74           O  
ATOM   1864  CG  TRP B 241     -15.631 -33.630  -1.958  1.00 85.74           C  
ATOM   1865  CD1 TRP B 241     -16.533 -33.243  -1.006  1.00 85.74           C  
ATOM   1866  CD2 TRP B 241     -16.386 -34.268  -2.992  1.00 85.74           C  
ATOM   1867  CE2 TRP B 241     -17.743 -34.232  -2.602  1.00 85.74           C  
ATOM   1868  CE3 TRP B 241     -16.047 -34.866  -4.213  1.00 85.74           C  
ATOM   1869  NE1 TRP B 241     -17.805 -33.602  -1.388  1.00 85.74           N  
ATOM   1870  CH2 TRP B 241     -18.402 -35.351  -4.580  1.00 85.74           C  
ATOM   1871  CZ2 TRP B 241     -18.761 -34.772  -3.390  1.00 85.74           C  
ATOM   1872  CZ3 TRP B 241     -17.062 -35.403  -4.996  1.00 85.74           C  
ATOM   1873  N   VAL B 242     -15.313 -30.438  -3.117  1.00 88.25           N  
ATOM   1874  CA  VAL B 242     -16.012 -29.227  -2.702  1.00 88.25           C  
ATOM   1875  C   VAL B 242     -17.471 -29.294  -3.147  1.00 88.25           C  
ATOM   1876  CB  VAL B 242     -15.339 -27.959  -3.274  1.00 88.25           C  
ATOM   1877  O   VAL B 242     -17.769 -29.751  -4.253  1.00 88.25           O  
ATOM   1878  CG1 VAL B 242     -16.068 -26.702  -2.804  1.00 88.25           C  
ATOM   1879  CG2 VAL B 242     -13.867 -27.909  -2.869  1.00 88.25           C  
ATOM   1880  N   LEU B 243     -18.371 -28.844  -2.247  1.00 89.05           N  
ATOM   1881  CA  LEU B 243     -19.797 -28.721  -2.527  1.00 89.05           C  
ATOM   1882  C   LEU B 243     -20.318 -27.352  -2.103  1.00 89.05           C  
ATOM   1883  CB  LEU B 243     -20.581 -29.823  -1.809  1.00 89.05           C  
ATOM   1884  O   LEU B 243     -19.648 -26.631  -1.361  1.00 89.05           O  
ATOM   1885  CG  LEU B 243     -20.293 -31.259  -2.252  1.00 89.05           C  
ATOM   1886  CD1 LEU B 243     -20.791 -32.247  -1.202  1.00 89.05           C  
ATOM   1887  CD2 LEU B 243     -20.934 -31.540  -3.606  1.00 89.05           C  
ATOM   1888  N   ASN B 244     -21.449 -26.980  -2.690  1.00 88.50           N  
ATOM   1889  CA  ASN B 244     -22.037 -25.690  -2.345  1.00 88.50           C  
ATOM   1890  C   ASN B 244     -22.875 -25.777  -1.073  1.00 88.50           C  
ATOM   1891  CB  ASN B 244     -22.884 -25.159  -3.504  1.00 88.50           C  
ATOM   1892  O   ASN B 244     -24.103 -25.859  -1.138  1.00 88.50           O  
ATOM   1893  CG  ASN B 244     -23.298 -23.713  -3.310  1.00 88.50           C  
ATOM   1894  ND2 ASN B 244     -24.210 -23.240  -4.151  1.00 88.50           N  
ATOM   1895  OD1 ASN B 244     -22.801 -23.027  -2.413  1.00 88.50           O  
ATOM   1896  N   ASN B 245     -22.204 -25.833   0.078  1.00 87.73           N  
ATOM   1897  CA  ASN B 245     -22.853 -25.808   1.385  1.00 87.73           C  
ATOM   1898  C   ASN B 245     -22.127 -24.879   2.354  1.00 87.73           C  
ATOM   1899  CB  ASN B 245     -22.941 -27.220   1.967  1.00 87.73           C  
ATOM   1900  O   ASN B 245     -21.052 -24.366   2.040  1.00 87.73           O  
ATOM   1901  CG  ASN B 245     -21.578 -27.847   2.188  1.00 87.73           C  
ATOM   1902  ND2 ASN B 245     -21.564 -29.128   2.536  1.00 87.73           N  
ATOM   1903  OD1 ASN B 245     -20.547 -27.184   2.048  1.00 87.73           O  
ATOM   1904  N   ASP B 246     -22.661 -24.636   3.465  1.00 80.46           N  
ATOM   1905  CA  ASP B 246     -22.162 -23.654   4.422  1.00 80.46           C  
ATOM   1906  C   ASP B 246     -20.777 -24.041   4.934  1.00 80.46           C  
ATOM   1907  CB  ASP B 246     -23.134 -23.506   5.595  1.00 80.46           C  
ATOM   1908  O   ASP B 246     -19.929 -23.175   5.161  1.00 80.46           O  
ATOM   1909  CG  ASP B 246     -24.450 -22.862   5.197  1.00 80.46           C  
ATOM   1910  OD1 ASP B 246     -24.464 -22.027   4.267  1.00 80.46           O  
ATOM   1911  OD2 ASP B 246     -25.483 -23.191   5.821  1.00 80.46           O  
ATOM   1912  N   TYR B 247     -20.584 -25.357   4.968  1.00 82.21           N  
ATOM   1913  CA  TYR B 247     -19.306 -25.831   5.486  1.00 82.21           C  
ATOM   1914  C   TYR B 247     -18.167 -25.475   4.538  1.00 82.21           C  
ATOM   1915  CB  TYR B 247     -19.344 -27.345   5.711  1.00 82.21           C  
ATOM   1916  O   TYR B 247     -17.167 -24.884   4.952  1.00 82.21           O  
ATOM   1917  CG  TYR B 247     -18.007 -27.939   6.081  1.00 82.21           C  
ATOM   1918  CD1 TYR B 247     -17.272 -28.680   5.158  1.00 82.21           C  
ATOM   1919  CD2 TYR B 247     -17.475 -27.760   7.353  1.00 82.21           C  
ATOM   1920  CE1 TYR B 247     -16.040 -29.230   5.495  1.00 82.21           C  
ATOM   1921  CE2 TYR B 247     -16.243 -28.305   7.701  1.00 82.21           C  
ATOM   1922  OH  TYR B 247     -14.315 -29.580   7.106  1.00 82.21           O  
ATOM   1923  CZ  TYR B 247     -15.534 -29.037   6.767  1.00 82.21           C  
ATOM   1924  N   TYR B 248     -18.354 -25.705   3.249  1.00 84.62           N  
ATOM   1925  CA  TYR B 248     -17.287 -25.491   2.278  1.00 84.62           C  
ATOM   1926  C   TYR B 248     -17.135 -24.010   1.951  1.00 84.62           C  
ATOM   1927  CB  TYR B 248     -17.561 -26.282   0.995  1.00 84.62           C  
ATOM   1928  O   TYR B 248     -16.028 -23.537   1.683  1.00 84.62           O  
ATOM   1929  CG  TYR B 248     -17.464 -27.778   1.172  1.00 84.62           C  
ATOM   1930  CD1 TYR B 248     -16.227 -28.404   1.306  1.00 84.62           C  
ATOM   1931  CD2 TYR B 248     -18.608 -28.568   1.206  1.00 84.62           C  
ATOM   1932  CE1 TYR B 248     -16.132 -29.783   1.468  1.00 84.62           C  
ATOM   1933  CE2 TYR B 248     -18.525 -29.947   1.367  1.00 84.62           C  
ATOM   1934  OH  TYR B 248     -17.197 -31.909   1.657  1.00 84.62           O  
ATOM   1935  CZ  TYR B 248     -17.285 -30.544   1.497  1.00 84.62           C  
ATOM   1936  N   ARG B 249     -18.253 -23.224   2.058  1.00 79.81           N  
ATOM   1937  CA  ARG B 249     -18.224 -21.789   1.795  1.00 79.81           C  
ATOM   1938  C   ARG B 249     -17.410 -21.055   2.856  1.00 79.81           C  
ATOM   1939  CB  ARG B 249     -19.645 -21.223   1.740  1.00 79.81           C  
ATOM   1940  O   ARG B 249     -16.857 -19.986   2.590  1.00 79.81           O  
ATOM   1941  CG  ARG B 249     -20.404 -21.588   0.474  1.00 79.81           C  
ATOM   1942  CD  ARG B 249     -21.806 -20.995   0.467  1.00 79.81           C  
ATOM   1943  NE  ARG B 249     -22.604 -21.511  -0.642  1.00 79.81           N  
ATOM   1944  NH1 ARG B 249     -24.643 -20.984   0.308  1.00 79.81           N  
ATOM   1945  NH2 ARG B 249     -24.557 -21.990  -1.751  1.00 79.81           N  
ATOM   1946  CZ  ARG B 249     -23.933 -21.494  -0.693  1.00 79.81           C  
ATOM   1947  N   SER B 250     -17.287 -21.744   4.050  1.00 71.88           N  
ATOM   1948  CA  SER B 250     -16.583 -21.114   5.161  1.00 71.88           C  
ATOM   1949  C   SER B 250     -15.095 -21.449   5.135  1.00 71.88           C  
ATOM   1950  CB  SER B 250     -17.188 -21.549   6.496  1.00 71.88           C  
ATOM   1951  O   SER B 250     -14.294 -20.796   5.808  1.00 71.88           O  
ATOM   1952  OG  SER B 250     -17.070 -22.951   6.669  1.00 71.88           O  
ATOM   1953  N   LEU B 251     -14.727 -22.408   4.303  1.00 70.48           N  
ATOM   1954  CA  LEU B 251     -13.331 -22.827   4.234  1.00 70.48           C  
ATOM   1955  C   LEU B 251     -12.513 -21.859   3.386  1.00 70.48           C  
ATOM   1956  CB  LEU B 251     -13.225 -24.243   3.661  1.00 70.48           C  
ATOM   1957  O   LEU B 251     -12.991 -21.370   2.360  1.00 70.48           O  
ATOM   1958  CG  LEU B 251     -13.289 -25.390   4.670  1.00 70.48           C  
ATOM   1959  CD1 LEU B 251     -14.277 -26.453   4.202  1.00 70.48           C  
ATOM   1960  CD2 LEU B 251     -11.905 -25.995   4.882  1.00 70.48           C  
ATOM   1961  N   PRO B 252     -11.290 -21.634   3.924  1.00 67.52           N  
ATOM   1962  CA  PRO B 252     -10.437 -20.745   3.133  1.00 67.52           C  
ATOM   1963  C   PRO B 252     -10.014 -21.362   1.801  1.00 67.52           C  
ATOM   1964  CB  PRO B 252      -9.224 -20.520   4.040  1.00 67.52           C  
ATOM   1965  O   PRO B 252      -9.673 -22.546   1.747  1.00 67.52           O  
ATOM   1966  CG  PRO B 252      -9.289 -21.625   5.044  1.00 67.52           C  
ATOM   1967  CD  PRO B 252     -10.697 -22.145   5.091  1.00 67.52           C  
ATOM   1968  N   GLY B 253     -10.047 -20.547   0.724  1.00 65.43           N  
ATOM   1969  CA  GLY B 253      -9.630 -21.009  -0.590  1.00 65.43           C  
ATOM   1970  C   GLY B 253     -10.762 -21.621  -1.394  1.00 65.43           C  
ATOM   1971  O   GLY B 253     -10.532 -22.202  -2.457  1.00 65.43           O  
ATOM   1972  N   VAL B 254     -12.044 -21.551  -0.834  1.00 75.98           N  
ATOM   1973  CA  VAL B 254     -13.205 -22.091  -1.533  1.00 75.98           C  
ATOM   1974  C   VAL B 254     -14.205 -20.972  -1.814  1.00 75.98           C  
ATOM   1975  CB  VAL B 254     -13.881 -23.219  -0.723  1.00 75.98           C  
ATOM   1976  O   VAL B 254     -14.609 -20.248  -0.901  1.00 75.98           O  
ATOM   1977  CG1 VAL B 254     -15.076 -23.790  -1.485  1.00 75.98           C  
ATOM   1978  CG2 VAL B 254     -12.873 -24.321  -0.400  1.00 75.98           C  
ATOM   1979  N   PHE B 255     -14.542 -20.758  -3.064  1.00 79.65           N  
ATOM   1980  CA  PHE B 255     -15.515 -19.748  -3.461  1.00 79.65           C  
ATOM   1981  C   PHE B 255     -16.684 -20.385  -4.202  1.00 79.65           C  
ATOM   1982  CB  PHE B 255     -14.855 -18.680  -4.339  1.00 79.65           C  
ATOM   1983  O   PHE B 255     -16.483 -21.184  -5.119  1.00 79.65           O  
ATOM   1984  CG  PHE B 255     -13.624 -18.067  -3.728  1.00 79.65           C  
ATOM   1985  CD1 PHE B 255     -13.730 -17.055  -2.782  1.00 79.65           C  
ATOM   1986  CD2 PHE B 255     -12.359 -18.505  -4.099  1.00 79.65           C  
ATOM   1987  CE1 PHE B 255     -12.592 -16.486  -2.215  1.00 79.65           C  
ATOM   1988  CE2 PHE B 255     -11.217 -17.941  -3.536  1.00 79.65           C  
ATOM   1989  CZ  PHE B 255     -11.336 -16.931  -2.595  1.00 79.65           C  
ATOM   1990  N   CYS B 256     -17.867 -20.022  -3.747  1.00 83.52           N  
ATOM   1991  CA  CYS B 256     -19.055 -20.592  -4.374  1.00 83.52           C  
ATOM   1992  C   CYS B 256     -20.038 -19.499  -4.772  1.00 83.52           C  
ATOM   1993  CB  CYS B 256     -19.735 -21.584  -3.431  1.00 83.52           C  
ATOM   1994  O   CYS B 256     -20.080 -18.437  -4.148  1.00 83.52           O  
ATOM   1995  SG  CYS B 256     -18.686 -22.976  -2.958  1.00 83.52           S  
ATOM   1996  N   GLY B 257     -20.725 -19.687  -5.890  1.00 80.12           N  
ATOM   1997  CA  GLY B 257     -21.744 -18.765  -6.365  1.00 80.12           C  
ATOM   1998  C   GLY B 257     -22.891 -19.458  -7.076  1.00 80.12           C  
ATOM   1999  O   GLY B 257     -22.747 -20.590  -7.541  1.00 80.12           O  
ATOM   2000  N   VAL B 258     -24.040 -18.854  -7.112  1.00 76.92           N  
ATOM   2001  CA  VAL B 258     -25.210 -19.383  -7.806  1.00 76.92           C  
ATOM   2002  C   VAL B 258     -24.976 -19.348  -9.314  1.00 76.92           C  
ATOM   2003  CB  VAL B 258     -26.489 -18.594  -7.446  1.00 76.92           C  
ATOM   2004  O   VAL B 258     -25.359 -20.276 -10.030  1.00 76.92           O  
ATOM   2005  CG1 VAL B 258     -27.730 -19.301  -7.988  1.00 76.92           C  
ATOM   2006  CG2 VAL B 258     -26.593 -18.408  -5.934  1.00 76.92           C  
ATOM   2007  N   ASP B 259     -24.305 -18.242  -9.742  1.00 69.88           N  
ATOM   2008  CA  ASP B 259     -23.945 -18.033 -11.141  1.00 69.88           C  
ATOM   2009  C   ASP B 259     -22.505 -17.543 -11.271  1.00 69.88           C  
ATOM   2010  CB  ASP B 259     -24.902 -17.036 -11.798  1.00 69.88           C  
ATOM   2011  O   ASP B 259     -21.872 -17.191 -10.273  1.00 69.88           O  
ATOM   2012  CG  ASP B 259     -26.343 -17.513 -11.805  1.00 69.88           C  
ATOM   2013  OD1 ASP B 259     -26.582 -18.730 -11.956  1.00 69.88           O  
ATOM   2014  OD2 ASP B 259     -27.249 -16.663 -11.661  1.00 69.88           O  
ATOM   2015  N   ALA B 260     -21.921 -17.641 -12.462  1.00 66.76           N  
ATOM   2016  CA  ALA B 260     -20.541 -17.236 -12.720  1.00 66.76           C  
ATOM   2017  C   ALA B 260     -20.282 -15.820 -12.215  1.00 66.76           C  
ATOM   2018  CB  ALA B 260     -20.229 -17.332 -14.212  1.00 66.76           C  
ATOM   2019  O   ALA B 260     -19.239 -15.550 -11.614  1.00 66.76           O  
ATOM   2020  N   VAL B 261     -21.285 -14.937 -12.316  1.00 65.07           N  
ATOM   2021  CA  VAL B 261     -21.126 -13.539 -11.931  1.00 65.07           C  
ATOM   2022  C   VAL B 261     -21.078 -13.424 -10.409  1.00 65.07           C  
ATOM   2023  CB  VAL B 261     -22.265 -12.661 -12.496  1.00 65.07           C  
ATOM   2024  O   VAL B 261     -20.250 -12.692  -9.861  1.00 65.07           O  
ATOM   2025  CG1 VAL B 261     -22.111 -11.213 -12.033  1.00 65.07           C  
ATOM   2026  CG2 VAL B 261     -22.290 -12.738 -14.021  1.00 65.07           C  
ATOM   2027  N   ASN B 262     -22.015 -14.107  -9.757  1.00 74.16           N  
ATOM   2028  CA  ASN B 262     -22.035 -14.122  -8.299  1.00 74.16           C  
ATOM   2029  C   ASN B 262     -20.763 -14.742  -7.727  1.00 74.16           C  
ATOM   2030  CB  ASN B 262     -23.267 -14.871  -7.786  1.00 74.16           C  
ATOM   2031  O   ASN B 262     -20.265 -14.303  -6.689  1.00 74.16           O  
ATOM   2032  CG  ASN B 262     -23.718 -14.386  -6.422  1.00 74.16           C  
ATOM   2033  ND2 ASN B 262     -24.925 -14.774  -6.025  1.00 74.16           N  
ATOM   2034  OD1 ASN B 262     -22.990 -13.669  -5.731  1.00 74.16           O  
ATOM   2035  N   LEU B 263     -20.218 -15.802  -8.483  1.00 73.11           N  
ATOM   2036  CA  LEU B 263     -18.967 -16.433  -8.075  1.00 73.11           C  
ATOM   2037  C   LEU B 263     -17.816 -15.433  -8.115  1.00 73.11           C  
ATOM   2038  CB  LEU B 263     -18.652 -17.629  -8.977  1.00 73.11           C  
ATOM   2039  O   LEU B 263     -17.047 -15.328  -7.157  1.00 73.11           O  
ATOM   2040  CG  LEU B 263     -17.342 -18.365  -8.693  1.00 73.11           C  
ATOM   2041  CD1 LEU B 263     -17.441 -19.136  -7.380  1.00 73.11           C  
ATOM   2042  CD2 LEU B 263     -16.994 -19.303  -9.844  1.00 73.11           C  
ATOM   2043  N   LEU B 264     -17.775 -14.670  -9.180  1.00 65.80           N  
ATOM   2044  CA  LEU B 264     -16.717 -13.682  -9.364  1.00 65.80           C  
ATOM   2045  C   LEU B 264     -16.822 -12.573  -8.323  1.00 65.80           C  
ATOM   2046  CB  LEU B 264     -16.779 -13.085 -10.772  1.00 65.80           C  
ATOM   2047  O   LEU B 264     -15.810 -12.131  -7.776  1.00 65.80           O  
ATOM   2048  CG  LEU B 264     -15.579 -13.359 -11.679  1.00 65.80           C  
ATOM   2049  CD1 LEU B 264     -15.996 -14.223 -12.865  1.00 65.80           C  
ATOM   2050  CD2 LEU B 264     -14.959 -12.050 -12.156  1.00 65.80           C  
ATOM   2051  N   THR B 265     -18.014 -12.125  -7.999  1.00 63.02           N  
ATOM   2052  CA  THR B 265     -18.242 -11.093  -6.994  1.00 63.02           C  
ATOM   2053  C   THR B 265     -17.813 -11.580  -5.612  1.00 63.02           C  
ATOM   2054  CB  THR B 265     -19.722 -10.669  -6.955  1.00 63.02           C  
ATOM   2055  O   THR B 265     -17.192 -10.834  -4.851  1.00 63.02           O  
ATOM   2056  CG2 THR B 265     -19.926  -9.470  -6.034  1.00 63.02           C  
ATOM   2057  OG1 THR B 265     -20.148 -10.320  -8.277  1.00 63.02           O  
ATOM   2058  N   ASN B 266     -18.156 -12.825  -5.322  1.00 65.02           N  
ATOM   2059  CA  ASN B 266     -17.796 -13.407  -4.034  1.00 65.02           C  
ATOM   2060  C   ASN B 266     -16.287 -13.602  -3.909  1.00 65.02           C  
ATOM   2061  CB  ASN B 266     -18.522 -14.738  -3.825  1.00 65.02           C  
ATOM   2062  O   ASN B 266     -15.730 -13.482  -2.816  1.00 65.02           O  
ATOM   2063  CG  ASN B 266     -19.996 -14.557  -3.520  1.00 65.02           C  
ATOM   2064  ND2 ASN B 266     -20.768 -15.627  -3.669  1.00 65.02           N  
ATOM   2065  OD1 ASN B 266     -20.437 -13.465  -3.154  1.00 65.02           O  
ATOM   2066  N   MET B 267     -15.776 -13.833  -5.090  1.00 59.11           N  
ATOM   2067  CA  MET B 267     -14.329 -14.028  -5.104  1.00 59.11           C  
ATOM   2068  C   MET B 267     -13.601 -12.715  -4.834  1.00 59.11           C  
ATOM   2069  CB  MET B 267     -13.876 -14.612  -6.443  1.00 59.11           C  
ATOM   2070  O   MET B 267     -12.593 -12.694  -4.126  1.00 59.11           O  
ATOM   2071  CG  MET B 267     -12.625 -15.470  -6.347  1.00 59.11           C  
ATOM   2072  SD  MET B 267     -12.198 -16.272  -7.941  1.00 59.11           S  
ATOM   2073  CE  MET B 267     -11.114 -15.005  -8.656  1.00 59.11           C  
ATOM   2074  N   PHE B 268     -14.310 -11.612  -5.277  1.00 46.56           N  
ATOM   2075  CA  PHE B 268     -13.613 -10.332  -5.232  1.00 46.56           C  
ATOM   2076  C   PHE B 268     -14.139  -9.469  -4.091  1.00 46.56           C  
ATOM   2077  CB  PHE B 268     -13.761  -9.590  -6.563  1.00 46.56           C  
ATOM   2078  O   PHE B 268     -13.533  -8.453  -3.744  1.00 46.56           O  
ATOM   2079  CG  PHE B 268     -13.013 -10.229  -7.701  1.00 46.56           C  
ATOM   2080  CD1 PHE B 268     -11.630 -10.126  -7.787  1.00 46.56           C  
ATOM   2081  CD2 PHE B 268     -13.693 -10.934  -8.686  1.00 46.56           C  
ATOM   2082  CE1 PHE B 268     -10.935 -10.717  -8.840  1.00 46.56           C  
ATOM   2083  CE2 PHE B 268     -13.005 -11.527  -9.741  1.00 46.56           C  
ATOM   2084  CZ  PHE B 268     -11.626 -11.417  -9.816  1.00 46.56           C  
ATOM   2085  N   THR B 269     -15.356  -9.757  -3.450  1.00 49.54           N  
ATOM   2086  CA  THR B 269     -15.983  -9.003  -2.370  1.00 49.54           C  
ATOM   2087  C   THR B 269     -15.011  -8.808  -1.210  1.00 49.54           C  
ATOM   2088  CB  THR B 269     -17.256  -9.705  -1.864  1.00 49.54           C  
ATOM   2089  O   THR B 269     -14.908  -7.712  -0.657  1.00 49.54           O  
ATOM   2090  CG2 THR B 269     -17.989  -8.845  -0.840  1.00 49.54           C  
ATOM   2091  OG1 THR B 269     -18.129  -9.957  -2.973  1.00 49.54           O  
ATOM   2092  N   PRO B 270     -14.309  -9.888  -0.866  1.00 39.96           N  
ATOM   2093  CA  PRO B 270     -13.368  -9.690   0.239  1.00 39.96           C  
ATOM   2094  C   PRO B 270     -12.310  -8.633  -0.068  1.00 39.96           C  
ATOM   2095  CB  PRO B 270     -12.729 -11.070   0.410  1.00 39.96           C  
ATOM   2096  O   PRO B 270     -11.793  -7.987   0.847  1.00 39.96           O  
ATOM   2097  CG  PRO B 270     -13.514 -11.969  -0.490  1.00 39.96           C  
ATOM   2098  CD  PRO B 270     -14.382 -11.119  -1.374  1.00 39.96           C  
ATOM   2099  N   LEU B 271     -12.175  -8.424  -1.382  1.00 36.06           N  
ATOM   2100  CA  LEU B 271     -11.170  -7.463  -1.824  1.00 36.06           C  
ATOM   2101  C   LEU B 271     -11.653  -6.033  -1.608  1.00 36.06           C  
ATOM   2102  CB  LEU B 271     -10.832  -7.682  -3.301  1.00 36.06           C  
ATOM   2103  O   LEU B 271     -10.850  -5.137  -1.336  1.00 36.06           O  
ATOM   2104  CG  LEU B 271      -9.458  -8.283  -3.600  1.00 36.06           C  
ATOM   2105  CD1 LEU B 271      -9.454  -9.777  -3.296  1.00 36.06           C  
ATOM   2106  CD2 LEU B 271      -9.067  -8.027  -5.052  1.00 36.06           C  
ATOM   2107  N   ILE B 272     -13.066  -5.729  -1.626  1.00 30.91           N  
ATOM   2108  CA  ILE B 272     -13.662  -4.398  -1.582  1.00 30.91           C  
ATOM   2109  C   ILE B 272     -14.118  -4.084  -0.159  1.00 30.91           C  
ATOM   2110  CB  ILE B 272     -14.848  -4.276  -2.564  1.00 30.91           C  
ATOM   2111  O   ILE B 272     -14.265  -2.916   0.210  1.00 30.91           O  
ATOM   2112  CG1 ILE B 272     -14.407  -4.653  -3.983  1.00 30.91           C  
ATOM   2113  CG2 ILE B 272     -15.434  -2.862  -2.530  1.00 30.91           C  
ATOM   2114  CD1 ILE B 272     -15.557  -4.811  -4.968  1.00 30.91           C  
ATOM   2115  N   GLN B 273     -14.620  -4.898   0.644  1.00 28.59           N  
ATOM   2116  CA  GLN B 273     -15.185  -4.632   1.962  1.00 28.59           C  
ATOM   2117  C   GLN B 273     -14.133  -4.059   2.907  1.00 28.59           C  
ATOM   2118  CB  GLN B 273     -15.786  -5.907   2.557  1.00 28.59           C  
ATOM   2119  O   GLN B 273     -13.033  -4.602   3.022  1.00 28.59           O  
ATOM   2120  CG  GLN B 273     -17.251  -6.120   2.201  1.00 28.59           C  
ATOM   2121  CD  GLN B 273     -17.915  -7.182   3.058  1.00 28.59           C  
ATOM   2122  NE2 GLN B 273     -19.243  -7.208   3.047  1.00 28.59           N  
ATOM   2123  OE1 GLN B 273     -17.239  -7.973   3.724  1.00 28.59           O  
ATOM   2124  N   PRO B 274     -14.468  -2.671   3.362  1.00 25.93           N  
ATOM   2125  CA  PRO B 274     -13.561  -1.965   4.270  1.00 25.93           C  
ATOM   2126  C   PRO B 274     -13.281  -2.749   5.550  1.00 25.93           C  
ATOM   2127  CB  PRO B 274     -14.311  -0.667   4.579  1.00 25.93           C  
ATOM   2128  O   PRO B 274     -14.204  -3.299   6.157  1.00 25.93           O  
ATOM   2129  CG  PRO B 274     -15.696  -0.894   4.065  1.00 25.93           C  
ATOM   2130  CD  PRO B 274     -15.702  -2.155   3.250  1.00 25.93           C  
ATOM   2131  N   ILE B 275     -12.324  -3.305   5.749  1.00 27.10           N  
ATOM   2132  CA  ILE B 275     -12.029  -3.808   7.086  1.00 27.10           C  
ATOM   2133  C   ILE B 275     -12.074  -2.659   8.091  1.00 27.10           C  
ATOM   2134  CB  ILE B 275     -10.652  -4.509   7.135  1.00 27.10           C  
ATOM   2135  O   ILE B 275     -11.808  -1.507   7.739  1.00 27.10           O  
ATOM   2136  CG1 ILE B 275     -10.594  -5.642   6.104  1.00 27.10           C  
ATOM   2137  CG2 ILE B 275     -10.364  -5.034   8.544  1.00 27.10           C  
ATOM   2138  CD1 ILE B 275      -9.183  -6.124   5.794  1.00 27.10           C  
ATOM   2139  N   GLY B 276     -12.751  -2.532   9.336  1.00 27.94           N  
ATOM   2140  CA  GLY B 276     -12.859  -1.495  10.350  1.00 27.94           C  
ATOM   2141  C   GLY B 276     -11.693  -0.524  10.336  1.00 27.94           C  
ATOM   2142  O   GLY B 276     -11.892   0.692  10.285  1.00 27.94           O  
ATOM   2143  N   ALA B 277     -10.553  -0.844  11.194  1.00 28.18           N  
ATOM   2144  CA  ALA B 277      -9.402   0.006  11.486  1.00 28.18           C  
ATOM   2145  C   ALA B 277      -8.741   0.496  10.201  1.00 28.18           C  
ATOM   2146  CB  ALA B 277      -8.391  -0.746  12.348  1.00 28.18           C  
ATOM   2147  O   ALA B 277      -7.694   1.146  10.243  1.00 28.18           O  
ATOM   2148  N   LEU B 278      -9.001  -0.125   9.216  1.00 31.24           N  
ATOM   2149  CA  LEU B 278      -8.284   0.288   8.015  1.00 31.24           C  
ATOM   2150  C   LEU B 278      -8.630   1.725   7.642  1.00 31.24           C  
ATOM   2151  CB  LEU B 278      -8.611  -0.647   6.847  1.00 31.24           C  
ATOM   2152  O   LEU B 278      -9.685   1.983   7.058  1.00 31.24           O  
ATOM   2153  CG  LEU B 278      -7.860  -1.979   6.815  1.00 31.24           C  
ATOM   2154  CD1 LEU B 278      -8.613  -2.991   5.958  1.00 31.24           C  
ATOM   2155  CD2 LEU B 278      -6.441  -1.780   6.293  1.00 31.24           C  
ATOM   2156  N   ASP B 279      -8.587   2.749   8.772  1.00 28.69           N  
ATOM   2157  CA  ASP B 279      -9.096   4.115   8.832  1.00 28.69           C  
ATOM   2158  C   ASP B 279      -8.590   4.942   7.652  1.00 28.69           C  
ATOM   2159  CB  ASP B 279      -8.696   4.780  10.150  1.00 28.69           C  
ATOM   2160  O   ASP B 279      -9.357   5.278   6.748  1.00 28.69           O  
ATOM   2161  CG  ASP B 279      -9.823   4.809  11.167  1.00 28.69           C  
ATOM   2162  OD1 ASP B 279     -10.980   4.507  10.803  1.00 28.69           O  
ATOM   2163  OD2 ASP B 279      -9.553   5.139  12.342  1.00 28.69           O  
ATOM   2164  N   ILE B 280      -7.896   6.072   7.964  1.00 28.00           N  
ATOM   2165  CA  ILE B 280      -7.419   7.312   7.360  1.00 28.00           C  
ATOM   2166  C   ILE B 280      -6.238   7.016   6.439  1.00 28.00           C  
ATOM   2167  CB  ILE B 280      -7.014   8.345   8.436  1.00 28.00           C  
ATOM   2168  O   ILE B 280      -6.133   7.589   5.352  1.00 28.00           O  
ATOM   2169  CG1 ILE B 280      -8.237   8.764   9.261  1.00 28.00           C  
ATOM   2170  CG2 ILE B 280      -6.345   9.562   7.791  1.00 28.00           C  
ATOM   2171  CD1 ILE B 280      -7.893   9.532  10.530  1.00 28.00           C  
ATOM   2172  N   SER B 281      -5.443   5.935   6.787  1.00 28.55           N  
ATOM   2173  CA  SER B 281      -4.223   5.623   6.050  1.00 28.55           C  
ATOM   2174  C   SER B 281      -4.539   5.082   4.660  1.00 28.55           C  
ATOM   2175  CB  SER B 281      -3.375   4.610   6.820  1.00 28.55           C  
ATOM   2176  O   SER B 281      -3.869   5.429   3.685  1.00 28.55           O  
ATOM   2177  OG  SER B 281      -4.200   3.672   7.492  1.00 28.55           O  
ATOM   2178  N   ALA B 282      -5.616   4.261   4.607  1.00 30.67           N  
ATOM   2179  CA  ALA B 282      -5.995   3.666   3.328  1.00 30.67           C  
ATOM   2180  C   ALA B 282      -6.452   4.735   2.340  1.00 30.67           C  
ATOM   2181  CB  ALA B 282      -7.097   2.628   3.530  1.00 30.67           C  
ATOM   2182  O   ALA B 282      -6.135   4.665   1.150  1.00 30.67           O  
ATOM   2183  N   SER B 283      -7.038   5.650   2.948  1.00 31.09           N  
ATOM   2184  CA  SER B 283      -7.565   6.725   2.115  1.00 31.09           C  
ATOM   2185  C   SER B 283      -6.444   7.606   1.575  1.00 31.09           C  
ATOM   2186  CB  SER B 283      -8.560   7.577   2.904  1.00 31.09           C  
ATOM   2187  O   SER B 283      -6.505   8.068   0.433  1.00 31.09           O  
ATOM   2188  OG  SER B 283      -7.985   8.024   4.120  1.00 31.09           O  
ATOM   2189  N   ILE B 284      -5.391   7.777   2.380  1.00 33.43           N  
ATOM   2190  CA  ILE B 284      -4.250   8.601   1.996  1.00 33.43           C  
ATOM   2191  C   ILE B 284      -3.445   7.891   0.909  1.00 33.43           C  
ATOM   2192  CB  ILE B 284      -3.349   8.920   3.209  1.00 33.43           C  
ATOM   2193  O   ILE B 284      -3.046   8.509  -0.080  1.00 33.43           O  
ATOM   2194  CG1 ILE B 284      -4.093   9.814   4.207  1.00 33.43           C  
ATOM   2195  CG2 ILE B 284      -2.042   9.576   2.753  1.00 33.43           C  
ATOM   2196  CD1 ILE B 284      -3.364  10.005   5.530  1.00 33.43           C  
ATOM   2197  N   VAL B 285      -3.475   6.510   1.014  1.00 35.61           N  
ATOM   2198  CA  VAL B 285      -2.714   5.722   0.050  1.00 35.61           C  
ATOM   2199  C   VAL B 285      -3.458   5.677  -1.283  1.00 35.61           C  
ATOM   2200  CB  VAL B 285      -2.456   4.289   0.566  1.00 35.61           C  
ATOM   2201  O   VAL B 285      -2.856   5.862  -2.343  1.00 35.61           O  
ATOM   2202  CG1 VAL B 285      -1.794   3.437  -0.515  1.00 35.61           C  
ATOM   2203  CG2 VAL B 285      -1.595   4.323   1.827  1.00 35.61           C  
ATOM   2204  N   ALA B 286      -4.775   5.539  -1.202  1.00 36.58           N  
ATOM   2205  CA  ALA B 286      -5.596   5.488  -2.409  1.00 36.58           C  
ATOM   2206  C   ALA B 286      -5.554   6.817  -3.157  1.00 36.58           C  
ATOM   2207  CB  ALA B 286      -7.037   5.126  -2.056  1.00 36.58           C  
ATOM   2208  O   ALA B 286      -5.441   6.841  -4.385  1.00 36.58           O  
ATOM   2209  N   GLY B 287      -5.612   7.828  -2.340  1.00 37.91           N  
ATOM   2210  CA  GLY B 287      -5.557   9.163  -2.913  1.00 37.91           C  
ATOM   2211  C   GLY B 287      -4.235   9.468  -3.591  1.00 37.91           C  
ATOM   2212  O   GLY B 287      -4.206  10.091  -4.655  1.00 37.91           O  
ATOM   2213  N   GLY B 288      -3.097   8.864  -3.039  1.00 39.61           N  
ATOM   2214  CA  GLY B 288      -1.772   8.989  -3.627  1.00 39.61           C  
ATOM   2215  C   GLY B 288      -1.633   8.251  -4.945  1.00 39.61           C  
ATOM   2216  O   GLY B 288      -1.085   8.789  -5.909  1.00 39.61           O  
ATOM   2217  N   ILE B 289      -2.314   7.017  -5.043  1.00 38.66           N  
ATOM   2218  CA  ILE B 289      -2.229   6.173  -6.230  1.00 38.66           C  
ATOM   2219  C   ILE B 289      -2.971   6.836  -7.388  1.00 38.66           C  
ATOM   2220  CB  ILE B 289      -2.803   4.763  -5.963  1.00 38.66           C  
ATOM   2221  O   ILE B 289      -2.456   6.901  -8.507  1.00 38.66           O  
ATOM   2222  CG1 ILE B 289      -1.950   4.027  -4.923  1.00 38.66           C  
ATOM   2223  CG2 ILE B 289      -2.892   3.961  -7.265  1.00 38.66           C  
ATOM   2224  CD1 ILE B 289      -2.534   2.696  -4.473  1.00 38.66           C  
ATOM   2225  N   VAL B 290      -4.078   7.310  -7.109  1.00 40.00           N  
ATOM   2226  CA  VAL B 290      -4.903   7.913  -8.151  1.00 40.00           C  
ATOM   2227  C   VAL B 290      -4.226   9.175  -8.681  1.00 40.00           C  
ATOM   2228  CB  VAL B 290      -6.319   8.246  -7.632  1.00 40.00           C  
ATOM   2229  O   VAL B 290      -4.215   9.421  -9.889  1.00 40.00           O  
ATOM   2230  CG1 VAL B 290      -7.107   9.032  -8.679  1.00 40.00           C  
ATOM   2231  CG2 VAL B 290      -7.061   6.967  -7.249  1.00 40.00           C  
ATOM   2232  N   ALA B 291      -3.530   9.904  -7.793  1.00 42.59           N  
ATOM   2233  CA  ALA B 291      -2.832  11.134  -8.158  1.00 42.59           C  
ATOM   2234  C   ALA B 291      -1.646  10.840  -9.073  1.00 42.59           C  
ATOM   2235  CB  ALA B 291      -2.364  11.872  -6.907  1.00 42.59           C  
ATOM   2236  O   ALA B 291      -1.425  11.547 -10.059  1.00 42.59           O  
ATOM   2237  N   ILE B 292      -0.968   9.713  -8.799  1.00 42.50           N  
ATOM   2238  CA  ILE B 292       0.191   9.323  -9.594  1.00 42.50           C  
ATOM   2239  C   ILE B 292      -0.262   8.873 -10.981  1.00 42.50           C  
ATOM   2240  CB  ILE B 292       0.998   8.201  -8.904  1.00 42.50           C  
ATOM   2241  O   ILE B 292       0.324   9.270 -11.992  1.00 42.50           O  
ATOM   2242  CG1 ILE B 292       1.644   8.722  -7.615  1.00 42.50           C  
ATOM   2243  CG2 ILE B 292       2.056   7.633  -9.855  1.00 42.50           C  
ATOM   2244  CD1 ILE B 292       2.255   7.634  -6.744  1.00 42.50           C  
ATOM   2245  N   VAL B 293      -1.366   8.110 -11.047  1.00 43.27           N  
ATOM   2246  CA  VAL B 293      -1.894   7.596 -12.306  1.00 43.27           C  
ATOM   2247  C   VAL B 293      -2.316   8.758 -13.202  1.00 43.27           C  
ATOM   2248  CB  VAL B 293      -3.087   6.642 -12.074  1.00 43.27           C  
ATOM   2249  O   VAL B 293      -1.973   8.792 -14.387  1.00 43.27           O  
ATOM   2250  CG1 VAL B 293      -3.748   6.271 -13.400  1.00 43.27           C  
ATOM   2251  CG2 VAL B 293      -2.629   5.387 -11.332  1.00 43.27           C  
ATOM   2252  N   VAL B 294      -2.937   9.681 -12.576  1.00 43.08           N  
ATOM   2253  CA  VAL B 294      -3.491  10.787 -13.349  1.00 43.08           C  
ATOM   2254  C   VAL B 294      -2.361  11.675 -13.864  1.00 43.08           C  
ATOM   2255  CB  VAL B 294      -4.485  11.623 -12.512  1.00 43.08           C  
ATOM   2256  O   VAL B 294      -2.387  12.119 -15.015  1.00 43.08           O  
ATOM   2257  CG1 VAL B 294      -4.897  12.887 -13.265  1.00 43.08           C  
ATOM   2258  CG2 VAL B 294      -5.713  10.787 -12.153  1.00 43.08           C  
ATOM   2259  N   THR B 295      -1.373  11.914 -12.987  1.00 38.83           N  
ATOM   2260  CA  THR B 295      -0.214  12.711 -13.373  1.00 38.83           C  
ATOM   2261  C   THR B 295       0.554  12.035 -14.505  1.00 38.83           C  
ATOM   2262  CB  THR B 295       0.728  12.943 -12.177  1.00 38.83           C  
ATOM   2263  O   THR B 295       0.973  12.695 -15.459  1.00 38.83           O  
ATOM   2264  CG2 THR B 295       1.804  13.969 -12.517  1.00 38.83           C  
ATOM   2265  OG1 THR B 295      -0.035  13.419 -11.061  1.00 38.83           O  
ATOM   2266  N   CYS B 296       0.676  10.666 -14.382  1.00 44.47           N  
ATOM   2267  CA  CYS B 296       1.397   9.914 -15.403  1.00 44.47           C  
ATOM   2268  C   CYS B 296       0.664   9.963 -16.738  1.00 44.47           C  
ATOM   2269  CB  CYS B 296       1.583   8.461 -14.967  1.00 44.47           C  
ATOM   2270  O   CYS B 296       1.282  10.168 -17.784  1.00 44.47           O  
ATOM   2271  SG  CYS B 296       2.813   8.244 -13.662  1.00 44.47           S  
ATOM   2272  N   LEU B 297      -0.599   9.872 -16.644  1.00 41.85           N  
ATOM   2273  CA  LEU B 297      -1.428   9.927 -17.843  1.00 41.85           C  
ATOM   2274  C   LEU B 297      -1.338  11.299 -18.503  1.00 41.85           C  
ATOM   2275  CB  LEU B 297      -2.886   9.607 -17.501  1.00 41.85           C  
ATOM   2276  O   LEU B 297      -1.228  11.397 -19.727  1.00 41.85           O  
ATOM   2277  CG  LEU B 297      -3.222   8.131 -17.281  1.00 41.85           C  
ATOM   2278  CD1 LEU B 297      -4.613   7.989 -16.673  1.00 41.85           C  
ATOM   2279  CD2 LEU B 297      -3.124   7.359 -18.592  1.00 41.85           C  
ATOM   2280  N   ALA B 298      -1.439  12.292 -17.608  1.00 40.96           N  
ATOM   2281  CA  ALA B 298      -1.379  13.664 -18.105  1.00 40.96           C  
ATOM   2282  C   ALA B 298      -0.023  13.959 -18.739  1.00 40.96           C  
ATOM   2283  CB  ALA B 298      -1.661  14.652 -16.975  1.00 40.96           C  
ATOM   2284  O   ALA B 298       0.053  14.615 -19.781  1.00 40.96           O  
ATOM   2285  N   TYR B 299       1.028  13.500 -18.066  1.00 39.55           N  
ATOM   2286  CA  TYR B 299       2.373  13.633 -18.616  1.00 39.55           C  
ATOM   2287  C   TYR B 299       2.467  12.981 -19.990  1.00 39.55           C  
ATOM   2288  CB  TYR B 299       3.404  13.009 -17.670  1.00 39.55           C  
ATOM   2289  O   TYR B 299       2.962  13.591 -20.941  1.00 39.55           O  
ATOM   2290  CG  TYR B 299       4.811  13.015 -18.217  1.00 39.55           C  
ATOM   2291  CD1 TYR B 299       5.346  11.885 -18.831  1.00 39.55           C  
ATOM   2292  CD2 TYR B 299       5.608  14.150 -18.120  1.00 39.55           C  
ATOM   2293  CE1 TYR B 299       6.642  11.885 -19.335  1.00 39.55           C  
ATOM   2294  CE2 TYR B 299       6.906  14.162 -18.621  1.00 39.55           C  
ATOM   2295  OH  TYR B 299       8.698  13.033 -19.722  1.00 39.55           O  
ATOM   2296  CZ  TYR B 299       7.413  13.027 -19.225  1.00 39.55           C  
ATOM   2297  N   TYR B 300       2.024  11.705 -20.048  1.00 41.13           N  
ATOM   2298  CA  TYR B 300       2.125  10.951 -21.292  1.00 41.13           C  
ATOM   2299  C   TYR B 300       1.340  11.633 -22.407  1.00 41.13           C  
ATOM   2300  CB  TYR B 300       1.617   9.519 -21.097  1.00 41.13           C  
ATOM   2301  O   TYR B 300       1.798  11.690 -23.551  1.00 41.13           O  
ATOM   2302  CG  TYR B 300       2.715   8.513 -20.854  1.00 41.13           C  
ATOM   2303  CD1 TYR B 300       3.430   7.964 -21.916  1.00 41.13           C  
ATOM   2304  CD2 TYR B 300       3.041   8.110 -19.564  1.00 41.13           C  
ATOM   2305  CE1 TYR B 300       4.442   7.035 -21.697  1.00 41.13           C  
ATOM   2306  CE2 TYR B 300       4.051   7.182 -19.333  1.00 41.13           C  
ATOM   2307  OH  TYR B 300       5.746   5.732 -20.183  1.00 41.13           O  
ATOM   2308  CZ  TYR B 300       4.745   6.651 -20.405  1.00 41.13           C  
ATOM   2309  N   PHE B 301       0.214  12.104 -22.067  1.00 38.08           N  
ATOM   2310  CA  PHE B 301      -0.625  12.794 -23.041  1.00 38.08           C  
ATOM   2311  C   PHE B 301       0.103  13.998 -23.626  1.00 38.08           C  
ATOM   2312  CB  PHE B 301      -1.943  13.239 -22.397  1.00 38.08           C  
ATOM   2313  O   PHE B 301       0.086  14.211 -24.840  1.00 38.08           O  
ATOM   2314  CG  PHE B 301      -2.970  13.718 -23.387  1.00 38.08           C  
ATOM   2315  CD1 PHE B 301      -3.157  15.077 -23.611  1.00 38.08           C  
ATOM   2316  CD2 PHE B 301      -3.748  12.810 -24.093  1.00 38.08           C  
ATOM   2317  CE1 PHE B 301      -4.107  15.524 -24.527  1.00 38.08           C  
ATOM   2318  CE2 PHE B 301      -4.699  13.250 -25.010  1.00 38.08           C  
ATOM   2319  CZ  PHE B 301      -4.878  14.607 -25.224  1.00 38.08           C  
ATOM   2320  N   MET B 302       0.756  14.717 -22.695  1.00 34.64           N  
ATOM   2321  CA  MET B 302       1.456  15.923 -23.127  1.00 34.64           C  
ATOM   2322  C   MET B 302       2.639  15.574 -24.024  1.00 34.64           C  
ATOM   2323  CB  MET B 302       1.936  16.728 -21.918  1.00 34.64           C  
ATOM   2324  O   MET B 302       2.883  16.248 -25.027  1.00 34.64           O  
ATOM   2325  CG  MET B 302       0.837  17.530 -21.240  1.00 34.64           C  
ATOM   2326  SD  MET B 302       1.019  19.336 -21.504  1.00 34.64           S  
ATOM   2327  CE  MET B 302       2.478  19.665 -20.477  1.00 34.64           C  
ATOM   2328  N   ARG B 303       3.400  14.537 -23.476  1.00 35.65           N  
ATOM   2329  CA  ARG B 303       4.584  14.111 -24.214  1.00 35.65           C  
ATOM   2330  C   ARG B 303       4.204  13.528 -25.571  1.00 35.65           C  
ATOM   2331  CB  ARG B 303       5.380  13.083 -23.407  1.00 35.65           C  
ATOM   2332  O   ARG B 303       4.873  13.788 -26.573  1.00 35.65           O  
ATOM   2333  CG  ARG B 303       6.888  13.224 -23.545  1.00 35.65           C  
ATOM   2334  CD  ARG B 303       7.631  12.263 -22.629  1.00 35.65           C  
ATOM   2335  NE  ARG B 303       9.077  12.450 -22.709  1.00 35.65           N  
ATOM   2336  NH1 ARG B 303       9.581  10.844 -21.127  1.00 35.65           N  
ATOM   2337  NH2 ARG B 303      11.262  12.023 -22.146  1.00 35.65           N  
ATOM   2338  CZ  ARG B 303       9.970  11.772 -21.994  1.00 35.65           C  
ATOM   2339  N   PHE B 304       3.234  12.545 -25.584  1.00 36.68           N  
ATOM   2340  CA  PHE B 304       2.707  11.912 -26.787  1.00 36.68           C  
ATOM   2341  C   PHE B 304       2.430  12.950 -27.868  1.00 36.68           C  
ATOM   2342  CB  PHE B 304       1.429  11.130 -26.470  1.00 36.68           C  
ATOM   2343  O   PHE B 304       2.768  12.743 -29.036  1.00 36.68           O  
ATOM   2344  CG  PHE B 304       0.956  10.255 -27.599  1.00 36.68           C  
ATOM   2345  CD1 PHE B 304      -0.051  10.683 -28.454  1.00 36.68           C  
ATOM   2346  CD2 PHE B 304       1.520   9.002 -27.805  1.00 36.68           C  
ATOM   2347  CE1 PHE B 304      -0.491   9.875 -29.500  1.00 36.68           C  
ATOM   2348  CE2 PHE B 304       1.086   8.189 -28.848  1.00 36.68           C  
ATOM   2349  CZ  PHE B 304       0.080   8.626 -29.694  1.00 36.68           C  
ATOM   2350  N   ARG B 305       1.939  14.030 -27.428  1.00 34.54           N  
ATOM   2351  CA  ARG B 305       1.621  15.087 -28.382  1.00 34.54           C  
ATOM   2352  C   ARG B 305       2.882  15.609 -29.063  1.00 34.54           C  
ATOM   2353  CB  ARG B 305       0.887  16.237 -27.687  1.00 34.54           C  
ATOM   2354  O   ARG B 305       2.894  15.825 -30.277  1.00 34.54           O  
ATOM   2355  CG  ARG B 305      -0.323  16.747 -28.453  1.00 34.54           C  
ATOM   2356  CD  ARG B 305      -0.981  17.925 -27.748  1.00 34.54           C  
ATOM   2357  NE  ARG B 305      -1.895  18.641 -28.633  1.00 34.54           N  
ATOM   2358  NH1 ARG B 305      -2.603  20.143 -27.026  1.00 34.54           N  
ATOM   2359  NH2 ARG B 305      -3.443  20.256 -29.156  1.00 34.54           N  
ATOM   2360  CZ  ARG B 305      -2.645  19.678 -28.270  1.00 34.54           C  
ATOM   2361  N   ARG B 306       3.878  15.638 -28.231  1.00 33.21           N  
ATOM   2362  CA  ARG B 306       5.095  16.235 -28.770  1.00 33.21           C  
ATOM   2363  C   ARG B 306       5.828  15.256 -29.681  1.00 33.21           C  
ATOM   2364  CB  ARG B 306       6.020  16.689 -27.638  1.00 33.21           C  
ATOM   2365  O   ARG B 306       6.260  15.623 -30.776  1.00 33.21           O  
ATOM   2366  CG  ARG B 306       6.971  17.808 -28.032  1.00 33.21           C  
ATOM   2367  CD  ARG B 306       7.780  18.305 -26.841  1.00 33.21           C  
ATOM   2368  NE  ARG B 306       8.355  19.623 -27.093  1.00 33.21           N  
ATOM   2369  NH1 ARG B 306       8.489  20.219 -24.865  1.00 33.21           N  
ATOM   2370  NH2 ARG B 306       9.197  21.673 -26.490  1.00 33.21           N  
ATOM   2371  CZ  ARG B 306       8.679  20.502 -26.149  1.00 33.21           C  
ATOM   2372  N   ALA B 307       6.319  14.007 -29.073  1.00 35.76           N  
ATOM   2373  CA  ALA B 307       7.277  13.076 -29.662  1.00 35.76           C  
ATOM   2374  C   ALA B 307       6.613  12.202 -30.722  1.00 35.76           C  
ATOM   2375  CB  ALA B 307       7.908  12.205 -28.578  1.00 35.76           C  
ATOM   2376  O   ALA B 307       7.294  11.503 -31.475  1.00 35.76           O  
ATOM   2377  N   PHE B 308       5.490  11.627 -30.850  1.00 36.55           N  
ATOM   2378  CA  PHE B 308       4.938  10.485 -31.570  1.00 36.55           C  
ATOM   2379  C   PHE B 308       5.341  10.526 -33.039  1.00 36.55           C  
ATOM   2380  CB  PHE B 308       3.412  10.457 -31.444  1.00 36.55           C  
ATOM   2381  O   PHE B 308       5.002   9.622 -33.806  1.00 36.55           O  
ATOM   2382  CG  PHE B 308       2.915   9.689 -30.249  1.00 36.55           C  
ATOM   2383  CD1 PHE B 308       2.727   8.314 -30.317  1.00 36.55           C  
ATOM   2384  CD2 PHE B 308       2.637  10.344 -29.056  1.00 36.55           C  
ATOM   2385  CE1 PHE B 308       2.267   7.602 -29.212  1.00 36.55           C  
ATOM   2386  CE2 PHE B 308       2.178   9.638 -27.947  1.00 36.55           C  
ATOM   2387  CZ  PHE B 308       1.993   8.267 -28.028  1.00 36.55           C  
ATOM   2388  N   GLY B 309       6.063  11.102 -33.687  1.00 32.76           N  
ATOM   2389  CA  GLY B 309       6.132  10.567 -35.038  1.00 32.76           C  
ATOM   2390  C   GLY B 309       6.950   9.293 -35.134  1.00 32.76           C  
ATOM   2391  O   GLY B 309       6.508   8.309 -35.729  1.00 32.76           O  
ATOM   2392  N   GLU B 310       8.403   9.005 -34.695  1.00 34.45           N  
ATOM   2393  CA  GLU B 310       9.333   7.979 -35.157  1.00 34.45           C  
ATOM   2394  C   GLU B 310       9.217   6.711 -34.316  1.00 34.45           C  
ATOM   2395  CB  GLU B 310      10.771   8.503 -35.124  1.00 34.45           C  
ATOM   2396  O   GLU B 310       9.389   5.603 -34.828  1.00 34.45           O  
ATOM   2397  CG  GLU B 310      11.188   9.236 -36.391  1.00 34.45           C  
ATOM   2398  CD  GLU B 310      12.645   9.668 -36.382  1.00 34.45           C  
ATOM   2399  OE1 GLU B 310      13.118  10.230 -37.396  1.00 34.45           O  
ATOM   2400  OE2 GLU B 310      13.321   9.442 -35.353  1.00 34.45           O  
ATOM   2401  N   TYR B 311       9.138   6.545 -33.034  1.00 36.70           N  
ATOM   2402  CA  TYR B 311       9.296   5.439 -32.095  1.00 36.70           C  
ATOM   2403  C   TYR B 311       7.973   4.713 -31.880  1.00 36.70           C  
ATOM   2404  CB  TYR B 311       9.837   5.945 -30.755  1.00 36.70           C  
ATOM   2405  O   TYR B 311       7.842   3.912 -30.952  1.00 36.70           O  
ATOM   2406  CG  TYR B 311      11.301   6.315 -30.792  1.00 36.70           C  
ATOM   2407  CD1 TYR B 311      12.288   5.342 -30.654  1.00 36.70           C  
ATOM   2408  CD2 TYR B 311      11.698   7.636 -30.963  1.00 36.70           C  
ATOM   2409  CE1 TYR B 311      13.638   5.678 -30.686  1.00 36.70           C  
ATOM   2410  CE2 TYR B 311      13.045   7.984 -30.996  1.00 36.70           C  
ATOM   2411  OH  TYR B 311      15.340   7.337 -30.889  1.00 36.70           O  
ATOM   2412  CZ  TYR B 311      14.006   6.999 -30.857  1.00 36.70           C  
ATOM   2413  N   SER B 312       7.086   4.687 -32.730  1.00 42.53           N  
ATOM   2414  CA  SER B 312       5.748   4.122 -32.586  1.00 42.53           C  
ATOM   2415  C   SER B 312       5.771   2.604 -32.722  1.00 42.53           C  
ATOM   2416  CB  SER B 312       4.799   4.722 -33.624  1.00 42.53           C  
ATOM   2417  O   SER B 312       5.056   1.900 -32.006  1.00 42.53           O  
ATOM   2418  OG  SER B 312       4.680   3.869 -34.749  1.00 42.53           O  
ATOM   2419  N   HIS B 313       6.714   1.945 -33.393  1.00 44.66           N  
ATOM   2420  CA  HIS B 313       6.697   0.510 -33.655  1.00 44.66           C  
ATOM   2421  C   HIS B 313       7.220  -0.274 -32.456  1.00 44.66           C  
ATOM   2422  CB  HIS B 313       7.525   0.183 -34.898  1.00 44.66           C  
ATOM   2423  O   HIS B 313       6.714  -1.355 -32.147  1.00 44.66           O  
ATOM   2424  CG  HIS B 313       8.997   0.364 -34.704  1.00 44.66           C  
ATOM   2425  CD2 HIS B 313       9.986  -0.539 -34.510  1.00 44.66           C  
ATOM   2426  ND1 HIS B 313       9.599   1.604 -34.694  1.00 44.66           N  
ATOM   2427  CE1 HIS B 313      10.899   1.454 -34.502  1.00 44.66           C  
ATOM   2428  NE2 HIS B 313      11.160   0.163 -34.387  1.00 44.66           N  
ATOM   2429  N   VAL B 314       8.273   0.147 -31.822  1.00 49.95           N  
ATOM   2430  CA  VAL B 314       8.842  -0.496 -30.642  1.00 49.95           C  
ATOM   2431  C   VAL B 314       7.784  -0.593 -29.545  1.00 49.95           C  
ATOM   2432  CB  VAL B 314      10.081   0.266 -30.122  1.00 49.95           C  
ATOM   2433  O   VAL B 314       7.610  -1.649 -28.932  1.00 49.95           O  
ATOM   2434  CG1 VAL B 314      10.594  -0.357 -28.825  1.00 49.95           C  
ATOM   2435  CG2 VAL B 314      11.180   0.283 -31.183  1.00 49.95           C  
ATOM   2436  N   VAL B 315       7.050   0.486 -29.407  1.00 53.84           N  
ATOM   2437  CA  VAL B 315       6.013   0.541 -28.382  1.00 53.84           C  
ATOM   2438  C   VAL B 315       4.878  -0.414 -28.743  1.00 53.84           C  
ATOM   2439  CB  VAL B 315       5.466   1.975 -28.204  1.00 53.84           C  
ATOM   2440  O   VAL B 315       4.360  -1.127 -27.880  1.00 53.84           O  
ATOM   2441  CG1 VAL B 315       4.288   1.987 -27.231  1.00 53.84           C  
ATOM   2442  CG2 VAL B 315       6.572   2.911 -27.720  1.00 53.84           C  
ATOM   2443  N   ALA B 316       4.557  -0.532 -29.968  1.00 56.54           N  
ATOM   2444  CA  ALA B 316       3.476  -1.401 -30.425  1.00 56.54           C  
ATOM   2445  C   ALA B 316       3.826  -2.871 -30.212  1.00 56.54           C  
ATOM   2446  CB  ALA B 316       3.169  -1.138 -31.898  1.00 56.54           C  
ATOM   2447  O   ALA B 316       3.015  -3.639 -29.691  1.00 56.54           O  
ATOM   2448  N   PHE B 317       5.053  -3.258 -30.490  1.00 58.97           N  
ATOM   2449  CA  PHE B 317       5.490  -4.643 -30.362  1.00 58.97           C  
ATOM   2450  C   PHE B 317       5.559  -5.056 -28.897  1.00 58.97           C  
ATOM   2451  CB  PHE B 317       6.855  -4.841 -31.028  1.00 58.97           C  
ATOM   2452  O   PHE B 317       5.153  -6.164 -28.538  1.00 58.97           O  
ATOM   2453  CG  PHE B 317       6.775  -5.412 -32.418  1.00 58.97           C  
ATOM   2454  CD1 PHE B 317       6.547  -6.768 -32.616  1.00 58.97           C  
ATOM   2455  CD2 PHE B 317       6.929  -4.592 -33.528  1.00 58.97           C  
ATOM   2456  CE1 PHE B 317       6.472  -7.299 -33.901  1.00 58.97           C  
ATOM   2457  CE2 PHE B 317       6.856  -5.115 -34.816  1.00 58.97           C  
ATOM   2458  CZ  PHE B 317       6.629  -6.469 -35.000  1.00 58.97           C  
ATOM   2459  N   ASN B 318       6.049  -4.134 -28.125  1.00 62.64           N  
ATOM   2460  CA  ASN B 318       6.158  -4.424 -26.699  1.00 62.64           C  
ATOM   2461  C   ASN B 318       4.785  -4.556 -26.046  1.00 62.64           C  
ATOM   2462  CB  ASN B 318       6.980  -3.343 -25.993  1.00 62.64           C  
ATOM   2463  O   ASN B 318       4.588  -5.399 -25.169  1.00 62.64           O  
ATOM   2464  CG  ASN B 318       7.789  -3.889 -24.833  1.00 62.64           C  
ATOM   2465  ND2 ASN B 318       8.773  -3.120 -24.382  1.00 62.64           N  
ATOM   2466  OD1 ASN B 318       7.532  -4.994 -24.346  1.00 62.64           O  
ATOM   2467  N   THR B 319       3.840  -3.744 -26.496  1.00 61.81           N  
ATOM   2468  CA  THR B 319       2.470  -3.838 -26.005  1.00 61.81           C  
ATOM   2469  C   THR B 319       1.830  -5.155 -26.436  1.00 61.81           C  
ATOM   2470  CB  THR B 319       1.614  -2.661 -26.506  1.00 61.81           C  
ATOM   2471  O   THR B 319       1.155  -5.813 -25.641  1.00 61.81           O  
ATOM   2472  CG2 THR B 319       0.271  -2.611 -25.785  1.00 61.81           C  
ATOM   2473  OG1 THR B 319       2.315  -1.434 -26.272  1.00 61.81           O  
ATOM   2474  N   LEU B 320       2.065  -5.598 -27.590  1.00 66.50           N  
ATOM   2475  CA  LEU B 320       1.542  -6.858 -28.107  1.00 66.50           C  
ATOM   2476  C   LEU B 320       2.123  -8.042 -27.342  1.00 66.50           C  
ATOM   2477  CB  LEU B 320       1.855  -6.996 -29.599  1.00 66.50           C  
ATOM   2478  O   LEU B 320       1.396  -8.970 -26.980  1.00 66.50           O  
ATOM   2479  CG  LEU B 320       0.886  -7.850 -30.418  1.00 66.50           C  
ATOM   2480  CD1 LEU B 320      -0.144  -6.964 -31.112  1.00 66.50           C  
ATOM   2481  CD2 LEU B 320       1.646  -8.694 -31.436  1.00 66.50           C  
ATOM   2482  N   LEU B 321       3.371  -7.970 -27.055  1.00 71.44           N  
ATOM   2483  CA  LEU B 321       4.042  -9.032 -26.312  1.00 71.44           C  
ATOM   2484  C   LEU B 321       3.503  -9.122 -24.888  1.00 71.44           C  
ATOM   2485  CB  LEU B 321       5.554  -8.794 -26.284  1.00 71.44           C  
ATOM   2486  O   LEU B 321       3.349 -10.219 -24.346  1.00 71.44           O  
ATOM   2487  CG  LEU B 321       6.333  -9.238 -27.523  1.00 71.44           C  
ATOM   2488  CD1 LEU B 321       7.686  -8.537 -27.577  1.00 71.44           C  
ATOM   2489  CD2 LEU B 321       6.509 -10.752 -27.529  1.00 71.44           C  
ATOM   2490  N   PHE B 322       3.222  -7.995 -24.313  1.00 68.33           N  
ATOM   2491  CA  PHE B 322       2.657  -7.948 -22.970  1.00 68.33           C  
ATOM   2492  C   PHE B 322       1.267  -8.573 -22.945  1.00 68.33           C  
ATOM   2493  CB  PHE B 322       2.592  -6.503 -22.463  1.00 68.33           C  
ATOM   2494  O   PHE B 322       0.956  -9.371 -22.059  1.00 68.33           O  
ATOM   2495  CG  PHE B 322       1.832  -6.346 -21.174  1.00 68.33           C  
ATOM   2496  CD1 PHE B 322       0.524  -5.878 -21.175  1.00 68.33           C  
ATOM   2497  CD2 PHE B 322       2.427  -6.666 -19.960  1.00 68.33           C  
ATOM   2498  CE1 PHE B 322      -0.182  -5.731 -19.983  1.00 68.33           C  
ATOM   2499  CE2 PHE B 322       1.728  -6.521 -18.765  1.00 68.33           C  
ATOM   2500  CZ  PHE B 322       0.424  -6.053 -18.779  1.00 68.33           C  
ATOM   2501  N   LEU B 323       0.429  -8.174 -23.911  1.00 65.37           N  
ATOM   2502  CA  LEU B 323      -0.927  -8.705 -23.983  1.00 65.37           C  
ATOM   2503  C   LEU B 323      -0.910 -10.221 -24.154  1.00 65.37           C  
ATOM   2504  CB  LEU B 323      -1.695  -8.059 -25.139  1.00 65.37           C  
ATOM   2505  O   LEU B 323      -1.692 -10.930 -23.517  1.00 65.37           O  
ATOM   2506  CG  LEU B 323      -2.340  -6.702 -24.850  1.00 65.37           C  
ATOM   2507  CD1 LEU B 323      -2.634  -5.966 -26.153  1.00 65.37           C  
ATOM   2508  CD2 LEU B 323      -3.614  -6.879 -24.031  1.00 65.37           C  
ATOM   2509  N   MET B 324      -0.017 -10.779 -24.946  1.00 69.07           N  
ATOM   2510  CA  MET B 324       0.127 -12.218 -25.152  1.00 69.07           C  
ATOM   2511  C   MET B 324       0.595 -12.906 -23.874  1.00 69.07           C  
ATOM   2512  CB  MET B 324       1.110 -12.503 -26.289  1.00 69.07           C  
ATOM   2513  O   MET B 324       0.079 -13.964 -23.510  1.00 69.07           O  
ATOM   2514  CG  MET B 324       0.588 -12.114 -27.663  1.00 69.07           C  
ATOM   2515  SD  MET B 324      -0.890 -13.084 -28.154  1.00 69.07           S  
ATOM   2516  CE  MET B 324      -0.093 -14.464 -29.022  1.00 69.07           C  
ATOM   2517  N   SER B 325       1.607 -12.305 -23.230  1.00 70.78           N  
ATOM   2518  CA  SER B 325       2.119 -12.858 -21.981  1.00 70.78           C  
ATOM   2519  C   SER B 325       1.046 -12.862 -20.897  1.00 70.78           C  
ATOM   2520  CB  SER B 325       3.336 -12.066 -21.502  1.00 70.78           C  
ATOM   2521  O   SER B 325       0.934 -13.821 -20.131  1.00 70.78           O  
ATOM   2522  OG  SER B 325       4.386 -12.133 -22.452  1.00 70.78           O  
ATOM   2523  N   PHE B 326       0.229 -11.776 -20.936  1.00 64.13           N  
ATOM   2524  CA  PHE B 326      -0.862 -11.650 -19.977  1.00 64.13           C  
ATOM   2525  C   PHE B 326      -1.889 -12.759 -20.177  1.00 64.13           C  
ATOM   2526  CB  PHE B 326      -1.537 -10.281 -20.105  1.00 64.13           C  
ATOM   2527  O   PHE B 326      -2.344 -13.372 -19.209  1.00 64.13           O  
ATOM   2528  CG  PHE B 326      -2.727 -10.103 -19.201  1.00 64.13           C  
ATOM   2529  CD1 PHE B 326      -4.019 -10.166 -19.709  1.00 64.13           C  
ATOM   2530  CD2 PHE B 326      -2.553  -9.874 -17.842  1.00 64.13           C  
ATOM   2531  CE1 PHE B 326      -5.122 -10.002 -18.874  1.00 64.13           C  
ATOM   2532  CE2 PHE B 326      -3.651  -9.710 -17.002  1.00 64.13           C  
ATOM   2533  CZ  PHE B 326      -4.934  -9.773 -17.520  1.00 64.13           C  
ATOM   2534  N   THR B 327      -2.227 -13.104 -21.381  1.00 63.25           N  
ATOM   2535  CA  THR B 327      -3.192 -14.149 -21.702  1.00 63.25           C  
ATOM   2536  C   THR B 327      -2.675 -15.516 -21.261  1.00 63.25           C  
ATOM   2537  CB  THR B 327      -3.504 -14.177 -23.209  1.00 63.25           C  
ATOM   2538  O   THR B 327      -3.424 -16.316 -20.697  1.00 63.25           O  
ATOM   2539  CG2 THR B 327      -4.956 -13.796 -23.477  1.00 63.25           C  
ATOM   2540  OG1 THR B 327      -2.646 -13.251 -23.887  1.00 63.25           O  
ATOM   2541  N   VAL B 328      -1.442 -15.819 -21.430  1.00 65.46           N  
ATOM   2542  CA  VAL B 328      -0.833 -17.091 -21.056  1.00 65.46           C  
ATOM   2543  C   VAL B 328      -0.820 -17.229 -19.535  1.00 65.46           C  
ATOM   2544  CB  VAL B 328       0.602 -17.219 -21.615  1.00 65.46           C  
ATOM   2545  O   VAL B 328      -1.083 -18.310 -19.002  1.00 65.46           O  
ATOM   2546  CG1 VAL B 328       1.299 -18.450 -21.037  1.00 65.46           C  
ATOM   2547  CG2 VAL B 328       0.575 -17.283 -23.141  1.00 65.46           C  
ATOM   2548  N   LEU B 329      -0.554 -16.142 -18.893  1.00 63.00           N  
ATOM   2549  CA  LEU B 329      -0.521 -16.175 -17.435  1.00 63.00           C  
ATOM   2550  C   LEU B 329      -1.902 -16.485 -16.867  1.00 63.00           C  
ATOM   2551  CB  LEU B 329      -0.016 -14.840 -16.880  1.00 63.00           C  
ATOM   2552  O   LEU B 329      -2.021 -17.205 -15.873  1.00 63.00           O  
ATOM   2553  CG  LEU B 329       1.414 -14.828 -16.338  1.00 63.00           C  
ATOM   2554  CD1 LEU B 329       2.212 -13.692 -16.970  1.00 63.00           C  
ATOM   2555  CD2 LEU B 329       1.409 -14.704 -14.818  1.00 63.00           C  
ATOM   2556  N   CYS B 330      -2.872 -15.955 -17.591  1.00 53.16           N  
ATOM   2557  CA  CYS B 330      -4.244 -16.174 -17.144  1.00 53.16           C  
ATOM   2558  C   CYS B 330      -4.647 -17.633 -17.316  1.00 53.16           C  
ATOM   2559  CB  CYS B 330      -5.209 -15.274 -17.914  1.00 53.16           C  
ATOM   2560  O   CYS B 330      -5.465 -18.150 -16.552  1.00 53.16           O  
ATOM   2561  SG  CYS B 330      -5.054 -13.521 -17.506  1.00 53.16           S  
ATOM   2562  N   LEU B 331      -4.010 -18.268 -18.272  1.00 54.35           N  
ATOM   2563  CA  LEU B 331      -4.363 -19.647 -18.590  1.00 54.35           C  
ATOM   2564  C   LEU B 331      -3.492 -20.625 -17.809  1.00 54.35           C  
ATOM   2565  CB  LEU B 331      -4.220 -19.905 -20.092  1.00 54.35           C  
ATOM   2566  O   LEU B 331      -3.714 -21.837 -17.858  1.00 54.35           O  
ATOM   2567  CG  LEU B 331      -5.229 -19.201 -21.000  1.00 54.35           C  
ATOM   2568  CD1 LEU B 331      -4.780 -19.283 -22.455  1.00 54.35           C  
ATOM   2569  CD2 LEU B 331      -6.617 -19.808 -20.828  1.00 54.35           C  
ATOM   2570  N   THR B 332      -2.499 -20.137 -17.026  1.00 53.47           N  
ATOM   2571  CA  THR B 332      -1.487 -20.946 -16.356  1.00 53.47           C  
ATOM   2572  C   THR B 332      -2.126 -21.862 -15.317  1.00 53.47           C  
ATOM   2573  CB  THR B 332      -0.423 -20.061 -15.679  1.00 53.47           C  
ATOM   2574  O   THR B 332      -1.776 -23.040 -15.220  1.00 53.47           O  
ATOM   2575  CG2 THR B 332       0.708 -20.905 -15.102  1.00 53.47           C  
ATOM   2576  OG1 THR B 332       0.118 -19.152 -16.645  1.00 53.47           O  
ATOM   2577  N   PRO B 333      -3.189 -21.432 -14.629  1.00 41.48           N  
ATOM   2578  CA  PRO B 333      -3.789 -22.305 -13.618  1.00 41.48           C  
ATOM   2579  C   PRO B 333      -4.479 -23.524 -14.225  1.00 41.48           C  
ATOM   2580  CB  PRO B 333      -4.803 -21.393 -12.922  1.00 41.48           C  
ATOM   2581  O   PRO B 333      -4.515 -24.590 -13.605  1.00 41.48           O  
ATOM   2582  CG  PRO B 333      -4.551 -20.035 -13.493  1.00 41.48           C  
ATOM   2583  CD  PRO B 333      -3.609 -20.174 -14.655  1.00 41.48           C  
ATOM   2584  N   VAL B 334      -4.924 -23.460 -15.527  1.00 43.52           N  
ATOM   2585  CA  VAL B 334      -5.632 -24.545 -16.199  1.00 43.52           C  
ATOM   2586  C   VAL B 334      -4.632 -25.446 -16.920  1.00 43.52           C  
ATOM   2587  CB  VAL B 334      -6.680 -24.006 -17.198  1.00 43.52           C  
ATOM   2588  O   VAL B 334      -4.737 -26.673 -16.859  1.00 43.52           O  
ATOM   2589  CG1 VAL B 334      -7.426 -25.156 -17.872  1.00 43.52           C  
ATOM   2590  CG2 VAL B 334      -7.660 -23.071 -16.491  1.00 43.52           C  
ATOM   2591  N   TYR B 335      -3.628 -24.866 -17.456  1.00 46.89           N  
ATOM   2592  CA  TYR B 335      -2.589 -25.571 -18.198  1.00 46.89           C  
ATOM   2593  C   TYR B 335      -1.204 -25.200 -17.684  1.00 46.89           C  
ATOM   2594  CB  TYR B 335      -2.692 -25.260 -19.694  1.00 46.89           C  
ATOM   2595  O   TYR B 335      -0.621 -24.202 -18.116  1.00 46.89           O  
ATOM   2596  CG  TYR B 335      -4.057 -25.531 -20.278  1.00 46.89           C  
ATOM   2597  CD1 TYR B 335      -4.473 -26.832 -20.552  1.00 46.89           C  
ATOM   2598  CD2 TYR B 335      -4.933 -24.488 -20.558  1.00 46.89           C  
ATOM   2599  CE1 TYR B 335      -5.730 -27.087 -21.092  1.00 46.89           C  
ATOM   2600  CE2 TYR B 335      -6.192 -24.730 -21.098  1.00 46.89           C  
ATOM   2601  OH  TYR B 335      -7.826 -26.277 -21.896  1.00 46.89           O  
ATOM   2602  CZ  TYR B 335      -6.581 -26.031 -21.361  1.00 46.89           C  
ATOM   2603  N   SER B 336      -0.610 -26.035 -16.830  1.00 49.22           N  
ATOM   2604  CA  SER B 336       0.625 -25.722 -16.118  1.00 49.22           C  
ATOM   2605  C   SER B 336       1.831 -25.787 -17.049  1.00 49.22           C  
ATOM   2606  CB  SER B 336       0.825 -26.681 -14.944  1.00 49.22           C  
ATOM   2607  O   SER B 336       2.856 -25.152 -16.791  1.00 49.22           O  
ATOM   2608  OG  SER B 336      -0.271 -26.614 -14.048  1.00 49.22           O  
ATOM   2609  N   PHE B 337       1.698 -26.442 -18.098  1.00 60.15           N  
ATOM   2610  CA  PHE B 337       2.824 -26.606 -19.010  1.00 60.15           C  
ATOM   2611  C   PHE B 337       2.904 -25.439 -19.986  1.00 60.15           C  
ATOM   2612  CB  PHE B 337       2.707 -27.926 -19.778  1.00 60.15           C  
ATOM   2613  O   PHE B 337       3.946 -25.209 -20.603  1.00 60.15           O  
ATOM   2614  CG  PHE B 337       1.530 -27.982 -20.714  1.00 60.15           C  
ATOM   2615  CD1 PHE B 337       0.301 -28.463 -20.279  1.00 60.15           C  
ATOM   2616  CD2 PHE B 337       1.653 -27.553 -22.029  1.00 60.15           C  
ATOM   2617  CE1 PHE B 337      -0.791 -28.516 -21.143  1.00 60.15           C  
ATOM   2618  CE2 PHE B 337       0.566 -27.603 -22.898  1.00 60.15           C  
ATOM   2619  CZ  PHE B 337      -0.654 -28.085 -22.454  1.00 60.15           C  
ATOM   2620  N   LEU B 338       1.851 -24.586 -19.966  1.00 66.77           N  
ATOM   2621  CA  LEU B 338       1.706 -23.538 -20.971  1.00 66.77           C  
ATOM   2622  C   LEU B 338       2.812 -22.496 -20.832  1.00 66.77           C  
ATOM   2623  CB  LEU B 338       0.337 -22.865 -20.851  1.00 66.77           C  
ATOM   2624  O   LEU B 338       3.389 -22.061 -21.831  1.00 66.77           O  
ATOM   2625  CG  LEU B 338      -0.467 -22.728 -22.145  1.00 66.77           C  
ATOM   2626  CD1 LEU B 338      -0.996 -24.089 -22.587  1.00 66.77           C  
ATOM   2627  CD2 LEU B 338      -1.612 -21.738 -21.961  1.00 66.77           C  
ATOM   2628  N   PRO B 339       3.129 -22.086 -19.607  1.00 70.54           N  
ATOM   2629  CA  PRO B 339       4.196 -21.091 -19.477  1.00 70.54           C  
ATOM   2630  C   PRO B 339       5.539 -21.594 -20.002  1.00 70.54           C  
ATOM   2631  CB  PRO B 339       4.260 -20.837 -17.969  1.00 70.54           C  
ATOM   2632  O   PRO B 339       6.326 -20.814 -20.545  1.00 70.54           O  
ATOM   2633  CG  PRO B 339       2.947 -21.323 -17.444  1.00 70.54           C  
ATOM   2634  CD  PRO B 339       2.414 -22.366 -18.384  1.00 70.54           C  
ATOM   2635  N   GLY B 340       5.794 -22.832 -19.862  1.00 71.57           N  
ATOM   2636  CA  GLY B 340       7.008 -23.421 -20.405  1.00 71.57           C  
ATOM   2637  C   GLY B 340       7.059 -23.393 -21.921  1.00 71.57           C  
ATOM   2638  O   GLY B 340       8.057 -22.969 -22.506  1.00 71.57           O  
ATOM   2639  N   VAL B 341       5.991 -23.773 -22.543  1.00 75.41           N  
ATOM   2640  CA  VAL B 341       5.894 -23.798 -23.999  1.00 75.41           C  
ATOM   2641  C   VAL B 341       5.938 -22.373 -24.545  1.00 75.41           C  
ATOM   2642  CB  VAL B 341       4.605 -24.509 -24.469  1.00 75.41           C  
ATOM   2643  O   VAL B 341       6.634 -22.098 -25.525  1.00 75.41           O  
ATOM   2644  CG1 VAL B 341       4.500 -24.485 -25.993  1.00 75.41           C  
ATOM   2645  CG2 VAL B 341       4.571 -25.946 -23.952  1.00 75.41           C  
ATOM   2646  N   TYR B 342       5.256 -21.567 -23.884  1.00 78.84           N  
ATOM   2647  CA  TYR B 342       5.213 -20.163 -24.278  1.00 78.84           C  
ATOM   2648  C   TYR B 342       6.596 -19.529 -24.191  1.00 78.84           C  
ATOM   2649  CB  TYR B 342       4.227 -19.388 -23.398  1.00 78.84           C  
ATOM   2650  O   TYR B 342       6.971 -18.723 -25.045  1.00 78.84           O  
ATOM   2651  CG  TYR B 342       4.197 -17.906 -23.681  1.00 78.84           C  
ATOM   2652  CD1 TYR B 342       4.836 -17.002 -22.834  1.00 78.84           C  
ATOM   2653  CD2 TYR B 342       3.531 -17.405 -24.794  1.00 78.84           C  
ATOM   2654  CE1 TYR B 342       4.810 -15.635 -23.089  1.00 78.84           C  
ATOM   2655  CE2 TYR B 342       3.498 -16.040 -25.059  1.00 78.84           C  
ATOM   2656  OH  TYR B 342       4.110 -13.812 -24.460  1.00 78.84           O  
ATOM   2657  CZ  TYR B 342       4.140 -15.164 -24.202  1.00 78.84           C  
ATOM   2658  N   SER B 343       7.333 -19.905 -23.198  1.00 80.84           N  
ATOM   2659  CA  SER B 343       8.679 -19.369 -23.023  1.00 80.84           C  
ATOM   2660  C   SER B 343       9.567 -19.704 -24.217  1.00 80.84           C  
ATOM   2661  CB  SER B 343       9.310 -19.912 -21.740  1.00 80.84           C  
ATOM   2662  O   SER B 343      10.360 -18.871 -24.661  1.00 80.84           O  
ATOM   2663  OG  SER B 343       8.454 -19.701 -20.631  1.00 80.84           O  
ATOM   2664  N   VAL B 344       9.418 -20.860 -24.784  1.00 76.28           N  
ATOM   2665  CA  VAL B 344      10.211 -21.288 -25.932  1.00 76.28           C  
ATOM   2666  C   VAL B 344       9.819 -20.473 -27.163  1.00 76.28           C  
ATOM   2667  CB  VAL B 344      10.034 -22.797 -26.214  1.00 76.28           C  
ATOM   2668  O   VAL B 344      10.684 -19.958 -27.875  1.00 76.28           O  
ATOM   2669  CG1 VAL B 344      10.767 -23.197 -27.493  1.00 76.28           C  
ATOM   2670  CG2 VAL B 344      10.531 -23.622 -25.028  1.00 76.28           C  
ATOM   2671  N   ILE B 345       8.559 -20.260 -27.340  1.00 75.71           N  
ATOM   2672  CA  ILE B 345       8.046 -19.492 -28.469  1.00 75.71           C  
ATOM   2673  C   ILE B 345       8.453 -18.027 -28.324  1.00 75.71           C  
ATOM   2674  CB  ILE B 345       6.510 -19.612 -28.583  1.00 75.71           C  
ATOM   2675  O   ILE B 345       8.883 -17.397 -29.294  1.00 75.71           O  
ATOM   2676  CG1 ILE B 345       6.107 -21.066 -28.854  1.00 75.71           C  
ATOM   2677  CG2 ILE B 345       5.975 -18.683 -29.676  1.00 75.71           C  
ATOM   2678  CD1 ILE B 345       4.610 -21.323 -28.752  1.00 75.71           C  
ATOM   2679  N   TYR B 346       8.342 -17.558 -27.129  1.00 80.22           N  
ATOM   2680  CA  TYR B 346       8.704 -16.186 -26.791  1.00 80.22           C  
ATOM   2681  C   TYR B 346      10.168 -15.913 -27.114  1.00 80.22           C  
ATOM   2682  CB  TYR B 346       8.436 -15.909 -25.309  1.00 80.22           C  
ATOM   2683  O   TYR B 346      10.492 -14.912 -27.757  1.00 80.22           O  
ATOM   2684  CG  TYR B 346       8.530 -14.449 -24.938  1.00 80.22           C  
ATOM   2685  CD1 TYR B 346       9.754 -13.871 -24.610  1.00 80.22           C  
ATOM   2686  CD2 TYR B 346       7.395 -13.645 -24.913  1.00 80.22           C  
ATOM   2687  CE1 TYR B 346       9.845 -12.526 -24.266  1.00 80.22           C  
ATOM   2688  CE2 TYR B 346       7.475 -12.299 -24.570  1.00 80.22           C  
ATOM   2689  OH  TYR B 346       8.787 -10.418 -23.908  1.00 80.22           O  
ATOM   2690  CZ  TYR B 346       8.702 -11.750 -24.249  1.00 80.22           C  
ATOM   2691  N   LEU B 347      10.996 -16.823 -26.673  1.00 77.51           N  
ATOM   2692  CA  LEU B 347      12.423 -16.706 -26.955  1.00 77.51           C  
ATOM   2693  C   LEU B 347      12.682 -16.704 -28.457  1.00 77.51           C  
ATOM   2694  CB  LEU B 347      13.196 -17.849 -26.293  1.00 77.51           C  
ATOM   2695  O   LEU B 347      13.467 -15.894 -28.955  1.00 77.51           O  
ATOM   2696  CG  LEU B 347      14.719 -17.803 -26.423  1.00 77.51           C  
ATOM   2697  CD1 LEU B 347      15.287 -16.649 -25.604  1.00 77.51           C  
ATOM   2698  CD2 LEU B 347      15.334 -19.128 -25.987  1.00 77.51           C  
ATOM   2699  N   TYR B 348      11.970 -17.573 -29.118  1.00 70.95           N  
ATOM   2700  CA  TYR B 348      12.131 -17.675 -30.564  1.00 70.95           C  
ATOM   2701  C   TYR B 348      11.720 -16.378 -31.251  1.00 70.95           C  
ATOM   2702  CB  TYR B 348      11.308 -18.842 -31.117  1.00 70.95           C  
ATOM   2703  O   TYR B 348      12.405 -15.906 -32.161  1.00 70.95           O  
ATOM   2704  CG  TYR B 348      11.465 -19.045 -32.604  1.00 70.95           C  
ATOM   2705  CD1 TYR B 348      10.486 -18.610 -33.494  1.00 70.95           C  
ATOM   2706  CD2 TYR B 348      12.593 -19.673 -33.123  1.00 70.95           C  
ATOM   2707  CE1 TYR B 348      10.626 -18.796 -34.865  1.00 70.95           C  
ATOM   2708  CE2 TYR B 348      12.743 -19.865 -34.492  1.00 70.95           C  
ATOM   2709  OH  TYR B 348      11.900 -19.611 -36.711  1.00 70.95           O  
ATOM   2710  CZ  TYR B 348      11.756 -19.423 -35.354  1.00 70.95           C  
ATOM   2711  N   LEU B 349      10.665 -15.730 -30.857  1.00 70.56           N  
ATOM   2712  CA  LEU B 349      10.156 -14.489 -31.432  1.00 70.56           C  
ATOM   2713  C   LEU B 349      11.142 -13.346 -31.217  1.00 70.56           C  
ATOM   2714  CB  LEU B 349       8.800 -14.131 -30.819  1.00 70.56           C  
ATOM   2715  O   LEU B 349      11.279 -12.469 -32.073  1.00 70.56           O  
ATOM   2716  CG  LEU B 349       7.563 -14.572 -31.604  1.00 70.56           C  
ATOM   2717  CD1 LEU B 349       6.383 -14.782 -30.661  1.00 70.56           C  
ATOM   2718  CD2 LEU B 349       7.219 -13.548 -32.680  1.00 70.56           C  
ATOM   2719  N   THR B 350      11.843 -13.343 -30.127  1.00 64.50           N  
ATOM   2720  CA  THR B 350      12.767 -12.271 -29.773  1.00 64.50           C  
ATOM   2721  C   THR B 350      13.968 -12.259 -30.714  1.00 64.50           C  
ATOM   2722  CB  THR B 350      13.253 -12.411 -28.318  1.00 64.50           C  
ATOM   2723  O   THR B 350      14.610 -11.223 -30.897  1.00 64.50           O  
ATOM   2724  CG2 THR B 350      12.256 -11.792 -27.344  1.00 64.50           C  
ATOM   2725  OG1 THR B 350      13.411 -13.800 -28.005  1.00 64.50           O  
ATOM   2726  N   PHE B 351      14.233 -13.386 -31.359  1.00 62.46           N  
ATOM   2727  CA  PHE B 351      15.343 -13.450 -32.301  1.00 62.46           C  
ATOM   2728  C   PHE B 351      15.047 -12.619 -33.544  1.00 62.46           C  
ATOM   2729  CB  PHE B 351      15.631 -14.902 -32.697  1.00 62.46           C  
ATOM   2730  O   PHE B 351      15.967 -12.174 -34.233  1.00 62.46           O  
ATOM   2731  CG  PHE B 351      16.357 -15.687 -31.639  1.00 62.46           C  
ATOM   2732  CD1 PHE B 351      17.534 -15.204 -31.080  1.00 62.46           C  
ATOM   2733  CD2 PHE B 351      15.862 -16.910 -31.203  1.00 62.46           C  
ATOM   2734  CE1 PHE B 351      18.208 -15.929 -30.100  1.00 62.46           C  
ATOM   2735  CE2 PHE B 351      16.530 -17.640 -30.224  1.00 62.46           C  
ATOM   2736  CZ  PHE B 351      17.704 -17.148 -29.674  1.00 62.46           C  
ATOM   2737  N   TYR B 352      13.803 -12.295 -33.748  1.00 55.65           N  
ATOM   2738  CA  TYR B 352      13.418 -11.559 -34.947  1.00 55.65           C  
ATOM   2739  C   TYR B 352      13.211 -10.081 -34.637  1.00 55.65           C  
ATOM   2740  CB  TYR B 352      12.142 -12.149 -35.553  1.00 55.65           C  
ATOM   2741  O   TYR B 352      13.046  -9.266 -35.548  1.00 55.65           O  
ATOM   2742  CG  TYR B 352      12.334 -13.518 -36.158  1.00 55.65           C  
ATOM   2743  CD1 TYR B 352      12.851 -13.667 -37.443  1.00 55.65           C  
ATOM   2744  CD2 TYR B 352      11.998 -14.666 -35.448  1.00 55.65           C  
ATOM   2745  CE1 TYR B 352      13.029 -14.927 -38.006  1.00 55.65           C  
ATOM   2746  CE2 TYR B 352      12.171 -15.930 -36.000  1.00 55.65           C  
ATOM   2747  OH  TYR B 352      12.860 -17.301 -37.829  1.00 55.65           O  
ATOM   2748  CZ  TYR B 352      12.687 -16.051 -37.277  1.00 55.65           C  
ATOM   2749  N   LEU B 353      13.265  -9.826 -33.420  1.00 56.59           N  
ATOM   2750  CA  LEU B 353      13.029  -8.448 -33.005  1.00 56.59           C  
ATOM   2751  C   LEU B 353      14.341  -7.677 -32.908  1.00 56.59           C  
ATOM   2752  CB  LEU B 353      12.301  -8.411 -31.659  1.00 56.59           C  
ATOM   2753  O   LEU B 353      15.413  -8.278 -32.811  1.00 56.59           O  
ATOM   2754  CG  LEU B 353      10.904  -9.033 -31.626  1.00 56.59           C  
ATOM   2755  CD1 LEU B 353      10.494  -9.340 -30.190  1.00 56.59           C  
ATOM   2756  CD2 LEU B 353       9.891  -8.107 -32.291  1.00 56.59           C  
ATOM   2757  N   THR B 354      14.290  -6.400 -33.282  1.00 47.71           N  
ATOM   2758  CA  THR B 354      15.463  -5.542 -33.157  1.00 47.71           C  
ATOM   2759  C   THR B 354      16.001  -5.566 -31.729  1.00 47.71           C  
ATOM   2760  CB  THR B 354      15.140  -4.092 -33.562  1.00 47.71           C  
ATOM   2761  O   THR B 354      15.275  -5.905 -30.792  1.00 47.71           O  
ATOM   2762  CG2 THR B 354      14.753  -4.005 -35.034  1.00 47.71           C  
ATOM   2763  OG1 THR B 354      14.051  -3.610 -32.764  1.00 47.71           O  
ATOM   2764  N   ASN B 355      17.297  -5.328 -31.537  1.00 51.02           N  
ATOM   2765  CA  ASN B 355      17.993  -5.456 -30.261  1.00 51.02           C  
ATOM   2766  C   ASN B 355      17.330  -4.614 -29.175  1.00 51.02           C  
ATOM   2767  CB  ASN B 355      19.465  -5.066 -30.411  1.00 51.02           C  
ATOM   2768  O   ASN B 355      17.217  -5.051 -28.028  1.00 51.02           O  
ATOM   2769  CG  ASN B 355      20.361  -6.259 -30.680  1.00 51.02           C  
ATOM   2770  ND2 ASN B 355      21.652  -6.105 -30.408  1.00 51.02           N  
ATOM   2771  OD1 ASN B 355      19.897  -7.310 -31.129  1.00 51.02           O  
ATOM   2772  N   ASP B 356      16.860  -3.430 -29.545  1.00 53.62           N  
ATOM   2773  CA  ASP B 356      16.228  -2.555 -28.562  1.00 53.62           C  
ATOM   2774  C   ASP B 356      14.916  -3.152 -28.059  1.00 53.62           C  
ATOM   2775  CB  ASP B 356      15.982  -1.167 -29.157  1.00 53.62           C  
ATOM   2776  O   ASP B 356      14.649  -3.155 -26.856  1.00 53.62           O  
ATOM   2777  CG  ASP B 356      17.264  -0.455 -29.551  1.00 53.62           C  
ATOM   2778  OD1 ASP B 356      18.328  -0.742 -28.960  1.00 53.62           O  
ATOM   2779  OD2 ASP B 356      17.210   0.403 -30.458  1.00 53.62           O  
ATOM   2780  N   VAL B 357      14.168  -3.702 -28.900  1.00 53.90           N  
ATOM   2781  CA  VAL B 357      12.879  -4.310 -28.584  1.00 53.90           C  
ATOM   2782  C   VAL B 357      13.097  -5.631 -27.851  1.00 53.90           C  
ATOM   2783  CB  VAL B 357      12.034  -4.540 -29.857  1.00 53.90           C  
ATOM   2784  O   VAL B 357      12.379  -5.945 -26.898  1.00 53.90           O  
ATOM   2785  CG1 VAL B 357      10.687  -5.169 -29.504  1.00 53.90           C  
ATOM   2786  CG2 VAL B 357      11.832  -3.225 -30.607  1.00 53.90           C  
ATOM   2787  N   SER B 358      14.088  -6.349 -28.204  1.00 61.75           N  
ATOM   2788  CA  SER B 358      14.387  -7.653 -27.620  1.00 61.75           C  
ATOM   2789  C   SER B 358      14.814  -7.520 -26.162  1.00 61.75           C  
ATOM   2790  CB  SER B 358      15.482  -8.360 -28.419  1.00 61.75           C  
ATOM   2791  O   SER B 358      14.418  -8.327 -25.318  1.00 61.75           O  
ATOM   2792  OG  SER B 358      15.888  -9.552 -27.769  1.00 61.75           O  
ATOM   2793  N   PHE B 359      15.581  -6.509 -25.962  1.00 63.63           N  
ATOM   2794  CA  PHE B 359      16.038  -6.276 -24.597  1.00 63.63           C  
ATOM   2795  C   PHE B 359      14.857  -6.034 -23.665  1.00 63.63           C  
ATOM   2796  CB  PHE B 359      16.999  -5.084 -24.547  1.00 63.63           C  
ATOM   2797  O   PHE B 359      14.774  -6.634 -22.591  1.00 63.63           O  
ATOM   2798  CG  PHE B 359      17.494  -4.761 -23.163  1.00 63.63           C  
ATOM   2799  CD1 PHE B 359      16.966  -3.689 -22.454  1.00 63.63           C  
ATOM   2800  CD2 PHE B 359      18.487  -5.530 -22.571  1.00 63.63           C  
ATOM   2801  CE1 PHE B 359      17.423  -3.388 -21.172  1.00 63.63           C  
ATOM   2802  CE2 PHE B 359      18.948  -5.236 -21.291  1.00 63.63           C  
ATOM   2803  CZ  PHE B 359      18.415  -4.163 -20.594  1.00 63.63           C  
ATOM   2804  N   LEU B 360      13.975  -5.196 -24.094  1.00 62.43           N  
ATOM   2805  CA  LEU B 360      12.788  -4.895 -23.301  1.00 62.43           C  
ATOM   2806  C   LEU B 360      11.898  -6.126 -23.165  1.00 62.43           C  
ATOM   2807  CB  LEU B 360      11.998  -3.746 -23.932  1.00 62.43           C  
ATOM   2808  O   LEU B 360      11.312  -6.359 -22.106  1.00 62.43           O  
ATOM   2809  CG  LEU B 360      12.099  -2.389 -23.234  1.00 62.43           C  
ATOM   2810  CD1 LEU B 360      12.938  -1.425 -24.067  1.00 62.43           C  
ATOM   2811  CD2 LEU B 360      10.710  -1.813 -22.979  1.00 62.43           C  
ATOM   2812  N   ALA B 361      11.829  -6.954 -24.100  1.00 69.29           N  
ATOM   2813  CA  ALA B 361      11.037  -8.182 -24.115  1.00 69.29           C  
ATOM   2814  C   ALA B 361      11.574  -9.193 -23.106  1.00 69.29           C  
ATOM   2815  CB  ALA B 361      11.021  -8.789 -25.515  1.00 69.29           C  
ATOM   2816  O   ALA B 361      10.801  -9.846 -22.401  1.00 69.29           O  
ATOM   2817  N   HIS B 362      12.886  -9.342 -22.971  1.00 73.30           N  
ATOM   2818  CA  HIS B 362      13.503 -10.282 -22.042  1.00 73.30           C  
ATOM   2819  C   HIS B 362      13.261  -9.865 -20.595  1.00 73.30           C  
ATOM   2820  CB  HIS B 362      15.005 -10.394 -22.312  1.00 73.30           C  
ATOM   2821  O   HIS B 362      12.996 -10.711 -19.737  1.00 73.30           O  
ATOM   2822  CG  HIS B 362      15.332 -10.926 -23.670  1.00 73.30           C  
ATOM   2823  CD2 HIS B 362      16.140 -10.444 -24.643  1.00 73.30           C  
ATOM   2824  ND1 HIS B 362      14.796 -12.098 -24.160  1.00 73.30           N  
ATOM   2825  CE1 HIS B 362      15.262 -12.313 -25.378  1.00 73.30           C  
ATOM   2826  NE2 HIS B 362      16.080 -11.324 -25.695  1.00 73.30           N  
ATOM   2827  N   ILE B 363      13.365  -8.544 -20.400  1.00 66.90           N  
ATOM   2828  CA  ILE B 363      13.099  -8.029 -19.062  1.00 66.90           C  
ATOM   2829  C   ILE B 363      11.650  -8.316 -18.676  1.00 66.90           C  
ATOM   2830  CB  ILE B 363      13.388  -6.514 -18.972  1.00 66.90           C  
ATOM   2831  O   ILE B 363      11.372  -8.736 -17.551  1.00 66.90           O  
ATOM   2832  CG1 ILE B 363      14.884  -6.243 -19.169  1.00 66.90           C  
ATOM   2833  CG2 ILE B 363      12.901  -5.950 -17.634  1.00 66.90           C  
ATOM   2834  CD1 ILE B 363      15.241  -4.765 -19.240  1.00 66.90           C  
ATOM   2835  N   GLN B 364      10.815  -8.104 -19.568  1.00 68.38           N  
ATOM   2836  CA  GLN B 364       9.399  -8.397 -19.378  1.00 68.38           C  
ATOM   2837  C   GLN B 364       9.179  -9.874 -19.067  1.00 68.38           C  
ATOM   2838  CB  GLN B 364       8.597  -7.996 -20.617  1.00 68.38           C  
ATOM   2839  O   GLN B 364       8.428 -10.216 -18.151  1.00 68.38           O  
ATOM   2840  CG  GLN B 364       7.093  -8.175 -20.461  1.00 68.38           C  
ATOM   2841  CD  GLN B 364       6.310  -7.627 -21.640  1.00 68.38           C  
ATOM   2842  NE2 GLN B 364       4.994  -7.803 -21.611  1.00 68.38           N  
ATOM   2843  OE1 GLN B 364       6.885  -7.050 -22.568  1.00 68.38           O  
ATOM   2844  N   TRP B 365       9.810 -10.805 -19.716  1.00 74.09           N  
ATOM   2845  CA  TRP B 365       9.697 -12.245 -19.511  1.00 74.09           C  
ATOM   2846  C   TRP B 365      10.228 -12.642 -18.137  1.00 74.09           C  
ATOM   2847  CB  TRP B 365      10.454 -13.006 -20.603  1.00 74.09           C  
ATOM   2848  O   TRP B 365       9.597 -13.426 -17.424  1.00 74.09           O  
ATOM   2849  CG  TRP B 365      10.351 -14.497 -20.491  1.00 74.09           C  
ATOM   2850  CD1 TRP B 365       9.406 -15.303 -21.063  1.00 74.09           C  
ATOM   2851  CD2 TRP B 365      11.223 -15.361 -19.756  1.00 74.09           C  
ATOM   2852  CE2 TRP B 365      10.748 -16.679 -19.927  1.00 74.09           C  
ATOM   2853  CE3 TRP B 365      12.363 -15.147 -18.969  1.00 74.09           C  
ATOM   2854  NE1 TRP B 365       9.639 -16.617 -20.728  1.00 74.09           N  
ATOM   2855  CH2 TRP B 365      12.486 -17.545 -18.574  1.00 74.09           C  
ATOM   2856  CZ2 TRP B 365      11.374 -17.781 -19.339  1.00 74.09           C  
ATOM   2857  CZ3 TRP B 365      12.984 -16.245 -18.385  1.00 74.09           C  
ATOM   2858  N   MET B 366      11.370 -12.058 -17.619  1.00 69.78           N  
ATOM   2859  CA  MET B 366      12.015 -12.407 -16.356  1.00 69.78           C  
ATOM   2860  C   MET B 366      11.118 -12.059 -15.173  1.00 69.78           C  
ATOM   2861  CB  MET B 366      13.359 -11.689 -16.222  1.00 69.78           C  
ATOM   2862  O   MET B 366      10.988 -12.847 -14.234  1.00 69.78           O  
ATOM   2863  CG  MET B 366      14.530 -12.470 -16.796  1.00 69.78           C  
ATOM   2864  SD  MET B 366      15.018 -13.886 -15.735  1.00 69.78           S  
ATOM   2865  CE  MET B 366      16.670 -14.230 -16.401  1.00 69.78           C  
ATOM   2866  N   VAL B 367      10.491 -10.989 -15.395  1.00 68.31           N  
ATOM   2867  CA  VAL B 367       9.654 -10.499 -14.305  1.00 68.31           C  
ATOM   2868  C   VAL B 367       8.352 -11.296 -14.254  1.00 68.31           C  
ATOM   2869  CB  VAL B 367       9.350  -8.991 -14.456  1.00 68.31           C  
ATOM   2870  O   VAL B 367       7.890 -11.674 -13.175  1.00 68.31           O  
ATOM   2871  CG1 VAL B 367       8.316  -8.543 -13.425  1.00 68.31           C  
ATOM   2872  CG2 VAL B 367      10.633  -8.173 -14.322  1.00 68.31           C  
ATOM   2873  N   MET B 368       7.797 -11.689 -15.332  1.00 63.08           N  
ATOM   2874  CA  MET B 368       6.469 -12.291 -15.413  1.00 63.08           C  
ATOM   2875  C   MET B 368       6.545 -13.803 -15.227  1.00 63.08           C  
ATOM   2876  CB  MET B 368       5.810 -11.961 -16.753  1.00 63.08           C  
ATOM   2877  O   MET B 368       5.653 -14.403 -14.624  1.00 63.08           O  
ATOM   2878  CG  MET B 368       5.413 -10.501 -16.899  1.00 63.08           C  
ATOM   2879  SD  MET B 368       3.636 -10.292 -17.306  1.00 63.08           S  
ATOM   2880  CE  MET B 368       3.731 -10.198 -19.115  1.00 63.08           C  
ATOM   2881  N   PHE B 369       7.712 -14.582 -15.572  1.00 65.62           N  
ATOM   2882  CA  PHE B 369       7.636 -16.029 -15.735  1.00 65.62           C  
ATOM   2883  C   PHE B 369       8.637 -16.730 -14.824  1.00 65.62           C  
ATOM   2884  CB  PHE B 369       7.890 -16.421 -17.194  1.00 65.62           C  
ATOM   2885  O   PHE B 369       8.512 -17.928 -14.562  1.00 65.62           O  
ATOM   2886  CG  PHE B 369       6.767 -16.054 -18.126  1.00 65.62           C  
ATOM   2887  CD1 PHE B 369       5.616 -16.829 -18.189  1.00 65.62           C  
ATOM   2888  CD2 PHE B 369       6.863 -14.932 -18.939  1.00 65.62           C  
ATOM   2889  CE1 PHE B 369       4.574 -16.491 -19.051  1.00 65.62           C  
ATOM   2890  CE2 PHE B 369       5.826 -14.588 -19.802  1.00 65.62           C  
ATOM   2891  CZ  PHE B 369       4.684 -15.369 -19.857  1.00 65.62           C  
ATOM   2892  N   THR B 370       9.651 -16.034 -14.230  1.00 65.82           N  
ATOM   2893  CA  THR B 370      10.688 -16.657 -13.414  1.00 65.82           C  
ATOM   2894  C   THR B 370      10.072 -17.392 -12.227  1.00 65.82           C  
ATOM   2895  CB  THR B 370      11.702 -15.616 -12.907  1.00 65.82           C  
ATOM   2896  O   THR B 370      10.435 -18.536 -11.943  1.00 65.82           O  
ATOM   2897  CG2 THR B 370      12.812 -16.278 -12.097  1.00 65.82           C  
ATOM   2898  OG1 THR B 370      12.282 -14.937 -14.027  1.00 65.82           O  
ATOM   2899  N   PRO B 371       8.975 -16.886 -11.627  1.00 56.46           N  
ATOM   2900  CA  PRO B 371       8.408 -17.573 -10.464  1.00 56.46           C  
ATOM   2901  C   PRO B 371       7.488 -18.729 -10.852  1.00 56.46           C  
ATOM   2902  CB  PRO B 371       7.625 -16.469  -9.749  1.00 56.46           C  
ATOM   2903  O   PRO B 371       7.212 -19.606 -10.029  1.00 56.46           O  
ATOM   2904  CG  PRO B 371       7.848 -15.245 -10.577  1.00 56.46           C  
ATOM   2905  CD  PRO B 371       8.596 -15.639 -11.818  1.00 56.46           C  
ATOM   2906  N   LEU B 372       7.147 -18.837 -12.053  1.00 61.86           N  
ATOM   2907  CA  LEU B 372       6.128 -19.788 -12.482  1.00 61.86           C  
ATOM   2908  C   LEU B 372       6.760 -20.972 -13.206  1.00 61.86           C  
ATOM   2909  CB  LEU B 372       5.106 -19.104 -13.394  1.00 61.86           C  
ATOM   2910  O   LEU B 372       6.280 -22.102 -13.093  1.00 61.86           O  
ATOM   2911  CG  LEU B 372       4.172 -18.092 -12.728  1.00 61.86           C  
ATOM   2912  CD1 LEU B 372       3.559 -17.168 -13.774  1.00 61.86           C  
ATOM   2913  CD2 LEU B 372       3.084 -18.809 -11.936  1.00 61.86           C  
ATOM   2914  N   VAL B 373       7.806 -20.806 -13.869  1.00 63.26           N  
ATOM   2915  CA  VAL B 373       8.436 -21.850 -14.670  1.00 63.26           C  
ATOM   2916  C   VAL B 373       9.496 -22.570 -13.840  1.00 63.26           C  
ATOM   2917  CB  VAL B 373       9.067 -21.275 -15.958  1.00 63.26           C  
ATOM   2918  O   VAL B 373      10.114 -21.971 -12.956  1.00 63.26           O  
ATOM   2919  CG1 VAL B 373       9.526 -22.401 -16.883  1.00 63.26           C  
ATOM   2920  CG2 VAL B 373       8.075 -20.361 -16.674  1.00 63.26           C  
ATOM   2921  N   PRO B 374       9.614 -23.831 -14.047  1.00 57.83           N  
ATOM   2922  CA  PRO B 374      10.677 -24.566 -13.359  1.00 57.83           C  
ATOM   2923  C   PRO B 374      12.044 -23.902 -13.505  1.00 57.83           C  
ATOM   2924  CB  PRO B 374      10.660 -25.935 -14.044  1.00 57.83           C  
ATOM   2925  O   PRO B 374      12.324 -23.275 -14.530  1.00 57.83           O  
ATOM   2926  CG  PRO B 374       9.476 -25.890 -14.956  1.00 57.83           C  
ATOM   2927  CD  PRO B 374       8.957 -24.482 -14.995  1.00 57.83           C  
ATOM   2928  N   PHE B 375      12.820 -23.993 -12.557  1.00 66.58           N  
ATOM   2929  CA  PHE B 375      14.115 -23.330 -12.451  1.00 66.58           C  
ATOM   2930  C   PHE B 375      15.007 -23.691 -13.633  1.00 66.58           C  
ATOM   2931  CB  PHE B 375      14.806 -23.707 -11.137  1.00 66.58           C  
ATOM   2932  O   PHE B 375      15.726 -22.839 -14.157  1.00 66.58           O  
ATOM   2933  CG  PHE B 375      16.102 -22.978 -10.902  1.00 66.58           C  
ATOM   2934  CD1 PHE B 375      17.320 -23.608 -11.124  1.00 66.58           C  
ATOM   2935  CD2 PHE B 375      16.101 -21.662 -10.460  1.00 66.58           C  
ATOM   2936  CE1 PHE B 375      18.521 -22.936 -10.908  1.00 66.58           C  
ATOM   2937  CE2 PHE B 375      17.297 -20.983 -10.241  1.00 66.58           C  
ATOM   2938  CZ  PHE B 375      18.506 -21.623 -10.465  1.00 66.58           C  
ATOM   2939  N   TRP B 376      14.946 -24.836 -14.184  1.00 67.46           N  
ATOM   2940  CA  TRP B 376      15.817 -25.270 -15.272  1.00 67.46           C  
ATOM   2941  C   TRP B 376      15.478 -24.537 -16.565  1.00 67.46           C  
ATOM   2942  CB  TRP B 376      15.703 -26.782 -15.482  1.00 67.46           C  
ATOM   2943  O   TRP B 376      16.363 -24.253 -17.376  1.00 67.46           O  
ATOM   2944  CG  TRP B 376      14.343 -27.235 -15.922  1.00 67.46           C  
ATOM   2945  CD1 TRP B 376      13.265 -27.501 -15.123  1.00 67.46           C  
ATOM   2946  CD2 TRP B 376      13.917 -27.480 -17.265  1.00 67.46           C  
ATOM   2947  CE2 TRP B 376      12.567 -27.891 -17.208  1.00 67.46           C  
ATOM   2948  CE3 TRP B 376      14.546 -27.390 -18.514  1.00 67.46           C  
ATOM   2949  NE1 TRP B 376      12.194 -27.896 -15.891  1.00 67.46           N  
ATOM   2950  CH2 TRP B 376      12.474 -28.116 -19.562  1.00 67.46           C  
ATOM   2951  CZ2 TRP B 376      11.835 -28.213 -18.353  1.00 67.46           C  
ATOM   2952  CZ3 TRP B 376      13.816 -27.710 -19.653  1.00 67.46           C  
ATOM   2953  N   ILE B 377      14.248 -24.141 -16.722  1.00 72.74           N  
ATOM   2954  CA  ILE B 377      13.837 -23.394 -17.905  1.00 72.74           C  
ATOM   2955  C   ILE B 377      14.391 -21.973 -17.836  1.00 72.74           C  
ATOM   2956  CB  ILE B 377      12.299 -23.363 -18.049  1.00 72.74           C  
ATOM   2957  O   ILE B 377      14.828 -21.420 -18.849  1.00 72.74           O  
ATOM   2958  CG1 ILE B 377      11.754 -24.780 -18.263  1.00 72.74           C  
ATOM   2959  CG2 ILE B 377      11.882 -22.436 -19.195  1.00 72.74           C  
ATOM   2960  CD1 ILE B 377      10.239 -24.846 -18.398  1.00 72.74           C  
ATOM   2961  N   THR B 378      14.333 -21.462 -16.620  1.00 72.61           N  
ATOM   2962  CA  THR B 378      14.865 -20.118 -16.421  1.00 72.61           C  
ATOM   2963  C   THR B 378      16.361 -20.079 -16.722  1.00 72.61           C  
ATOM   2964  CB  THR B 378      14.614 -19.624 -14.985  1.00 72.61           C  
ATOM   2965  O   THR B 378      16.847 -19.145 -17.363  1.00 72.61           O  
ATOM   2966  CG2 THR B 378      13.236 -18.984 -14.856  1.00 72.61           C  
ATOM   2967  OG1 THR B 378      14.700 -20.734 -14.082  1.00 72.61           O  
ATOM   2968  N   ILE B 379      17.098 -21.075 -16.335  1.00 75.64           N  
ATOM   2969  CA  ILE B 379      18.536 -21.154 -16.564  1.00 75.64           C  
ATOM   2970  C   ILE B 379      18.812 -21.330 -18.056  1.00 75.64           C  
ATOM   2971  CB  ILE B 379      19.174 -22.310 -15.761  1.00 75.64           C  
ATOM   2972  O   ILE B 379      19.682 -20.658 -18.616  1.00 75.64           O  
ATOM   2973  CG1 ILE B 379      19.081 -22.030 -14.257  1.00 75.64           C  
ATOM   2974  CG2 ILE B 379      20.629 -22.526 -16.188  1.00 75.64           C  
ATOM   2975  CD1 ILE B 379      19.493 -23.205 -13.381  1.00 75.64           C  
ATOM   2976  N   ALA B 380      18.032 -22.176 -18.597  1.00 73.97           N  
ATOM   2977  CA  ALA B 380      18.171 -22.399 -20.034  1.00 73.97           C  
ATOM   2978  C   ALA B 380      17.881 -21.122 -20.817  1.00 73.97           C  
ATOM   2979  CB  ALA B 380      17.243 -23.522 -20.490  1.00 73.97           C  
ATOM   2980  O   ALA B 380      18.597 -20.793 -21.767  1.00 73.97           O  
ATOM   2981  N   TYR B 381      16.909 -20.437 -20.407  1.00 79.18           N  
ATOM   2982  CA  TYR B 381      16.511 -19.184 -21.039  1.00 79.18           C  
ATOM   2983  C   TYR B 381      17.619 -18.143 -20.932  1.00 79.18           C  
ATOM   2984  CB  TYR B 381      15.225 -18.646 -20.404  1.00 79.18           C  
ATOM   2985  O   TYR B 381      17.980 -17.508 -21.925  1.00 79.18           O  
ATOM   2986  CG  TYR B 381      14.632 -17.468 -21.139  1.00 79.18           C  
ATOM   2987  CD1 TYR B 381      15.021 -16.166 -20.835  1.00 79.18           C  
ATOM   2988  CD2 TYR B 381      13.682 -17.656 -22.137  1.00 79.18           C  
ATOM   2989  CE1 TYR B 381      14.475 -15.077 -21.508  1.00 79.18           C  
ATOM   2990  CE2 TYR B 381      13.130 -16.575 -22.816  1.00 79.18           C  
ATOM   2991  OH  TYR B 381      12.990 -14.218 -23.166  1.00 79.18           O  
ATOM   2992  CZ  TYR B 381      13.533 -15.292 -22.496  1.00 79.18           C  
ATOM   2993  N   ILE B 382      18.283 -18.030 -19.852  1.00 74.79           N  
ATOM   2994  CA  ILE B 382      19.329 -17.050 -19.583  1.00 74.79           C  
ATOM   2995  C   ILE B 382      20.578 -17.393 -20.393  1.00 74.79           C  
ATOM   2996  CB  ILE B 382      19.669 -16.985 -18.077  1.00 74.79           C  
ATOM   2997  O   ILE B 382      21.238 -16.503 -20.934  1.00 74.79           O  
ATOM   2998  CG1 ILE B 382      18.476 -16.439 -17.284  1.00 74.79           C  
ATOM   2999  CG2 ILE B 382      20.919 -16.132 -17.842  1.00 74.79           C  
ATOM   3000  CD1 ILE B 382      18.670 -16.469 -15.774  1.00 74.79           C  
ATOM   3001  N   ILE B 383      20.873 -18.626 -20.514  1.00 73.83           N  
ATOM   3002  CA  ILE B 383      22.026 -19.070 -21.288  1.00 73.83           C  
ATOM   3003  C   ILE B 383      21.822 -18.727 -22.762  1.00 73.83           C  
ATOM   3004  CB  ILE B 383      22.270 -20.587 -21.120  1.00 73.83           C  
ATOM   3005  O   ILE B 383      22.737 -18.228 -23.422  1.00 73.83           O  
ATOM   3006  CG1 ILE B 383      22.715 -20.900 -19.687  1.00 73.83           C  
ATOM   3007  CG2 ILE B 383      23.303 -21.084 -22.135  1.00 73.83           C  
ATOM   3008  CD1 ILE B 383      22.805 -22.388 -19.378  1.00 73.83           C  
ATOM   3009  N   CYS B 384      20.588 -18.902 -23.195  1.00 73.63           N  
ATOM   3010  CA  CYS B 384      20.271 -18.621 -24.591  1.00 73.63           C  
ATOM   3011  C   CYS B 384      20.383 -17.130 -24.886  1.00 73.63           C  
ATOM   3012  CB  CYS B 384      18.865 -19.114 -24.930  1.00 73.63           C  
ATOM   3013  O   CYS B 384      20.952 -16.736 -25.905  1.00 73.63           O  
ATOM   3014  SG  CYS B 384      18.807 -20.837 -25.470  1.00 73.63           S  
ATOM   3015  N   ILE B 385      19.874 -16.391 -23.995  1.00 70.49           N  
ATOM   3016  CA  ILE B 385      19.920 -14.941 -24.142  1.00 70.49           C  
ATOM   3017  C   ILE B 385      21.369 -14.463 -24.086  1.00 70.49           C  
ATOM   3018  CB  ILE B 385      19.081 -14.235 -23.053  1.00 70.49           C  
ATOM   3019  O   ILE B 385      21.776 -13.601 -24.870  1.00 70.49           O  
ATOM   3020  CG1 ILE B 385      17.599 -14.599 -23.202  1.00 70.49           C  
ATOM   3021  CG2 ILE B 385      19.281 -12.718 -23.116  1.00 70.49           C  
ATOM   3022  CD1 ILE B 385      16.729 -14.140 -22.040  1.00 70.49           C  
ATOM   3023  N   SER B 386      22.117 -14.948 -23.112  1.00 66.62           N  
ATOM   3024  CA  SER B 386      23.513 -14.556 -22.946  1.00 66.62           C  
ATOM   3025  C   SER B 386      24.335 -14.903 -24.182  1.00 66.62           C  
ATOM   3026  CB  SER B 386      24.117 -15.234 -21.715  1.00 66.62           C  
ATOM   3027  O   SER B 386      25.213 -14.137 -24.585  1.00 66.62           O  
ATOM   3028  OG  SER B 386      23.387 -14.899 -20.547  1.00 66.62           O  
ATOM   3029  N   THR B 387      24.040 -16.027 -24.689  1.00 62.41           N  
ATOM   3030  CA  THR B 387      24.758 -16.448 -25.887  1.00 62.41           C  
ATOM   3031  C   THR B 387      24.455 -15.514 -27.055  1.00 62.41           C  
ATOM   3032  CB  THR B 387      24.397 -17.894 -26.275  1.00 62.41           C  
ATOM   3033  O   THR B 387      25.354 -15.150 -27.815  1.00 62.41           O  
ATOM   3034  CG2 THR B 387      25.564 -18.841 -26.016  1.00 62.41           C  
ATOM   3035  OG1 THR B 387      23.268 -18.322 -25.503  1.00 62.41           O  
ATOM   3036  N   LYS B 388      23.273 -15.203 -27.172  1.00 58.60           N  
ATOM   3037  CA  LYS B 388      22.860 -14.286 -28.231  1.00 58.60           C  
ATOM   3038  C   LYS B 388      23.528 -12.924 -28.070  1.00 58.60           C  
ATOM   3039  CB  LYS B 388      21.339 -14.126 -28.239  1.00 58.60           C  
ATOM   3040  O   LYS B 388      24.021 -12.349 -29.043  1.00 58.60           O  
ATOM   3041  CG  LYS B 388      20.791 -13.484 -29.505  1.00 58.60           C  
ATOM   3042  CD  LYS B 388      19.298 -13.205 -29.390  1.00 58.60           C  
ATOM   3043  CE  LYS B 388      18.838 -12.181 -30.419  1.00 58.60           C  
ATOM   3044  NZ  LYS B 388      17.359 -11.979 -30.376  1.00 58.60           N  
ATOM   3045  N   HIS B 389      23.515 -12.461 -26.905  1.00 51.13           N  
ATOM   3046  CA  HIS B 389      24.118 -11.158 -26.649  1.00 51.13           C  
ATOM   3047  C   HIS B 389      25.630 -11.203 -26.842  1.00 51.13           C  
ATOM   3048  CB  HIS B 389      23.783 -10.681 -25.235  1.00 51.13           C  
ATOM   3049  O   HIS B 389      26.224 -10.251 -27.353  1.00 51.13           O  
ATOM   3050  CG  HIS B 389      22.913  -9.464 -25.203  1.00 51.13           C  
ATOM   3051  CD2 HIS B 389      21.580  -9.329 -25.007  1.00 51.13           C  
ATOM   3052  ND1 HIS B 389      23.407  -8.191 -25.390  1.00 51.13           N  
ATOM   3053  CE1 HIS B 389      22.412  -7.324 -25.310  1.00 51.13           C  
ATOM   3054  NE2 HIS B 389      21.293  -7.989 -25.078  1.00 51.13           N  
ATOM   3055  N   PHE B 390      26.130 -12.251 -26.381  1.00 55.28           N  
ATOM   3056  CA  PHE B 390      27.563 -12.438 -26.575  1.00 55.28           C  
ATOM   3057  C   PHE B 390      27.910 -12.459 -28.059  1.00 55.28           C  
ATOM   3058  CB  PHE B 390      28.033 -13.734 -25.907  1.00 55.28           C  
ATOM   3059  O   PHE B 390      28.884 -11.833 -28.483  1.00 55.28           O  
ATOM   3060  CG  PHE B 390      29.404 -13.639 -25.295  1.00 55.28           C  
ATOM   3061  CD1 PHE B 390      30.529 -14.033 -26.010  1.00 55.28           C  
ATOM   3062  CD2 PHE B 390      29.569 -13.155 -24.004  1.00 55.28           C  
ATOM   3063  CE1 PHE B 390      31.799 -13.946 -25.446  1.00 55.28           C  
ATOM   3064  CE2 PHE B 390      30.836 -13.065 -23.434  1.00 55.28           C  
ATOM   3065  CZ  PHE B 390      31.949 -13.462 -24.156  1.00 55.28           C  
ATOM   3066  N   TYR B 391      27.092 -13.198 -28.752  1.00 51.79           N  
ATOM   3067  CA  TYR B 391      27.305 -13.252 -30.194  1.00 51.79           C  
ATOM   3068  C   TYR B 391      27.174 -11.867 -30.817  1.00 51.79           C  
ATOM   3069  CB  TYR B 391      26.311 -14.216 -30.849  1.00 51.79           C  
ATOM   3070  O   TYR B 391      27.989 -11.478 -31.656  1.00 51.79           O  
ATOM   3071  CG  TYR B 391      26.507 -14.371 -32.337  1.00 51.79           C  
ATOM   3072  CD1 TYR B 391      25.690 -13.697 -33.242  1.00 51.79           C  
ATOM   3073  CD2 TYR B 391      27.509 -15.193 -32.842  1.00 51.79           C  
ATOM   3074  CE1 TYR B 391      25.866 -13.839 -34.614  1.00 51.79           C  
ATOM   3075  CE2 TYR B 391      27.694 -15.342 -34.213  1.00 51.79           C  
ATOM   3076  OH  TYR B 391      27.048 -14.806 -36.447  1.00 51.79           O  
ATOM   3077  CZ  TYR B 391      26.869 -14.662 -35.089  1.00 51.79           C  
ATOM   3078  N   TRP B 392      26.143 -11.257 -30.430  1.00 47.13           N  
ATOM   3079  CA  TRP B 392      25.940  -9.897 -30.920  1.00 47.13           C  
ATOM   3080  C   TRP B 392      27.120  -9.004 -30.552  1.00 47.13           C  
ATOM   3081  CB  TRP B 392      24.643  -9.310 -30.356  1.00 47.13           C  
ATOM   3082  O   TRP B 392      27.614  -8.242 -31.386  1.00 47.13           O  
ATOM   3083  CG  TRP B 392      24.399  -7.884 -30.749  1.00 47.13           C  
ATOM   3084  CD1 TRP B 392      23.877  -7.432 -31.928  1.00 47.13           C  
ATOM   3085  CD2 TRP B 392      24.674  -6.722 -29.960  1.00 47.13           C  
ATOM   3086  CE2 TRP B 392      24.291  -5.598 -30.725  1.00 47.13           C  
ATOM   3087  CE3 TRP B 392      25.206  -6.522 -28.679  1.00 47.13           C  
ATOM   3088  NE1 TRP B 392      23.809  -6.058 -31.920  1.00 47.13           N  
ATOM   3089  CH2 TRP B 392      24.948  -4.124 -28.993  1.00 47.13           C  
ATOM   3090  CZ2 TRP B 392      24.425  -4.291 -30.249  1.00 47.13           C  
ATOM   3091  CZ3 TRP B 392      25.337  -5.221 -28.207  1.00 47.13           C  
ATOM   3092  N   PHE B 393      27.514  -9.022 -29.309  1.00 43.92           N  
ATOM   3093  CA  PHE B 393      28.631  -8.229 -28.812  1.00 43.92           C  
ATOM   3094  C   PHE B 393      29.894  -8.508 -29.618  1.00 43.92           C  
ATOM   3095  CB  PHE B 393      28.881  -8.521 -27.329  1.00 43.92           C  
ATOM   3096  O   PHE B 393      30.560  -7.578 -30.079  1.00 43.92           O  
ATOM   3097  CG  PHE B 393      30.012  -7.725 -26.736  1.00 43.92           C  
ATOM   3098  CD1 PHE B 393      31.270  -8.293 -26.574  1.00 43.92           C  
ATOM   3099  CD2 PHE B 393      29.817  -6.408 -26.339  1.00 43.92           C  
ATOM   3100  CE1 PHE B 393      32.319  -7.558 -26.025  1.00 43.92           C  
ATOM   3101  CE2 PHE B 393      30.860  -5.668 -25.790  1.00 43.92           C  
ATOM   3102  CZ  PHE B 393      32.110  -6.245 -25.633  1.00 43.92           C  
ATOM   3103  N   PHE B 394      30.196  -9.761 -29.643  1.00 45.06           N  
ATOM   3104  CA  PHE B 394      31.445 -10.126 -30.302  1.00 45.06           C  
ATOM   3105  C   PHE B 394      31.362  -9.863 -31.801  1.00 45.06           C  
ATOM   3106  CB  PHE B 394      31.780 -11.598 -30.045  1.00 45.06           C  
ATOM   3107  O   PHE B 394      32.342  -9.440 -32.417  1.00 45.06           O  
ATOM   3108  CG  PHE B 394      32.532 -11.835 -28.763  1.00 45.06           C  
ATOM   3109  CD1 PHE B 394      33.895 -11.574 -28.683  1.00 45.06           C  
ATOM   3110  CD2 PHE B 394      31.876 -12.318 -27.639  1.00 45.06           C  
ATOM   3111  CE1 PHE B 394      34.594 -11.792 -27.497  1.00 45.06           C  
ATOM   3112  CE2 PHE B 394      32.568 -12.538 -26.451  1.00 45.06           C  
ATOM   3113  CZ  PHE B 394      33.927 -12.276 -26.383  1.00 45.06           C  
ATOM   3114  N   SER B 395      30.158 -10.163 -32.326  1.00 42.56           N  
ATOM   3115  CA  SER B 395      29.981  -9.914 -33.753  1.00 42.56           C  
ATOM   3116  C   SER B 395      30.070  -8.425 -34.070  1.00 42.56           C  
ATOM   3117  CB  SER B 395      28.638 -10.466 -34.231  1.00 42.56           C  
ATOM   3118  O   SER B 395      30.639  -8.035 -35.091  1.00 42.56           O  
ATOM   3119  OG  SER B 395      28.371 -10.059 -35.562  1.00 42.56           O  
ATOM   3120  N   ASN B 396      29.436  -7.749 -33.158  1.00 36.24           N  
ATOM   3121  CA  ASN B 396      29.381  -6.311 -33.396  1.00 36.24           C  
ATOM   3122  C   ASN B 396      30.676  -5.622 -32.975  1.00 36.24           C  
ATOM   3123  CB  ASN B 396      28.188  -5.691 -32.665  1.00 36.24           C  
ATOM   3124  O   ASN B 396      31.137  -4.696 -33.644  1.00 36.24           O  
ATOM   3125  CG  ASN B 396      26.899  -5.797 -33.455  1.00 36.24           C  
ATOM   3126  ND2 ASN B 396      25.809  -6.123 -32.771  1.00 36.24           N  
ATOM   3127  OD1 ASN B 396      26.883  -5.589 -34.671  1.00 36.24           O  
ATOM   3128  N   TYR B 397      31.065  -6.059 -31.819  1.00 30.64           N  
ATOM   3129  CA  TYR B 397      32.207  -5.329 -31.282  1.00 30.64           C  
ATOM   3130  C   TYR B 397      33.519  -5.949 -31.749  1.00 30.64           C  
ATOM   3131  CB  TYR B 397      32.158  -5.305 -29.751  1.00 30.64           C  
ATOM   3132  O   TYR B 397      34.523  -5.249 -31.904  1.00 30.64           O  
ATOM   3133  CG  TYR B 397      31.190  -4.291 -29.191  1.00 30.64           C  
ATOM   3134  CD1 TYR B 397      31.563  -2.959 -29.028  1.00 30.64           C  
ATOM   3135  CD2 TYR B 397      29.901  -4.663 -28.824  1.00 30.64           C  
ATOM   3136  CE1 TYR B 397      30.675  -2.021 -28.510  1.00 30.64           C  
ATOM   3137  CE2 TYR B 397      29.005  -3.734 -28.305  1.00 30.64           C  
ATOM   3138  OH  TYR B 397      28.517  -1.494 -27.641  1.00 30.64           O  
ATOM   3139  CZ  TYR B 397      29.400  -2.418 -28.153  1.00 30.64           C  
ATOM   3140  N   LEU B 398      33.365  -7.351 -31.656  1.00 31.14           N  
ATOM   3141  CA  LEU B 398      34.613  -7.954 -32.112  1.00 31.14           C  
ATOM   3142  C   LEU B 398      34.748  -7.844 -33.627  1.00 31.14           C  
ATOM   3143  CB  LEU B 398      34.686  -9.422 -31.686  1.00 31.14           C  
ATOM   3144  O   LEU B 398      35.734  -8.312 -34.202  1.00 31.14           O  
ATOM   3145  CG  LEU B 398      35.272  -9.698 -30.300  1.00 31.14           C  
ATOM   3146  CD1 LEU B 398      34.661 -10.965 -29.710  1.00 31.14           C  
ATOM   3147  CD2 LEU B 398      36.790  -9.815 -30.375  1.00 31.14           C  
ATOM   3148  N   LYS B 399      33.443  -7.605 -34.184  1.00 28.18           N  
ATOM   3149  CA  LYS B 399      33.684  -7.366 -35.604  1.00 28.18           C  
ATOM   3150  C   LYS B 399      34.808  -6.355 -35.809  1.00 28.18           C  
ATOM   3151  CB  LYS B 399      32.408  -6.876 -36.290  1.00 28.18           C  
ATOM   3152  O   LYS B 399      34.722  -5.219 -35.337  1.00 28.18           O  
ATOM   3153  CG  LYS B 399      31.608  -7.978 -36.970  1.00 28.18           C  
ATOM   3154  CD  LYS B 399      30.371  -7.424 -37.664  1.00 28.18           C  
ATOM   3155  CE  LYS B 399      29.513  -8.536 -38.252  1.00 28.18           C  
ATOM   3156  NZ  LYS B 399      28.308  -7.996 -38.950  1.00 28.18           N  
ATOM   3157  N   ARG B 400      35.891  -6.870 -35.399  1.00 26.23           N  
ATOM   3158  CA  ARG B 400      37.138  -6.152 -35.644  1.00 26.23           C  
ATOM   3159  C   ARG B 400      37.157  -5.551 -37.046  1.00 26.23           C  
ATOM   3160  CB  ARG B 400      38.339  -7.082 -35.456  1.00 26.23           C  
ATOM   3161  O   ARG B 400      36.901  -6.248 -38.029  1.00 26.23           O  
ATOM   3162  CG  ARG B 400      38.907  -7.076 -34.046  1.00 26.23           C  
ATOM   3163  CD  ARG B 400      40.225  -7.835 -33.966  1.00 26.23           C  
ATOM   3164  NE  ARG B 400      40.794  -7.786 -32.622  1.00 26.23           N  
ATOM   3165  NH1 ARG B 400      42.780  -8.812 -33.202  1.00 26.23           N  
ATOM   3166  NH2 ARG B 400      42.414  -8.155 -31.037  1.00 26.23           N  
ATOM   3167  CZ  ARG B 400      41.995  -8.251 -32.290  1.00 26.23           C  
ATOM   3168  N   ARG B 401      36.564  -4.346 -37.228  1.00 25.41           N  
ATOM   3169  CA  ARG B 401      36.838  -3.665 -38.490  1.00 25.41           C  
ATOM   3170  C   ARG B 401      38.313  -3.770 -38.860  1.00 25.41           C  
ATOM   3171  CB  ARG B 401      36.421  -2.195 -38.409  1.00 25.41           C  
ATOM   3172  O   ARG B 401      39.178  -3.275 -38.133  1.00 25.41           O  
ATOM   3173  CG  ARG B 401      34.944  -1.958 -38.680  1.00 25.41           C  
ATOM   3174  CD  ARG B 401      34.638  -0.481 -38.886  1.00 25.41           C  
ATOM   3175  NE  ARG B 401      33.202  -0.219 -38.859  1.00 25.41           N  
ATOM   3176  NH1 ARG B 401      33.334   1.771 -40.026  1.00 25.41           N  
ATOM   3177  NH2 ARG B 401      31.300   0.984 -39.318  1.00 25.41           N  
ATOM   3178  CZ  ARG B 401      32.615   0.845 -39.401  1.00 25.41           C  
ATOM   3179  N   VAL B 402      38.623  -5.010 -39.081  1.00 25.84           N  
ATOM   3180  CA  VAL B 402      40.034  -5.055 -39.450  1.00 25.84           C  
ATOM   3181  C   VAL B 402      40.297  -4.092 -40.606  1.00 25.84           C  
ATOM   3182  CB  VAL B 402      40.475  -6.484 -39.836  1.00 25.84           C  
ATOM   3183  O   VAL B 402      39.653  -4.180 -41.654  1.00 25.84           O  
ATOM   3184  CG1 VAL B 402      41.980  -6.535 -40.091  1.00 25.84           C  
ATOM   3185  CG2 VAL B 402      40.081  -7.477 -38.744  1.00 25.84           C  
ATOM   3186  N   VAL B 403      40.569  -2.740 -40.313  1.00 28.33           N  
ATOM   3187  CA  VAL B 403      41.287  -2.060 -41.386  1.00 28.33           C  
ATOM   3188  C   VAL B 403      42.566  -2.825 -41.718  1.00 28.33           C  
ATOM   3189  CB  VAL B 403      41.623  -0.600 -41.007  1.00 28.33           C  
ATOM   3190  O   VAL B 403      43.440  -2.987 -40.864  1.00 28.33           O  
ATOM   3191  CG1 VAL B 403      42.283   0.124 -42.180  1.00 28.33           C  
ATOM   3192  CG2 VAL B 403      40.362   0.139 -40.561  1.00 28.33           C  
ATOM   3193  N   PHE B 404      42.519  -4.126 -42.373  1.00 24.29           N  
ATOM   3194  CA  PHE B 404      43.826  -4.579 -42.833  1.00 24.29           C  
ATOM   3195  C   PHE B 404      44.234  -3.850 -44.108  1.00 24.29           C  
ATOM   3196  CB  PHE B 404      43.818  -6.092 -43.074  1.00 24.29           C  
ATOM   3197  O   PHE B 404      43.481  -3.826 -45.084  1.00 24.29           O  
ATOM   3198  CG  PHE B 404      44.262  -6.898 -41.883  1.00 24.29           C  
ATOM   3199  CD1 PHE B 404      45.609  -7.164 -41.670  1.00 24.29           C  
ATOM   3200  CD2 PHE B 404      43.332  -7.390 -40.976  1.00 24.29           C  
ATOM   3201  CE1 PHE B 404      46.024  -7.910 -40.569  1.00 24.29           C  
ATOM   3202  CE2 PHE B 404      43.739  -8.136 -39.874  1.00 24.29           C  
ATOM   3203  CZ  PHE B 404      45.085  -8.396 -39.672  1.00 24.29           C  
ATOM   3204  N   ASN B 405      45.491  -2.651 -44.152  1.00 33.81           N  
ATOM   3205  CA  ASN B 405      46.419  -3.388 -45.003  1.00 33.81           C  
ATOM   3206  C   ASN B 405      46.553  -4.841 -44.559  1.00 33.81           C  
ATOM   3207  CB  ASN B 405      47.790  -2.708 -45.017  1.00 33.81           C  
ATOM   3208  O   ASN B 405      47.649  -5.405 -44.589  1.00 33.81           O  
ATOM   3209  CG  ASN B 405      47.956  -1.752 -46.182  1.00 33.81           C  
ATOM   3210  ND2 ASN B 405      49.122  -1.124 -46.273  1.00 33.81           N  
ATOM   3211  OD1 ASN B 405      47.043  -1.579 -46.994  1.00 33.81           O  
ATOM   3212  N   GLY B 406      44.855  -4.847 -43.476  1.00 32.06           N  
ATOM   3213  CA  GLY B 406      44.084  -4.256 -42.394  1.00 32.06           C  
ATOM   3214  C   GLY B 406      42.590  -4.250 -42.661  1.00 32.06           C  
ATOM   3215  O   GLY B 406      41.990  -5.304 -42.883  1.00 32.06           O  
ATOM   3216  N   VAL B 407      41.796  -3.501 -43.577  1.00 39.72           N  
ATOM   3217  CA  VAL B 407      40.356  -3.683 -43.734  1.00 39.72           C  
ATOM   3218  C   VAL B 407      40.082  -4.763 -44.778  1.00 39.72           C  
ATOM   3219  CB  VAL B 407      39.658  -2.364 -44.135  1.00 39.72           C  
ATOM   3220  O   VAL B 407      40.514  -4.648 -45.927  1.00 39.72           O  
ATOM   3221  CG1 VAL B 407      38.140  -2.541 -44.152  1.00 39.72           C  
ATOM   3222  CG2 VAL B 407      40.057  -1.239 -43.182  1.00 39.72           C  
ATOM   3223  N   SER B 408      39.935  -5.963 -44.594  1.00 48.80           N  
ATOM   3224  CA  SER B 408      39.595  -6.989 -45.575  1.00 48.80           C  
ATOM   3225  C   SER B 408      38.128  -6.900 -45.982  1.00 48.80           C  
ATOM   3226  CB  SER B 408      39.894  -8.382 -45.020  1.00 48.80           C  
ATOM   3227  O   SER B 408      37.252  -6.726 -45.132  1.00 48.80           O  
ATOM   3228  OG  SER B 408      39.121  -8.639 -43.860  1.00 48.80           O  
ATOM   3229  N   PHE B 409      37.821  -6.528 -47.144  1.00 51.90           N  
ATOM   3230  CA  PHE B 409      36.471  -6.470 -47.691  1.00 51.90           C  
ATOM   3231  C   PHE B 409      35.983  -7.862 -48.078  1.00 51.90           C  
ATOM   3232  CB  PHE B 409      36.422  -5.540 -48.907  1.00 51.90           C  
ATOM   3233  O   PHE B 409      36.744  -8.660 -48.629  1.00 51.90           O  
ATOM   3234  CG  PHE B 409      36.905  -4.144 -48.623  1.00 51.90           C  
ATOM   3235  CD1 PHE B 409      36.106  -3.244 -47.929  1.00 51.90           C  
ATOM   3236  CD2 PHE B 409      38.160  -3.730 -49.052  1.00 51.90           C  
ATOM   3237  CE1 PHE B 409      36.552  -1.951 -47.664  1.00 51.90           C  
ATOM   3238  CE2 PHE B 409      38.612  -2.440 -48.791  1.00 51.90           C  
ATOM   3239  CZ  PHE B 409      37.806  -1.551 -48.099  1.00 51.90           C  
ATOM   3240  N   SER B 410      34.785  -8.301 -47.669  1.00 59.66           N  
ATOM   3241  CA  SER B 410      34.212  -9.597 -48.015  1.00 59.66           C  
ATOM   3242  C   SER B 410      33.669  -9.599 -49.440  1.00 59.66           C  
ATOM   3243  CB  SER B 410      33.098  -9.970 -47.036  1.00 59.66           C  
ATOM   3244  O   SER B 410      33.821 -10.583 -50.167  1.00 59.66           O  
ATOM   3245  OG  SER B 410      32.060  -9.005 -47.064  1.00 59.66           O  
ATOM   3246  N   THR B 411      33.104  -8.512 -49.869  1.00 68.78           N  
ATOM   3247  CA  THR B 411      32.502  -8.418 -51.195  1.00 68.78           C  
ATOM   3248  C   THR B 411      32.949  -7.141 -51.901  1.00 68.78           C  
ATOM   3249  CB  THR B 411      30.965  -8.451 -51.114  1.00 68.78           C  
ATOM   3250  O   THR B 411      33.328  -6.165 -51.251  1.00 68.78           O  
ATOM   3251  CG2 THR B 411      30.466  -9.835 -50.712  1.00 68.78           C  
ATOM   3252  OG1 THR B 411      30.522  -7.495 -50.144  1.00 68.78           O  
ATOM   3253  N   PHE B 412      33.095  -7.130 -53.228  1.00 81.69           N  
ATOM   3254  CA  PHE B 412      33.448  -5.986 -54.060  1.00 81.69           C  
ATOM   3255  C   PHE B 412      32.485  -4.828 -53.826  1.00 81.69           C  
ATOM   3256  CB  PHE B 412      33.449  -6.377 -55.541  1.00 81.69           C  
ATOM   3257  O   PHE B 412      32.898  -3.668 -53.789  1.00 81.69           O  
ATOM   3258  CG  PHE B 412      33.917  -5.279 -56.458  1.00 81.69           C  
ATOM   3259  CD1 PHE B 412      33.003  -4.510 -57.166  1.00 81.69           C  
ATOM   3260  CD2 PHE B 412      35.273  -5.017 -56.612  1.00 81.69           C  
ATOM   3261  CE1 PHE B 412      33.433  -3.493 -58.016  1.00 81.69           C  
ATOM   3262  CE2 PHE B 412      35.710  -4.003 -57.459  1.00 81.69           C  
ATOM   3263  CZ  PHE B 412      34.789  -3.243 -58.161  1.00 81.69           C  
ATOM   3264  N   GLU B 413      31.214  -5.174 -53.523  1.00 77.69           N  
ATOM   3265  CA  GLU B 413      30.198  -4.153 -53.290  1.00 77.69           C  
ATOM   3266  C   GLU B 413      30.481  -3.375 -52.008  1.00 77.69           C  
ATOM   3267  CB  GLU B 413      28.805  -4.785 -53.226  1.00 77.69           C  
ATOM   3268  O   GLU B 413      30.295  -2.157 -51.960  1.00 77.69           O  
ATOM   3269  CG  GLU B 413      27.907  -4.415 -54.397  1.00 77.69           C  
ATOM   3270  CD  GLU B 413      26.519  -5.030 -54.306  1.00 77.69           C  
ATOM   3271  OE1 GLU B 413      25.671  -4.745 -55.182  1.00 77.69           O  
ATOM   3272  OE2 GLU B 413      26.278  -5.802 -53.352  1.00 77.69           O  
ATOM   3273  N   GLU B 414      30.955  -4.050 -51.019  1.00 72.56           N  
ATOM   3274  CA  GLU B 414      31.290  -3.421 -49.746  1.00 72.56           C  
ATOM   3275  C   GLU B 414      32.482  -2.480 -49.892  1.00 72.56           C  
ATOM   3276  CB  GLU B 414      31.584  -4.481 -48.682  1.00 72.56           C  
ATOM   3277  O   GLU B 414      32.500  -1.396 -49.305  1.00 72.56           O  
ATOM   3278  CG  GLU B 414      30.465  -4.660 -47.666  1.00 72.56           C  
ATOM   3279  CD  GLU B 414      30.746  -5.756 -46.650  1.00 72.56           C  
ATOM   3280  OE1 GLU B 414      29.877  -6.023 -45.789  1.00 72.56           O  
ATOM   3281  OE2 GLU B 414      31.845  -6.351 -46.714  1.00 72.56           O  
ATOM   3282  N   ALA B 415      33.436  -2.928 -50.610  1.00 76.16           N  
ATOM   3283  CA  ALA B 415      34.619  -2.109 -50.862  1.00 76.16           C  
ATOM   3284  C   ALA B 415      34.255  -0.839 -51.624  1.00 76.16           C  
ATOM   3285  CB  ALA B 415      35.665  -2.909 -51.635  1.00 76.16           C  
ATOM   3286  O   ALA B 415      34.803   0.233 -51.356  1.00 76.16           O  
ATOM   3287  N   ALA B 416      33.300  -0.949 -52.599  1.00 80.48           N  
ATOM   3288  CA  ALA B 416      32.894   0.156 -53.464  1.00 80.48           C  
ATOM   3289  C   ALA B 416      32.247   1.277 -52.654  1.00 80.48           C  
ATOM   3290  CB  ALA B 416      31.935  -0.338 -54.544  1.00 80.48           C  
ATOM   3291  O   ALA B 416      32.292   2.443 -53.052  1.00 80.48           O  
ATOM   3292  N   LEU B 417      31.715   0.941 -51.434  1.00 70.59           N  
ATOM   3293  CA  LEU B 417      30.986   1.918 -50.632  1.00 70.59           C  
ATOM   3294  C   LEU B 417      31.895   2.544 -49.580  1.00 70.59           C  
ATOM   3295  CB  LEU B 417      29.779   1.262 -49.955  1.00 70.59           C  
ATOM   3296  O   LEU B 417      31.481   3.454 -48.858  1.00 70.59           O  
ATOM   3297  CG  LEU B 417      28.672   0.759 -50.882  1.00 70.59           C  
ATOM   3298  CD1 LEU B 417      27.694  -0.121 -50.112  1.00 70.59           C  
ATOM   3299  CD2 LEU B 417      27.946   1.932 -51.533  1.00 70.59           C  
ATOM   3300  N   CYS B 418      33.213   2.139 -49.570  1.00 65.22           N  
ATOM   3301  CA  CYS B 418      34.153   2.605 -48.557  1.00 65.22           C  
ATOM   3302  C   CYS B 418      35.249   3.460 -49.182  1.00 65.22           C  
ATOM   3303  CB  CYS B 418      34.776   1.420 -47.819  1.00 65.22           C  
ATOM   3304  O   CYS B 418      35.513   3.359 -50.381  1.00 65.22           O  
ATOM   3305  SG  CYS B 418      33.590   0.457 -46.856  1.00 65.22           S  
ATOM   3306  N   THR B 419      35.861   4.412 -48.464  1.00 60.77           N  
ATOM   3307  CA  THR B 419      37.002   5.214 -48.890  1.00 60.77           C  
ATOM   3308  C   THR B 419      38.314   4.549 -48.483  1.00 60.77           C  
ATOM   3309  CB  THR B 419      36.939   6.635 -48.299  1.00 60.77           C  
ATOM   3310  O   THR B 419      38.487   4.165 -47.324  1.00 60.77           O  
ATOM   3311  CG2 THR B 419      36.144   7.572 -49.202  1.00 60.77           C  
ATOM   3312  OG1 THR B 419      36.311   6.583 -47.012  1.00 60.77           O  
ATOM   3313  N   PHE B 420      39.193   4.167 -49.467  1.00 65.84           N  
ATOM   3314  CA  PHE B 420      40.479   3.551 -49.159  1.00 65.84           C  
ATOM   3315  C   PHE B 420      41.529   3.948 -50.189  1.00 65.84           C  
ATOM   3316  CB  PHE B 420      40.346   2.026 -49.105  1.00 65.84           C  
ATOM   3317  O   PHE B 420      41.196   4.472 -51.254  1.00 65.84           O  
ATOM   3318  CG  PHE B 420      39.867   1.413 -50.393  1.00 65.84           C  
ATOM   3319  CD1 PHE B 420      38.509   1.258 -50.642  1.00 65.84           C  
ATOM   3320  CD2 PHE B 420      40.775   0.990 -51.355  1.00 65.84           C  
ATOM   3321  CE1 PHE B 420      38.062   0.690 -51.833  1.00 65.84           C  
ATOM   3322  CE2 PHE B 420      40.336   0.422 -52.548  1.00 65.84           C  
ATOM   3323  CZ  PHE B 420      38.979   0.272 -52.784  1.00 65.84           C  
ATOM   3324  N   LEU B 421      42.811   3.777 -49.851  1.00 68.55           N  
ATOM   3325  CA  LEU B 421      43.932   4.042 -50.746  1.00 68.55           C  
ATOM   3326  C   LEU B 421      44.203   2.842 -51.648  1.00 68.55           C  
ATOM   3327  CB  LEU B 421      45.189   4.386 -49.943  1.00 68.55           C  
ATOM   3328  O   LEU B 421      44.392   1.724 -51.161  1.00 68.55           O  
ATOM   3329  CG  LEU B 421      46.276   5.165 -50.686  1.00 68.55           C  
ATOM   3330  CD1 LEU B 421      46.312   6.612 -50.205  1.00 68.55           C  
ATOM   3331  CD2 LEU B 421      47.635   4.499 -50.497  1.00 68.55           C  
ATOM   3332  N   LEU B 422      43.953   3.015 -52.937  1.00 74.42           N  
ATOM   3333  CA  LEU B 422      44.185   1.962 -53.919  1.00 74.42           C  
ATOM   3334  C   LEU B 422      45.671   1.832 -54.237  1.00 74.42           C  
ATOM   3335  CB  LEU B 422      43.399   2.243 -55.203  1.00 74.42           C  
ATOM   3336  O   LEU B 422      46.213   2.614 -55.022  1.00 74.42           O  
ATOM   3337  CG  LEU B 422      42.983   1.023 -56.025  1.00 74.42           C  
ATOM   3338  CD1 LEU B 422      41.510   0.705 -55.794  1.00 74.42           C  
ATOM   3339  CD2 LEU B 422      43.259   1.256 -57.506  1.00 74.42           C  
ATOM   3340  N   ASN B 423      46.424   0.926 -53.601  1.00 70.73           N  
ATOM   3341  CA  ASN B 423      47.820   0.581 -53.851  1.00 70.73           C  
ATOM   3342  C   ASN B 423      47.946  -0.759 -54.570  1.00 70.73           C  
ATOM   3343  CB  ASN B 423      48.610   0.558 -52.541  1.00 70.73           C  
ATOM   3344  O   ASN B 423      46.940  -1.386 -54.905  1.00 70.73           O  
ATOM   3345  CG  ASN B 423      48.089  -0.477 -51.564  1.00 70.73           C  
ATOM   3346  ND2 ASN B 423      48.542  -0.397 -50.318  1.00 70.73           N  
ATOM   3347  OD1 ASN B 423      47.287  -1.342 -51.925  1.00 70.73           O  
ATOM   3348  N   LYS B 424      49.074  -1.155 -54.900  1.00 72.72           N  
ATOM   3349  CA  LYS B 424      49.343  -2.395 -55.622  1.00 72.72           C  
ATOM   3350  C   LYS B 424      48.761  -3.598 -54.884  1.00 72.72           C  
ATOM   3351  CB  LYS B 424      50.847  -2.583 -55.825  1.00 72.72           C  
ATOM   3352  O   LYS B 424      48.146  -4.472 -55.499  1.00 72.72           O  
ATOM   3353  CG  LYS B 424      51.207  -3.738 -56.748  1.00 72.72           C  
ATOM   3354  CD  LYS B 424      52.714  -3.850 -56.941  1.00 72.72           C  
ATOM   3355  CE  LYS B 424      53.083  -5.072 -57.772  1.00 72.72           C  
ATOM   3356  NZ  LYS B 424      54.555  -5.160 -58.004  1.00 72.72           N  
ATOM   3357  N   GLU B 425      48.880  -3.604 -53.607  1.00 72.38           N  
ATOM   3358  CA  GLU B 425      48.390  -4.718 -52.802  1.00 72.38           C  
ATOM   3359  C   GLU B 425      46.867  -4.806 -52.851  1.00 72.38           C  
ATOM   3360  CB  GLU B 425      48.863  -4.584 -51.352  1.00 72.38           C  
ATOM   3361  O   GLU B 425      46.307  -5.894 -53.002  1.00 72.38           O  
ATOM   3362  CG  GLU B 425      50.253  -5.150 -51.104  1.00 72.38           C  
ATOM   3363  CD  GLU B 425      50.679  -5.077 -49.646  1.00 72.38           C  
ATOM   3364  OE1 GLU B 425      51.792  -5.547 -49.315  1.00 72.38           O  
ATOM   3365  OE2 GLU B 425      49.894  -4.547 -48.829  1.00 72.38           O  
ATOM   3366  N   MET B 426      46.167  -3.700 -52.730  1.00 75.30           N  
ATOM   3367  CA  MET B 426      44.708  -3.652 -52.767  1.00 75.30           C  
ATOM   3368  C   MET B 426      44.187  -4.010 -54.155  1.00 75.30           C  
ATOM   3369  CB  MET B 426      44.204  -2.266 -52.361  1.00 75.30           C  
ATOM   3370  O   MET B 426      43.138  -4.643 -54.285  1.00 75.30           O  
ATOM   3371  CG  MET B 426      43.854  -2.148 -50.887  1.00 75.30           C  
ATOM   3372  SD  MET B 426      42.659  -3.431 -50.344  1.00 75.30           S  
ATOM   3373  CE  MET B 426      41.563  -2.427 -49.303  1.00 75.30           C  
ATOM   3374  N   TYR B 427      44.861  -3.499 -55.177  1.00 81.19           N  
ATOM   3375  CA  TYR B 427      44.508  -3.826 -56.554  1.00 81.19           C  
ATOM   3376  C   TYR B 427      44.486  -5.335 -56.768  1.00 81.19           C  
ATOM   3377  CB  TYR B 427      45.491  -3.175 -57.531  1.00 81.19           C  
ATOM   3378  O   TYR B 427      43.528  -5.875 -57.326  1.00 81.19           O  
ATOM   3379  CG  TYR B 427      45.305  -3.614 -58.963  1.00 81.19           C  
ATOM   3380  CD1 TYR B 427      46.115  -4.600 -59.520  1.00 81.19           C  
ATOM   3381  CD2 TYR B 427      44.320  -3.043 -59.761  1.00 81.19           C  
ATOM   3382  CE1 TYR B 427      45.949  -5.007 -60.840  1.00 81.19           C  
ATOM   3383  CE2 TYR B 427      44.145  -3.441 -61.082  1.00 81.19           C  
ATOM   3384  OH  TYR B 427      44.793  -4.821 -62.919  1.00 81.19           O  
ATOM   3385  CZ  TYR B 427      44.962  -4.423 -61.612  1.00 81.19           C  
ATOM   3386  N   LEU B 428      45.552  -6.029 -56.203  1.00 79.79           N  
ATOM   3387  CA  LEU B 428      45.672  -7.473 -56.376  1.00 79.79           C  
ATOM   3388  C   LEU B 428      44.581  -8.206 -55.603  1.00 79.79           C  
ATOM   3389  CB  LEU B 428      47.051  -7.954 -55.916  1.00 79.79           C  
ATOM   3390  O   LEU B 428      44.037  -9.202 -56.083  1.00 79.79           O  
ATOM   3391  CG  LEU B 428      48.204  -7.748 -56.900  1.00 79.79           C  
ATOM   3392  CD1 LEU B 428      49.543  -7.864 -56.180  1.00 79.79           C  
ATOM   3393  CD2 LEU B 428      48.117  -8.754 -58.044  1.00 79.79           C  
ATOM   3394  N   LYS B 429      44.250  -7.660 -54.528  1.00 77.50           N  
ATOM   3395  CA  LYS B 429      43.227  -8.274 -53.687  1.00 77.50           C  
ATOM   3396  C   LYS B 429      41.842  -8.127 -54.310  1.00 77.50           C  
ATOM   3397  CB  LYS B 429      43.240  -7.656 -52.288  1.00 77.50           C  
ATOM   3398  O   LYS B 429      41.055  -9.076 -54.320  1.00 77.50           O  
ATOM   3399  CG  LYS B 429      44.077  -8.427 -51.278  1.00 77.50           C  
ATOM   3400  CD  LYS B 429      44.040  -7.771 -49.904  1.00 77.50           C  
ATOM   3401  CE  LYS B 429      44.949  -8.490 -48.916  1.00 77.50           C  
ATOM   3402  NZ  LYS B 429      44.969  -7.810 -47.586  1.00 77.50           N  
ATOM   3403  N   LEU B 430      41.502  -6.963 -54.765  1.00 81.03           N  
ATOM   3404  CA  LEU B 430      40.188  -6.672 -55.327  1.00 81.03           C  
ATOM   3405  C   LEU B 430      40.012  -7.351 -56.681  1.00 81.03           C  
ATOM   3406  CB  LEU B 430      39.989  -5.161 -55.472  1.00 81.03           C  
ATOM   3407  O   LEU B 430      38.897  -7.721 -57.055  1.00 81.03           O  
ATOM   3408  CG  LEU B 430      39.604  -4.403 -54.200  1.00 81.03           C  
ATOM   3409  CD1 LEU B 430      40.025  -2.941 -54.307  1.00 81.03           C  
ATOM   3410  CD2 LEU B 430      38.105  -4.515 -53.945  1.00 81.03           C  
ATOM   3411  N   ARG B 431      41.154  -7.502 -57.415  1.00 81.16           N  
ATOM   3412  CA  ARG B 431      41.107  -8.117 -58.737  1.00 81.16           C  
ATOM   3413  C   ARG B 431      41.223  -9.634 -58.640  1.00 81.16           C  
ATOM   3414  CB  ARG B 431      42.219  -7.562 -59.629  1.00 81.16           C  
ATOM   3415  O   ARG B 431      41.251 -10.327 -59.659  1.00 81.16           O  
ATOM   3416  CG  ARG B 431      41.842  -7.468 -61.099  1.00 81.16           C  
ATOM   3417  CD  ARG B 431      42.269  -6.140 -61.707  1.00 81.16           C  
ATOM   3418  NE  ARG B 431      42.053  -6.114 -63.151  1.00 81.16           N  
ATOM   3419  NH1 ARG B 431      42.833  -3.958 -63.437  1.00 81.16           N  
ATOM   3420  NH2 ARG B 431      42.089  -5.162 -65.241  1.00 81.16           N  
ATOM   3421  CZ  ARG B 431      42.325  -5.078 -63.940  1.00 81.16           C  
ATOM   3422  N   SER B 432      41.161 -10.089 -57.442  1.00 77.79           N  
ATOM   3423  CA  SER B 432      41.213 -11.539 -57.284  1.00 77.79           C  
ATOM   3424  C   SER B 432      39.972 -12.204 -57.870  1.00 77.79           C  
ATOM   3425  CB  SER B 432      41.354 -11.913 -55.808  1.00 77.79           C  
ATOM   3426  O   SER B 432      38.875 -11.645 -57.808  1.00 77.79           O  
ATOM   3427  OG  SER B 432      40.143 -11.673 -55.111  1.00 77.79           O  
ATOM   3428  N   ASP B 433      40.005 -13.212 -58.723  1.00 71.34           N  
ATOM   3429  CA  ASP B 433      38.946 -13.953 -59.401  1.00 71.34           C  
ATOM   3430  C   ASP B 433      37.851 -14.367 -58.421  1.00 71.34           C  
ATOM   3431  CB  ASP B 433      39.518 -15.187 -60.102  1.00 71.34           C  
ATOM   3432  O   ASP B 433      36.686 -14.499 -58.803  1.00 71.34           O  
ATOM   3433  CG  ASP B 433      39.305 -15.167 -61.606  1.00 71.34           C  
ATOM   3434  OD1 ASP B 433      38.664 -14.224 -62.119  1.00 71.34           O  
ATOM   3435  OD2 ASP B 433      39.779 -16.104 -62.283  1.00 71.34           O  
ATOM   3436  N   VAL B 434      38.129 -14.415 -57.205  1.00 67.23           N  
ATOM   3437  CA  VAL B 434      37.159 -14.829 -56.196  1.00 67.23           C  
ATOM   3438  C   VAL B 434      36.233 -13.662 -55.861  1.00 67.23           C  
ATOM   3439  CB  VAL B 434      37.856 -15.342 -54.916  1.00 67.23           C  
ATOM   3440  O   VAL B 434      35.020 -13.843 -55.729  1.00 67.23           O  
ATOM   3441  CG1 VAL B 434      36.824 -15.747 -53.865  1.00 67.23           C  
ATOM   3442  CG2 VAL B 434      38.778 -16.514 -55.244  1.00 67.23           C  
ATOM   3443  N   LEU B 435      36.673 -12.426 -55.867  1.00 73.89           N  
ATOM   3444  CA  LEU B 435      35.887 -11.263 -55.471  1.00 73.89           C  
ATOM   3445  C   LEU B 435      35.244 -10.602 -56.687  1.00 73.89           C  
ATOM   3446  CB  LEU B 435      36.763 -10.250 -54.729  1.00 73.89           C  
ATOM   3447  O   LEU B 435      34.096 -10.158 -56.623  1.00 73.89           O  
ATOM   3448  CG  LEU B 435      36.468 -10.062 -53.240  1.00 73.89           C  
ATOM   3449  CD1 LEU B 435      37.715 -10.353 -52.412  1.00 73.89           C  
ATOM   3450  CD2 LEU B 435      35.958  -8.651 -52.970  1.00 73.89           C  
ATOM   3451  N   LEU B 436      36.062 -10.569 -57.781  1.00 78.57           N  
ATOM   3452  CA  LEU B 436      35.559  -9.905 -58.978  1.00 78.57           C  
ATOM   3453  C   LEU B 436      35.958 -10.673 -60.234  1.00 78.57           C  
ATOM   3454  CB  LEU B 436      36.085  -8.469 -59.055  1.00 78.57           C  
ATOM   3455  O   LEU B 436      37.024 -10.428 -60.804  1.00 78.57           O  
ATOM   3456  CG  LEU B 436      35.155  -7.441 -59.702  1.00 78.57           C  
ATOM   3457  CD1 LEU B 436      34.510  -6.564 -58.634  1.00 78.57           C  
ATOM   3458  CD2 LEU B 436      35.919  -6.588 -60.710  1.00 78.57           C  
ATOM   3459  N   PRO B 437      35.112 -11.611 -60.666  1.00 77.46           N  
ATOM   3460  CA  PRO B 437      35.379 -12.307 -61.927  1.00 77.46           C  
ATOM   3461  C   PRO B 437      35.575 -11.349 -63.100  1.00 77.46           C  
ATOM   3462  CB  PRO B 437      34.127 -13.166 -62.127  1.00 77.46           C  
ATOM   3463  O   PRO B 437      34.978 -10.270 -63.127  1.00 77.46           O  
ATOM   3464  CG  PRO B 437      33.347 -13.004 -60.863  1.00 77.46           C  
ATOM   3465  CD  PRO B 437      33.948 -11.878 -60.072  1.00 77.46           C  
ATOM   3466  N   LEU B 438      36.435 -11.670 -63.971  1.00 80.61           N  
ATOM   3467  CA  LEU B 438      36.793 -10.853 -65.125  1.00 80.61           C  
ATOM   3468  C   LEU B 438      35.551 -10.451 -65.913  1.00 80.61           C  
ATOM   3469  CB  LEU B 438      37.766 -11.608 -66.035  1.00 80.61           C  
ATOM   3470  O   LEU B 438      35.475  -9.336 -66.434  1.00 80.61           O  
ATOM   3471  CG  LEU B 438      38.803 -10.759 -66.771  1.00 80.61           C  
ATOM   3472  CD1 LEU B 438      39.919 -10.341 -65.819  1.00 80.61           C  
ATOM   3473  CD2 LEU B 438      39.369 -11.521 -67.965  1.00 80.61           C  
ATOM   3474  N   THR B 439      34.573 -11.357 -65.990  1.00 85.67           N  
ATOM   3475  CA  THR B 439      33.342 -11.061 -66.715  1.00 85.67           C  
ATOM   3476  C   THR B 439      32.598  -9.899 -66.064  1.00 85.67           C  
ATOM   3477  CB  THR B 439      32.421 -12.293 -66.778  1.00 85.67           C  
ATOM   3478  O   THR B 439      32.128  -8.992 -66.753  1.00 85.67           O  
ATOM   3479  CG2 THR B 439      32.904 -13.287 -67.830  1.00 85.67           C  
ATOM   3480  OG1 THR B 439      32.407 -12.938 -65.499  1.00 85.67           O  
ATOM   3481  N   GLN B 440      32.557  -9.955 -64.787  1.00 88.15           N  
ATOM   3482  CA  GLN B 440      31.857  -8.912 -64.042  1.00 88.15           C  
ATOM   3483  C   GLN B 440      32.645  -7.605 -64.054  1.00 88.15           C  
ATOM   3484  CB  GLN B 440      31.603  -9.359 -62.602  1.00 88.15           C  
ATOM   3485  O   GLN B 440      32.059  -6.522 -64.101  1.00 88.15           O  
ATOM   3486  CG  GLN B 440      30.138  -9.635 -62.293  1.00 88.15           C  
ATOM   3487  CD  GLN B 440      29.916 -10.096 -60.865  1.00 88.15           C  
ATOM   3488  NE2 GLN B 440      28.653 -10.228 -60.473  1.00 88.15           N  
ATOM   3489  OE1 GLN B 440      30.872 -10.334 -60.119  1.00 88.15           O  
ATOM   3490  N   TYR B 441      33.921  -7.638 -63.930  1.00 90.92           N  
ATOM   3491  CA  TYR B 441      34.797  -6.475 -64.016  1.00 90.92           C  
ATOM   3492  C   TYR B 441      34.588  -5.730 -65.328  1.00 90.92           C  
ATOM   3493  CB  TYR B 441      36.264  -6.896 -63.883  1.00 90.92           C  
ATOM   3494  O   TYR B 441      34.411  -4.509 -65.335  1.00 90.92           O  
ATOM   3495  CG  TYR B 441      37.239  -5.753 -64.029  1.00 90.92           C  
ATOM   3496  CD1 TYR B 441      38.022  -5.621 -65.173  1.00 90.92           C  
ATOM   3497  CD2 TYR B 441      37.381  -4.803 -63.022  1.00 90.92           C  
ATOM   3498  CE1 TYR B 441      38.923  -4.571 -65.312  1.00 90.92           C  
ATOM   3499  CE2 TYR B 441      38.279  -3.749 -63.150  1.00 90.92           C  
ATOM   3500  OH  TYR B 441      39.935  -2.599 -64.428  1.00 90.92           O  
ATOM   3501  CZ  TYR B 441      39.044  -3.641 -64.296  1.00 90.92           C  
ATOM   3502  N   ASN B 442      34.535  -6.482 -66.413  1.00 88.50           N  
ATOM   3503  CA  ASN B 442      34.327  -5.887 -67.728  1.00 88.50           C  
ATOM   3504  C   ASN B 442      32.928  -5.290 -67.859  1.00 88.50           C  
ATOM   3505  CB  ASN B 442      34.567  -6.921 -68.830  1.00 88.50           C  
ATOM   3506  O   ASN B 442      32.744  -4.270 -68.525  1.00 88.50           O  
ATOM   3507  CG  ASN B 442      36.028  -7.307 -68.959  1.00 88.50           C  
ATOM   3508  ND2 ASN B 442      36.280  -8.541 -69.379  1.00 88.50           N  
ATOM   3509  OD1 ASN B 442      36.922  -6.503 -68.683  1.00 88.50           O  
ATOM   3510  N   ARG B 443      32.082  -5.954 -67.237  1.00 90.41           N  
ATOM   3511  CA  ARG B 443      30.719  -5.431 -67.226  1.00 90.41           C  
ATOM   3512  C   ARG B 443      30.656  -4.083 -66.518  1.00 90.41           C  
ATOM   3513  CB  ARG B 443      29.768  -6.423 -66.552  1.00 90.41           C  
ATOM   3514  O   ARG B 443      30.046  -3.138 -67.023  1.00 90.41           O  
ATOM   3515  CG  ARG B 443      28.309  -5.997 -66.587  1.00 90.41           C  
ATOM   3516  CD  ARG B 443      27.417  -6.979 -65.840  1.00 90.41           C  
ATOM   3517  NE  ARG B 443      26.059  -6.465 -65.687  1.00 90.41           N  
ATOM   3518  NH1 ARG B 443      25.531  -7.810 -63.885  1.00 90.41           N  
ATOM   3519  NH2 ARG B 443      23.983  -6.336 -64.713  1.00 90.41           N  
ATOM   3520  CZ  ARG B 443      25.194  -6.871 -64.762  1.00 90.41           C  
ATOM   3521  N   TYR B 444      31.251  -3.968 -65.331  1.00 90.95           N  
ATOM   3522  CA  TYR B 444      31.262  -2.727 -64.565  1.00 90.95           C  
ATOM   3523  C   TYR B 444      31.962  -1.615 -65.338  1.00 90.95           C  
ATOM   3524  CB  TYR B 444      31.950  -2.935 -63.213  1.00 90.95           C  
ATOM   3525  O   TYR B 444      31.512  -0.467 -65.330  1.00 90.95           O  
ATOM   3526  CG  TYR B 444      31.112  -3.698 -62.216  1.00 90.95           C  
ATOM   3527  CD1 TYR B 444      29.765  -3.393 -62.033  1.00 90.95           C  
ATOM   3528  CD2 TYR B 444      31.664  -4.722 -61.455  1.00 90.95           C  
ATOM   3529  CE1 TYR B 444      28.988  -4.092 -61.114  1.00 90.95           C  
ATOM   3530  CE2 TYR B 444      30.897  -5.428 -60.534  1.00 90.95           C  
ATOM   3531  OH  TYR B 444      28.798  -5.800 -59.459  1.00 90.95           O  
ATOM   3532  CZ  TYR B 444      29.562  -5.106 -60.371  1.00 90.95           C  
ATOM   3533  N   LEU B 445      33.046  -1.938 -66.008  1.00 89.80           N  
ATOM   3534  CA  LEU B 445      33.793  -0.957 -66.788  1.00 89.80           C  
ATOM   3535  C   LEU B 445      32.960  -0.445 -67.958  1.00 89.80           C  
ATOM   3536  CB  LEU B 445      35.099  -1.566 -67.305  1.00 89.80           C  
ATOM   3537  O   LEU B 445      33.021   0.739 -68.298  1.00 89.80           O  
ATOM   3538  CG  LEU B 445      36.393  -0.923 -66.801  1.00 89.80           C  
ATOM   3539  CD1 LEU B 445      37.223  -1.940 -66.026  1.00 89.80           C  
ATOM   3540  CD2 LEU B 445      37.193  -0.348 -67.965  1.00 89.80           C  
ATOM   3541  N   ALA B 446      32.118  -1.379 -68.505  1.00 87.06           N  
ATOM   3542  CA  ALA B 446      31.261  -1.019 -69.631  1.00 87.06           C  
ATOM   3543  C   ALA B 446      30.132  -0.093 -69.187  1.00 87.06           C  
ATOM   3544  CB  ALA B 446      30.688  -2.274 -70.287  1.00 87.06           C  
ATOM   3545  O   ALA B 446      29.699   0.776 -69.947  1.00 87.06           O  
ATOM   3546  N   LEU B 447      29.745  -0.218 -67.974  1.00 84.80           N  
ATOM   3547  CA  LEU B 447      28.598   0.519 -67.456  1.00 84.80           C  
ATOM   3548  C   LEU B 447      29.030   1.862 -66.877  1.00 84.80           C  
ATOM   3549  CB  LEU B 447      27.872  -0.301 -66.386  1.00 84.80           C  
ATOM   3550  O   LEU B 447      28.188   2.694 -66.531  1.00 84.80           O  
ATOM   3551  CG  LEU B 447      26.898  -1.366 -66.892  1.00 84.80           C  
ATOM   3552  CD1 LEU B 447      26.739  -2.474 -65.856  1.00 84.80           C  
ATOM   3553  CD2 LEU B 447      25.548  -0.741 -67.227  1.00 84.80           C  
ATOM   3554  N   TYR B 448      30.306   2.046 -66.754  1.00 86.32           N  
ATOM   3555  CA  TYR B 448      30.837   3.265 -66.155  1.00 86.32           C  
ATOM   3556  C   TYR B 448      30.329   4.500 -66.891  1.00 86.32           C  
ATOM   3557  CB  TYR B 448      32.368   3.246 -66.164  1.00 86.32           C  
ATOM   3558  O   TYR B 448      29.977   5.502 -66.264  1.00 86.32           O  
ATOM   3559  CG  TYR B 448      32.994   4.524 -65.660  1.00 86.32           C  
ATOM   3560  CD1 TYR B 448      33.560   5.441 -66.544  1.00 86.32           C  
ATOM   3561  CD2 TYR B 448      33.022   4.817 -64.301  1.00 86.32           C  
ATOM   3562  CE1 TYR B 448      34.140   6.619 -66.084  1.00 86.32           C  
ATOM   3563  CE2 TYR B 448      33.599   5.992 -63.831  1.00 86.32           C  
ATOM   3564  OH  TYR B 448      34.726   8.050 -64.268  1.00 86.32           O  
ATOM   3565  CZ  TYR B 448      34.154   6.886 -64.728  1.00 86.32           C  
ATOM   3566  N   ASN B 449      30.232   4.445 -68.215  1.00 76.52           N  
ATOM   3567  CA  ASN B 449      29.789   5.584 -69.012  1.00 76.52           C  
ATOM   3568  C   ASN B 449      28.348   5.967 -68.689  1.00 76.52           C  
ATOM   3569  CB  ASN B 449      29.938   5.284 -70.505  1.00 76.52           C  
ATOM   3570  O   ASN B 449      27.995   7.147 -68.714  1.00 76.52           O  
ATOM   3571  CG  ASN B 449      31.356   5.483 -71.002  1.00 76.52           C  
ATOM   3572  ND2 ASN B 449      31.722   4.761 -72.055  1.00 76.52           N  
ATOM   3573  OD1 ASN B 449      32.116   6.279 -70.445  1.00 76.52           O  
ATOM   3574  N   LYS B 450      27.619   4.929 -68.305  1.00 77.76           N  
ATOM   3575  CA  LYS B 450      26.232   5.158 -67.908  1.00 77.76           C  
ATOM   3576  C   LYS B 450      26.157   5.830 -66.540  1.00 77.76           C  
ATOM   3577  CB  LYS B 450      25.455   3.841 -67.888  1.00 77.76           C  
ATOM   3578  O   LYS B 450      25.297   6.684 -66.309  1.00 77.76           O  
ATOM   3579  CG  LYS B 450      23.976   4.000 -67.567  1.00 77.76           C  
ATOM   3580  CD  LYS B 450      23.257   2.657 -67.565  1.00 77.76           C  
ATOM   3581  CE  LYS B 450      21.800   2.802 -67.148  1.00 77.76           C  
ATOM   3582  NZ  LYS B 450      21.092   1.488 -67.141  1.00 77.76           N  
ATOM   3583  N   TYR B 451      27.052   5.519 -65.640  1.00 76.94           N  
ATOM   3584  CA  TYR B 451      26.958   5.933 -64.244  1.00 76.94           C  
ATOM   3585  C   TYR B 451      27.973   7.026 -63.930  1.00 76.94           C  
ATOM   3586  CB  TYR B 451      27.174   4.736 -63.313  1.00 76.94           C  
ATOM   3587  O   TYR B 451      28.204   7.350 -62.763  1.00 76.94           O  
ATOM   3588  CG  TYR B 451      26.012   3.774 -63.280  1.00 76.94           C  
ATOM   3589  CD1 TYR B 451      24.815   4.119 -62.655  1.00 76.94           C  
ATOM   3590  CD2 TYR B 451      26.107   2.520 -63.872  1.00 76.94           C  
ATOM   3591  CE1 TYR B 451      23.741   3.235 -62.621  1.00 76.94           C  
ATOM   3592  CE2 TYR B 451      25.040   1.628 -63.844  1.00 76.94           C  
ATOM   3593  OH  TYR B 451      22.804   1.115 -63.187  1.00 76.94           O  
ATOM   3594  CZ  TYR B 451      23.863   1.994 -63.218  1.00 76.94           C  
ATOM   3595  N   LYS B 452      28.652   7.465 -64.916  1.00 68.98           N  
ATOM   3596  CA  LYS B 452      29.679   8.487 -64.737  1.00 68.98           C  
ATOM   3597  C   LYS B 452      29.125   9.699 -63.994  1.00 68.98           C  
ATOM   3598  CB  LYS B 452      30.250   8.917 -66.089  1.00 68.98           C  
ATOM   3599  O   LYS B 452      29.770  10.223 -63.083  1.00 68.98           O  
ATOM   3600  CG  LYS B 452      31.448   9.851 -65.986  1.00 68.98           C  
ATOM   3601  CD  LYS B 452      32.015  10.185 -67.360  1.00 68.98           C  
ATOM   3602  CE  LYS B 452      33.181  11.160 -67.262  1.00 68.98           C  
ATOM   3603  NZ  LYS B 452      33.778  11.446 -68.601  1.00 68.98           N  
ATOM   3604  N   TYR B 453      27.887  10.096 -64.326  1.00 62.24           N  
ATOM   3605  CA  TYR B 453      27.239  11.239 -63.692  1.00 62.24           C  
ATOM   3606  C   TYR B 453      26.024  10.799 -62.885  1.00 62.24           C  
ATOM   3607  CB  TYR B 453      26.822  12.272 -64.743  1.00 62.24           C  
ATOM   3608  O   TYR B 453      24.909  11.268 -63.124  1.00 62.24           O  
ATOM   3609  CG  TYR B 453      27.968  12.784 -65.580  1.00 62.24           C  
ATOM   3610  CD1 TYR B 453      28.890  13.687 -65.056  1.00 62.24           C  
ATOM   3611  CD2 TYR B 453      28.132  12.366 -66.897  1.00 62.24           C  
ATOM   3612  CE1 TYR B 453      29.948  14.163 -65.824  1.00 62.24           C  
ATOM   3613  CE2 TYR B 453      29.186  12.836 -67.674  1.00 62.24           C  
ATOM   3614  OH  TYR B 453      31.132  14.200 -67.895  1.00 62.24           O  
ATOM   3615  CZ  TYR B 453      30.087  13.732 -67.130  1.00 62.24           C  
ATOM   3616  N   PHE B 454      26.161   9.901 -62.036  1.00 65.91           N  
ATOM   3617  CA  PHE B 454      25.053   9.363 -61.256  1.00 65.91           C  
ATOM   3618  C   PHE B 454      24.498  10.418 -60.306  1.00 65.91           C  
ATOM   3619  CB  PHE B 454      25.500   8.129 -60.465  1.00 65.91           C  
ATOM   3620  O   PHE B 454      25.255  11.085 -59.599  1.00 65.91           O  
ATOM   3621  CG  PHE B 454      24.396   7.483 -59.674  1.00 65.91           C  
ATOM   3622  CD1 PHE B 454      24.266   7.721 -58.311  1.00 65.91           C  
ATOM   3623  CD2 PHE B 454      23.486   6.636 -60.293  1.00 65.91           C  
ATOM   3624  CE1 PHE B 454      23.245   7.124 -57.576  1.00 65.91           C  
ATOM   3625  CE2 PHE B 454      22.463   6.035 -59.565  1.00 65.91           C  
ATOM   3626  CZ  PHE B 454      22.344   6.280 -58.207  1.00 65.91           C  
ATOM   3627  N   SER B 455      23.202  10.824 -60.315  1.00 51.92           N  
ATOM   3628  CA  SER B 455      22.502  11.798 -59.484  1.00 51.92           C  
ATOM   3629  C   SER B 455      21.384  11.140 -58.682  1.00 51.92           C  
ATOM   3630  CB  SER B 455      21.927  12.924 -60.345  1.00 51.92           C  
ATOM   3631  O   SER B 455      20.574  11.826 -58.056  1.00 51.92           O  
ATOM   3632  OG  SER B 455      20.629  13.282 -59.904  1.00 51.92           O  
ATOM   3633  N   GLY B 456      21.323   9.941 -58.300  1.00 50.12           N  
ATOM   3634  CA  GLY B 456      20.258   9.246 -57.596  1.00 50.12           C  
ATOM   3635  C   GLY B 456      20.465   9.203 -56.093  1.00 50.12           C  
ATOM   3636  O   GLY B 456      21.463   9.715 -55.584  1.00 50.12           O  
ATOM   3637  N   ALA B 457      19.375   8.778 -55.212  1.00 50.31           N  
ATOM   3638  CA  ALA B 457      19.353   8.705 -53.753  1.00 50.31           C  
ATOM   3639  C   ALA B 457      20.358   7.678 -53.240  1.00 50.31           C  
ATOM   3640  CB  ALA B 457      17.949   8.364 -53.258  1.00 50.31           C  
ATOM   3641  O   ALA B 457      20.654   6.695 -53.923  1.00 50.31           O  
ATOM   3642  N   MET B 458      20.918   8.054 -51.992  1.00 42.86           N  
ATOM   3643  CA  MET B 458      21.887   7.219 -51.288  1.00 42.86           C  
ATOM   3644  C   MET B 458      21.226   5.955 -50.748  1.00 42.86           C  
ATOM   3645  CB  MET B 458      22.539   7.998 -50.145  1.00 42.86           C  
ATOM   3646  O   MET B 458      20.080   5.994 -50.297  1.00 42.86           O  
ATOM   3647  CG  MET B 458      23.997   7.635 -49.909  1.00 42.86           C  
ATOM   3648  SD  MET B 458      24.683   8.427 -48.402  1.00 42.86           S  
ATOM   3649  CE  MET B 458      25.078  10.072 -49.058  1.00 42.86           C  
ATOM   3650  N   ASP B 459      21.436   4.733 -51.352  1.00 48.00           N  
ATOM   3651  CA  ASP B 459      20.986   3.466 -50.785  1.00 48.00           C  
ATOM   3652  C   ASP B 459      20.117   2.697 -51.778  1.00 48.00           C  
ATOM   3653  CB  ASP B 459      20.214   3.703 -49.485  1.00 48.00           C  
ATOM   3654  O   ASP B 459      19.310   1.854 -51.382  1.00 48.00           O  
ATOM   3655  CG  ASP B 459      20.612   2.745 -48.376  1.00 48.00           C  
ATOM   3656  OD1 ASP B 459      21.505   1.898 -48.593  1.00 48.00           O  
ATOM   3657  OD2 ASP B 459      20.023   2.835 -47.277  1.00 48.00           O  
ATOM   3658  N   THR B 460      20.026   3.206 -52.930  1.00 55.87           N  
ATOM   3659  CA  THR B 460      19.313   2.444 -53.949  1.00 55.87           C  
ATOM   3660  C   THR B 460      20.253   1.471 -54.654  1.00 55.87           C  
ATOM   3661  CB  THR B 460      18.661   3.375 -54.988  1.00 55.87           C  
ATOM   3662  O   THR B 460      21.475   1.583 -54.533  1.00 55.87           O  
ATOM   3663  CG2 THR B 460      17.578   4.238 -54.350  1.00 55.87           C  
ATOM   3664  OG1 THR B 460      19.664   4.228 -55.554  1.00 55.87           O  
ATOM   3665  N   THR B 461      19.730   0.391 -55.042  1.00 71.71           N  
ATOM   3666  CA  THR B 461      20.461  -0.601 -55.823  1.00 71.71           C  
ATOM   3667  C   THR B 461      21.240   0.068 -56.953  1.00 71.71           C  
ATOM   3668  CB  THR B 461      19.511  -1.662 -56.408  1.00 71.71           C  
ATOM   3669  O   THR B 461      22.350  -0.354 -57.283  1.00 71.71           O  
ATOM   3670  CG2 THR B 461      19.052  -2.642 -55.334  1.00 71.71           C  
ATOM   3671  OG1 THR B 461      18.364  -1.011 -56.967  1.00 71.71           O  
ATOM   3672  N   SER B 462      20.747   1.193 -57.368  1.00 72.23           N  
ATOM   3673  CA  SER B 462      21.410   1.918 -58.448  1.00 72.23           C  
ATOM   3674  C   SER B 462      22.686   2.593 -57.959  1.00 72.23           C  
ATOM   3675  CB  SER B 462      20.469   2.963 -59.049  1.00 72.23           C  
ATOM   3676  O   SER B 462      23.680   2.656 -58.686  1.00 72.23           O  
ATOM   3677  OG  SER B 462      19.752   3.639 -58.030  1.00 72.23           O  
ATOM   3678  N   TYR B 463      22.660   3.014 -56.713  1.00 70.14           N  
ATOM   3679  CA  TYR B 463      23.847   3.630 -56.132  1.00 70.14           C  
ATOM   3680  C   TYR B 463      24.944   2.597 -55.908  1.00 70.14           C  
ATOM   3681  CB  TYR B 463      23.502   4.321 -54.809  1.00 70.14           C  
ATOM   3682  O   TYR B 463      26.119   2.861 -56.173  1.00 70.14           O  
ATOM   3683  CG  TYR B 463      24.692   4.941 -54.120  1.00 70.14           C  
ATOM   3684  CD1 TYR B 463      25.271   4.335 -53.007  1.00 70.14           C  
ATOM   3685  CD2 TYR B 463      25.240   6.134 -54.578  1.00 70.14           C  
ATOM   3686  CE1 TYR B 463      26.367   4.904 -52.367  1.00 70.14           C  
ATOM   3687  CE2 TYR B 463      26.336   6.712 -53.946  1.00 70.14           C  
ATOM   3688  OH  TYR B 463      27.977   6.658 -52.213  1.00 70.14           O  
ATOM   3689  CZ  TYR B 463      26.892   6.091 -52.843  1.00 70.14           C  
ATOM   3690  N   ARG B 464      24.487   1.454 -55.433  1.00 77.95           N  
ATOM   3691  CA  ARG B 464      25.456   0.389 -55.195  1.00 77.95           C  
ATOM   3692  C   ARG B 464      26.135  -0.033 -56.493  1.00 77.95           C  
ATOM   3693  CB  ARG B 464      24.778  -0.818 -54.542  1.00 77.95           C  
ATOM   3694  O   ARG B 464      27.344  -0.273 -56.518  1.00 77.95           O  
ATOM   3695  CG  ARG B 464      24.495  -0.637 -53.059  1.00 77.95           C  
ATOM   3696  CD  ARG B 464      23.860  -1.880 -52.451  1.00 77.95           C  
ATOM   3697  NE  ARG B 464      23.510  -1.675 -51.048  1.00 77.95           N  
ATOM   3698  NH1 ARG B 464      22.823  -3.851 -50.687  1.00 77.95           N  
ATOM   3699  NH2 ARG B 464      22.741  -2.320 -48.983  1.00 77.95           N  
ATOM   3700  CZ  ARG B 464      23.025  -2.616 -50.243  1.00 77.95           C  
ATOM   3701  N   GLU B 465      25.396  -0.072 -57.526  1.00 82.27           N  
ATOM   3702  CA  GLU B 465      25.955  -0.412 -58.831  1.00 82.27           C  
ATOM   3703  C   GLU B 465      26.866   0.698 -59.347  1.00 82.27           C  
ATOM   3704  CB  GLU B 465      24.837  -0.687 -59.840  1.00 82.27           C  
ATOM   3705  O   GLU B 465      27.922   0.424 -59.922  1.00 82.27           O  
ATOM   3706  CG  GLU B 465      25.265  -1.565 -61.008  1.00 82.27           C  
ATOM   3707  CD  GLU B 465      24.109  -1.971 -61.908  1.00 82.27           C  
ATOM   3708  OE1 GLU B 465      24.310  -2.814 -62.811  1.00 82.27           O  
ATOM   3709  OE2 GLU B 465      22.992  -1.442 -61.708  1.00 82.27           O  
ATOM   3710  N   ALA B 466      26.397   1.897 -59.121  1.00 81.49           N  
ATOM   3711  CA  ALA B 466      27.209   3.041 -59.528  1.00 81.49           C  
ATOM   3712  C   ALA B 466      28.538   3.063 -58.778  1.00 81.49           C  
ATOM   3713  CB  ALA B 466      26.448   4.343 -59.295  1.00 81.49           C  
ATOM   3714  O   ALA B 466      29.586   3.334 -59.368  1.00 81.49           O  
ATOM   3715  N   ALA B 467      28.499   2.787 -57.459  1.00 81.45           N  
ATOM   3716  CA  ALA B 467      29.714   2.747 -56.650  1.00 81.45           C  
ATOM   3717  C   ALA B 467      30.667   1.663 -57.145  1.00 81.45           C  
ATOM   3718  CB  ALA B 467      29.368   2.516 -55.181  1.00 81.45           C  
ATOM   3719  O   ALA B 467      31.880   1.876 -57.208  1.00 81.45           O  
ATOM   3720  N   CYS B 468      30.126   0.493 -57.539  1.00 89.19           N  
ATOM   3721  CA  CYS B 468      30.932  -0.608 -58.055  1.00 89.19           C  
ATOM   3722  C   CYS B 468      31.584  -0.233 -59.380  1.00 89.19           C  
ATOM   3723  CB  CYS B 468      30.076  -1.861 -58.233  1.00 89.19           C  
ATOM   3724  O   CYS B 468      32.747  -0.561 -59.620  1.00 89.19           O  
ATOM   3725  SG  CYS B 468      29.561  -2.618 -56.676  1.00 89.19           S  
ATOM   3726  N   CYS B 469      30.898   0.487 -60.206  1.00 88.43           N  
ATOM   3727  CA  CYS B 469      31.415   0.933 -61.495  1.00 88.43           C  
ATOM   3728  C   CYS B 469      32.547   1.937 -61.311  1.00 88.43           C  
ATOM   3729  CB  CYS B 469      30.300   1.556 -62.333  1.00 88.43           C  
ATOM   3730  O   CYS B 469      33.547   1.891 -62.030  1.00 88.43           O  
ATOM   3731  SG  CYS B 469      28.998   0.392 -62.793  1.00 88.43           S  
ATOM   3732  N   HIS B 470      32.409   2.809 -60.357  1.00 86.27           N  
ATOM   3733  CA  HIS B 470      33.448   3.798 -60.094  1.00 86.27           C  
ATOM   3734  C   HIS B 470      34.707   3.141 -59.539  1.00 86.27           C  
ATOM   3735  CB  HIS B 470      32.939   4.863 -59.120  1.00 86.27           C  
ATOM   3736  O   HIS B 470      35.823   3.562 -59.854  1.00 86.27           O  
ATOM   3737  CG  HIS B 470      32.188   5.973 -59.784  1.00 86.27           C  
ATOM   3738  CD2 HIS B 470      30.862   6.147 -59.993  1.00 86.27           C  
ATOM   3739  ND1 HIS B 470      32.813   7.074 -60.327  1.00 86.27           N  
ATOM   3740  CE1 HIS B 470      31.901   7.881 -60.842  1.00 86.27           C  
ATOM   3741  NE2 HIS B 470      30.709   7.342 -60.653  1.00 86.27           N  
ATOM   3742  N   LEU B 471      34.538   2.091 -58.689  1.00 88.62           N  
ATOM   3743  CA  LEU B 471      35.691   1.361 -58.174  1.00 88.62           C  
ATOM   3744  C   LEU B 471      36.396   0.600 -59.291  1.00 88.62           C  
ATOM   3745  CB  LEU B 471      35.262   0.391 -57.070  1.00 88.62           C  
ATOM   3746  O   LEU B 471      37.627   0.587 -59.359  1.00 88.62           O  
ATOM   3747  CG  LEU B 471      36.380  -0.408 -56.397  1.00 88.62           C  
ATOM   3748  CD1 LEU B 471      37.373   0.534 -55.724  1.00 88.62           C  
ATOM   3749  CD2 LEU B 471      35.800  -1.393 -55.388  1.00 88.62           C  
ATOM   3750  N   ALA B 472      35.624  -0.023 -60.202  1.00 91.64           N  
ATOM   3751  CA  ALA B 472      36.201  -0.735 -61.340  1.00 91.64           C  
ATOM   3752  C   ALA B 472      37.013   0.208 -62.222  1.00 91.64           C  
ATOM   3753  CB  ALA B 472      35.102  -1.409 -62.158  1.00 91.64           C  
ATOM   3754  O   ALA B 472      38.088  -0.156 -62.706  1.00 91.64           O  
ATOM   3755  N   LYS B 473      36.493   1.400 -62.457  1.00 88.35           N  
ATOM   3756  CA  LYS B 473      37.214   2.413 -63.222  1.00 88.35           C  
ATOM   3757  C   LYS B 473      38.498   2.829 -62.509  1.00 88.35           C  
ATOM   3758  CB  LYS B 473      36.328   3.637 -63.461  1.00 88.35           C  
ATOM   3759  O   LYS B 473      39.535   3.020 -63.149  1.00 88.35           O  
ATOM   3760  CG  LYS B 473      36.970   4.704 -64.336  1.00 88.35           C  
ATOM   3761  CD  LYS B 473      36.851   4.359 -65.815  1.00 88.35           C  
ATOM   3762  CE  LYS B 473      37.398   5.474 -66.696  1.00 88.35           C  
ATOM   3763  NZ  LYS B 473      38.050   4.938 -67.928  1.00 88.35           N  
ATOM   3764  N   ALA B 474      38.489   2.960 -61.223  1.00 86.92           N  
ATOM   3765  CA  ALA B 474      39.671   3.311 -60.441  1.00 86.92           C  
ATOM   3766  C   ALA B 474      40.730   2.216 -60.526  1.00 86.92           C  
ATOM   3767  CB  ALA B 474      39.290   3.566 -58.985  1.00 86.92           C  
ATOM   3768  O   ALA B 474      41.928   2.505 -60.588  1.00 86.92           O  
ATOM   3769  N   LEU B 475      40.264   0.962 -60.562  1.00 88.44           N  
ATOM   3770  CA  LEU B 475      41.177  -0.169 -60.691  1.00 88.44           C  
ATOM   3771  C   LEU B 475      41.835  -0.181 -62.067  1.00 88.44           C  
ATOM   3772  CB  LEU B 475      40.435  -1.487 -60.456  1.00 88.44           C  
ATOM   3773  O   LEU B 475      43.031  -0.459 -62.186  1.00 88.44           O  
ATOM   3774  CG  LEU B 475      40.059  -1.804 -59.008  1.00 88.44           C  
ATOM   3775  CD1 LEU B 475      39.030  -2.928 -58.961  1.00 88.44           C  
ATOM   3776  CD2 LEU B 475      41.300  -2.174 -58.202  1.00 88.44           C  
ATOM   3777  N   ASN B 476      40.988   0.103 -63.089  1.00 88.74           N  
ATOM   3778  CA  ASN B 476      41.496   0.181 -64.454  1.00 88.74           C  
ATOM   3779  C   ASN B 476      42.516   1.305 -64.610  1.00 88.74           C  
ATOM   3780  CB  ASN B 476      40.346   0.367 -65.446  1.00 88.74           C  
ATOM   3781  O   ASN B 476      43.539   1.134 -65.276  1.00 88.74           O  
ATOM   3782  CG  ASN B 476      40.787   0.213 -66.888  1.00 88.74           C  
ATOM   3783  ND2 ASN B 476      40.334   1.119 -67.746  1.00 88.74           N  
ATOM   3784  OD1 ASN B 476      41.527  -0.714 -67.228  1.00 88.74           O  
ATOM   3785  N   ASP B 477      42.239   2.433 -64.001  1.00 84.41           N  
ATOM   3786  CA  ASP B 477      43.154   3.569 -64.049  1.00 84.41           C  
ATOM   3787  C   ASP B 477      44.458   3.255 -63.320  1.00 84.41           C  
ATOM   3788  CB  ASP B 477      42.499   4.812 -63.444  1.00 84.41           C  
ATOM   3789  O   ASP B 477      45.536   3.663 -63.759  1.00 84.41           O  
ATOM   3790  CG  ASP B 477      41.406   5.393 -64.323  1.00 84.41           C  
ATOM   3791  OD1 ASP B 477      41.319   5.024 -65.514  1.00 84.41           O  
ATOM   3792  OD2 ASP B 477      40.625   6.230 -63.820  1.00 84.41           O  
ATOM   3793  N   PHE B 478      44.337   2.513 -62.169  1.00 85.41           N  
ATOM   3794  CA  PHE B 478      45.521   2.110 -61.420  1.00 85.41           C  
ATOM   3795  C   PHE B 478      46.386   1.162 -62.242  1.00 85.41           C  
ATOM   3796  CB  PHE B 478      45.122   1.445 -60.099  1.00 85.41           C  
ATOM   3797  O   PHE B 478      47.615   1.248 -62.209  1.00 85.41           O  
ATOM   3798  CG  PHE B 478      46.294   1.015 -59.258  1.00 85.41           C  
ATOM   3799  CD1 PHE B 478      46.741  -0.300 -59.284  1.00 85.41           C  
ATOM   3800  CD2 PHE B 478      46.948   1.927 -58.439  1.00 85.41           C  
ATOM   3801  CE1 PHE B 478      47.825  -0.701 -58.507  1.00 85.41           C  
ATOM   3802  CE2 PHE B 478      48.032   1.534 -57.659  1.00 85.41           C  
ATOM   3803  CZ  PHE B 478      48.468   0.220 -57.694  1.00 85.41           C  
ATOM   3804  N   SER B 479      45.723   0.271 -62.985  1.00 85.41           N  
ATOM   3805  CA  SER B 479      46.447  -0.687 -63.814  1.00 85.41           C  
ATOM   3806  C   SER B 479      47.236   0.017 -64.913  1.00 85.41           C  
ATOM   3807  CB  SER B 479      45.481  -1.696 -64.436  1.00 85.41           C  
ATOM   3808  O   SER B 479      48.330  -0.419 -65.276  1.00 85.41           O  
ATOM   3809  OG  SER B 479      45.435  -1.547 -65.844  1.00 85.41           O  
ATOM   3810  N   ASN B 480      46.692   1.155 -65.375  1.00 77.93           N  
ATOM   3811  CA  ASN B 480      47.336   1.896 -66.454  1.00 77.93           C  
ATOM   3812  C   ASN B 480      48.388   2.864 -65.920  1.00 77.93           C  
ATOM   3813  CB  ASN B 480      46.294   2.649 -67.284  1.00 77.93           C  
ATOM   3814  O   ASN B 480      49.455   3.019 -66.517  1.00 77.93           O  
ATOM   3815  CG  ASN B 480      45.410   1.721 -68.094  1.00 77.93           C  
ATOM   3816  ND2 ASN B 480      44.198   2.170 -68.397  1.00 77.93           N  
ATOM   3817  OD1 ASN B 480      45.814   0.609 -68.444  1.00 77.93           O  
ATOM   3818  N   SER B 481      48.134   3.517 -64.845  1.00 73.42           N  
ATOM   3819  CA  SER B 481      48.996   4.577 -64.330  1.00 73.42           C  
ATOM   3820  C   SER B 481      49.978   4.037 -63.297  1.00 73.42           C  
ATOM   3821  CB  SER B 481      48.157   5.697 -63.713  1.00 73.42           C  
ATOM   3822  O   SER B 481      51.121   4.493 -63.221  1.00 73.42           O  
ATOM   3823  OG  SER B 481      47.803   5.382 -62.377  1.00 73.42           O  
ATOM   3824  N   GLY B 482      49.651   2.873 -62.509  1.00 68.92           N  
ATOM   3825  CA  GLY B 482      50.449   2.301 -61.437  1.00 68.92           C  
ATOM   3826  C   GLY B 482      50.597   3.226 -60.244  1.00 68.92           C  
ATOM   3827  O   GLY B 482      51.328   2.918 -59.299  1.00 68.92           O  
ATOM   3828  N   SER B 483      49.948   4.425 -60.313  1.00 71.11           N  
ATOM   3829  CA  SER B 483      50.064   5.394 -59.227  1.00 71.11           C  
ATOM   3830  C   SER B 483      48.990   5.169 -58.169  1.00 71.11           C  
ATOM   3831  CB  SER B 483      49.967   6.821 -59.769  1.00 71.11           C  
ATOM   3832  O   SER B 483      47.859   4.800 -58.493  1.00 71.11           O  
ATOM   3833  OG  SER B 483      48.667   7.081 -60.271  1.00 71.11           O  
ATOM   3834  N   ASP B 484      49.424   5.221 -56.841  1.00 70.34           N  
ATOM   3835  CA  ASP B 484      48.510   5.074 -55.712  1.00 70.34           C  
ATOM   3836  C   ASP B 484      47.444   6.168 -55.723  1.00 70.34           C  
ATOM   3837  CB  ASP B 484      49.281   5.104 -54.391  1.00 70.34           C  
ATOM   3838  O   ASP B 484      47.756   7.344 -55.921  1.00 70.34           O  
ATOM   3839  CG  ASP B 484      50.236   3.934 -54.235  1.00 70.34           C  
ATOM   3840  OD1 ASP B 484      50.199   3.001 -55.067  1.00 70.34           O  
ATOM   3841  OD2 ASP B 484      51.031   3.943 -53.270  1.00 70.34           O  
ATOM   3842  N   VAL B 485      46.133   5.878 -55.761  1.00 70.15           N  
ATOM   3843  CA  VAL B 485      45.031   6.832 -55.821  1.00 70.15           C  
ATOM   3844  C   VAL B 485      44.049   6.559 -54.684  1.00 70.15           C  
ATOM   3845  CB  VAL B 485      44.301   6.772 -57.182  1.00 70.15           C  
ATOM   3846  O   VAL B 485      43.807   5.403 -54.328  1.00 70.15           O  
ATOM   3847  CG1 VAL B 485      43.147   7.772 -57.220  1.00 70.15           C  
ATOM   3848  CG2 VAL B 485      45.280   7.037 -58.324  1.00 70.15           C  
ATOM   3849  N   LEU B 486      43.640   7.641 -53.979  1.00 68.31           N  
ATOM   3850  CA  LEU B 486      42.589   7.550 -52.971  1.00 68.31           C  
ATOM   3851  C   LEU B 486      41.222   7.382 -53.624  1.00 68.31           C  
ATOM   3852  CB  LEU B 486      42.593   8.795 -52.079  1.00 68.31           C  
ATOM   3853  O   LEU B 486      40.802   8.224 -54.421  1.00 68.31           O  
ATOM   3854  CG  LEU B 486      41.607   8.794 -50.910  1.00 68.31           C  
ATOM   3855  CD1 LEU B 486      42.063   7.815 -49.832  1.00 68.31           C  
ATOM   3856  CD2 LEU B 486      41.457  10.198 -50.335  1.00 68.31           C  
ATOM   3857  N   TYR B 487      40.571   6.223 -53.444  1.00 78.31           N  
ATOM   3858  CA  TYR B 487      39.229   5.980 -53.963  1.00 78.31           C  
ATOM   3859  C   TYR B 487      38.169   6.483 -52.991  1.00 78.31           C  
ATOM   3860  CB  TYR B 487      39.020   4.487 -54.237  1.00 78.31           C  
ATOM   3861  O   TYR B 487      38.246   6.220 -51.788  1.00 78.31           O  
ATOM   3862  CG  TYR B 487      37.591   4.123 -54.558  1.00 78.31           C  
ATOM   3863  CD1 TYR B 487      36.764   3.552 -53.594  1.00 78.31           C  
ATOM   3864  CD2 TYR B 487      37.066   4.349 -55.826  1.00 78.31           C  
ATOM   3865  CE1 TYR B 487      35.447   3.213 -53.886  1.00 78.31           C  
ATOM   3866  CE2 TYR B 487      35.750   4.014 -56.129  1.00 78.31           C  
ATOM   3867  OH  TYR B 487      33.647   3.114 -55.449  1.00 78.31           O  
ATOM   3868  CZ  TYR B 487      34.950   3.448 -55.154  1.00 78.31           C  
ATOM   3869  N   GLN B 488      37.184   7.270 -53.469  1.00 60.66           N  
ATOM   3870  CA  GLN B 488      35.994   7.701 -52.743  1.00 60.66           C  
ATOM   3871  C   GLN B 488      34.726   7.391 -53.533  1.00 60.66           C  
ATOM   3872  CB  GLN B 488      36.066   9.197 -52.432  1.00 60.66           C  
ATOM   3873  O   GLN B 488      34.689   7.566 -54.753  1.00 60.66           O  
ATOM   3874  CG  GLN B 488      36.649   9.513 -51.061  1.00 60.66           C  
ATOM   3875  CD  GLN B 488      36.783  11.003 -50.809  1.00 60.66           C  
ATOM   3876  NE2 GLN B 488      36.969  11.377 -49.548  1.00 60.66           N  
ATOM   3877  OE1 GLN B 488      36.720  11.812 -51.741  1.00 60.66           O  
ATOM   3878  N   PRO B 489      33.673   6.862 -52.830  1.00 67.82           N  
ATOM   3879  CA  PRO B 489      32.417   6.574 -53.525  1.00 67.82           C  
ATOM   3880  C   PRO B 489      31.763   7.826 -54.106  1.00 67.82           C  
ATOM   3881  CB  PRO B 489      31.541   5.959 -52.431  1.00 67.82           C  
ATOM   3882  O   PRO B 489      32.028   8.938 -53.641  1.00 67.82           O  
ATOM   3883  CG  PRO B 489      32.274   6.232 -51.157  1.00 67.82           C  
ATOM   3884  CD  PRO B 489      33.650   6.727 -51.495  1.00 67.82           C  
ATOM   3885  N   PRO B 490      30.970   7.729 -55.247  1.00 65.34           N  
ATOM   3886  CA  PRO B 490      30.306   8.865 -55.892  1.00 65.34           C  
ATOM   3887  C   PRO B 490      29.432   9.663 -54.927  1.00 65.34           C  
ATOM   3888  CB  PRO B 490      29.457   8.206 -56.981  1.00 65.34           C  
ATOM   3889  O   PRO B 490      28.804   9.085 -54.036  1.00 65.34           O  
ATOM   3890  CG  PRO B 490      29.531   6.742 -56.690  1.00 65.34           C  
ATOM   3891  CD  PRO B 490      30.555   6.521 -55.614  1.00 65.34           C  
ATOM   3892  N   GLN B 491      29.595  11.016 -54.904  1.00 47.66           N  
ATOM   3893  CA  GLN B 491      28.887  11.949 -54.034  1.00 47.66           C  
ATOM   3894  C   GLN B 491      27.466  12.195 -54.531  1.00 47.66           C  
ATOM   3895  CB  GLN B 491      29.646  13.274 -53.937  1.00 47.66           C  
ATOM   3896  O   GLN B 491      27.233  12.294 -55.738  1.00 47.66           O  
ATOM   3897  CG  GLN B 491      31.018  13.151 -53.288  1.00 47.66           C  
ATOM   3898  CD  GLN B 491      31.346  14.323 -52.382  1.00 47.66           C  
ATOM   3899  NE2 GLN B 491      32.204  14.087 -51.395  1.00 47.66           N  
ATOM   3900  OE1 GLN B 491      30.834  15.431 -52.568  1.00 47.66           O  
ATOM   3901  N   THR B 492      26.392  11.738 -54.005  1.00 43.24           N  
ATOM   3902  CA  THR B 492      25.025  12.053 -54.405  1.00 43.24           C  
ATOM   3903  C   THR B 492      24.454  13.174 -53.542  1.00 43.24           C  
ATOM   3904  CB  THR B 492      24.115  10.814 -54.310  1.00 43.24           C  
ATOM   3905  O   THR B 492      24.896  13.380 -52.410  1.00 43.24           O  
ATOM   3906  CG2 THR B 492      24.572   9.721 -55.271  1.00 43.24           C  
ATOM   3907  OG1 THR B 492      24.152  10.303 -52.971  1.00 43.24           O  
ATOM   3908  N   SER B 493      23.850  14.187 -54.229  1.00 29.83           N  
ATOM   3909  CA  SER B 493      23.157  15.298 -53.586  1.00 29.83           C  
ATOM   3910  C   SER B 493      21.919  14.817 -52.836  1.00 29.83           C  
ATOM   3911  CB  SER B 493      22.759  16.352 -54.619  1.00 29.83           C  
ATOM   3912  O   SER B 493      21.236  13.893 -53.283  1.00 29.83           O  
ATOM   3913  OG  SER B 493      21.747  15.857 -55.479  1.00 29.83           O  
ATOM   3914  N   ILE B 494      21.753  14.889 -51.537  1.00 32.58           N  
ATOM   3915  CA  ILE B 494      20.598  14.559 -50.710  1.00 32.58           C  
ATOM   3916  C   ILE B 494      19.332  15.144 -51.333  1.00 32.58           C  
ATOM   3917  CB  ILE B 494      20.772  15.076 -49.264  1.00 32.58           C  
ATOM   3918  O   ILE B 494      18.242  14.590 -51.175  1.00 32.58           O  
ATOM   3919  CG1 ILE B 494      21.966  14.389 -48.591  1.00 32.58           C  
ATOM   3920  CG2 ILE B 494      19.489  14.861 -48.455  1.00 32.58           C  
ATOM   3921  CD1 ILE B 494      22.374  15.015 -47.265  1.00 32.58           C  
ATOM   3922  N   THR B 495      19.299  16.380 -51.982  1.00 28.21           N  
ATOM   3923  CA  THR B 495      18.062  17.096 -52.277  1.00 28.21           C  
ATOM   3924  C   THR B 495      17.165  16.271 -53.194  1.00 28.21           C  
ATOM   3925  CB  THR B 495      18.350  18.462 -52.928  1.00 28.21           C  
ATOM   3926  O   THR B 495      15.938  16.335 -53.092  1.00 28.21           O  
ATOM   3927  CG2 THR B 495      17.264  19.476 -52.582  1.00 28.21           C  
ATOM   3928  OG1 THR B 495      19.612  18.952 -52.461  1.00 28.21           O  
ATOM   3929  N   SER B 496      17.650  15.553 -54.126  1.00 29.00           N  
ATOM   3930  CA  SER B 496      16.770  14.982 -55.141  1.00 29.00           C  
ATOM   3931  C   SER B 496      15.887  13.886 -54.554  1.00 29.00           C  
ATOM   3932  CB  SER B 496      17.587  14.421 -56.305  1.00 29.00           C  
ATOM   3933  O   SER B 496      14.915  13.462 -55.183  1.00 29.00           O  
ATOM   3934  OG  SER B 496      18.203  13.197 -55.944  1.00 29.00           O  
ATOM   3935  N   ALA B 497      16.180  13.197 -53.523  1.00 29.28           N  
ATOM   3936  CA  ALA B 497      15.283  12.108 -53.143  1.00 29.28           C  
ATOM   3937  C   ALA B 497      13.940  12.647 -52.660  1.00 29.28           C  
ATOM   3938  CB  ALA B 497      15.926  11.243 -52.061  1.00 29.28           C  
ATOM   3939  O   ALA B 497      12.957  11.906 -52.586  1.00 29.28           O  
ATOM   3940  N   VAL B 498      13.719  13.851 -52.068  1.00 24.34           N  
ATOM   3941  CA  VAL B 498      12.437  14.192 -51.462  1.00 24.34           C  
ATOM   3942  C   VAL B 498      11.383  14.379 -52.551  1.00 24.34           C  
ATOM   3943  CB  VAL B 498      12.540  15.467 -50.595  1.00 24.34           C  
ATOM   3944  O   VAL B 498      10.190  14.179 -52.311  1.00 24.34           O  
ATOM   3945  CG1 VAL B 498      11.180  15.825 -49.997  1.00 24.34           C  
ATOM   3946  CG2 VAL B 498      13.579  15.279 -49.492  1.00 24.34           C  
ATOM   3947  N   LEU B 499      11.600  14.902 -53.877  1.00 19.81           N  
ATOM   3948  CA  LEU B 499      10.382  15.031 -54.670  1.00 19.81           C  
ATOM   3949  C   LEU B 499       9.761  13.665 -54.939  1.00 19.81           C  
ATOM   3950  CB  LEU B 499      10.677  15.741 -55.993  1.00 19.81           C  
ATOM   3951  O   LEU B 499       8.536  13.533 -54.988  1.00 19.81           O  
ATOM   3952  CG  LEU B 499      10.644  17.270 -55.965  1.00 19.81           C  
ATOM   3953  CD1 LEU B 499      11.556  17.840 -57.046  1.00 19.81           C  
ATOM   3954  CD2 LEU B 499       9.217  17.778 -56.139  1.00 19.81           C  
ATOM   3955  N   GLN B 500      10.480  12.551 -55.281  1.00 20.62           N  
ATOM   3956  CA  GLN B 500       9.722  11.309 -55.387  1.00 20.62           C  
ATOM   3957  C   GLN B 500       9.264  10.825 -54.015  1.00 20.62           C  
ATOM   3958  CB  GLN B 500      10.557  10.227 -56.074  1.00 20.62           C  
ATOM   3959  O   GLN B 500       8.140  10.341 -53.864  1.00 20.62           O  
ATOM   3960  CG  GLN B 500      10.178   9.990 -57.530  1.00 20.62           C  
ATOM   3961  CD  GLN B 500      11.041   8.935 -58.197  1.00 20.62           C  
ATOM   3962  NE2 GLN B 500      10.605   8.460 -59.358  1.00 20.62           N  
ATOM   3963  OE1 GLN B 500      12.091   8.552 -57.673  1.00 20.62           O  
TER    3964      GLN B 500                                                      
ATOM   3965  N   LYS C   1     -12.551  69.355  -5.291  1.00 31.21           N  
ATOM   3966  CA  LYS C   1     -13.694  68.450  -5.354  1.00 31.21           C  
ATOM   3967  C   LYS C   1     -13.454  67.201  -4.511  1.00 31.21           C  
ATOM   3968  CB  LYS C   1     -13.988  68.056  -6.803  1.00 31.21           C  
ATOM   3969  O   LYS C   1     -14.373  66.699  -3.860  1.00 31.21           O  
ATOM   3970  CG  LYS C   1     -15.319  68.572  -7.327  1.00 31.21           C  
ATOM   3971  CD  LYS C   1     -15.537  68.179  -8.783  1.00 31.21           C  
ATOM   3972  CE  LYS C   1     -16.837  68.753  -9.329  1.00 31.21           C  
ATOM   3973  NZ  LYS C   1     -17.045  68.388 -10.762  1.00 31.21           N  
ATOM   3974  N   ILE C   2     -12.271  66.634  -4.432  1.00 29.34           N  
ATOM   3975  CA  ILE C   2     -11.812  65.439  -3.733  1.00 29.34           C  
ATOM   3976  C   ILE C   2     -11.843  65.679  -2.225  1.00 29.34           C  
ATOM   3977  CB  ILE C   2     -10.389  65.034  -4.181  1.00 29.34           C  
ATOM   3978  O   ILE C   2     -12.253  64.803  -1.460  1.00 29.34           O  
ATOM   3979  CG1 ILE C   2     -10.417  64.484  -5.612  1.00 29.34           C  
ATOM   3980  CG2 ILE C   2      -9.789  64.011  -3.213  1.00 29.34           C  
ATOM   3981  CD1 ILE C   2      -9.039  64.320  -6.239  1.00 29.34           C  
ATOM   3982  N   VAL C   3     -11.387  66.803  -1.759  1.00 32.37           N  
ATOM   3983  CA  VAL C   3     -11.287  67.151  -0.345  1.00 32.37           C  
ATOM   3984  C   VAL C   3     -12.684  67.252   0.262  1.00 32.37           C  
ATOM   3985  CB  VAL C   3     -10.519  68.476  -0.139  1.00 32.37           C  
ATOM   3986  O   VAL C   3     -12.913  66.799   1.386  1.00 32.37           O  
ATOM   3987  CG1 VAL C   3     -10.497  68.863   1.338  1.00 32.37           C  
ATOM   3988  CG2 VAL C   3      -9.097  68.358  -0.685  1.00 32.37           C  
ATOM   3989  N   ASN C   4     -13.622  67.798  -0.509  1.00 42.45           N  
ATOM   3990  CA  ASN C   4     -15.004  68.003  -0.087  1.00 42.45           C  
ATOM   3991  C   ASN C   4     -15.728  66.676   0.124  1.00 42.45           C  
ATOM   3992  CB  ASN C   4     -15.755  68.861  -1.106  1.00 42.45           C  
ATOM   3993  O   ASN C   4     -16.480  66.521   1.087  1.00 42.45           O  
ATOM   3994  CG  ASN C   4     -16.679  69.870  -0.453  1.00 42.45           C  
ATOM   3995  ND2 ASN C   4     -17.509  70.523  -1.258  1.00 42.45           N  
ATOM   3996  OD1 ASN C   4     -16.648  70.060   0.766  1.00 42.45           O  
ATOM   3997  N   ASN C   5     -15.416  65.676  -0.748  1.00 47.59           N  
ATOM   3998  CA  ASN C   5     -16.044  64.360  -0.690  1.00 47.59           C  
ATOM   3999  C   ASN C   5     -15.559  63.560   0.516  1.00 47.59           C  
ATOM   4000  CB  ASN C   5     -15.784  63.583  -1.982  1.00 47.59           C  
ATOM   4001  O   ASN C   5     -16.348  62.876   1.171  1.00 47.59           O  
ATOM   4002  CG  ASN C   5     -17.008  63.504  -2.873  1.00 47.59           C  
ATOM   4003  ND2 ASN C   5     -16.894  62.771  -3.974  1.00 47.59           N  
ATOM   4004  OD1 ASN C   5     -18.048  64.098  -2.574  1.00 47.59           O  
ATOM   4005  N   TRP C   6     -14.279  63.643   0.804  1.00 43.27           N  
ATOM   4006  CA  TRP C   6     -13.655  62.950   1.926  1.00 43.27           C  
ATOM   4007  C   TRP C   6     -14.235  63.429   3.253  1.00 43.27           C  
ATOM   4008  CB  TRP C   6     -12.138  63.160   1.912  1.00 43.27           C  
ATOM   4009  O   TRP C   6     -14.543  62.620   4.131  1.00 43.27           O  
ATOM   4010  CG  TRP C   6     -11.404  62.369   2.953  1.00 43.27           C  
ATOM   4011  CD1 TRP C   6     -11.196  61.018   2.965  1.00 43.27           C  
ATOM   4012  CD2 TRP C   6     -10.785  62.882   4.136  1.00 43.27           C  
ATOM   4013  CE2 TRP C   6     -10.218  61.784   4.821  1.00 43.27           C  
ATOM   4014  CE3 TRP C   6     -10.653  64.165   4.684  1.00 43.27           C  
ATOM   4015  NE1 TRP C   6     -10.483  60.660   4.086  1.00 43.27           N  
ATOM   4016  CH2 TRP C   6      -9.415  63.197   6.542  1.00 43.27           C  
ATOM   4017  CZ2 TRP C   6      -9.530  61.931   6.027  1.00 43.27           C  
ATOM   4018  CZ3 TRP C   6      -9.967  64.309   5.885  1.00 43.27           C  
ATOM   4019  N   LEU C   7     -14.417  64.758   3.427  1.00 45.23           N  
ATOM   4020  CA  LEU C   7     -14.964  65.356   4.640  1.00 45.23           C  
ATOM   4021  C   LEU C   7     -16.402  64.903   4.869  1.00 45.23           C  
ATOM   4022  CB  LEU C   7     -14.904  66.883   4.559  1.00 45.23           C  
ATOM   4023  O   LEU C   7     -16.788  64.596   5.999  1.00 45.23           O  
ATOM   4024  CG  LEU C   7     -14.756  67.628   5.886  1.00 45.23           C  
ATOM   4025  CD1 LEU C   7     -13.324  68.125   6.059  1.00 45.23           C  
ATOM   4026  CD2 LEU C   7     -15.743  68.788   5.963  1.00 45.23           C  
ATOM   4027  N   LYS C   8     -17.148  64.783   3.763  1.00 49.38           N  
ATOM   4028  CA  LYS C   8     -18.531  64.319   3.828  1.00 49.38           C  
ATOM   4029  C   LYS C   8     -18.604  62.872   4.306  1.00 49.38           C  
ATOM   4030  CB  LYS C   8     -19.207  64.456   2.463  1.00 49.38           C  
ATOM   4031  O   LYS C   8     -19.462  62.523   5.119  1.00 49.38           O  
ATOM   4032  CG  LYS C   8     -19.868  65.806   2.232  1.00 49.38           C  
ATOM   4033  CD  LYS C   8     -20.570  65.862   0.881  1.00 49.38           C  
ATOM   4034  CE  LYS C   8     -21.109  67.255   0.587  1.00 49.38           C  
ATOM   4035  NZ  LYS C   8     -21.769  67.323  -0.751  1.00 49.38           N  
ATOM   4036  N   GLN C   9     -17.733  62.053   3.823  1.00 50.25           N  
ATOM   4037  CA  GLN C   9     -17.690  60.642   4.193  1.00 50.25           C  
ATOM   4038  C   GLN C   9     -17.280  60.468   5.653  1.00 50.25           C  
ATOM   4039  CB  GLN C   9     -16.728  59.877   3.283  1.00 50.25           C  
ATOM   4040  O   GLN C   9     -17.806  59.600   6.352  1.00 50.25           O  
ATOM   4041  CG  GLN C   9     -17.425  58.982   2.266  1.00 50.25           C  
ATOM   4042  CD  GLN C   9     -16.457  58.095   1.504  1.00 50.25           C  
ATOM   4043  NE2 GLN C   9     -16.991  57.103   0.800  1.00 50.25           N  
ATOM   4044  OE1 GLN C   9     -15.240  58.301   1.548  1.00 50.25           O  
ATOM   4045  N   LEU C  10     -16.384  61.220   6.169  1.00 47.55           N  
ATOM   4046  CA  LEU C  10     -15.921  61.190   7.552  1.00 47.55           C  
ATOM   4047  C   LEU C  10     -17.048  61.559   8.511  1.00 47.55           C  
ATOM   4048  CB  LEU C  10     -14.740  62.145   7.743  1.00 47.55           C  
ATOM   4049  O   LEU C  10     -17.180  60.960   9.581  1.00 47.55           O  
ATOM   4050  CG  LEU C  10     -13.377  61.497   7.991  1.00 47.55           C  
ATOM   4051  CD1 LEU C  10     -12.295  62.218   7.194  1.00 47.55           C  
ATOM   4052  CD2 LEU C  10     -13.045  61.502   9.479  1.00 47.55           C  
ATOM   4053  N   ILE C  11     -17.866  62.518   8.109  1.00 49.86           N  
ATOM   4054  CA  ILE C  11     -19.002  62.962   8.911  1.00 49.86           C  
ATOM   4055  C   ILE C  11     -20.034  61.841   9.009  1.00 49.86           C  
ATOM   4056  CB  ILE C  11     -19.648  64.235   8.320  1.00 49.86           C  
ATOM   4057  O   ILE C  11     -20.605  61.607  10.077  1.00 49.86           O  
ATOM   4058  CG1 ILE C  11     -18.702  65.432   8.467  1.00 49.86           C  
ATOM   4059  CG2 ILE C  11     -20.996  64.517   8.990  1.00 49.86           C  
ATOM   4060  CD1 ILE C  11     -19.131  66.661   7.677  1.00 49.86           C  
ATOM   4061  N   LYS C  12     -20.150  61.130   7.843  1.00 51.57           N  
ATOM   4062  CA  LYS C  12     -21.099  60.021   7.814  1.00 51.57           C  
ATOM   4063  C   LYS C  12     -20.665  58.901   8.755  1.00 51.57           C  
ATOM   4064  CB  LYS C  12     -21.250  59.481   6.391  1.00 51.57           C  
ATOM   4065  O   LYS C  12     -21.485  58.351   9.494  1.00 51.57           O  
ATOM   4066  CG  LYS C  12     -22.377  60.127   5.600  1.00 51.57           C  
ATOM   4067  CD  LYS C  12     -22.482  59.543   4.197  1.00 51.57           C  
ATOM   4068  CE  LYS C  12     -23.477  60.315   3.341  1.00 51.57           C  
ATOM   4069  NZ  LYS C  12     -23.500  59.818   1.933  1.00 51.57           N  
ATOM   4070  N   VAL C  13     -19.407  58.547   8.750  1.00 51.52           N  
ATOM   4071  CA  VAL C  13     -18.856  57.471   9.567  1.00 51.52           C  
ATOM   4072  C   VAL C  13     -18.976  57.832  11.046  1.00 51.52           C  
ATOM   4073  CB  VAL C  13     -17.382  57.181   9.207  1.00 51.52           C  
ATOM   4074  O   VAL C  13     -19.324  56.985  11.872  1.00 51.52           O  
ATOM   4075  CG1 VAL C  13     -16.777  56.170  10.179  1.00 51.52           C  
ATOM   4076  CG2 VAL C  13     -17.274  56.676   7.769  1.00 51.52           C  
ATOM   4077  N   THR C  14     -18.722  59.058  11.418  1.00 50.54           N  
ATOM   4078  CA  THR C  14     -18.817  59.540  12.791  1.00 50.54           C  
ATOM   4079  C   THR C  14     -20.256  59.459  13.294  1.00 50.54           C  
ATOM   4080  CB  THR C  14     -18.309  60.988  12.912  1.00 50.54           C  
ATOM   4081  O   THR C  14     -20.499  59.067  14.437  1.00 50.54           O  
ATOM   4082  CG2 THR C  14     -18.162  61.400  14.373  1.00 50.54           C  
ATOM   4083  OG1 THR C  14     -17.035  61.097  12.265  1.00 50.54           O  
ATOM   4084  N   LEU C  15     -21.212  59.671  12.415  1.00 55.06           N  
ATOM   4085  CA  LEU C  15     -22.627  59.629  12.771  1.00 55.06           C  
ATOM   4086  C   LEU C  15     -23.070  58.200  13.066  1.00 55.06           C  
ATOM   4087  CB  LEU C  15     -23.480  60.219  11.645  1.00 55.06           C  
ATOM   4088  O   LEU C  15     -23.840  57.965  14.000  1.00 55.06           O  
ATOM   4089  CG  LEU C  15     -24.485  61.298  12.051  1.00 55.06           C  
ATOM   4090  CD1 LEU C  15     -24.354  62.514  11.139  1.00 55.06           C  
ATOM   4091  CD2 LEU C  15     -25.906  60.747  12.015  1.00 55.06           C  
ATOM   4092  N   VAL C  16     -22.528  57.255  12.258  1.00 53.24           N  
ATOM   4093  CA  VAL C  16     -22.852  55.846  12.450  1.00 53.24           C  
ATOM   4094  C   VAL C  16     -22.317  55.372  13.800  1.00 53.24           C  
ATOM   4095  CB  VAL C  16     -22.279  54.971  11.313  1.00 53.24           C  
ATOM   4096  O   VAL C  16     -23.015  54.677  14.542  1.00 53.24           O  
ATOM   4097  CG1 VAL C  16     -22.461  53.487  11.629  1.00 53.24           C  
ATOM   4098  CG2 VAL C  16     -22.944  55.323   9.983  1.00 53.24           C  
ATOM   4099  N   PHE C  17     -21.070  55.776  14.160  1.00 54.17           N  
ATOM   4100  CA  PHE C  17     -20.451  55.400  15.426  1.00 54.17           C  
ATOM   4101  C   PHE C  17     -21.236  55.967  16.602  1.00 54.17           C  
ATOM   4102  CB  PHE C  17     -18.999  55.885  15.480  1.00 54.17           C  
ATOM   4103  O   PHE C  17     -21.399  55.299  17.626  1.00 54.17           O  
ATOM   4104  CG  PHE C  17     -17.990  54.823  15.136  1.00 54.17           C  
ATOM   4105  CD1 PHE C  17     -17.627  53.860  16.069  1.00 54.17           C  
ATOM   4106  CD2 PHE C  17     -17.404  54.788  13.877  1.00 54.17           C  
ATOM   4107  CE1 PHE C  17     -16.694  52.876  15.753  1.00 54.17           C  
ATOM   4108  CE2 PHE C  17     -16.470  53.807  13.554  1.00 54.17           C  
ATOM   4109  CZ  PHE C  17     -16.116  52.853  14.493  1.00 54.17           C  
ATOM   4110  N   LEU C  18     -21.750  57.170  16.484  1.00 54.71           N  
ATOM   4111  CA  LEU C  18     -22.561  57.818  17.508  1.00 54.71           C  
ATOM   4112  C   LEU C  18     -23.878  57.076  17.710  1.00 54.71           C  
ATOM   4113  CB  LEU C  18     -22.837  59.276  17.130  1.00 54.71           C  
ATOM   4114  O   LEU C  18     -24.337  56.914  18.843  1.00 54.71           O  
ATOM   4115  CG  LEU C  18     -22.031  60.336  17.883  1.00 54.71           C  
ATOM   4116  CD1 LEU C  18     -21.969  61.628  17.076  1.00 54.71           C  
ATOM   4117  CD2 LEU C  18     -22.635  60.588  19.261  1.00 54.71           C  
ATOM   4118  N   PHE C  19     -24.371  56.514  16.596  1.00 54.96           N  
ATOM   4119  CA  PHE C  19     -25.614  55.754  16.644  1.00 54.96           C  
ATOM   4120  C   PHE C  19     -25.417  54.439  17.388  1.00 54.96           C  
ATOM   4121  CB  PHE C  19     -26.135  55.484  15.229  1.00 54.96           C  
ATOM   4122  O   PHE C  19     -26.248  54.055  18.213  1.00 54.96           O  
ATOM   4123  CG  PHE C  19     -27.474  56.109  14.945  1.00 54.96           C  
ATOM   4124  CD1 PHE C  19     -28.650  55.425  15.227  1.00 54.96           C  
ATOM   4125  CD2 PHE C  19     -27.557  57.382  14.396  1.00 54.96           C  
ATOM   4126  CE1 PHE C  19     -29.891  56.002  14.966  1.00 54.96           C  
ATOM   4127  CE2 PHE C  19     -28.793  57.965  14.132  1.00 54.96           C  
ATOM   4128  CZ  PHE C  19     -29.959  57.273  14.417  1.00 54.96           C  
ATOM   4129  N   VAL C  20     -24.371  53.711  17.118  1.00 52.95           N  
ATOM   4130  CA  VAL C  20     -24.069  52.438  17.765  1.00 52.95           C  
ATOM   4131  C   VAL C  20     -23.868  52.655  19.263  1.00 52.95           C  
ATOM   4132  CB  VAL C  20     -22.818  51.772  17.150  1.00 52.95           C  
ATOM   4133  O   VAL C  20     -24.360  51.873  20.081  1.00 52.95           O  
ATOM   4134  CG1 VAL C  20     -22.456  50.498  17.911  1.00 52.95           C  
ATOM   4135  CG2 VAL C  20     -23.050  51.467  15.671  1.00 52.95           C  
ATOM   4136  N   ALA C  21     -23.148  53.736  19.642  1.00 53.21           N  
ATOM   4137  CA  ALA C  21     -22.916  54.091  21.040  1.00 53.21           C  
ATOM   4138  C   ALA C  21     -24.233  54.363  21.762  1.00 53.21           C  
ATOM   4139  CB  ALA C  21     -21.999  55.308  21.135  1.00 53.21           C  
ATOM   4140  O   ALA C  21     -24.411  53.961  22.914  1.00 53.21           O  
ATOM   4141  N   ALA C  22     -25.155  54.993  21.067  1.00 51.47           N  
ATOM   4142  CA  ALA C  22     -26.471  55.313  21.614  1.00 51.47           C  
ATOM   4143  C   ALA C  22     -27.259  54.044  21.926  1.00 51.47           C  
ATOM   4144  CB  ALA C  22     -27.251  56.194  20.641  1.00 51.47           C  
ATOM   4145  O   ALA C  22     -27.914  53.953  22.967  1.00 51.47           O  
ATOM   4146  N   ILE C  23     -27.164  53.083  20.983  1.00 49.30           N  
ATOM   4147  CA  ILE C  23     -27.880  51.824  21.158  1.00 49.30           C  
ATOM   4148  C   ILE C  23     -27.375  51.113  22.411  1.00 49.30           C  
ATOM   4149  CB  ILE C  23     -27.724  50.909  19.922  1.00 49.30           C  
ATOM   4150  O   ILE C  23     -28.168  50.596  23.202  1.00 49.30           O  
ATOM   4151  CG1 ILE C  23     -28.400  51.541  18.701  1.00 49.30           C  
ATOM   4152  CG2 ILE C  23     -28.295  49.517  20.206  1.00 49.30           C  
ATOM   4153  CD1 ILE C  23     -28.152  50.791  17.399  1.00 49.30           C  
ATOM   4154  N   PHE C  24     -26.019  51.105  22.583  1.00 49.24           N  
ATOM   4155  CA  PHE C  24     -25.412  50.440  23.730  1.00 49.24           C  
ATOM   4156  C   PHE C  24     -25.873  51.080  25.034  1.00 49.24           C  
ATOM   4157  CB  PHE C  24     -23.884  50.488  23.633  1.00 49.24           C  
ATOM   4158  O   PHE C  24     -26.093  50.385  26.028  1.00 49.24           O  
ATOM   4159  CG  PHE C  24     -23.283  49.306  22.921  1.00 49.24           C  
ATOM   4160  CD1 PHE C  24     -23.140  48.085  23.571  1.00 49.24           C  
ATOM   4161  CD2 PHE C  24     -22.861  49.415  21.603  1.00 49.24           C  
ATOM   4162  CE1 PHE C  24     -22.584  46.989  22.915  1.00 49.24           C  
ATOM   4163  CE2 PHE C  24     -22.305  48.324  20.941  1.00 49.24           C  
ATOM   4164  CZ  PHE C  24     -22.167  47.112  21.599  1.00 49.24           C  
ATOM   4165  N   TYR C  25     -25.999  52.439  24.983  1.00 46.27           N  
ATOM   4166  CA  TYR C  25     -26.456  53.187  26.150  1.00 46.27           C  
ATOM   4167  C   TYR C  25     -27.866  52.768  26.548  1.00 46.27           C  
ATOM   4168  CB  TYR C  25     -26.418  54.693  25.873  1.00 46.27           C  
ATOM   4169  O   TYR C  25     -28.164  52.618  27.736  1.00 46.27           O  
ATOM   4170  CG  TYR C  25     -26.838  55.537  27.051  1.00 46.27           C  
ATOM   4171  CD1 TYR C  25     -28.131  56.048  27.141  1.00 46.27           C  
ATOM   4172  CD2 TYR C  25     -25.943  55.827  28.075  1.00 46.27           C  
ATOM   4173  CE1 TYR C  25     -28.522  56.829  28.224  1.00 46.27           C  
ATOM   4174  CE2 TYR C  25     -26.323  56.607  29.163  1.00 46.27           C  
ATOM   4175  OH  TYR C  25     -27.994  57.875  30.302  1.00 46.27           O  
ATOM   4176  CZ  TYR C  25     -27.612  57.102  29.228  1.00 46.27           C  
ATOM   4177  N   LEU C  26     -28.606  52.612  25.434  1.00 43.68           N  
ATOM   4178  CA  LEU C  26     -30.004  52.290  25.696  1.00 43.68           C  
ATOM   4179  C   LEU C  26     -30.135  50.906  26.324  1.00 43.68           C  
ATOM   4180  CB  LEU C  26     -30.821  52.355  24.402  1.00 43.68           C  
ATOM   4181  O   LEU C  26     -31.042  50.666  27.124  1.00 43.68           O  
ATOM   4182  CG  LEU C  26     -31.074  53.751  23.830  1.00 43.68           C  
ATOM   4183  CD1 LEU C  26     -31.588  53.651  22.398  1.00 43.68           C  
ATOM   4184  CD2 LEU C  26     -32.061  54.517  24.705  1.00 43.68           C  
ATOM   4185  N   ILE C  27     -29.199  50.027  25.786  1.00 42.28           N  
ATOM   4186  CA  ILE C  27     -29.313  48.653  26.260  1.00 42.28           C  
ATOM   4187  C   ILE C  27     -28.745  48.545  27.673  1.00 42.28           C  
ATOM   4188  CB  ILE C  27     -28.590  47.667  25.315  1.00 42.28           C  
ATOM   4189  O   ILE C  27     -28.827  47.489  28.304  1.00 42.28           O  
ATOM   4190  CG1 ILE C  27     -29.131  47.801  23.887  1.00 42.28           C  
ATOM   4191  CG2 ILE C  27     -28.732  46.229  25.823  1.00 42.28           C  
ATOM   4192  CD1 ILE C  27     -28.264  47.130  22.831  1.00 42.28           C  
ATOM   4193  N   THR C  28     -28.041  49.629  28.024  1.00 33.54           N  
ATOM   4194  CA  THR C  28     -27.453  49.531  29.356  1.00 33.54           C  
ATOM   4195  C   THR C  28     -28.540  49.441  30.422  1.00 33.54           C  
ATOM   4196  CB  THR C  28     -26.538  50.734  29.652  1.00 33.54           C  
ATOM   4197  O   THR C  28     -29.511  50.201  30.393  1.00 33.54           O  
ATOM   4198  CG2 THR C  28     -25.076  50.305  29.736  1.00 33.54           C  
ATOM   4199  OG1 THR C  28     -26.680  51.704  28.607  1.00 33.54           O  
ATOM   4200  N   PRO C  29     -28.646  48.343  31.088  1.00 37.93           N  
ATOM   4201  CA  PRO C  29     -29.701  47.982  32.039  1.00 37.93           C  
ATOM   4202  C   PRO C  29     -29.861  49.008  33.159  1.00 37.93           C  
ATOM   4203  CB  PRO C  29     -29.229  46.636  32.595  1.00 37.93           C  
ATOM   4204  O   PRO C  29     -28.873  49.583  33.620  1.00 37.93           O  
ATOM   4205  CG  PRO C  29     -27.807  46.516  32.150  1.00 37.93           C  
ATOM   4206  CD  PRO C  29     -27.525  47.606  31.157  1.00 37.93           C  
ATOM   4207  N   VAL C  30     -30.950  49.811  33.146  1.00 33.76           N  
ATOM   4208  CA  VAL C  30     -31.315  50.758  34.194  1.00 33.76           C  
ATOM   4209  C   VAL C  30     -31.614  50.006  35.489  1.00 33.76           C  
ATOM   4210  CB  VAL C  30     -32.532  51.618  33.784  1.00 33.76           C  
ATOM   4211  O   VAL C  30     -32.278  48.967  35.472  1.00 33.76           O  
ATOM   4212  CG1 VAL C  30     -32.890  52.609  34.890  1.00 33.76           C  
ATOM   4213  CG2 VAL C  30     -32.248  52.353  32.475  1.00 33.76           C  
ATOM   4214  N   HIS C  31     -30.920  50.364  36.620  1.00 39.14           N  
ATOM   4215  CA  HIS C  31     -31.074  49.809  37.959  1.00 39.14           C  
ATOM   4216  C   HIS C  31     -32.496  50.001  38.475  1.00 39.14           C  
ATOM   4217  CB  HIS C  31     -30.075  50.451  38.924  1.00 39.14           C  
ATOM   4218  O   HIS C  31     -32.971  51.133  38.591  1.00 39.14           O  
ATOM   4219  CG  HIS C  31     -29.157  49.468  39.579  1.00 39.14           C  
ATOM   4220  CD2 HIS C  31     -27.826  49.518  39.818  1.00 39.14           C  
ATOM   4221  ND1 HIS C  31     -29.593  48.258  40.073  1.00 39.14           N  
ATOM   4222  CE1 HIS C  31     -28.566  47.604  40.590  1.00 39.14           C  
ATOM   4223  NE2 HIS C  31     -27.482  48.347  40.448  1.00 39.14           N  
ATOM   4224  N   VAL C  32     -33.394  48.969  38.278  1.00 46.63           N  
ATOM   4225  CA  VAL C  32     -34.776  49.050  38.741  1.00 46.63           C  
ATOM   4226  C   VAL C  32     -34.874  48.520  40.170  1.00 46.63           C  
ATOM   4227  CB  VAL C  32     -35.732  48.266  37.815  1.00 46.63           C  
ATOM   4228  O   VAL C  32     -34.250  47.511  40.509  1.00 46.63           O  
ATOM   4229  CG1 VAL C  32     -37.188  48.608  38.127  1.00 46.63           C  
ATOM   4230  CG2 VAL C  32     -35.414  48.559  36.350  1.00 46.63           C  
ATOM   4231  N   MET C  33     -35.340  49.209  41.138  1.00 47.57           N  
ATOM   4232  CA  MET C  33     -35.517  48.902  42.554  1.00 47.57           C  
ATOM   4233  C   MET C  33     -36.716  47.983  42.766  1.00 47.57           C  
ATOM   4234  CB  MET C  33     -35.693  50.187  43.366  1.00 47.57           C  
ATOM   4235  O   MET C  33     -37.420  48.097  43.771  1.00 47.57           O  
ATOM   4236  CG  MET C  33     -34.397  50.947  43.599  1.00 47.57           C  
ATOM   4237  SD  MET C  33     -33.504  50.371  45.095  1.00 47.57           S  
ATOM   4238  CE  MET C  33     -32.131  51.557  45.123  1.00 47.57           C  
ATOM   4239  N   SER C  34     -37.036  47.137  41.830  1.00 59.59           N  
ATOM   4240  CA  SER C  34     -38.173  46.238  42.000  1.00 59.59           C  
ATOM   4241  C   SER C  34     -37.841  45.102  42.962  1.00 59.59           C  
ATOM   4242  CB  SER C  34     -38.610  45.664  40.652  1.00 59.59           C  
ATOM   4243  O   SER C  34     -36.750  44.532  42.904  1.00 59.59           O  
ATOM   4244  OG  SER C  34     -37.654  44.738  40.166  1.00 59.59           O  
ATOM   4245  N   LYS C  35     -38.616  44.885  43.948  1.00 62.20           N  
ATOM   4246  CA  LYS C  35     -38.451  43.920  45.032  1.00 62.20           C  
ATOM   4247  C   LYS C  35     -38.548  42.488  44.514  1.00 62.20           C  
ATOM   4248  CB  LYS C  35     -39.496  44.155  46.124  1.00 62.20           C  
ATOM   4249  O   LYS C  35     -39.317  42.208  43.591  1.00 62.20           O  
ATOM   4250  CG  LYS C  35     -39.357  45.491  46.837  1.00 62.20           C  
ATOM   4251  CD  LYS C  35     -40.411  45.657  47.924  1.00 62.20           C  
ATOM   4252  CE  LYS C  35     -40.316  47.022  48.592  1.00 62.20           C  
ATOM   4253  NZ  LYS C  35     -41.353  47.193  49.654  1.00 62.20           N  
ATOM   4254  N   HIS C  36     -37.646  41.619  44.738  1.00 60.28           N  
ATOM   4255  CA  HIS C  36     -37.693  40.232  44.288  1.00 60.28           C  
ATOM   4256  C   HIS C  36     -37.850  39.276  45.466  1.00 60.28           C  
ATOM   4257  CB  HIS C  36     -36.433  39.884  43.493  1.00 60.28           C  
ATOM   4258  O   HIS C  36     -37.447  39.594  46.587  1.00 60.28           O  
ATOM   4259  CG  HIS C  36     -36.250  40.716  42.264  1.00 60.28           C  
ATOM   4260  CD2 HIS C  36     -35.335  41.667  41.963  1.00 60.28           C  
ATOM   4261  ND1 HIS C  36     -37.076  40.613  41.166  1.00 60.28           N  
ATOM   4262  CE1 HIS C  36     -36.675  41.468  40.240  1.00 60.28           C  
ATOM   4263  NE2 HIS C  36     -35.621  42.120  40.698  1.00 60.28           N  
ATOM   4264  N   THR C  37     -38.549  38.107  45.301  1.00 59.98           N  
ATOM   4265  CA  THR C  37     -38.820  37.089  46.310  1.00 59.98           C  
ATOM   4266  C   THR C  37     -37.962  35.850  46.074  1.00 59.98           C  
ATOM   4267  CB  THR C  37     -40.308  36.693  46.318  1.00 59.98           C  
ATOM   4268  O   THR C  37     -38.218  34.791  46.650  1.00 59.98           O  
ATOM   4269  CG2 THR C  37     -41.160  37.765  46.988  1.00 59.98           C  
ATOM   4270  OG1 THR C  37     -40.756  36.517  44.968  1.00 59.98           O  
ATOM   4271  N   ASP C  38     -36.877  36.000  45.185  1.00 57.91           N  
ATOM   4272  CA  ASP C  38     -36.085  34.815  44.871  1.00 57.91           C  
ATOM   4273  C   ASP C  38     -35.277  34.356  46.084  1.00 57.91           C  
ATOM   4274  CB  ASP C  38     -35.150  35.091  43.691  1.00 57.91           C  
ATOM   4275  O   ASP C  38     -34.730  35.180  46.819  1.00 57.91           O  
ATOM   4276  CG  ASP C  38     -35.887  35.220  42.369  1.00 57.91           C  
ATOM   4277  OD1 ASP C  38     -37.011  34.688  42.243  1.00 57.91           O  
ATOM   4278  OD2 ASP C  38     -35.336  35.856  41.445  1.00 57.91           O  
ATOM   4279  N   PHE C  39     -35.170  33.122  46.506  1.00 54.44           N  
ATOM   4280  CA  PHE C  39     -34.404  32.442  47.543  1.00 54.44           C  
ATOM   4281  C   PHE C  39     -34.968  32.753  48.925  1.00 54.44           C  
ATOM   4282  CB  PHE C  39     -32.928  32.846  47.476  1.00 54.44           C  
ATOM   4283  O   PHE C  39     -34.232  32.762  49.914  1.00 54.44           O  
ATOM   4284  CG  PHE C  39     -32.271  32.528  46.160  1.00 54.44           C  
ATOM   4285  CD1 PHE C  39     -31.838  31.239  45.877  1.00 54.44           C  
ATOM   4286  CD2 PHE C  39     -32.086  33.520  45.205  1.00 54.44           C  
ATOM   4287  CE1 PHE C  39     -31.230  30.942  44.659  1.00 54.44           C  
ATOM   4288  CE2 PHE C  39     -31.479  33.231  43.986  1.00 54.44           C  
ATOM   4289  CZ  PHE C  39     -31.051  31.941  43.716  1.00 54.44           C  
ATOM   4290  N   SER C  40     -36.227  33.148  49.081  1.00 58.84           N  
ATOM   4291  CA  SER C  40     -36.866  33.558  50.327  1.00 58.84           C  
ATOM   4292  C   SER C  40     -36.755  32.469  51.389  1.00 58.84           C  
ATOM   4293  CB  SER C  40     -38.337  33.900  50.087  1.00 58.84           C  
ATOM   4294  O   SER C  40     -36.600  32.765  52.575  1.00 58.84           O  
ATOM   4295  OG  SER C  40     -39.031  32.787  49.549  1.00 58.84           O  
ATOM   4296  N   SER C  41     -36.622  31.224  50.906  1.00 58.81           N  
ATOM   4297  CA  SER C  41     -36.621  30.121  51.861  1.00 58.81           C  
ATOM   4298  C   SER C  41     -35.215  29.838  52.379  1.00 58.81           C  
ATOM   4299  CB  SER C  41     -37.201  28.858  51.222  1.00 58.81           C  
ATOM   4300  O   SER C  41     -35.049  29.280  53.466  1.00 58.81           O  
ATOM   4301  OG  SER C  41     -36.440  28.472  50.091  1.00 58.81           O  
ATOM   4302  N   GLU C  42     -34.210  30.362  51.748  1.00 54.77           N  
ATOM   4303  CA  GLU C  42     -32.828  30.059  52.111  1.00 54.77           C  
ATOM   4304  C   GLU C  42     -32.156  31.257  52.775  1.00 54.77           C  
ATOM   4305  CB  GLU C  42     -32.031  29.625  50.878  1.00 54.77           C  
ATOM   4306  O   GLU C  42     -30.998  31.176  53.189  1.00 54.77           O  
ATOM   4307  CG  GLU C  42     -32.419  28.253  50.347  1.00 54.77           C  
ATOM   4308  CD  GLU C  42     -31.764  27.918  49.016  1.00 54.77           C  
ATOM   4309  OE1 GLU C  42     -32.097  26.867  48.423  1.00 54.77           O  
ATOM   4310  OE2 GLU C  42     -30.909  28.712  48.564  1.00 54.77           O  
ATOM   4311  N   ILE C  43     -32.915  32.355  52.969  1.00 57.69           N  
ATOM   4312  CA  ILE C  43     -32.344  33.583  53.512  1.00 57.69           C  
ATOM   4313  C   ILE C  43     -32.349  33.524  55.038  1.00 57.69           C  
ATOM   4314  CB  ILE C  43     -33.115  34.829  53.022  1.00 57.69           C  
ATOM   4315  O   ILE C  43     -33.392  33.295  55.654  1.00 57.69           O  
ATOM   4316  CG1 ILE C  43     -33.042  34.936  51.494  1.00 57.69           C  
ATOM   4317  CG2 ILE C  43     -32.569  36.097  53.686  1.00 57.69           C  
ATOM   4318  CD1 ILE C  43     -33.963  35.994  50.903  1.00 57.69           C  
ATOM   4319  N   ILE C  44     -31.124  33.536  55.772  1.00 55.88           N  
ATOM   4320  CA  ILE C  44     -30.998  33.418  57.221  1.00 55.88           C  
ATOM   4321  C   ILE C  44     -30.999  34.808  57.854  1.00 55.88           C  
ATOM   4322  CB  ILE C  44     -29.718  32.650  57.617  1.00 55.88           C  
ATOM   4323  O   ILE C  44     -31.517  34.994  58.957  1.00 55.88           O  
ATOM   4324  CG1 ILE C  44     -29.694  31.271  56.947  1.00 55.88           C  
ATOM   4325  CG2 ILE C  44     -29.614  32.521  59.139  1.00 55.88           C  
ATOM   4326  CD1 ILE C  44     -28.339  30.579  57.003  1.00 55.88           C  
ATOM   4327  N   GLY C  45     -30.451  35.716  57.076  1.00 63.46           N  
ATOM   4328  CA  GLY C  45     -30.370  37.061  57.625  1.00 63.46           C  
ATOM   4329  C   GLY C  45     -30.002  38.106  56.589  1.00 63.46           C  
ATOM   4330  O   GLY C  45     -29.902  37.800  55.399  1.00 63.46           O  
ATOM   4331  N   TYR C  46     -30.024  39.385  56.978  1.00 67.84           N  
ATOM   4332  CA  TYR C  46     -29.709  40.503  56.097  1.00 67.84           C  
ATOM   4333  C   TYR C  46     -28.576  41.347  56.669  1.00 67.84           C  
ATOM   4334  CB  TYR C  46     -30.948  41.376  55.872  1.00 67.84           C  
ATOM   4335  O   TYR C  46     -28.434  41.461  57.889  1.00 67.84           O  
ATOM   4336  CG  TYR C  46     -32.088  40.650  55.200  1.00 67.84           C  
ATOM   4337  CD1 TYR C  46     -32.139  40.525  53.813  1.00 67.84           C  
ATOM   4338  CD2 TYR C  46     -33.116  40.089  55.949  1.00 67.84           C  
ATOM   4339  CE1 TYR C  46     -33.189  39.858  53.190  1.00 67.84           C  
ATOM   4340  CE2 TYR C  46     -34.171  39.420  55.336  1.00 67.84           C  
ATOM   4341  OH  TYR C  46     -35.239  38.649  53.346  1.00 67.84           O  
ATOM   4342  CZ  TYR C  46     -34.198  39.310  53.958  1.00 67.84           C  
ATOM   4343  N   LYS C  47     -27.636  41.778  55.774  1.00 64.94           N  
ATOM   4344  CA  LYS C  47     -26.577  42.722  56.120  1.00 64.94           C  
ATOM   4345  C   LYS C  47     -26.625  43.955  55.222  1.00 64.94           C  
ATOM   4346  CB  LYS C  47     -25.206  42.052  56.017  1.00 64.94           C  
ATOM   4347  O   LYS C  47     -27.227  43.923  54.146  1.00 64.94           O  
ATOM   4348  CG  LYS C  47     -24.961  40.979  57.068  1.00 64.94           C  
ATOM   4349  CD  LYS C  47     -23.578  41.114  57.692  1.00 64.94           C  
ATOM   4350  CE  LYS C  47     -23.342  40.057  58.763  1.00 64.94           C  
ATOM   4351  NZ  LYS C  47     -22.081  40.311  59.523  1.00 64.94           N  
ATOM   4352  N   ALA C  48     -26.162  45.098  55.699  1.00 68.77           N  
ATOM   4353  CA  ALA C  48     -26.155  46.339  54.929  1.00 68.77           C  
ATOM   4354  C   ALA C  48     -24.764  46.632  54.374  1.00 68.77           C  
ATOM   4355  CB  ALA C  48     -26.637  47.503  55.792  1.00 68.77           C  
ATOM   4356  O   ALA C  48     -23.759  46.406  55.051  1.00 68.77           O  
ATOM   4357  N   ILE C  49     -24.663  47.006  53.169  1.00 62.81           N  
ATOM   4358  CA  ILE C  49     -23.411  47.403  52.535  1.00 62.81           C  
ATOM   4359  C   ILE C  49     -23.354  48.924  52.410  1.00 62.81           C  
ATOM   4360  CB  ILE C  49     -23.247  46.745  51.146  1.00 62.81           C  
ATOM   4361  O   ILE C  49     -24.170  49.526  51.708  1.00 62.81           O  
ATOM   4362  CG1 ILE C  49     -23.313  45.218  51.268  1.00 62.81           C  
ATOM   4363  CG2 ILE C  49     -21.935  47.186  50.491  1.00 62.81           C  
ATOM   4364  CD1 ILE C  49     -23.384  44.493  49.931  1.00 62.81           C  
ATOM   4365  N   ASP C  50     -22.528  49.513  53.219  1.00 65.56           N  
ATOM   4366  CA  ASP C  50     -22.335  50.960  53.222  1.00 65.56           C  
ATOM   4367  C   ASP C  50     -20.924  51.327  52.769  1.00 65.56           C  
ATOM   4368  CB  ASP C  50     -22.607  51.536  54.613  1.00 65.56           C  
ATOM   4369  O   ASP C  50     -19.944  50.971  53.426  1.00 65.56           O  
ATOM   4370  CG  ASP C  50     -22.784  53.044  54.607  1.00 65.56           C  
ATOM   4371  OD1 ASP C  50     -22.760  53.657  53.518  1.00 65.56           O  
ATOM   4372  OD2 ASP C  50     -22.947  53.625  55.702  1.00 65.56           O  
ATOM   4373  N   GLY C  51     -20.803  52.085  51.741  1.00 57.72           N  
ATOM   4374  CA  GLY C  51     -19.501  52.489  51.234  1.00 57.72           C  
ATOM   4375  C   GLY C  51     -18.603  51.314  50.893  1.00 57.72           C  
ATOM   4376  O   GLY C  51     -17.388  51.376  51.094  1.00 57.72           O  
ATOM   4377  N   GLY C  52     -19.186  50.111  50.519  1.00 54.68           N  
ATOM   4378  CA  GLY C  52     -18.404  48.959  50.099  1.00 54.68           C  
ATOM   4379  C   GLY C  52     -18.067  48.018  51.240  1.00 54.68           C  
ATOM   4380  O   GLY C  52     -17.433  46.982  51.031  1.00 54.68           O  
ATOM   4381  N   VAL C  53     -18.469  48.476  52.470  1.00 51.49           N  
ATOM   4382  CA  VAL C  53     -18.184  47.651  53.640  1.00 51.49           C  
ATOM   4383  C   VAL C  53     -19.483  47.062  54.185  1.00 51.49           C  
ATOM   4384  CB  VAL C  53     -17.462  48.459  54.742  1.00 51.49           C  
ATOM   4385  O   VAL C  53     -20.495  47.760  54.287  1.00 51.49           O  
ATOM   4386  CG1 VAL C  53     -17.100  47.559  55.921  1.00 51.49           C  
ATOM   4387  CG2 VAL C  53     -16.214  49.133  54.176  1.00 51.49           C  
ATOM   4388  N   THR C  54     -19.401  45.729  54.442  1.00 57.76           N  
ATOM   4389  CA  THR C  54     -20.569  45.043  54.984  1.00 57.76           C  
ATOM   4390  C   THR C  54     -20.711  45.316  56.479  1.00 57.76           C  
ATOM   4391  CB  THR C  54     -20.487  43.525  54.742  1.00 57.76           C  
ATOM   4392  O   THR C  54     -19.731  45.247  57.224  1.00 57.76           O  
ATOM   4393  CG2 THR C  54     -21.322  43.114  53.534  1.00 57.76           C  
ATOM   4394  OG1 THR C  54     -19.121  43.156  54.513  1.00 57.76           O  
ATOM   4395  N   ARG C  55     -21.901  45.831  56.922  1.00 62.45           N  
ATOM   4396  CA  ARG C  55     -22.147  46.095  58.336  1.00 62.45           C  
ATOM   4397  C   ARG C  55     -23.472  45.487  58.784  1.00 62.45           C  
ATOM   4398  CB  ARG C  55     -22.142  47.601  58.610  1.00 62.45           C  
ATOM   4399  O   ARG C  55     -24.339  45.198  57.958  1.00 62.45           O  
ATOM   4400  CG  ARG C  55     -23.371  48.326  58.087  1.00 62.45           C  
ATOM   4401  CD  ARG C  55     -23.383  49.790  58.506  1.00 62.45           C  
ATOM   4402  NE  ARG C  55     -24.589  50.472  58.047  1.00 62.45           N  
ATOM   4403  NH1 ARG C  55     -25.757  50.172  60.018  1.00 62.45           N  
ATOM   4404  NH2 ARG C  55     -26.731  51.275  58.260  1.00 62.45           N  
ATOM   4405  CZ  ARG C  55     -25.690  50.638  58.776  1.00 62.45           C  
ATOM   4406  N   ASP C  56     -23.521  45.164  60.026  1.00 67.97           N  
ATOM   4407  CA  ASP C  56     -24.754  44.653  60.617  1.00 67.97           C  
ATOM   4408  C   ASP C  56     -25.828  45.737  60.669  1.00 67.97           C  
ATOM   4409  CB  ASP C  56     -24.490  44.107  62.022  1.00 67.97           C  
ATOM   4410  O   ASP C  56     -25.514  46.927  60.740  1.00 67.97           O  
ATOM   4411  CG  ASP C  56     -23.652  42.841  62.018  1.00 67.97           C  
ATOM   4412  OD1 ASP C  56     -23.709  42.075  61.032  1.00 67.97           O  
ATOM   4413  OD2 ASP C  56     -22.930  42.606  63.011  1.00 67.97           O  
ATOM   4414  N   ILE C  57     -27.070  45.385  60.531  1.00 73.55           N  
ATOM   4415  CA  ILE C  57     -28.195  46.313  60.546  1.00 73.55           C  
ATOM   4416  C   ILE C  57     -28.504  46.727  61.983  1.00 73.55           C  
ATOM   4417  CB  ILE C  57     -29.447  45.693  59.886  1.00 73.55           C  
ATOM   4418  O   ILE C  57     -28.720  45.876  62.848  1.00 73.55           O  
ATOM   4419  CG1 ILE C  57     -29.142  45.283  58.441  1.00 73.55           C  
ATOM   4420  CG2 ILE C  57     -30.626  46.670  59.941  1.00 73.55           C  
ATOM   4421  CD1 ILE C  57     -30.220  44.419  57.802  1.00 73.55           C  
ATOM   4422  N   ALA C  58     -28.305  48.029  62.216  1.00 68.98           N  
ATOM   4423  CA  ALA C  58     -28.571  48.573  63.546  1.00 68.98           C  
ATOM   4424  C   ALA C  58     -30.023  49.024  63.674  1.00 68.98           C  
ATOM   4425  CB  ALA C  58     -27.627  49.735  63.844  1.00 68.98           C  
ATOM   4426  O   ALA C  58     -30.683  49.306  62.670  1.00 68.98           O  
ATOM   4427  N   SER C  59     -30.570  49.032  64.852  1.00 67.62           N  
ATOM   4428  CA  SER C  59     -31.941  49.453  65.118  1.00 67.62           C  
ATOM   4429  C   SER C  59     -32.136  50.932  64.801  1.00 67.62           C  
ATOM   4430  CB  SER C  59     -32.312  49.183  66.577  1.00 67.62           C  
ATOM   4431  O   SER C  59     -33.253  51.368  64.514  1.00 67.62           O  
ATOM   4432  OG  SER C  59     -31.396  49.816  67.454  1.00 67.62           O  
ATOM   4433  N   THR C  60     -31.019  51.716  64.721  1.00 71.59           N  
ATOM   4434  CA  THR C  60     -31.090  53.150  64.461  1.00 71.59           C  
ATOM   4435  C   THR C  60     -31.112  53.427  62.960  1.00 71.59           C  
ATOM   4436  CB  THR C  60     -29.907  53.894  65.106  1.00 71.59           C  
ATOM   4437  O   THR C  60     -31.273  54.574  62.538  1.00 71.59           O  
ATOM   4438  CG2 THR C  60     -30.058  53.957  66.623  1.00 71.59           C  
ATOM   4439  OG1 THR C  60     -28.689  53.210  64.786  1.00 71.59           O  
ATOM   4440  N   ASP C  61     -30.984  52.397  62.165  1.00 77.59           N  
ATOM   4441  CA  ASP C  61     -30.942  52.573  60.716  1.00 77.59           C  
ATOM   4442  C   ASP C  61     -32.328  52.895  60.162  1.00 77.59           C  
ATOM   4443  CB  ASP C  61     -30.384  51.319  60.039  1.00 77.59           C  
ATOM   4444  O   ASP C  61     -33.303  52.207  60.473  1.00 77.59           O  
ATOM   4445  CG  ASP C  61     -28.886  51.158  60.233  1.00 77.59           C  
ATOM   4446  OD1 ASP C  61     -28.191  52.167  60.480  1.00 77.59           O  
ATOM   4447  OD2 ASP C  61     -28.396  50.013  60.133  1.00 77.59           O  
ATOM   4448  N   THR C  62     -32.441  53.996  59.391  1.00 80.71           N  
ATOM   4449  CA  THR C  62     -33.750  54.434  58.919  1.00 80.71           C  
ATOM   4450  C   THR C  62     -33.805  54.425  57.394  1.00 80.71           C  
ATOM   4451  CB  THR C  62     -34.089  55.843  59.439  1.00 80.71           C  
ATOM   4452  O   THR C  62     -34.866  54.644  56.805  1.00 80.71           O  
ATOM   4453  CG2 THR C  62     -34.266  55.842  60.954  1.00 80.71           C  
ATOM   4454  OG1 THR C  62     -33.027  56.742  59.095  1.00 80.71           O  
ATOM   4455  N   CYS C  63     -32.621  54.126  56.675  1.00 84.53           N  
ATOM   4456  CA  CYS C  63     -32.614  54.168  55.217  1.00 84.53           C  
ATOM   4457  C   CYS C  63     -31.868  52.972  54.640  1.00 84.53           C  
ATOM   4458  CB  CYS C  63     -31.977  55.466  54.721  1.00 84.53           C  
ATOM   4459  O   CYS C  63     -30.764  52.651  55.084  1.00 84.53           O  
ATOM   4460  SG  CYS C  63     -31.925  55.611  52.922  1.00 84.53           S  
ATOM   4461  N   PHE C  64     -32.511  52.294  53.652  1.00 82.77           N  
ATOM   4462  CA  PHE C  64     -31.891  51.149  52.995  1.00 82.77           C  
ATOM   4463  C   PHE C  64     -32.273  51.099  51.521  1.00 82.77           C  
ATOM   4464  CB  PHE C  64     -32.299  49.845  53.688  1.00 82.77           C  
ATOM   4465  O   PHE C  64     -33.337  51.586  51.133  1.00 82.77           O  
ATOM   4466  CG  PHE C  64     -31.916  49.785  55.142  1.00 82.77           C  
ATOM   4467  CD1 PHE C  64     -30.595  49.573  55.519  1.00 82.77           C  
ATOM   4468  CD2 PHE C  64     -32.877  49.939  56.133  1.00 82.77           C  
ATOM   4469  CE1 PHE C  64     -30.238  49.517  56.865  1.00 82.77           C  
ATOM   4470  CE2 PHE C  64     -32.527  49.884  57.479  1.00 82.77           C  
ATOM   4471  CZ  PHE C  64     -31.208  49.672  57.843  1.00 82.77           C  
ATOM   4472  N   ALA C  65     -31.410  50.738  50.679  1.00 77.25           N  
ATOM   4473  CA  ALA C  65     -31.730  50.373  49.301  1.00 77.25           C  
ATOM   4474  C   ALA C  65     -32.039  48.883  49.187  1.00 77.25           C  
ATOM   4475  CB  ALA C  65     -30.578  50.746  48.371  1.00 77.25           C  
ATOM   4476  O   ALA C  65     -31.144  48.074  48.930  1.00 77.25           O  
ATOM   4477  N   ASN C  66     -33.250  48.556  49.426  1.00 78.98           N  
ATOM   4478  CA  ASN C  66     -33.665  47.162  49.543  1.00 78.98           C  
ATOM   4479  C   ASN C  66     -34.349  46.672  48.270  1.00 78.98           C  
ATOM   4480  CB  ASN C  66     -34.591  46.977  50.748  1.00 78.98           C  
ATOM   4481  O   ASN C  66     -35.260  47.326  47.758  1.00 78.98           O  
ATOM   4482  CG  ASN C  66     -35.095  45.554  50.884  1.00 78.98           C  
ATOM   4483  ND2 ASN C  66     -36.299  45.401  51.422  1.00 78.98           N  
ATOM   4484  OD1 ASN C  66     -34.408  44.601  50.510  1.00 78.98           O  
ATOM   4485  N   LYS C  67     -33.964  45.537  47.763  1.00 70.52           N  
ATOM   4486  CA  LYS C  67     -34.616  44.884  46.631  1.00 70.52           C  
ATOM   4487  C   LYS C  67     -35.241  43.555  47.049  1.00 70.52           C  
ATOM   4488  CB  LYS C  67     -33.619  44.659  45.494  1.00 70.52           C  
ATOM   4489  O   LYS C  67     -35.867  42.875  46.233  1.00 70.52           O  
ATOM   4490  CG  LYS C  67     -33.213  45.932  44.766  1.00 70.52           C  
ATOM   4491  CD  LYS C  67     -32.350  45.629  43.548  1.00 70.52           C  
ATOM   4492  CE  LYS C  67     -31.972  46.899  42.799  1.00 70.52           C  
ATOM   4493  NZ  LYS C  67     -31.150  46.605  41.587  1.00 70.52           N  
ATOM   4494  N   HIS C  68     -35.147  43.189  48.361  1.00 74.18           N  
ATOM   4495  CA  HIS C  68     -35.644  41.907  48.849  1.00 74.18           C  
ATOM   4496  C   HIS C  68     -37.023  42.057  49.483  1.00 74.18           C  
ATOM   4497  CB  HIS C  68     -34.666  41.301  49.856  1.00 74.18           C  
ATOM   4498  O   HIS C  68     -37.191  42.813  50.443  1.00 74.18           O  
ATOM   4499  CG  HIS C  68     -33.312  41.023  49.285  1.00 74.18           C  
ATOM   4500  CD2 HIS C  68     -32.136  41.680  49.423  1.00 74.18           C  
ATOM   4501  ND1 HIS C  68     -33.061  39.952  48.454  1.00 74.18           N  
ATOM   4502  CE1 HIS C  68     -31.784  39.963  48.106  1.00 74.18           C  
ATOM   4503  NE2 HIS C  68     -31.202  41.001  48.681  1.00 74.18           N  
ATOM   4504  N   ALA C  69     -38.006  41.285  49.032  1.00 75.83           N  
ATOM   4505  CA  ALA C  69     -39.386  41.369  49.502  1.00 75.83           C  
ATOM   4506  C   ALA C  69     -39.494  40.948  50.965  1.00 75.83           C  
ATOM   4507  CB  ALA C  69     -40.297  40.504  48.635  1.00 75.83           C  
ATOM   4508  O   ALA C  69     -40.237  41.556  51.739  1.00 75.83           O  
ATOM   4509  N   ASP C  70     -38.666  40.000  51.411  1.00 73.90           N  
ATOM   4510  CA  ASP C  70     -38.759  39.440  52.756  1.00 73.90           C  
ATOM   4511  C   ASP C  70     -38.080  40.350  53.777  1.00 73.90           C  
ATOM   4512  CB  ASP C  70     -38.136  38.043  52.800  1.00 73.90           C  
ATOM   4513  O   ASP C  70     -38.239  40.162  54.985  1.00 73.90           O  
ATOM   4514  CG  ASP C  70     -38.933  37.013  52.019  1.00 73.90           C  
ATOM   4515  OD1 ASP C  70     -40.158  37.193  51.846  1.00 73.90           O  
ATOM   4516  OD2 ASP C  70     -38.332  36.011  51.576  1.00 73.90           O  
ATOM   4517  N   PHE C  71     -37.302  41.358  53.311  1.00 81.74           N  
ATOM   4518  CA  PHE C  71     -36.604  42.281  54.198  1.00 81.74           C  
ATOM   4519  C   PHE C  71     -37.593  43.169  54.942  1.00 81.74           C  
ATOM   4520  CB  PHE C  71     -35.615  43.144  53.408  1.00 81.74           C  
ATOM   4521  O   PHE C  71     -37.400  43.470  56.122  1.00 81.74           O  
ATOM   4522  CG  PHE C  71     -34.886  44.157  54.248  1.00 81.74           C  
ATOM   4523  CD1 PHE C  71     -35.213  45.505  54.176  1.00 81.74           C  
ATOM   4524  CD2 PHE C  71     -33.874  43.760  55.112  1.00 81.74           C  
ATOM   4525  CE1 PHE C  71     -34.540  46.445  54.953  1.00 81.74           C  
ATOM   4526  CE2 PHE C  71     -33.197  44.694  55.892  1.00 81.74           C  
ATOM   4527  CZ  PHE C  71     -33.531  46.036  55.810  1.00 81.74           C  
ATOM   4528  N   ASP C  72     -38.662  43.597  54.292  1.00 78.36           N  
ATOM   4529  CA  ASP C  72     -39.669  44.460  54.903  1.00 78.36           C  
ATOM   4530  C   ASP C  72     -40.276  43.804  56.141  1.00 78.36           C  
ATOM   4531  CB  ASP C  72     -40.768  44.799  53.894  1.00 78.36           C  
ATOM   4532  O   ASP C  72     -40.435  44.452  57.178  1.00 78.36           O  
ATOM   4533  CG  ASP C  72     -40.277  45.672  52.753  1.00 78.36           C  
ATOM   4534  OD1 ASP C  72     -39.266  46.387  52.923  1.00 78.36           O  
ATOM   4535  OD2 ASP C  72     -40.909  45.648  51.674  1.00 78.36           O  
ATOM   4536  N   THR C  73     -40.591  42.533  55.956  1.00 76.59           N  
ATOM   4537  CA  THR C  73     -41.165  41.780  57.065  1.00 76.59           C  
ATOM   4538  C   THR C  73     -40.127  41.554  58.161  1.00 76.59           C  
ATOM   4539  CB  THR C  73     -41.720  40.423  56.592  1.00 76.59           C  
ATOM   4540  O   THR C  73     -40.438  41.654  59.349  1.00 76.59           O  
ATOM   4541  CG2 THR C  73     -43.087  40.586  55.938  1.00 76.59           C  
ATOM   4542  OG1 THR C  73     -40.813  39.848  55.643  1.00 76.59           O  
ATOM   4543  N   TRP C  74     -38.881  41.242  57.766  1.00 77.92           N  
ATOM   4544  CA  TRP C  74     -37.779  40.979  58.685  1.00 77.92           C  
ATOM   4545  C   TRP C  74     -37.445  42.222  59.504  1.00 77.92           C  
ATOM   4546  CB  TRP C  74     -36.540  40.509  57.918  1.00 77.92           C  
ATOM   4547  O   TRP C  74     -37.258  42.139  60.720  1.00 77.92           O  
ATOM   4548  CG  TRP C  74     -35.365  40.194  58.795  1.00 77.92           C  
ATOM   4549  CD1 TRP C  74     -35.104  39.012  59.430  1.00 77.92           C  
ATOM   4550  CD2 TRP C  74     -34.293  41.078  59.136  1.00 77.92           C  
ATOM   4551  CE2 TRP C  74     -33.416  40.364  59.983  1.00 77.92           C  
ATOM   4552  CE3 TRP C  74     -33.989  42.406  58.808  1.00 77.92           C  
ATOM   4553  NE1 TRP C  74     -33.933  39.107  60.146  1.00 77.92           N  
ATOM   4554  CH2 TRP C  74     -31.979  42.236  60.168  1.00 77.92           C  
ATOM   4555  CZ2 TRP C  74     -32.253  40.935  60.505  1.00 77.92           C  
ATOM   4556  CZ3 TRP C  74     -32.831  42.973  59.329  1.00 77.92           C  
ATOM   4557  N   PHE C  75     -37.449  43.400  58.871  1.00 81.30           N  
ATOM   4558  CA  PHE C  75     -37.094  44.650  59.532  1.00 81.30           C  
ATOM   4559  C   PHE C  75     -38.237  45.141  60.411  1.00 81.30           C  
ATOM   4560  CB  PHE C  75     -36.729  45.721  58.499  1.00 81.30           C  
ATOM   4561  O   PHE C  75     -38.005  45.715  61.477  1.00 81.30           O  
ATOM   4562  CG  PHE C  75     -36.086  46.944  59.094  1.00 81.30           C  
ATOM   4563  CD1 PHE C  75     -36.803  48.127  59.230  1.00 81.30           C  
ATOM   4564  CD2 PHE C  75     -34.764  46.912  59.517  1.00 81.30           C  
ATOM   4565  CE1 PHE C  75     -36.210  49.261  59.781  1.00 81.30           C  
ATOM   4566  CE2 PHE C  75     -34.165  48.041  60.069  1.00 81.30           C  
ATOM   4567  CZ  PHE C  75     -34.889  49.215  60.199  1.00 81.30           C  
ATOM   4568  N   SER C  76     -39.499  45.017  60.021  1.00 77.37           N  
ATOM   4569  CA  SER C  76     -40.673  45.436  60.779  1.00 77.37           C  
ATOM   4570  C   SER C  76     -40.748  44.720  62.123  1.00 77.37           C  
ATOM   4571  CB  SER C  76     -41.949  45.174  59.980  1.00 77.37           C  
ATOM   4572  O   SER C  76     -41.229  45.285  63.108  1.00 77.37           O  
ATOM   4573  OG  SER C  76     -42.131  43.785  59.764  1.00 77.37           O  
ATOM   4574  N   GLN C  77     -40.397  43.486  62.183  1.00 69.56           N  
ATOM   4575  CA  GLN C  77     -40.372  42.727  63.428  1.00 69.56           C  
ATOM   4576  C   GLN C  77     -39.383  43.329  64.421  1.00 69.56           C  
ATOM   4577  CB  GLN C  77     -40.019  41.263  63.158  1.00 69.56           C  
ATOM   4578  O   GLN C  77     -39.551  43.191  65.635  1.00 69.56           O  
ATOM   4579  CG  GLN C  77     -41.188  40.434  62.642  1.00 69.56           C  
ATOM   4580  CD  GLN C  77     -40.802  38.997  62.347  1.00 69.56           C  
ATOM   4581  NE2 GLN C  77     -41.773  38.199  61.914  1.00 69.56           N  
ATOM   4582  OE1 GLN C  77     -39.641  38.606  62.505  1.00 69.56           O  
ATOM   4583  N   ARG C  78     -38.514  44.141  64.042  1.00 66.36           N  
ATOM   4584  CA  ARG C  78     -37.504  44.779  64.880  1.00 66.36           C  
ATOM   4585  C   ARG C  78     -37.891  46.217  65.207  1.00 66.36           C  
ATOM   4586  CB  ARG C  78     -36.137  44.747  64.193  1.00 66.36           C  
ATOM   4587  O   ARG C  78     -37.198  46.895  65.968  1.00 66.36           O  
ATOM   4588  CG  ARG C  78     -35.285  43.546  64.571  1.00 66.36           C  
ATOM   4589  CD  ARG C  78     -33.945  43.555  63.848  1.00 66.36           C  
ATOM   4590  NE  ARG C  78     -33.081  42.469  64.301  1.00 66.36           N  
ATOM   4591  NH1 ARG C  78     -33.256  41.240  62.353  1.00 66.36           N  
ATOM   4592  NH2 ARG C  78     -31.977  40.466  64.091  1.00 66.36           N  
ATOM   4593  CZ  ARG C  78     -32.773  41.394  63.581  1.00 66.36           C  
ATOM   4594  N   GLY C  79     -39.211  46.713  64.968  1.00 62.64           N  
ATOM   4595  CA  GLY C  79     -39.892  47.913  65.427  1.00 62.64           C  
ATOM   4596  C   GLY C  79     -39.585  49.134  64.581  1.00 62.64           C  
ATOM   4597  O   GLY C  79     -39.937  50.256  64.950  1.00 62.64           O  
ATOM   4598  N   GLY C  80     -39.038  49.043  63.424  1.00 61.85           N  
ATOM   4599  CA  GLY C  80     -38.690  50.298  62.777  1.00 61.85           C  
ATOM   4600  C   GLY C  80     -39.161  50.377  61.337  1.00 61.85           C  
ATOM   4601  O   GLY C  80     -39.720  49.414  60.807  1.00 61.85           O  
ATOM   4602  N   SER C  81     -39.657  51.532  60.789  1.00 76.83           N  
ATOM   4603  CA  SER C  81     -39.911  51.837  59.385  1.00 76.83           C  
ATOM   4604  C   SER C  81     -38.677  52.435  58.717  1.00 76.83           C  
ATOM   4605  CB  SER C  81     -41.091  52.801  59.250  1.00 76.83           C  
ATOM   4606  O   SER C  81     -37.872  53.101  59.371  1.00 76.83           O  
ATOM   4607  OG  SER C  81     -40.724  54.106  59.663  1.00 76.83           O  
ATOM   4608  N   TYR C  82     -38.283  51.904  57.451  1.00 80.81           N  
ATOM   4609  CA  TYR C  82     -37.110  52.421  56.756  1.00 80.81           C  
ATOM   4610  C   TYR C  82     -37.499  53.050  55.423  1.00 80.81           C  
ATOM   4611  CB  TYR C  82     -36.086  51.306  56.527  1.00 80.81           C  
ATOM   4612  O   TYR C  82     -38.603  52.825  54.922  1.00 80.81           O  
ATOM   4613  CG  TYR C  82     -36.511  50.294  55.491  1.00 80.81           C  
ATOM   4614  CD1 TYR C  82     -37.343  49.228  55.830  1.00 80.81           C  
ATOM   4615  CD2 TYR C  82     -36.082  50.400  54.173  1.00 80.81           C  
ATOM   4616  CE1 TYR C  82     -37.736  48.292  54.879  1.00 80.81           C  
ATOM   4617  CE2 TYR C  82     -36.469  49.470  53.213  1.00 80.81           C  
ATOM   4618  OH  TYR C  82     -37.681  47.498  52.630  1.00 80.81           O  
ATOM   4619  CZ  TYR C  82     -37.295  48.421  53.575  1.00 80.81           C  
ATOM   4620  N   THR C  83     -36.787  54.061  54.987  1.00 80.99           N  
ATOM   4621  CA  THR C  83     -36.934  54.669  53.669  1.00 80.99           C  
ATOM   4622  C   THR C  83     -36.127  53.901  52.627  1.00 80.99           C  
ATOM   4623  CB  THR C  83     -36.490  56.143  53.682  1.00 80.99           C  
ATOM   4624  O   THR C  83     -34.960  53.574  52.855  1.00 80.99           O  
ATOM   4625  CG2 THR C  83     -37.510  57.019  54.402  1.00 80.99           C  
ATOM   4626  OG1 THR C  83     -35.227  56.251  54.351  1.00 80.99           O  
ATOM   4627  N   ASN C  84     -36.821  53.372  51.601  1.00 79.88           N  
ATOM   4628  CA  ASN C  84     -36.174  52.652  50.509  1.00 79.88           C  
ATOM   4629  C   ASN C  84     -35.723  53.600  49.402  1.00 79.88           C  
ATOM   4630  CB  ASN C  84     -37.109  51.581  49.943  1.00 79.88           C  
ATOM   4631  O   ASN C  84     -36.552  54.163  48.685  1.00 79.88           O  
ATOM   4632  CG  ASN C  84     -36.366  50.495  49.191  1.00 79.88           C  
ATOM   4633  ND2 ASN C  84     -37.106  49.530  48.658  1.00 79.88           N  
ATOM   4634  OD1 ASN C  84     -35.137  50.522  49.090  1.00 79.88           O  
ATOM   4635  N   ASP C  85     -34.513  53.970  49.428  1.00 76.74           N  
ATOM   4636  CA  ASP C  85     -33.941  54.880  48.440  1.00 76.74           C  
ATOM   4637  C   ASP C  85     -32.652  54.311  47.852  1.00 76.74           C  
ATOM   4638  CB  ASP C  85     -33.673  56.251  49.065  1.00 76.74           C  
ATOM   4639  O   ASP C  85     -31.923  53.583  48.529  1.00 76.74           O  
ATOM   4640  CG  ASP C  85     -33.708  57.381  48.051  1.00 76.74           C  
ATOM   4641  OD1 ASP C  85     -33.449  57.135  46.854  1.00 76.74           O  
ATOM   4642  OD2 ASP C  85     -33.994  58.530  48.454  1.00 76.74           O  
ATOM   4643  N   LYS C  86     -32.286  54.644  46.671  1.00 73.56           N  
ATOM   4644  CA  LYS C  86     -31.110  54.177  45.944  1.00 73.56           C  
ATOM   4645  C   LYS C  86     -29.826  54.701  46.581  1.00 73.56           C  
ATOM   4646  CB  LYS C  86     -31.180  54.605  44.477  1.00 73.56           C  
ATOM   4647  O   LYS C  86     -28.773  54.067  46.479  1.00 73.56           O  
ATOM   4648  CG  LYS C  86     -32.232  53.865  43.666  1.00 73.56           C  
ATOM   4649  CD  LYS C  86     -32.253  54.333  42.217  1.00 73.56           C  
ATOM   4650  CE  LYS C  86     -33.375  53.670  41.429  1.00 73.56           C  
ATOM   4651  NZ  LYS C  86     -33.415  54.146  40.014  1.00 73.56           N  
ATOM   4652  N   ALA C  87     -29.936  55.804  47.332  1.00 70.10           N  
ATOM   4653  CA  ALA C  87     -28.766  56.453  47.917  1.00 70.10           C  
ATOM   4654  C   ALA C  87     -28.446  55.872  49.291  1.00 70.10           C  
ATOM   4655  CB  ALA C  87     -28.989  57.960  48.019  1.00 70.10           C  
ATOM   4656  O   ALA C  87     -27.399  56.171  49.871  1.00 70.10           O  
ATOM   4657  N   CYS C  88     -29.231  54.965  49.679  1.00 77.34           N  
ATOM   4658  CA  CYS C  88     -29.089  54.363  51.000  1.00 77.34           C  
ATOM   4659  C   CYS C  88     -28.228  53.107  50.937  1.00 77.34           C  
ATOM   4660  CB  CYS C  88     -30.460  54.023  51.585  1.00 77.34           C  
ATOM   4661  O   CYS C  88     -27.953  52.591  49.852  1.00 77.34           O  
ATOM   4662  SG  CYS C  88     -31.506  55.467  51.872  1.00 77.34           S  
ATOM   4663  N   PRO C  89     -27.645  52.699  52.015  1.00 74.07           N  
ATOM   4664  CA  PRO C  89     -26.872  51.454  52.046  1.00 74.07           C  
ATOM   4665  C   PRO C  89     -27.646  50.266  51.479  1.00 74.07           C  
ATOM   4666  CB  PRO C  89     -26.583  51.256  53.536  1.00 74.07           C  
ATOM   4667  O   PRO C  89     -28.856  50.154  51.691  1.00 74.07           O  
ATOM   4668  CG  PRO C  89     -27.094  52.497  54.193  1.00 74.07           C  
ATOM   4669  CD  PRO C  89     -27.867  53.290  53.178  1.00 74.07           C  
ATOM   4670  N   LEU C  90     -26.965  49.546  50.737  1.00 72.88           N  
ATOM   4671  CA  LEU C  90     -27.560  48.426  50.017  1.00 72.88           C  
ATOM   4672  C   LEU C  90     -27.754  47.228  50.940  1.00 72.88           C  
ATOM   4673  CB  LEU C  90     -26.686  48.030  48.824  1.00 72.88           C  
ATOM   4674  O   LEU C  90     -26.874  46.909  51.744  1.00 72.88           O  
ATOM   4675  CG  LEU C  90     -27.425  47.649  47.540  1.00 72.88           C  
ATOM   4676  CD1 LEU C  90     -27.096  48.638  46.426  1.00 72.88           C  
ATOM   4677  CD2 LEU C  90     -27.070  46.226  47.121  1.00 72.88           C  
ATOM   4678  N   ILE C  91     -28.872  46.581  50.837  1.00 76.54           N  
ATOM   4679  CA  ILE C  91     -29.172  45.410  51.654  1.00 76.54           C  
ATOM   4680  C   ILE C  91     -28.740  44.143  50.919  1.00 76.54           C  
ATOM   4681  CB  ILE C  91     -30.674  45.339  52.008  1.00 76.54           C  
ATOM   4682  O   ILE C  91     -29.074  43.954  49.747  1.00 76.54           O  
ATOM   4683  CG1 ILE C  91     -31.082  46.550  52.855  1.00 76.54           C  
ATOM   4684  CG2 ILE C  91     -30.996  44.029  52.734  1.00 76.54           C  
ATOM   4685  CD1 ILE C  91     -32.430  46.397  53.546  1.00 76.54           C  
ATOM   4686  N   ALA C  92     -27.969  43.281  51.627  1.00 67.40           N  
ATOM   4687  CA  ALA C  92     -27.530  41.997  51.086  1.00 67.40           C  
ATOM   4688  C   ALA C  92     -28.108  40.836  51.891  1.00 67.40           C  
ATOM   4689  CB  ALA C  92     -26.006  41.920  51.067  1.00 67.40           C  
ATOM   4690  O   ALA C  92     -28.083  40.855  53.124  1.00 67.40           O  
ATOM   4691  N   ALA C  93     -28.692  39.760  51.231  1.00 66.15           N  
ATOM   4692  CA  ALA C  93     -29.267  38.587  51.884  1.00 66.15           C  
ATOM   4693  C   ALA C  93     -28.205  37.518  52.125  1.00 66.15           C  
ATOM   4694  CB  ALA C  93     -30.409  38.017  51.046  1.00 66.15           C  
ATOM   4695  O   ALA C  93     -27.345  37.284  51.272  1.00 66.15           O  
ATOM   4696  N   VAL C  94     -28.199  36.936  53.474  1.00 55.21           N  
ATOM   4697  CA  VAL C  94     -27.305  35.838  53.825  1.00 55.21           C  
ATOM   4698  C   VAL C  94     -28.011  34.504  53.599  1.00 55.21           C  
ATOM   4699  CB  VAL C  94     -26.823  35.945  55.289  1.00 55.21           C  
ATOM   4700  O   VAL C  94     -29.061  34.242  54.191  1.00 55.21           O  
ATOM   4701  CG1 VAL C  94     -25.826  34.834  55.612  1.00 55.21           C  
ATOM   4702  CG2 VAL C  94     -26.201  37.316  55.547  1.00 55.21           C  
ATOM   4703  N   ILE C  95     -27.592  33.552  52.638  1.00 48.01           N  
ATOM   4704  CA  ILE C  95     -28.265  32.311  52.271  1.00 48.01           C  
ATOM   4705  C   ILE C  95     -27.505  31.121  52.852  1.00 48.01           C  
ATOM   4706  CB  ILE C  95     -28.393  32.169  50.738  1.00 48.01           C  
ATOM   4707  O   ILE C  95     -26.275  31.141  52.932  1.00 48.01           O  
ATOM   4708  CG1 ILE C  95     -29.089  33.399  50.144  1.00 48.01           C  
ATOM   4709  CG2 ILE C  95     -29.145  30.885  50.375  1.00 48.01           C  
ATOM   4710  CD1 ILE C  95     -28.997  33.490  48.627  1.00 48.01           C  
ATOM   4711  N   THR C  96     -28.095  30.059  53.622  1.00 42.15           N  
ATOM   4712  CA  THR C  96     -27.544  28.877  54.274  1.00 42.15           C  
ATOM   4713  C   THR C  96     -27.098  27.847  53.241  1.00 42.15           C  
ATOM   4714  CB  THR C  96     -28.569  28.237  55.230  1.00 42.15           C  
ATOM   4715  O   THR C  96     -26.834  26.692  53.581  1.00 42.15           O  
ATOM   4716  CG2 THR C  96     -28.826  29.131  56.439  1.00 42.15           C  
ATOM   4717  OG1 THR C  96     -29.803  28.032  54.530  1.00 42.15           O  
ATOM   4718  N   ARG C  97     -26.891  27.880  52.060  1.00 38.44           N  
ATOM   4719  CA  ARG C  97     -26.475  26.669  51.360  1.00 38.44           C  
ATOM   4720  C   ARG C  97     -25.213  26.083  51.983  1.00 38.44           C  
ATOM   4721  CB  ARG C  97     -26.242  26.958  49.876  1.00 38.44           C  
ATOM   4722  O   ARG C  97     -24.431  26.803  52.608  1.00 38.44           O  
ATOM   4723  CG  ARG C  97     -27.100  26.119  48.943  1.00 38.44           C  
ATOM   4724  CD  ARG C  97     -26.887  26.502  47.485  1.00 38.44           C  
ATOM   4725  NE  ARG C  97     -27.028  25.349  46.599  1.00 38.44           N  
ATOM   4726  NH1 ARG C  97     -26.865  26.570  44.645  1.00 38.44           N  
ATOM   4727  NH2 ARG C  97     -27.150  24.297  44.562  1.00 38.44           N  
ATOM   4728  CZ  ARG C  97     -27.014  25.408  45.270  1.00 38.44           C  
ATOM   4729  N   GLU C  98     -24.952  24.613  52.236  1.00 33.72           N  
ATOM   4730  CA  GLU C  98     -23.865  23.903  52.904  1.00 33.72           C  
ATOM   4731  C   GLU C  98     -22.515  24.546  52.596  1.00 33.72           C  
ATOM   4732  CB  GLU C  98     -23.852  22.429  52.492  1.00 33.72           C  
ATOM   4733  O   GLU C  98     -21.827  24.138  51.658  1.00 33.72           O  
ATOM   4734  CG  GLU C  98     -24.651  21.524  53.418  1.00 33.72           C  
ATOM   4735  CD  GLU C  98     -24.606  20.060  53.012  1.00 33.72           C  
ATOM   4736  OE1 GLU C  98     -25.202  19.215  53.719  1.00 33.72           O  
ATOM   4737  OE2 GLU C  98     -23.969  19.754  51.980  1.00 33.72           O  
ATOM   4738  N   VAL C  99     -22.476  25.781  52.460  1.00 32.96           N  
ATOM   4739  CA  VAL C  99     -21.176  26.317  52.068  1.00 32.96           C  
ATOM   4740  C   VAL C  99     -20.251  26.370  53.282  1.00 32.96           C  
ATOM   4741  CB  VAL C  99     -21.309  27.721  51.437  1.00 32.96           C  
ATOM   4742  O   VAL C  99     -20.715  26.483  54.419  1.00 32.96           O  
ATOM   4743  CG1 VAL C  99     -20.004  28.132  50.756  1.00 32.96           C  
ATOM   4744  CG2 VAL C  99     -22.467  27.751  50.442  1.00 32.96           C  
ATOM   4745  N   GLY C 100     -18.878  25.864  53.291  1.00 31.25           N  
ATOM   4746  CA  GLY C 100     -17.779  25.765  54.238  1.00 31.25           C  
ATOM   4747  C   GLY C 100     -17.656  26.979  55.139  1.00 31.25           C  
ATOM   4748  O   GLY C 100     -18.503  27.874  55.101  1.00 31.25           O  
ATOM   4749  N   PHE C 101     -16.520  26.915  55.997  1.00 28.46           N  
ATOM   4750  CA  PHE C 101     -16.244  27.835  57.094  1.00 28.46           C  
ATOM   4751  C   PHE C 101     -15.971  29.238  56.567  1.00 28.46           C  
ATOM   4752  CB  PHE C 101     -15.052  27.344  57.921  1.00 28.46           C  
ATOM   4753  O   PHE C 101     -15.414  29.402  55.479  1.00 28.46           O  
ATOM   4754  CG  PHE C 101     -15.374  26.180  58.820  1.00 28.46           C  
ATOM   4755  CD1 PHE C 101     -15.883  26.390  60.095  1.00 28.46           C  
ATOM   4756  CD2 PHE C 101     -15.168  24.876  58.388  1.00 28.46           C  
ATOM   4757  CE1 PHE C 101     -16.183  25.315  60.929  1.00 28.46           C  
ATOM   4758  CE2 PHE C 101     -15.466  23.797  59.215  1.00 28.46           C  
ATOM   4759  CZ  PHE C 101     -15.972  24.018  60.486  1.00 28.46           C  
ATOM   4760  N   VAL C 102     -16.681  30.332  56.822  1.00 30.98           N  
ATOM   4761  CA  VAL C 102     -16.530  31.745  56.491  1.00 30.98           C  
ATOM   4762  C   VAL C 102     -15.215  32.272  57.062  1.00 30.98           C  
ATOM   4763  CB  VAL C 102     -17.715  32.582  57.023  1.00 30.98           C  
ATOM   4764  O   VAL C 102     -14.970  32.173  58.266  1.00 30.98           O  
ATOM   4765  CG1 VAL C 102     -17.547  34.054  56.650  1.00 30.98           C  
ATOM   4766  CG2 VAL C 102     -19.036  32.039  56.483  1.00 30.98           C  
ATOM   4767  N   VAL C 103     -14.099  32.247  56.225  1.00 29.84           N  
ATOM   4768  CA  VAL C 103     -12.906  32.877  56.781  1.00 29.84           C  
ATOM   4769  C   VAL C 103     -13.068  34.395  56.767  1.00 29.84           C  
ATOM   4770  CB  VAL C 103     -11.634  32.470  56.004  1.00 29.84           C  
ATOM   4771  O   VAL C 103     -13.315  34.989  55.715  1.00 29.84           O  
ATOM   4772  CG1 VAL C 103     -10.388  33.068  56.655  1.00 29.84           C  
ATOM   4773  CG2 VAL C 103     -11.521  30.948  55.926  1.00 29.84           C  
ATOM   4774  N   PRO C 104     -13.087  35.068  57.848  1.00 31.22           N  
ATOM   4775  CA  PRO C 104     -13.272  36.511  58.021  1.00 31.22           C  
ATOM   4776  C   PRO C 104     -12.244  37.335  57.248  1.00 31.22           C  
ATOM   4777  CB  PRO C 104     -13.107  36.709  59.530  1.00 31.22           C  
ATOM   4778  O   PRO C 104     -11.075  36.949  57.166  1.00 31.22           O  
ATOM   4779  CG  PRO C 104     -12.758  35.354  60.057  1.00 31.22           C  
ATOM   4780  CD  PRO C 104     -12.753  34.383  58.911  1.00 31.22           C  
ATOM   4781  N   GLY C 105     -12.491  38.291  56.323  1.00 28.42           N  
ATOM   4782  CA  GLY C 105     -11.656  39.226  55.586  1.00 28.42           C  
ATOM   4783  C   GLY C 105     -11.780  39.079  54.081  1.00 28.42           C  
ATOM   4784  O   GLY C 105     -11.039  39.713  53.327  1.00 28.42           O  
ATOM   4785  N   LEU C 106     -12.134  37.872  53.545  1.00 29.49           N  
ATOM   4786  CA  LEU C 106     -12.101  37.610  52.110  1.00 29.49           C  
ATOM   4787  C   LEU C 106     -13.345  38.166  51.427  1.00 29.49           C  
ATOM   4788  CB  LEU C 106     -11.985  36.107  51.842  1.00 29.49           C  
ATOM   4789  O   LEU C 106     -14.465  37.951  51.896  1.00 29.49           O  
ATOM   4790  CG  LEU C 106     -10.570  35.529  51.819  1.00 29.49           C  
ATOM   4791  CD1 LEU C 106     -10.575  34.093  52.333  1.00 29.49           C  
ATOM   4792  CD2 LEU C 106      -9.987  35.596  50.412  1.00 29.49           C  
ATOM   4793  N   PRO C 107     -13.154  39.080  50.411  1.00 30.82           N  
ATOM   4794  CA  PRO C 107     -14.251  39.764  49.724  1.00 30.82           C  
ATOM   4795  C   PRO C 107     -15.225  38.795  49.058  1.00 30.82           C  
ATOM   4796  CB  PRO C 107     -13.533  40.621  48.678  1.00 30.82           C  
ATOM   4797  O   PRO C 107     -14.821  37.721  48.606  1.00 30.82           O  
ATOM   4798  CG  PRO C 107     -12.119  40.138  48.695  1.00 30.82           C  
ATOM   4799  CD  PRO C 107     -11.948  39.202  49.856  1.00 30.82           C  
ATOM   4800  N   GLY C 108     -16.442  38.707  49.369  1.00 32.71           N  
ATOM   4801  CA  GLY C 108     -17.529  37.900  48.839  1.00 32.71           C  
ATOM   4802  C   GLY C 108     -17.757  38.106  47.354  1.00 32.71           C  
ATOM   4803  O   GLY C 108     -17.207  39.035  46.759  1.00 32.71           O  
ATOM   4804  N   THR C 109     -17.981  37.065  46.505  1.00 33.46           N  
ATOM   4805  CA  THR C 109     -18.238  37.105  45.069  1.00 33.46           C  
ATOM   4806  C   THR C 109     -19.647  37.618  44.787  1.00 33.46           C  
ATOM   4807  CB  THR C 109     -18.057  35.716  44.430  1.00 33.46           C  
ATOM   4808  O   THR C 109     -20.573  37.361  45.558  1.00 33.46           O  
ATOM   4809  CG2 THR C 109     -16.614  35.500  43.983  1.00 33.46           C  
ATOM   4810  OG1 THR C 109     -18.405  34.707  45.387  1.00 33.46           O  
ATOM   4811  N   ILE C 110     -19.838  38.677  43.886  1.00 33.51           N  
ATOM   4812  CA  ILE C 110     -21.092  39.320  43.508  1.00 33.51           C  
ATOM   4813  C   ILE C 110     -21.651  38.660  42.249  1.00 33.51           C  
ATOM   4814  CB  ILE C 110     -20.904  40.836  43.279  1.00 33.51           C  
ATOM   4815  O   ILE C 110     -20.928  38.464  41.270  1.00 33.51           O  
ATOM   4816  CG1 ILE C 110     -20.299  41.493  44.525  1.00 33.51           C  
ATOM   4817  CG2 ILE C 110     -22.235  41.495  42.905  1.00 33.51           C  
ATOM   4818  CD1 ILE C 110     -19.792  42.910  44.294  1.00 33.51           C  
ATOM   4819  N   LEU C 111     -22.711  37.757  42.368  1.00 33.85           N  
ATOM   4820  CA  LEU C 111     -23.302  37.194  41.159  1.00 33.85           C  
ATOM   4821  C   LEU C 111     -24.446  38.068  40.655  1.00 33.85           C  
ATOM   4822  CB  LEU C 111     -23.809  35.773  41.422  1.00 33.85           C  
ATOM   4823  O   LEU C 111     -25.300  38.493  41.437  1.00 33.85           O  
ATOM   4824  CG  LEU C 111     -23.556  34.748  40.316  1.00 33.85           C  
ATOM   4825  CD1 LEU C 111     -22.445  33.788  40.727  1.00 33.85           C  
ATOM   4826  CD2 LEU C 111     -24.836  33.985  39.991  1.00 33.85           C  
ATOM   4827  N   ARG C 112     -24.335  38.565  39.475  1.00 31.73           N  
ATOM   4828  CA  ARG C 112     -25.371  39.365  38.831  1.00 31.73           C  
ATOM   4829  C   ARG C 112     -26.491  38.481  38.294  1.00 31.73           C  
ATOM   4830  CB  ARG C 112     -24.777  40.204  37.698  1.00 31.73           C  
ATOM   4831  O   ARG C 112     -26.236  37.522  37.563  1.00 31.73           O  
ATOM   4832  CG  ARG C 112     -25.674  41.343  37.239  1.00 31.73           C  
ATOM   4833  CD  ARG C 112     -24.997  42.203  36.180  1.00 31.73           C  
ATOM   4834  NE  ARG C 112     -25.857  43.299  35.744  1.00 31.73           N  
ATOM   4835  NH1 ARG C 112     -24.455  43.999  34.047  1.00 31.73           N  
ATOM   4836  NH2 ARG C 112     -26.435  45.091  34.429  1.00 31.73           N  
ATOM   4837  CZ  ARG C 112     -25.580  44.127  34.741  1.00 31.73           C  
ATOM   4838  N   THR C 113     -27.602  38.448  38.872  1.00 35.69           N  
ATOM   4839  CA  THR C 113     -28.743  37.672  38.397  1.00 35.69           C  
ATOM   4840  C   THR C 113     -29.206  38.171  37.032  1.00 35.69           C  
ATOM   4841  CB  THR C 113     -29.914  37.735  39.394  1.00 35.69           C  
ATOM   4842  O   THR C 113     -28.807  39.251  36.592  1.00 35.69           O  
ATOM   4843  CG2 THR C 113     -29.561  37.037  40.703  1.00 35.69           C  
ATOM   4844  OG1 THR C 113     -30.229  39.106  39.667  1.00 35.69           O  
ATOM   4845  N   THR C 114     -29.795  37.257  36.132  1.00 39.69           N  
ATOM   4846  CA  THR C 114     -30.271  37.525  34.779  1.00 39.69           C  
ATOM   4847  C   THR C 114     -30.970  38.880  34.711  1.00 39.69           C  
ATOM   4848  CB  THR C 114     -31.233  36.423  34.297  1.00 39.69           C  
ATOM   4849  O   THR C 114     -30.840  39.602  33.720  1.00 39.69           O  
ATOM   4850  CG2 THR C 114     -30.488  35.348  33.511  1.00 39.69           C  
ATOM   4851  OG1 THR C 114     -31.865  35.818  35.431  1.00 39.69           O  
ATOM   4852  N   ASN C 115     -31.781  39.213  35.666  1.00 40.22           N  
ATOM   4853  CA  ASN C 115     -32.624  40.403  35.627  1.00 40.22           C  
ATOM   4854  C   ASN C 115     -31.885  41.631  36.152  1.00 40.22           C  
ATOM   4855  CB  ASN C 115     -33.910  40.176  36.423  1.00 40.22           C  
ATOM   4856  O   ASN C 115     -32.485  42.693  36.328  1.00 40.22           O  
ATOM   4857  CG  ASN C 115     -34.853  39.202  35.744  1.00 40.22           C  
ATOM   4858  ND2 ASN C 115     -35.845  38.723  36.485  1.00 40.22           N  
ATOM   4859  OD1 ASN C 115     -34.691  38.883  34.564  1.00 40.22           O  
ATOM   4860  N   GLY C 116     -30.473  41.718  36.192  1.00 36.87           N  
ATOM   4861  CA  GLY C 116     -29.642  42.860  36.540  1.00 36.87           C  
ATOM   4862  C   GLY C 116     -29.430  43.010  38.035  1.00 36.87           C  
ATOM   4863  O   GLY C 116     -28.972  44.055  38.501  1.00 36.87           O  
ATOM   4864  N   ASP C 117     -30.013  42.216  38.850  1.00 34.92           N  
ATOM   4865  CA  ASP C 117     -29.954  42.344  40.303  1.00 34.92           C  
ATOM   4866  C   ASP C 117     -28.678  41.716  40.858  1.00 34.92           C  
ATOM   4867  CB  ASP C 117     -31.182  41.700  40.949  1.00 34.92           C  
ATOM   4868  O   ASP C 117     -28.140  40.772  40.276  1.00 34.92           O  
ATOM   4869  CG  ASP C 117     -32.474  42.431  40.629  1.00 34.92           C  
ATOM   4870  OD1 ASP C 117     -32.420  43.604  40.199  1.00 34.92           O  
ATOM   4871  OD2 ASP C 117     -33.555  41.831  40.811  1.00 34.92           O  
ATOM   4872  N   PHE C 118     -27.806  42.516  41.540  1.00 35.20           N  
ATOM   4873  CA  PHE C 118     -26.512  42.065  42.039  1.00 35.20           C  
ATOM   4874  C   PHE C 118     -26.675  41.276  43.332  1.00 35.20           C  
ATOM   4875  CB  PHE C 118     -25.577  43.257  42.266  1.00 35.20           C  
ATOM   4876  O   PHE C 118     -27.421  41.684  44.225  1.00 35.20           O  
ATOM   4877  CG  PHE C 118     -25.148  43.943  40.996  1.00 35.20           C  
ATOM   4878  CD1 PHE C 118     -24.070  43.465  40.262  1.00 35.20           C  
ATOM   4879  CD2 PHE C 118     -25.824  45.066  40.538  1.00 35.20           C  
ATOM   4880  CE1 PHE C 118     -23.671  44.097  39.086  1.00 35.20           C  
ATOM   4881  CE2 PHE C 118     -25.431  45.703  39.364  1.00 35.20           C  
ATOM   4882  CZ  PHE C 118     -24.354  45.218  38.641  1.00 35.20           C  
ATOM   4883  N   LEU C 119     -26.460  39.930  43.265  1.00 36.92           N  
ATOM   4884  CA  LEU C 119     -26.428  39.105  44.468  1.00 36.92           C  
ATOM   4885  C   LEU C 119     -25.006  38.984  45.006  1.00 36.92           C  
ATOM   4886  CB  LEU C 119     -26.997  37.714  44.180  1.00 36.92           C  
ATOM   4887  O   LEU C 119     -24.075  38.691  44.253  1.00 36.92           O  
ATOM   4888  CG  LEU C 119     -28.483  37.513  44.482  1.00 36.92           C  
ATOM   4889  CD1 LEU C 119     -29.218  37.034  43.235  1.00 36.92           C  
ATOM   4890  CD2 LEU C 119     -28.666  36.525  45.629  1.00 36.92           C  
ATOM   4891  N   HIS C 120     -24.683  39.600  46.023  1.00 30.26           N  
ATOM   4892  CA  HIS C 120     -23.348  39.563  46.609  1.00 30.26           C  
ATOM   4893  C   HIS C 120     -23.155  38.314  47.463  1.00 30.26           C  
ATOM   4894  CB  HIS C 120     -23.096  40.817  47.448  1.00 30.26           C  
ATOM   4895  O   HIS C 120     -23.958  38.039  48.358  1.00 30.26           O  
ATOM   4896  CG  HIS C 120     -22.616  41.987  46.650  1.00 30.26           C  
ATOM   4897  CD2 HIS C 120     -21.416  42.240  46.076  1.00 30.26           C  
ATOM   4898  ND1 HIS C 120     -23.415  43.073  46.368  1.00 30.26           N  
ATOM   4899  CE1 HIS C 120     -22.725  43.946  45.652  1.00 30.26           C  
ATOM   4900  NE2 HIS C 120     -21.509  43.464  45.462  1.00 30.26           N  
ATOM   4901  N   PHE C 121     -22.384  37.214  46.870  1.00 33.30           N  
ATOM   4902  CA  PHE C 121     -22.124  35.994  47.626  1.00 33.30           C  
ATOM   4903  C   PHE C 121     -20.798  36.091  48.370  1.00 33.30           C  
ATOM   4904  CB  PHE C 121     -22.118  34.776  46.697  1.00 33.30           C  
ATOM   4905  O   PHE C 121     -19.812  36.596  47.829  1.00 33.30           O  
ATOM   4906  CG  PHE C 121     -23.456  34.480  46.075  1.00 33.30           C  
ATOM   4907  CD1 PHE C 121     -24.392  33.702  46.746  1.00 33.30           C  
ATOM   4908  CD2 PHE C 121     -23.777  34.978  44.820  1.00 33.30           C  
ATOM   4909  CE1 PHE C 121     -25.631  33.426  46.173  1.00 33.30           C  
ATOM   4910  CE2 PHE C 121     -25.013  34.707  44.240  1.00 33.30           C  
ATOM   4911  CZ  PHE C 121     -25.938  33.930  44.918  1.00 33.30           C  
ATOM   4912  N   LEU C 122     -20.721  36.163  49.570  1.00 28.26           N  
ATOM   4913  CA  LEU C 122     -19.477  36.089  50.328  1.00 28.26           C  
ATOM   4914  C   LEU C 122     -18.848  34.705  50.208  1.00 28.26           C  
ATOM   4915  CB  LEU C 122     -19.726  36.423  51.801  1.00 28.26           C  
ATOM   4916  O   LEU C 122     -19.441  33.711  50.633  1.00 28.26           O  
ATOM   4917  CG  LEU C 122     -19.609  37.897  52.192  1.00 28.26           C  
ATOM   4918  CD1 LEU C 122     -20.834  38.333  52.989  1.00 28.26           C  
ATOM   4919  CD2 LEU C 122     -18.332  38.139  52.989  1.00 28.26           C  
ATOM   4920  N   PRO C 123     -17.865  34.500  49.158  1.00 29.52           N  
ATOM   4921  CA  PRO C 123     -17.304  33.197  48.792  1.00 29.52           C  
ATOM   4922  C   PRO C 123     -16.625  32.496  49.966  1.00 29.52           C  
ATOM   4923  CB  PRO C 123     -16.288  33.544  47.702  1.00 29.52           C  
ATOM   4924  O   PRO C 123     -15.950  33.144  50.770  1.00 29.52           O  
ATOM   4925  CG  PRO C 123     -16.247  35.038  47.679  1.00 29.52           C  
ATOM   4926  CD  PRO C 123     -17.264  35.558  48.654  1.00 29.52           C  
ATOM   4927  N   ARG C 124     -17.170  31.545  50.573  1.00 29.04           N  
ATOM   4928  CA  ARG C 124     -16.384  30.601  51.360  1.00 29.04           C  
ATOM   4929  C   ARG C 124     -15.416  29.823  50.474  1.00 29.04           C  
ATOM   4930  CB  ARG C 124     -17.300  29.633  52.112  1.00 29.04           C  
ATOM   4931  O   ARG C 124     -15.707  29.566  49.304  1.00 29.04           O  
ATOM   4932  CG  ARG C 124     -17.634  30.076  53.528  1.00 29.04           C  
ATOM   4933  CD  ARG C 124     -18.499  29.052  54.249  1.00 29.04           C  
ATOM   4934  NE  ARG C 124     -18.959  29.550  55.542  1.00 29.04           N  
ATOM   4935  NH1 ARG C 124     -20.258  27.702  56.025  1.00 29.04           N  
ATOM   4936  NH2 ARG C 124     -20.139  29.444  57.510  1.00 29.04           N  
ATOM   4937  CZ  ARG C 124     -19.784  28.898  56.356  1.00 29.04           C
[truncated: 242,434 more chars]
