# Supplementary material for: AI-guided pipeline for protein–protein interaction drug discovery identifies a SARS-CoV-2 inhibitor
Source: Mol Syst Biol. 2024 Mar 11;20(4):428–57. doi: 10.1038/s44320-024-00019-8 (PMC10987651; doi:10.1038/s44320-024-00019-8)
Supplement: Supplementary file 15 — Source Data Fig. 5 [file 44320_2024_19_MOESM15_ESM.zip › Source Data Figure 5/ColabFold/NSP4-NSP4_8f98f.result/NSP4_NSP4_8f98f_unrelaxed_rank_4_model_4.pdb]

MODEL     1                                                                     
ATOM      1  N   LYS B   1       2.189  55.777 -23.147  1.00 28.90           N  
ATOM      2  CA  LYS B   1       1.034  55.008 -22.693  1.00 28.90           C  
ATOM      3  C   LYS B   1       1.301  54.366 -21.334  1.00 28.90           C  
ATOM      4  CB  LYS B   1       0.667  53.934 -23.717  1.00 28.90           C  
ATOM      5  O   LYS B   1       0.408  54.301 -20.487  1.00 28.90           O  
ATOM      6  CG  LYS B   1      -0.745  54.061 -24.269  1.00 28.90           C  
ATOM      7  CD  LYS B   1      -1.046  52.971 -25.290  1.00 28.90           C  
ATOM      8  CE  LYS B   1      -2.460  53.096 -25.842  1.00 28.90           C  
ATOM      9  NZ  LYS B   1      -2.751  52.046 -26.863  1.00 28.90           N  
ATOM     10  N   ILE B   2       2.436  53.775 -21.083  1.00 34.88           N  
ATOM     11  CA  ILE B   2       2.881  53.199 -19.819  1.00 34.88           C  
ATOM     12  C   ILE B   2       2.892  54.276 -18.737  1.00 34.88           C  
ATOM     13  CB  ILE B   2       4.281  52.559 -19.952  1.00 34.88           C  
ATOM     14  O   ILE B   2       2.472  54.031 -17.603  1.00 34.88           O  
ATOM     15  CG1 ILE B   2       4.205  51.275 -20.785  1.00 34.88           C  
ATOM     16  CG2 ILE B   2       4.881  52.280 -18.570  1.00 34.88           C  
ATOM     17  CD1 ILE B   2       5.560  50.750 -21.240  1.00 34.88           C  
ATOM     18  N   VAL B   3       3.419  55.370 -19.050  1.00 38.91           N  
ATOM     19  CA  VAL B   3       3.528  56.479 -18.108  1.00 38.91           C  
ATOM     20  C   VAL B   3       2.134  56.982 -17.739  1.00 38.91           C  
ATOM     21  CB  VAL B   3       4.376  57.634 -18.686  1.00 38.91           C  
ATOM     22  O   VAL B   3       1.856  57.258 -16.569  1.00 38.91           O  
ATOM     23  CG1 VAL B   3       4.365  58.836 -17.744  1.00 38.91           C  
ATOM     24  CG2 VAL B   3       5.807  57.166 -18.945  1.00 38.91           C  
ATOM     25  N   ASN B   4       1.266  56.957 -18.703  1.00 41.18           N  
ATOM     26  CA  ASN B   4      -0.098  57.421 -18.476  1.00 41.18           C  
ATOM     27  C   ASN B   4      -0.889  56.439 -17.617  1.00 41.18           C  
ATOM     28  CB  ASN B   4      -0.814  57.657 -19.808  1.00 41.18           C  
ATOM     29  O   ASN B   4      -1.642  56.848 -16.732  1.00 41.18           O  
ATOM     30  CG  ASN B   4      -1.467  59.023 -19.886  1.00 41.18           C  
ATOM     31  ND2 ASN B   4      -2.205  59.266 -20.963  1.00 41.18           N  
ATOM     32  OD1 ASN B   4      -1.308  59.853 -18.987  1.00 41.18           O  
ATOM     33  N   ASN B   5      -0.731  55.091 -17.858  1.00 46.16           N  
ATOM     34  CA  ASN B   5      -1.409  54.083 -17.049  1.00 46.16           C  
ATOM     35  C   ASN B   5      -0.875  54.060 -15.620  1.00 46.16           C  
ATOM     36  CB  ASN B   5      -1.273  52.700 -17.690  1.00 46.16           C  
ATOM     37  O   ASN B   5      -1.643  53.901 -14.669  1.00 46.16           O  
ATOM     38  CG  ASN B   5      -2.541  52.253 -18.389  1.00 46.16           C  
ATOM     39  ND2 ASN B   5      -2.516  51.050 -18.950  1.00 46.16           N  
ATOM     40  OD1 ASN B   5      -3.535  52.983 -18.426  1.00 46.16           O  
ATOM     41  N   TRP B   6       0.374  54.187 -15.401  1.00 43.30           N  
ATOM     42  CA  TRP B   6       1.006  54.281 -14.089  1.00 43.30           C  
ATOM     43  C   TRP B   6       0.474  55.480 -13.313  1.00 43.30           C  
ATOM     44  CB  TRP B   6       2.527  54.382 -14.232  1.00 43.30           C  
ATOM     45  O   TRP B   6       0.157  55.369 -12.126  1.00 43.30           O  
ATOM     46  CG  TRP B   6       3.263  54.379 -12.925  1.00 43.30           C  
ATOM     47  CD1 TRP B   6       3.481  53.306 -12.106  1.00 43.30           C  
ATOM     48  CD2 TRP B   6       3.872  55.504 -12.285  1.00 43.30           C  
ATOM     49  CE2 TRP B   6       4.444  55.040 -11.080  1.00 43.30           C  
ATOM     50  CE3 TRP B   6       3.992  56.861 -12.615  1.00 43.30           C  
ATOM     51  NE1 TRP B   6       4.192  53.697 -10.994  1.00 43.30           N  
ATOM     52  CH2 TRP B   6       5.228  57.209 -10.549  1.00 43.30           C  
ATOM     53  CZ2 TRP B   6       5.126  55.887 -10.202  1.00 43.30           C  
ATOM     54  CZ3 TRP B   6       4.671  57.701 -11.740  1.00 43.30           C  
ATOM     55  N   LEU B   7       0.341  56.630 -14.000  1.00 48.85           N  
ATOM     56  CA  LEU B   7      -0.167  57.838 -13.360  1.00 48.85           C  
ATOM     57  C   LEU B   7      -1.631  57.670 -12.966  1.00 48.85           C  
ATOM     58  CB  LEU B   7      -0.013  59.044 -14.291  1.00 48.85           C  
ATOM     59  O   LEU B   7      -2.033  58.071 -11.871  1.00 48.85           O  
ATOM     60  CG  LEU B   7       0.069  60.415 -13.617  1.00 48.85           C  
ATOM     61  CD1 LEU B   7       1.526  60.828 -13.432  1.00 48.85           C  
ATOM     62  CD2 LEU B   7      -0.688  61.458 -14.432  1.00 48.85           C  
ATOM     63  N   LYS B   8      -2.427  56.975 -13.794  1.00 53.42           N  
ATOM     64  CA  LYS B   8      -3.825  56.697 -13.477  1.00 53.42           C  
ATOM     65  C   LYS B   8      -3.941  55.758 -12.280  1.00 53.42           C  
ATOM     66  CB  LYS B   8      -4.541  56.095 -14.687  1.00 53.42           C  
ATOM     67  O   LYS B   8      -4.786  55.959 -11.405  1.00 53.42           O  
ATOM     68  CG  LYS B   8      -5.296  57.112 -15.529  1.00 53.42           C  
ATOM     69  CD  LYS B   8      -6.035  56.445 -16.682  1.00 53.42           C  
ATOM     70  CE  LYS B   8      -6.687  57.472 -17.598  1.00 53.42           C  
ATOM     71  NZ  LYS B   8      -7.410  56.822 -18.732  1.00 53.42           N  
ATOM     72  N   GLN B   9      -3.160  54.733 -12.220  1.00 53.82           N  
ATOM     73  CA  GLN B   9      -3.153  53.810 -11.091  1.00 53.82           C  
ATOM     74  C   GLN B   9      -2.667  54.500  -9.819  1.00 53.82           C  
ATOM     75  CB  GLN B   9      -2.277  52.594 -11.396  1.00 53.82           C  
ATOM     76  O   GLN B   9      -3.189  54.247  -8.731  1.00 53.82           O  
ATOM     77  CG  GLN B   9      -3.062  51.362 -11.826  1.00 53.82           C  
ATOM     78  CD  GLN B   9      -2.706  50.128 -11.019  1.00 53.82           C  
ATOM     79  NE2 GLN B   9      -3.561  49.113 -11.080  1.00 53.82           N  
ATOM     80  OE1 GLN B   9      -1.670  50.087 -10.347  1.00 53.82           O  
ATOM     81  N   LEU B  10      -1.724  55.338  -9.955  1.00 51.51           N  
ATOM     82  CA  LEU B  10      -1.217  56.110  -8.826  1.00 51.51           C  
ATOM     83  C   LEU B  10      -2.288  57.053  -8.287  1.00 51.51           C  
ATOM     84  CB  LEU B  10       0.023  56.909  -9.236  1.00 51.51           C  
ATOM     85  O   LEU B  10      -2.427  57.211  -7.072  1.00 51.51           O  
ATOM     86  CG  LEU B  10       1.363  56.406  -8.696  1.00 51.51           C  
ATOM     87  CD1 LEU B  10       2.480  56.699  -9.691  1.00 51.51           C  
ATOM     88  CD2 LEU B  10       1.666  57.040  -7.342  1.00 51.51           C  
ATOM     89  N   ILE B  11      -3.098  57.590  -9.246  1.00 54.95           N  
ATOM     90  CA  ILE B  11      -4.184  58.475  -8.838  1.00 54.95           C  
ATOM     91  C   ILE B  11      -5.265  57.669  -8.122  1.00 54.95           C  
ATOM     92  CB  ILE B  11      -4.786  59.225 -10.047  1.00 54.95           C  
ATOM     93  O   ILE B  11      -5.805  58.109  -7.104  1.00 54.95           O  
ATOM     94  CG1 ILE B  11      -3.776  60.232 -10.608  1.00 54.95           C  
ATOM     95  CG2 ILE B  11      -6.093  59.921  -9.654  1.00 54.95           C  
ATOM     96  CD1 ILE B  11      -4.188  60.846 -11.939  1.00 54.95           C  
ATOM     97  N   LYS B  12      -5.507  56.416  -8.625  1.00 53.36           N  
ATOM     98  CA  LYS B  12      -6.493  55.556  -7.977  1.00 53.36           C  
ATOM     99  C   LYS B  12      -6.032  55.146  -6.581  1.00 53.36           C  
ATOM    100  CB  LYS B  12      -6.760  54.312  -8.827  1.00 53.36           C  
ATOM    101  O   LYS B  12      -6.815  55.179  -5.629  1.00 53.36           O  
ATOM    102  CG  LYS B  12      -7.931  54.459  -9.787  1.00 53.36           C  
ATOM    103  CD  LYS B  12      -8.165  53.180 -10.582  1.00 53.36           C  
ATOM    104  CE  LYS B  12      -9.242  53.369 -11.641  1.00 53.36           C  
ATOM    105  NZ  LYS B  12      -9.422  52.142 -12.474  1.00 53.36           N  
ATOM    106  N   VAL B  13      -4.775  54.749  -6.465  1.00 55.16           N  
ATOM    107  CA  VAL B  13      -4.223  54.362  -5.171  1.00 55.16           C  
ATOM    108  C   VAL B  13      -4.231  55.561  -4.226  1.00 55.16           C  
ATOM    109  CB  VAL B  13      -2.789  53.803  -5.311  1.00 55.16           C  
ATOM    110  O   VAL B  13      -4.559  55.425  -3.044  1.00 55.16           O  
ATOM    111  CG1 VAL B  13      -2.165  53.567  -3.936  1.00 55.16           C  
ATOM    112  CG2 VAL B  13      -2.797  52.511  -6.126  1.00 55.16           C  
ATOM    113  N   THR B  14      -3.909  56.729  -4.791  1.00 53.50           N  
ATOM    114  CA  THR B  14      -3.919  57.947  -3.989  1.00 53.50           C  
ATOM    115  C   THR B  14      -5.337  58.291  -3.543  1.00 53.50           C  
ATOM    116  CB  THR B  14      -3.321  59.134  -4.768  1.00 53.50           C  
ATOM    117  O   THR B  14      -5.555  58.680  -2.394  1.00 53.50           O  
ATOM    118  CG2 THR B  14      -2.613  60.106  -3.830  1.00 53.50           C  
ATOM    119  OG1 THR B  14      -2.378  58.641  -5.728  1.00 53.50           O  
ATOM    120  N   LEU B  15      -6.294  57.982  -4.406  1.00 57.67           N  
ATOM    121  CA  LEU B  15      -7.686  58.247  -4.061  1.00 57.67           C  
ATOM    122  C   LEU B  15      -8.171  57.285  -2.982  1.00 57.67           C  
ATOM    123  CB  LEU B  15      -8.577  58.133  -5.301  1.00 57.67           C  
ATOM    124  O   LEU B  15      -8.887  57.688  -2.062  1.00 57.67           O  
ATOM    125  CG  LEU B  15      -9.176  59.438  -5.828  1.00 57.67           C  
ATOM    126  CD1 LEU B  15      -9.385  59.354  -7.336  1.00 57.67           C  
ATOM    127  CD2 LEU B  15     -10.489  59.749  -5.118  1.00 57.67           C  
ATOM    128  N   VAL B  16      -7.734  56.004  -3.068  1.00 55.44           N  
ATOM    129  CA  VAL B  16      -8.090  55.012  -2.058  1.00 55.44           C  
ATOM    130  C   VAL B  16      -7.457  55.386  -0.720  1.00 55.44           C  
ATOM    131  CB  VAL B  16      -7.650  53.592  -2.478  1.00 55.44           C  
ATOM    132  O   VAL B  16      -8.110  55.316   0.324  1.00 55.44           O  
ATOM    133  CG1 VAL B  16      -7.853  52.602  -1.332  1.00 55.44           C  
ATOM    134  CG2 VAL B  16      -8.416  53.141  -3.720  1.00 55.44           C  
ATOM    135  N   PHE B  17      -6.204  55.818  -0.771  1.00 52.72           N  
ATOM    136  CA  PHE B  17      -5.522  56.236   0.448  1.00 52.72           C  
ATOM    137  C   PHE B  17      -6.187  57.472   1.044  1.00 52.72           C  
ATOM    138  CB  PHE B  17      -4.043  56.520   0.168  1.00 52.72           C  
ATOM    139  O   PHE B  17      -6.327  57.580   2.264  1.00 52.72           O  
ATOM    140  CG  PHE B  17      -3.129  55.375   0.513  1.00 52.72           C  
ATOM    141  CD1 PHE B  17      -2.737  55.152   1.827  1.00 52.72           C  
ATOM    142  CD2 PHE B  17      -2.662  54.521  -0.478  1.00 52.72           C  
ATOM    143  CE1 PHE B  17      -1.892  54.093   2.149  1.00 52.72           C  
ATOM    144  CE2 PHE B  17      -1.817  53.461  -0.164  1.00 52.72           C  
ATOM    145  CZ  PHE B  17      -1.432  53.249   1.150  1.00 52.72           C  
ATOM    146  N   LEU B  18      -6.640  58.409   0.157  1.00 54.61           N  
ATOM    147  CA  LEU B  18      -7.353  59.599   0.608  1.00 54.61           C  
ATOM    148  C   LEU B  18      -8.687  59.224   1.246  1.00 54.61           C  
ATOM    149  CB  LEU B  18      -7.586  60.561  -0.560  1.00 54.61           C  
ATOM    150  O   LEU B  18      -9.073  59.795   2.268  1.00 54.61           O  
ATOM    151  CG  LEU B  18      -6.508  61.622  -0.790  1.00 54.61           C  
ATOM    152  CD1 LEU B  18      -6.691  62.275  -2.156  1.00 54.61           C  
ATOM    153  CD2 LEU B  18      -6.543  62.668   0.318  1.00 54.61           C  
ATOM    154  N   PHE B  19      -9.314  58.178   0.665  1.00 59.49           N  
ATOM    155  CA  PHE B  19     -10.577  57.697   1.212  1.00 59.49           C  
ATOM    156  C   PHE B  19     -10.364  57.035   2.568  1.00 59.49           C  
ATOM    157  CB  PHE B  19     -11.242  56.712   0.246  1.00 59.49           C  
ATOM    158  O   PHE B  19     -11.130  57.266   3.505  1.00 59.49           O  
ATOM    159  CG  PHE B  19     -12.549  57.202  -0.318  1.00 59.49           C  
ATOM    160  CD1 PHE B  19     -13.745  56.949   0.342  1.00 59.49           C  
ATOM    161  CD2 PHE B  19     -12.580  57.917  -1.508  1.00 59.49           C  
ATOM    162  CE1 PHE B  19     -14.956  57.402  -0.177  1.00 59.49           C  
ATOM    163  CE2 PHE B  19     -13.786  58.373  -2.033  1.00 59.49           C  
ATOM    164  CZ  PHE B  19     -14.973  58.114  -1.367  1.00 59.49           C  
ATOM    165  N   VAL B  20      -9.334  56.185   2.732  1.00 53.72           N  
ATOM    166  CA  VAL B  20      -9.013  55.531   3.996  1.00 53.72           C  
ATOM    167  C   VAL B  20      -8.630  56.580   5.038  1.00 53.72           C  
ATOM    168  CB  VAL B  20      -7.870  54.504   3.829  1.00 53.72           C  
ATOM    169  O   VAL B  20      -9.053  56.499   6.193  1.00 53.72           O  
ATOM    170  CG1 VAL B  20      -7.470  53.917   5.182  1.00 53.72           C  
ATOM    171  CG2 VAL B  20      -8.287  53.395   2.865  1.00 53.72           C  
ATOM    172  N   ALA B  21      -7.855  57.552   4.581  1.00 51.37           N  
ATOM    173  CA  ALA B  21      -7.469  58.651   5.462  1.00 51.37           C  
ATOM    174  C   ALA B  21      -8.690  59.447   5.913  1.00 51.37           C  
ATOM    175  CB  ALA B  21      -6.469  59.569   4.762  1.00 51.37           C  
ATOM    176  O   ALA B  21      -8.789  59.836   7.079  1.00 51.37           O  
ATOM    177  N   ALA B  22      -9.650  59.638   4.930  1.00 52.42           N  
ATOM    178  CA  ALA B  22     -10.887  60.348   5.245  1.00 52.42           C  
ATOM    179  C   ALA B  22     -11.706  59.588   6.284  1.00 52.42           C  
ATOM    180  CB  ALA B  22     -11.711  60.569   3.980  1.00 52.42           C  
ATOM    181  O   ALA B  22     -12.249  60.187   7.216  1.00 52.42           O  
ATOM    182  N   ILE B  23     -11.729  58.229   6.129  1.00 52.56           N  
ATOM    183  CA  ILE B  23     -12.468  57.396   7.072  1.00 52.56           C  
ATOM    184  C   ILE B  23     -11.816  57.475   8.451  1.00 52.56           C  
ATOM    185  CB  ILE B  23     -12.538  55.928   6.595  1.00 52.56           C  
ATOM    186  O   ILE B  23     -12.507  57.604   9.464  1.00 52.56           O  
ATOM    187  CG1 ILE B  23     -13.356  55.825   5.303  1.00 52.56           C  
ATOM    188  CG2 ILE B  23     -13.126  55.033   7.689  1.00 52.56           C  
ATOM    189  CD1 ILE B  23     -13.348  54.438   4.674  1.00 52.56           C  
ATOM    190  N   PHE B  24     -10.492  57.424   8.500  1.00 50.98           N  
ATOM    191  CA  PHE B  24      -9.772  57.509   9.765  1.00 50.98           C  
ATOM    192  C   PHE B  24      -9.990  58.868  10.420  1.00 50.98           C  
ATOM    193  CB  PHE B  24      -8.276  57.263   9.550  1.00 50.98           C  
ATOM    194  O   PHE B  24     -10.121  58.959  11.643  1.00 50.98           O  
ATOM    195  CG  PHE B  24      -7.845  55.851   9.842  1.00 50.98           C  
ATOM    196  CD1 PHE B  24      -7.558  55.451  11.141  1.00 50.98           C  
ATOM    197  CD2 PHE B  24      -7.727  54.923   8.816  1.00 50.98           C  
ATOM    198  CE1 PHE B  24      -7.159  54.145  11.414  1.00 50.98           C  
ATOM    199  CE2 PHE B  24      -7.329  53.615   9.081  1.00 50.98           C  
ATOM    200  CZ  PHE B  24      -7.044  53.229  10.380  1.00 50.98           C  
ATOM    201  N   TYR B  25     -10.026  59.951   9.539  1.00 47.28           N  
ATOM    202  CA  TYR B  25     -10.287  61.293  10.046  1.00 47.28           C  
ATOM    203  C   TYR B  25     -11.676  61.381  10.667  1.00 47.28           C  
ATOM    204  CB  TYR B  25     -10.151  62.327   8.924  1.00 47.28           C  
ATOM    205  O   TYR B  25     -11.854  61.998  11.720  1.00 47.28           O  
ATOM    206  CG  TYR B  25     -10.386  63.748   9.376  1.00 47.28           C  
ATOM    207  CD1 TYR B  25     -11.611  64.375   9.162  1.00 47.28           C  
ATOM    208  CD2 TYR B  25      -9.383  64.467  10.018  1.00 47.28           C  
ATOM    209  CE1 TYR B  25     -11.832  65.685   9.576  1.00 47.28           C  
ATOM    210  CE2 TYR B  25      -9.592  65.777  10.436  1.00 47.28           C  
ATOM    211  OH  TYR B  25     -11.030  67.673  10.622  1.00 47.28           O  
ATOM    212  CZ  TYR B  25     -10.818  66.376  10.211  1.00 47.28           C  
ATOM    213  N   LEU B  26     -12.601  60.675   9.863  1.00 46.45           N  
ATOM    214  CA  LEU B  26     -13.971  60.724  10.362  1.00 46.45           C  
ATOM    215  C   LEU B  26     -14.097  59.968  11.680  1.00 46.45           C  
ATOM    216  CB  LEU B  26     -14.938  60.138   9.329  1.00 46.45           C  
ATOM    217  O   LEU B  26     -14.896  60.342  12.541  1.00 46.45           O  
ATOM    218  CG  LEU B  26     -15.240  61.012   8.111  1.00 46.45           C  
ATOM    219  CD1 LEU B  26     -15.943  60.194   7.033  1.00 46.45           C  
ATOM    220  CD2 LEU B  26     -16.085  62.216   8.512  1.00 46.45           C  
ATOM    221  N   ILE B  27     -13.217  58.841  11.826  1.00 43.21           N  
ATOM    222  CA  ILE B  27     -13.294  58.029  13.035  1.00 43.21           C  
ATOM    223  C   ILE B  27     -12.392  58.622  14.114  1.00 43.21           C  
ATOM    224  CB  ILE B  27     -12.902  56.561  12.755  1.00 43.21           C  
ATOM    225  O   ILE B  27     -12.428  58.191  15.269  1.00 43.21           O  
ATOM    226  CG1 ILE B  27     -13.694  56.014  11.562  1.00 43.21           C  
ATOM    227  CG2 ILE B  27     -13.121  55.697  14.001  1.00 43.21           C  
ATOM    228  CD1 ILE B  27     -13.166  54.691  11.023  1.00 43.21           C  
ATOM    229  N   THR B  28     -11.567  59.592  13.728  1.00 36.79           N  
ATOM    230  CA  THR B  28     -10.689  60.188  14.728  1.00 36.79           C  
ATOM    231  C   THR B  28     -11.494  60.991  15.745  1.00 36.79           C  
ATOM    232  CB  THR B  28      -9.632  61.097  14.073  1.00 36.79           C  
ATOM    233  O   THR B  28     -12.323  61.823  15.372  1.00 36.79           O  
ATOM    234  CG2 THR B  28      -8.221  60.674  14.467  1.00 36.79           C  
ATOM    235  OG1 THR B  28      -9.761  61.020  12.647  1.00 36.79           O  
ATOM    236  N   PRO B  29     -11.471  60.679  17.006  1.00 38.08           N  
ATOM    237  CA  PRO B  29     -12.243  61.318  18.075  1.00 38.08           C  
ATOM    238  C   PRO B  29     -11.926  62.804  18.224  1.00 38.08           C  
ATOM    239  CB  PRO B  29     -11.822  60.542  19.326  1.00 38.08           C  
ATOM    240  O   PRO B  29     -10.772  63.212  18.067  1.00 38.08           O  
ATOM    241  CG  PRO B  29     -10.669  59.700  18.883  1.00 38.08           C  
ATOM    242  CD  PRO B  29     -10.517  59.844  17.396  1.00 38.08           C  
ATOM    243  N   VAL B  30     -12.780  63.775  17.720  1.00 42.14           N  
ATOM    244  CA  VAL B  30     -12.667  65.216  17.916  1.00 42.14           C  
ATOM    245  C   VAL B  30     -12.757  65.545  19.404  1.00 42.14           C  
ATOM    246  CB  VAL B  30     -13.759  65.982  17.135  1.00 42.14           C  
ATOM    247  O   VAL B  30     -13.609  65.007  20.115  1.00 42.14           O  
ATOM    248  CG1 VAL B  30     -13.598  67.490  17.320  1.00 42.14           C  
ATOM    249  CG2 VAL B  30     -13.710  65.615  15.653  1.00 42.14           C  
ATOM    250  N   HIS B  31     -11.688  66.218  19.937  1.00 42.68           N  
ATOM    251  CA  HIS B  31     -11.664  66.678  21.321  1.00 42.68           C  
ATOM    252  C   HIS B  31     -12.727  67.744  21.566  1.00 42.68           C  
ATOM    253  CB  HIS B  31     -10.281  67.222  21.682  1.00 42.68           C  
ATOM    254  O   HIS B  31     -12.689  68.815  20.956  1.00 42.68           O  
ATOM    255  CG  HIS B  31      -9.873  66.937  23.092  1.00 42.68           C  
ATOM    256  CD2 HIS B  31      -8.792  67.336  23.802  1.00 42.68           C  
ATOM    257  ND1 HIS B  31     -10.621  66.147  23.938  1.00 42.68           N  
ATOM    258  CE1 HIS B  31     -10.016  66.073  25.111  1.00 42.68           C  
ATOM    259  NE2 HIS B  31      -8.904  66.785  25.055  1.00 42.68           N  
ATOM    260  N   VAL B  32     -13.891  67.456  22.077  1.00 49.50           N  
ATOM    261  CA  VAL B  32     -14.946  68.415  22.385  1.00 49.50           C  
ATOM    262  C   VAL B  32     -14.859  68.825  23.853  1.00 49.50           C  
ATOM    263  CB  VAL B  32     -16.345  67.839  22.074  1.00 49.50           C  
ATOM    264  O   VAL B  32     -14.673  67.978  24.731  1.00 49.50           O  
ATOM    265  CG1 VAL B  32     -17.423  68.906  22.264  1.00 49.50           C  
ATOM    266  CG2 VAL B  32     -16.388  67.279  20.653  1.00 49.50           C  
ATOM    267  N   MET B  33     -14.659  70.123  24.155  1.00 53.87           N  
ATOM    268  CA  MET B  33     -14.601  70.682  25.502  1.00 53.87           C  
ATOM    269  C   MET B  33     -15.993  70.755  26.122  1.00 53.87           C  
ATOM    270  CB  MET B  33     -13.964  72.072  25.482  1.00 53.87           C  
ATOM    271  O   MET B  33     -16.291  71.678  26.881  1.00 53.87           O  
ATOM    272  CG  MET B  33     -12.456  72.053  25.294  1.00 53.87           C  
ATOM    273  SD  MET B  33     -11.548  72.217  26.880  1.00 53.87           S  
ATOM    274  CE  MET B  33     -10.028  71.313  26.474  1.00 53.87           C  
ATOM    275  N   SER B  34     -16.885  69.833  25.801  1.00 61.95           N  
ATOM    276  CA  SER B  34     -18.219  69.846  26.393  1.00 61.95           C  
ATOM    277  C   SER B  34     -18.193  69.323  27.826  1.00 61.95           C  
ATOM    278  CB  SER B  34     -19.186  69.010  25.554  1.00 61.95           C  
ATOM    279  O   SER B  34     -17.528  68.325  28.116  1.00 61.95           O  
ATOM    280  OG  SER B  34     -18.774  67.655  25.513  1.00 61.95           O  
ATOM    281  N   LYS B  35     -18.747  70.055  28.713  1.00 65.64           N  
ATOM    282  CA  LYS B  35     -18.770  69.755  30.141  1.00 65.64           C  
ATOM    283  C   LYS B  35     -19.687  68.572  30.440  1.00 65.64           C  
ATOM    284  CB  LYS B  35     -19.217  70.980  30.940  1.00 65.64           C  
ATOM    285  O   LYS B  35     -20.713  68.394  29.781  1.00 65.64           O  
ATOM    286  CG  LYS B  35     -18.258  72.158  30.856  1.00 65.64           C  
ATOM    287  CD  LYS B  35     -18.729  73.325  31.714  1.00 65.64           C  
ATOM    288  CE  LYS B  35     -17.775  74.508  31.623  1.00 65.64           C  
ATOM    289  NZ  LYS B  35     -18.241  75.660  32.452  1.00 65.64           N  
ATOM    290  N   HIS B  36     -19.272  67.635  31.226  1.00 63.57           N  
ATOM    291  CA  HIS B  36     -20.064  66.465  31.588  1.00 63.57           C  
ATOM    292  C   HIS B  36     -20.340  66.429  33.088  1.00 63.57           C  
ATOM    293  CB  HIS B  36     -19.354  65.182  31.155  1.00 63.57           C  
ATOM    294  O   HIS B  36     -19.549  66.943  33.881  1.00 63.57           O  
ATOM    295  CG  HIS B  36     -19.244  65.029  29.671  1.00 63.57           C  
ATOM    296  CD2 HIS B  36     -18.173  65.105  28.846  1.00 63.57           C  
ATOM    297  ND1 HIS B  36     -20.332  64.767  28.867  1.00 63.57           N  
ATOM    298  CE1 HIS B  36     -19.934  64.687  27.609  1.00 63.57           C  
ATOM    299  NE2 HIS B  36     -18.628  64.888  27.569  1.00 63.57           N  
ATOM    300  N   THR B  37     -21.493  65.898  33.496  1.00 62.45           N  
ATOM    301  CA  THR B  37     -21.913  65.775  34.887  1.00 62.45           C  
ATOM    302  C   THR B  37     -21.756  64.337  35.374  1.00 62.45           C  
ATOM    303  CB  THR B  37     -23.374  66.225  35.071  1.00 62.45           C  
ATOM    304  O   THR B  37     -22.329  63.957  36.397  1.00 62.45           O  
ATOM    305  CG2 THR B  37     -23.507  67.737  34.921  1.00 62.45           C  
ATOM    306  OG1 THR B  37     -24.194  65.585  34.085  1.00 62.45           O  
ATOM    307  N   ASP B  38     -20.937  63.558  34.695  1.00 59.44           N  
ATOM    308  CA  ASP B  38     -20.802  62.158  35.086  1.00 59.44           C  
ATOM    309  C   ASP B  38     -20.049  62.027  36.409  1.00 59.44           C  
ATOM    310  CB  ASP B  38     -20.086  61.362  33.993  1.00 59.44           C  
ATOM    311  O   ASP B  38     -19.037  62.698  36.622  1.00 59.44           O  
ATOM    312  CG  ASP B  38     -20.922  61.197  32.736  1.00 59.44           C  
ATOM    313  OD1 ASP B  38     -22.167  61.267  32.818  1.00 59.44           O  
ATOM    314  OD2 ASP B  38     -20.330  60.993  31.654  1.00 59.44           O  
ATOM    315  N   PHE B  39     -20.482  61.388  37.419  1.00 60.75           N  
ATOM    316  CA  PHE B  39     -19.938  61.032  38.725  1.00 60.75           C  
ATOM    317  C   PHE B  39     -19.915  62.242  39.650  1.00 60.75           C  
ATOM    318  CB  PHE B  39     -18.526  60.455  38.581  1.00 60.75           C  
ATOM    319  O   PHE B  39     -19.049  62.349  40.520  1.00 60.75           O  
ATOM    320  CG  PHE B  39     -18.455  59.238  37.699  1.00 60.75           C  
ATOM    321  CD1 PHE B  39     -18.866  57.996  38.169  1.00 60.75           C  
ATOM    322  CD2 PHE B  39     -17.976  59.335  36.399  1.00 60.75           C  
ATOM    323  CE1 PHE B  39     -18.801  56.868  37.354  1.00 60.75           C  
ATOM    324  CE2 PHE B  39     -17.908  58.212  35.579  1.00 60.75           C  
ATOM    325  CZ  PHE B  39     -18.320  56.979  36.059  1.00 60.75           C  
ATOM    326  N   SER B  40     -20.777  63.155  39.533  1.00 63.98           N  
ATOM    327  CA  SER B  40     -20.817  64.390  40.309  1.00 63.98           C  
ATOM    328  C   SER B  40     -20.973  64.102  41.799  1.00 63.98           C  
ATOM    329  CB  SER B  40     -21.961  65.286  39.833  1.00 63.98           C  
ATOM    330  O   SER B  40     -20.398  64.801  42.635  1.00 63.98           O  
ATOM    331  OG  SER B  40     -23.177  64.562  39.775  1.00 63.98           O  
ATOM    332  N   SER B  41     -21.595  62.957  42.151  1.00 62.08           N  
ATOM    333  CA  SER B  41     -21.849  62.619  43.548  1.00 62.08           C  
ATOM    334  C   SER B  41     -20.645  61.926  44.177  1.00 62.08           C  
ATOM    335  CB  SER B  41     -23.083  61.723  43.667  1.00 62.08           C  
ATOM    336  O   SER B  41     -20.465  61.968  45.396  1.00 62.08           O  
ATOM    337  OG  SER B  41     -22.912  60.530  42.922  1.00 62.08           O  
ATOM    338  N   GLU B  42     -19.679  61.526  43.367  1.00 59.05           N  
ATOM    339  CA  GLU B  42     -18.555  60.739  43.865  1.00 59.05           C  
ATOM    340  C   GLU B  42     -17.251  61.528  43.787  1.00 59.05           C  
ATOM    341  CB  GLU B  42     -18.425  59.430  43.081  1.00 59.05           C  
ATOM    342  O   GLU B  42     -16.193  61.030  44.178  1.00 59.05           O  
ATOM    343  CG  GLU B  42     -19.595  58.478  43.277  1.00 59.05           C  
ATOM    344  CD  GLU B  42     -19.704  57.429  42.181  1.00 59.05           C  
ATOM    345  OE1 GLU B  42     -20.679  56.643  42.188  1.00 59.05           O  
ATOM    346  OE2 GLU B  42     -18.807  57.391  41.310  1.00 59.05           O  
ATOM    347  N   ILE B  43     -17.332  62.713  43.374  1.00 63.69           N  
ATOM    348  CA  ILE B  43     -16.130  63.522  43.209  1.00 63.69           C  
ATOM    349  C   ILE B  43     -15.783  64.207  44.529  1.00 63.69           C  
ATOM    350  CB  ILE B  43     -16.305  64.572  42.089  1.00 63.69           C  
ATOM    351  O   ILE B  43     -16.618  64.903  45.112  1.00 63.69           O  
ATOM    352  CG1 ILE B  43     -16.530  63.881  40.739  1.00 63.69           C  
ATOM    353  CG2 ILE B  43     -15.092  65.506  42.030  1.00 63.69           C  
ATOM    354  CD1 ILE B  43     -16.878  64.835  39.605  1.00 63.69           C  
ATOM    355  N   ILE B  44     -14.559  63.920  45.161  1.00 60.23           N  
ATOM    356  CA  ILE B  44     -14.128  64.470  46.442  1.00 60.23           C  
ATOM    357  C   ILE B  44     -13.352  65.765  46.212  1.00 60.23           C  
ATOM    358  CB  ILE B  44     -13.264  63.460  47.229  1.00 60.23           C  
ATOM    359  O   ILE B  44     -13.484  66.720  46.981  1.00 60.23           O  
ATOM    360  CG1 ILE B  44     -14.028  62.146  47.430  1.00 60.23           C  
ATOM    361  CG2 ILE B  44     -12.831  64.052  48.573  1.00 60.23           C  
ATOM    362  CD1 ILE B  44     -13.166  61.000  47.939  1.00 60.23           C  
ATOM    363  N   GLY B  45     -12.601  65.727  45.132  1.00 68.23           N  
ATOM    364  CA  GLY B  45     -11.796  66.905  44.851  1.00 68.23           C  
ATOM    365  C   GLY B  45     -11.239  66.924  43.441  1.00 68.23           C  
ATOM    366  O   GLY B  45     -11.536  66.038  42.638  1.00 68.23           O  
ATOM    367  N   TYR B  46     -10.632  68.049  43.111  1.00 71.52           N  
ATOM    368  CA  TYR B  46     -10.069  68.211  41.775  1.00 71.52           C  
ATOM    369  C   TYR B  46      -8.567  68.461  41.843  1.00 71.52           C  
ATOM    370  CB  TYR B  46     -10.757  69.363  41.037  1.00 71.52           C  
ATOM    371  O   TYR B  46      -8.072  69.047  42.809  1.00 71.52           O  
ATOM    372  CG  TYR B  46     -12.218  69.114  40.751  1.00 71.52           C  
ATOM    373  CD1 TYR B  46     -12.614  68.378  39.636  1.00 71.52           C  
ATOM    374  CD2 TYR B  46     -13.205  69.614  41.593  1.00 71.52           C  
ATOM    375  CE1 TYR B  46     -13.959  68.148  39.367  1.00 71.52           C  
ATOM    376  CE2 TYR B  46     -14.553  69.389  41.334  1.00 71.52           C  
ATOM    377  OH  TYR B  46     -16.253  68.431  39.959  1.00 71.52           O  
ATOM    378  CZ  TYR B  46     -14.920  68.656  40.220  1.00 71.52           C  
ATOM    379  N   LYS B  47      -7.837  67.827  40.910  1.00 69.84           N  
ATOM    380  CA  LYS B  47      -6.411  68.075  40.722  1.00 69.84           C  
ATOM    381  C   LYS B  47      -6.116  68.534  39.297  1.00 69.84           C  
ATOM    382  CB  LYS B  47      -5.601  66.819  41.046  1.00 69.84           C  
ATOM    383  O   LYS B  47      -6.938  68.350  38.397  1.00 69.84           O  
ATOM    384  CG  LYS B  47      -5.575  66.463  42.525  1.00 69.84           C  
ATOM    385  CD  LYS B  47      -4.357  65.618  42.876  1.00 69.84           C  
ATOM    386  CE  LYS B  47      -4.281  65.338  44.371  1.00 69.84           C  
ATOM    387  NZ  LYS B  47      -3.047  64.577  44.730  1.00 69.84           N  
ATOM    388  N   ALA B  48      -5.083  69.287  39.045  1.00 70.76           N  
ATOM    389  CA  ALA B  48      -4.701  69.773  37.722  1.00 70.76           C  
ATOM    390  C   ALA B  48      -3.525  68.978  37.163  1.00 70.76           C  
ATOM    391  CB  ALA B  48      -4.355  71.259  37.781  1.00 70.76           C  
ATOM    392  O   ALA B  48      -2.600  68.627  37.898  1.00 70.76           O  
ATOM    393  N   ILE B  49      -3.598  68.537  35.947  1.00 64.50           N  
ATOM    394  CA  ILE B  49      -2.508  67.850  35.262  1.00 64.50           C  
ATOM    395  C   ILE B  49      -1.784  68.826  34.337  1.00 64.50           C  
ATOM    396  CB  ILE B  49      -3.021  66.633  34.461  1.00 64.50           C  
ATOM    397  O   ILE B  49      -2.375  69.347  33.388  1.00 64.50           O  
ATOM    398  CG1 ILE B  49      -3.774  65.666  35.382  1.00 64.50           C  
ATOM    399  CG2 ILE B  49      -1.863  65.925  33.753  1.00 64.50           C  
ATOM    400  CD1 ILE B  49      -4.472  64.529  34.649  1.00 64.50           C  
ATOM    401  N   ASP B  50      -0.540  69.193  34.663  1.00 66.74           N  
ATOM    402  CA  ASP B  50       0.301  70.109  33.899  1.00 66.74           C  
ATOM    403  C   ASP B  50       1.549  69.402  33.376  1.00 66.74           C  
ATOM    404  CB  ASP B  50       0.698  71.314  34.756  1.00 66.74           C  
ATOM    405  O   ASP B  50       2.381  68.940  34.160  1.00 66.74           O  
ATOM    406  CG  ASP B  50       1.048  72.539  33.930  1.00 66.74           C  
ATOM    407  OD1 ASP B  50       0.991  72.471  32.683  1.00 66.74           O  
ATOM    408  OD2 ASP B  50       1.387  73.581  34.532  1.00 66.74           O  
ATOM    409  N   GLY B  51       1.765  69.236  32.124  1.00 58.15           N  
ATOM    410  CA  GLY B  51       2.902  68.558  31.522  1.00 58.15           C  
ATOM    411  C   GLY B  51       3.017  67.103  31.934  1.00 58.15           C  
ATOM    412  O   GLY B  51       4.123  66.590  32.120  1.00 58.15           O  
ATOM    413  N   GLY B  52       1.865  66.419  32.320  1.00 57.06           N  
ATOM    414  CA  GLY B  52       1.855  65.003  32.651  1.00 57.06           C  
ATOM    415  C   GLY B  52       1.973  64.737  34.140  1.00 57.06           C  
ATOM    416  O   GLY B  52       1.952  63.583  34.573  1.00 57.06           O  
ATOM    417  N   VAL B  53       2.156  65.778  34.945  1.00 53.79           N  
ATOM    418  CA  VAL B  53       2.302  65.638  36.390  1.00 53.79           C  
ATOM    419  C   VAL B  53       1.068  66.201  37.092  1.00 53.79           C  
ATOM    420  CB  VAL B  53       3.576  66.346  36.903  1.00 53.79           C  
ATOM    421  O   VAL B  53       0.580  67.275  36.735  1.00 53.79           O  
ATOM    422  CG1 VAL B  53       3.716  66.178  38.415  1.00 53.79           C  
ATOM    423  CG2 VAL B  53       4.812  65.805  36.186  1.00 53.79           C  
ATOM    424  N   THR B  54       0.559  65.427  38.038  1.00 57.21           N  
ATOM    425  CA  THR B  54      -0.609  65.844  38.805  1.00 57.21           C  
ATOM    426  C   THR B  54      -0.216  66.845  39.887  1.00 57.21           C  
ATOM    427  CB  THR B  54      -1.314  64.636  39.450  1.00 57.21           C  
ATOM    428  O   THR B  54       0.791  66.661  40.574  1.00 57.21           O  
ATOM    429  CG2 THR B  54      -2.177  63.895  38.434  1.00 57.21           C  
ATOM    430  OG1 THR B  54      -0.328  63.736  39.970  1.00 57.21           O  
ATOM    431  N   ARG B  55      -0.869  68.037  39.965  1.00 66.83           N  
ATOM    432  CA  ARG B  55      -0.598  69.051  40.978  1.00 66.83           C  
ATOM    433  C   ARG B  55      -1.893  69.579  41.586  1.00 66.83           C  
ATOM    434  CB  ARG B  55       0.209  70.206  40.380  1.00 66.83           C  
ATOM    435  O   ARG B  55      -2.966  69.436  40.994  1.00 66.83           O  
ATOM    436  CG  ARG B  55      -0.594  71.102  39.451  1.00 66.83           C  
ATOM    437  CD  ARG B  55       0.221  72.296  38.975  1.00 66.83           C  
ATOM    438  NE  ARG B  55      -0.569  73.185  38.127  1.00 66.83           N  
ATOM    439  NH1 ARG B  55      -1.135  74.642  39.829  1.00 66.83           N  
ATOM    440  NH2 ARG B  55      -1.886  75.016  37.695  1.00 66.83           N  
ATOM    441  CZ  ARG B  55      -1.195  74.279  38.552  1.00 66.83           C  
ATOM    442  N   ASP B  56      -1.827  70.049  42.814  1.00 69.29           N  
ATOM    443  CA  ASP B  56      -2.965  70.662  43.492  1.00 69.29           C  
ATOM    444  C   ASP B  56      -3.326  72.003  42.857  1.00 69.29           C  
ATOM    445  CB  ASP B  56      -2.665  70.849  44.981  1.00 69.29           C  
ATOM    446  O   ASP B  56      -2.466  72.677  42.286  1.00 69.29           O  
ATOM    447  CG  ASP B  56      -2.680  69.545  45.758  1.00 69.29           C  
ATOM    448  OD1 ASP B  56      -3.365  68.589  45.333  1.00 69.29           O  
ATOM    449  OD2 ASP B  56      -2.003  69.472  46.806  1.00 69.29           O  
ATOM    450  N   ILE B  57      -4.559  72.345  42.823  1.00 74.78           N  
ATOM    451  CA  ILE B  57      -5.058  73.580  42.229  1.00 74.78           C  
ATOM    452  C   ILE B  57      -4.761  74.756  43.157  1.00 74.78           C  
ATOM    453  CB  ILE B  57      -6.573  73.496  41.938  1.00 74.78           C  
ATOM    454  O   ILE B  57      -5.134  74.737  44.332  1.00 74.78           O  
ATOM    455  CG1 ILE B  57      -6.875  72.307  41.019  1.00 74.78           C  
ATOM    456  CG2 ILE B  57      -7.078  74.805  41.324  1.00 74.78           C  
ATOM    457  CD1 ILE B  57      -8.360  72.003  40.868  1.00 74.78           C  
ATOM    458  N   ALA B  58      -3.978  75.713  42.729  1.00 70.69           N  
ATOM    459  CA  ALA B  58      -3.612  76.904  43.492  1.00 70.69           C  
ATOM    460  C   ALA B  58      -4.620  78.028  43.271  1.00 70.69           C  
ATOM    461  CB  ALA B  58      -2.209  77.369  43.112  1.00 70.69           C  
ATOM    462  O   ALA B  58      -5.322  78.051  42.258  1.00 70.69           O  
ATOM    463  N   SER B  59      -4.760  78.924  44.186  1.00 67.37           N  
ATOM    464  CA  SER B  59      -5.665  80.066  44.102  1.00 67.37           C  
ATOM    465  C   SER B  59      -5.233  81.035  43.006  1.00 67.37           C  
ATOM    466  CB  SER B  59      -5.732  80.797  45.443  1.00 67.37           C  
ATOM    467  O   SER B  59      -6.054  81.783  42.473  1.00 67.37           O  
ATOM    468  OG  SER B  59      -4.447  81.248  45.835  1.00 67.37           O  
ATOM    469  N   THR B  60      -3.941  80.974  42.526  1.00 73.77           N  
ATOM    470  CA  THR B  60      -3.392  81.874  41.517  1.00 73.77           C  
ATOM    471  C   THR B  60      -3.654  81.336  40.113  1.00 73.77           C  
ATOM    472  CB  THR B  60      -1.879  82.080  41.717  1.00 73.77           C  
ATOM    473  O   THR B  60      -3.379  82.016  39.122  1.00 73.77           O  
ATOM    474  CG2 THR B  60      -1.599  82.938  42.947  1.00 73.77           C  
ATOM    475  OG1 THR B  60      -1.247  80.805  41.884  1.00 73.77           O  
ATOM    476  N   ASP B  61      -4.262  80.207  39.938  1.00 79.41           N  
ATOM    477  CA  ASP B  61      -4.519  79.604  38.634  1.00 79.41           C  
ATOM    478  C   ASP B  61      -5.689  80.290  37.933  1.00 79.41           C  
ATOM    479  CB  ASP B  61      -4.800  78.107  38.782  1.00 79.41           C  
ATOM    480  O   ASP B  61      -6.754  80.475  38.526  1.00 79.41           O  
ATOM    481  CG  ASP B  61      -3.554  77.298  39.095  1.00 79.41           C  
ATOM    482  OD1 ASP B  61      -2.438  77.735  38.742  1.00 79.41           O  
ATOM    483  OD2 ASP B  61      -3.690  76.211  39.699  1.00 79.41           O  
ATOM    484  N   THR B  62      -5.435  80.664  36.597  1.00 82.28           N  
ATOM    485  CA  THR B  62      -6.459  81.438  35.903  1.00 82.28           C  
ATOM    486  C   THR B  62      -6.924  80.712  34.643  1.00 82.28           C  
ATOM    487  CB  THR B  62      -5.942  82.839  35.529  1.00 82.28           C  
ATOM    488  O   THR B  62      -7.899  81.121  34.009  1.00 82.28           O  
ATOM    489  CG2 THR B  62      -5.693  83.684  36.774  1.00 82.28           C  
ATOM    490  OG1 THR B  62      -4.715  82.711  34.800  1.00 82.28           O  
ATOM    491  N   CYS B  63      -6.278  79.595  34.272  1.00 86.02           N  
ATOM    492  CA  CYS B  63      -6.621  78.895  33.038  1.00 86.02           C  
ATOM    493  C   CYS B  63      -6.653  77.388  33.257  1.00 86.02           C  
ATOM    494  CB  CYS B  63      -5.622  79.238  31.933  1.00 86.02           C  
ATOM    495  O   CYS B  63      -5.730  76.821  33.844  1.00 86.02           O  
ATOM    496  SG  CYS B  63      -5.994  78.455  30.348  1.00 86.02           S  
ATOM    497  N   PHE B  64      -7.711  76.723  32.846  1.00 84.53           N  
ATOM    498  CA  PHE B  64      -7.856  75.278  32.969  1.00 84.53           C  
ATOM    499  C   PHE B  64      -8.551  74.697  31.743  1.00 84.53           C  
ATOM    500  CB  PHE B  64      -8.641  74.921  34.235  1.00 84.53           C  
ATOM    501  O   PHE B  64      -9.320  75.390  31.073  1.00 84.53           O  
ATOM    502  CG  PHE B  64      -7.965  75.349  35.509  1.00 84.53           C  
ATOM    503  CD1 PHE B  64      -6.858  74.662  35.990  1.00 84.53           C  
ATOM    504  CD2 PHE B  64      -8.438  76.440  36.227  1.00 84.53           C  
ATOM    505  CE1 PHE B  64      -6.230  75.056  37.170  1.00 84.53           C  
ATOM    506  CE2 PHE B  64      -7.816  76.840  37.406  1.00 84.53           C  
ATOM    507  CZ  PHE B  64      -6.713  76.147  37.876  1.00 84.53           C  
ATOM    508  N   ALA B  65      -8.145  73.528  31.370  1.00 78.24           N  
ATOM    509  CA  ALA B  65      -8.919  72.736  30.418  1.00 78.24           C  
ATOM    510  C   ALA B  65      -9.907  71.824  31.138  1.00 78.24           C  
ATOM    511  CB  ALA B  65      -7.988  71.911  29.531  1.00 78.24           C  
ATOM    512  O   ALA B  65      -9.584  70.678  31.461  1.00 78.24           O  
ATOM    513  N   ASN B  66     -11.042  72.340  31.412  1.00 79.23           N  
ATOM    514  CA  ASN B  66     -12.025  71.671  32.259  1.00 79.23           C  
ATOM    515  C   ASN B  66     -13.151  71.056  31.432  1.00 79.23           C  
ATOM    516  CB  ASN B  66     -12.596  72.646  33.291  1.00 79.23           C  
ATOM    517  O   ASN B  66     -13.743  71.727  30.585  1.00 79.23           O  
ATOM    518  CG  ASN B  66     -13.662  72.014  34.163  1.00 79.23           C  
ATOM    519  ND2 ASN B  66     -14.499  72.845  34.774  1.00 79.23           N  
ATOM    520  OD1 ASN B  66     -13.734  70.788  34.288  1.00 79.23           O  
ATOM    521  N   LYS B  67     -13.408  69.834  31.746  1.00 71.30           N  
ATOM    522  CA  LYS B  67     -14.542  69.159  31.122  1.00 71.30           C  
ATOM    523  C   LYS B  67     -15.582  68.755  32.163  1.00 71.30           C  
ATOM    524  CB  LYS B  67     -14.073  67.929  30.344  1.00 71.30           C  
ATOM    525  O   LYS B  67     -16.601  68.148  31.827  1.00 71.30           O  
ATOM    526  CG  LYS B  67     -13.251  68.255  29.106  1.00 71.30           C  
ATOM    527  CD  LYS B  67     -12.948  67.005  28.291  1.00 71.30           C  
ATOM    528  CE  LYS B  67     -12.166  67.336  27.027  1.00 71.30           C  
ATOM    529  NZ  LYS B  67     -11.886  66.116  26.212  1.00 71.30           N  
ATOM    530  N   HIS B  68     -15.441  69.102  33.425  1.00 74.67           N  
ATOM    531  CA  HIS B  68     -16.348  68.738  34.507  1.00 74.67           C  
ATOM    532  C   HIS B  68     -17.286  69.891  34.851  1.00 74.67           C  
ATOM    533  CB  HIS B  68     -15.559  68.315  35.748  1.00 74.67           C  
ATOM    534  O   HIS B  68     -16.832  70.984  35.195  1.00 74.67           O  
ATOM    535  CG  HIS B  68     -14.664  67.140  35.518  1.00 74.67           C  
ATOM    536  CD2 HIS B  68     -13.321  67.062  35.361  1.00 74.67           C  
ATOM    537  ND1 HIS B  68     -15.139  65.850  35.422  1.00 74.67           N  
ATOM    538  CE1 HIS B  68     -14.124  65.027  35.217  1.00 74.67           C  
ATOM    539  NE2 HIS B  68     -13.010  65.738  35.176  1.00 74.67           N  
ATOM    540  N   ALA B  69     -18.580  69.597  34.888  1.00 77.52           N  
ATOM    541  CA  ALA B  69     -19.595  70.617  35.140  1.00 77.52           C  
ATOM    542  C   ALA B  69     -19.509  71.134  36.573  1.00 77.52           C  
ATOM    543  CB  ALA B  69     -20.989  70.060  34.862  1.00 77.52           C  
ATOM    544  O   ALA B  69     -19.669  72.332  36.818  1.00 77.52           O  
ATOM    545  N   ASP B  70     -19.138  70.281  37.579  1.00 76.47           N  
ATOM    546  CA  ASP B  70     -19.137  70.639  38.994  1.00 76.47           C  
ATOM    547  C   ASP B  70     -17.873  71.410  39.364  1.00 76.47           C  
ATOM    548  CB  ASP B  70     -19.264  69.387  39.864  1.00 76.47           C  
ATOM    549  O   ASP B  70     -17.777  71.965  40.461  1.00 76.47           O  
ATOM    550  CG  ASP B  70     -20.614  68.705  39.730  1.00 76.47           C  
ATOM    551  OD1 ASP B  70     -21.605  69.378  39.375  1.00 76.47           O  
ATOM    552  OD2 ASP B  70     -20.688  67.483  39.983  1.00 76.47           O  
ATOM    553  N   PHE B  71     -16.981  71.440  38.475  1.00 83.25           N  
ATOM    554  CA  PHE B  71     -15.728  72.140  38.732  1.00 83.25           C  
ATOM    555  C   PHE B  71     -15.955  73.645  38.812  1.00 83.25           C  
ATOM    556  CB  PHE B  71     -14.699  71.821  37.643  1.00 83.25           C  
ATOM    557  O   PHE B  71     -15.347  74.327  39.640  1.00 83.25           O  
ATOM    558  CG  PHE B  71     -13.383  72.529  37.825  1.00 83.25           C  
ATOM    559  CD1 PHE B  71     -13.038  73.603  37.013  1.00 83.25           C  
ATOM    560  CD2 PHE B  71     -12.492  72.121  38.808  1.00 83.25           C  
ATOM    561  CE1 PHE B  71     -11.821  74.260  37.179  1.00 83.25           C  
ATOM    562  CE2 PHE B  71     -11.274  72.773  38.980  1.00 83.25           C  
ATOM    563  CZ  PHE B  71     -10.940  73.842  38.164  1.00 83.25           C  
ATOM    564  N   ASP B  72     -16.848  74.204  38.049  1.00 80.82           N  
ATOM    565  CA  ASP B  72     -17.136  75.635  38.038  1.00 80.82           C  
ATOM    566  C   ASP B  72     -17.613  76.110  39.409  1.00 80.82           C  
ATOM    567  CB  ASP B  72     -18.185  75.964  36.974  1.00 80.82           C  
ATOM    568  O   ASP B  72     -17.162  77.145  39.905  1.00 80.82           O  
ATOM    569  CG  ASP B  72     -17.684  75.736  35.558  1.00 80.82           C  
ATOM    570  OD1 ASP B  72     -16.454  75.735  35.339  1.00 80.82           O  
ATOM    571  OD2 ASP B  72     -18.528  75.558  34.653  1.00 80.82           O  
ATOM    572  N   THR B  73     -18.539  75.298  39.976  1.00 78.39           N  
ATOM    573  CA  THR B  73     -19.069  75.623  41.295  1.00 78.39           C  
ATOM    574  C   THR B  73     -17.997  75.447  42.367  1.00 78.39           C  
ATOM    575  CB  THR B  73     -20.289  74.749  41.638  1.00 78.39           C  
ATOM    576  O   THR B  73     -17.891  76.261  43.286  1.00 78.39           O  
ATOM    577  CG2 THR B  73     -21.560  75.304  41.002  1.00 78.39           C  
ATOM    578  OG1 THR B  73     -20.068  73.419  41.154  1.00 78.39           O  
ATOM    579  N   TRP B  74     -17.236  74.436  42.193  1.00 81.44           N  
ATOM    580  CA  TRP B  74     -16.172  74.122  43.140  1.00 81.44           C  
ATOM    581  C   TRP B  74     -15.110  75.216  43.148  1.00 81.44           C  
ATOM    582  CB  TRP B  74     -15.530  72.773  42.802  1.00 81.44           C  
ATOM    583  O   TRP B  74     -14.674  75.660  44.214  1.00 81.44           O  
ATOM    584  CG  TRP B  74     -14.454  72.353  43.757  1.00 81.44           C  
ATOM    585  CD1 TRP B  74     -14.617  71.689  44.941  1.00 81.44           C  
ATOM    586  CD2 TRP B  74     -13.048  72.575  43.612  1.00 81.44           C  
ATOM    587  CE2 TRP B  74     -12.417  72.017  44.745  1.00 81.44           C  
ATOM    588  CE3 TRP B  74     -12.260  73.191  42.631  1.00 81.44           C  
ATOM    589  NE1 TRP B  74     -13.396  71.483  45.540  1.00 81.44           N  
ATOM    590  CH2 TRP B  74     -10.285  72.666  43.950  1.00 81.44           C  
ATOM    591  CZ2 TRP B  74     -11.032  72.057  44.925  1.00 81.44           C  
ATOM    592  CZ3 TRP B  74     -10.882  73.230  42.811  1.00 81.44           C  
ATOM    593  N   PHE B  75     -14.752  75.710  41.980  1.00 84.42           N  
ATOM    594  CA  PHE B  75     -13.708  76.720  41.857  1.00 84.42           C  
ATOM    595  C   PHE B  75     -14.229  78.091  42.271  1.00 84.42           C  
ATOM    596  CB  PHE B  75     -13.175  76.773  40.422  1.00 84.42           C  
ATOM    597  O   PHE B  75     -13.508  78.873  42.893  1.00 84.42           O  
ATOM    598  CG  PHE B  75     -11.919  77.588  40.270  1.00 84.42           C  
ATOM    599  CD1 PHE B  75     -11.957  78.846  39.681  1.00 84.42           C  
ATOM    600  CD2 PHE B  75     -10.700  77.096  40.717  1.00 84.42           C  
ATOM    601  CE1 PHE B  75     -10.796  79.603  39.540  1.00 84.42           C  
ATOM    602  CE2 PHE B  75      -9.535  77.846  40.579  1.00 84.42           C  
ATOM    603  CZ  PHE B  75      -9.585  79.099  39.989  1.00 84.42           C  
ATOM    604  N   SER B  76     -15.500  78.445  41.956  1.00 78.43           N  
ATOM    605  CA  SER B  76     -16.110  79.723  42.309  1.00 78.43           C  
ATOM    606  C   SER B  76     -16.188  79.898  43.822  1.00 78.43           C  
ATOM    607  CB  SER B  76     -17.508  79.836  41.701  1.00 78.43           C  
ATOM    608  O   SER B  76     -16.088  81.018  44.328  1.00 78.43           O  
ATOM    609  OG  SER B  76     -18.418  78.980  42.370  1.00 78.43           O  
ATOM    610  N   GLN B  77     -16.501  78.866  44.556  1.00 72.79           N  
ATOM    611  CA  GLN B  77     -16.542  78.912  46.013  1.00 72.79           C  
ATOM    612  C   GLN B  77     -15.183  79.294  46.591  1.00 72.79           C  
ATOM    613  CB  GLN B  77     -16.994  77.565  46.581  1.00 72.79           C  
ATOM    614  O   GLN B  77     -15.104  79.871  47.677  1.00 72.79           O  
ATOM    615  CG  GLN B  77     -18.500  77.348  46.525  1.00 72.79           C  
ATOM    616  CD  GLN B  77     -18.917  75.987  47.049  1.00 72.79           C  
ATOM    617  NE2 GLN B  77     -20.222  75.739  47.085  1.00 72.79           N  
ATOM    618  OE1 GLN B  77     -18.073  75.164  47.418  1.00 72.79           O  
ATOM    619  N   ARG B  78     -14.159  79.224  45.852  1.00 70.40           N  
ATOM    620  CA  ARG B  78     -12.800  79.550  46.270  1.00 70.40           C  
ATOM    621  C   ARG B  78     -12.385  80.926  45.759  1.00 70.40           C  
ATOM    622  CB  ARG B  78     -11.815  78.489  45.776  1.00 70.40           C  
ATOM    623  O   ARG B  78     -11.271  81.382  46.023  1.00 70.40           O  
ATOM    624  CG  ARG B  78     -11.744  77.254  46.662  1.00 70.40           C  
ATOM    625  CD  ARG B  78     -10.715  76.255  46.154  1.00 70.40           C  
ATOM    626  NE  ARG B  78     -10.567  75.124  47.066  1.00 70.40           N  
ATOM    627  NH1 ARG B  78     -11.522  73.581  45.636  1.00 70.40           N  
ATOM    628  NH2 ARG B  78     -10.771  72.926  47.701  1.00 70.40           N  
ATOM    629  CZ  ARG B  78     -10.954  73.879  46.799  1.00 70.40           C  
ATOM    630  N   GLY B  79     -13.357  81.855  45.137  1.00 67.87           N  
ATOM    631  CA  GLY B  79     -13.251  83.272  44.830  1.00 67.87           C  
ATOM    632  C   GLY B  79     -12.552  83.547  43.512  1.00 67.87           C  
ATOM    633  O   GLY B  79     -12.183  84.688  43.225  1.00 67.87           O  
ATOM    634  N   GLY B  80     -12.511  82.603  42.456  1.00 65.63           N  
ATOM    635  CA  GLY B  80     -11.753  82.874  41.245  1.00 65.63           C  
ATOM    636  C   GLY B  80     -12.527  82.570  39.976  1.00 65.63           C  
ATOM    637  O   GLY B  80     -13.617  81.997  40.029  1.00 65.63           O  
ATOM    638  N   SER B  81     -12.392  83.371  38.912  1.00 78.07           N  
ATOM    639  CA  SER B  81     -12.839  83.088  37.552  1.00 78.07           C  
ATOM    640  C   SER B  81     -11.699  82.541  36.699  1.00 78.07           C  
ATOM    641  CB  SER B  81     -13.412  84.349  36.903  1.00 78.07           C  
ATOM    642  O   SER B  81     -10.532  82.858  36.935  1.00 78.07           O  
ATOM    643  OG  SER B  81     -12.378  85.259  36.571  1.00 78.07           O  
ATOM    644  N   TYR B  82     -11.967  81.410  35.908  1.00 84.96           N  
ATOM    645  CA  TYR B  82     -10.908  80.825  35.094  1.00 84.96           C  
ATOM    646  C   TYR B  82     -11.309  80.781  33.625  1.00 84.96           C  
ATOM    647  CB  TYR B  82     -10.569  79.414  35.585  1.00 84.96           C  
ATOM    648  O   TYR B  82     -12.490  80.909  33.293  1.00 84.96           O  
ATOM    649  CG  TYR B  82     -11.642  78.395  35.289  1.00 84.96           C  
ATOM    650  CD1 TYR B  82     -12.736  78.239  36.136  1.00 84.96           C  
ATOM    651  CD2 TYR B  82     -11.563  77.584  34.161  1.00 84.96           C  
ATOM    652  CE1 TYR B  82     -13.726  77.300  35.868  1.00 84.96           C  
ATOM    653  CE2 TYR B  82     -12.547  76.641  33.883  1.00 84.96           C  
ATOM    654  OH  TYR B  82     -14.601  75.575  34.470  1.00 84.96           O  
ATOM    655  CZ  TYR B  82     -13.623  76.507  34.741  1.00 84.96           C  
ATOM    656  N   THR B  83     -10.335  80.871  32.722  1.00 84.92           N  
ATOM    657  CA  THR B  83     -10.525  80.697  31.286  1.00 84.92           C  
ATOM    658  C   THR B  83     -10.403  79.226  30.898  1.00 84.92           C  
ATOM    659  CB  THR B  83      -9.508  81.528  30.483  1.00 84.92           C  
ATOM    660  O   THR B  83      -9.494  78.531  31.357  1.00 84.92           O  
ATOM    661  CG2 THR B  83      -9.804  83.020  30.597  1.00 84.92           C  
ATOM    662  OG1 THR B  83      -8.190  81.275  30.985  1.00 84.92           O  
ATOM    663  N   ASN B  84     -11.451  78.604  30.299  1.00 81.17           N  
ATOM    664  CA  ASN B  84     -11.454  77.218  29.842  1.00 81.17           C  
ATOM    665  C   ASN B  84     -10.902  77.095  28.425  1.00 81.17           C  
ATOM    666  CB  ASN B  84     -12.865  76.632  29.915  1.00 81.17           C  
ATOM    667  O   ASN B  84     -11.518  77.572  27.470  1.00 81.17           O  
ATOM    668  CG  ASN B  84     -12.863  75.127  30.096  1.00 81.17           C  
ATOM    669  ND2 ASN B  84     -14.047  74.526  30.077  1.00 81.17           N  
ATOM    670  OD1 ASN B  84     -11.807  74.509  30.252  1.00 81.17           O  
ATOM    671  N   ASP B  85      -9.683  76.656  28.301  1.00 78.43           N  
ATOM    672  CA  ASP B  85      -9.004  76.510  27.018  1.00 78.43           C  
ATOM    673  C   ASP B  85      -8.304  75.156  26.917  1.00 78.43           C  
ATOM    674  CB  ASP B  85      -7.994  77.641  26.813  1.00 78.43           C  
ATOM    675  O   ASP B  85      -7.858  74.606  27.926  1.00 78.43           O  
ATOM    676  CG  ASP B  85      -7.657  77.878  25.351  1.00 78.43           C  
ATOM    677  OD1 ASP B  85      -7.845  76.958  24.525  1.00 78.43           O  
ATOM    678  OD2 ASP B  85      -7.198  78.993  25.023  1.00 78.43           O  
ATOM    679  N   LYS B  86      -8.081  74.623  25.815  1.00 72.60           N  
ATOM    680  CA  LYS B  86      -7.457  73.330  25.552  1.00 72.60           C  
ATOM    681  C   LYS B  86      -5.969  73.359  25.888  1.00 72.60           C  
ATOM    682  CB  LYS B  86      -7.656  72.925  24.090  1.00 72.60           C  
ATOM    683  O   LYS B  86      -5.380  72.326  26.214  1.00 72.60           O  
ATOM    684  CG  LYS B  86      -9.035  73.255  23.539  1.00 72.60           C  
ATOM    685  CD  LYS B  86      -9.190  72.780  22.100  1.00 72.60           C  
ATOM    686  CE  LYS B  86     -10.547  73.165  21.527  1.00 72.60           C  
ATOM    687  NZ  LYS B  86     -10.708  72.692  20.119  1.00 72.60           N  
ATOM    688  N   ALA B  87      -5.329  74.450  25.860  1.00 73.78           N  
ATOM    689  CA  ALA B  87      -3.891  74.592  26.070  1.00 73.78           C  
ATOM    690  C   ALA B  87      -3.563  74.715  27.555  1.00 73.78           C  
ATOM    691  CB  ALA B  87      -3.359  75.804  25.309  1.00 73.78           C  
ATOM    692  O   ALA B  87      -2.394  74.667  27.945  1.00 73.78           O  
ATOM    693  N   CYS B  88      -4.568  74.778  28.325  1.00 79.00           N  
ATOM    694  CA  CYS B  88      -4.407  74.948  29.764  1.00 79.00           C  
ATOM    695  C   CYS B  88      -4.277  73.598  30.461  1.00 79.00           C  
ATOM    696  CB  CYS B  88      -5.587  75.723  30.349  1.00 79.00           C  
ATOM    697  O   CYS B  88      -4.568  72.558  29.868  1.00 79.00           O  
ATOM    698  SG  CYS B  88      -5.733  77.410  29.719  1.00 79.00           S  
ATOM    699  N   PRO B  89      -3.698  73.550  31.618  1.00 76.33           N  
ATOM    700  CA  PRO B  89      -3.612  72.301  32.377  1.00 76.33           C  
ATOM    701  C   PRO B  89      -4.961  71.597  32.510  1.00 76.33           C  
ATOM    702  CB  PRO B  89      -3.095  72.754  33.745  1.00 76.33           C  
ATOM    703  O   PRO B  89      -5.991  72.256  32.679  1.00 76.33           O  
ATOM    704  CG  PRO B  89      -2.737  74.193  33.560  1.00 76.33           C  
ATOM    705  CD  PRO B  89      -3.287  74.656  32.241  1.00 76.33           C  
ATOM    706  N   LEU B  90      -4.915  70.381  32.320  1.00 74.60           N  
ATOM    707  CA  LEU B  90      -6.122  69.562  32.322  1.00 74.60           C  
ATOM    708  C   LEU B  90      -6.592  69.290  33.747  1.00 74.60           C  
ATOM    709  CB  LEU B  90      -5.874  68.239  31.593  1.00 74.60           C  
ATOM    710  O   LEU B  90      -5.780  68.991  34.627  1.00 74.60           O  
ATOM    711  CG  LEU B  90      -7.101  67.560  30.984  1.00 74.60           C  
ATOM    712  CD1 LEU B  90      -7.059  67.653  29.462  1.00 74.60           C  
ATOM    713  CD2 LEU B  90      -7.186  66.105  31.434  1.00 74.60           C  
ATOM    714  N   ILE B  91      -7.844  69.446  33.980  1.00 77.41           N  
ATOM    715  CA  ILE B  91      -8.431  69.199  35.293  1.00 77.41           C  
ATOM    716  C   ILE B  91      -8.856  67.737  35.401  1.00 77.41           C  
ATOM    717  CB  ILE B  91      -9.636  70.129  35.557  1.00 77.41           C  
ATOM    718  O   ILE B  91      -9.459  67.189  34.475  1.00 77.41           O  
ATOM    719  CG1 ILE B  91      -9.183  71.593  35.594  1.00 77.41           C  
ATOM    720  CG2 ILE B  91     -10.342  69.741  36.860  1.00 77.41           C  
ATOM    721  CD1 ILE B  91      -9.937  72.449  36.602  1.00 77.41           C  
ATOM    722  N   ALA B  92      -8.391  67.055  36.478  1.00 69.26           N  
ATOM    723  CA  ALA B  92      -8.761  65.668  36.749  1.00 69.26           C  
ATOM    724  C   ALA B  92      -9.561  65.557  38.044  1.00 69.26           C  
ATOM    725  CB  ALA B  92      -7.514  64.790  36.821  1.00 69.26           C  
ATOM    726  O   ALA B  92      -9.207  66.170  39.054  1.00 69.26           O  
ATOM    727  N   ALA B  93     -10.635  64.825  38.044  1.00 69.46           N  
ATOM    728  CA  ALA B  93     -11.490  64.637  39.213  1.00 69.46           C  
ATOM    729  C   ALA B  93     -11.019  63.454  40.053  1.00 69.46           C  
ATOM    730  CB  ALA B  93     -12.942  64.437  38.784  1.00 69.46           C  
ATOM    731  O   ALA B  93     -10.636  62.414  39.512  1.00 69.46           O  
ATOM    732  N   VAL B  94     -10.884  63.751  41.402  1.00 61.19           N  
ATOM    733  CA  VAL B  94     -10.564  62.680  42.340  1.00 61.19           C  
ATOM    734  C   VAL B  94     -11.845  61.969  42.770  1.00 61.19           C  
ATOM    735  CB  VAL B  94      -9.810  63.216  43.578  1.00 61.19           C  
ATOM    736  O   VAL B  94     -12.728  62.580  43.376  1.00 61.19           O  
ATOM    737  CG1 VAL B  94      -9.422  62.071  44.511  1.00 61.19           C  
ATOM    738  CG2 VAL B  94      -8.574  64.004  43.149  1.00 61.19           C  
ATOM    739  N   ILE B  95     -12.033  60.706  42.350  1.00 57.63           N  
ATOM    740  CA  ILE B  95     -13.282  59.991  42.585  1.00 57.63           C  
ATOM    741  C   ILE B  95     -13.048  58.858  43.582  1.00 57.63           C  
ATOM    742  CB  ILE B  95     -13.871  59.434  41.269  1.00 57.63           C  
ATOM    743  O   ILE B  95     -11.958  58.284  43.634  1.00 57.63           O  
ATOM    744  CG1 ILE B  95     -14.011  60.554  40.231  1.00 57.63           C  
ATOM    745  CG2 ILE B  95     -15.219  58.754  41.527  1.00 57.63           C  
ATOM    746  CD1 ILE B  95     -14.349  60.060  38.831  1.00 57.63           C  
ATOM    747  N   THR B  96     -13.989  58.583  44.489  1.00 49.73           N  
ATOM    748  CA  THR B  96     -13.906  57.560  45.525  1.00 49.73           C  
ATOM    749  C   THR B  96     -14.214  56.181  44.950  1.00 49.73           C  
ATOM    750  CB  THR B  96     -14.870  57.862  46.687  1.00 49.73           C  
ATOM    751  O   THR B  96     -13.762  55.165  45.483  1.00 49.73           O  
ATOM    752  CG2 THR B  96     -14.468  59.138  47.419  1.00 49.73           C  
ATOM    753  OG1 THR B  96     -16.198  58.019  46.170  1.00 49.73           O  
ATOM    754  N   ARG B  97     -14.954  56.027  43.836  1.00 48.64           N  
ATOM    755  CA  ARG B  97     -15.346  54.737  43.276  1.00 48.64           C  
ATOM    756  C   ARG B  97     -14.460  54.362  42.093  1.00 48.64           C  
ATOM    757  CB  ARG B  97     -16.814  54.762  42.845  1.00 48.64           C  
ATOM    758  O   ARG B  97     -13.900  55.237  41.428  1.00 48.64           O  
ATOM    759  CG  ARG B  97     -17.639  53.613  43.402  1.00 48.64           C  
ATOM    760  CD  ARG B  97     -19.087  53.680  42.937  1.00 48.64           C  
ATOM    761  NE  ARG B  97     -19.739  52.376  43.015  1.00 48.64           N  
ATOM    762  NH1 ARG B  97     -21.867  53.187  42.627  1.00 48.64           N  
ATOM    763  NH2 ARG B  97     -21.533  50.943  42.956  1.00 48.64           N  
ATOM    764  CZ  ARG B  97     -21.045  52.172  42.866  1.00 48.64           C  
ATOM    765  N   GLU B  98     -14.111  52.934  41.826  1.00 46.65           N  
ATOM    766  CA  GLU B  98     -13.278  52.400  40.753  1.00 46.65           C  
ATOM    767  C   GLU B  98     -13.945  52.584  39.393  1.00 46.65           C  
ATOM    768  CB  GLU B  98     -12.976  50.919  40.995  1.00 46.65           C  
ATOM    769  O   GLU B  98     -15.021  52.037  39.144  1.00 46.65           O  
ATOM    770  CG  GLU B  98     -11.580  50.657  41.542  1.00 46.65           C  
ATOM    771  CD  GLU B  98     -11.297  49.183  41.784  1.00 46.65           C  
ATOM    772  OE1 GLU B  98     -10.171  48.844  42.214  1.00 46.65           O  
ATOM    773  OE2 GLU B  98     -12.208  48.361  41.541  1.00 46.65           O  
ATOM    774  N   VAL B  99     -13.718  53.675  38.694  1.00 50.03           N  
ATOM    775  CA  VAL B  99     -14.242  53.782  37.336  1.00 50.03           C  
ATOM    776  C   VAL B  99     -13.086  53.906  36.345  1.00 50.03           C  
ATOM    777  CB  VAL B  99     -15.200  54.986  37.190  1.00 50.03           C  
ATOM    778  O   VAL B  99     -12.102  54.598  36.613  1.00 50.03           O  
ATOM    779  CG1 VAL B  99     -15.869  54.980  35.816  1.00 50.03           C  
ATOM    780  CG2 VAL B  99     -16.250  54.968  38.299  1.00 50.03           C  
ATOM    781  N   GLY B 100     -12.870  52.983  35.247  1.00 50.06           N  
ATOM    782  CA  GLY B 100     -11.950  53.094  34.127  1.00 50.06           C  
ATOM    783  C   GLY B 100     -10.876  52.023  34.129  1.00 50.06           C  
ATOM    784  O   GLY B 100     -10.942  51.071  34.910  1.00 50.06           O  
ATOM    785  N   PHE B 101     -10.033  51.872  33.090  1.00 48.48           N  
ATOM    786  CA  PHE B 101      -8.978  50.876  32.939  1.00 48.48           C  
ATOM    787  C   PHE B 101      -7.610  51.492  33.207  1.00 48.48           C  
ATOM    788  CB  PHE B 101      -9.012  50.265  31.535  1.00 48.48           C  
ATOM    789  O   PHE B 101      -7.411  52.691  32.998  1.00 48.48           O  
ATOM    790  CG  PHE B 101      -9.223  51.273  30.438  1.00 48.48           C  
ATOM    791  CD1 PHE B 101     -10.506  51.661  30.069  1.00 48.48           C  
ATOM    792  CD2 PHE B 101      -8.139  51.833  29.775  1.00 48.48           C  
ATOM    793  CE1 PHE B 101     -10.705  52.594  29.055  1.00 48.48           C  
ATOM    794  CE2 PHE B 101      -8.330  52.766  28.760  1.00 48.48           C  
ATOM    795  CZ  PHE B 101      -9.614  53.144  28.400  1.00 48.48           C  
ATOM    796  N   VAL B 102      -6.698  50.772  33.888  1.00 44.68           N  
ATOM    797  CA  VAL B 102      -5.340  51.206  34.202  1.00 44.68           C  
ATOM    798  C   VAL B 102      -4.447  51.038  32.975  1.00 44.68           C  
ATOM    799  CB  VAL B 102      -4.757  50.420  35.398  1.00 44.68           C  
ATOM    800  O   VAL B 102      -4.380  49.953  32.392  1.00 44.68           O  
ATOM    801  CG1 VAL B 102      -3.343  50.900  35.720  1.00 44.68           C  
ATOM    802  CG2 VAL B 102      -5.663  50.558  36.620  1.00 44.68           C  
ATOM    803  N   VAL B 103      -4.008  52.224  32.341  1.00 40.37           N  
ATOM    804  CA  VAL B 103      -3.015  52.141  31.274  1.00 40.37           C  
ATOM    805  C   VAL B 103      -1.617  52.343  31.852  1.00 40.37           C  
ATOM    806  CB  VAL B 103      -3.289  53.179  30.163  1.00 40.37           C  
ATOM    807  O   VAL B 103      -1.352  53.348  32.516  1.00 40.37           O  
ATOM    808  CG1 VAL B 103      -2.253  53.060  29.046  1.00 40.37           C  
ATOM    809  CG2 VAL B 103      -4.701  53.006  29.607  1.00 40.37           C  
ATOM    810  N   PRO B 104      -0.674  51.406  31.721  1.00 42.89           N  
ATOM    811  CA  PRO B 104       0.694  51.509  32.235  1.00 42.89           C  
ATOM    812  C   PRO B 104       1.401  52.783  31.778  1.00 42.89           C  
ATOM    813  CB  PRO B 104       1.381  50.268  31.662  1.00 42.89           C  
ATOM    814  O   PRO B 104       1.320  53.151  30.604  1.00 42.89           O  
ATOM    815  CG  PRO B 104       0.304  49.542  30.922  1.00 42.89           C  
ATOM    816  CD  PRO B 104      -0.952  50.364  30.980  1.00 42.89           C  
ATOM    817  N   GLY B 105       2.084  53.718  32.671  1.00 41.61           N  
ATOM    818  CA  GLY B 105       2.810  54.944  32.380  1.00 41.61           C  
ATOM    819  C   GLY B 105       2.020  56.197  32.708  1.00 41.61           C  
ATOM    820  O   GLY B 105       2.558  57.306  32.662  1.00 41.61           O  
ATOM    821  N   LEU B 106       0.696  56.005  32.862  1.00 44.34           N  
ATOM    822  CA  LEU B 106      -0.151  57.154  33.164  1.00 44.34           C  
ATOM    823  C   LEU B 106      -0.543  57.168  34.637  1.00 44.34           C  
ATOM    824  CB  LEU B 106      -1.408  57.138  32.289  1.00 44.34           C  
ATOM    825  O   LEU B 106      -0.766  56.113  35.235  1.00 44.34           O  
ATOM    826  CG  LEU B 106      -1.237  57.621  30.848  1.00 44.34           C  
ATOM    827  CD1 LEU B 106      -2.260  56.948  29.939  1.00 44.34           C  
ATOM    828  CD2 LEU B 106      -1.364  59.139  30.774  1.00 44.34           C  
ATOM    829  N   PRO B 107      -0.387  58.206  35.468  1.00 44.52           N  
ATOM    830  CA  PRO B 107      -0.517  58.348  36.920  1.00 44.52           C  
ATOM    831  C   PRO B 107      -1.940  58.096  37.413  1.00 44.52           C  
ATOM    832  CB  PRO B 107      -0.102  59.800  37.171  1.00 44.52           C  
ATOM    833  O   PRO B 107      -2.190  58.107  38.621  1.00 44.52           O  
ATOM    834  CG  PRO B 107      -0.094  60.434  35.817  1.00 44.52           C  
ATOM    835  CD  PRO B 107      -0.162  59.348  34.782  1.00 44.52           C  
ATOM    836  N   GLY B 108      -2.825  57.331  36.580  1.00 47.34           N  
ATOM    837  CA  GLY B 108      -4.183  57.052  37.020  1.00 47.34           C  
ATOM    838  C   GLY B 108      -4.955  56.175  36.052  1.00 47.34           C  
ATOM    839  O   GLY B 108      -4.373  55.594  35.133  1.00 47.34           O  
ATOM    840  N   THR B 109      -6.219  55.781  36.433  1.00 49.95           N  
ATOM    841  CA  THR B 109      -7.120  55.000  35.592  1.00 49.95           C  
ATOM    842  C   THR B 109      -7.783  55.886  34.542  1.00 49.95           C  
ATOM    843  CB  THR B 109      -8.202  54.298  36.434  1.00 49.95           C  
ATOM    844  O   THR B 109      -8.090  57.050  34.808  1.00 49.95           O  
ATOM    845  CG2 THR B 109      -7.639  53.069  37.138  1.00 49.95           C  
ATOM    846  OG1 THR B 109      -8.701  55.213  37.418  1.00 49.95           O  
ATOM    847  N   ILE B 110      -7.698  55.400  33.347  1.00 51.58           N  
ATOM    848  CA  ILE B 110      -8.225  56.153  32.215  1.00 51.58           C  
ATOM    849  C   ILE B 110      -9.637  55.672  31.888  1.00 51.58           C  
ATOM    850  CB  ILE B 110      -7.314  56.021  30.974  1.00 51.58           C  
ATOM    851  O   ILE B 110      -9.887  54.467  31.809  1.00 51.58           O  
ATOM    852  CG1 ILE B 110      -5.881  56.445  31.317  1.00 51.58           C  
ATOM    853  CG2 ILE B 110      -7.865  56.847  29.808  1.00 51.58           C  
ATOM    854  CD1 ILE B 110      -4.853  56.062  30.262  1.00 51.58           C  
ATOM    855  N   LEU B 111     -10.668  56.423  32.090  1.00 53.00           N  
ATOM    856  CA  LEU B 111     -12.035  56.087  31.707  1.00 53.00           C  
ATOM    857  C   LEU B 111     -12.437  56.817  30.430  1.00 53.00           C  
ATOM    858  CB  LEU B 111     -13.009  56.435  32.836  1.00 53.00           C  
ATOM    859  O   LEU B 111     -12.254  58.031  30.320  1.00 53.00           O  
ATOM    860  CG  LEU B 111     -14.376  55.752  32.786  1.00 53.00           C  
ATOM    861  CD1 LEU B 111     -14.374  54.497  33.653  1.00 53.00           C  
ATOM    862  CD2 LEU B 111     -15.472  56.714  33.232  1.00 53.00           C  
ATOM    863  N   ARG B 112     -12.829  55.946  29.381  1.00 49.84           N  
ATOM    864  CA  ARG B 112     -13.318  56.494  28.120  1.00 49.84           C  
ATOM    865  C   ARG B 112     -14.805  56.822  28.205  1.00 49.84           C  
ATOM    866  CB  ARG B 112     -13.062  55.513  26.973  1.00 49.84           C  
ATOM    867  O   ARG B 112     -15.613  55.970  28.580  1.00 49.84           O  
ATOM    868  CG  ARG B 112     -13.180  56.137  25.591  1.00 49.84           C  
ATOM    869  CD  ARG B 112     -12.831  55.144  24.492  1.00 49.84           C  
ATOM    870  NE  ARG B 112     -12.949  55.744  23.166  1.00 49.84           N  
ATOM    871  NH1 ARG B 112     -12.591  53.772  22.016  1.00 49.84           N  
ATOM    872  NH2 ARG B 112     -12.957  55.723  20.870  1.00 49.84           N  
ATOM    873  CZ  ARG B 112     -12.832  55.078  22.020  1.00 49.84           C  
ATOM    874  N   THR B 113     -15.228  57.964  28.141  1.00 49.93           N  
ATOM    875  CA  THR B 113     -16.638  58.339  28.175  1.00 49.93           C  
ATOM    876  C   THR B 113     -17.362  57.839  26.929  1.00 49.93           C  
ATOM    877  CB  THR B 113     -16.806  59.866  28.293  1.00 49.93           C  
ATOM    878  O   THR B 113     -16.726  57.512  25.925  1.00 49.93           O  
ATOM    879  CG2 THR B 113     -15.627  60.494  29.028  1.00 49.93           C  
ATOM    880  OG1 THR B 113     -16.893  60.433  26.980  1.00 49.93           O  
ATOM    881  N   THR B 114     -18.651  57.251  27.011  1.00 45.99           N  
ATOM    882  CA  THR B 114     -19.498  56.627  26.000  1.00 45.99           C  
ATOM    883  C   THR B 114     -19.344  57.333  24.656  1.00 45.99           C  
ATOM    884  CB  THR B 114     -20.979  56.643  26.424  1.00 45.99           C  
ATOM    885  O   THR B 114     -19.348  56.687  23.606  1.00 45.99           O  
ATOM    886  CG2 THR B 114     -21.303  55.463  27.334  1.00 45.99           C  
ATOM    887  OG1 THR B 114     -21.256  57.862  27.125  1.00 45.99           O  
ATOM    888  N   ASN B 115     -19.260  58.687  24.617  1.00 44.43           N  
ATOM    889  CA  ASN B 115     -19.127  59.350  23.324  1.00 44.43           C  
ATOM    890  C   ASN B 115     -17.674  59.384  22.859  1.00 44.43           C  
ATOM    891  CB  ASN B 115     -19.698  60.768  23.386  1.00 44.43           C  
ATOM    892  O   ASN B 115     -17.365  59.965  21.817  1.00 44.43           O  
ATOM    893  CG  ASN B 115     -21.214  60.789  23.347  1.00 44.43           C  
ATOM    894  ND2 ASN B 115     -21.799  61.936  23.671  1.00 44.43           N  
ATOM    895  OD1 ASN B 115     -21.853  59.783  23.029  1.00 44.43           O  
ATOM    896  N   GLY B 116     -16.739  58.481  23.261  1.00 43.64           N  
ATOM    897  CA  GLY B 116     -15.396  58.098  22.854  1.00 43.64           C  
ATOM    898  C   GLY B 116     -14.446  59.276  22.749  1.00 43.64           C  
ATOM    899  O   GLY B 116     -13.396  59.179  22.110  1.00 43.64           O  
ATOM    900  N   ASP B 117     -14.810  60.535  23.047  1.00 43.15           N  
ATOM    901  CA  ASP B 117     -14.025  61.678  22.592  1.00 43.15           C  
ATOM    902  C   ASP B 117     -12.936  62.032  23.603  1.00 43.15           C  
ATOM    903  CB  ASP B 117     -14.929  62.888  22.348  1.00 43.15           C  
ATOM    904  O   ASP B 117     -11.873  62.532  23.228  1.00 43.15           O  
ATOM    905  CG  ASP B 117     -15.743  62.771  21.071  1.00 43.15           C  
ATOM    906  OD1 ASP B 117     -15.412  61.926  20.211  1.00 43.15           O  
ATOM    907  OD2 ASP B 117     -16.723  63.532  20.923  1.00 43.15           O  
ATOM    908  N   PHE B 118     -13.055  61.859  25.076  1.00 44.29           N  
ATOM    909  CA  PHE B 118     -11.977  62.367  25.918  1.00 44.29           C  
ATOM    910  C   PHE B 118     -11.608  61.353  26.995  1.00 44.29           C  
ATOM    911  CB  PHE B 118     -12.379  63.696  26.563  1.00 44.29           C  
ATOM    912  O   PHE B 118     -12.464  60.600  27.465  1.00 44.29           O  
ATOM    913  CG  PHE B 118     -11.803  64.904  25.875  1.00 44.29           C  
ATOM    914  CD1 PHE B 118     -10.571  65.420  26.260  1.00 44.29           C  
ATOM    915  CD2 PHE B 118     -12.493  65.524  24.842  1.00 44.29           C  
ATOM    916  CE1 PHE B 118     -10.035  66.537  25.624  1.00 44.29           C  
ATOM    917  CE2 PHE B 118     -11.965  66.641  24.201  1.00 44.29           C  
ATOM    918  CZ  PHE B 118     -10.736  67.147  24.595  1.00 44.29           C  
ATOM    919  N   LEU B 119     -10.315  61.127  27.168  1.00 47.48           N  
ATOM    920  CA  LEU B 119      -9.737  60.270  28.197  1.00 47.48           C  
ATOM    921  C   LEU B 119      -9.677  60.994  29.538  1.00 47.48           C  
ATOM    922  CB  LEU B 119      -8.334  59.812  27.789  1.00 47.48           C  
ATOM    923  O   LEU B 119      -9.232  62.142  29.609  1.00 47.48           O  
ATOM    924  CG  LEU B 119      -8.261  58.750  26.690  1.00 47.48           C  
ATOM    925  CD1 LEU B 119      -6.979  58.914  25.880  1.00 47.48           C  
ATOM    926  CD2 LEU B 119      -8.344  57.352  27.292  1.00 47.48           C  
ATOM    927  N   HIS B 120     -10.420  60.516  30.595  1.00 48.29           N  
ATOM    928  CA  HIS B 120     -10.396  61.071  31.944  1.00 48.29           C  
ATOM    929  C   HIS B 120      -9.343  60.381  32.805  1.00 48.29           C  
ATOM    930  CB  HIS B 120     -11.773  60.946  32.599  1.00 48.29           C  
ATOM    931  O   HIS B 120      -9.247  59.152  32.811  1.00 48.29           O  
ATOM    932  CG  HIS B 120     -12.657  62.130  32.367  1.00 48.29           C  
ATOM    933  CD2 HIS B 120     -12.890  63.228  33.123  1.00 48.29           C  
ATOM    934  ND1 HIS B 120     -13.432  62.269  31.236  1.00 48.29           N  
ATOM    935  CE1 HIS B 120     -14.105  63.405  31.307  1.00 48.29           C  
ATOM    936  NE2 HIS B 120     -13.794  64.006  32.443  1.00 48.29           N  
ATOM    937  N   PHE B 121      -8.405  61.270  33.362  1.00 44.42           N  
ATOM    938  CA  PHE B 121      -7.399  60.732  34.270  1.00 44.42           C  
ATOM    939  C   PHE B 121      -7.886  60.792  35.713  1.00 44.42           C  
ATOM    940  CB  PHE B 121      -6.080  61.498  34.129  1.00 44.42           C  
ATOM    941  O   PHE B 121      -8.260  61.860  36.204  1.00 44.42           O  
ATOM    942  CG  PHE B 121      -5.332  61.190  32.860  1.00 44.42           C  
ATOM    943  CD1 PHE B 121      -4.451  60.117  32.800  1.00 44.42           C  
ATOM    944  CD2 PHE B 121      -5.510  61.973  31.727  1.00 44.42           C  
ATOM    945  CE1 PHE B 121      -3.758  59.829  31.627  1.00 44.42           C  
ATOM    946  CE2 PHE B 121      -4.820  61.692  30.552  1.00 44.42           C  
ATOM    947  CZ  PHE B 121      -3.944  60.620  30.504  1.00 44.42           C  
ATOM    948  N   LEU B 122      -8.153  59.622  36.390  1.00 45.20           N  
ATOM    949  CA  LEU B 122      -8.637  59.558  37.765  1.00 45.20           C  
ATOM    950  C   LEU B 122      -7.531  59.102  38.711  1.00 45.20           C  
ATOM    951  CB  LEU B 122      -9.835  58.609  37.868  1.00 45.20           C  
ATOM    952  O   LEU B 122      -7.022  57.986  38.586  1.00 45.20           O  
ATOM    953  CG  LEU B 122     -11.158  59.124  37.298  1.00 45.20           C  
ATOM    954  CD1 LEU B 122     -11.890  58.005  36.564  1.00 45.20           C  
ATOM    955  CD2 LEU B 122     -12.029  59.702  38.408  1.00 45.20           C  
ATOM    956  N   PRO B 123      -6.905  59.988  39.545  1.00 38.44           N  
ATOM    957  CA  PRO B 123      -5.886  59.554  40.503  1.00 38.44           C  
ATOM    958  C   PRO B 123      -6.424  58.553  41.524  1.00 38.44           C  
ATOM    959  CB  PRO B 123      -5.466  60.858  41.186  1.00 38.44           C  
ATOM    960  O   PRO B 123      -7.580  58.653  41.942  1.00 38.44           O  
ATOM    961  CG  PRO B 123      -6.363  61.901  40.601  1.00 38.44           C  
ATOM    962  CD  PRO B 123      -7.257  61.247  39.587  1.00 38.44           C  
ATOM    963  N   ARG B 124      -5.784  57.256  41.712  1.00 39.29           N  
ATOM    964  CA  ARG B 124      -6.166  56.168  42.606  1.00 39.29           C  
ATOM    965  C   ARG B 124      -5.634  56.406  44.015  1.00 39.29           C  
ATOM    966  CB  ARG B 124      -5.655  54.828  42.072  1.00 39.29           C  
ATOM    967  O   ARG B 124      -4.422  56.500  44.219  1.00 39.29           O  
ATOM    968  CG  ARG B 124      -6.732  53.761  41.956  1.00 39.29           C  
ATOM    969  CD  ARG B 124      -6.184  52.470  41.364  1.00 39.29           C  
ATOM    970  NE  ARG B 124      -7.253  51.526  41.047  1.00 39.29           N  
ATOM    971  NH1 ARG B 124      -5.853  49.925  40.146  1.00 39.29           N  
ATOM    972  NH2 ARG B 124      -8.114  49.559  40.233  1.00 39.29           N  
ATOM    973  CZ  ARG B 124      -7.071  50.339  40.476  1.00 39.29           C  
ATOM    974  N   VAL B 125      -6.102  57.038  44.872  1.00 35.75           N  
ATOM    975  CA  VAL B 125      -5.415  56.889  46.151  1.00 35.75           C  
ATOM    976  C   VAL B 125      -5.388  55.417  46.555  1.00 35.75           C  
ATOM    977  CB  VAL B 125      -6.087  57.733  47.257  1.00 35.75           C  
ATOM    978  O   VAL B 125      -4.321  54.860  46.826  1.00 35.75           O  
ATOM    979  CG1 VAL B 125      -5.254  57.706  48.537  1.00 35.75           C  
ATOM    980  CG2 VAL B 125      -6.294  59.169  46.781  1.00 35.75           C  
ATOM    981  N   PHE B 126      -6.207  54.940  47.778  1.00 35.03           N  
ATOM    982  CA  PHE B 126      -6.273  53.668  48.488  1.00 35.03           C  
ATOM    983  C   PHE B 126      -7.066  52.642  47.687  1.00 35.03           C  
ATOM    984  CB  PHE B 126      -6.903  53.856  49.871  1.00 35.03           C  
ATOM    985  O   PHE B 126      -7.498  51.623  48.231  1.00 35.03           O  
ATOM    986  CG  PHE B 126      -6.060  54.668  50.817  1.00 35.03           C  
ATOM    987  CD1 PHE B 126      -4.928  54.121  51.407  1.00 35.03           C  
ATOM    988  CD2 PHE B 126      -6.401  55.981  51.115  1.00 35.03           C  
ATOM    989  CE1 PHE B 126      -4.146  54.871  52.283  1.00 35.03           C  
ATOM    990  CE2 PHE B 126      -5.624  56.737  51.989  1.00 35.03           C  
ATOM    991  CZ  PHE B 126      -4.498  56.180  52.572  1.00 35.03           C  
ATOM    992  N   SER B 127      -7.891  53.124  46.720  1.00 35.25           N  
ATOM    993  CA  SER B 127      -8.962  52.185  46.403  1.00 35.25           C  
ATOM    994  C   SER B 127      -8.404  50.859  45.897  1.00 35.25           C  
ATOM    995  CB  SER B 127      -9.907  52.782  45.359  1.00 35.25           C  
ATOM    996  O   SER B 127      -7.415  50.837  45.162  1.00 35.25           O  
ATOM    997  OG  SER B 127     -10.278  51.806  44.401  1.00 35.25           O  
ATOM    998  N   ALA B 128      -8.730  49.716  46.487  1.00 37.36           N  
ATOM    999  CA  ALA B 128      -8.942  48.363  45.979  1.00 37.36           C  
ATOM   1000  C   ALA B 128      -9.767  48.382  44.695  1.00 37.36           C  
ATOM   1001  CB  ALA B 128      -9.628  47.499  47.035  1.00 37.36           C  
ATOM   1002  O   ALA B 128     -10.943  48.752  44.711  1.00 37.36           O  
ATOM   1003  N   VAL B 129      -9.460  48.913  43.553  1.00 39.86           N  
ATOM   1004  CA  VAL B 129     -10.354  48.603  42.443  1.00 39.86           C  
ATOM   1005  C   VAL B 129     -10.863  47.170  42.574  1.00 39.86           C  
ATOM   1006  CB  VAL B 129      -9.654  48.798  41.079  1.00 39.86           C  
ATOM   1007  O   VAL B 129     -10.076  46.240  42.770  1.00 39.86           O  
ATOM   1008  CG1 VAL B 129     -10.651  48.636  39.933  1.00 39.86           C  
ATOM   1009  CG2 VAL B 129      -8.981  50.167  41.016  1.00 39.86           C  
ATOM   1010  N   GLY B 130     -12.021  47.095  43.115  1.00 43.41           N  
ATOM   1011  CA  GLY B 130     -12.644  45.826  43.457  1.00 43.41           C  
ATOM   1012  C   GLY B 130     -12.313  44.716  42.477  1.00 43.41           C  
ATOM   1013  O   GLY B 130     -12.258  43.543  42.855  1.00 43.41           O  
ATOM   1014  N   ASN B 131     -11.764  44.983  41.310  1.00 57.04           N  
ATOM   1015  CA  ASN B 131     -11.569  43.870  40.387  1.00 57.04           C  
ATOM   1016  C   ASN B 131     -10.110  43.747  39.957  1.00 57.04           C  
ATOM   1017  CB  ASN B 131     -12.473  44.024  39.162  1.00 57.04           C  
ATOM   1018  O   ASN B 131      -9.818  43.219  38.883  1.00 57.04           O  
ATOM   1019  CG  ASN B 131     -13.930  43.740  39.471  1.00 57.04           C  
ATOM   1020  ND2 ASN B 131     -14.809  44.057  38.528  1.00 57.04           N  
ATOM   1021  OD1 ASN B 131     -14.262  43.239  40.549  1.00 57.04           O  
ATOM   1022  N   ILE B 132      -9.221  44.503  40.528  1.00 59.71           N  
ATOM   1023  CA  ILE B 132      -7.819  44.387  40.141  1.00 59.71           C  
ATOM   1024  C   ILE B 132      -7.016  43.777  41.287  1.00 59.71           C  
ATOM   1025  CB  ILE B 132      -7.228  45.757  39.741  1.00 59.71           C  
ATOM   1026  O   ILE B 132      -7.215  44.133  42.451  1.00 59.71           O  
ATOM   1027  CG1 ILE B 132      -8.047  46.382  38.606  1.00 59.71           C  
ATOM   1028  CG2 ILE B 132      -5.757  45.614  39.340  1.00 59.71           C  
ATOM   1029  CD1 ILE B 132      -7.681  47.829  38.302  1.00 59.71           C  
ATOM   1030  N   CYS B 133      -6.190  42.882  40.965  1.00 71.88           N  
ATOM   1031  CA  CYS B 133      -5.281  42.252  41.915  1.00 71.88           C  
ATOM   1032  C   CYS B 133      -3.871  42.162  41.344  1.00 71.88           C  
ATOM   1033  CB  CYS B 133      -5.779  40.856  42.289  1.00 71.88           C  
ATOM   1034  O   CYS B 133      -3.611  42.646  40.241  1.00 71.88           O  
ATOM   1035  SG  CYS B 133      -5.625  39.647  40.957  1.00 71.88           S  
ATOM   1036  N   TYR B 134      -2.993  41.709  42.238  1.00 74.94           N  
ATOM   1037  CA  TYR B 134      -1.599  41.800  41.818  1.00 74.94           C  
ATOM   1038  C   TYR B 134      -0.875  40.478  42.039  1.00 74.94           C  
ATOM   1039  CB  TYR B 134      -0.881  42.922  42.574  1.00 74.94           C  
ATOM   1040  O   TYR B 134      -1.135  39.777  43.020  1.00 74.94           O  
ATOM   1041  CG  TYR B 134      -1.535  44.273  42.420  1.00 74.94           C  
ATOM   1042  CD1 TYR B 134      -1.165  45.135  41.390  1.00 74.94           C  
ATOM   1043  CD2 TYR B 134      -2.524  44.692  43.304  1.00 74.94           C  
ATOM   1044  CE1 TYR B 134      -1.763  46.382  41.245  1.00 74.94           C  
ATOM   1045  CE2 TYR B 134      -3.130  45.937  43.168  1.00 74.94           C  
ATOM   1046  OH  TYR B 134      -3.339  48.007  41.998  1.00 74.94           O  
ATOM   1047  CZ  TYR B 134      -2.743  46.774  42.137  1.00 74.94           C  
ATOM   1048  N   THR B 135      -0.094  40.106  41.074  1.00 80.30           N  
ATOM   1049  CA  THR B 135       0.970  39.119  41.225  1.00 80.30           C  
ATOM   1050  C   THR B 135       2.330  39.802  41.337  1.00 80.30           C  
ATOM   1051  CB  THR B 135       0.985  38.130  40.044  1.00 80.30           C  
ATOM   1052  O   THR B 135       2.464  40.986  41.020  1.00 80.30           O  
ATOM   1053  CG2 THR B 135      -0.320  37.344  39.969  1.00 80.30           C  
ATOM   1054  OG1 THR B 135       1.164  38.856  38.822  1.00 80.30           O  
ATOM   1055  N   PRO B 136       3.211  39.223  41.980  1.00 78.73           N  
ATOM   1056  CA  PRO B 136       4.516  39.875  42.108  1.00 78.73           C  
ATOM   1057  C   PRO B 136       5.029  40.434  40.783  1.00 78.73           C  
ATOM   1058  CB  PRO B 136       5.424  38.750  42.613  1.00 78.73           C  
ATOM   1059  O   PRO B 136       5.760  41.428  40.770  1.00 78.73           O  
ATOM   1060  CG  PRO B 136       4.489  37.735  43.189  1.00 78.73           C  
ATOM   1061  CD  PRO B 136       3.141  37.913  42.553  1.00 78.73           C  
ATOM   1062  N   SER B 137       4.579  39.869  39.674  1.00 76.04           N  
ATOM   1063  CA  SER B 137       5.141  40.269  38.388  1.00 76.04           C  
ATOM   1064  C   SER B 137       4.120  41.035  37.553  1.00 76.04           C  
ATOM   1065  CB  SER B 137       5.632  39.046  37.613  1.00 76.04           C  
ATOM   1066  O   SER B 137       4.487  41.899  36.753  1.00 76.04           O  
ATOM   1067  OG  SER B 137       4.634  38.040  37.576  1.00 76.04           O  
ATOM   1068  N   LYS B 138       2.789  40.778  37.773  1.00 75.23           N  
ATOM   1069  CA  LYS B 138       1.822  41.332  36.830  1.00 75.23           C  
ATOM   1070  C   LYS B 138       0.595  41.875  37.557  1.00 75.23           C  
ATOM   1071  CB  LYS B 138       1.401  40.274  35.810  1.00 75.23           C  
ATOM   1072  O   LYS B 138       0.295  41.458  38.677  1.00 75.23           O  
ATOM   1073  CG  LYS B 138       2.494  39.899  34.820  1.00 75.23           C  
ATOM   1074  CD  LYS B 138       1.919  39.222  33.582  1.00 75.23           C  
ATOM   1075  CE  LYS B 138       3.014  38.833  32.597  1.00 75.23           C  
ATOM   1076  NZ  LYS B 138       2.456  38.154  31.389  1.00 75.23           N  
ATOM   1077  N   LEU B 139       0.027  42.856  36.913  1.00 67.37           N  
ATOM   1078  CA  LEU B 139      -1.279  43.369  37.312  1.00 67.37           C  
ATOM   1079  C   LEU B 139      -2.399  42.619  36.598  1.00 67.37           C  
ATOM   1080  CB  LEU B 139      -1.381  44.867  37.014  1.00 67.37           C  
ATOM   1081  O   LEU B 139      -2.347  42.430  35.381  1.00 67.37           O  
ATOM   1082  CG  LEU B 139      -2.696  45.547  37.398  1.00 67.37           C  
ATOM   1083  CD1 LEU B 139      -2.421  46.842  38.155  1.00 67.37           C  
ATOM   1084  CD2 LEU B 139      -3.542  45.815  36.158  1.00 67.37           C  
ATOM   1085  N   ILE B 140      -3.360  42.048  37.296  1.00 67.29           N  
ATOM   1086  CA  ILE B 140      -4.392  41.208  36.699  1.00 67.29           C  
ATOM   1087  C   ILE B 140      -5.771  41.783  37.012  1.00 67.29           C  
ATOM   1088  CB  ILE B 140      -4.293  39.749  37.199  1.00 67.29           C  
ATOM   1089  O   ILE B 140      -6.040  42.184  38.147  1.00 67.29           O  
ATOM   1090  CG1 ILE B 140      -2.886  39.194  36.951  1.00 67.29           C  
ATOM   1091  CG2 ILE B 140      -5.354  38.874  36.525  1.00 67.29           C  
ATOM   1092  CD1 ILE B 140      -2.629  37.843  37.605  1.00 67.29           C  
ATOM   1093  N   GLU B 141      -6.613  41.878  36.045  1.00 63.71           N  
ATOM   1094  CA  GLU B 141      -8.025  42.185  36.252  1.00 63.71           C  
ATOM   1095  C   GLU B 141      -8.826  40.921  36.551  1.00 63.71           C  
ATOM   1096  CB  GLU B 141      -8.606  42.898  35.029  1.00 63.71           C  
ATOM   1097  O   GLU B 141      -8.658  39.900  35.881  1.00 63.71           O  
ATOM   1098  CG  GLU B 141      -8.496  44.415  35.092  1.00 63.71           C  
ATOM   1099  CD  GLU B 141      -9.101  45.111  33.883  1.00 63.71           C  
ATOM   1100  OE1 GLU B 141      -9.035  46.359  33.805  1.00 63.71           O  
ATOM   1101  OE2 GLU B 141      -9.646  44.403  33.007  1.00 63.71           O  
ATOM   1102  N   TYR B 142      -9.490  40.804  37.629  1.00 60.15           N  
ATOM   1103  CA  TYR B 142     -10.184  39.569  37.978  1.00 60.15           C  
ATOM   1104  C   TYR B 142     -11.647  39.839  38.306  1.00 60.15           C  
ATOM   1105  CB  TYR B 142      -9.501  38.885  39.166  1.00 60.15           C  
ATOM   1106  O   TYR B 142     -12.020  40.972  38.620  1.00 60.15           O  
ATOM   1107  CG  TYR B 142      -9.744  39.576  40.486  1.00 60.15           C  
ATOM   1108  CD1 TYR B 142      -8.924  40.619  40.909  1.00 60.15           C  
ATOM   1109  CD2 TYR B 142     -10.792  39.186  41.312  1.00 60.15           C  
ATOM   1110  CE1 TYR B 142      -9.143  41.258  42.126  1.00 60.15           C  
ATOM   1111  CE2 TYR B 142     -11.020  39.817  42.531  1.00 60.15           C  
ATOM   1112  OH  TYR B 142     -10.413  41.479  44.133  1.00 60.15           O  
ATOM   1113  CZ  TYR B 142     -10.192  40.851  42.928  1.00 60.15           C  
ATOM   1114  N   THR B 143     -12.592  38.898  37.983  1.00 61.82           N  
ATOM   1115  CA  THR B 143     -13.980  38.934  38.430  1.00 61.82           C  
ATOM   1116  C   THR B 143     -14.114  38.338  39.829  1.00 61.82           C  
ATOM   1117  CB  THR B 143     -14.900  38.175  37.456  1.00 61.82           C  
ATOM   1118  O   THR B 143     -14.763  38.922  40.699  1.00 61.82           O  
ATOM   1119  CG2 THR B 143     -15.230  39.027  36.235  1.00 61.82           C  
ATOM   1120  OG1 THR B 143     -14.245  36.976  37.025  1.00 61.82           O  
ATOM   1121  N   ASP B 144     -13.414  37.189  39.956  1.00 60.90           N  
ATOM   1122  CA  ASP B 144     -13.382  36.500  41.243  1.00 60.90           C  
ATOM   1123  C   ASP B 144     -11.945  36.274  41.708  1.00 60.90           C  
ATOM   1124  CB  ASP B 144     -14.123  35.165  41.155  1.00 60.90           C  
ATOM   1125  O   ASP B 144     -11.151  35.647  41.004  1.00 60.90           O  
ATOM   1126  CG  ASP B 144     -14.604  34.664  42.506  1.00 60.90           C  
ATOM   1127  OD1 ASP B 144     -14.270  35.282  43.540  1.00 60.90           O  
ATOM   1128  OD2 ASP B 144     -15.320  33.640  42.537  1.00 60.90           O  
ATOM   1129  N   PHE B 145     -11.574  36.800  42.778  1.00 67.07           N  
ATOM   1130  CA  PHE B 145     -10.227  36.713  43.330  1.00 67.07           C  
ATOM   1131  C   PHE B 145      -9.808  35.259  43.508  1.00 67.07           C  
ATOM   1132  CB  PHE B 145     -10.145  37.452  44.669  1.00 67.07           C  
ATOM   1133  O   PHE B 145      -8.676  34.890  43.189  1.00 67.07           O  
ATOM   1134  CG  PHE B 145      -8.756  37.509  45.247  1.00 67.07           C  
ATOM   1135  CD1 PHE B 145      -8.323  36.545  46.148  1.00 67.07           C  
ATOM   1136  CD2 PHE B 145      -7.884  38.529  44.888  1.00 67.07           C  
ATOM   1137  CE1 PHE B 145      -7.038  36.596  46.684  1.00 67.07           C  
ATOM   1138  CE2 PHE B 145      -6.599  38.586  45.419  1.00 67.07           C  
ATOM   1139  CZ  PHE B 145      -6.178  37.619  46.317  1.00 67.07           C  
ATOM   1140  N   ALA B 146     -10.739  34.429  43.828  1.00 65.08           N  
ATOM   1141  CA  ALA B 146     -10.454  33.040  44.177  1.00 65.08           C  
ATOM   1142  C   ALA B 146     -10.089  32.227  42.939  1.00 65.08           C  
ATOM   1143  CB  ALA B 146     -11.652  32.413  44.887  1.00 65.08           C  
ATOM   1144  O   ALA B 146      -9.247  31.328  43.005  1.00 65.08           O  
ATOM   1145  N   THR B 147     -10.641  32.655  41.842  1.00 71.66           N  
ATOM   1146  CA  THR B 147     -10.427  31.891  40.618  1.00 71.66           C  
ATOM   1147  C   THR B 147      -9.387  32.570  39.731  1.00 71.66           C  
ATOM   1148  CB  THR B 147     -11.740  31.717  39.832  1.00 71.66           C  
ATOM   1149  O   THR B 147      -9.008  32.034  38.688  1.00 71.66           O  
ATOM   1150  CG2 THR B 147     -12.742  30.874  40.616  1.00 71.66           C  
ATOM   1151  OG1 THR B 147     -12.313  33.005  39.577  1.00 71.66           O  
ATOM   1152  N   SER B 148      -8.917  33.613  40.133  1.00 70.98           N  
ATOM   1153  CA  SER B 148      -7.942  34.357  39.341  1.00 70.98           C  
ATOM   1154  C   SER B 148      -6.517  34.052  39.791  1.00 70.98           C  
ATOM   1155  CB  SER B 148      -8.206  35.860  39.440  1.00 70.98           C  
ATOM   1156  O   SER B 148      -6.310  33.357  40.788  1.00 70.98           O  
ATOM   1157  OG  SER B 148      -7.924  36.335  40.745  1.00 70.98           O  
ATOM   1158  N   ALA B 149      -5.619  34.464  39.092  1.00 79.24           N  
ATOM   1159  CA  ALA B 149      -4.204  34.267  39.397  1.00 79.24           C  
ATOM   1160  C   ALA B 149      -3.723  35.274  40.438  1.00 79.24           C  
ATOM   1161  CB  ALA B 149      -3.366  34.379  38.126  1.00 79.24           C  
ATOM   1162  O   ALA B 149      -2.539  35.301  40.783  1.00 79.24           O  
ATOM   1163  N   CYS B 150      -4.547  35.879  41.150  1.00 76.25           N  
ATOM   1164  CA  CYS B 150      -4.250  36.986  42.052  1.00 76.25           C  
ATOM   1165  C   CYS B 150      -3.562  36.490  43.317  1.00 76.25           C  
ATOM   1166  CB  CYS B 150      -5.530  37.737  42.418  1.00 76.25           C  
ATOM   1167  O   CYS B 150      -3.954  35.468  43.883  1.00 76.25           O  
ATOM   1168  SG  CYS B 150      -6.232  38.688  41.052  1.00 76.25           S  
ATOM   1169  N   VAL B 151      -2.477  37.140  43.771  1.00 81.91           N  
ATOM   1170  CA  VAL B 151      -1.776  36.826  45.012  1.00 81.91           C  
ATOM   1171  C   VAL B 151      -2.001  37.942  46.029  1.00 81.91           C  
ATOM   1172  CB  VAL B 151      -0.264  36.619  44.772  1.00 81.91           C  
ATOM   1173  O   VAL B 151      -2.342  37.678  47.185  1.00 81.91           O  
ATOM   1174  CG1 VAL B 151       0.455  36.322  46.087  1.00 81.91           C  
ATOM   1175  CG2 VAL B 151      -0.032  35.493  43.767  1.00 81.91           C  
ATOM   1176  N   LEU B 152      -1.903  39.211  45.601  1.00 78.90           N  
ATOM   1177  CA  LEU B 152      -2.041  40.378  46.465  1.00 78.90           C  
ATOM   1178  C   LEU B 152      -3.242  41.222  46.051  1.00 78.90           C  
ATOM   1179  CB  LEU B 152      -0.768  41.228  46.425  1.00 78.90           C  
ATOM   1180  O   LEU B 152      -3.491  41.412  44.858  1.00 78.90           O  
ATOM   1181  CG  LEU B 152       0.519  40.544  46.889  1.00 78.90           C  
ATOM   1182  CD1 LEU B 152       1.733  41.213  46.255  1.00 78.90           C  
ATOM   1183  CD2 LEU B 152       0.620  40.570  48.410  1.00 78.90           C  
ATOM   1184  N   ALA B 153      -4.025  41.681  46.919  1.00 66.54           N  
ATOM   1185  CA  ALA B 153      -5.287  42.365  46.649  1.00 66.54           C  
ATOM   1186  C   ALA B 153      -5.080  43.871  46.525  1.00 66.54           C  
ATOM   1187  CB  ALA B 153      -6.303  42.060  47.748  1.00 66.54           C  
ATOM   1188  O   ALA B 153      -5.905  44.572  45.935  1.00 66.54           O  
ATOM   1189  N   ALA B 154      -3.916  44.356  47.062  1.00 67.73           N  
ATOM   1190  CA  ALA B 154      -3.731  45.804  47.115  1.00 67.73           C  
ATOM   1191  C   ALA B 154      -2.461  46.222  46.380  1.00 67.73           C  
ATOM   1192  CB  ALA B 154      -3.685  46.282  48.565  1.00 67.73           C  
ATOM   1193  O   ALA B 154      -1.536  45.423  46.223  1.00 67.73           O  
ATOM   1194  N   GLU B 155      -2.414  47.405  45.914  1.00 66.95           N  
ATOM   1195  CA  GLU B 155      -1.260  47.947  45.203  1.00 66.95           C  
ATOM   1196  C   GLU B 155      -0.040  48.034  46.117  1.00 66.95           C  
ATOM   1197  CB  GLU B 155      -1.583  49.327  44.625  1.00 66.95           C  
ATOM   1198  O   GLU B 155       1.095  47.881  45.662  1.00 66.95           O  
ATOM   1199  CG  GLU B 155      -0.490  49.889  43.728  1.00 66.95           C  
ATOM   1200  CD  GLU B 155      -0.876  51.201  43.063  1.00 66.95           C  
ATOM   1201  OE1 GLU B 155      -0.085  51.722  42.244  1.00 66.95           O  
ATOM   1202  OE2 GLU B 155      -1.977  51.713  43.365  1.00 66.95           O  
ATOM   1203  N   CYS B 156      -0.267  48.344  47.303  1.00 67.96           N  
ATOM   1204  CA  CYS B 156       0.808  48.378  48.289  1.00 67.96           C  
ATOM   1205  C   CYS B 156       0.438  47.570  49.527  1.00 67.96           C  
ATOM   1206  CB  CYS B 156       1.125  49.819  48.686  1.00 67.96           C  
ATOM   1207  O   CYS B 156      -0.692  47.652  50.013  1.00 67.96           O  
ATOM   1208  SG  CYS B 156       1.709  50.840  47.315  1.00 67.96           S  
ATOM   1209  N   THR B 157       1.237  46.694  49.860  1.00 74.99           N  
ATOM   1210  CA  THR B 157       1.033  45.862  51.041  1.00 74.99           C  
ATOM   1211  C   THR B 157       2.208  45.996  52.006  1.00 74.99           C  
ATOM   1212  CB  THR B 157       0.848  44.382  50.656  1.00 74.99           C  
ATOM   1213  O   THR B 157       3.364  46.051  51.581  1.00 74.99           O  
ATOM   1214  CG2 THR B 157      -0.622  43.981  50.705  1.00 74.99           C  
ATOM   1215  OG1 THR B 157       1.345  44.174  49.328  1.00 74.99           O  
ATOM   1216  N   ILE B 158       1.838  46.108  53.274  1.00 73.88           N  
ATOM   1217  CA  ILE B 158       2.870  46.266  54.293  1.00 73.88           C  
ATOM   1218  C   ILE B 158       3.151  44.918  54.955  1.00 73.88           C  
ATOM   1219  CB  ILE B 158       2.460  47.310  55.356  1.00 73.88           C  
ATOM   1220  O   ILE B 158       2.268  44.333  55.585  1.00 73.88           O  
ATOM   1221  CG1 ILE B 158       2.116  48.645  54.687  1.00 73.88           C  
ATOM   1222  CG2 ILE B 158       3.572  47.488  56.395  1.00 73.88           C  
ATOM   1223  CD1 ILE B 158       1.515  49.675  55.635  1.00 73.88           C  
ATOM   1224  N   PHE B 159       4.421  44.497  54.843  1.00 81.46           N  
ATOM   1225  CA  PHE B 159       4.853  43.246  55.456  1.00 81.46           C  
ATOM   1226  C   PHE B 159       5.742  43.514  56.664  1.00 81.46           C  
ATOM   1227  CB  PHE B 159       5.597  42.376  54.439  1.00 81.46           C  
ATOM   1228  O   PHE B 159       6.367  44.573  56.759  1.00 81.46           O  
ATOM   1229  CG  PHE B 159       4.727  41.870  53.320  1.00 81.46           C  
ATOM   1230  CD1 PHE B 159       3.747  40.915  53.561  1.00 81.46           C  
ATOM   1231  CD2 PHE B 159       4.888  42.351  52.027  1.00 81.46           C  
ATOM   1232  CE1 PHE B 159       2.940  40.445  52.527  1.00 81.46           C  
ATOM   1233  CE2 PHE B 159       4.086  41.887  50.989  1.00 81.46           C  
ATOM   1234  CZ  PHE B 159       3.113  40.933  51.241  1.00 81.46           C  
ATOM   1235  N   LYS B 160       5.745  42.524  57.629  1.00 76.71           N  
ATOM   1236  CA  LYS B 160       6.640  42.600  58.780  1.00 76.71           C  
ATOM   1237  C   LYS B 160       8.007  42.006  58.454  1.00 76.71           C  
ATOM   1238  CB  LYS B 160       6.030  41.882  59.984  1.00 76.71           C  
ATOM   1239  O   LYS B 160       8.096  40.915  57.886  1.00 76.71           O  
ATOM   1240  CG  LYS B 160       4.828  42.595  60.587  1.00 76.71           C  
ATOM   1241  CD  LYS B 160       4.286  41.849  61.799  1.00 76.71           C  
ATOM   1242  CE  LYS B 160       3.039  42.521  62.358  1.00 76.71           C  
ATOM   1243  NZ  LYS B 160       2.505  41.794  63.549  1.00 76.71           N  
ATOM   1244  N   ASP B 161       9.081  42.749  58.623  1.00 72.26           N  
ATOM   1245  CA  ASP B 161      10.417  42.187  58.449  1.00 72.26           C  
ATOM   1246  C   ASP B 161      10.777  41.257  59.606  1.00 72.26           C  
ATOM   1247  CB  ASP B 161      11.457  43.303  58.328  1.00 72.26           C  
ATOM   1248  O   ASP B 161       9.963  41.032  60.504  1.00 72.26           O  
ATOM   1249  CG  ASP B 161      12.803  42.807  57.829  1.00 72.26           C  
ATOM   1250  OD1 ASP B 161      12.934  41.602  57.523  1.00 72.26           O  
ATOM   1251  OD2 ASP B 161      13.742  43.628  57.746  1.00 72.26           O  
ATOM   1252  N   ALA B 162      11.850  40.573  59.639  1.00 70.87           N  
ATOM   1253  CA  ALA B 162      12.311  39.630  60.654  1.00 70.87           C  
ATOM   1254  C   ALA B 162      12.296  40.265  62.041  1.00 70.87           C  
ATOM   1255  CB  ALA B 162      13.712  39.127  60.317  1.00 70.87           C  
ATOM   1256  O   ALA B 162      12.078  39.580  63.043  1.00 70.87           O  
ATOM   1257  N   SER B 163      12.414  41.653  62.208  1.00 73.75           N  
ATOM   1258  CA  SER B 163      12.445  42.391  63.466  1.00 73.75           C  
ATOM   1259  C   SER B 163      11.060  42.907  63.839  1.00 73.75           C  
ATOM   1260  CB  SER B 163      13.427  43.560  63.378  1.00 73.75           C  
ATOM   1261  O   SER B 163      10.881  43.510  64.900  1.00 73.75           O  
ATOM   1262  OG  SER B 163      13.491  44.065  62.055  1.00 73.75           O  
ATOM   1263  N   GLY B 164      10.080  42.615  62.947  1.00 71.70           N  
ATOM   1264  CA  GLY B 164       8.722  43.062  63.209  1.00 71.70           C  
ATOM   1265  C   GLY B 164       8.449  44.468  62.709  1.00 71.70           C  
ATOM   1266  O   GLY B 164       7.388  45.034  62.980  1.00 71.70           O  
ATOM   1267  N   LYS B 165       9.407  45.094  61.961  1.00 74.96           N  
ATOM   1268  CA  LYS B 165       9.254  46.430  61.393  1.00 74.96           C  
ATOM   1269  C   LYS B 165       8.456  46.386  60.093  1.00 74.96           C  
ATOM   1270  CB  LYS B 165      10.622  47.069  61.147  1.00 74.96           C  
ATOM   1271  O   LYS B 165       8.620  45.467  59.288  1.00 74.96           O  
ATOM   1272  CG  LYS B 165      11.283  47.618  62.402  1.00 74.96           C  
ATOM   1273  CD  LYS B 165      12.563  48.375  62.073  1.00 74.96           C  
ATOM   1274  CE  LYS B 165      13.254  48.880  63.333  1.00 74.96           C  
ATOM   1275  NZ  LYS B 165      14.513  49.620  63.016  1.00 74.96           N  
ATOM   1276  N   PRO B 166       7.539  47.303  60.036  1.00 72.75           N  
ATOM   1277  CA  PRO B 166       6.695  47.342  58.840  1.00 72.75           C  
ATOM   1278  C   PRO B 166       7.459  47.778  57.592  1.00 72.75           C  
ATOM   1279  CB  PRO B 166       5.615  48.364  59.203  1.00 72.75           C  
ATOM   1280  O   PRO B 166       8.101  48.831  57.593  1.00 72.75           O  
ATOM   1281  CG  PRO B 166       6.220  49.188  60.294  1.00 72.75           C  
ATOM   1282  CD  PRO B 166       7.313  48.389  60.944  1.00 72.75           C  
ATOM   1283  N   VAL B 167       7.522  46.952  56.586  1.00 78.53           N  
ATOM   1284  CA  VAL B 167       8.161  47.261  55.311  1.00 78.53           C  
ATOM   1285  C   VAL B 167       7.113  47.290  54.201  1.00 78.53           C  
ATOM   1286  CB  VAL B 167       9.270  46.241  54.971  1.00 78.53           C  
ATOM   1287  O   VAL B 167       6.490  46.269  53.900  1.00 78.53           O  
ATOM   1288  CG1 VAL B 167      10.002  46.646  53.692  1.00 78.53           C  
ATOM   1289  CG2 VAL B 167      10.252  46.112  56.134  1.00 78.53           C  
ATOM   1290  N   PRO B 168       6.942  48.450  53.703  1.00 75.45           N  
ATOM   1291  CA  PRO B 168       5.924  48.576  52.658  1.00 75.45           C  
ATOM   1292  C   PRO B 168       6.398  48.048  51.305  1.00 75.45           C  
ATOM   1293  CB  PRO B 168       5.666  50.083  52.596  1.00 75.45           C  
ATOM   1294  O   PRO B 168       7.488  48.402  50.849  1.00 75.45           O  
ATOM   1295  CG  PRO B 168       6.891  50.705  53.183  1.00 75.45           C  
ATOM   1296  CD  PRO B 168       7.564  49.693  54.066  1.00 75.45           C  
ATOM   1297  N   TYR B 169       5.627  47.150  50.665  1.00 80.21           N  
ATOM   1298  CA  TYR B 169       5.846  46.654  49.311  1.00 80.21           C  
ATOM   1299  C   TYR B 169       4.768  47.163  48.362  1.00 80.21           C  
ATOM   1300  CB  TYR B 169       5.874  45.122  49.297  1.00 80.21           C  
ATOM   1301  O   TYR B 169       3.575  47.081  48.667  1.00 80.21           O  
ATOM   1302  CG  TYR B 169       7.137  44.533  49.876  1.00 80.21           C  
ATOM   1303  CD1 TYR B 169       8.148  44.051  49.047  1.00 80.21           C  
ATOM   1304  CD2 TYR B 169       7.322  44.455  51.252  1.00 80.21           C  
ATOM   1305  CE1 TYR B 169       9.312  43.505  49.576  1.00 80.21           C  
ATOM   1306  CE2 TYR B 169       8.482  43.911  51.792  1.00 80.21           C  
ATOM   1307  OH  TYR B 169      10.622  42.900  51.477  1.00 80.21           O  
ATOM   1308  CZ  TYR B 169       9.471  43.440  50.948  1.00 80.21           C  
ATOM   1309  N   CYS B 170       5.134  47.706  47.297  1.00 71.04           N  
ATOM   1310  CA  CYS B 170       4.167  48.244  46.347  1.00 71.04           C  
ATOM   1311  C   CYS B 170       4.468  47.763  44.932  1.00 71.04           C  
ATOM   1312  CB  CYS B 170       4.170  49.772  46.386  1.00 71.04           C  
ATOM   1313  O   CYS B 170       5.619  47.471  44.603  1.00 71.04           O  
ATOM   1314  SG  CYS B 170       3.524  50.461  47.926  1.00 71.04           S  
ATOM   1315  N   TYR B 171       3.461  47.535  44.162  1.00 72.89           N  
ATOM   1316  CA  TYR B 171       3.641  47.175  42.760  1.00 72.89           C  
ATOM   1317  C   TYR B 171       4.389  48.268  42.008  1.00 72.89           C  
ATOM   1318  CB  TYR B 171       2.286  46.916  42.094  1.00 72.89           C  
ATOM   1319  O   TYR B 171       5.348  47.988  41.285  1.00 72.89           O  
ATOM   1320  CG  TYR B 171       2.391  46.496  40.648  1.00 72.89           C  
ATOM   1321  CD1 TYR B 171       2.074  47.382  39.621  1.00 72.89           C  
ATOM   1322  CD2 TYR B 171       2.807  45.214  40.306  1.00 72.89           C  
ATOM   1323  CE1 TYR B 171       2.167  46.999  38.287  1.00 72.89           C  
ATOM   1324  CE2 TYR B 171       2.904  44.820  38.975  1.00 72.89           C  
ATOM   1325  OH  TYR B 171       2.677  45.334  36.655  1.00 72.89           O  
ATOM   1326  CZ  TYR B 171       2.583  45.719  37.974  1.00 72.89           C  
ATOM   1327  N   ASP B 172       3.952  49.496  42.209  1.00 63.16           N  
ATOM   1328  CA  ASP B 172       4.631  50.681  41.694  1.00 63.16           C  
ATOM   1329  C   ASP B 172       5.293  51.470  42.822  1.00 63.16           C  
ATOM   1330  CB  ASP B 172       3.649  51.574  40.933  1.00 63.16           C  
ATOM   1331  O   ASP B 172       4.607  52.018  43.688  1.00 63.16           O  
ATOM   1332  CG  ASP B 172       4.333  52.493  39.936  1.00 63.16           C  
ATOM   1333  OD1 ASP B 172       5.580  52.578  39.941  1.00 63.16           O  
ATOM   1334  OD2 ASP B 172       3.619  53.141  39.141  1.00 63.16           O  
ATOM   1335  N   THR B 173       6.581  51.435  42.904  1.00 70.08           N  
ATOM   1336  CA  THR B 173       7.347  52.035  43.991  1.00 70.08           C  
ATOM   1337  C   THR B 173       7.137  53.546  44.030  1.00 70.08           C  
ATOM   1338  CB  THR B 173       8.849  51.726  43.852  1.00 70.08           C  
ATOM   1339  O   THR B 173       7.437  54.193  45.036  1.00 70.08           O  
ATOM   1340  CG2 THR B 173       9.129  50.244  44.076  1.00 70.08           C  
ATOM   1341  OG1 THR B 173       9.287  52.090  42.537  1.00 70.08           O  
ATOM   1342  N   ASN B 174       6.574  54.175  43.000  1.00 58.33           N  
ATOM   1343  CA  ASN B 174       6.347  55.615  42.925  1.00 58.33           C  
ATOM   1344  C   ASN B 174       5.153  56.039  43.776  1.00 58.33           C  
ATOM   1345  CB  ASN B 174       6.146  56.052  41.473  1.00 58.33           C  
ATOM   1346  O   ASN B 174       5.001  57.219  44.095  1.00 58.33           O  
ATOM   1347  CG  ASN B 174       7.427  55.998  40.664  1.00 58.33           C  
ATOM   1348  ND2 ASN B 174       7.293  55.962  39.344  1.00 58.33           N  
ATOM   1349  OD1 ASN B 174       8.527  55.987  41.222  1.00 58.33           O  
ATOM   1350  N   VAL B 175       4.324  55.063  44.179  1.00 59.16           N  
ATOM   1351  CA  VAL B 175       3.118  55.339  44.952  1.00 59.16           C  
ATOM   1352  C   VAL B 175       3.493  55.663  46.397  1.00 59.16           C  
ATOM   1353  CB  VAL B 175       2.133  54.149  44.912  1.00 59.16           C  
ATOM   1354  O   VAL B 175       2.912  56.563  47.009  1.00 59.16           O  
ATOM   1355  CG1 VAL B 175       0.839  54.493  45.647  1.00 59.16           C  
ATOM   1356  CG2 VAL B 175       1.840  53.749  43.467  1.00 59.16           C  
ATOM   1357  N   LEU B 176       4.435  54.973  46.882  1.00 62.34           N  
ATOM   1358  CA  LEU B 176       4.924  55.183  48.240  1.00 62.34           C  
ATOM   1359  C   LEU B 176       6.447  55.263  48.264  1.00 62.34           C  
ATOM   1360  CB  LEU B 176       4.446  54.058  49.162  1.00 62.34           C  
ATOM   1361  O   LEU B 176       7.128  54.286  47.944  1.00 62.34           O  
ATOM   1362  CG  LEU B 176       4.142  54.451  50.609  1.00 62.34           C  
ATOM   1363  CD1 LEU B 176       2.672  54.829  50.758  1.00 62.34           C  
ATOM   1364  CD2 LEU B 176       4.506  53.315  51.559  1.00 62.34           C  
ATOM   1365  N   GLU B 177       6.909  56.448  48.544  1.00 61.94           N  
ATOM   1366  CA  GLU B 177       8.352  56.664  48.568  1.00 61.94           C  
ATOM   1367  C   GLU B 177       9.022  55.803  49.635  1.00 61.94           C  
ATOM   1368  CB  GLU B 177       8.671  58.142  48.808  1.00 61.94           C  
ATOM   1369  O   GLU B 177       8.560  55.749  50.776  1.00 61.94           O  
ATOM   1370  CG  GLU B 177       9.798  58.678  47.937  1.00 61.94           C  
ATOM   1371  CD  GLU B 177      10.084  60.153  48.167  1.00 61.94           C  
ATOM   1372  OE1 GLU B 177      11.023  60.694  47.540  1.00 61.94           O  
ATOM   1373  OE2 GLU B 177       9.364  60.773  48.981  1.00 61.94           O  
ATOM   1374  N   GLY B 178      10.037  55.001  49.314  1.00 65.18           N  
ATOM   1375  CA  GLY B 178      10.766  54.127  50.219  1.00 65.18           C  
ATOM   1376  C   GLY B 178      10.237  52.705  50.232  1.00 65.18           C  
ATOM   1377  O   GLY B 178      10.701  51.871  51.012  1.00 65.18           O  
ATOM   1378  N   SER B 179       9.233  52.462  49.392  1.00 72.27           N  
ATOM   1379  CA  SER B 179       8.651  51.126  49.331  1.00 72.27           C  
ATOM   1380  C   SER B 179       9.478  50.202  48.443  1.00 72.27           C  
ATOM   1381  CB  SER B 179       7.213  51.190  48.815  1.00 72.27           C  
ATOM   1382  O   SER B 179      10.269  50.668  47.621  1.00 72.27           O  
ATOM   1383  OG  SER B 179       7.180  51.652  47.476  1.00 72.27           O  
ATOM   1384  N   VAL B 180       9.397  48.878  48.753  1.00 77.90           N  
ATOM   1385  CA  VAL B 180      10.070  47.847  47.971  1.00 77.90           C  
ATOM   1386  C   VAL B 180       9.123  47.308  46.902  1.00 77.90           C  
ATOM   1387  CB  VAL B 180      10.575  46.694  48.867  1.00 77.90           C  
ATOM   1388  O   VAL B 180       7.908  47.254  47.110  1.00 77.90           O  
ATOM   1389  CG1 VAL B 180      11.375  45.683  48.048  1.00 77.90           C  
ATOM   1390  CG2 VAL B 180      11.418  47.242  50.017  1.00 77.90           C  
ATOM   1391  N   ALA B 181       9.553  47.088  45.738  1.00 79.74           N  
ATOM   1392  CA  ALA B 181       8.755  46.612  44.611  1.00 79.74           C  
ATOM   1393  C   ALA B 181       8.244  45.196  44.860  1.00 79.74           C  
ATOM   1394  CB  ALA B 181       9.572  46.661  43.323  1.00 79.74           C  
ATOM   1395  O   ALA B 181       8.968  44.353  45.395  1.00 79.74           O  
ATOM   1396  N   TYR B 182       7.030  44.909  44.483  1.00 83.69           N  
ATOM   1397  CA  TYR B 182       6.463  43.568  44.572  1.00 83.69           C  
ATOM   1398  C   TYR B 182       7.352  42.552  43.866  1.00 83.69           C  
ATOM   1399  CB  TYR B 182       5.055  43.538  43.969  1.00 83.69           C  
ATOM   1400  O   TYR B 182       7.428  41.392  44.278  1.00 83.69           O  
ATOM   1401  CG  TYR B 182       3.978  44.000  44.920  1.00 83.69           C  
ATOM   1402  CD1 TYR B 182       4.226  44.107  46.286  1.00 83.69           C  
ATOM   1403  CD2 TYR B 182       2.710  44.330  44.454  1.00 83.69           C  
ATOM   1404  CE1 TYR B 182       3.236  44.530  47.166  1.00 83.69           C  
ATOM   1405  CE2 TYR B 182       1.711  44.754  45.325  1.00 83.69           C  
ATOM   1406  OH  TYR B 182       0.999  45.271  47.544  1.00 83.69           O  
ATOM   1407  CZ  TYR B 182       1.984  44.852  46.677  1.00 83.69           C  
ATOM   1408  N   GLU B 183       8.021  42.860  42.790  1.00 81.54           N  
ATOM   1409  CA  GLU B 183       8.867  41.990  41.979  1.00 81.54           C  
ATOM   1410  C   GLU B 183      10.013  41.411  42.803  1.00 81.54           C  
ATOM   1411  CB  GLU B 183       9.420  42.751  40.771  1.00 81.54           C  
ATOM   1412  O   GLU B 183      10.565  40.364  42.459  1.00 81.54           O  
ATOM   1413  CG  GLU B 183       9.895  41.849  39.641  1.00 81.54           C  
ATOM   1414  CD  GLU B 183      10.295  42.616  38.390  1.00 81.54           C  
ATOM   1415  OE1 GLU B 183      10.738  41.981  37.406  1.00 81.54           O  
ATOM   1416  OE2 GLU B 183      10.166  43.860  38.395  1.00 81.54           O  
ATOM   1417  N   SER B 184      10.328  42.141  43.935  1.00 82.29           N  
ATOM   1418  CA  SER B 184      11.426  41.700  44.789  1.00 82.29           C  
ATOM   1419  C   SER B 184      10.988  40.569  45.713  1.00 82.29           C  
ATOM   1420  CB  SER B 184      11.963  42.867  45.618  1.00 82.29           C  
ATOM   1421  O   SER B 184      11.820  39.939  46.369  1.00 82.29           O  
ATOM   1422  OG  SER B 184      10.980  43.334  46.526  1.00 82.29           O  
ATOM   1423  N   LEU B 185       9.692  40.336  45.773  1.00 85.52           N  
ATOM   1424  CA  LEU B 185       9.190  39.236  46.590  1.00 85.52           C  
ATOM   1425  C   LEU B 185       9.655  37.893  46.039  1.00 85.52           C  
ATOM   1426  CB  LEU B 185       7.661  39.273  46.656  1.00 85.52           C  
ATOM   1427  O   LEU B 185       9.546  37.639  44.837  1.00 85.52           O  
ATOM   1428  CG  LEU B 185       7.043  40.433  47.439  1.00 85.52           C  
ATOM   1429  CD1 LEU B 185       5.609  40.676  46.982  1.00 85.52           C  
ATOM   1430  CD2 LEU B 185       7.093  40.154  48.937  1.00 85.52           C  
ATOM   1431  N   ARG B 186      10.247  37.094  46.866  1.00 83.65           N  
ATOM   1432  CA  ARG B 186      10.779  35.798  46.456  1.00 83.65           C  
ATOM   1433  C   ARG B 186       9.734  34.700  46.623  1.00 83.65           C  
ATOM   1434  CB  ARG B 186      12.035  35.453  47.258  1.00 83.65           C  
ATOM   1435  O   ARG B 186       9.048  34.638  47.646  1.00 83.65           O  
ATOM   1436  CG  ARG B 186      13.216  36.368  46.976  1.00 83.65           C  
ATOM   1437  CD  ARG B 186      14.530  35.748  47.431  1.00 83.65           C  
ATOM   1438  NE  ARG B 186      15.669  36.604  47.112  1.00 83.65           N  
ATOM   1439  NH1 ARG B 186      17.261  35.141  47.926  1.00 83.65           N  
ATOM   1440  NH2 ARG B 186      17.898  37.150  47.022  1.00 83.65           N  
ATOM   1441  CZ  ARG B 186      16.940  36.297  47.354  1.00 83.65           C  
ATOM   1442  N   PRO B 187       9.632  33.923  45.587  1.00 87.53           N  
ATOM   1443  CA  PRO B 187       8.684  32.810  45.660  1.00 87.53           C  
ATOM   1444  C   PRO B 187       9.045  31.797  46.744  1.00 87.53           C  
ATOM   1445  CB  PRO B 187       8.776  32.176  44.269  1.00 87.53           C  
ATOM   1446  O   PRO B 187      10.218  31.659  47.099  1.00 87.53           O  
ATOM   1447  CG  PRO B 187      10.046  32.711  43.689  1.00 87.53           C  
ATOM   1448  CD  PRO B 187      10.440  33.940  44.457  1.00 87.53           C  
ATOM   1449  N   ASP B 188       8.116  31.095  47.343  1.00 84.78           N  
ATOM   1450  CA  ASP B 188       8.273  30.042  48.342  1.00 84.78           C  
ATOM   1451  C   ASP B 188       8.808  30.607  49.656  1.00 84.78           C  
ATOM   1452  CB  ASP B 188       9.204  28.945  47.824  1.00 84.78           C  
ATOM   1453  O   ASP B 188       9.523  29.920  50.388  1.00 84.78           O  
ATOM   1454  CG  ASP B 188       8.685  28.272  46.565  1.00 84.78           C  
ATOM   1455  OD1 ASP B 188       7.481  27.944  46.502  1.00 84.78           O  
ATOM   1456  OD2 ASP B 188       9.488  28.065  45.630  1.00 84.78           O  
ATOM   1457  N   THR B 189       8.630  31.888  49.819  1.00 84.62           N  
ATOM   1458  CA  THR B 189       9.019  32.553  51.057  1.00 84.62           C  
ATOM   1459  C   THR B 189       7.793  33.076  51.799  1.00 84.62           C  
ATOM   1460  CB  THR B 189       9.991  33.716  50.784  1.00 84.62           C  
ATOM   1461  O   THR B 189       6.834  33.538  51.177  1.00 84.62           O  
ATOM   1462  CG2 THR B 189      11.441  33.244  50.831  1.00 84.62           C  
ATOM   1463  OG1 THR B 189       9.720  34.263  49.487  1.00 84.62           O  
ATOM   1464  N   ARG B 190       7.902  32.897  53.077  1.00 83.96           N  
ATOM   1465  CA  ARG B 190       6.767  33.283  53.909  1.00 83.96           C  
ATOM   1466  C   ARG B 190       6.846  34.756  54.294  1.00 83.96           C  
ATOM   1467  CB  ARG B 190       6.703  32.415  55.168  1.00 83.96           C  
ATOM   1468  O   ARG B 190       7.811  35.187  54.929  1.00 83.96           O  
ATOM   1469  CG  ARG B 190       5.306  31.919  55.504  1.00 83.96           C  
ATOM   1470  CD  ARG B 190       5.308  31.016  56.729  1.00 83.96           C  
ATOM   1471  NE  ARG B 190       3.952  30.708  57.174  1.00 83.96           N  
ATOM   1472  NH1 ARG B 190       4.593  29.069  58.671  1.00 83.96           N  
ATOM   1473  NH2 ARG B 190       2.375  29.592  58.417  1.00 83.96           N  
ATOM   1474  CZ  ARG B 190       3.643  29.790  58.086  1.00 83.96           C  
ATOM   1475  N   TYR B 191       5.889  35.606  53.842  1.00 85.24           N  
ATOM   1476  CA  TYR B 191       5.784  37.018  54.193  1.00 85.24           C  
ATOM   1477  C   TYR B 191       4.602  37.262  55.123  1.00 85.24           C  
ATOM   1478  CB  TYR B 191       5.644  37.876  52.932  1.00 85.24           C  
ATOM   1479  O   TYR B 191       3.477  36.851  54.828  1.00 85.24           O  
ATOM   1480  CG  TYR B 191       6.866  37.858  52.046  1.00 85.24           C  
ATOM   1481  CD1 TYR B 191       7.928  38.730  52.274  1.00 85.24           C  
ATOM   1482  CD2 TYR B 191       6.960  36.971  50.979  1.00 85.24           C  
ATOM   1483  CE1 TYR B 191       9.055  38.719  51.459  1.00 85.24           C  
ATOM   1484  CE2 TYR B 191       8.082  36.951  50.158  1.00 85.24           C  
ATOM   1485  OH  TYR B 191      10.237  37.811  49.596  1.00 85.24           O  
ATOM   1486  CZ  TYR B 191       9.123  37.827  50.406  1.00 85.24           C  
ATOM   1487  N   VAL B 192       4.824  37.850  56.283  1.00 80.96           N  
ATOM   1488  CA  VAL B 192       3.800  38.053  57.302  1.00 80.96           C  
ATOM   1489  C   VAL B 192       3.257  39.478  57.213  1.00 80.96           C  
ATOM   1490  CB  VAL B 192       4.347  37.779  58.721  1.00 80.96           C  
ATOM   1491  O   VAL B 192       4.027  40.441  57.184  1.00 80.96           O  
ATOM   1492  CG1 VAL B 192       3.236  37.901  59.762  1.00 80.96           C  
ATOM   1493  CG2 VAL B 192       4.995  36.397  58.785  1.00 80.96           C  
ATOM   1494  N   LEU B 193       1.993  39.609  57.094  1.00 77.63           N  
ATOM   1495  CA  LEU B 193       1.332  40.909  57.051  1.00 77.63           C  
ATOM   1496  C   LEU B 193       1.212  41.504  58.450  1.00 77.63           C  
ATOM   1497  CB  LEU B 193      -0.055  40.784  56.416  1.00 77.63           C  
ATOM   1498  O   LEU B 193       1.460  40.818  59.445  1.00 77.63           O  
ATOM   1499  CG  LEU B 193      -0.119  40.926  54.895  1.00 77.63           C  
ATOM   1500  CD1 LEU B 193       0.233  39.603  54.224  1.00 77.63           C  
ATOM   1501  CD2 LEU B 193      -1.502  41.400  54.459  1.00 77.63           C  
ATOM   1502  N   MET B 194       0.780  42.717  58.572  1.00 71.01           N  
ATOM   1503  CA  MET B 194       0.655  43.401  59.856  1.00 71.01           C  
ATOM   1504  C   MET B 194      -0.447  42.773  60.702  1.00 71.01           C  
ATOM   1505  CB  MET B 194       0.372  44.890  59.648  1.00 71.01           C  
ATOM   1506  O   MET B 194      -0.358  42.752  61.931  1.00 71.01           O  
ATOM   1507  CG  MET B 194       1.584  45.687  59.197  1.00 71.01           C  
ATOM   1508  SD  MET B 194       2.905  45.740  60.470  1.00 71.01           S  
ATOM   1509  CE  MET B 194       2.558  47.354  61.224  1.00 71.01           C  
ATOM   1510  N   ASP B 195      -1.434  42.138  60.029  1.00 59.82           N  
ATOM   1511  CA  ASP B 195      -2.568  41.499  60.690  1.00 59.82           C  
ATOM   1512  C   ASP B 195      -2.219  40.079  61.131  1.00 59.82           C  
ATOM   1513  CB  ASP B 195      -3.786  41.478  59.764  1.00 59.82           C  
ATOM   1514  O   ASP B 195      -2.991  39.438  61.847  1.00 59.82           O  
ATOM   1515  CG  ASP B 195      -3.414  41.370  58.296  1.00 59.82           C  
ATOM   1516  OD1 ASP B 195      -2.230  41.573  57.951  1.00 59.82           O  
ATOM   1517  OD2 ASP B 195      -4.313  41.083  57.476  1.00 59.82           O  
ATOM   1518  N   GLY B 196      -1.049  39.641  60.850  1.00 68.60           N  
ATOM   1519  CA  GLY B 196      -0.641  38.293  61.212  1.00 68.60           C  
ATOM   1520  C   GLY B 196      -0.871  37.282  60.105  1.00 68.60           C  
ATOM   1521  O   GLY B 196      -0.407  36.143  60.191  1.00 68.60           O  
ATOM   1522  N   SER B 197      -1.565  37.646  59.043  1.00 76.51           N  
ATOM   1523  CA  SER B 197      -1.801  36.750  57.915  1.00 76.51           C  
ATOM   1524  C   SER B 197      -0.525  36.528  57.109  1.00 76.51           C  
ATOM   1525  CB  SER B 197      -2.897  37.309  57.007  1.00 76.51           C  
ATOM   1526  O   SER B 197       0.395  37.347  57.156  1.00 76.51           O  
ATOM   1527  OG  SER B 197      -2.540  38.590  56.517  1.00 76.51           O  
ATOM   1528  N   ILE B 198      -0.496  35.382  56.492  1.00 80.95           N  
ATOM   1529  CA  ILE B 198       0.714  34.975  55.785  1.00 80.95           C  
ATOM   1530  C   ILE B 198       0.453  34.963  54.281  1.00 80.95           C  
ATOM   1531  CB  ILE B 198       1.204  33.588  56.256  1.00 80.95           C  
ATOM   1532  O   ILE B 198      -0.647  34.622  53.838  1.00 80.95           O  
ATOM   1533  CG1 ILE B 198       1.440  33.590  57.771  1.00 80.95           C  
ATOM   1534  CG2 ILE B 198       2.474  33.180  55.504  1.00 80.95           C  
ATOM   1535  CD1 ILE B 198       1.608  32.203  58.374  1.00 80.95           C  
ATOM   1536  N   ILE B 199       1.425  35.436  53.522  1.00 86.68           N  
ATOM   1537  CA  ILE B 199       1.388  35.341  52.067  1.00 86.68           C  
ATOM   1538  C   ILE B 199       2.583  34.529  51.573  1.00 86.68           C  
ATOM   1539  CB  ILE B 199       1.381  36.739  51.409  1.00 86.68           C  
ATOM   1540  O   ILE B 199       3.732  34.853  51.883  1.00 86.68           O  
ATOM   1541  CG1 ILE B 199       0.113  37.507  51.800  1.00 86.68           C  
ATOM   1542  CG2 ILE B 199       1.500  36.619  49.886  1.00 86.68           C  
ATOM   1543  CD1 ILE B 199       0.080  38.943  51.298  1.00 86.68           C  
ATOM   1544  N   GLN B 200       2.312  33.396  50.911  1.00 88.24           N  
ATOM   1545  CA  GLN B 200       3.321  32.541  50.296  1.00 88.24           C  
ATOM   1546  C   GLN B 200       2.876  32.072  48.913  1.00 88.24           C  
ATOM   1547  CB  GLN B 200       3.620  31.335  51.188  1.00 88.24           C  
ATOM   1548  O   GLN B 200       1.836  31.425  48.776  1.00 88.24           O  
ATOM   1549  CG  GLN B 200       4.781  30.480  50.699  1.00 88.24           C  
ATOM   1550  CD  GLN B 200       5.170  29.397  51.687  1.00 88.24           C  
ATOM   1551  NE2 GLN B 200       6.162  28.592  51.324  1.00 88.24           N  
ATOM   1552  OE1 GLN B 200       4.585  29.286  52.769  1.00 88.24           O  
ATOM   1553  N   PHE B 201       3.599  32.398  47.980  1.00 89.06           N  
ATOM   1554  CA  PHE B 201       3.214  32.050  46.617  1.00 89.06           C  
ATOM   1555  C   PHE B 201       4.277  31.175  45.962  1.00 89.06           C  
ATOM   1556  CB  PHE B 201       2.987  33.314  45.782  1.00 89.06           C  
ATOM   1557  O   PHE B 201       5.456  31.255  46.311  1.00 89.06           O  
ATOM   1558  CG  PHE B 201       4.165  34.249  45.763  1.00 89.06           C  
ATOM   1559  CD1 PHE B 201       4.327  35.206  46.757  1.00 89.06           C  
ATOM   1560  CD2 PHE B 201       5.112  34.171  44.749  1.00 89.06           C  
ATOM   1561  CE1 PHE B 201       5.418  36.073  46.742  1.00 89.06           C  
ATOM   1562  CE2 PHE B 201       6.203  35.034  44.727  1.00 89.06           C  
ATOM   1563  CZ  PHE B 201       6.354  35.985  45.724  1.00 89.06           C  
ATOM   1564  N   PRO B 202       3.855  30.298  45.094  1.00 88.52           N  
ATOM   1565  CA  PRO B 202       4.780  29.382  44.424  1.00 88.52           C  
ATOM   1566  C   PRO B 202       5.577  30.059  43.310  1.00 88.52           C  
ATOM   1567  CB  PRO B 202       3.857  28.302  43.855  1.00 88.52           C  
ATOM   1568  O   PRO B 202       5.249  31.176  42.903  1.00 88.52           O  
ATOM   1569  CG  PRO B 202       2.522  28.965  43.734  1.00 88.52           C  
ATOM   1570  CD  PRO B 202       2.469  30.110  44.704  1.00 88.52           C  
ATOM   1571  N   ASN B 203       6.627  29.400  42.881  1.00 87.29           N  
ATOM   1572  CA  ASN B 203       7.413  29.871  41.746  1.00 87.29           C  
ATOM   1573  C   ASN B 203       6.652  29.711  40.433  1.00 87.29           C  
ATOM   1574  CB  ASN B 203       8.752  29.135  41.677  1.00 87.29           C  
ATOM   1575  O   ASN B 203       6.254  28.602  40.072  1.00 87.29           O  
ATOM   1576  CG  ASN B 203       9.750  29.823  40.766  1.00 87.29           C  
ATOM   1577  ND2 ASN B 203      10.857  29.146  40.480  1.00 87.29           N  
ATOM   1578  OD1 ASN B 203       9.530  30.953  40.324  1.00 87.29           O  
ATOM   1579  N   THR B 204       6.395  30.831  39.794  1.00 84.11           N  
ATOM   1580  CA  THR B 204       5.643  30.833  38.544  1.00 84.11           C  
ATOM   1581  C   THR B 204       6.560  31.126  37.361  1.00 84.11           C  
ATOM   1582  CB  THR B 204       4.501  31.866  38.581  1.00 84.11           C  
ATOM   1583  O   THR B 204       7.229  32.161  37.329  1.00 84.11           O  
ATOM   1584  CG2 THR B 204       3.341  31.373  39.439  1.00 84.11           C  
ATOM   1585  OG1 THR B 204       4.995  33.096  39.125  1.00 84.11           O  
ATOM   1586  N   TYR B 205       6.723  30.270  36.427  1.00 75.66           N  
ATOM   1587  CA  TYR B 205       7.595  30.418  35.267  1.00 75.66           C  
ATOM   1588  C   TYR B 205       6.893  31.183  34.151  1.00 75.66           C  
ATOM   1589  CB  TYR B 205       8.046  29.047  34.755  1.00 75.66           C  
ATOM   1590  O   TYR B 205       7.511  32.005  33.470  1.00 75.66           O  
ATOM   1591  CG  TYR B 205       8.919  28.293  35.728  1.00 75.66           C  
ATOM   1592  CD1 TYR B 205      10.289  28.537  35.799  1.00 75.66           C  
ATOM   1593  CD2 TYR B 205       8.377  27.335  36.578  1.00 75.66           C  
ATOM   1594  CE1 TYR B 205      11.098  27.844  36.693  1.00 75.66           C  
ATOM   1595  CE2 TYR B 205       9.177  26.636  37.476  1.00 75.66           C  
ATOM   1596  OH  TYR B 205      11.330  26.207  38.414  1.00 75.66           O  
ATOM   1597  CZ  TYR B 205      10.534  26.897  37.527  1.00 75.66           C  
ATOM   1598  N   LEU B 206       5.649  30.915  33.979  1.00 77.87           N  
ATOM   1599  CA  LEU B 206       4.861  31.571  32.942  1.00 77.87           C  
ATOM   1600  C   LEU B 206       3.554  32.111  33.513  1.00 77.87           C  
ATOM   1601  CB  LEU B 206       4.568  30.600  31.796  1.00 77.87           C  
ATOM   1602  O   LEU B 206       2.855  31.409  34.247  1.00 77.87           O  
ATOM   1603  CG  LEU B 206       4.587  31.190  30.385  1.00 77.87           C  
ATOM   1604  CD1 LEU B 206       5.987  31.093  29.788  1.00 77.87           C  
ATOM   1605  CD2 LEU B 206       3.570  30.483  29.495  1.00 77.87           C  
ATOM   1606  N   GLU B 207       3.340  33.415  33.310  1.00 71.15           N  
ATOM   1607  CA  GLU B 207       2.126  34.039  33.828  1.00 71.15           C  
ATOM   1608  C   GLU B 207       1.307  34.669  32.705  1.00 71.15           C  
ATOM   1609  CB  GLU B 207       2.472  35.094  34.882  1.00 71.15           C  
ATOM   1610  O   GLU B 207       1.803  35.531  31.977  1.00 71.15           O  
ATOM   1611  CG  GLU B 207       2.751  34.516  36.262  1.00 71.15           C  
ATOM   1612  CD  GLU B 207       3.005  35.579  37.318  1.00 71.15           C  
ATOM   1613  OE1 GLU B 207       3.169  35.226  38.508  1.00 71.15           O  
ATOM   1614  OE2 GLU B 207       3.040  36.776  36.953  1.00 71.15           O  
ATOM   1615  N   GLY B 208       0.286  34.119  32.042  1.00 64.46           N  
ATOM   1616  CA  GLY B 208      -0.623  34.588  31.008  1.00 64.46           C  
ATOM   1617  C   GLY B 208      -1.859  33.720  30.863  1.00 64.46           C  
ATOM   1618  O   GLY B 208      -2.568  33.471  31.840  1.00 64.46           O  
ATOM   1619  N   SER B 209      -2.086  33.398  29.608  1.00 66.10           N  
ATOM   1620  CA  SER B 209      -3.213  32.509  29.344  1.00 66.10           C  
ATOM   1621  C   SER B 209      -2.938  31.100  29.860  1.00 66.10           C  
ATOM   1622  CB  SER B 209      -3.520  32.461  27.847  1.00 66.10           C  
ATOM   1623  O   SER B 209      -3.860  30.394  30.273  1.00 66.10           O  
ATOM   1624  OG  SER B 209      -2.328  32.316  27.094  1.00 66.10           O  
ATOM   1625  N   VAL B 210      -1.622  30.827  29.920  1.00 74.88           N  
ATOM   1626  CA  VAL B 210      -1.166  29.561  30.484  1.00 74.88           C  
ATOM   1627  C   VAL B 210      -0.254  29.826  31.680  1.00 74.88           C  
ATOM   1628  CB  VAL B 210      -0.429  28.703  29.431  1.00 74.88           C  
ATOM   1629  O   VAL B 210       0.582  30.732  31.642  1.00 74.88           O  
ATOM   1630  CG1 VAL B 210       0.056  27.392  30.047  1.00 74.88           C  
ATOM   1631  CG2 VAL B 210      -1.338  28.431  28.234  1.00 74.88           C  
ATOM   1632  N   ARG B 211      -0.492  29.111  32.741  1.00 83.19           N  
ATOM   1633  CA  ARG B 211       0.280  29.308  33.963  1.00 83.19           C  
ATOM   1634  C   ARG B 211       0.993  28.024  34.373  1.00 83.19           C  
ATOM   1635  CB  ARG B 211      -0.624  29.792  35.099  1.00 83.19           C  
ATOM   1636  O   ARG B 211       0.367  26.967  34.479  1.00 83.19           O  
ATOM   1637  CG  ARG B 211       0.132  30.234  36.342  1.00 83.19           C  
ATOM   1638  CD  ARG B 211      -0.801  30.834  37.385  1.00 83.19           C  
ATOM   1639  NE  ARG B 211      -0.080  31.216  38.596  1.00 83.19           N  
ATOM   1640  NH1 ARG B 211      -0.999  33.332  38.725  1.00 83.19           N  
ATOM   1641  NH2 ARG B 211       0.511  32.635  40.302  1.00 83.19           N  
ATOM   1642  CZ  ARG B 211      -0.191  32.393  39.205  1.00 83.19           C  
ATOM   1643  N   VAL B 212       2.320  28.101  34.483  1.00 85.37           N  
ATOM   1644  CA  VAL B 212       3.123  26.969  34.931  1.00 85.37           C  
ATOM   1645  C   VAL B 212       3.747  27.283  36.289  1.00 85.37           C  
ATOM   1646  CB  VAL B 212       4.224  26.613  33.907  1.00 85.37           C  
ATOM   1647  O   VAL B 212       4.485  28.261  36.428  1.00 85.37           O  
ATOM   1648  CG1 VAL B 212       5.036  25.410  34.383  1.00 85.37           C  
ATOM   1649  CG2 VAL B 212       3.609  26.338  32.536  1.00 85.37           C  
ATOM   1650  N   VAL B 213       3.519  26.413  37.308  1.00 87.22           N  
ATOM   1651  CA  VAL B 213       3.985  26.708  38.659  1.00 87.22           C  
ATOM   1652  C   VAL B 213       4.674  25.479  39.248  1.00 87.22           C  
ATOM   1653  CB  VAL B 213       2.823  27.157  39.574  1.00 87.22           C  
ATOM   1654  O   VAL B 213       4.286  24.344  38.961  1.00 87.22           O  
ATOM   1655  CG1 VAL B 213       3.349  27.975  40.752  1.00 87.22           C  
ATOM   1656  CG2 VAL B 213       1.797  27.960  38.777  1.00 87.22           C  
ATOM   1657  N   THR B 214       5.723  25.731  40.033  1.00 87.93           N  
ATOM   1658  CA  THR B 214       6.390  24.680  40.794  1.00 87.93           C  
ATOM   1659  C   THR B 214       6.117  24.837  42.287  1.00 87.93           C  
ATOM   1660  CB  THR B 214       7.909  24.686  40.543  1.00 87.93           C  
ATOM   1661  O   THR B 214       6.209  25.941  42.827  1.00 87.93           O  
ATOM   1662  CG2 THR B 214       8.225  24.434  39.073  1.00 87.93           C  
ATOM   1663  OG1 THR B 214       8.445  25.960  40.924  1.00 87.93           O  
ATOM   1664  N   THR B 215       5.711  23.760  42.891  1.00 87.85           N  
ATOM   1665  CA  THR B 215       5.329  23.840  44.297  1.00 87.85           C  
ATOM   1666  C   THR B 215       6.148  22.863  45.136  1.00 87.85           C  
ATOM   1667  CB  THR B 215       3.829  23.550  44.486  1.00 87.85           C  
ATOM   1668  O   THR B 215       6.633  21.852  44.623  1.00 87.85           O  
ATOM   1669  CG2 THR B 215       2.973  24.616  43.810  1.00 87.85           C  
ATOM   1670  OG1 THR B 215       3.519  22.272  43.916  1.00 87.85           O  
ATOM   1671  N   PHE B 216       6.396  23.188  46.389  1.00 83.54           N  
ATOM   1672  CA  PHE B 216       6.970  22.311  47.404  1.00 83.54           C  
ATOM   1673  C   PHE B 216       5.890  21.797  48.348  1.00 83.54           C  
ATOM   1674  CB  PHE B 216       8.056  23.044  48.197  1.00 83.54           C  
ATOM   1675  O   PHE B 216       4.749  22.261  48.306  1.00 83.54           O  
ATOM   1676  CG  PHE B 216       9.281  23.374  47.388  1.00 83.54           C  
ATOM   1677  CD1 PHE B 216      10.178  22.377  47.021  1.00 83.54           C  
ATOM   1678  CD2 PHE B 216       9.536  24.681  46.994  1.00 83.54           C  
ATOM   1679  CE1 PHE B 216      11.313  22.680  46.272  1.00 83.54           C  
ATOM   1680  CE2 PHE B 216      10.668  24.990  46.245  1.00 83.54           C  
ATOM   1681  CZ  PHE B 216      11.555  23.988  45.886  1.00 83.54           C  
ATOM   1682  N   ASP B 217       6.248  20.760  49.105  1.00 83.50           N  
ATOM   1683  CA  ASP B 217       5.323  20.278  50.125  1.00 83.50           C  
ATOM   1684  C   ASP B 217       5.173  21.294  51.255  1.00 83.50           C  
ATOM   1685  CB  ASP B 217       5.795  18.934  50.686  1.00 83.50           C  
ATOM   1686  O   ASP B 217       5.920  21.255  52.235  1.00 83.50           O  
ATOM   1687  CG  ASP B 217       4.752  18.255  51.555  1.00 83.50           C  
ATOM   1688  OD1 ASP B 217       3.606  18.750  51.633  1.00 83.50           O  
ATOM   1689  OD2 ASP B 217       5.079  17.217  52.171  1.00 83.50           O  
ATOM   1690  N   SER B 218       4.367  22.374  50.959  1.00 83.88           N  
ATOM   1691  CA  SER B 218       4.169  23.464  51.908  1.00 83.88           C  
ATOM   1692  C   SER B 218       2.786  24.088  51.753  1.00 83.88           C  
ATOM   1693  CB  SER B 218       5.244  24.536  51.725  1.00 83.88           C  
ATOM   1694  O   SER B 218       2.027  23.713  50.857  1.00 83.88           O  
ATOM   1695  OG  SER B 218       4.919  25.396  50.646  1.00 83.88           O  
ATOM   1696  N   GLU B 219       2.583  24.969  52.694  1.00 84.40           N  
ATOM   1697  CA  GLU B 219       1.322  25.704  52.653  1.00 84.40           C  
ATOM   1698  C   GLU B 219       1.483  27.035  51.924  1.00 84.40           C  
ATOM   1699  CB  GLU B 219       0.791  25.940  54.069  1.00 84.40           C  
ATOM   1700  O   GLU B 219       2.329  27.852  52.292  1.00 84.40           O  
ATOM   1701  CG  GLU B 219      -0.697  26.254  54.123  1.00 84.40           C  
ATOM   1702  CD  GLU B 219      -1.206  26.507  55.534  1.00 84.40           C  
ATOM   1703  OE1 GLU B 219      -2.439  26.602  55.726  1.00 84.40           O  
ATOM   1704  OE2 GLU B 219      -0.364  26.613  56.454  1.00 84.40           O  
ATOM   1705  N   TYR B 220       0.804  27.204  50.816  1.00 90.67           N  
ATOM   1706  CA  TYR B 220       0.829  28.447  50.054  1.00 90.67           C  
ATOM   1707  C   TYR B 220      -0.374  29.319  50.392  1.00 90.67           C  
ATOM   1708  CB  TYR B 220       0.857  28.156  48.551  1.00 90.67           C  
ATOM   1709  O   TYR B 220      -1.483  28.812  50.578  1.00 90.67           O  
ATOM   1710  CG  TYR B 220       2.170  27.591  48.066  1.00 90.67           C  
ATOM   1711  CD1 TYR B 220       3.264  28.421  47.831  1.00 90.67           C  
ATOM   1712  CD2 TYR B 220       2.320  26.226  47.842  1.00 90.67           C  
ATOM   1713  CE1 TYR B 220       4.476  27.904  47.382  1.00 90.67           C  
ATOM   1714  CE2 TYR B 220       3.526  25.699  47.393  1.00 90.67           C  
ATOM   1715  OH  TYR B 220       5.794  26.028  46.723  1.00 90.67           O  
ATOM   1716  CZ  TYR B 220       4.597  26.545  47.167  1.00 90.67           C  
ATOM   1717  N   CYS B 221      -0.124  30.577  50.607  1.00 82.12           N  
ATOM   1718  CA  CYS B 221      -1.182  31.456  51.095  1.00 82.12           C  
ATOM   1719  C   CYS B 221      -1.304  32.699  50.222  1.00 82.12           C  
ATOM   1720  CB  CYS B 221      -0.914  31.863  52.543  1.00 82.12           C  
ATOM   1721  O   CYS B 221      -0.296  33.300  49.846  1.00 82.12           O  
ATOM   1722  SG  CYS B 221      -0.812  30.467  53.685  1.00 82.12           S  
ATOM   1723  N   ARG B 222      -2.475  33.071  49.774  1.00 79.15           N  
ATOM   1724  CA  ARG B 222      -2.818  34.338  49.137  1.00 79.15           C  
ATOM   1725  C   ARG B 222      -3.739  35.167  50.027  1.00 79.15           C  
ATOM   1726  CB  ARG B 222      -3.480  34.096  47.779  1.00 79.15           C  
ATOM   1727  O   ARG B 222      -4.114  34.731  51.117  1.00 79.15           O  
ATOM   1728  CG  ARG B 222      -4.772  33.297  47.857  1.00 79.15           C  
ATOM   1729  CD  ARG B 222      -5.339  33.005  46.475  1.00 79.15           C  
ATOM   1730  NE  ARG B 222      -6.590  32.256  46.553  1.00 79.15           N  
ATOM   1731  NH1 ARG B 222      -6.972  32.257  44.275  1.00 79.15           N  
ATOM   1732  NH2 ARG B 222      -8.458  31.236  45.691  1.00 79.15           N  
ATOM   1733  CZ  ARG B 222      -7.337  31.918  45.506  1.00 79.15           C  
ATOM   1734  N   HIS B 223      -4.003  36.330  49.582  1.00 70.57           N  
ATOM   1735  CA  HIS B 223      -4.803  37.208  50.430  1.00 70.57           C  
ATOM   1736  C   HIS B 223      -6.111  36.538  50.837  1.00 70.57           C  
ATOM   1737  CB  HIS B 223      -5.090  38.528  49.713  1.00 70.57           C  
ATOM   1738  O   HIS B 223      -6.990  36.322  49.999  1.00 70.57           O  
ATOM   1739  CG  HIS B 223      -5.687  39.575  50.600  1.00 70.57           C  
ATOM   1740  CD2 HIS B 223      -6.926  40.120  50.621  1.00 70.57           C  
ATOM   1741  ND1 HIS B 223      -4.979  40.184  51.613  1.00 70.57           N  
ATOM   1742  CE1 HIS B 223      -5.760  41.061  52.222  1.00 70.57           C  
ATOM   1743  NE2 HIS B 223      -6.946  41.042  51.639  1.00 70.57           N  
ATOM   1744  N   GLY B 224      -6.270  36.075  52.138  1.00 62.30           N  
ATOM   1745  CA  GLY B 224      -7.525  35.598  52.697  1.00 62.30           C  
ATOM   1746  C   GLY B 224      -7.637  34.085  52.705  1.00 62.30           C  
ATOM   1747  O   GLY B 224      -8.499  33.525  53.386  1.00 62.30           O  
ATOM   1748  N   THR B 225      -6.762  33.310  51.957  1.00 73.17           N  
ATOM   1749  CA  THR B 225      -6.908  31.859  51.903  1.00 73.17           C  
ATOM   1750  C   THR B 225      -5.543  31.179  51.857  1.00 73.17           C  
ATOM   1751  CB  THR B 225      -7.741  31.427  50.682  1.00 73.17           C  
ATOM   1752  O   THR B 225      -4.623  31.666  51.196  1.00 73.17           O  
ATOM   1753  CG2 THR B 225      -9.187  31.893  50.809  1.00 73.17           C  
ATOM   1754  OG1 THR B 225      -7.170  31.995  49.496  1.00 73.17           O  
ATOM   1755  N   CYS B 226      -5.331  30.130  52.658  1.00 81.02           N  
ATOM   1756  CA  CYS B 226      -4.131  29.301  52.656  1.00 81.02           C  
ATOM   1757  C   CYS B 226      -4.466  27.856  52.309  1.00 81.02           C  
ATOM   1758  CB  CYS B 226      -3.437  29.360  54.017  1.00 81.02           C  
ATOM   1759  O   CYS B 226      -5.427  27.293  52.837  1.00 81.02           O  
ATOM   1760  SG  CYS B 226      -2.760  30.986  54.419  1.00 81.02           S  
ATOM   1761  N   GLU B 227      -3.824  27.320  51.407  1.00 86.79           N  
ATOM   1762  CA  GLU B 227      -4.079  25.950  50.973  1.00 86.79           C  
ATOM   1763  C   GLU B 227      -2.793  25.129  50.951  1.00 86.79           C  
ATOM   1764  CB  GLU B 227      -4.735  25.937  49.589  1.00 86.79           C  
ATOM   1765  O   GLU B 227      -1.719  25.656  50.652  1.00 86.79           O  
ATOM   1766  CG  GLU B 227      -6.063  26.677  49.532  1.00 86.79           C  
ATOM   1767  CD  GLU B 227      -6.645  26.757  48.129  1.00 86.79           C  
ATOM   1768  OE1 GLU B 227      -7.836  26.416  47.946  1.00 86.79           O  
ATOM   1769  OE2 GLU B 227      -5.905  27.162  47.206  1.00 86.79           O  
ATOM   1770  N   ARG B 228      -2.905  23.872  51.262  1.00 85.73           N  
ATOM   1771  CA  ARG B 228      -1.766  22.960  51.277  1.00 85.73           C  
ATOM   1772  C   ARG B 228      -1.487  22.409  49.883  1.00 85.73           C  
ATOM   1773  CB  ARG B 228      -2.010  21.810  52.256  1.00 85.73           C  
ATOM   1774  O   ARG B 228      -2.417  22.122  49.126  1.00 85.73           O  
ATOM   1775  CG  ARG B 228      -0.737  21.206  52.827  1.00 85.73           C  
ATOM   1776  CD  ARG B 228      -1.032  20.245  53.970  1.00 85.73           C  
ATOM   1777  NE  ARG B 228       0.192  19.670  54.520  1.00 85.73           N  
ATOM   1778  NH1 ARG B 228      -0.741  19.111  56.559  1.00 85.73           N  
ATOM   1779  NH2 ARG B 228       1.464  18.648  56.136  1.00 85.73           N  
ATOM   1780  CZ  ARG B 228       0.302  19.144  55.737  1.00 85.73           C  
ATOM   1781  N   SER B 229      -0.225  22.407  49.558  1.00 87.57           N  
ATOM   1782  CA  SER B 229       0.171  21.885  48.254  1.00 87.57           C  
ATOM   1783  C   SER B 229       1.248  20.814  48.390  1.00 87.57           C  
ATOM   1784  CB  SER B 229       0.674  23.015  47.354  1.00 87.57           C  
ATOM   1785  O   SER B 229       2.078  20.873  49.300  1.00 87.57           O  
ATOM   1786  OG  SER B 229       1.250  22.494  46.168  1.00 87.57           O  
ATOM   1787  N   GLU B 230       1.213  19.773  47.584  1.00 88.73           N  
ATOM   1788  CA  GLU B 230       2.283  18.787  47.468  1.00 88.73           C  
ATOM   1789  C   GLU B 230       3.369  19.262  46.507  1.00 88.73           C  
ATOM   1790  CB  GLU B 230       1.725  17.439  47.005  1.00 88.73           C  
ATOM   1791  O   GLU B 230       3.161  20.210  45.746  1.00 88.73           O  
ATOM   1792  CG  GLU B 230       0.759  16.802  47.994  1.00 88.73           C  
ATOM   1793  CD  GLU B 230       0.214  15.463  47.522  1.00 88.73           C  
ATOM   1794  OE1 GLU B 230      -0.580  14.837  48.260  1.00 88.73           O  
ATOM   1795  OE2 GLU B 230       0.585  15.037  46.405  1.00 88.73           O  
ATOM   1796  N   ALA B 231       4.494  18.689  46.653  1.00 86.52           N  
ATOM   1797  CA  ALA B 231       5.606  19.045  45.775  1.00 86.52           C  
ATOM   1798  C   ALA B 231       5.350  18.573  44.347  1.00 86.52           C  
ATOM   1799  CB  ALA B 231       6.911  18.452  46.302  1.00 86.52           C  
ATOM   1800  O   ALA B 231       4.838  17.472  44.132  1.00 86.52           O  
ATOM   1801  N   GLY B 232       5.634  19.509  43.354  1.00 86.70           N  
ATOM   1802  CA  GLY B 232       5.482  19.117  41.962  1.00 86.70           C  
ATOM   1803  C   GLY B 232       5.373  20.300  41.018  1.00 86.70           C  
ATOM   1804  O   GLY B 232       5.755  21.418  41.369  1.00 86.70           O  
ATOM   1805  N   VAL B 233       5.076  19.977  39.785  1.00 84.77           N  
ATOM   1806  CA  VAL B 233       4.909  20.984  38.742  1.00 84.77           C  
ATOM   1807  C   VAL B 233       3.475  20.950  38.215  1.00 84.77           C  
ATOM   1808  CB  VAL B 233       5.907  20.771  37.582  1.00 84.77           C  
ATOM   1809  O   VAL B 233       2.929  19.876  37.952  1.00 84.77           O  
ATOM   1810  CG1 VAL B 233       5.747  21.861  36.524  1.00 84.77           C  
ATOM   1811  CG2 VAL B 233       7.340  20.742  38.111  1.00 84.77           C  
ATOM   1812  N   CYS B 234       2.829  22.100  38.088  1.00 86.72           N  
ATOM   1813  CA  CYS B 234       1.449  22.170  37.619  1.00 86.72           C  
ATOM   1814  C   CYS B 234       1.321  23.134  36.446  1.00 86.72           C  
ATOM   1815  CB  CYS B 234       0.520  22.605  38.752  1.00 86.72           C  
ATOM   1816  O   CYS B 234       1.979  24.175  36.417  1.00 86.72           O  
ATOM   1817  SG  CYS B 234       0.391  21.401  40.092  1.00 86.72           S  
ATOM   1818  N   VAL B 235       0.565  22.787  35.510  1.00 83.54           N  
ATOM   1819  CA  VAL B 235       0.299  23.628  34.348  1.00 83.54           C  
ATOM   1820  C   VAL B 235      -1.195  23.930  34.259  1.00 83.54           C  
ATOM   1821  CB  VAL B 235       0.787  22.962  33.041  1.00 83.54           C  
ATOM   1822  O   VAL B 235      -2.023  23.016  34.299  1.00 83.54           O  
ATOM   1823  CG1 VAL B 235       0.434  23.824  31.831  1.00 83.54           C  
ATOM   1824  CG2 VAL B 235       2.292  22.709  33.101  1.00 83.54           C  
ATOM   1825  N   SER B 236      -1.639  25.173  34.175  1.00 78.17           N  
ATOM   1826  CA  SER B 236      -3.030  25.591  34.038  1.00 78.17           C  
ATOM   1827  C   SER B 236      -3.264  26.307  32.712  1.00 78.17           C  
ATOM   1828  CB  SER B 236      -3.433  26.502  35.197  1.00 78.17           C  
ATOM   1829  O   SER B 236      -2.576  27.280  32.396  1.00 78.17           O  
ATOM   1830  OG  SER B 236      -4.677  27.130  34.935  1.00 78.17           O  
ATOM   1831  N   THR B 237      -4.201  25.947  31.920  1.00 69.25           N  
ATOM   1832  CA  THR B 237      -4.489  26.538  30.618  1.00 69.25           C  
ATOM   1833  C   THR B 237      -5.414  27.743  30.763  1.00 69.25           C  
ATOM   1834  CB  THR B 237      -5.127  25.509  29.666  1.00 69.25           C  
ATOM   1835  O   THR B 237      -5.642  28.477  29.799  1.00 69.25           O  
ATOM   1836  CG2 THR B 237      -4.141  24.400  29.314  1.00 69.25           C  
ATOM   1837  OG1 THR B 237      -6.275  24.930  30.298  1.00 69.25           O  
ATOM   1838  N   SER B 238      -5.987  28.022  31.979  1.00 67.07           N  
ATOM   1839  CA  SER B 238      -6.879  29.151  32.225  1.00 67.07           C  
ATOM   1840  C   SER B 238      -6.143  30.298  32.909  1.00 67.07           C  
ATOM   1841  CB  SER B 238      -8.070  28.717  33.080  1.00 67.07           C  
ATOM   1842  O   SER B 238      -6.711  31.373  33.113  1.00 67.07           O  
ATOM   1843  OG  SER B 238      -7.631  28.135  34.296  1.00 67.07           O  
ATOM   1844  N   GLY B 239      -4.820  30.070  33.106  1.00 72.74           N  
ATOM   1845  CA  GLY B 239      -4.005  31.092  33.741  1.00 72.74           C  
ATOM   1846  C   GLY B 239      -4.406  31.369  35.178  1.00 72.74           C  
ATOM   1847  O   GLY B 239      -4.075  32.422  35.728  1.00 72.74           O  
ATOM   1848  N   ARG B 240      -5.194  30.484  35.797  1.00 75.21           N  
ATOM   1849  CA  ARG B 240      -5.668  30.683  37.163  1.00 75.21           C  
ATOM   1850  C   ARG B 240      -4.630  30.214  38.177  1.00 75.21           C  
ATOM   1851  CB  ARG B 240      -6.990  29.945  37.386  1.00 75.21           C  
ATOM   1852  O   ARG B 240      -3.701  29.482  37.829  1.00 75.21           O  
ATOM   1853  CG  ARG B 240      -7.186  28.743  36.476  1.00 75.21           C  
ATOM   1854  CD  ARG B 240      -8.543  28.088  36.692  1.00 75.21           C  
ATOM   1855  NE  ARG B 240      -9.579  28.712  35.876  1.00 75.21           N  
ATOM   1856  NH1 ARG B 240     -10.977  26.873  35.874  1.00 75.21           N  
ATOM   1857  NH2 ARG B 240     -11.587  28.782  34.762  1.00 75.21           N  
ATOM   1858  CZ  ARG B 240     -10.712  28.121  35.506  1.00 75.21           C  
ATOM   1859  N   TRP B 241      -4.802  30.613  39.418  1.00 85.30           N  
ATOM   1860  CA  TRP B 241      -4.009  30.133  40.544  1.00 85.30           C  
ATOM   1861  C   TRP B 241      -4.110  28.617  40.675  1.00 85.30           C  
ATOM   1862  CB  TRP B 241      -4.462  30.802  41.845  1.00 85.30           C  
ATOM   1863  O   TRP B 241      -5.210  28.061  40.683  1.00 85.30           O  
ATOM   1864  CG  TRP B 241      -3.752  30.301  43.067  1.00 85.30           C  
ATOM   1865  CD1 TRP B 241      -4.141  29.276  43.885  1.00 85.30           C  
ATOM   1866  CD2 TRP B 241      -2.529  30.807  43.612  1.00 85.30           C  
ATOM   1867  CE2 TRP B 241      -2.235  30.040  44.761  1.00 85.30           C  
ATOM   1868  CE3 TRP B 241      -1.652  31.834  43.239  1.00 85.30           C  
ATOM   1869  NE1 TRP B 241      -3.233  29.115  44.906  1.00 85.30           N  
ATOM   1870  CH2 TRP B 241      -0.258  31.281  45.154  1.00 85.30           C  
ATOM   1871  CZ2 TRP B 241      -1.099  30.270  45.541  1.00 85.30           C  
ATOM   1872  CZ3 TRP B 241      -0.523  32.061  44.016  1.00 85.30           C  
ATOM   1873  N   VAL B 242      -2.924  28.010  40.678  1.00 87.53           N  
ATOM   1874  CA  VAL B 242      -2.961  26.551  40.688  1.00 87.53           C  
ATOM   1875  C   VAL B 242      -1.920  26.015  41.667  1.00 87.53           C  
ATOM   1876  CB  VAL B 242      -2.719  25.968  39.278  1.00 87.53           C  
ATOM   1877  O   VAL B 242      -0.795  26.519  41.725  1.00 87.53           O  
ATOM   1878  CG1 VAL B 242      -2.731  24.441  39.317  1.00 87.53           C  
ATOM   1879  CG2 VAL B 242      -3.768  26.489  38.298  1.00 87.53           C  
ATOM   1880  N   LEU B 243      -2.287  25.057  42.455  1.00 89.03           N  
ATOM   1881  CA  LEU B 243      -1.417  24.330  43.373  1.00 89.03           C  
ATOM   1882  C   LEU B 243      -1.532  22.825  43.155  1.00 89.03           C  
ATOM   1883  CB  LEU B 243      -1.760  24.675  44.825  1.00 89.03           C  
ATOM   1884  O   LEU B 243      -2.450  22.361  42.476  1.00 89.03           O  
ATOM   1885  CG  LEU B 243      -1.570  26.135  45.238  1.00 89.03           C  
ATOM   1886  CD1 LEU B 243      -2.316  26.420  46.537  1.00 89.03           C  
ATOM   1887  CD2 LEU B 243      -0.088  26.461  45.384  1.00 89.03           C  
ATOM   1888  N   ASN B 244      -0.487  22.127  43.640  1.00 88.90           N  
ATOM   1889  CA  ASN B 244      -0.494  20.676  43.486  1.00 88.90           C  
ATOM   1890  C   ASN B 244      -1.284  19.998  44.602  1.00 88.90           C  
ATOM   1891  CB  ASN B 244       0.937  20.135  43.443  1.00 88.90           C  
ATOM   1892  O   ASN B 244      -0.699  19.450  45.537  1.00 88.90           O  
ATOM   1893  CG  ASN B 244       0.999  18.683  43.012  1.00 88.90           C  
ATOM   1894  ND2 ASN B 244       2.168  18.071  43.156  1.00 88.90           N  
ATOM   1895  OD1 ASN B 244       0.004  18.116  42.553  1.00 88.90           O  
ATOM   1896  N   ASN B 245      -2.624  20.097  44.481  1.00 86.23           N  
ATOM   1897  CA  ASN B 245      -3.528  19.440  45.418  1.00 86.23           C  
ATOM   1898  C   ASN B 245      -4.685  18.755  44.695  1.00 86.23           C  
ATOM   1899  CB  ASN B 245      -4.063  20.444  46.442  1.00 86.23           C  
ATOM   1900  O   ASN B 245      -4.848  18.917  43.484  1.00 86.23           O  
ATOM   1901  CG  ASN B 245      -4.830  21.582  45.799  1.00 86.23           C  
ATOM   1902  ND2 ASN B 245      -5.195  22.577  46.599  1.00 86.23           N  
ATOM   1903  OD1 ASN B 245      -5.092  21.567  44.594  1.00 86.23           O  
ATOM   1904  N   ASP B 246      -5.462  17.945  45.326  1.00 75.93           N  
ATOM   1905  CA  ASP B 246      -6.518  17.121  44.745  1.00 75.93           C  
ATOM   1906  C   ASP B 246      -7.589  17.987  44.084  1.00 75.93           C  
ATOM   1907  CB  ASP B 246      -7.151  16.227  45.813  1.00 75.93           C  
ATOM   1908  O   ASP B 246      -8.138  17.618  43.044  1.00 75.93           O  
ATOM   1909  CG  ASP B 246      -6.214  15.139  46.306  1.00 75.93           C  
ATOM   1910  OD1 ASP B 246      -5.284  14.752  45.566  1.00 75.93           O  
ATOM   1911  OD2 ASP B 246      -6.408  14.661  47.445  1.00 75.93           O  
ATOM   1912  N   TYR B 247      -7.738  19.202  44.617  1.00 79.28           N  
ATOM   1913  CA  TYR B 247      -8.765  20.095  44.094  1.00 79.28           C  
ATOM   1914  C   TYR B 247      -8.393  20.602  42.706  1.00 79.28           C  
ATOM   1915  CB  TYR B 247      -8.982  21.279  45.042  1.00 79.28           C  
ATOM   1916  O   TYR B 247      -9.183  20.491  41.766  1.00 79.28           O  
ATOM   1917  CG  TYR B 247      -9.913  22.333  44.493  1.00 79.28           C  
ATOM   1918  CD1 TYR B 247      -9.420  23.548  44.021  1.00 79.28           C  
ATOM   1919  CD2 TYR B 247     -11.286  22.117  44.446  1.00 79.28           C  
ATOM   1920  CE1 TYR B 247     -10.274  24.523  43.517  1.00 79.28           C  
ATOM   1921  CE2 TYR B 247     -12.149  23.085  43.944  1.00 79.28           C  
ATOM   1922  OH  TYR B 247     -12.485  25.245  42.983  1.00 79.28           O  
ATOM   1923  CZ  TYR B 247     -11.635  24.283  43.482  1.00 79.28           C  
ATOM   1924  N   TYR B 248      -7.216  21.030  42.612  1.00 84.47           N  
ATOM   1925  CA  TYR B 248      -6.788  21.628  41.352  1.00 84.47           C  
ATOM   1926  C   TYR B 248      -6.531  20.556  40.299  1.00 84.47           C  
ATOM   1927  CB  TYR B 248      -5.526  22.471  41.558  1.00 84.47           C  
ATOM   1928  O   TYR B 248      -6.747  20.783  39.107  1.00 84.47           O  
ATOM   1929  CG  TYR B 248      -5.763  23.736  42.347  1.00 84.47           C  
ATOM   1930  CD1 TYR B 248      -6.486  24.794  41.802  1.00 84.47           C  
ATOM   1931  CD2 TYR B 248      -5.264  23.875  43.637  1.00 84.47           C  
ATOM   1932  CE1 TYR B 248      -6.706  25.963  42.524  1.00 84.47           C  
ATOM   1933  CE2 TYR B 248      -5.477  25.039  44.369  1.00 84.47           C  
ATOM   1934  OH  TYR B 248      -6.412  27.230  44.524  1.00 84.47           O  
ATOM   1935  CZ  TYR B 248      -6.198  26.075  43.805  1.00 84.47           C  
ATOM   1936  N   ARG B 249      -6.139  19.387  40.714  1.00 79.82           N  
ATOM   1937  CA  ARG B 249      -5.896  18.272  39.804  1.00 79.82           C  
ATOM   1938  C   ARG B 249      -7.194  17.797  39.161  1.00 79.82           C  
ATOM   1939  CB  ARG B 249      -5.222  17.113  40.543  1.00 79.82           C  
ATOM   1940  O   ARG B 249      -7.183  17.256  38.053  1.00 79.82           O  
ATOM   1941  CG  ARG B 249      -3.725  17.296  40.741  1.00 79.82           C  
ATOM   1942  CD  ARG B 249      -3.095  16.090  41.423  1.00 79.82           C  
ATOM   1943  NE  ARG B 249      -1.955  16.473  42.250  1.00 79.82           N  
ATOM   1944  NH1 ARG B 249      -2.143  14.685  43.701  1.00 79.82           N  
ATOM   1945  NH2 ARG B 249      -0.481  16.236  43.996  1.00 79.82           N  
ATOM   1946  CZ  ARG B 249      -1.529  15.797  43.314  1.00 79.82           C  
ATOM   1947  N   SER B 250      -8.305  18.096  39.806  1.00 69.41           N  
ATOM   1948  CA  SER B 250      -9.605  17.648  39.317  1.00 69.41           C  
ATOM   1949  C   SER B 250     -10.214  18.663  38.356  1.00 69.41           C  
ATOM   1950  CB  SER B 250     -10.561  17.402  40.485  1.00 69.41           C  
ATOM   1951  O   SER B 250     -11.170  18.353  37.641  1.00 69.41           O  
ATOM   1952  OG  SER B 250     -10.855  18.614  41.159  1.00 69.41           O  
ATOM   1953  N   LEU B 251      -9.649  19.844  38.328  1.00 70.86           N  
ATOM   1954  CA  LEU B 251     -10.185  20.891  37.466  1.00 70.86           C  
ATOM   1955  C   LEU B 251      -9.750  20.680  36.020  1.00 70.86           C  
ATOM   1956  CB  LEU B 251      -9.732  22.271  37.952  1.00 70.86           C  
ATOM   1957  O   LEU B 251      -8.614  20.276  35.762  1.00 70.86           O  
ATOM   1958  CG  LEU B 251     -10.619  22.945  38.999  1.00 70.86           C  
ATOM   1959  CD1 LEU B 251      -9.811  23.264  40.252  1.00 70.86           C  
ATOM   1960  CD2 LEU B 251     -11.253  24.210  38.430  1.00 70.86           C  
ATOM   1961  N   PRO B 252     -10.747  20.882  35.111  1.00 65.08           N  
ATOM   1962  CA  PRO B 252     -10.388  20.745  33.697  1.00 65.08           C  
ATOM   1963  C   PRO B 252      -9.356  21.777  33.248  1.00 65.08           C  
ATOM   1964  CB  PRO B 252     -11.720  20.955  32.973  1.00 65.08           C  
ATOM   1965  O   PRO B 252      -9.456  22.953  33.608  1.00 65.08           O  
ATOM   1966  CG  PRO B 252     -12.605  21.611  33.984  1.00 65.08           C  
ATOM   1967  CD  PRO B 252     -12.051  21.337  35.352  1.00 65.08           C  
ATOM   1968  N   GLY B 253      -8.289  21.310  32.568  1.00 67.06           N  
ATOM   1969  CA  GLY B 253      -7.276  22.202  32.028  1.00 67.06           C  
ATOM   1970  C   GLY B 253      -6.075  22.364  32.941  1.00 67.06           C  
ATOM   1971  O   GLY B 253      -5.209  23.205  32.692  1.00 67.06           O  
ATOM   1972  N   VAL B 254      -6.099  21.680  34.096  1.00 79.49           N  
ATOM   1973  CA  VAL B 254      -4.986  21.746  35.038  1.00 79.49           C  
ATOM   1974  C   VAL B 254      -4.279  20.394  35.098  1.00 79.49           C  
ATOM   1975  CB  VAL B 254      -5.459  22.164  36.448  1.00 79.49           C  
ATOM   1976  O   VAL B 254      -4.913  19.365  35.343  1.00 79.49           O  
ATOM   1977  CG1 VAL B 254      -4.277  22.246  37.412  1.00 79.49           C  
ATOM   1978  CG2 VAL B 254      -6.199  23.499  36.389  1.00 79.49           C  
ATOM   1979  N   PHE B 255      -3.085  20.366  34.783  1.00 82.10           N  
ATOM   1980  CA  PHE B 255      -2.276  19.153  34.819  1.00 82.10           C  
ATOM   1981  C   PHE B 255      -1.118  19.303  35.797  1.00 82.10           C  
ATOM   1982  CB  PHE B 255      -1.744  18.819  33.422  1.00 82.10           C  
ATOM   1983  O   PHE B 255      -0.372  20.284  35.739  1.00 82.10           O  
ATOM   1984  CG  PHE B 255      -2.814  18.745  32.366  1.00 82.10           C  
ATOM   1985  CD1 PHE B 255      -3.579  17.595  32.211  1.00 82.10           C  
ATOM   1986  CD2 PHE B 255      -3.055  19.826  31.528  1.00 82.10           C  
ATOM   1987  CE1 PHE B 255      -4.570  17.524  31.235  1.00 82.10           C  
ATOM   1988  CE2 PHE B 255      -4.044  19.763  30.550  1.00 82.10           C  
ATOM   1989  CZ  PHE B 255      -4.799  18.610  30.405  1.00 82.10           C  
ATOM   1990  N   CYS B 256      -1.031  18.335  36.712  1.00 84.15           N  
ATOM   1991  CA  CYS B 256       0.018  18.398  37.723  1.00 84.15           C  
ATOM   1992  C   CYS B 256       0.830  17.109  37.748  1.00 84.15           C  
ATOM   1993  CB  CYS B 256      -0.583  18.659  39.103  1.00 84.15           C  
ATOM   1994  O   CYS B 256       0.327  16.045  37.381  1.00 84.15           O  
ATOM   1995  SG  CYS B 256      -1.481  20.222  39.223  1.00 84.15           S  
ATOM   1996  N   GLY B 257       2.092  17.198  38.001  1.00 79.29           N  
ATOM   1997  CA  GLY B 257       2.991  16.063  38.130  1.00 79.29           C  
ATOM   1998  C   GLY B 257       4.092  16.287  39.150  1.00 79.29           C  
ATOM   1999  O   GLY B 257       4.443  17.430  39.451  1.00 79.29           O  
ATOM   2000  N   VAL B 258       4.550  15.240  39.767  1.00 74.79           N  
ATOM   2001  CA  VAL B 258       5.659  15.316  40.711  1.00 74.79           C  
ATOM   2002  C   VAL B 258       6.932  15.737  39.980  1.00 74.79           C  
ATOM   2003  CB  VAL B 258       5.881  13.970  41.436  1.00 74.79           C  
ATOM   2004  O   VAL B 258       7.718  16.535  40.497  1.00 74.79           O  
ATOM   2005  CG1 VAL B 258       6.895  14.127  42.568  1.00 74.79           C  
ATOM   2006  CG2 VAL B 258       4.557  13.429  41.973  1.00 74.79           C  
ATOM   2007  N   ASP B 259       7.018  15.219  38.717  1.00 71.00           N  
ATOM   2008  CA  ASP B 259       8.145  15.519  37.839  1.00 71.00           C  
ATOM   2009  C   ASP B 259       7.669  15.841  36.424  1.00 71.00           C  
ATOM   2010  CB  ASP B 259       9.129  14.347  37.809  1.00 71.00           C  
ATOM   2011  O   ASP B 259       6.491  15.666  36.105  1.00 71.00           O  
ATOM   2012  CG  ASP B 259       9.710  14.026  39.175  1.00 71.00           C  
ATOM   2013  OD1 ASP B 259       9.968  14.961  39.963  1.00 71.00           O  
ATOM   2014  OD2 ASP B 259       9.915  12.828  39.464  1.00 71.00           O  
ATOM   2015  N   ALA B 260       8.518  16.399  35.689  1.00 70.17           N  
ATOM   2016  CA  ALA B 260       8.202  16.772  34.312  1.00 70.17           C  
ATOM   2017  C   ALA B 260       7.640  15.584  33.537  1.00 70.17           C  
ATOM   2018  CB  ALA B 260       9.443  17.321  33.612  1.00 70.17           C  
ATOM   2019  O   ALA B 260       6.686  15.731  32.769  1.00 70.17           O  
ATOM   2020  N   VAL B 261       8.168  14.337  33.714  1.00 67.54           N  
ATOM   2021  CA  VAL B 261       7.746  13.139  32.995  1.00 67.54           C  
ATOM   2022  C   VAL B 261       6.333  12.750  33.423  1.00 67.54           C  
ATOM   2023  CB  VAL B 261       8.718  11.962  33.235  1.00 67.54           C  
ATOM   2024  O   VAL B 261       5.498  12.400  32.585  1.00 67.54           O  
ATOM   2025  CG1 VAL B 261       8.244  10.711  32.497  1.00 67.54           C  
ATOM   2026  CG2 VAL B 261      10.132  12.341  32.799  1.00 67.54           C  
ATOM   2027  N   ASN B 262       6.107  12.844  34.713  1.00 72.72           N  
ATOM   2028  CA  ASN B 262       4.781  12.548  35.245  1.00 72.72           C  
ATOM   2029  C   ASN B 262       3.745  13.560  34.765  1.00 72.72           C  
ATOM   2030  CB  ASN B 262       4.813  12.505  36.774  1.00 72.72           C  
ATOM   2031  O   ASN B 262       2.593  13.203  34.512  1.00 72.72           O  
ATOM   2032  CG  ASN B 262       4.033  11.336  37.342  1.00 72.72           C  
ATOM   2033  ND2 ASN B 262       4.035  11.209  38.664  1.00 72.72           N  
ATOM   2034  OD1 ASN B 262       3.435  10.554  36.600  1.00 72.72           O  
ATOM   2035  N   LEU B 263       4.154  14.773  34.566  1.00 74.80           N  
ATOM   2036  CA  LEU B 263       3.275  15.816  34.049  1.00 74.80           C  
ATOM   2037  C   LEU B 263       2.864  15.517  32.611  1.00 74.80           C  
ATOM   2038  CB  LEU B 263       3.962  17.182  34.122  1.00 74.80           C  
ATOM   2039  O   LEU B 263       1.683  15.604  32.267  1.00 74.80           O  
ATOM   2040  CG  LEU B 263       3.155  18.376  33.610  1.00 74.80           C  
ATOM   2041  CD1 LEU B 263       2.021  18.702  34.575  1.00 74.80           C  
ATOM   2042  CD2 LEU B 263       4.060  19.587  33.410  1.00 74.80           C  
ATOM   2043  N   LEU B 264       3.879  15.184  31.859  1.00 69.56           N  
ATOM   2044  CA  LEU B 264       3.626  14.867  30.458  1.00 69.56           C  
ATOM   2045  C   LEU B 264       2.684  13.675  30.331  1.00 69.56           C  
ATOM   2046  CB  LEU B 264       4.941  14.574  29.730  1.00 69.56           C  
ATOM   2047  O   LEU B 264       1.760  13.693  29.516  1.00 69.56           O  
ATOM   2048  CG  LEU B 264       5.630  15.767  29.067  1.00 69.56           C  
ATOM   2049  CD1 LEU B 264       7.127  15.510  28.936  1.00 69.56           C  
ATOM   2050  CD2 LEU B 264       5.010  16.053  27.703  1.00 69.56           C  
ATOM   2051  N   THR B 265       2.829  12.680  31.102  1.00 66.42           N  
ATOM   2052  CA  THR B 265       1.980  11.494  31.087  1.00 66.42           C  
ATOM   2053  C   THR B 265       0.553  11.846  31.496  1.00 66.42           C  
ATOM   2054  CB  THR B 265       2.530  10.401  32.023  1.00 66.42           C  
ATOM   2055  O   THR B 265      -0.409  11.343  30.911  1.00 66.42           O  
ATOM   2056  CG2 THR B 265       2.279   9.010  31.450  1.00 66.42           C  
ATOM   2057  OG1 THR B 265       3.941  10.589  32.190  1.00 66.42           O  
ATOM   2058  N   ASN B 266       0.485  12.745  32.459  1.00 68.32           N  
ATOM   2059  CA  ASN B 266      -0.829  13.163  32.934  1.00 68.32           C  
ATOM   2060  C   ASN B 266      -1.564  13.996  31.888  1.00 68.32           C  
ATOM   2061  CB  ASN B 266      -0.704  13.945  34.243  1.00 68.32           C  
ATOM   2062  O   ASN B 266      -2.795  13.998  31.842  1.00 68.32           O  
ATOM   2063  CG  ASN B 266      -0.428  13.049  35.434  1.00 68.32           C  
ATOM   2064  ND2 ASN B 266      -0.025  13.650  36.548  1.00 68.32           N  
ATOM   2065  OD1 ASN B 266      -0.575  11.827  35.355  1.00 68.32           O  
ATOM   2066  N   MET B 267      -0.727  14.635  31.112  1.00 66.53           N  
ATOM   2067  CA  MET B 267      -1.319  15.437  30.045  1.00 66.53           C  
ATOM   2068  C   MET B 267      -1.946  14.546  28.978  1.00 66.53           C  
ATOM   2069  CB  MET B 267      -0.267  16.350  29.411  1.00 66.53           C  
ATOM   2070  O   MET B 267      -2.945  14.918  28.360  1.00 66.53           O  
ATOM   2071  CG  MET B 267      -0.517  17.830  29.650  1.00 66.53           C  
ATOM   2072  SD  MET B 267       0.825  18.886  28.979  1.00 66.53           S  
ATOM   2073  CE  MET B 267      -0.150  20.278  28.345  1.00 66.53           C  
ATOM   2074  N   PHE B 268      -1.449  13.401  28.874  1.00 58.55           N  
ATOM   2075  CA  PHE B 268      -1.931  12.483  27.849  1.00 58.55           C  
ATOM   2076  C   PHE B 268      -2.976  11.532  28.421  1.00 58.55           C  
ATOM   2077  CB  PHE B 268      -0.769  11.686  27.249  1.00 58.55           C  
ATOM   2078  O   PHE B 268      -3.644  10.814  27.674  1.00 58.55           O  
ATOM   2079  CG  PHE B 268       0.101  12.488  26.318  1.00 58.55           C  
ATOM   2080  CD1 PHE B 268      -0.274  12.690  24.996  1.00 58.55           C  
ATOM   2081  CD2 PHE B 268       1.294  13.040  26.766  1.00 58.55           C  
ATOM   2082  CE1 PHE B 268       0.528  13.432  24.132  1.00 58.55           C  
ATOM   2083  CE2 PHE B 268       2.101  13.782  25.909  1.00 58.55           C  
ATOM   2084  CZ  PHE B 268       1.717  13.976  24.592  1.00 58.55           C  
ATOM   2085  N   THR B 269      -3.176  11.546  29.702  1.00 60.12           N  
ATOM   2086  CA  THR B 269      -4.073  10.635  30.403  1.00 60.12           C  
ATOM   2087  C   THR B 269      -5.516  10.841  29.949  1.00 60.12           C  
ATOM   2088  CB  THR B 269      -3.980  10.821  31.928  1.00 60.12           C  
ATOM   2089  O   THR B 269      -6.266   9.876  29.791  1.00 60.12           O  
ATOM   2090  CG2 THR B 269      -4.629   9.654  32.666  1.00 60.12           C  
ATOM   2091  OG1 THR B 269      -2.602  10.907  32.310  1.00 60.12           O  
ATOM   2092  N   PRO B 270      -5.832  12.070  29.598  1.00 56.63           N  
ATOM   2093  CA  PRO B 270      -7.211  12.264  29.141  1.00 56.63           C  
ATOM   2094  C   PRO B 270      -7.522  11.493  27.860  1.00 56.63           C  
ATOM   2095  CB  PRO B 270      -7.294  13.774  28.904  1.00 56.63           C  
ATOM   2096  O   PRO B 270      -8.688  11.214  27.571  1.00 56.63           O  
ATOM   2097  CG  PRO B 270      -6.014  14.318  29.451  1.00 56.63           C  
ATOM   2098  CD  PRO B 270      -5.086  13.170  29.724  1.00 56.63           C  
ATOM   2099  N   LEU B 271      -6.533  11.188  27.105  1.00 53.41           N  
ATOM   2100  CA  LEU B 271      -6.699  10.428  25.871  1.00 53.41           C  
ATOM   2101  C   LEU B 271      -7.220   9.025  26.161  1.00 53.41           C  
ATOM   2102  CB  LEU B 271      -5.372  10.345  25.111  1.00 53.41           C  
ATOM   2103  O   LEU B 271      -7.858   8.406  25.307  1.00 53.41           O  
ATOM   2104  CG  LEU B 271      -5.343  10.994  23.726  1.00 53.41           C  
ATOM   2105  CD1 LEU B 271      -4.679  12.365  23.797  1.00 53.41           C  
ATOM   2106  CD2 LEU B 271      -4.619  10.095  22.729  1.00 53.41           C  
ATOM   2107  N   ILE B 272      -7.075   8.632  27.375  1.00 45.96           N  
ATOM   2108  CA  ILE B 272      -7.438   7.267  27.740  1.00 45.96           C  
ATOM   2109  C   ILE B 272      -8.659   7.286  28.658  1.00 45.96           C  
ATOM   2110  CB  ILE B 272      -6.264   6.533  28.425  1.00 45.96           C  
ATOM   2111  O   ILE B 272      -9.269   6.245  28.912  1.00 45.96           O  
ATOM   2112  CG1 ILE B 272      -4.996   6.639  27.570  1.00 45.96           C  
ATOM   2113  CG2 ILE B 272      -6.624   5.069  28.692  1.00 45.96           C  
ATOM   2114  CD1 ILE B 272      -3.733   6.159  28.272  1.00 45.96           C  
ATOM   2115  N   GLN B 273      -9.152   8.457  29.070  1.00 49.90           N  
ATOM   2116  CA  GLN B 273     -10.294   8.592  29.969  1.00 49.90           C  
ATOM   2117  C   GLN B 273     -11.610   8.514  29.202  1.00 49.90           C  
ATOM   2118  CB  GLN B 273     -10.215   9.907  30.745  1.00 49.90           C  
ATOM   2119  O   GLN B 273     -11.732   9.071  28.109  1.00 49.90           O  
ATOM   2120  CG  GLN B 273      -9.393   9.819  32.024  1.00 49.90           C  
ATOM   2121  CD  GLN B 273      -9.384  11.119  32.807  1.00 49.90           C  
ATOM   2122  NE2 GLN B 273      -8.977  11.047  34.069  1.00 49.90           N  
ATOM   2123  OE1 GLN B 273      -9.739  12.178  32.280  1.00 49.90           O  
ATOM   2124  N   PRO B 274     -12.562   7.778  29.685  1.00 38.75           N  
ATOM   2125  CA  PRO B 274     -13.856   7.635  29.015  1.00 38.75           C  
ATOM   2126  C   PRO B 274     -14.613   8.957  28.904  1.00 38.75           C  
ATOM   2127  CB  PRO B 274     -14.610   6.649  29.911  1.00 38.75           C  
ATOM   2128  O   PRO B 274     -14.580   9.771  29.830  1.00 38.75           O  
ATOM   2129  CG  PRO B 274     -13.749   6.499  31.123  1.00 38.75           C  
ATOM   2130  CD  PRO B 274     -12.450   7.210  30.876  1.00 38.75           C  
ATOM   2131  N   ILE B 275     -15.109   9.409  27.735  1.00 47.59           N  
ATOM   2132  CA  ILE B 275     -15.846  10.627  27.414  1.00 47.59           C  
ATOM   2133  C   ILE B 275     -17.332  10.422  27.700  1.00 47.59           C  
ATOM   2134  CB  ILE B 275     -15.637  11.041  25.940  1.00 47.59           C  
ATOM   2135  O   ILE B 275     -17.863   9.327  27.502  1.00 47.59           O  
ATOM   2136  CG1 ILE B 275     -14.142  11.186  25.633  1.00 47.59           C  
ATOM   2137  CG2 ILE B 275     -16.387  12.341  25.633  1.00 47.59           C  
ATOM   2138  CD1 ILE B 275     -13.818  11.240  24.146  1.00 47.59           C  
ATOM   2139  N   GLY B 276     -18.073  11.326  28.250  1.00 43.28           N  
ATOM   2140  CA  GLY B 276     -19.498  11.268  28.530  1.00 43.28           C  
ATOM   2141  C   GLY B 276     -20.342  11.042  27.289  1.00 43.28           C  
ATOM   2142  O   GLY B 276     -20.004  11.524  26.206  1.00 43.28           O  
ATOM   2143  N   ALA B 277     -21.444  10.191  27.346  1.00 40.45           N  
ATOM   2144  CA  ALA B 277     -22.342   9.818  26.256  1.00 40.45           C  
ATOM   2145  C   ALA B 277     -23.022  11.048  25.661  1.00 40.45           C  
ATOM   2146  CB  ALA B 277     -23.388   8.821  26.747  1.00 40.45           C  
ATOM   2147  O   ALA B 277     -23.205  11.136  24.444  1.00 40.45           O  
ATOM   2148  N   LEU B 278     -23.308  12.085  26.490  1.00 45.26           N  
ATOM   2149  CA  LEU B 278     -24.004  13.276  26.015  1.00 45.26           C  
ATOM   2150  C   LEU B 278     -23.085  14.132  25.149  1.00 45.26           C  
ATOM   2151  CB  LEU B 278     -24.525  14.100  27.195  1.00 45.26           C  
ATOM   2152  O   LEU B 278     -23.529  14.722  24.161  1.00 45.26           O  
ATOM   2153  CG  LEU B 278     -25.788  13.578  27.881  1.00 45.26           C  
ATOM   2154  CD1 LEU B 278     -26.036  14.333  29.182  1.00 45.26           C  
ATOM   2155  CD2 LEU B 278     -26.990  13.697  26.950  1.00 45.26           C  
ATOM   2156  N   ASP B 279     -21.858  14.149  25.448  1.00 50.61           N  
ATOM   2157  CA  ASP B 279     -20.880  14.900  24.666  1.00 50.61           C  
ATOM   2158  C   ASP B 279     -20.679  14.272  23.289  1.00 50.61           C  
ATOM   2159  CB  ASP B 279     -19.545  14.978  25.409  1.00 50.61           C  
ATOM   2160  O   ASP B 279     -20.567  14.982  22.288  1.00 50.61           O  
ATOM   2161  CG  ASP B 279     -19.602  15.865  26.641  1.00 50.61           C  
ATOM   2162  OD1 ASP B 279     -20.480  16.751  26.714  1.00 50.61           O  
ATOM   2163  OD2 ASP B 279     -18.759  15.677  27.545  1.00 50.61           O  
ATOM   2164  N   ILE B 280     -20.751  12.995  23.280  1.00 54.83           N  
ATOM   2165  CA  ILE B 280     -20.558  12.278  22.024  1.00 54.83           C  
ATOM   2166  C   ILE B 280     -21.762  12.501  21.112  1.00 54.83           C  
ATOM   2167  CB  ILE B 280     -20.339  10.767  22.263  1.00 54.83           C  
ATOM   2168  O   ILE B 280     -21.604  12.758  19.916  1.00 54.83           O  
ATOM   2169  CG1 ILE B 280     -19.074  10.536  23.097  1.00 54.83           C  
ATOM   2170  CG2 ILE B 280     -20.263  10.014  20.932  1.00 54.83           C  
ATOM   2171  CD1 ILE B 280     -18.904   9.102  23.580  1.00 54.83           C  
ATOM   2172  N   SER B 281     -22.878  12.397  21.607  1.00 47.15           N  
ATOM   2173  CA  SER B 281     -24.103  12.577  20.835  1.00 47.15           C  
ATOM   2174  C   SER B 281     -24.194  13.987  20.262  1.00 47.15           C  
ATOM   2175  CB  SER B 281     -25.330  12.290  21.701  1.00 47.15           C  
ATOM   2176  O   SER B 281     -24.573  14.170  19.103  1.00 47.15           O  
ATOM   2177  OG  SER B 281     -25.205  12.908  22.970  1.00 47.15           O  
ATOM   2178  N   ALA B 282     -23.947  15.025  21.039  1.00 54.37           N  
ATOM   2179  CA  ALA B 282     -23.963  16.413  20.583  1.00 54.37           C  
ATOM   2180  C   ALA B 282     -22.991  16.621  19.425  1.00 54.37           C  
ATOM   2181  CB  ALA B 282     -23.623  17.355  21.735  1.00 54.37           C  
ATOM   2182  O   ALA B 282     -23.297  17.340  18.471  1.00 54.37           O  
ATOM   2183  N   SER B 283     -21.844  15.937  19.561  1.00 57.45           N  
ATOM   2184  CA  SER B 283     -20.834  16.051  18.514  1.00 57.45           C  
ATOM   2185  C   SER B 283     -21.313  15.416  17.213  1.00 57.45           C  
ATOM   2186  CB  SER B 283     -19.525  15.397  18.959  1.00 57.45           C  
ATOM   2187  O   SER B 283     -21.048  15.937  16.128  1.00 57.45           O  
ATOM   2188  OG  SER B 283     -19.772  14.358  19.889  1.00 57.45           O  
ATOM   2189  N   ILE B 284     -22.042  14.335  17.319  1.00 60.36           N  
ATOM   2190  CA  ILE B 284     -22.568  13.641  16.149  1.00 60.36           C  
ATOM   2191  C   ILE B 284     -23.621  14.509  15.463  1.00 60.36           C  
ATOM   2192  CB  ILE B 284     -23.169  12.269  16.528  1.00 60.36           C  
ATOM   2193  O   ILE B 284     -23.600  14.673  14.241  1.00 60.36           O  
ATOM   2194  CG1 ILE B 284     -22.066  11.314  16.996  1.00 60.36           C  
ATOM   2195  CG2 ILE B 284     -23.944  11.675  15.349  1.00 60.36           C  
ATOM   2196  CD1 ILE B 284     -22.584  10.000  17.566  1.00 60.36           C  
ATOM   2197  N   VAL B 285     -24.433  15.095  16.231  1.00 58.22           N  
ATOM   2198  CA  VAL B 285     -25.500  15.938  15.703  1.00 58.22           C  
ATOM   2199  C   VAL B 285     -24.904  17.198  15.080  1.00 58.22           C  
ATOM   2200  CB  VAL B 285     -26.520  16.317  16.801  1.00 58.22           C  
ATOM   2201  O   VAL B 285     -25.289  17.595  13.978  1.00 58.22           O  
ATOM   2202  CG1 VAL B 285     -27.536  17.326  16.269  1.00 58.22           C  
ATOM   2203  CG2 VAL B 285     -27.226  15.068  17.326  1.00 58.22           C  
ATOM   2204  N   ALA B 286     -23.984  17.776  15.772  1.00 60.52           N  
ATOM   2205  CA  ALA B 286     -23.314  18.968  15.257  1.00 60.52           C  
ATOM   2206  C   ALA B 286     -22.577  18.663  13.955  1.00 60.52           C  
ATOM   2207  CB  ALA B 286     -22.343  19.523  16.296  1.00 60.52           C  
ATOM   2208  O   ALA B 286     -22.645  19.441  13.000  1.00 60.52           O  
ATOM   2209  N   GLY B 287     -21.924  17.516  14.019  1.00 62.12           N  
ATOM   2210  CA  GLY B 287     -21.234  17.088  12.812  1.00 62.12           C  
ATOM   2211  C   GLY B 287     -22.169  16.857  11.641  1.00 62.12           C  
ATOM   2212  O   GLY B 287     -21.855  17.224  10.506  1.00 62.12           O  
ATOM   2213  N   GLY B 288     -23.345  16.279  11.889  1.00 62.51           N  
ATOM   2214  CA  GLY B 288     -24.350  16.072  10.859  1.00 62.51           C  
ATOM   2215  C   GLY B 288     -24.861  17.366  10.255  1.00 62.51           C  
ATOM   2216  O   GLY B 288     -24.971  17.486   9.033  1.00 62.51           O  
ATOM   2217  N   ILE B 289     -25.074  18.308  11.035  1.00 60.16           N  
ATOM   2218  CA  ILE B 289     -25.590  19.600  10.598  1.00 60.16           C  
ATOM   2219  C   ILE B 289     -24.540  20.316   9.751  1.00 60.16           C  
ATOM   2220  CB  ILE B 289     -26.001  20.480  11.799  1.00 60.16           C  
ATOM   2221  O   ILE B 289     -24.850  20.843   8.681  1.00 60.16           O  
ATOM   2222  CG1 ILE B 289     -27.171  19.839  12.556  1.00 60.16           C  
ATOM   2223  CG2 ILE B 289     -26.359  21.895  11.335  1.00 60.16           C  
ATOM   2224  CD1 ILE B 289     -27.557  20.571  13.834  1.00 60.16           C  
ATOM   2225  N   VAL B 290     -23.394  20.313  10.244  1.00 62.43           N  
ATOM   2226  CA  VAL B 290     -22.309  20.976   9.529  1.00 62.43           C  
ATOM   2227  C   VAL B 290     -22.100  20.308   8.172  1.00 62.43           C  
ATOM   2228  CB  VAL B 290     -20.995  20.952  10.343  1.00 62.43           C  
ATOM   2229  O   VAL B 290     -21.908  20.988   7.161  1.00 62.43           O  
ATOM   2230  CG1 VAL B 290     -19.825  21.443   9.493  1.00 62.43           C  
ATOM   2231  CG2 VAL B 290     -21.135  21.799  11.606  1.00 62.43           C  
ATOM   2232  N   ALA B 291     -22.204  18.950   8.212  1.00 63.25           N  
ATOM   2233  CA  ALA B 291     -22.052  18.211   6.961  1.00 63.25           C  
ATOM   2234  C   ALA B 291     -23.120  18.618   5.950  1.00 63.25           C  
ATOM   2235  CB  ALA B 291     -22.115  16.708   7.220  1.00 63.25           C  
ATOM   2236  O   ALA B 291     -22.822  18.816   4.770  1.00 63.25           O  
ATOM   2237  N   ILE B 292     -24.273  18.843   6.422  1.00 64.42           N  
ATOM   2238  CA  ILE B 292     -25.397  19.211   5.568  1.00 64.42           C  
ATOM   2239  C   ILE B 292     -25.215  20.641   5.063  1.00 64.42           C  
ATOM   2240  CB  ILE B 292     -26.743  19.073   6.314  1.00 64.42           C  
ATOM   2241  O   ILE B 292     -25.381  20.910   3.871  1.00 64.42           O  
ATOM   2242  CG1 ILE B 292     -27.023  17.602   6.643  1.00 64.42           C  
ATOM   2243  CG2 ILE B 292     -27.882  19.676   5.488  1.00 64.42           C  
ATOM   2244  CD1 ILE B 292     -28.222  17.389   7.557  1.00 64.42           C  
ATOM   2245  N   VAL B 293     -24.841  21.542   5.885  1.00 61.79           N  
ATOM   2246  CA  VAL B 293     -24.702  22.956   5.552  1.00 61.79           C  
ATOM   2247  C   VAL B 293     -23.547  23.145   4.572  1.00 61.79           C  
ATOM   2248  CB  VAL B 293     -24.477  23.817   6.815  1.00 61.79           C  
ATOM   2249  O   VAL B 293     -23.689  23.837   3.561  1.00 61.79           O  
ATOM   2250  CG1 VAL B 293     -24.131  25.255   6.433  1.00 61.79           C  
ATOM   2251  CG2 VAL B 293     -25.714  23.782   7.711  1.00 61.79           C  
ATOM   2252  N   VAL B 294     -22.469  22.488   4.891  1.00 59.53           N  
ATOM   2253  CA  VAL B 294     -21.291  22.615   4.039  1.00 59.53           C  
ATOM   2254  C   VAL B 294     -21.587  22.037   2.658  1.00 59.53           C  
ATOM   2255  CB  VAL B 294     -20.063  21.912   4.660  1.00 59.53           C  
ATOM   2256  O   VAL B 294     -21.195  22.612   1.640  1.00 59.53           O  
ATOM   2257  CG1 VAL B 294     -18.911  21.853   3.658  1.00 59.53           C  
ATOM   2258  CG2 VAL B 294     -19.628  22.628   5.937  1.00 59.53           C  
ATOM   2259  N   THR B 295     -22.307  20.930   2.627  1.00 56.25           N  
ATOM   2260  CA  THR B 295     -22.701  20.315   1.365  1.00 56.25           C  
ATOM   2261  C   THR B 295     -23.601  21.252   0.564  1.00 56.25           C  
ATOM   2262  CB  THR B 295     -23.426  18.977   1.598  1.00 56.25           C  
ATOM   2263  O   THR B 295     -23.427  21.405  -0.646  1.00 56.25           O  
ATOM   2264  CG2 THR B 295     -23.422  18.122   0.335  1.00 56.25           C  
ATOM   2265  OG1 THR B 295     -22.767  18.260   2.649  1.00 56.25           O  
ATOM   2266  N   CYS B 296     -24.421  21.952   1.253  1.00 59.24           N  
ATOM   2267  CA  CYS B 296     -25.338  22.882   0.604  1.00 59.24           C  
ATOM   2268  C   CYS B 296     -24.592  24.096   0.063  1.00 59.24           C  
ATOM   2269  CB  CYS B 296     -26.424  23.333   1.581  1.00 59.24           C  
ATOM   2270  O   CYS B 296     -24.839  24.530  -1.064  1.00 59.24           O  
ATOM   2271  SG  CYS B 296     -27.700  22.089   1.876  1.00 59.24           S  
ATOM   2272  N   LEU B 297     -23.666  24.594   0.867  1.00 54.07           N  
ATOM   2273  CA  LEU B 297     -22.882  25.755   0.459  1.00 54.07           C  
ATOM   2274  C   LEU B 297     -21.971  25.410  -0.714  1.00 54.07           C  
ATOM   2275  CB  LEU B 297     -22.049  26.277   1.632  1.00 54.07           C  
ATOM   2276  O   LEU B 297     -21.839  26.197  -1.655  1.00 54.07           O  
ATOM   2277  CG  LEU B 297     -22.806  27.053   2.710  1.00 54.07           C  
ATOM   2278  CD1 LEU B 297     -21.921  27.263   3.933  1.00 54.07           C  
ATOM   2279  CD2 LEU B 297     -23.296  28.390   2.162  1.00 54.07           C  
ATOM   2280  N   ALA B 298     -21.357  24.199  -0.537  1.00 49.58           N  
ATOM   2281  CA  ALA B 298     -20.502  23.732  -1.625  1.00 49.58           C  
ATOM   2282  C   ALA B 298     -21.298  23.563  -2.915  1.00 49.58           C  
ATOM   2283  CB  ALA B 298     -19.827  22.416  -1.244  1.00 49.58           C  
ATOM   2284  O   ALA B 298     -20.817  23.905  -3.998  1.00 49.58           O  
ATOM   2285  N   TYR B 299     -22.556  23.123  -2.779  1.00 51.53           N  
ATOM   2286  CA  TYR B 299     -23.451  22.969  -3.921  1.00 51.53           C  
ATOM   2287  C   TYR B 299     -23.733  24.315  -4.578  1.00 51.53           C  
ATOM   2288  CB  TYR B 299     -24.765  22.313  -3.489  1.00 51.53           C  
ATOM   2289  O   TYR B 299     -23.638  24.448  -5.800  1.00 51.53           O  
ATOM   2290  CG  TYR B 299     -25.782  22.202  -4.600  1.00 51.53           C  
ATOM   2291  CD1 TYR B 299     -26.813  23.131  -4.722  1.00 51.53           C  
ATOM   2292  CD2 TYR B 299     -25.714  21.169  -5.528  1.00 51.53           C  
ATOM   2293  CE1 TYR B 299     -27.753  23.032  -5.742  1.00 51.53           C  
ATOM   2294  CE2 TYR B 299     -26.648  21.060  -6.553  1.00 51.53           C  
ATOM   2295  OH  TYR B 299     -28.590  21.892  -7.664  1.00 51.53           O  
ATOM   2296  CZ  TYR B 299     -27.662  21.995  -6.652  1.00 51.53           C  
ATOM   2297  N   TYR B 300     -23.972  25.286  -3.760  1.00 49.06           N  
ATOM   2298  CA  TYR B 300     -24.339  26.595  -4.289  1.00 49.06           C  
ATOM   2299  C   TYR B 300     -23.128  27.300  -4.889  1.00 49.06           C  
ATOM   2300  CB  TYR B 300     -24.958  27.465  -3.191  1.00 49.06           C  
ATOM   2301  O   TYR B 300     -23.228  27.925  -5.948  1.00 49.06           O  
ATOM   2302  CG  TYR B 300     -26.467  27.423  -3.162  1.00 49.06           C  
ATOM   2303  CD1 TYR B 300     -27.222  28.193  -4.043  1.00 49.06           C  
ATOM   2304  CD2 TYR B 300     -27.140  26.614  -2.253  1.00 49.06           C  
ATOM   2305  CE1 TYR B 300     -28.612  28.159  -4.019  1.00 49.06           C  
ATOM   2306  CE2 TYR B 300     -28.530  26.572  -2.219  1.00 49.06           C  
ATOM   2307  OH  TYR B 300     -30.632  27.309  -3.076  1.00 49.06           O  
ATOM   2308  CZ  TYR B 300     -29.256  27.347  -3.105  1.00 49.06           C  
ATOM   2309  N   PHE B 301     -22.005  27.221  -4.200  1.00 45.50           N  
ATOM   2310  CA  PHE B 301     -20.781  27.852  -4.678  1.00 45.50           C  
ATOM   2311  C   PHE B 301     -20.328  27.228  -5.993  1.00 45.50           C  
ATOM   2312  CB  PHE B 301     -19.670  27.735  -3.630  1.00 45.50           C  
ATOM   2313  O   PHE B 301     -19.964  27.940  -6.931  1.00 45.50           O  
ATOM   2314  CG  PHE B 301     -18.601  28.787  -3.758  1.00 45.50           C  
ATOM   2315  CD1 PHE B 301     -17.417  28.516  -4.432  1.00 45.50           C  
ATOM   2316  CD2 PHE B 301     -18.782  30.048  -3.205  1.00 45.50           C  
ATOM   2317  CE1 PHE B 301     -16.426  29.488  -4.552  1.00 45.50           C  
ATOM   2318  CE2 PHE B 301     -17.797  31.024  -3.320  1.00 45.50           C  
ATOM   2319  CZ  PHE B 301     -16.619  30.742  -3.993  1.00 45.50           C  
ATOM   2320  N   MET B 302     -20.328  25.906  -6.012  1.00 42.36           N  
ATOM   2321  CA  MET B 302     -19.868  25.188  -7.197  1.00 42.36           C  
ATOM   2322  C   MET B 302     -20.840  25.375  -8.357  1.00 42.36           C  
ATOM   2323  CB  MET B 302     -19.698  23.699  -6.892  1.00 42.36           C  
ATOM   2324  O   MET B 302     -20.430  25.391  -9.519  1.00 42.36           O  
ATOM   2325  CG  MET B 302     -18.396  23.364  -6.182  1.00 42.36           C  
ATOM   2326  SD  MET B 302     -17.724  21.730  -6.679  1.00 42.36           S  
ATOM   2327  CE  MET B 302     -19.052  20.645  -6.087  1.00 42.36           C  
ATOM   2328  N   ARG B 303     -22.126  25.478  -8.159  1.00 38.27           N  
ATOM   2329  CA  ARG B 303     -23.114  25.769  -9.192  1.00 38.27           C  
ATOM   2330  C   ARG B 303     -22.812  27.095  -9.881  1.00 38.27           C  
ATOM   2331  CB  ARG B 303     -24.523  25.798  -8.595  1.00 38.27           C  
ATOM   2332  O   ARG B 303     -22.970  27.219 -11.097  1.00 38.27           O  
ATOM   2333  CG  ARG B 303     -25.542  24.990  -9.381  1.00 38.27           C  
ATOM   2334  CD  ARG B 303     -26.938  25.108  -8.785  1.00 38.27           C  
ATOM   2335  NE  ARG B 303     -27.926  24.379  -9.576  1.00 38.27           N  
ATOM   2336  NH1 ARG B 303     -29.705  24.872  -8.187  1.00 38.27           N  
ATOM   2337  NH2 ARG B 303     -30.028  23.595 -10.063  1.00 38.27           N  
ATOM   2338  CZ  ARG B 303     -29.217  24.284  -9.274  1.00 38.27           C  
ATOM   2339  N   PHE B 304     -22.299  27.977  -9.086  1.00 41.15           N  
ATOM   2340  CA  PHE B 304     -21.940  29.279  -9.636  1.00 41.15           C  
ATOM   2341  C   PHE B 304     -20.685  29.176 -10.494  1.00 41.15           C  
ATOM   2342  CB  PHE B 304     -21.727  30.297  -8.512  1.00 41.15           C  
ATOM   2343  O   PHE B 304     -20.615  29.767 -11.574  1.00 41.15           O  
ATOM   2344  CG  PHE B 304     -21.947  31.724  -8.937  1.00 41.15           C  
ATOM   2345  CD1 PHE B 304     -20.880  32.517  -9.341  1.00 41.15           C  
ATOM   2346  CD2 PHE B 304     -23.223  32.274  -8.931  1.00 41.15           C  
ATOM   2347  CE1 PHE B 304     -21.080  33.838  -9.734  1.00 41.15           C  
ATOM   2348  CE2 PHE B 304     -23.431  33.593  -9.323  1.00 41.15           C  
ATOM   2349  CZ  PHE B 304     -22.359  34.374  -9.723  1.00 41.15           C  
ATOM   2350  N   ARG B 305     -19.753  28.326 -10.091  1.00 36.70           N  
ATOM   2351  CA  ARG B 305     -18.535  28.101 -10.863  1.00 36.70           C  
ATOM   2352  C   ARG B 305     -18.771  27.082 -11.973  1.00 36.70           C  
ATOM   2353  CB  ARG B 305     -17.400  27.629  -9.952  1.00 36.70           C  
ATOM   2354  O   ARG B 305     -17.938  26.927 -12.868  1.00 36.70           O  
ATOM   2355  CG  ARG B 305     -16.505  28.751  -9.450  1.00 36.70           C  
ATOM   2356  CD  ARG B 305     -15.256  28.214  -8.766  1.00 36.70           C  
ATOM   2357  NE  ARG B 305     -14.291  29.276  -8.496  1.00 36.70           N  
ATOM   2358  NH1 ARG B 305     -12.754  27.897  -7.459  1.00 36.70           N  
ATOM   2359  NH2 ARG B 305     -12.321  30.137  -7.687  1.00 36.70           N  
ATOM   2360  CZ  ARG B 305     -13.124  29.101  -7.881  1.00 36.70           C  
ATOM   2361  N   ARG B 306     -19.743  26.344 -12.005  1.00 41.67           N  
ATOM   2362  CA  ARG B 306     -20.123  25.134 -12.727  1.00 41.67           C  
ATOM   2363  C   ARG B 306     -20.072  25.357 -14.235  1.00 41.67           C  
ATOM   2364  CB  ARG B 306     -21.523  24.677 -12.312  1.00 41.67           C  
ATOM   2365  O   ARG B 306     -20.367  24.448 -15.013  1.00 41.67           O  
ATOM   2366  CG  ARG B 306     -21.601  23.210 -11.920  1.00 41.67           C  
ATOM   2367  CD  ARG B 306     -22.992  22.830 -11.431  1.00 41.67           C  
ATOM   2368  NE  ARG B 306     -23.005  21.503 -10.823  1.00 41.67           N  
ATOM   2369  NH1 ARG B 306     -25.194  21.632 -10.095  1.00 41.67           N  
ATOM   2370  NH2 ARG B 306     -23.954  19.748  -9.685  1.00 41.67           N  
ATOM   2371  CZ  ARG B 306     -24.051  20.964 -10.202  1.00 41.67           C  
ATOM   2372  N   ALA B 307     -19.812  26.463 -14.752  1.00 36.83           N  
ATOM   2373  CA  ALA B 307     -19.614  26.232 -16.180  1.00 36.83           C  
ATOM   2374  C   ALA B 307     -18.479  25.240 -16.423  1.00 36.83           C  
ATOM   2375  CB  ALA B 307     -19.328  27.549 -16.898  1.00 36.83           C  
ATOM   2376  O   ALA B 307     -18.484  24.514 -17.419  1.00 36.83           O  
ATOM   2377  N   PHE B 308     -17.312  25.009 -15.393  1.00 39.00           N  
ATOM   2378  CA  PHE B 308     -16.051  24.395 -15.793  1.00 39.00           C  
ATOM   2379  C   PHE B 308     -15.967  22.957 -15.294  1.00 39.00           C  
ATOM   2380  CB  PHE B 308     -14.865  25.205 -15.261  1.00 39.00           C  
ATOM   2381  O   PHE B 308     -15.307  22.118 -15.911  1.00 39.00           O  
ATOM   2382  CG  PHE B 308     -14.516  26.399 -16.108  1.00 39.00           C  
ATOM   2383  CD1 PHE B 308     -13.744  26.254 -17.254  1.00 39.00           C  
ATOM   2384  CD2 PHE B 308     -14.961  27.667 -15.758  1.00 39.00           C  
ATOM   2385  CE1 PHE B 308     -13.419  27.357 -18.040  1.00 39.00           C  
ATOM   2386  CE2 PHE B 308     -14.641  28.774 -16.539  1.00 39.00           C  
ATOM   2387  CZ  PHE B 308     -13.869  28.617 -17.678  1.00 39.00           C  
ATOM   2388  N   GLY B 309     -16.524  22.200 -14.012  1.00 38.04           N  
ATOM   2389  CA  GLY B 309     -16.244  20.830 -13.613  1.00 38.04           C  
ATOM   2390  C   GLY B 309     -17.371  20.196 -12.821  1.00 38.04           C  
ATOM   2391  O   GLY B 309     -18.317  20.879 -12.422  1.00 38.04           O  
ATOM   2392  N   GLU B 310     -17.560  18.647 -12.875  1.00 41.46           N  
ATOM   2393  CA  GLU B 310     -18.474  17.695 -12.252  1.00 41.46           C  
ATOM   2394  C   GLU B 310     -18.411  17.785 -10.730  1.00 41.46           C  
ATOM   2395  CB  GLU B 310     -18.159  16.269 -12.709  1.00 41.46           C  
ATOM   2396  O   GLU B 310     -17.350  17.585 -10.135  1.00 41.46           O  
ATOM   2397  CG  GLU B 310     -18.969  15.816 -13.915  1.00 41.46           C  
ATOM   2398  CD  GLU B 310     -18.755  14.352 -14.266  1.00 41.46           C  
ATOM   2399  OE1 GLU B 310     -19.428  13.846 -15.192  1.00 41.46           O  
ATOM   2400  OE2 GLU B 310     -17.907  13.707 -13.610  1.00 41.46           O  
ATOM   2401  N   TYR B 311     -19.292  18.335  -9.854  1.00 44.62           N  
ATOM   2402  CA  TYR B 311     -19.512  18.534  -8.426  1.00 44.62           C  
ATOM   2403  C   TYR B 311     -19.786  17.208  -7.726  1.00 44.62           C  
ATOM   2404  CB  TYR B 311     -20.678  19.499  -8.191  1.00 44.62           C  
ATOM   2405  O   TYR B 311     -19.785  17.138  -6.495  1.00 44.62           O  
ATOM   2406  CG  TYR B 311     -20.247  20.924  -7.946  1.00 44.62           C  
ATOM   2407  CD1 TYR B 311     -19.949  21.371  -6.660  1.00 44.62           C  
ATOM   2408  CD2 TYR B 311     -20.136  21.827  -8.998  1.00 44.62           C  
ATOM   2409  CE1 TYR B 311     -19.553  22.685  -6.429  1.00 44.62           C  
ATOM   2410  CE2 TYR B 311     -19.741  23.143  -8.778  1.00 44.62           C  
ATOM   2411  OH  TYR B 311     -19.060  24.862  -7.270  1.00 44.62           O  
ATOM   2412  CZ  TYR B 311     -19.451  23.561  -7.493  1.00 44.62           C  
ATOM   2413  N   SER B 312     -19.991  16.249  -8.346  1.00 48.96           N  
ATOM   2414  CA  SER B 312     -20.441  14.980  -7.783  1.00 48.96           C  
ATOM   2415  C   SER B 312     -19.344  14.323  -6.953  1.00 48.96           C  
ATOM   2416  CB  SER B 312     -20.889  14.030  -8.894  1.00 48.96           C  
ATOM   2417  O   SER B 312     -19.620  13.727  -5.910  1.00 48.96           O  
ATOM   2418  OG  SER B 312     -19.830  13.785  -9.804  1.00 48.96           O  
ATOM   2419  N   HIS B 313     -18.080  14.664  -7.264  1.00 49.50           N  
ATOM   2420  CA  HIS B 313     -16.988  14.018  -6.545  1.00 49.50           C  
ATOM   2421  C   HIS B 313     -16.757  14.675  -5.188  1.00 49.50           C  
ATOM   2422  CB  HIS B 313     -15.703  14.060  -7.373  1.00 49.50           C  
ATOM   2423  O   HIS B 313     -16.443  13.993  -4.209  1.00 49.50           O  
ATOM   2424  CG  HIS B 313     -15.104  15.426  -7.484  1.00 49.50           C  
ATOM   2425  CD2 HIS B 313     -14.030  15.978  -6.873  1.00 49.50           C  
ATOM   2426  ND1 HIS B 313     -15.624  16.401  -8.307  1.00 49.50           N  
ATOM   2427  CE1 HIS B 313     -14.893  17.498  -8.197  1.00 49.50           C  
ATOM   2428  NE2 HIS B 313     -13.920  17.267  -7.332  1.00 49.50           N  
ATOM   2429  N   VAL B 314     -17.009  15.792  -5.016  1.00 56.54           N  
ATOM   2430  CA  VAL B 314     -16.801  16.533  -3.777  1.00 56.54           C  
ATOM   2431  C   VAL B 314     -17.849  16.121  -2.746  1.00 56.54           C  
ATOM   2432  CB  VAL B 314     -16.855  18.060  -4.012  1.00 56.54           C  
ATOM   2433  O   VAL B 314     -17.520  15.872  -1.583  1.00 56.54           O  
ATOM   2434  CG1 VAL B 314     -16.725  18.814  -2.690  1.00 56.54           C  
ATOM   2435  CG2 VAL B 314     -15.760  18.489  -4.986  1.00 56.54           C  
ATOM   2436  N   VAL B 315     -19.151  16.039  -3.253  1.00 59.74           N  
ATOM   2437  CA  VAL B 315     -20.245  15.648  -2.370  1.00 59.74           C  
ATOM   2438  C   VAL B 315     -20.042  14.208  -1.903  1.00 59.74           C  
ATOM   2439  CB  VAL B 315     -21.617  15.795  -3.065  1.00 59.74           C  
ATOM   2440  O   VAL B 315     -20.257  13.893  -0.730  1.00 59.74           O  
ATOM   2441  CG1 VAL B 315     -22.733  15.246  -2.179  1.00 59.74           C  
ATOM   2442  CG2 VAL B 315     -21.881  17.257  -3.419  1.00 59.74           C  
ATOM   2443  N   ALA B 316     -19.600  13.381  -2.747  1.00 61.98           N  
ATOM   2444  CA  ALA B 316     -19.380  11.974  -2.423  1.00 61.98           C  
ATOM   2445  C   ALA B 316     -18.272  11.817  -1.386  1.00 61.98           C  
ATOM   2446  CB  ALA B 316     -19.041  11.184  -3.685  1.00 61.98           C  
ATOM   2447  O   ALA B 316     -18.423  11.072  -0.415  1.00 61.98           O  
ATOM   2448  N   PHE B 317     -17.274  12.602  -1.524  1.00 64.97           N  
ATOM   2449  CA  PHE B 317     -16.157  12.521  -0.590  1.00 64.97           C  
ATOM   2450  C   PHE B 317     -16.552  13.071   0.775  1.00 64.97           C  
ATOM   2451  CB  PHE B 317     -14.945  13.285  -1.133  1.00 64.97           C  
ATOM   2452  O   PHE B 317     -16.196  12.497   1.807  1.00 64.97           O  
ATOM   2453  CG  PHE B 317     -13.862  12.395  -1.680  1.00 64.97           C  
ATOM   2454  CD1 PHE B 317     -12.940  11.796  -0.830  1.00 64.97           C  
ATOM   2455  CD2 PHE B 317     -13.765  12.159  -3.045  1.00 64.97           C  
ATOM   2456  CE1 PHE B 317     -11.936  10.972  -1.334  1.00 64.97           C  
ATOM   2457  CE2 PHE B 317     -12.764  11.336  -3.555  1.00 64.97           C  
ATOM   2458  CZ  PHE B 317     -11.851  10.745  -2.698  1.00 64.97           C  
ATOM   2459  N   ASN B 318     -17.276  14.104   0.761  1.00 65.34           N  
ATOM   2460  CA  ASN B 318     -17.745  14.700   2.007  1.00 65.34           C  
ATOM   2461  C   ASN B 318     -18.644  13.742   2.783  1.00 65.34           C  
ATOM   2462  CB  ASN B 318     -18.482  16.012   1.729  1.00 65.34           C  
ATOM   2463  O   ASN B 318     -18.518  13.616   4.002  1.00 65.34           O  
ATOM   2464  CG  ASN B 318     -18.682  16.846   2.980  1.00 65.34           C  
ATOM   2465  ND2 ASN B 318     -19.780  17.590   3.028  1.00 65.34           N  
ATOM   2466  OD1 ASN B 318     -17.854  16.821   3.895  1.00 65.34           O  
ATOM   2467  N   THR B 319     -19.562  13.082   2.059  1.00 66.66           N  
ATOM   2468  CA  THR B 319     -20.453  12.113   2.686  1.00 66.66           C  
ATOM   2469  C   THR B 319     -19.662  10.934   3.246  1.00 66.66           C  
ATOM   2470  CB  THR B 319     -21.509  11.599   1.689  1.00 66.66           C  
ATOM   2471  O   THR B 319     -19.927  10.475   4.359  1.00 66.66           O  
ATOM   2472  CG2 THR B 319     -22.921  11.853   2.204  1.00 66.66           C  
ATOM   2473  OG1 THR B 319     -21.341  12.271   0.435  1.00 66.66           O  
ATOM   2474  N   LEU B 320     -18.730  10.544   2.541  1.00 69.48           N  
ATOM   2475  CA  LEU B 320     -17.893   9.425   2.961  1.00 69.48           C  
ATOM   2476  C   LEU B 320     -17.079   9.790   4.198  1.00 69.48           C  
ATOM   2477  CB  LEU B 320     -16.957   9.000   1.827  1.00 69.48           C  
ATOM   2478  O   LEU B 320     -16.976   8.996   5.135  1.00 69.48           O  
ATOM   2479  CG  LEU B 320     -16.476   7.548   1.853  1.00 69.48           C  
ATOM   2480  CD1 LEU B 320     -17.305   6.697   0.898  1.00 69.48           C  
ATOM   2481  CD2 LEU B 320     -14.994   7.470   1.500  1.00 69.48           C  
ATOM   2482  N   LEU B 321     -16.558  10.945   4.192  1.00 71.86           N  
ATOM   2483  CA  LEU B 321     -15.767  11.410   5.327  1.00 71.86           C  
ATOM   2484  C   LEU B 321     -16.637  11.559   6.571  1.00 71.86           C  
ATOM   2485  CB  LEU B 321     -15.093  12.745   5.000  1.00 71.86           C  
ATOM   2486  O   LEU B 321     -16.201  11.244   7.680  1.00 71.86           O  
ATOM   2487  CG  LEU B 321     -13.901  12.686   4.043  1.00 71.86           C  
ATOM   2488  CD1 LEU B 321     -13.485  14.092   3.626  1.00 71.86           C  
ATOM   2489  CD2 LEU B 321     -12.734  11.946   4.687  1.00 71.86           C  
ATOM   2490  N   PHE B 322     -17.913  11.958   6.370  1.00 72.63           N  
ATOM   2491  CA  PHE B 322     -18.862  12.060   7.472  1.00 72.63           C  
ATOM   2492  C   PHE B 322     -19.182  10.683   8.040  1.00 72.63           C  
ATOM   2493  CB  PHE B 322     -20.149  12.751   7.012  1.00 72.63           C  
ATOM   2494  O   PHE B 322     -19.188  10.493   9.258  1.00 72.63           O  
ATOM   2495  CG  PHE B 322     -21.248  12.733   8.040  1.00 72.63           C  
ATOM   2496  CD1 PHE B 322     -22.295  11.825   7.943  1.00 72.63           C  
ATOM   2497  CD2 PHE B 322     -21.234  13.625   9.105  1.00 72.63           C  
ATOM   2498  CE1 PHE B 322     -23.314  11.806   8.894  1.00 72.63           C  
ATOM   2499  CE2 PHE B 322     -22.248  13.613  10.058  1.00 72.63           C  
ATOM   2500  CZ  PHE B 322     -23.287  12.703   9.950  1.00 72.63           C  
ATOM   2501  N   LEU B 323     -19.415   9.772   7.122  1.00 70.82           N  
ATOM   2502  CA  LEU B 323     -19.768   8.421   7.547  1.00 70.82           C  
ATOM   2503  C   LEU B 323     -18.622   7.778   8.321  1.00 70.82           C  
ATOM   2504  CB  LEU B 323     -20.132   7.557   6.337  1.00 70.82           C  
ATOM   2505  O   LEU B 323     -18.847   7.123   9.341  1.00 70.82           O  
ATOM   2506  CG  LEU B 323     -21.557   7.704   5.803  1.00 70.82           C  
ATOM   2507  CD1 LEU B 323     -21.637   7.207   4.363  1.00 70.82           C  
ATOM   2508  CD2 LEU B 323     -22.542   6.949   6.689  1.00 70.82           C  
ATOM   2509  N   MET B 324     -17.407   8.058   7.907  1.00 68.49           N  
ATOM   2510  CA  MET B 324     -16.231   7.526   8.590  1.00 68.49           C  
ATOM   2511  C   MET B 324     -16.066   8.164   9.965  1.00 68.49           C  
ATOM   2512  CB  MET B 324     -14.972   7.756   7.753  1.00 68.49           C  
ATOM   2513  O   MET B 324     -15.803   7.470  10.949  1.00 68.49           O  
ATOM   2514  CG  MET B 324     -14.866   6.841   6.543  1.00 68.49           C  
ATOM   2515  SD  MET B 324     -14.694   5.075   7.010  1.00 68.49           S  
ATOM   2516  CE  MET B 324     -13.409   4.557   5.839  1.00 68.49           C  
ATOM   2517  N   SER B 325     -16.291   9.417  10.000  1.00 74.40           N  
ATOM   2518  CA  SER B 325     -16.190  10.139  11.264  1.00 74.40           C  
ATOM   2519  C   SER B 325     -17.286   9.711  12.234  1.00 74.40           C  
ATOM   2520  CB  SER B 325     -16.269  11.648  11.027  1.00 74.40           C  
ATOM   2521  O   SER B 325     -17.040   9.571  13.434  1.00 74.40           O  
ATOM   2522  OG  SER B 325     -15.198  12.085  10.208  1.00 74.40           O  
ATOM   2523  N   PHE B 326     -18.440   9.423  11.641  1.00 68.89           N  
ATOM   2524  CA  PHE B 326     -19.578   8.965  12.428  1.00 68.89           C  
ATOM   2525  C   PHE B 326     -19.274   7.627  13.091  1.00 68.89           C  
ATOM   2526  CB  PHE B 326     -20.827   8.843  11.549  1.00 68.89           C  
ATOM   2527  O   PHE B 326     -19.532   7.446  14.283  1.00 68.89           O  
ATOM   2528  CG  PHE B 326     -22.021   8.273  12.266  1.00 68.89           C  
ATOM   2529  CD1 PHE B 326     -22.395   6.948  12.078  1.00 68.89           C  
ATOM   2530  CD2 PHE B 326     -22.769   9.063  13.129  1.00 68.89           C  
ATOM   2531  CE1 PHE B 326     -23.500   6.418  12.740  1.00 68.89           C  
ATOM   2532  CE2 PHE B 326     -23.875   8.540  13.795  1.00 68.89           C  
ATOM   2533  CZ  PHE B 326     -24.239   7.218  13.598  1.00 68.89           C  
ATOM   2534  N   THR B 327     -18.664   6.779  12.392  1.00 65.63           N  
ATOM   2535  CA  THR B 327     -18.356   5.441  12.883  1.00 65.63           C  
ATOM   2536  C   THR B 327     -17.331   5.502  14.012  1.00 65.63           C  
ATOM   2537  CB  THR B 327     -17.825   4.539  11.753  1.00 65.63           C  
ATOM   2538  O   THR B 327     -17.470   4.808  15.022  1.00 65.63           O  
ATOM   2539  CG2 THR B 327     -18.694   3.297  11.586  1.00 65.63           C  
ATOM   2540  OG1 THR B 327     -17.823   5.275  10.524  1.00 65.63           O  
ATOM   2541  N   VAL B 328     -16.367   6.327  13.865  1.00 68.77           N  
ATOM   2542  CA  VAL B 328     -15.320   6.466  14.872  1.00 68.77           C  
ATOM   2543  C   VAL B 328     -15.903   7.076  16.144  1.00 68.77           C  
ATOM   2544  CB  VAL B 328     -14.147   7.329  14.355  1.00 68.77           C  
ATOM   2545  O   VAL B 328     -15.569   6.653  17.253  1.00 68.77           O  
ATOM   2546  CG1 VAL B 328     -13.167   7.640  15.485  1.00 68.77           C  
ATOM   2547  CG2 VAL B 328     -13.433   6.625  13.203  1.00 68.77           C  
ATOM   2548  N   LEU B 329     -16.815   7.972  15.982  1.00 69.15           N  
ATOM   2549  CA  LEU B 329     -17.424   8.628  17.134  1.00 69.15           C  
ATOM   2550  C   LEU B 329     -18.308   7.656  17.909  1.00 69.15           C  
ATOM   2551  CB  LEU B 329     -18.247   9.840  16.688  1.00 69.15           C  
ATOM   2552  O   LEU B 329     -18.380   7.721  19.138  1.00 69.15           O  
ATOM   2553  CG  LEU B 329     -17.592  11.209  16.875  1.00 69.15           C  
ATOM   2554  CD1 LEU B 329     -17.573  11.972  15.554  1.00 69.15           C  
ATOM   2555  CD2 LEU B 329     -18.321  12.009  17.949  1.00 69.15           C  
ATOM   2556  N   CYS B 330     -18.917   6.700  17.130  1.00 61.64           N  
ATOM   2557  CA  CYS B 330     -19.784   5.712  17.762  1.00 61.64           C  
ATOM   2558  C   CYS B 330     -18.974   4.740  18.612  1.00 61.64           C  
ATOM   2559  CB  CYS B 330     -20.577   4.942  16.706  1.00 61.64           C  
ATOM   2560  O   CYS B 330     -19.472   4.221  19.613  1.00 61.64           O  
ATOM   2561  SG  CYS B 330     -21.918   5.897  15.963  1.00 61.64           S  
ATOM   2562  N   LEU B 331     -17.692   4.622  18.266  1.00 56.87           N  
ATOM   2563  CA  LEU B 331     -16.836   3.665  18.960  1.00 56.87           C  
ATOM   2564  C   LEU B 331     -16.069   4.342  20.090  1.00 56.87           C  
ATOM   2565  CB  LEU B 331     -15.856   3.014  17.980  1.00 56.87           C  
ATOM   2566  O   LEU B 331     -15.389   3.674  20.872  1.00 56.87           O  
ATOM   2567  CG  LEU B 331     -16.465   2.083  16.930  1.00 56.87           C  
ATOM   2568  CD1 LEU B 331     -15.440   1.763  15.847  1.00 56.87           C  
ATOM   2569  CD2 LEU B 331     -16.978   0.804  17.583  1.00 56.87           C  
ATOM   2570  N   THR B 332     -16.225   5.648  20.196  1.00 59.59           N  
ATOM   2571  CA  THR B 332     -15.429   6.465  21.106  1.00 59.59           C  
ATOM   2572  C   THR B 332     -15.756   6.131  22.559  1.00 59.59           C  
ATOM   2573  CB  THR B 332     -15.662   7.967  20.858  1.00 59.59           C  
ATOM   2574  O   THR B 332     -14.862   6.084  23.407  1.00 59.59           O  
ATOM   2575  CG2 THR B 332     -14.571   8.808  21.511  1.00 59.59           C  
ATOM   2576  OG1 THR B 332     -15.663   8.217  19.447  1.00 59.59           O  
ATOM   2577  N   PRO B 333     -17.043   5.745  22.912  1.00 50.17           N  
ATOM   2578  CA  PRO B 333     -17.340   5.430  24.311  1.00 50.17           C  
ATOM   2579  C   PRO B 333     -16.574   4.209  24.817  1.00 50.17           C  
ATOM   2580  CB  PRO B 333     -18.847   5.163  24.301  1.00 50.17           C  
ATOM   2581  O   PRO B 333     -16.203   4.152  25.992  1.00 50.17           O  
ATOM   2582  CG  PRO B 333     -19.301   5.590  22.942  1.00 50.17           C  
ATOM   2583  CD  PRO B 333     -18.090   5.808  22.081  1.00 50.17           C  
ATOM   2584  N   VAL B 334     -16.224   3.270  23.766  1.00 47.68           N  
ATOM   2585  CA  VAL B 334     -15.533   2.041  24.142  1.00 47.68           C  
ATOM   2586  C   VAL B 334     -14.023   2.254  24.073  1.00 47.68           C  
ATOM   2587  CB  VAL B 334     -15.947   0.859  23.237  1.00 47.68           C  
ATOM   2588  O   VAL B 334     -13.286   1.808  24.955  1.00 47.68           O  
ATOM   2589  CG1 VAL B 334     -15.229  -0.422  23.661  1.00 47.68           C  
ATOM   2590  CG2 VAL B 334     -17.461   0.663  23.273  1.00 47.68           C  
ATOM   2591  N   TYR B 335     -13.619   3.015  23.136  1.00 49.83           N  
ATOM   2592  CA  TYR B 335     -12.205   3.285  22.907  1.00 49.83           C  
ATOM   2593  C   TYR B 335     -11.939   4.785  22.845  1.00 49.83           C  
ATOM   2594  CB  TYR B 335     -11.732   2.618  21.612  1.00 49.83           C  
ATOM   2595  O   TYR B 335     -12.042   5.396  21.779  1.00 49.83           O  
ATOM   2596  CG  TYR B 335     -12.027   1.139  21.549  1.00 49.83           C  
ATOM   2597  CD1 TYR B 335     -11.269   0.226  22.279  1.00 49.83           C  
ATOM   2598  CD2 TYR B 335     -13.063   0.651  20.760  1.00 49.83           C  
ATOM   2599  CE1 TYR B 335     -11.536  -1.138  22.222  1.00 49.83           C  
ATOM   2600  CE2 TYR B 335     -13.339  -0.711  20.696  1.00 49.83           C  
ATOM   2601  OH  TYR B 335     -12.840  -2.945  21.370  1.00 49.83           O  
ATOM   2602  CZ  TYR B 335     -12.571  -1.596  21.430  1.00 49.83           C  
ATOM   2603  N   SER B 336     -11.463   5.347  23.992  1.00 51.37           N  
ATOM   2604  CA  SER B 336     -11.354   6.795  24.136  1.00 51.37           C  
ATOM   2605  C   SER B 336     -10.182   7.344  23.329  1.00 51.37           C  
ATOM   2606  CB  SER B 336     -11.193   7.177  25.608  1.00 51.37           C  
ATOM   2607  O   SER B 336     -10.177   8.518  22.953  1.00 51.37           O  
ATOM   2608  OG  SER B 336     -12.327   6.777  26.358  1.00 51.37           O  
ATOM   2609  N   PHE B 337      -9.293   6.418  22.957  1.00 60.45           N  
ATOM   2610  CA  PHE B 337      -8.103   6.878  22.251  1.00 60.45           C  
ATOM   2611  C   PHE B 337      -8.359   6.954  20.751  1.00 60.45           C  
ATOM   2612  CB  PHE B 337      -6.917   5.952  22.536  1.00 60.45           C  
ATOM   2613  O   PHE B 337      -7.612   7.608  20.021  1.00 60.45           O  
ATOM   2614  CG  PHE B 337      -7.111   4.546  22.036  1.00 60.45           C  
ATOM   2615  CD1 PHE B 337      -7.680   3.576  22.852  1.00 60.45           C  
ATOM   2616  CD2 PHE B 337      -6.725   4.194  20.749  1.00 60.45           C  
ATOM   2617  CE1 PHE B 337      -7.861   2.273  22.393  1.00 60.45           C  
ATOM   2618  CE2 PHE B 337      -6.902   2.894  20.283  1.00 60.45           C  
ATOM   2619  CZ  PHE B 337      -7.470   1.936  21.107  1.00 60.45           C  
ATOM   2620  N   LEU B 338      -9.440   6.413  20.242  1.00 67.68           N  
ATOM   2621  CA  LEU B 338      -9.731   6.235  18.823  1.00 67.68           C  
ATOM   2622  C   LEU B 338      -9.839   7.582  18.117  1.00 67.68           C  
ATOM   2623  CB  LEU B 338     -11.028   5.443  18.638  1.00 67.68           C  
ATOM   2624  O   LEU B 338      -9.313   7.754  17.015  1.00 67.68           O  
ATOM   2625  CG  LEU B 338     -10.980   4.287  17.638  1.00 67.68           C  
ATOM   2626  CD1 LEU B 338     -10.495   3.014  18.322  1.00 67.68           C  
ATOM   2627  CD2 LEU B 338     -12.350   4.071  17.003  1.00 67.68           C  
ATOM   2628  N   PRO B 339     -10.442   8.610  18.736  1.00 69.38           N  
ATOM   2629  CA  PRO B 339     -10.543   9.902  18.054  1.00 69.38           C  
ATOM   2630  C   PRO B 339      -9.180  10.541  17.795  1.00 69.38           C  
ATOM   2631  CB  PRO B 339     -11.368  10.750  19.025  1.00 69.38           C  
ATOM   2632  O   PRO B 339      -8.978  11.173  16.755  1.00 69.38           O  
ATOM   2633  CG  PRO B 339     -12.089   9.758  19.880  1.00 69.38           C  
ATOM   2634  CD  PRO B 339     -11.283   8.492  19.924  1.00 69.38           C  
ATOM   2635  N   GLY B 340      -8.313  10.353  18.714  1.00 67.39           N  
ATOM   2636  CA  GLY B 340      -6.963  10.856  18.517  1.00 67.39           C  
ATOM   2637  C   GLY B 340      -6.240  10.189  17.362  1.00 67.39           C  
ATOM   2638  O   GLY B 340      -5.667  10.868  16.507  1.00 67.39           O  
ATOM   2639  N   VAL B 341      -6.353   8.892  17.341  1.00 69.03           N  
ATOM   2640  CA  VAL B 341      -5.696   8.108  16.301  1.00 69.03           C  
ATOM   2641  C   VAL B 341      -6.335   8.408  14.947  1.00 69.03           C  
ATOM   2642  CB  VAL B 341      -5.768   6.594  16.600  1.00 69.03           C  
ATOM   2643  O   VAL B 341      -5.634   8.587  13.948  1.00 69.03           O  
ATOM   2644  CG1 VAL B 341      -5.115   5.790  15.478  1.00 69.03           C  
ATOM   2645  CG2 VAL B 341      -5.103   6.284  17.940  1.00 69.03           C  
ATOM   2646  N   TYR B 342      -7.580   8.469  14.958  1.00 77.04           N  
ATOM   2647  CA  TYR B 342      -8.326   8.769  13.741  1.00 77.04           C  
ATOM   2648  C   TYR B 342      -7.939  10.135  13.187  1.00 77.04           C  
ATOM   2649  CB  TYR B 342      -9.833   8.721  14.008  1.00 77.04           C  
ATOM   2650  O   TYR B 342      -7.796  10.302  11.973  1.00 77.04           O  
ATOM   2651  CG  TYR B 342     -10.672   9.140  12.825  1.00 77.04           C  
ATOM   2652  CD1 TYR B 342     -11.241  10.410  12.764  1.00 77.04           C  
ATOM   2653  CD2 TYR B 342     -10.899   8.266  11.767  1.00 77.04           C  
ATOM   2654  CE1 TYR B 342     -12.017  10.799  11.677  1.00 77.04           C  
ATOM   2655  CE2 TYR B 342     -11.673   8.645  10.675  1.00 77.04           C  
ATOM   2656  OH  TYR B 342     -12.994  10.291   9.560  1.00 77.04           O  
ATOM   2657  CZ  TYR B 342     -12.227   9.911  10.639  1.00 77.04           C  
ATOM   2658  N   SER B 343      -7.696  11.094  14.047  1.00 76.61           N  
ATOM   2659  CA  SER B 343      -7.343  12.447  13.627  1.00 76.61           C  
ATOM   2660  C   SER B 343      -6.024  12.462  12.862  1.00 76.61           C  
ATOM   2661  CB  SER B 343      -7.251  13.377  14.837  1.00 76.61           C  
ATOM   2662  O   SER B 343      -5.887  13.173  11.864  1.00 76.61           O  
ATOM   2663  OG  SER B 343      -8.331  13.152  15.727  1.00 76.61           O  
ATOM   2664  N   VAL B 344      -5.110  11.644  13.320  1.00 70.62           N  
ATOM   2665  CA  VAL B 344      -3.806  11.576  12.667  1.00 70.62           C  
ATOM   2666  C   VAL B 344      -3.958  10.976  11.271  1.00 70.62           C  
ATOM   2667  CB  VAL B 344      -2.798  10.749  13.496  1.00 70.62           C  
ATOM   2668  O   VAL B 344      -3.431  11.516  10.296  1.00 70.62           O  
ATOM   2669  CG1 VAL B 344      -1.470  10.616  12.754  1.00 70.62           C  
ATOM   2670  CG2 VAL B 344      -2.586  11.388  14.868  1.00 70.62           C  
ATOM   2671  N   ILE B 345      -4.766   9.963  11.176  1.00 72.20           N  
ATOM   2672  CA  ILE B 345      -4.995   9.279   9.908  1.00 72.20           C  
ATOM   2673  C   ILE B 345      -5.792  10.183   8.971  1.00 72.20           C  
ATOM   2674  CB  ILE B 345      -5.733   7.938  10.115  1.00 72.20           C  
ATOM   2675  O   ILE B 345      -5.478  10.288   7.783  1.00 72.20           O  
ATOM   2676  CG1 ILE B 345      -4.882   6.985  10.963  1.00 72.20           C  
ATOM   2677  CG2 ILE B 345      -6.088   7.303   8.768  1.00 72.20           C  
ATOM   2678  CD1 ILE B 345      -5.634   5.757  11.457  1.00 72.20           C  
ATOM   2679  N   TYR B 346      -6.715  10.850   9.534  1.00 79.07           N  
ATOM   2680  CA  TYR B 346      -7.560  11.778   8.791  1.00 79.07           C  
ATOM   2681  C   TYR B 346      -6.730  12.895   8.171  1.00 79.07           C  
ATOM   2682  CB  TYR B 346      -8.638  12.373   9.702  1.00 79.07           C  
ATOM   2683  O   TYR B 346      -6.864  13.190   6.981  1.00 79.07           O  
ATOM   2684  CG  TYR B 346      -9.709  13.134   8.960  1.00 79.07           C  
ATOM   2685  CD1 TYR B 346      -9.535  14.475   8.628  1.00 79.07           C  
ATOM   2686  CD2 TYR B 346     -10.897  12.513   8.589  1.00 79.07           C  
ATOM   2687  CE1 TYR B 346     -10.520  15.181   7.945  1.00 79.07           C  
ATOM   2688  CE2 TYR B 346     -11.889  13.209   7.906  1.00 79.07           C  
ATOM   2689  OH  TYR B 346     -12.670  15.234   6.913  1.00 79.07           O  
ATOM   2690  CZ  TYR B 346     -11.692  14.541   7.589  1.00 79.07           C  
ATOM   2691  N   LEU B 347      -5.817  13.430   9.007  1.00 77.48           N  
ATOM   2692  CA  LEU B 347      -4.933  14.491   8.538  1.00 77.48           C  
ATOM   2693  C   LEU B 347      -4.044  13.995   7.403  1.00 77.48           C  
ATOM   2694  CB  LEU B 347      -4.069  15.017   9.687  1.00 77.48           C  
ATOM   2695  O   LEU B 347      -3.880  14.681   6.391  1.00 77.48           O  
ATOM   2696  CG  LEU B 347      -3.128  16.176   9.352  1.00 77.48           C  
ATOM   2697  CD1 LEU B 347      -3.928  17.441   9.063  1.00 77.48           C  
ATOM   2698  CD2 LEU B 347      -2.142  16.410  10.491  1.00 77.48           C  
ATOM   2699  N   TYR B 348      -3.578  12.817   7.598  1.00 70.79           N  
ATOM   2700  CA  TYR B 348      -2.702  12.237   6.587  1.00 70.79           C  
ATOM   2701  C   TYR B 348      -3.440  12.051   5.267  1.00 70.79           C  
ATOM   2702  CB  TYR B 348      -2.144  10.893   7.066  1.00 70.79           C  
ATOM   2703  O   TYR B 348      -2.911  12.376   4.201  1.00 70.79           O  
ATOM   2704  CG  TYR B 348      -1.273  10.199   6.047  1.00 70.79           C  
ATOM   2705  CD1 TYR B 348      -1.763   9.134   5.294  1.00 70.79           C  
ATOM   2706  CD2 TYR B 348       0.040  10.605   5.835  1.00 70.79           C  
ATOM   2707  CE1 TYR B 348      -0.964   8.490   4.354  1.00 70.79           C  
ATOM   2708  CE2 TYR B 348       0.848   9.969   4.899  1.00 70.79           C  
ATOM   2709  OH  TYR B 348       1.133   8.280   3.236  1.00 70.79           O  
ATOM   2710  CZ  TYR B 348       0.338   8.914   4.164  1.00 70.79           C  
ATOM   2711  N   LEU B 349      -4.697  11.619   5.275  1.00 70.80           N  
ATOM   2712  CA  LEU B 349      -5.500  11.357   4.085  1.00 70.80           C  
ATOM   2713  C   LEU B 349      -5.828  12.655   3.355  1.00 70.80           C  
ATOM   2714  CB  LEU B 349      -6.792  10.628   4.460  1.00 70.80           C  
ATOM   2715  O   LEU B 349      -5.898  12.678   2.124  1.00 70.80           O  
ATOM   2716  CG  LEU B 349      -6.740   9.099   4.437  1.00 70.80           C  
ATOM   2717  CD1 LEU B 349      -7.656   8.521   5.510  1.00 70.80           C  
ATOM   2718  CD2 LEU B 349      -7.123   8.572   3.058  1.00 70.80           C  
ATOM   2719  N   THR B 350      -5.896  13.742   4.099  1.00 67.31           N  
ATOM   2720  CA  THR B 350      -6.282  15.022   3.515  1.00 67.31           C  
ATOM   2721  C   THR B 350      -5.144  15.599   2.678  1.00 67.31           C  
ATOM   2722  CB  THR B 350      -6.686  16.033   4.604  1.00 67.31           C  
ATOM   2723  O   THR B 350      -5.380  16.389   1.761  1.00 67.31           O  
ATOM   2724  CG2 THR B 350      -8.077  15.728   5.149  1.00 67.31           C  
ATOM   2725  OG1 THR B 350      -5.740  15.971   5.679  1.00 67.31           O  
ATOM   2726  N   PHE B 351      -3.936  15.106   3.001  1.00 66.77           N  
ATOM   2727  CA  PHE B 351      -2.793  15.572   2.225  1.00 66.77           C  
ATOM   2728  C   PHE B 351      -2.854  15.040   0.798  1.00 66.77           C  
ATOM   2729  CB  PHE B 351      -1.480  15.144   2.889  1.00 66.77           C  
ATOM   2730  O   PHE B 351      -2.263  15.622  -0.113  1.00 66.77           O  
ATOM   2731  CG  PHE B 351      -1.015  16.079   3.973  1.00 66.77           C  
ATOM   2732  CD1 PHE B 351      -0.562  17.355   3.661  1.00 66.77           C  
ATOM   2733  CD2 PHE B 351      -1.032  15.682   5.303  1.00 66.77           C  
ATOM   2734  CE1 PHE B 351      -0.131  18.223   4.662  1.00 66.77           C  
ATOM   2735  CE2 PHE B 351      -0.603  16.544   6.309  1.00 66.77           C  
ATOM   2736  CZ  PHE B 351      -0.152  17.813   5.986  1.00 66.77           C  
ATOM   2737  N   TYR B 352      -3.746  14.015   0.553  1.00 54.04           N  
ATOM   2738  CA  TYR B 352      -3.831  13.399  -0.766  1.00 54.04           C  
ATOM   2739  C   TYR B 352      -5.046  13.911  -1.530  1.00 54.04           C  
ATOM   2740  CB  TYR B 352      -3.895  11.873  -0.645  1.00 54.04           C  
ATOM   2741  O   TYR B 352      -5.203  13.629  -2.720  1.00 54.04           O  
ATOM   2742  CG  TYR B 352      -2.600  11.245  -0.192  1.00 54.04           C  
ATOM   2743  CD1 TYR B 352      -1.575  10.985  -1.099  1.00 54.04           C  
ATOM   2744  CD2 TYR B 352      -2.398  10.910   1.142  1.00 54.04           C  
ATOM   2745  CE1 TYR B 352      -0.380  10.404  -0.687  1.00 54.04           C  
ATOM   2746  CE2 TYR B 352      -1.207  10.329   1.566  1.00 54.04           C  
ATOM   2747  OH  TYR B 352       0.976   9.506   1.059  1.00 54.04           O  
ATOM   2748  CZ  TYR B 352      -0.205  10.081   0.645  1.00 54.04           C  
ATOM   2749  N   LEU B 353      -5.819  14.641  -0.813  1.00 58.77           N  
ATOM   2750  CA  LEU B 353      -7.035  15.160  -1.429  1.00 58.77           C  
ATOM   2751  C   LEU B 353      -6.792  16.538  -2.035  1.00 58.77           C  
ATOM   2752  CB  LEU B 353      -8.167  15.234  -0.401  1.00 58.77           C  
ATOM   2753  O   LEU B 353      -5.823  17.214  -1.681  1.00 58.77           O  
ATOM   2754  CG  LEU B 353      -8.617  13.906   0.209  1.00 58.77           C  
ATOM   2755  CD1 LEU B 353      -9.416  14.152   1.485  1.00 58.77           C  
ATOM   2756  CD2 LEU B 353      -9.439  13.106  -0.796  1.00 58.77           C  
ATOM   2757  N   THR B 354      -7.575  16.893  -3.082  1.00 51.14           N  
ATOM   2758  CA  THR B 354      -7.512  18.213  -3.698  1.00 51.14           C  
ATOM   2759  C   THR B 354      -7.847  19.301  -2.681  1.00 51.14           C  
ATOM   2760  CB  THR B 354      -8.470  18.317  -4.898  1.00 51.14           C  
ATOM   2761  O   THR B 354      -8.553  19.047  -1.702  1.00 51.14           O  
ATOM   2762  CG2 THR B 354      -8.025  17.405  -6.037  1.00 51.14           C  
ATOM   2763  OG1 THR B 354      -9.788  17.937  -4.484  1.00 51.14           O  
ATOM   2764  N   ASN B 355      -7.296  20.427  -2.744  1.00 55.76           N  
ATOM   2765  CA  ASN B 355      -7.385  21.516  -1.777  1.00 55.76           C  
ATOM   2766  C   ASN B 355      -8.835  21.898  -1.497  1.00 55.76           C  
ATOM   2767  CB  ASN B 355      -6.599  22.734  -2.266  1.00 55.76           C  
ATOM   2768  O   ASN B 355      -9.189  22.218  -0.360  1.00 55.76           O  
ATOM   2769  CG  ASN B 355      -5.669  23.292  -1.208  1.00 55.76           C  
ATOM   2770  ND2 ASN B 355      -5.119  24.473  -1.465  1.00 55.76           N  
ATOM   2771  OD1 ASN B 355      -5.446  22.667  -0.168  1.00 55.76           O  
ATOM   2772  N   ASP B 356      -9.738  21.794  -2.506  1.00 59.08           N  
ATOM   2773  CA  ASP B 356     -11.146  22.120  -2.302  1.00 59.08           C  
ATOM   2774  C   ASP B 356     -11.815  21.109  -1.374  1.00 59.08           C  
ATOM   2775  CB  ASP B 356     -11.884  22.174  -3.641  1.00 59.08           C  
ATOM   2776  O   ASP B 356     -12.536  21.489  -0.449  1.00 59.08           O  
ATOM   2777  CG  ASP B 356     -11.328  23.228  -4.582  1.00 59.08           C  
ATOM   2778  OD1 ASP B 356     -10.771  24.240  -4.105  1.00 59.08           O  
ATOM   2779  OD2 ASP B 356     -11.450  23.046  -5.813  1.00 59.08           O  
ATOM   2780  N   VAL B 357     -11.518  19.898  -1.622  1.00 61.89           N  
ATOM   2781  CA  VAL B 357     -12.098  18.811  -0.840  1.00 61.89           C  
ATOM   2782  C   VAL B 357     -11.475  18.787   0.554  1.00 61.89           C  
ATOM   2783  CB  VAL B 357     -11.901  17.445  -1.535  1.00 61.89           C  
ATOM   2784  O   VAL B 357     -12.166  18.540   1.545  1.00 61.89           O  
ATOM   2785  CG1 VAL B 357     -12.516  16.322  -0.701  1.00 61.89           C  
ATOM   2786  CG2 VAL B 357     -12.508  17.468  -2.937  1.00 61.89           C  
ATOM   2787  N   SER B 358     -10.236  19.102   0.570  1.00 71.35           N  
ATOM   2788  CA  SER B 358      -9.507  19.076   1.834  1.00 71.35           C  
ATOM   2789  C   SER B 358     -10.018  20.151   2.788  1.00 71.35           C  
ATOM   2790  CB  SER B 358      -8.009  19.266   1.593  1.00 71.35           C  
ATOM   2791  O   SER B 358     -10.120  19.920   3.995  1.00 71.35           O  
ATOM   2792  OG  SER B 358      -7.304  19.311   2.822  1.00 71.35           O  
ATOM   2793  N   PHE B 359     -10.338  21.234   2.257  1.00 68.95           N  
ATOM   2794  CA  PHE B 359     -10.851  22.334   3.063  1.00 68.95           C  
ATOM   2795  C   PHE B 359     -12.159  21.945   3.741  1.00 68.95           C  
ATOM   2796  CB  PHE B 359     -11.058  23.583   2.201  1.00 68.95           C  
ATOM   2797  O   PHE B 359     -12.333  22.168   4.941  1.00 68.95           O  
ATOM   2798  CG  PHE B 359     -11.539  24.782   2.974  1.00 68.95           C  
ATOM   2799  CD1 PHE B 359     -12.878  25.152   2.948  1.00 68.95           C  
ATOM   2800  CD2 PHE B 359     -10.650  25.539   3.726  1.00 68.95           C  
ATOM   2801  CE1 PHE B 359     -13.325  26.261   3.663  1.00 68.95           C  
ATOM   2802  CE2 PHE B 359     -11.090  26.649   4.443  1.00 68.95           C  
ATOM   2803  CZ  PHE B 359     -12.427  27.008   4.409  1.00 68.95           C  
ATOM   2804  N   LEU B 360     -13.031  21.404   2.941  1.00 67.18           N  
ATOM   2805  CA  LEU B 360     -14.302  20.942   3.489  1.00 67.18           C  
ATOM   2806  C   LEU B 360     -14.079  19.854   4.535  1.00 67.18           C  
ATOM   2807  CB  LEU B 360     -15.207  20.415   2.373  1.00 67.18           C  
ATOM   2808  O   LEU B 360     -14.747  19.837   5.571  1.00 67.18           O  
ATOM   2809  CG  LEU B 360     -15.869  21.468   1.482  1.00 67.18           C  
ATOM   2810  CD1 LEU B 360     -16.254  20.859   0.138  1.00 67.18           C  
ATOM   2811  CD2 LEU B 360     -17.090  22.063   2.175  1.00 67.18           C  
ATOM   2812  N   ALA B 361     -13.175  19.025   4.317  1.00 73.32           N  
ATOM   2813  CA  ALA B 361     -12.833  17.940   5.234  1.00 73.32           C  
ATOM   2814  C   ALA B 361     -12.338  18.486   6.570  1.00 73.32           C  
ATOM   2815  CB  ALA B 361     -11.778  17.029   4.611  1.00 73.32           C  
ATOM   2816  O   ALA B 361     -12.686  17.961   7.630  1.00 73.32           O  
ATOM   2817  N   HIS B 362     -11.597  19.568   6.554  1.00 78.09           N  
ATOM   2818  CA  HIS B 362     -11.051  20.158   7.771  1.00 78.09           C  
ATOM   2819  C   HIS B 362     -12.148  20.806   8.610  1.00 78.09           C  
ATOM   2820  CB  HIS B 362      -9.974  21.189   7.430  1.00 78.09           C  
ATOM   2821  O   HIS B 362     -12.140  20.699   9.839  1.00 78.09           O  
ATOM   2822  CG  HIS B 362      -8.796  20.610   6.712  1.00 78.09           C  
ATOM   2823  CD2 HIS B 362      -8.187  20.980   5.561  1.00 78.09           C  
ATOM   2824  ND1 HIS B 362      -8.108  19.510   7.176  1.00 78.09           N  
ATOM   2825  CE1 HIS B 362      -7.124  19.228   6.339  1.00 78.09           C  
ATOM   2826  NE2 HIS B 362      -7.150  20.105   5.350  1.00 78.09           N  
ATOM   2827  N   ILE B 363     -13.079  21.433   7.940  1.00 70.52           N  
ATOM   2828  CA  ILE B 363     -14.209  22.045   8.631  1.00 70.52           C  
ATOM   2829  C   ILE B 363     -15.031  20.966   9.333  1.00 70.52           C  
ATOM   2830  CB  ILE B 363     -15.100  22.847   7.655  1.00 70.52           C  
ATOM   2831  O   ILE B 363     -15.436  21.138  10.485  1.00 70.52           O  
ATOM   2832  CG1 ILE B 363     -14.323  24.034   7.076  1.00 70.52           C  
ATOM   2833  CG2 ILE B 363     -16.379  23.318   8.355  1.00 70.52           C  
ATOM   2834  CD1 ILE B 363     -15.103  24.841   6.046  1.00 70.52           C  
ATOM   2835  N   GLN B 364     -15.184  19.990   8.668  1.00 75.36           N  
ATOM   2836  CA  GLN B 364     -15.920  18.866   9.237  1.00 75.36           C  
ATOM   2837  C   GLN B 364     -15.195  18.292  10.452  1.00 75.36           C  
ATOM   2838  CB  GLN B 364     -16.129  17.774   8.187  1.00 75.36           C  
ATOM   2839  O   GLN B 364     -15.818  18.017  11.480  1.00 75.36           O  
ATOM   2840  CG  GLN B 364     -16.926  16.579   8.693  1.00 75.36           C  
ATOM   2841  CD  GLN B 364     -18.424  16.766   8.540  1.00 75.36           C  
ATOM   2842  NE2 GLN B 364     -19.188  15.733   8.879  1.00 75.36           N  
ATOM   2843  OE1 GLN B 364     -18.891  17.830   8.121  1.00 75.36           O  
ATOM   2844  N   TRP B 365     -13.941  18.106  10.379  1.00 80.36           N  
ATOM   2845  CA  TRP B 365     -13.142  17.588  11.484  1.00 80.36           C  
ATOM   2846  C   TRP B 365     -13.201  18.524  12.686  1.00 80.36           C  
ATOM   2847  CB  TRP B 365     -11.687  17.388  11.048  1.00 80.36           C  
ATOM   2848  O   TRP B 365     -13.384  18.077  13.820  1.00 80.36           O  
ATOM   2849  CG  TRP B 365     -10.811  16.789  12.107  1.00 80.36           C  
ATOM   2850  CD1 TRP B 365     -10.569  15.461  12.322  1.00 80.36           C  
ATOM   2851  CD2 TRP B 365     -10.065  17.499  13.100  1.00 80.36           C  
ATOM   2852  CE2 TRP B 365      -9.391  16.536  13.884  1.00 80.36           C  
ATOM   2853  CE3 TRP B 365      -9.899  18.857  13.403  1.00 80.36           C  
ATOM   2854  NE1 TRP B 365      -9.715  15.302  13.389  1.00 80.36           N  
ATOM   2855  CH2 TRP B 365      -8.419  18.225  15.227  1.00 80.36           C  
ATOM   2856  CZ2 TRP B 365      -8.564  16.890  14.952  1.00 80.36           C  
ATOM   2857  CZ3 TRP B 365      -9.076  19.207  14.466  1.00 80.36           C  
ATOM   2858  N   MET B 366     -13.113  19.852  12.463  1.00 75.82           N  
ATOM   2859  CA  MET B 366     -13.077  20.852  13.527  1.00 75.82           C  
ATOM   2860  C   MET B 366     -14.374  20.839  14.329  1.00 75.82           C  
ATOM   2861  CB  MET B 366     -12.836  22.247  12.946  1.00 75.82           C  
ATOM   2862  O   MET B 366     -14.349  20.928  15.558  1.00 75.82           O  
ATOM   2863  CG  MET B 366     -11.376  22.539  12.640  1.00 75.82           C  
ATOM   2864  SD  MET B 366     -10.382  22.823  14.156  1.00 75.82           S  
ATOM   2865  CE  MET B 366     -10.204  24.627  14.088  1.00 75.82           C  
ATOM   2866  N   VAL B 367     -15.439  20.610  13.624  1.00 69.82           N  
ATOM   2867  CA  VAL B 367     -16.748  20.640  14.269  1.00 69.82           C  
ATOM   2868  C   VAL B 367     -16.979  19.339  15.033  1.00 69.82           C  
ATOM   2869  CB  VAL B 367     -17.881  20.864  13.242  1.00 69.82           C  
ATOM   2870  O   VAL B 367     -17.489  19.352  16.155  1.00 69.82           O  
ATOM   2871  CG1 VAL B 367     -19.249  20.701  13.903  1.00 69.82           C  
ATOM   2872  CG2 VAL B 367     -17.755  22.245  12.601  1.00 69.82           C  
ATOM   2873  N   MET B 368     -16.477  18.235  14.485  1.00 76.23           N  
ATOM   2874  CA  MET B 368     -16.817  16.925  15.035  1.00 76.23           C  
ATOM   2875  C   MET B 368     -15.824  16.514  16.116  1.00 76.23           C  
ATOM   2876  CB  MET B 368     -16.852  15.870  13.928  1.00 76.23           C  
ATOM   2877  O   MET B 368     -16.203  15.889  17.108  1.00 76.23           O  
ATOM   2878  CG  MET B 368     -18.088  15.946  13.047  1.00 76.23           C  
ATOM   2879  SD  MET B 368     -19.132  14.441  13.168  1.00 76.23           S  
ATOM   2880  CE  MET B 368     -19.366  14.071  11.407  1.00 76.23           C  
ATOM   2881  N   PHE B 369     -14.573  17.023  16.051  1.00 75.09           N  
ATOM   2882  CA  PHE B 369     -13.565  16.380  16.885  1.00 75.09           C  
ATOM   2883  C   PHE B 369     -12.956  17.378  17.863  1.00 75.09           C  
ATOM   2884  CB  PHE B 369     -12.466  15.757  16.019  1.00 75.09           C  
ATOM   2885  O   PHE B 369     -12.412  16.988  18.898  1.00 75.09           O  
ATOM   2886  CG  PHE B 369     -12.899  14.512  15.293  1.00 75.09           C  
ATOM   2887  CD1 PHE B 369     -12.888  13.278  15.933  1.00 75.09           C  
ATOM   2888  CD2 PHE B 369     -13.317  14.575  13.970  1.00 75.09           C  
ATOM   2889  CE1 PHE B 369     -13.288  12.124  15.263  1.00 75.09           C  
ATOM   2890  CE2 PHE B 369     -13.718  13.426  13.295  1.00 75.09           C  
ATOM   2891  CZ  PHE B 369     -13.702  12.201  13.943  1.00 75.09           C  
ATOM   2892  N   THR B 370     -13.088  18.715  17.667  1.00 68.64           N  
ATOM   2893  CA  THR B 370     -12.466  19.727  18.514  1.00 68.64           C  
ATOM   2894  C   THR B 370     -12.991  19.631  19.944  1.00 68.64           C  
ATOM   2895  CB  THR B 370     -12.716  21.144  17.966  1.00 68.64           C  
ATOM   2896  O   THR B 370     -12.214  19.682  20.900  1.00 68.64           O  
ATOM   2897  CG2 THR B 370     -11.940  22.187  18.764  1.00 68.64           C  
ATOM   2898  OG1 THR B 370     -12.302  21.200  16.596  1.00 68.64           O  
ATOM   2899  N   PRO B 371     -14.259  19.313  20.176  1.00 62.88           N  
ATOM   2900  CA  PRO B 371     -14.779  19.249  21.544  1.00 62.88           C  
ATOM   2901  C   PRO B 371     -14.383  17.964  22.266  1.00 62.88           C  
ATOM   2902  CB  PRO B 371     -16.296  19.321  21.349  1.00 62.88           C  
ATOM   2903  O   PRO B 371     -14.431  17.903  23.497  1.00 62.88           O  
ATOM   2904  CG  PRO B 371     -16.491  19.299  19.867  1.00 62.88           C  
ATOM   2905  CD  PRO B 371     -15.142  19.293  19.208  1.00 62.88           C  
ATOM   2906  N   LEU B 372     -13.919  16.986  21.497  1.00 66.59           N  
ATOM   2907  CA  LEU B 372     -13.705  15.663  22.073  1.00 66.59           C  
ATOM   2908  C   LEU B 372     -12.220  15.403  22.301  1.00 66.59           C  
ATOM   2909  CB  LEU B 372     -14.291  14.581  21.163  1.00 66.59           C  
ATOM   2910  O   LEU B 372     -11.843  14.735  23.266  1.00 66.59           O  
ATOM   2911  CG  LEU B 372     -15.805  14.619  20.952  1.00 66.59           C  
ATOM   2912  CD1 LEU B 372     -16.213  13.636  19.860  1.00 66.59           C  
ATOM   2913  CD2 LEU B 372     -16.535  14.311  22.255  1.00 66.59           C  
ATOM   2914  N   VAL B 373     -11.352  15.935  21.503  1.00 64.87           N  
ATOM   2915  CA  VAL B 373      -9.920  15.660  21.564  1.00 64.87           C  
ATOM   2916  C   VAL B 373      -9.229  16.710  22.430  1.00 64.87           C  
ATOM   2917  CB  VAL B 373      -9.288  15.631  20.155  1.00 64.87           C  
ATOM   2918  O   VAL B 373      -9.695  17.848  22.528  1.00 64.87           O  
ATOM   2919  CG1 VAL B 373      -8.376  14.416  19.997  1.00 64.87           C  
ATOM   2920  CG2 VAL B 373     -10.375  15.630  19.082  1.00 64.87           C  
ATOM   2921  N   PRO B 374      -8.197  16.277  23.172  1.00 56.08           N  
ATOM   2922  CA  PRO B 374      -7.415  17.252  23.936  1.00 56.08           C  
ATOM   2923  C   PRO B 374      -7.009  18.465  23.103  1.00 56.08           C  
ATOM   2924  CB  PRO B 374      -6.185  16.453  24.374  1.00 56.08           C  
ATOM   2925  O   PRO B 374      -6.768  18.340  21.900  1.00 56.08           O  
ATOM   2926  CG  PRO B 374      -6.479  15.045  23.967  1.00 56.08           C  
ATOM   2927  CD  PRO B 374      -7.696  15.048  23.086  1.00 56.08           C  
ATOM   2928  N   PHE B 375      -6.989  19.550  23.616  1.00 56.98           N  
ATOM   2929  CA  PHE B 375      -6.798  20.824  22.934  1.00 56.98           C  
ATOM   2930  C   PHE B 375      -5.479  20.838  22.172  1.00 56.98           C  
ATOM   2931  CB  PHE B 375      -6.838  21.983  23.936  1.00 56.98           C  
ATOM   2932  O   PHE B 375      -5.388  21.417  21.087  1.00 56.98           O  
ATOM   2933  CG  PHE B 375      -5.672  22.927  23.818  1.00 56.98           C  
ATOM   2934  CD1 PHE B 375      -4.559  22.785  24.637  1.00 56.98           C  
ATOM   2935  CD2 PHE B 375      -5.690  23.957  22.887  1.00 56.98           C  
ATOM   2936  CE1 PHE B 375      -3.479  23.658  24.530  1.00 56.98           C  
ATOM   2937  CE2 PHE B 375      -4.614  24.833  22.774  1.00 56.98           C  
ATOM   2938  CZ  PHE B 375      -3.510  24.683  23.598  1.00 56.98           C  
ATOM   2939  N   TRP B 376      -4.450  20.134  22.688  1.00 59.82           N  
ATOM   2940  CA  TRP B 376      -3.148  20.166  22.032  1.00 59.82           C  
ATOM   2941  C   TRP B 376      -3.205  19.476  20.673  1.00 59.82           C  
ATOM   2942  CB  TRP B 376      -2.085  19.502  22.911  1.00 59.82           C  
ATOM   2943  O   TRP B 376      -2.467  19.838  19.754  1.00 59.82           O  
ATOM   2944  CG  TRP B 376      -2.356  18.058  23.209  1.00 59.82           C  
ATOM   2945  CD1 TRP B 376      -3.088  17.554  24.248  1.00 59.82           C  
ATOM   2946  CD2 TRP B 376      -1.894  16.930  22.459  1.00 59.82           C  
ATOM   2947  CE2 TRP B 376      -2.385  15.772  23.102  1.00 59.82           C  
ATOM   2948  CE3 TRP B 376      -1.113  16.786  21.305  1.00 59.82           C  
ATOM   2949  NE1 TRP B 376      -3.109  16.180  24.189  1.00 59.82           N  
ATOM   2950  CH2 TRP B 376      -1.352  14.373  21.496  1.00 59.82           C  
ATOM   2951  CZ2 TRP B 376      -2.119  14.485  22.627  1.00 59.82           C  
ATOM   2952  CZ3 TRP B 376      -0.849  15.505  20.834  1.00 59.82           C  
ATOM   2953  N   ILE B 377      -4.083  18.513  20.531  1.00 66.50           N  
ATOM   2954  CA  ILE B 377      -4.247  17.826  19.254  1.00 66.50           C  
ATOM   2955  C   ILE B 377      -4.886  18.771  18.239  1.00 66.50           C  
ATOM   2956  CB  ILE B 377      -5.099  16.546  19.406  1.00 66.50           C  
ATOM   2957  O   ILE B 377      -4.496  18.791  17.069  1.00 66.50           O  
ATOM   2958  CG1 ILE B 377      -4.398  15.544  20.331  1.00 66.50           C  
ATOM   2959  CG2 ILE B 377      -5.384  15.921  18.037  1.00 66.50           C  
ATOM   2960  CD1 ILE B 377      -4.092  14.205  19.675  1.00 66.50           C  
ATOM   2961  N   THR B 378      -5.781  19.543  18.760  1.00 68.46           N  
ATOM   2962  CA  THR B 378      -6.455  20.504  17.893  1.00 68.46           C  
ATOM   2963  C   THR B 378      -5.471  21.552  17.380  1.00 68.46           C  
ATOM   2964  CB  THR B 378      -7.615  21.201  18.628  1.00 68.46           C  
ATOM   2965  O   THR B 378      -5.487  21.899  16.197  1.00 68.46           O  
ATOM   2966  CG2 THR B 378      -8.875  20.341  18.607  1.00 68.46           C  
ATOM   2967  OG1 THR B 378      -7.236  21.441  19.989  1.00 68.46           O  
ATOM   2968  N   ILE B 379      -4.551  21.985  18.222  1.00 66.20           N  
ATOM   2969  CA  ILE B 379      -3.568  23.001  17.862  1.00 66.20           C  
ATOM   2970  C   ILE B 379      -2.591  22.433  16.835  1.00 66.20           C  
ATOM   2971  CB  ILE B 379      -2.803  23.511  19.104  1.00 66.20           C  
ATOM   2972  O   ILE B 379      -2.286  23.084  15.833  1.00 66.20           O  
ATOM   2973  CG1 ILE B 379      -3.759  24.231  20.062  1.00 66.20           C  
ATOM   2974  CG2 ILE B 379      -1.650  24.430  18.688  1.00 66.20           C  
ATOM   2975  CD1 ILE B 379      -3.125  24.625  21.389  1.00 66.20           C  
ATOM   2976  N   ALA B 380      -2.230  21.214  17.158  1.00 69.06           N  
ATOM   2977  CA  ALA B 380      -1.320  20.547  16.231  1.00 69.06           C  
ATOM   2978  C   ALA B 380      -1.971  20.354  14.865  1.00 69.06           C  
ATOM   2979  CB  ALA B 380      -0.874  19.201  16.799  1.00 69.06           C  
ATOM   2980  O   ALA B 380      -1.340  20.586  13.831  1.00 69.06           O  
ATOM   2981  N   TYR B 381      -3.208  19.984  14.836  1.00 78.19           N  
ATOM   2982  CA  TYR B 381      -3.968  19.773  13.609  1.00 78.19           C  
ATOM   2983  C   TYR B 381      -4.078  21.064  12.807  1.00 78.19           C  
ATOM   2984  CB  TYR B 381      -5.366  19.236  13.928  1.00 78.19           C  
ATOM   2985  O   TYR B 381      -3.824  21.076  11.600  1.00 78.19           O  
ATOM   2986  CG  TYR B 381      -6.145  18.806  12.709  1.00 78.19           C  
ATOM   2987  CD1 TYR B 381      -6.923  19.717  11.998  1.00 78.19           C  
ATOM   2988  CD2 TYR B 381      -6.105  17.489  12.265  1.00 78.19           C  
ATOM   2989  CE1 TYR B 381      -7.643  19.326  10.874  1.00 78.19           C  
ATOM   2990  CE2 TYR B 381      -6.821  17.086  11.143  1.00 78.19           C  
ATOM   2991  OH  TYR B 381      -8.297  17.616   9.344  1.00 78.19           O  
ATOM   2992  CZ  TYR B 381      -7.586  18.010  10.455  1.00 78.19           C  
ATOM   2993  N   ILE B 382      -4.263  22.197  13.429  1.00 69.66           N  
ATOM   2994  CA  ILE B 382      -4.464  23.493  12.791  1.00 69.66           C  
ATOM   2995  C   ILE B 382      -3.149  23.980  12.186  1.00 69.66           C  
ATOM   2996  CB  ILE B 382      -5.013  24.537  13.789  1.00 69.66           C  
ATOM   2997  O   ILE B 382      -3.132  24.527  11.080  1.00 69.66           O  
ATOM   2998  CG1 ILE B 382      -6.427  24.151  14.241  1.00 69.66           C  
ATOM   2999  CG2 ILE B 382      -4.999  25.937  13.170  1.00 69.66           C  
ATOM   3000  CD1 ILE B 382      -6.995  25.049  15.331  1.00 69.66           C  
ATOM   3001  N   ILE B 383      -2.101  23.666  12.900  1.00 71.22           N  
ATOM   3002  CA  ILE B 383      -0.787  24.070  12.410  1.00 71.22           C  
ATOM   3003  C   ILE B 383      -0.458  23.308  11.128  1.00 71.22           C  
ATOM   3004  CB  ILE B 383       0.310  23.831  13.472  1.00 71.22           C  
ATOM   3005  O   ILE B 383      -0.006  23.901  10.145  1.00 71.22           O  
ATOM   3006  CG1 ILE B 383       0.095  24.753  14.678  1.00 71.22           C  
ATOM   3007  CG2 ILE B 383       1.701  24.037  12.866  1.00 71.22           C  
ATOM   3008  CD1 ILE B 383       1.038  24.479  15.842  1.00 71.22           C  
ATOM   3009  N   CYS B 384      -0.819  22.077  11.142  1.00 73.22           N  
ATOM   3010  CA  CYS B 384      -0.522  21.230   9.992  1.00 73.22           C  
ATOM   3011  C   CYS B 384      -1.359  21.637   8.785  1.00 73.22           C  
ATOM   3012  CB  CYS B 384      -0.775  19.761  10.329  1.00 73.22           C  
ATOM   3013  O   CYS B 384      -0.843  21.731   7.670  1.00 73.22           O  
ATOM   3014  SG  CYS B 384       0.568  18.984  11.254  1.00 73.22           S  
ATOM   3015  N   ILE B 385      -2.577  21.943   9.009  1.00 72.26           N  
ATOM   3016  CA  ILE B 385      -3.499  22.325   7.945  1.00 72.26           C  
ATOM   3017  C   ILE B 385      -3.085  23.674   7.363  1.00 72.26           C  
ATOM   3018  CB  ILE B 385      -4.956  22.385   8.455  1.00 72.26           C  
ATOM   3019  O   ILE B 385      -3.137  23.875   6.147  1.00 72.26           O  
ATOM   3020  CG1 ILE B 385      -5.409  21.005   8.944  1.00 72.26           C  
ATOM   3021  CG2 ILE B 385      -5.890  22.912   7.361  1.00 72.26           C  
ATOM   3022  CD1 ILE B 385      -6.703  21.025   9.745  1.00 72.26           C  
ATOM   3023  N   SER B 386      -2.668  24.588   8.204  1.00 63.77           N  
ATOM   3024  CA  SER B 386      -2.271  25.922   7.766  1.00 63.77           C  
ATOM   3025  C   SER B 386      -1.034  25.866   6.877  1.00 63.77           C  
ATOM   3026  CB  SER B 386      -2.003  26.824   8.971  1.00 63.77           C  
ATOM   3027  O   SER B 386      -0.941  26.595   5.886  1.00 63.77           O  
ATOM   3028  OG  SER B 386      -1.669  26.053  10.112  1.00 63.77           O  
ATOM   3029  N   THR B 387      -0.187  24.942   7.286  1.00 63.29           N  
ATOM   3030  CA  THR B 387       1.019  24.785   6.481  1.00 63.29           C  
ATOM   3031  C   THR B 387       0.674  24.290   5.080  1.00 63.29           C  
ATOM   3032  CB  THR B 387       2.011  23.811   7.143  1.00 63.29           C  
ATOM   3033  O   THR B 387       1.234  24.767   4.091  1.00 63.29           O  
ATOM   3034  CG2 THR B 387       2.782  24.492   8.269  1.00 63.29           C  
ATOM   3035  OG1 THR B 387       1.289  22.696   7.680  1.00 63.29           O  
ATOM   3036  N   LYS B 388      -0.191  23.384   4.833  1.00 66.28           N  
ATOM   3037  CA  LYS B 388      -0.633  22.819   3.562  1.00 66.28           C  
ATOM   3038  C   LYS B 388      -1.276  23.885   2.680  1.00 66.28           C  
ATOM   3039  CB  LYS B 388      -1.615  21.670   3.797  1.00 66.28           C  
ATOM   3040  O   LYS B 388      -0.933  24.015   1.503  1.00 66.28           O  
ATOM   3041  CG  LYS B 388      -2.098  20.998   2.520  1.00 66.28           C  
ATOM   3042  CD  LYS B 388      -3.228  20.015   2.799  1.00 66.28           C  
ATOM   3043  CE  LYS B 388      -3.945  19.607   1.519  1.00 66.28           C  
ATOM   3044  NZ  LYS B 388      -4.540  18.242   1.628  1.00 66.28           N  
ATOM   3045  N   HIS B 389      -2.154  24.576   3.240  1.00 60.34           N  
ATOM   3046  CA  HIS B 389      -2.915  25.543   2.458  1.00 60.34           C  
ATOM   3047  C   HIS B 389      -2.069  26.767   2.122  1.00 60.34           C  
ATOM   3048  CB  HIS B 389      -4.177  25.968   3.212  1.00 60.34           C  
ATOM   3049  O   HIS B 389      -2.208  27.344   1.041  1.00 60.34           O  
ATOM   3050  CG  HIS B 389      -5.242  24.919   3.238  1.00 60.34           C  
ATOM   3051  CD2 HIS B 389      -5.705  24.146   4.249  1.00 60.34           C  
ATOM   3052  ND1 HIS B 389      -5.964  24.564   2.119  1.00 60.34           N  
ATOM   3053  CE1 HIS B 389      -6.828  23.616   2.442  1.00 60.34           C  
ATOM   3054  NE2 HIS B 389      -6.691  23.344   3.728  1.00 60.34           N  
ATOM   3055  N   PHE B 390      -1.140  26.999   3.026  1.00 56.11           N  
ATOM   3056  CA  PHE B 390      -0.199  28.077   2.749  1.00 56.11           C  
ATOM   3057  C   PHE B 390       0.701  27.722   1.572  1.00 56.11           C  
ATOM   3058  CB  PHE B 390       0.652  28.381   3.987  1.00 56.11           C  
ATOM   3059  O   PHE B 390       0.931  28.550   0.688  1.00 56.11           O  
ATOM   3060  CG  PHE B 390       1.250  29.762   3.988  1.00 56.11           C  
ATOM   3061  CD1 PHE B 390       2.552  29.971   3.549  1.00 56.11           C  
ATOM   3062  CD2 PHE B 390       0.510  30.852   4.427  1.00 56.11           C  
ATOM   3063  CE1 PHE B 390       3.109  31.248   3.549  1.00 56.11           C  
ATOM   3064  CE2 PHE B 390       1.060  32.131   4.430  1.00 56.11           C  
ATOM   3065  CZ  PHE B 390       2.359  32.326   3.992  1.00 56.11           C  
ATOM   3066  N   TYR B 391       1.145  26.504   1.590  1.00 55.56           N  
ATOM   3067  CA  TYR B 391       1.982  26.026   0.494  1.00 55.56           C  
ATOM   3068  C   TYR B 391       1.221  26.055  -0.826  1.00 55.56           C  
ATOM   3069  CB  TYR B 391       2.480  24.606   0.779  1.00 55.56           C  
ATOM   3070  O   TYR B 391       1.754  26.494  -1.847  1.00 55.56           O  
ATOM   3071  CG  TYR B 391       3.375  24.049  -0.302  1.00 55.56           C  
ATOM   3072  CD1 TYR B 391       2.877  23.172  -1.262  1.00 55.56           C  
ATOM   3073  CD2 TYR B 391       4.720  24.398  -0.363  1.00 55.56           C  
ATOM   3074  CE1 TYR B 391       3.699  22.654  -2.259  1.00 55.56           C  
ATOM   3075  CE2 TYR B 391       5.551  23.887  -1.355  1.00 55.56           C  
ATOM   3076  OH  TYR B 391       5.850  22.509  -3.281  1.00 55.56           O  
ATOM   3077  CZ  TYR B 391       5.032  23.018  -2.297  1.00 55.56           C  
ATOM   3078  N   TRP B 392       0.036  25.696  -0.791  1.00 52.86           N  
ATOM   3079  CA  TRP B 392      -0.818  25.717  -1.974  1.00 52.86           C  
ATOM   3080  C   TRP B 392      -1.049  27.147  -2.453  1.00 52.86           C  
ATOM   3081  CB  TRP B 392      -2.160  25.040  -1.682  1.00 52.86           C  
ATOM   3082  O   TRP B 392      -0.971  27.427  -3.651  1.00 52.86           O  
ATOM   3083  CG  TRP B 392      -3.128  25.088  -2.826  1.00 52.86           C  
ATOM   3084  CD1 TRP B 392      -3.143  24.278  -3.928  1.00 52.86           C  
ATOM   3085  CD2 TRP B 392      -4.221  25.998  -2.982  1.00 52.86           C  
ATOM   3086  CE2 TRP B 392      -4.857  25.682  -4.203  1.00 52.86           C  
ATOM   3087  CE3 TRP B 392      -4.726  27.051  -2.207  1.00 52.86           C  
ATOM   3088  NE1 TRP B 392      -4.180  24.630  -4.760  1.00 52.86           N  
ATOM   3089  CH2 TRP B 392      -6.446  27.407  -3.890  1.00 52.86           C  
ATOM   3090  CZ2 TRP B 392      -5.973  26.382  -4.667  1.00 52.86           C  
ATOM   3091  CZ3 TRP B 392      -5.837  27.746  -2.671  1.00 52.86           C  
ATOM   3092  N   PHE B 393      -1.334  28.002  -1.625  1.00 47.90           N  
ATOM   3093  CA  PHE B 393      -1.583  29.402  -1.947  1.00 47.90           C  
ATOM   3094  C   PHE B 393      -0.365  30.029  -2.614  1.00 47.90           C  
ATOM   3095  CB  PHE B 393      -1.953  30.188  -0.684  1.00 47.90           C  
ATOM   3096  O   PHE B 393      -0.484  30.667  -3.662  1.00 47.90           O  
ATOM   3097  CG  PHE B 393      -2.216  31.648  -0.933  1.00 47.90           C  
ATOM   3098  CD1 PHE B 393      -1.234  32.598  -0.681  1.00 47.90           C  
ATOM   3099  CD2 PHE B 393      -3.446  32.071  -1.421  1.00 47.90           C  
ATOM   3100  CE1 PHE B 393      -1.474  33.951  -0.910  1.00 47.90           C  
ATOM   3101  CE2 PHE B 393      -3.693  33.421  -1.652  1.00 47.90           C  
ATOM   3102  CZ  PHE B 393      -2.707  34.359  -1.396  1.00 47.90           C  
ATOM   3103  N   PHE B 394       0.738  29.776  -2.064  1.00 45.49           N  
ATOM   3104  CA  PHE B 394       1.952  30.405  -2.571  1.00 45.49           C  
ATOM   3105  C   PHE B 394       2.387  29.762  -3.882  1.00 45.49           C  
ATOM   3106  CB  PHE B 394       3.080  30.310  -1.539  1.00 45.49           C  
ATOM   3107  O   PHE B 394       2.861  30.449  -4.789  1.00 45.49           O  
ATOM   3108  CG  PHE B 394       3.201  31.524  -0.659  1.00 45.49           C  
ATOM   3109  CD1 PHE B 394       3.891  32.649  -1.094  1.00 45.49           C  
ATOM   3110  CD2 PHE B 394       2.626  31.540   0.605  1.00 45.49           C  
ATOM   3111  CE1 PHE B 394       4.005  33.775  -0.281  1.00 45.49           C  
ATOM   3112  CE2 PHE B 394       2.736  32.661   1.423  1.00 45.49           C  
ATOM   3113  CZ  PHE B 394       3.426  33.777   0.978  1.00 45.49           C  
ATOM   3114  N   SER B 395       2.139  28.474  -3.973  1.00 42.71           N  
ATOM   3115  CA  SER B 395       2.540  27.761  -5.181  1.00 42.71           C  
ATOM   3116  C   SER B 395       1.651  28.133  -6.363  1.00 42.71           C  
ATOM   3117  CB  SER B 395       2.492  26.249  -4.953  1.00 42.71           C  
ATOM   3118  O   SER B 395       2.133  28.269  -7.490  1.00 42.71           O  
ATOM   3119  OG  SER B 395       2.770  25.550  -6.153  1.00 42.71           O  
ATOM   3120  N   ASN B 396       0.368  28.341  -6.049  1.00 39.10           N  
ATOM   3121  CA  ASN B 396      -0.595  28.594  -7.116  1.00 39.10           C  
ATOM   3122  C   ASN B 396      -0.671  30.078  -7.463  1.00 39.10           C  
ATOM   3123  CB  ASN B 396      -1.978  28.068  -6.726  1.00 39.10           C  
ATOM   3124  O   ASN B 396      -0.828  30.440  -8.630  1.00 39.10           O  
ATOM   3125  CG  ASN B 396      -2.145  26.590  -7.019  1.00 39.10           C  
ATOM   3126  ND2 ASN B 396      -2.976  25.919  -6.229  1.00 39.10           N  
ATOM   3127  OD1 ASN B 396      -1.532  26.055  -7.946  1.00 39.10           O  
ATOM   3128  N   TYR B 397      -0.636  30.940  -6.557  1.00 35.56           N  
ATOM   3129  CA  TYR B 397      -0.859  32.360  -6.805  1.00 35.56           C  
ATOM   3130  C   TYR B 397       0.454  33.075  -7.098  1.00 35.56           C  
ATOM   3131  CB  TYR B 397      -1.553  33.013  -5.605  1.00 35.56           C  
ATOM   3132  O   TYR B 397       0.487  34.033  -7.874  1.00 35.56           O  
ATOM   3133  CG  TYR B 397      -3.059  33.026  -5.709  1.00 35.56           C  
ATOM   3134  CD1 TYR B 397      -3.721  34.053  -6.378  1.00 35.56           C  
ATOM   3135  CD2 TYR B 397      -3.822  32.014  -5.136  1.00 35.56           C  
ATOM   3136  CE1 TYR B 397      -5.109  34.071  -6.474  1.00 35.56           C  
ATOM   3137  CE2 TYR B 397      -5.210  32.022  -5.226  1.00 35.56           C  
ATOM   3138  OH  TYR B 397      -7.217  33.065  -5.988  1.00 35.56           O  
ATOM   3139  CZ  TYR B 397      -5.843  33.052  -5.896  1.00 35.56           C  
ATOM   3140  N   LEU B 398       1.455  32.577  -6.440  1.00 33.10           N  
ATOM   3141  CA  LEU B 398       2.732  33.226  -6.718  1.00 33.10           C  
ATOM   3142  C   LEU B 398       3.336  32.702  -8.016  1.00 33.10           C  
ATOM   3143  CB  LEU B 398       3.709  33.004  -5.560  1.00 33.10           C  
ATOM   3144  O   LEU B 398       4.369  33.200  -8.470  1.00 33.10           O  
ATOM   3145  CG  LEU B 398       3.864  34.161  -4.573  1.00 33.10           C  
ATOM   3146  CD1 LEU B 398       3.812  33.645  -3.139  1.00 33.10           C  
ATOM   3147  CD2 LEU B 398       5.166  34.912  -4.829  1.00 33.10           C  
ATOM   3148  N   LYS B 399       2.848  31.638  -8.634  1.00 35.82           N  
ATOM   3149  CA  LYS B 399       3.334  31.362  -9.983  1.00 35.82           C  
ATOM   3150  C   LYS B 399       2.973  32.494 -10.940  1.00 35.82           C  
ATOM   3151  CB  LYS B 399       2.765  30.039 -10.498  1.00 35.82           C  
ATOM   3152  O   LYS B 399       1.793  32.767 -11.170  1.00 35.82           O  
ATOM   3153  CG  LYS B 399       3.813  28.957 -10.713  1.00 35.82           C  
ATOM   3154  CD  LYS B 399       3.186  27.665 -11.222  1.00 35.82           C  
ATOM   3155  CE  LYS B 399       4.218  26.552 -11.345  1.00 35.82           C  
ATOM   3156  NZ  LYS B 399       3.612  25.290 -11.864  1.00 35.82           N  
ATOM   3157  N   ARG B 400       3.451  33.732 -10.772  1.00 35.04           N  
ATOM   3158  CA  ARG B 400       3.364  34.963 -11.550  1.00 35.04           C  
ATOM   3159  C   ARG B 400       3.576  34.689 -13.035  1.00 35.04           C  
ATOM   3160  CB  ARG B 400       4.390  35.986 -11.054  1.00 35.04           C  
ATOM   3161  O   ARG B 400       4.627  34.184 -13.434  1.00 35.04           O  
ATOM   3162  CG  ARG B 400       3.888  36.859  -9.915  1.00 35.04           C  
ATOM   3163  CD  ARG B 400       4.829  38.023  -9.640  1.00 35.04           C  
ATOM   3164  NE  ARG B 400       4.346  38.859  -8.545  1.00 35.04           N  
ATOM   3165  NH1 ARG B 400       5.986  40.470  -8.778  1.00 35.04           N  
ATOM   3166  NH2 ARG B 400       4.385  40.684  -7.151  1.00 35.04           N  
ATOM   3167  CZ  ARG B 400       4.907  40.003  -8.160  1.00 35.04           C  
ATOM   3168  N   ARG B 401       2.488  34.432 -13.839  1.00 35.93           N  
ATOM   3169  CA  ARG B 401       2.600  34.313 -15.289  1.00 35.93           C  
ATOM   3170  C   ARG B 401       3.237  35.560 -15.894  1.00 35.93           C  
ATOM   3171  CB  ARG B 401       1.226  34.070 -15.917  1.00 35.93           C  
ATOM   3172  O   ARG B 401       2.927  35.934 -17.027  1.00 35.93           O  
ATOM   3173  CG  ARG B 401       0.805  32.609 -15.932  1.00 35.93           C  
ATOM   3174  CD  ARG B 401      -0.416  32.382 -16.813  1.00 35.93           C  
ATOM   3175  NE  ARG B 401      -0.931  31.023 -16.680  1.00 35.93           N  
ATOM   3176  NH1 ARG B 401      -2.147  31.070 -18.644  1.00 35.93           N  
ATOM   3177  NH2 ARG B 401      -2.151  29.190 -17.333  1.00 35.93           N  
ATOM   3178  CZ  ARG B 401      -1.742  30.431 -17.553  1.00 35.93           C  
ATOM   3179  N   VAL B 402       3.642  36.570 -15.242  1.00 34.78           N  
ATOM   3180  CA  VAL B 402       4.335  37.732 -15.788  1.00 34.78           C  
ATOM   3181  C   VAL B 402       5.810  37.401 -16.002  1.00 34.78           C  
ATOM   3182  CB  VAL B 402       4.193  38.963 -14.865  1.00 34.78           C  
ATOM   3183  O   VAL B 402       6.510  37.019 -15.061  1.00 34.78           O  
ATOM   3184  CG1 VAL B 402       4.813  40.199 -15.514  1.00 34.78           C  
ATOM   3185  CG2 VAL B 402       2.723  39.211 -14.530  1.00 34.78           C  
ATOM   3186  N   VAL B 403       6.163  36.889 -17.197  1.00 39.89           N  
ATOM   3187  CA  VAL B 403       7.534  36.509 -17.524  1.00 39.89           C  
ATOM   3188  C   VAL B 403       8.372  37.761 -17.773  1.00 39.89           C  
ATOM   3189  CB  VAL B 403       7.586  35.580 -18.758  1.00 39.89           C  
ATOM   3190  O   VAL B 403       7.998  38.616 -18.579  1.00 39.89           O  
ATOM   3191  CG1 VAL B 403       9.009  35.076 -18.994  1.00 39.89           C  
ATOM   3192  CG2 VAL B 403       6.623  34.407 -18.582  1.00 39.89           C  
ATOM   3193  N   PHE B 404       9.387  38.163 -16.895  1.00 37.07           N  
ATOM   3194  CA  PHE B 404      10.292  39.280 -17.139  1.00 37.07           C  
ATOM   3195  C   PHE B 404      11.244  38.965 -18.286  1.00 37.07           C  
ATOM   3196  CB  PHE B 404      11.088  39.615 -15.873  1.00 37.07           C  
ATOM   3197  O   PHE B 404      11.314  37.823 -18.746  1.00 37.07           O  
ATOM   3198  CG  PHE B 404      10.414  40.622 -14.981  1.00 37.07           C  
ATOM   3199  CD1 PHE B 404      10.565  41.984 -15.209  1.00 37.07           C  
ATOM   3200  CD2 PHE B 404       9.629  40.206 -13.914  1.00 37.07           C  
ATOM   3201  CE1 PHE B 404       9.943  42.919 -14.385  1.00 37.07           C  
ATOM   3202  CE2 PHE B 404       9.004  41.134 -13.085  1.00 37.07           C  
ATOM   3203  CZ  PHE B 404       9.163  42.490 -13.322  1.00 37.07           C  
ATOM   3204  N   ASN B 405      12.299  39.779 -18.541  1.00 39.53           N  
ATOM   3205  CA  ASN B 405      13.349  39.817 -19.553  1.00 39.53           C  
ATOM   3206  C   ASN B 405      14.234  38.576 -19.489  1.00 39.53           C  
ATOM   3207  CB  ASN B 405      14.196  41.082 -19.400  1.00 39.53           C  
ATOM   3208  O   ASN B 405      14.664  38.169 -18.408  1.00 39.53           O  
ATOM   3209  CG  ASN B 405      13.623  42.264 -20.157  1.00 39.53           C  
ATOM   3210  ND2 ASN B 405      14.191  43.443 -19.934  1.00 39.53           N  
ATOM   3211  OD1 ASN B 405      12.676  42.119 -20.934  1.00 39.53           O  
ATOM   3212  N   GLY B 406      14.247  37.634 -20.514  1.00 43.48           N  
ATOM   3213  CA  GLY B 406      15.125  36.500 -20.754  1.00 43.48           C  
ATOM   3214  C   GLY B 406      14.386  35.177 -20.823  1.00 43.48           C  
ATOM   3215  O   GLY B 406      15.008  34.112 -20.833  1.00 43.48           O  
ATOM   3216  N   VAL B 407      13.089  35.017 -20.679  1.00 48.47           N  
ATOM   3217  CA  VAL B 407      12.443  33.709 -20.699  1.00 48.47           C  
ATOM   3218  C   VAL B 407      12.084  33.332 -22.134  1.00 48.47           C  
ATOM   3219  CB  VAL B 407      11.180  33.685 -19.809  1.00 48.47           C  
ATOM   3220  O   VAL B 407      11.617  34.174 -22.905  1.00 48.47           O  
ATOM   3221  CG1 VAL B 407      10.568  32.286 -19.779  1.00 48.47           C  
ATOM   3222  CG2 VAL B 407      11.516  34.155 -18.395  1.00 48.47           C  
ATOM   3223  N   SER B 408      12.559  32.115 -22.647  1.00 54.50           N  
ATOM   3224  CA  SER B 408      12.276  31.508 -23.944  1.00 54.50           C  
ATOM   3225  C   SER B 408      10.976  30.713 -23.911  1.00 54.50           C  
ATOM   3226  CB  SER B 408      13.429  30.599 -24.373  1.00 54.50           C  
ATOM   3227  O   SER B 408      10.682  30.034 -22.924  1.00 54.50           O  
ATOM   3228  OG  SER B 408      13.658  29.588 -23.407  1.00 54.50           O  
ATOM   3229  N   PHE B 409       9.945  31.227 -24.571  1.00 63.32           N  
ATOM   3230  CA  PHE B 409       8.695  30.488 -24.701  1.00 63.32           C  
ATOM   3231  C   PHE B 409       8.877  29.269 -25.598  1.00 63.32           C  
ATOM   3232  CB  PHE B 409       7.591  31.391 -25.260  1.00 63.32           C  
ATOM   3233  O   PHE B 409       9.575  29.337 -26.611  1.00 63.32           O  
ATOM   3234  CG  PHE B 409       7.308  32.600 -24.411  1.00 63.32           C  
ATOM   3235  CD1 PHE B 409       6.604  32.481 -23.218  1.00 63.32           C  
ATOM   3236  CD2 PHE B 409       7.745  33.858 -24.805  1.00 63.32           C  
ATOM   3237  CE1 PHE B 409       6.340  33.599 -22.430  1.00 63.32           C  
ATOM   3238  CE2 PHE B 409       7.486  34.980 -24.023  1.00 63.32           C  
ATOM   3239  CZ  PHE B 409       6.782  34.848 -22.836  1.00 63.32           C  
ATOM   3240  N   SER B 410       8.405  27.940 -25.311  1.00 62.41           N  
ATOM   3241  CA  SER B 410       8.518  26.722 -26.107  1.00 62.41           C  
ATOM   3242  C   SER B 410       7.560  26.747 -27.293  1.00 62.41           C  
ATOM   3243  CB  SER B 410       8.241  25.490 -25.244  1.00 62.41           C  
ATOM   3244  O   SER B 410       7.913  26.313 -28.392  1.00 62.41           O  
ATOM   3245  OG  SER B 410       6.895  25.477 -24.803  1.00 62.41           O  
ATOM   3246  N   THR B 411       6.252  27.307 -27.044  1.00 69.45           N  
ATOM   3247  CA  THR B 411       5.250  27.349 -28.104  1.00 69.45           C  
ATOM   3248  C   THR B 411       4.593  28.724 -28.172  1.00 69.45           C  
ATOM   3249  CB  THR B 411       4.170  26.271 -27.895  1.00 69.45           C  
ATOM   3250  O   THR B 411       4.567  29.456 -27.180  1.00 69.45           O  
ATOM   3251  CG2 THR B 411       4.741  24.873 -28.111  1.00 69.45           C  
ATOM   3252  OG1 THR B 411       3.660  26.366 -26.560  1.00 69.45           O  
ATOM   3253  N   PHE B 412       4.146  29.180 -29.352  1.00 80.60           N  
ATOM   3254  CA  PHE B 412       3.451  30.438 -29.595  1.00 80.60           C  
ATOM   3255  C   PHE B 412       2.184  30.528 -28.751  1.00 80.60           C  
ATOM   3256  CB  PHE B 412       3.104  30.585 -31.080  1.00 80.60           C  
ATOM   3257  O   PHE B 412       1.860  31.593 -28.221  1.00 80.60           O  
ATOM   3258  CG  PHE B 412       2.515  31.923 -31.436  1.00 80.60           C  
ATOM   3259  CD1 PHE B 412       1.144  32.069 -31.614  1.00 80.60           C  
ATOM   3260  CD2 PHE B 412       3.332  33.035 -31.594  1.00 80.60           C  
ATOM   3261  CE1 PHE B 412       0.596  33.306 -31.945  1.00 80.60           C  
ATOM   3262  CE2 PHE B 412       2.791  34.274 -31.924  1.00 80.60           C  
ATOM   3263  CZ  PHE B 412       1.423  34.408 -32.100  1.00 80.60           C  
ATOM   3264  N   GLU B 413       1.616  29.358 -28.489  1.00 76.16           N  
ATOM   3265  CA  GLU B 413       0.371  29.299 -27.729  1.00 76.16           C  
ATOM   3266  C   GLU B 413       0.604  29.647 -26.262  1.00 76.16           C  
ATOM   3267  CB  GLU B 413      -0.266  27.912 -27.846  1.00 76.16           C  
ATOM   3268  O   GLU B 413      -0.217  30.327 -25.642  1.00 76.16           O  
ATOM   3269  CG  GLU B 413      -1.576  27.900 -28.621  1.00 76.16           C  
ATOM   3270  CD  GLU B 413      -2.195  26.516 -28.731  1.00 76.16           C  
ATOM   3271  OE1 GLU B 413      -3.286  26.386 -29.331  1.00 76.16           O  
ATOM   3272  OE2 GLU B 413      -1.585  25.555 -28.212  1.00 76.16           O  
ATOM   3273  N   GLU B 414       1.769  29.207 -25.802  1.00 74.53           N  
ATOM   3274  CA  GLU B 414       2.122  29.497 -24.416  1.00 74.53           C  
ATOM   3275  C   GLU B 414       2.392  30.985 -24.215  1.00 74.53           C  
ATOM   3276  CB  GLU B 414       3.342  28.678 -23.989  1.00 74.53           C  
ATOM   3277  O   GLU B 414       2.003  31.560 -23.196  1.00 74.53           O  
ATOM   3278  CG  GLU B 414       3.031  27.600 -22.961  1.00 74.53           C  
ATOM   3279  CD  GLU B 414       4.239  26.753 -22.595  1.00 74.53           C  
ATOM   3280  OE1 GLU B 414       4.094  25.805 -21.790  1.00 74.53           O  
ATOM   3281  OE2 GLU B 414       5.340  27.040 -23.117  1.00 74.53           O  
ATOM   3282  N   ALA B 415       3.081  31.551 -25.159  1.00 77.18           N  
ATOM   3283  CA  ALA B 415       3.393  32.977 -25.103  1.00 77.18           C  
ATOM   3284  C   ALA B 415       2.122  33.819 -25.157  1.00 77.18           C  
ATOM   3285  CB  ALA B 415       4.330  33.361 -26.246  1.00 77.18           C  
ATOM   3286  O   ALA B 415       2.016  34.839 -24.472  1.00 77.18           O  
ATOM   3287  N   ALA B 416       1.095  33.321 -25.939  1.00 77.85           N  
ATOM   3288  CA  ALA B 416      -0.146  34.058 -26.158  1.00 77.85           C  
ATOM   3289  C   ALA B 416      -0.961  34.155 -24.871  1.00 77.85           C  
ATOM   3290  CB  ALA B 416      -0.972  33.396 -27.258  1.00 77.85           C  
ATOM   3291  O   ALA B 416      -1.739  35.095 -24.691  1.00 77.85           O  
ATOM   3292  N   LEU B 417      -0.681  33.208 -23.968  1.00 69.50           N  
ATOM   3293  CA  LEU B 417      -1.480  33.144 -22.748  1.00 69.50           C  
ATOM   3294  C   LEU B 417      -0.788  33.880 -21.606  1.00 69.50           C  
ATOM   3295  CB  LEU B 417      -1.737  31.688 -22.352  1.00 69.50           C  
ATOM   3296  O   LEU B 417      -1.348  34.008 -20.515  1.00 69.50           O  
ATOM   3297  CG  LEU B 417      -2.630  30.877 -23.293  1.00 69.50           C  
ATOM   3298  CD1 LEU B 417      -2.431  29.383 -23.054  1.00 69.50           C  
ATOM   3299  CD2 LEU B 417      -4.093  31.263 -23.108  1.00 69.50           C  
ATOM   3300  N   CYS B 418       0.414  34.441 -21.813  1.00 66.59           N  
ATOM   3301  CA  CYS B 418       1.205  35.089 -20.772  1.00 66.59           C  
ATOM   3302  C   CYS B 418       1.293  36.592 -21.011  1.00 66.59           C  
ATOM   3303  CB  CYS B 418       2.609  34.490 -20.715  1.00 66.59           C  
ATOM   3304  O   CYS B 418       1.041  37.064 -22.121  1.00 66.59           O  
ATOM   3305  SG  CYS B 418       2.638  32.743 -20.256  1.00 66.59           S  
ATOM   3306  N   THR B 419       1.461  37.401 -20.007  1.00 63.84           N  
ATOM   3307  CA  THR B 419       1.681  38.839 -20.110  1.00 63.84           C  
ATOM   3308  C   THR B 419       3.173  39.158 -20.124  1.00 63.84           C  
ATOM   3309  CB  THR B 419       1.003  39.592 -18.950  1.00 63.84           C  
ATOM   3310  O   THR B 419       3.916  38.715 -19.246  1.00 63.84           O  
ATOM   3311  CG2 THR B 419      -0.410  40.025 -19.327  1.00 63.84           C  
ATOM   3312  OG1 THR B 419       0.938  38.733 -17.804  1.00 63.84           O  
ATOM   3313  N   PHE B 420       3.685  39.677 -21.197  1.00 67.68           N  
ATOM   3314  CA  PHE B 420       5.096  40.027 -21.305  1.00 67.68           C  
ATOM   3315  C   PHE B 420       5.276  41.307 -22.113  1.00 67.68           C  
ATOM   3316  CB  PHE B 420       5.887  38.884 -21.949  1.00 67.68           C  
ATOM   3317  O   PHE B 420       4.343  41.764 -22.777  1.00 67.68           O  
ATOM   3318  CG  PHE B 420       5.424  38.532 -23.337  1.00 67.68           C  
ATOM   3319  CD1 PHE B 420       4.409  37.604 -23.531  1.00 67.68           C  
ATOM   3320  CD2 PHE B 420       6.005  39.130 -24.448  1.00 67.68           C  
ATOM   3321  CE1 PHE B 420       3.978  37.276 -24.815  1.00 67.68           C  
ATOM   3322  CE2 PHE B 420       5.580  38.807 -25.733  1.00 67.68           C  
ATOM   3323  CZ  PHE B 420       4.567  37.879 -25.915  1.00 67.68           C  
ATOM   3324  N   LEU B 421       6.439  41.952 -22.068  1.00 70.95           N  
ATOM   3325  CA  LEU B 421       6.772  43.149 -22.832  1.00 70.95           C  
ATOM   3326  C   LEU B 421       7.312  42.783 -24.210  1.00 70.95           C  
ATOM   3327  CB  LEU B 421       7.800  43.997 -22.078  1.00 70.95           C  
ATOM   3328  O   LEU B 421       8.292  42.043 -24.321  1.00 70.95           O  
ATOM   3329  CG  LEU B 421       7.752  45.505 -22.331  1.00 70.95           C  
ATOM   3330  CD1 LEU B 421       7.317  46.241 -21.068  1.00 70.95           C  
ATOM   3331  CD2 LEU B 421       9.109  46.011 -22.810  1.00 70.95           C  
ATOM   3332  N   LEU B 422       6.529  43.135 -25.238  1.00 76.55           N  
ATOM   3333  CA  LEU B 422       6.929  42.869 -26.615  1.00 76.55           C  
ATOM   3334  C   LEU B 422       7.996  43.859 -27.071  1.00 76.55           C  
ATOM   3335  CB  LEU B 422       5.718  42.939 -27.549  1.00 76.55           C  
ATOM   3336  O   LEU B 422       7.683  45.002 -27.411  1.00 76.55           O  
ATOM   3337  CG  LEU B 422       5.855  42.222 -28.892  1.00 76.55           C  
ATOM   3338  CD1 LEU B 422       5.278  40.813 -28.802  1.00 76.55           C  
ATOM   3339  CD2 LEU B 422       5.166  43.017 -29.996  1.00 76.55           C  
ATOM   3340  N   ASN B 423       9.297  43.503 -27.026  1.00 71.04           N  
ATOM   3341  CA  ASN B 423      10.440  44.278 -27.498  1.00 71.04           C  
ATOM   3342  C   ASN B 423      11.030  43.685 -28.774  1.00 71.04           C  
ATOM   3343  CB  ASN B 423      11.511  44.372 -26.410  1.00 71.04           C  
ATOM   3344  O   ASN B 423      10.545  42.669 -29.274  1.00 71.04           O  
ATOM   3345  CG  ASN B 423      11.929  43.013 -25.884  1.00 71.04           C  
ATOM   3346  ND2 ASN B 423      12.758  43.008 -24.847  1.00 71.04           N  
ATOM   3347  OD1 ASN B 423      11.511  41.976 -26.405  1.00 71.04           O  
ATOM   3348  N   LYS B 424      11.927  44.312 -29.303  1.00 75.92           N  
ATOM   3349  CA  LYS B 424      12.564  43.872 -30.541  1.00 75.92           C  
ATOM   3350  C   LYS B 424      13.069  42.437 -30.419  1.00 75.92           C  
ATOM   3351  CB  LYS B 424      13.718  44.804 -30.912  1.00 75.92           C  
ATOM   3352  O   LYS B 424      12.876  41.626 -31.326  1.00 75.92           O  
ATOM   3353  CG  LYS B 424      14.283  44.566 -32.304  1.00 75.92           C  
ATOM   3354  CD  LYS B 424      15.406  45.544 -32.627  1.00 75.92           C  
ATOM   3355  CE  LYS B 424      16.037  45.246 -33.980  1.00 75.92           C  
ATOM   3356  NZ  LYS B 424      17.122  46.217 -34.311  1.00 75.92           N  
ATOM   3357  N   GLU B 425      13.625  42.072 -29.255  1.00 75.26           N  
ATOM   3358  CA  GLU B 425      14.172  40.738 -29.026  1.00 75.26           C  
ATOM   3359  C   GLU B 425      13.066  39.686 -28.994  1.00 75.26           C  
ATOM   3360  CB  GLU B 425      14.970  40.701 -27.720  1.00 75.26           C  
ATOM   3361  O   GLU B 425      13.201  38.618 -29.596  1.00 75.26           O  
ATOM   3362  CG  GLU B 425      16.404  40.221 -27.890  1.00 75.26           C  
ATOM   3363  CD  GLU B 425      17.209  40.270 -26.601  1.00 75.26           C  
ATOM   3364  OE1 GLU B 425      18.392  39.859 -26.608  1.00 75.26           O  
ATOM   3365  OE2 GLU B 425      16.653  40.721 -25.575  1.00 75.26           O  
ATOM   3366  N   MET B 426      12.002  39.988 -28.309  1.00 78.47           N  
ATOM   3367  CA  MET B 426      10.882  39.059 -28.197  1.00 78.47           C  
ATOM   3368  C   MET B 426      10.175  38.895 -29.537  1.00 78.47           C  
ATOM   3369  CB  MET B 426       9.889  39.537 -27.136  1.00 78.47           C  
ATOM   3370  O   MET B 426       9.704  37.804 -29.866  1.00 78.47           O  
ATOM   3371  CG  MET B 426      10.133  38.946 -25.757  1.00 78.47           C  
ATOM   3372  SD  MET B 426       9.991  37.117 -25.741  1.00 78.47           S  
ATOM   3373  CE  MET B 426       9.391  36.857 -24.048  1.00 78.47           C  
ATOM   3374  N   TYR B 427      10.088  40.045 -30.318  1.00 82.12           N  
ATOM   3375  CA  TYR B 427       9.495  40.001 -31.650  1.00 82.12           C  
ATOM   3376  C   TYR B 427      10.251  39.033 -32.551  1.00 82.12           C  
ATOM   3377  CB  TYR B 427       9.480  41.397 -32.279  1.00 82.12           C  
ATOM   3378  O   TYR B 427       9.643  38.196 -33.223  1.00 82.12           O  
ATOM   3379  CG  TYR B 427       9.060  41.405 -33.729  1.00 82.12           C  
ATOM   3380  CD1 TYR B 427      10.008  41.451 -34.749  1.00 82.12           C  
ATOM   3381  CD2 TYR B 427       7.715  41.369 -34.082  1.00 82.12           C  
ATOM   3382  CE1 TYR B 427       9.625  41.460 -36.086  1.00 82.12           C  
ATOM   3383  CE2 TYR B 427       7.321  41.378 -35.416  1.00 82.12           C  
ATOM   3384  OH  TYR B 427       7.898  41.433 -37.731  1.00 82.12           O  
ATOM   3385  CZ  TYR B 427       8.282  41.423 -36.409  1.00 82.12           C  
ATOM   3386  N   LEU B 428      11.609  39.101 -32.464  1.00 78.85           N  
ATOM   3387  CA  LEU B 428      12.445  38.261 -33.313  1.00 78.85           C  
ATOM   3388  C   LEU B 428      12.336  36.796 -32.904  1.00 78.85           C  
ATOM   3389  CB  LEU B 428      13.906  38.714 -33.245  1.00 78.85           C  
ATOM   3390  O   LEU B 428      12.317  35.908 -33.759  1.00 78.85           O  
ATOM   3391  CG  LEU B 428      14.284  39.917 -34.112  1.00 78.85           C  
ATOM   3392  CD1 LEU B 428      15.554  40.574 -33.582  1.00 78.85           C  
ATOM   3393  CD2 LEU B 428      14.461  39.493 -35.566  1.00 78.85           C  
ATOM   3394  N   LYS B 429      12.164  36.590 -31.599  1.00 78.75           N  
ATOM   3395  CA  LYS B 429      12.064  35.231 -31.075  1.00 78.75           C  
ATOM   3396  C   LYS B 429      10.725  34.598 -31.441  1.00 78.75           C  
ATOM   3397  CB  LYS B 429      12.249  35.226 -29.557  1.00 78.75           C  
ATOM   3398  O   LYS B 429      10.670  33.428 -31.826  1.00 78.75           O  
ATOM   3399  CG  LYS B 429      13.693  35.057 -29.110  1.00 78.75           C  
ATOM   3400  CD  LYS B 429      13.809  35.028 -27.591  1.00 78.75           C  
ATOM   3401  CE  LYS B 429      15.260  34.925 -27.141  1.00 78.75           C  
ATOM   3402  NZ  LYS B 429      15.382  34.958 -25.653  1.00 78.75           N  
ATOM   3403  N   LEU B 430       9.719  35.373 -31.372  1.00 80.74           N  
ATOM   3404  CA  LEU B 430       8.373  34.858 -31.603  1.00 80.74           C  
ATOM   3405  C   LEU B 430       8.096  34.711 -33.095  1.00 80.74           C  
ATOM   3406  CB  LEU B 430       7.330  35.779 -30.966  1.00 80.74           C  
ATOM   3407  O   LEU B 430       7.322  33.843 -33.505  1.00 80.74           O  
ATOM   3408  CG  LEU B 430       6.907  35.439 -29.536  1.00 80.74           C  
ATOM   3409  CD1 LEU B 430       6.945  36.687 -28.661  1.00 80.74           C  
ATOM   3410  CD2 LEU B 430       5.516  34.813 -29.524  1.00 80.74           C  
ATOM   3411  N   ARG B 431       8.740  35.655 -33.943  1.00 78.88           N  
ATOM   3412  CA  ARG B 431       8.549  35.613 -35.389  1.00 78.88           C  
ATOM   3413  C   ARG B 431       9.510  34.624 -36.040  1.00 78.88           C  
ATOM   3414  CB  ARG B 431       8.737  37.005 -35.997  1.00 78.88           C  
ATOM   3415  O   ARG B 431       9.468  34.418 -37.254  1.00 78.88           O  
ATOM   3416  CG  ARG B 431       7.916  37.244 -37.254  1.00 78.88           C  
ATOM   3417  CD  ARG B 431       7.495  38.701 -37.384  1.00 78.88           C  
ATOM   3418  NE  ARG B 431       7.049  39.014 -38.738  1.00 78.88           N  
ATOM   3419  NH1 ARG B 431       6.444  41.191 -38.257  1.00 78.88           N  
ATOM   3420  NH2 ARG B 431       6.184  40.367 -40.381  1.00 78.88           N  
ATOM   3421  CZ  ARG B 431       6.560  40.190 -39.122  1.00 78.88           C  
ATOM   3422  N   SER B 432      10.283  34.015 -35.218  1.00 76.46           N  
ATOM   3423  CA  SER B 432      11.199  33.026 -35.779  1.00 76.46           C  
ATOM   3424  C   SER B 432      10.439  31.877 -36.433  1.00 76.46           C  
ATOM   3425  CB  SER B 432      12.129  32.481 -34.694  1.00 76.46           C  
ATOM   3426  O   SER B 432       9.372  31.482 -35.958  1.00 76.46           O  
ATOM   3427  OG  SER B 432      11.432  31.604 -33.827  1.00 76.46           O  
ATOM   3428  N   ASP B 433      10.647  31.399 -37.675  1.00 64.25           N  
ATOM   3429  CA  ASP B 433      10.018  30.366 -38.493  1.00 64.25           C  
ATOM   3430  C   ASP B 433       9.886  29.057 -37.718  1.00 64.25           C  
ATOM   3431  CB  ASP B 433      10.816  30.138 -39.778  1.00 64.25           C  
ATOM   3432  O   ASP B 433       8.998  28.250 -38.000  1.00 64.25           O  
ATOM   3433  CG  ASP B 433      10.221  30.851 -40.980  1.00 64.25           C  
ATOM   3434  OD1 ASP B 433       9.051  31.284 -40.914  1.00 64.25           O  
ATOM   3435  OD2 ASP B 433      10.929  30.977 -42.003  1.00 64.25           O  
ATOM   3436  N   VAL B 434      10.562  28.809 -36.614  1.00 63.63           N  
ATOM   3437  CA  VAL B 434      10.521  27.585 -35.821  1.00 63.63           C  
ATOM   3438  C   VAL B 434       9.300  27.604 -34.905  1.00 63.63           C  
ATOM   3439  CB  VAL B 434      11.810  27.406 -34.988  1.00 63.63           C  
ATOM   3440  O   VAL B 434       8.624  26.586 -34.741  1.00 63.63           O  
ATOM   3441  CG1 VAL B 434      11.721  26.152 -34.119  1.00 63.63           C  
ATOM   3442  CG2 VAL B 434      13.032  27.340 -35.903  1.00 63.63           C  
ATOM   3443  N   LEU B 435       8.849  28.809 -34.429  1.00 71.08           N  
ATOM   3444  CA  LEU B 435       7.759  28.899 -33.464  1.00 71.08           C  
ATOM   3445  C   LEU B 435       6.435  29.184 -34.164  1.00 71.08           C  
ATOM   3446  CB  LEU B 435       8.048  29.991 -32.430  1.00 71.08           C  
ATOM   3447  O   LEU B 435       5.398  28.632 -33.789  1.00 71.08           O  
ATOM   3448  CG  LEU B 435       8.247  29.522 -30.987  1.00 71.08           C  
ATOM   3449  CD1 LEU B 435       9.611  29.966 -30.469  1.00 71.08           C  
ATOM   3450  CD2 LEU B 435       7.132  30.053 -30.093  1.00 71.08           C  
ATOM   3451  N   LEU B 436       6.546  30.035 -35.302  1.00 75.59           N  
ATOM   3452  CA  LEU B 436       5.326  30.409 -36.009  1.00 75.59           C  
ATOM   3453  C   LEU B 436       5.579  30.514 -37.510  1.00 75.59           C  
ATOM   3454  CB  LEU B 436       4.783  31.737 -35.477  1.00 75.59           C  
ATOM   3455  O   LEU B 436       6.055  31.544 -37.992  1.00 75.59           O  
ATOM   3456  CG  LEU B 436       3.268  31.821 -35.282  1.00 75.59           C  
ATOM   3457  CD1 LEU B 436       2.935  32.052 -33.812  1.00 75.59           C  
ATOM   3458  CD2 LEU B 436       2.678  32.928 -36.150  1.00 75.59           C  
ATOM   3459  N   PRO B 437       5.248  29.412 -38.235  1.00 71.90           N  
ATOM   3460  CA  PRO B 437       5.363  29.500 -39.693  1.00 71.90           C  
ATOM   3461  C   PRO B 437       4.556  30.656 -40.280  1.00 71.90           C  
ATOM   3462  CB  PRO B 437       4.815  28.153 -40.172  1.00 71.90           C  
ATOM   3463  O   PRO B 437       3.511  31.023 -39.736  1.00 71.90           O  
ATOM   3464  CG  PRO B 437       4.610  27.358 -38.923  1.00 71.90           C  
ATOM   3465  CD  PRO B 437       4.746  28.279 -37.744  1.00 71.90           C  
ATOM   3466  N   LEU B 438       4.986  31.279 -41.337  1.00 77.61           N  
ATOM   3467  CA  LEU B 438       4.393  32.444 -41.984  1.00 77.61           C  
ATOM   3468  C   LEU B 438       2.941  32.175 -42.363  1.00 77.61           C  
ATOM   3469  CB  LEU B 438       5.195  32.832 -43.229  1.00 77.61           C  
ATOM   3470  O   LEU B 438       2.093  33.065 -42.260  1.00 77.61           O  
ATOM   3471  CG  LEU B 438       5.165  34.310 -43.621  1.00 77.61           C  
ATOM   3472  CD1 LEU B 438       5.985  35.136 -42.636  1.00 77.61           C  
ATOM   3473  CD2 LEU B 438       5.682  34.497 -45.044  1.00 77.61           C  
ATOM   3474  N   THR B 439       2.673  30.952 -42.723  1.00 81.70           N  
ATOM   3475  CA  THR B 439       1.318  30.591 -43.123  1.00 81.70           C  
ATOM   3476  C   THR B 439       0.362  30.680 -41.937  1.00 81.70           C  
ATOM   3477  CB  THR B 439       1.270  29.172 -43.718  1.00 81.70           C  
ATOM   3478  O   THR B 439      -0.744  31.210 -42.064  1.00 81.70           O  
ATOM   3479  CG2 THR B 439       1.731  29.169 -45.172  1.00 81.70           C  
ATOM   3480  OG1 THR B 439       2.126  28.311 -42.956  1.00 81.70           O  
ATOM   3481  N   GLN B 440       0.872  30.232 -40.811  1.00 84.62           N  
ATOM   3482  CA  GLN B 440       0.050  30.239 -39.605  1.00 84.62           C  
ATOM   3483  C   GLN B 440      -0.096  31.653 -39.048  1.00 84.62           C  
ATOM   3484  CB  GLN B 440       0.648  29.316 -38.542  1.00 84.62           C  
ATOM   3485  O   GLN B 440      -1.157  32.017 -38.537  1.00 84.62           O  
ATOM   3486  CG  GLN B 440       0.022  27.928 -38.510  1.00 84.62           C  
ATOM   3487  CD  GLN B 440       0.600  27.048 -37.418  1.00 84.62           C  
ATOM   3488  NE2 GLN B 440      -0.053  25.921 -37.157  1.00 84.62           N  
ATOM   3489  OE1 GLN B 440       1.626  27.378 -36.815  1.00 84.62           O  
ATOM   3490  N   TYR B 441       0.958  32.459 -39.149  1.00 87.77           N  
ATOM   3491  CA  TYR B 441       0.937  33.856 -38.729  1.00 87.77           C  
ATOM   3492  C   TYR B 441      -0.112  34.643 -39.504  1.00 87.77           C  
ATOM   3493  CB  TYR B 441       2.316  34.495 -38.919  1.00 87.77           C  
ATOM   3494  O   TYR B 441      -0.918  35.365 -38.913  1.00 87.77           O  
ATOM   3495  CG  TYR B 441       2.355  35.965 -38.582  1.00 87.77           C  
ATOM   3496  CD1 TYR B 441       2.411  36.929 -39.587  1.00 87.77           C  
ATOM   3497  CD2 TYR B 441       2.338  36.394 -37.259  1.00 87.77           C  
ATOM   3498  CE1 TYR B 441       2.449  38.285 -39.281  1.00 87.77           C  
ATOM   3499  CE2 TYR B 441       2.376  37.748 -36.942  1.00 87.77           C  
ATOM   3500  OH  TYR B 441       2.469  40.026 -37.649  1.00 87.77           O  
ATOM   3501  CZ  TYR B 441       2.431  38.685 -37.957  1.00 87.77           C  
ATOM   3502  N   ASN B 442      -0.172  34.409 -40.790  1.00 83.98           N  
ATOM   3503  CA  ASN B 442      -1.132  35.108 -41.639  1.00 83.98           C  
ATOM   3504  C   ASN B 442      -2.562  34.657 -41.356  1.00 83.98           C  
ATOM   3505  CB  ASN B 442      -0.792  34.901 -43.116  1.00 83.98           C  
ATOM   3506  O   ASN B 442      -3.496  35.457 -41.433  1.00 83.98           O  
ATOM   3507  CG  ASN B 442       0.467  35.635 -43.534  1.00 83.98           C  
ATOM   3508  ND2 ASN B 442       1.154  35.109 -44.541  1.00 83.98           N  
ATOM   3509  OD1 ASN B 442       0.820  36.666 -42.956  1.00 83.98           O  
ATOM   3510  N   ARG B 443      -2.659  33.426 -41.060  1.00 87.04           N  
ATOM   3511  CA  ARG B 443      -3.970  32.900 -40.692  1.00 87.04           C  
ATOM   3512  C   ARG B 443      -4.493  33.571 -39.426  1.00 87.04           C  
ATOM   3513  CB  ARG B 443      -3.905  31.384 -40.492  1.00 87.04           C  
ATOM   3514  O   ARG B 443      -5.650  33.995 -39.375  1.00 87.04           O  
ATOM   3515  CG  ARG B 443      -5.252  30.742 -40.203  1.00 87.04           C  
ATOM   3516  CD  ARG B 443      -5.119  29.252 -39.922  1.00 87.04           C  
ATOM   3517  NE  ARG B 443      -6.368  28.683 -39.426  1.00 87.04           N  
ATOM   3518  NH1 ARG B 443      -5.399  26.764 -38.580  1.00 87.04           N  
ATOM   3519  NH2 ARG B 443      -7.660  27.091 -38.390  1.00 87.04           N  
ATOM   3520  CZ  ARG B 443      -6.473  27.514 -38.800  1.00 87.04           C  
ATOM   3521  N   TYR B 444      -3.574  33.573 -38.324  1.00 87.26           N  
ATOM   3522  CA  TYR B 444      -3.969  34.193 -37.064  1.00 87.26           C  
ATOM   3523  C   TYR B 444      -4.311  35.664 -37.263  1.00 87.26           C  
ATOM   3524  CB  TYR B 444      -2.853  34.053 -36.024  1.00 87.26           C  
ATOM   3525  O   TYR B 444      -5.275  36.168 -36.682  1.00 87.26           O  
ATOM   3526  CG  TYR B 444      -2.717  32.657 -35.464  1.00 87.26           C  
ATOM   3527  CD1 TYR B 444      -3.834  31.947 -35.032  1.00 87.26           C  
ATOM   3528  CD2 TYR B 444      -1.471  32.047 -35.365  1.00 87.26           C  
ATOM   3529  CE1 TYR B 444      -3.713  30.662 -34.514  1.00 87.26           C  
ATOM   3530  CE2 TYR B 444      -1.338  30.763 -34.849  1.00 87.26           C  
ATOM   3531  OH  TYR B 444      -2.338  28.807 -33.915  1.00 87.26           O  
ATOM   3532  CZ  TYR B 444      -2.463  30.079 -34.427  1.00 87.26           C  
ATOM   3533  N   LEU B 445      -3.601  36.370 -38.159  1.00 87.55           N  
ATOM   3534  CA  LEU B 445      -3.829  37.784 -38.436  1.00 87.55           C  
ATOM   3535  C   LEU B 445      -5.171  37.992 -39.131  1.00 87.55           C  
ATOM   3536  CB  LEU B 445      -2.700  38.350 -39.301  1.00 87.55           C  
ATOM   3537  O   LEU B 445      -5.882  38.957 -38.842  1.00 87.55           O  
ATOM   3538  CG  LEU B 445      -2.282  39.792 -39.012  1.00 87.55           C  
ATOM   3539  CD1 LEU B 445      -1.314  39.837 -37.834  1.00 87.55           C  
ATOM   3540  CD2 LEU B 445      -1.656  40.426 -40.249  1.00 87.55           C  
ATOM   3541  N   ALA B 446      -5.508  37.053 -39.988  1.00 85.87           N  
ATOM   3542  CA  ALA B 446      -6.758  37.140 -40.739  1.00 85.87           C  
ATOM   3543  C   ALA B 446      -7.961  36.901 -39.831  1.00 85.87           C  
ATOM   3544  CB  ALA B 446      -6.757  36.137 -41.891  1.00 85.87           C  
ATOM   3545  O   ALA B 446      -9.022  37.498 -40.026  1.00 85.87           O  
ATOM   3546  N   LEU B 447      -7.724  36.068 -38.814  1.00 85.57           N  
ATOM   3547  CA  LEU B 447      -8.809  35.666 -37.925  1.00 85.57           C  
ATOM   3548  C   LEU B 447      -9.011  36.692 -36.815  1.00 85.57           C  
ATOM   3549  CB  LEU B 447      -8.523  34.290 -37.319  1.00 85.57           C  
ATOM   3550  O   LEU B 447      -9.959  36.590 -36.034  1.00 85.57           O  
ATOM   3551  CG  LEU B 447      -8.937  33.080 -38.158  1.00 85.57           C  
ATOM   3552  CD1 LEU B 447      -8.025  31.894 -37.864  1.00 85.57           C  
ATOM   3553  CD2 LEU B 447     -10.395  32.719 -37.893  1.00 85.57           C  
ATOM   3554  N   TYR B 448      -8.118  37.663 -36.699  1.00 85.80           N  
ATOM   3555  CA  TYR B 448      -8.185  38.667 -35.642  1.00 85.80           C  
ATOM   3556  C   TYR B 448      -9.515  39.409 -35.680  1.00 85.80           C  
ATOM   3557  CB  TYR B 448      -7.028  39.662 -35.771  1.00 85.80           C  
ATOM   3558  O   TYR B 448     -10.122  39.663 -34.636  1.00 85.80           O  
ATOM   3559  CG  TYR B 448      -7.086  40.793 -34.772  1.00 85.80           C  
ATOM   3560  CD1 TYR B 448      -7.497  42.067 -35.157  1.00 85.80           C  
ATOM   3561  CD2 TYR B 448      -6.730  40.590 -33.444  1.00 85.80           C  
ATOM   3562  CE1 TYR B 448      -7.550  43.112 -34.241  1.00 85.80           C  
ATOM   3563  CE2 TYR B 448      -6.779  41.628 -32.519  1.00 85.80           C  
ATOM   3564  OH  TYR B 448      -7.242  43.915 -32.016  1.00 85.80           O  
ATOM   3565  CZ  TYR B 448      -7.191  42.883 -32.927  1.00 85.80           C  
ATOM   3566  N   ASN B 449     -10.045  39.703 -36.834  1.00 78.03           N  
ATOM   3567  CA  ASN B 449     -11.295  40.445 -36.967  1.00 78.03           C  
ATOM   3568  C   ASN B 449     -12.474  39.665 -36.395  1.00 78.03           C  
ATOM   3569  CB  ASN B 449     -11.554  40.801 -38.432  1.00 78.03           C  
ATOM   3570  O   ASN B 449     -13.382  40.249 -35.802  1.00 78.03           O  
ATOM   3571  CG  ASN B 449     -10.816  42.052 -38.869  1.00 78.03           C  
ATOM   3572  ND2 ASN B 449     -10.489  42.129 -40.153  1.00 78.03           N  
ATOM   3573  OD1 ASN B 449     -10.542  42.941 -38.059  1.00 78.03           O  
ATOM   3574  N   LYS B 450     -12.350  38.338 -36.489  1.00 75.17           N  
ATOM   3575  CA  LYS B 450     -13.372  37.457 -35.931  1.00 75.17           C  
ATOM   3576  C   LYS B 450     -13.291  37.417 -34.407  1.00 75.17           C  
ATOM   3577  CB  LYS B 450     -13.232  36.044 -36.500  1.00 75.17           C  
ATOM   3578  O   LYS B 450     -14.319  37.378 -33.727  1.00 75.17           O  
ATOM   3579  CG  LYS B 450     -14.344  35.094 -36.079  1.00 75.17           C  
ATOM   3580  CD  LYS B 450     -14.152  33.708 -36.681  1.00 75.17           C  
ATOM   3581  CE  LYS B 450     -15.200  32.727 -36.173  1.00 75.17           C  
ATOM   3582  NZ  LYS B 450     -15.010  31.364 -36.753  1.00 75.17           N  
ATOM   3583  N   TYR B 451     -12.055  37.423 -33.915  1.00 75.31           N  
ATOM   3584  CA  TYR B 451     -11.850  37.201 -32.488  1.00 75.31           C  
ATOM   3585  C   TYR B 451     -11.574  38.514 -31.766  1.00 75.31           C  
ATOM   3586  CB  TYR B 451     -10.693  36.225 -32.257  1.00 75.31           C  
ATOM   3587  O   TYR B 451     -11.151  38.516 -30.607  1.00 75.31           O  
ATOM   3588  CG  TYR B 451     -11.048  34.785 -32.537  1.00 75.31           C  
ATOM   3589  CD1 TYR B 451     -11.898  34.079 -31.688  1.00 75.31           C  
ATOM   3590  CD2 TYR B 451     -10.536  34.127 -33.650  1.00 75.31           C  
ATOM   3591  CE1 TYR B 451     -12.227  32.751 -31.941  1.00 75.31           C  
ATOM   3592  CE2 TYR B 451     -10.858  32.800 -33.913  1.00 75.31           C  
ATOM   3593  OH  TYR B 451     -12.025  30.807 -33.309  1.00 75.31           O  
ATOM   3594  CZ  TYR B 451     -11.703  32.121 -33.054  1.00 75.31           C  
ATOM   3595  N   LYS B 452     -11.698  39.686 -32.483  1.00 70.72           N  
ATOM   3596  CA  LYS B 452     -11.415  41.010 -31.937  1.00 70.72           C  
ATOM   3597  C   LYS B 452     -12.215  41.260 -30.661  1.00 70.72           C  
ATOM   3598  CB  LYS B 452     -11.725  42.094 -32.970  1.00 70.72           C  
ATOM   3599  O   LYS B 452     -11.678  41.771 -29.676  1.00 70.72           O  
ATOM   3600  CG  LYS B 452     -11.326  43.496 -32.533  1.00 70.72           C  
ATOM   3601  CD  LYS B 452     -11.624  44.525 -33.617  1.00 70.72           C  
ATOM   3602  CE  LYS B 452     -11.276  45.935 -33.161  1.00 70.72           C  
ATOM   3603  NZ  LYS B 452     -11.506  46.940 -34.242  1.00 70.72           N  
ATOM   3604  N   TYR B 453     -13.472  40.820 -30.655  1.00 63.89           N  
ATOM   3605  CA  TYR B 453     -14.349  40.971 -29.499  1.00 63.89           C  
ATOM   3606  C   TYR B 453     -14.718  39.613 -28.914  1.00 63.89           C  
ATOM   3607  CB  TYR B 453     -15.619  41.736 -29.884  1.00 63.89           C  
ATOM   3608  O   TYR B 453     -15.900  39.275 -28.810  1.00 63.89           O  
ATOM   3609  CG  TYR B 453     -15.351  43.105 -30.461  1.00 63.89           C  
ATOM   3610  CD1 TYR B 453     -14.953  44.161 -29.645  1.00 63.89           C  
ATOM   3611  CD2 TYR B 453     -15.497  43.345 -31.823  1.00 63.89           C  
ATOM   3612  CE1 TYR B 453     -14.707  45.425 -30.172  1.00 63.89           C  
ATOM   3613  CE2 TYR B 453     -15.254  44.605 -32.361  1.00 63.89           C  
ATOM   3614  OH  TYR B 453     -14.617  46.885 -32.057  1.00 63.89           O  
ATOM   3615  CZ  TYR B 453     -14.859  45.636 -31.529  1.00 63.89           C  
ATOM   3616  N   PHE B 454     -13.727  38.764 -28.569  1.00 60.99           N  
ATOM   3617  CA  PHE B 454     -13.975  37.422 -28.056  1.00 60.99           C  
ATOM   3618  C   PHE B 454     -14.641  37.480 -26.686  1.00 60.99           C  
ATOM   3619  CB  PHE B 454     -12.668  36.628 -27.970  1.00 60.99           C  
ATOM   3620  O   PHE B 454     -14.204  38.228 -25.809  1.00 60.99           O  
ATOM   3621  CG  PHE B 454     -12.849  35.207 -27.511  1.00 60.99           C  
ATOM   3622  CD1 PHE B 454     -12.608  34.852 -26.189  1.00 60.99           C  
ATOM   3623  CD2 PHE B 454     -13.261  34.224 -28.401  1.00 60.99           C  
ATOM   3624  CE1 PHE B 454     -12.776  33.538 -25.761  1.00 60.99           C  
ATOM   3625  CE2 PHE B 454     -13.431  32.908 -27.981  1.00 60.99           C  
ATOM   3626  CZ  PHE B 454     -13.187  32.567 -26.661  1.00 60.99           C  
ATOM   3627  N   SER B 455     -15.852  36.976 -26.455  1.00 51.13           N  
ATOM   3628  CA  SER B 455     -16.603  36.904 -25.206  1.00 51.13           C  
ATOM   3629  C   SER B 455     -16.807  35.458 -24.767  1.00 51.13           C  
ATOM   3630  CB  SER B 455     -17.959  37.596 -25.354  1.00 51.13           C  
ATOM   3631  O   SER B 455     -17.613  35.182 -23.875  1.00 51.13           O  
ATOM   3632  OG  SER B 455     -19.016  36.656 -25.272  1.00 51.13           O  
ATOM   3633  N   GLY B 456     -15.934  34.460 -24.961  1.00 49.51           N  
ATOM   3634  CA  GLY B 456     -16.086  33.061 -24.597  1.00 49.51           C  
ATOM   3635  C   GLY B 456     -15.384  32.702 -23.301  1.00 49.51           C  
ATOM   3636  O   GLY B 456     -14.761  33.558 -22.669  1.00 49.51           O  
ATOM   3637  N   ALA B 457     -15.663  31.445 -22.658  1.00 45.90           N  
ATOM   3638  CA  ALA B 457     -15.130  30.920 -21.404  1.00 45.90           C  
ATOM   3639  C   ALA B 457     -13.616  30.748 -21.481  1.00 45.90           C  
ATOM   3640  CB  ALA B 457     -15.797  29.591 -21.057  1.00 45.90           C  
ATOM   3641  O   ALA B 457     -13.065  30.518 -22.560  1.00 45.90           O  
ATOM   3642  N   MET B 458     -12.993  31.019 -20.285  1.00 45.84           N  
ATOM   3643  CA  MET B 458     -11.548  30.869 -20.136  1.00 45.84           C  
ATOM   3644  C   MET B 458     -11.139  29.404 -20.237  1.00 45.84           C  
ATOM   3645  CB  MET B 458     -11.082  31.452 -18.801  1.00 45.84           C  
ATOM   3646  O   MET B 458     -11.913  28.513 -19.880  1.00 45.84           O  
ATOM   3647  CG  MET B 458     -10.329  32.766 -18.935  1.00 45.84           C  
ATOM   3648  SD  MET B 458      -9.523  33.277 -17.367  1.00 45.84           S  
ATOM   3649  CE  MET B 458     -10.987  33.590 -16.342  1.00 45.84           C  
ATOM   3650  N   ASP B 459     -10.192  28.933 -21.078  1.00 45.14           N  
ATOM   3651  CA  ASP B 459      -9.594  27.603 -21.145  1.00 45.14           C  
ATOM   3652  C   ASP B 459     -10.190  26.790 -22.293  1.00 45.14           C  
ATOM   3653  CB  ASP B 459      -9.785  26.861 -19.821  1.00 45.14           C  
ATOM   3654  O   ASP B 459     -10.168  25.558 -22.264  1.00 45.14           O  
ATOM   3655  CG  ASP B 459      -8.473  26.541 -19.126  1.00 45.14           C  
ATOM   3656  OD1 ASP B 459      -7.396  26.797 -19.707  1.00 45.14           O  
ATOM   3657  OD2 ASP B 459      -8.516  26.025 -17.988  1.00 45.14           O  
ATOM   3658  N   THR B 460     -11.042  27.380 -23.166  1.00 54.53           N  
ATOM   3659  CA  THR B 460     -11.542  26.698 -24.354  1.00 54.53           C  
ATOM   3660  C   THR B 460     -10.579  26.875 -25.525  1.00 54.53           C  
ATOM   3661  CB  THR B 460     -12.937  27.216 -24.750  1.00 54.53           C  
ATOM   3662  O   THR B 460      -9.684  27.721 -25.477  1.00 54.53           O  
ATOM   3663  CG2 THR B 460     -13.981  26.837 -23.705  1.00 54.53           C  
ATOM   3664  OG1 THR B 460     -12.894  28.643 -24.870  1.00 54.53           O  
ATOM   3665  N   THR B 461     -10.545  25.932 -26.371  1.00 66.26           N  
ATOM   3666  CA  THR B 461      -9.746  25.982 -27.590  1.00 66.26           C  
ATOM   3667  C   THR B 461      -9.978  27.293 -28.335  1.00 66.26           C  
ATOM   3668  CB  THR B 461     -10.069  24.797 -28.519  1.00 66.26           C  
ATOM   3669  O   THR B 461      -9.050  27.851 -28.924  1.00 66.26           O  
ATOM   3670  CG2 THR B 461      -9.343  23.533 -28.070  1.00 66.26           C  
ATOM   3671  OG1 THR B 461     -11.481  24.555 -28.502  1.00 66.26           O  
ATOM   3672  N   SER B 462     -11.204  27.808 -28.094  1.00 70.14           N  
ATOM   3673  CA  SER B 462     -11.536  29.060 -28.766  1.00 70.14           C  
ATOM   3674  C   SER B 462     -10.797  30.237 -28.138  1.00 70.14           C  
ATOM   3675  CB  SER B 462     -13.044  29.311 -28.720  1.00 70.14           C  
ATOM   3676  O   SER B 462     -10.377  31.159 -28.840  1.00 70.14           O  
ATOM   3677  OG  SER B 462     -13.558  29.045 -27.427  1.00 70.14           O  
ATOM   3678  N   TYR B 463     -10.529  30.149 -26.875  1.00 68.41           N  
ATOM   3679  CA  TYR B 463      -9.783  31.200 -26.191  1.00 68.41           C  
ATOM   3680  C   TYR B 463      -8.308  31.156 -26.570  1.00 68.41           C  
ATOM   3681  CB  TYR B 463      -9.937  31.067 -24.673  1.00 68.41           C  
ATOM   3682  O   TYR B 463      -7.686  32.197 -26.793  1.00 68.41           O  
ATOM   3683  CG  TYR B 463      -9.134  32.079 -23.891  1.00 68.41           C  
ATOM   3684  CD1 TYR B 463      -7.944  31.718 -23.263  1.00 68.41           C  
ATOM   3685  CD2 TYR B 463      -9.564  33.397 -23.778  1.00 68.41           C  
ATOM   3686  CE1 TYR B 463      -7.202  32.646 -22.540  1.00 68.41           C  
ATOM   3687  CE2 TYR B 463      -8.830  34.333 -23.057  1.00 68.41           C  
ATOM   3688  OH  TYR B 463      -6.922  34.872 -21.729  1.00 68.41           O  
ATOM   3689  CZ  TYR B 463      -7.653  33.949 -22.443  1.00 68.41           C  
ATOM   3690  N   ARG B 464      -7.782  29.950 -26.599  1.00 76.31           N  
ATOM   3691  CA  ARG B 464      -6.379  29.798 -26.973  1.00 76.31           C  
ATOM   3692  C   ARG B 464      -6.122  30.351 -28.371  1.00 76.31           C  
ATOM   3693  CB  ARG B 464      -5.961  28.328 -26.907  1.00 76.31           C  
ATOM   3694  O   ARG B 464      -5.103  31.002 -28.609  1.00 76.31           O  
ATOM   3695  CG  ARG B 464      -5.636  27.843 -25.503  1.00 76.31           C  
ATOM   3696  CD  ARG B 464      -5.193  26.386 -25.498  1.00 76.31           C  
ATOM   3697  NE  ARG B 464      -5.145  25.842 -24.144  1.00 76.31           N  
ATOM   3698  NH1 ARG B 464      -4.321  23.780 -24.780  1.00 76.31           N  
ATOM   3699  NH2 ARG B 464      -4.729  24.224 -22.568  1.00 76.31           N  
ATOM   3700  CZ  ARG B 464      -4.732  24.617 -23.834  1.00 76.31           C  
ATOM   3701  N   GLU B 465      -7.135  30.120 -29.226  1.00 81.42           N  
ATOM   3702  CA  GLU B 465      -7.024  30.643 -30.585  1.00 81.42           C  
ATOM   3703  C   GLU B 465      -7.161  32.163 -30.604  1.00 81.42           C  
ATOM   3704  CB  GLU B 465      -8.079  30.008 -31.494  1.00 81.42           C  
ATOM   3705  O   GLU B 465      -6.441  32.847 -31.334  1.00 81.42           O  
ATOM   3706  CG  GLU B 465      -7.608  29.792 -32.925  1.00 81.42           C  
ATOM   3707  CD  GLU B 465      -8.614  29.038 -33.780  1.00 81.42           C  
ATOM   3708  OE1 GLU B 465      -8.304  28.732 -34.954  1.00 81.42           O  
ATOM   3709  OE2 GLU B 465      -9.721  28.752 -33.273  1.00 81.42           O  
ATOM   3710  N   ALA B 466      -8.125  32.625 -29.784  1.00 81.26           N  
ATOM   3711  CA  ALA B 466      -8.317  34.070 -29.686  1.00 81.26           C  
ATOM   3712  C   ALA B 466      -7.069  34.752 -29.132  1.00 81.26           C  
ATOM   3713  CB  ALA B 466      -9.526  34.388 -28.810  1.00 81.26           C  
ATOM   3714  O   ALA B 466      -6.664  35.810 -29.620  1.00 81.26           O  
ATOM   3715  N   ALA B 467      -6.397  34.100 -28.126  1.00 77.10           N  
ATOM   3716  CA  ALA B 467      -5.177  34.641 -27.533  1.00 77.10           C  
ATOM   3717  C   ALA B 467      -4.043  34.684 -28.553  1.00 77.10           C  
ATOM   3718  CB  ALA B 467      -4.764  33.814 -26.317  1.00 77.10           C  
ATOM   3719  O   ALA B 467      -3.289  35.658 -28.612  1.00 77.10           O  
ATOM   3720  N   CYS B 468      -3.941  33.654 -29.375  1.00 86.87           N  
ATOM   3721  CA  CYS B 468      -2.916  33.594 -30.410  1.00 86.87           C  
ATOM   3722  C   CYS B 468      -3.132  34.681 -31.457  1.00 86.87           C  
ATOM   3723  CB  CYS B 468      -2.911  32.221 -31.082  1.00 86.87           C  
ATOM   3724  O   CYS B 468      -2.174  35.300 -31.922  1.00 86.87           O  
ATOM   3725  SG  CYS B 468      -2.252  30.902 -30.038  1.00 86.87           S  
ATOM   3726  N   CYS B 469      -4.404  34.964 -31.831  1.00 88.36           N  
ATOM   3727  CA  CYS B 469      -4.745  35.997 -32.803  1.00 88.36           C  
ATOM   3728  C   CYS B 469      -4.405  37.383 -32.269  1.00 88.36           C  
ATOM   3729  CB  CYS B 469      -6.229  35.927 -33.161  1.00 88.36           C  
ATOM   3730  O   CYS B 469      -3.907  38.233 -33.009  1.00 88.36           O  
ATOM   3731  SG  CYS B 469      -6.709  34.391 -33.980  1.00 88.36           S  
ATOM   3732  N   HIS B 470      -4.613  37.560 -30.953  1.00 86.16           N  
ATOM   3733  CA  HIS B 470      -4.303  38.852 -30.350  1.00 86.16           C  
ATOM   3734  C   HIS B 470      -2.797  39.080 -30.280  1.00 86.16           C  
ATOM   3735  CB  HIS B 470      -4.915  38.950 -28.951  1.00 86.16           C  
ATOM   3736  O   HIS B 470      -2.325  40.202 -30.479  1.00 86.16           O  
ATOM   3737  CG  HIS B 470      -6.345  39.388 -28.951  1.00 86.16           C  
ATOM   3738  CD2 HIS B 470      -7.494  38.672 -28.948  1.00 86.16           C  
ATOM   3739  ND1 HIS B 470      -6.716  40.715 -28.958  1.00 86.16           N  
ATOM   3740  CE1 HIS B 470      -8.037  40.796 -28.958  1.00 86.16           C  
ATOM   3741  NE2 HIS B 470      -8.532  39.571 -28.952  1.00 86.16           N  
ATOM   3742  N   LEU B 471      -2.063  37.979 -30.013  1.00 86.28           N  
ATOM   3743  CA  LEU B 471      -0.608  38.090 -29.990  1.00 86.28           C  
ATOM   3744  C   LEU B 471      -0.064  38.382 -31.384  1.00 86.28           C  
ATOM   3745  CB  LEU B 471       0.019  36.805 -29.444  1.00 86.28           C  
ATOM   3746  O   LEU B 471       0.836  39.211 -31.543  1.00 86.28           O  
ATOM   3747  CG  LEU B 471       1.538  36.814 -29.265  1.00 86.28           C  
ATOM   3748  CD1 LEU B 471       1.946  37.879 -28.252  1.00 86.28           C  
ATOM   3749  CD2 LEU B 471       2.034  35.439 -28.833  1.00 86.28           C  
ATOM   3750  N   ALA B 472      -0.627  37.742 -32.477  1.00 88.04           N  
ATOM   3751  CA  ALA B 472      -0.220  37.979 -33.859  1.00 88.04           C  
ATOM   3752  C   ALA B 472      -0.466  39.430 -34.263  1.00 88.04           C  
ATOM   3753  CB  ALA B 472      -0.962  37.034 -34.802  1.00 88.04           C  
ATOM   3754  O   ALA B 472       0.366  40.043 -34.935  1.00 88.04           O  
ATOM   3755  N   LYS B 473      -1.617  39.977 -33.841  1.00 89.61           N  
ATOM   3756  CA  LYS B 473      -1.931  41.377 -34.115  1.00 89.61           C  
ATOM   3757  C   LYS B 473      -0.960  42.309 -33.398  1.00 89.61           C  
ATOM   3758  CB  LYS B 473      -3.368  41.695 -33.698  1.00 89.61           C  
ATOM   3759  O   LYS B 473      -0.532  43.320 -33.960  1.00 89.61           O  
ATOM   3760  CG  LYS B 473      -3.803  43.119 -34.015  1.00 89.61           C  
ATOM   3761  CD  LYS B 473      -3.919  43.347 -35.516  1.00 89.61           C  
ATOM   3762  CE  LYS B 473      -4.420  44.750 -35.832  1.00 89.61           C  
ATOM   3763  NZ  LYS B 473      -4.224  45.097 -37.271  1.00 89.61           N  
ATOM   3764  N   ALA B 474      -0.571  41.938 -32.202  1.00 84.97           N  
ATOM   3765  CA  ALA B 474       0.385  42.739 -31.442  1.00 84.97           C  
ATOM   3766  C   ALA B 474       1.763  42.718 -32.098  1.00 84.97           C  
ATOM   3767  CB  ALA B 474       0.477  42.235 -30.003  1.00 84.97           C  
ATOM   3768  O   ALA B 474       2.462  43.733 -32.121  1.00 84.97           O  
ATOM   3769  N   LEU B 475       2.109  41.567 -32.677  1.00 87.31           N  
ATOM   3770  CA  LEU B 475       3.376  41.442 -33.389  1.00 87.31           C  
ATOM   3771  C   LEU B 475       3.371  42.287 -34.658  1.00 87.31           C  
ATOM   3772  CB  LEU B 475       3.653  39.978 -33.738  1.00 87.31           C  
ATOM   3773  O   LEU B 475       4.369  42.936 -34.981  1.00 87.31           O  
ATOM   3774  CG  LEU B 475       4.112  39.081 -32.587  1.00 87.31           C  
ATOM   3775  CD1 LEU B 475       3.903  37.613 -32.942  1.00 87.31           C  
ATOM   3776  CD2 LEU B 475       5.575  39.352 -32.249  1.00 87.31           C  
ATOM   3777  N   ASN B 476       2.120  42.216 -35.378  1.00 88.64           N  
ATOM   3778  CA  ASN B 476       1.953  43.018 -36.585  1.00 88.64           C  
ATOM   3779  C   ASN B 476       2.025  44.512 -36.280  1.00 88.64           C  
ATOM   3780  CB  ASN B 476       0.630  42.681 -37.276  1.00 88.64           C  
ATOM   3781  O   ASN B 476       2.645  45.273 -37.025  1.00 88.64           O  
ATOM   3782  CG  ASN B 476       0.516  43.302 -38.654  1.00 88.64           C  
ATOM   3783  ND2 ASN B 476      -0.632  43.906 -38.939  1.00 88.64           N  
ATOM   3784  OD1 ASN B 476       1.451  43.240 -39.457  1.00 88.64           O  
ATOM   3785  N   ASP B 477       1.423  44.893 -35.152  1.00 85.42           N  
ATOM   3786  CA  ASP B 477       1.442  46.292 -34.736  1.00 85.42           C  
ATOM   3787  C   ASP B 477       2.851  46.731 -34.346  1.00 85.42           C  
ATOM   3788  CB  ASP B 477       0.478  46.517 -33.569  1.00 85.42           C  
ATOM   3789  O   ASP B 477       3.256  47.860 -34.630  1.00 85.42           O  
ATOM   3790  CG  ASP B 477      -0.981  46.461 -33.985  1.00 85.42           C  
ATOM   3791  OD1 ASP B 477      -1.270  46.480 -35.201  1.00 85.42           O  
ATOM   3792  OD2 ASP B 477      -1.850  46.399 -33.088  1.00 85.42           O  
ATOM   3793  N   PHE B 478       3.617  45.807 -33.748  1.00 83.25           N  
ATOM   3794  CA  PHE B 478       4.994  46.096 -33.367  1.00 83.25           C  
ATOM   3795  C   PHE B 478       5.869  46.285 -34.601  1.00 83.25           C  
ATOM   3796  CB  PHE B 478       5.558  44.972 -32.492  1.00 83.25           C  
ATOM   3797  O   PHE B 478       6.743  47.154 -34.620  1.00 83.25           O  
ATOM   3798  CG  PHE B 478       6.970  45.213 -32.030  1.00 83.25           C  
ATOM   3799  CD1 PHE B 478       8.043  44.634 -32.697  1.00 83.25           C  
ATOM   3800  CD2 PHE B 478       7.225  46.019 -30.928  1.00 83.25           C  
ATOM   3801  CE1 PHE B 478       9.351  44.855 -32.272  1.00 83.25           C  
ATOM   3802  CE2 PHE B 478       8.529  46.244 -30.497  1.00 83.25           C  
ATOM   3803  CZ  PHE B 478       9.591  45.660 -31.170  1.00 83.25           C  
ATOM   3804  N   SER B 479       5.574  45.507 -35.633  1.00 82.01           N  
ATOM   3805  CA  SER B 479       6.330  45.607 -36.878  1.00 82.01           C  
ATOM   3806  C   SER B 479       6.109  46.957 -37.551  1.00 82.01           C  
ATOM   3807  CB  SER B 479       5.939  44.480 -37.835  1.00 82.01           C  
ATOM   3808  O   SER B 479       7.028  47.513 -38.156  1.00 82.01           O  
ATOM   3809  OG  SER B 479       5.373  45.004 -39.024  1.00 82.01           O  
ATOM   3810  N   ASN B 480       4.837  47.521 -37.387  1.00 78.26           N  
ATOM   3811  CA  ASN B 480       4.485  48.783 -38.029  1.00 78.26           C  
ATOM   3812  C   ASN B 480       4.914  49.980 -37.185  1.00 78.26           C  
ATOM   3813  CB  ASN B 480       2.981  48.842 -38.308  1.00 78.26           C  
ATOM   3814  O   ASN B 480       5.385  50.985 -37.720  1.00 78.26           O  
ATOM   3815  CG  ASN B 480       2.555  47.893 -39.412  1.00 78.26           C  
ATOM   3816  ND2 ASN B 480       1.292  47.486 -39.387  1.00 78.26           N  
ATOM   3817  OD1 ASN B 480       3.355  47.530 -40.278  1.00 78.26           O  
ATOM   3818  N   SER B 481       4.832  49.960 -35.869  1.00 73.67           N  
ATOM   3819  CA  SER B 481       5.055  51.087 -34.969  1.00 73.67           C  
ATOM   3820  C   SER B 481       6.475  51.078 -34.413  1.00 73.67           C  
ATOM   3821  CB  SER B 481       4.048  51.062 -33.818  1.00 73.67           C  
ATOM   3822  O   SER B 481       7.083  52.135 -34.232  1.00 73.67           O  
ATOM   3823  OG  SER B 481       4.467  50.167 -32.802  1.00 73.67           O  
ATOM   3824  N   GLY B 482       7.203  49.853 -34.244  1.00 69.78           N  
ATOM   3825  CA  GLY B 482       8.523  49.686 -33.657  1.00 69.78           C  
ATOM   3826  C   GLY B 482       8.568  50.037 -32.182  1.00 69.78           C  
ATOM   3827  O   GLY B 482       9.636  50.016 -31.566  1.00 69.78           O  
ATOM   3828  N   SER B 483       7.404  50.398 -31.543  1.00 72.23           N  
ATOM   3829  CA  SER B 483       7.361  50.787 -30.138  1.00 72.23           C  
ATOM   3830  C   SER B 483       7.090  49.585 -29.239  1.00 72.23           C  
ATOM   3831  CB  SER B 483       6.290  51.856 -29.910  1.00 72.23           C  
ATOM   3832  O   SER B 483       6.312  48.698 -29.597  1.00 72.23           O  
ATOM   3833  OG  SER B 483       4.997  51.276 -29.892  1.00 72.23           O  
ATOM   3834  N   ASP B 484       7.880  49.489 -28.131  1.00 71.80           N  
ATOM   3835  CA  ASP B 484       7.690  48.434 -27.140  1.00 71.80           C  
ATOM   3836  C   ASP B 484       6.273  48.464 -26.571  1.00 71.80           C  
ATOM   3837  CB  ASP B 484       8.713  48.568 -26.010  1.00 71.80           C  
ATOM   3838  O   ASP B 484       5.767  49.527 -26.205  1.00 71.80           O  
ATOM   3839  CG  ASP B 484      10.144  48.379 -26.482  1.00 71.80           C  
ATOM   3840  OD1 ASP B 484      10.355  47.957 -27.639  1.00 71.80           O  
ATOM   3841  OD2 ASP B 484      11.070  48.651 -25.687  1.00 71.80           O  
ATOM   3842  N   VAL B 485       5.479  47.374 -26.602  1.00 70.27           N  
ATOM   3843  CA  VAL B 485       4.099  47.300 -26.131  1.00 70.27           C  
ATOM   3844  C   VAL B 485       3.947  46.134 -25.157  1.00 70.27           C  
ATOM   3845  CB  VAL B 485       3.106  47.148 -27.305  1.00 70.27           C  
ATOM   3846  O   VAL B 485       4.552  45.076 -25.347  1.00 70.27           O  
ATOM   3847  CG1 VAL B 485       1.669  47.077 -26.791  1.00 70.27           C  
ATOM   3848  CG2 VAL B 485       3.268  48.301 -28.293  1.00 70.27           C  
ATOM   3849  N   LEU B 486       3.364  46.392 -24.088  1.00 69.82           N  
ATOM   3850  CA  LEU B 486       3.024  45.338 -23.138  1.00 69.82           C  
ATOM   3851  C   LEU B 486       1.875  44.483 -23.663  1.00 69.82           C  
ATOM   3852  CB  LEU B 486       2.649  45.939 -21.781  1.00 69.82           C  
ATOM   3853  O   LEU B 486       0.775  44.990 -23.895  1.00 69.82           O  
ATOM   3854  CG  LEU B 486       2.381  44.946 -20.650  1.00 69.82           C  
ATOM   3855  CD1 LEU B 486       3.687  44.316 -20.177  1.00 69.82           C  
ATOM   3856  CD2 LEU B 486       1.663  45.633 -19.493  1.00 69.82           C  
ATOM   3857  N   TYR B 487       2.132  43.171 -23.996  1.00 75.54           N  
ATOM   3858  CA  TYR B 487       1.086  42.268 -24.462  1.00 75.54           C  
ATOM   3859  C   TYR B 487       0.351  41.631 -23.288  1.00 75.54           C  
ATOM   3860  CB  TYR B 487       1.679  41.177 -25.360  1.00 75.54           C  
ATOM   3861  O   TYR B 487       0.979  41.139 -22.348  1.00 75.54           O  
ATOM   3862  CG  TYR B 487       0.701  40.081 -25.709  1.00 75.54           C  
ATOM   3863  CD1 TYR B 487       0.728  38.859 -25.042  1.00 75.54           C  
ATOM   3864  CD2 TYR B 487      -0.249  40.265 -26.708  1.00 75.54           C  
ATOM   3865  CE1 TYR B 487      -0.170  37.845 -25.362  1.00 75.54           C  
ATOM   3866  CE2 TYR B 487      -1.151  39.259 -27.036  1.00 75.54           C  
ATOM   3867  OH  TYR B 487      -1.995  37.054 -26.679  1.00 75.54           O  
ATOM   3868  CZ  TYR B 487      -1.104  38.054 -26.358  1.00 75.54           C  
ATOM   3869  N   GLN B 488      -0.938  41.722 -23.309  1.00 62.29           N  
ATOM   3870  CA  GLN B 488      -1.814  41.027 -22.371  1.00 62.29           C  
ATOM   3871  C   GLN B 488      -2.868  40.206 -23.108  1.00 62.29           C  
ATOM   3872  CB  GLN B 488      -2.489  42.023 -21.427  1.00 62.29           C  
ATOM   3873  O   GLN B 488      -3.441  40.667 -24.097  1.00 62.29           O  
ATOM   3874  CG  GLN B 488      -1.737  42.240 -20.121  1.00 62.29           C  
ATOM   3875  CD  GLN B 488      -2.392  43.281 -19.232  1.00 62.29           C  
ATOM   3876  NE2 GLN B 488      -1.971  43.334 -17.973  1.00 62.29           N  
ATOM   3877  OE1 GLN B 488      -3.269  44.030 -19.674  1.00 62.29           O  
ATOM   3878  N   PRO B 489      -3.028  38.965 -22.699  1.00 66.23           N  
ATOM   3879  CA  PRO B 489      -4.051  38.142 -23.347  1.00 66.23           C  
ATOM   3880  C   PRO B 489      -5.445  38.759 -23.263  1.00 66.23           C  
ATOM   3881  CB  PRO B 489      -3.989  36.825 -22.570  1.00 66.23           C  
ATOM   3882  O   PRO B 489      -5.705  39.591 -22.390  1.00 66.23           O  
ATOM   3883  CG  PRO B 489      -3.165  37.134 -21.361  1.00 66.23           C  
ATOM   3884  CD  PRO B 489      -2.515  38.473 -21.556  1.00 66.23           C  
ATOM   3885  N   PRO B 490      -6.404  38.633 -24.345  1.00 64.99           N  
ATOM   3886  CA  PRO B 490      -7.756  39.195 -24.375  1.00 64.99           C  
ATOM   3887  C   PRO B 490      -8.547  38.898 -23.103  1.00 64.99           C  
ATOM   3888  CB  PRO B 490      -8.394  38.513 -25.587  1.00 64.99           C  
ATOM   3889  O   PRO B 490      -8.399  37.823 -22.517  1.00 64.99           O  
ATOM   3890  CG  PRO B 490      -7.433  37.435 -25.969  1.00 64.99           C  
ATOM   3891  CD  PRO B 490      -6.168  37.623 -25.182  1.00 64.99           C  
ATOM   3892  N   GLN B 491      -9.118  39.951 -22.591  1.00 46.38           N  
ATOM   3893  CA  GLN B 491      -9.907  39.857 -21.367  1.00 46.38           C  
ATOM   3894  C   GLN B 491     -11.231  39.143 -21.619  1.00 46.38           C  
ATOM   3895  CB  GLN B 491     -10.163  41.249 -20.785  1.00 46.38           C  
ATOM   3896  O   GLN B 491     -11.819  39.275 -22.695  1.00 46.38           O  
ATOM   3897  CG  GLN B 491      -8.908  41.939 -20.268  1.00 46.38           C  
ATOM   3898  CD  GLN B 491      -9.217  43.123 -19.371  1.00 46.38           C  
ATOM   3899  NE2 GLN B 491      -8.282  43.459 -18.489  1.00 46.38           N  
ATOM   3900  OE1 GLN B 491     -10.287  43.732 -19.472  1.00 46.38           O  
ATOM   3901  N   THR B 492     -11.546  38.071 -20.974  1.00 44.28           N  
ATOM   3902  CA  THR B 492     -12.815  37.358 -21.073  1.00 44.28           C  
ATOM   3903  C   THR B 492     -13.826  37.911 -20.071  1.00 44.28           C  
ATOM   3904  CB  THR B 492     -12.628  35.848 -20.838  1.00 44.28           C  
ATOM   3905  O   THR B 492     -13.446  38.411 -19.010  1.00 44.28           O  
ATOM   3906  CG2 THR B 492     -11.738  35.230 -21.911  1.00 44.28           C  
ATOM   3907  OG1 THR B 492     -12.024  35.642 -19.555  1.00 44.28           O  
ATOM   3908  N   SER B 493     -14.948  38.584 -20.642  1.00 34.37           N  
ATOM   3909  CA  SER B 493     -16.028  38.971 -19.741  1.00 34.37           C  
ATOM   3910  C   SER B 493     -16.721  37.748 -19.150  1.00 34.37           C  
ATOM   3911  CB  SER B 493     -17.050  39.843 -20.472  1.00 34.37           C  
ATOM   3912  O   SER B 493     -17.135  36.848 -19.884  1.00 34.37           O  
ATOM   3913  OG  SER B 493     -17.949  39.044 -21.220  1.00 34.37           O  
ATOM   3914  N   ILE B 494     -16.528  37.494 -18.008  1.00 33.97           N  
ATOM   3915  CA  ILE B 494     -17.156  36.392 -17.289  1.00 33.97           C  
ATOM   3916  C   ILE B 494     -18.657  36.379 -17.573  1.00 33.97           C  
ATOM   3917  CB  ILE B 494     -16.899  36.491 -15.768  1.00 33.97           C  
ATOM   3918  O   ILE B 494     -19.261  35.312 -17.701  1.00 33.97           O  
ATOM   3919  CG1 ILE B 494     -15.415  36.264 -15.462  1.00 33.97           C  
ATOM   3920  CG2 ILE B 494     -17.774  35.491 -15.007  1.00 33.97           C  
ATOM   3921  CD1 ILE B 494     -15.000  36.691 -14.060  1.00 33.97           C  
ATOM   3922  N   THR B 495     -19.328  37.548 -17.721  1.00 28.57           N  
ATOM   3923  CA  THR B 495     -20.776  37.692 -17.814  1.00 28.57           C  
ATOM   3924  C   THR B 495     -21.289  37.151 -19.146  1.00 28.57           C  
ATOM   3925  CB  THR B 495     -21.203  39.163 -17.656  1.00 28.57           C  
ATOM   3926  O   THR B 495     -22.316  36.471 -19.192  1.00 28.57           O  
ATOM   3927  CG2 THR B 495     -22.200  39.326 -16.513  1.00 28.57           C  
ATOM   3928  OG1 THR B 495     -20.046  39.963 -17.383  1.00 28.57           O  
ATOM   3929  N   SER B 496     -20.729  37.393 -20.279  1.00 31.45           N  
ATOM   3930  CA  SER B 496     -21.206  36.971 -21.592  1.00 31.45           C  
ATOM   3931  C   SER B 496     -21.088  35.460 -21.764  1.00 31.45           C  
ATOM   3932  CB  SER B 496     -20.427  37.681 -22.700  1.00 31.45           C  
ATOM   3933  O   SER B 496     -21.810  34.862 -22.564  1.00 31.45           O  
ATOM   3934  OG  SER B 496     -19.058  37.317 -22.664  1.00 31.45           O  
ATOM   3935  N   ALA B 497     -20.153  34.785 -21.207  1.00 29.84           N  
ATOM   3936  CA  ALA B 497     -19.986  33.335 -21.257  1.00 29.84           C  
ATOM   3937  C   ALA B 497     -21.156  32.625 -20.583  1.00 29.84           C  
ATOM   3938  CB  ALA B 497     -18.670  32.928 -20.599  1.00 29.84           C  
ATOM   3939  O   ALA B 497     -21.632  31.598 -21.072  1.00 29.84           O  
ATOM   3940  N   VAL B 498     -21.729  33.134 -19.475  1.00 30.36           N  
ATOM   3941  CA  VAL B 498     -22.852  32.564 -18.738  1.00 30.36           C  
ATOM   3942  C   VAL B 498     -24.140  32.746 -19.539  1.00 30.36           C  
ATOM   3943  CB  VAL B 498     -22.998  33.206 -17.340  1.00 30.36           C  
ATOM   3944  O   VAL B 498     -24.971  31.837 -19.604  1.00 30.36           O  
ATOM   3945  CG1 VAL B 498     -24.241  32.674 -16.629  1.00 30.36           C  
ATOM   3946  CG2 VAL B 498     -21.748  32.948 -16.502  1.00 30.36           C  
ATOM   3947  N   LEU B 499     -24.356  33.885 -20.208  1.00 26.22           N  
ATOM   3948  CA  LEU B 499     -25.593  34.083 -20.956  1.00 26.22           C  
ATOM   3949  C   LEU B 499     -25.613  33.216 -22.211  1.00 26.22           C  
ATOM   3950  CB  LEU B 499     -25.760  35.556 -21.337  1.00 26.22           C  
ATOM   3951  O   LEU B 499     -26.672  32.737 -22.623  1.00 26.22           O  
ATOM   3952  CG  LEU B 499     -26.545  36.425 -20.353  1.00 26.22           C  
ATOM   3953  CD1 LEU B 499     -25.952  37.829 -20.297  1.00 26.22           C  
ATOM   3954  CD2 LEU B 499     -28.018  36.477 -20.743  1.00 26.22           C  
ATOM   3955  N   GLN B 500     -24.445  32.963 -22.878  1.00 29.59           N  
ATOM   3956  CA  GLN B 500     -24.452  32.111 -24.063  1.00 29.59           C  
ATOM   3957  C   GLN B 500     -24.605  30.641 -23.682  1.00 29.59           C  
ATOM   3958  CB  GLN B 500     -23.173  32.312 -24.877  1.00 29.59           C  
ATOM   3959  O   GLN B 500     -25.292  29.884 -24.371  1.00 29.59           O  
ATOM   3960  CG  GLN B 500     -23.341  33.253 -26.063  1.00 29.59           C  
ATOM   3961  CD  GLN B 500     -22.052  33.456 -26.838  1.00 29.59           C  
ATOM   3962  NE2 GLN B 500     -22.162  34.025 -28.033  1.00 29.59           N  
ATOM   3963  OE1 GLN B 500     -20.966  33.104 -26.366  1.00 29.59           O  
TER    3964      GLN B 500                                                      
ATOM   3965  N   LYS C   1     -19.593 -23.955 -49.465  1.00 29.23           N  
ATOM   3966  CA  LYS C   1     -18.195 -23.604 -49.233  1.00 29.23           C  
ATOM   3967  C   LYS C   1     -17.714 -24.127 -47.883  1.00 29.23           C  
ATOM   3968  CB  LYS C   1     -18.003 -22.089 -49.307  1.00 29.23           C  
ATOM   3969  O   LYS C   1     -16.575 -24.584 -47.758  1.00 29.23           O  
ATOM   3970  CG  LYS C   1     -16.999 -21.642 -50.360  1.00 29.23           C  
ATOM   3971  CD  LYS C   1     -16.871 -20.125 -50.402  1.00 29.23           C  
ATOM   3972  CE  LYS C   1     -15.873 -19.677 -51.462  1.00 29.23           C  
ATOM   3973  NZ  LYS C   1     -15.759 -18.189 -51.522  1.00 29.23           N  
ATOM   3974  N   ILE C   2     -18.501 -24.024 -46.822  1.00 34.67           N  
ATOM   3975  CA  ILE C   2     -18.254 -24.554 -45.486  1.00 34.67           C  
ATOM   3976  C   ILE C   2     -18.108 -26.072 -45.552  1.00 34.67           C  
ATOM   3977  CB  ILE C   2     -19.383 -24.165 -44.506  1.00 34.67           C  
ATOM   3978  O   ILE C   2     -17.227 -26.646 -44.907  1.00 34.67           O  
ATOM   3979  CG1 ILE C   2     -19.314 -22.669 -44.177  1.00 34.67           C  
ATOM   3980  CG2 ILE C   2     -19.306 -25.010 -43.231  1.00 34.67           C  
ATOM   3981  CD1 ILE C   2     -20.558 -22.130 -43.485  1.00 34.67           C  
ATOM   3982  N   VAL C   3     -18.992 -26.675 -46.229  1.00 37.97           N  
ATOM   3983  CA  VAL C   3     -18.998 -28.129 -46.350  1.00 37.97           C  
ATOM   3984  C   VAL C   3     -17.747 -28.592 -47.093  1.00 37.97           C  
ATOM   3985  CB  VAL C   3     -20.266 -28.633 -47.076  1.00 37.97           C  
ATOM   3986  O   VAL C   3     -17.112 -29.574 -46.702  1.00 37.97           O  
ATOM   3987  CG1 VAL C   3     -20.187 -30.139 -47.317  1.00 37.97           C  
ATOM   3988  CG2 VAL C   3     -21.516 -28.282 -46.271  1.00 37.97           C  
ATOM   3989  N   ASN C   4     -17.374 -27.810 -48.062  1.00 40.45           N  
ATOM   3990  CA  ASN C   4     -16.198 -28.158 -48.854  1.00 40.45           C  
ATOM   3991  C   ASN C   4     -14.911 -27.974 -48.055  1.00 40.45           C  
ATOM   3992  CB  ASN C   4     -16.151 -27.326 -50.137  1.00 40.45           C  
ATOM   3993  O   ASN C   4     -14.002 -28.802 -48.136  1.00 40.45           O  
ATOM   3994  CG  ASN C   4     -15.900 -28.171 -51.371  1.00 40.45           C  
ATOM   3995  ND2 ASN C   4     -15.722 -27.516 -52.512  1.00 40.45           N  
ATOM   3996  OD1 ASN C   4     -15.866 -29.402 -51.299  1.00 40.45           O  
ATOM   3997  N   ASN C   5     -14.808 -26.870 -47.214  1.00 45.69           N  
ATOM   3998  CA  ASN C   5     -13.632 -26.651 -46.378  1.00 45.69           C  
ATOM   3999  C   ASN C   5     -13.526 -27.698 -45.273  1.00 45.69           C  
ATOM   4000  CB  ASN C   5     -13.657 -25.244 -45.776  1.00 45.69           C  
ATOM   4001  O   ASN C   5     -12.431 -28.168 -44.960  1.00 45.69           O  
ATOM   4002  CG  ASN C   5     -12.698 -24.296 -46.469  1.00 45.69           C  
ATOM   4003  ND2 ASN C   5     -12.605 -23.072 -45.962  1.00 45.69           N  
ATOM   4004  OD1 ASN C   5     -12.048 -24.659 -47.452  1.00 45.69           O  
ATOM   4005  N   TRP C   6     -14.589 -28.069 -44.643  1.00 43.39           N  
ATOM   4006  CA  TRP C   6     -14.651 -29.131 -43.644  1.00 43.39           C  
ATOM   4007  C   TRP C   6     -14.184 -30.459 -44.232  1.00 43.39           C  
ATOM   4008  CB  TRP C   6     -16.074 -29.273 -43.097  1.00 43.39           C  
ATOM   4009  O   TRP C   6     -13.405 -31.182 -43.607  1.00 43.39           O  
ATOM   4010  CG  TRP C   6     -16.202 -30.271 -41.985  1.00 43.39           C  
ATOM   4011  CD1 TRP C   6     -15.791 -30.120 -40.690  1.00 43.39           C  
ATOM   4012  CD2 TRP C   6     -16.777 -31.578 -42.074  1.00 43.39           C  
ATOM   4013  CE2 TRP C   6     -16.682 -32.165 -40.792  1.00 43.39           C  
ATOM   4014  CE3 TRP C   6     -17.366 -32.311 -43.113  1.00 43.39           C  
ATOM   4015  NE1 TRP C   6     -16.077 -31.255 -39.967  1.00 43.39           N  
ATOM   4016  CH2 TRP C   6     -17.725 -34.147 -41.557  1.00 43.39           C  
ATOM   4017  CZ2 TRP C   6     -17.154 -33.452 -40.523  1.00 43.39           C  
ATOM   4018  CZ3 TRP C   6     -17.835 -33.592 -42.843  1.00 43.39           C  
ATOM   4019  N   LEU C   7     -14.656 -30.733 -45.465  1.00 47.81           N  
ATOM   4020  CA  LEU C   7     -14.274 -31.977 -46.124  1.00 47.81           C  
ATOM   4021  C   LEU C   7     -12.786 -31.979 -46.459  1.00 47.81           C  
ATOM   4022  CB  LEU C   7     -15.096 -32.183 -47.399  1.00 47.81           C  
ATOM   4023  O   LEU C   7     -12.103 -32.987 -46.265  1.00 47.81           O  
ATOM   4024  CG  LEU C   7     -15.273 -33.629 -47.865  1.00 47.81           C  
ATOM   4025  CD1 LEU C   7     -16.598 -34.190 -47.361  1.00 47.81           C  
ATOM   4026  CD2 LEU C   7     -15.194 -33.714 -49.385  1.00 47.81           C  
ATOM   4027  N   LYS C   8     -12.232 -30.811 -46.869  1.00 52.00           N  
ATOM   4028  CA  LYS C   8     -10.803 -30.693 -47.144  1.00 52.00           C  
ATOM   4029  C   LYS C   8      -9.982 -30.861 -45.869  1.00 52.00           C  
ATOM   4030  CB  LYS C   8     -10.491 -29.345 -47.795  1.00 52.00           C  
ATOM   4031  O   LYS C   8      -8.946 -31.529 -45.875  1.00 52.00           O  
ATOM   4032  CG  LYS C   8     -10.440 -29.388 -49.315  1.00 52.00           C  
ATOM   4033  CD  LYS C   8     -10.060 -28.034 -49.900  1.00 52.00           C  
ATOM   4034  CE  LYS C   8     -10.130 -28.042 -51.421  1.00 52.00           C  
ATOM   4035  NZ  LYS C   8      -9.764 -26.715 -52.000  1.00 52.00           N  
ATOM   4036  N   GLN C   9     -10.394 -30.270 -44.790  1.00 52.75           N  
ATOM   4037  CA  GLN C   9      -9.715 -30.421 -43.507  1.00 52.75           C  
ATOM   4038  C   GLN C   9      -9.817 -31.855 -42.996  1.00 52.75           C  
ATOM   4039  CB  GLN C   9     -10.295 -29.453 -42.475  1.00 52.75           C  
ATOM   4040  O   GLN C   9      -8.862 -32.387 -42.428  1.00 52.75           O  
ATOM   4041  CG  GLN C   9      -9.425 -28.229 -42.222  1.00 52.75           C  
ATOM   4042  CD  GLN C   9      -9.581 -27.678 -40.818  1.00 52.75           C  
ATOM   4043  NE2 GLN C   9      -8.644 -26.831 -40.405  1.00 52.75           N  
ATOM   4044  OE1 GLN C   9     -10.538 -28.009 -40.109  1.00 52.75           O  
ATOM   4045  N   LEU C  10     -10.933 -32.407 -43.184  1.00 50.73           N  
ATOM   4046  CA  LEU C  10     -11.134 -33.801 -42.803  1.00 50.73           C  
ATOM   4047  C   LEU C  10     -10.222 -34.722 -43.608  1.00 50.73           C  
ATOM   4048  CB  LEU C  10     -12.596 -34.207 -43.005  1.00 50.73           C  
ATOM   4049  O   LEU C  10      -9.660 -35.675 -43.065  1.00 50.73           O  
ATOM   4050  CG  LEU C  10     -13.433 -34.380 -41.737  1.00 50.73           C  
ATOM   4051  CD1 LEU C  10     -14.882 -33.981 -42.000  1.00 50.73           C  
ATOM   4052  CD2 LEU C  10     -13.352 -35.817 -41.234  1.00 50.73           C  
ATOM   4053  N   ILE C  11     -10.045 -34.335 -44.911  1.00 53.84           N  
ATOM   4054  CA  ILE C  11      -9.158 -35.122 -45.760  1.00 53.84           C  
ATOM   4055  C   ILE C  11      -7.712 -34.940 -45.304  1.00 53.84           C  
ATOM   4056  CB  ILE C  11      -9.304 -34.728 -47.248  1.00 53.84           C  
ATOM   4057  O   ILE C  11      -6.947 -35.906 -45.248  1.00 53.84           O  
ATOM   4058  CG1 ILE C  11     -10.681 -35.146 -47.778  1.00 53.84           C  
ATOM   4059  CG2 ILE C  11      -8.183 -35.353 -48.084  1.00 53.84           C  
ATOM   4060  CD1 ILE C  11     -10.992 -34.620 -49.172  1.00 53.84           C  
ATOM   4061  N   LYS C  12      -7.402 -33.663 -44.886  1.00 52.73           N  
ATOM   4062  CA  LYS C  12      -6.054 -33.405 -44.390  1.00 52.73           C  
ATOM   4063  C   LYS C  12      -5.797 -34.151 -43.083  1.00 52.73           C  
ATOM   4064  CB  LYS C  12      -5.833 -31.905 -44.189  1.00 52.73           C  
ATOM   4065  O   LYS C  12      -4.738 -34.758 -42.907  1.00 52.73           O  
ATOM   4066  CG  LYS C  12      -5.218 -31.204 -45.391  1.00 52.73           C  
ATOM   4067  CD  LYS C  12      -4.993 -29.722 -45.120  1.00 52.73           C  
ATOM   4068  CE  LYS C  12      -4.498 -28.994 -46.361  1.00 52.73           C  
ATOM   4069  NZ  LYS C  12      -4.340 -27.529 -46.119  1.00 52.73           N  
ATOM   4070  N   VAL C  13      -6.760 -34.072 -42.165  1.00 54.92           N  
ATOM   4071  CA  VAL C  13      -6.632 -34.776 -40.893  1.00 54.92           C  
ATOM   4072  C   VAL C  13      -6.559 -36.281 -41.141  1.00 54.92           C  
ATOM   4073  CB  VAL C  13      -7.805 -34.448 -39.943  1.00 54.92           C  
ATOM   4074  O   VAL C  13      -5.766 -36.983 -40.509  1.00 54.92           O  
ATOM   4075  CG1 VAL C  13      -7.747 -35.322 -38.691  1.00 54.92           C  
ATOM   4076  CG2 VAL C  13      -7.787 -32.967 -39.565  1.00 54.92           C  
ATOM   4077  N   THR C  14      -7.386 -36.718 -42.116  1.00 52.84           N  
ATOM   4078  CA  THR C  14      -7.372 -38.135 -42.462  1.00 52.84           C  
ATOM   4079  C   THR C  14      -6.034 -38.527 -43.082  1.00 52.84           C  
ATOM   4080  CB  THR C  14      -8.514 -38.483 -43.435  1.00 52.84           C  
ATOM   4081  O   THR C  14      -5.488 -39.588 -42.772  1.00 52.84           O  
ATOM   4082  CG2 THR C  14      -9.097 -39.859 -43.129  1.00 52.84           C  
ATOM   4083  OG1 THR C  14      -9.550 -37.501 -43.318  1.00 52.84           O  
ATOM   4084  N   LEU C  15      -5.467 -37.568 -43.827  1.00 57.42           N  
ATOM   4085  CA  LEU C  15      -4.169 -37.835 -44.437  1.00 57.42           C  
ATOM   4086  C   LEU C  15      -3.069 -37.867 -43.382  1.00 57.42           C  
ATOM   4087  CB  LEU C  15      -3.847 -36.778 -45.497  1.00 57.42           C  
ATOM   4088  O   LEU C  15      -2.173 -38.712 -43.437  1.00 57.42           O  
ATOM   4089  CG  LEU C  15      -3.822 -37.259 -46.948  1.00 57.42           C  
ATOM   4090  CD1 LEU C  15      -4.264 -36.139 -47.885  1.00 57.42           C  
ATOM   4091  CD2 LEU C  15      -2.431 -37.758 -47.323  1.00 57.42           C  
ATOM   4092  N   VAL C  16      -3.191 -36.956 -42.374  1.00 55.42           N  
ATOM   4093  CA  VAL C  16      -2.226 -36.930 -41.281  1.00 55.42           C  
ATOM   4094  C   VAL C  16      -2.349 -38.207 -40.452  1.00 55.42           C  
ATOM   4095  CB  VAL C  16      -2.420 -35.690 -40.380  1.00 55.42           C  
ATOM   4096  O   VAL C  16      -1.342 -38.820 -40.091  1.00 55.42           O  
ATOM   4097  CG1 VAL C  16      -1.532 -35.778 -39.141  1.00 55.42           C  
ATOM   4098  CG2 VAL C  16      -2.126 -34.411 -41.163  1.00 55.42           C  
ATOM   4099  N   PHE C  17      -3.602 -38.591 -40.205  1.00 52.58           N  
ATOM   4100  CA  PHE C  17      -3.828 -39.824 -39.459  1.00 52.58           C  
ATOM   4101  C   PHE C  17      -3.316 -41.030 -40.238  1.00 52.58           C  
ATOM   4102  CB  PHE C  17      -5.317 -39.997 -39.143  1.00 52.58           C  
ATOM   4103  O   PHE C  17      -2.735 -41.949 -39.658  1.00 52.58           O  
ATOM   4104  CG  PHE C  17      -5.698 -39.552 -37.757  1.00 52.58           C  
ATOM   4105  CD1 PHE C  17      -5.470 -40.375 -36.660  1.00 52.58           C  
ATOM   4106  CD2 PHE C  17      -6.286 -38.311 -37.550  1.00 52.58           C  
ATOM   4107  CE1 PHE C  17      -5.822 -39.966 -35.376  1.00 52.58           C  
ATOM   4108  CE2 PHE C  17      -6.641 -37.896 -36.270  1.00 52.58           C  
ATOM   4109  CZ  PHE C  17      -6.409 -38.725 -35.184  1.00 52.58           C  
ATOM   4110  N   LEU C  18      -3.531 -41.000 -41.611  1.00 54.36           N  
ATOM   4111  CA  LEU C  18      -3.024 -42.065 -42.469  1.00 54.36           C  
ATOM   4112  C   LEU C  18      -1.499 -42.090 -42.460  1.00 54.36           C  
ATOM   4113  CB  LEU C  18      -3.535 -41.889 -43.901  1.00 54.36           C  
ATOM   4114  O   LEU C  18      -0.892 -43.163 -42.421  1.00 54.36           O  
ATOM   4115  CG  LEU C  18      -4.822 -42.634 -44.258  1.00 54.36           C  
ATOM   4116  CD1 LEU C  18      -5.362 -42.146 -45.598  1.00 54.36           C  
ATOM   4117  CD2 LEU C  18      -4.579 -44.139 -44.289  1.00 54.36           C  
ATOM   4118  N   PHE C  19      -0.909 -40.851 -42.378  1.00 58.65           N  
ATOM   4119  CA  PHE C  19       0.544 -40.745 -42.310  1.00 58.65           C  
ATOM   4120  C   PHE C  19       1.063 -41.266 -40.975  1.00 58.65           C  
ATOM   4121  CB  PHE C  19       0.989 -39.294 -42.516  1.00 58.65           C  
ATOM   4122  O   PHE C  19       2.055 -41.996 -40.931  1.00 58.65           O  
ATOM   4123  CG  PHE C  19       1.810 -39.081 -43.758  1.00 58.65           C  
ATOM   4124  CD1 PHE C  19       3.193 -39.218 -43.727  1.00 58.65           C  
ATOM   4125  CD2 PHE C  19       1.199 -38.743 -44.959  1.00 58.65           C  
ATOM   4126  CE1 PHE C  19       3.955 -39.021 -44.876  1.00 58.65           C  
ATOM   4127  CE2 PHE C  19       1.955 -38.545 -46.111  1.00 58.65           C  
ATOM   4128  CZ  PHE C  19       3.333 -38.684 -46.067  1.00 58.65           C  
ATOM   4129  N   VAL C  20       0.412 -40.903 -39.841  1.00 53.61           N  
ATOM   4130  CA  VAL C  20       0.793 -41.383 -38.517  1.00 53.61           C  
ATOM   4131  C   VAL C  20       0.606 -42.897 -38.443  1.00 53.61           C  
ATOM   4132  CB  VAL C  20      -0.025 -40.690 -37.405  1.00 53.61           C  
ATOM   4133  O   VAL C  20       1.460 -43.609 -37.908  1.00 53.61           O  
ATOM   4134  CG1 VAL C  20       0.303 -41.291 -36.039  1.00 53.61           C  
ATOM   4135  CG2 VAL C  20       0.240 -39.185 -37.408  1.00 53.61           C  
ATOM   4136  N   ALA C  21      -0.527 -43.314 -39.031  1.00 50.92           N  
ATOM   4137  CA  ALA C  21      -0.797 -44.748 -39.079  1.00 50.92           C  
ATOM   4138  C   ALA C  21       0.255 -45.478 -39.909  1.00 50.92           C  
ATOM   4139  CB  ALA C  21      -2.191 -45.008 -39.645  1.00 50.92           C  
ATOM   4140  O   ALA C  21       0.705 -46.564 -39.536  1.00 50.92           O  
ATOM   4141  N   ALA C  22       0.655 -44.797 -41.079  1.00 51.90           N  
ATOM   4142  CA  ALA C  22       1.689 -45.367 -41.940  1.00 51.90           C  
ATOM   4143  C   ALA C  22       3.020 -45.472 -41.201  1.00 51.90           C  
ATOM   4144  CB  ALA C  22       1.851 -44.527 -43.204  1.00 51.90           C  
ATOM   4145  O   ALA C  22       3.720 -46.482 -41.311  1.00 51.90           O  
ATOM   4146  N   ILE C  23       3.315 -44.401 -40.374  1.00 52.43           N  
ATOM   4147  CA  ILE C  23       4.553 -44.399 -39.601  1.00 52.43           C  
ATOM   4148  C   ILE C  23       4.510 -45.510 -38.555  1.00 52.43           C  
ATOM   4149  CB  ILE C  23       4.792 -43.032 -38.922  1.00 52.43           C  
ATOM   4150  O   ILE C  23       5.492 -46.234 -38.369  1.00 52.43           O  
ATOM   4151  CG1 ILE C  23       5.014 -41.942 -39.977  1.00 52.43           C  
ATOM   4152  CG2 ILE C  23       5.979 -43.109 -37.956  1.00 52.43           C  
ATOM   4153  CD1 ILE C  23       5.125 -40.537 -39.402  1.00 52.43           C  
ATOM   4154  N   PHE C  24       3.357 -45.677 -37.898  1.00 50.56           N  
ATOM   4155  CA  PHE C  24       3.206 -46.724 -36.894  1.00 50.56           C  
ATOM   4156  C   PHE C  24       3.315 -48.105 -37.531  1.00 50.56           C  
ATOM   4157  CB  PHE C  24       1.863 -46.586 -36.169  1.00 50.56           C  
ATOM   4158  O   PHE C  24       3.894 -49.021 -36.943  1.00 50.56           O  
ATOM   4159  CG  PHE C  24       1.959 -45.876 -34.845  1.00 50.56           C  
ATOM   4160  CD1 PHE C  24       2.326 -46.565 -33.696  1.00 50.56           C  
ATOM   4161  CD2 PHE C  24       1.681 -44.519 -34.751  1.00 50.56           C  
ATOM   4162  CE1 PHE C  24       2.415 -45.911 -32.470  1.00 50.56           C  
ATOM   4163  CE2 PHE C  24       1.768 -43.857 -33.529  1.00 50.56           C  
ATOM   4164  CZ  PHE C  24       2.134 -44.556 -32.389  1.00 50.56           C  
ATOM   4165  N   TYR C  25       2.716 -48.217 -38.809  1.00 46.95           N  
ATOM   4166  CA  TYR C  25       2.806 -49.475 -39.541  1.00 46.95           C  
ATOM   4167  C   TYR C  25       4.256 -49.814 -39.866  1.00 46.95           C  
ATOM   4168  CB  TYR C  25       1.985 -49.407 -40.832  1.00 46.95           C  
ATOM   4169  O   TYR C  25       4.672 -50.969 -39.749  1.00 46.95           O  
ATOM   4170  CG  TYR C  25       2.011 -50.683 -41.637  1.00 46.95           C  
ATOM   4171  CD1 TYR C  25       2.855 -50.818 -42.737  1.00 46.95           C  
ATOM   4172  CD2 TYR C  25       1.193 -51.756 -41.300  1.00 46.95           C  
ATOM   4173  CE1 TYR C  25       2.881 -51.992 -43.483  1.00 46.95           C  
ATOM   4174  CE2 TYR C  25       1.211 -52.934 -42.038  1.00 46.95           C  
ATOM   4175  OH  TYR C  25       2.080 -54.207 -43.861  1.00 46.95           O  
ATOM   4176  CZ  TYR C  25       2.058 -53.043 -43.126  1.00 46.95           C  
ATOM   4177  N   LEU C  26       4.943 -48.645 -40.304  1.00 45.17           N  
ATOM   4178  CA  LEU C  26       6.338 -48.874 -40.665  1.00 45.17           C  
ATOM   4179  C   LEU C  26       7.157 -49.276 -39.442  1.00 45.17           C  
ATOM   4180  CB  LEU C  26       6.938 -47.621 -41.307  1.00 45.17           C  
ATOM   4181  O   LEU C  26       8.105 -50.055 -39.554  1.00 45.17           O  
ATOM   4182  CG  LEU C  26       6.469 -47.295 -42.725  1.00 45.17           C  
ATOM   4183  CD1 LEU C  26       6.920 -45.894 -43.124  1.00 45.17           C  
ATOM   4184  CD2 LEU C  26       6.992 -48.332 -43.714  1.00 45.17           C  
ATOM   4185  N   ILE C  27       6.729 -48.696 -38.184  1.00 42.33           N  
ATOM   4186  CA  ILE C  27       7.485 -48.985 -36.971  1.00 42.33           C  
ATOM   4187  C   ILE C  27       6.966 -50.271 -36.332  1.00 42.33           C  
ATOM   4188  CB  ILE C  27       7.405 -47.816 -35.963  1.00 42.33           C  
ATOM   4189  O   ILE C  27       7.563 -50.786 -35.384  1.00 42.33           O  
ATOM   4190  CG1 ILE C  27       7.794 -46.498 -36.642  1.00 42.33           C  
ATOM   4191  CG2 ILE C  27       8.294 -48.089 -34.747  1.00 42.33           C  
ATOM   4192  CD1 ILE C  27       7.460 -45.258 -35.825  1.00 42.33           C  
ATOM   4193  N   THR C  28       5.825 -50.775 -36.853  1.00 36.66           N  
ATOM   4194  CA  THR C  28       5.294 -51.999 -36.265  1.00 36.66           C  
ATOM   4195  C   THR C  28       6.196 -53.188 -36.585  1.00 36.66           C  
ATOM   4196  CB  THR C  28       3.866 -52.286 -36.765  1.00 36.66           C  
ATOM   4197  O   THR C  28       6.566 -53.400 -37.741  1.00 36.66           O  
ATOM   4198  CG2 THR C  28       2.880 -52.351 -35.603  1.00 36.66           C  
ATOM   4199  OG1 THR C  28       3.462 -51.244 -37.662  1.00 36.66           O  
ATOM   4200  N   PRO C  29       6.747 -53.884 -35.631  1.00 37.41           N  
ATOM   4201  CA  PRO C  29       7.685 -54.997 -35.789  1.00 37.41           C  
ATOM   4202  C   PRO C  29       7.080 -56.175 -36.551  1.00 37.41           C  
ATOM   4203  CB  PRO C  29       8.012 -55.391 -34.346  1.00 37.41           C  
ATOM   4204  O   PRO C  29       5.895 -56.477 -36.387  1.00 37.41           O  
ATOM   4205  CG  PRO C  29       7.040 -54.621 -33.511  1.00 37.41           C  
ATOM   4206  CD  PRO C  29       6.277 -53.687 -34.406  1.00 37.41           C  
ATOM   4207  N   VAL C  30       7.368 -56.394 -37.901  1.00 41.52           N  
ATOM   4208  CA  VAL C  30       6.971 -57.548 -38.701  1.00 41.52           C  
ATOM   4209  C   VAL C  30       7.551 -58.823 -38.092  1.00 41.52           C  
ATOM   4210  CB  VAL C  30       7.426 -57.405 -40.171  1.00 41.52           C  
ATOM   4211  O   VAL C  30       8.724 -58.859 -37.712  1.00 41.52           O  
ATOM   4212  CG1 VAL C  30       6.967 -58.604 -40.998  1.00 41.52           C  
ATOM   4213  CG2 VAL C  30       6.892 -56.104 -40.769  1.00 41.52           C  
ATOM   4214  N   HIS C  31       6.624 -59.800 -37.761  1.00 42.11           N  
ATOM   4215  CA  HIS C  31       7.030 -61.103 -37.246  1.00 42.11           C  
ATOM   4216  C   HIS C  31       7.811 -61.890 -38.293  1.00 42.11           C  
ATOM   4217  CB  HIS C  31       5.809 -61.903 -36.791  1.00 42.11           C  
ATOM   4218  O   HIS C  31       7.288 -62.190 -39.368  1.00 42.11           O  
ATOM   4219  CG  HIS C  31       6.030 -62.669 -35.525  1.00 42.11           C  
ATOM   4220  CD2 HIS C  31       5.332 -63.686 -34.967  1.00 42.11           C  
ATOM   4221  ND1 HIS C  31       7.082 -62.409 -34.673  1.00 42.11           N  
ATOM   4222  CE1 HIS C  31       7.021 -63.236 -33.643  1.00 42.11           C  
ATOM   4223  NE2 HIS C  31       5.968 -64.021 -33.797  1.00 42.11           N  
ATOM   4224  N   VAL C  32       9.112 -61.935 -38.308  1.00 48.54           N  
ATOM   4225  CA  VAL C  32       9.938 -62.697 -39.240  1.00 48.54           C  
ATOM   4226  C   VAL C  32      10.316 -64.039 -38.617  1.00 48.54           C  
ATOM   4227  CB  VAL C  32      11.211 -61.917 -39.638  1.00 48.54           C  
ATOM   4228  O   VAL C  32      10.696 -64.102 -37.446  1.00 48.54           O  
ATOM   4229  CG1 VAL C  32      11.987 -62.667 -40.719  1.00 48.54           C  
ATOM   4230  CG2 VAL C  32      10.848 -60.512 -40.114  1.00 48.54           C  
ATOM   4231  N   MET C  33       9.904 -65.176 -39.228  1.00 52.71           N  
ATOM   4232  CA  MET C  33      10.221 -66.531 -38.788  1.00 52.71           C  
ATOM   4233  C   MET C  33      11.677 -66.874 -39.086  1.00 52.71           C  
ATOM   4234  CB  MET C  33       9.296 -67.546 -39.463  1.00 52.71           C  
ATOM   4235  O   MET C  33      12.002 -68.030 -39.364  1.00 52.71           O  
ATOM   4236  CG  MET C  33       7.884 -67.557 -38.900  1.00 52.71           C  
ATOM   4237  SD  MET C  33       7.609 -68.936 -37.720  1.00 52.71           S  
ATOM   4238  CE  MET C  33       6.527 -68.116 -36.516  1.00 52.71           C  
ATOM   4239  N   SER C  34      12.599 -65.898 -39.079  1.00 60.97           N  
ATOM   4240  CA  SER C  34      14.007 -66.188 -39.331  1.00 60.97           C  
ATOM   4241  C   SER C  34      14.666 -66.829 -38.114  1.00 60.97           C  
ATOM   4242  CB  SER C  34      14.758 -64.913 -39.715  1.00 60.97           C  
ATOM   4243  O   SER C  34      14.439 -66.399 -36.981  1.00 60.97           O  
ATOM   4244  OG  SER C  34      14.722 -63.970 -38.658  1.00 60.97           O  
ATOM   4245  N   LYS C  35      15.315 -67.910 -38.313  1.00 64.51           N  
ATOM   4246  CA  LYS C  35      15.963 -68.698 -37.269  1.00 64.51           C  
ATOM   4247  C   LYS C  35      17.182 -67.971 -36.708  1.00 64.51           C  
ATOM   4248  CB  LYS C  35      16.374 -70.069 -37.808  1.00 64.51           C  
ATOM   4249  O   LYS C  35      17.889 -67.275 -37.440  1.00 64.51           O  
ATOM   4250  CG  LYS C  35      15.202 -70.950 -38.216  1.00 64.51           C  
ATOM   4251  CD  LYS C  35      15.672 -72.317 -38.697  1.00 64.51           C  
ATOM   4252  CE  LYS C  35      14.501 -73.196 -39.116  1.00 64.51           C  
ATOM   4253  NZ  LYS C  35      14.957 -74.531 -39.605  1.00 64.51           N  
ATOM   4254  N   HIS C  36      17.322 -67.866 -35.433  1.00 62.95           N  
ATOM   4255  CA  HIS C  36      18.454 -67.205 -34.792  1.00 62.95           C  
ATOM   4256  C   HIS C  36      19.285 -68.196 -33.984  1.00 62.95           C  
ATOM   4257  CB  HIS C  36      17.971 -66.068 -33.891  1.00 62.95           C  
ATOM   4258  O   HIS C  36      18.762 -69.202 -33.500  1.00 62.95           O  
ATOM   4259  CG  HIS C  36      17.333 -64.940 -34.638  1.00 62.95           C  
ATOM   4260  CD2 HIS C  36      16.043 -64.534 -34.705  1.00 62.95           C  
ATOM   4261  ND1 HIS C  36      18.051 -64.080 -35.441  1.00 62.95           N  
ATOM   4262  CE1 HIS C  36      17.227 -63.191 -35.970  1.00 62.95           C  
ATOM   4263  NE2 HIS C  36      16.003 -63.445 -35.539  1.00 62.95           N  
ATOM   4264  N   THR C  37      20.608 -67.995 -33.903  1.00 61.74           N  
ATOM   4265  CA  THR C  37      21.550 -68.831 -33.166  1.00 61.74           C  
ATOM   4266  C   THR C  37      21.949 -68.166 -31.852  1.00 61.74           C  
ATOM   4267  CB  THR C  37      22.810 -69.122 -34.002  1.00 61.74           C  
ATOM   4268  O   THR C  37      22.951 -68.542 -31.240  1.00 61.74           O  
ATOM   4269  CG2 THR C  37      22.499 -70.072 -35.153  1.00 61.74           C  
ATOM   4270  OG1 THR C  37      23.317 -67.892 -34.535  1.00 61.74           O  
ATOM   4271  N   ASP C  38      21.152 -67.210 -31.365  1.00 58.42           N  
ATOM   4272  CA  ASP C  38      21.531 -66.502 -30.146  1.00 58.42           C  
ATOM   4273  C   ASP C  38      21.396 -67.406 -28.922  1.00 58.42           C  
ATOM   4274  CB  ASP C  38      20.677 -65.245 -29.967  1.00 58.42           C  
ATOM   4275  O   ASP C  38      20.409 -68.131 -28.785  1.00 58.42           O  
ATOM   4276  CG  ASP C  38      20.990 -64.166 -30.989  1.00 58.42           C  
ATOM   4277  OD1 ASP C  38      22.116 -64.147 -31.531  1.00 58.42           O  
ATOM   4278  OD2 ASP C  38      20.103 -63.324 -31.251  1.00 58.42           O  
ATOM   4279  N   PHE C  39      22.322 -67.621 -28.057  1.00 59.52           N  
ATOM   4280  CA  PHE C  39      22.434 -68.342 -26.794  1.00 59.52           C  
ATOM   4281  C   PHE C  39      22.472 -69.846 -27.031  1.00 59.52           C  
ATOM   4282  CB  PHE C  39      21.270 -67.985 -25.865  1.00 59.52           C  
ATOM   4283  O   PHE C  39      22.002 -70.624 -26.198  1.00 59.52           O  
ATOM   4284  CG  PHE C  39      21.169 -66.517 -25.554  1.00 59.52           C  
ATOM   4285  CD1 PHE C  39      22.023 -65.927 -24.630  1.00 59.52           C  
ATOM   4286  CD2 PHE C  39      20.219 -65.725 -26.186  1.00 59.52           C  
ATOM   4287  CE1 PHE C  39      21.932 -64.568 -24.340  1.00 59.52           C  
ATOM   4288  CE2 PHE C  39      20.122 -64.366 -25.901  1.00 59.52           C  
ATOM   4289  CZ  PHE C  39      20.978 -63.789 -24.978  1.00 59.52           C  
ATOM   4290  N   SER C  40      22.977 -70.335 -28.078  1.00 63.07           N  
ATOM   4291  CA  SER C  40      23.016 -71.747 -28.446  1.00 63.07           C  
ATOM   4292  C   SER C  40      23.794 -72.565 -27.421  1.00 63.07           C  
ATOM   4293  CB  SER C  40      23.640 -71.923 -29.831  1.00 63.07           C  
ATOM   4294  O   SER C  40      23.439 -73.710 -27.134  1.00 63.07           O  
ATOM   4295  OG  SER C  40      24.904 -71.284 -29.898  1.00 63.07           O  
ATOM   4296  N   SER C  41      24.756 -71.920 -26.708  1.00 61.29           N  
ATOM   4297  CA  SER C  41      25.594 -72.629 -25.746  1.00 61.29           C  
ATOM   4298  C   SER C  41      24.924 -72.700 -24.378  1.00 61.29           C  
ATOM   4299  CB  SER C  41      26.959 -71.951 -25.621  1.00 61.29           C  
ATOM   4300  O   SER C  41      25.221 -73.593 -23.581  1.00 61.29           O  
ATOM   4301  OG  SER C  41      26.814 -70.602 -25.210  1.00 61.29           O  
ATOM   4302  N   GLU C  42      23.834 -71.958 -24.175  1.00 58.40           N  
ATOM   4303  CA  GLU C  42      23.210 -71.869 -22.858  1.00 58.40           C  
ATOM   4304  C   GLU C  42      21.823 -72.507 -22.860  1.00 58.40           C  
ATOM   4305  CB  GLU C  42      23.117 -70.410 -22.404  1.00 58.40           C  
ATOM   4306  O   GLU C  42      21.143 -72.531 -21.832  1.00 58.40           O  
ATOM   4307  CG  GLU C  42      24.469 -69.753 -22.166  1.00 58.40           C  
ATOM   4308  CD  GLU C  42      24.414 -68.234 -22.212  1.00 58.40           C  
ATOM   4309  OE1 GLU C  42      25.480 -67.586 -22.116  1.00 58.40           O  
ATOM   4310  OE2 GLU C  42      23.296 -67.689 -22.344  1.00 58.40           O  
ATOM   4311  N   ILE C  43      21.458 -73.061 -23.921  1.00 62.40           N  
ATOM   4312  CA  ILE C  43      20.127 -73.650 -24.031  1.00 62.40           C  
ATOM   4313  C   ILE C  43      20.156 -75.090 -23.524  1.00 62.40           C  
ATOM   4314  CB  ILE C  43      19.608 -73.604 -25.486  1.00 62.40           C  
ATOM   4315  O   ILE C  43      20.957 -75.903 -23.991  1.00 62.40           O  
ATOM   4316  CG1 ILE C  43      19.461 -72.152 -25.955  1.00 62.40           C  
ATOM   4317  CG2 ILE C  43      18.280 -74.357 -25.609  1.00 62.40           C  
ATOM   4318  CD1 ILE C  43      19.118 -72.010 -27.431  1.00 62.40           C  
ATOM   4319  N   ILE C  44      19.378 -75.447 -22.402  1.00 59.50           N  
ATOM   4320  CA  ILE C  44      19.350 -76.773 -21.796  1.00 59.50           C  
ATOM   4321  C   ILE C  44      18.259 -77.617 -22.451  1.00 59.50           C  
ATOM   4322  CB  ILE C  44      19.120 -76.692 -20.270  1.00 59.50           C  
ATOM   4323  O   ILE C  44      18.443 -78.816 -22.673  1.00 59.50           O  
ATOM   4324  CG1 ILE C  44      20.197 -75.820 -19.614  1.00 59.50           C  
ATOM   4325  CG2 ILE C  44      19.098 -78.093 -19.652  1.00 59.50           C  
ATOM   4326  CD1 ILE C  44      19.897 -75.449 -18.168  1.00 59.50           C  
ATOM   4327  N   GLY C  45      17.175 -76.907 -22.749  1.00 67.48           N  
ATOM   4328  CA  GLY C  45      16.070 -77.641 -23.344  1.00 67.48           C  
ATOM   4329  C   GLY C  45      15.026 -76.739 -23.976  1.00 67.48           C  
ATOM   4330  O   GLY C  45      15.193 -75.518 -24.012  1.00 67.48           O  
ATOM   4331  N   TYR C  46      14.091 -77.369 -24.650  1.00 70.32           N  
ATOM   4332  CA  TYR C  46      13.034 -76.623 -25.325  1.00 70.32           C  
ATOM   4333  C   TYR C  46      11.662 -77.014 -24.788  1.00 70.32           C  
ATOM   4334  CB  TYR C  46      13.090 -76.859 -26.837  1.00 70.32           C  
ATOM   4335  O   TYR C  46      11.455 -78.155 -24.370  1.00 70.32           O  
ATOM   4336  CG  TYR C  46      14.336 -76.314 -27.491  1.00 70.32           C  
ATOM   4337  CD1 TYR C  46      14.425 -74.973 -27.856  1.00 70.32           C  
ATOM   4338  CD2 TYR C  46      15.427 -77.139 -27.745  1.00 70.32           C  
ATOM   4339  CE1 TYR C  46      15.571 -74.467 -28.461  1.00 70.32           C  
ATOM   4340  CE2 TYR C  46      16.578 -76.644 -28.349  1.00 70.32           C  
ATOM   4341  OH  TYR C  46      17.778 -74.813 -29.301  1.00 70.32           O  
ATOM   4342  CZ  TYR C  46      16.641 -75.308 -28.703  1.00 70.32           C  
ATOM   4343  N   LYS C  47      10.789 -76.000 -24.592  1.00 69.26           N  
ATOM   4344  CA  LYS C  47       9.386 -76.205 -24.243  1.00 69.26           C  
ATOM   4345  C   LYS C  47       8.464 -75.580 -25.286  1.00 69.26           C  
ATOM   4346  CB  LYS C  47       9.086 -75.623 -22.861  1.00 69.26           C  
ATOM   4347  O   LYS C  47       8.891 -74.729 -26.070  1.00 69.26           O  
ATOM   4348  CG  LYS C  47       9.714 -76.398 -21.713  1.00 69.26           C  
ATOM   4349  CD  LYS C  47       8.965 -76.167 -20.407  1.00 69.26           C  
ATOM   4350  CE  LYS C  47       9.537 -77.012 -19.276  1.00 69.26           C  
ATOM   4351  NZ  LYS C  47       8.750 -76.858 -18.016  1.00 69.26           N  
ATOM   4352  N   ALA C  48       7.263 -76.067 -25.485  1.00 70.17           N  
ATOM   4353  CA  ALA C  48       6.295 -75.542 -26.444  1.00 70.17           C  
ATOM   4354  C   ALA C  48       5.219 -74.718 -25.742  1.00 70.17           C  
ATOM   4355  CB  ALA C  48       5.657 -76.682 -27.234  1.00 70.17           C  
ATOM   4356  O   ALA C  48       4.760 -75.080 -24.656  1.00 70.17           O  
ATOM   4357  N   ILE C  49       4.899 -73.547 -26.211  1.00 63.98           N  
ATOM   4358  CA  ILE C  49       3.824 -72.705 -25.697  1.00 63.98           C  
ATOM   4359  C   ILE C  49       2.593 -72.836 -26.591  1.00 63.98           C  
ATOM   4360  CB  ILE C  49       4.261 -71.226 -25.600  1.00 63.98           C  
ATOM   4361  O   ILE C  49       2.636 -72.484 -27.772  1.00 63.98           O  
ATOM   4362  CG1 ILE C  49       5.513 -71.096 -24.725  1.00 63.98           C  
ATOM   4363  CG2 ILE C  49       3.120 -70.360 -25.058  1.00 63.98           C  
ATOM   4364  CD1 ILE C  49       6.123 -69.701 -24.722  1.00 63.98           C  
ATOM   4365  N   ASP C  50       1.510 -73.464 -26.092  1.00 66.61           N  
ATOM   4366  CA  ASP C  50       0.252 -73.682 -26.799  1.00 66.61           C  
ATOM   4367  C   ASP C  50      -0.902 -72.965 -26.101  1.00 66.61           C  
ATOM   4368  CB  ASP C  50      -0.049 -75.178 -26.909  1.00 66.61           C  
ATOM   4369  O   ASP C  50      -1.232 -73.278 -24.955  1.00 66.61           O  
ATOM   4370  CG  ASP C  50      -0.979 -75.512 -28.062  1.00 66.61           C  
ATOM   4371  OD1 ASP C  50      -1.404 -74.590 -28.791  1.00 66.61           O  
ATOM   4372  OD2 ASP C  50      -1.293 -76.709 -28.242  1.00 66.61           O  
ATOM   4373  N   GLY C  51      -1.570 -72.004 -26.668  1.00 58.05           N  
ATOM   4374  CA  GLY C  51      -2.660 -71.237 -26.088  1.00 58.05           C  
ATOM   4375  C   GLY C  51      -2.263 -70.497 -24.824  1.00 58.05           C  
ATOM   4376  O   GLY C  51      -3.054 -70.394 -23.884  1.00 58.05           O  
ATOM   4377  N   GLY C  52      -0.921 -70.154 -24.636  1.00 56.59           N  
ATOM   4378  CA  GLY C  52      -0.448 -69.370 -23.507  1.00 56.59           C  
ATOM   4379  C   GLY C  52       0.091 -70.222 -22.373  1.00 56.59           C  
ATOM   4380  O   GLY C  52       0.548 -69.695 -21.357  1.00 56.59           O  
ATOM   4381  N   VAL C  53      -0.009 -71.541 -22.480  1.00 53.89           N  
ATOM   4382  CA  VAL C  53       0.457 -72.456 -21.443  1.00 53.89           C  
ATOM   4383  C   VAL C  53       1.698 -73.201 -21.930  1.00 53.89           C  
ATOM   4384  CB  VAL C  53      -0.643 -73.462 -21.038  1.00 53.89           C  
ATOM   4385  O   VAL C  53       1.745 -73.661 -23.074  1.00 53.89           O  
ATOM   4386  CG1 VAL C  53      -0.145 -74.391 -19.932  1.00 53.89           C  
ATOM   4387  CG2 VAL C  53      -1.903 -72.722 -20.591  1.00 53.89           C  
ATOM   4388  N   THR C  54       2.713 -73.242 -21.078  1.00 56.53           N  
ATOM   4389  CA  THR C  54       3.955 -73.937 -21.398  1.00 56.53           C  
ATOM   4390  C   THR C  54       3.790 -75.445 -21.231  1.00 56.53           C  
ATOM   4391  CB  THR C  54       5.115 -73.444 -20.513  1.00 56.53           C  
ATOM   4392  O   THR C  54       3.193 -75.905 -20.255  1.00 56.53           O  
ATOM   4393  CG2 THR C  54       5.642 -72.097 -20.996  1.00 56.53           C  
ATOM   4394  OG1 THR C  54       4.653 -73.308 -19.163  1.00 56.53           O  
ATOM   4395  N   ARG C  55       4.121 -76.259 -22.244  1.00 66.31           N  
ATOM   4396  CA  ARG C  55       4.035 -77.715 -22.182  1.00 66.31           C  
ATOM   4397  C   ARG C  55       5.304 -78.362 -22.728  1.00 66.31           C  
ATOM   4398  CB  ARG C  55       2.816 -78.215 -22.958  1.00 66.31           C  
ATOM   4399  O   ARG C  55       6.061 -77.729 -23.467  1.00 66.31           O  
ATOM   4400  CG  ARG C  55       2.962 -78.113 -24.468  1.00 66.31           C  
ATOM   4401  CD  ARG C  55       1.767 -78.716 -25.193  1.00 66.31           C  
ATOM   4402  NE  ARG C  55       1.938 -78.673 -26.643  1.00 66.31           N  
ATOM   4403  NH1 ARG C  55       2.815 -80.804 -26.809  1.00 66.31           N  
ATOM   4404  NH2 ARG C  55       2.544 -79.522 -28.689  1.00 66.31           N  
ATOM   4405  CZ  ARG C  55       2.432 -79.667 -27.377  1.00 66.31           C  
ATOM   4406  N   ASP C  56       5.644 -79.552 -22.251  1.00 68.88           N  
ATOM   4407  CA  ASP C  56       6.776 -80.330 -22.745  1.00 68.88           C  
ATOM   4408  C   ASP C  56       6.535 -80.803 -24.176  1.00 68.88           C  
ATOM   4409  CB  ASP C  56       7.041 -81.530 -21.832  1.00 68.88           C  
ATOM   4410  O   ASP C  56       5.388 -80.982 -24.592  1.00 68.88           O  
ATOM   4411  CG  ASP C  56       7.655 -81.138 -20.500  1.00 68.88           C  
ATOM   4412  OD1 ASP C  56       8.323 -80.085 -20.423  1.00 68.88           O  
ATOM   4413  OD2 ASP C  56       7.471 -81.891 -19.519  1.00 68.88           O  
ATOM   4414  N   ILE C  57       7.546 -80.915 -24.957  1.00 74.40           N  
ATOM   4415  CA  ILE C  57       7.470 -81.324 -26.355  1.00 74.40           C  
ATOM   4416  C   ILE C  57       7.286 -82.837 -26.440  1.00 74.40           C  
ATOM   4417  CB  ILE C  57       8.728 -80.891 -27.140  1.00 74.40           C  
ATOM   4418  O   ILE C  57       8.080 -83.598 -25.880  1.00 74.40           O  
ATOM   4419  CG1 ILE C  57       8.927 -79.375 -27.037  1.00 74.40           C  
ATOM   4420  CG2 ILE C  57       8.630 -81.332 -28.603  1.00 74.40           C  
ATOM   4421  CD1 ILE C  57      10.264 -78.887 -27.577  1.00 74.40           C  
ATOM   4422  N   ALA C  58       6.190 -83.315 -26.989  1.00 70.64           N  
ATOM   4423  CA  ALA C  58       5.878 -84.732 -27.155  1.00 70.64           C  
ATOM   4424  C   ALA C  58       6.421 -85.261 -28.479  1.00 70.64           C  
ATOM   4425  CB  ALA C  58       4.370 -84.959 -27.074  1.00 70.64           C  
ATOM   4426  O   ALA C  58       6.642 -84.493 -29.418  1.00 70.64           O  
ATOM   4427  N   SER C  59       6.718 -86.505 -28.577  1.00 67.21           N  
ATOM   4428  CA  SER C  59       7.222 -87.153 -29.783  1.00 67.21           C  
ATOM   4429  C   SER C  59       6.182 -87.129 -30.899  1.00 67.21           C  
ATOM   4430  CB  SER C  59       7.629 -88.597 -29.486  1.00 67.21           C  
ATOM   4431  O   SER C  59       6.529 -87.199 -32.079  1.00 67.21           O  
ATOM   4432  OG  SER C  59       6.528 -89.337 -28.987  1.00 67.21           O  
ATOM   4433  N   THR C  60       4.839 -86.885 -30.577  1.00 73.90           N  
ATOM   4434  CA  THR C  60       3.745 -86.885 -31.542  1.00 73.90           C  
ATOM   4435  C   THR C  60       3.561 -85.498 -32.151  1.00 73.90           C  
ATOM   4436  CB  THR C  60       2.426 -87.342 -30.891  1.00 73.90           C  
ATOM   4437  O   THR C  60       2.767 -85.321 -33.078  1.00 73.90           O  
ATOM   4438  CG2 THR C  60       2.452 -88.836 -30.587  1.00 73.90           C  
ATOM   4439  OG1 THR C  60       2.228 -86.620 -29.669  1.00 73.90           O  
ATOM   4440  N   ASP C  61       4.319 -84.506 -31.775  1.00 79.36           N  
ATOM   4441  CA  ASP C  61       4.182 -83.143 -32.278  1.00 79.36           C  
ATOM   4442  C   ASP C  61       4.779 -83.011 -33.677  1.00 79.36           C  
ATOM   4443  CB  ASP C  61       4.850 -82.150 -31.325  1.00 79.36           C  
ATOM   4444  O   ASP C  61       5.909 -83.441 -33.918  1.00 79.36           O  
ATOM   4445  CG  ASP C  61       4.059 -81.930 -30.047  1.00 79.36           C  
ATOM   4446  OD1 ASP C  61       2.823 -82.121 -30.054  1.00 79.36           O  
ATOM   4447  OD2 ASP C  61       4.676 -81.560 -29.025  1.00 79.36           O  
ATOM   4448  N   THR C  62       3.932 -82.381 -34.632  1.00 82.12           N  
ATOM   4449  CA  THR C  62       4.380 -82.334 -36.019  1.00 82.12           C  
ATOM   4450  C   THR C  62       4.483 -80.891 -36.506  1.00 82.12           C  
ATOM   4451  CB  THR C  62       3.430 -83.122 -36.940  1.00 82.12           C  
ATOM   4452  O   THR C  62       5.012 -80.632 -37.589  1.00 82.12           O  
ATOM   4453  CG2 THR C  62       3.488 -84.617 -36.640  1.00 82.12           C  
ATOM   4454  OG1 THR C  62       2.089 -82.659 -36.743  1.00 82.12           O  
ATOM   4455  N   CYS C  63       4.021 -79.913 -35.710  1.00 85.60           N  
ATOM   4456  CA  CYS C  63       4.015 -78.523 -36.149  1.00 85.60           C  
ATOM   4457  C   CYS C  63       4.490 -77.597 -35.036  1.00 85.60           C  
ATOM   4458  CB  CYS C  63       2.616 -78.110 -36.606  1.00 85.60           C  
ATOM   4459  O   CYS C  63       4.031 -77.702 -33.897  1.00 85.60           O  
ATOM   4460  SG  CYS C  63       2.520 -76.413 -37.215  1.00 85.60           S  
ATOM   4461  N   PHE C  64       5.448 -76.719 -35.320  1.00 83.63           N  
ATOM   4462  CA  PHE C  64       5.968 -75.758 -34.355  1.00 83.63           C  
ATOM   4463  C   PHE C  64       6.252 -74.418 -35.024  1.00 83.63           C  
ATOM   4464  CB  PHE C  64       7.242 -76.294 -33.693  1.00 83.63           C  
ATOM   4465  O   PHE C  64       6.517 -74.363 -36.227  1.00 83.63           O  
ATOM   4466  CG  PHE C  64       7.028 -77.554 -32.899  1.00 83.63           C  
ATOM   4467  CD1 PHE C  64       6.386 -77.515 -31.667  1.00 83.63           C  
ATOM   4468  CD2 PHE C  64       7.470 -78.778 -33.384  1.00 83.63           C  
ATOM   4469  CE1 PHE C  64       6.188 -78.680 -30.929  1.00 83.63           C  
ATOM   4470  CE2 PHE C  64       7.275 -79.946 -32.652  1.00 83.63           C  
ATOM   4471  CZ  PHE C  64       6.635 -79.895 -31.424  1.00 83.63           C  
ATOM   4472  N   ALA C  65       6.016 -73.379 -34.307  1.00 77.87           N  
ATOM   4473  CA  ALA C  65       6.526 -72.070 -34.705  1.00 77.87           C  
ATOM   4474  C   ALA C  65       7.904 -71.811 -34.103  1.00 77.87           C  
ATOM   4475  CB  ALA C  65       5.551 -70.970 -34.289  1.00 77.87           C  
ATOM   4476  O   ALA C  65       8.015 -71.242 -33.014  1.00 77.87           O  
ATOM   4477  N   ASN C  66       8.905 -72.267 -34.779  1.00 78.52           N  
ATOM   4478  CA  ASN C  66      10.266 -72.270 -34.255  1.00 78.52           C  
ATOM   4479  C   ASN C  66      11.098 -71.137 -34.851  1.00 78.52           C  
ATOM   4480  CB  ASN C  66      10.940 -73.618 -34.518  1.00 78.52           C  
ATOM   4481  O   ASN C  66      11.139 -70.966 -36.070  1.00 78.52           O  
ATOM   4482  CG  ASN C  66      12.379 -73.655 -34.042  1.00 78.52           C  
ATOM   4483  ND2 ASN C  66      13.170 -74.555 -34.614  1.00 78.52           N  
ATOM   4484  OD1 ASN C  66      12.776 -72.882 -33.166  1.00 78.52           O  
ATOM   4485  N   LYS C  67      11.752 -70.454 -33.962  1.00 70.31           N  
ATOM   4486  CA  LYS C  67      12.682 -69.417 -34.397  1.00 70.31           C  
ATOM   4487  C   LYS C  67      14.108 -69.738 -33.957  1.00 70.31           C  
ATOM   4488  CB  LYS C  67      12.260 -68.053 -33.849  1.00 70.31           C  
ATOM   4489  O   LYS C  67      15.032 -68.963 -34.215  1.00 70.31           O  
ATOM   4490  CG  LYS C  67      10.969 -67.517 -34.451  1.00 70.31           C  
ATOM   4491  CD  LYS C  67      10.686 -66.093 -33.990  1.00 70.31           C  
ATOM   4492  CE  LYS C  67       9.419 -65.539 -34.628  1.00 70.31           C  
ATOM   4493  NZ  LYS C  67       9.153 -64.133 -34.200  1.00 70.31           N  
ATOM   4494  N   HIS C  68      14.393 -70.891 -33.351  1.00 73.43           N  
ATOM   4495  CA  HIS C  68      15.706 -71.283 -32.853  1.00 73.43           C  
ATOM   4496  C   HIS C  68      16.399 -72.238 -33.819  1.00 73.43           C  
ATOM   4497  CB  HIS C  68      15.585 -71.929 -31.472  1.00 73.43           C  
ATOM   4498  O   HIS C  68      15.866 -73.305 -34.132  1.00 73.43           O  
ATOM   4499  CG  HIS C  68      14.983 -71.030 -30.440  1.00 73.43           C  
ATOM   4500  CD2 HIS C  68      13.746 -71.011 -29.890  1.00 73.43           C  
ATOM   4501  ND1 HIS C  68      15.681 -69.995 -29.856  1.00 73.43           N  
ATOM   4502  CE1 HIS C  68      14.896 -69.377 -28.988  1.00 73.43           C  
ATOM   4503  NE2 HIS C  68      13.717 -69.974 -28.990  1.00 73.43           N  
ATOM   4504  N   ALA C  69      17.660 -71.913 -34.173  1.00 77.01           N  
ATOM   4505  CA  ALA C  69      18.418 -72.702 -35.141  1.00 77.01           C  
ATOM   4506  C   ALA C  69      18.770 -74.074 -34.575  1.00 77.01           C  
ATOM   4507  CB  ALA C  69      19.686 -71.960 -35.556  1.00 77.01           C  
ATOM   4508  O   ALA C  69      18.722 -75.079 -35.289  1.00 77.01           O  
ATOM   4509  N   ASP C  70      19.028 -74.204 -33.224  1.00 75.95           N  
ATOM   4510  CA  ASP C  70      19.483 -75.443 -32.601  1.00 75.95           C  
ATOM   4511  C   ASP C  70      18.312 -76.386 -32.336  1.00 75.95           C  
ATOM   4512  CB  ASP C  70      20.225 -75.146 -31.296  1.00 75.95           C  
ATOM   4513  O   ASP C  70      18.514 -77.553 -31.993  1.00 75.95           O  
ATOM   4514  CG  ASP C  70      21.539 -74.416 -31.514  1.00 75.95           C  
ATOM   4515  OD1 ASP C  70      22.131 -74.539 -32.608  1.00 75.95           O  
ATOM   4516  OD2 ASP C  70      21.987 -73.714 -30.582  1.00 75.95           O  
ATOM   4517  N   PHE C  71      17.154 -75.877 -32.501  1.00 82.38           N  
ATOM   4518  CA  PHE C  71      15.968 -76.690 -32.262  1.00 82.38           C  
ATOM   4519  C   PHE C  71      15.841 -77.786 -33.314  1.00 82.38           C  
ATOM   4520  CB  PHE C  71      14.708 -75.818 -32.258  1.00 82.38           C  
ATOM   4521  O   PHE C  71      15.454 -78.913 -33.000  1.00 82.38           O  
ATOM   4522  CG  PHE C  71      13.436 -76.591 -32.041  1.00 82.38           C  
ATOM   4523  CD1 PHE C  71      12.560 -76.825 -33.094  1.00 82.38           C  
ATOM   4524  CD2 PHE C  71      13.115 -77.083 -30.783  1.00 82.38           C  
ATOM   4525  CE1 PHE C  71      11.381 -77.540 -32.896  1.00 82.38           C  
ATOM   4526  CE2 PHE C  71      11.939 -77.799 -30.577  1.00 82.38           C  
ATOM   4527  CZ  PHE C  71      11.073 -78.025 -31.634  1.00 82.38           C  
ATOM   4528  N   ASP C  72      16.226 -77.556 -34.546  1.00 80.61           N  
ATOM   4529  CA  ASP C  72      16.133 -78.531 -35.629  1.00 80.61           C  
ATOM   4530  C   ASP C  72      16.971 -79.770 -35.325  1.00 80.61           C  
ATOM   4531  CB  ASP C  72      16.578 -77.906 -36.953  1.00 80.61           C  
ATOM   4532  O   ASP C  72      16.511 -80.898 -35.513  1.00 80.61           O  
ATOM   4533  CG  ASP C  72      15.639 -76.817 -37.440  1.00 80.61           C  
ATOM   4534  OD1 ASP C  72      14.459 -76.801 -37.030  1.00 80.61           O  
ATOM   4535  OD2 ASP C  72      16.083 -75.968 -38.243  1.00 80.61           O  
ATOM   4536  N   THR C  73      18.206 -79.484 -34.840  1.00 78.12           N  
ATOM   4537  CA  THR C  73      19.107 -80.576 -34.490  1.00 78.12           C  
ATOM   4538  C   THR C  73      18.606 -81.314 -33.251  1.00 78.12           C  
ATOM   4539  CB  THR C  73      20.537 -80.063 -34.241  1.00 78.12           C  
ATOM   4540  O   THR C  73      18.668 -82.544 -33.187  1.00 78.12           O  
ATOM   4541  CG2 THR C  73      21.286 -79.863 -35.555  1.00 78.12           C  
ATOM   4542  OG1 THR C  73      20.476 -78.813 -33.543  1.00 78.12           O  
ATOM   4543  N   TRP C  74      18.093 -80.554 -32.343  1.00 81.06           N  
ATOM   4544  CA  TRP C  74      17.584 -81.107 -31.092  1.00 81.06           C  
ATOM   4545  C   TRP C  74      16.378 -82.005 -31.344  1.00 81.06           C  
ATOM   4546  CB  TRP C  74      17.207 -79.984 -30.121  1.00 81.06           C  
ATOM   4547  O   TRP C  74      16.293 -83.109 -30.800  1.00 81.06           O  
ATOM   4548  CG  TRP C  74      16.716 -80.469 -28.790  1.00 81.06           C  
ATOM   4549  CD1 TRP C  74      17.476 -80.804 -27.704  1.00 81.06           C  
ATOM   4550  CD2 TRP C  74      15.353 -80.678 -28.407  1.00 81.06           C  
ATOM   4551  CE2 TRP C  74      15.361 -81.141 -27.072  1.00 81.06           C  
ATOM   4552  CE3 TRP C  74      14.125 -80.518 -29.063  1.00 81.06           C  
ATOM   4553  NE1 TRP C  74      16.667 -81.209 -26.667  1.00 81.06           N  
ATOM   4554  CH2 TRP C  74      12.998 -81.280 -27.046  1.00 81.06           C  
ATOM   4555  CZ2 TRP C  74      14.186 -81.445 -26.381  1.00 81.06           C  
ATOM   4556  CZ3 TRP C  74      12.957 -80.822 -28.373  1.00 81.06           C  
ATOM   4557  N   PHE C  75      15.498 -81.584 -32.223  1.00 83.96           N  
ATOM   4558  CA  PHE C  75      14.278 -82.331 -32.504  1.00 83.96           C  
ATOM   4559  C   PHE C  75      14.573 -83.535 -33.390  1.00 83.96           C  
ATOM   4560  CB  PHE C  75      13.236 -81.430 -33.172  1.00 83.96           C  
ATOM   4561  O   PHE C  75      13.984 -84.603 -33.211  1.00 83.96           O  
ATOM   4562  CG  PHE C  75      11.862 -82.040 -33.244  1.00 83.96           C  
ATOM   4563  CD1 PHE C  75      11.364 -82.525 -34.447  1.00 83.96           C  
ATOM   4564  CD2 PHE C  75      11.068 -82.128 -32.108  1.00 83.96           C  
ATOM   4565  CE1 PHE C  75      10.093 -83.090 -34.517  1.00 83.96           C  
ATOM   4566  CE2 PHE C  75       9.797 -82.692 -32.170  1.00 83.96           C  
ATOM   4567  CZ  PHE C  75       9.311 -83.171 -33.375  1.00 83.96           C  
ATOM   4568  N   SER C  76      15.510 -83.431 -34.372  1.00 78.31           N  
ATOM   4569  CA  SER C  76      15.881 -84.517 -35.273  1.00 78.31           C  
ATOM   4570  C   SER C  76      16.496 -85.684 -34.508  1.00 78.31           C  
ATOM   4571  CB  SER C  76      16.861 -84.021 -36.337  1.00 78.31           C  
ATOM   4572  O   SER C  76      16.334 -86.842 -34.897  1.00 78.31           O  
ATOM   4573  OG  SER C  76      18.128 -83.746 -35.765  1.00 78.31           O  
ATOM   4574  N   GLN C  77      17.308 -85.414 -33.508  1.00 72.69           N  
ATOM   4575  CA  GLN C  77      17.900 -86.455 -32.674  1.00 72.69           C  
ATOM   4576  C   GLN C  77      16.822 -87.277 -31.973  1.00 72.69           C  
ATOM   4577  CB  GLN C  77      18.848 -85.844 -31.642  1.00 72.69           C  
ATOM   4578  O   GLN C  77      17.034 -88.451 -31.660  1.00 72.69           O  
ATOM   4579  CG  GLN C  77      20.219 -85.488 -32.201  1.00 72.69           C  
ATOM   4580  CD  GLN C  77      21.123 -84.837 -31.171  1.00 72.69           C  
ATOM   4581  NE2 GLN C  77      22.355 -84.539 -31.568  1.00 72.69           N  
ATOM   4582  OE1 GLN C  77      20.716 -84.604 -30.028  1.00 72.69           O  
ATOM   4583  N   ARG C  78      15.632 -86.825 -31.913  1.00 70.28           N  
ATOM   4584  CA  ARG C  78      14.509 -87.500 -31.270  1.00 70.28           C  
ATOM   4585  C   ARG C  78      13.605 -88.164 -32.303  1.00 70.28           C  
ATOM   4586  CB  ARG C  78      13.701 -86.512 -30.426  1.00 70.28           C  
ATOM   4587  O   ARG C  78      12.599 -88.782 -31.950  1.00 70.28           O  
ATOM   4588  CG  ARG C  78      14.282 -86.265 -29.043  1.00 70.28           C  
ATOM   4589  CD  ARG C  78      13.411 -85.322 -28.225  1.00 70.28           C  
ATOM   4590  NE  ARG C  78      13.913 -85.170 -26.862  1.00 70.28           N  
ATOM   4591  NH1 ARG C  78      14.448 -82.934 -27.087  1.00 70.28           N  
ATOM   4592  NH2 ARG C  78      14.824 -84.013 -25.100  1.00 70.28           N  
ATOM   4593  CZ  ARG C  78      14.394 -84.039 -26.353  1.00 70.28           C  
ATOM   4594  N   GLY C  79      13.997 -88.286 -33.714  1.00 67.60           N  
ATOM   4595  CA  GLY C  79      13.440 -89.093 -34.788  1.00 67.60           C  
ATOM   4596  C   GLY C  79      12.244 -88.447 -35.461  1.00 67.60           C  
ATOM   4597  O   GLY C  79      11.533 -89.095 -36.232  1.00 67.60           O  
ATOM   4598  N   GLY C  80      12.018 -87.056 -35.447  1.00 65.67           N  
ATOM   4599  CA  GLY C  80      10.812 -86.487 -36.028  1.00 65.67           C  
ATOM   4600  C   GLY C  80      11.088 -85.306 -36.938  1.00 65.67           C  
ATOM   4601  O   GLY C  80      12.222 -84.828 -37.017  1.00 65.67           O  
ATOM   4602  N   SER C  81      10.374 -85.147 -38.062  1.00 78.11           N  
ATOM   4603  CA  SER C  81      10.319 -83.951 -38.896  1.00 78.11           C  
ATOM   4604  C   SER C  81       9.108 -83.092 -38.551  1.00 78.11           C  
ATOM   4605  CB  SER C  81      10.280 -84.331 -40.377  1.00 78.11           C  
ATOM   4606  O   SER C  81       8.084 -83.607 -38.097  1.00 78.11           O  
ATOM   4607  OG  SER C  81       9.026 -84.897 -40.718  1.00 78.11           O  
ATOM   4608  N   TYR C  82       9.312 -81.699 -38.396  1.00 84.66           N  
ATOM   4609  CA  TYR C  82       8.195 -80.832 -38.036  1.00 84.66           C  
ATOM   4610  C   TYR C  82       7.997 -79.737 -39.078  1.00 84.66           C  
ATOM   4611  CB  TYR C  82       8.423 -80.205 -36.657  1.00 84.66           C  
ATOM   4612  O   TYR C  82       8.890 -79.472 -39.886  1.00 84.66           O  
ATOM   4613  CG  TYR C  82       9.510 -79.158 -36.639  1.00 84.66           C  
ATOM   4614  CD1 TYR C  82      10.849 -79.518 -36.504  1.00 84.66           C  
ATOM   4615  CD2 TYR C  82       9.200 -77.807 -36.755  1.00 84.66           C  
ATOM   4616  CE1 TYR C  82      11.853 -78.556 -36.484  1.00 84.66           C  
ATOM   4617  CE2 TYR C  82      10.197 -76.837 -36.737  1.00 84.66           C  
ATOM   4618  OH  TYR C  82      12.509 -76.264 -36.583  1.00 84.66           O  
ATOM   4619  CZ  TYR C  82      11.518 -77.220 -36.602  1.00 84.66           C  
ATOM   4620  N   THR C  83       6.758 -79.289 -39.268  1.00 84.66           N  
ATOM   4621  CA  THR C  83       6.414 -78.149 -40.109  1.00 84.66           C  
ATOM   4622  C   THR C  83       6.506 -76.846 -39.319  1.00 84.66           C  
ATOM   4623  CB  THR C  83       4.998 -78.296 -40.699  1.00 84.66           C  
ATOM   4624  O   THR C  83       6.033 -76.769 -38.183  1.00 84.66           O  
ATOM   4625  CG2 THR C  83       4.963 -79.366 -41.784  1.00 84.66           C  
ATOM   4626  OG1 THR C  83       4.088 -78.660 -39.654  1.00 84.66           O  
ATOM   4627  N   ASN C  84       7.364 -75.870 -39.741  1.00 80.86           N  
ATOM   4628  CA  ASN C  84       7.519 -74.564 -39.109  1.00 80.86           C  
ATOM   4629  C   ASN C  84       6.509 -73.556 -39.651  1.00 80.86           C  
ATOM   4630  CB  ASN C  84       8.944 -74.042 -39.298  1.00 80.86           C  
ATOM   4631  O   ASN C  84       6.576 -73.171 -40.820  1.00 80.86           O  
ATOM   4632  CG  ASN C  84       9.370 -73.093 -38.194  1.00 80.86           C  
ATOM   4633  ND2 ASN C  84      10.560 -72.522 -38.329  1.00 80.86           N  
ATOM   4634  OD1 ASN C  84       8.634 -72.877 -37.227  1.00 80.86           O  
ATOM   4635  N   ASP C  85       5.459 -73.305 -38.910  1.00 78.22           N  
ATOM   4636  CA  ASP C  85       4.393 -72.387 -39.296  1.00 78.22           C  
ATOM   4637  C   ASP C  85       4.052 -71.430 -38.156  1.00 78.22           C  
ATOM   4638  CB  ASP C  85       3.145 -73.162 -39.723  1.00 78.22           C  
ATOM   4639  O   ASP C  85       4.169 -71.789 -36.982  1.00 78.22           O  
ATOM   4640  CG  ASP C  85       2.211 -72.347 -40.600  1.00 78.22           C  
ATOM   4641  OD1 ASP C  85       2.277 -71.099 -40.567  1.00 78.22           O  
ATOM   4642  OD2 ASP C  85       1.400 -72.957 -41.329  1.00 78.22           O  
ATOM   4643  N   LYS C  86       3.556 -70.302 -38.379  1.00 72.48           N  
ATOM   4644  CA  LYS C  86       3.204 -69.267 -37.411  1.00 72.48           C  
ATOM   4645  C   LYS C  86       2.001 -69.686 -36.571  1.00 72.48           C  
ATOM   4646  CB  LYS C  86       2.913 -67.944 -38.120  1.00 72.48           C  
ATOM   4647  O   LYS C  86       1.849 -69.245 -35.430  1.00 72.48           O  
ATOM   4648  CG  LYS C  86       3.909 -67.597 -39.217  1.00 72.48           C  
ATOM   4649  CD  LYS C  86       3.597 -66.247 -39.848  1.00 72.48           C  
ATOM   4650  CE  LYS C  86       4.557 -65.926 -40.987  1.00 72.48           C  
ATOM   4651  NZ  LYS C  86       4.256 -64.602 -41.609  1.00 72.48           N  
ATOM   4652  N   ALA C  87       1.144 -70.517 -37.012  1.00 73.42           N  
ATOM   4653  CA  ALA C  87      -0.090 -70.925 -36.346  1.00 73.42           C  
ATOM   4654  C   ALA C  87       0.164 -72.080 -35.382  1.00 73.42           C  
ATOM   4655  CB  ALA C  87      -1.146 -71.316 -37.375  1.00 73.42           C  
ATOM   4656  O   ALA C  87      -0.712 -72.443 -34.593  1.00 73.42           O  
ATOM   4657  N   CYS C  88       1.348 -72.544 -35.407  1.00 78.24           N  
ATOM   4658  CA  CYS C  88       1.722 -73.683 -34.577  1.00 78.24           C  
ATOM   4659  C   CYS C  88       2.196 -73.225 -33.203  1.00 78.24           C  
ATOM   4660  CB  CYS C  88       2.817 -74.505 -35.256  1.00 78.24           C  
ATOM   4661  O   CYS C  88       2.470 -72.041 -33.000  1.00 78.24           O  
ATOM   4662  SG  CYS C  88       2.302 -75.256 -36.816  1.00 78.24           S  
ATOM   4663  N   PRO C  89       2.115 -74.065 -32.209  1.00 75.84           N  
ATOM   4664  CA  PRO C  89       2.630 -73.715 -30.883  1.00 75.84           C  
ATOM   4665  C   PRO C  89       4.053 -73.161 -30.930  1.00 75.84           C  
ATOM   4666  CB  PRO C  89       2.587 -75.044 -30.125  1.00 75.84           C  
ATOM   4667  O   PRO C  89       4.878 -73.635 -31.715  1.00 75.84           O  
ATOM   4668  CG  PRO C  89       1.850 -75.977 -31.031  1.00 75.84           C  
ATOM   4669  CD  PRO C  89       1.723 -75.330 -32.381  1.00 75.84           C  
ATOM   4670  N   LEU C  90       4.227 -72.173 -30.227  1.00 74.05           N  
ATOM   4671  CA  LEU C  90       5.499 -71.459 -30.213  1.00 74.05           C  
ATOM   4672  C   LEU C  90       6.533 -72.205 -29.376  1.00 74.05           C  
ATOM   4673  CB  LEU C  90       5.312 -70.041 -29.667  1.00 74.05           C  
ATOM   4674  O   LEU C  90       6.219 -72.700 -28.291  1.00 74.05           O  
ATOM   4675  CG  LEU C  90       6.315 -68.991 -30.148  1.00 74.05           C  
ATOM   4676  CD1 LEU C  90       5.626 -67.975 -31.053  1.00 74.05           C  
ATOM   4677  CD2 LEU C  90       6.974 -68.297 -28.961  1.00 74.05           C  
ATOM   4678  N   ILE C  91       7.728 -72.350 -29.900  1.00 76.24           N  
ATOM   4679  CA  ILE C  91       8.816 -73.023 -29.198  1.00 76.24           C  
ATOM   4680  C   ILE C  91       9.588 -72.014 -28.352  1.00 76.24           C  
ATOM   4681  CB  ILE C  91       9.769 -73.735 -30.185  1.00 76.24           C  
ATOM   4682  O   ILE C  91       9.909 -70.919 -28.819  1.00 76.24           O  
ATOM   4683  CG1 ILE C  91       9.023 -74.834 -30.949  1.00 76.24           C  
ATOM   4684  CG2 ILE C  91      10.982 -74.309 -29.445  1.00 76.24           C  
ATOM   4685  CD1 ILE C  91       9.909 -75.990 -31.393  1.00 76.24           C  
ATOM   4686  N   ALA C  92       9.747 -72.347 -27.025  1.00 68.25           N  
ATOM   4687  CA  ALA C  92      10.513 -71.510 -26.105  1.00 68.25           C  
ATOM   4688  C   ALA C  92      11.756 -72.240 -25.605  1.00 68.25           C  
ATOM   4689  CB  ALA C  92       9.642 -71.079 -24.927  1.00 68.25           C  
ATOM   4690  O   ALA C  92      11.688 -73.416 -25.240  1.00 68.25           O  
ATOM   4691  N   ALA C  93      12.922 -71.603 -25.619  1.00 67.98           N  
ATOM   4692  CA  ALA C  93      14.180 -72.186 -25.160  1.00 67.98           C  
ATOM   4693  C   ALA C  93      14.371 -71.971 -23.662  1.00 67.98           C  
ATOM   4694  CB  ALA C  93      15.355 -71.591 -25.934  1.00 67.98           C  
ATOM   4695  O   ALA C  93      14.061 -70.899 -23.138  1.00 67.98           O  
ATOM   4696  N   VAL C  94      14.713 -73.127 -22.965  1.00 60.03           N  
ATOM   4697  CA  VAL C  94      15.049 -73.044 -21.547  1.00 60.03           C  
ATOM   4698  C   VAL C  94      16.528 -72.701 -21.385  1.00 60.03           C  
ATOM   4699  CB  VAL C  94      14.723 -74.362 -20.809  1.00 60.03           C  
ATOM   4700  O   VAL C  94      17.399 -73.464 -21.809  1.00 60.03           O  
ATOM   4701  CG1 VAL C  94      15.010 -74.228 -19.315  1.00 60.03           C  
ATOM   4702  CG2 VAL C  94      13.267 -74.759 -21.044  1.00 60.03           C  
ATOM   4703  N   ILE C  95      16.856 -71.498 -20.891  1.00 56.38           N  
ATOM   4704  CA  ILE C  95      18.233 -71.020 -20.826  1.00 56.38           C  
ATOM   4705  C   ILE C  95      18.683 -70.940 -19.370  1.00 56.38           C  
ATOM   4706  CB  ILE C  95      18.386 -69.644 -21.512  1.00 56.38           C  
ATOM   4707  O   ILE C  95      17.875 -70.674 -18.477  1.00 56.38           O  
ATOM   4708  CG1 ILE C  95      17.838 -69.695 -22.942  1.00 56.38           C  
ATOM   4709  CG2 ILE C  95      19.851 -69.196 -21.502  1.00 56.38           C  
ATOM   4710  CD1 ILE C  95      17.714 -68.331 -23.607  1.00 56.38           C  
ATOM   4711  N   THR C  96      19.925 -71.294 -19.027  1.00 49.11           N  
ATOM   4712  CA  THR C  96      20.498 -71.309 -17.685  1.00 49.11           C  
ATOM   4713  C   THR C  96      20.863 -69.897 -17.237  1.00 49.11           C  
ATOM   4714  CB  THR C  96      21.746 -72.209 -17.622  1.00 49.11           C  
ATOM   4715  O   THR C  96      20.907 -69.613 -16.038  1.00 49.11           O  
ATOM   4716  CG2 THR C  96      21.384 -73.670 -17.872  1.00 49.11           C  
ATOM   4717  OG1 THR C  96      22.686 -71.784 -18.616  1.00 49.11           O  
ATOM   4718  N   ARG C  97      21.142 -68.919 -18.091  1.00 47.61           N  
ATOM   4719  CA  ARG C  97      21.577 -67.576 -17.718  1.00 47.61           C  
ATOM   4720  C   ARG C  97      20.415 -66.590 -17.770  1.00 47.61           C  
ATOM   4721  CB  ARG C  97      22.707 -67.103 -18.634  1.00 47.61           C  
ATOM   4722  O   ARG C  97      19.451 -66.797 -18.511  1.00 47.61           O  
ATOM   4723  CG  ARG C  97      23.964 -66.677 -17.892  1.00 47.61           C  
ATOM   4724  CD  ARG C  97      25.050 -66.204 -18.848  1.00 47.61           C  
ATOM   4725  NE  ARG C  97      26.004 -65.319 -18.185  1.00 47.61           N  
ATOM   4726  NH1 ARG C  97      27.503 -65.277 -19.942  1.00 47.61           N  
ATOM   4727  NH2 ARG C  97      27.941 -64.095 -18.028  1.00 47.61           N  
ATOM   4728  CZ  ARG C  97      27.147 -64.899 -18.720  1.00 47.61           C  
ATOM   4729  N   GLU C  98      20.315 -65.469 -16.781  1.00 46.33           N  
ATOM   4730  CA  GLU C  98      19.278 -64.450 -16.652  1.00 46.33           C  
ATOM   4731  C   GLU C  98      19.279 -63.507 -17.852  1.00 46.33           C  
ATOM   4732  CB  GLU C  98      19.464 -63.655 -15.357  1.00 46.33           C  
ATOM   4733  O   GLU C  98      20.253 -62.786 -18.080  1.00 46.33           O  
ATOM   4734  CG  GLU C  98      18.516 -64.068 -14.241  1.00 46.33           C  
ATOM   4735  CD  GLU C  98      18.716 -63.274 -12.960  1.00 46.33           C  
ATOM   4736  OE1 GLU C  98      17.981 -63.515 -11.975  1.00 46.33           O  
ATOM   4737  OE2 GLU C  98      19.613 -62.402 -12.941  1.00 46.33           O  
ATOM   4738  N   VAL C  99      18.590 -63.788 -18.957  1.00 48.60           N  
ATOM   4739  CA  VAL C  99      18.518 -62.822 -20.047  1.00 48.60           C  
ATOM   4740  C   VAL C  99      17.070 -62.380 -20.251  1.00 48.60           C  
ATOM   4741  CB  VAL C  99      19.088 -63.403 -21.360  1.00 48.60           C  
ATOM   4742  O   VAL C  99      16.147 -63.192 -20.148  1.00 48.60           O  
ATOM   4743  CG1 VAL C  99      19.169 -62.324 -22.439  1.00 48.60           C  
ATOM   4744  CG2 VAL C  99      20.462 -64.024 -21.116  1.00 48.60           C  
ATOM   4745  N   GLY C 100      16.582 -60.985 -20.158  1.00 48.65           N  
ATOM   4746  CA  GLY C 100      15.307 -60.405 -20.548  1.00 48.65           C  
ATOM   4747  C   GLY C 100      14.584 -59.727 -19.399  1.00 48.65           C  
ATOM   4748  O   GLY C 100      15.149 -59.557 -18.317  1.00 48.65           O  
ATOM   4749  N   PHE C 101      13.465 -58.969 -19.590  1.00 47.44           N  
ATOM   4750  CA  PHE C 101      12.684 -58.250 -18.591  1.00 47.44           C  
ATOM   4751  C   PHE C 101      11.388 -58.990 -18.281  1.00 47.44           C  
ATOM   4752  CB  PHE C 101      12.375 -56.828 -19.069  1.00 47.44           C  
ATOM   4753  O   PHE C 101      10.865 -59.717 -19.127  1.00 47.44           O  
ATOM   4754  CG  PHE C 101      11.953 -56.750 -20.511  1.00 47.44           C  
ATOM   4755  CD1 PHE C 101      12.901 -56.653 -21.523  1.00 47.44           C  
ATOM   4756  CD2 PHE C 101      10.608 -56.775 -20.855  1.00 47.44           C  
ATOM   4757  CE1 PHE C 101      12.513 -56.581 -22.859  1.00 47.44           C  
ATOM   4758  CE2 PHE C 101      10.213 -56.703 -22.188  1.00 47.44           C  
ATOM   4759  CZ  PHE C 101      11.167 -56.606 -23.188  1.00 47.44           C  
ATOM   4760  N   VAL C 102      10.935 -59.056 -17.020  1.00 43.89           N  
ATOM   4761  CA  VAL C 102       9.721 -59.719 -16.554  1.00 43.89           C  
ATOM   4762  C   VAL C 102       8.505 -58.849 -16.864  1.00 43.89           C  
ATOM   4763  CB  VAL C 102       9.787 -60.023 -15.040  1.00 43.89           C  
ATOM   4764  O   VAL C 102       8.467 -57.671 -16.499  1.00 43.89           O  
ATOM   4765  CG1 VAL C 102       8.516 -60.733 -14.576  1.00 43.89           C  
ATOM   4766  CG2 VAL C 102      11.021 -60.865 -14.719  1.00 43.89           C  
ATOM   4767  N   VAL C 103       7.638 -59.310 -17.857  1.00 39.43           N  
ATOM   4768  CA  VAL C 103       6.372 -58.617 -18.071  1.00 39.43           C  
ATOM   4769  C   VAL C 103       5.270 -59.288 -17.255  1.00 39.43           C  
ATOM   4770  CB  VAL C 103       5.985 -58.589 -19.567  1.00 39.43           C  
ATOM   4771  O   VAL C 103       5.049 -60.496 -17.374  1.00 39.43           O  
ATOM   4772  CG1 VAL C 103       4.668 -57.843 -19.771  1.00 39.43           C  
ATOM   4773  CG2 VAL C 103       7.099 -57.948 -20.393  1.00 39.43           C  
ATOM   4774  N   PRO C 104       4.548 -58.597 -16.364  1.00 41.86           N  
ATOM   4775  CA  PRO C 104       3.477 -59.144 -15.527  1.00 41.86           C  
ATOM   4776  C   PRO C 104       2.393 -59.847 -16.341  1.00 41.86           C  
ATOM   4777  CB  PRO C 104       2.915 -57.908 -14.821  1.00 41.86           C  
ATOM   4778  O   PRO C 104       1.947 -59.322 -17.365  1.00 41.86           O  
ATOM   4779  CG  PRO C 104       3.773 -56.777 -15.289  1.00 41.86           C  
ATOM   4780  CD  PRO C 104       4.754 -57.308 -16.295  1.00 41.86           C  
ATOM   4781  N   GLY C 105       1.911 -61.187 -16.087  1.00 40.60           N  
ATOM   4782  CA  GLY C 105       0.879 -61.970 -16.747  1.00 40.60           C  
ATOM   4783  C   GLY C 105       1.438 -63.042 -17.664  1.00 40.60           C  
ATOM   4784  O   GLY C 105       0.691 -63.876 -18.180  1.00 40.60           O  
ATOM   4785  N   LEU C 106       2.745 -62.879 -18.027  1.00 43.93           N  
ATOM   4786  CA  LEU C 106       3.370 -63.845 -18.924  1.00 43.93           C  
ATOM   4787  C   LEU C 106       4.260 -64.811 -18.147  1.00 43.93           C  
ATOM   4788  CB  LEU C 106       4.192 -63.127 -19.997  1.00 43.93           C  
ATOM   4789  O   LEU C 106       4.919 -64.415 -17.183  1.00 43.93           O  
ATOM   4790  CG  LEU C 106       3.406 -62.527 -21.164  1.00 43.93           C  
ATOM   4791  CD1 LEU C 106       4.144 -61.321 -21.735  1.00 43.93           C  
ATOM   4792  CD2 LEU C 106       3.168 -63.576 -22.245  1.00 43.93           C  
ATOM   4793  N   PRO C 107       4.186 -66.158 -18.178  1.00 43.78           N  
ATOM   4794  CA  PRO C 107       4.800 -67.224 -17.382  1.00 43.78           C  
ATOM   4795  C   PRO C 107       6.323 -67.243 -17.497  1.00 43.78           C  
ATOM   4796  CB  PRO C 107       4.193 -68.499 -17.973  1.00 43.78           C  
ATOM   4797  O   PRO C 107       6.984 -68.056 -16.846  1.00 43.78           O  
ATOM   4798  CG  PRO C 107       3.555 -68.062 -19.252  1.00 43.78           C  
ATOM   4799  CD  PRO C 107       3.482 -66.562 -19.260  1.00 43.78           C  
ATOM   4800  N   GLY C 108       6.998 -66.018 -17.913  1.00 46.87           N  
ATOM   4801  CA  GLY C 108       8.448 -65.970 -18.007  1.00 46.87           C  
ATOM   4802  C   GLY C 108       8.976 -64.600 -18.389  1.00 46.87           C  
ATOM   4803  O   GLY C 108       8.236 -63.615 -18.364  1.00 46.87           O  
ATOM   4804  N   THR C 109      10.351 -64.410 -18.395  1.00 48.53           N  
ATOM   4805  CA  THR C 109      11.019 -63.180 -18.804  1.00 48.53           C  
ATOM   4806  C   THR C 109      11.048 -63.061 -20.325  1.00 48.53           C  
ATOM   4807  CB  THR C 109      12.456 -63.115 -18.254  1.00 48.53           C  
ATOM   4808  O   THR C 109      11.180 -64.064 -21.030  1.00 48.53           O  
ATOM   4809  CG2 THR C 109      12.465 -62.715 -16.783  1.00 48.53           C  
ATOM   4810  OG1 THR C 109      13.072 -64.402 -18.391  1.00 48.53           O  
ATOM   4811  N   ILE C 110      10.601 -61.922 -20.769  1.00 50.09           N  
ATOM   4812  CA  ILE C 110      10.497 -61.663 -22.201  1.00 50.09           C  
ATOM   4813  C   ILE C 110      11.747 -60.931 -22.684  1.00 50.09           C  
ATOM   4814  CB  ILE C 110       9.232 -60.842 -22.537  1.00 50.09           C  
ATOM   4815  O   ILE C 110      12.193 -59.969 -22.055  1.00 50.09           O  
ATOM   4816  CG1 ILE C 110       7.981 -61.545 -21.996  1.00 50.09           C  
ATOM   4817  CG2 ILE C 110       9.122 -60.613 -24.047  1.00 50.09           C  
ATOM   4818  CD1 ILE C 110       6.727 -60.682 -22.021  1.00 50.09           C  
ATOM   4819  N   LEU C 111      12.630 -61.512 -23.459  1.00 50.92           N  
ATOM   4820  CA  LEU C 111      13.784 -60.843 -24.049  1.00 50.92           C  
ATOM   4821  C   LEU C 111      13.508 -60.459 -25.498  1.00 50.92           C  
ATOM   4822  CB  LEU C 111      15.021 -61.742 -23.974  1.00 50.92           C  
ATOM   4823  O   LEU C 111      13.055 -61.289 -26.290  1.00 50.92           O  
ATOM   4824  CG  LEU C 111      16.376 -61.041 -24.081  1.00 50.92           C  
ATOM   4825  CD1 LEU C 111      16.956 -60.794 -22.692  1.00 50.92           C  
ATOM   4826  CD2 LEU C 111      17.339 -61.865 -24.929  1.00 50.92           C  
ATOM   4827  N   ARG C 112      13.592 -59.059 -25.756  1.00 48.14           N  
ATOM   4828  CA  ARG C 112      13.421 -58.538 -27.109  1.00 48.14           C  
ATOM   4829  C   ARG C 112      14.720 -58.640 -27.903  1.00 48.14           C  
ATOM   4830  CB  ARG C 112      12.944 -57.085 -27.069  1.00 48.14           C  
ATOM   4831  O   ARG C 112      15.766 -58.167 -27.454  1.00 48.14           O  
ATOM   4832  CG  ARG C 112      12.361 -56.593 -28.384  1.00 48.14           C  
ATOM   4833  CD  ARG C 112      11.819 -55.175 -28.265  1.00 48.14           C  
ATOM   4834  NE  ARG C 112      11.256 -54.705 -29.528  1.00 48.14           N  
ATOM   4835  NH1 ARG C 112      10.886 -52.545 -28.797  1.00 48.14           N  
ATOM   4836  NH2 ARG C 112      10.331 -53.147 -30.939  1.00 48.14           N  
ATOM   4837  CZ  ARG C 112      10.825 -53.467 -29.752  1.00 48.14           C  
ATOM   4838  N   THR C 113      14.853 -59.395 -28.874  1.00 48.47           N  
ATOM   4839  CA  THR C 113      16.054 -59.507 -29.695  1.00 48.47           C  
ATOM   4840  C   THR C 113      16.321 -58.204 -30.443  1.00 48.47           C  
ATOM   4841  CB  THR C 113      15.936 -60.666 -30.703  1.00 48.47           C  
ATOM   4842  O   THR C 113      15.434 -57.356 -30.559  1.00 48.47           O  
ATOM   4843  CG2 THR C 113      15.463 -61.944 -30.018  1.00 48.47           C  
ATOM   4844  OG1 THR C 113      14.996 -60.309 -31.725  1.00 48.47           O  
ATOM   4845  N   THR C 114      17.618 -57.702 -30.594  1.00 44.97           N  
ATOM   4846  CA  THR C 114      18.120 -56.452 -31.154  1.00 44.97           C  
ATOM   4847  C   THR C 114      17.276 -56.017 -32.349  1.00 44.97           C  
ATOM   4848  CB  THR C 114      19.593 -56.585 -31.583  1.00 44.97           C  
ATOM   4849  O   THR C 114      17.021 -54.825 -32.534  1.00 44.97           O  
ATOM   4850  CG2 THR C 114      20.533 -56.346 -30.406  1.00 44.97           C  
ATOM   4851  OG1 THR C 114      19.817 -57.902 -32.101  1.00 44.97           O  
ATOM   4852  N   ASN C 115      16.819 -56.952 -33.242  1.00 43.74           N  
ATOM   4853  CA  ASN C 115      16.036 -56.524 -34.396  1.00 43.74           C  
ATOM   4854  C   ASN C 115      14.552 -56.417 -34.059  1.00 43.74           C  
ATOM   4855  CB  ASN C 115      16.246 -57.480 -35.572  1.00 43.74           C  
ATOM   4856  O   ASN C 115      13.732 -56.128 -34.932  1.00 43.74           O  
ATOM   4857  CG  ASN C 115      17.582 -57.276 -36.260  1.00 43.74           C  
ATOM   4858  ND2 ASN C 115      17.971 -58.233 -37.094  1.00 43.74           N  
ATOM   4859  OD1 ASN C 115      18.258 -56.267 -36.042  1.00 43.74           O  
ATOM   4860  N   GLY C 116      14.055 -56.179 -32.798  1.00 42.79           N  
ATOM   4861  CA  GLY C 116      12.775 -55.819 -32.211  1.00 42.79           C  
ATOM   4862  C   GLY C 116      11.649 -56.751 -32.616  1.00 42.79           C  
ATOM   4863  O   GLY C 116      10.472 -56.412 -32.473  1.00 42.79           O  
ATOM   4864  N   ASP C 117      11.825 -57.808 -33.437  1.00 41.95           N  
ATOM   4865  CA  ASP C 117      10.707 -58.461 -34.112  1.00 41.95           C  
ATOM   4866  C   ASP C 117      10.115 -59.571 -33.246  1.00 41.95           C  
ATOM   4867  CB  ASP C 117      11.152 -59.028 -35.461  1.00 41.95           C  
ATOM   4868  O   ASP C 117       8.918 -59.853 -33.323  1.00 41.95           O  
ATOM   4869  CG  ASP C 117      11.337 -57.958 -36.523  1.00 41.95           C  
ATOM   4870  OD1 ASP C 117      10.843 -56.824 -36.338  1.00 41.95           O  
ATOM   4871  OD2 ASP C 117      11.979 -58.251 -37.554  1.00 41.95           O  
ATOM   4872  N   PHE C 118      10.884 -60.443 -32.324  1.00 42.73           N  
ATOM   4873  CA  PHE C 118      10.213 -61.571 -31.689  1.00 42.73           C  
ATOM   4874  C   PHE C 118      10.471 -61.579 -30.187  1.00 42.73           C  
ATOM   4875  CB  PHE C 118      10.679 -62.892 -32.309  1.00 42.73           C  
ATOM   4876  O   PHE C 118      11.552 -61.195 -29.736  1.00 42.73           O  
ATOM   4877  CG  PHE C 118       9.603 -63.619 -33.070  1.00 42.73           C  
ATOM   4878  CD1 PHE C 118       8.791 -64.551 -32.435  1.00 42.73           C  
ATOM   4879  CD2 PHE C 118       9.402 -63.368 -34.421  1.00 42.73           C  
ATOM   4880  CE1 PHE C 118       7.794 -65.224 -33.137  1.00 42.73           C  
ATOM   4881  CE2 PHE C 118       8.408 -64.038 -35.129  1.00 42.73           C  
ATOM   4882  CZ  PHE C 118       7.606 -64.966 -34.485  1.00 42.73           C  
ATOM   4883  N   LEU C 119       9.390 -61.686 -29.414  1.00 45.00           N  
ATOM   4884  CA  LEU C 119       9.421 -61.806 -27.960  1.00 45.00           C  
ATOM   4885  C   LEU C 119       9.735 -63.238 -27.540  1.00 45.00           C  
ATOM   4886  CB  LEU C 119       8.083 -61.367 -27.358  1.00 45.00           C  
ATOM   4887  O   LEU C 119       9.135 -64.186 -28.051  1.00 45.00           O  
ATOM   4888  CG  LEU C 119       7.785 -59.868 -27.389  1.00 45.00           C  
ATOM   4889  CD1 LEU C 119       6.280 -59.627 -27.429  1.00 45.00           C  
ATOM   4890  CD2 LEU C 119       8.411 -59.172 -26.185  1.00 45.00           C  
ATOM   4891  N   HIS C 120      10.919 -63.546 -26.912  1.00 44.60           N  
ATOM   4892  CA  HIS C 120      11.292 -64.856 -26.391  1.00 44.60           C  
ATOM   4893  C   HIS C 120      10.787 -65.045 -24.964  1.00 44.60           C  
ATOM   4894  CB  HIS C 120      12.810 -65.039 -26.439  1.00 44.60           C  
ATOM   4895  O   HIS C 120      10.964 -64.167 -24.117  1.00 44.60           O  
ATOM   4896  CG  HIS C 120      13.299 -65.666 -27.706  1.00 44.60           C  
ATOM   4897  CD2 HIS C 120      13.588 -66.954 -28.006  1.00 44.60           C  
ATOM   4898  ND1 HIS C 120      13.547 -64.938 -28.849  1.00 44.60           N  
ATOM   4899  CE1 HIS C 120      13.968 -65.754 -29.801  1.00 44.60           C  
ATOM   4900  NE2 HIS C 120      14.002 -66.983 -29.315  1.00 44.60           N  
ATOM   4901  N   PHE C 121       9.930 -66.129 -24.794  1.00 40.81           N  
ATOM   4902  CA  PHE C 121       9.463 -66.445 -23.449  1.00 40.81           C  
ATOM   4903  C   PHE C 121      10.422 -67.405 -22.755  1.00 40.81           C  
ATOM   4904  CB  PHE C 121       8.056 -67.050 -23.496  1.00 40.81           C  
ATOM   4905  O   PHE C 121      10.729 -68.475 -23.285  1.00 40.81           O  
ATOM   4906  CG  PHE C 121       6.974 -66.047 -23.788  1.00 40.81           C  
ATOM   4907  CD1 PHE C 121       6.382 -65.322 -22.761  1.00 40.81           C  
ATOM   4908  CD2 PHE C 121       6.547 -65.829 -25.092  1.00 40.81           C  
ATOM   4909  CE1 PHE C 121       5.380 -64.392 -23.029  1.00 40.81           C  
ATOM   4910  CE2 PHE C 121       5.546 -64.902 -25.368  1.00 40.81           C  
ATOM   4911  CZ  PHE C 121       4.963 -64.185 -24.335  1.00 40.81           C  
ATOM   4912  N   LEU C 122      11.210 -66.983 -21.711  1.00 42.35           N  
ATOM   4913  CA  LEU C 122      12.176 -67.802 -20.987  1.00 42.35           C  
ATOM   4914  C   LEU C 122      11.605 -68.260 -19.649  1.00 42.35           C  
ATOM   4915  CB  LEU C 122      13.475 -67.024 -20.760  1.00 42.35           C  
ATOM   4916  O   LEU C 122      11.287 -67.435 -18.789  1.00 42.35           O  
ATOM   4917  CG  LEU C 122      14.374 -66.836 -21.983  1.00 42.35           C  
ATOM   4918  CD1 LEU C 122      14.967 -65.430 -21.994  1.00 42.35           C  
ATOM   4919  CD2 LEU C 122      15.478 -67.887 -22.003  1.00 42.35           C  
ATOM   4920  N   PRO C 123      11.171 -69.520 -19.439  1.00 36.86           N  
ATOM   4921  CA  PRO C 123      10.677 -69.980 -18.140  1.00 36.86           C  
ATOM   4922  C   PRO C 123      11.733 -69.887 -17.041  1.00 36.86           C  
ATOM   4923  CB  PRO C 123      10.291 -71.437 -18.405  1.00 36.86           C  
ATOM   4924  O   PRO C 123      12.915 -70.140 -17.292  1.00 36.86           O  
ATOM   4925  CG  PRO C 123      10.684 -71.684 -19.825  1.00 36.86           C  
ATOM   4926  CD  PRO C 123      11.257 -70.415 -20.389  1.00 36.86           C  
ATOM   4927  N   ARG C 124      11.515 -69.054 -15.857  1.00 37.62           N  
ATOM   4928  CA  ARG C 124      12.415 -68.848 -14.727  1.00 37.62           C  
ATOM   4929  C   ARG C 124      12.358 -70.025 -13.759  1.00 37.62           C  
ATOM   4930  CB  ARG C 124      12.068 -67.550 -13.994  1.00 37.62           C  
ATOM   4931  O   ARG C 124      11.317 -70.288 -13.155  1.00 37.62           O  
ATOM   4932  CG  ARG C 124      13.249 -66.610 -13.814  1.00 37.62           C  
ATOM   4933  CD  ARG C 124      12.836 -65.307 -13.144  1.00 37.62           C  
ATOM   4934  NE  ARG C 124      13.906 -64.314 -13.189  1.00 37.62           N  
ATOM   4935  NH1 ARG C 124      12.663 -62.626 -12.219  1.00 37.62           N  
ATOM   4936  NH2 ARG C 124      14.836 -62.244 -12.839  1.00 37.62           N  
ATOM   4937  CZ  ARG C 124      13.799 -63.064 -12.749  1.00 37.62           C
[truncated: 242,434 more chars]
