# Supplementary material for: AI-guided pipeline for protein–protein interaction drug discovery identifies a SARS-CoV-2 inhibitor
Source: Mol Syst Biol. 2024 Mar 11;20(4):428–57. doi: 10.1038/s44320-024-00019-8 (PMC10987651; doi:10.1038/s44320-024-00019-8)
Supplement: Supplementary file 15 — Source Data Fig. 5 [file 44320_2024_19_MOESM15_ESM.zip › Source Data Figure 5/ColabFold/NSP4-NSP4_8f98f.result/NSP4_NSP4_8f98f.a3m]

#500	2
>101
KIVNNWLKQLIKVTLVFLFVAAIFYLITPVHVMSKHTDFSSEIIGYKAIDGGVTRDIASTDTCFANKHADFDTWFSQRGGSYTNDKACPLIAAVITREVGFVVPGLPGTILRTTNGDFLHFLPRVFSAVGNICYTPSKLIEYTDFATSACVLAAECTIFKDASGKPVPYCYDTNVLEGSVAYESLRPDTRYVLMDGSIIQFPNTYLEGSVRVVTTFDSEYCRHGTCERSEAGVCVSTSGRWVLNNDYYRSLPGVFCGVDAVNLLTNMFTPLIQPIGALDISASIVAGGIVAIVVTCLAYYFMRFRRAFGEYSHVVAFNTLLFLMSFTVLCLTPVYSFLPGVYSVIYLYLTFYLTNDVSFLAHIQWMVMFTPLVPFWITIAYIICISTKHFYWFFSNYLKRRVVFNGVSFSTFEEAALCTFLLNKEMYLKLRSDVLLPLTQYNRYLALYNKYKYFSGAMDTTSYREAACCHLAKALNDFSNSGSDVLYQPPQTSITSAVLQ
>101
KIVNNWLKQLIKVTLVFLFVAAIFYLITPVHVMSKHTDFSSEIIGYKAIDGGVTRDIASTDTCFANKHADFDTWFSQRGGSYTNDKACPLIAAVITREVGFVVPGLPGTILRTTNGDFLHFLPRVFSAVGNICYTPSKLIEYTDFATSACVLAAECTIFKDASGKPVPYCYDTNVLEGSVAYESLRPDTRYVLMDGSIIQFPNTYLEGSVRVVTTFDSEYCRHGTCERSEAGVCVSTSGRWVLNNDYYRSLPGVFCGVDAVNLLTNMFTPLIQPIGALDISASIVAGGIVAIVVTCLAYYFMRFRRAFGEYSHVVAFNTLLFLMSFTVLCLTPVYSFLPGVYSVIYLYLTFYLTNDVSFLAHIQWMVMFTPLVPFWITIAYIICISTKHFYWFFSNYLKRRVVFNGVSFSTFEEAALCTFLLNKEMYLKLRSDVLLPLTQYNRYLALYNKYKYFSGAMDTTSYREAACCHLAKALNDFSNSGSDVLYQPPQTSITSAVLQ
>A0A6M6DA06	712	1.00	5.252E-226	0	499	500	2763	3262	4405
KIVNNWLKQLIKVTLVFLFVAAIFYLITPVHVMSKHTDFSSEIIGYKAIDGGVTRDIASTDTCFANKHADFDTWFSQRGGSYTNDKACPLIAAVITREVGFVVPGLPGTILRTTNGDFLHFLPRVFSAVGNICYTPSKLIEYTDFATSACVLAAECTIFKDASGKPVPYCYDTNVLEGSVAYESLRPDTRYVLMDGSIIQFPNTYLEGSVRVVTTFDSEYCRHGTCERSEAGVCVSTSGRWVLNNDYYRSLPGVFCGVDAVNLLTNMFTPLIQPIGALDISASIVAGGIVAIVVTCLAYYFMRFRRAFGEYSHVVAFNTLLFLMSFTVLCLTPVYSFLPGVYSVIYLYLTFYLTNDVSFLAHIQWMVMFTPLVPFWITIAYIICISTKHFYWFFSNYLKRRVVFNGVSFSTFEEAALCTFLLNKEMYLKLRSDVLLPLTQYNRYLALYNKYKYFSGAMDTTSYREAACCHLAKALNDFSNSGSDVLYQPPQTSITSAVLQ
>A0A7U3GU40	712	1.00	5.252E-226	0	499	500	2767	3266	7100
KIVNNWLKQLIKVTLVFLFVAAIFYLITPVHVMSKHTDFSSEIIGYKAIDGGVTRDIASTDTCFANKHADFDTWFSQRGGSYTNDKACPLIAAVITREVGFVVPGLPGTILRTTNGDFLHFLPRVFSAVGNICYTPSKLIEYTDFATSACVLAAECTIFKDASGKPVPYCYDTNVLEGSVAYESLRPDTRYVLMDGSIIQFPNTYLEGSVRVVTTFDSEYCRHGTCERSEAGVCVSTSGRWVLNNDYYRSLPGVFCGVDAVNLLTNMFTPLIQPIGALDISASIVAGGIVAIVVTCLAYYFMRFRRAFGEYSHVVAFNTLLFLMSFTVLCLTPVYSFLPGVYSVIYLYLTFYLTNDVSFLAHIQWMVMFTPLVPFWITIAYIICISTKHFYWFFSNYLKRRVVFNGVSFSTFEEAALCTFLLNKEMYLKLRSDVLLPLTQYNRYLALYNKYKYFSGAMDTTSYREAACCHLAKALNDFSNSGSDVLYQPPQTSITSAVLQ
>W6A027	699	0.394	1.691E-221	0	499	500	288	799	951
KIVggaPTWfnalrdftLKGYVLATIIVFLCAVLMYLCLPTFSMVPVEFYEDRILDFKVLDNGIIRDVNPDDKCFANKHRSFTQWYHEHvGGVYDNSITCPLTVAVIAGVAGARIPDVP-TTLAWVNNQIIFFVSRVFANTGSVCYTPIDEIPYKSFSDSGCILPSECTMFRDAEGRMTPYCHDPTVLPGAFAYSQMRPHVRYDLYDGNMfIKFPEVVFESTLRITRTLSTQYCRFGSCEYAQEGVCITTNGSWAIFNDHHLNRPGVYCGSDFIDIVRRLAVSLFQPITYFQLTTSLVLGIGLCAFLTLLFYYINKVKRAFADYTQCAVIAVVAAVLNSLCICFVASIPLCIVPYTALYYYATFYFTNEPAFIMHVSWYIMFGPIVPIWMTCVYTVAMCFRHFFWVLAYFSKKHVeVFTdGKLNCSFQDAASNIFVINKDTYAALRNS--LTNDAYSRFLGLFNKYKYFSGAMETAAYREAAACHLAKALQTYSETGSDLLYQPPNCSITSGVLQ
>W6A0R5	699	0.394	1.691E-221	0	499	500	1440	1951	2103
KIVggaPTWfnalrdftLKGYVLATIIVFLCAVLMYLCLPTFSMVPVEFYEDRILDFKVLDNGIIRDVNPDDKCFANKHRSFTQWYHEHvGGVYDNSITCPLTVAVIAGVAGARIPDVP-TTLAWVNNQIIFFVSRVFANTGSVCYTPIDEIPYKSFSDSGCILPSECTMFRDAEGRMTPYCHDPTVLPGAFAYSQMRPHVRYDLYDGNMfIKFPEVVFESTLRITRTLSTQYCRFGSCEYAQEGVCITTNGSWAIFNDHHLNRPGVYCGSDFIDIVRRLAVSLFQPITYFQLTTSLVLGIGLCAFLTLLFYYINKVKRAFADYTQCAVIAVVAAVLNSLCICFVASIPLCIVPYTALYYYATFYFTNEPAFIMHVSWYIMFGPIVPIWMTCVYTVAMCFRHFFWVLAYFSKKHVeVFTdGKLNCSFQDAASNIFVINKDTYAALRNS--LTNDAYSRFLGLFNKYKYFSGAMETAAYREAAACHLAKALQTYSETGSDLLYQPPNCSITSGVLQ
>W6A040	699	0.394	1.691E-221	0	499	500	2101	2612	3316
KIVggaPTWfnvlrdftLKGYVLATIIVFLCAVLMYLCLPTFSMVPVEFYEDRILDFKVLDNGIIRDVNPDDKCFANKHRSFTQWYHEHvGGVYDNSITCPLTVAVIAGVAGARIPDVP-TTLAWVNNQIIFFVSRVFANTGSVCYTPIDEIPYKSFSDSGCILPSECTMFRDAEGRMTPYCHDPTVLPGAFAYSQMRPHVRYDLYDGNMfIKFPEVVFESTLRITRTLSTQYCRFGSCEYAQEGVCITTNGSWAIFNDHHLNRPGVYCGSDFIDIVRRLAVSLFQPITYFQLTTSLVLGIGLCAFLTLLFYYINKVKRAFADYTQCAVIAVVAAVLNSLCICFVASIPLCIVPYTALYYYATFYFTNEPAFIMHVSWYIMFGPIVPIWMTCVYTVAMCFRHFFWVLAYFSKKHVeVFTdGKLNCSFQDAASNIFVINKDTYAALRNS--LTNDAYSRFLGLFNKYKYFSGAMETAAYREAAACHLAKALQTYSETGSDLLYQPPNCSITSGVLQ
>A0A2D0YRZ0	698	0.394	3.173E-221	0	499	500	2735	3246	4391
KIVggaPTWfnalrdftLKGYVLATIIVFLCAVLMYLCLPTFSMVPVEFYEDRILDFKVLDNGIIRDVNPDDKCFANKHRSFTQWYHEHvGGVYDNSITCPLTVAVIAGVAGARIPDVP-TTLAWVNNQIIFFVSRVFANTGSVCYTPIDEIPYKSFSDSGCILSSECTMFRDAEGRMTPYCHDPTVLPGAFAYSQMRPHVRYDLYDGNMfIKFPEVVFESTLRITRTLSTQYCRFGSCEYAQEGVCITTNGSWAIFNDHHLNRPGVYCGSDFIDIVRRLAVSLFQPITYFQLTTSLVLGIGLCAFLTLLFYYINKVKRAFADYTQCAVIAVVAAVLNSLCICFVASIPLCIVPYTALYYYATFYFTNEPAFIMHVSWYIMFGPIVPIWMTCVYTVAMCFRHFFWVLAYFSKKHVeVFTdGKLNCSFQDAASNIFVINKDTYAALRNS--LTNDAYSRFLGLFNKYKYFSGAMETAAYREAAACHLAKALQTYSETGSDLLYQPPNCSITSGVLQ
>A0A7S6PS29	696	0.394	1.529E-220	0	499	500	654	1165	4997
KIVggaPTWfnvlrdftLKGYVLATIIVFLCAVLMYLWLPTFSMVPVEFYEDRILDFKVLDNGIIRDVNPDDKCFANKHRSFTQWYHEHvGGVYDNSITCPLTVAVIAGVAGARIPDVP-TTLAWVNNQIIFFVSRVFANTGSVCYTPIDEIPYKSFSDSGCILPSECTMFRDAEGRMTPYCHDPTVLPGAFAYSQMRPHVRYDLYDGNMfIKFPEVVFESTLRITRTLSTQYCRFGSCEYAQEGVCITTNGSWAIFNDHHLNRPGVYCGSDFIDIVRRLAVSLFQPITYFQLTTSLVLGIGLCAFLTLLFYYINKVKRAFADYTQCAVIAVVAAVLNSLCICFVASIPLCIVPYTALYYYATFYFTNEPAFIMHVSWYIMFGPIVPIWMTCVYTVAMCFRHFFWVLAYFSKKHVeVFTdGKLNCSFQDAASNIFVINKDTYAALRNS--LTNDAYSRFLGLFNKYKYFSGAMETAAYREAAACHLAKALQTYSETGSDLLYQPPNCSITSGVLQ
>A0A2P1IT14	696	0.392	2.094E-220	0	499	500	2735	3246	7078
KIVggaPTWfnalrdfmLKGYVLATIIVFLCAVLMYLCLPTFSMAPVEFYEDRILDFKVLDNGIIRDVNPDDKCFANKHRSFTQWYHEHvGGVYDNSITCPLTVVVIAGVAGARIPDVP-TTLAWVNNQIIFFVSRVFANTGSVCYTPIDEIPYKSFSDSGCILSSECTMFRDAEGRMTPYCHDPTVLPGAFAYSQMRPHVRYDLYDGNMfIKFPEVVFESTLRITRTLSTQYCRFGSCEYAQEGVCITTNGSWAIFNDHHLNRPGVYCGSDFIDIVRRLAVSLFQPITYFQLTTSLVLGIGLCAFLTLLFYYINKVKRAFADYTQCAVIAVVAAVLNSLCICFVASIPLCIVPYTALYYYATFYFTNEPAFIMHVSWYIMFGPIVPIWMTCVYTVAMCFRHFFWVLAYFSKKHVeVFTdGKLNCSFQDAASNIFVINKDTYAALRNS--LTNDAYSRFLGLFNKYKYFSGAMETAAYREAAACHLAKALQTYSETGSDLLYQPPNCSITSGVLQ
>T2BB88	694	0.392	5.380E-220	0	499	500	777	1288	2056
KIVggaPTWfnvlrdftLKGYVLATIIVFLCAVLMYLCLPTFSMVPVEFYEDRILDFKVLDNGIIRDVNPDDKCFANKHRSFTQWYHEHvGGVYDNSITCPLTVAVIAGVAGARIPDVP-TTLAWVNNQIIFFVSRVFANTGSVCYTPIDEIPYKSFSDSGCILPSECTMFRDAEGRMTPYCHDPTVLPGAFAYSQMRPHVRYDLYDGNMfIKFPEVVFESTLRITRTLSTQYCRFGSCEYAQEGVCITTNGSWAIFNDHHLNRPGVYCGSDFIDIVRRLAVSLFQPITYFQLTTSLVLGIGLCAFLTLLFYYINKVKRAFADYTQCAVIAVVAAVLNSLCICFVASIPLCIVPYTALYYYATFYFTNEPAFIMHVSWYIMFGPIVPIWMTCVYTVAMCFRHFFWVLAYFSKKHVeVFTdGKLNCSFQDAASNIFVINKDTYAALRNS--LTNDAYSRFLGLFNKYKYFSGAMETAAYREAAACHLAKALQTYSETGSDLLYQLPNCSITSGVLQ
>A0A6G9KMG9	691	0.902	9.122E-219	0	499	500	2755	3254	4397
KFVTNWFKYLLKATLVCVVIACVFYFITPVHVLTKHGDFADEIIGYKAIEDGVTRDISSNDNCFANKHVGFDSWFSQRGGSYTNDKTCPIVAAVITRDVGFVVPGLPGTIFRTLSGDFLHFLPRVFSAVGNICYTPSKLIEYTDFATSACVLAAECTIFKDAAGKPVPYCYDTNVLEGSVPYESLRPDTRYVLMDGSIIQFPNTYLEGSVRVVTTFDSEYCRHGTCEKSEAGICVSTSGRWVLNNDYYRSLPGVFCGVDSVNLLTNMFTPLIQPIGALDISASIVAGGLVAIFVTCLAYYFMRFRRAFGEYSHVVAFNTLLFLMSFTVLCLTPVYSFLPGVYSVFYLYLTFYLTNDVSFLAHVQWMVMFTPLVPFWITIVYVICISTKHCYWFFSNYLRRRVVFNGTSFSTFEEAALCTFLLNKEMYLKLRSETLLPLTQYNRYLALYNKYKYFSGAMDTTSYREAACCHLAKALNDFSNSGSDVLYQPPQTSITSAVLQ
>A0A1W6ASU8	688	0.394	8.245E-218	0	499	500	2732	3243	4388
KIVggaPTWfntlrdftLKSYVFVTIIVFLCAVLMYFCLPTFAMAPVEFYEDRILEYKVLDNGIIRDISPDDKCFANKYRSFSQWYHEHvGGSYDNSISCPLTVAVIAGVAGARIPDVP-TTLAWVNRQIVFFVSRVFANSNSVCYTPINEIPYKSFSDSGCILPSECTMFRDAEGRMSPYCYDPTVLPGAFAYSQMKPHVRYDLYDTNMfIKFPEVVFESTLRITKTLTTQYCRFGSCEYAQEGVCITTNGSWAIFNDHHLSRPGVYCGSDYVDIVRRLAVSLFQPITYFQLTTSLVLGIGLCAFLTLLFYYINKVKRAFADYTQCAMIAVIAAVLNSLCICFVSSIPLCIVPYTALYYYATFYFTNEPAAIMHVSWYIMFGPIVPMWLTCVYTVAMCFRHFFWVVAYFSKKHVeVFTdGKLNCSFQDAASNIFVVNKDTYAALRNAI--TNDVYSRYLGLFNKYKYYSGAMETAAYREAAACHLAKALQTYSETGSDLLYQPPNCSITSGVLQ
>A0A2R2YRH0	687	0.396	1.547E-217	0	499	500	2741	3252	7085
KIVggaPTWyntlrdftLKSYVFVTIIVLLCAVLMYFCLPTFSMASVEFYDDRILEFKVLDNGIIRDINPDDKCFANKYRSFTQWYHEHvGGVYDNSITCPLTVAVIAGVAGARIPDVP-TTLAWVNNQIIFFVSRVFANTGSVCYTPIDEIPYKGFSDSGCILPAECTMFRDAEGRMTPYCHDPTVLPGAFAYSQMKPHVRYDLYDGNMfIKFPEVVFESTLRITKTLTTQYCRFGSCEYAQEGVCITTNGSWAIFNEYHINRPGVYCGSDYVDIVRRLAISLFQPITYFQLTTSLVLGIGLCAFLTLLFYYINKVKRAFADYTQCAVIAVCAAILNSLCICFVASIPLCIVPYTALYYYATFYFTNEPAFIMHVSWYIMFGPIVPIWMTCVYTVAMCFRHFFWVLAYFSKKHVeVFTdGKLNCSFQDAASNIFVVNKDTYAALRNSI--TNDAYSRYLGLFNKYKYFSGAMETAAYREAAACHLARALQTYSETGSDLLYQPPNCSITSGVLQ
>A0A075Q443	685	0.394	1.398E-216	0	499	500	2738	3249	4394
KIVggaPTWyntlrdftLKSYVFVTIIVLLCAVLMYFCLPTFSMASVEFYDDRILEFKILDNGIIRDINPDDKCFANKYRSFTQWYHEHvGGVYDNSITCPLTVAVIAGVAGARIPDVP-TTLAWVNNQIIFFVSRVFANTGSVCYTPIDEIPYKGFSDSGCILSSECTMFRDAEGRMTPYCHDPTVLPGAFAYSQMKPHVRYDLYDGNMfIKFPEVVFESTLRITKTLTTQYCRFGSCEYAQEGVCITTNGSWAIFNEYHINRPGVYCGSDYVDIVRRLAISLFQPITYFQLTTSLVLGIGLCAFLTLLFYYINKVKRAFADYTQCAVIAVCAAILNSLCICFVASIPLCIVPYTALYYYATFYFTNEPAFIMHVSWYIMFGPIVPIWMTCVYTVAMCFRHFFWVLAYFSKKHVeVFTdGKLNCSFQDAASNIFVVNKDTYAALRNSI--TNDAYSRYLGLFNKYKYFSGAMETAAYREAAACHLARALQTYSETGSDLLYQPPNCSITSGVLQ
>A0A7S5ZP83	684	0.415	2.622E-216	6	499	500	1854	2348	3493
------LKSYIAITLLVFLFTVLMYFTLPTFNMQSVSFYEDRTLDYKVLDNGVIRDINSNDKCFANKYQSFVQWFHEHvGGNFDNDINCPVTVAVIAGVAGARVPGVP-TTLAWVKSQIVFFVSRVFANSPNVCYTPRSEIPYKSFSDSGCILPSECTMFRDAEGKMVPYCYDPTVLPGAHAYGSMKPHVRYDMFEGNMfIKFPEVIFESTLRVTKTLSTQYCRFGSCEYAQEGVCITTNGSWAIFNDFHANRPGVYCGHDYVDIVRRLALGLFQPVTYFQLTTSLVMGIGLCAFMTLVFYYINKVKRALADYTQCAVIAVCATVMNSLCLCFVIACPLCIAPYSAIYYYATFYVTNEPAFIMHLSWFVMFGAVVPIWMSCVYIVAMCFRHFFWVLAYFSKKHVdVFTdGKLNCTFQEAAANIFVVNKDTYVALRNSI--SADVYARYLAMFNKYKYFSGVMDTAAYREAAASHLAKALQTYSETGSDLLYQPPNCSITSGVLQ
>A0A2R4KP68	670	0.409	1.580E-211	6	499	500	2766	3260	4405
------LKSYVFVTLMVFLCAVLMYCFLPTFNMQTVSFHEDRILDYKVLDNGVIRDINSNDKCFANKYQSFVQWFHEHvGGNFDNDINCPVTVAVIAGVAGARVPGVPTAVAWV-KKQIVFFVSRVFATSHNVCYTPRSEIPYKSFSDSGCILPSECTLFRDAEGKMVPYCYDPTVLPGAHAYGSMKPHVRYDMFESNMfIKFPEVVLESTVRVTKTLNTQYCRFGSCEYAQEGVCITTNGSWAIFNDYHANRPGVYCGSDYFDIVRRLALGFFQPITYFQLTTSLVMGIGLCAFMTIVFYYINKVKRALADYTQCAVIAFAATIMNSLCLCFVMTCPLCVVPYTALYYYATFYFTNEPAFIMHLSWFVMFSTVSPMWVLCLYVVAMCFRHLFWVLAYFSKKHVdVFTdGKLNCTFQEAAGNIFVVNKDTYVALRNSIN--ADAYARYLAMFNKYKYFSGAMDTAAYREAAASHLAKALQTYSETGSDLLYQPPNCSITSGVLQ
>A0A2R4KP67	670	0.409	1.580E-211	6	499	500	2766	3260	7093
------LKSYVFVTLMVFLCAVLMYCFLPTFNMQTVSFHEDRILDYKVLDNGVIRDINSNDKCFANKYQSFVQWFHEHvGGNFDNDINCPVTVAVIAGVAGARVPGVPTAVAWV-KKQIVFFVSRVFATSHNVCYTPRSEIPYKSFSDSGCILPSECTLFRDAEGKMVPYCYDPTVLPGAHAYGSMKPHVRYDMFESNMfIKFPEVVLESTVRVTKTLNTQYCRFGSCEYAQEGVCITTNGSWAIFNDYHANRPGVYCGSDYFDIVRRLALGFFQPITYFQLTTSLVMGIGLCAFMTIVFYYINKVKRALADYTQCAVIAFAATIMNSLCLCFVMTCPLCVVPYTALYYYATFYFTNEPAFIMHLSWFVMFSTVSPMWVLCLYVVAMCFRHLFWVLAYFSKKHVdVFTdGKLNCTFQEAAGNIFVVNKDTYVALRNSIN--ADAYARYLAMFNKYKYFSGAMDTAAYREAAASHLAKALQTYSETGSDLLYQPPNCSITSGVLQ
>A0A7R6WCE5	669	0.858	4.057E-211	0	499	500	2749	3248	4391
KVVTSFLRTMLKVTLALMMLAFVFYLITPVHVLSEHADFSTEIIGYKAIDGGVTRDISSKDDCFSNKHTGFNQWFSQRGGNYRNDKNCPIVAAVITIEVGFLVPGLPGTVYRAFNGDFLHFLPRVFSAVGNICYTPSKLIEYTDFATSACVLAAECTIFKDAQGKPVPYCYDTNVLEGSLPYESLRADTRYVLMDGSIIQFPNTYLEGSVRVVTTFDSEYCRHGTCENSEAGICLSTSGRWVLNNEYYRSLPGVFCGVDSVNLLMNMFTPLIQPVGVMDISASVVAGGIVALIVTCLAYYFMRFRRAFGEYSHVIAANALLFLMSFTVLCLTPAYSFLPGLYSVIYLYLTFYLTNDVSFLAHIQWMVMFTPIVPFWITIVYGFCISIKHCYWFFSNYLKRRVVFNGISFSTFEEAALCTFLLNKEMYLKLRNEVLLPLSQYNRFLALYNKYKYYSGAMDTTSYREAACCHLAKALNDFSNSGSDVLYQPPQTSITSAVLQ
>A0A2R4KP96	669	0.411	4.057E-211	6	499	500	2780	3274	4419
------LKSYVFITLMIFLCTVLVYMILPTFNMQSVSFHEDRILDYKVLDNGVIRDINSNDKCFANKYQSFVQWFHENvGGNFDNDINCPVTVAVIAGIAGARIPGVP-TTLAWVQKQIVFFVSRVFANSPNVCYTPRSEIPYKSFSDSGCILPSECTMFRDAEGKMVPYCYDPTVLPGAHAYETMKPHVRYDMFESNMfIKFPEVVLESTLRVTKTLNTQYCRFGSCEYAQEGVCITTNGSWAIFNDFHANRPGVYCGSDYMDIVKRLATGLFQPVTYFQLTTSLVMGIGLCAFMTIVFYYINKVKRALADYTQCAVIAVVATVMNSLCLCFVIACPVCVVPYSALYYYATFYFTNEPAFIMHLSWFVMFSTVAPIWVLCLYVVAMCFRHFFWVLAYFSKKHVdVFTdGKLNCTFQEAAANIFVVNKDTYVALRNAIN--ADVYARYLAMFNKYKYFSGAMDTAAYREAAASHLAKALQTYSETGSDVLYQPPNCSITSGMLQ
>A0A7R6WD52	669	0.858	4.057E-211	0	499	500	2749	3248	7082
KVVTSFLRTMLKVTLALMMLAFVFYLITPVHVLSEHADFSTEIIGYKAIDGGVTRDISSKDDCFSNKHTGFNQWFSQRGGNYRNDKNCPIVAAVITIEVGFLVPGLPGTVYRAFNGDFLHFLPRVFSAVGNICYTPSKLIEYTDFATSACVLAAECTIFKDAQGKPVPYCYDTNVLEGSLPYESLRADTRYVLMDGSIIQFPNTYLEGSVRVVTTFDSEYCRHGTCENSEAGICLSTSGRWVLNNEYYRSLPGVFCGVDSVNLLMNMFTPLIQPVGVMDISASVVAGGIVALIVTCLAYYFMRFRRAFGEYSHVIAANALLFLMSFTVLCLTPAYSFLPGLYSVIYLYLTFYLTNDVSFLAHIQWMVMFTPIVPFWITIVYGFCISIKHCYWFFSNYLKRRVVFNGISFSTFEEAALCTFLLNKEMYLKLRNEVLLPLSQYNRFLALYNKYKYYSGAMDTTSYREAACCHLAKALNDFSNSGSDVLYQPPQTSITSAVLQ
>A0A3S6GS72	668	0.822	7.609E-211	0	499	500	2717	3216	7050
KLNNTWFRRLLKLTFLLVLVASLFYIIMPTHVLAGHDDFSTEIIGYKAIYNGVTRDILSTDDCFANKHAGFDAWFSQRGGSYKNDKACPIIAAVITREVGFIVPGLPGTVIRTLNGDFLHFLPRVFSAVGNICYTPSTLIEYTDFATSACVLAAECTIFKNAQGKPVPYCYDTNLLEGSISYSELRPDTRYVLMDGSIIQFPNTYLEGSVRVVTTFDSEYCRHGTCERSEAGVCLSTNGRWVLNNDYYRSIPGVFCGVDALDLVFNIFTPLLKPVGTLDISASVIAGGLIAILVTCFAYYFMKFRRAFGEYNHVVFANALLFLLSFAVLCLTPAYTFLPGVYSMVYLYLTFYFTNDVSFLAHIQWFAMFSPIVPFWITVTYVICISVKHCHWFFSNYLKKRVVFNGVTFSTFEEAALCTFLLNKEMYLKLRSETLLPITQYNRYLALYNKYKYFSGALDTTSYREAACCHLAKALNDFSNSGSDVLYQPPQTSITSAVLQ
>A0A2I4R8R1	668	0.407	1.042E-210	1	499	500	2881	3380	4525
-IYNFTLKSYIGLTVILVLFAVLMYLMLPTFSTAPVSFYEDRILEYKVLDNGVIRDIVPGDKCFANKYQSFAQWFHEHvGGSYDNSIDCPVTVAVIAGVAGARVPGVP-TTLAWVRNQIVFFVSRVFANSPSVCYTPRSEIPYKNFADSGCILPSECTMFRNADGKMVPYCYDPTVLPGAFSYGDMKPHVRYDMYEGNMyIKFPEVILESTIRVTRTLNTQYCRFGSCEQAQEGVCITTNSSWAIFNDFHANRPGVYCGADYLDIVRRLALGVFQPITYFQLTTSLVMGIGLCAFMTLVFYYINKVKRALADYTQCAVIAVCATIMNSLCLCFVVACPLCIVPYSALYYYATFYFTNEPAFIMHLSWFVMFGAVVPVWTSAMYVVAMCFRHCFWVLAYFSKKHVdVFTdGRLNCTFQEAAANIFVVNKDTYAALRNS--LNSDSYARYLGMYNKYKYFSGAMDTAAYREAAASHLAKALQTYSETGSDLLYQPPNCSITSGVLQ
>A0A2I4R8S1	667	0.409	1.427E-210	1	499	500	2881	3380	4525
-IYNFTLKSYIGLTVILVLFAVLMYLMLPTFSTAPVSFYEDRILEYKVLDNGVIRDIVPGDKCFANKYQSFAQWFHEHvGGSYDNSIDCPVTVAVIAGVAGARVPGVP-TTLAWVRNQIVFFVSRVFANSPSVCYTPRSEIPYKNFADSGCILPSECTMFRNADGKMVPYCYDPTVLPGAFSYGDMKPHVRYDMYEGNMyIKFPEVILESTIRVTRTLNTQYCRFGSCEHAQEGVCITTNSSWAIFNDFHANRPGVYCGADYLDIVRRLALGVFQPITYFQLTTSLVMGIGLCAFMTLVFYYINKVKRALADYTQCAVIAVCATIMNSLCLCFVVACPLCIVPYSALYYYATFYFTNEPAFIMHLSWFVMFSAVVPVWTSAMYIVAMCFRHCFWVLAYFSKKHVdVFTdGRLNCTFQEAAANIFVVNKDTYAALRNS--LNSDSYARYLGMYNKYKYFSGAMDTAAYREAAASHLAKALQTYSETGSDLLYQPPNCSITSGVLQ
>A0A2I4R8X3	667	0.409	1.427E-210	1	499	500	2881	3380	7212
-IYNFTLKSYIGLTVILVLFAVLMYLMLPTFSTAPVSFYEDRILEYKVLDNGVIRDIVPGDKCFANKYQSFAQWFHEHvGGSYDNSIDCPVTVAVIAGVAGARVPGVP-TTLAWVRNQIVFFVSRVFANSPSVCYTPRSEIPYKNFADSGCILPSECTMFRNADGKMVPYCYDPTVLPGAFSYGDMKPHVRYDMYEGNMyIKFPEVILESTIRVTRTLNTQYCRFGSCEHAQEGVCITTNSSWAIFNDFHANRPGVYCGADYLDIVRRLALGVFQPITYFQLTTSLVMGIGLCAFMTLVFYYINKVKRALADYTQCAVIAVCATIMNSLCLCFVVACPLCIVPYSALYYYATFYFTNEPAFIMHLSWFVMFSAVVPVWTSAMYIVAMCFRHCFWVLAYFSKKHVdVFTdGRLNCTFQEAAANIFVVNKDTYAALRNS--LNSDSYARYLGMYNKYKYFSGAMDTAAYREAAASHLAKALQTYSETGSDLLYQPPNCSITSGVLQ
>A0A5H2X3Q1	666	0.407	2.677E-210	6	499	500	2853	3347	4492
------LKSYVCLTLLLVLCAVLMYFTLPTFNMETVEFYEDRTLEYKVLDNGVIRDITSGDKCFANKYRSFAQWYHEHvGGSFDNDITCPVTVAVIAGVAGARVPGVP-TTLAWVKKQIVFFVSRVFANSPNVCYTPRSEIPYKSFSDSGCILPSECTMFRDAEGKMVPYCYDPTVLPGAHAYANMKPHVRYDMFEGNMfIKFPEVVFESTIRVTKTLSTQYCRFGSCEYAQEGVCITTNGSWAIFNDFHVNRPGVYCGFDYLDIVRRLALGVFQPITYFQLTTSLVLGIGLCAFMTLVFYYINKVKRALADYTQCAVIAVCATIMNSLCLCFVVACPLCVVPYTALYYYATFYFTNEPAFIMHLSWFVMFGAVVPVWTTCLYVVAMCFRHFFWVLAYFSRKHVdVFTdGKLNCTFQEAAANIFVVNKDTYVALRNSIN--ADVYARYLAMFNKYKYFSGAMDTAAYREAAASHLAKALQTYSETGSDLLYQPPNCSITSGVLQ
>A0A023YA54	666	0.409	2.677E-210	6	499	500	2853	3347	7179
------LKSYVCLTLLLVLCAVLMYFTLPTFNMETVEFYEDRTLEYKVLDNGVIRDITSGDKCFANKYRSFAQWYHEHvGGSFDNDIACPVTVAVIAGVAGARVPGVP-TTLAWVKKQIVFFVSRVFANSPNVCYTPRSEIPYKSFSDSGCILPSECTMFRDAEGKMVPYCYDPTVLPGAHAYANMKPHVRYDMFEGNMfIKFPEVVFESTIRVTKTLSTQYCRFGSCEYAQEGVCITTNGSWAIFNDFHANRPGVYCGFDYLDIVRRLALGVFQPITYFQLTTSLVLGIGLCAFMTLVFYYINKVKRALADYTQCAVIAVCATIMNSLCLCFVVACPLCVVPYTALYYYATFYFTNEPAFIMHLSWFVMFGAVVPVWTTCLYVVAMCFRHFFWVLAYFSRKHVdVFTdGKLNCTFQEAAANIFVVNKDTYVALRNSIN--ADVYARYLAMFNKYKYFSGAMDTAAYREAAASHLAKALQTYSETGSDLLYQPPNCSITSGVLQ
>A0A2I6PIW6	662	0.405	1.165E-208	6	499	500	2750	3244	7076
------LKSYVIATVIIFLTAVLMYTILPTFNTRTVSFYEDRILEFKVLDNGIIRDINADDKCFANKYRSFVQWYHERvGGTFDNDIACPLTVAVIAGVAGARVPGVP-TTLAWVQKQIVFFVSRVFANSNSVCYTPTNEIPYKSFSDSGCILPSECTMFRDAEGRMVPYCYDPTVLPGAHPYSAMKPHVRYDMFDTNMfIKFPEVVVESTLRITRTLTTQYCRFGSCEYAQEGVCITTNGSWAIFNDFHASRPGVYCGHDYMDIIRRLLLTFFQPVTYFQLTTSLVMGIGLCGFLTLVFYYINKVKRALADYTQCAIIAVLATVCNSLCLCFVVAYPFCIAPYTALYYYATFYFTNEPAFIMHVSWFVMFGAVVPMWMTCLYLVAMIFRHFFWVMAYFSRKHVtVFTdGRLNCTFQEAASNIFLITKDTYVALRNSI--STDVYARYLAMFNKYKYFSGAMDTAAYREAAASHLAKALQTFSETGSDVLYQPPNCSITSGVLQ
>E0XIZ2	658	0.812	2.702E-207	3	499	500	2734	3230	7064
---NNWFRFLLKMTVLMVLVAFIFYFITPTHTLMGHDVFSSEIIGYKAIHNGVTRDVLTTDDCFANKHTGFDHWFSQRGGSYRNDKTCPVIAAVITREVGFIVPGLPGTVRRASNGDFLHFLPRVFSAVGNICYTPAKLIEYTDFATSACVLAAECTIFKDAQGKPVPYCYDTNLLEGSISYSELRPDTRYVLMDGSIIQFPSTYLEGSVRVVTTFDSEYCRHGTCERSDAGVCLSTNGRWVLNNDYYRSIPGVFCGADASDLLFNIFTPLVRPVGTLDISASVVAGGLIAILVTCVAYYFMKFRRAFGEYNHVVFANALLFLLSFTILCLTPAYTFLPGIYSLLYLYLTFYFTNDVSFLAHLQWLAMFSPIVPFWITVTYVVCISIKHCHWFFSNYLKKRVVFNGVTFSTFEEAALCTFLLNKEMYLKLRSETLLPLTQYNRYLALYNKYKYFSGALDTTSYREAACCHLAKALNDFSNSGADVLYQPPQTSITSAVLQ
>R9QTH2	655	0.810	2.441E-206	0	499	500	2741	3240	4383
KIISTWFKLMLKATLLCVLAALFCYVIMPVHILSAHDGYTNEIIGYKAIQDGVTRDIVPTDDCFANKHAGFDTWFSQRGGSYRNDKNCPVVAAIITREIGFIVPGLPGTVLRAINGDFLHFLPRVFSAVGNICYTPSKLIEYSDFATSACVLAAECTIFKDAMGKPVPYCYDTNLLEGSISYSELRPDTRYVLMDGSIIQFPNTYLEGSVRVVTTFDAEYCRHGTCERSEAGICLSTSGRWVLNNEHYRALPGVFCGVDAMNLIANIFTPLVQPVGALDVSASVVAGGIIAILVTCAAYYFMKFRRAFGEYNHVVAANALLFLMSFTILCLAPAYSFLPGVYSVFYLYLTFYFTNDVSFLAHLQWFAMFSPIVPFWITAIYVFCISLKHCHWFFNNYLRKRVMFNGVTFSTFEEAALCTFLLNKEMYLKLRSETLLPLTQYNRYLALYNKYKYFSGALDTTSYREAACCHLAKALNDFSNSGSDVLYQPPQTSITSAVLQ
>A0A2D1PX17	654	0.810	6.268E-206	0	499	500	2740	3239	7073
KIVSTWFKLMLKATLLCVFAALVCYIVMPVHTLSAHDGYTNEIIGYKAIQDGVTRDIVSTDDCFANKHAGFDSWFSQRGGSYKNDKSCPVVAAIITREIGFIVPGLPGTVLRAINGDFLHFLPRVFSAVGNICYTPSKLIEYSDFATSACVLAAECTIFKDAMGKPVPYCYDTNLLEGSISYSELRPDTRYVLMDGSIIQFPNTYLEGSVRVVTTFDAEYCRHGTCERSEAGICLSTSGRWVLNNEHYRALPGVFCGVDAMNLIANIFTPLVQPVGALDVSASVVAGGIIAILVTCAAYYFMKFRRAFGEYNHVVAANALLFLMSFTILCLAPAYSFLPGVYSVFYLYLTFYFTNDVSFLAHLQWFAMFSPIVPFWITVIYVFCISLKHCHWFFNNYLRKRVMFNGVTFSTFEEAALCTFLLNKEMYLKLRSETLLPLTQYNRYLALYNKYKYFSGALDTTSYREAACCHLAKALNDFSNSGADVLYQPPQTSITSAVLQ
>A0A0K1Z0N1	651	0.808	5.661E-205	0	499	500	2740	3239	4382
KIVSTWFKLMLKATLLCVLAALVCYIVMPVHTLSIHDGYTNEIIGYKAIQDGVTRDIVSTDDCFANKHAGFDAWFSQRGGSYKNDKSCPVVAAIITREIGFIVPGLPGTVLRAINGDFLHFLPRVFSAVGNICYTPSKLIEYSDFATSACVLAAECTIFKDAMGKPVPYCYDTNLLEGSISYSELRPDTRYVLMDGSIIQFPNTYLEGSVRVVTTFDAEYCRHGTCERSEVGICLSTSGRWVLNNEHYRALPGVFCGVDAMNLIANIFTPLVQPVGALDVSASVVAGGIIAILVTCAAYYFMKFRRAFGEYNHVVAANALLFLMSFTILCLAPAYSFLPGVYSVFYLYLTFYFTNDVSFLAHLQWFAMFSPIVPFWITAIYAFCISLKHCHWFFNNYLRKRVMFNGVTFSTFEEAALCTFLLNKEMYLKLRSETLLPLTQYNRYLALYNKYKYFSGALDTTSYREAACCHLAKALNDFSNSGSDVLYQPPQTSITSAVLQ
>A0A0U1WHG0	651	0.812	7.752E-205	0	499	500	2735	3234	7068
KVVSTWFKFMLKVTLLCVLSALFCYTIMPVHSLSVHDGYTNEIIGYKAIQDGVTRDIVSTDDCFANKHAGFDSWFSQRGGSYRNDKSCPVVAAIITREIGFIVPGLPGTVLRTINGDFLHFLPRVFSAVGNICYTPSKLIEYSDFATSACVLAAECTIFKDAMGKPVPYCYDTNLLDGSISYSELRPDTRYVLMDGSIIQFPNTYLEGSVRVVTTFDAEYCRHGTCERSEAGICLSTSGRWVLNNEHYRALPGVFCGVDAMNLIANIFTPLVQPVGALDVSASVVAGGIIAILVTCAAYYFMKFRRAFGEYNHVVAANALLFLMSFTILCLAPAYSFLPGVYSVFYLYLTFYFTNDVSFLAHLQWFAMFSSIVPFWITAIYVFCISLKHCHWFFNNYLKRRVMFNGVTFSTFEEAALCTFLLNKEMYLKLRSETLLPLTQYNRYLALYNKYKYFSGALDTTSYREAACCHLAKALNDFSNSGADVLYQPPQTSITSAVLQ
>A0A6F8IIB7	624	0.401	1.487E-195	4	499	500	2842	3337	7182
----TW-KSYCVVTLVVFAMAVLSYLCLPAFNMSQVAFHEDRILTYKVVENGIIRDITPSDACFANKYQSFAKWFnENHGGLFQNSIDCPVTVAVIAGVAGARVPNLPANVAWV--GRqIVLFVSRVFASSNNVCYTPTAEIPYERFSDSGCVLASECTLFRDAEGKINPYCYDPTVLPGASAYDQMKPHVRYDMYDSDMyIKFPEVVFESTLRITKTLATRYCRFGSCEDANEGVCITTNGSWAIYNDHYANKPGVYCGDNYFDIVRRLGLSLFQPVTYFQLSTSLALGVMLCIFLTIAFYYVNKVKRALADYTQCAVVAVAAALLNSLCLCFVVSNPLLVLPYTALYYYATFYLTGEPAFVMHVSWFVMFGTVVPIWMVFAYIVGVCLRHLLWVMAYFSKKHVeVFTdGKLNCSFQDAAANIFVINKDTYVALRNSI--TQDSYNRYLSMFNKYKYYSGAMDTASYREASAAHLCKALQVYSETGSDVLFQPPNCSVTSSVLQ
>A0A6F8IIA7	623	0.399	3.818E-195	4	499	500	2843	3338	4482
----TW-KSYCVVTLVIFAMAVLSYLCLPAFNMSQVAFHEDRILTYKVVENGIIRDINPSDACFANKYQSFAKWFnENHGGLFQNSIDCPVTLAVIAGVAGARVPNIPANVAWV--GRqIVLFVSRVFASSNNVCYTPTAEIPYERFSDSGCVLASECTLFRDAEGKINPYCYDPTVLPGASAYDQMKPHVRYDMYDSDMyIKFPEVVFESTLRITKTLATRYCRFGSCEDANEGVCITTNGSWAIYNDHYVNKPGVYCGDNYFDIVRRLGLSLFQPVTYFQLSTSLALGVMLCIFLTIAFYYVNKVKRALADYTQCAVVAVAAALLNSLCLCFVVSNPLLVLPYTALYYYATFYLTGEPAFVMHVSWFVMFGTVVPIWMVFAYIVGVCLRHLLWVMAYFSKKHVeVFTdGKLNCSFQDAASNIFVINKDTYVALRNSI--TQDSYNRYLSMFNKYKYYSGAMDTASYREASAAHLCKALQVYSETGSDVLFQPPNCSVTSSVLQ
>U5LR11	617	0.428	3.110E-193	7	499	500	2816	3309	4454
-------KMYAGFTICLVILAILMYCILPTFNMAKVDFNNDRILGYKVLDNGIVRDIGIDDKCFVNKYNTFDAWYQqEFGNSYDNDYNCPVVVAVIAGISGERVPGVP-TSLIWAGNQILFFVSRVFATNNNICYTPHMEIAYERFSDSGCVLSAECTLFKDAVGSMVPYCYDANVLPGAVPYDTMLPHVRYDLYDSNMfIKFPEVIVEGTLRVVKTLKTQYCRLGSCEWSEAGICVSTNGSWMLNNEHYASKPGVYCGSDYLDMVRRSFMSVFQPITYFQLTTSLFMGLCLCLGIVVIFYYVNKFKRAFADYTQCVLIAVMATGLNGLCLCFVASNPFLIVPYSAFYYYSTFYVTNEPAVVMHASWLIMFLPVASVWVVCSYLAAICFRHCFWVLAYFSRKKVdVFTdGKLNCTFQEAAANIFVVNRDTYVALRNAI--SQDAYNKYLGMFNKYKYFSGVMDTAAYREASAAHLAKALQVFSENGSDLLYQPPNCSLASSVLQ
>U5KNA9	617	0.428	3.110E-193	7	499	500	2816	3309	7150
-------KMYAGFTICLVILAILMYCILPTFNMAKVDFNNDRILGYKVLDNGIVRDIGIDDKCFVNKYNTFDAWYQqEFGNSYDNDYNCPVVVAVIAGISGERVPGVP-TSLIWAGNQILFFVSRVFATNNNICYTPHMEIAYERFSDSGCVLSAECTLFKDAVGSMVPYCYDANVLPGAVPYDTMLPHVRYDLYDSNMfIKFPEVIVEGTLRVVKTLKTQYCRLGSCEWSEAGICVSTNGSWMLNNEHYASKPGVYCGSDYLDMVRRSFMSVFQPITYFQLTTSLFMGLCLCLGIVVIFYYVNKFKRAFADYTQCVLIAVMATGLNGLCLCFVASNPFLIVPYSAFYYYSTFYVTNEPAVVMHASWLIMFLPVASVWVVCSYLAAICFRHCFWVLAYFSRKKVdVFTdGKLNCTFQEAAANIFVVNRDTYVALRNAI--SQDAYNKYLGMFNKYKYFSGVMDTAAYREASAAHLAKALQVFSENGSDLLYQPPNCSLASSVLQ
>A0A4D6G1G9	613	0.425	7.203E-192	4	499	500	2818	3315	4460
----TWlLKMYAGFTICLLILAILMYCILPTFNMAKVDFNNDRILGYKVVDNGIVRDIDSDDKCFANKYNAFDAWYQqEFGSSYDNDYNCPVVVAVIAGITGERVPSVP-TSLTWAGNQILFFVSRVFATNNNICYTPSMEIVYEKFSDSGCVLSSECTLFKDAVGNMVPYCYDANVLPGAVPYDTMLPHVRYDLYDSNMfIKFPEVVVGGTLRVVKTLKTQYCRLGSCEWSEAGICVSTNGSWMLNNEHYARKPGVYCGSDYLDMVRRSVVDLFQPITYFQLTTSLFMGFCLCLGFVVVFYYVNKVKRAFADYTQCVLIAVMATGLNGLCLCFVVSNPFLIIPYSAFYYYSTFYVTNEPAVVMHASWLIMFLPVASVWVVCSYLAAICFRHCFWVLAYFSRKKVdVFTdGKLTCTFQEAAANIFVVNRDTYVALRNAI--SQEVYNKYLGMFNKYKYFSGVMDTAAYREASAAHLAKALQVFSENGNDLLYQPPNCSVASSVLQ
>A0A5Q0TVR6	610	0.424	6.498E-191	0	499	500	2753	3253	7084
KVRTSMFKLYALFTLSLVSLAILMYCILPTFSMAKVDFHNDRTLGYKVLDNGIVRNIGIDDKCFANKYSAFDVWYQQnYGGTYENDVSCPVVVAIIAGIAGERVPGIPTSVTW-FRNQILFFVSRVFASNNNICYTPNTEITYNKFSDSGCVLASECTLFKDALGNMLPYCHDANVLPGSVAYATMQPHVRYDLYDSDqYVKFPEVVIEGTLRVVKTLKTQYCRIGSCEFSEEGVCISTNGSWMLYNENYANKPGVYCGFDYADIIRNLIMSLFQPITYFQLTTSLFLGIGMCGVIILGFYYINKFKRAFADYTMCVMVAGLATALNGLCLCFVASNPFLVMPYSALYYYATFYLTNEPAVIMHVSWIIMFSPIIPLWTLCVYIAAICIRHFFWVLAYFSRKKVsVFTdGKLNCTFQEAAANIFIVDRNTYVALRNSI--SQEAFNKYLGMFNKYKYFSGVMDTAAYREASAAHLAKALQSFSETGSDVLYQPPTCSVASSVLQ
>W6A0F1	609	0.413	1.668E-190	64	499	500	0	436	1581
----------------------------------------------------------------ANKHRSFTQWYHEHvGGVYDNSITCPLTVAVIAGVAGARIPDVP-TTLAWVNNQIIFFVSRVFANTGSVCYTPIDEIPYKSFSDSGCILPSECTMFRDAEGRMTPYCHDPTVLPGAFAYSQMRPHVRYDLYDGNMfIKFPEVVFESTLRITRTLSTQYCRFGSCEYAQEGVCITTNGSWAIFNDHHLNRPGVYCGSDFIDIVRRLAVSLFQPITYFQLTTSLVLGIGLCAFLTLLFYYINKVKRAFADYTQCAVIAVVAAVLNSLCICFVASIPLCIVPYTALYYYATFYFTNEPAFIMHVSWYIMFGPIVPIWMTCVYTVAMCFRHFFWVLAYFSKKHVeVFTdGKLNCSFQDAASNIFVINKDTYAALRNS--LTNDAYSRFLGLFNKYKYFSGAMETAAYREAAACHLAKALQTYSETGSDLLYQPPNCSITSGVLQ
>A0A166ZLH2	604	0.381	1.357E-188	0	499	500	2793	3303	7132
KIVggaPNWLlrvrdltvKGYCILTLVIFSFAVLSWFCLPSYSIATVNFNDDRILTYKVIENGIVRDIAPNDACFANKYGHFSKWFnENHGGVYRNSVDCPITVAVIAGVAGTRVANVPANLAWV--GRqIVLFVSRVF-ANTNVCFTPTNEIPYDTFSDSGCVLSSECTLFRDAEGNLNPFCYDPTVLPGASSYADMKPHVRYDMYDSDMyIKFPEVIFESTLRITKTLATQYCRFGSCEESDAGVCISTNGSWALYNQNYSTRPGIYCGDDYLDIVRRLAVSLFQPVTYFQLSTSLAMGLVLCVFLTAAFYYINKVKRALADYTQCAVVAVVAALLNSLCLCFIVANPLLVAPYTAMYYYATFYLTGEPAFIMHISWYVMFGTVVPIWMLASYTVGVMLRHLFWVLAYFSKKHVdVFTdGKLNCSFQDAASNIFVIGKDTYVALRNAI--TQDSFVRYLSLFNKYKYYSGAMDTASYREACAAHLCKALQTYSETGSDILYQPPNCSVTSSVLQ
>A0A7T4WNQ2	597	0.379	2.070E-186	0	499	500	2790	3300	7129
KIVggaPSWLlrvrdltvKGYCILTLFVFTVAVLSWFCLPSYSIATVNFNDDRILTYKVIENGIVRDIAPNDVCFANKYGHFSKWFnENHGGVYRNSMDCPITIAVIAGVAGARVANVPANLAWV--GKqIVLFVSRVF-ANTNVCFTPINEIPYDTFSDSGCVLSSECTLFRDAEGNLNPFCYDPTVLPGASSYADMKPHVRYDMYDSDMyIKFPEVIVESTLRITKTLATQYCRFGSCEESAAGVCISTNGSWALYNQNYSTRPGIYCGDDYFDIVRRLAISLFQPVTYFQLSTSLAMGLVLCVFLTAAFYYINKVKRALADYTQCAVVAVVAALLNSLCLCFIVANPLLVAPYTAMYYYATFYLTGEPAFIMHISWYVMFGAVVPIWMLASYTVGVMLRHLFWVLAYFSKKHVdVFTdGKLNCSFQDAASNIFVIGKDTYVALRNAI--TQDSFVRYLSLFNKYKYYSGAMDTASYREACAAHLCKALQTYSETGSDILYQPPNCSVTSSVLQ
>A0A6F8IJJ5	589	0.377	1.109E-183	0	499	500	2788	3298	4442
KIVggaPSWLlrvrdltvKGYCILTLVVFTVAVLSWFCLPSYSIATVNFNDDRILTYKVIENGIVRDIAPNDACFANKYGHFSKWFnENHGGAYRNSVDCPITIAVIAGVAGARVANVSANLAWV--GRqIVLFVSRVF-ANTNVCFTPTNEIPYDTFSDSGCVLSSECTLFRDAEGNLNPFCYDPTVLPGASSYADMKPHVRYDMYDSDMyIKFPEVVFESTLRITKTLATQYCRFGSCEESAAGVCISTNGSWALYNQNYSTRPGIYCGDDYFDIVRRLAVSLFQPVTYFQLSTSLAMGLVLCVFLTAAFYYINKVKLALADYTQCAVVAVVAALLNSLCLCFIVANPLLVVPYTAMYYYATFYLTGEPAFIMHISWYVMFGTVVPIWMLASYTVGVMLRHLSWVLAYFSKKHVdVFTdGKLNCSFQDAASNIFVIGKDTYVALRNAI--TQDSFVRYLSLFNKYKYYSGAMDTASYREACAAHLCKALQTYSETGSDILYQPPNCSVTSSVLQ
>UPI001645B849	588	0.537	3.895E-183	3	499	500	2905	3403	4547
---TTWLKRLLKVAMVMLLVCCILYCLLPSFKSQPLNMYSDEIIDFKVIEDGSLRDITADDTCFSNKHSSFVSWLSRNGFKMTtTSRHCPITVAVVAKKVGDVIPSLPGVVTRVlVRGQIMHFLARVFSAAANICYTPGTLIEYEDFLTSACVLPAECTIFKDSNGIAVPYCYDVNALQGSLPYSSLKHDVLYQLVDNSFIKFPKVLVEGAFRIVRTMTTQYCRHGVCEDSMAGLCLSLRGSWVLNNPYYTSQSGVYCGNDVVDLLMNILAPMFRPAGGMDITSSIVAGGILSLVITVVAYYILKLRRAFGDYQQVVVVNTLAFLCSFLVLCVSTQYPVLPTVYSILYFYMSLYMANEVSFIMHCSWCVMFVPIVPFWCTAVYITMTCSKHVYWFFQTFCKKNVVVHDATFSSFAEAALSTFMITRDVYVKLRAEAFLSAAQYNRYLSMFNRYKYFSGSMDTESYREAACCHLAKAMKDFSEQGSDILYQPPSCSLASAVLQ
>A0A088DIE1	588	0.537	3.895E-183	3	499	500	2905	3403	7247
---TTWLKRLLKVAMVMLLVCCILYCLLPSFKSQPLNMYSDEIIDFKVIEDGSLRDITADDTCFSNKHSSFVSWLSRNGFKMTtTSRHCPITVAVVAKKVGDVIPSLPGVVTRVlVRGQIMHFLARVFSAAANICYTPGTLIEYEDFLTSACVLPAECTIFKDSNGIAVPYCYDVNALQGSLPYSSLKHDVLYQLVDNSFIKFPKVLVEGAFRIVRTMTTQYCRHGVCEDSMAGLCLSLRGSWVLNNPYYTSQSGVYCGNDVVDLLMNILAPMFRPAGGMDITSSIVAGGILSLVITVVAYYILKLRRAFGDYQQVVVVNTLAFLCSFLVLCVSTQYPVLPTVYSILYFYMSLYMANEVSFIMHCSWCVMFVPIVPFWCTAVYITMTCSKHVYWFFQTFCKKNVVVHDATFSSFAEAALSTFMITRDVYVKLRAEAFLSAAQYNRYLSMFNRYKYFSGSMDTESYREAACCHLAKAMKDFSEQGSDILYQPPSCSLASAVLQ
>UPI0018918109	569	0.408	1.004E-176	8	499	500	2818	3305	4443
--------SCFVVSLICF---IGLWCLMPTYSVHK-SDFElPIYASYKVLDNGVIRDVSVNDVCFANKFEQFDAWYeSTFGlTYYSNSMACPIVVAVIDQDIGSTVFNVPTKVLR-YGFHVLHFITHALSTDSVQCYTPHYQIPYSNFYDSGCVLSSACTMFAMSDGKPQPFCYTDGLMNNASLYSSLAPHVRYNLANvKGYIRFPEVLREGLVRIVRTRSMTYCRVGLCEVSDEGICFNFNGSWVLNNDYYRSLPGTFCGRDVFDLVYQFLSGLSQPVDFFALTASSIAGAILAIIVVLVFYYLIKLKRAFGDYTSVVVVNVIVWFVNFLMLFVFQVYPTLSCIYAAFYFYITLYFPSEISVIMHLQWVVMYGSIMPLWFSLLYIAIVISNHAFWVFSYCRKLGTGVRSD--GTFEEMALTTFMITKDSYCKLKNS--LSDVAFNRYLGLYNKYRYYSGKMDTAAYREAACSQLAKAMDTFtNNNGSDVLYQPPTASVSTSFLQ
>H9AA39	569	0.408	1.004E-176	8	499	500	2818	3305	7151
--------SCFVVSLICF---IGLWCLMPTYSVHK-SDFElPIYASYKVLDNGVIRDVSVNDVCFANKFEQFDAWYeSTFGlTYYSNSMACPIVVAVIDQDIGSTVFNVPTKVLR-YGFHVLHFITHALSTDSVQCYTPHYQIPYSNFYDSGCVLSSACTMFAMSDGKPQPFCYTDGLMNNASLYSSLAPHVRYNLANvKGYIRFPEVLREGLVRIVRTRSMTYCRVGLCEVSDEGICFNFNGSWVLNNDYYRSLPGTFCGRDVFDLVYQFLSGLSQPVDFFALTASSIAGAILAIIVVLVFYYLIKLKRAFGDYTSVVVVNVIVWFVNFLMLFVFQVYPTLSCIYAAFYFYITLYFPSEISVIMHLQWVVMYGSIMPLWFSLLYIAIVISNHAFWVFSYCRKLGTGVRSD--GTFEEMALTTFMITKDSYCKLKNS--LSDVAFNRYLGLYNKYRYYSGKMDTAAYREAACSQLAKAMDTFtNNNGSDVLYQPPTASVSTSFLQ
>U3M6E2	561	0.418	1.005E-173	10	499	500	2760	3245	4383
----------FVLSLVCF---IGLWCLMPTYTVHK-SDFQlPVYASYKVLDNGVIRDVSVEDVCFANKFEQFDQWYeSTFGlSYYSNSMACPIVVAVIDQDFGSTVFNVPTKVLR-YGYHVLHFITHALSADGVQCYTPHSQISYSNFYASGCVLSSACTMFTMADGSPQPYCYTDGLMQNASLYSSLVPHVRYNLANAkGFIRFPEVLREGLVRIVRTRSMSYCRVGLCEEADEGICFNFNGSWVLNNDYYRSLPGTFCGRDVFDLIYQLFKGLAQPVDFLALTASSIAGAILAVIVVLVFYYLIKLKRAFGDYTSVVFVNVIVWCVNFMMLFVFQVYPTLSCVYAICYFYATLYFPSEISVIMHLQWLVMYGTIMPLWFCLLYIAVVVSNHAFWVFSYCRKLGTSVRSD--GTFEEMALTTFMITKDSYCKLKNS--LSDVAFNRYLSLYNKYRYYSGKMDTAAYREAACSQLAKAMDTFtNNNGSDVLYQPPTASVSTSFLQ
>A0A2H4MWX1	560	0.398	1.883E-173	8	499	500	3141	3633	7467
--------SYVIYT--CFILSLILFCVLW--SLMPtytihHSDFQlPVYASFKVLDNGVIRDVSVNDVCFANKFQQFDSWYeSTYGlTYYTNSMACPIVVAVIDQDIGSTVFNVPTKVLR-YGYHVLHFITHALSTDGVQCYTPHYQIPYFNFYDSGCVLSSACTMFAMADGRPQPFCYTDGLMFNASLYSSLAPHVRYNLANANgYIRFPEVLREGLIRIVRTRAMTYCRTGLCESSDEGLCFNFNGSWVLNNEYYRSMPGTFCGRDVFDIVYQMIASLAQPVDFFALTASSAAGALLAIIVVLVFYYLIKLKRAFGDYTSVVVVNVVVWFVNFLMLFVFQVYPSLSIVYAAFYFYITLYFPSEISVIMHLQWVVMYGTIMPLWFCLSYIAIVISNHALWVFSYCRKLGTGVRSD--GTFEEMALTTFMITKDSYCKLKNS--LSDVAFNRYLSLYNKYRYYSGKMDTAAYREAACSQLAKAMDTFtNNNGSDVLYQPPTASVSTSFLQ
>A0A6H2TXF9	557	0.414	1.239E-172	10	499	500	2760	3245	4383
----------FVLSLVCF---IGLWCLMPTYTVHK-SDFQlPVYASYKVLDNGVIRDVSVEDVCFANKFEQFDQWYeSTFGlSYYSNSMACPIVVAVVDQDFGSTVFNVPTKVLR-YGYHVLHFITHALSADGVQCYTPHSQISYFNFYASGCVLSSACTMFAMADGSPQPYCYTEGLMQNASLYSSLVPHVRYNLANAkGFIRFPEVLREGLVRIVRTRSMSYCRVGLCEEADEGICFNFNGSWVLNNDYYRSLPGTFCGRDVFDLIYQLFKGLAQPVGFLALTASSIAGAILAVIVVLVFYYLIKLKRAFGDYTSIVFVNVIVWCVNFMMLFVFQVYPTLSCVYAICYFYATLYFPSEISVIMHLQWLVMYGTIMPLWFCLLYISVVVSNHAFWVFSYCRQLGTSVRSD--GTFEEMALTTFMITKDSYCKLKNS--LSDVAFNRYLSLYNKYRYYSGKMDTAAYREAACSQLAKAMDTFtNNNGSDVLYQPPTASVSTSFLQ
>A0A2H4Z084	557	0.420	2.322E-172	10	499	500	2759	3244	4382
----------FVLSLICF---IGLWCLMPTYAVYK-SDFQlPVYASYKVLDNGVIRDISVEDVCFANKFEQFDQWYeSTFGlNYYSNNMACPIVVAVIDQDIGSTVFNVPTKVLR-YGYHVLHFITHAFSADGVQCYTPHSQISYSNFYASGCVLSAACTMFAMADGRPQPYCYTEGLMQNASLYSSLVPHVRYNLANAkGFIRFPEVLREGLVRIVRTRSMSYCRVGLCEEADEGVCFNFNGSWVLNNEYYRSLPGTFCGRDVFDLIYQLFKGLAQPVDFLALTASSIAGAILAVIVVLVFYYLIKLKRAFGDYTSVVFVNVVVWCVNFMMLFVFQVYPTLSCVYAICYFYATLYFPYEISVIMHLQWLVMYGTIMPLWFCLLYISVVVSNHALWVFSYCRQLGTSVRSD--GTFEEMALTTFMITKDSYCKLKNS--LSDVAFNRYLSLYNKYRYYSGKMDTAAYREAACSQLAKAMDTFtNNNGSDVLYQPPTASVSTSFLQ
>A0A191URY4	556	0.408	4.350E-172	10	499	500	2760	3245	4383
----------FVLSLVCF---IGLWCLMPTYTVHK-SDFQlPVYASYKVLDNGVIRDVSVEDVCFANKFEQFDQWYeSTFGlSYYSNSMACPIVVAVVDQDFGSTVFNVPTKVLR-YGYHVLHFITHALSADGVQCYTPHSQISYFNFYASGCVLSSACTMFAMADGSPQPYCYTEGLMQNASLYSSLVPHVRYNLANAkGFIRFPEVLREGLVRIVRTRSMSYCRVGLCEEADEGICFNFNGSWVINNDYYRSLPGTFCGRDVFDLIYQLFKGLAQPVDFLALTASSIAGAILAVIVVLVFYYLIKLKRAFGDYTSIVFVNVIVWCVNFMMLFVFQVYPTFSCVYAICYFYATLYFPSEISVIMHLQWLVMYGTIMPLWFCLLYISVVVSNHAFWVFSYCRRLGTSVRSD--GTFEEMALTTFMITKDSYCKLKNS--LSDVAFNRYLSLYNKYRYYSGKMDTAAYREAACSQLAKAMDTFtNNNGSDVLYQPPTASVSTSFLQ
>A0A7S6U1V6	556	0.410	4.350E-172	10	499	500	2760	3245	4383
----------FVLSLVCF---IGLWCLMPTYTVHK-SDFQlPVYASYKVLDNGVIRDVSVEDVCFANKFEQFDQWYeSTFGlSYYSNSMACPIVVAVVDQDFGSTVFNVPTKVLR-YGYHVLHFITHALSADGVQCYTPHSQISYFNFYASGCVLSSACTMFAMADGSPQPYCYTEGLMQNASLYSSLVPHVRYNLANAkGFIRFPEVLREGLVRIVRTRSMSYCRVGLCEEADEGICFNFNGSWVINNDYYRSLPGTFCGRDVFDLIYQLFKGLAQPVDFLALTASSIAGAILAVIVVLVFYYLIKLKRAFGDYTSIVFVNVIVWCVNFMMLFVFQVYPTLSCVYAICYFYATLYFPSEISVIMHLQWLVMYGTIMPLWFCLLYISVVVSNHAFWVFSYCRRLGTSVRSD--GTFEEMALTTFMITKDSYCKLKNS--LSDVAFNRYLSLYNKYRYYSGKMDTAAYREAACSQLAKAMDTFtNNNGSDVLYQPPTASVSTSFLQ
>Q06BE1	556	0.408	4.350E-172	15	499	500	2758	3245	4383
---------------VCFLlslvCFIGLWCLMPTYTVHK-PDFQlPVYASYKVLDNGVIRDVSVEDVCFANKFEQFDQWYeSTFGlSYYSNSMACPIVVAVVDQDLGSTVFNVPTKVLR-YGYHVLHFITHALSADGVQCYTPHSQISYSNFYASGCVLSSACTMFAMADGSPQPYCYTEGLMQNASLYSSLVPHVRYNLANAkGFIRFPEVLREGLVRIVRTRSMSYCRVGLCEEADEGICFNFNGSWVLNNDYYRSLPGTFCGRDVFDLIYQLFKGLAQPVDFLALTASSIAGAILAVIVVLVFYYLIKLKRAFGDYTSIVFVNVIVWCVNFMMLFVFQVYPTLSCVYAICYFYATLYFPSEISVIMHLQWLVMYGTIMPLWFCLLYISVVVSNHAFWVFAYCRRLGTSVRSD--GTFEEMALTTFMITKDSYCKLKNS--LSDVAFNRYLSLYNKYRYYSGKMDTAAYREAACSQLAKAMDTFtNNNGSDVLYQPPTASVSTSFLQ
>P0C6W9	556	0.412	4.350E-172	10	499	500	2760	3245	7094
----------FVLSLVCF---IGLWCLMPTYTVHK-SDFQlPVYASYKVLDNGVIRDVSVEDVCFANKFEQFDQWYeSTFGlSYYSNSMACPIVVAVVDQDFGSTVFNVPTKVLR-YGYHVLHFITHALSADGVQCYTPHSQISYSNFYASGCVLSSACTMFAMADGSPQPYCYTDGLMQNASLYSSLVPHVRYNLANAkGFIRFPEVLREGLVRIVRTRSMPYCRVGLCEEADEGICFNFNGSWVLNNDYYRSLPGTFCGRDVFDLIYQLFKGLAQPVDFLALTASSIAGAILAVIVVLVFYYLIKLKRAFGDYTSIVFVNVIVWCVNFMMLFVFQVYPTLSCVYAICYFYATLYFPSEISVIMHLQWLVMYGTIMPLWFCLLYISVVVSNHAFWVFSYCRQLGTSVRSD--GTFEEMALTTFMITKDSYCKLKNS--LSDVAFNRYLSLYNKYRYYSGKMDTAAYREAACSQLAKAMDTFtNNNGSDVLYQPPTASVSTSFLQ
>A0A0K2RVH4	555	0.410	1.116E-171	10	499	500	2798	3283	4421
----------FVLSLVCF---IGLWCLMPTYTVHK-SDFQlPVYASYKVLDNGVIRDVSVEDVCFANKFEQFDQWYeSTFGlSYYSNSMACPIVVAVVDQDFGSTVFNVPTKVLR-YGYHVLHFITHALSADGVQCYTPHSQISYSNFYASGCVLSSACTMFAMADGSPQPYCYTEGLMQNASLYSSLVPHVRYNLANAkGFIRFPEVLREGLVRIVRTRSMSYCRVGLCEEADEGICFNFNGSWVLNNDYYRSLPGTFCGRDVSDLIYQLFKGLAQPVDFLALTASSIAGAILAVIVVLVFYYLIKLKRAFGDYTSIVFVNVIVWCVNFMMLFVFQVYPTLSCVYAICYFYATLYFPSEISVIMHLQWLVMYGTIMPLWFCLLYISVVVSNHAFWVFAYCRRLGTSVRSD--GTFEEMALTTFMITKDSYCKLKNS--LSDVAFNRYLSLYNKYRYYSGKMDTAAYREAACSQLAKAMDTFtNNNGSDVLYQPPTASVSTSFLQ
>P0C6X0	554	0.410	1.527E-171	10	499	500	2760	3245	7059
----------FVLSLVCF---IGLWCLMPTYTVHK-SDFQlPVYASYKVLDNGVIRDVSVEDVCFANKFEQFDQWYeSTFGlSYYSNSMACPIVVAVVDQDFGSTVFNVPTKVLR-YGYHVLHFITHALSADGVQCYTPHSQISYSNFYASGCVLSSACTMFAMADGSPQPYCYTDGLMQNASLYSSLVPHVRYNLANAkGFIRLPEVLREGLVRIVRTRSMSYCRVGLCEEADEGICFNFNGSWVLNNDYYRSLPGTFCGRDVFDLIYQLFKGLAQPVDFLALTASSIAGAILAVIVVLGFYYLIKLKRAFGDYTSIVFVNVIVWCVNFMMLFVFQVYPTLSCVYAICYFYATLYFPSEISVIMHLQWLVMYGTIMPLWFCLLYISVVVSNHAFWVFSYCRQLGTSVRSD--GTFEEMALTTFMITKDSYCKLKNS--LSDVAFNRYLSLYNKYRYYSGKMDTAAYREAACSQLAKAMDTFtNNNGSDVLYQPPTASVSTSFLQ
>D7PJX9	552	0.414	1.375E-170	5	499	500	2846	3333	4471
-----WL---FVANLICF---IVLWAFMPTYAVHK-SDMQlSLYASFKVIDNGVLRDVSVTDACFANKFNQFDQWYeSTFGlAYYRNSKACPVVVAVIDQDIGHTLFNVPTKVLR-YGFHVLHFITHAFATDSVQCYTPHMQIPYDNFYASGCVLSSLCTMLAHADGTPQPYCYTEGVMHNASLYSSLAPHVRYNLASSNgYIRFPEVVSEGIVRVVRTRSMTYCRVGLCEEAEEGICFNFNSSWVLNNPYYRAMPGTFCGRNAFDLIHQVLGGLVQPIDFFALTASSVAGAILAIIVVLAFYYLIKLKRAFGDYTSVVVINVIVWCINFLMLFVFQVYPTLSCLYACFYFYTTLYFPSEISVVMHLQWLVMYGAIMPLWFCISYVAVVVSNHALWLFSYCRKLGTEVRSD--GTFEEMALTTFMITKESYCKLKNSV--SDVAFNRYLSLYNKYRYFSGKMDTAAYREAACSQLAKAMDTFNhNNGNDVLYQPPTASVTTSFLQ
>A0A2S0SZ20	550	0.408	3.527E-170	5	499	500	2871	3358	4496
-----WL---FVANLICF---IVLWALMPTYAVHK-SDIQlPLYASFKVIENGVLRDVSVTDACFANKFNQFDQWYeSTFGlAYYQNSKACPVVVAVIDQDIGHTLFNVPTKVLR-YGFHVLHFITHAFATDSVQCYTPHIQIPYDNFYASGCVLSSLCTMLAHADGTPHPYCYTEGVMHNASLYSSLAPHVRYNLASSNgYIRFPEVVSEGIVRVVRTRSMTYCRVGLCEEAEEGICFNFNSSWVLNNPYYRAMPGTFCGRNAFDLVYQVLGGLVRPIDFFALTASSVAGAILAIIVVLAFYYLIKLKRAFGDYTSVVVINVIVWCINFLMLFVSQVYPTLSCLYACFYFYTTLYFPSEISVVMHLQWLVMYGAIMPLWFCIIYVAVVISNHALWLFSYCRKIGTEVRSD--GTFEEMALTTFMITKESYCKLKNSV--SDVAFNRYLSLYNKYRYFSGKMDTAAYREAACSQLAKAMETFNhNNGNDVLYQPPTASVTTSFLQ
>C0KYV8	550	0.414	6.609E-170	5	499	500	2833	3320	4458
-----WL---FVANLICF---IVLWALMPTYAVHK-SDMQlPLYASFKVIDNGVLRDVSVTDACFANKFNQFDQWYeSTFGlVYYRNSKACPVVVAVIDQDIGHTLFNVPTKVLR-YGFHVLHFITHAFATDSVQCYTPHMQIPYDNFYASGCVLSSLCTMFAHADGTPHPYCYTEGVMNNASLYGSLAPHVRYSLANSNgYIRFPEVVSEGVVRIVRTRAMTYCRVGLCEEAEEGICFSFNGSWVLNNPYYRAMPGTFCGRNAFDLIHQALGGLVRPIDFFALTASSVAGAMLAIIVVLVFYYLIKLKRAFGDYTSVVVINVIVWCINFLMLFVFQVYPTLSCLYACFYFYTTLYFPSEISVVMHLQWLVMYGAIMPFWFCIIYVAVVVSNHALWLFSYCRKIGTEVRSD--GTFEEMALTTFMITKESYCKLKNSV--SDVAFNRYLSLYNKYRYFSGKMDTAAYREAACSQLAKAMETFNhNNGNDVLYQPPTASVTTSFLQ
>A0A2H4MX00	548	0.418	2.320E-169	10	499	500	2789	3274	7123
----------FACSLVCF---VGLWLLMPTYNVYK-SDMQlPAYASFKIIDNGVVRDISVDDVCFANKFLQFDQWYeSTFGlVYYRNSMACPVVVAVIDQDIGFTMFNVPTKVLR-YDFHLLHFLTHAFATDSVQCYTPHLQISYNDFYASGCVLSSLCTMFSMADGAPQPYCYTEGIMRNASLYSSLVPHTRYSLANSNgYIRFPEVVSEGIVRIVRTRSMTYCRVGMCEQAEEGVCFNFNSSWVLNNNYYRNVPGTFCGRDVFDLIYQMFGSLVRPIDFFSLTASSVAGAILAIIVVLVFYYLIKLKRAFGDYTSVVVINVIVWCVNFLMLFVFQVYPTLACVYACFYFYVTLYFPSEISVIMHLQWVVMYGTIMPLWFCLVYVAIVVSNHALWLFSYCRKLGTEVRSD--GAFEEMALTTFMITKDSYCKLKNSV--SDVTYNRYLNLYNKYRYYSGKMDTAAYREAACSQLAKAMDTFNhNNGNDVLYQPPTASVSTSFLQ
>P0C6X4	548	0.412	2.320E-169	12	499	500	2800	3283	7132
------------ISLICF---ILLWALLPTYSVYKSDIHLPAYASFKVIDNGVVRDISVNDLCFANKFFQFDQWYeSTFGsVYYHNSMDCPIVVAVMDEDIGSTMFNVPTKVLR-YGFHVLHFLTYAFASDSVQCYTPHIQISYNDFYASGCVLSSLCTMFKRGDGTPHPYCYTDGVMKNASLYTSLVPHTRYSLANSNgFIRFPDVISEGIVRIVRTRSMTYCRVGACEYAEEGICFNFNSSWVLNNDYYRSMPGTFCGRDFFDLFYQFFSSLIRPIDFFSLTASSIFGAILAIVVVLVFYYLIKLKRAFGDYTSVVVINVIVWCINFLMLFVFQVYPICACVYACFYFYVTLYFPSEISVIMHLQWIVMYGAIMPFWFCVTYVAMVIANHVLWLFSYCRKIGVNVCSD--STFEETSLTTFMITKDSYCRLKNSV--SDVAYNRYLSLYNKYRYYSGKMDTAAYREAACSQLAKAMETFNhNNGNDVLYQPPTASVSTSFLQ
>C6GHR9	548	0.410	3.176E-169	5	499	500	2839	3326	4464
-----WL---FVANLICF---IVLWALIPTYAVHK-SDMQlPLYASFKVIENGVLRDVSVTDACFANKFNQFDQWYeSTFGlAYYRNSKACPVVVAVIDQDIGHTLFNVPTKVLR-HGFHVLHFITHAFATDSVQCYTPHMQIPYDNFYASGCVLSSLCTMLAHADGTPHPYCYTEGVMHNASLYSSLVPHVRYNLASSNgYIRFPEVVSEGIVRVVRTRSMTYCRVGLCEEAEEGICFNFNSSWVLNNPYYRAMPGTFCGRNAFDLIHQVLGGLVQPIDFFALTASSVAGAILAIIVVLAFYYLIKLKRAFGDYTSVVVINVIVWCINFMMLFVFQVYPTLSCLYACFYFYTTLYFPSEISVVMHLQWLVMYGAIMPLWFCIIYVAVVVSNHALWLFSYCRKIGTEVRSD--GTFEEMALTTFMITKESYCKLKNSV--SDVAFNRYLSLYNKYRYFSGKMDTAAYREAACSQLAKAMETFNhNNGNDVLYQPPTASVTTSFLQ
>C0KYQ8	548	0.412	3.176E-169	5	499	500	2845	3332	4470
-----WL---FVANLICF---IVLWALMPTYAVHK-SDMQlPLYASFKVIDNGVLRDVSVTDACFANKFNQFDQWYeSTFGlAYYRNSKACPVVVAVIDQDIGHTLFNVPTTVLR-YGFHVLHFITHAFATDSVQCYTPHMQIPYDNFYASGCVLSSLCTMLAHADGTPHPYCYTGGVMHNASLYSSLAPHVRYNLASSNgYIRFPEVVSEGIVRVVRTRSMTYCRVGLCEEAEEGICFNFNRSWVLNNPYYRAMPGTFCGRNAFDLIHQVLGGLVRPIDFFALTASSVAGAILAIIVVLAFYYLIKLKRAFGDYTSVVVINVIVWCINFLMLFVFQVYPTLSCLYACFYFYTTLYFPSEISVVMHLQWLVMYGAIMPLWFCIIYVAVVVSNHALWLFSYCRKIGTEVRSD--GTFEEMALTTFMITKESYCKLKNSV--SDVAFNRYLSLYNKYRYFSGKMDTAAYREAACSQLAKAMETFNhNNGNDVLYQPPTASVTTSFLQ
>A0A3G3NHM9	547	0.420	4.347E-169	10	499	500	2769	3254	7102
----------FVCSLVCF---IMLWALLPTYSVYK-SDMQlPAYASFKVIDNGVVRDISVDDVCFANKFLQFDQWYeSTYGlVYYRNSMACPVVVAVIDEDIGSTMFNVPTKVLR-YGFHVLHFLTHAFATDSVQCYTPHLQISYNDFYASGCVLSSLCTMFSMADGTPQPYCYTEGIMRNASLYASLVPHTRYSLANSNgYIRFPDVVSEGIVRIVRTRSMTYCRVGMCEQAEEGVCFNFNGSWVLNNNYYRSMPGTFCGRDVFDLIYQVFGSLVRPIDFFALTASSVAGAILAIIVVLVFYYLIKLKRAFGDYTSVVVINVIVWCVNFLMLFVFQVYPTFACVYACFYFYVTLYFPSEISVIMHLQWVVMYGTIMPLWFCLAYVAIVVSNHALWLFSYCRKLGT--DRRSDGTFEEMALTTFMITKDSYCKLKNSV--SDVTYNKYLSLYNKYRYYSGKMDTAAYREAACSQLAKALDTFNhNNGNDVLYQPPTASVSTSFLQ
>V5N907	546	0.408	8.145E-169	5	499	500	2839	3326	4464
-----WL---FVANLICF---IVLWALMPTYAVHK-SDMQlPLYASFKVIENGVLRDVSVTDACFANKFNQFDQWYeSTFGlAYYRNSKACPVVVAVIDQDIGHTLFNVPTKVLR-HGFHVLHFITHAFATDSVQCYTPHMQIPYDTFYASGCVLSSLCTMLAHADGTPHPYCYTEGVMHNASLYSSLVPHVRYNLASSNgYIRFPEVVSEGIVRVVRTRAMTYCRVGLCEEAEEGICFNFNSSWVLNNPYYRAMPGTFCGRNVFDLIHQVIGGLVQPIDFFALTASSVAGAILAIIVVLAFYYLIKLKRAFGDYTSVVVINVIVWCINFLMLFVFQVYPTLSCLYAFFYFYMTLYFPSEISVVMHLQWLVMYGAIMPLWFCIIYVAVVVSNHALWLFSYCRKIGTEVRSD--GTFEEMALTTFMITKESYCKLKNSV--SDVAFNRYLSLYNKYRYFSGKMDTAAYREAACSQLAKAMETFNhNNGNDVLYQPPTASVTTSFLQ
>P0C6V1	546	0.412	8.145E-169	5	499	500	2848	3335	4474
-----WL---FVANLICF---IVLWALMPTYAVHK-SDMQlPLYASFKVIDNGVLRDVSVTDACFANKFNQFDQWYeSTFGlVYYRNSKACPVVVAVIDQDIGHTLFNVPTKVLR-YGFHVLHFITHAFATDRVQCYTPHMQIPYDNFYASGCVLSSLCTMLAHADGTPHPYCYTEGVMHNASLYSSLVPHVRYNLASSNgYIRFPEVVSEGIVRVVRTRSMTYCRVGLCEEAEEGICFNFNSSWVLNNPYYRAMPGTFCGRNAFDLIHQVLGGLVQPIDFFALTASSVAGAILAIIVVLAFYYLIKLKRAFGDYTSVVVINVIVWCINFLMLFVFQVYPTLSCLYACFYFYTTLYFPSEISVVMHLQWLVMYGAIMPLWFCITYVAVVVSNHALWLFSYCRKIGTDVRSD--GTFEEMALTTFMITKESYCKLKNSV--SDVAFNRYLSLYNKYRYFSGKMDTATYREAACSQLAKAMETFNhNNGNDVLYQPPTASVTTSFLQ
>V5N7C3	546	0.408	8.145E-169	5	499	500	2839	3326	7172
-----WL---FVANLICF---IVLWALMPTYAVHK-SDMQlPLYASFKVIENGVLRDVSVTDACFANKFNQFDQWYeSTFGlAYYRNSKACPVVVAVIDQDIGHTLFNVPTKVLR-HGFHVLHFITHAFATDSVQCYTPHMQIPYDTFYASGCVLSSLCTMLAHADGTPHPYCYTEGVMHNASLYSSLVPHVRYNLASSNgYIRFPEVVSEGIVRVVRTRAMTYCRVGLCEEAEEGICFNFNSSWVLNNPYYRAMPGTFCGRNVFDLIHQVIGGLVQPIDFFALTASSVAGAILAIIVVLAFYYLIKLKRAFGDYTSVVVINVIVWCINFLMLFVFQVYPTLSCLYAFFYFYMTLYFPSEISVVMHLQWLVMYGAIMPLWFCIIYVAVVVSNHALWLFSYCRKIGTEVRSD--GTFEEMALTTFMITKESYCKLKNSV--SDVAFNRYLSLYNKYRYFSGKMDTAAYREAACSQLAKAMETFNhNNGNDVLYQPPTASVTTSFLQ
>Q9J3F8	546	0.406	1.115E-168	5	499	500	2791	3278	4416
-----WL---FVVNLICF---IVLWALMPTYAVHK-SDMQlPLYASFKVIDNGVLRDVTVTDACFANKFIQFDQWYeSTFGlVYYRNSRACPVVVAVIDQDIGYTLFNVPTKVLR-YGFHVLHFITHAFATDSVQCYTPHMQIPYDNFYASGCVLSSLCTMLAHADGTPHPYCYTEGIMHNASLYDSLAPHVRYNLANSNgYIRFPEVVSEGIVRIVRTRSMTYCRVGLCEDAEEGVCFNFNSSWVLNNPYYRAMPGTFCGRNAFDLIHQVLGGLVRPIDFFALTASSVAGAILAIIVVLAFYYLIKLKRAFGDYTSVVVINVIVWCINFLMLFVFQVYPTLSCLYACFYFYTTLYFPSEISVVMHLQWLVMYGAIMPLWFCIIYVAVVVSNHALWLFSYCRKLGTEVRSD--GTFEEMSLTTFMITKESYCKLKNSV--SDVAFNRYLSLYNKYRYFSGKMDTAAYREAACSQLAKAMETFNhNNGNDVLYQPPTASVTTSFLQ
>P0C6X8	546	0.406	1.115E-168	5	499	500	2791	3278	7124
-----WL---FVVNLICF---IVLWALMPTYAVHK-SDMQlPLYASFKVIDNGVLRDVTVTDACFANKFIQFDQWYeSTFGlVYYRNSRACPVVVAVIDQDIGYTLFNVPTKVLR-YGFHVLHFITHAFATDSVQCYTPHMQIPYDNFYASGCVLSSLCTMLAHADGTPHPYCYTEGIMHNASLYDSLAPHVRYNLANSNgYIRFPEVVSEGIVRIVRTRSMTYCRVGLCEDAEEGVCFNFNSSWVLNNPYYRAMPGTFCGRNAFDLIHQVLGGLVRPIDFFALTASSVAGAILAIIVVLAFYYLIKLKRAFGDYTSVVVINVIVWCINFLMLFVFQVYPTLSCLYACFYFYTTLYFPSEISVVMHLQWLVMYGAIMPLWFCIIYVAVVVSNHALWLFSYCRKLGTEVRSD--GTFEEMSLTTFMITKESYCKLKNSV--SDVAFNRYLSLYNKYRYFSGKMDTAAYREAACSQLAKAMETFNhNNGNDVLYQPPTASVTTSFLQ
>U3N7M1	546	0.412	1.526E-168	12	499	500	2789	3272	4410
------------ISLICF---ILLWALLPTYSVYKSDIHLPAYASFKVIDNGVVRDISVNDLCFANKFFQFDQWYeSTFGsVYYHNSMDCPIVVAVMDEDIGSTMFNVPTKVLR-HGFHVLHFLTYAFASDSVQCYTPHIQISYNDFYASGCVLSSLCTMFKRGDGTPHPYCYSDGVMKNASLYTSLVPHTRYSLANSNgFIRFPDVISEGIVRIVRTRSMTYCRVGACEYAEEGICFNFNSSWVLNNDYYRSMPGTFCGRDLFDLFYQFFSSLIRPIDFFSLTASSIFGAILAIVVVLVFYYLIKLKRAFGDYTSVVVINVVVWCINFLMLFVFQVYPICACVYACFYFYVTLYFPSEISVIMHLQWIVMYGAIMPFWFCVTYVAMVIANHVLWLFSYCRKIGVNVCSD--STFEETSLTTFMITKDSYCRLKNSV--SDVAYNRYLSLYNKYRYYSGKMDTAAYREAACSQLAKAMETFNhNNGNDVLYQPPTASVSTSFLQ
>C0KYW7	546	0.406	1.526E-168	5	499	500	2834	3321	4459
-----WL---FVANLICF---IVLWACMPTYAVHK-SDMQlPLYASFKVIDNGVLRDVSVADACFANKFIQFDQWYeSTFGlVYYRNSKACPVVVAVIDQDIGHTLFNVPTKVLR-YGFHVLHFITHAFATDSVQCYTPHMQIPYDNFYASGCVLSSLCTMLAHADGTPQPYCYTEGVMHNASLYGSLAPHVRYNLANSNgYIRFPEVVSEGVVRIVRTRAMTYCRVGLCEEAEEGICFNFNGSWVLNNPYYRDMPGTFCGRNAFDLIHQVLGGLVRPIDFFALTASSVAGATLAIIVVLAFYYLIKLKRAFGDYTSVVVINVIVWCINFLMLFVLQVYPTLSCLYACFYFYTTLYFPSEISVVMHLQWLVMYGAIMPLWFCIIYAAVVVSNHALWLFSYCRKLGT--EVRRDGTFEEMALTTFMITKESYCKLKNSV--SDVAFNRYLSLYNKYRYFSGKMDTAAYREAACSQLAKAMETFNhNNGNDVLYQPPTASVTTSFLQ
>D4QFJ8	545	0.408	2.859E-168	5	499	500	2835	3322	4460
-----WL---FVANLICF---IVLWALMPTYAVHK-SDMQlPLYASFKVIDNGVLRDVSVTDACFANKFVQFEQWYeSTFGlVYYRNSKACPVVVAVIDQDIGHTLFNVPTKVLR-YGFHVLHFITHAFATDSVQCYTPHMQIPYDNFYASGCVLSSLCTMLAHADGTPQPYCYTEGVMHNASLYGSLAPHVRYNLANLNgYIRFPEVVSEGVVRIVRTRAMTYCRVGLCEEAEEGICFNFNGSWVLNNPYYRAMPGTFCGRNAFDLINQVLGGLVRPIDFFALTASSVAGATLAIIVVLAFYYLIKLKRAFGDYTSVVVINVIVWCINFLMLFVFQVYPTLSCLYACFYFYTTLYFPSEISVVMHLQWLVMYGAIMPLWFCIIYVAVVVSNHALWLFSYCRKIGTEVRSD--GTFEEMALTTFMITKESYCKLKNSV--SDVAFNRYLSLYNKYRYFSGKMDTAAYREAACSQLAKAMETFNhNNGSDVLYQPPTASVTTSFLQ
>A0A2H4MX23	542	0.409	1.880E-167	15	499	500	2761	3247	7088
---------------VFVLSLILwlsLWCLLPTYSVHK-SDIQlPVYASFKVLDNGVIRDVSVNDVCFANKFSQFDQWYeSTFGlTYYTNNMACPIVVAVIDHDIGTTVFNVPTKVLR-YGFHVLHFITYALSSDGVQCYTPHAQISFNNFYDSGCVLSSACTMFAMSDGSAKPFCYTDGLMHNASLYASLVPHIRYGLANSkGYIRFPEVVREGVVRIVQTKAMTYCRIGLCEESDEGVCFNFNGSWVLNNEYYRKMPGTFCGRDVFDLVYQLLGGLAQPIDFFALTASSVAGTILAIIIVLIFYYLLKLKRAFGDYTLVVVVNVIVWFVNFLMLFVFQVYPTLACVYALFYFYITLYFPSEVSVIMHLQWLVMYGTIMPMWFSLLYIAIVVSNHAFWVFSYCRKLGTGMRSD--GTFEEMALTTFMINKDSYCKLKNS--LSDVTFNRYLSLYNKYRYYSGKMDTAAYREAACSQLAKAMDTFtNNNGSDVLYQPPTASVSTSFLQ
>UPI00189E66B0	542	0.395	2.574E-167	6	499	500	2793	3292	4430
------LKGGALVSNVLFKCfiAslivfCTLWLFMPSYSVHK-SAYElPAYASFKVIDNGVVRDVDVKDVCFANKYAQFDQWYeSTFGlSYYSNHHSCPVVVAVIDKDIGSTVFNVPTKVLR-FGYHVLHFITYAFSADGVQCYTPHEQISYSDFYSSGCVLSSACTMFASDNGASQAYCYTEGLVQNASLYSSLRPHVRYSLANtHGYIRFPEVLREGLVRVIRTKAMTYCRVGLCESAEEGICFTFNGSWALNNEYYRKMPGTFCGRDFVDIFNQFVVGLAQPIDFFSLTMSSVVGAVLAIIIVLIFYYLIKLKRAFGDYTAVVVVNVIVWFINFVMLFVFQVYPTFAVIYALCYFYVTLYFPSEISVIMHLQWLVMYGTIMPIWFCILYVAAVVSNHAFWVFSYFRKLHTGIRSD--GTFEEMSLTTFMINKDTYCKLKNS--LSEVAFNKYLSLYNKYRYYSGKMDTAAYREAACSQLAKALDTFNhNNGNDVLYQPPTASVSTSFLQ
>UPI001891B1CB	542	0.397	3.523E-167	10	499	500	2795	3280	4418
----------FVVNVILF---VVLWGLMPTYTIHK-TNFElPVYASFKVIDNGVVRDVSVHDVCFANKFEQFDVWYeATFGlTYYRNSMSCPIVVAVTDQDIGYNVYNVPTKVYR-YGYHVLHFITHAFSNDGIQCYTPHYQISYNNFYDSGCVLSSACTMFATVDGVNQPYCYTEGLIANASLYSSLVPHVRYNLANSkGYIRFPDVLREGLVRVVRTKSMMYCRIGLCEASDEGICFNFNGSWVLNNEYYRNLPGTFCGKDVFELFTQFMSGLTQPVDFFALTASSIAGAILAIIVVLVFYYLIKLKRAFGDYTSIVVVNVIVWFVNFLMLFVFQVYPTLAIFYAAFYFYITLYFPSEISVVMHMQWLVMYGTIMPLWFCLLYIAIVISNHAFWVFSYCRKVGTGMRSD--GTFEETSLTTFMITKDSYCRLRNS--LSDVAFNKYLSLYNKYRYYSGKMDTAAYREAACAHLAKAMDTFtQNNGSDVLYQPPTASVSTSFLQ
>A0A2H4MYY9	542	0.397	3.523E-167	10	499	500	2795	3280	7128
----------FVVNVILF---VVLWGLMPTYTIHK-TNFElPVYASFKVIDNGVVRDVSVHDVCFANKFEQFDVWYeATFGlTYYRNSMSCPIVVAVTDQDIGYNVYNVPTKVYR-YGYHVLHFITHAFSNDGIQCYTPHYQISYNNFYDSGCVLSSACTMFATVDGVNQPYCYTEGLIANASLYSSLVPHVRYNLANSkGYIRFPDVLREGLVRVVRTKSMMYCRIGLCEASDEGICFNFNGSWVLNNEYYRNLPGTFCGKDVFELFTQFMSGLTQPVDFFALTASSIAGAILAIIVVLVFYYLIKLKRAFGDYTSIVVVNVIVWFVNFLMLFVFQVYPTLAIFYAAFYFYITLYFPSEISVVMHMQWLVMYGTIMPLWFCLLYIAIVISNHAFWVFSYCRKVGTGMRSD--GTFEETSLTTFMITKDSYCRLRNS--LSDVAFNKYLSLYNKYRYYSGKMDTAAYREAACAHLAKAMDTFtQNNGSDVLYQPPTASVSTSFLQ
>A0A3G3NH44	541	0.393	4.821E-167	6	499	500	2790	3289	7138
------LKGGALVSNVLFKCfmAslivfCTLWLFMPSYSVHK-SDYElPAYASFKVIDNGVVRDVDVKDVCFANKYAQFDQWYeSTFGlSYYSNHHSCPVVVAVIDKDIGSTVFNVPTKVLR-FGYHVLHFITYAFSADGVQCYTPHEQISYSDFYSSGCVLSSACTMFASDNGASQAYCYTDGLVQNASLYSSLRPHVRYSLANtHGYIRFPEVLREGLVRVIRTKAMTYCRVGLCEPADEGICFTFNGSWALNNEYYRKMPGTFCGRDFMDIFNQFVVGLAQPIDFFSLTMSSVVGAVLAIIIVLIFYYLIKLKRAFGDYMAVVVVNVIVWFINFVMLFVFQVYPTFAVIYALCYFYVTLYFPSEISVIMHLQWLVMYGTIMPIWFCILYVAAVVSNHAFWVFSYFRKLHTGIRSD--GTFEEMSLTTFMINKDTYCKLKNS--LSEVAFNKYLSLYNKYRYYSGKMDTAAYREAACSQLAKALDTFNhNNGNDVLYQPPTASVSTSFLQ
>A0A1L2KGE5	527	0.273	2.844E-162	19	499	500	2511	2974	4095
-------------------CLIQFYLCffMPYFMYDTVRSFE-GY-DFKYIENGQLKNFEAPLKCVRNVFDNFDEWHyAKFGSTPLNKQSCPIVVGV--SEIVNTVAGIPSNVYLV--GKTLVFTLQAAFGNAGVCYDIFGVtMPEK------CIFTSACTRLEGLGGNNV-YCYNTDLMEGSLPYSSIQANAYYKYDNGNFIKLPEVIAQGfGFRTVRTIATKYCRVGECVDSNAGVCFGFD-KWFVNDG--RVDNGYVCGTGLWNLVFNILSMFSSSFSVAAMSGQILFNCALGAFVIFCCFLVTKFRRMFGDLSVGVCTVVMAVLLNNVSYIVTQNLVTMIA-YAVLYFFATRSL--RYAWIWCAAYLIAYISFAPWWLCVWYFLAMLTG----LLPSLLKLKVstnLFEGDKFvGTFESAAAGTFVIDMRSYEKLANSI--SPEKLKSYAASYNRYKYYSGNANEADYRCACYAYLAKAMLDFSRDHSDILYTPPTVSYGST-LQ
>A0A1L2KGE8	527	0.273	2.844E-162	19	499	500	2511	2974	6767
-------------------CLIQFYLCffMPYFMYDTVRSFE-GY-DFKYIENGQLKNFEAPLKCVRNVFDNFDEWHyAKFGSTPLNKQSCPIVVGV--SEIVNTVAGIPSNVYLV--GKTLVFTLQAAFGNAGVCYDIFGVtMPEK------CIFTSACTRLEGLGGNNV-YCYNTDLMEGSLPYSSIQANAYYKYDNGNFIKLPEVIAQGfGFRTVRTIATKYCRVGECVDSNAGVCFGFD-KWFVNDG--RVDNGYVCGTGLWNLVFNILSMFSSSFSVAAMSGQILFNCALGAFVIFCCFLVTKFRRMFGDLSVGVCTVVMAVLLNNVSYIVTQNLVTMIA-YAVLYFFATRSL--RYAWIWCAAYLIAYISFAPWWLCVWYFLAMLTG----LLPSLLKLKVstnLFEGDKFvGTFESAAAGTFVIDMRSYEKLANSI--SPEKLKSYAASYNRYKYYSGNANEADYRCACYAYLAKAMLDFSRDHSDILYTPPTVSYGST-LQ
>A0A1L2KGE2	525	0.271	1.869E-161	17	499	500	2503	2968	4089
-----------------FMCLLQFYLCffMPYFMYDTVRSFE-GY-DFKYIENGQLKNFEAPLKCVRNVFDNFEEWHyAKFGFIPSNKQSCPIVVGV--SEIVNTVAGIPSNVYLV--GKTLVFTLQAAFGNAGVCYdffgvtTPEK-----------CIFTSACTRLEGLGGNNV-YCYNTELMEGSLPYSSLQANAYYKYDNGNFIKLPEVIAQGfGFRTVRTIATKYCRVGECVDSNAGVCFGFD-KWFVNDG--RVDNGYVCGTGLWNLVFNILSMFSSSFSIAAMSGQILLNCALGAFAIFCCFLVTKFRRMFGDLSVGVCTVVMAVLLNNVSYIVTQNLVTMIV-YAVLYFFATRSL--RYAWIWCAVYLIAYISFAPWWLCAWYFLAMLTG----LLPSLLKLKVstnLFEGDKFvGTFESAAAGTFVIDMRSYEKLANSI--SPEKLKSYAASYNRYKYYSGNANEADYRCACYAYLAKAMLDFSRDHNDILYTPPTVSYGST-LQ
>A0A1L7B957	524	0.267	4.791E-161	4	499	500	2496	2969	4090
----TWL------WLLCGLvCLIQFYLCffMPYF-MHDvVSSFE-GY-DFKYIENGQLKNFEAPLKCVRNVFENFEDWHyAKFGFTPLNKQSCPIVVGV--SEIVNTVAGIPSNVYLV--GKTLIFTLQAAFGNAGVCYdifgvtTPEK-----------CIFTSACTRLEGLGGNNV-YCYNTELMEGSLPYSSIQANAYYKYDNGNFIKLPEVIAQGfGFRTVRTIATKYCRVGECVDSNAGVCFGFD-KWFVNDG--RVGNGYVCGTGLWNLVFNILSMFSSSFSVAAMSGQILLNCALGAFAIFCCFLVTKFRRMFGDLSVGVCTVVVAVLLNNVSYIVTQNLVTMIA-YAILYFFATRSL--RYAWIWCAAYLIAYISFAPWWLCAWYFLAMLTG----LLPSLLKLKVstnLFEGDKFvGTFESAAAGTFVIDIRSYEKLANSI--SPEKLKSYAASYNRYKYYSGNANEADYRCACYAYLAKAMLDFSRDHNDILYTPPTVSYGST-LQ
>A0A5C2D2M2	524	0.267	4.791E-161	4	499	500	2496	2969	6763
----TWL------WLLCGLvCLIQFYLCffMPYF-MHDvVSSFE-GY-DFKYIENGQLKNFEAPLKCVRNVFENFEDWHyAKFGFTPLNKQSCPIVVGV--SEIVNTVAGIPSNVYLV--GKTLIFTLQAAFGNAGVCYdifgvtTPEK-----------CIFTSACTRLEGLGGNNV-YCYNTELMEGSLPYSSIQANAYYKYDNGNFIKLPEVIAQGfGFRTVRTIATKYCRVGECVDSNAGVCFGFD-KWFVNDG--RVGNGYVCGTGLWNLVFNILSMFSSSFSVAAMSGQILLNCALGAFAIFCCFLVTKFRRMFGDLSVGVCTVVVAVLLNNVSYIVTQNLVTMIA-YAILYFFATRSL--RYAWIWCAAYLIAYISFAPWWLCAWYFLAMLTG----LLPSLLKLKVstnLFEGDKFvGTFESAAAGTFVIDIRSYEKLANSI--SPEKLKSYAASYNRYKYYSGNANEADYRCACYAYLAKAMLDFSRDHNDILYTPPTVSYGST-LQ
>A0A0U2GMA5	522	0.265	1.681E-160	4	499	500	2498	2969	4090
----TWL------WLLCGLvCLIQFYLCffMPYFdTVRSFEGY-----DFKYIENGQLKNFEAPLKCVRNVFENFEDWHyAKFGFIPLNKQSCPIVVGV--SEIVNTVAGIPSNVYLV--GKTLIFTLQAAFGNAGVCYdifgvtTPEK-----------CIFTSACTRLEGLGGNNV-YCYNTDLMEGSLPYSSIQANAYYKYDNGNFIKLPEVIAQGfGFRTVRTIATKYCRVGECVDSNAGVCFGFD-KWFVNDG--RVDNGYVCGTGLWNLVFNILSMFSSSFSVAAMSGQILLNCALGAFAIFCCFLVTKFRRMFGDLSVGVCTVVMAVLLNNVSYIVTQNLVTMIA-YAVLYFFATRSL--RYAWIWCAAYLIAYISFAPWWLCAWYFLAMLTG----LLPSLLKLKVstnLFEGDKFvGTFESAAAGTFVIDMRSYEKLANSI--SPEKLKSYAASYNRYKYYSGNANEADYRCACYAYLAKAMLDFSRDHNDILYTPPTVSYGST-LQ
>A0A0N7IRM3	519	0.268	2.831E-159	19	499	500	2509	2972	4092
-------------------CLIQFYLCffMPYFMYDTVRSFE-GY-DFKYIENGQLKNFEAPLKCVRNVFENFEDWHyAKFGSVPLNKQSCPIVVGV--SEIVNTVAGIPSNVYLV--GKTLIFTLQAAFGNAGVCYdifgvtTPEK-----------CIFTSACTRLEGLGGNNV-YCYNTDLMKGSLPYSAIQANAYYKYDNGNFIKLPEVIAQGfGFRTVRTITTKYCRVGECVDSNAGVCFGFD-KWFVNDG--RVDNGYVCGTGLWNLVFNIFSMFSSSFSVAAMSGQILLNCALGAFAIFCCFLVTKFRRMFGDLSVGVCTVVMAVLLNNVSYIVTQNLVTMIA-YAVLYFFATRSL--RYAWIWCAAYLIAYISFAPWWLCAWYFLAMLTG----LLPSLLKLKVstnLFEGDKFvGTFESAAAGTFVIDMRSYEKLANSI--SPEKLKSYAASYNRYKYYSGNANEADYRCACYAYLAKAMLDFSRDHNDILYTPPTVSYGST-LQ
>G3C7E3	516	0.281	3.484E-158	2	499	500	2269	2780	3953
--VNNtfkWFKSCFKRLFIFyilFTACCLGYYYMETnRSFvHPMYDINStlHVEGFKVIDKGVVRDLVPDDACFSNKYTNFDAFW---GKPYENSRNCPIVTAVIDGD-GTVAAGVPGFVSWVMDGaMFIHmtqterkpwYIPTWFNRE-IVGYTQDSIITEGSFYTSIALFSARC-LYLTASNTPQLYCFNgDNDAPGALPFSSIVPHRVYFQPNGVRLMVPQQILHTPY-VVKFVSDSYCRGSVCEYTKPGYCVSLNSQWVLFNDEYTSKPGVFCGSTVRELMFNMVSTFFTGVNP-NIYMQLATMFLILVVVVLIFAMVIKFQGVFKAYATIVFTIMLVWVINAFVLCVHSYNSVLAVILLVLYCYASLVTSRNTAIIMHCWLVFTFGLIVPIWLACcylGFVLYMYTPLFFWCYGTTKNTRKLYDGNEFvGNYDLAAKSTFVIRGSEFVKLTNEI---GDKFEAYLSAYARLKYYSGTGSEQDYLQACRAWLAYALDQYRNSGVEIVYTPPRYSIGVSRLQ
>A0A173GYW2	515	0.280	6.524E-158	4	499	500	2253	2759	3933
----NWFKSCCKWLLIFYVLFTL--CCLGCYHMetNKsfvHSMYDVNstmhVEGFKVIDKGVIRDIVPEDACFSNKFANFDAFW---GKPYVNSRDCPIVTAVID-GAGTIAAGVPGFVDWVLDGvMFVHmtqterkpwYIPTWFNRE-IVGYTQDSIITEGSFYTSIALFSARC-LYLTASNTPQLYCFNGhNDAPGALPFSSITPHRVYFQPNGVRLIIPQQIMHTPY-VVKFLSDSYCRGSVCEYTKPGYCVSLNSQWVLFNDEYTSKPGVFCGSTVRELMFNMVSTFFTGVNP-NIYMQLATMFLILVVVVLIFAMVIKFQGVFKAYATIVFTIMLVWVVNAFILCVHSYNSVVAVILLVIYCYASLVTSRNTAIIMHCWLVFTFGLIVPIWLACcylAFVLYMYTPLLFWCYGTTKNTRKLYDGNEFvGTYDLAAKSTFVIRGPEFVKLTNEI---GDKFEHYLSAYARLKYYSGTGSEQDYLQACRAWLAYALDQYRNSGVEIVYTPPRYSIGVSRLQ
>A0A516UWF4	514	0.279	1.672E-157	5	499	500	2272	2777	3950
-----WIKSCCKWLLVFYIL--FTMCCLGFYYMevnksfvHPMYDINStmHVEGFKVIDKGVIRDIVSEDTCFSNKFVNFDAFW---GKPYDNSRDCPIVTAVID-GVGTVAAGVPGYVDWVMDGvMFVHmtqterkpwYIPTWFNRE-IVGYTQDSIVTEGGFYTSIALFAARC-LYLTASNTPQLYCFNgDNDAPGALPFSDILPHRVYFQPNGVRLIVPQQIMH-IPYIVKFISDSYCRGSVCEYTKPGYCVSLNSQWVLFNDEYTSKPGVFCGSTVRELVFNMVSTFFTGVNP-NIYMQLATMFLILVVVVLIFAMVIKFQGVFKAYATIVFTIMLVWFINAFILCVHSYNSVVAVILLVLYCYASLVTSRNTSIIMHCWLVFTFGLIIPTWLACfylGFILYMYTPLFFWCYGTTKNTRKLYDGNEFvGNYDLAAKSTFVIRGPEFVKLTNEI---GDKFEHYLSAYARLKYYSGTGSEQDYLQACRAWLAYALDQYRSSGVEIVYTPPRYSIGVSRLQ
>A0A1X9Y2S6	513	0.282	3.132E-157	5	499	500	2275	2780	3953
-----WFKSCFKWLLIFyVLFTA---CCLGYYYMemngsfvHPMYDFNStlHVEGFKVIDKGVIRDIVPEDTCFSNKFVNFDSFW---GKPYENSRNCPIVTAVIDGD-GAVAAGVPGFVSWVMDGaMFIHmtqterkpwYIPTWFNRE-IVGYTQDSIITEGSFYTSIALFSARC-LYLTASNTPQLYCFNgDNDAPGALSFSSIVPHRVYFQPNGVRLIVPQQILHTPY-VVKFVSDSYCRGSVCEYTKPGYCVSLNSQWVLFNDEYTIKPGVFCGSTVRELMFNMVSTFFTGVNP-NIYMQLSTMFLILVVVVLVFAMVIKFQGVFKAYATIVFTIMLVWVVNAFVLCVHSYNSVLAVILLVLYCYASLVTSRNTAIIMHCWLVFTFGLIVPIWLACcylGFVLYMYTPLVLWCYGTTKNTRKLYDGNEFvGNYDLAAKSTFVIRGSEFVKLTNEI---GDKFEAYLSAYARLKYYSGTGSEQDYLQACRAWLAYALDQYRNSGVEIVYTPPRYSIGVSRLQ
>A0A1X9Y2T7	513	0.282	3.132E-157	5	499	500	2275	2780	6631
-----WFKSCFKWLLIFyVLFTA---CCLGYYYMemngsfvHPMYDFNStlHVEGFKVIDKGVIRDIVPEDTCFSNKFVNFDSFW---GKPYENSRNCPIVTAVIDGD-GAVAAGVPGFVSWVMDGaMFIHmtqterkpwYIPTWFNRE-IVGYTQDSIITEGSFYTSIALFSARC-LYLTASNTPQLYCFNgDNDAPGALSFSSIVPHRVYFQPNGVRLIVPQQILHTPY-VVKFVSDSYCRGSVCEYTKPGYCVSLNSQWVLFNDEYTIKPGVFCGSTVRELMFNMVSTFFTGVNP-NIYMQLSTMFLILVVVVLVFAMVIKFQGVFKAYATIVFTIMLVWVVNAFVLCVHSYNSVLAVILLVLYCYASLVTSRNTAIIMHCWLVFTFGLIVPIWLACcylGFVLYMYTPLVLWCYGTTKNTRKLYDGNEFvGNYDLAAKSTFVIRGSEFVKLTNEI---GDKFEAYLSAYARLKYYSGTGSEQDYLQACRAWLAYALDQYRNSGVEIVYTPPRYSIGVSRLQ
>A0A516UWG6	512	0.279	5.865E-157	5	499	500	2272	2777	3950
-----WIKSCCKWLLVFYIL--FTMCCLGFYHMevnksfvHPMYDINStmHVEGFKVIDKGVIRDIVSEDTCFSNKFVNFDAFW---GKPYDNSRDCPIVTAVID-GVGTVAAGVPGYVDWVMDGvMFVHmtqterkpwYIPTWFNRE-IVGYTQDSIVTEGGFYTSIALFAARC-LYLTASNTPQLYCFNGgNDAPGALPFSDILPHRVYFQPNGVRLIVPQQIMHTPY-IVKFISDSYCRGSVCEYTKTGYCVSLNSQWVLFNDEYTSKPGVFCGSTVRELMFNMVSTFFTGVNP-NIYMQLATMFLILVVVVLIFAMVIKFQGVFKAYATIVFTIMLVWFINAFILCVHSYNSVVAVILLVLYCYASLVTSRNTSIIMHCWLVFTFGLIIPIWLACfylGFILYMYTPLFFWCYGTTKNTRKLYDGNEFvGNYDLAAKSTFVIRGPEFVKLTNEI---GDKFEHYLSAYARLKYYSGTGSEQDYLQACRAWLAYALDQYRSSGVEIVYTPPRYSIGVSRLQ
>A0A7D5TWA4	512	0.289	8.026E-157	28	499	500	2297	2768	3941
----------------------------PMYDMNSTMHVE----GFKVIDKGVIRDIVPEDTCFSNKYANFDSFW---GKSYENSRNCPIVIAIID-GAGTVAAGVPGFVAWVMDGvMFIHmtqtdrkpwYIPTWFNRE-IVGYTQDSIITEGSFYTSIALFSARC-LYLTASNTPQLYCFNgDNDAPGALPFSSIIPHRVYFQPNGVRLIVPQQILHTPY-VARFLSDSYCRGSVCEYTKPGYCVSLNSQWVLYNDEYTVKPGVFCGSTVRELVFNMVSTFFTGVNP-NIYMQLATMFLILVVVILIFAMVIKFQGVFKAYATIVFTIILVWLINAFVLCVHSYNGVLAVMLLVLYCYASLVTSRNTAIIMHCWLVFTFGLIVPTWLACVYLgfaMYMYTPLFFWCYGTTKNTRKLYDGNEFvGNYDLAAKSTFVIRGSEFVKLTNEI---GDKFEAYLSAYARLKYYSGTGSEQDYLQACRAWLAYALDQYRNSGVEIVYTPPRYSIGVSRLQ
>A0A221J5P4	511	0.276	1.098E-156	4	499	500	2261	2767	3940
----NWFKSCCKWLLIFYVLFTL--CCLGCYHMetnksfvHPMYDVNStmHVEGFKVIDKGVIRDIVPEDACFSNKFANFDAFW---GKPYVNSRDCPIVTAVID-GAGTIAAGVPGFVDWVLDGvMFVHmtqterkpwYIPTWFNRE-IVGYTQDSIITEGSFYTSIALFSARC-LYLTASNTPQLYCFNGhNDAPGALPFSSITPHRVYFQPNGVRLIVPQQIMHTPY-VAKFLSDSYCRGSVCEYTKPGYCVSLNSQWVLFNDEYTSKPGVFCGSTVRELTFNMVSTFFTGVNP-NIYMQLATMFLILVVVVLIFAMIIKFQGVFKAYATIVFTIMLVWVVNAFILCVHSYNSVVSVILLVIYCYASLVTSRNIAIIMHCWLVFTFGLIVPTWLACfyvGFVLYMYTPLFFWCYGTTKNTRKLYDGNEFvGNYDLAAKSTFVIRGPEFVKLTNEI---GDKFEHYLSAYARLKYYSGTGSEQDYLQACRAWLAYALDQYRNSGVEIVYTPPRYSIGVSRLQ
>A0A0P0I5A4	511	0.278	1.098E-156	19	499	500	2511	2974	4095
-------------------CLVQFYLCffMPYFMYDTVRSFE-GY-DFKYIENGQLKNFETPLKCVRNVFENFDDWYySKFGSIPTNKQSCPIVVGV--SEVVNIVAGIPTNVYLV--GKTLVFTLQAAFGNAGVCYdifgvtTPEK-----------CIFTSACTRLEGLGGNNV-YCYNTALMEGSLPYSSLQANAYYKYDNGNFIKLPEVIAQGfGFRTIRTVATKYCRVGECVDSNAGVCFGFD-KWFVNDG--SVNNGYVCGTGLWNLILNVFSMFSLSFSVAAMSGQILFNCALGAFAIFCCFLVTKFRRMFGDLSVGVCTVVMSVLLNNVSYIVTQNLLTMIV-YAVLYFFATRNL--RYAWIWCAAYLIAYISFAPWWLCTWYFLAMLTG----LLPSLLKLKVstnLFEGDKFvGTFESAAAGTFVIDMRSYEKLANSI--SPEKLKSYAASYNRYKYYSGNANEADYRCACYAYLAKAMLDFSRDHNDILYTPPTVSYGST-LQ
>A0A0P0KV41	511	0.278	1.098E-156	19	499	500	2511	2974	6768
-------------------CLVQFYLCffMPYFMYDTVRSFE-GY-DFKYIENGQLKNFETPLKCVRNVFENFDDWYySKFGSIPTNKQSCPIVVGV--SEVVNIVAGIPTNVYLV--GKTLVFTLQAAFGNAGVCYdifgvtTPEK-----------CIFTSACTRLEGLGGNNV-YCYNTALMEGSLPYSSLQANAYYKYDNGNFIKLPEVIAQGfGFRTIRTVATKYCRVGECVDSNAGVCFGFD-KWFVNDG--SVNNGYVCGTGLWNLILNVFSMFSLSFSVAAMSGQILFNCALGAFAIFCCFLVTKFRRMFGDLSVGVCTVVMSVLLNNVSYIVTQNLLTMIV-YAVLYFFATRNL--RYAWIWCAAYLIAYISFAPWWLCTWYFLAMLTG----LLPSLLKLKVstnLFEGDKFvGTFESAAAGTFVIDMRSYEKLANSI--SPEKLKSYAASYNRYKYYSGNANEADYRCACYAYLAKAMLDFSRDHNDILYTPPTVSYGST-LQ
>A0A1L5YN69	511	0.285	1.503E-156	4	499	500	2273	2779	3951
----NWFRSCCKWLLIFYLF-FIMCCLGYYHmEMNKsfvHPMYDVNstmhVEGFKVIDKGVIRDIVPEDTCFSNKFVNFDAFW---GKPYENSRDCPIVTAIID-GAGTIAAGVPGFVDWVMDGvMFIHmtqterkpwYVPTWFNRE-IVGYTQDSIITEGSFYTSIALFSARC-LYLTASNTPQLYCFNgDNDAPGALSFGSIIPHRVYFQPNGVRLIIPQQIMHTPY-IVKFVSDSYCRGSVCEYTKPGYCVSLDSQWVLFNDEYTVKPGVFCGSTVRELMFNMVNTFFTGVNP-NIYMQLATMFLILVVVVLIFAMVIKFQGVFKAYATIVFTIMLVWVINAFVLCVHSYNSVLAVVLLVLYCYASLVTSRNTSIIMHCWLVFTFGLIVPTWLACCYIAFvlySYTPLFFWCYGTTKNSRKLYDGNEFvGNYDLAAKSTFVIRGSEFVKLTNEI---GDKFDAYLSAYARLKYYSGTGSEQDYQQACRAWLAYALDQYRNSGVEIVYTPPRYSIGVSRLQ
>A0A1L5YN65	511	0.285	1.503E-156	4	499	500	2273	2779	6628
----NWFRSCCKWLLIFYLF-FIMCCLGYYHmEMNKsfvHPMYDVNstmhVEGFKVIDKGVIRDIVPEDTCFSNKFVNFDAFW---GKPYENSRDCPIVTAIID-GAGTIAAGVPGFVDWVMDGvMFIHmtqterkpwYVPTWFNRE-IVGYTQDSIITEGSFYTSIALFSARC-LYLTASNTPQLYCFNgDNDAPGALSFGSIIPHRVYFQPNGVRLIIPQQIMHTPY-IVKFVSDSYCRGSVCEYTKPGYCVSLDSQWVLFNDEYTVKPGVFCGSTVRELMFNMVNTFFTGVNP-NIYMQLATMFLILVVVVLIFAMVIKFQGVFKAYATIVFTIMLVWVINAFVLCVHSYNSVLAVVLLVLYCYASLVTSRNTSIIMHCWLVFTFGLIVPTWLACCYIAFvlySYTPLFFWCYGTTKNSRKLYDGNEFvGNYDLAAKSTFVIRGSEFVKLTNEI---GDKFDAYLSAYARLKYYSGTGSEQDYQQACRAWLAYALDQYRNSGVEIVYTPPRYSIGVSRLQ
>A0A7D4WA06	510	0.284	2.815E-156	4	499	500	2273	2779	3952
----NWFKSCCKWLLIFYVLFTL--CCLGCYHMetnksfvHPMYDVNStmHVEGFKVIDKGVIRDIVPEDACFSNKFANFDAFW---GKPYVNSRDCPIVTAVID-GAGTIAAGVPGFVDWVLDGvMFVHmtqterkpwYIPTWFNRE-IVGYTQDSIITEGSFYTSIALFSARC-LYLTASNTPQLYCFNgDNDAPGALPFGSIVPHKVYFQPNGVRLVVPQQILHTPY-IVKFVSDSYCRGSVCEYTKPGYCVSLNSQWVLFNDEYTSKPGVFCGSTVRELMFNMVNTFFTGVNP-NIYMQLATMFLILVVVVLIFAMVIKFQGVFKAYATIVFTIMLVWVVNAFVLCVHSYNSVLAVILLVIYCYASLVTSRNTAIIMHCWLVFTFGLIVPIWLACcylAFVLYMYTPLFFWCYGTTKNTRKLYDGNEFvGSYDLAAKSTFVIRGPEFVKLTNEI---GDKFEHYLSAYARLKYYSGTGSEQDYLQACRAWLAYALDQYRNSGVEIVYTPPRYSIGVSRLQ
>A0A7D4WV96	510	0.281	2.815E-156	2	499	500	2269	2780	3953
--VNNtfkWFKSCFKwlfVFYILFTACCLgYYYMEMNRSFvHPMYDFNStlHVEGFKVIDKGVIREIVSEDNCFSNKYTNFDAFW---GKPYVNSRDCPIVTAVID-GAGTIAAGVPGFVDWVLDGaMFIHmtqterkpwYIPTWFNRE-IVGYTQDSIITEGSFYTSIALFSARC-LYLTASNTPQLYCFNgDNDAPGALPFGSIVPHRVYFQPNGVRLIVPQQILHTPY-IVKFVSDSYCRGSVCEYTKPGYCVSLNSQWVLFNDEYTSKPGVFCGSTVRELMFNMVSTFFTGVNP-NIYMQLATMFLILVVVVLIFAMVIKFQGVFKAYATIVFTIMLVWFINAFVLCVHSYNSVLAVILLVLYCYASLVTSRNIAIIMHCWLVFTFGLIVPTWLACfymGFVLYMYTPLFFWCYGTTKNTRKLYDGNEFvGNYDLAAKSTFVIRSSEFVKLTNEI---GDKFEHYLSAYARLKYYSGTGSEQDYLQACRAWLAYALDQYRNSGVEIVYTPPRYSIGVSRLQ
>I1YZH5	510	0.290	2.815E-156	5	499	500	2275	2780	3953
-----WLKSCFKWLFIFYIlftaCCLSYYYVEMNRSFvHPMYDVNStlHVEGFKVIDKGVIREIVSEDTCFSNKYVNFDAFW---GKPYENNRNCPIVTAVIDGD-GTVAAGVPGFVSWVLDGaMFVHmtqterkpwYIPTWFNRE-IVGYTQDSIITEGSFYTSIALFSARC-LYLTASNTPQLYCFNgDNDAPGALSFGSIIPHRVYFQPNGVRLIVPQQIFHTPY-IVKFVSDSYCRGSVCEYTKPGYCVSLNSQWVLFNDEYTSKPGVFCGSTVRELMFNMVSTFFTGVNP-NIYMQLATMFLILVVVVLIFAMVIKFQGVFKAYATVVFTIMLVWVINAFVLCVHSYNSVVAVVLLVLYCYASLVTSRNTSIIMHCWLVFTFGLIVPTWLACVYlgfILYMYTPLFFWCYGTTKNTRKLYDGNEFvGSYDLAAKSTFVIRGSEFVKLTNEI---GDKFEAYLAAYARLKYYSGTGSEQDYLQACRAWLAYALDQYRNSGVEIVYTPPRYSIGVSRLQ
>A0A516UWI3	510	0.277	3.852E-156	5	499	500	2271	2776	3949
-----WIKSCCKWLLVFYIL--FTMCCLGFYYMevnksfvHPMYDVNStmHVEGFKVIDKGVIRDIVPEDTCFSNKFVNFDAFW---GKPYDNSRHCPIVTAVID-GVGTVAAGVPGYVDWVMDGvMFVHmtqterkpwYIPTWFNRE-IVGYTQDSIVTEGGFYTSIALFAARC-LYLTASNTPQLYCFNgDNDAPGALPFSDILPHRVYFQPNGVRLIVPQQIMHTPY-IVKFISDSYCRGSVCEYTKPGYCVSLNSQWVLFNEEYTSKPGVFCGSTVRELVFNMVSTFFIGVNP-NIYMQLATMFLILVVVVLIFAMVIKFQGVFKAYATIVFTIMLVWFVNAFILCVHSYNSIVAVILLVLYCYASLVTSRNTSIIMHCWLVFTFGLIIPTWLACfylGFILYMYTPLFFWCYGTTKNTRKLYDGNEFvGNYDLAAKSTFVIRGSEFVKLTNEV---GDKFEHYLSAYARLKYYSGTGSEQDYLQACRAWLAYALDQYRSSGVEIVYTPPRYSIGVSRLQ
>J7I7P3	510	0.281	3.852E-156	0	499	500	2273	2779	3952
KCVKSCFKWLLIFYVIFTACCLGYYYMEMNGSFvHPMYDFNStlHVEGFKVIDKGVIRDIVPEDTCFSNKFVNFDSFW---GKPYENSRNCPIVTAVIDGD-GAVAAGIPGFVSWVMDGaMFIHmtqtdrkpwYIPTWFNRE-IVGYTQDSIITEGSFYTSIALFSARC-LYLTASNTPQLYCFNgDNDAPGALPFGSIVPHRVYFQPNGVRLIVPQQILHTPY-VVKFVSDSYCRGSVCEYTKPGYCVSLNSQWVLFNDEYTIKPGVFCGSTVRELMFNMVSTFFTGVNP-NIYMQLATMFLILVVVVLVFAMVIKFQGVFKAYATIVFTIMLVWVVNAFVLCVHSYNSVLAVILLVLYCYASLVTSRNTAIIMHCWLVFTFGLIVPIWLACcylGFVLYMYTPLVLWCYGTTKNTRKLYDGNEFvGNYDLAAKSTFVIRGSEFVKLTNEI---GDKFEAYLSAYARLKYYSGTGSEQDYLQACRAWLAYALDQYRNSGVEIVYTPPRYSIGVSRLQ
>A0A0C5GTD8	510	0.292	3.852E-156	5	499	500	2254	2759	6610
-----WLKSCFKWLFIFYIlftaCCLSYYYVEMNRSFvHPMYDVNStlHVEGFKVIDKGVIREIVSEDTCFSNKYVNFDAFW---GKPYENNRNCPIVTAVIDGD-GTVAAGVPGFVSWVLDGaMFVHmtqterkpwYIPTWFNRE-IVGYTQDSIITEGSFYTSIALFSARC-LYLTASNTPQLYCFNgDNDAPGALSFGSIIPHRVYFQPNGVRLIVPQQIFHTPY-IVKFVSDSYCRGSVCEYTKPGYCVSLNSQWVLFNDEYTSKPGVFCGSTVRELMFNMVSTFFTGVNP-NIYMQLAIMFLILVVVVLIFAMVIKFQGVFKAYATVVFTIMLVWVINAFVLCVHSYNSVLAVVLLVLYCYASLVTSRNTSIIMHCWLVFTFGLIVPTWLACVYlgfILYMYTPLFFWCYGTTKNTRKLYDGNEFvGSYDLAAKSTFVIRGSEFVKLTNEI---GDKFEAYLAAYARLKYYSGTGSEQDYLQACRAWLAYALDQYRNSGVEIVYTPPRYSIGVSRLQ
>A0A6M3H647	509	0.285	7.214E-156	4	499	500	2269	2775	3948
----NWFKSCCKWLLIFyvlFTLCCLGYYHMETNkSFvHPLYDVNStmHVEGFKVIDKGVIRDIVPEDTCFSNKFANFDTFW---GKSYENSRDCPIVTAIID-GVGTVAAGVPGFVDWVMDGvMFIHmtqterrpwYVPTWFNRE-IVGYTQDSIVTEGSFYTSIALFSARC-LYLTASNTPQLYCFNgDNDAPGALPFSSIIPHRVYFQPNGVRLIVPQQIMHTPY-IVKLLSDSYCRGSVCEYTRPGYCVSLNTQWVLFNDEYTSKPGVFCGSTVRELMFNMVSTFFTGVNP-NIYMHLATMFLILVAVVLIFAMVIKFQGVFKAYATVVFTIMLVWVINAFVLCVHSYNSVVAAILLVLYCYASLVTSRNTSIIMHCWLVFTFGLIVPIWLACcylAFVLYVYTPLFFWCYGTTKNSRKLYDGNEFvGNYDLAAKSTFVIRGSEFVKLTNEI---GDKFEAYLSAYARLKYYSGTGSEQDYLQACRAWLAYALDQYRSSGVEIVYTPPRYSIGVSRLQ
>A0A6H0M8Y3	509	0.286	9.872E-156	25	499	500	2314	2801	3975
-------------------------CCLGYYhvEMSKsfaHPMYDVNatlhVEGFKVIDKGVIRDIVPEDTCFSNKFVNFDAFW---GKPYENSRDCPIVTAIID-GAGTVAAGVPGFVQWVMDGvMFVHmtqterkpwYIPTWFNRE-IVGYTQDSIITEGGFYTSIALFSARC-LYLTASNTPQLYCFNgDNDAPGALPFGSIVPHRVYFQPNGVRLIVPQQILHTPY-IVKFVSDSYCRGSVCEYTRPGYCVSLDSKWVLFNDEYTVKPGVFCGSTVRELMFNMVSTFFTGVNP-NIYMQLTTMFLILVVVVLIFAMVIKFQGVFKAYATIVFTIMLVWVINAFVLCVHSYNSVLAVILLVLYCYASLVTNRNTSIIMHCWLVFTFGLIVPMWIACcylAFVLYVYTPFFFWCYGTTKNTRKLYDGNEFvGNYDLAAKSTFVIRGPEFVKLTNEI---GDKFDAYLSAYARLKYYSGTGSEQDYLQACRAWLAYALDQYRNSGVEMVYTPPRYSIGVSRLQ
>S5Z1F2	508	0.260	1.351E-155	4	487	500	392	854	855
----TWL------WLLCGLvCLIQFYLCffMPYFMYDVVSSFE-GY-DFKYIENGQLKNFEAPLKCVRNVFENFEDWHyAKFGFTPLNKQSCPIVVGV--SEIVNTVAGIPSNVYLV--GKTLIFTLQAAFGNAGVCYdifgvtTPEK-----------CIFTSACTRLEGLGGNNV-YCYNTELMEGSLPYSSIQANAYYKYDNGNFIKLPEVIAQGfGFRTVRTIATKYCRVGECVDSNAGVCFGFD-KWFVNDG--RVANGYVCGTGLWNLVFNILSMFSSSFSVAAMSGQILLNCALGAFAIFCCFLVTKFRRMFGDLSVGVCTVVVAVLLNNVSYIVTQNLVTMIA-YAILYFFATRSL--RYAWIWCAAYLIAYISFAPWWLCAWYFLAMLTG----LLPSLLKLKVstnLFEGDKFvGTFESAAAGTFVIDIRSYEKLANSI--SPEKLKSYAASYNRYKYYSGNANEADYRCACYAYLAKAMLDFSRDHNDILYT------------
>C7S7Y9	508	0.280	1.351E-155	4	499	500	2269	2775	3949
----NCFKSCCKWLLIFYVCFTL--CCLGYYHMemnknfvHPMYDVNStmHVEGFKVIDKGVIREIVSEDTCFSNKYANFDAFW---GRPYENSRDCPIVTAIID-GAGTVAAGVPGFVQWVMDGvMFIHmtqterkpwYVPTWFNRE-IVGYTQDSIITEGSFYTSIALFSARC-LYLTASNTPQLYCFNgDNDAPGALPFSSITPHRVYFQPNGVRLIIPQQIMHTPY-IVKFLSDSYCRGSICEYTKPGYCVALNSQWVLFNDEYISQPGIFCGSTVRELMFNMISTFFTGVNP-NIYMQLATMFLILVVVVLIFAMVIKFQGVFKAYATTVFTIMLVWVINAFVLCVHSYNSVLAVILLVLYCYASLVTNRNTSIIMHCWLVFTFGLIVPTWVACcylAFVLYIYTPLFFWCYGTTKNSRKLYDGNEFiGNYDLAAKSTFVIRGPEFVKLTNEI---GDKFDAYLSAYARLKYYSGTGSEQDYLQACRAWLAYALDQYRNSGVEFVYTPPRYSIGVSRLQ
>A0A410R7V4	508	0.280	1.351E-155	4	499	500	2272	2778	3953
----NCFKSCCKWLLIFYVCFTL--CCLGYYHMemnknfvHPMYDVNStmHVEGFKVIDKGVIREIVSEDTCFSNKYANFDAFW---GRPYENSRDCPIVTAIID-GAGTVAAGVPGFVQWVMDGvMFIHmtqterkpwYVPTWFNRE-IVGYTQDSIITEGSFYTSIALFSARC-LYLTASNTPQLYCFNgDNDAPGALPFSSITPHRVYFQPNGVRLIIPQQIMHTPY-IVKFLSDSYCRGSICEYTKPGYCVALNSQWVLFNDEYISQPGIFCGSTVRELMFNMISTFFTGVNP-NIYMQLATMFLILVVVVLIFAMVIKFQGVFKAYATTVFTIMLVWVINAFVLCVHSYNSVLAVILLVLYCYASLVTNRNTSIIMHCWLVFTFGLIVPTWVACcylAFVLYIYTPLFFWCYGTTKNSRKLYDGNEFiGNYDLAAKSTFVIRGPEFVKLTNEI---GDKFDAYLSAYARLKYYSGTGSEQDYLQACRAWLAYALDQYRNSGVEFVYTPPRYSIGVSRLQ
>C7S7Y8	508	0.280	1.351E-155	4	499	500	2269	2775	6627
----NCFKSCCKWLLIFYVCFTL--CCLGYYHMemnknfvHPMYDVNStmHVEGFKVIDKGVIREIVSEDTCFSNKYANFDAFW---GRPYENSRDCPIVTAIID-GAGTVAAGVPGFVQWVMDGvMFIHmtqterkpwYVPTWFNRE-IVGYTQDSIITEGSFYTSIALFSARC-LYLTASNTPQLYCFNgDNDAPGALPFSSITPHRVYFQPNGVRLIIPQQIMHTPY-IVKFLSDSYCRGSICEYTKPGYCVALNSQWVLFNDEYISQPGIFCGSTVRELMFNMISTFFTGVNP-NIYMQLATMFLILVVVVLIFAMVIKFQGVFKAYATTVFTIMLVWVINAFVLCVHSYNSVLAVILLVLYCYASLVTNRNTSIIMHCWLVFTFGLIVPTWVACcylAFVLYIYTPLFFWCYGTTKNSRKLYDGNEFiGNYDLAAKSTFVIRGPEFVKLTNEI---GDKFDAYLSAYARLKYYSGTGSEQDYLQACRAWLAYALDQYRNSGVEFVYTPPRYSIGVSRLQ
>B3FHU4	508	0.275	1.849E-155	4	499	500	2272	2778	3951
----NWFKSCCKWLLIFYVLFTL--CCLGYYHMemnkifvHPMYDVNStmHVEGFKVIDKGVIRDIVPEDACFSNKFANFDAFW---GKSYENSRDCPIVTAIID-GAGTVAAGVPGFVDWVMNGvMFVHmaqtdrrpwYVPAWFNRE-IVGYTQDSIVTEGSFYTSIALFSARC-LYLIASNTPQLYCFNgDSDAPGALPFSSIIPHRVYFQPNGVRLIVPQQIMHTPY-IVKLLSDSYCRGSVCEYTKPGYCMSLNSQWVLFNDEYIGRPGVFCGSTVRELVFNMVSTFFTGVNP-NIYMQLATMFLILVIVVLIFAMVIKFQGVFKAYATIVFTIMLVWAVNAFVLCVHSYNSVVAAILLVLYCYASLVTSRNTSIIMHCWLVFTFGLIVPIWLACcylAFVLYVYTPLFFWCYGTTKNTRKLYDGNEFvGNYDLAAKSTFVIRGSEFVKLTNEI---GDKFEAYLSAYARLKYYSGTGSEQDYLQACRAWLAYALDQYRNSGVEIVYTPPRYSIGVSRLQ
>A0A0P0ILY9	508	0.281	1.849E-155	16	499	500	2503	2969	4090
----------------CIVCLLQFYLCffMPYFMYDTVHSFE-GY-DFKYIENGQLKNFESPLKCARNVFDNFNEWHYARFGSvPLNKQSCPIVVGV--SEVVNTVAGVPANVYLA--GKTLVFTLQSAFGSAGVCYdifgvtTPEK-----------CIFTSACTRLEGLGGDNV-YCYNTDLMEGSLPYSSLQANAYYKYDSGNFIKLPEIIAQGfGFRTVRTIATKYCRVGECADSNAGICFGLD-KWFVNDG--RVNNGYVCGTGLWDLVFNILSMFSCSFSVAAMSGQILFNCAVGAFVILCCFLVTKFRRMFGDLSVGVCTVVMAVLLNNVSYIVTQNLVSM-VAYAVLYFFATRQL--HYAWIWCAAYLVAYVSFAPWWLCAWYFLSMLTG----LLPSLLKLKVstnLFEGDKFvGTFESAAAGTFVLDMRSYEKLANSI--SPDKLKSYAASYNRYKYYSGNASEADYRCACYAYLAKAMMDYSRDHNDILYTPPTVSYGST-LQ
>A0A7S5L3X1	508	0.280	1.849E-155	4	499	500	2263	2769	6620
----NWFKSCCKWLLIFYVLFTL--CCLGCYHMetnksfvHPMYDVNStmHVEGFKVIDKGVIRDIVPEDACFSNKFANFDAFW---GKPYVNSRDCPIVTAVID-GAGTIAAGVPGFVDWVLDGvMFVHmtqterkpwYIPTWFNRE-IVGYTQDSIITEGSFYTSIALFSARC-LYLTASNTPQLYCFNGhNDAPGALPFSSITPHRVHFQPNGVRLIIPQQIMHTPY-VVKFLSDSYCRGSVCEYTKPGYCVSLNSQWVLFNDEYTSKPGVFCGATVRELMFNMVSTFFTGVNP-NIYMQLATMFLILVVVVLIFAMVIKFQGVFKAYATIVFTIMLVWVVNAFILCVHSYNSVVAVILLVIYCYASLVTSRNTAIIMHCWLVFTFGLIVPLWLACcylAFVFYVYTPLFFWCYGTTKNSRKLYDGNEFvGTYDLAAKSTFVIRGPEFVKLTNEI---GDKFEHYLSAYARLKYYSGTGSEQDYLQACRAWLAYALDQYRNSGVEIVYTPPRYSIGVSRLQ
>A0A0P0LKV0	508	0.281	1.849E-155	16	499	500	2503	2969	6763
----------------CIVCLLQFYLCffMPYFMYDTVHSFE-GY-DFKYIENGQLKNFESPLKCARNVFDNFNEWHYARFGSvPLNKQSCPIVVGV--SEVVNTVAGVPANVYLA--GKTLVFTLQSAFGSAGVCYdifgvtTPEK-----------CIFTSACTRLEGLGGDNV-YCYNTDLMEGSLPYSSLQANAYYKYDSGNFIKLPEIIAQGfGFRTVRTIATKYCRVGECADSNAGICFGLD-KWFVNDG--RVNNGYVCGTGLWDLVFNILSMFSCSFSVAAMSGQILFNCAVGAFVILCCFLVTKFRRMFGDLSVGVCTVVMAVLLNNVSYIVTQNLVSM-VAYAVLYFFATRQL--HYAWIWCAAYLVAYVSFAPWWLCAWYFLSMLTG----LLPSLLKLKVstnLFEGDKFvGTFESAAAGTFVLDMRSYEKLANSI--SPDKLKSYAASYNRYKYYSGNASEADYRCACYAYLAKAMMDYSRDHNDILYTPPTVSYGST-LQ
>A0A0E3TI93	507	0.289	2.530E-155	4	499	500	2256	2762	3935
----NWFKSCCKWLLIFYVLftAC---CLGYYHIeMNKsfvHPMYDVNatmhVEGFKVIDKGVIREIASEDACFSNKFANFDAFW---GKPYVNSRDCPIVTAVID-GAGTIAAGVPGFVDWVFNGvMFVHmtqterkpwYIPTWFNRE-IVGYTQDSIITEGSFYTSIALFSARC-LYLTASNTPQLYCFNGhNDAPGALPFSSITPHRVYFQPNGVRLIIPQQIMHTPY-VVKFLSDSYCRGSVCEYTKPGYCVSLNSQWVLFNDEYTSKPGVFCGSTVRELMFDMVSTFFTGVNP-NIYMQLATMFLILVVVVLIFAMVIKFQGVFKAYATIVFTIMLVWVVNAFILCVHSYNSVVAVILLVIYCYASLVTSRNTSIIMHCWLVFTFGLIVPIWLACcylAFVLYVYTPLFFWCYGTTKNSRKLYDGNEFvGNYDLAAKSTFVIRGSEFVKLTNEI---GDKFEHYLSAYARLKYYSGTGSEQDYLQACRAWLAYALEQYRNSGVEVVYTPPRYSIGVSRLQ
>G3C7F6	507	0.273	3.462E-155	4	499	500	2274	2780	3952
----NWFKSCCKWLVIFYVLFTL--CCLGCYHMETNNNFiHPmydinatmHVEGFKVIDKGVIRDIVPEDTCFSNKFANFDAFW---GKPYENSRDCPIVTAIID-GAGTVAAGVPGFVDWVMDGvMFIHmtqterkpwYIPTWFNRE-IVGYTQDSIVTEGSFYTSIALFSARC-LYLTASNTPQLYCFNgDNDAPGALPFSIITPHRVYFQPNGVRLVVPQQIMHTPY-IVKLLSDSYCRGSVCEYTKPGYCVSLNSQWVLFNDEYTSKPGVFCGSTVRELMFNMVSTFFIGVNP-NIYMQLATMFLILVVVVLIFAMVIKFQGVFKAYATIVFIIMLVWVINAFVLCVHSYNSVLAVILLVLYCYASLVTSRNTAIIMHCWLVFTFGLIVPMWLACcylGFVIYMYTPLVVWCYGTTKNTRKLYDGNEFvGNYDLAAKSTFVIRGSEFVKLTNEI---GDKFETYLSAYARLKYYSGTGNEQDYLQACRAWLAYALDQYRNSGVEIVYTPPRYSIGVSRLQ
>A0A1L2FT79	507	0.284	4.738E-155	25	499	500	2314	2801	6653
-------------------------CCLGYYhmEMSKsfaHPMYDVNatlhVEGFKVIDKGVIRDIVPEDTCFSNKFVNFDAFW---GRPYDNSRDCPIVTAIID-GAGTVAAGVPGFVQWVMDGvMFIHmtqterkpwYIPTWFNRE-IVGYTQDSIITEGSFYTSIALFSARC-LYLTASNTPQLYCFNgDNDAPGALPFGSIVPHRVYFQPNGVRLIVPQQILHTPY-IVKFVSDSYCRGSVCEYTRPGYCVSLDSKWVLFNDEYTVKPGVFCGSTVRELMFNMVNTFFTGVNP-NIYMQLATMFLILVVVVLIFAMVIKFQGVFKAYATIVFTIMLVWVINAFILCVHSYNSVLAVILLVLYCYASLVTNRNTSIIMHCWLVFTFGLIVPMWIACCYlsfVLYVYTPFFFWCYGTTKNTRKLYDGNEFvGNYDLAAKSTFVIRGSEFVKLTNEI---GDKFDAYLSAYARLKYYSGTGSEQDYLQACRAWLAYALDQYRNSGVEMVYTPPRYSIGVSRLQ
>A0A4Y5Q9Y5	506	0.280	8.872E-155	4	499	500	2273	2779	3952
----NWFKSCCKWLLIFYVLFTL--CCLGCYHMetnksfvHPMYDVNStmHVEGFKVIDKGVIRDIVPEDACFSNKFANFDAFW---GKPYVNSRDCPIVTAVID-GAGTIVAGVPGFVDWVLDGvMFVHmtqterkpwYIPTWFNRE-IVGYTQDSIITEGSFYTSIALFSARC-LYLTASNTLQLYCFNgDNDAPGALPFGSIMPHRVYLQPNGVRLIVPQQILHTPY-IAKFVSDSYCRGSVCEYTKPGYCVSLNSQWVLFNDEYTSKPGVFCGSTVRELMFNMVSTFFTGVNP-NIYMQLATMFLILVVVVLIFAMVIKFQGVFKAYATIVFTIMLVWVINAFVLCVHSYNSILAVILLVIYCYASLVTSRNTAIIMHCWLVFTFGLIVPMWLDCcylGFVIYMYTPLVVWCYGTTKNTRKLYDGNEFvGNYDLAAKSTFVIRGSEFVKLTNEI---GDKFEAYLSAYARLKYYSGTGSEQDYLQACRAWLAYALDQYRNSGVEIVYTPPRYSIGVSRLQ
>A0A516UWD1	505	0.280	1.214E-154	25	499	500	2290	2777	3950
-------------------------CCLGFYHMemnksfvHPMYDVNStmHVEGFKVIDKGVIREIVSEDTCFSNKFANFDAFW---GKPYENSRNCPIVTAVID-GVGTVAAGVPGYVDWVMDGvMFIHmtqterkpwYIPTWFNRE-IVGYTQDSIVTEGSFYTSVALFAARC-LYLTASNTPQLYCFNgDNDAPGALPFSDILPHRVYFQPNGVRLIVPQQIMHTPY-IVKFISDSYCRGSVCEYTKPGYCVSLNSQWVLFNDEYTGKPGIFCGSTVRELIFNMVSTFFTGVNP-NIYMQLATMFLILVVVVLIFAMVIKFQGVFKAYATIVFTIVLVWFINAFILCVHSYNSVVAIILLVLYCYLSLVTSRNTSIIMHCWLVFTFGLIIPTWLACcylGFIFYMYTPLFFWCYGTTKNTRKLYEGNEFvGNYDLAAKSTFVIRGSEFVKLTNEI---GDKFEHYLSAYARLKYYSGTGSEQDYLQACRAWLAYALDQFRNSGVEIVYTPPRYSIGVSRLQ
>A0A346PYP1	505	0.279	1.214E-154	4	499	500	2272	2778	3951
----NWFKSCCKWLLIFyVLFTA---CCLGYYhmEMNK-SFVHPmydvsatmHVEGFKVIDKGVIREIVSDDNCFSNKFANFDTFW---GKPYVNSRDCPIVTAVID-GAGTIAAGVPGFVDWVLDGvMFIHmtqterkpwYIPTWFNRE-IVGYTQDSIITEGSFYTSIALFSARC-LYLTASNTPQLYCFNgDSDAPGALPFSSITPHRVYFQPNGVRLIVPQQIMHTPY-VAKFLSDSYCRGSVCEYTKPGYCVSLNSQWVLFNDEYTSKPGVFCGSTVRELMFNMVSTFFTGVNP-NIYMQLATMFLILVVVVLIFAMVIKFQGVFKAYATIVFTIMLVWVVNAFILCVHSYNSVVAVILLVIYCYASLVTGRNTSIIMHCWLVFTFGLIVPIWLACcylAFVLYVYTPLFFWCYGTTKNSRKLYDGNEFvGNYDLAAKSTFVIRGSEFVKLTNEI---GDKFEHYLSAYARLKYYSGTGSEQDYLQACRAWLAYALDQYRNSGVEIVYTPPRYSIGVSRLQ
>F4MIQ5	505	0.288	1.214E-154	4	499	500	2274	2780	3953
----NWFKSCCKWLLIFYVLFTL--CCLGCYHMgtnksfvHPMYDVNStmHVEGFKVIDKGVIRDIVSEDACFSNKFANFDAFW---GKPYVNSRDCPIVTAVID-GAGTIAAGVPGFVDWVLDGvMFVHmtqterkpwYIPTWFNRE-IVGYTQDSIITEGSFYTSIALFSARC-LYLTASNTPQLYCFNgDNDAPGALPFSSITPHRVYFQPNGVRLIIPQQIMHTPY-VVKFLSDSYCRGSVCEYTKSGYCVSLNSQWVLFNGEYTSKPGVFCGSTVRELMFNMVSTFFIGVNP-NIYMQLAIMFLILVVVVLIFAMVIKFQGVFKAYATIVFTIMLVWVINAFVLCVHSYNSILAVVLLVLYCYASLVTSRNTSIIMHWWLVFTFGLIVPIWLACcylAFVLYVYTPLFFWCYGTTKNSRKLYDGNEFvGNYDLAAKSTFVIRGSEFVKLTNEV---GDKFDAYLSAYARLKYYSGTGSEQDYLQACRAWLAYALDQYRNSGVEIVYTPPRYSIGVSRLQ
>A0A1L5YN94	505	0.281	1.661E-154	5	499	500	2281	2779	3953
-----WlLVSYFLLT----LC-CLGYY-QWEMSrdfAQPMYDFNTtmHVEGFKVIDKGVVRDIVPEDTCFSNKFVNFDAFW---GKPYDNSRDCPIVTAIID-GVGTIAAGVPGFIGWVMDGvMFIHmtqterkpwYVPTWFNRE-IVGYTQDSIITEGSFYTSIALFSARC-LYLTASNTPQLYCFNGvNDAPGALPFSSITPHRVYFQPNGVRLIVPQQIMHTPY-IVKLVSDSYCRGSVCEYTKPGYCVSMNSQWVLFNGDYTSKPGVFCGSTVRELLFNMVSTFFTGVNP-NIYMQLATMFLILVVVVLIFAMVIKFQGVFKAYATIVFTIMLVWVINAFVLCVHSYNSVLAVILLVLYCYASLVTSRNTSIIMHCWLIFTFGLIVPTWLACcylGFVLYVYTPLFFWCYGTTKNSRKLYEGNEFvGNYDLAAKSTFVIRGSEFVKLTNEL---GDKFETYLSAYARLKYYSGTGSEQDYLQACRAWLAYALDQYRNSGVEVVYTPPRYSIGVSRLQ
>D7SCA5	505	0.285	1.661E-154	5	499	500	2274	2779	3953
-----WFKSCCKWLLIfyvFFTMCCLGY----YHmEMNKsfvHPMYDVNatmhVEGFKVIDKGVVREIVPEDTCFSNKFANFDAFW---GKPYENSRDCPIVTAIID-GSGAVAAGVPGFVQWVMDGvMFIHmtqterkpwYIPTWFNGE-IVGYTQDSIITEGSFYTSIALFSARC-LYLTASNTPQLYCFNgDNDVPGALPFSSIIPHRVYFQPNGVRLIVPQQIMHTPY-IVKFLSDSYCRGSVCEHTKPGYCVSLKPQWVLFNDEYASQPGVFCGSTVRELMFNMVSTFFTGVNP-NIYMQLATMFLILVVVVLIFAMVIKFQGVFKAYATTVFTIMLVWVINAFVLCVHSYNSVLAVILLVLYCYASLVTSRNTSIIMHCWLVCTFGLIVPAWIACcylAFVLYMYTPLFFWCNGTTKNTRKLYDGNEFvGNYDLAAKSTFVIRGAEFVKLTNEI---GDRFEAYLSAYARLKYYSGTGSEQDYLQACRAWLAYALDQFRSSGVELVYTPPRYSIGVSRLQ
>A0A1L5YN96	505	0.281	1.661E-154	5	499	500	2281	2779	6631
-----WlLVSYFLLT----LC-CLGYY-QWEMSrdfAQPMYDFNTtmHVEGFKVIDKGVVRDIVPEDTCFSNKFVNFDAFW---GKPYDNSRDCPIVTAIID-GVGTIAAGVPGFIGWVMDGvMFIHmtqterkpwYVPTWFNRE-IVGYTQDSIITEGSFYTSIALFSARC-LYLTASNTPQLYCFNGvNDAPGALPFSSITPHRVYFQPNGVRLIVPQQIMHTPY-IVKLVSDSYCRGSVCEYTKPGYCVSMNSQWVLFNGDYTSKPGVFCGSTVRELLFNMVSTFFTGVNP-NIYMQLATMFLILVVVVLIFAMVIKFQGVFKAYATIVFTIMLVWVINAFVLCVHSYNSVLAVILLVLYCYASLVTSRNTSIIMHCWLIFTFGLIVPTWLACcylGFVLYVYTPLFFWCYGTTKNSRKLYEGNEFvGNYDLAAKSTFVIRGSEFVKLTNEL---GDKFETYLSAYARLKYYSGTGSEQDYLQACRAWLAYALDQYRNSGVEVVYTPPRYSIGVSRLQ
>A0A516UWA0	505	0.273	2.273E-154	5	499	500	2267	2772	3945
-----WLKSCCKWLLIFyVLFTV---CCLGFYhmEMNKsfvHPMYDVNstmyVEGFKVIDKGVIRDIVPEDTCFSNKFANFDAFW---GRPYVNSRECPIVTVVVD-SAGTIAAGVPGFVDWVLDGvMFIHmtqterkpwYIPTWFNRE-IVGYTQDSIITEGSFYTSIALFSARC-LYLIASNTPQLYCFNgDSDAPGASPFSSITPHRVYFQPNGVRLIVPQQIMHTPY-IAKFLSDSYCRGSVCEYTKPGYCVSLNSQWVLFNDEYTSKPGVFCGSTVRELMFNMVSTFFTGVNP-NIYMQLATMFLILVVVVLIFAMVIKFQGVFKAYATIVFTIMLVWVINAFVLCVHSYNSVLAVMLLVLYCYASLVTSRNTSIIMHCWLVFTFGLVVPTWLACcylGFVLYMYTPLVFWCYGTTKNTRKLYDGNEFvGNYDLAAKSTFVIRGAEFVKLTNEI---GDKFEHYLSAYARLKYYSGTGSEQDYLQACRAWLAYALDQYRNSGVEIVYTPPRYSIGVSRLQ
>A0A516UWE1	505	0.270	2.273E-154	25	499	500	2289	2776	3949
-------------------------CCLGFYyvEMNKsfvHPMYDVKstmhVEGFKVIDKGVLRDLVPEDTCVSNKFANFDAFW---GKPYENSRDCPIVTAVID-GVGTVAAGVPGYVDWVMDGvMFVHmtqterkpwYIPTWFNRE-VVGYTQDSIVTEGGFYTSIALFAARC-LYLTASNTPQLYCFNgDNDAPGALPFSDILPHRVYFQPNGVRLVVPQQIMHTPY-IVKLLSDSYCRGSVCEYTKPGYCVSLNSQWVLFNDEYTGKPGIFCGSTVRELIFNMVSTFFTGVNP-NIYMQLATMFLILVVVVLIFAMVIKFQGVFKTYATIVFTIMLVWFINAFILCVHSYNSVVAVILLVLYCYASLVTSRNTSIIMHCWLVFTFGLIIPTWLAClylGFILFMYTPLFFWCYGTTKNTRKLYDGNEFvGNYDLAAKSTFVIRGSEFVKLTNEI---GDKFEHYLSAYARLKYYSGTGSEQDYLQACRAWLAYALDQYRSSGVEIVYTPPRYSIGVSRLQ
>A0A516UWF7	505	0.270	2.273E-154	25	499	500	2289	2776	6627
-------------------------CCLGFYyvEMNKsfvHPMYDVKstmhVEGFKVIDKGVLRDLVPEDTCVSNKFANFDAFW---GKPYENSRDCPIVTAVID-GVGTVAAGVPGYVDWVMDGvMFVHmtqterkpwYIPTWFNRE-VVGYTQDSIVTEGGFYTSIALFAARC-LYLTASNTPQLYCFNgDNDAPGALPFSDILPHRVYFQPNGVRLVVPQQIMHTPY-IVKLLSDSYCRGSVCEYTKPGYCVSLNSQWVLFNDEYTGKPGIFCGSTVRELIFNMVSTFFTGVNP-NIYMQLATMFLILVVVVLIFAMVIKFQGVFKTYATIVFTIMLVWFINAFILCVHSYNSVVAVILLVLYCYASLVTSRNTSIIMHCWLVFTFGLIIPTWLAClylGFILFMYTPLFFWCYGTTKNTRKLYDGNEFvGNYDLAAKSTFVIRGSEFVKLTNEI---GDKFEHYLSAYARLKYYSGTGSEQDYLQACRAWLAYALDQYRSSGVEIVYTPPRYSIGVSRLQ
>A0A1W6AWI2	504	0.275	3.111E-154	4	499	500	2254	2760	6610
----NWFKSCCKWLLIFYVLFTL--CCLGCYhmEMNKsvvHPTYDVNstmhVEGFKVIDKGVIRDIVPEDACFSNKFANFDAFW---GKPYVNSRDCPIVTAVID-GAGTIAAGVPGFVDWVLDGvMFVHmtqterkpwYIPTWFNRE-IVGYTQDSIITEGSFYTSIALFSARC-LYLTASNTPQLYCFNGhNDAPGALPFSSINPHRVYFQPNGVRLIIPQQIMHTPY-VVKFLSDSYCRGSVCEYTKLGYCVSLNSQWVLFNDEYTSKSGVFCGSTVRELMFNMVSTFFTGVNP-NIYMQLATMFLILVVVVLIFAMVIKFQGVFKAYATIVFTIMLVWVVNAFILCVHSYNSVVAVILLVIYCYASLVTSRNTAIIMHCWLVFTFGLIVPIWLACcylVFVLYMYTPLFFWCYGTTKNTRKLYDGNEFvGNYDLAAKSTFVIRGTEFVKLTNEL---GDKFETYLSAYARLKYYSGTGSEQDYLQACRAWLAYALDQYRSSGVEIVYTPPRYSIGVSRLQ
>C9DSV8	504	0.284	4.257E-154	4	499	500	2272	2777	3950
----NWFKSCCKWLLIFyvlFTLCCLGYYHMETNkSFvHPMYDVNStmHVEGFKVIDKGVIRDIVPEEACFSNKFANFDAFW---GKPYVNSRDCPIVTAVID-GAGTIAAGVPGFVDWVLDGvMFVHmtqtdrkpwYIPTWFNRE-IVGYTQDSIITEGSFYTSIALFSARC-LYLTASNTPQLYVNGHNDAPGALPFSSITPHRVYFQPNGVRLIIPQQIMHTPY-VVKFLSDSYCRGSVCEYTKPGYCVSLNSQWVLFNDEYTSKPGVFCGSTVRELMFNMVSTFFTGVNP-NIYMQLATMFLVLVVVVLIFAMVIKFQGVFKAYATIVFTIMLVWAVNAFVLCVHSYNSVVAAILLVLYCYASLVTSRNTSIIMHCWLVFTFGLIVPIWLACcylAFVLYMYTPLFFWCYGTTKNTRKLYDGNEFvGTYDLAAKSTFVIRGPEFVKLTNEI---GDKFEHYLSAYARLKYYSGTGSEQDYLQACRAWLAYALDQYRNSGVEIVYTPPRYSIGVSRLQ
>G3FER5	504	0.277	4.257E-154	5	499	500	2273	2778	3952
-----WIKSCCKWLLIFYV--IFTLCCLGYHHMeiNKsfvHSMYDVNstmhVEGFKVIDKGVLREIVPEDTCFSNKFANFDAFW---GRPYVNSRDCPIVTAIID-GAGTVAAGVPGFVQWVMDGvMFIHmtqterkpwYIPTWFNRE-IVGYTQDSIITEGSFYTSIALFSARC-LYLTASNTPQLYCFNgDNDAPGALPFSSIIPHRVYFQPNGVRLIVLQQMMHTPY-IVKFLSDSYCRGSVCEHTKPGYCVSLNSQWVLFNDEYASQPGVFCGSTVRELMFNMVSTFFTGVNP-NIYMQLATMFLILVVVVLIFAMVIKFQGVFKAYASIVFTIMLVWVINAFVLCVHSYNSVLAVILLVLYCYASLVTSRNTSIIMHCWLVFTFGLIVPLWVACcylAFVLYIYTPLFFWCYGTTKNSRKLYDGNEFvGNYDLAAKSTFVIRGPEFVKLTNEI---GDKFDAYLSAYARLKYYSGTGSEQDYLQACRAWLAYSLDQYRNSGVEIVYTPPRFNVGVSRLQ
>A0A0N9Q6S9	503	0.284	5.825E-154	25	499	500	2289	2776	3949
-------------------------CCLGYYhmEMNK-SFVHPmyDVIatmhveGFKVIDKGVIREIVSEDTCFSNKFANFDTFW---GKPYVNSRDCPIVTAVID-GAGTIAAGVPGFVDWVLDGvMFIHmtqterkpwYIPTWFNRE-IVGYTQDSIITEGSFYTSIALFSARC-LYLTASNTPQLYCFNgDNDAPGASPFSSIIPHRVYFQPNGVRLIVPQQIMHTPY-IVKLLSDSYCRGSVCEYTKPGYCVSLNSQWVLFNDEYISKPGVFCGSTVRELMFSMVSTFFTGVNP-NVYMQLATMFLILVVVVLIFAMVIKFQGVFKAYATIVFTIMLVWVINAFVLCVHSYNSVLAVILLVLYCYASLVTNRNTSIIMHCWLVFTFGLIVPIWLACcylAFVLYVYTPLFFWCYGTTKNSRKLYDGNEFvGNYDLAAKSTFVIRGSEFVKLTNEV---GDKFEAYLSAYARLKYYSGTGSEQDYLQACRAWLAYALDQYRNSGVEIVYTPPRYSIGVSRLQ
>A0A1L4BI81	503	0.276	5.825E-154	4	499	500	2271	2777	3950
----NWFKSCCKWLLILYVLFTL--CCLGCYHMetnksfvHPMYDVNStmHVEGFKVIDKGVIRDIVSEDACFSNKFANFDAFW---GKPYVNNRDCPIVTAVID-GAGTIAAGVPGFVDWVLDGvMFIHmtqterkpwYIPTWFNRE-IVGYTQDSIITEGSFYTSIALFSARC-LYLTASNTPQLYCFNgDSDAPGALPFGSIIPHRVYFQPNGVRLIVPQQIMHTPY-IVKLLSDSYCRGSVCEYTKPGYCVSLNSQWVLFNDEYTSKPGVFCGSTVRELIFNMVGTFFTGVNP-NIYMQLAIMFLILVVVILIFAMVIKFQGVFKAYATIVFTIMLVWVVNAFILCVHSYNSVVAVILLVIYCYASLVTSRNTAIIMHCWLVFTFGLIVPIWLACcylAFVLYMYTPLFFWCYGTTKNTRKLYDGNEFiGNYDLAAKSTFVIRGSEFVKLTNEV---GDKFEHYLSAYARLKYYSGTGSEQDYLQACRAWLAYALDQYRSSGVEIVYTPPRYSIGVSRLQ
>A0A3G4BC31	503	0.277	7.972E-154	5	499	500	2274	2779	3953
-----WFKSCCKWLLIFYVLFTL--CCLGYYhmEMNKsfvHPFYDVNstmhVEGFKVIDKGVVRDIVPEDTCFSNKFANFDAFW---GKPYVNSRDCPIVTAIID-GVGTVAAGVPGFVDWVMDGvMFIHmtqterkpwYVPTWFNRE-IVGYTQDSIVTEGSFYKSIALFSARC-LYLTASNTPQLYCFNgDNDAPGALPFGSVIPHRVYFQPNGVRLIVPHQIMHTPY-IVKLLSDSYCRGSVCEYTKPGYCISLNSQWVLFNDEYTVQPGVFCGSTVRELIFNMVSTFFTGVNP-NIYIQLATMFLILVVVVLIFAMVIKFQGVFKAYATIVFIIILVWVVNAFVLCVHSYNSIIAVILLVFYCYASLVTSRNTSIIMHCWLVFTFGLIVPIWLACcylAFVLYVYTPLFFWCYGTTKNSRKLYDGNEFvGNYDLAAKSTFVIRGSEFVKLTNEI---GDKFEHYLSAYARLKYYSGTGSEQDYLQACRAWLAYALDQYRNSGVEVVYTPPRYSIGVSRLQ
>A0A2Z5D8A0	503	0.278	1.091E-153	25	499	500	2271	2758	3932
-------------------------CCLGYYHMemnksfvHPMYDVSStmHVEGFKVIDKGVIREIVSEDTCFSNKFANFDSFW---GRPYVNSRDCPIVTAVID-GAGTIAAGVPGYVGWVLDGvMFVHmtqterkpwYIPTWFNRE-IVGYTQDSIITEGSFYTSIALFSARC-LYLTASNTPQLYCFNgDNDAPGALPFSSITPHRVYFQPNGVRLIVPQQIMHMPY-IVKFLSDSYCRGSVCEYTKPGYCVSLNSQWVLFNDEYTSKPGVFCGSTVRELMFNMVSTFFTGVNP-NIYMQLATMFLILVGVVLVFAMVIKFQGVFKAYATIVFTIMLVWVINAFILCVHSYNSVVAVILLVFYCYASLVTSRNTSIIMHCWLVFTFGLIIPTWLACcylGFIIYMYTPLFFWCYGTTKNTRKLYDGNEFvGNYDLAAKSTFVIRGSEFVKLTNEI---GDKFEHYLSAYARLKYYSGTGSEQDYLQACRAWLAYALDQYRSSGVEIVYTPPRYSIGVSRLQ
>A0A0E4G3S8	502	0.283	1.493E-153	3	499	500	2265	2775	3948
---NNTFKRFKSCFKWLFVFYILFtACCLGYYHMevnksfvHPVYDVSAtmHVEGFKVIDKGVIRDIVSEDTCFSNKFANFDTFW---GEPYVNSRDCPIVTAVID-GTGTIAAGVPGFVDWVLDGvMFIHmtqterkpwYIPTWFNRE-IVGYTQDSIITEGSFYTSIALFSARC-LHLTASNTPQLYCFNgDNDAPGALPFGSIIPHRVYFQPNGVRLIVPQQILHTPY-IVKFVSDSYCRGSVCEYTKPGYCVSLNSQWVLFNDEYTSKPGVFCGSTVRELMFNMVSTFFTGVNP-NIYMQLATMLLILVVVILIFAMVIKFQGVFKAYATIVFTIMLVWVVNAFILCVHSYNSVVAVILLVIYCYASLVTSRNTAIIMHCWLVFTFGLIVPIWLACcylAFVLYMYTPLFFWCYGTTKNTRKLYDGSEFvGNYDLAAKSTFVIRGSEFVKLMNEV---GDKFEHYLSAYARLKYYSGTGSEQDYLQACRAWLAYALDQYRNSGVEIVYTPPRYSIGISRLQ
>A0A7D2L8D8	502	0.283	1.493E-153	5	499	500	2274	2779	3952
-----WFKSCCKWLLVFYLlftVCCLGYY-QWEMSreFAPpMYDFNStmHVEGFKVIDKGVLRDIMPEDTCFSNKYVNFGPFW---GKPYVNSRDCPIVTAIID-GSGTVAAGVPGFVQWVMDGvIFIHmtqterrpwYIPTWFNRE-IVGYTHDSIITEGEFYTSIALFAARC-LYLTSSNTPQLYCFNgDNDAPGALSFASILPHRVYFQPNGVRLIVPQQIMHTPY-IVKLVSDSYCRGSVCEVTKPGYCVSMNSQWVLFNDEYTIKPGVFCGSTVRELLFNMVSTFFTGVNP-NIYMQLAIMFLILVAVVLVFAMVIKFQGVFKAYATTVFTIMLVWVINAFVLCVHNYNSVLAIILLVLYCYASLVTSRNTAIIMHCWLVFTFGLIVPMWIACcylAFVLYMYTPLFFWCYGTTKNSRKLYDGNEFvGNYDLAAKSTFVIRGSEFVKLTNEI---GDKFDAYLSAYARLKYYSGTGSEQDYLQACRAWLAYALDQYRNSGVEIVYTPPRYSIGVGRLQ
>A0A0E4C322	502	0.283	1.493E-153	3	499	500	2265	2775	6628
---NNTFKRFKSCFKWLFVFYILFtACCLGYYHMevnksfvHPVYDVSAtmHVEGFKVIDKGVIRDIVSEDTCFSNKFANFDTFW---GEPYVNSRDCPIVTAVID-GTGTIAAGVPGFVDWVLDGvMFIHmtqterkpwYIPTWFNRE-IVGYTQDSIITEGSFYTSIALFSARC-LHLTASNTPQLYCFNgDNDAPGALPFGSIIPHRVYFQPNGVRLIVPQQILHTPY-IVKFVSDSYCRGSVCEYTKPGYCVSLNSQWVLFNDEYTSKPGVFCGSTVRELMFNMVSTFFTGVNP-NIYMQLATMLLILVVVILIFAMVIKFQGVFKAYATIVFTIMLVWVVNAFILCVHSYNSVVAVILLVIYCYASLVTSRNTAIIMHCWLVFTFGLIVPIWLACcylAFVLYMYTPLFFWCYGTTKNTRKLYDGSEFvGNYDLAAKSTFVIRGSEFVKLMNEV---GDKFEHYLSAYARLKYYSGTGSEQDYLQACRAWLAYALDQYRNSGVEIVYTPPRYSIGISRLQ
>A0A410G812	502	0.282	2.043E-153	5	499	500	2275	2780	3954
-----WLKSCFKWLFIFYIlftaCCLSYYYVEMNRSFvHPMYDVNStlHVEGFKVIDKGVIREIVSEDTCFSNKYVNFDAFW---GKPYENNRNCPIVTAVIDGD-GTVAAGVPGFVSWVLDGaMFVHmtqterkpwYIPTWFNRE-IVGYTQDSIITEGSFYTSIALFSARC-LYLTASNTPQLYCFNgDNDAPGALSFGSIIPHRVYLQPNGVRLIVPQQILHTPY-IAKFVSDSYCRGSVCEYTKPGYCVSLNSQWVLFNDEYTSKPGVFCGSTVRELMFNMVSTFFTGVNP-NIYMQLATMFLILVVVVLIFAMVIKFQGVFKAYATIVFTIMLVWVINAFVLCVHSYNSILAVILLVIYCYASLVTSRNTAIIMHCWLVFTFGLIVPMWLACcylGFVIYMYTPLVVWCYGTTKNTRKLYDGNEFvGNYDLAAKSTFVIRGSEFVKLTNEI---GDKFEAYLSAYARLKYYSGTGSEQDYLQACRAWLAYALDQYRNSGVEIVYTPPRYSIGVSRLQ
>A0A1P8SSS4	502	0.285	2.043E-153	5	499	500	2274	2779	6631
-----WFKSCCKRLLVFYLlftVCCLGYY-QWEMSreFAPpMYDFNAtmHVEGFKVIDKGVLRDIVPEDTCFSNKYVNFDSFW---GKPYVNSRDCPIVTAIID-GAGTVAAGVPGFLQWVMDGvMFIHmtqterrpwYIPTWFNRE-IVGYTHDSIITEGEFYTSIALFAARC-LYLTSSNTPQLYCFNgDNDAPGALSFASILPHRAYFQPNGVRLIVPQQIMHTPY-IVKLVSDSYCRGSVCEVTKPGYCVSMNSQWVLFNDEYTIKPGVFCGSTVRELLFNMVSTFFTGVNP-NIYMQLAIMFLILVAVVLVFAMVIKFQGVFKAYATTVFTIMLVWFINAFVLCVHSYNSVLAIILLVIYCYASLVTSRNTAIIMHCWLVFTFGLIVPSWVACVYlgfVLYMYTPLFLWCYGTTKNCRKLYEGNEFvGNYDLAAKSTFVIRGPEFVKLTNEI---GDKFDAYLSAYARLKYYSGTGSEQDYLQACRAWLAYALDQFRSSGVEVVYTPPRYSIGVSRLQ
>A0A6M6CBF7	501	0.435	2.795E-153	27	499	500	2621	3087	6920
---------------------------TPWYIMRPV---EYNVVDFKVVDNAVLRDITAADQCFANKFSAFDAWYSNRFGSYVNSRNCPMVVGVVREIVGMLVPGLPARFLRV--GTTL--LPLVNYGLGSsgsVCYTPHDAINYQSFDTSACVLAATCTLFASATGDVMPYCADSSLIPNASRYDTLRPHVMYpFYEHSGYIRFPEVIF-TGVHIVKTMAMEYCKVGRCDMSDAGLCISTHPKWIVNNAYFRQQPGVYCGNTALDLFLNMIAPIFTPVGAIDITTSILMGAMVAIVISFSLYYLLKFRRAFGDYSGVLFINVLAFILNVVVLCLEGPYPMLPSIYAMTFLYATCYFSSDIACIMHVSFLVMFSGVVPLWVTVLYVVVVLSRHAFWFI-SLCTKRTVHVGDLvFHSFQDAALQTFMLDKEVFLRLKREI--SPETYARYLALFNKYKYYSGPMDTAAYREAACSHLVMALDKYSNGGGDAIYQPPRCSVASAALQ
>A0A516UWC7	501	0.276	3.825E-153	25	499	500	2287	2774	3947
-------------------------CCLSFYyvEMNKsfvHPMYDVKstmhVEGFKVIDKGVLRDLVPEDTCLSNKFANFDAFW---GKPYENSRDCPIVTAVID-GVGTVAAGVPGYVNWVMDGvMFIHmtqterrpwYIPTWFNR-AIVGYTQDSIIIEGSFYTSIALFSARC-LYLTASNTPQLYCFNgDNDAPGALPFSSITPHRVYFQPNGVRLVVPQQIMHTPY-IVKLLSDSYCRGSVCEYTKLGYCVSLNSQWVLFNDEYTSKPGVFCGSTVRELIFNMVSTFFTGVNP-NIYMQLATMFLILVVVVLIFAMVIKFQGVFKAYATIVFTIMLVWFINAFILCVHSYNSVVAVILLVLYCYVSLVTSRNTSIIMHCWLVFTFGLIIPTWLACfylGFILYMYTPLFFWCYGTTKNIRKLYDGNEFvGNYDLAAKSTFVIRGSEFVKLTNEI---GDKFEHYLSAYARLKYYSGTGSEQDYLQACRAWLAYALDQYRSSGVEIVYTPPRYSIGVSRLQ
>A0A410G825	501	0.280	3.825E-153	4	499	500	2271	2777	3950
----NWFKScckwllilYVLFTLCCLGC---YYMEVNKSFVHPMYDVNStmHVEGFKVIDKGVIRDIVSEDACFSNKFANFDAFW---GKPYVNSRDCPIVTAVID-GAGTIAAGVPGFVDWVLDGvMFVHmtqterkpwYIPTWFNRE-IVGYTQDSIITEGSFYTSIALFSARC-LYLTASNTPQLYCFNgDNDAPGALPFSSITPHRVYFQPNGVRLIIPQQIMHTPY-VVKFLSDSYCRGSVCEYTRPGYCVSLNSQWVLFNDEYTIKPGVFCGSTVRELMFNTVSTFFIGVNP-NIYMQLATMFLILVVVVLVFAMVIKFQGVFKAYATIVFTIMLVWVVNAFILCVHSYNSVVAVILLVIYCYASLVTSRNTAIIMHCWLVFTFGLIVPVWLACcylAFILYIYTPLLFWCYGTTKNTRKLYDGNEFvGNYDLAAKSTFVIRGSEFVKLTNEI---GDKFEHYLSAYARLKYYSGTGSEQDYLQACRAWLAYALDQYRNSGVEIVYTPPRYSIGVSRLQ
>U5U6H2	501	0.283	5.234E-153	5	499	500	2274	2779	3953
-----WFKSCCKWLLVFYLfftVCCLGYY-QWEMSreFAPpMYDFNAtmHVEGFKVIDKGVLRDIVPEDTCFSNKYVNFDPFW---GKPYVNSRDCPIVTAIID-GSGTVAAGVPGFVQWVMDGvMFIHmtqterrpwYIPTWFNRE-IVGYTHDSIITEGEFYTSIALFAARC-LYLTSSNTPQLYCFNgDNDAPGALSFASILPHRAYFQPNGVRLIVPQQIMHTPY-IVKLVSDSYCRGSVCEVTKPGYCVSMNSQWVLFNDEYTIKPGVFCGSTVRELLFNMVSTFFTGVNP-NIYMQLAIMFLILVAVVLVFAMVIKFQGVFKAYATTVFTIMLVWVINAFVLCVHSYNSVLAIILLVLYCYASLVTSRNTAIIMHCWLVFTFGLIVPMWIACcylAFVLYMYTPLFFWCYGTTKNSRKLYDGNEFvGNYDLAAKSTFVIRGPEFVKLTNEI---GDKFEVYLSAYARLKYYSGTGSEQDYLQACRAWLAYALDQFRSSGVEMVYTPPRYSIGVSRLQ
>A0A6H0M900	501	0.289	5.234E-153	28	499	500	2325	2796	3970
----------------------------PMYDVNSTMHVE----GFKVIDKGVVRDIVPEDTCFSNKYVNFDVFW---GKSYENSRDCPIVTAIID-GAGTVAAGVPGFVQWVMDGvMFVHmtqterkpwYIPTWFNRE-IVGYTQDSIVTEGSFYTSIALFSARC-LYLTASNTPQLYCFNgDNDAPGALPFGSIVPHRVYFQPNGVRLIVPQQILHTPY-IVKFVSDSYCRGSVCEYTRPGYCVSLDSNWVLFNDEYTIKPGVFCGSTVRELMFNMVSTFFTGVNP-NIYMQLATMFLILVVVVLIFAMVIKFQGVFKAYATIVFTIMLVWVINAFVLCVHSYNSVLAVILLVLYCYLSLVTSRNTSIIMHCWLVFTFGLIVPAWIACcylGFVLYAYTPFFFWCYGTTKNTRKLYDGNEFvGNYDLAAKSTFVIRGSEFVKLTNEI---GDKFDAYLSAYARLKYYSGTGSEQDYLQACRAWLAYALDQFRNSGVEMVYTPPRYSIGVSRLQ
>C9DSS4	501	0.268	5.234E-153	4	499	500	2271	2775	6596
----NWFKSCCKWLLIFYVLFTL--CCLGCYHMETNSFVHPmydvnftmHVEGFKVIDKGVIRDIVPEDACFSNKFANFDAFW---GKPYVNNRDCPIVTAVID-GAGTIAAGVPGFVDWVLNDvMFVHmaqterkpwYIPTWFNRE-IVGYTQDSIITEGSFYTSIALFSARC-LYLTASNTPQLYVNGDSDAPGALPFSSIIPHRVYFQPNGVRLIVPQQIMHTPY-IVKLLSDSYCRGSVCEYTKPGYCMSLNSQWVLFNDEYIGRPGVFCGSTVRELVFNMVSTFFTGVNP-NIYMQLATMFLILVIVVLIFAMVIKFQGVFKAYATIVFTIMLVWAVNAFVLCVHSYNSVVAAILLVLYCYASLVTSRNTSIIMHCWLVFTFGLIVPIWLACcylAFVLYVYTPLFFWCYGTTKNTRKLYDGNEFvGNYDLAAKSTFVIRGSEFVKLTNEI---GDKFEAYLSAYARLKYYSGTGSEQDYLQACRAWLAYALDQYRNSGVEIVYTPPRYSIGVSRLQ
>A0A7M1VF40	500	0.273	7.162E-153	4	499	500	2274	2780	3953
----NWFKSCCKWLLIFYvlftLCCLGCYhmetnksFVLPMYDVNSTMHVE----GFKVIDKGVIRDIVPEDACFSNKFANFDAFW---GKPYVNSRDCPIVTAVID-GSGTIAAGVPGFVDWVLDGvMFVHmtqterkpwYIPTWFNRE-IVGYTQDSIITEGSFYTSIALFSARC-LYLTASNTPQLYCFNGhNDAPGALPFGSVTPHRVYLQPNGVRLIVPQQIMHTPY-VVKFLSDSYCRGSVCEYTRPGYCVSLNSQWVLFNDEYTSKPGVFCGSTVRELMFNMVSTFFTGVNP-NIYMQLATMFLILVVVVLIFAMVIKFQGVFKAYATIVFTIMLVWVINAFILCVHSYNSVVAVILLVIYCYASLVTSRNIAIIMHCWLVFTFGLIVPTWLACcymGFCIYMYTPLVVWCYGTTKNTRKLYDGNEFvGNYDLAAKSTFVIRGSEFVKLTNEI---GDKFEAYLSAYARLKYYSGTGSEQDYLQACRAWLAYALDQYRSSGVEIVYTPPRYSIGVSRLQ
>B3TD47	500	0.277	9.800E-153	5	499	500	2269	2772	3945
-----WFKSCCKWLLIfyvFFTLCCLGYYHMEMNKIHPMYDTNStmHVEGFKVIDKGVIRDIVPEDTCFSNKFASFDAFW---GKSYENSRDCPIVTAIID-GAGTVAAGVPGFVDWVMDGvMFIHmvqtdrrpwYVPTWFNRE-IVGYTQDSIVTEGSFYTSIALFSARC-LYLTASNTLQLYCFNgDNDVPGALPFSSIIPHRVYFQPNGVRLIVPQQIMHTPY-IVKLLSDSYCRGSVCEYTKPGSCMSLNTQWVLFNDEYTVQPGVFCASTIRELVFNMVSTFFAGVNP-NIYMHLATMFLILVAVVLIFAMVIKFQGVFKAYATVVFTIMLVWVINAFVLCVHSYNSVVAAILLVLYCYASLVTSRNTSIIMHCWLVFTFGLIVPIWLACcylAFVLYVYTPLFFWCYGTTKNSRKLYDGNDFvGNYDLAAKSTFIIRGSEFVKLTNEV---GDKFEAYLSAYARLKYYSGTGSEQDYLQACRAWLAYALDQYRNSGVEIVYTPPRYSIGVSRLQ
>B2MWL8	499	0.283	1.341E-152	28	499	500	2297	2768	3942
----------------------------PMYDVNSTMHVE----GFKVIDKGAIRDIMPEDTCFSNKFVNFDAFW---GRSYDNSRDCPIVIAIID-GAGTVAAGVPGFVQWVMDGvMFIHmtqterkpwYIPTWFNRE-IVGYTQDSIVTEGSFYTSIALFSARC-LYLTASNTPQLYCFNgDNDAPGALPFGSIVPHRVYFQPNGVRLIVPQQILHTPY-IVKFVSDSYCRGSVCEYTMPGYCVSLDSKWVLFNDDYTVKPGVFCGSTVRELMFNMVSTFFTGVNP-NIYMQLATMFLILVVVVLVFAMVIKFQGVFKAYATIVFTIMLVWVINAFILCVHSYNSVLAVILLVLYCYASLATVRNTSIIMHCWLVFTFGLIVPTWIACcylAFVLYVYTPFFFWCYGTTKNTRKLYDGNEFvGNYDLAAKSTFVIRGSEFVKLTNEI---GDKFDAYLSAYARLKYYSGTGSEQDYLQACRAWLAYALDQYRNSGVEMVYTPPRYSIGVSRLQ
>Q6VMD5	499	0.275	1.341E-152	3	499	500	2288	2797	3971
---NTvsWFRSCCKWLLVFYLlftVCCLGYY-QWEMSRefpHPMYDFNStmHVEGFKVIDKGVLRDIMPEDTCFSNKYVNFDSFW---GKPYVNSRDCPIVTAIID-GAGTVAAGSPGFVQWVMDGvMFIHmtqterrpwYIPTWFNRE-IVGYTHDSIVTEGEFYTSIALFASRC-LYLTSSNTPQLYCFNgDSDAPGALPFANILPHRVYFQPNGVRLIVPQQIMHTPY-IVRLVSDSYCRGSVCEYTKPGYCVSMNSQWVLFNDEYTSKPGVFCGATVRELLFSMVSTFFTGVNP-NIYMQLATMFLILVAVVLVFAMVIKFQGVFKAYATTVFTIMLVWVINAFVLCVHSYNNVLAIILLVLYCYLSLVTSRNTAIIMHCWLVFTFGLIVPSWIACVYlgfVLYMYTPLVLWCYGTTKNCRKLYEGNEFvGNYDLAAKSTFVIRGPEFVKLTNEI---GDKFDAYLSAYARLKYYSGTGSEQDYLQACRAWLAYALDQFRSSGVEVVYTPPRYSIGVSRLQ
>P0C6V3	499	0.281	1.835E-152	7	499	500	2275	2778	3951
-------KSYFKWLLIFYIlftacCSGYYYMEVSKSFVHPMYDVNStlHVEGFKVIDKGVLREIVPEDTCFSNKFVNFDAFW---GRPYDNSRNCPIVTAVIDGD-GTVATGVPGFVSWVMDGvMFIHmtqterkpwYIPTWFNRE-IVGYTQDSIITEGSFYTSIALFSARC-LYLTASNTPQLYCFNgDNDAPGALPFGSIIPHRVYFQPNGVRLIVPQQILHTPY-VVKFVSDSYCRGSVCEYTRPGYCVSLNPQWVLFNDEYTSKPGVFCGSTVRELMFSMVSTFFTGVNP-NIYMQLATMFLILVVVVLIFAMVIKFQGVFKAYATTVFITMLVWVINAFILCVHSYNSVLAVILLVLYCYASLVTSRNTVIIMHCWLVFTFGLIVPTWLACcylGFIIYMYTPLFLWCYGTTKNTRKLYDGNEFvGNYDLAAKSTFVIRGSEFVKLTNEI---GDKFEAYLSAYARLKYYSGTGSEQDYLQACRAWLAYALDQYRNSGVEIVYTPPRYSIGVSRLQ
>A0A140HEW3	499	0.274	2.511E-152	5	499	500	2263	2768	3941
-----WLKSCFKWLFIFYIlftaCCLSYYYVGMDRSFvHPMYDVNStlHVEGFKVIDKGVIREIVSEDTCFSNKYINFDAFW---GKPYENNRNCPIVTAVIDSD-GTVAAGVPGFVSWVLDGaMFVHmtqterkpwYIPTWFNRE-IVGYTQDSIITEGSFYTSIALFSARC-LYLTASNIPQLYCFNgDNDAPGALPFGSIIPHRVYFQPNGVRLIVPQQIMHTPY-IAKFISDSYCRGSVCEYTKPGYCVSLNSQWVLFNDEYTSKPGVFCGSTVRELMFNMVSTFFIGVNP-NIYMQLATMFLILVVVVLIFAMVIKFQGVFKAYATIVFTIMLVWFINAFILCVHSYNSVVAVILLVLYCYVSLVTSRNTSIIMHCWLVFTFGLIIPIWLACfylGFILYMYTPLFFWCYGTTKNTRKLYDGNEFvGNYDLAAKSTFVIRGPEFVKLTNEI---GDKFEHYLSAYARLKYYSGTGSEQDYLQACRAWLAYALDQYRSSGVEIVYTPPRYSIGVSRLQ
>Q7T834	499	0.287	2.511E-152	2	499	500	2282	2789	3963
--VNR-FKSLCKWLLVFYLLftACC--LCYYQWEMSKefaHPMYDVNstvhVEGFKVIDKGVLRDIMPEDTCFSNKYVNSDSFW---GKPYVNSRDCPIVTAIID-GAGTVAAGVPGFVQWVMDGvMFIHmtqterrpwYIPTWFNRE-IVGYTHDSIVTEGEFYTSIALFASRC-LYLTSSNTPQLYCFNgDSDAPGALPFASILPHRVYFQPNGVRLIVPQQIMHTPY-IVRLVSDSYCRGSVCEYTKPGYCVSLNSQWVLFNDEYTSKPGVFCGSTVRELLFSMVSTFFTGVNP-NIYMQLATMFLILVAVVLVLAMVIKFQGVFKAYATTVFTIMLVWLINAFVLCVHSYNSVLAIILLVLYCYVSLVTSRNTAIVMHCWLVFTFGLIVPNWIVCVYlgfILYMYTPLFLWCYGTTKNSRKLYEGNEFvGNYDLAAKSTFVIRGPEFVKLTNEL---GDKFESYLSAYARLKYYSGTGSEQDYLQACRAWLAYALDQFRSSGVEVVYTPPRYSIGVSRLQ
>A0A191TG85	497	0.275	6.433E-152	4	499	500	2272	2778	3952
----NCFKSCCKWLLIFYVCFTL--CCLGYYhrEMNKnfvHPMYDVNstmhVEGFKVIDKGVIREIVPEDTCFSNKYANFDAFW---GRPYENSRDCPIVTAIID-GAGTVAAGVPGFVQWVMDGvMFIHmtqterkpwYVPTWFNRE-IVGYTQDSIITEGRFYTSIALFSARC-LYLTASNTPQLYCFNgDNDAPGALSFTSITPHRVYFQPNGVRLIIPQQIMHTPY-IVKFVSDSYCRGSICEDTKPGYCVALNSQWVLFNDEYTIKPGVFCGSTVRELLFNMVSTFFTGVNP-NIYMQLAIMFLILVAVVLVFAMVIKFQGVFKAYATTVFTIMLVWVINAFVLCVHSYNSVLAIILLVLYCYASLVTSRNTAIIMHCWLVFTFGLIVPMWIACcylAFVLYMYTPLFFWCYGTTKNSRKLYDGNEFvGNYDLAAKSTFVIRGPEFVKLTNEI---GDKFEVYLSAYARLKYYSGTGSEQDYLQACRAWLAYALDQFRSSGVEMVYTPPRYFIGVSRLQ
>F4MIY4	497	0.281	8.803E-152	7	499	500	2275	2778	6629
-------KSYFKWLLIFYIlftacCSGYYYMEVSKSFVHPMYDVNStlHVEGFKVIDKGVLREIVPEDTCFSNKFVNFDAFW---GRPYDNSRNCPIVTAVIDGD-GTVATGVPGFVSWVMDGvMFIHmtlterkpwYIPTWFNRE-IVGYTQDSIITEGSFYTSIALFSARC-LYLTASNTPQLYCFNgDNDAPGALPFGSIIPHRVYFQPNGVRLIVPQQILHTPY-VVKFVSDSYCRGSVCEYTRPGYCVSLNPQWVLFNDEYTSKPGVFCGSTVRELMFSMVSTFFTCVNP-NIYMQLATMFLILVVVVLIFAMVIKFQGVFKAYATTVFITMLVWVINAFILCVHSYNSVLAVILLVLYCYASLVTSRNTVIIMHCWLVFTFGLIVPTWLACcylGFIIYMYTPLFLWCYGTTKNTRKLYDGNEFvGNYDLAAKSTFVIRGSEFVKLTNEI---GDKFEAYLSAYARLKYYSGTGSEQDYLQACRAWLAYALDQYRNSGVEIVYTPPRYSIGVSRLQ
>A0A4Y5SZ97	497	0.286	8.803E-152	4	499	500	2272	2778	6630
----NWFKSCCKWLLIFYV--ILTLCCLGYYHMemnnnfvHPMYDVNStmHVEGFKVIDKGVLRDIMPEDTCFSNKYVNFDSFW---GKSYVNSKDCPIVTAVID-GYGTVAAGVPGFVQWVRNGvMFIHitqterkpwYVPSWFNRE-IVGYTHDSIITEGEFYTSIALFASRC-LYLTSSNTPQLYCFNgDNDAPGALPFASVLPHRVYFQPNGVRLIVPQQIMHTPY-VVKLLSDSYCRGSVCEGTKLGYCVSMNSQWVLFNDEYTIKPGVFCGSTVRELLVNMVSTFFTGVNP-NIYMQLAIMLLILVAVVLVFAMVIKFQGVFKAYATTVFTIMLVWVINAFVLCVHSYNSVLAIILLVLYCYASLVTSRNTAIIMHCWLVFTFGLIVPNWIACVYlgfVLYMYTPLVLWCYGATKNCRKLYEGNEFvGNYDLAAKSTFVIRSSEFVKLTNEI---GDKFDAYLSAYARLKYYSGTGSEQDYLQACRAWLAYALDQYRNSGVEIVYTPPRYSIGVSRLQ
>A0A3Q9C4X8	496	0.279	1.648E-151	1	499	500	2269	2780	3953
-INNTfkWFMSCFKwlfVFYILFTACCLGY---YYMEMNKsfvHPMYDVNstlhVEGFKVIDKGVIREIVSEDNCFSNKFVNFDAFW---GKSYENNKNCPIVTVVIDGD-GTVAVGVPGFVSWVMDGvMFVHmtqtdrrpwYIPTWFNRE-IVGYTQDSIITEGSFYTSIALFSARC-LYLTASNTPQLYCFNgDNDAPGALPFGSIIPHRVYFQPNGVRLIVPQQILHTPY-IVKFVSDSYCRGSVCEYTKPGYCVSLDSQWVLFNDEYISKPGVFCGSTVRELMFNMVSTFFTGVNP-NIYIQLATMFLILVVIVLIFAMVIKFQGVFKAYATIVFTIMLVWVINAFVLCVHSYNSVLAVILLVLYCYASLVTSRNTAIIMHCWLVFTFGLIVPTWLACcylGFILYMYTPLVFWCYGTTKNTRKLYDGNEFvGNYDLAAKSTFVIRGTEFVKLTNEI---GDKFEAYLSAYARLKYYSGTGSEQDYLQACRAWLAYALDQYRNSGVEVVYTPPRYSIGVSRLQ
>B3TD60	496	0.282	1.648E-151	2	499	500	2269	2780	3957
--VNNtfkWFKSCFKRFFIFyilFTACCLGYYYMETnRSFvHPMYDVNStlHVEGFKVIDKGVLREIMPEDTRFSNKYVNFDSFW---GKPYDNSRNCPIVTAVIDGD-GTVAVGVPGFVSWVMDGAiFLHmtqterkpwYIPTWFDRE-IVGYTQDSIINEGSFYTSIALFSARC-LYLTASNTPQLYCFNGeNDAPGALPFGSIMPHRVYLQPNGVRLIVPQQILHTPYIAKFVLDS-YCRGSVCEYTRPGYCVSLNSQWVLFNDEYTSKPGVFCGSTFRELMFNMVSTFFTGVNP-NIYIQLATMFLILVVVVLIFAMVIKFQGVFKAYATIVFTIMLVWVINAFVLCVHSYNSILAVILLLIYCYASLVTSRNTAIIMHCWLVFTFGLIVPMWLACcylGFVIYMYTPLVVWCYGTTKNTRKLYDGNEFvGNYDLAAKSTFVIRGSEFVKLTNEI---GDKFEAYLSAYARLKYYSGTGSEQDYMQACRAWLAYALDQYRNSGVEIVYTPPPYSIGVSRLQ
>D0R6Q5	496	0.278	3.086E-151	25	499	500	2293	2780	3953
-------------------------CCLGYYHMemnknfvHPMYDVSStmHVEGFKVIDKGVIREIVSEDNCFSNKYTNFDTFW---GKPYVNSRDCPIVTAVID-GAGTIAVGVPGFVDWVFDGvMFIHmtqterkpwYIPTWFNRE-IVGYTQDSIITEGSFYTSIALFSARC-LYLTASNTPQLYCFNgDNDAPGALSFGSITPHRVYFQPNGVRLIIPQQIMHTPY-VVKLLSDSYCRGSVCEYTKPGYCVSFNSQWVLFNDEYTNKPGVFCGSTVRELMFSMVSTFFTGVNP-NIYMQLATMFLILVVVVLIFAMVIKFQGVFKAYATIVFTIMLVWVVNAFILCVHSYNSVVAVILLVIYCYASLVTGRNTSIIMHCWLIFTFGLIVPIWLACcylAFVLYVYTPLFFWCYGTTKNSRKLYDGNEFvGNYDLAAKSTFVIRGSEFVKLTNEI---GDKFEHYLSAYARLKYYSGTGSEQDYLQACRAWLAYALDQYRSSGVEIVYTPPRYSIGVSRLQ
>A0A0S2ZX33	495	0.274	5.778E-151	2	499	500	2266	2777	3950
--VNNTFKRFkscFKwlfVFYILFTACCLGYSYMETnRSFV-HPMYDSNstlhVEGFKVIDKGVIREIVSEDNCFSNKYTNFDAFW---GKPYANSRECPIVTAIID-GAGTIAAGVPGFVDWVLDGaMFIHmvqterkpwYIPAWFNRE-IVGYTRDSIITEGSFYTSIALFSARC-LYLTASNTPQLYCFNgDNDAPGALPFGSIIPHRVYFQPNGVRLIVPQQILHTPY-IVKFVSDSYCRGSVCEYTRPGYCVSLNSHWVLFNEEYTSKPGVFCGSTVRELMFNMVSTFFTGVNP-NIYMQLATMFLILVVVILIFAMVIKFQGVFKAYATIVFTIMLVWVVNAFILCVHSYNSVVAVILLVIYCYASLVTSRNTAIIMHCWLVFTFGLIVPIWLACcylAFILYMYTPLVFWCYGTTKNTRKLYDGNEFvGNYDLAAKSTFVIRGSEFVKLTNEV---GDKFEHYLSAYARLKYYSGTGSEQDYLQACRAWLAYALDQYRNSGVEIVYTPPRYSIGVSRLQ
>A0A346T2V3	494	0.277	7.906E-151	4	499	500	2266	2772	6624
----NWFKSCCKWLLIlyvlFTLCCLGCYYMEMNKSFvHPMYDVNStmHVEGFKVIDKGVIRDIVSEDACFSNKFANFDSYW---GKPYVNSRDCPIVTAVID-GTGTIAAGVPGFVEWVLDGvMFVHmtqterkpwYIPTWFNRE-IVGYTQDSIITEGSFYTSIALFSARC-LYLTASNTPQLYCFNgDNDAPGALPFGSIMPHRVYFQPNGVRLIVPQQIMHTPY-IAKFVSDSYCRGSVCEYTKSGYCVSLNSQWVLFNDEYTSKPGVFCGSTVRELMFNMVSTFFTGVNP-NIYMQLATMFLILVGVVLVFAMVIKFQGVFKAYATIVFTIMLVWVINAFILCVYSYNSVAAVILLVFYCYASLVTGRNTSIIMHCWLIFTFGFIIPMWLACCYLgFCiyMYTPLVVWCYGTTKNTRKXYDGNEFvGNYDLAAKSTFVIRGSEFVKLTNEI---GDKFEHYLSAYARLKYYSGTGSEQDYLQACRAWLAYALDQYRNSGVEVVYTPPRYSIGVSRLQ
>C9DSU7	494	0.268	1.082E-150	4	499	500	2274	2779	3952
----NWFKSCCKWLLICYvfftLCCLGYYHMEMNKSFvHPMYDVNStmHVEGFKVIDKGVIRDIVPEDACFSNKFANFDAFW---GKSYENSRDCPIVTAIID-GAGTVAAGVPGFVDWVMDGvMFIHmtqtdrrpwYVPTWFNRE-IVGYTQDSIVTEGSFYTSIALFSARC-LYLTASNTLQLYVNGDNDAPGALPFSSIIPHRVYFQPNGVRLIVPQQIMHTPY-IVKLLSDSYCRGSVCEYTKPGYCMSLNSQWALFNDDYIVQPGIFCGSTVRELMFNMVSTFFTGVNP-NIYMHLATMFLILVAVVLIFAMVIKFQGVFKAYATVVFTIMLVWAVNAFVLCVHSYNSVVAAILLVLYCYASLVTSRNTSIIMHCWLVFTFGLIVPIWLACcylAFVLYVYTPLFFWCYGTTKNSRKLYDGNEFvGNYDLAAKSTFVIRGSEFVKLTNEI---GDKFEAYLSAYARLKYYSGTGSEQDYLQACRAWLAYALDQYRNSGVEIVYTPPRYSIGVSRLQ
>A0A7D5AAT2	494	0.277	1.480E-150	0	499	500	2269	2775	3949
KSVKSCLKWLFVFYILFTACCLGYYYMEMNRSFvHPMYDFNAtlHVEGFKVIDKGVIREIVSEDNCFSNKYTNFDAFW---GKPYVNSRECPIVTAVID-GAGTIAADVPGLVYWVLDGaMFIHmaqterkpwYIPTWFNRE-IVGYTHDSIITEGEFYTSIALFASRC-LYLTSSNTPQLYCFNgDNDAPGALPFASILPHRVYFQPNGVRLIVPQQIMHTPY-VVKLVSDSYCRGSVCEATKPGYCVSMNSQWVLFNDEYTIKPGVFCGSTVRELLFSMVSTFFTGVNP-NIYMQLATMFLILVAVVLVFAMVIKFQGVFKAYATIVFIIMLVWFINAFVLCVHSYNSVLAIILLVLYCYASLVTSRNTAIIMHCWLVFTFGLIVPNWIACVYlgfVLYMYTPLFLWCYGTTKNCRKLYEGNDFvGNYDLAAKSTFVIRGPEFVKLTNEI---GDKFEHYLSAYARLKYYSGTGSEQDYLQACRAWLAYALDQFRSSGVEVVYTPPRYSIGVSRLQ
>A0A291B659	493	0.279	2.025E-150	0	499	500	2269	2775	6627
KSVKSCLKWLFVFYILFTACCLGYYYMEMNRSFvHPMYDFNAtlHVEGFKVIDKGVIREIVSEDNCFSNKYTNFDAFW---GKPYVNSRECPIVTAVID-GAGTIAADVPGLVYWVLDGaMFIHmaqterkpwYIPTWFNRE-IVGYTHDSIITEGEFYTSIALFASRC-LYLTSSNTPQLYCFNgDNDAPGALPFASILPHRVYFQPNGVRLIVPQQIMHTPY-VVKLVSDSYCRGSVCEATKPGYCVSMNSQWVLFNDEYTIKPGVFCGSTVRELLFSMVSTFFTGVNP-NIYMQLATMFLILVAVVLVFAMVIKFQGVFKAYATIVFIIMLVWFINAFVLCVHSYNSVLAIILLVLYCYASLVTSRNTAIIMHCWLVFTFGLIVPNWIACVYlgfVLYMYTPLFLWCYGTTKNCRKLYEGNDFvGNYDLAAKSTFVIRGPEFVKLTNEI---GDKFEHYLSAYARLKYYSGTGSEQDYLQACRAWLAYALNQFRSSGVEVVYTPPRYSIGVSRLQ
>C9DST6	492	0.272	3.792E-150	4	499	500	2272	2776	3949
----NWFKSCCKWLLIFYVLFTL--CCLGYYHMemnifvHPMYDVNStmHVEGFKVIDKGVIRDIVPEDACFSNKFANFDAFW---GKSYENSRDCPIVTAIID-GAGTVAAGVPGFVDWVMNGvMFVHmaqtdrrpwYVPAWFNRE-IVGYTQDSIVTEGSFYTSIALFSARC-LYLIASNTPQLYCNGDSDAPGALPFSSIIPHRVYFQPNGVRLIVPQQIMHTPY-IVKLLSDSYCRGSVCEYTKPVYCMSLNSLGVLFNVEYIGRPGVFCGSTVRELVFNMVSTFFTGVNP-NIYMQLATMFLILVVVVLIFAMVIKFQGVFKAYATIVFTIMLVWVINAFVLCVHSYNSVVAAILLVLYCYASLVTSRNTSIIMHCWLVFTFGLIVPIWLACcylAFVLYVYTPLFFWCYGTTKNTRKLYDGNEFvGNYDLAAKSTFVIRGSEFVKLTNEI---GDKFEDYLSAYARLKYYSGTGSEQDYLQACRAWLAYALDQYRNSGVEIVYTPPRYSIGVSRLQ
>A0A7T4WRT0	492	0.281	5.189E-150	28	499	500	2308	2779	3953
----------------------------PMYDVNSTMHVE----GFKVIDKGVLRDIVPEDTCFSNKYVNFDSFW---GKSYVNSRDCPIVTAIID-GSGTVAAGVPGFVQWVMDGvMFIHmtqterkpwYIPTWFNRE-IVGYTHDSIITEGEFYTSIALFASRC-LYLTSSNTPQLYCFNgDNDAPGALPFASILPHRVYFQPNGVRLIVPQQIMHTPY-VVKLVSDSYCRGSVCEVTKPGYCVSMNSQWVLFNDEYTIKPGVFCGSTVRELLFSMVSTFFTGVNP-NIYMQLATMFLTLVAVVLVFAMVIKFQGVFKAYATTVFTIMLVWLINAFILCVHSYNGVLAIILLVLYCYASLVTSRNTAIIMHCWLVFTFGLIVPNWIACVYlgfVLYMYTPLLLWCYGTTKNCRKLYEGNEFvGNYDLAAKSTFVIHGPEFVKLTNEI---GDKFEHYLSAYARLKYYSGTGSEQDYLQACRAWLAYALDQFRSSGVEVVYTPPRYSIGVSRLQ
>F5BDB9	489	0.283	6.374E-149	28	499	500	2308	2779	3953
----------------------------PMYDVNSIMHVE----GFKVIDKGVLRDIVPEDTCFSNKYVNFDSFW---GKSYVNSRDCPIVTAIID-GSGTVAAGVPGFVQWVMDGvMFIHmtqterkpwYIPTWFNRE-IVGYTHDSIITEGEFYTSIALFASRC-LYLTSSNIPQLYCFNgDNDAPGALPFASILPHRVYFQPNGVRLIVPQQIMHTPY-VVKLVSDSYCRGSVCEVTKPGYCVSMNSQWVLFNDEYTIKPGVFCGSTVRELLFSMVSTFFTGVNP-NIYMQLATMFLILVAVVLVFAMVIKFQGVFKAYATTVFTIMLVWVINAFILCVHSYNSVLAIILLVLYCYALIVMSRNTAIVMHCWLVFTFGLVVPSWIACVYlgfVLYMYTPLFWWCYGTTKNSRKLYDGNEFvGNYDLAAKSTFVIRGPEFVKLTNEI---GDKFEHYLSAYARLKYYSGTGSEQDYLQACRAWLAYALDQFRSSGVEVVYTPPRYSIGVSRLQ
>A0A5C0C970	487	0.436	3.057E-148	42	499	500	125	579	1725
------------------------------------------VVDFKVLDNAVLRDITAADQCFANKFSAFDAWYSNRFGSYVNSRNCPMVVGVVREIVGMLVPGLPARFLRV--GTTL--LPLVNYGLGSsgsVCYTPHDAINYQSFDTSACVLAATCTLFSSATGDVMPYCADPSLIPNASRYDTLRPHVMYpFYEHSGYIRFPEVI-STGVHIVKTMAMEYCKVGXXXXXXXXVCISTQPKWIVNNAYFRQQPGVYCGNTALDLFLNMIAPIFTPVGAIDITMSILMGAMVAIVISFSLYYLLKFRRAFGDYSGVLFINVLAFILNVVVLCLEGPYPMLPSIYAMGFLYATCYFGSDIACIMHVSFLVMFSGVVPLWVTVLYVVVVLSRHAFW-FTSLCTKRTVHVGDLvFHSFQDAALQTFMLDKEVFLRLKREI--SPETYARYLALFNKYKYYSGPMDTAAYREAACSHLVMALDKYSNGGGDAIYQPPRCSVASAALQ
>A0A1L2KGB5	485	0.268	1.466E-147	40	499	500	2523	2964	4086
----------------------------------------PDY-DFKYIENGQLKVFEAPLKCVRNVFDNFNQWHeAKFGVVPTNSDKCPIVVGV--SERTNVVPGVPANVYLI--GRTLVFTLQAAFGNTGVCYDFDGVTTSDK-----CIFNSACTKLEGLGGNNV-YCYNTGLMEGSKPYSDLQPNAYYKYDGRNYVRFPEILARGfGLRTIRTLTTRYCRVGECRDSRKGVCFGLD-KWYVNDGRFDD--GYICGDGLTDLVMNVISIFSSSFSVAAMSGHMLFNLFFAALVIFLCFLVTKFKRVFGDLSYGVCTVVCATLINNVSYVVTQ-NSLFMLLYALLYFAFT--RTIRYAWIWHVAYIIAYALLAPWWLCAWF----CFAALLELLPNVFKLKIstqLFEGDKFiGTFESAAAGTFVLDMRSYERLINTI--SPEKLKSYAASYNKYKYYSGSASEADYRCACYAHLAKAMLDYAKDHNDMLYSPPTVSYNST-LQ
>A0A1L2KGB4	485	0.268	1.466E-147	40	499	500	2523	2964	6758
----------------------------------------PDY-DFKYIENGQLKVFEAPLKCVRNVFDNFNQWHeAKFGVVPTNSDKCPIVVGV--SERTNVVPGVPANVYLI--GRTLVFTLQAAFGNTGVCYDFDGVTTSDK-----CIFNSACTKLEGLGGNNV-YCYNTGLMEGSKPYSDLQPNAYYKYDGRNYVRFPEILARGfGLRTIRTLTTRYCRVGECRDSRKGVCFGLD-KWYVNDGRFDD--GYICGDGLTDLVMNVISIFSSSFSVAAMSGHMLFNLFFAALVIFLCFLVTKFKRVFGDLSYGVCTVVCATLINNVSYVVTQ-NSLFMLLYALLYFAFT--RTIRYAWIWHVAYIIAYALLAPWWLCAWF----CFAALLELLPNVFKLKIstqLFEGDKFiGTFESAAAGTFVLDMRSYERLINTI--SPEKLKSYAASYNKYKYYSGSASEADYRCACYAHLAKAMLDYAKDHNDMLYSPPTVSYNST-LQ
>E0ZN51	484	0.433	2.005E-147	27	499	500	2631	3097	6923
---------------------------TPWYIMRPINY---NVVDFRVIDNAVIRDITPADQCFANKFSTFDAWYSNRYGSYVNSRSCPMVVGVVSDVVGNLVPGLPARFLRV--GATL--LPLVNYGLGAvgsVCYTPHHSISYDVFETSACVLAATCTLFSSANGELMPYCADSALIQNASRYDTLNPHVMYpFYEQFGYIRFPEVI-SAGVHIVKTMAMEYCKVGRCDVSEAGLCMSLQPRWVVNNAYFRQQPGVYCGTGTLDLFLNMLLPIFTPVGAVDITTSILMGALLAVVVSMSLYYLLRFRRAFGDYSGVIFTNILAFVLNVIVLCLEGPYPMLPSIYAMAFLYATCYFGSDIACMMHVSFLIMFVGVVPLWVTALYIVVVLSRHILW-FTSLCTKRTVQVGDLaFHSFQDAALQTFMLDKEVFLRLKREI--SSDAYAKYLAMYNKYKYYSGPMDTAAYREAACSHLVMALEKYSNGGGDTIYQPPRCSVASAALQ
>A3EXI9	483	0.430	7.028E-147	27	499	500	2631	3097	6925
---------------------------TPWYIMRPI---EYNVVDFKVIDNAVIRDITPADQCFANKFSAFENWYSNRYGSYVNSRSCPMVVGVVSDVVGSLVPGLPARFLRV--GTTL--LPLVNYGLGAvgsVCYTPYHAINYDVFDTSACVLAATCTLFASANGEPMPYCADSALIQNASRYDTLNPHVMYpFYEHAGYIRFPEVI-SAGIHIVRTMAMEYCKVGRCDVSEAGLCMSLQPRWVVNNAYFRQQSGVYCGTSAFDLFMNMLLPIFTPVGAVDITTSILMGALLAVVVSMSLYYLLRFRRAFGDYSGVIFTNILAFVLNVIVLCLEGPYPMLPSIYAMVFLYATCYFGSDIACMMHVSFLIMFAGVVPLWVTVLYVVVVLSRHILW-FTSLCTKRTVQVGDLaFHSFQDAALQTFMLDKEVFLRLKREI--SSDAYSKYLAMYNKYKYYSGPMDTAAYREAACSHLVMALEKYSNGGGDTIYQPPRCSVASAALQ
>P0C6T6	482	0.426	1.316E-146	0	499	500	2612	3102	4248
RIV-SWRRVLIHV---FMLLVVLnpQWF-TPWYIMRPI---EYNVVDFKVIDNAVIRDITSADQCFANKFSAFENWYSNRYGSYVNSRGCPMVVGVVSDIVGSLVPGLPARFLRV--GTTL--LPLVNYGLGAvgsVCYTPHYAINYDVFDTSACVLAATCTLFSSASGERMPYCADAALIQNASRYDMLKPHVMYpFYEHSGYIRFPEVI-SAGVHIVRTMAMEYCKVGRCDVSEAGLCMSLQPRWVVNNAYFRQQSGVYCGTSAFDLFMNMLLPIFTPVGAVDITTSILMGALLAVVVSMSLYYLLRFRRAFGDYSGVIFTNILAFVLNVIVLCLEGPYPMLPSIYAMVFLYATCYFGSDIACMMHVSFLIMFAGVVPLWVTVLYIVVVLSRHILW-FASLCTKRTVQVGDLaFHSFQDAALQTFMLDKEVFLRLKREI--SSDAYFKYLAMYNKYKYYSGPMDTAAYREAACSHLVMALEKYSNGGGDTIYQPPRCSVASAALQ
>P0C6W5	482	0.426	1.316E-146	0	499	500	2612	3102	6930
RIV-SWRRVLIHV---FMLLVVLnpQWF-TPWYIMRPI---EYNVVDFKVIDNAVIRDITSADQCFANKFSAFENWYSNRYGSYVNSRGCPMVVGVVSDIVGSLVPGLPARFLRV--GTTL--LPLVNYGLGAvgsVCYTPHYAINYDVFDTSACVLAATCTLFSSASGERMPYCADAALIQNASRYDMLKPHVMYpFYEHSGYIRFPEVI-SAGVHIVRTMAMEYCKVGRCDVSEAGLCMSLQPRWVVNNAYFRQQSGVYCGTSAFDLFMNMLLPIFTPVGAVDITTSILMGALLAVVVSMSLYYLLRFRRAFGDYSGVIFTNILAFVLNVIVLCLEGPYPMLPSIYAMVFLYATCYFGSDIACMMHVSFLIMFAGVVPLWVTVLYIVVVLSRHILW-FASLCTKRTVQVGDLaFHSFQDAALQTFMLDKEVFLRLKREI--SSDAYFKYLAMYNKYKYYSGPMDTAAYREAACSHLVMALEKYSNGGGDTIYQPPRCSVASAALQ
>A0A0A1G2I7	477	0.271	7.742E-145	7	499	500	2294	2797	3972
-------KSCFKWLLVFYLLftACCLGYYQWEMSrefAHPMYDVNStmHVEGFKVIDKGVLRDIMPEDTCFSNKYVNFDPFW---GKPYVNNRDCPIVTAIID-GAGTVAAGVPGFVQWVMDGvMFIHmtqterkpwYIPTWFNRE-IVGYTHDSIITEGEFYTSLALFASRC-LYLTSSNTPQLYCFNgDSDAPGALSFANILPHRVYFQPNGVRLIVPQQIMHTPY-IVRLVSDSYCRGSVCEYTRPGYCVSLNSQWVLFNDEYISKPGVFCGSTVRELLFSMVSTFFTGVNP-NIYMQLATMFLILVAVVLIFAMVIKFQGVFKTYATTVFTIMLVWVINAFVLCVHSYNSVLAIILLVLYCYASLVTSRNTAIIMHCWLVFTFGLIVPSWVACVYlgfVLYMYTPLVLWCYGTTKNSRKLYEGNEFvGTYDLAAKSTFVIRGPEFVKLTNEL---GDKFETYLSAYARLKYYSGTGSKQNYLQACRACLAYALDQFRKGGVETGYTPPRYSIGVSRLQ
>H9EJ91	477	0.283	1.059E-144	44	499	500	2500	2938	6729
--------------------------------------------DFKYIENGQLKVFEAPLHCVRNVFDNFNQWHEAKFGVVTtNSDKCPIVVGV--SERINVVPGVPTNVYLV--GKTLVFTLQAAFGNTGVCYDFDGVTTSDK-----CIFNSACTRLEGLGGDNV-YCYNTDLIEGSKPYSTLQPNAYYKYDVKNYVRFPEILARGfGLRTIRTLATRYCRVGECRDSHKGVCFGFD-KWYVNDG--RVDDGYICGDGLIDLLVNVLSIFSSSFSVVAMSGHMLFNFLFAAFITFLCFLVTKFKRVFGDLSYGVFTVVCATLINNISYVVTQ-NLFFMLLYAILYF--VFTRTVRYAWIWHIAYIVAYFLLIPWWLLTWF----SFAAFLELLPNVFKLKIstqLFEGDKFiGTFESAAAGTFVLDMRSYERLINTI--SPEKLKNYAASYNKYKYYSGSASEADYRCACYAHLAKAMLDYAKDHNDMLYSPPTISYNST-LQ
>H9EJ78	476	0.283	1.982E-144	44	499	500	2500	2938	4060
--------------------------------------------DFKYIENGQLKVFEAPLHCVRNVFDNFNQWHEAKFGVVTtNSDKCPIVVGV--SERINVVPGVPTNVYLV--GKTLVFTLQAAFGNTGVCYDFDGVTTSDK-----CIFNSACTRLEGLGGDNV-YCYNTDLIEGSKPYSTLQPNAYYKYDAKNYVRFPEILARGfGLRTIRTLATRYCRVGECRDSHKGVCFGFD-KWYVNDG--RVDDGYICGDGLIDLLVNVLSIFSSSFSVVAMSGHMLFNFLFAAFITFLCFLVTKFKRVFGDLSYGVFTVVCATLINNISYVVTQ-NLFFMLLYAILYF--VFTRTVRYAWIWHIAYIVAYFLLIPWWLLTWF----SFAAFLELLPNVFKLKIstqLFEGDKFiGTFESAAAGTFVLDMRSYERLINTI--SPEKLKNYAASYNKYKYYSGSASEADYRCACYAHLAKAMLDYAKDHNDMLYSPPTISYNST-LQ
>A0A0K1RMV2	474	0.268	6.945E-144	5	499	500	2275	2780	3983
-----WFMSCFKWLLIFeilFTACCLGYyylevnksFVHPMYDVNSTLHFE----GFQVIDNGVLRDIVPEDNCFSNKSVNFDAFW---GKSYENNKNCPIVTVVID-GHGTVAVGFPGFVSWVMDGvMFVHktqtdrrpwYIPTWF-NTDIVGYTQDSNITEDSFYTSIALFSARC-LYLSASNTRQLYCFNReNDAPGALPFGSIIPHRVYFQPKGVRLKVPQQILHTPY-LVKLVSDSYCRGSVCEYTKPGYRVSLDPQWVLFNDEYTSKPGVFCGSTVRELMFNMVSTFFTGVNP-NIYMQLATMFLILVVIVLIFAMVIKFQGVFKAYATIVFTIMLVWVINAFVLCVHSYNSVLAVILLVLYCYASLVKSRNTGIIMHCGLVTMVGLIVPTCLSCcflGFILYMYTPLFFWCYGTTKNTRKLYDGNEFvGNYDLAAKSTFVIRGSEFVKLTNEI---GDKFEAYLSAYARLNYYSGTGSEQDYLQACRAWLAYALDQYRNSGVEIVYLPPRYSIGVSRLQ
>A0A0K1RN38	474	0.268	6.945E-144	5	499	500	2275	2780	6631
-----WFMSCFKWLLIFeilFTACCLGYyylevnksFVHPMYDVNSTLHFE----GFQVIDNGVLRDIVPEDNCFSNKSVNFDAFW---GKSYENNKNCPIVTVVID-GHGTVAVGFPGFVSWVMDGvMFVHktqtdrrpwYIPTWF-NTDIVGYTQDSNITEDSFYTSIALFSARC-LYLSASNTRQLYCFNReNDAPGALPFGSIIPHRVYFQPKGVRLKVPQQILHTPY-LVKLVSDSYCRGSVCEYTKPGYRVSLDPQWVLFNDEYTSKPGVFCGSTVRELMFNMVSTFFTGVNP-NIYMQLATMFLILVVIVLIFAMVIKFQGVFKAYATIVFTIMLVWVINAFVLCVHSYNSVLAVILLVLYCYASLVKSRNTGIIMHCGLVTMVGLIVPTCLSCcflGFILYMYTPLFFWCYGTTKNTRKLYDGNEFvGNYDLAAKSTFVIRGSEFVKLTNEI---GDKFEAYLSAYARLNYYSGTGSEQDYLQACRAWLAYALDQYRNSGVEIVYLPPRYSIGVSRLQ
>A0A2P1M5J4	474	0.424	6.945E-144	27	499	500	2623	3089	6920
---------------------------TPWYIMRPIPY---NVVDFKVLDNAVIRDVTPADQCFANKFSAFDAWYSNRYGSYVNSWRCPMVVGVVSDVVGNLVPGLPARFLRV--GTTL--LPLVNYGLGAvgsVCYTPHAAINYDVFETSACVLAATCTLFASANGDIMPYCADSALITNASRYDTLNPHVMYpFYEQPGYIRFPEVV-SAGVHIVKTMAMEYCKVGRCDQSEPGLCISLQPRWIVNNAYFRQQAGVYCGTSALDLFMNMLMPMFAPVGAVDITTSIFMGAILAAVVSMSLYYLLRFRRAFGDYSGVIFTNILAFVLNVIVLCLEGPYPMLPSIYAMAFLYATCYFGSDIACMMHVSFLIMFVGVVPLWVSVLYVVVVLSRHVLW-FTSLCTKRTVQVGDLaFHSFQDAALQTFMLDKEVFLRLKREI--SPEAYAKYLAMYNKYKYYSGPMDTGAYREAACSHLVMALEKYSNGGGDSIYQPPRCSVASAALQ
>A0A5J6DE73	470	0.277	1.595E-142	16	499	500	2495	2959	6743
----------------CVLV-VLLFFSLSFYDFSiqvtSISDY-----DFKYIERGVLKDFHKPLSCVHNVFDNFDSWHHaKFGSTPTHGRSCPIVVGTSD-EA-RTVPGVPSGVYLV--GKTIVFAMNTIFGSSGLCFDERGVANKGS-----CVFNAACTTLTGIGGTAV-YCYKDGLVEGSRLYSDLLPHSHYKLADGNNIILPEIIsRGFGFRTVKTRELTYCRVGQCMDSKEGVCIGRD-TFFVYTTGAGSE--FVCGNGLFSLLFNLFSIFSKSVPVMVLSGQILFNCIVAFLAVSACFIFTKFKRMFGDMSYGVFTVGCCTIICNLSYVVTQNYLGMLA-YALIYFLSTRGV--KYSWIWHTGFCVSYCLMAPWWLLLWYFASAVLD----FMPNLLKLKVstqLFDGDKFvGSFESAASGTFVLDMHSYERLANSI--SSDKLKQYASTYNKYKYYTGAGNEADYRLACFAHLAKAMMDFCNSHQDQLYTPPTVSYNST-LQ
>A0A482K3C0	469	0.288	2.985E-142	15	499	500	2462	2930	4048
---------------IWWFCAMLVFaffavGFLDFSTMVP-SD--SEY-DFKYIKGGKLHTFDTSLDCVHNVFSNFDTWFQaKFGFLPRNSKSCPIVVGV--SDTARVVPGIPSGVTLV--DKTLVFATKSVFADSNTCYDirgPAS--------AEKCVFNSACTTLNGLGG-LVTYCFKNGLVEGAKLYTDLLPHSHYSTADGGYVRLPEVLTSGfGFRTVRTQATTYCRVGQCIESKAGVCFGAD-RFLVYNEE--SGPDFVCGTGLWSLLLNVVSIFSSSFSVMAMSGQILFNCFVAFLAVMSCLLVTKFKRMFGELSLGVCTVVCVAIVNNLSYIVTQ-NIIMMVAYAVLYFLCTRTF--KYSWIWHLGFCVAYFTLAPWWLVFWYLCSALTG----LIPSILKLKVTtqlFDGDKFvGTFETAAAGTFVLDMHSYQRLVNSV--APEKLKQYAASYNKYKYYSGSASEADYRLACYAHLAKAMLDYGTNHQDMLYSPPTVSYNST-LQ
>A0A1L2KJJ9	469	0.259	4.083E-142	10	499	500	2518	2992	4114
----------FKKTYSFIWYTCL--FIVALFSLISlwdFTTYVDSfpgY-DFKYIENGQLKVFDKPLGCVRNVFNDFNQWHQaKFGSVPTNSDKCPIVVGV--SERTNVVPGIPTNVYLV--GKTLVFTVQAAFSDTGVCYDlygPTT--PER------CIFNSACTKLEGLGGVGV-YCHEANLVDGAKLYSDLQPNTYYRYDKDNYVRLPETLMRGfGFKTIRTLATTYCRVGECIDSMRGVCFGLD-KWFVYD---GSTDGHVCGDGLLDLLLNVLSIFSASFSVAAMSGQIVFNFCIAALVVFMCFLVTKFKRVFGDMSLGVCTVVCATVVNNLSYVVTQNVLFMIV-YALLYFAVTRTF--RYAWIWYIAYVIAYIFFAPWWLYLWFVIVAIMD----LLPNLFKLKVsthLFDGDKFvGTFENAAAGTFVLDMHSYEKLVNSI--APEKLKSYAASYNKYKYYSGGANEADYRCACYAHLAKAMMDYAQTHNDMLYSPPTISYNST-LQ
>A0A1L2KGD2	469	0.259	4.083E-142	10	499	500	2518	2992	6784
----------FKKTYSFIWYTCL--FIVALFSLISlwdFTTYVDSfpgY-DFKYIENGQLKVFDKPLGCVRNVFNDFNQWHQaKFGSVPTNSDKCPIVVGV--SERTNVVPGIPTNVYLV--GKTLVFTVQAAFSDTGVCYDlygPTT--PER------CIFNSACTKLEGLGGVGV-YCHEANLVDGAKLYSDLQPNTYYRYDKDNYVRLPETLMRGfGFKTIRTLATTYCRVGECIDSMRGVCFGLD-KWFVYD---GSTDGHVCGDGLLDLLLNVLSIFSASFSVAAMSGQIVFNFCIAALVVFMCFLVTKFKRVFGDMSLGVCTVVCATVVNNLSYVVTQNVLFMIV-YALLYFAVTRTF--RYAWIWYIAYVIAYIFFAPWWLYLWFVIVAIMD----LLPNLFKLKVsthLFDGDKFvGTFENAAAGTFVLDMHSYEKLVNSI--APEKLKSYAASYNKYKYYSGGANEADYRCACYAHLAKAMMDYAQTHNDMLYSPPTISYNST-LQ
>A0A2Z4EVL5	469	0.428	5.586E-142	26	499	500	2594	3062	4205
--------------------------LLPRYSLTKENF---NVMDFKVIDNAAIRDITANDVCFANKFSGFDDWYfTRYGQTYTNDVSCPMVVGVISQTLGTLYAGLPARFLRV--GRSLLPLINFAFGMDGqVCYTPYTAVDYTTFADSACVLASACTLFKNAAGEPVPYCASNNLLTNATLYKELTPHMAYPLYESNgYIRFPDTIIAG-VHIVTLKAMEYCRLDRCDISDSGVCVSLTPRWVVNNFYYRQQPGVYCGSSTLDMLYQVVLPVFRPAGTIDITSSVLMGAALAFLVSIVLYYLLKFRRAFGDYTTVVAVNMIAFFLNLLVLCLESAYPLFPTVYAFVFLYATCYFTSDVSAIMHLSFMAMFTSVVPLWVTVLYIVVVVSRHTLW-LASLCTRPTVTVGDlSFTSFQDASLQTFMLDKDVFLRLKREI--SAETFARYLALFPKYKYYSGPMDTNAYREAACAHLAMALEKFSSTGGDVVYQPPRCSVTAASLQ
>A0A1B3Q5V8	469	0.420	5.586E-142	27	499	500	2680	3146	6973
---------------------------TPWYTMTAVPY---DVIDFKVIDNAILRDIVPTDTCFANKFETFDNWYHNRFGTYENKWRCPMVVGVVKELVGVLKPDLPVRFVRV--GTTL--LPVVNFGMSGadsVCYTPYSAISYSDFETSACVLAATCTLFTGVGGQPAPYCADPTLIPNATHYGMLKPHVLYpFYETAGYIRFPEVI-DAGVHIVKLMAMEYCKVGRCDVSEAGVCVSLTPMWVVNNPTFRQLPGVYCGASFMDMILQVFTPMFTPVGAVDITGSIIMGACLAVAISMVLYYLLKFRRAFGDYSSVVLVNILAFAVNVLVLCLEGAYPMLPSIYALLFLYVTCYFSSDVAAIMHVSFLVMFTSVIPLWVAMVYVVVLCSRHALW-FAGLCTKRTVQVGDlSFHSFHDAALQTFMLDKEKFLRLKRE--LSPDAYAKYLALFPKYKYYNGPMDTAAYREAACAHLVMALEKFSTGGGDSIYQPPRCSVAAATLQ
>B1PHJ4	466	0.273	3.661E-141	5	499	500	2681	3146	4268
-----WL---CAAIITFFFCVGISEGLIAT-SLEGF--------GFKYIKDGVMHDFDKPLSCVHNVFDNFNSWHEARFGSiPSNSLKCPIVVGTLDDV--RNVPGVPSGILLV--GKTLVFAIKAVFTDAGNCYGLNGLTN-----AGACLFNSACTKLEGLGGTHV-YCYKDGLFEGSKRYSDLVPHSNYKMEDGNFVKLPETLVNGFGInIIRTMETTYCRVGECLKSKAGVCFGAN-RFFVYNDDFGSD--YICGNGLFSFVKNLFNTFTMSVSVMALSGQVIFNCAVAALAIFICFLVVKFKRMFGDLSYGVCSVIAAVTINNLSYVFTQNMLFM-FVYATFYFLAVRNL--NYAWIWHASYVVAYFNLAPWFIIVWYVVAMLTG----LLPSVLKLKIstnLFEGDKFvGTFENAAFGTFVIDMHSYEKLVNSI--TPDKLKQHAAMFNKYKYYSGSASEADYRCACFAHLAKAMTDYASSHQDMLYSPPSISYNST-LQ
>A0A482K3C8	466	0.286	3.661E-141	15	499	500	2462	2930	6712
---------------IWWFCAMLVFaffavGFLDFSTMVP-SD--SEY-DFKYIKGGKLHTFDTSLDCVHNVFSNFDTWFQaKFGFLPRNSKSCPIVVGV--SDTARVVPGIPSGVTLV--DKTLVFATKSVFADSNTCYDirgPAS--------AEKCVFNSACTTLNGLGG-LVTYCFKNGLVEGAKLYTDLLSHSHYSTADGGYVRLPEVLTSGfGFRTVRTQATTYCRVGQCIESKAGVCFGAD-RFLVYNEE--SGPDFVCGTGLWSLLLNVVSIFSSSFSVMAMSGQILFNCFVAFLAVMSCLLVTKFKRMFGELSLGVCTVVCVAIVNNLSYIVTQ-NVIMMVAYAVLYFLCTRTF--KYSWIWHLGFCVAYFTLAPWWLVFWYLCSALTG----LIPSILKLKVTtqlFDGDKFvGTFETAAAGTFVLDMHSYQRLVNSV--APEKLKQYAASYNKYKYYSGSASEADYRLACYAHLAKAMLDYGTNHQDMLYSPPTVSYNST-LQ
>E0ZN43	466	0.412	3.661E-141	0	499	500	2587	3077	6903
RIV-QW-KR--VLCYIFMLLVVLnpQWF-TPWYILRPI-DY--KVVDFKVMDNAVLRDITAADQCFANKFSAFDGWYSNRYGSYVNSRNCPMVVGVVSDIVGTLVPGLPARFLRV--GTTL--LPLVNFGLGGagsVCYTPYHAINYDVFETSSCVLAATCTLFASANGEPAPYCADALLINNASGYDTLHPHVMYpFYEHAGYIRFPEVV-SAGVHIVKTMAMEYCKVGRCDVSEAGLCMSIQPRWIVNNAYFRQQQGVYCGTNVLDLFMSMLLPIFAPVGAVDITTSILMGAVLAVVVSMALYYLLRFRRAFGDYSGVIFANIVAFVLNVIVLCLEGPYPMLPSIYAMAFLYATCYFGSDIACMMHISFLIMFAGVVPLWVTILYIVVVFSRHILW-FASLCTKRTVHVGDLvFHSFQDAALQTFMMDKEVFLRLKREI--SSDAYAKYLAMYNKYKYYSGPMDTSAYREAACSHLVMALEKYSNGGGDTIYQPPRCSVASAALQ
>C6GH83	466	0.259	5.009E-141	6	499	500	2396	2879	4019
------LKQLKQV----FWCLVLFitiYGLCSVYSVATQSYIDSaEGYDYMVIKNGVVQPFDDSINCVHNTYKNFAVWFKaKYGFVPTFDKSCPIVLGtVFDLGNMRPIPDVPAYVALV--GRSLVFAINAAFGVTNVCYDHTGVAVSKSSYFDTCVFNSACTTLAGLGGTTV-YCAKQGLVEGSKLYSDLMPDYYYEHASGNMVKIPAIIRGFGLRFVKTQATTYCRVGECIESKAGFCFGGDNWFVYDKEFGD---GYICGRSTLGFFKNVFALFNSNMSVVATSGAMLANIVIACVAIAVCYGVLKFKKIFGDCTLLVVMIIVTLIVNNVSYFVTQ-NTFFMIIYAIIYYFTTRKLAY--PGILDAGFIIAYVNMAPWYVLVLYVMVFFYD----SLPSLFKLKVTtnlFEGDKFvGSFESAAMGTFVIDMRSYETLVNST--SLDRIKSYANSFNKYKYYTGSMGEADYRMACYAHLGKALMDYSVSRNDMLYTPPTVSVNST-LQ
>A0A0U1WHB2	466	0.271	6.852E-141	5	499	500	2680	3145	6931
-----WL---CAAIITFFFCVGISEGLIAT-SLEGF--------GFKYIKDGVMHDFDKPLSCVHNVFDNFNSWHEARFGSiPSNSLKCPIVVGTLDDV--RNVPGVPSGILLV--GKTLVFAIKAVFTDAGNCYGLNGLTN-----AGACLFNSACTKLEGLGGTHV-YCYKDGLFEGSKRYSDLVPHSNYKMEDGNFVKLPETLVNGFGInIIRTMETTYCRVGECLKSKAGVCFGAN-RFFVYNDDFGSD--YICGNGLFSFVKNLFNTFTMXLSVMALSGQVIFNCAVAALAIFICFLVVKFKRMFGDLSYGVCSVIAAVTINNLSYVFTQNMLFM-FVYATFYFLAVRNL--NYAWIWHASYVVAYFNMAPWFIIVWYVVAMLTG----LLPSVLKLKIstnLFEGDKFvGTFENAAFGTFVIDMHSYEKLVNSI--TPDKLKQHAAMFNKYKYYSGSASEADYRCACFAHLAKAMTDYASSHQDMLYSPPSISYNST-LQ
>A0A7T3RJY2	465	0.260	9.373E-141	6	499	500	2394	2877	4017
------LKQL--KQIVMLIIAFIFiYGLCSVYSVATQSYIESaEGYDYMVIKNGIVQPFDDTITCVHNTYKRFGDWFKaKYGFIPTFDKSCPIVVGtVFDLENMRPIPDVPAYVALV--GRSLVFAINAAFGVTNMCYDHTGNAVSKDSYFDTCVFNAACTTLTGLGGTII-YCAKQGLVEGAKLYSDIMPDYYYEHASGNMVKLPAIIRGLGLRFVKTQATTYCRVGECIDSKAGFCFGGD-NWFVYDKEFGN--GYICGNSMLGFFKNVFSLFNSNMSVVATSGAMFVNIIIACMAIAICYGVLKFKKIFGDCTLLIVMIIVTLVVNNVSYFVTQ-NTFFMIIYAIVYYFTTRKFAY--PGILDAGFIIAYINMAPWYVITAYILVFLYD----SLPSLFKLKVstnLFEGDKFvGNFESAAMGTFVIDMRSYETIVNST--PIDRIKSYANSFNKYKYYTGSMGEADYRMACYAHLGKALMDYSVNRTDMLYTPPTVSVNST-LQ
>A0A1Y0DDC3	465	0.263	1.282E-140	6	499	500	2518	2996	4117
------LPSFSKVKKFFwFLCLFIvaVFFALSFFDFSTQVSSDSDY-DFKYIESGQLKTFDNPLSCVHNVFSNFDQWHdAKFGFTPVNNPSCPIVVGVSD-EA-RTVPGIPAGVYLA--GKTLVFAINTIFGTSGLCFDASGVAD-----KGACIFNSACTTLSGLGGTAV-YCYKNGLVEGAKLYSELAPHSYYKMVDGNAVSLPEIIsRGFGIRTIRTKAMTYCRVGQCVQSAEGVCFGAD-RFFVYNAESGSD--FVCGTGLFTLLMNVISVFSKtvPVTV--LSGQILFNCIIAFAAVAVCFLFTKFKRMFGDMSVGVFTVGACTLLNNVSYIVTQNTLGMLG-YATLYFLCT--KGVRYMWIWHLGFLISYILIAPWWVLMVY--AFSAI--FEFMPNLFKLKVstqLFEGDKFvGSFENAAAGTFVLDMHAYERLANSI--STEKLRQYASTYNKYKYYSGSASEADYRLACFAHLAKAMMDYASNHNDTLYTPPTVSYNST-LQ
>C6K2T4	464	0.264	1.754E-140	6	499	500	2411	2894	4034
------LKQLKQIfwCLVFF---IIIYGLCSVYSVATQSYIDSaEGYDYMVIKNGVVQPFDDSINCVHNTYKGFAVWFKaKYGFIPTFDKSCPIVLGtVFDLGNMRPIPDVPAYVALV--GRSLVFAINAAFGVTNVCYDHTGAAVSKNSYFDTCVFNSACTTLAGLGGTVV-YCAKQGLVEGAKLYSELMPDYYYEHASGNMVKIPAIVRGFGLRFVKTQATTYCRVGECIESQAGFCFGGDNWFVYDKEFGD---GYICGSSALGFFKNVFALFNSNMSVVATSGAMLANIIIACLAIAVCYGVLKFKKIFGDCTLLVVMIIVTLVVNNVSYFVTQNTLFMIV-YAIIYYFTTRKFAY--PGILDAGFIIAYMNMAPWYVLVLYIMVFLYD----SLPSLFKLKVTtnlFEGDKFvGSFESAAMGTFVIDMRSYETLVNST--SLDRIKSYANSFNKYKYYTGSMGEADYRMACYAHLGKALMDYSVSRNDMLYTPPTVSVNST-LQ
>P0C6V6	464	0.265	2.399E-140	6	499	500	2518	2996	4117
------LPSFSKVKKFFwFLCLFIvaAFFALSFLDFSTQVSSDSDY-DFKYIESGQLKTFDNPLSCVHNVFINFDQWHdAKFGFTPVNNPSCPIVVGVSD-EA-RTVPGIPAGVYLA--GKTLVFAINTIFGTSGLCFDASGVAD-----KGACIFNSACTTLSGLGGTAV-YCYKNGLVEGAKLYSELAPHSYYKMVDGNAVSLPEIIsRGFGIRTIRTKAMTYCRVGQCVQSAEGVCFGAD-RFFVYNAESGSD--FVCGTGLFTLLMNVISVFSKtvPVTV--LSGQILFNCIIAFVAVAVCFLFTKFKRMFGDMSVGVFTVGACTLLNNVSYIVTQNTLGMLG-YATLYFLCT--KGVRYMWIWHLGFLISYILIAPWWVLMVY--AFSAI--FEFMPNLFKLKVstqLFEGDKFvGSFENAAAGTFVLDMHAYERLANSI--STEKLRQYASTYNKYKYYSGSASEADYRLACFAHLAKAMMDYASNHNDTLYTPPTVSYNST-LQ
>A0A482F884	464	0.263	2.399E-140	6	499	500	2518	2996	6780
------LPSFSKVNKFFwFLCLFIvaVFFALSFFDFSTQVSSDSDY-DFKYIESGQLKTFDNPLSCVHNVFSNFDQWHdAKFGFTPVNNPSCPIVVGVSD-EA-RTVPGIPAGVYLA--GKTLVFAINTIFGTSGLCFDASGVAD-----KGACIFNSACTTLSGLGGTAV-YCYKNGLVEGAKLYSELAPHSYYKMVDGNAVSLPEIIsRGFGIRTIRTKAMTYCRVGQCVQSAEGVCFGAD-RFFVYNAESGSD--FVCGTGLFTLLMNVISVFSKtvPVTV--LSGQILFNCIIAFAAVVVCFLFTKFKRMFGDMSVGVFTVGACTLLNNVSYIVTQNTLGMLG-YATLYFLCT--KGVRYMWIWHLGFLISYILIAPWWVLMVY--AFSAI--FEFMPNLFKLKVstqLFEGDKFvGSFENAAAGTFVLDMHAYERLANSI--STEKLRQYASTYNKYKYYSGGASEADYRLACFAHLAKAMMDYASNHNDTLYTPPTVSYNST-LQ
>A0A4Y1PJZ3	464	0.271	3.282E-140	23	499	500	2507	2970	6754
-----------------------MLVVLVFFSIS-FYDFStqvtsiSDY-DFRYIENGVLKDFHKPLSCVHNVFDNFDSWHQaKFGVVPINARHCPIVVGTSD-EA-RTIPGIPSGVFLY--GKTLVFAMNTIFGSSGLCFDERGIASKGS-----CIFNAACTTLTGIGGSAV-YCYKNGLVEGSKLYSDLLPHSHYKMVDGNTIVLPEIIsRGFGFRTIKTRELTYCRVGQCIDSQEGVCLGSD-SFFVYNTGTGSE--YVCGKGLFSLIFNLFSVFSKSVPVMVLSGQILFNCIIAFLAVSACFVFTKFKRMFGDMSYGVFVVGCCTIINNLSYVLTQNSLGMLA-YAIIYFLSTRGV--KYSWIWHTGFCVSYCLLAPWWLVVWYLLSALLE----FMPNLMKLKVstqLFDGDKFvGSFESAASGTFVLDMHSYERLANSI--SSEKLKQYASTYNKYKYYTGAGNEADYRLACYAHLAKAMMDFGTSHQDTLYTPPTVSYNST-LQ
>A0A4Y1PJX4	463	0.274	6.142E-140	23	499	500	2507	2970	4089
-----------------------MLVVLVFFSIS-FYDFStqvtsiSDY-DFRYIENGVLKDFHKPLSCVHNVFDNFDSWHQaKFGVVPINARHCPIVVGTSD-EA-RTIPGIPSGVFLY--GKTLVFAMNTIFGSSGLCFDERGIASKGS-----CIFNAACTTLTGIGGSAV-YCYKNGLVEGSKLYSDLLPHSHYKMVDGNTIVLPEIIsRGFGFRTIKTRELTYCRVGQCIDSQDGVCLGSD-SFFVYNTGAGSE--YVCGKGLFSLIFNLFSVFSNSVPVMVLSGQILFNCIIAFLAVSACFVFTKFKRMFGDMSYGVFVVGCCTIINNLSYVLTQNSLGMLA-YAVIYFLSTRGV--KYSWIWHTGFCVSYCLLAPWWLVVWYLLSALLE----FMPNLMKLKVstqLFDGDKFvGSFESAASGTFVLDMHSYERLANSI--SSEKLKQYASTYNKYKYYTGAGNEADYRLACYAHLAKAMMDFGTSHQDTLYTPPTVSYNST-LQ
>A0A4Y5QL75	463	0.285	6.142E-140	16	499	500	2468	2930	6712
----------------FVICAFLAIGLVDFTTM---TTSASEY-DFKYIKGGKLYTFDESLDCVHNVFDNFGVWFQsKFGFLPRNSKNCPIVVGVSD-DA-RVIPGIPSGVL--LKDKTLVFATRSVFADSNTCYD-----MFGPAADSKCVFNSACTTLNGLGG-LVTYCFKKGLIDGAKLYTELLPHSYYSTQDGSYVRLPEVLTSGfGFRTVRTQATTYCRMGQCIDSKAGVCFGAD-RFMVYSDE--SGPDFVCGTGLWSLLLNVLAIFSSSFSVMAMSGQIMFNCVVAFAAVMSCLFVTKFKRMFGELSYGVCTVVCVAIVNNVSYIITQNILVM-VAYAVLYFLCTRTF--KYAWIWHLGFCIAYFTMAPWWLVFWYLCSALTG----LIPSILKLKVTtqlFDGDKFvGTFETAASGTFVLDMHSYQRLVNSI--APEKLKQYAASYNKYKYYSGGASEADYRLACYAHLAKAMLDYGTNHQDMLYSPPTISYNST-LQ
>A0A1Z2WU94	462	0.269	8.402E-140	6	499	500	2413	2896	4037
------LKQL-KQIFWCLVLFIIVYGLCSVYSVTTQSYIDSaEGYDYMVIKNGVVQPFDDSINCVHNTYKGFAVWFKaKYGFVPTFDKSCPIVLGtVFDLGNMRPIPDVPAYVALV--GRSLVFAINAAFGVTNVCYDHTGAAVSKNSYFDTCVFNAACTTLAGLGGTVV-YCAKQGLVEGAKLYSDLMPDYYYEHASGNMVKIPAIIRGFGLRFVKTQATTYCRVGECTESQAGFCFGGDNWFVYDKEFGD---GYICGSSALGFFKNVFALFNSNMSVVATSGAMLANIIIACLAIAVCYGVLKFKKIFGDCTLLVVMIIVTLIVNNVSYFVTQ-NTFFMIVYAIIYYFTTRKLAY--PGILDAGFIIAYLNMAPWYVLVLYIMVFLYD----SLPSLFKLKVTtnlFEGDKFvGSFESAAMGTFVIDMRSYETLVNST--SLDRIKSYANSFNKYKYYTGSMGEADYRMACYAHLSKALMDYSVSRNDMLYTPPTVSVNST-LQ
>E0AGZ6	462	0.259	1.149E-139	6	499	500	2405	2888	4028
------LKQLKQI----FWCLVLFvtiYGLFSVYSVATQSYIDSaEGYDYMVIKNGVVQPFDDSINCVHNTYKGFAVWFKaKYGFVPTFDKSCPIVLGtVFDLGNMRPIPDVPAYVALV--GRSLVFAINAAFGVTNVCYDHTGAAVSKDSYFDTCVFNSACTTLAGLGGTVV-YCAKQGLVEGAKLYSELMPDYYYEHASGNMVKIPAIIRGFGLRFVKTQATTYCRVGECIESQAGFCFGGDNWFVYDKDFGD---GYICGSSALGFFKNVFALFNSNMSVVATSGAMLANIVIACLAIAVCYGVLKFKKIFGDCTLLVVMIIVTLVVNNVSYFVTQ-NTFFMIVYAITYYFTTRKLAY--PGILDAGFIIAYINMAPWYVLVLYTLVFLYD----SLPSLFKLKVTtnlFEGDKFvGSFESAAMGTFVIDMRSYETLVNST--SLDRIKSYANSFNKYKYYTGSMGEADYRMACYAHLGKALMDYSVSRNDMLYTPPTVSVNST-LQ
>A0A482JZY7	462	0.280	1.149E-139	15	499	500	2472	2940	4058
---------------IWWFCAMLVFaffavGLLDFSTMVP-SD--SEY-DFKYIEGGKLHTFDNGLDCVHNVFSNFNTWFQaKFGFLPRNSKSCPIIVGV--SDAARVVPGIPSGVTLV--DKTLVFATKSVFADSNTCYDirgPAS--------AEKCVFNSACTNLNGLGGLAT-YCFKNGLVEGAKLYTELLPHSHYSTADGGYVRLPEVLTSGfGFRTVRTQATTYCRVGQCIESKAGVCFGAD-RFFVYNEESGSD--FVCGTGLWSLLLNVISIFSSSFSVMAMSGQILFNCVVAFLAVMSCLLVTKFKRMFGELSLGVCTVVCVAIVNNLSYILTQ-NILMMVAYAVLYFLCTRTF--RYSWIWHIGFCVAYLTMAPWWLVFWYLCSALTG----LIPSLVKLKVTtqlFDGDKFvGTFETAAAGTFVLDMHSYQRLVNSI--APEKLKQYAASYNRYKYYSGSASEADYRLACYAHLAKAMLDYGTNHQDMLYSPPTISYNST-LQ
>A0A386YIL9	461	0.255	2.151E-139	17	499	500	2396	2872	4012
-----------------FWCIVLFitiYGLCSVYSVATQSYIDSaEGYDYMVIKNGVVQPFDDSINCVHNTYKDFAVWFKaKYGFVPTFDKSCPIVLGtVFDLGNMRPIPDVPAYVALV--GRSLVFAINAAFGVTNVCYDHMGASVSKNSYFDTCVFSSACTTLTGLGGTIV-YCAKQGLVEGAKLYSELMPDYYYEHASGNMVKIPAIIRGFGLRFVKTQATTYCRVGECIESQAGFCFGGDNWFVYDKEFGD---GYICGSSSLGFVKNVFALFNSNMSVVATSGAMLANIVIACFAIAVCYGVLKFKKIFGDCTLLVVMIIVTLIVNNVSYFVTQ-NTFFMIVYAIVYYFTTRKLAY--PGILDAGFIIAYVNMAPWYVLVVYIMVFLYD----SLPSLFKLKVTtnlFEGDKFvGSFESAAMGTFVIDMRSYETLVNST--SLDRIKSYANSFNKYKYYTGSMGEADYRMACYAHLGKALMDYSVSRNDMLYTPPTVSVNST-LQ
>G1FEX5	461	0.257	2.942E-139	6	499	500	2408	2891	4031
------LKQLKQI----FWCLVLFitiYGLCSVYSVATQSYIDSaEGYDYMVIKNGVVQPFDDSINCVHNTYKGFAVWFKaKYGFVPTFDKSCPIVLGtVFDLGNMRPIPDVPAYVALV--GRSLVFAINAAFGVTNVCYDHTGASVSKNSYFDTCVFNSACTTLAGLGGTVV-YCAKQGLVEGAKLYSELMPDYYYEHASGNMVKIPAIIRGFGLRFVKTQATTYCRVGECTESQAGFCFGGDNWFVYDKEFGD---GYICGSSVLGFFKNVFALFNSNMSVVATSGAMLVNIIIACLAIAVCYGVLKFKKIFGDCTLLVVMIIVTLVVNNVSYFVTQ-NTFFMIVYAIIYYFITRKLAY--PGILDAGFIIAYLNMAPWYVLVLYIMVFLYD----SLPSLFKLKVTtnlFEGDKFvGSFESAAMGTFVIDMRSYETLVNST--SLDRIKSYANSFNKYKYYTGSMGEADYRMACYAHLGKALMDYSVSRNDMLYTPPTVSVNST-LQ
>A0A286R3Q5	460	0.267	4.024E-139	6	499	500	2518	2996	4117
------LSSFSKVKKFFwFLCLFIvaVFFALSFLDFSTQVSSDSDY-DFKYIESGQLKTFDNPLSCVHNVFSNFDQWHdAKFGFTPVNNPSCPIVVGVSD-EA-RTVPGIPAGVYLV--GKTLVFAINTIFGTSGLCFDASGVAD-----KGACIFNSACTTLSGLGGTAV-YCYKNGLVEGAKLYSELAPHSYYKMVDGNAVSLPEIIsRGFGIRTIRTKAMIYCRVGQCVQSAEGVCFGAD-RFFVYNAESGSD--FVCGTGLFTLLMNVISVFSKtvPVTV--LSGQILFNCIIAFAAVALCFLFTKFKRMFGDMSVGVFTVGACTLLNNVSYIVTQNTLGMLG-YATLYFFST--KGVRYMWIWHLGFLISYILIAPWWVLMVY--AFSAI--FEFMPNLFKLKVstqLFEGDKFvGSFENAAAGTFVLDMHAYERLANSI--STEKLRQYASTYNKYKYYSGSASEADYRLACFAHLAKAMIDYASNRSDTLYTPPTVSYNST-LQ
>J7FAC6	459	0.263	1.030E-138	6	499	500	2328	2811	3951
------LKQLKQISwcLVFF---IIVYGLCSVYSLAT-QYYIDsaEGYDYMVIKNGVVQPFDDSINCVHNTYEGFAVWFKaKYGFVPTFDKSCPIVLGtVFDLGNMRPIPDVPAYVALV--GRSLVFAINAAFGVTNVCYDHTGAAVSKNSYFDTCVFSSACTTLSGLGGTVV-YCAKQGLVEGAKLYSELMPDYYYEHASGNMVKIPSIIRGLGLRFVKTQATTYCRVGECIDSQAGFCFGGDNWFVYDKEFGD---GYICGSSAMGFFKNVFALFNSNMSVVATSGAMMANIIIACLAIAVCYGVLKFKKIFGDCTLLVVMIIVTLVVNNVSYFVTQ-NTFFMIIYAIIYYFTTRKLAY--PGILDAGFIIAYVNMAPWYVLVLYVMMFFYD----SLPSLFKLKVTtnlFEGDKFvGSFESAAMGTFVIDMRSYETLVNST--SLDRIKSYAASFNKYKYYTGSMGEADYRMACYAHLGKALMDYSVSRNDMLYTPPTVSVNST-LQ
>G1FEY5	459	0.263	1.030E-138	6	499	500	2402	2885	4025
------LKQLKQI----FWCIVLFitiYGLCSVYSVATQSYIDSaEGYDYMVIKNGVVQPFDDSINCVHNTYKGFATWFKaKYGFAPTFDKSCPIVLGtVFDLGNMRPIPDVPAYVALV--GKSLVFAINAAFGVTNVCYDHTGAAVSKNSYFDTCVFNSACTTLAGIGGTIV-YCAKQGLVEGAKLYSELMPDYYYEHASGNMVKIPAIIRGFGLRFVKTQATTYCRVGECTESQAGFCFGGDNWFVYDKEFGD---GYICGSSAIGFLKNVFALFNSNMSVIATSGAMLANIIIACLAIAVCYGVLKFKKIFGDCTLLVVMIIVTLIVNNVSYFVTQ-NTFFMIVYAIVYYFTTRKLAY--PGILDAGFIIAYLNMAPWYVLVLYIMVFLYD----SLPSLFKLKVTtnlFEGDKFvGSFESAAMGTFVIDMRSYETLVNST--SLDRIKSYANSFNKYKYYTGSMGEADYRMACYAHLGKALMDYSVSRNDMLYTPPTVSVNST-LQ
>C6GHF6	459	0.261	1.030E-138	6	499	500	2402	2885	4025
------LKQLKQI----FWCLVLFitiYGLCSVYSVATQSYIDSaEGYDYMVIKNGVVQPFDDSINCVHNTYKGFAVWFKaKYGFVPTFDKSCPIVLGtVFDLGNMRPIPDVPAYVALV--GRSLVFAINAAFGVTNVCYDHMGAPVSKNSYFDTCVFNSACTTLAGLGGTVV-YCAKQGLVEGAKLYSELMPDYYYEHASGNMVKIPAIIRGFGLRFVKTQATTYCRVGECTESQAGFCFGGDNWFVYDKEFGD---GYICGSSALGFFKNVFALFNSDISVVATSGAMLANIIIACLAIAVCYGVLKFKKIFGDCTLLVVMIIVTLVVNNVSYFVTQ-NTFFMIVYAIIYYFTTRKLAY--PGILDAGFIIAYVNMAPWYVLVLYVMVFLYD----SLPSLFKLKVTtnlFEGDKFvGSFESAAMGTFVIDMRSYETLVNST--SLDRIKSYANSFNKYKYYTGSMGEADYRMACYAHLGKALMDYSVSRNDMLYTPPTVSVNST-LQ
>C6GHB6	458	0.264	1.927E-138	6	499	500	2406	2889	4029
------LKQLKQVfwCLVLF---IIIYGLCSVYSVATQSYIASaEGYDYMVIKNGVVQPFDGSIKCVHNTYKGFAVWFKaKYGFVPTFDKSCPIVLGtVFDLGNMRPIPDVPAYVALV--GRSLVFAINAAFGVTNVCYDHMGAAVSKNSYFDTCVFNSACTTLTGLGGTVV-YCAKQGLVDGAKLYSELLPDYYYEHASGNMVKIPAIIRGFGLRFVKTQATTYCRVGECTESQAGFCFGGDNWFVYDKEFGD---GYICGSSTLGFFKNVFALFNSNTSVVATSGAMLANIIIACLAIAVCYGVLKFKKIFGDCTLLVVMIIVTLIVNNVSYFVTQ-NTFFMIVYAIIYYFTTRKLAY--PGILDAGFIIAYMNMAPWYVLVLYIMVFLYD----SLPSLFKLKVTtnlFEGDKFvGSFESAAMGTFVIDMRSYETLVNST--SLDRIKSYANSFNKYKYYTGSMGEADYRMACYAHLGKALMDYSVSRNDMLYTPPTVSVNST-LQ
>A0A096XNJ4	458	0.277	1.927E-138	5	499	500	295	762	4543
-----W---YFCVVVIIGFVSISLYDF--TDQVASVSDY-----DFKYIENGVLKNFDKPLTCVHNVFSNFGQWHfAKYGVNPINSPKCPIVVGISD-EA-RTIPGIPAGVFLY--GKTLVFAMNTIFGSSGLCFDERGLA-----SGGACIFNAACTTLTGIGGTAV-YCYRDGLVDGARLYSDLLPNSHYQMADGNAIVLPEVVSRGlGFKTIKTLEMTYCRVGQCIDSQAGVCLGAD-RFFVYNAGAGND--FVCGSSLFSLLYNVFSIFSQSIPVTVLSGQILFNCIVAFLAVALCFMFTKFKRMFGDMSYGVFVVGCCTVLNNVSYIITQNSLGM-VAYALIYFLST--KSVKYSWIWHAGFCISYCMIAPWWIICMYLGSALLE----VMPSLLKLKVstqLFEGDKFvGTFESAAGGTFVLDMHSYERLANSI--PNDKLKQYASTYNKYKYYCGGASEADYRLACFAHLAKAMLDFANSHQDALYTPPTVSYNST-LQ
>A0A3G3NHN5	458	0.297	1.927E-138	44	499	500	2528	2966	6518
--------------------------------------------DFKYIENGVLKVFEKPLDCVHNAFDNFNEWHSaKFGSTPTNGRRCPIVVG--TSDEVRYIPGVPAGVFLY--GKSLIFAMSTIFGTSGLCFDDRGL---TD-PDS-CIFNSACTTLSGIGGRNV-YCYRDGVVDNAKLYSSLLPHSYYKLVDGNYIVLPEIItRGFGFRTIKTQAMTYCRTGECIDSQAGVCLGLD-RFFV----YSKTPGsdYVCGTGFFSLLFNVIGMFSNSIPVTVMSGQILLNCMVAFTAVMVCFAFTKFKRLFGDMSFGVLSVGLCTVVNNLSYVVTQNSIGMLA-YATLYFLCT--KGARYSWVWHVGFAISYCFLAPWWVVLAYLICALLE----FLPNLFKLKVstqLFEGDKFvGSFESAASGTFVLDMHSYQKLANSI--STEKLKQYCASYNRYKYYSGSASEADYRLACFAHLAKAMSDFANDHMDKLYTPPTISYNST-LQ
>B1PHI7	458	0.270	2.637E-138	14	499	500	2743	3202	4324
--------------ITFFLCLSISEGLVAT----SFADF-----GFKYIKDGVMHDFDQPLSCVHNVFDNFNSWHEARFGSiPSNMLKCPIVVGTLDDV--RNVPGVPSGIVLV--GKTLVFAIKAVFTDAGNCYGLNGLTT-----AGACLFNSACTKLEGLGGTHV-YCYKDGLFEGSKRYFDLVPHSNYKMEDGNFVKLPETLVNGFGInIIRTMETTYCRVGECLKSKAGVCFGAN-RFFVYNDDFGSD--YICGNGLMSFVKNLFNTFTMSLSVMALSGQVIFNCVVAAMAIFICFLVVKFKRMFGDLSYGVCSVIAAVTINNLSYVFTQNMLFM-FVYATFYFLAVRNL--NYAWIWHASYVVAYFNLAPWFIIVWYVVTMLTG----LLPSVLKLKIstnLFEGDKFvGTFENAAFGTFVIDMHSYEKLVNSI--TPEKLKQHASMFNKYKYYSGSASEADYRCACFAHLAKAMTDYAANHQDMLYSPPSISYNST-LQ
>B1PHI6	458	0.270	2.637E-138	14	499	500	2743	3202	6988
--------------ITFFLCLSISEGLVAT----SFADF-----GFKYIKDGVMHDFDQPLSCVHNVFDNFNSWHEARFGSiPSNMLKCPIVVGTLDDV--RNVPGVPSGIVLV--GKTLVFAIKAVFTDAGNCYGLNGLTT-----AGACLFNSACTKLEGLGGTHV-YCYKDGLFEGSKRYFDLVPHSNYKMEDGNFVKLPETLVNGFGInIIRTMETTYCRVGECLKSKAGVCFGAN-RFFVYNDDFGSD--YICGNGLMSFVKNLFNTFTMSLSVMALSGQVIFNCVVAAMAIFICFLVVKFKRMFGDLSYGVCSVIAAVTINNLSYVFTQNMLFM-FVYATFYFLAVRNL--NYAWIWHASYVVAYFNLAPWFIIVWYVVTMLTG----LLPSVLKLKIstnLFEGDKFvGTFENAAFGTFVIDMHSYEKLVNSI--TPEKLKQHASMFNKYKYYSGSASEADYRCACFAHLAKAMTDYAANHQDMLYSPPSISYNST-LQ
>C6GHJ9	457	0.261	6.748E-138	17	499	500	2411	2887	4027
-----------------FWCLVLFitiYGLCSVYSVATQSYIDSaEGYDYMVIKNGVVQPFDDSINCVHNTYKDFAVWFKaKYGFVPTFDKSCPIVLGtVFDLGNMRPIPDVPAYVALV--GRSLVFAINAAFGVTNVCYDHMGASVSKNSYFDTCVFNSACTTLTGLGGTVV-YCARQGLVEGSKLYSELLPDYYYEHASGNMVKIPAIIRGFGLRFVKTQATTYCRVGECTESQAGFCFGGDNWFVYDKEFGD---GYICGSSTLGFFKNVFALFNSNMSVVATSGAMLANIIIACLAIAVCYGVLKFKKIFGDCTLLVVMIIVTLIVNNVSYFVTQ-NTFFMIVYAIIYYFTTRKLAY--PGILDAGFIIAYVNMAPWYVLVLYIMVFLYD----SLPSLFKLKVTtnlFEGDKFvGSFESAAMGTFVIDMRSYETLVNST--SLDRIKSYANSFNKYKYYTGSMGEADYRMACYAHLGKALMDYSVSRNDMLYTPPTVSVNST-LQ
>A0A1D8MIP4	456	0.269	9.230E-138	40	499	500	2555	2996	4117
----------------------------------------SDY-DFKYIESGQLKTFDNPLSCVHNVFSNFDQWHdAKFGFTPVNNPRCPIVVGVSD-EA-RTVPGIPAGVYLA--GKTLVFAINTIFGTSGLCFDASGVAD-----KGACIFNSACTTLAGLGGTAV-YCYKNGLFDGAKLYSELAPHSYYKMVDGNAVSLPEIIsRGFGIRTIRTKAMTYCRVGQCVQSAEGVCFGVD-RFFVYNAEFGSD--FVCGTGLFTLLVNVISVFSKtvPVTV--LSGQILFNCILAFVAVAVCFLFTKFKRMFGDMSVGVFTVGACTLLNNVSYIVTQNTLGMLG-YATLYFLCT--KGVRYMWIWHLGFLISYIFIAPWWVLMFYALSAVLE----FMPNLFKLKVstqLFEGDKFvGSFESAAAGTFVLDMHSYERLANSI--STEKLRQYASTYNKYKYYSGSASEADYRLACFAHLAKAMLDYASNHNDTLYTPPTVSYNST-LQ
>A0A6B9KDG7	455	0.269	2.362E-137	16	499	500	2478	2935	6719
----------------FVLLGCLDY----TTTIQSDSDF-----GFKYIEGGKLFNFETPLKCVHNTFSNFDDWHnSKFGFVPIKDRSCPIIVGV--SNLARTIPGVPAGVFLY--GRTLIFAIQAVFGGSNTCYDFTGPAPSER-----CLFNSACTVLNGLGGLRT-YCYKDGLIEGASLYRDLQPNSYYSLPHGGYIRLPEVLASGfGFRTVRTLQTTYCRMGECIDSKEGVCFGYN-RFLVYNT--DSGPDFVCGTGFLSLLYNVLTMFSSTFSVMAVSGQILFNTILTGLIIAACLLFTKLKRMFGDLSYGVCTVIAVALLNNLSYIITQNAITM-VAYAVLYFLCT--RSYKYAWIWHLGYVVAYAMMAPWWLLFWYVTAALVG----LIPSLLKLKVTtqlFDGDKFvGNFESAASGTFVLDMHSYQRLVNSV--TPEKLKQHASSYNKYKYYSGAASEADYKLACYSHLAKAMLDYASDHQDKLYTPPTISYNST-LQ
>A0A3G1RP81	454	0.262	4.420E-137	5	499	500	91	597	4462
-----WFWFMVKFVVVCYL--IFTVGCLYVYhtdyygvKMHPmydiNSTFPVE--NFKVIENGVLRDLVSEDSCFSNKFLSFDDFWD---KSYTNSRDCPIVVALID-GTGFVAAGVPGHVHWVMDNtMFVHtaqaeakpwYAPSWFPQDDVVGYTIDSVVTQGEFYSSIATFPARC-MYLATSASPQLYCYGGeNDAPGAMSYDSVQPHRVYFQPNNVRFSIPQQIMYTPY-IVKLASDNYCRGSVCEKTKLGYCYSWNPRWVLYNDDYVNLPGVYCGSTIRELVFSMLGSFFTGVSP-NLYIHLTTMFLVLLSVMVVFALVIRFQGVFKAYTPVVFAVVMVWGLNVFMLCVYSYNPFVAVMLLTLYCYMSLMVGRTVSTVMHLWVIFTFIMVVPWWLACVYIAFiayMYTPFAMWCYGTAKRTRKLYEGNEFvGSYDLAAQSTFVIRNVEFVKLSNEV---GDKLDIYLSAYARLKYYSGTGGEQDYLHACRAWLAYALDQYRANGVEVLYTPPKFSMGVTRLQ
>P0C6F6	454	0.299	6.046E-137	44	499	500	2573	3011	4128
--------------------------------------------DFKYIENGVLKVFEKPLDCVHNAFVNFNEWHnAKFGSIPTNSRRCPIVVG--TSDEVRYIPGVPAGVFLY--GKSLIFAMSTIFGTSGLCFDDRGL---TD-PDS-CIFNSACTTLSGIGGRNV-YCYREGVVDNAKLYSSLLPHSYYRLMDGNHIVLPEIItRGFGIRTIKTQAMTYCRTGECIDSQAGVCVGLD-RFFV----YSKTPGsdYVCGTGFFSLLFNVIGMFSNSIPVTVMSGQILLNCVVAFTAVMACFAFTKFKRLFGDMSFGVLSVGLCTVVNNLSYVVTQNSIGMLA-YATLYFLCT--KGVRYSWVWHVGFAISYCFLAPWWVVLAYLICALLE----FLPNLFKLKVstqLFEGDKFvGSFESAASGTFVLDMHSYQKLANSI--STEKLKQYCASYNRYKYYSGSASEADYRLACFAHLAKAMSDFANDHMDKLYTPPTVSYNST-LQ
>A0A0F6SKM6	453	0.275	1.131E-136	32	499	500	2333	2807	3981
--------------------------------MHPmydvNSTFPVE--NFKVIENGVLRDLVSEDNCFSNKFLGFDDFW---GKPYTNSRDCPIVTALID-GTGFVAAGVPGYVHWVMDNtMFIHtaqaeqkpwYAPSWFPQEDVVGYTIDSVITQGEFYSSIATFPARC-MYFATSAAPQLYCYGGeNDAPGAMPYESVQPHRDIFQPNNVRFSIPQQIMYTPY-IVKLASDNYCRGSVCEKTKLGYCYSWNPRWVLYNDDYVKLPGVYCGATVRELVFSMLGSFFTGVSP-NLYLHLTTMFLVLLCVMVVFALVIRFQGVFKAYTPVVFAVIMVWGLNVFMLCVYSYNPFVAVMLLALYCYMSLMVGRTVSTVMHLWVVFTFIMVVPWWLACVYIAFiayMYTPFAMWCYGTAKRTRKLYEGNEFvGSYDLAAQSTFVIRNVEFVKLSNEV---GEKLDVYLSAYARLKYYSGTGGEQDYLHACRAWLAYALDQYRANGVEVLYTPPKFSMGVSRLQ
>A0A0F6WGL5	453	0.275	1.131E-136	32	499	500	2333	2807	6672
--------------------------------MHPmydvNSTFPVE--NFKVIENGVLRDLVSEDNCFSNKFLGFDDFW---GKPYTNSRDCPIVTALID-GTGFVAAGVPGYVHWVMDNtMFIHtaqaeqkpwYAPSWFPQEDVVGYTIDSVITQGEFYSSIATFPARC-MYFATSAAPQLYCYGGeNDAPGAMPYESVQPHRDIFQPNNVRFSIPQQIMYTPY-IVKLASDNYCRGSVCEKTKLGYCYSWNPRWVLYNDDYVKLPGVYCGATVRELVFSMLGSFFTGVSP-NLYLHLTTMFLVLLCVMVVFALVIRFQGVFKAYTPVVFAVIMVWGLNVFMLCVYSYNPFVAVMLLALYCYMSLMVGRTVSTVMHLWVVFTFIMVVPWWLACVYIAFiayMYTPFAMWCYGTAKRTRKLYEGNEFvGSYDLAAQSTFVIRNVEFVKLSNEV---GEKLDVYLSAYARLKYYSGTGGEQDYLHACRAWLAYALDQYRANGVEVLYTPPKFSMGVSRLQ
>A0A5B9RHZ7	453	0.268	1.547E-136	32	499	500	2426	2900	3594
--------------------------------MHPmydiNTTYPVE--NFKVIENGVLRDLVSEDSCFSNKFLDFDDFLA---RPYINSRDCPIVVALID-GIGFVAAGVPGHVHWVMDNtMFVHtaqaeakpwYAPSWFPQDDVVGYTVDSVVTQGEFYSSIATFPARC-MYLATGASPQLYCYGGeNDAPGAMSYGSVQPHRVYFQPNNVRFSIPQQIMYTPY-IVKLASDNYCRGSVCEQTKPGYCYSWNPRWVLYNDDYVNLPGVYCGSTIRELVFSMLGSFFTGVSP-NLYIHLTTMFLVLVGVIVVFVLVIRFQGVFKAYTPVVCSVIMVWGLNVFMLCVYSYNPFAAVMLLALYCYMSLMVGRTISTVMHLWVIFTFIMVVPWWLACVYIVFvayMYTPFAMWCYGTAKQTRKLYEGSEFvGTYDLAAQSTFVIRNVEFVKLCNEV---GEKLDVYLSAYARLKYYSGTGGEQDYLHACRAWLAYALDQYRANGVEVLYTPPKFSMGATRLQ
>A0A482JZV7	453	0.281	1.547E-136	15	499	500	2471	2939	4057
---------------VWWLCACAVFlffavGLLDFTStVASATDY-----DFKYIKGGKLHTFDSGLDCVHNVFSNFNEWFHaKFGYVPRNSKSCPIIVGVSD-EA-RTVPNIPSGVYLF--DKTLVFaTKTVFSPSTN-CYDirgPSD--------AAECVFNSACTTLSGLGG-LVTYCFKHGLVENSKLYTDLLPHNHYSTADGGFIKLPEVITSGfGFRTVRTKETTYCRMGQCIDSKAGVCFGAD-RFLVYSAESGSD--FVCGTGLWSLLLNVLGIFSSSFSVMAMSGQIMFNCFVAFLVVVSCLMITKFKRMFGELSFGVCTVVCVALVNNISYIVTQNILVM-VCYAVLYFLCTRTF--RYAWIWHIGYCIAYATMAPWWLIFWYLCSALTG----LIPSLLKLKVTtqlFDGDKFiGTFETAAAGTFVLDMHSYQRLVNSI--APEKLKQYAASYNRYKYYSGSASEADYRCACYAHLAKAMLDYGTNHQDILYSPPTISYNST-LQ
>A0A482JX65	453	0.281	1.547E-136	15	499	500	2471	2939	6723
---------------VWWLCACAVFlffavGLLDFTStVASATDY-----DFKYIKGGKLHTFDSGLDCVHNVFSNFNEWFHaKFGYVPRNSKSCPIIVGVSD-EA-RTVPNIPSGVYLF--DKTLVFaTKTVFSPSTN-CYDirgPSD--------AAECVFNSACTTLSGLGG-LVTYCFKHGLVENSKLYTDLLPHNHYSTADGGFIKLPEVITSGfGFRTVRTKETTYCRMGQCIDSKAGVCFGAD-RFLVYSAESGSD--FVCGTGLWSLLLNVLGIFSSSFSVMAMSGQIMFNCFVAFLVVVSCLMITKFKRMFGELSFGVCTVVCVALVNNISYIVTQNILVM-VCYAVLYFLCTRTF--RYAWIWHIGYCIAYATMAPWWLIFWYLCSALTG----LIPSLLKLKVTtqlFDGDKFiGTFETAAAGTFVLDMHSYQRLVNSI--APEKLKQYAASYNRYKYYSGSASEADYRCACYAHLAKAMLDYGTNHQDILYSPPTISYNST-LQ
>A0A0U1WHG4	452	0.267	2.894E-136	19	499	500	2491	2955	6740
-------------------CAFIlfMFFAIGLLDFSTTVTSASEY-DFKYIIGGKLQSFEKPLDCVHNVFDNFNTWFQaKFGFVPRNSRSCPIVVGVND-EA-RVIPGVASGVSLV--DKTLVFATKSVFANSATCYDITGPAP-----AERCVFNSACTTLNGLGGLAT-YCYKNGLVDGAKLYTDLQPNSHYSMADGGYVKLPDVLASGfGFRTVKTQETTYCRVGQCVNSKAGVCFGAN-RFLVYNE--DSGTDFVCGTGLMSLMYNLLSVFSSSFSVMAMSGQIVLNCAVALFAIFACMLVTKFKRMFGDLSLGVCSVICVAIVNNLSYIVTQNAVTM-VAYAVLYFLCTRTF--RYSWIYHTGYCIAYFTLAPWWLI---FMYACSA-LIGVIPNLLKLKVTtqlFDGDKFvGNFENAAFGTFVMDMHSYQRLVNSI--APEKLKQYAASYNKYKYYSGSASEADYRLACYAHLAKAMLDYSSNHNDILYTPPTISYNST-LQ
>A0A6B9KDG4	452	0.260	2.894E-136	16	499	500	2537	2999	6784
----------------FILCVFLATGLVDYTSMiVSASDY-----DFRYIEGGKLKVFETPLKCVHNTFSNFDNWYnSKFGFIPSKDKRCPIVVGV--SNEARTIPGVPSGVFLF--GKTLVFALQTVFGGSHTCYDMTGPAPVDR-----CIFDSACTMLNGLGGERV-YCYKNGLVEGSSLYTDLQPNSYYSLPMGGYVRLPEVITSGlGFRTVRTQQTTYCRMGECVESKAGICFGAN-RFLVYSAESGTD--FVCGTGLLSLLLNVFNMFSSSFSVLAMSGQIVFNCVLTCVVIMACLLVTKLKRMFGDLSLGVCTVVCVAIMNNLSYIITQ-NAVMMVVYAVLYFLSTRTF--KYGWIWHVGYCIAYLSMAPWWLLFWY---MCSA-LIGLVPSLLKLKVTsqlFDGDKFvGNFETAATGTFVLDMHSYQRIVNSI--APEKIKQHAASYNKYKYYSGAASEADYRLACYAHLAKAVLDYGTNHQDTLYTPPTISYNST-LQ
>K4K1Z6	451	0.258	5.415E-136	16	499	500	2534	2996	6781
----------------FILCVFLATGFVDYTSMvVSASDY-----DFRYIEGGKLKVFETPLKCVHNTFANFDNWYnSKFGFTPSKDKRCPIVVGV--SNEARTIPGVPSGVFLF--GKTLVFALQTVFGGSHTCYDMTGPAPLDR-----CIFDSACTTLNGLGGERV-YCYKNGLVEGSLLYTDLQPNSYYSLPVGGYVRLPEVITSGlGFRTVRTQQTTYCRMGECVDSKAGICFGAN-RFLVYSAESGID--FVCGTGLLSLLLNVFNMFSSSFSVLAMSGQIVFNCVLTCVVIMACLLVTKLKRMFGDLSLGVCTVVCVAIVNNLSYIITQ-NAVMMVVYAILYFLSTRTF--KYGWIWHVGYCIAYLSMAPWWLLFWY---MCSA-LIGLVPSLLKLKVTsqlFDGDKFvGNFETAATGTFVLDMHSYQRIVNSI--APEKIKQHAASYNKYKYYSGAASEADYRLACYAHLAKAVLDYGTNHQDTLYTPPTISYNST-LQ
>A0A4Y5QNN6	451	0.282	7.407E-136	37	499	500	2367	2816	6591
-------------------------------------FFENvsshpGY-DFKFIKDGRLYDFNEPLNCVHNVYDNFVPWFeSKFGFIPTDGLSCPVVVGV--RDDVRTVPGVPSGVVLV--GKTLVFALQTVFGEAGNCYDTQGV-THSES----CLFTSACTVLSGLAGTAT-YCFKEGIVEGARLYSALLPNVHYKMEGGQYIKLPDLIVRGaGFRVVRTMATTYCRAGQCVDSKAGVCFGVD-RFLVYNAESGSD--FVCGSGLFGLLYNLLSIFSSSFSVVALSGQICFNIIVAIIAVFLCFTIVKFKRMFGDMSRGVCIVVATVIVNSLSYVITQNFIGM-LIYAAMYFFAIRGLSY--SWIWYLGYVVAYSTLAPWWVLVLYVFA----GLYGVIPSFLKLKVTaqlFDGDKFvGTFESAAQGTFVLDMHSYEKLVNSV--PADKLRQYAASFNRYKYYSGSANEADYRLACFSHLAKAMLDYANNHMDQLYTPPTVSYNST-LQ
>A0A6B9KKB5	451	0.270	1.013E-135	1	499	500	2628	3109	6896
-IVN---KRAAGVGSKFFWwvcLAIVAFFLLLNASeFGYVATsFED--FGFKYIEYGVLKDFDGPLSCVHNVFDNFNAWHeARYGVVPINRRICPIVVGTID-NIRF-VPNVPSGIVLI--GKTLVFAVKAVFTETGNCFNLNGLTTLGS-----CIFNSACTNMDGLGG-PATYCYKEGLFENSKLYSDLVPHSHYKLEDGNFIKLPETLARGlGFVTIKTMDTTYCRVGECLDSKAGVCFGLD-RFFVYNTEFGGD--YICGSGFLSFFRNVLSIFTSSFSVMALSGQVMFNCIVAAIAVVVCFLVIKFKRMFGDLSMGVCTVVAVVLINNVSYIITQNMLFM-FLYAIFYFLAVKGL--KYAWIWHIGYVVAYFTLAPWFLVAWYLGATAVD----VLPAILKLKIstqLFEGDKFvGTFETAAYGTFVLDMRSYEKLVNSM--PMDKIKQYAATYNKYKYYSGSASEADYRCACFAHLAKALLAYADNHQDLLYTPPSVSYNST-LQ
>A0A3G8EWF8	450	0.269	1.895E-135	18	499	500	2370	2837	6623
------------------LCAALilvcLYFGVGFINFNEtVTSYTG--FDFKYIKNGRLHDFDKRLDCVYNVFDNFDGWYeSKFGHVPIKNIKCPIVVGV--SDNVRTIPGIPSGVALV--GKTLVFAVKTIFGETGNCYDTHGVTNIGS-----CLFTSACTILSGLGGTHT-YCYKSDLVEGARAYSELVPNTYYKMEDGQHIILPEVLARGfGFRAVRTMANTYCRAGQCVESKAGVCFGMD-RFLVYNADSGSD--FVCGNGLFSLLYNVLAVFSGSFSVVALSGQIVFNMIVAVIAVFVCFVVVKFKRMFGDMSRGVCTVGAAVLVNNLSYVVTQNTLGMIG-YAFVYFMATRGVTY--SWIWYVGYVIAYSTLAPWWLVCWFLLAGLTG----IIPSFWKLRVsqqLFDGDRFvGSFEAAAQGTFVLDMHSYEKLVNSI--SPEKLKQYASAFNRYKYYSGSASEADYRLACFSHLAKAMMDYGSDHMDKLYTPPTVSYNST-LQ
>B1PHK1	449	0.268	2.592E-135	1	499	500	2628	3109	4231
-IVN---KRAAGVGSKFFWwvcLAIVAFFLLLNASeFGYVATsFED--FGFKYIEHGVLKDFDGPLSCVHNVFDNFNAWHeARYGVVPINRRICPIVVGTID-NIRF-VPNVPSGIVLI--GKTLVFAVKAVFTETGNCFNLNGLTTLGS-----CIFNSACTNMDGLGG-PATYCYKEGLFENSKLYSDLVPHSHYKLEDGNFIKLPETLARGlGFVTIKTMETTYCRVGECLDSKAGVCFGLD-RFFVYNTEFGGD--YICGSGFLSFFRNVLSIFTSSFSVMALSGQVMFNCIVAAIAVVVCFLVIKFKRMFGDLSMGVCTVVAVVLINNVSYIITQNMLFM-FLYAIFYFLAVKGL--KYAWIWHIGYVVAYFTLAPWFLVAWYLGATAVD----VLPAILKLKIstqLFEGDKFvGTFETAAYGTFVLDMRSYEKLVNSM--PMDKIKQYAATYNKYKYYSGSASEADYRCACFAHLAKALLAYADNHQDLLYTPPSVSYNST-LQ
>A0A5B8JT03	449	0.266	3.546E-135	28	499	500	2308	2781	6651
----------------------------PMYDMNSTIPVEN----YKVIENGVLRDLVSEDNCFSNKFLGFDDFL---GrSDYVNSRDCPIVTALID-GTGFVAAGVPGYVQWVMdNAMFVHtakteekpwYVPSWFPQDDVVGYTIDSVITEGKFYESIATFPARC-MYLSSGSTPTLYCYgGDSDAPGALGFDHVLPHKVYFQPNNVRFSIPQQLMYTPYIVKLVSDN-YCRGSVCEQTRTGYCFSWTPRWVLNNEEYTSKPGVYCGSTVRELIFVMLSSFFTGVSP-NLYIHLTTMFLVLVAVMVMFAFVIKFQGVFKAYTPVVFAVVMVWGVNVFMLCVYNYNPFMAVMLLVLYCYVSLMVGRTVSTVMHLWVVFTFVMVVPWWLACVYIAFiayMYTPFAMWCYGTAKQTRKLYEGNEFvGSYDLAAQSTFVIRNVEYVKLCNEI---GDKLDSYLSAYARLKYYSGTGGEQDYLQACRAWLAYALDQYRANGVEILYTPPKFSMGVSRLQ
>A0A3G8EWJ6	449	0.278	4.850E-135	36	499	500	2421	2865	6646
------------------------------------SSFEG--FDFKYIENGHLRDFDKPLDCVYNVFDNFAAWFeSKFGFLPSHSVKCPIIVGVLDDV--RTVPDVPAGVKLV--GKTLVFgVKTIF-GDSGNCYDLQGVANVAS-----CLFTSACTILTGIGGTHT-YCYKDGVMDGARTYSELLYNTHYKLQDGQYVKFPEVLVKGvGFRVVRTMATTYCRVGQCVDSKAGVCFGAD-RFLVYNSEAGVD--FVCGTGLLSLFYNIFSMFSNSFSVAALSGQIVFNMIVAALAVFICFIVVKFKRMFGDMSRGVCVVVATVVINNVSYVVTQNSLGMIA-YALVYFLATRGVTY--SWIWYVGYVVAYFNIAPWWLVTWFLVVGLTG----IVPSFLKLKVTsqlFDGDRFvGTFDNAAMGTFVLDMRSYEKLVNSI--SADKLKQYAANFNRYKYYNGGANEADYRLACFSHLAKAMMDFGANHADMLYTPPTISYNST-LQ
>A0A0U1WHC1	448	0.257	6.633E-135	19	499	500	2639	3102	6889
-------------------LAIVAFFLLLNASeFGYVATsFED--FGFKFIENGVLKDFEGPLQCVHNVFDNFNVWHeARYGVTPINRRSCPIVVGTMD-NIRF-VPNVPSGILLV--GKTLVFAVKAVFTETGNCFDLSGLTTMGS-----CIFNSACTNMDGLGG-PATYCYKEGLVENSKLYADLVPHSHYKLEDGNYVKLPETLARGlGFVTIKTMETTYCRIGECLDSKAGVCFGMD-RFFVYNTEFGGD--YICGSGFLSFFRNVLGIFTSSFSVMALSGQVMFNCIVAAVAVVVCFLVIKFKRMFGDLSMGVCTVVAAVFVNNVSYIVTQNMLFM-FLYAIFYFLAVKGL--KYAWIWHLGYVVAYFTLAPWFLVAWYLGATALD----VLPALLKLKIstqLFEGDKFvGSFEAAAYGTFVLDMRSYERIVNSI--SMDKIKQYAATYNKYKYYSGSASEADYRCACFAHLAKALLTYADNHQDLLYTPPSISYNST-LQ
>A0A3G3NH07	447	0.295	1.241E-134	41	499	500	2549	2989	6771
-----------------------------------------DY-DFKYIENGVLKAFEKPLDCVHNGFVNFDSWHnAKFGSVPVKSRSCPIVVG--TSDEVRAVPGVPSGVFLY--GKSLIFAMSTIFGTSGLCFDERGL---TD-PDS-CTFNSACTTLKGIGGSAV-YCYRDGIVEGSRLYSDLLPHSFYRLVDGNHIVLPEIIsRGFGFRTIKTQAMTYCRTGECIDSEAGVCVGLD-KFFVFSK----TPGndYVCGSGFVSLIGNIIGMFSNSIPVTVLSGQILFNCMVAFMAVMLCFAFTKFKRMFGDMSMGVFSVGLCTVVNNISYVITQNSLGMLA-YATLYFLCT--KGVRYAWIWHFGFVVSYLFMAPWWVVVSYFLCSIVE----FLPNLFKLKVsaqLFDGDKFvGSFEDAAAGTFVLDMHSYQKLANSI--TTEKLKQYAASYNKYKYYSGAASEADYRLACFAHLAKAMGDFSTDHMDKLYTPPTISYNTT-LQ
>B7T060	447	0.260	1.697E-134	61	499	500	4	432	1572
-------------------------------------------------------------SCVHNTYKGFGDWFKaKYGFVPTFGKSCPIVVGTVFEfENMRPIPDVPAYVALV--GRSLVFAINAAFGVTNMCYDHTGSAVSKDSYFDTCVFNAACTTLTGLGGTIV-YCAKQGLVEGSKLYSDLMPDYYYEHASGNMVKLPAIIRGLGLRFVKTQATTYCRVGECIDSKAGFCFGGDNWFVYDNEFG---NGYICGNSVLGFFKNVFKLFNSNMSVVATSGAMLVNIIIACLAIAACYGVLKFKKIFGDCTLLIVMIIVTLVVNNVSYFVTQ-NTFFMIIYAIVYYFTTRKLAY--PGILDAGFIIAYINMAPWYVITAYILVFLYD----SLPSLFKLKVstnLFEGDKFvGNFESAAMGTFVIDMRSYETIVNST--PIDRIKSYANSFNKYKYYTGSMGEADYRMACYAHLGKALMDYSVNRTDMLYTPPTVSVNST-LQ
>B7T059	447	0.260	1.697E-134	61	499	500	4	432	4239
-------------------------------------------------------------SCVHNTYKGFGDWFKaKYGFVPTFGKSCPIVVGTVFEfENMRPIPDVPAYVALV--GRSLVFAINAAFGVTNMCYDHTGSAVSKDSYFDTCVFNAACTTLTGLGGTIV-YCAKQGLVEGSKLYSDLMPDYYYEHASGNMVKLPAIIRGLGLRFVKTQATTYCRVGECIDSKAGFCFGGDNWFVYDNEFG---NGYICGNSVLGFFKNVFKLFNSNMSVVATSGAMLVNIIIACLAIAACYGVLKFKKIFGDCTLLIVMIIVTLVVNNVSYFVTQ-NTFFMIIYAIVYYFTTRKLAY--PGILDAGFIIAYINMAPWYVITAYILVFLYD----SLPSLFKLKVstnLFEGDKFvGNFESAAMGTFVIDMRSYETIVNST--PIDRIKSYANSFNKYKYYTGSMGEADYRMACYAHLGKALMDYSVNRTDMLYTPPTVSVNST-LQ
>A0A220YLL3	446	0.281	3.175E-134	19	499	500	2576	3040	6825
-------------------CTIIL-CLffvtsLWNFaeSYHSGSEF-----GYKYIENGALKDFSGPLDCVHNIFDDFMAWHHaKYGVQPINSRRCPIVVGV--DENVRTIPGVSSGVMLV--GKTLVFAVKSVYSSAGLCYD-----EFGAAAPEQCLFNSACTTLKGLGGTST-YCYRSGLVSDSGLYRDLLHDSHYFLPDGNYVKFPEVIsRGFGFRTVRTAATTYCRVGQCVDSKQGVCFGLD-RFLVYSAESGSD--FVCGTGLMSLLYNVFGIFTRSIPVVVLSGQIMFNCVVAFLAVSCCFLFTKFKRLFGDMSFGVFTVCCCVLVNNLSYIITQNYMGL-VFYTVLYFFST--KTVRYAWIWHIGYFVAYFLVAPWWLLGMFLASALTE----FLPSMFKLKVstqLFDGEKFvGSFETAAMGTFVLDMRTYEKLVNST--PGDKIRQYAATYNKYKYYSGGANEADYRLACFAHLAKAMMDFGSNHQDMLYSPPTVSYNST-LQ
>A0A0U1WHG1	446	0.289	4.342E-134	44	499	500	2376	2814	6598
--------------------------------------------DFKYIKEGRLHDFTERLDCVYSVFDNFDVWHeSKFGTVPTKSIKCPIVVGV--SDSVRTLPGVPAGVMLV--GKTLVFaVKTVFGETGN-CYDTQGV-----TSTSSCLFTSACTVLSGIGGTIT-YCYKDGIVEGARTYSELVPNTYYKMEDGRHVIFPEVLARGfGFRAVRTLATTYCRAGQCVDSKAGVCFGLD-RFLVYSADSGSD--FVCGNGLLSLLYNVLAIFSSSFSVAALSGQIIFNLVVAAIAVFVCFTVVKFKRMFGDMSRGVCTVGAAVLVNNLSYVVTQNTVGMIV-YAVLYFLATRGVTY--SWIWYVSYVVAYSTLAPWWLLSWYLIAGLSG----VIPSFIKLRVssqLFDGDKFvGSFEAAAMGTFVLDMHSYEKLVNS--LPADKLKQYASAFNRYKYYSGSASEADYRLACFSHLAKAMMDYGTTHQDCLYTPPTISYNST-LQ
>S5Z1D1	445	0.281	5.939E-134	19	499	500	2576	3040	4160
-------------------CTIIL-CLffvtsLWNFaeSYHSGSEF-----GYKYIENGALKDFSGPLDCVHNIFDDFMAWHHaKYGVQPINSRRCPIVVGV--DENVRTIPGVSAGVMLV--GKTLVFAVKSVYSSAGLCYD-----EFGAAAPEQCLFNSACTTLKGLGGTST-YCYRSGLVSDSGLYRDLLHDSHYFLPDGNYVKFPEVIsRGFGFRTVRTAATTYCRVGQCVDSKQGVCFGLD-RFLVYSAESGSD--FVCGTGLMSLLYNVFGIFTRSIPVVVLSGQIMFNCVVAFLAVSCCFLFTKFKRLFGDMSFGVFTVCCCVLVNNLSYIITQNYMGL-VFYTVLYFFST--KTVRYAWIWHIGYFVAYFLVAPWWLLGMFLASALTE----FLPSMFKLKVstqLFDGEKFvGSFETAAMGTFVLDMRTYEKLVNST--PGDKIRQYAATYNKYKYYSGGANEADYRLACFAHLAKAMMDFGSNHQDMLYSPPTVSYNST-LQ
>A0A0U1UZC3	438	0.283	1.664E-131	18	499	500	2404	2869	6662
------------------LCAFIlaLYYATSYITFGTmVGSF-PGY-DFKYIEHGQLQEFSHGLTCVHNVFDNFMEWHfQKFGNTPSTGKACPVIVGV--GDNGRTLPGVPADVHLV--GQTLVFTVKSVFGNTNLCYDTSGVV----SAAS-CIFISACTVLEGLGGIST-YCYKDGIVEGAKLYSDLQPNAHYKFDNDNFVKLPEVLARGfGMRTVRTLDTTYCRVGECTESKAGICIGAD-RWLVYNAESGSD--FVCGASLLQLLYNVFRVFNTDFSTAALSGQMMFNVIVAGLAIMACFIITKFKRVFGDMSFGVFTVIITALVCNLSYFVTQNYLGL-YTFSLLYYLTTRSFRYE--WIWHIGYVVSYYFLAPWWLMLMYVGA----LVLELVPNLLKLKVstqLFEdGNFIGNFESAAAGTFVLDMRTYEKLVNSI--PAERLRQYAASYMKYKYYSGSPGEVDYRLACYAHLAHAMMSFGKDQRDVLYTPPTVSFNST-LQ
>A0A1W5YKT4	438	0.268	1.664E-131	18	499	500	2440	2905	6697
------------------LCALIlgMYYATSYITFGTqVSSF-AGY-DFKYIEHGQLREFEAGLQCVHNTFDNFMDWHfQKFGLRPSTSANCPVVVGV--GDHGRTLPGVPADVQLV--GHTLVFTVKTVFGNTNLCYDTSGVVNAAS-----CIFTSACTVLEGLGG-AITYCYKNGIVEGAKLYSDLQPNAHYKFDADNYVKIPEVLARGfGMRTIRTIETTYCRVGECVDSKAGICIGAD-RWLVYSAESGSD--FVCGSSLIQLLCNAFKVFNYDFSTAALSGQMMFNAIVAGLAIMICFLVTKFKRVFGDLSYGVFTVIVTALVCNLSYFVTQNYLGL-YIFSGLYYLTTRQLRYE--WIWHIGYVVSYFFLAPWWLMLAYVGVLILE----LVPNLLKLKVsthLFEDGHFiGSFESAASGTFVLDMRAYEKLVNSI--PAERLRQYASSYNKYKYYSGSPTEVDYRLACYAHLAHAMMTFGKEQRDMLYAPPTCSFNSS-LQ
>A0A6H0Y7A9	437	0.269	5.822E-131	5	499	500	2274	2779	3953
-----WFKSCCKWLLVFYLL--LTVCCLGYYqwEMSrefapPMYDFNAtmHVEGFKVIDKGVLRDIVPEDTCFSNKYVNFDPFW---GKPYVNSRDCPIVTAIID-GAGTVAAGVPGFVQRVMDGvMFIHmtqterrpwYIPTWFNRE-IVGYTHYSIITEGEFYTSVTLLAAKC-LYLTSTNTPQLYCFNgDNDAPGALSFASILPHIAYFQPNGVRLIVPQQIMHTPY-IIKVFSYSYCRCNVGEATKPRYCDSMNSQWVLFNDEYTIASGVCCGSTVRELLFNMVSTFFTGANP-DIYMQLAIMCLILVAVVLFLAMATMLQGIIKAYATTVFTIMLIGIIIALKYAVHMYDSVLAIILLVIYCYASLVTSSYTAIIMHCWLVFTFGLIVPSWIACVYlgfVLYMYTPLFLWCYGTTKNCRKLYDGSEFvGNYDLAAKSTFVIRGPEFVKLTNEI---GDKFDVYLSAYARLKYYSGTGSEQDYLQACRAWLAYALDQFRSSGVELVYTPPRYSIGVSRLQ
>A0A2P1G6S2	434	0.271	3.809E-130	20	499	500	2479	2941	4060
--------------------AILALFVL--LNCVGFTEYASSlpgY-DFKYIEDGQLKPFANGLYCVRNTFDTFMDWHaQKFGFKPSNSDKCPIVVGA--SDSGRVVPGVASDVYLL--GKTLIFTLKTVFGSAGHCYDVNGIADGDK-----CLFNSACTNLEGLGGTRT-YCYKTGLIEGAMTYGDLQHDSYYRLSGDNYVRLPYVVVQGlGFRAVRTQATTYCRVGECVDSKAGMCFGAD-RWMVYSNDIGSD--FICGSSLMDLLRNVLSVFNYNFSTMIMSGQVIFNCVLACVVVFGCYFVMKFRRVFGDMSFAVFTVCAAVVVNNLSYFISLNYVGM-VVYSFLYFISTRGL--KYCFIWDISYVVAYCLLAPWWLLTWYICAALIG----LIPNLFKLKVsttLFEGTKFvGTFDAASVGTFVIDARSYERLINST--SIEKIKQYASTFNKYKYYSGSANEADYRCACYAHLAKALIDFSATRQDTLYTPPTVSINST-LQ
>A0A096XNJ8	434	0.273	5.208E-130	14	499	500	307	766	4546
--------------LIFFSLAMLDF----TSQVASVGDF-----DFKYIEGGYLKTFDQPLDCVHNVFSNFIQWHQAKFaSTPSVSFKCPIVVGVSD-DA-RIIPGVPSGVYLF--GKTLVFAVNTAFGASDLCFDGAGVAAKAS-----CVFNSACTQLTGVGGTVV-YCYKSGLVEGSRLYSDLLPHSTYTTTTGHGISLPETLsRGFGFKVIKTKAMTYCRVGECITSQEGVCIGRD-RFFV----YGSQPmsDAVCGTGLFSLLSNFVTMFSATIPAVILSGQVMFNCFVAFAAVSLCFLFTKFKRMFGDMSFGVFTVCVCTLINNVSYVVTQNFLGMLA-YAMIYYISTRGV--RYMWIWHIGYFLSYIFLAPWWVLMAYLTSIIID----ALPNLLKLKVstqLFDGDRFVaSFETAASGTFVLDMRTYERLANSI--STEKLRQYASTYNKYKYYSGSASEVDYRQACYAHLAKAMTDFATNHVDQLYTPPTISYNST-LQ
>A0A096XNI7	434	0.273	5.208E-130	14	499	500	454	913	4693
--------------LIFFSLAMLDF----TSQVASVGDF-----DFKYIEGGYLKTFDQPLDCVHNVFSNFIQWHQAKFaSTPSVSFKCPIVVGVSD-DA-RIIPGVPSGVYLF--GKTLVFAVNTAFGASDLCFDGAGVAAKAS-----CVFNSACTQLTGVGGTVV-YCYKSGLVEGSRLYSDLLPHSTYTTTTGHGISLPETLsRGFGFKVIKTKAMTYCRVGECITSQEGVCIGRD-RFFV----YGSQPmsDAVCGTGLFSLLSNFVTMFSATIPAVILSGQVMFNCFVAFAAVSLCFLFTKFKRMFGDMSFGVFTVCVCTLINNVSYVVTQNFLGMLA-YAMIYYISTRGV--RYMWIWHIGYFLSYIFLAPWWVLMAYLTSIIID----ALPNLLKLKVstqLFDGDRFVaSFETAASGTFVLDMRTYERLANSI--STEKLRQYASTYNKYKYYSGSASEVDYRQACYAHLAKAMTDFATNHVDQLYTPPTISYNST-LQ
>A0A096XNJ0	434	0.268	5.208E-130	14	499	500	720	1189	4981
--------------IIWLLCAFIIagYYATSYVVFNTtVSSF-AGY-DFKYIENGQLKEFTSALSCVHNTFDNFGSWHyQKFGVTPSSGKNCPIVVGV--SDNGRTIPGVPADVQLV--GQSLIFTVKTVFGNTDLCYDTSGVVNAAS-----CIFTSACTLLEGLGGAAT-YCYKAGIVDGSKLYSDLQPNAHYKFDADNYVKLPEVLtRGFGMRTVRTQETTYCRVGECTASKAGLCIGRD-RWMVYSAESGSD--FVCGSSLLQLLYNAFRVFNMDFTTAALSGQMMFNVIVAGLAIAGCFVITKFKRVFGDMSYGVFTVMCTALVCNLSYFVTQNYLGL-YIFSCLYYLTTRQLRYE--WIWHFGYVVSYFFLAPWWLMLLYF----SVLVLELIPNILKLKVsthLFEDGTFiGNFESAASGTFVLDMRAYERLVNSI--PAERLRQYAASYTKYKYYSGAPGEVDYRLACYAHLAHAMMTFGKEQRDVLYAPPTFSFNSS-LQ
>A0A385H8D1	434	0.271	7.122E-130	20	499	500	2479	2941	6728
--------------------AILALFVL--LNCVGFTEYASSlpgY-DFKYIEDGQLKPFANGLYCVRNTFDTFMDWHaQKFGFKPSNSDKCPIVVGA--SDSGRVVPGVASDVYLL--GKTLIFTLKTVFGSAGHCYDVNGIADGDK-----CLFNSACTNLEGLGGTRT-YCYKTGLIEGAMTYGDLQHDSYYRLSGDNYVRLPYVVVQGlGFRAVRTQATTYCRVGECVDSKAGMCFGAD-RWMVYSNDIGSD--FICGSSLMDLLRNVLSVFNYNFSTMIMSGQVIFNCVLACVVVFGCYFVMKFRRVFGDMSLAVFTVCAAVVVNNLSYFISLNYVGM-VVYSFLYFISTRGL--KYCFIWDISYVVAYCLLAPWWLLTWYICAALIG----LIPNLFKLKVsttLFEGTKFvGTFDAASVGTFVIDARSYERLINST--SIEKIKQYASTFNKYKYYSGSANEADYRCACYAHLAKALIDFSTTRQDTLYTPPTVSINST-LQ
>A0A1B4X977	430	0.256	1.629E-128	12	499	500	2368	2847	3988
------------VTMLIVAV-LLAWGLCCIYNgYTParVSS-APGY-DFMVIRSGKIQSFDDSITCVHNVYNEFPSWYlGKYGKSLSYAKTCPIVVGTVFdiVDSMKPVPDVPAYVTLV--GRSLVFAINAVFGNTDLCYDHQGVAKSRDSVFDNCVFNAACTQLVGMGGTAV-YCFKDGVMPGAhKTYAELLPDAHYVLRDGNTLKLPTIIRGFGLRIVQTLATTYCRVGECTQSKQGFCVGLDNWFVYDKAFG---EGYICGDSVFGFVTNVFKLFNQNLSVVATSGYMLTNMLIALFAIAVCYAFLKFKRVFGDCTMFVSMIIVTLFINNLSYFFT-HNLVLVVVYAVAYYFLSRRLPY--PGVMDAGFMLAYVGMAPWWLFVGYVLLFCYD----SIPSFFKLKVstnLFEGDKFvGNFESAAAGTFVIDMHSYQVLVNSI--PMERLRSYASTFNKYKYYTGSMGEADYRMACYAHLAKALMDYGNNRNDMLYTPPTVSVNST-LQ
>A0A2R4QKW4	428	0.252	5.695E-128	18	499	500	2390	2868	4009
------------------LLAIvLVWGLfscyngyTPTYVTSAVGY------DFMLIKNGKIQSFDDTIDCVHNVYKDFPLWYKgKYGRQITYSRSCPIVVGTVFdlVDNMKPVPDVPAYVTLV--GRSLIFAINAVFGNTDLCYDHQGVAKSKNSIFDNCVYNAACTQLTGMGGTAI-YCFKEGVMSGNILqhktYSDIVPETFYELKDGNMIKLPTIIRGLGLRIVQTLSTTYCRVGECTQSKEGFCVGLDNWFVYDKSFGD---GYICGDSVFGFATNVFRLFNQNLSVVATSGYMITNLIIALCAIAVCYFFLKFKRVFGDCSMLVVIIIIALLCNNVSYFFTRNLVLMIV-YATGYYFLSRRLPY--PGVMDLGFIIAYFNMAPWWILVSYVIMFLYD----SLPSFFKLKVstqLFEGDKFiGNFESAASGTFVIDMRSYETIVNSI--PMERLKGYAATFNKYKYYTGSMGESDYRMACYAHLARALLDYSANRNDILYTPPTVSVNST-LQ
>A0A7T1XZY0	427	0.261	1.065E-127	18	499	500	2402	2880	4021
------------------LLAIvLVWGLfscyngyTPTYVTSA-AGY-----DFMLIKNGKIQGFDDTIDCVHNVYKDFPLWYKgKYGRQITYSRACPIVVGTVFdlVDNMRPVPDVPAYVTLV--GRSLIFAINAVFGNTDLCYDHQGVAKSKNSIFDNCVYNAACTQLTGMGGTAI-YCFKEGVMNGNILqhktYSDIIPETFYELKDGNMIKLPTIIRGLGLRIVQTLATTYCRVGECTQSKEGFCVGLDNWFVYDKSFGD---GYICGDSVFGFITNVFRLFNQNLSVVATSGYMITNLIIALCAIAICYFFLKFKRVFGDCSMLVVIIIITLLCNNISYFFTRNLVLMIV-YATGYYFLSRRLPY--PGVMDVGFMVAYVNMAPWWILVSYL----IMFFYDSLPSFFKLKVstqLFEGDKFvGNFESAASGTFVIDMRSYETIVNSI--PMERLKGYAATFNKYKYYTGSMGESDYRMACYAHLARALLDYSANRNDILYTPPTVSVNST-LQ
>A0A7T1XZX0	427	0.261	1.065E-127	18	499	500	2402	2880	6685
------------------LLAIvLVWGLfscyngyTPTYVTSA-AGY-----DFMLIKNGKIQGFDDTIDCVHNVYKDFPLWYKgKYGRQITYSRACPIVVGTVFdlVDNMRPVPDVPAYVTLV--GRSLIFAINAVFGNTDLCYDHQGVAKSKNSIFDNCVYNAACTQLTGMGGTAI-YCFKEGVMNGNILqhktYSDIIPETFYELKDGNMIKLPTIIRGLGLRIVQTLATTYCRVGECTQSKEGFCVGLDNWFVYDKSFGD---GYICGDSVFGFITNVFRLFNQNLSVVATSGYMITNLIIALCAIAICYFFLKFKRVFGDCSMLVVIIIITLLCNNISYFFTRNLVLMIV-YATGYYFLSRRLPY--PGVMDVGFMVAYVNMAPWWILVSYL----IMFFYDSLPSFFKLKVstqLFEGDKFvGNFESAASGTFVIDMRSYETIVNSI--PMERLKGYAATFNKYKYYTGSMGESDYRMACYAHLARALLDYSANRNDILYTPPTVSVNST-LQ
>D9J203	425	0.252	5.091E-127	18	499	500	2387	2865	4006
------------------LLAIvLVWGLfscyngyTPTYVTSAVGY------DFMLIKNGKIQGFDDTIDCVHNVYKDFPLWYKgKYGRQITYSRACPIVVGTVFdlVDNMRPVPDVPAYVTLV--GRSLIFAINAVFGNTDLCYDHQGVAKSRNSMFDNCVYNAACTQLTGIGGTAI-YCFKEGVMNGNILqhktYSEIVPETFYELKDGNMIKLPTIIRGLGLRIVQTLATTYCRVGECTQSKEGFCVGLDNWFVYDKNFGES---YICGDSVFGFATNVFRLFNQNLSVVATSGYMITNLIIALCAIAVCYFFLKFKRVFGDCSMLVIMIVIALLCNNVSYFFTRNLVLMIV-YATFYYFLSRRLPY--PGVMDLGFIIAYFNMAPWWILVSYVLMFLYD----SLPSFFKLKVstqLFEGDKFvGNFESAAAGTFVIDMRSYETIVNSI--PMERLKGYAATFNKYKYYTGSMGESDYRLACYAHLARALLDYSANRNDILYTPPTVSVNST-LQ
>A0A7D5FFJ6	424	0.292	1.302E-126	18	499	500	2448	2913	6708
------------------FCACvlLVFMCRGFFSTPTYAT-SIEGFDFKLIKDGKLVDFVTPEPCVYNVFSNFEEWYiGHFGETYTTGKHCPIVVGVL--ESSSTVPGVPSNVELL--GRQLMFyIQTAFSSSAN-CYAIDGVAE-----AAACVFNSACTVLEGLGGKHT-YCYKSGILDAARLYSDLVPHAYYKYDGDKFIRLPEILFKGfGMRAIKTEEMQYCRVGECIDSQRGVCVGLD-SWFVFD-----RPvGssYMCGIGLFNFLYNLWSVFNSSWSVVALSGQMTFNLCVACVAIFACFMFIKFKRLFGDLSFAVFVIITAMLVNNFSYIITQNFLGMVG-YAVVY----FALTRNWyySWVWQIFYVVAYAFIAPWWVLLAFIIAALIG----VVPTFLKLKIstqLFDGDKFvGTFEGAAVGTFVLDIRSYERLVNSV--SADKLRRHAADYNKYKYYSGSANEADYRSACYAHLAKAMMDFGKDHSDKLYTPPSVSFNST-LQ
>A0A166ZLW4	421	0.267	2.175E-125	3	499	500	2114	2583	6364
---NLW--RIVGFVLLVFFS---LYLLNFSTQVVSQGDF-----DFKYIEGGYLKAFDRPLDCVHNVFSNFMEWHQAKFaRIPSTSPSCPIVVGVSD-EA-RVIPGVPAGVYLA--GKTLVFAVNTAFGESDLCFDGAGVASEAS-----CVFNSACTQLTGVGGTAI-YCYKKGLVEGSRLYSDLLPHSTYTTTTGHGITLPETIsRGFGLKVIRTKAMTYCRVGECISSLEGVCMGRD-RFFV----YGSQPmsDAVCGTGLFSMLSNFVAMFSATVPAVILSGQVMFNCFVAFIAVALCFLFTKFKRMFGDMSLGVATVCACTLVNNISYIVTQNFLGMLA-YAMIYYIST--KGVRYMWIWHIGFFLAYFFMAPWWVLMAYFVSIVID----ALPNLLKLKVstqLFEGERFVaSFETAAGGTFVLDMRTFERLANSI--SMEKLRQYAGTYNKYKYYSGGASESDYRLACYAHLAKAMLDFATNHLDQLYTPPTVSYNST-LQ
>A0A172B3C8	419	0.263	5.559E-125	18	499	500	2351	2817	3958
------------------LC-CIYDGYTP-ARVSSAPGY-----DFMVIRSGKIQSFDDSITCVHNVYNEFPSWYlGRYGKSLSYAKNCPIVVGTVFDiiDSMKPVPDVPAYVTLV--GRSLVFAINAVFGNTDLCYDHQGVAKSRDSVFDNCVFNAACTQLVGMGGTAV-YCFKDGVMLGAhKTYAELIPDTHYMLRDGNTLKLPTIIRGFGLRIVQTLATTYCRVGECTQSKQGFCVGLDNWFVYDKAFG---EGYICGDSVFGFVTNVFKLFNQNLSVVATSGYMLTNMLIALFAIAVCYAFLKFKRVFGDCTMFVSMIIVTLFINNLSYFFT-HNLVLVVVYAVAYYFLSRRLPY--PGVMDAGFMLAYVGMAPWWLFVGYVLLFFYD----SIPSFFKLKVstnLFEGDKFvGNFESAAAGTFVIDMHSYQVLVNSI--PMERLRSYASTFNKYKYYTGSMGEADYRMACYAHLAKALMDYGNNRNDMLYTPPTVSVNST-LQ
>D9J1Z3	419	0.257	5.559E-125	18	499	500	2399	2877	4018
------------------LLAIvLVWGLfscyngyTPTYVTSAVGY------DFMLIKNGKIQSFDDTIDCVHNVYKDFPLWYKgKYGRQITYSRACPIVVGTVFdlVDNMRPVPDVPAYVTLV--GRSLIFAINAVFGNTDLCYDHQGVAKSRNSIFDNCVYNAACTQLTGMGGTAI-YCFKEGVMNGNILqhktYADIAPETFYELKDGNMIKLPTIIRGLGLRVVQTLSTTYCRVGECTQSKEGFCVGLDNWFVYDRSFGD---GYICGDSVFGFATNVFRLFNQNLSVVATSGYMITNLIIALCAIAVCYFFLKFKRIFGDCSMLVTIIVITLLCNNISYFFTRNLVLMIV-YATGYYFLSRRLPY--PGVMDLGFIIAYFNMAPWWILISYLLMFFYD----SLPSFFKLKVstqLFEGDKFvGNFESAASGTFVIDMRSYETIVNSI--PMERLKGYAATFNKYKYYTGSMGESDYRMACYAHLARALLDYSANRNDILYTPPTVSVNST-LQ
>A0A172B201	419	0.263	5.559E-125	18	499	500	2351	2817	6622
------------------LC-CIYDGYTP-ARVSSAPGY-----DFMVIRSGKIQSFDDSITCVHNVYNEFPSWYlGRYGKSLSYAKNCPIVVGTVFDiiDSMKPVPDVPAYVTLV--GRSLVFAINAVFGNTDLCYDHQGVAKSRDSVFDNCVFNAACTQLVGMGGTAV-YCFKDGVMLGAhKTYAELIPDTHYMLRDGNTLKLPTIIRGFGLRIVQTLATTYCRVGECTQSKQGFCVGLDNWFVYDKAFG---EGYICGDSVFGFVTNVFKLFNQNLSVVATSGYMLTNMLIALFAIAVCYAFLKFKRVFGDCTMFVSMIIVTLFINNLSYFFT-HNLVLVVVYAVAYYFLSRRLPY--PGVMDAGFMLAYVGMAPWWLFVGYVLLFFYD----SIPSFFKLKVstnLFEGDKFvGNFESAAAGTFVIDMHSYQVLVNSI--PMERLRSYASTFNKYKYYTGSMGEADYRMACYAHLAKALMDYGNNRNDMLYTPPTVSVNST-LQ
>A0A4D6FTD3	409	0.281	1.890E-121	4	499	500	2148	2643	3825
----TWIWRFcLLLTLVFVVCSHL-YVLNTSFNHGRVETSSA---NFKVIDNGVIRSIVNEDSCFSNKYVQFDNFL---GRDYVQDNSCPIVVAVNF-NQGVIATGVPGFVGWHDANLILHsiveelkawYAPTWFADDAALGFTQDAVINGDDFYTSVAIFAARCLYLKT--GTETLYCFGGsVDVSGAEPFSVLVPHRLYLQPNGVKVSFPKQLLYNPY-VVQTVDTTYCRAGVCEPSKAGYCVSLTGRWLLYNDDYLRESGNFCGGSWLELFFNMVNAFIVGVSP-NIYMHIAMMFVLLCIVIILFLCILKFQGIFKAYAMMVFSIIVVWLINIFMVTCYSYNPFVAIILAIVYCYWSLLVSRNFAVVMHLWLVVTFYFIVPMWIFVIYVVFllyAYTPLCFWCVGNVRATKKLYENGEFvGSYDIASQATFVIRAAEYCKLANEV---GDKLDAYLAAYARLKYYSGTGGDEEYRQACRAWLAYALNQYQTSQVEVLYTPPKFAIGTTRLQ
>A0A4D6FWB1	409	0.281	1.890E-121	4	499	500	2148	2643	6510
----TWIWRFcLLLTLVFVVCSHL-YVLNTSFNHGRVETSSA---NFKVIDNGVIRSIVNEDSCFSNKYVQFDNFL---GRDYVQDNSCPIVVAVNF-NQGVIATGVPGFVGWHDANLILHsiveelkawYAPTWFADDAALGFTQDAVINGDDFYTSVAIFAARCLYLKT--GTETLYCFGGsVDVSGAEPFSVLVPHRLYLQPNGVKVSFPKQLLYNPY-VVQTVDTTYCRAGVCEPSKAGYCVSLTGRWLLYNDDYLRESGNFCGGSWLELFFNMVNAFIVGVSP-NIYMHIAMMFVLLCIVIILFLCILKFQGIFKAYAMMVFSIIVVWLINIFMVTCYSYNPFVAIILAIVYCYWSLLVSRNFAVVMHLWLVVTFYFIVPMWIFVIYVVFllyAYTPLCFWCVGNVRATKKLYENGEFvGSYDIASQATFVIRAAEYCKLANEV---GDKLDAYLAAYARLKYYSGTGGDEEYRQACRAWLAYALNQYQTSQVEVLYTPPKFAIGTTRLQ
>B6VDY6	376	0.257	6.459E-110	41	499	500	2081	2548	6307
-----------------------------------------RVDNFYVIRDGVLDTIRATDNCFANKFLSFDSFHQ---ATYTNSPACPVVVGVADVKT-HSVPGIPAgiilrdnLVLHIYELSIYEREQRAsmvrdalklhtgsIFNLDNrvvVGYTQHEVVVGSSYLRSPALFNAKCTYLQRDGNRTL-YCYDAVDVPH-KLYSDVLPHVEYQAVDFNGEvvplKIPEQILYYP-HIVRYVSNTYCRMGQCFNTNPGVCVSFTDEFPYSGNE---MPGVYCADTSFQLASKLVMGTVSGIHVFTSTAALIASTVVIIVCVVL---VLALQRLFREYTTFVMYTCGLAVINLIGIALMYKCLALAVPFYVIYLYFVCTFSSVKRSVALFYFSVVMLPHVSNMQLLAVVVC--SI--FYCLYNY-VYAVTKTGGKFSSFLDASKSTFVIDNDKYVLLRD---LAGSDFDAYLASYNKYKYFSGTASDKDYDRVCMAFLAKALSSFREGGGSQLYTPPKLAVVQGVvskLQ
>H9BR07	368	0.255	3.319E-107	36	499	500	2022	2495	6253
------------------------------------TTKSDiRVSNFYVIRDGVLDTIRSTDNCFANKFLSFDSFHQ---APYTDSPACPVVVGVADVKT-QSVPGIPAglvmrdnLVLHIYELSTYERDQRAsmvrdalalrtnsIFNLDNrvvVGYTQYEVVVGSSYIRSPALFNAKCTYLQ-LDGNRTLYCYDAVDRPH-KLYSEVLPHVEYQAVDFNGDVVPFKIPEQIiyyPHVVRYVSNSYCRMGHCFNTNPGICVSFTDDFPYSEN---NVPGVYCADTTFKLASKLLVGTVSGIHVFTSTAALIAST---AVIILCVVLVLAIQRLFKEYTTFVMYTCGLAVVNLVGIALmykCIALAFL---FYAIYLYFVFTFPSLKRSVALFYFSVVMLPHISNMQLLAVVVC--SI--LYCFYNY-VYAVTKTGGKFSSFLDASKSTFVIDNDKYVLLRD---LAGNDFDAYLASYNKYKYFSGTASDKDYDKVCMAFLAKALSSFREGGGSQLYTPPKLAVVQGVvskLQ
>A0A7D5Q6Z7	365	0.256	2.947E-106	32	499	500	1996	2474	6223
--------------------------------LHSVPTAKSdiRVSNYYVIRDGVLDTIRSTDKCFANKFLAFDSFYQ---ATYTNSPECPVVVGVADVST-HSLPGIPAGV-IIRDDLVLHIyelkhHERdqrmamVRDALAlktgslfnldtrvVVGYTPYEVVVGTSYIRSPAVFNAKCTYLQRDGNRTL-YCYDAVSVPH-KLYSDVIPHVEYQAVDANGDlvplKLPEQLLYYP-HILRYVSNNYCRMGQCFNTNPGVCVSFTDDYPYSEN---QKPGVYCADTALQLTSKLVMGTVSGIHVFTSTAALIASTIIIIACVVL---VLAIQRLFKEYTTCVMYTCGLAVVNLIGItlmykCL--AVAFF---FYAIYLYFVCTLPSFKRNVALFYFCVVITPHITNMQ----LLCiMVCGIMYFLYTY--VYAVTKTGGKFSSFLEASKSTFVIDNDKYVLLRD---LAGSEFDSYLASYNKYKYFSGTASDKDYDKVCMAFLAKALSSFREGGGSQLYTPPKLAVVQSIrtkLQ
>H9BQZ1	356	0.260	3.843E-103	44	499	500	2031	2495	6295
--------------------------------------------GFYVIRNGVLDTIKSSDTCFSNKFVSFDVYIQ---ADYVNSHHCPVVVGIADVQT-LSVPGIPAgiitrdgGILHVYEQALYDRLQRqsmvqealglktkALFNLGhrtVVGYTRTEVVTGASYIRSPALFNAKCTYLQRDGDRRL-YCYDTVDTEHRL-YTDVLPHVDYKAVDFNGNLVPFKIPEQLlyyPHIVRYVSNSYCRMGHCFKTNPGLCVSFTDEFPYSEN---AQPGVYCADSGYQLFSNLVLGTVSGLHVFTSTAALLGStcFILICVVA-----VLTFQRLFKEYTAFVLYTIFIAIINIVGIVLVYNCISIAFVYYAIYLYCALTLTSVRRNIALFYLAIVVVPHISNMQLLA--VCVCSV-LYLLYSYIY--TVSKTGGKFSSFLEAAKSTFVIDNDKYVLLRD---LAGADYDTYLASYNKYKYFSGTASDKDYDKVCMAFLAKALSSFREGGGAQLYTPPKLAVVQSLktkLQ
>A0A7D5TZH7	355	0.249	5.248E-103	13	499	500	1984	2486	6286
-------------TFVICLIAlyALAYGMatLAVYVYQPiYPTVMSDipTTGFYVIRDGVLDNIRSTDTCFSNKFVSFDAYLQ---ADYVNSHNCPVVVGVAD-VATKSIPGIPAGVIHRDSG-ILHIyeqslydrlqrqsmvqealglKTRALFNIGyrtVVGYTRNDVVVGASYMHSPSLFNAKCTYLEYQDKRHL-YCFDKVDREH-KLYADVIPHVEYKAVDFNGELVPFKIPEQLllyPHIVRYTSNYYCRMGHCFKTNPGVCVSFTDEFPYSEN---VQPGVYCADSGFQLLTNFIIGTVTGVHIFTSTAALLGST---CFILLCVFAILAFQRLFKEYTTFVLHTLIIAGVNIIGIALVYKFTALAIVYYAIYLYCILTFVPIKRNIALFYFAVVLVPHISNMQLLAIaVVFVCYL----CYSYVC---VVsKTAGKFSSFLGASKATFVIDNDKYVMLRD---LAGSEYDSYLASYNKYKYFSGTASDKDYDKVCMAFLAKALSSFRDGGGSQLYTPPQLAVVQSIktkLQ
>A0A240FW54	354	0.279	1.826E-102	31	499	500	2112	2562	6322
-------------------------------NVNSLSDF--NVVGFKYIENGHLKNFEGPVSCLYNNFINFDNWHfTKFNAGFKNDKNCPIVVGTF--EDGKVIPNVPANVKLV--GNLLYFgLNSVFQSQDNLCFDQFGL-------TENCVFNSACLKLTGIVGERV-YCYSKGLVNDSLLYADILPHLAYQTVDGALLRLPKLILSiLGVKFVQLKNLLYCKMGECVDSQQGYCLGVE-SFMVYNKEYNKDKYVFCGEGFLGFIRNFYTTFNTNIFSLFLTTQVMINFMVMLVILFGFWFVMRVRRMFGDFTMSVCYIVVATMVNSLSYLATG-NSIGLLVYGLVYFFVT--LRLNYTYIWHMCFIIAYVTIAPMWTIFLYI----FGLFYYFVPNVFKLglaKGLYEGDVFvGTFDSASQATFLLNKETYVKLVNS--LSKDKLDYYASKYNQYKYYQGSGKDGEFILACKTHLAKALSDFANNQIDVVYLPPTVTFTS-RMQ
>A0A240FW26	352	0.279	6.355E-102	31	499	500	2101	2551	6311
-------------------------------NVNSLSDF--NVVGFKYIENGRLKNFEGPVSCLYNNFINFDNWYfTKFNAGFKNDKNCPIVVGTF--EDGKVIPNVPANVKLV--GNLLYFgLNTVFQSQNDLCFDQFGL-------TENCVFNSACLKLTGIVGERV-YCYSKGLVNNSLLYADILPHLAYQTVDGALLRLPKLILSiLGVKFVQLKDLLYCKMGECVDSKQGYCLGFE-SFMVYNKEYNKDRYVFCGEGFLGFIRNFYTTFNTNIFSLFLTTQVMINFIVMLAILFGFWFVMRVRRMFGDFTMSVCYIVVATMVNTLSYLVTG-NSIGLLVYGIVYFFGTLRLSYTY--IWHMCFIIAYLTIAPLWTIFLYV----FGLFYYFVPNVFKLglaKGLYEGDVFvGTFDSASQATFLLNKDTYVKLVNS--LSRDKLEYYASKYNQYKYYQGSGKDGEYLLACKTHLAKALADFANSQIDVVYLPPTVTFTS-RMQ
>B6VDW8	350	0.259	4.123E-101	18	499	500	1975	2462	6262
------------------LSTIASYAYNPSHpaVMSDiHTT------GFYVIRDGVLDTIRSTDTCFSNKFVSFDGYIQAE---YTNDPACPVVVGVADVTT-KSIPGIPAGVLH-RDGGILHIYEQAlydrlqrqsmvqealnlkvrpLFNLGQqtiVGYTRTEVVVGTSYLRSPALFNAKCTYLEHHGERNL-YCYDVVNKDH-KLYTDVVPHVEYKAVDfnGNLVpfKIPEQLM-FYPHIVRYTGNSYCRMGQCFKTNPGICISFTDQFPYSEN---VQPGVYCADTGLQLATNFLVGTISGVHVFTSTAALIGST---CVILLCVVGILIFQRLFKEYTTFVLYTLAIAIVNVCGIVLIYKYTAISFVYYTIYLYFVLTFVPVKRNIALFYFAVVVIPHISNMQLLT-IAVVCVLYL--CYSYI---RVVsKTTGKFSSFLEASKSTFVIDNDKYVILKD---LAGSDYDSYLASYNKYKYFSGTASDKDYDKVCMAFLAKALSAFREGGGSQLYTPPKLAVVQSLkakLQ
>B2BW32	339	0.267	1.854E-97	4	499	500	2255	2758	3964
----NFMQESFKMSLIGVLLGALMiSLIAPTFT--P-SVVELAASGYKVIDNGVIRPIVETDNCFANKYAGFNDWYYGFvGKYPYNSVDCPVVVALTTiMDAnmkGAIVPGYAGNMAW-LNGQIVHYrhEFSWFtgsSAEGIVGYTRDIVVYGEDFIKSLALISARCVKLMMVSER--LYCYGGsNDAIDALPFTAIQPHVVYNDAIGVGkLVVPEQLLYKPY-IVYTQAREYCRAGVCEQAKEGYCINFNGEWALFNQHYTSKDGVYCGETPMSVVMSIINAYI----Y-QGTTTSFFNrfCVLSVMmlIALVAlVYVVKFQAFFKTYAGLACAILLSWGFNAIMLLSYSVNPIVVMPLIVVYMYVALTVTTPTAIIMHVAFLVTIVPMLPYSLMAiygAYVLLMYTSVACWFV----KTKVssgkLFEKGEFVaDFDTAARSTFLINNSVYVKLVNEV---GDKFQKYLSGYARLKYYSGSGGDQECLDACRATLANALENFKNTQVEVLYTPPRFGVNlVTRLQ
>B2BW31	339	0.267	1.854E-97	4	499	500	2255	2758	6663
----NFMQESFKMSLIGVLLGALMiSLIAPTFT--P-SVVELAASGYKVIDNGVIRPIVETDNCFANKYAGFNDWYYGFvGKYPYNSVDCPVVVALTTiMDAnmkGAIVPGYAGNMAW-LNGQIVHYrhEFSWFtgsSAEGIVGYTRDIVVYGEDFIKSLALISARCVKLMMVSER--LYCYGGsNDAIDALPFTAIQPHVVYNDAIGVGkLVVPEQLLYKPY-IVYTQAREYCRAGVCEQAKEGYCINFNGEWALFNQHYTSKDGVYCGETPMSVVMSIINAYI----Y-QGTTTSFFNrfCVLSVMmlIALVAlVYVVKFQAFFKTYAGLACAILLSWGFNAIMLLSYSVNPIVVMPLIVVYMYVALTVTTPTAIIMHVAFLVTIVPMLPYSLMAiygAYVLLMYTSVACWFV----KTKVssgkLFEKGEFVaDFDTAARSTFLINNSVYVKLVNEV---GDKFQKYLSGYARLKYYSGSGGDQECLDACRATLANALENFKNTQVEVLYTPPRFGVNlVTRLQ
>F1BYL7	324	0.559	3.461E-92	255	499	500	25	269	1105
---------------------------------------------------------------------------------------------------------------------------------------------------------------------------------------------------------------------------------------------------------------CGADVVDLLFNMLTPIFTPVGGFDVTMSVLAGGLLAIAITLFSYYMLKLRRAFGDYQQTVVVNALTFLCSFLVLCVSTQYSFLPTLYSFLYFYCSLYMANEVSMVMHLSWLVMFVPVVPFWCTVTYITFTCSKHVYWFFQNFCKKRVVVGDTSFGSFVEAATSTFMINKDMYAKLRAESFLSSVQYGRYLAMFNKYKYFNGSMDTESYREAACCHLAKAMKDFSEQGMDVLYQPPNCSLASAVLQ
>A0A2U9I5U9	314	0.252	1.120E-88	5	496	500	1958	2447	3550
-----WLRLFVAYAIIFcvsYFADCVMQQTPPMYKIDIPAD------DFRVIRNGVLDIIRPDDTCFSNKFLAFDGWYV---KPYTNSPHCPVVVGSVF-TNGAVVTGIPG-MLLHREGLIVHIfdklatnvlgHLNVlkhalWNRGGVVGYTRDTVVTGNSYLDSIALFNSQCAYLTYKSTREL-YCYDRVDDKHRL-YMDVLPHVTYVVDtlDGgqaNLV-IPEQLLYWPYLVKFVQST-YCRMGHCFDTKPGYCVSFVSKFIYYSD--TTEPGVFCGDTIPHLIANIFMGVVLGTDVFKSSVMLVFttSMIIAIIV-----FVLTIQRFFKHYTMFVAYVVLTALANFVGLVVAYYIPIFLIPFYVSYVYIMLVST---PIIRAIGLAFMAITLVPL-MSNVLIVAivVCFG--IYGVSYYLWTVVSIGHANFTSFYTASKSTFVIDNKIYVDLMN---LAGDNFDTYLASYAKYRYYSGSADSNEYNKVCVAFLAKAMDTFKQAGgvGSVLYTPPKLAVVQA---
>H9BR16	308	0.262	6.351E-87	6	496	500	1984	2485	6280
------LKLFLLVSVVAFLASC---FVTWLFTLTPPTTMSHvEASNFRVIRNGVIDSIRADDYCFSNKYVAFDSFIS---RPYINFPSCPVVIANVY-VAGDSVPGIPGhlfhrdNI--IMHAYDLHkYTLQHLFETPastwNVpevaGYTQ-YSAVQGSYKDSYALFTSKCTYLSYKGDREL-YCYDNmtvqetlsfmGEVEtvinkTVKLYSELKPHVRYmtDTVDGKIhdVIIPEQLWYVPY-LVKFTTNLYCRIGECFKTNPGYCLSFTNKFVVNDG--IQQPGVYCGDTLVQLLTNMFFGVVSATDIMKSSTALLLSTSLIIGIVFL---VMLFQRIFKQYTSFVGVVVLNAFLNIIGLiILTICKP-LAYGFFGLYFYVTLTLTPITRSIIYVFMVVTLLPHVSNLLLLAFFIVML------FYNIYKYVRVVkYTaSGGFKTFLDASKATFVISNDKYVEMLN---LAGSEYDTYLASYARYRYYSGTTDSAEYNKVCMAFLAKALDNFKTSGGSVLYTPPKLTVVQA---
>A0A2P1GNM0	297	0.262	5.146E-83	36	499	500	486	954	4935
------------------------------------SNFYNGYSrDYRVIDNGVVRSINEDDVCFYNRHDYFDQWL---GRTYENEPNCPIVVGVKDyeGDGVFVqHTGV--FLQKI--GRSFVYFLQAsyntFLSGGGVNYfTGNSVVKADNFYNSIAWFISRCTRFNLGDGARY-FCYNgPNDVSGASYYFNILPHVKYEYADfvGKFV-IPEILLEFPY-VARFKGISYCRMGSCETSTEGVCISLTSQWVLYNSNYSSKSGVSCGRTFGSIFYDVLMVPFEPLSTGKFLWQLGISSVVILFVIIGCYWYVRFQNVFRGLSMPILCLLLAYFANIFILMIYHSCPFILIFWVCCYNYIILCLERMYGLILHAVFMLVFMSVMPFWFLALYILFYCF--WYGTFLCFFSKNIVnrklYVDGKFVaDYDSACTQTFVIRAAEFASLFNEM-DSG-VFERYLQNYQKLKYFNGPMNDKQYMDAARSYLAFSLASYRASGMDTLYTPPCANFTSpiTKLQ
>A0A2H4MZ81	289	0.261	2.535E-80	3	499	500	2125	2614	6381
---TRWFKSLWVILIvVCVLTASSLFFIQTssvAYNNVKHPNLELKQSNFKfsMIKDGYVVPLEKDLQCVWSPYKDFNKWYKkYYGGEVTHSRSCPIIVGpRFDDSPTFTRPNTPAPFQYI-NNNIVFFLEESK-LDSGVCYDENGV-QHMNLTTSKCIFNSFCTTL--VVDKKVDFCADVN-TEYVKPYKQLQPHTKYpTLEKDRYIAFPRELLNTLYRVVETKAMTYCKAGICFESKQGYCVGDVDKWIVFDDNTDN----FCFGGVKDLVKLFYDTAVSPIDVVLFSGRiLVLWFSVIVFVVMVFV-FLKFKRVFGDWCLAVFMVIVAAVVN-TIMIVFSNNVIVLVVYAIMYKAVSNTLQN--SVLLDIVYIIAHCTVTPWWLLVIYVVHTLYRVAPTLFQ-FNVSKALYCGNEFvGTFDTASMGTFLLDKHAAVKLLNSI--TPQLLNDYANMYNKYKNMSGSVEQSDYSSACKAALAKALREFQQTGHDVLYMPPTISLTS-KLQ
>A0A0X8HHR0	209	0.349	2.513E-53	0	153	500	131	295	296
KIVggaPTWfnvlrdftLKGYVLATIIVFLCAVLMYLCLPTFSMVPVEFYEDRILDFKVLDNGIIRDVNPDDKCFANKHRSFTQWYHEHvGGVYDNSITCPLTVAVIAGVAGARIPDVP-TTLAWVNNQIIFFVSRVFANTGSVCYTPIDEIPYKSFFDSGCILPS----------------------------------------------------------------------------------------------------------------------------------------------------------------------------------------------------------------------------------------------------------------------------------------------------------------------------------------------------------
>A0A513Q8G9	198	0.272	1.261E-49	257	499	500	0	234	304
-----------------------------------------------------------------------------------------------------------------------------------------------------------------------------------------------------------------------------------------------------------------DSSLQLFSNLVLGTVSGIHIFTSTAALLGSTIVIILCVVA---VLAVQRFFKEYTTFVMYTCGLALVNIVGIALMYKCLVFAIFYYAIYLYFVLTFPSFKRNVALFYFAVVIVPHVSNMQLLALIVC-SIIYFLYTY----VHTVAKTAGKFSSFLDAAKATFVIDNEKYVLLKD---LAGAEFDQYLASYNKYKYFSGTASDKDYDKVCMAFLAKALSSFREGGGSQLYTPPKFAVVQSLktkLQ
>A0A481S0P5	151	0.307	5.762E-34	375	499	500	0	119	356
---------------------------------------------------------------------------------------------------------------------------------------------------------------------------------------------------------------------------------------------------------------------------------------------------------------------------------------------------------------------------------------YVIVGYVLILLCD----CLPSMLKLSTnLLEGDKFvGSFEHASKGTFVLNAHSCAKLVNEV--GQEKLERYAANYARYRHYSGNPNEADYRAACFAWLAKAIKDYQLNPQDKLYCAPTVSYNS-VLQ
>UPI0001BE64DC	142	0.391	3.848E-31	402	497	500	1	95	96
------------------------------------------------------------------------------------------------------------------------------------------------------------------------------------------------------------------------------------------------------------------------------------------------------------------------------------------------------------------------------------------------------------------LFEGDKFvGSFESAAMGTFVIDMRSYETLVNST--SLDRIKSYANSFNKYKYYTGSMGEADYRMACYAHLGKALMDYSVSRNDKLYTPPTVSVNSTL--
>UPI00024594B0	133	0.583	3.303E-28	405	499	500	0	93	94
---------------------------------------------------------------------------------------------------------------------------------------------------------------------------------------------------------------------------------------------------------------------------------------------------------------------------------------------------------------------------------------------------------------------GPLGSTFEEMALTTFMITKESYSKLKNSV--SDVAFNRYLSLYNKYRYFSGKMDTAAYREAACSQLAKAMETFNhNNGNDVLYQPPTASVTTSFLQ
>W6A935	52	0.678	8.428E-03	472	499	500	0	27	1172
----------------------------------------------------------------------------------------------------------------------------------------------------------------------------------------------------------------------------------------------------------------------------------------------------------------------------------------------------------------------------------------------------------------------------------------------------------------------------------------KALQTYSETGSDLLYQPPNCSITSGVLQ
>W5ZZQ3	52	0.678	8.428E-03	472	499	500	0	27	2582
----------------------------------------------------------------------------------------------------------------------------------------------------------------------------------------------------------------------------------------------------------------------------------------------------------------------------------------------------------------------------------------------------------------------------------------------------------------------------------------KALQTYSETGSDLLYQPPNCSITSGVLQ
>101
KIVNNWLKQLIKVTLVFLFVAAIFYLITPVHVMSKHTDFSSEIIGYKAIDGGVTRDIASTDTCFANKHADFDTWFSQRGGSYTNDKACPLIAAVITREVGFVVPGLPGTILRTTNGDFLHFLPRVFSAVGNICYTPSKLIEYTDFATSACVLAAECTIFKDASGKPVPYCYDTNVLEGSVAYESLRPDTRYVLMDGSIIQFPNTYLEGSVRVVTTFDSEYCRHGTCERSEAGVCVSTSGRWVLNNDYYRSLPGVFCGVDAVNLLTNMFTPLIQPIGALDISASIVAGGIVAIVVTCLAYYFMRFRRAFGEYSHVVAFNTLLFLMSFTVLCLTPVYSFLPGVYSVIYLYLTFYLTNDVSFLAHIQWMVMFTPLVPFWITIAYIICISTKHFYWFFSNYLKRRVVFNGVSFSTFEEAALCTFLLNKEMYLKLRSDVLLPLTQYNRYLALYNKYKYFSGAMDTTSYREAACCHLAKALNDFSNSGSDVLYQPPQTSITSAVLQ
>UniRef100_A0A088DIE1	700	0.537	8.170E-222	3	499	500	2905	3403	7247
---TTWLKRLLKVAMVMLLVCCILYCLLPSFKSQPLNMYSDEIIDFKVIEDGSLRDITADDTCFSNKHSSFVSWLSRNGFKMtTTSRHCPITVAVVAKKVGDVIPSLPGVVTRVlVRGQIMHFLARVFSAAANICYTPGTLIEYEDFLTSACVLPAECTIFKDSNGIAVPYCYDVNALQGSLPYSSLKHDVLYQLVDNSFIKFPKVLVEGAFRIVRTMTTQYCRHGVCEDSMAGLCLSLRGSWVLNNPYYTSQSGVYCGNDVVDLLMNILAPMFRPAGGMDITSSIVAGGILSLVITVVAYYILKLRRAFGDYQQVVVVNTLAFLCSFLVLCVSTQYPVLPTVYSILYFYMSLYMANEVSFIMHCSWCVMFVPIVPFWCTAVYITMTCSKHVYWFFQTFCKKNVVVHDATFSSFAEAALSTFMITRDVYVKLRAEAFLSAAQYNRYLSMFNRYKYFSGSMDTESYREAACCHLAKAMKDFSEQGSDILYQPPSCSLASAVLQ
>A0A088DIE1	700	0.537	8.170E-222	3	499	500	2905	3403	7247
---TTWLKRLLKVAMVMLLVCCILYCLLPSFKSQPLNMYSDEIIDFKVIEDGSLRDITADDTCFSNKHSSFVSWLSRNGFKMtTTSRHCPITVAVVAKKVGDVIPSLPGVVTRVlVRGQIMHFLARVFSAAANICYTPGTLIEYEDFLTSACVLPAECTIFKDSNGIAVPYCYDVNALQGSLPYSSLKHDVLYQLVDNSFIKFPKVLVEGAFRIVRTMTTQYCRHGVCEDSMAGLCLSLRGSWVLNNPYYTSQSGVYCGNDVVDLLMNILAPMFRPAGGMDITSSIVAGGILSLVITVVAYYILKLRRAFGDYQQVVVVNTLAFLCSFLVLCVSTQYPVLPTVYSILYFYMSLYMANEVSFIMHCSWCVMFVPIVPFWCTAVYITMTCSKHVYWFFQTFCKKNVVVHDATFSSFAEAALSTFMITRDVYVKLRAEAFLSAAQYNRYLSMFNRYKYFSGSMDTESYREAACCHLAKAMKDFSEQGSDILYQPPSCSLASAVLQ
>UniRef100_A0A2H4MWX1	693	0.397	1.715E-219	8	499	500	3141	3633	7467
--------SYVIYT--CFILSlilfCVLWSLMPTYTIH-HSDFQlPVYASFKVLDNGVIRDVSVNDVCFANKFQQFDSWYEsTYGLtYYTNSMACPIVVAVIDQDIGSTVFNVPTKVLR-YGYHVLHFITHALSTDGVQCYTPHYQIPYFNFYDSGCVLSSACTMFAMADGRPQPFCYTDGLMFNASLYSSLAPHVRYNLANANGyIRFPEVLREGLIRIVRTRAMTYCRTGLCESSDEGLCFNFNGSWVLNNEYYRSMPGTFCGRDVFDIVYQMIASLAQPVDFFALTASSAAGALLAIIVVLVFYYLIKLKRAFGDYTSVVVVNVVVWFVNFLMLFVFQVYPSLSIVYAAFYFYITLYFPSEISVIMHLQWVVMYGTIMPLWFCLSYIAIVISNHALWVFSYCRKLGTGVRSD--GTFEEMALTTFMITKDSYCKLKNS--LSDVAFNRYLSLYNKYRYYSGKMDTAAYREAACSQLAKAMDTFtNNNGSDVLYQPPTASVSTSFLQ
>H9AA39	682	0.406	1.145E-215	8	499	500	2818	3305	7151
--------SCFVVSLICF---IGLWCLMPTYSVHK-SDFElPIYASYKVLDNGVIRDVSVNDVCFANKFEQFDAWYEsTFGLtYYSNSMACPIVVAVIDQDIGSTVFNVPTKVLR-YGFHVLHFITHALSTDSVQCYTPHYQIPYSNFYDSGCVLSSACTMFAMSDGKPQPFCYTDGLMNNASLYSSLAPHVRYNLANvKGYIRFPEVLREGLVRIVRTRSMTYCRVGLCEVSDEGICFNFNGSWVLNNDYYRSLPGTFCGRDVFDLVYQFLSGLSQPVDFFALTASSIAGAILAIIVVLVFYYLIKLKRAFGDYTSVVVVNVIVWFVNFLMLFVFQVYPTLSCIYAAFYFYITLYFPSEISVIMHLQWVVMYGSIMPLWFSLLYIAIVISNHAFWVFSYCRKLGTGVRSD--GTFEEMALTTFMITKDSYCKLKNS--LSDVAFNRYLGLYNKYRYYSGKMDTAAYREAACSQLAKAMDTFtNNNGSDVLYQPPTASVSTSFLQ
>B7TYG6	680	0.411	7.553E-215	9	499	500	2759	3245	7094
---------CFVLSLVCF---IGLWCLMPTYTVHK-SDFQlPVYASYKVLDNGVIRDVSVEDVCFANKFEQFDQWYEsTFGLsYYSNSMACPIVVAVVDQDFGSTVFNVPTKVLR-YGYHVLHFITHALSADGVQCYTPHSQISYSNFYASGCVLSSACTMFAMADGSPQPYCYTEGLMQNASLYSSLVPHVRYNLANAkGFIRFPEVLREGLVRIVRTRSMSYCRVGLCEEADEGICFNFNGSWVLNNDYYRSLPGTFCGRDVFDLIYQLFKGLAQPVDFLALTASSIAGAILAVIVVLVFYYLIKLKRAFGDYTSVVFVNVIVWCVNFMMLFVFQVYPTLSCVYAICYFYATLYFPSEISVIMHLQWLVMYGTIMPLWFCLLYISVVVSNHAFWVFSYCRRLGTSVRSD--GTFEEMALTTFMITKDSYCKLKNS--LSDVAFNRYLSLYNKYRYYSGKMDTAAYREAACSQLAKAMDTFtNNNGSDVLYQPPTASVSTSFLQ
>A0A1S6KXQ5	679	0.409	1.940E-214	9	499	500	2759	3245	7094
---------CFVLSLVCF---IGLWCLMPTYTVHK-SDFQlPVYASYKVLDNGVIRDVSVEDVCFANKFEQFDQWYEsTFGLsYYSNSMACPIVVAVVDQDFGSTVFNVPTKVLR-YGYHVLHFITHALSADGVQCYTPHSQISYSNFYVSGCVLSSACTMFAMADGSPQPYCYTEGLMQNASLYSSLVPHVRYNLANAkGFIRFPEVLREGLVRIVRTRSMSYCRVGLCEEADEGICFNFNGSWVLNNDYYRSLPGTFCGRDVFDLIYQLFKGLAQPVDFLALTASSIAGAILAVIVVLVFYYLIKLKRAFGDYTSIVFVNVIVWCVNFMMLFVFQVYPTLSCVYAICYFYATLYFPSEISVIMHLQWLVMYGTIMPLWFCLLYISVVVSNHAFWVFSYCRQLGTSVRSD--GTFEEMALTTFMITKDSYCKLKNS--LSDVAFNRYLSLYNKYRYYSGKMDTAAYREAACSQLAKAMDTFtNNNGSDVLYQPPTASVSTSFLQ
>A0A0K2RVH4	676	0.407	1.753E-213	9	499	500	2797	3283	4421
---------CFVLSLVCF---IGLWCLMPTYTVHK-SDFQlPVYASYKVLDNGVIRDVSVEDVCFANKFEQFDQWYEsTFGLsYYSNSMACPIVVAVVDQDFGSTVFNVPTKVLR-YGYHVLHFITHALSADGVQCYTPHSQISYSNFYASGCVLSSACTMFAMADGSPQPYCYTEGLMQNASLYSSLVPHVRYNLANAkGFIRFPEVLREGLVRIVRTRSMSYCRVGLCEEADEGICFNFNGSWVLNNDYYRSLPGTFCGRDVSDLIYQLFKGLAQPVDFLALTASSIAGAILAVIVVLVFYYLIKLKRAFGDYTSIVFVNVIVWCVNFMMLFVFQVYPTLSCVYAICYFYATLYFPSEISVIMHLQWLVMYGTIMPLWFCLLYISVVVSNHAFWVFAYCRRLGTSVRSD--GTFEEMALTTFMITKDSYCKLKNS--LSDVAFNRYLSLYNKYRYYSGKMDTAAYREAACSQLAKAMDTFtNNNGSDVLYQPPTASVSTSFLQ
>A0A0K2RVJ3	670	0.403	1.431E-211	9	499	500	2794	3280	4418
---------CFVLSLVCF---IGLWCLMPTYTVHK-SDFQlPVYASYKVLDNGVIRDVSVEDVCFANKFEQFDQWYEsTFGLsYYSNSMACPIVVAVVDQDFGSTVFNVPTKVLR-YGYHVLHFITHALSADGVQCYTPHSQISYSNFYASGCVLSSACTMFAMADGSPQSYCYTEGLMQNASLYSSLVPHVRYNLANAkGFIRFPEVLREGLVRIVRTRSMSYCRVGLCEEADEGICFNFNGSWVLNNDYYRSLPGTFCGRDVSDLIYQLFKGLAQPVDFLALTASSIAGAILAVIVVLVFYYLIKLKRAFGDYTSIVFVNVIVWCVNFMMLFVFQVYPTFSCVYAICYFYATLYFPSEISVIMHLQWLVMYGTIMPLWFCLLYISVVVSNHAFWVFAYCRRLGTSVRSD--GTFEEMALTTFMITKDSYCKLKNS--LSDVAFNRYLSLYNKYRYYSGKMDTAAYREAACSQLAKAMDTFtNNNGSDVLYQPPTASVSTSFLQ
>D7PJX9	655	0.406	4.148E-206	6	499	500	2840	3333	4471
------FSRMLQWLFVANLICfIVLWAFMPTYAVHK-SDMQLsLYASFKVIDNGVLRDVSVTDACFANKFNQFDQWYEsTFGLaYYRNSKACPVVVAVIDQDIGHTLFNVPTKVLR-YGFHVLHFITHAFATDSVQCYTPHMQIPYDNFYASGCVLSSLCTMLAHADGTPQPYCYTEGVMHNASLYSSLAPHVRYNLASSNGyIRFPEVVSEGIVRVVRTRSMTYCRVGLCEEAEEGICFNFNSSWVLNNPYYRAMPGTFCGRNAFDLIHQVLGGLVQPIDFFALTASSVAGAILAIIVVLAFYYLIKLKRAFGDYTSVVVINVIVWCINFLMLFVFQVYPTLSCLYACFYFYTTLYFPSEISVVMHLQWLVMYGAIMPLWFCISYVAVVVSNHALWLFSYCRKLGTEVRSD--GTFEEMALTTFMITKESYCKLKNSV--SDVAFNRYLSLYNKYRYFSGKMDTAAYREAACSQLAKAMDTFNhNNGNDVLYQPPTASVTTSFLQ
>D7PJX8	655	0.406	4.148E-206	6	499	500	2840	3333	7179
------FSRMLQWLFVANLICfIVLWAFMPTYAVHK-SDMQLsLYASFKVIDNGVLRDVSVTDACFANKFNQFDQWYEsTFGLaYYRNSKACPVVVAVIDQDIGHTLFNVPTKVLR-YGFHVLHFITHAFATDSVQCYTPHMQIPYDNFYASGCVLSSLCTMLAHADGTPQPYCYTEGVMHNASLYSSLAPHVRYNLASSNGyIRFPEVVSEGIVRVVRTRSMTYCRVGLCEEAEEGICFNFNSSWVLNNPYYRAMPGTFCGRNAFDLIHQVLGGLVQPIDFFALTASSVAGAILAIIVVLAFYYLIKLKRAFGDYTSVVVINVIVWCINFLMLFVFQVYPTLSCLYACFYFYTTLYFPSEISVVMHLQWLVMYGAIMPLWFCISYVAVVVSNHALWLFSYCRKLGTEVRSD--GTFEEMALTTFMITKESYCKLKNSV--SDVAFNRYLSLYNKYRYFSGKMDTAAYREAACSQLAKAMDTFNhNNGNDVLYQPPTASVTTSFLQ
>A0A096XNH7	649	0.398	4.633E-204	13	499	500	2712	3194	7043
-------------SLICF---VMLWALLPTYSVYK-SDMQlPAYASFKVIDNGVVRDVSVDDVCFANKFLQFDQWYEsTFGLtYYRNSMACPIVVAVIDEDIGSTMFNVPTKVIR-YGFHVLHFLTHAFATDSVQCYTPHVQVSYNDFYASGCVLSSLCTMFSMADGTPQPYCYTEGIMKNASLYASLVPHTRYSLANSNGyIRFPEVISESIVRIVRTRSMTYCRVGMCEQAEEGVCFNFNGSWVLNNNYYRGMPGTFCGRDVFDIMYQFFGSLVRPIDFFALTASSVAGAILAIIVVLVFYYLIKLKRAFGDYTSVVVINIVVWCVNFLMLFVFQVYPTLACVYACFYFYVTLYFPSEIGVIMHLQWIVMYGTIMPLWFCVLYVAIVVSNQALWLFSYCRKIGTDVRSD--GTFEEMALTTFMITKDSYCKLKNSV--SDVTYNRYLSLYNKYRYYSGKIDTAGYREAACSQLAKAMETFNhNNGNDVLYQPPAASVSTSFLQ
>P0C6F5	648	0.808	8.688E-204	0	499	500	2746	3245	4388
KIVSTWFKLMLKATLLCVLAALFCYIIMPVHSLSVHDGYTNEIIGYKAIQDGVTRDIMATDDCFANKHAGFDSWFSQRGGSYRNDKSCPVVAAIITREIGFIVPGLPGTVLRAINGDFLHFLPRVFSAVGNICYTPSKLIEYSDFATSACVLAAECTIFKDAMGKPVPYCYDTNLLEGSISYSELRPDTRYVLMDGSIIQFPNTYLEGSVRVVTTFDAEYCRHGTCERSEAGVCLSTSGRWVLNNEHYRALPGVFCGVDAMNLIANIFTPLVQPVGALDVSASVVAGGIIAILVTCAAYYFMKFRRAFGEYNHVVAANALLFLMSFTILCLAPAYSFLPGVYSIFYLYLTFYFTNDVSFLAHLQWFAMFSPIVPFWITAIYVFCISLKHCHWFFNNYLRKRVMFNGVTFSTFEEAALCTFLLNKEMYLKLRSETLLPLTQYNRYLALYNKYKYFSGALDTTSYREAACCHLAKALNDFSNSGADVLYQPPQTSITSAVLQ
>P0C6V9	648	0.808	8.688E-204	0	499	500	2746	3245	7079
KIVSTWFKLMLKATLLCVLAALFCYIIMPVHSLSVHDGYTNEIIGYKAIQDGVTRDIMATDDCFANKHAGFDSWFSQRGGSYRNDKSCPVVAAIITREIGFIVPGLPGTVLRAINGDFLHFLPRVFSAVGNICYTPSKLIEYSDFATSACVLAAECTIFKDAMGKPVPYCYDTNLLEGSISYSELRPDTRYVLMDGSIIQFPNTYLEGSVRVVTTFDAEYCRHGTCERSEAGVCLSTSGRWVLNNEHYRALPGVFCGVDAMNLIANIFTPLVQPVGALDVSASVVAGGIIAILVTCAAYYFMKFRRAFGEYNHVVAANALLFLMSFTILCLAPAYSFLPGVYSIFYLYLTFYFTNDVSFLAHLQWFAMFSPIVPFWITAIYVFCISLKHCHWFFNNYLRKRVMFNGVTFSTFEEAALCTFLLNKEMYLKLRSETLLPLTQYNRYLALYNKYKYFSGALDTTSYREAACCHLAKALNDFSNSGADVLYQPPQTSITSAVLQ
>I1TMH0	640	0.406	4.671E-201	5	499	500	2843	3330	7176
-----WL---FVANLICF---IVLWALMPTYAVHK-SDMQlPLYASFKVIENGVLRDVSVTDACFANKFNQFDQWYEsTFGLAYcRNSKACPVVVAVIDQDIGHTLFNVPTKVLR-HGFHVLHFITHAFATDSVQCYTPHMQIPYDNFYASGCVLSSLCTVLAHADGTPHPYCYTEGVMHNASLYSSLVPHVRYNLASSNGyIRFPEVVSEGIVRVVRTRSMTYCRVGLCEEAEEGICFNFNSSWVLNNPYYRAIPGTFCGRNAFDLIHQVLGGLVQPIDFFALTASSVAGAILAIIVVLAFYYLIKLKRAFGDYTSVVVINVIVWCINFLMLFVFQVYPTLSCLYACFYFYTTLYFPSEISVVMHLQWLVMYGAIMPLWFCIIYVAVVVSNHALWLFSYCRKIGTEVRSD--GTFEEMALTTFMITKESYCKLKNSV--SDVAFNRYLSLYNKYRYFSGKMDTAAYREAACSQLAKAMETXNhNNGNDVLYQPPTASVTTSFLQ
>Q0ZJJ1	640	0.414	4.671E-201	13	499	500	2910	3392	7241
-------------SLICF---ILLWALLPTYSVYK-SDIHlPAYASFKVIDNGVVRDISVNDLCFANKFFQFDQWYEsTFGSvYYHNSMDCPIVVAVMDEDIGSTMFNVPTKVLR-HGFHVLHFLTYAFASDSVQCYTPHIQISYNDFYASGCVLSSLCTMFKRGDGTPHPYCYSDGVMKNASLYTSLVPHTRYSLADSNGfIRFPDVISEGIVRIVRTRSMTYCRVGACEYAEEGICFNFNSSWVLNNDYYRSMPGTFCGRDLFDLFYQFFSSLIRPIDFFSLTASSIFGAILAIVVVLVFYYLIKLKRAFGDYTSVVVINVVVWCINFLMLFVFQVYPICACVYACFYFYVTLYFPSEISVIMHLQWIVMYGAIMPFWFCVTYVAMVIANHVLWLFSYCRKIGVNVCSD--STFEETSLTTFMITKDSYCRLKNSV--SDVAYNRYLSLYNKYRYYSGKMDTAAYREAACSQLAKAMETFNhNNGNDVLYQPPTASVSTSFLQ
>I1TMI1	629	0.394	4.248E-197	5	499	500	2843	3329	4467
-----WL---FVANLICF---IVLWALIPTYAVHK-SDMQlPLYASFKVIENGVLRDVSVTDATSANKFNQFDQWYEsTFGLaYYRTS-SCPVVVAVIDQDIGHTLFNVPTKVLR-HGFHVLHFITHAFATDSVQCYTPHMQIPYDNFYASGCVLSSLCTMLAHADGTPHPYCYTEGVMHNASLYSSLVPHVRYNLASSNGyIRFPEVVSEGIVRVVRTRSMTYCRVGLCEEAEEGICFNFNSSWVLNNPYYRAMPGTFCGRNAFDLIHQVLGGLVQPIDFFALTASSVAGAILAIIVVLAFYYLIKLKRAFGDYTSVVVINVIVWCINFMMLFVFQVYPTLSCLYACFYFYTTLYFPSEISVVMHLQWLVMYGAIMPLWFCIIYVAVVVSNHALWLFSYCRKIGTEVRSD--GTFEEMALTTFMITKVSYCKLKNSV--SDVAFNRYLSLYNKYRYFSGKMDTAAYREAXCSQLAKAMETFNhNNGNDVLYQPPTASVTTSFLQ
>UniRef100_A0A5B8KHX0	628	0.262	5.817E-197	0	499	500	2291	2802	6672
KDTMSWFWFMVKFVVVCYL--IFTAGCLYVYhtdyygaKMHPMydinATFPVE--NFKVIENGVLRDLVSEDSCFSNKFLGFDDFWA---KTYTNSRDCPIVTALID-GTGFVAAGVPGHVHWVMDNtMFVHtaqaeakpwYAPSWFPQDDVVGYTIDSVVTQGEFYSSIATFPARC-MYLATSASPQLYCYGGeNDAPGAMSYDSVQPHRVYFQPNNVRFSIPQQIMYTPY-IVKLASDNYCRGSVCEKTKLGYCYSWNPRWVLYNDDYVSLPGVYCGSTIRELVFSMLGSFFTGVSP-NLYIHLTTMFLVLLGVMIIFALVIRFQGVFKAYTPVVFAVIMVWGLNVFMLCVYSYNPFVAVMLLALYCYMSLMVGRTVSTVMHLWVVFTFIMVVPWWLACVYiafVAYMYTPFAMWCYGTAKQTRKLYEGNEFvGNYDLAAQSTFVIRNVEFVKLCNEV---GDKLDIYLSAYARLKYYSGTGGEQDYLHACRAWLAYALDQFRANGVEVLYTPPKFSMGVTRLQ
>A0A0A7UXS1	620	0.393	4.276E-194	2	499	500	2799	3292	7141
--VSNVLFKCFIASLIVF---CTLWLFMPSYSVHK-SAYElPAYASFKVIDNGVVRDVDVKDVCFANKYAQFDQWYEsTFGLsYYSNHHSCPVVVAVIDKDIGSTVFNVPTKVLR-FGYHVLHFITYAFSADGVQCYTPHEQISYSDFYSSGCVLSSACTMFASDNGASQAYCYTEGLVQNASLYSSLRPHVRYSLANtHGYIRFPEVLREGLVRVIRTKAMTYCRVGLCESAEEGICFTFNGSWALNNEYYRKMPGTFCGRDFVDIFNQFVVGLAQPIDFFSLTMSSVVGAVLAIIIVLIFYYLIKLKRAFGDYTAVVVVNVIVWFINFVMLFVFQVYPTFAVIYALCYFYVTLYFPSEISVIMHLQWLVMYGTIMPIWFCILYVAAVVSNHAFWVFSYFRKLHTGIRSD--GTFEEMSLTTFMINKDTYCKLKNS--LSEVAFNKYLSLYNKYRYYSGKMDTAAYREAACSQLAKALDTFNhNNGNDVLYQPPTASVSTSFLQ
>A0A0F6WGL5	611	0.264	4.302E-191	0	499	500	2296	2807	6672
KDTMSWFWFIVKFVVVCYL--IFTAGCLYVYhtdyygvKMHPMydvnSTFPVE--NFKVIENGVLRDLVSEDNCFSNKFLGFDDFW---GKPYTNSRDCPIVTALID-GTGFVAAGVPGYVHWVMDNtMFIHtaqaeqkpwYAPSWFPQEDVVGYTIDSVITQGEFYSSIATFPARC-MYFATSAAPQLYCYGGeNDAPGAMPYESVQPHRDIFQPNNVRFSIPQQIMYTPY-IVKLASDNYCRGSVCEKTKLGYCYSWNPRWVLYNDDYVKLPGVYCGATVRELVFSMLGSFFTGVSP-NLYLHLTTMFLVLLCVMVVFALVIRFQGVFKAYTPVVFAVIMVWGLNVFMLCVYSYNPFVAVMLLALYCYMSLMVGRTVSTVMHLWVVFTFIMVVPWWLACVYiafIAYMYTPFAMWCYGTAKRTRKLYEGNEFvGSYDLAAQSTFVIRNVEFVKLSNEV---GEKLDVYLSAYARLKYYSGTGGEQDYLHACRAWLAYALDQYRANGVEVLYTPPKFSMGVSRLQ
>A0A1X9Y2W2	600	0.283	3.900E-187	6	499	500	2271	2775	3948
------FKSCCKWLLIFYI--IFTACCLGYYQmeMNKsfvHPLYDMnstmHVEGFKVIDKGVIRDIVPEDTCFSNKYANFDSFW---GKPYENSRNCPIVTAIID-GAGTVAAGVPGFVNWVMDGvMFIHmtqtdrkpwYIPTWFNRE-IVGYTQDSIITEGSFYTSIALFSARC-LYLTASNTPQLYCFNgDNDAPGALPFSSIIPHRVYFQPNGVRLIVPQQILHTPY-VVRFLSDSYCRGSVCEYTKPGYCVSLNSQWVLYNDEYTVKPGVFCGSTVRELVFNMVSTFFTGVNP-NIYMQLATMFLILVAVVLIFAVVIKFQGVFKAYATIVFTIILFWLINAFVLCVHSYNSVLAVMLLVLYCYASLVTSRNTAIIMHCWLVFTFGLIVPIWLACAYlgfVMYMYTPLFFWCYGTTKNTRKLYDGNEFvGNYDLAAKSTFVIRGSEFVKLTNEI---GDKFETYLSAYARLKYYSGTGSEQDYLQACRAWLAYALDQYRNSGVEIVYTPPRYSIGVSRLQ
>A0A1X9Y2V9	599	0.276	1.001E-186	4	499	500	2253	2759	3933
----NWFKSCCKWLLIFYV--LFTLCCLGCYHMETNksfvrPMYDVnstmHVEGFKVIDKGVIRDIVPEDACFSNKFANFDAFW---GKPYVNSRDCPIVTAVID-GAGTIAAGVPGFVDWVLDGvMFVHmtqterkpwYIPTWFNRE-IVGYTQDSIITEGSFYTSIALFSARC-LYLTASNTPQLYCFNGhNDAPGALPFSSITPHRVYFQPNGVRLIIPQQIMHTPY-VVKFLSDSYCRGSVCEYTKPGYCVSLNSQWVLFNDEYTSKPGVFCGSTVRELMFNMVSTFFTGVNP-NIYMQLATMFLILVVVVLIFAMVIKFQGVFKAYATIVFTIMLVWVVNAFILCVHSYNSVVAVILLVIYCYASLVTSRNTAIIMHCWLVFTFGLIVPIWLACcylAFVLYMYTPLLFWCYGTTKNTRKLYDGNEFvGTYDLAAKSTFVIRGPEFVKLTNEI---GDKFEHYLSAYARLKYYSGTGSEQDYLQACRAWLAYALDQYRNSGVEIVYTPPRYSIGVSRLQ
>A0A1L2FT79	595	0.281	1.236E-185	2	499	500	2290	2801	6653
--VTNTFKkvrSCCKWLLIFYV--LFTACCLGYYHmeMSKsfaHPMYDVnatlHVEGFKVIDKGVIRDIVPEDTCFSNKFVNFDAFW---GRPYDNSRDCPIVTAIID-GAGTVAAGVPGFVQWVMDGvMFIHmtqterkpwYIPTWFNRE-IVGYTQDSIITEGSFYTSIALFSARC-LYLTASNTPQLYCFNgDNDAPGALPFGSIVPHRVYFQPNGVRLIVPQQILHTPY-IVKFVSDSYCRGSVCEYTRPGYCVSLDSKWVLFNDEYTVKPGVFCGSTVRELMFNMVNTFFTGVNP-NIYMQLATMFLILVVVVLIFAMVIKFQGVFKAYATIVFTIMLVWVINAFILCVHSYNSVLAVILLVLYCYASLVTNRNTSIIMHCWLVFTFGLIVPMWIACCYlsfVLYVYTPFFFWCYGTTKNTRKLYDGNEFvGNYDLAAKSTFVIRGSEFVKLTNEI---GDKFDAYLSAYARLKYYSGTGSEQDYLQACRAWLAYALDQYRNSGVEMVYTPPRYSIGVSRLQ
>G3FER5	593	0.277	1.114E-184	5	499	500	2273	2778	3952
-----WIKSCCKWLLIFYV--IFTLCCLGYHHMeiNKsfvHSMYDVnstmHVEGFKVIDKGVLREIVPEDTCFSNKFANFDAFW---GRPYVNSRDCPIVTAIID-GAGTVAAGVPGFVQWVMDGvMFIHmtqterkpwYIPTWFNRE-IVGYTQDSIITEGSFYTSIALFSARC-LYLTASNTPQLYCFNgDNDAPGALPFSSIIPHRVYFQPNGVRLIVLQQMMHTPY-IVKFLSDSYCRGSVCEHTKPGYCVSLNSQWVLFNDEYASQPGVFCGSTVRELMFNMVSTFFTGVNP-NIYMQLATMFLILVVVVLIFAMVIKFQGVFKAYASIVFTIMLVWVINAFVLCVHSYNSVLAVILLVLYCYASLVTSRNTSIIMHCWLVFTFGLIVPLWVACcylAFVLYIYTPLFFWCYGTTKNSRKLYDGNEFvGNYDLAAKSTFVIRGPEFVKLTNEI---GDKFDAYLSAYARLKYYSGTGSEQDYLQACRAWLAYSLDQYRNSGVEIVYTPPRFNVGVSRLQ
>Q6VMD5	591	0.271	5.361E-184	5	499	500	2292	2797	3971
-----WFRSCCKWLLVFYL--LFTVCCLGYYQweMSrefPHPMYDFnstmHVEGFKVIDKGVLRDIMPEDTCFSNKYVNFDSFW---GKPYVNSRDCPIVTAIID-GAGTVAAGSPGFVQWVMDGvMFIHmtqterrpwYIPTWFNRE-IVGYTHDSIVTEGEFYTSIALFASRC-LYLTSSNTPQLYCFNGDsDAPGALPFANILPHRVYFQPNGVRLIVPQQIMHTPY-IVRLVSDSYCRGSVCEYTKPGYCVSMNSQWVLFNDEYTSKPGVFCGATVRELLFSMVSTFFTGVNP-NIYMQLATMFLILVAVVLVFAMVIKFQGVFKAYATTVFTIMLVWVINAFVLCVHSYNNVLAIILLVLYCYLSLVTSRNTAIIMHCWLVFTFGLIVPSWIACVYlgfVLYMYTPLVLWCYGTTKNCRKLYEGNEFvGNYDLAAKSTFVIRGPEFVKLTNEI---GDKFDAYLSAYARLKYYSGTGSEQDYLQACRAWLAYALDQFRSSGVEVVYTPPRYSIGVSRLQ
>A0A1L5YN94	589	0.283	2.579E-183	6	499	500	2275	2779	3953
------FKSCCKWLLVSYF--LLTLCCLGYYQwemsrdfAQPMYDFNTtmHVEGFKVIDKGVVRDIVPEDTCFSNKFVNFDAFW---GKPYDNSRDCPIVTAIID-GVGTIAAGVPGFIGWVMDGvMFIHmtqterkpwYVPTWFNRE-IVGYTQDSIITEGSFYTSIALFSARC-LYLTASNTPQLYCFNGvNDAPGALPFSSITPHRVYFQPNGVRLIVPQQIMHTPY-IVKLVSDSYCRGSVCEYTKPGYCVSMNSQWVLFNGDYTSKPGVFCGSTVRELLFNMVSTFFTGVNP-NIYMQLATMFLILVVVVLIFAMVIKFQGVFKAYATIVFTIMLVWVINAFVLCVHSYNSVLAVILLVLYCYASLVTSRNTSIIMHCWLIFTFGLIVPTWLACCYlgfVLYVYTPLFFWCYGTTKNSRKLYEGNEFvGNYDLAAKSTFVIRGSEFVKLTNEL---GDKFETYLSAYARLKYYSGTGSEQDYLQACRAWLAYALDQYRNSGVEVVYTPPRYSIGVSRLQ
>A0A0E4G3S8	586	0.285	1.698E-182	6	499	500	2271	2775	3948
------FKSCFKWLFVFYI--LFTACCLGYYHMevNKsfvHPVYDVsatmHVEGFKVIDKGVIRDIVSEDTCFSNKFANFDTFW---GEPYVNSRDCPIVTAVID-GTGTIAAGVPGFVDWVLDGvMFIHmtqterkpwYIPTWFNRE-IVGYTQDSIITEGSFYTSIALFSARC-LHLTASNTPQLYCFNgDNDAPGALPFGSIIPHRVYFQPNGVRLIVPQQILHTPY-IVKFVSDSYCRGSVCEYTKPGYCVSLNSQWVLFNDEYTSKPGVFCGSTVRELMFNMVSTFFTGVNP-NIYMQLATMLLILVVVILIFAMVIKFQGVFKAYATIVFTIMLVWVVNAFILCVHSYNSVVAVILLVIYCYASLVTSRNTAIIMHCWLVFTFGLIVPIWLACcylAFVLYMYTPLFFWCYGTTKNTRKLYDGSEFvGNYDLAAKSTFVIRGSEFVKLMNEV---GDKFEHYLSAYARLKYYSGTGSEQDYLQACRAWLAYALDQYRNSGVEIVYTPPRYSIGISRLQ
>A0A140HEW3	583	0.273	2.096E-181	5	499	500	2263	2768	3941
-----WLKSCFKWLFIFYI--LFTACCLSYYYvgMDRsfvHPMYDVnstlHVEGFKVIDKGVIREIVSEDTCFSNKYINFDAFW---GKPYENNRNCPIVTAVIDSD-GTVAAGVPGFVSWVLDGaMFVHmtqterkpwYIPTWFNRE-IVGYTQDSIITEGSFYTSIALFSARC-LYLTASNIPQLYCFNgDNDAPGALPFGSIIPHRVYFQPNGVRLIVPQQIMHTPY-IAKFISDSYCRGSVCEYTKPGYCVSLNSQWVLFNDEYTSKPGVFCGSTVRELMFNMVSTFFIGVNP-NIYMQLATMFLILVVVVLIFAMVIKFQGVFKAYATIVFTIMLVWFINAFILCVHSYNSVVAVILLVLYCYVSLVTSRNTSIIMHCWLVFTFGLIIPIWLACFYlgfILYMYTPLFFWCYGTTKNTRKLYDGNEFvGNYDLAAKSTFVIRGPEFVKLTNEI---GDKFEHYLSAYARLKYYSGTGSEQDYLQACRAWLAYALDQYRSSGVEIVYTPPRYSIGVSRLQ
>B3TD47	583	0.276	2.869E-181	5	499	500	2269	2772	3945
-----WFKSCCKWLLIFYV--FFTLCCLGYYHmeMNKiHPMYDTnstmHVEGFKVIDKGVIRDIVPEDTCFSNKFASFDAFW---GKSYENSRDCPIVTAIID-GAGTVAAGVPGFVDWVMDGvMFIHmvqtdrrpwYVPTWFNRE-IVGYTQDSIVTEGSFYTSIALFSARC-LYLTASNTLQLYCFNgDNDVPGALPFSSIIPHRVYFQPNGVRLIVPQQIMHTPY-IVKLLSDSYCRGSVCEYTKPGSCMSLNTQWVLFNDEYTVQPGVFCASTIRELVFNMVSTFFAGVNP-NIYMHLATMFLILVAVVLIFAMVIKFQGVFKAYATVVFTIMLVWVINAFVLCVHSYNSVVAAILLVLYCYASLVTSRNTSIIMHCWLVFTFGLIVPIWLACcylAFVLYVYTPLFFWCYGTTKNSRKLYDGNDFvGNYDLAAKSTFIIRGSEFVKLTNEV---GDKFEAYLSAYARLKYYSGTGSEQDYLQACRAWLAYALDQYRNSGVEIVYTPPRYSIGVSRLQ
>A0A1U9WSM9	578	0.281	1.244E-179	6	499	500	2275	2779	6631
------FKSCCKWLLVFYL--IFTVCCLGYYQweMSRefaHPMYDVnstmHVEGFKVIDKGVLRDIVPEDTCFSNKYVNFDSFW---GKSYVNSRDCPIVTAIID-GSGTVAAGVPGFVQWVMDGVvFIHmtqterkpwYIPTWFNRE-IVGYTHDSIITEGEFYTSIALFASRC-LYLTSSNTPQLYCFNgDNDAPGALPFASILPHRVYFQPNGVRLIVPQQIMHTPY-VVKLVSDSYCRGSVCEVTKPGYCVSMNSQWVLFNYEYTIKPGVFCGSTVRELLFSMVSTFFTGVNP-NIYMQLATMFLTLVAVVLVFAMVIKFQGVFKAYATTVFTIMLVWLINAFVLCVHSYNSVLAIILLVIYCYASLVASRNTAITMHCWLVFTFGLIVPNWIACVYlgfVLYMYTPLLLWCYGTTKNCRKLYEGNDFvGNYDLAAKSTFVIRGPEFVKLTNEI---GDKFEHYLSAYARLKYYSGTGSEQDYLQACRAWLAYALDQFRSSGVEVVYTPPRYSIGVSRLQ
>B3TD59	573	0.278	7.378E-178	2	499	500	2269	2780	6637
--VNNtfkWFKSCFKRFFIFYI--LFTACCLGYYYMEtnrsfVHPMYDVnstlHVEGFKVIDKGVLREIMPEDTRFSNKYVNFDSFW---GKPYDNSRNCPIVTAVIDGD-GTVAVGVPGFVSWVMDGAiFLHmtqterkpwYIPTWFDRE-IVGYTQDSIINEGSFYTSIALFSARC-LYLTASNTPQLYCFNGeNDAPGALPFGSIMPHRVYLQPNGVRLIVPQQILHTPY-IAKFVLDSYCRGSVCEYTRPGYCVSLNSQWVLFNDEYTSKPGVFCGSTFRELMFNMVSTFFTGVNP-NIYIQLATMFLILVVVVLIFAMVIKFQGVFKAYATIVFTIMLVWVINAFVLCVHSYNSILAVILLLIYCYASLVTSRNTAIIMHCWLVFTFGLIVPMWLACCYlgfVIYMYTPLVVWCYGTTKNTRKLYDGNEFvGNYDLAAKSTFVIRGSEFVKLTNEI---GDKFEAYLSAYARLKYYSGTGSEQDYMQACRAWLAYALDQYRNSGVEIVYTPPPYSIGVSRLQ
>B1PHI6	564	0.264	7.388E-175	7	499	500	2736	3202	6988
-------WWVCAAIITFFLCLSISEGLVAT----SFADF-----GFKYIKDGVMHDFDQPLSCVHNVFDNFNSWHEaRFGSIPSNMLKCPIVVGTLD-DV-RNVPGVPSGIVLV--GKTLVFAIKAVFTDAGNCYGLNGLTT-----AGACLFNSACTKLEGLGGTHV-YCYKDGLFEGSKRYFDLVPHSNYKMEDGNFVKLPETLVNGFgINIIRTMETTYCRVGECLKSKAGVCFGAN-RFFVYNDDFGSD--YICGNGLMSFVKNLFNTFTMSLSVMALSGQVIFNCVVAAMAIFICFLVVKFKRMFGDLSYGVCSVIAAVTINNLSYVFTQNMLFM-FVYATFYFLAVRNL--NYAWIWHASYVVAYFNLAPWFIIVWYVVTMLTG----LLPSVLKLKIstnLFEGDKFvGTFENAAFGTFVIDMHSYEKLVNSI--TPEKLKQHASMFNKYKYYSGSASEADYRCACFAHLAKAMTDYAANHQDMLYSPPSISYNST-LQ
>UniRef100_B1PHI6	564	0.264	7.388E-175	7	499	500	2736	3202	6988
-------WWVCAAIITFFLCLSISEGLVAT----SFADF-----GFKYIKDGVMHDFDQPLSCVHNVFDNFNSWHEaRFGSIPSNMLKCPIVVGTLD-DV-RNVPGVPSGIVLV--GKTLVFAIKAVFTDAGNCYGLNGLTT-----AGACLFNSACTKLEGLGGTHV-YCYKDGLFEGSKRYFDLVPHSNYKMEDGNFVKLPETLVNGFgINIIRTMETTYCRVGECLKSKAGVCFGAN-RFFVYNDDFGSD--YICGNGLMSFVKNLFNTFTMSLSVMALSGQVIFNCVVAAMAIFICFLVVKFKRMFGDLSYGVCSVIAAVTINNLSYVFTQNMLFM-FVYATFYFLAVRNL--NYAWIWHASYVVAYFNLAPWFIIVWYVVTMLTG----LLPSVLKLKIstnLFEGDKFvGTFENAAFGTFVIDMHSYEKLVNSI--TPEKLKQHASMFNKYKYYSGSASEADYRCACFAHLAKAMTDYAANHQDMLYSPPSISYNST-LQ
>A0A0K1RMV2	546	0.267	1.011E-168	5	499	500	2275	2780	3983
-----WFMSCFKWLLIFEI--LFTACCLgyYYLEVNKsfvHPMYDVnstlHFEGFQVIDNGVLRDIVPEDNCFSNKSVNFDAFW---GKSYENNKNCPIVTVVID-GHGTVAVGFPGFVSWVMDGvMFVHktqtdrrpwYIPTWFNT-DIVGYTQDSNITEDSFYTSIALFSARC-LYLSASNTRQLYCFNrENDAPGALPFGSIIPHRVYFQPKGVRLKVPQQILHTPY-LVKLVSDSYCRGSVCEYTKPGYRVSLDPQWVLFNDEYTSKPGVFCGSTVRELMFNMVSTFFTGVNP-NIYMQLATMFLILVVIVLIFAMVIKFQGVFKAYATIVFTIMLVWVINAFVLCVHSYNSVLAVILLVLYCYASLVKSRNTGIIMHCGLVTMVGLIVPTCLSCCflgFILYMYTPLFFWCYGTTKNTRKLYDGNEFvGNYDLAAKSTFVIRGSEFVKLTNEI---GDKFEAYLSAYARLNYYSGTGSEQDYLQACRAWLAYALDQYRNSGVEIVYLPPRYSIGVSRLQ
>A0A0K1RN38	546	0.267	1.011E-168	5	499	500	2275	2780	6631
-----WFMSCFKWLLIFEI--LFTACCLgyYYLEVNKsfvHPMYDVnstlHFEGFQVIDNGVLRDIVPEDNCFSNKSVNFDAFW---GKSYENNKNCPIVTVVID-GHGTVAVGFPGFVSWVMDGvMFVHktqtdrrpwYIPTWFNT-DIVGYTQDSNITEDSFYTSIALFSARC-LYLSASNTRQLYCFNrENDAPGALPFGSIIPHRVYFQPKGVRLKVPQQILHTPY-LVKLVSDSYCRGSVCEYTKPGYRVSLDPQWVLFNDEYTSKPGVFCGSTVRELMFNMVSTFFTGVNP-NIYMQLATMFLILVVIVLIFAMVIKFQGVFKAYATIVFTIMLVWVINAFVLCVHSYNSVLAVILLVLYCYASLVKSRNTGIIMHCGLVTMVGLIVPTCLSCCflgFILYMYTPLFFWCYGTTKNTRKLYDGNEFvGNYDLAAKSTFVIRGSEFVKLTNEI---GDKFEAYLSAYARLNYYSGTGSEQDYLQACRAWLAYALDQYRNSGVEIVYLPPRYSIGVSRLQ
>B6VDY6	542	0.252	4.371E-167	9	499	500	2052	2548	6307
---------CAVYAFAFALSCAAARLTLHTVPSIK-TDM--RVDNFYVIRDGVLDTIRATDNCFANKFLSFDSFHQ---ATYTNSPACPVVVGVADVKT-HSVPGIPAGiilrdnlVLHIYELSIYEREQRAsmvrdalklhtgsIFNLDNrvvVGYTQHEVVVGSSYLRSPALFNAKCTYLQRDGNRTL-YCYDAVDVPH-KLYSDVLPHVEYQAVDFNGevvpLKIPEQILYYP-HIVRYVSNTYCRMGQCFNTNPGVCVSFTDEFPYSGNE---MPGVYCADTSFQLASKLVMGTVSGIHVFTSTAALIASTVVIIVCVVL---VLALQRLFREYTTFVMYTCGLAVINLIGIALMYKCLALAVPFYVIYLYFVCTFSSVKRSVALFYFSVVMLPHVSNMQLLAVVVC----SIFYCLYNY-VYAVTKTGGKFSSFLDASKSTFVIDNDKYVLLRD---LAGSDFDAYLASYNKYKYFSGTASDKDYDRVCMAFLAKALSSFREGGGSQLYTPPKLAVVQGVvskLQ
>UniRef100_B6VDY6	542	0.252	4.371E-167	9	499	500	2052	2548	6307
---------CAVYAFAFALSCAAARLTLHTVPSIK-TDM--RVDNFYVIRDGVLDTIRATDNCFANKFLSFDSFHQ---ATYTNSPACPVVVGVADVKT-HSVPGIPAGiilrdnlVLHIYELSIYEREQRAsmvrdalklhtgsIFNLDNrvvVGYTQHEVVVGSSYLRSPALFNAKCTYLQRDGNRTL-YCYDAVDVPH-KLYSDVLPHVEYQAVDFNGevvpLKIPEQILYYP-HIVRYVSNTYCRMGQCFNTNPGVCVSFTDEFPYSGNE---MPGVYCADTSFQLASKLVMGTVSGIHVFTSTAALIASTVVIIVCVVL---VLALQRLFREYTTFVMYTCGLAVINLIGIALMYKCLALAVPFYVIYLYFVCTFSSVKRSVALFYFSVVMLPHVSNMQLLAVVVC----SIFYCLYNY-VYAVTKTGGKFSSFLDASKSTFVIDNDKYVLLRD---LAGSDFDAYLASYNKYKYFSGTASDKDYDRVCMAFLAKALSSFREGGGSQLYTPPKLAVVQGVvskLQ
>U5LNN4	533	0.425	4.361E-164	6	499	500	2824	3318	4463
------FKMYAGFTICLVILAILMYCILPTFNMAKVDFNNDRILGYKVLDNGIVRDIGIDDKCFVNKYNTFDAWYQQeFGNSYDNDYNCPVVVAVIAGISGERVPGVPTSLIW-AGNQILFFVSRVFATNSNICYTPSMEIAYEKFSDSGCVLAAECTLFKDAVGSMIPYCYDANVLPGAVPYDTMLPHVRYDLYDSNmFIKFPEVIVEGTLRVVKTLKTQYCRLGSCEWSEAGICVSTNGSWMLNNEHYASKPGVYCGSDYLDMVRRSLMFLFQPITYFQLTTSLFMGLCLCLGIVVIFYYVNKFKRAFADYTQCVLIAVMATGLNGLCLCFVASNPFLIVPYSAFYYYSTFYVTNEPAVVMHASWLIMFLPVASVWVVCSYLAAICFRHCFWVLAYFSRKKVdVFTDGKLNcTFQEAAANIFVVNRDTYVALRNAI--SQDAYNKYLGMFNKYKYFSGVMDTAAYREASAAHLAKALQVFSENGSDLLYQPPNCSLASSVLQ
>H9BR07	509	0.247	8.953E-156	12	499	500	2002	2495	6253
------------YALAFALSCAAAQLTLHAVPTTK-SDI--RVSNFYVIRDGVLDTIRSTDNCFANKFLSFDSFHQ---APYTDSPACPVVVGVADVKT-QSVPGIPAGlvmrdnlVLHIYELSTYERDQRAsmvrdalalrtnsIFNLDNrvvVGYTQYEVVVGSSYIRSPALFNAKCTYLQLDGNRTL-YCYDAVDRPH-KLYSEVLPHVEYQAVDFNGdvvpFKIPEQIIYYP-HVVRYVSNSYCRMGHCFNTNPGICVSFTDDFPYSEN---NVPGVYCADTTFKLASKLLVGTVSGIHVFTSTAALIAST---AVIILCVVLVLAIQRLFKEYTTFVMYTCGLAVVNLVGIALMYKCIALAFLFYAIYLYFVFTFPSLKRSVALFYFSVVMLPHISNMQLLAVVVC----SILYCFYNY-VYAVTKTGGKFSSFLDASKSTFVIDNDKYVLLRD---LAGNDFDAYLASYNKYKYFSGTASDKDYDKVCMAFLAKALSSFREGGGSQLYTPPKLAVVQGVvskLQ
>A0A023YA54	500	0.405	8.888E-153	6	499	500	2853	3347	7179
------LKSYVCLTLLLVLCAVLMYFTLPTFNMETVEFYEDRTLEYKVLDNGVIRDITSGDKCFANKYRSFAQWyHEHVGGSFDNDIACPVTVAVIAGVAGARVPGVPTTLAW-VKKQIVFFVSRVFANSPNVCYTPRSEIPYKSFSDSGCILPSECTMFRDAEGKMVPYCYDPTVLPGAHAYANMKPHVRYDMFEGNmFIKFPEVVFESTIRVTKTLSTQYCRFGSCEYAQEGVCITTNGSWAIFNDFHANRPGVYCGFDYLDIVRRLALGVFQPITYFQLTTSLVLGIGLCAFMTLVFYYINKVKRALADYTQCAVIAVCATIMNSLCLCFVVACPLCVVPYTALYYYATFYFTNEPAFIMHLSWFVMFGAVVPVWTTCLYVVAMCFRHFFWVLAYFSRKHVdVFTDGKLNcTFQEAAANIFVVNKDTYVALRNSI--NADVYARYLAMFNKYKYFSGAMDTAAYREAAASHLAKALQTYSETGSDLLYQPPNCSITSGVLQ
>A3EXC0	495	0.385	7.170E-151	7	499	500	2808	3300	7129
-------KGYCILTLFVFTVAVLSWFCLPSYSIATVNFNDDRILTYKVIENGIVRDIAPNDVCFANKYGHFSKWFNeNHGGVYRNSMDCPITIAVIAGVAGARVANVPANLAW-VGKQIVLFVSRVFAN-TNVCFTPINEIPYDTFSDSGCVLSSECTLFRDAEGNLNPFCYDPTVLPGASSYADMKPHVRYDMYDSDmYIKFPEVIVESTLRITKTLATQYCRFGSCEESAAGVCISTNGSWALYNQNYSTRPGIYCGDDYFDIVRRLAISLFQPVTYFQLSTSL-AMGLVLCVfLTAAFYYINKVKRALADYTQCAVVAVVAALLNSLCLCFIVVNPLLVAPYTAMYYYATFYLTGEPAFIMHISWYVMFGAVVPIWMLASYTVGVMLRHLFWVLAYFSKKHVdVFTDGKLNcSFQDAASNIFVIGKDTYVALRNAI--TQDSFVRYLSLFNKYKYYSGAMDTASYREACAAHLCKALQTYSETGSDILYQPPNCSVTSSVLQ
>A0A191TBX1	479	0.243	2.742E-145	17	499	500	2022	2507	6267
-----------------FLASQITLNTVPTIK----SDI--RASTFYVVRDGVLDTVRSNDKCFANKFLAFDSFIQ---APYTNSPDCPVVVGVVDVTT-HSIPGIPAGvihrdglILNIYEQSLYETHQRQsmvrdalslktanLFNLGkrvVVGYTQHEVVVGTSYFNSPALFNAKCTFLQYQD-TRQLYCYDTVPTEH-KLYSDVLPHVEYKAIDINGdlvpFKIPEQIMFYP-HIVRYTSNSYCRMGHCFNTNPGICISFTDEFPYSEN---VKPGVYCADTSLQLFSNLVLGTVSGIHIFTSTAALLGSTIVIILCVVA---VLAVQRFFKEYTTFVMYTCGLALVNIVGIALMYKCLVFAIFYYAIYLYFVLTFPSFKRNVALFYFAVVIVPHVSNMQLLALIVC----SIIYFLYTY-VHTVAKTAGKFSSFLDAAKATFVIDNEKYVLLKD---LAGAEFDQYLASYNKYKYFSGTASDKDYDKVCMAFLAKALSSFREGGGSQLYTPPKFAVVQSLktkLQ
>P0C6T6	476	0.445	2.460E-144	28	499	500	2637	3102	4248
----------------------------PWYIMRP-IEY--NVVDFKVIDNAVIRDITSADQCFANKFSAFENWYSNRYGSYVNSRGCPMVVGVVSDIVGSLVPGLPARFLRV--GTTL--LPLVnygLGAVGSVCYTPHYAINYDVFDTSACVLAATCTLFSSASGERMPYCADAALIQNASRYDMLKPHVMYpFYEHSGYIRFPEVISAG-VHIVRTMAMEYCKVGRCDVSEAGLCMSLQPRWVVNNAYFRQQSGVYCGTSAFDLFMNMLLPIFTPVGAVDITTSILMGALLAVVVSMSLYYLLRFRRAFGDYSGVIFTNILAFVLNVIVLCLEGPYPMLPSIYAMVFLYATCYFGSDIACMMHVSFLIMFAGVVPLWVTVLYIVVVLSRHILWFASLCTKRTVQVGDLAFHSFQDAALQTFMLDKEVFLRLKREI--SSDAYFKYLAMYNKYKYYSGPMDTAAYREAACSHLVMALEKYSNGGGDTIYQPPRCSVASAALQ
>H9BQZ1	472	0.252	5.651E-143	7	499	500	1989	2495	6295
-------KPLLKWVLLFgavYGAALLLsYAATavsnPTIPRVK-SDIPTT--GFYVIRNGVLDTIKSSDTCFSNKFVSFDVYIQ---ADYVNSHHCPVVVGIADVQT-LSVPGIPAGiitrdggILHVYEQALYDRLQRqsmvqealglktkALFNLGhrtVVGYTRTEVVTGASYIRSPALFNAKCTYLQRDGDRRL-YCYDTVDTEH-RLYTDVLPHVDYKAVDFNGnlvpFKIPEQLLYYP-HIVRYVSNSYCRMGHCFKTNPGLCVSFTDEFPYSEN---AQPGVYCADSGYQLFSNLVLGTVSGLHVFTSTAALLGST---CFILICVVAVLTFQRLFKEYTAFVLYTIFIAIINIVGIVLVYNCISIAFVYYAIYLYCALTLTSVRRNIALFYLAIVVVPHISNMQLLA--VCVCS--VLYLLYSY-IYTVSKTGGKFSSFLEAAKSTFVIDNDKYVLLRD---LAGADYDTYLASYNKYKYFSGTASDKDYDKVCMAFLAKALSSFREGGGAQLYTPPKLAVVQSLktkLQ
>A0A1B3Q5W8	471	0.424	1.447E-142	28	499	500	2681	3146	6973
----------------------------PWYTMTAVP-Y--DVIDFKVIDNAILRDIVPTDTCFANKFETFDNWYHNRFGTYENNWRCPMVVGVVKELVGVLKPDLPVRFVRV--GTTL--LPVVnFgmSGADSVCYTPYSAISYSDFETSACVLAATCTLFTGVGGQPAPYCADPTLIPNATHYGMLKPHVLYpFYETAGYIRFPEVI-DAGVHIVKLMAMEYCKVGRCDVSEAGVCVTLTPMWVVNNPTFRQLPGVYCGASFMDMILQVFTPMFTPVGAVDITGSIIMGACLAVAISMVLYYLLKFRRAFGDYSSVVLVNILAFVVNVLVLCLEGAYPMLPSIYALLFLYVTCYFSSDVAAIMHVSFLVMFTSVIPLWVTMVYVVVLCSRHALWFAGLCTKRTVQVGDLSFHSFHDAALQTFMLDKEKFLRLKRE--LSPDAYAKYLALFPKYKYYNGPMDTAAYREAACAHLVMALEKFSTGGGDSIYQPPRCSVAAATLQ
>A0A1L2KGE8	467	0.271	1.775E-141	4	499	500	2501	2974	6767
----TWFW------LFCGLVCLIqFYLCffMPYFMYDTVRSF-EGY-DFKYIENGQLKNFEAPLKCVRNVFDNFDEWHYaKFGSTPLNKQSCPIVVGV--SEIVNTVAGIPSNVYLV--GKTLVFTLQAAFGNAGVCYDIFGVTM-----PEKCIFTSACTRLEGLGGNNV-YCYNTDLMEGSLPYSSIQANAYYKYDNGNFIKLPEVIAQGFgFRTVRTIATKYCRVGECVDSNAGVCFGFD-KWFVNDG--RVDNGYVCGTGLWNLVFNILSMFSSSFSVAAMSGQILFNCALGAFVIFCCFLVTKFRRMFGDLSVGVCTVVMAVLLNNVSYIVTQNLVTM-IAYAVLYFFAT--RSLRYAWIWCAAYLIAYISFAPWWLCVWYFLAMLTG----LLPSLLKLKVstnLFEGDKFvGTFESAAAGTFVIDMRSYEKLANSI--SPEKLKSYAASYNRYKYYSGNANEADYRCACYAYLAKAMLDFSRDHSDILYTPPTVSYGST-LQ
>A0A1S6K7T3	466	0.239	6.216E-141	17	499	500	2021	2506	3630
-----------------FLASQITLNTVPTIK----SDI--RASTFYVVRDGVLDTVRSNDKCFANKFLAFDSFIQ---APYTNSPDCPVVVGVVDVTT-HSIPGIPAGvihrdglILNIYEQSLYETHQRQsmvrdalslktanLFNLGkrvVVGYTQYEVVVGTSYFNSPALFNAKCTFLQYQD-TRQLYCYDTVPTEH-KLYSDVLPHVEYKAIDINGdlvpFKIPEQIMFYP-HIVRYTSNSYCRMGHCFNTNPGICISFTDEFPYSEN---VKPGVYCADTSLQLFSNLVLGTVSGIHIFTSTAALLGSTIVIILCVVA---VLAVQRFFKEYTTFVMYTCGLALVNIVGIALMYKCLVFAIFYYAIYLYFVLTFPSFKRNVALFYFAVVIVPHVSNMQLLALIVC----SIIYFLYTY-VHTVAKTAGKFSSFLDAAKATFVIDNEKYVLLKD---LAGAEFDQYLASYNKYKYFSGTASDKDYDKVCMAFLAKALSSFREGWRFTVYTPPKFAVVQSLktkLQ
>B6VDW8	465	0.245	1.591E-140	8	499	500	1957	2462	6262
--------SVVKFLVVFLVLYATAFGLstiaSYAYNpSHPAVMSDIHTTGFYVIRDGVLDTIRSTDTCFSNKFVSFDGYIQ---AEYTNDPACPVVVGVADVTT-KSIPGIPAGvlhrdggILHIYEQALYDRLQRQsmvqealnlkvrpLFNLGQQtivGYTRTEVVVGTSYLRSPALFNAKCTYLEHHGERNL-YCYDVVNKDH-KLYTDVVPHVEYKAVDFNGnlvpFKIPEQLMFYP-HIVRYTGNSYCRMGQCFKTNPGICISFTDQFPYSEN---VQPGVYCADTGLQLATNFLVGTISGVHVFTSTAALIGST---CVILLCVVGILIFQRLFKEYTTFVLYTLAIAIVNVCGIVLIYKYTAISFVYYTIYLYFVLTFVPVKRNIALFYFAVVVIPHISNMQLLTiAVVCVLYL----CYSYI---RVVsKTTGKFSSFLEASKSTFVIDNDKYVILKD---LAGSDYDSYLASYNKYKYFSGTASDKDYDKVCMAFLAKALSAFREGGGSQLYTPPKLAVVQSLkakLQ
>A0A1L2KGC1	461	0.258	3.651E-139	10	499	500	2523	2991	4113
----------FIWYTCLFIVALFSLISLWDF-TTYVDSF-PGY-DFKYIENGQLKVFDKPLGCVRNVFNDFNQWHQaKFGSVPTNSDKCPIVVGVSERTN--VVPGIPTNVYLV--GKTLVFTVQAAFSDTGVCYDLYGPTT-----PERCIFNSACTKLEGLGGVGV-YCHEANLVDGAKLYSDLQPNTYYRYDKDNYVRLPEILMRGFgFKTIRTLATTYCRVGECIDSMRGVCFGLD-KWFVYD---GSTDGHVCGDGLLDLLLNVLSIFSASFSVAAMSGQIVFNFCIAALVVFMCFLVTKFKRVFGDMSLGVCTVVCATVVNNLSYVVTQNVLFM-IVYALLYFAVTRTF--RYAWIWYIAYVIAYIFFAPWWLYLWFVIVAIMD----LLPNLFKLKVsthLFDGDKFvGTFENAAAGTFVLDMHSYEKLVNSI--APEKLKSYAASYNKYKYYSGGANEADYRCACYAHLAKAMMDYAQNHNDMLYSPPTISYNST-LQ
>A0A1L2KGC3	461	0.258	3.651E-139	10	499	500	2523	2991	6782
----------FIWYTCLFIVALFSLISLWDF-TTYVDSF-PGY-DFKYIENGQLKVFDKPLGCVRNVFNDFNQWHQaKFGSVPTNSDKCPIVVGVSERTN--VVPGIPTNVYLV--GKTLVFTVQAAFSDTGVCYDLYGPTT-----PERCIFNSACTKLEGLGGVGV-YCHEANLVDGAKLYSDLQPNTYYRYDKDNYVRLPEILMRGFgFKTIRTLATTYCRVGECIDSMRGVCFGLD-KWFVYD---GSTDGHVCGDGLLDLLLNVLSIFSASFSVAAMSGQIVFNFCIAALVVFMCFLVTKFKRVFGDMSLGVCTVVCATVVNNLSYVVTQNVLFM-IVYALLYFAVTRTF--RYAWIWYIAYVIAYIFFAPWWLYLWFVIVAIMD----LLPNLFKLKVsthLFDGDKFvGTFENAAAGTFVLDMHSYEKLVNSI--APEKLKSYAASYNKYKYYSGGANEADYRCACYAHLAKAMMDYAQNHNDMLYSPPTISYNST-LQ
>A0A0U1WHG1	460	0.279	6.832E-139	44	499	500	2376	2814	6598
--------------------------------------------DFKYIKEGRLHDFTERLDCVYSVFDNFDVWHEsKFGTVPTKSIKCPIVVGVSDSV--RTLPGVPAGVMLV--GKTLVFAVKTVFGETGNCYDTQGVTS-----TSSCLFTSACTVLSGIGGTIT-YCYKDGIVEGARTYSELVPNTYYKMEDGRHVIFPEVLARGFgFRAVRTLATTYCRAGQCVDSKAGVCFGLD-RFLVYSADSGSD--FVCGNGLLSLLYNVLAIFSSSFSVAALSGQIIFNLVVAAIAVFVCFTVVKFKRMFGDMSRGVCTVGAAVLVNNLSYVVTQNTVGM-IVYAVLYFLAT--RGVTYSWIWYVSYVVAYSTLAPWWLLSWYLIAGLSG----VIPSFIKLRVssqLFDGDKFvGSFEAAAMGTFVLDMHSYEKLVNS--LPADKLKQYASAFNRYKYYSGSASEADYRLACFSHLAKAMMDYGTTHQDCLYTPPTISYNST-LQ
>H9BR34	455	0.248	2.932E-137	15	499	500	1923	2410	6208
---------------TFYVANGLTYNTVPTVK----SDI--KVSGFYLIRDGVLDTIRAEDDCFMNKFLAFDSYIQ---KPYVNSPQCPIVVGIAD-VTGLSLPGIPAGviqrdglILHIYEQSLYDKllrkslvdgvlniQTRNLFNIGNkmvVGYTQHEVVTGDSYLYSPALFNAKCTFLLYNNNRTL-YCYDKVDVPH-KLYSDVIPHVEYKAVDLNGdyvpFKIPEQLFYYP-HVVRYVSNNYCRMGHCFRTDPGVCVSFVDAFPYtQNDVY----GVYCASNGYKLVTNLVLGTITGIHVFTSTAALLAST---GVIIFCVIFALSFQRLFKEYTVFVVTTLVVAVFNIIGIFLFYKITLLAIVYYVVYVYIALLAAPVKRNIALFYLCVVFIPHITNMQLLCLVIC----GFLYVVYNY-VYIVTKTKGKFSSFLDAAKSTFVIDNDKYVLLKD---LAGPDYDQYLASYVKYKYFTGTASDKDYDKVCMAFLAKAMSLFREGGGTQLYTPPKLAVVQSIkikLQ
>S5Z1D1	452	0.281	4.913E-136	2	499	500	2561	3040	4160
--VSAFFKNLRKILwCSCTIILCLFFVTsLWNFAESYHsgSEF-----GYKYIENGALKDFSGPLDCVHNIFDDFMAWHHaKYGVQPINSRRCPIVVGV-D-ENVRTIPGVSAGVMLV--GKTLVFAVKSVYSSAGLCYDEFGAAA-----PEQCLFNSACTTLKGLGGTST-YCYRSGLVSDSGLYRDLLHDSHYFLPDGNYVKFPEVISRGFgFRTVRTAATTYCRVGQCVDSKQGVCFGLD-RFLVYSAESGSD--FVCGTGLMSLLYNVFGIFTRSIPVVVLSGQIMFNCVVAFLAVSCCFLFTKFKRLFGDMSFGVFTVCCCVLVNNLSYIITQNYMGL-VFYTVLYFFSTKTV--RYAWIWHIGYFVAYFLVAPWWLLGMFLASALTE----FLPSMFKLKVstqLFDGEKFvGSFETAAMGTFVLDMRTYEKLVNST--PGDKIRQYAATYNKYKYYSGGANEADYRLACFAHLAKAMMDFGSNHQDMLYSPPTVSYNST-LQ
>S5YAF0	452	0.281	4.913E-136	2	499	500	2561	3040	6825
--VSAFFKNLRKILwCSCTIILCLFFVTsLWNFAESYHsgSEF-----GYKYIENGALKDFSGPLDCVHNIFDDFMAWHHaKYGVQPINSRRCPIVVGV-D-ENVRTIPGVSAGVMLV--GKTLVFAVKSVYSSAGLCYDEFGAAA-----PEQCLFNSACTTLKGLGGTST-YCYRSGLVSDSGLYRDLLHDSHYFLPDGNYVKFPEVISRGFgFRTVRTAATTYCRVGQCVDSKQGVCFGLD-RFLVYSAESGSD--FVCGTGLMSLLYNVFGIFTRSIPVVVLSGQIMFNCVVAFLAVSCCFLFTKFKRLFGDMSFGVFTVCCCVLVNNLSYIITQNYMGL-VFYTVLYFFSTKTV--RYAWIWHIGYFVAYFLVAPWWLLGMFLASALTE----FLPSMFKLKVstqLFDGEKFvGSFETAAMGTFVLDMRTYEKLVNST--PGDKIRQYAATYNKYKYYSGGANEADYRLACFAHLAKAMMDFGSNHQDMLYSPPTVSYNST-LQ
>B6VDX7	449	0.248	4.400E-135	11	499	500	1979	2486	6286
-----------KHSITTFVVCLIAlyalaYGmaTLAVYVYQPIyptvmSDIP--TSGFYVIRDGVLDNIRSTDTCFSNKFVSFDAYLQ---ADYVNSHNCPVVVGVADVAT-KSIPGIPAGvihrdsgILHIYEQSLYDRLQrqsmvqealglktRALFNIGyrtVVGYTRSDVVVGASYMHSPSLFNAKCTYLEYQDKRHL-YCFDKVDREH-KLYADVIPHVEYKAVDFNGELVPFKIPEQLllyPHIVRYTSNYYCRMGHCFKTNPGVCVSFTDEFPYSEN---VQPGVYCADSGFQLLTNFIIGTVTGVHIFTSTAALLGST---CFILLCVFAILAFQRLFKEYTTFVLHTLIIAGVNIIGIALVYKFTALAIVYYAIYLYCILTFVPIKRNIALFYFAVVLVPHISNMQLLAiAVVFVCYL----CYSYV---RVVsKTAGKFSSFLGASKATFVIDNDKYVMLRD---LAGSEYDSYLASYNKYKYFSGTASDKDYDKVCMAFLAKALSSFRDGGGSQLYTPPQLAVVQSIktkLQ
>A0A1W5YKT4	435	0.263	2.527E-130	5	499	500	2435	2905	6697
-----W----FAWT----LCALILgmyYATSYITFGTQVSSF-AGY-DFKYIEHGQLREFEAGLQCVHNTFDNFMDWHfQKFGLRPSTSANCPVVVGVGD--HGRTLPGVPADVQLV--GHTLVFTVKTVFGNTNLCYDTSGVVN-----AASCIFTSACTVLEGLGGAIT-YCYKNGIVEGAKLYSDLQPNAHYKFDADNYVKIPEVLARGFGmRTIRTIETTYCRVGECVDSKAGICIGAD-RWLVYSAESGSD--FVCGSSLIQLLCNAFKVFNYDFSTAALSGQMMFNAIVAGLAIMICFLVTKFKRVFGDLSYGVFTVIVTALVCNLSYFVTQNYLGL-YIFSGLYYLTTRQL--RYEWIWHIGYVVSYFFLAPWWLMLAYVGV----LILELVPNLLKLKVsthLFEDGHFiGSFESAASGTFVLDMRAYEKLVNSI--PAERLRQYASSYNKYKYYSGSPTEVDYRLACYAHLAHAMMTFGKEQRDMLYAPPTCSFNSS-LQ
>A8JNZ9	431	0.268	7.905E-129	17	499	500	2474	2940	4059
-----------------YACGAILalFVLLNCVGFTEYASSLPGY-DFKYIEDGQLKPFVNGLYCVRNTFDTFMDWHAQkFGFKPSNSDKCPIVVG--ASDSGRVVPGVASDVYLL--GKTLIFTLKTVFGSAGHCYDVNGIAD-----GDKCLFNSACTNLEGLGGTRT-YCYKTGLIEGAMTYGDLQHDSYYRLSGDNYVRLPYVVVQGLgFRAVRTQATTYCRVGECVDSKAGMCFGAD-RWMVYSNDIGSD--FICGSSLVDLLRNILSVFNYNFSTMIMSGQVIFNCVLACVVVFGCYFVMKFRRVFGDMSLAVFTVCAAVVVNNLSYFVSLNYVGM-VVYSFLYFIST--RGLKYCFIWDISYVVAYCLLAPWWLLTWYICAALIG----LIPNLFKLKVsttLFEGTKFvGTFDAASVGTFVIDARSYERLINST--SIEKIKQYASTFNKYKYYSGSANEADYRCACYAHLAKALIDFSTTRQDTLYTPPTVSINST-LQ
>A0A2D1BH33	429	0.268	2.764E-128	17	499	500	2475	2941	6728
-----------------YACGAILalFVLLNCVGFTEYASSLPGY-DFKYIEDGQLKPFANGLYCVRNTFDTFMDWHAQkFGFKPSNSDKCPIVVG--ASDSGRVVPGVASDVYLL--GKTLIFTLKTVFGSAGHCYDVNGIAD-----GDKCLFNSACTNLEGLGGTRT-YCYKTGLIEGAMTYGDLQHDSYYRLSGDNYVRLPYVVVQGLgFRAVRTQATTYCRVGECVDSKAGMCFGAD-RWMVYSNDIGSD--FICGSSLMDLLRNVLSVFNYNFSTMIMSGQVIFNCVLACVVVFGCYFVMKFRRVFGDMSLAVFTVCAAVVVNNLSYFISLNYVGM-VVYSFLYFIST--RGLKYCFIWDISYVVAYCLLAPWWLLTWYICAALIG----LIPNLFKLKVsttLFEGTKFvGTFDAASVGTFVIDARSYERLINST--SIEKIKQYASTFNKYKYYSGSANEADYRCACYAHLAKALIDFSTTRQDTLYTPPTVSINST-LQ
>A0A224AUK5	399	0.269	5.815E-118	6	499	500	2366	2848	3989
------FKQ-VAMLIVAVLLAwglcCIYNGYTPARVSSA-----PGY-DFMVIKSGKIQSFDDSITCVHNVYNEFPSWYLgKYGKSLSYAKTCPIVVGTVF-DIVDSmkpVPDVPAYVTLV--GRSLVFAINAVFGNTDLCYDHQGIAKSRDSVFDNCVFNAACTQLVGMGGTAV-YCFKDGVMTGAhKTYAELIPDTHYVLRDGNTLKLP-TIIRGFGlRIVQTLATTYCRVGECAQSKQGFCVGLD-NWFVYDKAFG--EGYICGDSVFGFVTNVFKLFNQNLSVVATSGYMLTNMLIALFAITVCYAFLKFKRVFGDCTMFVSMIIVTLLINNLSYF-FTHNLVLVVVYAVAYYFLSRRLP--YPGVMDAGFMLAYVGMAPWWLFVGYVLLFCYD----SIPSFFKLKVstnLFEGDKFvGNFESAAAGTFVIDMHSYQTLVNSI--PMERLRSYASTFNKYKYYTGSMGEADYRMACYAHLAKALMDYGNNRNDMLYTPPTVSVNST-LQ
>C6GHD5	393	0.262	8.631E-116	6	499	500	2411	2891	4031
------LKQLF-WCLVLF---ITIYGLCSVYSvaTQSYIESAEGY-DYMVIKNGVVQPFEESINCVHNTYKGFAVWFKaKYGFVPTFDKSCPIVLGtVFDLGNMRPIPDVPAYVALV--GRSLVFAINAAFGVTNVCYDHTGaAVNKGSYFDT-CVFNSACTTLAGLGGTVV-YCAKQGLVDGARLYSDLMPDYYYEHASGNMVKIPAIIRGFGLRFVKTQATTYCRVGECIESQAGFCFGGD-NWFVYDKEFGD--GYICGSSALGFFKNVFALFNSNMSVVATSGAMLANIVIACLAIAVCYGVLKFKKIFGDCTLLVVMIIVTLIVNNVSYFVTQNTFFM-IVYAIIY-YLT-TRKLAYPGILDAGFIIAYVNMAPWYVLVLYIMV----FFYDSLPSLFKLKVTtnlFEGDKFvGNFESAAMGTFVIDMRSYETLVNST--SLDRIKSYANSFNKYKYYTGSMGEADYRLACYAHLGKALLDYSVSRNDMLYTPPTVSVNST-LQ
>C6GHD4	393	0.262	8.631E-116	6	499	500	2411	2891	6698
------LKQLF-WCLVLF---ITIYGLCSVYSvaTQSYIESAEGY-DYMVIKNGVVQPFEESINCVHNTYKGFAVWFKaKYGFVPTFDKSCPIVLGtVFDLGNMRPIPDVPAYVALV--GRSLVFAINAAFGVTNVCYDHTGaAVNKGSYFDT-CVFNSACTTLAGLGGTVV-YCAKQGLVDGARLYSDLMPDYYYEHASGNMVKIPAIIRGFGLRFVKTQATTYCRVGECIESQAGFCFGGD-NWFVYDKEFGD--GYICGSSALGFFKNVFALFNSNMSVVATSGAMLANIVIACLAIAVCYGVLKFKKIFGDCTLLVVMIIVTLIVNNVSYFVTQNTFFM-IVYAIIY-YLT-TRKLAYPGILDAGFIIAYVNMAPWYVLVLYIMV----FFYDSLPSLFKLKVTtnlFEGDKFvGNFESAAMGTFVIDMRSYETLVNST--SLDRIKSYANSFNKYKYYTGSMGEADYRLACYAHLGKALLDYSVSRNDMLYTPPTVSVNST-LQ
>Q0PL22	392	0.245	2.204E-115	4	499	500	2395	2877	6684
----TQLKQIVILVFVFIFI-CGL-CSVYSAATQSYIESAEGY-DYMVIKNGIVQPFDDTISCVHNTYKGFGDWFKaKYGFIPTFGKSCPIVVGtVFDLENMRPIPDVPAYVSIV--GRSLVFAINAAFGVTNMCYDHTGNAVSKDSYFDTCVFNTACTTLTGLGGTIV-YCAKQGLVEGAKLYSDLMPDYYYEHASGNMVKLPAIIRGLGLRFVKTQATTYCRVGECIDSKAGFCFGGD-NWFVYDNEFGN--GYICGNSVLGFFKNVFKLFNSNMSVVATSGAMLVNIIIACLAIAMCYGVLKFKKIFGDCTFLIVMIIVTLVVNNVSYFVTQNTFFM-IIYAIVY-YFT-TRKLAYPGVLDAGFIIAYINMAPWYVITAYVLVFLYD----SLPSLFKLKVstnLFEGDKFvGNFESAAMGTFVIDMRSYETIVNST--PIDRIKSYANSFNKYKYYTGSMGEADYRMACYAHLGKALMDYSVNRTDMLYTPPTVSVNST-LQ
>B2BW32	381	0.268	1.013E-111	4	499	500	2255	2758	3964
----NFMQESFKMSLIGVLLGALMiSLIAPTF--TP-SVVELAASGYKVIDNGVIRPIVETDNCFANKYAGFNDWYYGFvGKYPYNSVDCPVVVALttIMDANmkGAIVPGYAGNMAW-LNGQIVHYrhEFSWFtgsSAEGIVGYTRDIVVYGEDFIKSLALISARCVKLMMVSER--LYCYGGsNDAIDALPFTAIQPHVVYNDAIGVGkLVVPEQLLYKPY-IVYTQAREYCRAGVCEQAKEGYCINFNGEWALFNQHYTSKDGVYCGETPMSVVMSIINAYiYQGttTSFFNRFCVLSVMMLIALVALV---YVVKFQAFFKTYAGLACAILLSWGFNAIMLLSYSVNPIVVMPLIVVYMYVALTVTTPTAIIMHVAFLVTIVPMLPYSLMAiygAYVLLMYTSVACWFVKTKVSSGKLFEKGEFVaDFDTAARSTFLINNSVYVKLVNEV---GDKFQKYLSGYARLKYYSGSGGDQECLDACRATLANALENFKNTQVEVLYTPPRFGVNlVTRLQ
>B2BW31	381	0.268	1.013E-111	4	499	500	2255	2758	6663
----NFMQESFKMSLIGVLLGALMiSLIAPTF--TP-SVVELAASGYKVIDNGVIRPIVETDNCFANKYAGFNDWYYGFvGKYPYNSVDCPVVVALttIMDANmkGAIVPGYAGNMAW-LNGQIVHYrhEFSWFtgsSAEGIVGYTRDIVVYGEDFIKSLALISARCVKLMMVSER--LYCYGGsNDAIDALPFTAIQPHVVYNDAIGVGkLVVPEQLLYKPY-IVYTQAREYCRAGVCEQAKEGYCINFNGEWALFNQHYTSKDGVYCGETPMSVVMSIINAYiYQGttTSFFNRFCVLSVMMLIALVALV---YVVKFQAFFKTYAGLACAILLSWGFNAIMLLSYSVNPIVVMPLIVVYMYVALTVTTPTAIIMHVAFLVTIVPMLPYSLMAiygAYVLLMYTSVACWFVKTKVSSGKLFEKGEFVaDFDTAARSTFLINNSVYVKLVNEV---GDKFQKYLSGYARLKYYSGSGGDQECLDACRATLANALENFKNTQVEVLYTPPRFGVNlVTRLQ
>B7T059	379	0.261	4.827E-111	59	499	500	2	432	4239
-----------------------------------------------------------TISCVHNTYKGFGDWFKaKYGFVPTFGKSCPIVVGtVFEFENMRPIPDVPAYVALV--GRSLVFAINAAFGVTNMCYDHTGSAVSKDSYFDTCVFNAACTTLTGLGGTIV-YCAKQGLVEGSKLYSDLMPDYYYEHASGNMVKLPAIIRGLGLRFVKTQATTYCRVGECIDSKAGFCFGGD-NWFVYDNEFGN--GYICGNSVLGFFKNVFKLFNSNMSVVATSGAMLVNIIIACLAIAACYGVLKFKKIFGDCTLLIVMIIVTLVVNNVSYFVTQNTFFM-IIYAIVY-YFT-TRKLAYPGILDAGFIIAYINMAPWYVITAYILVFLYD----SLPSLFKLKVstnLFEGDKFvGNFESAAMGTFVIDMRSYETIVNST--PIDRIKSYANSFNKYKYYTGSMGEADYRMACYAHLGKALMDYSVNRTDMLYTPPTVSVNST-LQ
>H9BR16	359	0.258	3.936E-104	0	496	500	1975	2485	6280
KVYTTFL-SLLKlfllVSVVAFLASCF---VTWLFTLTPPtTMSHVEASNFRVIRNGVIDSIRADDYCFSNKYVAFDSFIS---RPYINFPSCPVVIANVY-VAGDSVPGIPGHLFH-RDNIIMHAydlhkytLQHLFetPASTwNVpevaGYTQYSAV-QGSYKDSYALFTSKCTYLSYKGDREL-YCYDNMTVQETlsfmgevetvinktvKLYSELKPHVRYmtDTVDGKIhdVIIPEQLWYVPY-LVKFTTNLYCRIGECFKTNPGYCLSFTNKFVVNDG--IQQPGVYCGDTLVQLLTNMFFGVVSATDIMKSSTALLLSTSLIIGIVFL---VMLFQRIFKQYTSFVGVVVLNAFLNIIGLIILTICKPLAYGFFGLYFYVTLTLTPITRSIIYVFMVVTLLPHVSNLLLLAFFIVM-------LFYNIYKYvRVVkYTaSGGFKTFLDASKATFVISNDKYVEMLN---LAGSEYDTYLASYARYRYYSGTTDSAEYNKVCMAFLAKALDNFKTSGGSVLYTPPKLTVVQA---
>A0A240FW30	358	0.267	1.003E-103	3	499	500	2079	2560	6320
---NAGFESSFSWNMLLgFFVLTFMSLMLgfSYWNVNSLSDF--NVVGFKYIENGRLKNFEGPVSCLYNNFINFDNWHFtKFNAGFKNDKNCPIVVGTF--EDGKVIPNVPANVKLV--GNLLYFgLNTVFqSQND-LCFDQFGLTE-------NCVFNSACLKLTGIVGERV-YCYSKGLVNNSLLYADILPHLAYQTVDGALLRLPKLILSILgVKFVQLKDLLYCKMGECVDSKQGYCLGFE-SFMVYNKEYNKDRYVFCGEGFLGFIKNFYTTFNTNIFSLFLTTQVMINFIVMLAILFGFWFVMRVRRMFGDFTMSVCYIVVATMVNTLSYLVTGNSIGL-LVYGIVYFFGTLRLS--YTYIWHMCFIIAYLTIAPLWTIFLYV----FGLFYYFVPNVFKLGLAkglYEGDVFvGTFDSASQATFLLNKDTYVKLVNS--LSRDKLEYYASKYNQYKYYQGSGKDGEYLLACKTHLAKALADFANSQIDVVYLPPTVTF-TSRMQ
>A0A096XNJ3	356	0.228	3.491E-103	16	499	500	2476	2954	6749
----------------MILAAAFAYCAVWVSSINfKPATFDsvPEY-DFRYIEDGAMKFFSKELPCVYNLYKDFPDWHKqRFGSVPTFSSSCPIIVGANDLNT-NVVPNVASNVALS--GRILVFTYQTLFGHSKLCfndaYNSNMaKISAGDC-ERAAIFPSACTTLQGVGGRQV-YCFTDGLYAGAKLYSDIMPHLRYYSDVNNYVMLPEVIMRGFgFKITRFLEETYCRVGECAKSNAGICVSAD-EWYVYDKDLGDS--YVCSKDFKGLVWAFLSVFNANIGTVLLTGQLTFNAFIACAIVGICYTFVKFKRIFGDMSTLVLMVLAATFINSMSYLLTVNFLFL-MLYTCVYFISTRKV--HFPMVWDFMYVVAYVFVAPWYVIVGYVLVLLCD----CMPSITKLKLstnLLEGDKFvGSFEHASRGTFVLNAHSCAKLVNEI--GQEKLDRYASSYARYRHYSGNPNEADYRAACFAWLAKAIKDYQMSPQDKLYCAPTVSYN-SVLQ
>A0A1X9JQL5	354	0.247	2.267E-102	20	499	500	2376	2850	3974
--------------------ACIVYAsvCLFNFNF-KTATFDsvPEY-DFRYIENGAMKFFNKGLPCVYNLYKEFPEWHKqRYGFVPSFSVSCPIIVGASDLNT-NVVPNVPSNVVLV--GRILVFSYQTYFGHSKLCfsdaYNFNMaKISDGDCAR-AAVFPSACTTLQGLGGSHV-YCFMDGLYPGAKLYSDLVPHLRYYTDANNYIMLPEVVMRGFgFKVTRFLGETYCRVGECVSSNAGVCVGAD-EWYVFDSNIGDN--YVCSEDVRGLVWAFFSFFNANIGTLLLTGQLTLNIVIACCIVCVCYTFVKFKRIFGDMSTLVLMVLAATVINSVSYLFTVNFVFL-MLYTCVYFISTRkvYF----SMVWDLMYVVAYVFVAPWYVVVGYVIILLCD----CMPSITKLKLstnLLEGDKFvGSFEHASRGTFVLNAQSCAKLVNEI--GQEKLDRYAANYARYRHYSGNPNEADYRAACFAWLAKAIKDYQLSPQDKLYCAPTVSYN-SVLQ
>H9BR24	347	0.259	3.319E-100	7	496	500	1967	2461	6206
-------KTVNKWALLFlgYLLAIGLsYCFMWmVTPSPPTTLVDVPATDFRLIRNGVFDVIRSTDTCFSNKFVSFSTWLN---RPFTNSPDCPVVVGAIS-TVGAQIAGLPGQVLW-RNNLLVHvFdkfstsvlgdlnlLGHASWNKRNaVGYTASTVVTGNSYLNSIALYNSEC-VYLRLEGQRELYCYDRVNDQH-RLYSDIKPHVTYTVESSDGkllpLVVPDQIMYTPY-IVRFSQVNYCRMGHCFDTKPGICISFIHDFIAYTDNL--PPGVFCGDNILHLLTNAVIGSIAAKDAFKSTTALMcsTGAIIVCVLVVLF-----IQKLFKGYTTFVLIVVLNAIINLILLYTYMYIPVLAILLYGLYCYLILLCTPMARTVAVILIAVTVIPLCTNtFIIAAVVAVLIYAGGYYCY-------IVFsTGrADFTSFSAASKSTFVIDTKKYVELMN---LAGSDFDAYLASYAKYRYYSGAADTSEYSKVCIAFLAKALDSFKAAGgtGSVLYTPPKLAVVQS---
