# Supplementary material for: AI-guided pipeline for protein–protein interaction drug discovery identifies a SARS-CoV-2 inhibitor
Source: Mol Syst Biol. 2024 Mar 11;20(4):428–57. doi: 10.1038/s44320-024-00019-8 (PMC10987651; doi:10.1038/s44320-024-00019-8)
Supplement: Supplementary file 15 — Source Data Fig. 5 [file 44320_2024_19_MOESM15_ESM.zip › Source Data Figure 5/ColabFold/NSP6-ORF7a_43e6e.result/NSP6_ORF7a_43e6e_unrelaxed_rank_3_model_4.pdb]

MODEL     1                                                                     
ATOM      1  N   SER B   1      -6.980 -18.929 -30.286  1.00 49.41           N  
ATOM      2  CA  SER B   1      -6.982 -17.974 -31.390  1.00 49.41           C  
ATOM      3  C   SER B   1      -6.131 -16.751 -31.064  1.00 49.41           C  
ATOM      4  CB  SER B   1      -8.410 -17.539 -31.719  1.00 49.41           C  
ATOM      5  O   SER B   1      -5.951 -16.408 -29.893  1.00 49.41           O  
ATOM      6  OG  SER B   1      -9.214 -17.525 -30.552  1.00 49.41           O  
ATOM      7  N   ALA B   2      -5.175 -16.309 -31.871  1.00 55.08           N  
ATOM      8  CA  ALA B   2      -4.283 -15.157 -31.775  1.00 55.08           C  
ATOM      9  C   ALA B   2      -5.028 -13.928 -31.261  1.00 55.08           C  
ATOM     10  CB  ALA B   2      -3.648 -14.861 -33.132  1.00 55.08           C  
ATOM     11  O   ALA B   2      -4.484 -13.148 -30.477  1.00 55.08           O  
ATOM     12  N   VAL B   3      -6.280 -13.791 -31.608  1.00 61.92           N  
ATOM     13  CA  VAL B   3      -7.105 -12.647 -31.231  1.00 61.92           C  
ATOM     14  C   VAL B   3      -7.411 -12.700 -29.736  1.00 61.92           C  
ATOM     15  CB  VAL B   3      -8.418 -12.602 -32.044  1.00 61.92           C  
ATOM     16  O   VAL B   3      -7.344 -11.680 -29.046  1.00 61.92           O  
ATOM     17  CG1 VAL B   3      -9.323 -11.476 -31.547  1.00 61.92           C  
ATOM     18  CG2 VAL B   3      -8.119 -12.435 -33.532  1.00 61.92           C  
ATOM     19  N   LYS B   4      -7.762 -13.803 -29.282  1.00 60.43           N  
ATOM     20  CA  LYS B   4      -8.088 -13.965 -27.868  1.00 60.43           C  
ATOM     21  C   LYS B   4      -6.875 -13.677 -26.988  1.00 60.43           C  
ATOM     22  CB  LYS B   4      -8.610 -15.377 -27.596  1.00 60.43           C  
ATOM     23  O   LYS B   4      -7.003 -13.059 -25.929  1.00 60.43           O  
ATOM     24  CG  LYS B   4      -9.946 -15.413 -26.868  1.00 60.43           C  
ATOM     25  CD  LYS B   4     -10.456 -16.839 -26.709  1.00 60.43           C  
ATOM     26  CE  LYS B   4     -11.770 -16.881 -25.939  1.00 60.43           C  
ATOM     27  NZ  LYS B   4     -12.276 -18.277 -25.782  1.00 60.43           N  
ATOM     28  N   ARG B   5      -5.705 -14.084 -27.447  1.00 59.53           N  
ATOM     29  CA  ARG B   5      -4.467 -13.846 -26.713  1.00 59.53           C  
ATOM     30  C   ARG B   5      -4.133 -12.359 -26.670  1.00 59.53           C  
ATOM     31  CB  ARG B   5      -3.310 -14.625 -27.343  1.00 59.53           C  
ATOM     32  O   ARG B   5      -3.672 -11.850 -25.646  1.00 59.53           O  
ATOM     33  CG  ARG B   5      -2.221 -15.017 -26.357  1.00 59.53           C  
ATOM     34  CD  ARG B   5      -1.111 -15.813 -27.029  1.00 59.53           C  
ATOM     35  NE  ARG B   5      -0.515 -16.783 -26.115  1.00 59.53           N  
ATOM     36  NH1 ARG B   5       1.032 -17.576 -27.637  1.00 59.53           N  
ATOM     37  NH2 ARG B   5       0.955 -18.443 -25.516  1.00 59.53           N  
ATOM     38  CZ  ARG B   5       0.489 -17.599 -26.425  1.00 59.53           C  
ATOM     39  N   THR B   6      -4.406 -11.763 -27.839  1.00 63.82           N  
ATOM     40  CA  THR B   6      -4.145 -10.330 -27.931  1.00 63.82           C  
ATOM     41  C   THR B   6      -5.102  -9.548 -27.036  1.00 63.82           C  
ATOM     42  CB  THR B   6      -4.272  -9.831 -29.382  1.00 63.82           C  
ATOM     43  O   THR B   6      -4.700  -8.584 -26.381  1.00 63.82           O  
ATOM     44  CG2 THR B   6      -3.681  -8.434 -29.537  1.00 63.82           C  
ATOM     45  OG1 THR B   6      -3.576 -10.731 -30.253  1.00 63.82           O  
ATOM     46  N   ILE B   7      -6.300  -9.990 -26.909  1.00 62.44           N  
ATOM     47  CA  ILE B   7      -7.317  -9.310 -26.114  1.00 62.44           C  
ATOM     48  C   ILE B   7      -6.991  -9.451 -24.629  1.00 62.44           C  
ATOM     49  CB  ILE B   7      -8.729  -9.866 -26.407  1.00 62.44           C  
ATOM     50  O   ILE B   7      -7.097  -8.485 -23.870  1.00 62.44           O  
ATOM     51  CG1 ILE B   7      -9.211  -9.400 -27.785  1.00 62.44           C  
ATOM     52  CG2 ILE B   7      -9.713  -9.446 -25.311  1.00 62.44           C  
ATOM     53  CD1 ILE B   7     -10.419 -10.164 -28.310  1.00 62.44           C  
ATOM     54  N   LYS B   8      -6.607 -10.648 -24.319  1.00 65.12           N  
ATOM     55  CA  LYS B   8      -6.272 -10.890 -22.919  1.00 65.12           C  
ATOM     56  C   LYS B   8      -5.056 -10.072 -22.495  1.00 65.12           C  
ATOM     57  CB  LYS B   8      -6.013 -12.378 -22.678  1.00 65.12           C  
ATOM     58  O   LYS B   8      -5.024  -9.523 -21.392  1.00 65.12           O  
ATOM     59  CG  LYS B   8      -7.276 -13.225 -22.619  1.00 65.12           C  
ATOM     60  CD  LYS B   8      -6.959 -14.679 -22.297  1.00 65.12           C  
ATOM     61  CE  LYS B   8      -8.212 -15.544 -22.318  1.00 65.12           C  
ATOM     62  NZ  LYS B   8      -7.900 -16.980 -22.051  1.00 65.12           N  
ATOM     63  N   GLY B   9      -4.120 -10.025 -23.405  1.00 70.79           N  
ATOM     64  CA  GLY B   9      -2.942  -9.215 -23.138  1.00 70.79           C  
ATOM     65  C   GLY B   9      -3.253  -7.737 -22.999  1.00 70.79           C  
ATOM     66  O   GLY B   9      -2.681  -7.054 -22.147  1.00 70.79           O  
ATOM     67  N   THR B  10      -4.237  -7.389 -23.777  1.00 76.20           N  
ATOM     68  CA  THR B  10      -4.625  -5.983 -23.743  1.00 76.20           C  
ATOM     69  C   THR B  10      -5.362  -5.656 -22.448  1.00 76.20           C  
ATOM     70  CB  THR B  10      -5.513  -5.620 -24.948  1.00 76.20           C  
ATOM     71  O   THR B  10      -5.200  -4.567 -21.893  1.00 76.20           O  
ATOM     72  CG2 THR B  10      -4.704  -5.596 -26.240  1.00 76.20           C  
ATOM     73  OG1 THR B  10      -6.562  -6.589 -25.070  1.00 76.20           O  
ATOM     74  N   HIS B  11      -6.090  -6.544 -21.941  1.00 77.40           N  
ATOM     75  CA  HIS B  11      -6.826  -6.334 -20.699  1.00 77.40           C  
ATOM     76  C   HIS B  11      -5.878  -6.212 -19.511  1.00 77.40           C  
ATOM     77  CB  HIS B  11      -7.817  -7.475 -20.464  1.00 77.40           C  
ATOM     78  O   HIS B  11      -6.078  -5.365 -18.636  1.00 77.40           O  
ATOM     79  CG  HIS B  11      -9.102  -7.317 -21.213  1.00 77.40           C  
ATOM     80  CD2 HIS B  11     -10.322  -6.893 -20.805  1.00 77.40           C  
ATOM     81  ND1 HIS B  11      -9.225  -7.616 -22.552  1.00 77.40           N  
ATOM     82  CE1 HIS B  11     -10.468  -7.381 -22.937  1.00 77.40           C  
ATOM     83  NE2 HIS B  11     -11.154  -6.942 -21.896  1.00 77.40           N  
ATOM     84  N   HIS B  12      -4.843  -7.049 -19.480  1.00 79.03           N  
ATOM     85  CA  HIS B  12      -3.854  -6.983 -18.411  1.00 79.03           C  
ATOM     86  C   HIS B  12      -3.092  -5.662 -18.445  1.00 79.03           C  
ATOM     87  CB  HIS B  12      -2.876  -8.156 -18.512  1.00 79.03           C  
ATOM     88  O   HIS B  12      -2.829  -5.065 -17.399  1.00 79.03           O  
ATOM     89  CG  HIS B  12      -3.028  -9.160 -17.414  1.00 79.03           C  
ATOM     90  CD2 HIS B  12      -2.104  -9.866 -16.721  1.00 79.03           C  
ATOM     91  ND1 HIS B  12      -4.256  -9.538 -16.916  1.00 79.03           N  
ATOM     92  CE1 HIS B  12      -4.080 -10.435 -15.961  1.00 79.03           C  
ATOM     93  NE2 HIS B  12      -2.783 -10.652 -15.823  1.00 79.03           N  
ATOM     94  N   TRP B  13      -2.828  -5.288 -19.645  1.00 83.37           N  
ATOM     95  CA  TRP B  13      -2.151  -4.010 -19.841  1.00 83.37           C  
ATOM     96  C   TRP B  13      -3.011  -2.856 -19.336  1.00 83.37           C  
ATOM     97  CB  TRP B  13      -1.811  -3.801 -21.319  1.00 83.37           C  
ATOM     98  O   TRP B  13      -2.518  -1.963 -18.643  1.00 83.37           O  
ATOM     99  CG  TRP B  13      -1.245  -2.448 -21.628  1.00 83.37           C  
ATOM    100  CD1 TRP B  13       0.020  -2.003 -21.361  1.00 83.37           C  
ATOM    101  CD2 TRP B  13      -1.928  -1.361 -22.260  1.00 83.37           C  
ATOM    102  CE2 TRP B  13      -1.014  -0.287 -22.345  1.00 83.37           C  
ATOM    103  CE3 TRP B  13      -3.224  -1.191 -22.764  1.00 83.37           C  
ATOM    104  NE1 TRP B  13       0.165  -0.704 -21.790  1.00 83.37           N  
ATOM    105  CH2 TRP B  13      -2.632   1.082 -23.399  1.00 83.37           C  
ATOM    106  CZ2 TRP B  13      -1.357   0.942 -22.914  1.00 83.37           C  
ATOM    107  CZ3 TRP B  13      -3.564   0.033 -23.330  1.00 83.37           C  
ATOM    108  N   LEU B  14      -4.261  -2.866 -19.706  1.00 85.00           N  
ATOM    109  CA  LEU B  14      -5.194  -1.828 -19.281  1.00 85.00           C  
ATOM    110  C   LEU B  14      -5.318  -1.798 -17.761  1.00 85.00           C  
ATOM    111  CB  LEU B  14      -6.570  -2.052 -19.912  1.00 85.00           C  
ATOM    112  O   LEU B  14      -5.323  -0.723 -17.156  1.00 85.00           O  
ATOM    113  CG  LEU B  14      -7.602  -0.943 -19.701  1.00 85.00           C  
ATOM    114  CD1 LEU B  14      -7.605   0.012 -20.890  1.00 85.00           C  
ATOM    115  CD2 LEU B  14      -8.989  -1.538 -19.483  1.00 85.00           C  
ATOM    116  N   LEU B  15      -5.331  -2.891 -17.178  1.00 82.06           N  
ATOM    117  CA  LEU B  15      -5.430  -2.999 -15.727  1.00 82.06           C  
ATOM    118  C   LEU B  15      -4.209  -2.383 -15.052  1.00 82.06           C  
ATOM    119  CB  LEU B  15      -5.575  -4.464 -15.306  1.00 82.06           C  
ATOM    120  O   LEU B  15      -4.345  -1.587 -14.120  1.00 82.06           O  
ATOM    121  CG  LEU B  15      -5.754  -4.725 -13.810  1.00 82.06           C  
ATOM    122  CD1 LEU B  15      -7.167  -5.221 -13.524  1.00 82.06           C  
ATOM    123  CD2 LEU B  15      -4.719  -5.729 -13.315  1.00 82.06           C  
ATOM    124  N   LEU B  16      -3.110  -2.738 -15.532  1.00 86.75           N  
ATOM    125  CA  LEU B  16      -1.868  -2.217 -14.973  1.00 86.75           C  
ATOM    126  C   LEU B  16      -1.794  -0.702 -15.130  1.00 86.75           C  
ATOM    127  CB  LEU B  16      -0.659  -2.872 -15.648  1.00 86.75           C  
ATOM    128  O   LEU B  16      -1.333  -0.002 -14.225  1.00 86.75           O  
ATOM    129  CG  LEU B  16       0.106  -3.903 -14.816  1.00 86.75           C  
ATOM    130  CD1 LEU B  16      -0.523  -5.283 -14.974  1.00 86.75           C  
ATOM    131  CD2 LEU B  16       1.576  -3.930 -15.220  1.00 86.75           C  
ATOM    132  N   THR B  17      -2.314  -0.250 -16.279  1.00 87.00           N  
ATOM    133  CA  THR B  17      -2.295   1.182 -16.555  1.00 87.00           C  
ATOM    134  C   THR B  17      -3.222   1.929 -15.600  1.00 87.00           C  
ATOM    135  CB  THR B  17      -2.707   1.476 -18.009  1.00 87.00           C  
ATOM    136  O   THR B  17      -2.845   2.961 -15.042  1.00 87.00           O  
ATOM    137  CG2 THR B  17      -2.497   2.947 -18.353  1.00 87.00           C  
ATOM    138  OG1 THR B  17      -1.918   0.672 -18.895  1.00 87.00           O  
ATOM    139  N   ILE B  18      -4.322   1.381 -15.356  1.00 83.89           N  
ATOM    140  CA  ILE B  18      -5.312   2.016 -14.492  1.00 83.89           C  
ATOM    141  C   ILE B  18      -4.807   2.029 -13.051  1.00 83.89           C  
ATOM    142  CB  ILE B  18      -6.678   1.299 -14.575  1.00 83.89           C  
ATOM    143  O   ILE B  18      -4.859   3.060 -12.377  1.00 83.89           O  
ATOM    144  CG1 ILE B  18      -7.321   1.532 -15.947  1.00 83.89           C  
ATOM    145  CG2 ILE B  18      -7.604   1.769 -13.450  1.00 83.89           C  
ATOM    146  CD1 ILE B  18      -8.546   0.667 -16.212  1.00 83.89           C  
ATOM    147  N   LEU B  19      -4.256   0.959 -12.650  1.00 83.50           N  
ATOM    148  CA  LEU B  19      -3.804   0.825 -11.269  1.00 83.50           C  
ATOM    149  C   LEU B  19      -2.599   1.720 -11.003  1.00 83.50           C  
ATOM    150  CB  LEU B  19      -3.451  -0.632 -10.959  1.00 83.50           C  
ATOM    151  O   LEU B  19      -2.524   2.375  -9.960  1.00 83.50           O  
ATOM    152  CG  LEU B  19      -4.629  -1.589 -10.769  1.00 83.50           C  
ATOM    153  CD1 LEU B  19      -4.137  -3.033 -10.732  1.00 83.50           C  
ATOM    154  CD2 LEU B  19      -5.397  -1.247  -9.497  1.00 83.50           C  
ATOM    155  N   THR B  20      -1.771   1.718 -11.921  1.00 88.46           N  
ATOM    156  CA  THR B  20      -0.590   2.563 -11.783  1.00 88.46           C  
ATOM    157  C   THR B  20      -0.977   4.039 -11.794  1.00 88.46           C  
ATOM    158  CB  THR B  20       0.427   2.288 -12.906  1.00 88.46           C  
ATOM    159  O   THR B  20      -0.443   4.832 -11.014  1.00 88.46           O  
ATOM    160  CG2 THR B  20       1.825   2.064 -12.338  1.00 88.46           C  
ATOM    161  OG1 THR B  20       0.025   1.120 -13.632  1.00 88.46           O  
ATOM    162  N   SER B  21      -1.838   4.393 -12.695  1.00 85.87           N  
ATOM    163  CA  SER B  21      -2.302   5.774 -12.768  1.00 85.87           C  
ATOM    164  C   SER B  21      -3.006   6.190 -11.480  1.00 85.87           C  
ATOM    165  CB  SER B  21      -3.246   5.961 -13.957  1.00 85.87           C  
ATOM    166  O   SER B  21      -2.801   7.300 -10.985  1.00 85.87           O  
ATOM    167  OG  SER B  21      -4.296   5.010 -13.920  1.00 85.87           O  
ATOM    168  N   LEU B  22      -3.753   5.281 -10.953  1.00 80.89           N  
ATOM    169  CA  LEU B  22      -4.466   5.540  -9.707  1.00 80.89           C  
ATOM    170  C   LEU B  22      -3.489   5.776  -8.560  1.00 80.89           C  
ATOM    171  CB  LEU B  22      -5.396   4.372  -9.368  1.00 80.89           C  
ATOM    172  O   LEU B  22      -3.665   6.708  -7.771  1.00 80.89           O  
ATOM    173  CG  LEU B  22      -6.282   4.546  -8.133  1.00 80.89           C  
ATOM    174  CD1 LEU B  22      -7.478   5.434  -8.460  1.00 80.89           C  
ATOM    175  CD2 LEU B  22      -6.743   3.190  -7.610  1.00 80.89           C  
ATOM    176  N   LEU B  23      -2.533   5.008  -8.554  1.00 83.03           N  
ATOM    177  CA  LEU B  23      -1.529   5.128  -7.503  1.00 83.03           C  
ATOM    178  C   LEU B  23      -0.827   6.480  -7.575  1.00 83.03           C  
ATOM    179  CB  LEU B  23      -0.501   3.999  -7.611  1.00 83.03           C  
ATOM    180  O   LEU B  23      -0.699   7.172  -6.562  1.00 83.03           O  
ATOM    181  CG  LEU B  23       0.595   3.976  -6.544  1.00 83.03           C  
ATOM    182  CD1 LEU B  23       0.018   3.539  -5.202  1.00 83.03           C  
ATOM    183  CD2 LEU B  23       1.734   3.055  -6.968  1.00 83.03           C  
ATOM    184  N   VAL B  24      -0.498   6.903  -8.741  1.00 81.73           N  
ATOM    185  CA  VAL B  24       0.241   8.145  -8.938  1.00 81.73           C  
ATOM    186  C   VAL B  24      -0.664   9.339  -8.642  1.00 81.73           C  
ATOM    187  CB  VAL B  24       0.807   8.248 -10.372  1.00 81.73           C  
ATOM    188  O   VAL B  24      -0.250  10.290  -7.976  1.00 81.73           O  
ATOM    189  CG1 VAL B  24       1.426   9.624 -10.611  1.00 81.73           C  
ATOM    190  CG2 VAL B  24       1.835   7.146 -10.620  1.00 81.73           C  
ATOM    191  N   LEU B  25      -1.840   9.212  -9.074  1.00 77.88           N  
ATOM    192  CA  LEU B  25      -2.770  10.324  -8.910  1.00 77.88           C  
ATOM    193  C   LEU B  25      -3.124  10.525  -7.441  1.00 77.88           C  
ATOM    194  CB  LEU B  25      -4.043  10.082  -9.726  1.00 77.88           C  
ATOM    195  O   LEU B  25      -3.163  11.658  -6.957  1.00 77.88           O  
ATOM    196  CG  LEU B  25      -3.973  10.436 -11.212  1.00 77.88           C  
ATOM    197  CD1 LEU B  25      -5.131   9.790 -11.966  1.00 77.88           C  
ATOM    198  CD2 LEU B  25      -3.982  11.949 -11.403  1.00 77.88           C  
ATOM    199  N   VAL B  26      -3.360   9.398  -6.751  1.00 70.43           N  
ATOM    200  CA  VAL B  26      -3.721   9.479  -5.339  1.00 70.43           C  
ATOM    201  C   VAL B  26      -2.553  10.049  -4.538  1.00 70.43           C  
ATOM    202  CB  VAL B  26      -4.130   8.099  -4.778  1.00 70.43           C  
ATOM    203  O   VAL B  26      -2.749  10.872  -3.641  1.00 70.43           O  
ATOM    204  CG1 VAL B  26      -4.236   8.146  -3.255  1.00 70.43           C  
ATOM    205  CG2 VAL B  26      -5.450   7.642  -5.395  1.00 70.43           C  
ATOM    206  N   GLN B  27      -1.437   9.656  -4.934  1.00 71.19           N  
ATOM    207  CA  GLN B  27      -0.253  10.112  -4.214  1.00 71.19           C  
ATOM    208  C   GLN B  27       0.064  11.568  -4.542  1.00 71.19           C  
ATOM    209  CB  GLN B  27       0.950   9.226  -4.542  1.00 71.19           C  
ATOM    210  O   GLN B  27       0.529  12.317  -3.680  1.00 71.19           O  
ATOM    211  CG  GLN B  27       0.895   7.849  -3.892  1.00 71.19           C  
ATOM    212  CD  GLN B  27       2.150   7.034  -4.140  1.00 71.19           C  
ATOM    213  NE2 GLN B  27       2.191   5.826  -3.586  1.00 71.19           N  
ATOM    214  OE1 GLN B  27       3.075   7.484  -4.824  1.00 71.19           O  
ATOM    215  N   SER B  28      -0.236  11.976  -5.726  1.00 69.68           N  
ATOM    216  CA  SER B  28       0.076  13.329  -6.175  1.00 69.68           C  
ATOM    217  C   SER B  28      -0.822  14.358  -5.497  1.00 69.68           C  
ATOM    218  CB  SER B  28      -0.068  13.436  -7.694  1.00 69.68           C  
ATOM    219  O   SER B  28      -0.418  15.504  -5.292  1.00 69.68           O  
ATOM    220  OG  SER B  28      -1.434  13.412  -8.072  1.00 69.68           O  
ATOM    221  N   THR B  29      -2.019  13.958  -5.058  1.00 62.29           N  
ATOM    222  CA  THR B  29      -2.970  14.865  -4.424  1.00 62.29           C  
ATOM    223  C   THR B  29      -2.465  15.305  -3.053  1.00 62.29           C  
ATOM    224  CB  THR B  29      -4.355  14.208  -4.278  1.00 62.29           C  
ATOM    225  O   THR B  29      -2.829  16.379  -2.568  1.00 62.29           O  
ATOM    226  CG2 THR B  29      -4.957  13.884  -5.641  1.00 62.29           C  
ATOM    227  OG1 THR B  29      -4.225  12.996  -3.525  1.00 62.29           O  
ATOM    228  N   GLN B  30      -1.609  14.581  -2.512  1.00 56.62           N  
ATOM    229  CA  GLN B  30      -1.145  14.879  -1.161  1.00 56.62           C  
ATOM    230  C   GLN B  30       0.132  15.714  -1.190  1.00 56.62           C  
ATOM    231  CB  GLN B  30      -0.910  13.588  -0.376  1.00 56.62           C  
ATOM    232  O   GLN B  30       0.578  16.212  -0.154  1.00 56.62           O  
ATOM    233  CG  GLN B  30      -2.165  12.746  -0.188  1.00 56.62           C  
ATOM    234  CD  GLN B  30      -3.141  13.360   0.798  1.00 56.62           C  
ATOM    235  NE2 GLN B  30      -4.411  12.985   0.686  1.00 56.62           N  
ATOM    236  OE1 GLN B  30      -2.758  14.164   1.653  1.00 56.62           O  
ATOM    237  N   TRP B  31       0.600  15.959  -2.348  1.00 59.16           N  
ATOM    238  CA  TRP B  31       1.810  16.762  -2.490  1.00 59.16           C  
ATOM    239  C   TRP B  31       1.467  18.215  -2.798  1.00 59.16           C  
ATOM    240  CB  TRP B  31       2.708  16.191  -3.592  1.00 59.16           C  
ATOM    241  O   TRP B  31       0.729  18.498  -3.744  1.00 59.16           O  
ATOM    242  CG  TRP B  31       3.500  14.990  -3.172  1.00 59.16           C  
ATOM    243  CD1 TRP B  31       3.055  13.925  -2.439  1.00 59.16           C  
ATOM    244  CD2 TRP B  31       4.879  14.734  -3.457  1.00 59.16           C  
ATOM    245  CE2 TRP B  31       5.204  13.493  -2.865  1.00 59.16           C  
ATOM    246  CE3 TRP B  31       5.871  15.433  -4.156  1.00 59.16           C  
ATOM    247  NE1 TRP B  31       4.075  13.021  -2.251  1.00 59.16           N  
ATOM    248  CH2 TRP B  31       7.435  13.641  -3.642  1.00 59.16           C  
ATOM    249  CZ2 TRP B  31       6.482  12.936  -2.952  1.00 59.16           C  
ATOM    250  CZ3 TRP B  31       7.143  14.877  -4.242  1.00 59.16           C  
ATOM    251  N   SER B  32       1.987  19.120  -1.953  1.00 54.02           N  
ATOM    252  CA  SER B  32       1.707  20.544  -2.103  1.00 54.02           C  
ATOM    253  C   SER B  32       2.200  21.066  -3.448  1.00 54.02           C  
ATOM    254  CB  SER B  32       2.354  21.341  -0.969  1.00 54.02           C  
ATOM    255  O   SER B  32       1.630  22.009  -4.001  1.00 54.02           O  
ATOM    256  OG  SER B  32       3.745  21.075  -0.899  1.00 54.02           O  
ATOM    257  N   LEU B  33       3.237  20.430  -3.980  1.00 60.10           N  
ATOM    258  CA  LEU B  33       3.841  20.858  -5.237  1.00 60.10           C  
ATOM    259  C   LEU B  33       2.834  20.777  -6.380  1.00 60.10           C  
ATOM    260  CB  LEU B  33       5.068  20.002  -5.561  1.00 60.10           C  
ATOM    261  O   LEU B  33       2.896  21.567  -7.325  1.00 60.10           O  
ATOM    262  CG  LEU B  33       6.365  20.377  -4.843  1.00 60.10           C  
ATOM    263  CD1 LEU B  33       7.383  19.248  -4.964  1.00 60.10           C  
ATOM    264  CD2 LEU B  33       6.931  21.677  -5.405  1.00 60.10           C  
ATOM    265  N   PHE B  34       1.846  19.907  -6.215  1.00 61.39           N  
ATOM    266  CA  PHE B  34       0.914  19.675  -7.312  1.00 61.39           C  
ATOM    267  C   PHE B  34      -0.421  20.359  -7.042  1.00 61.39           C  
ATOM    268  CB  PHE B  34       0.699  18.173  -7.528  1.00 61.39           C  
ATOM    269  O   PHE B  34      -1.383  20.172  -7.790  1.00 61.39           O  
ATOM    270  CG  PHE B  34       1.925  17.449  -8.015  1.00 61.39           C  
ATOM    271  CD1 PHE B  34       2.368  17.606  -9.323  1.00 61.39           C  
ATOM    272  CD2 PHE B  34       2.634  16.611  -7.165  1.00 61.39           C  
ATOM    273  CE1 PHE B  34       3.502  16.937  -9.777  1.00 61.39           C  
ATOM    274  CE2 PHE B  34       3.769  15.939  -7.612  1.00 61.39           C  
ATOM    275  CZ  PHE B  34       4.201  16.102  -8.918  1.00 61.39           C  
ATOM    276  N   PHE B  35      -0.395  21.057  -6.008  1.00 58.19           N  
ATOM    277  CA  PHE B  35      -1.636  21.706  -5.603  1.00 58.19           C  
ATOM    278  C   PHE B  35      -2.134  22.649  -6.692  1.00 58.19           C  
ATOM    279  CB  PHE B  35      -1.440  22.475  -4.293  1.00 58.19           C  
ATOM    280  O   PHE B  35      -3.323  22.654  -7.020  1.00 58.19           O  
ATOM    281  CG  PHE B  35      -2.728  22.858  -3.615  1.00 58.19           C  
ATOM    282  CD1 PHE B  35      -3.220  24.154  -3.709  1.00 58.19           C  
ATOM    283  CD2 PHE B  35      -3.447  21.921  -2.884  1.00 58.19           C  
ATOM    284  CE1 PHE B  35      -4.412  24.512  -3.082  1.00 58.19           C  
ATOM    285  CE2 PHE B  35      -4.638  22.271  -2.255  1.00 58.19           C  
ATOM    286  CZ  PHE B  35      -5.119  23.567  -2.355  1.00 58.19           C  
ATOM    287  N   PHE B  36      -1.247  23.381  -7.171  1.00 60.72           N  
ATOM    288  CA  PHE B  36      -1.605  24.338  -8.211  1.00 60.72           C  
ATOM    289  C   PHE B  36      -2.151  23.623  -9.441  1.00 60.72           C  
ATOM    290  CB  PHE B  36      -0.394  25.194  -8.596  1.00 60.72           C  
ATOM    291  O   PHE B  36      -3.137  24.063 -10.035  1.00 60.72           O  
ATOM    292  CG  PHE B  36      -0.681  26.202  -9.675  1.00 60.72           C  
ATOM    293  CD1 PHE B  36      -0.332  25.945 -10.996  1.00 60.72           C  
ATOM    294  CD2 PHE B  36      -1.301  27.407  -9.370  1.00 60.72           C  
ATOM    295  CE1 PHE B  36      -0.597  26.877 -11.997  1.00 60.72           C  
ATOM    296  CE2 PHE B  36      -1.569  28.342 -10.365  1.00 60.72           C  
ATOM    297  CZ  PHE B  36      -1.215  28.075 -11.678  1.00 60.72           C  
ATOM    298  N   LEU B  37      -1.629  22.492  -9.811  1.00 64.47           N  
ATOM    299  CA  LEU B  37      -2.032  21.719 -10.981  1.00 64.47           C  
ATOM    300  C   LEU B  37      -3.408  21.094 -10.772  1.00 64.47           C  
ATOM    301  CB  LEU B  37      -1.003  20.626 -11.283  1.00 64.47           C  
ATOM    302  O   LEU B  37      -4.226  21.061 -11.694  1.00 64.47           O  
ATOM    303  CG  LEU B  37      -0.575  20.484 -12.744  1.00 64.47           C  
ATOM    304  CD1 LEU B  37       0.653  21.345 -13.023  1.00 64.47           C  
ATOM    305  CD2 LEU B  37      -0.296  19.022 -13.079  1.00 64.47           C  
ATOM    306  N   TYR B  38      -3.683  20.742  -9.560  1.00 58.58           N  
ATOM    307  CA  TYR B  38      -4.954  20.097  -9.250  1.00 58.58           C  
ATOM    308  C   TYR B  38      -6.095  21.107  -9.264  1.00 58.58           C  
ATOM    309  CB  TYR B  38      -4.887  19.404  -7.886  1.00 58.58           C  
ATOM    310  O   TYR B  38      -7.211  20.786  -9.680  1.00 58.58           O  
ATOM    311  CG  TYR B  38      -4.677  17.912  -7.973  1.00 58.58           C  
ATOM    312  CD1 TYR B  38      -5.752  17.048  -8.171  1.00 58.58           C  
ATOM    313  CD2 TYR B  38      -3.405  17.363  -7.856  1.00 58.58           C  
ATOM    314  CE1 TYR B  38      -5.564  15.672  -8.250  1.00 58.58           C  
ATOM    315  CE2 TYR B  38      -3.205  15.988  -7.933  1.00 58.58           C  
ATOM    316  OH  TYR B  38      -4.096  13.791  -8.207  1.00 58.58           O  
ATOM    317  CZ  TYR B  38      -4.288  15.152  -8.130  1.00 58.58           C  
ATOM    318  N   GLU B  39      -5.751  22.331  -8.889  1.00 56.81           N  
ATOM    319  CA  GLU B  39      -6.777  23.369  -8.821  1.00 56.81           C  
ATOM    320  C   GLU B  39      -7.056  23.959 -10.201  1.00 56.81           C  
ATOM    321  CB  GLU B  39      -6.359  24.476  -7.850  1.00 56.81           C  
ATOM    322  O   GLU B  39      -8.197  24.302 -10.516  1.00 56.81           O  
ATOM    323  CG  GLU B  39      -6.606  24.136  -6.387  1.00 56.81           C  
ATOM    324  CD  GLU B  39      -6.475  25.335  -5.462  1.00 56.81           C  
ATOM    325  OE1 GLU B  39      -6.730  25.193  -4.245  1.00 56.81           O  
ATOM    326  OE2 GLU B  39      -6.116  26.426  -5.959  1.00 56.81           O  
ATOM    327  N   ASN B  40      -6.071  23.944 -11.074  1.00 60.94           N  
ATOM    328  CA  ASN B  40      -6.217  24.702 -12.312  1.00 60.94           C  
ATOM    329  C   ASN B  40      -6.271  23.784 -13.529  1.00 60.94           C  
ATOM    330  CB  ASN B  40      -5.078  25.713 -12.459  1.00 60.94           C  
ATOM    331  O   ASN B  40      -6.879  24.127 -14.545  1.00 60.94           O  
ATOM    332  CG  ASN B  40      -5.118  26.797 -11.400  1.00 60.94           C  
ATOM    333  ND2 ASN B  40      -3.947  27.202 -10.922  1.00 60.94           N  
ATOM    334  OD1 ASN B  40      -6.192  27.266 -11.015  1.00 60.94           O  
ATOM    335  N   ALA B  41      -5.584  22.606 -13.463  1.00 74.64           N  
ATOM    336  CA  ALA B  41      -5.439  21.759 -14.645  1.00 74.64           C  
ATOM    337  C   ALA B  41      -5.479  20.281 -14.268  1.00 74.64           C  
ATOM    338  CB  ALA B  41      -4.139  22.084 -15.376  1.00 74.64           C  
ATOM    339  O   ALA B  41      -4.613  19.506 -14.679  1.00 74.64           O  
ATOM    340  N   PHE B  42      -6.525  19.798 -13.674  1.00 71.21           N  
ATOM    341  CA  PHE B  42      -6.600  18.422 -13.198  1.00 71.21           C  
ATOM    342  C   PHE B  42      -6.696  17.449 -14.366  1.00 71.21           C  
ATOM    343  CB  PHE B  42      -7.800  18.241 -12.263  1.00 71.21           C  
ATOM    344  O   PHE B  42      -5.976  16.449 -14.409  1.00 71.21           O  
ATOM    345  CG  PHE B  42      -8.026  16.816 -11.834  1.00 71.21           C  
ATOM    346  CD1 PHE B  42      -9.040  16.056 -12.403  1.00 71.21           C  
ATOM    347  CD2 PHE B  42      -7.222  16.237 -10.860  1.00 71.21           C  
ATOM    348  CE1 PHE B  42      -9.250  14.737 -12.008  1.00 71.21           C  
ATOM    349  CE2 PHE B  42      -7.427  14.920 -10.460  1.00 71.21           C  
ATOM    350  CZ  PHE B  42      -8.442  14.172 -11.034  1.00 71.21           C  
ATOM    351  N   LEU B  43      -7.609  17.790 -15.274  1.00 79.51           N  
ATOM    352  CA  LEU B  43      -7.906  16.860 -16.358  1.00 79.51           C  
ATOM    353  C   LEU B  43      -6.669  16.611 -17.215  1.00 79.51           C  
ATOM    354  CB  LEU B  43      -9.044  17.399 -17.229  1.00 79.51           C  
ATOM    355  O   LEU B  43      -6.290  15.461 -17.446  1.00 79.51           O  
ATOM    356  CG  LEU B  43      -9.903  16.354 -17.944  1.00 79.51           C  
ATOM    357  CD1 LEU B  43     -10.833  15.664 -16.953  1.00 79.51           C  
ATOM    358  CD2 LEU B  43     -10.700  16.999 -19.073  1.00 79.51           C  
ATOM    359  N   PRO B  44      -6.016  17.699 -17.700  1.00 81.50           N  
ATOM    360  CA  PRO B  44      -4.804  17.454 -18.486  1.00 81.50           C  
ATOM    361  C   PRO B  44      -3.728  16.715 -17.694  1.00 81.50           C  
ATOM    362  CB  PRO B  44      -4.336  18.863 -18.860  1.00 81.50           C  
ATOM    363  O   PRO B  44      -2.996  15.896 -18.255  1.00 81.50           O  
ATOM    364  CG  PRO B  44      -5.082  19.771 -17.937  1.00 81.50           C  
ATOM    365  CD  PRO B  44      -6.277  19.034 -17.404  1.00 81.50           C  
ATOM    366  N   PHE B  45      -3.657  17.022 -16.539  1.00 80.52           N  
ATOM    367  CA  PHE B  45      -2.689  16.366 -15.669  1.00 80.52           C  
ATOM    368  C   PHE B  45      -2.995  14.878 -15.545  1.00 80.52           C  
ATOM    369  CB  PHE B  45      -2.680  17.018 -14.283  1.00 80.52           C  
ATOM    370  O   PHE B  45      -2.107  14.040 -15.714  1.00 80.52           O  
ATOM    371  CG  PHE B  45      -1.739  16.362 -13.309  1.00 80.52           C  
ATOM    372  CD1 PHE B  45      -2.223  15.535 -12.303  1.00 80.52           C  
ATOM    373  CD2 PHE B  45      -0.369  16.572 -13.400  1.00 80.52           C  
ATOM    374  CE1 PHE B  45      -1.354  14.926 -11.400  1.00 80.52           C  
ATOM    375  CE2 PHE B  45       0.505  15.967 -12.502  1.00 80.52           C  
ATOM    376  CZ  PHE B  45       0.010  15.145 -11.502  1.00 80.52           C  
ATOM    377  N   ALA B  46      -4.237  14.573 -15.260  1.00 79.40           N  
ATOM    378  CA  ALA B  46      -4.659  13.181 -15.120  1.00 79.40           C  
ATOM    379  C   ALA B  46      -4.444  12.410 -16.419  1.00 79.40           C  
ATOM    380  CB  ALA B  46      -6.124  13.109 -14.698  1.00 79.40           C  
ATOM    381  O   ALA B  46      -3.954  11.278 -16.403  1.00 79.40           O  
ATOM    382  N   MET B  47      -4.789  13.020 -17.484  1.00 88.57           N  
ATOM    383  CA  MET B  47      -4.610  12.385 -18.787  1.00 88.57           C  
ATOM    384  C   MET B  47      -3.132  12.147 -19.078  1.00 88.57           C  
ATOM    385  CB  MET B  47      -5.230  13.242 -19.892  1.00 88.57           C  
ATOM    386  O   MET B  47      -2.769  11.139 -19.686  1.00 88.57           O  
ATOM    387  CG  MET B  47      -6.749  13.276 -19.862  1.00 88.57           C  
ATOM    388  SD  MET B  47      -7.493  11.609 -20.051  1.00 88.57           S  
ATOM    389  CE  MET B  47      -7.262  11.355 -21.832  1.00 88.57           C  
ATOM    390  N   GLY B  48      -2.330  13.106 -18.701  1.00 87.97           N  
ATOM    391  CA  GLY B  48      -0.893  12.941 -18.857  1.00 87.97           C  
ATOM    392  C   GLY B  48      -0.341  11.757 -18.085  1.00 87.97           C  
ATOM    393  O   GLY B  48       0.459  10.983 -18.614  1.00 87.97           O  
ATOM    394  N   ILE B  49      -0.853  11.634 -16.965  1.00 85.69           N  
ATOM    395  CA  ILE B  49      -0.399  10.541 -16.113  1.00 85.69           C  
ATOM    396  C   ILE B  49      -0.873   9.207 -16.687  1.00 85.69           C  
ATOM    397  CB  ILE B  49      -0.904  10.709 -14.662  1.00 85.69           C  
ATOM    398  O   ILE B  49      -0.116   8.234 -16.718  1.00 85.69           O  
ATOM    399  CG1 ILE B  49      -0.223  11.909 -13.995  1.00 85.69           C  
ATOM    400  CG2 ILE B  49      -0.668   9.428 -13.856  1.00 85.69           C  
ATOM    401  CD1 ILE B  49      -0.688  12.172 -12.569  1.00 85.69           C  
ATOM    402  N   ILE B  50      -2.052   9.170 -17.126  1.00 87.87           N  
ATOM    403  CA  ILE B  50      -2.606   7.951 -17.704  1.00 87.87           C  
ATOM    404  C   ILE B  50      -1.820   7.570 -18.957  1.00 87.87           C  
ATOM    405  CB  ILE B  50      -4.105   8.115 -18.041  1.00 87.87           C  
ATOM    406  O   ILE B  50      -1.477   6.401 -19.150  1.00 87.87           O  
ATOM    407  CG1 ILE B  50      -4.927   8.275 -16.757  1.00 87.87           C  
ATOM    408  CG2 ILE B  50      -4.606   6.928 -18.868  1.00 87.87           C  
ATOM    409  CD1 ILE B  50      -6.380   8.661 -16.996  1.00 87.87           C  
ATOM    410  N   ALA B  51      -1.551   8.563 -19.737  1.00 89.61           N  
ATOM    411  CA  ALA B  51      -0.804   8.314 -20.967  1.00 89.61           C  
ATOM    412  C   ALA B  51       0.602   7.806 -20.661  1.00 89.61           C  
ATOM    413  CB  ALA B  51      -0.735   9.583 -21.813  1.00 89.61           C  
ATOM    414  O   ALA B  51       1.061   6.832 -21.262  1.00 89.61           O  
ATOM    415  N   MET B  52       1.247   8.474 -19.724  1.00 90.70           N  
ATOM    416  CA  MET B  52       2.595   8.069 -19.335  1.00 90.70           C  
ATOM    417  C   MET B  52       2.592   6.664 -18.743  1.00 90.70           C  
ATOM    418  CB  MET B  52       3.184   9.059 -18.329  1.00 90.70           C  
ATOM    419  O   MET B  52       3.471   5.856 -19.047  1.00 90.70           O  
ATOM    420  CG  MET B  52       3.559  10.401 -18.938  1.00 90.70           C  
ATOM    421  SD  MET B  52       5.037  11.144 -18.144  1.00 90.70           S  
ATOM    422  CE  MET B  52       6.239   9.807 -18.390  1.00 90.70           C  
ATOM    423  N   SER B  53       1.580   6.411 -17.975  1.00 87.53           N  
ATOM    424  CA  SER B  53       1.453   5.090 -17.369  1.00 87.53           C  
ATOM    425  C   SER B  53       1.194   4.020 -18.424  1.00 87.53           C  
ATOM    426  CB  SER B  53       0.327   5.081 -16.335  1.00 87.53           C  
ATOM    427  O   SER B  53       1.755   2.924 -18.355  1.00 87.53           O  
ATOM    428  OG  SER B  53      -0.923   5.344 -16.949  1.00 87.53           O  
ATOM    429  N   ALA B  54       0.340   4.369 -19.338  1.00 88.32           N  
ATOM    430  CA  ALA B  54       0.031   3.438 -20.420  1.00 88.32           C  
ATOM    431  C   ALA B  54       1.284   3.084 -21.215  1.00 88.32           C  
ATOM    432  CB  ALA B  54      -1.032   4.030 -21.343  1.00 88.32           C  
ATOM    433  O   ALA B  54       1.505   1.919 -21.551  1.00 88.32           O  
ATOM    434  N   PHE B  55       2.107   4.066 -21.421  1.00 87.75           N  
ATOM    435  CA  PHE B  55       3.342   3.856 -22.167  1.00 87.75           C  
ATOM    436  C   PHE B  55       4.324   3.012 -21.363  1.00 87.75           C  
ATOM    437  CB  PHE B  55       3.983   5.198 -22.536  1.00 87.75           C  
ATOM    438  O   PHE B  55       4.915   2.067 -21.890  1.00 87.75           O  
ATOM    439  CG  PHE B  55       5.229   5.067 -23.369  1.00 87.75           C  
ATOM    440  CD1 PHE B  55       6.486   5.200 -22.792  1.00 87.75           C  
ATOM    441  CD2 PHE B  55       5.144   4.809 -24.731  1.00 87.75           C  
ATOM    442  CE1 PHE B  55       7.641   5.079 -23.561  1.00 87.75           C  
ATOM    443  CE2 PHE B  55       6.294   4.687 -25.506  1.00 87.75           C  
ATOM    444  CZ  PHE B  55       7.541   4.823 -24.919  1.00 87.75           C  
ATOM    445  N   ALA B  56       4.441   3.341 -20.190  1.00 85.26           N  
ATOM    446  CA  ALA B  56       5.385   2.636 -19.326  1.00 85.26           C  
ATOM    447  C   ALA B  56       4.996   1.168 -19.172  1.00 85.26           C  
ATOM    448  CB  ALA B  56       5.460   3.310 -17.959  1.00 85.26           C  
ATOM    449  O   ALA B  56       5.860   0.288 -19.162  1.00 85.26           O  
ATOM    450  N   MET B  57       3.677   0.923 -19.093  1.00 87.04           N  
ATOM    451  CA  MET B  57       3.186  -0.429 -18.839  1.00 87.04           C  
ATOM    452  C   MET B  57       3.368  -1.313 -20.067  1.00 87.04           C  
ATOM    453  CB  MET B  57       1.713  -0.398 -18.429  1.00 87.04           C  
ATOM    454  O   MET B  57       3.354  -2.541 -19.961  1.00 87.04           O  
ATOM    455  CG  MET B  57       1.471   0.204 -17.054  1.00 87.04           C  
ATOM    456  SD  MET B  57       2.416  -0.655 -15.735  1.00 87.04           S  
ATOM    457  CE  MET B  57       3.545   0.674 -15.234  1.00 87.04           C  
ATOM    458  N   MET B  58       3.633  -0.714 -21.181  1.00 83.79           N  
ATOM    459  CA  MET B  58       3.876  -1.484 -22.397  1.00 83.79           C  
ATOM    460  C   MET B  58       5.208  -2.222 -22.317  1.00 83.79           C  
ATOM    461  CB  MET B  58       3.857  -0.571 -23.625  1.00 83.79           C  
ATOM    462  O   MET B  58       5.386  -3.261 -22.955  1.00 83.79           O  
ATOM    463  CG  MET B  58       2.458  -0.215 -24.102  1.00 83.79           C  
ATOM    464  SD  MET B  58       2.445   0.430 -25.820  1.00 83.79           S  
ATOM    465  CE  MET B  58       2.652   2.203 -25.498  1.00 83.79           C  
ATOM    466  N   PHE B  59       6.079  -1.766 -21.500  1.00 80.57           N  
ATOM    467  CA  PHE B  59       7.431  -2.310 -21.443  1.00 80.57           C  
ATOM    468  C   PHE B  59       7.560  -3.319 -20.308  1.00 80.57           C  
ATOM    469  CB  PHE B  59       8.457  -1.187 -21.267  1.00 80.57           C  
ATOM    470  O   PHE B  59       8.627  -3.906 -20.111  1.00 80.57           O  
ATOM    471  CG  PHE B  59       8.598  -0.298 -22.473  1.00 80.57           C  
ATOM    472  CD1 PHE B  59       9.380  -0.688 -23.553  1.00 80.57           C  
ATOM    473  CD2 PHE B  59       7.948   0.928 -22.527  1.00 80.57           C  
ATOM    474  CE1 PHE B  59       9.512   0.132 -24.672  1.00 80.57           C  
ATOM    475  CE2 PHE B  59       8.075   1.753 -23.641  1.00 80.57           C  
ATOM    476  CZ  PHE B  59       8.858   1.354 -24.711  1.00 80.57           C  
ATOM    477  N   VAL B  60       6.527  -3.554 -19.612  1.00 81.22           N  
ATOM    478  CA  VAL B  60       6.599  -4.501 -18.504  1.00 81.22           C  
ATOM    479  C   VAL B  60       6.453  -5.927 -19.031  1.00 81.22           C  
ATOM    480  CB  VAL B  60       5.516  -4.213 -17.440  1.00 81.22           C  
ATOM    481  O   VAL B  60       5.424  -6.277 -19.615  1.00 81.22           O  
ATOM    482  CG1 VAL B  60       5.570  -5.251 -16.320  1.00 81.22           C  
ATOM    483  CG2 VAL B  60       5.686  -2.804 -16.875  1.00 81.22           C  
ATOM    484  N   LYS B  61       7.459  -6.762 -18.875  1.00 73.33           N  
ATOM    485  CA  LYS B  61       7.463  -8.151 -19.325  1.00 73.33           C  
ATOM    486  C   LYS B  61       6.735  -9.052 -18.332  1.00 73.33           C  
ATOM    487  CB  LYS B  61       8.896  -8.645 -19.528  1.00 73.33           C  
ATOM    488  O   LYS B  61       5.905  -9.875 -18.725  1.00 73.33           O  
ATOM    489  CG  LYS B  61       8.990 -10.034 -20.142  1.00 73.33           C  
ATOM    490  CD  LYS B  61      10.438 -10.440 -20.385  1.00 73.33           C  
ATOM    491  CE  LYS B  61      10.538 -11.860 -20.928  1.00 73.33           C  
ATOM    492  NZ  LYS B  61      11.956 -12.262 -21.171  1.00 73.33           N  
ATOM    493  N   HIS B  62       7.102  -8.920 -17.052  1.00 73.49           N  
ATOM    494  CA  HIS B  62       6.511  -9.726 -15.989  1.00 73.49           C  
ATOM    495  C   HIS B  62       5.356  -8.991 -15.318  1.00 73.49           C  
ATOM    496  CB  HIS B  62       7.570 -10.100 -14.949  1.00 73.49           C  
ATOM    497  O   HIS B  62       5.521  -8.423 -14.236  1.00 73.49           O  
ATOM    498  CG  HIS B  62       8.750 -10.815 -15.526  1.00 73.49           C  
ATOM    499  CD2 HIS B  62      10.033 -10.417 -15.698  1.00 73.49           C  
ATOM    500  ND1 HIS B  62       8.677 -12.103 -16.010  1.00 73.49           N  
ATOM    501  CE1 HIS B  62       9.868 -12.468 -16.455  1.00 73.49           C  
ATOM    502  NE2 HIS B  62      10.708 -11.463 -16.277  1.00 73.49           N  
ATOM    503  N   LYS B  63       4.201  -9.078 -16.013  1.00 74.43           N  
ATOM    504  CA  LYS B  63       3.057  -8.262 -15.617  1.00 74.43           C  
ATOM    505  C   LYS B  63       2.477  -8.736 -14.287  1.00 74.43           C  
ATOM    506  CB  LYS B  63       1.977  -8.290 -16.699  1.00 74.43           C  
ATOM    507  O   LYS B  63       2.123  -7.922 -13.433  1.00 74.43           O  
ATOM    508  CG  LYS B  63       2.413  -7.683 -18.025  1.00 74.43           C  
ATOM    509  CD  LYS B  63       1.298  -7.741 -19.060  1.00 74.43           C  
ATOM    510  CE  LYS B  63       1.750  -7.184 -20.403  1.00 74.43           C  
ATOM    511  NZ  LYS B  63       0.741  -7.434 -21.475  1.00 74.43           N  
ATOM    512  N   HIS B  64       2.470 -10.040 -14.113  1.00 70.81           N  
ATOM    513  CA  HIS B  64       1.896 -10.604 -12.896  1.00 70.81           C  
ATOM    514  C   HIS B  64       2.756 -10.280 -11.680  1.00 70.81           C  
ATOM    515  CB  HIS B  64       1.729 -12.118 -13.034  1.00 70.81           C  
ATOM    516  O   HIS B  64       2.235  -9.897 -10.630  1.00 70.81           O  
ATOM    517  CG  HIS B  64       1.064 -12.758 -11.858  1.00 70.81           C  
ATOM    518  CD2 HIS B  64      -0.241 -13.008 -11.601  1.00 70.81           C  
ATOM    519  ND1 HIS B  64       1.767 -13.223 -10.767  1.00 70.81           N  
ATOM    520  CE1 HIS B  64       0.920 -13.732  -9.889  1.00 70.81           C  
ATOM    521  NE2 HIS B  64      -0.305 -13.614 -10.371  1.00 70.81           N  
ATOM    522  N   ALA B  65       4.036 -10.354 -11.883  1.00 72.20           N  
ATOM    523  CA  ALA B  65       4.960 -10.066 -10.789  1.00 72.20           C  
ATOM    524  C   ALA B  65       4.878  -8.600 -10.374  1.00 72.20           C  
ATOM    525  CB  ALA B  65       6.389 -10.422 -11.192  1.00 72.20           C  
ATOM    526  O   ALA B  65       4.854  -8.286  -9.181  1.00 72.20           O  
ATOM    527  N   PHE B  66       4.773  -7.785 -11.307  1.00 79.36           N  
ATOM    528  CA  PHE B  66       4.697  -6.358 -11.018  1.00 79.36           C  
ATOM    529  C   PHE B  66       3.397  -6.020 -10.298  1.00 79.36           C  
ATOM    530  CB  PHE B  66       4.812  -5.540 -12.307  1.00 79.36           C  
ATOM    531  O   PHE B  66       3.395  -5.242  -9.342  1.00 79.36           O  
ATOM    532  CG  PHE B  66       4.802  -4.051 -12.085  1.00 79.36           C  
ATOM    533  CD1 PHE B  66       3.687  -3.292 -12.417  1.00 79.36           C  
ATOM    534  CD2 PHE B  66       5.909  -3.411 -11.543  1.00 79.36           C  
ATOM    535  CE1 PHE B  66       3.675  -1.914 -12.212  1.00 79.36           C  
ATOM    536  CE2 PHE B  66       5.905  -2.035 -11.335  1.00 79.36           C  
ATOM    537  CZ  PHE B  66       4.787  -1.288 -11.671  1.00 79.36           C  
ATOM    538  N   LEU B  67       2.384  -6.568 -10.739  1.00 75.98           N  
ATOM    539  CA  LEU B  67       1.063  -6.302 -10.179  1.00 75.98           C  
ATOM    540  C   LEU B  67       0.971  -6.806  -8.742  1.00 75.98           C  
ATOM    541  CB  LEU B  67      -0.024  -6.959 -11.033  1.00 75.98           C  
ATOM    542  O   LEU B  67       0.569  -6.063  -7.844  1.00 75.98           O  
ATOM    543  CG  LEU B  67      -1.466  -6.768 -10.560  1.00 75.98           C  
ATOM    544  CD1 LEU B  67      -1.907  -5.324 -10.776  1.00 75.98           C  
ATOM    545  CD2 LEU B  67      -2.399  -7.732 -11.285  1.00 75.98           C  
ATOM    546  N   CYS B  68       1.424  -7.953  -8.428  1.00 70.03           N  
ATOM    547  CA  CYS B  68       1.215  -8.615  -7.145  1.00 70.03           C  
ATOM    548  C   CYS B  68       2.279  -8.200  -6.137  1.00 70.03           C  
ATOM    549  CB  CYS B  68       1.228 -10.134  -7.317  1.00 70.03           C  
ATOM    550  O   CYS B  68       1.989  -8.049  -4.948  1.00 70.03           O  
ATOM    551  SG  CYS B  68      -0.335 -10.812  -7.916  1.00 70.03           S  
ATOM    552  N   LEU B  69       3.468  -7.887  -6.640  1.00 75.18           N  
ATOM    553  CA  LEU B  69       4.578  -7.662  -5.719  1.00 75.18           C  
ATOM    554  C   LEU B  69       4.793  -6.172  -5.480  1.00 75.18           C  
ATOM    555  CB  LEU B  69       5.862  -8.294  -6.263  1.00 75.18           C  
ATOM    556  O   LEU B  69       5.267  -5.772  -4.414  1.00 75.18           O  
ATOM    557  CG  LEU B  69       5.889  -9.822  -6.331  1.00 75.18           C  
ATOM    558  CD1 LEU B  69       7.090 -10.294  -7.144  1.00 75.18           C  
ATOM    559  CD2 LEU B  69       5.918 -10.420  -4.929  1.00 75.18           C  
ATOM    560  N   PHE B  70       4.339  -5.405  -6.420  1.00 82.48           N  
ATOM    561  CA  PHE B  70       4.722  -4.004  -6.294  1.00 82.48           C  
ATOM    562  C   PHE B  70       3.493  -3.103  -6.305  1.00 82.48           C  
ATOM    563  CB  PHE B  70       5.677  -3.604  -7.423  1.00 82.48           C  
ATOM    564  O   PHE B  70       3.260  -2.351  -5.356  1.00 82.48           O  
ATOM    565  CG  PHE B  70       7.020  -4.281  -7.351  1.00 82.48           C  
ATOM    566  CD1 PHE B  70       8.007  -3.809  -6.494  1.00 82.48           C  
ATOM    567  CD2 PHE B  70       7.294  -5.389  -8.141  1.00 82.48           C  
ATOM    568  CE1 PHE B  70       9.250  -4.434  -6.426  1.00 82.48           C  
ATOM    569  CE2 PHE B  70       8.534  -6.019  -8.079  1.00 82.48           C  
ATOM    570  CZ  PHE B  70       9.511  -5.539  -7.221  1.00 82.48           C  
ATOM    571  N   LEU B  71       2.605  -3.242  -7.212  1.00 83.67           N  
ATOM    572  CA  LEU B  71       1.497  -2.311  -7.394  1.00 83.67           C  
ATOM    573  C   LEU B  71       0.424  -2.529  -6.333  1.00 83.67           C  
ATOM    574  CB  LEU B  71       0.889  -2.467  -8.791  1.00 83.67           C  
ATOM    575  O   LEU B  71       0.096  -1.611  -5.578  1.00 83.67           O  
ATOM    576  CG  LEU B  71       0.341  -1.194  -9.438  1.00 83.67           C  
ATOM    577  CD1 LEU B  71       1.299  -0.691 -10.513  1.00 83.67           C  
ATOM    578  CD2 LEU B  71      -1.044  -1.446 -10.024  1.00 83.67           C  
ATOM    579  N   LEU B  72      -0.008  -3.704  -6.120  1.00 76.37           N  
ATOM    580  CA  LEU B  72      -1.106  -3.993  -5.204  1.00 76.37           C  
ATOM    581  C   LEU B  72      -0.702  -3.701  -3.762  1.00 76.37           C  
ATOM    582  CB  LEU B  72      -1.544  -5.454  -5.337  1.00 76.37           C  
ATOM    583  O   LEU B  72      -1.424  -3.010  -3.039  1.00 76.37           O  
ATOM    584  CG  LEU B  72      -3.035  -5.695  -5.581  1.00 76.37           C  
ATOM    585  CD1 LEU B  72      -3.235  -6.573  -6.812  1.00 76.37           C  
ATOM    586  CD2 LEU B  72      -3.682  -6.330  -4.355  1.00 76.37           C  
ATOM    587  N   PRO B  73       0.459  -4.210  -3.405  1.00 74.99           N  
ATOM    588  CA  PRO B  73       0.885  -3.901  -2.038  1.00 74.99           C  
ATOM    589  C   PRO B  73       1.032  -2.402  -1.791  1.00 74.99           C  
ATOM    590  CB  PRO B  73       2.237  -4.609  -1.922  1.00 74.99           C  
ATOM    591  O   PRO B  73       0.723  -1.919  -0.699  1.00 74.99           O  
ATOM    592  CG  PRO B  73       2.190  -5.694  -2.950  1.00 74.99           C  
ATOM    593  CD  PRO B  73       1.328  -5.234  -4.090  1.00 74.99           C  
ATOM    594  N   SER B  74       1.496  -1.707  -2.723  1.00 82.64           N  
ATOM    595  CA  SER B  74       1.656  -0.262  -2.596  1.00 82.64           C  
ATOM    596  C   SER B  74       0.304   0.435  -2.483  1.00 82.64           C  
ATOM    597  CB  SER B  74       2.429   0.299  -3.790  1.00 82.64           C  
ATOM    598  O   SER B  74       0.128   1.327  -1.650  1.00 82.64           O  
ATOM    599  OG  SER B  74       1.853  -0.132  -5.011  1.00 82.64           O  
ATOM    600  N   LEU B  75      -0.578   0.018  -3.310  1.00 75.04           N  
ATOM    601  CA  LEU B  75      -1.914   0.600  -3.271  1.00 75.04           C  
ATOM    602  C   LEU B  75      -2.596   0.309  -1.938  1.00 75.04           C  
ATOM    603  CB  LEU B  75      -2.768   0.062  -4.423  1.00 75.04           C  
ATOM    604  O   LEU B  75      -3.241   1.188  -1.361  1.00 75.04           O  
ATOM    605  CG  LEU B  75      -2.973   1.002  -5.612  1.00 75.04           C  
ATOM    606  CD1 LEU B  75      -2.960   0.215  -6.918  1.00 75.04           C  
ATOM    607  CD2 LEU B  75      -4.278   1.777  -5.461  1.00 75.04           C  
ATOM    608  N   ALA B  76      -2.397  -0.868  -1.472  1.00 67.09           N  
ATOM    609  CA  ALA B  76      -2.987  -1.264  -0.196  1.00 67.09           C  
ATOM    610  C   ALA B  76      -2.407  -0.446   0.955  1.00 67.09           C  
ATOM    611  CB  ALA B  76      -2.768  -2.755   0.052  1.00 67.09           C  
ATOM    612  O   ALA B  76      -3.142   0.001   1.839  1.00 67.09           O  
ATOM    613  N   THR B  77      -1.166  -0.197   0.897  1.00 74.98           N  
ATOM    614  CA  THR B  77      -0.485   0.537   1.957  1.00 74.98           C  
ATOM    615  C   THR B  77      -0.902   2.005   1.952  1.00 74.98           C  
ATOM    616  CB  THR B  77       1.044   0.435   1.815  1.00 74.98           C  
ATOM    617  O   THR B  77      -1.157   2.587   3.008  1.00 74.98           O  
ATOM    618  CG2 THR B  77       1.750   1.005   3.041  1.00 74.98           C  
ATOM    619  OG1 THR B  77       1.413  -0.942   1.663  1.00 74.98           O  
ATOM    620  N   VAL B  78      -0.974   2.532   0.792  1.00 71.55           N  
ATOM    621  CA  VAL B  78      -1.362   3.934   0.671  1.00 71.55           C  
ATOM    622  C   VAL B  78      -2.808   4.111   1.128  1.00 71.55           C  
ATOM    623  CB  VAL B  78      -1.194   4.446  -0.777  1.00 71.55           C  
ATOM    624  O   VAL B  78      -3.142   5.102   1.782  1.00 71.55           O  
ATOM    625  CG1 VAL B  78      -1.818   5.831  -0.936  1.00 71.55           C  
ATOM    626  CG2 VAL B  78       0.283   4.474  -1.164  1.00 71.55           C  
ATOM    627  N   ALA B  79      -3.589   3.202   0.696  1.00 60.35           N  
ATOM    628  CA  ALA B  79      -4.981   3.241   1.135  1.00 60.35           C  
ATOM    629  C   ALA B  79      -5.078   3.176   2.657  1.00 60.35           C  
ATOM    630  CB  ALA B  79      -5.771   2.097   0.505  1.00 60.35           C  
ATOM    631  O   ALA B  79      -5.859   3.910   3.268  1.00 60.35           O  
ATOM    632  N   TYR B  80      -4.240   2.299   3.180  1.00 58.47           N  
ATOM    633  CA  TYR B  80      -4.202   2.167   4.632  1.00 58.47           C  
ATOM    634  C   TYR B  80      -3.745   3.465   5.285  1.00 58.47           C  
ATOM    635  CB  TYR B  80      -3.274   1.020   5.044  1.00 58.47           C  
ATOM    636  O   TYR B  80      -4.348   3.923   6.259  1.00 58.47           O  
ATOM    637  CG  TYR B  80      -3.069   0.911   6.535  1.00 58.47           C  
ATOM    638  CD1 TYR B  80      -1.926   1.430   7.140  1.00 58.47           C  
ATOM    639  CD2 TYR B  80      -4.016   0.289   7.341  1.00 58.47           C  
ATOM    640  CE1 TYR B  80      -1.732   1.330   8.514  1.00 58.47           C  
ATOM    641  CE2 TYR B  80      -3.832   0.184   8.716  1.00 58.47           C  
ATOM    642  OH  TYR B  80      -2.501   0.605  10.653  1.00 58.47           O  
ATOM    643  CZ  TYR B  80      -2.689   0.706   9.292  1.00 58.47           C  
ATOM    644  N   PHE B  81      -2.753   4.044   4.757  1.00 62.84           N  
ATOM    645  CA  PHE B  81      -2.181   5.271   5.300  1.00 62.84           C  
ATOM    646  C   PHE B  81      -3.187   6.413   5.230  1.00 62.84           C  
ATOM    647  CB  PHE B  81      -0.903   5.650   4.545  1.00 62.84           C  
ATOM    648  O   PHE B  81      -3.298   7.208   6.167  1.00 62.84           O  
ATOM    649  CG  PHE B  81      -0.191   6.844   5.120  1.00 62.84           C  
ATOM    650  CD1 PHE B  81      -0.277   8.086   4.502  1.00 62.84           C  
ATOM    651  CD2 PHE B  81       0.566   6.725   6.278  1.00 62.84           C  
ATOM    652  CE1 PHE B  81       0.381   9.193   5.032  1.00 62.84           C  
ATOM    653  CE2 PHE B  81       1.227   7.827   6.813  1.00 62.84           C  
ATOM    654  CZ  PHE B  81       1.134   9.060   6.188  1.00 62.84           C  
ATOM    655  N   ASN B  82      -3.864   6.495   4.121  1.00 53.98           N  
ATOM    656  CA  ASN B  82      -4.850   7.557   3.950  1.00 53.98           C  
ATOM    657  C   ASN B  82      -6.018   7.399   4.918  1.00 53.98           C  
ATOM    658  CB  ASN B  82      -5.357   7.592   2.507  1.00 53.98           C  
ATOM    659  O   ASN B  82      -6.583   8.390   5.384  1.00 53.98           O  
ATOM    660  CG  ASN B  82      -4.401   8.303   1.569  1.00 53.98           C  
ATOM    661  ND2 ASN B  82      -4.500   8.000   0.280  1.00 53.98           N  
ATOM    662  OD1 ASN B  82      -3.580   9.117   1.999  1.00 53.98           O  
ATOM    663  N   MET B  83      -6.269   6.170   5.133  1.00 50.34           N  
ATOM    664  CA  MET B  83      -7.353   5.889   6.069  1.00 50.34           C  
ATOM    665  C   MET B  83      -6.961   6.281   7.490  1.00 50.34           C  
ATOM    666  CB  MET B  83      -7.736   4.409   6.022  1.00 50.34           C  
ATOM    667  O   MET B  83      -7.784   6.807   8.242  1.00 50.34           O  
ATOM    668  CG  MET B  83      -8.473   4.006   4.755  1.00 50.34           C  
ATOM    669  SD  MET B  83     -10.129   4.785   4.628  1.00 50.34           S  
ATOM    670  CE  MET B  83     -11.167   3.305   4.469  1.00 50.34           C  
ATOM    671  N   VAL B  84      -5.740   6.071   7.805  1.00 47.30           N  
ATOM    672  CA  VAL B  84      -5.253   6.340   9.154  1.00 47.30           C  
ATOM    673  C   VAL B  84      -5.029   7.840   9.333  1.00 47.30           C  
ATOM    674  CB  VAL B  84      -3.947   5.568   9.450  1.00 47.30           C  
ATOM    675  O   VAL B  84      -5.350   8.400  10.384  1.00 47.30           O  
ATOM    676  CG1 VAL B  84      -3.340   6.022  10.776  1.00 47.30           C  
ATOM    677  CG2 VAL B  84      -4.211   4.063   9.467  1.00 47.30           C  
ATOM    678  N   TYR B  85      -4.560   8.749   8.346  1.00 44.59           N  
ATOM    679  CA  TYR B  85      -4.171  10.149   8.470  1.00 44.59           C  
ATOM    680  C   TYR B  85      -5.357  11.069   8.208  1.00 44.59           C  
ATOM    681  CB  TYR B  85      -3.031  10.479   7.502  1.00 44.59           C  
ATOM    682  O   TYR B  85      -5.518  12.091   8.880  1.00 44.59           O  
ATOM    683  CG  TYR B  85      -2.144  11.607   7.970  1.00 44.59           C  
ATOM    684  CD1 TYR B  85      -2.343  12.909   7.516  1.00 44.59           C  
ATOM    685  CD2 TYR B  85      -1.107  11.374   8.866  1.00 44.59           C  
ATOM    686  CE1 TYR B  85      -1.527  13.952   7.943  1.00 44.59           C  
ATOM    687  CE2 TYR B  85      -0.285  12.409   9.300  1.00 44.59           C  
ATOM    688  OH  TYR B  85       0.307  14.721   9.260  1.00 44.59           O  
ATOM    689  CZ  TYR B  85      -0.503  13.693   8.834  1.00 44.59           C  
ATOM    690  N   MET B  86      -6.150  10.990   7.030  1.00 39.96           N  
ATOM    691  CA  MET B  86      -7.224  11.917   6.682  1.00 39.96           C  
ATOM    692  C   MET B  86      -8.588  11.255   6.847  1.00 39.96           C  
ATOM    693  CB  MET B  86      -7.056  12.420   5.248  1.00 39.96           C  
ATOM    694  O   MET B  86      -9.211  10.854   5.863  1.00 39.96           O  
ATOM    695  CG  MET B  86      -5.892  13.381   5.067  1.00 39.96           C  
ATOM    696  SD  MET B  86      -6.294  14.766   3.932  1.00 39.96           S  
ATOM    697  CE  MET B  86      -5.127  16.019   4.531  1.00 39.96           C  
ATOM    698  N   PRO B  87      -9.055  11.146   8.128  1.00 35.62           N  
ATOM    699  CA  PRO B  87     -10.296  10.376   8.233  1.00 35.62           C  
ATOM    700  C   PRO B  87     -11.491  11.094   7.610  1.00 35.62           C  
ATOM    701  CB  PRO B  87     -10.483  10.214   9.744  1.00 35.62           C  
ATOM    702  O   PRO B  87     -12.637  10.684   7.813  1.00 35.62           O  
ATOM    703  CG  PRO B  87      -9.543  11.204  10.354  1.00 35.62           C  
ATOM    704  CD  PRO B  87      -8.615  11.701   9.283  1.00 35.62           C  
ATOM    705  N   ALA B  88     -11.334  12.265   6.904  1.00 36.03           N  
ATOM    706  CA  ALA B  88     -12.475  13.031   6.408  1.00 36.03           C  
ATOM    707  C   ALA B  88     -13.199  12.279   5.295  1.00 36.03           C  
ATOM    708  CB  ALA B  88     -12.021  14.402   5.912  1.00 36.03           C  
ATOM    709  O   ALA B  88     -14.347  12.591   4.971  1.00 36.03           O  
ATOM    710  N   SER B  89     -12.650  11.484   4.430  1.00 33.79           N  
ATOM    711  CA  SER B  89     -13.224  10.952   3.199  1.00 33.79           C  
ATOM    712  C   SER B  89     -14.370   9.990   3.494  1.00 33.79           C  
ATOM    713  CB  SER B  89     -12.152  10.242   2.371  1.00 33.79           C  
ATOM    714  O   SER B  89     -14.671   9.713   4.657  1.00 33.79           O  
ATOM    715  OG  SER B  89     -11.619   9.136   3.079  1.00 33.79           O  
ATOM    716  N   TRP B  90     -14.961   9.276   2.383  1.00 36.11           N  
ATOM    717  CA  TRP B  90     -16.078   8.339   2.438  1.00 36.11           C  
ATOM    718  C   TRP B  90     -15.873   7.312   3.547  1.00 36.11           C  
ATOM    719  CB  TRP B  90     -16.251   7.628   1.093  1.00 36.11           C  
ATOM    720  O   TRP B  90     -16.836   6.868   4.176  1.00 36.11           O  
ATOM    721  CG  TRP B  90     -15.049   6.845   0.658  1.00 36.11           C  
ATOM    722  CD1 TRP B  90     -13.947   7.323   0.006  1.00 36.11           C  
ATOM    723  CD2 TRP B  90     -14.830   5.443   0.842  1.00 36.11           C  
ATOM    724  CE2 TRP B  90     -13.572   5.139   0.276  1.00 36.11           C  
ATOM    725  CE3 TRP B  90     -15.576   4.414   1.432  1.00 36.11           C  
ATOM    726  NE1 TRP B  90     -13.055   6.302  -0.227  1.00 36.11           N  
ATOM    727  CH2 TRP B  90     -13.794   2.857   0.865  1.00 36.11           C  
ATOM    728  CZ2 TRP B  90     -13.044   3.846   0.282  1.00 36.11           C  
ATOM    729  CZ3 TRP B  90     -15.048   3.128   1.437  1.00 36.11           C  
ATOM    730  N   VAL B  91     -14.653   7.036   3.963  1.00 37.93           N  
ATOM    731  CA  VAL B  91     -14.351   6.092   5.033  1.00 37.93           C  
ATOM    732  C   VAL B  91     -14.717   6.707   6.383  1.00 37.93           C  
ATOM    733  CB  VAL B  91     -12.862   5.678   5.022  1.00 37.93           C  
ATOM    734  O   VAL B  91     -15.278   6.031   7.248  1.00 37.93           O  
ATOM    735  CG1 VAL B  91     -12.559   4.723   6.174  1.00 37.93           C  
ATOM    736  CG2 VAL B  91     -12.497   5.039   3.683  1.00 37.93           C  
ATOM    737  N   MET B  92     -14.446   8.055   6.589  1.00 36.59           N  
ATOM    738  CA  MET B  92     -14.909   8.745   7.790  1.00 36.59           C  
ATOM    739  C   MET B  92     -16.432   8.746   7.863  1.00 36.59           C  
ATOM    740  CB  MET B  92     -14.382  10.180   7.823  1.00 36.59           C  
ATOM    741  O   MET B  92     -17.006   8.617   8.946  1.00 36.59           O  
ATOM    742  CG  MET B  92     -13.176  10.370   8.729  1.00 36.59           C  
ATOM    743  SD  MET B  92     -13.259  11.930   9.692  1.00 36.59           S  
ATOM    744  CE  MET B  92     -12.154  12.976   8.704  1.00 36.59           C  
ATOM    745  N   ARG B  93     -17.020   8.925   6.713  1.00 39.12           N  
ATOM    746  CA  ARG B  93     -18.478   8.884   6.679  1.00 39.12           C  
ATOM    747  C   ARG B  93     -18.996   7.501   7.062  1.00 39.12           C  
ATOM    748  CB  ARG B  93     -18.995   9.271   5.292  1.00 39.12           C  
ATOM    749  O   ARG B  93     -19.972   7.383   7.806  1.00 39.12           O  
ATOM    750  CG  ARG B  93     -19.592  10.668   5.225  1.00 39.12           C  
ATOM    751  CD  ARG B  93     -20.144  10.979   3.841  1.00 39.12           C  
ATOM    752  NE  ARG B  93     -20.214  12.418   3.600  1.00 39.12           N  
ATOM    753  NH1 ARG B  93     -21.834  12.273   1.959  1.00 39.12           N  
ATOM    754  NH2 ARG B  93     -20.998  14.317   2.574  1.00 39.12           N  
ATOM    755  CZ  ARG B  93     -21.015  12.999   2.712  1.00 39.12           C  
ATOM    756  N   ILE B  94     -18.375   6.452   6.548  1.00 37.86           N  
ATOM    757  CA  ILE B  94     -18.710   5.089   6.947  1.00 37.86           C  
ATOM    758  C   ILE B  94     -18.310   4.865   8.403  1.00 37.86           C  
ATOM    759  CB  ILE B  94     -18.022   4.048   6.036  1.00 37.86           C  
ATOM    760  O   ILE B  94     -19.069   4.279   9.179  1.00 37.86           O  
ATOM    761  CG1 ILE B  94     -18.578   4.136   4.610  1.00 37.86           C  
ATOM    762  CG2 ILE B  94     -18.192   2.636   6.604  1.00 37.86           C  
ATOM    763  CD1 ILE B  94     -17.814   3.297   3.595  1.00 37.86           C  
ATOM    764  N   MET B  95     -17.185   5.414   8.805  1.00 35.07           N  
ATOM    765  CA  MET B  95     -16.699   5.270  10.174  1.00 35.07           C  
ATOM    766  C   MET B  95     -17.553   6.081  11.143  1.00 35.07           C  
ATOM    767  CB  MET B  95     -15.237   5.708  10.275  1.00 35.07           C  
ATOM    768  O   MET B  95     -17.823   5.637  12.260  1.00 35.07           O  
ATOM    769  CG  MET B  95     -14.244   4.563  10.147  1.00 35.07           C  
ATOM    770  SD  MET B  95     -12.662   4.905  11.012  1.00 35.07           S  
ATOM    771  CE  MET B  95     -11.645   3.549  10.365  1.00 35.07           C  
ATOM    772  N   THR B  96     -17.862   7.368  10.716  1.00 36.63           N  
ATOM    773  CA  THR B  96     -18.794   8.164  11.508  1.00 36.63           C  
ATOM    774  C   THR B  96     -20.155   7.478  11.591  1.00 36.63           C  
ATOM    775  CB  THR B  96     -18.963   9.577  10.920  1.00 36.63           C  
ATOM    776  O   THR B  96     -20.810   7.513  12.635  1.00 36.63           O  
ATOM    777  CG2 THR B  96     -18.191  10.608  11.736  1.00 36.63           C  
ATOM    778  OG1 THR B  96     -18.476   9.588   9.572  1.00 36.63           O  
ATOM    779  N   TRP B  97     -20.616   6.926  10.472  1.00 38.64           N  
ATOM    780  CA  TRP B  97     -21.831   6.120  10.526  1.00 38.64           C  
ATOM    781  C   TRP B  97     -21.645   4.913  11.438  1.00 38.64           C  
ATOM    782  CB  TRP B  97     -22.232   5.658   9.122  1.00 38.64           C  
ATOM    783  O   TRP B  97     -22.535   4.577  12.223  1.00 38.64           O  
ATOM    784  CG  TRP B  97     -23.638   5.146   9.027  1.00 38.64           C  
ATOM    785  CD1 TRP B  97     -24.788   5.886   9.059  1.00 38.64           C  
ATOM    786  CD2 TRP B  97     -24.043   3.781   8.891  1.00 38.64           C  
ATOM    787  CE2 TRP B  97     -25.455   3.766   8.845  1.00 38.64           C  
ATOM    788  CE3 TRP B  97     -23.349   2.567   8.801  1.00 38.64           C  
ATOM    789  NE1 TRP B  97     -25.884   5.062   8.949  1.00 38.64           N  
ATOM    790  CH2 TRP B  97     -25.481   1.409   8.628  1.00 38.64           C  
ATOM    791  CZ2 TRP B  97     -26.185   2.583   8.713  1.00 38.64           C  
ATOM    792  CZ3 TRP B  97     -24.077   1.391   8.671  1.00 38.64           C  
ATOM    793  N   LEU B  98     -20.489   4.261  11.393  1.00 34.13           N  
ATOM    794  CA  LEU B  98     -20.166   3.170  12.305  1.00 34.13           C  
ATOM    795  C   LEU B  98     -19.859   3.701  13.701  1.00 34.13           C  
ATOM    796  CB  LEU B  98     -18.974   2.367  11.778  1.00 34.13           C  
ATOM    797  O   LEU B  98     -20.056   2.998  14.694  1.00 34.13           O  
ATOM    798  CG  LEU B  98     -19.195   0.864  11.597  1.00 34.13           C  
ATOM    799  CD1 LEU B  98     -19.291   0.518  10.115  1.00 34.13           C  
ATOM    800  CD2 LEU B  98     -18.075   0.074  12.265  1.00 34.13           C  
ATOM    801  N   ASP B  99     -19.380   4.877  13.869  1.00 37.88           N  
ATOM    802  CA  ASP B  99     -19.129   5.540  15.145  1.00 37.88           C  
ATOM    803  C   ASP B  99     -20.431   5.776  15.907  1.00 37.88           C  
ATOM    804  CB  ASP B  99     -18.400   6.867  14.926  1.00 37.88           C  
ATOM    805  O   ASP B  99     -20.414   6.009  17.117  1.00 37.88           O  
ATOM    806  CG  ASP B  99     -16.927   6.801  15.290  1.00 37.88           C  
ATOM    807  OD1 ASP B  99     -16.509   5.839  15.969  1.00 37.88           O  
ATOM    808  OD2 ASP B  99     -16.178   7.722  14.897  1.00 37.88           O  
ATOM    809  N   MET B 100     -21.593   5.978  15.266  1.00 34.86           N  
ATOM    810  CA  MET B 100     -22.788   5.892  16.101  1.00 34.86           C  
ATOM    811  C   MET B 100     -22.757   4.638  16.968  1.00 34.86           C  
ATOM    812  CB  MET B 100     -24.050   5.900  15.237  1.00 34.86           C  
ATOM    813  O   MET B 100     -23.453   4.562  17.982  1.00 34.86           O  
ATOM    814  CG  MET B 100     -24.452   7.283  14.750  1.00 34.86           C  
ATOM    815  SD  MET B 100     -26.036   7.852  15.479  1.00 34.86           S  
ATOM    816  CE  MET B 100     -25.918   9.633  15.151  1.00 34.86           C  
ATOM    817  N   VAL B 101     -21.950   3.580  16.494  1.00 34.38           N  
ATOM    818  CA  VAL B 101     -21.669   2.517  17.453  1.00 34.38           C  
ATOM    819  C   VAL B 101     -20.430   2.873  18.272  1.00 34.38           C  
ATOM    820  CB  VAL B 101     -21.471   1.155  16.750  1.00 34.38           C  
ATOM    821  O   VAL B 101     -19.303   2.584  17.861  1.00 34.38           O  
ATOM    822  CG1 VAL B 101     -21.216   0.050  17.774  1.00 34.38           C  
ATOM    823  CG2 VAL B 101     -22.685   0.819  15.887  1.00 34.38           C  
ATOM    824  N   ASP B 102     -19.892   4.060  18.318  1.00 38.47           N  
ATOM    825  CA  ASP B 102     -18.859   4.424  19.283  1.00 38.47           C  
ATOM    826  C   ASP B 102     -19.185   3.875  20.670  1.00 38.47           C  
ATOM    827  CB  ASP B 102     -18.695   5.944  19.344  1.00 38.47           C  
ATOM    828  O   ASP B 102     -19.737   4.587  21.511  1.00 38.47           O  
ATOM    829  CG  ASP B 102     -17.588   6.458  18.441  1.00 38.47           C  
ATOM    830  OD1 ASP B 102     -16.696   5.669  18.060  1.00 38.47           O  
ATOM    831  OD2 ASP B 102     -17.605   7.663  18.109  1.00 38.47           O  
ATOM    832  N   THR B 103     -19.759   2.781  20.654  1.00 34.40           N  
ATOM    833  CA  THR B 103     -19.898   2.077  21.924  1.00 34.40           C  
ATOM    834  C   THR B 103     -18.532   1.671  22.470  1.00 34.40           C  
ATOM    835  CB  THR B 103     -20.786   0.827  21.775  1.00 34.40           C  
ATOM    836  O   THR B 103     -17.703   1.124  21.740  1.00 34.40           O  
ATOM    837  CG2 THR B 103     -22.227   1.127  22.174  1.00 34.40           C  
ATOM    838  OG1 THR B 103     -20.761   0.390  20.411  1.00 34.40           O  
ATOM    839  N   SER B 104     -17.831   2.622  23.180  1.00 33.58           N  
ATOM    840  CA  SER B 104     -16.723   2.132  23.994  1.00 33.58           C  
ATOM    841  C   SER B 104     -17.084   0.824  24.689  1.00 33.58           C  
ATOM    842  CB  SER B 104     -16.320   3.177  25.035  1.00 33.58           C  
ATOM    843  O   SER B 104     -18.118   0.733  25.355  1.00 33.58           O  
ATOM    844  OG  SER B 104     -16.468   2.663  26.348  1.00 33.58           O  
ATOM    845  N   LEU B 105     -16.999  -0.263  23.951  1.00 29.38           N  
ATOM    846  CA  LEU B 105     -17.137  -1.485  24.737  1.00 29.38           C  
ATOM    847  C   LEU B 105     -15.900  -1.719  25.599  1.00 29.38           C  
ATOM    848  CB  LEU B 105     -17.370  -2.689  23.821  1.00 29.38           C  
ATOM    849  O   LEU B 105     -14.791  -1.854  25.077  1.00 29.38           O  
ATOM    850  CG  LEU B 105     -18.409  -3.708  24.292  1.00 29.38           C  
ATOM    851  CD1 LEU B 105     -19.800  -3.306  23.814  1.00 29.38           C  
ATOM    852  CD2 LEU B 105     -18.050  -5.105  23.796  1.00 29.38           C  
ATOM    853  N   SER B 106     -16.068  -1.713  26.772  1.00 32.78           N  
ATOM    854  CA  SER B 106     -15.159  -1.933  27.892  1.00 32.78           C  
ATOM    855  C   SER B 106     -13.834  -1.209  27.679  1.00 32.78           C  
ATOM    856  CB  SER B 106     -14.906  -3.428  28.091  1.00 32.78           C  
ATOM    857  O   SER B 106     -12.765  -1.812  27.794  1.00 32.78           O  
ATOM    858  OG  SER B 106     -13.587  -3.657  28.556  1.00 32.78           O  
ATOM    859  N   GLY B 107     -13.787   0.168  26.986  1.00 33.95           N  
ATOM    860  CA  GLY B 107     -12.594   0.996  26.903  1.00 33.95           C  
ATOM    861  C   GLY B 107     -11.873   0.871  25.575  1.00 33.95           C  
ATOM    862  O   GLY B 107     -10.882   1.564  25.334  1.00 33.95           O  
ATOM    863  N   PHE B 108     -12.297  -0.112  24.695  1.00 37.00           N  
ATOM    864  CA  PHE B 108     -11.570  -0.275  23.442  1.00 37.00           C  
ATOM    865  C   PHE B 108     -12.322   0.380  22.290  1.00 37.00           C  
ATOM    866  CB  PHE B 108     -11.339  -1.759  23.142  1.00 37.00           C  
ATOM    867  O   PHE B 108     -13.542   0.243  22.180  1.00 37.00           O  
ATOM    868  CG  PHE B 108     -10.332  -2.412  24.050  1.00 37.00           C  
ATOM    869  CD1 PHE B 108      -8.970  -2.236  23.842  1.00 37.00           C  
ATOM    870  CD2 PHE B 108     -10.749  -3.203  25.113  1.00 37.00           C  
ATOM    871  CE1 PHE B 108      -8.036  -2.840  24.681  1.00 37.00           C  
ATOM    872  CE2 PHE B 108      -9.822  -3.809  25.956  1.00 37.00           C  
ATOM    873  CZ  PHE B 108      -8.466  -3.627  25.737  1.00 37.00           C  
ATOM    874  N   LYS B 109     -11.686   1.330  21.575  1.00 42.62           N  
ATOM    875  CA  LYS B 109     -12.229   2.003  20.398  1.00 42.62           C  
ATOM    876  C   LYS B 109     -12.527   1.005  19.283  1.00 42.62           C  
ATOM    877  CB  LYS B 109     -11.260   3.075  19.898  1.00 42.62           C  
ATOM    878  O   LYS B 109     -11.710   0.130  18.992  1.00 42.62           O  
ATOM    879  CG  LYS B 109     -11.213   4.322  20.768  1.00 42.62           C  
ATOM    880  CD  LYS B 109     -10.425   5.441  20.099  1.00 42.62           C  
ATOM    881  CE  LYS B 109     -10.382   6.692  20.967  1.00 42.62           C  
ATOM    882  NZ  LYS B 109      -9.616   7.794  20.312  1.00 42.62           N  
ATOM    883  N   LEU B 110     -13.695   0.811  18.783  1.00 42.84           N  
ATOM    884  CA  LEU B 110     -14.173  -0.126  17.772  1.00 42.84           C  
ATOM    885  C   LEU B 110     -13.272  -0.105  16.542  1.00 42.84           C  
ATOM    886  CB  LEU B 110     -15.613   0.208  17.370  1.00 42.84           C  
ATOM    887  O   LEU B 110     -13.016  -1.148  15.937  1.00 42.84           O  
ATOM    888  CG  LEU B 110     -16.411  -0.919  16.712  1.00 42.84           C  
ATOM    889  CD1 LEU B 110     -16.689  -2.029  17.719  1.00 42.84           C  
ATOM    890  CD2 LEU B 110     -17.713  -0.381  16.128  1.00 42.84           C  
ATOM    891  N   LYS B 111     -12.801   1.075  16.168  1.00 45.73           N  
ATOM    892  CA  LYS B 111     -11.873   1.171  15.045  1.00 45.73           C  
ATOM    893  C   LYS B 111     -10.644   0.295  15.270  1.00 45.73           C  
ATOM    894  CB  LYS B 111     -11.448   2.623  14.823  1.00 45.73           C  
ATOM    895  O   LYS B 111     -10.176  -0.376  14.348  1.00 45.73           O  
ATOM    896  CG  LYS B 111     -10.641   3.214  15.970  1.00 45.73           C  
ATOM    897  CD  LYS B 111     -10.234   4.654  15.684  1.00 45.73           C  
ATOM    898  CE  LYS B 111      -9.567   5.298  16.892  1.00 45.73           C  
ATOM    899  NZ  LYS B 111      -9.007   6.643  16.563  1.00 45.73           N  
ATOM    900  N   ASP B 112     -10.158   0.436  16.414  1.00 44.12           N  
ATOM    901  CA  ASP B 112      -8.995  -0.372  16.766  1.00 44.12           C  
ATOM    902  C   ASP B 112      -9.319  -1.863  16.691  1.00 44.12           C  
ATOM    903  CB  ASP B 112      -8.494  -0.012  18.166  1.00 44.12           C  
ATOM    904  O   ASP B 112      -8.494  -2.661  16.243  1.00 44.12           O  
ATOM    905  CG  ASP B 112      -7.897   1.382  18.242  1.00 44.12           C  
ATOM    906  OD1 ASP B 112      -7.425   1.900  17.207  1.00 44.12           O  
ATOM    907  OD2 ASP B 112      -7.896   1.967  19.347  1.00 44.12           O  
ATOM    908  N   CYS B 113     -10.509  -2.161  17.042  1.00 43.89           N  
ATOM    909  CA  CYS B 113     -10.951  -3.551  17.020  1.00 43.89           C  
ATOM    910  C   CYS B 113     -11.025  -4.077  15.591  1.00 43.89           C  
ATOM    911  CB  CYS B 113     -12.314  -3.691  17.696  1.00 43.89           C  
ATOM    912  O   CYS B 113     -10.621  -5.209  15.321  1.00 43.89           O  
ATOM    913  SG  CYS B 113     -12.265  -4.612  19.249  1.00 43.89           S  
ATOM    914  N   VAL B 114     -11.456  -3.277  14.706  1.00 46.47           N  
ATOM    915  CA  VAL B 114     -11.587  -3.668  13.306  1.00 46.47           C  
ATOM    916  C   VAL B 114     -10.202  -3.845  12.688  1.00 46.47           C  
ATOM    917  CB  VAL B 114     -12.402  -2.631  12.501  1.00 46.47           C  
ATOM    918  O   VAL B 114      -9.965  -4.799  11.942  1.00 46.47           O  
ATOM    919  CG1 VAL B 114     -12.386  -2.970  11.012  1.00 46.47           C  
ATOM    920  CG2 VAL B 114     -13.836  -2.560  13.021  1.00 46.47           C  
ATOM    921  N   MET B 115      -9.346  -2.917  12.986  1.00 44.42           N  
ATOM    922  CA  MET B 115      -7.976  -3.031  12.494  1.00 44.42           C  
ATOM    923  C   MET B 115      -7.328  -4.323  12.982  1.00 44.42           C  
ATOM    924  CB  MET B 115      -7.143  -1.828  12.939  1.00 44.42           C  
ATOM    925  O   MET B 115      -6.685  -5.031  12.206  1.00 44.42           O  
ATOM    926  CG  MET B 115      -7.185  -0.660  11.967  1.00 44.42           C  
ATOM    927  SD  MET B 115      -5.511  -0.124  11.439  1.00 44.42           S  
ATOM    928  CE  MET B 115      -4.648  -0.152  13.035  1.00 44.42           C  
ATOM    929  N   TYR B 116      -7.676  -4.587  14.283  1.00 45.49           N  
ATOM    930  CA  TYR B 116      -7.118  -5.805  14.860  1.00 45.49           C  
ATOM    931  C   TYR B 116      -7.752  -7.043  14.236  1.00 45.49           C  
ATOM    932  CB  TYR B 116      -7.320  -5.823  16.378  1.00 45.49           C  
ATOM    933  O   TYR B 116      -7.062  -8.023  13.947  1.00 45.49           O  
ATOM    934  CG  TYR B 116      -6.409  -4.879  17.123  1.00 45.49           C  
ATOM    935  CD1 TYR B 116      -5.031  -5.078  17.140  1.00 45.49           C  
ATOM    936  CD2 TYR B 116      -6.925  -3.786  17.812  1.00 45.49           C  
ATOM    937  CE1 TYR B 116      -4.187  -4.211  17.827  1.00 45.49           C  
ATOM    938  CE2 TYR B 116      -6.090  -2.913  18.502  1.00 45.49           C  
ATOM    939  OH  TYR B 116      -3.895  -2.272  19.186  1.00 45.49           O  
ATOM    940  CZ  TYR B 116      -4.725  -3.133  18.504  1.00 45.49           C  
ATOM    941  N   ALA B 117      -8.988  -6.974  14.018  1.00 46.47           N  
ATOM    942  CA  ALA B 117      -9.703  -8.098  13.418  1.00 46.47           C  
ATOM    943  C   ALA B 117      -9.210  -8.368  12.000  1.00 46.47           C  
ATOM    944  CB  ALA B 117     -11.206  -7.830  13.414  1.00 46.47           C  
ATOM    945  O   ALA B 117      -9.005  -9.523  11.617  1.00 46.47           O  
ATOM    946  N   SER B 118      -9.010  -7.324  11.304  1.00 44.31           N  
ATOM    947  CA  SER B 118      -8.499  -7.462   9.944  1.00 44.31           C  
ATOM    948  C   SER B 118      -7.097  -8.061   9.939  1.00 44.31           C  
ATOM    949  CB  SER B 118      -8.486  -6.106   9.236  1.00 44.31           C  
ATOM    950  O   SER B 118      -6.780  -8.905   9.098  1.00 44.31           O  
ATOM    951  OG  SER B 118      -7.551  -5.231   9.844  1.00 44.31           O  
ATOM    952  N   ALA B 119      -6.345  -7.583  10.933  1.00 43.78           N  
ATOM    953  CA  ALA B 119      -4.996  -8.127  11.063  1.00 43.78           C  
ATOM    954  C   ALA B 119      -5.034  -9.622  11.366  1.00 43.78           C  
ATOM    955  CB  ALA B 119      -4.227  -7.386  12.154  1.00 43.78           C  
ATOM    956  O   ALA B 119      -4.259 -10.397  10.799  1.00 43.78           O  
ATOM    957  N   VAL B 120      -5.988  -9.999  12.237  1.00 46.51           N  
ATOM    958  CA  VAL B 120      -6.151 -11.399  12.612  1.00 46.51           C  
ATOM    959  C   VAL B 120      -6.573 -12.215  11.392  1.00 46.51           C  
ATOM    960  CB  VAL B 120      -7.184 -11.566  13.748  1.00 46.51           C  
ATOM    961  O   VAL B 120      -6.045 -13.304  11.152  1.00 46.51           O  
ATOM    962  CG1 VAL B 120      -7.500 -13.043  13.979  1.00 46.51           C  
ATOM    963  CG2 VAL B 120      -6.672 -10.919  15.034  1.00 46.51           C  
ATOM    964  N   VAL B 121      -7.482 -11.741  10.611  1.00 46.62           N  
ATOM    965  CA  VAL B 121      -7.970 -12.437   9.425  1.00 46.62           C  
ATOM    966  C   VAL B 121      -6.833 -12.606   8.420  1.00 46.62           C  
ATOM    967  CB  VAL B 121      -9.151 -11.685   8.771  1.00 46.62           C  
ATOM    968  O   VAL B 121      -6.651 -13.688   7.855  1.00 46.62           O  
ATOM    969  CG1 VAL B 121      -9.498 -12.298   7.416  1.00 46.62           C  
ATOM    970  CG2 VAL B 121     -10.368 -11.699   9.694  1.00 46.62           C  
ATOM    971  N   LEU B 122      -6.117 -11.523   8.327  1.00 44.41           N  
ATOM    972  CA  LEU B 122      -4.980 -11.579   7.415  1.00 44.41           C  
ATOM    973  C   LEU B 122      -3.954 -12.603   7.888  1.00 44.41           C  
ATOM    974  CB  LEU B 122      -4.324 -10.202   7.290  1.00 44.41           C  
ATOM    975  O   LEU B 122      -3.388 -13.341   7.079  1.00 44.41           O  
ATOM    976  CG  LEU B 122      -4.963  -9.234   6.293  1.00 44.41           C  
ATOM    977  CD1 LEU B 122      -4.377  -7.836   6.461  1.00 44.41           C  
ATOM    978  CD2 LEU B 122      -4.771  -9.732   4.865  1.00 44.41           C  
ATOM    979  N   LEU B 123      -3.836 -12.586   9.237  1.00 44.40           N  
ATOM    980  CA  LEU B 123      -2.921 -13.552   9.835  1.00 44.40           C  
ATOM    981  C   LEU B 123      -3.397 -14.979   9.583  1.00 44.40           C  
ATOM    982  CB  LEU B 123      -2.789 -13.305  11.340  1.00 44.40           C  
ATOM    983  O   LEU B 123      -2.594 -15.857   9.257  1.00 44.40           O  
ATOM    984  CG  LEU B 123      -1.564 -12.508  11.791  1.00 44.40           C  
ATOM    985  CD1 LEU B 123      -1.881 -11.720  13.058  1.00 44.40           C  
ATOM    986  CD2 LEU B 123      -0.375 -13.436  12.015  1.00 44.40           C  
ATOM    987  N   ILE B 124      -4.694 -15.206   9.744  1.00 44.48           N  
ATOM    988  CA  ILE B 124      -5.273 -16.529   9.536  1.00 44.48           C  
ATOM    989  C   ILE B 124      -5.121 -16.934   8.071  1.00 44.48           C  
ATOM    990  CB  ILE B 124      -6.761 -16.567   9.951  1.00 44.48           C  
ATOM    991  O   ILE B 124      -4.729 -18.063   7.770  1.00 44.48           O  
ATOM    992  CG1 ILE B 124      -6.897 -16.381  11.466  1.00 44.48           C  
ATOM    993  CG2 ILE B 124      -7.414 -17.876   9.499  1.00 44.48           C  
ATOM    994  CD1 ILE B 124      -8.333 -16.200  11.941  1.00 44.48           C  
ATOM    995  N   LEU B 125      -5.420 -16.036   7.220  1.00 45.01           N  
ATOM    996  CA  LEU B 125      -5.341 -16.334   5.794  1.00 45.01           C  
ATOM    997  C   LEU B 125      -3.899 -16.595   5.372  1.00 45.01           C  
ATOM    998  CB  LEU B 125      -5.926 -15.182   4.973  1.00 45.01           C  
ATOM    999  O   LEU B 125      -3.633 -17.510   4.590  1.00 45.01           O  
ATOM   1000  CG  LEU B 125      -7.449 -15.041   4.991  1.00 45.01           C  
ATOM   1001  CD1 LEU B 125      -7.871 -13.761   4.277  1.00 45.01           C  
ATOM   1002  CD2 LEU B 125      -8.107 -16.259   4.350  1.00 45.01           C  
ATOM   1003  N   MET B 126      -3.071 -15.741   6.070  1.00 41.29           N  
ATOM   1004  CA  MET B 126      -1.650 -15.874   5.762  1.00 41.29           C  
ATOM   1005  C   MET B 126      -1.105 -17.205   6.270  1.00 41.29           C  
ATOM   1006  CB  MET B 126      -0.857 -14.717   6.372  1.00 41.29           C  
ATOM   1007  O   MET B 126      -0.291 -17.843   5.601  1.00 41.29           O  
ATOM   1008  CG  MET B 126      -0.874 -13.451   5.531  1.00 41.29           C  
ATOM   1009  SD  MET B 126       0.470 -13.418   4.282  1.00 41.29           S  
ATOM   1010  CE  MET B 126      -0.214 -12.215   3.109  1.00 41.29           C  
ATOM   1011  N   THR B 127      -1.471 -17.561   7.528  1.00 40.63           N  
ATOM   1012  CA  THR B 127      -1.060 -18.839   8.099  1.00 40.63           C  
ATOM   1013  C   THR B 127      -1.616 -20.000   7.280  1.00 40.63           C  
ATOM   1014  CB  THR B 127      -1.523 -18.971   9.562  1.00 40.63           C  
ATOM   1015  O   THR B 127      -0.945 -21.019   7.103  1.00 40.63           O  
ATOM   1016  CG2 THR B 127      -0.446 -18.482  10.525  1.00 40.63           C  
ATOM   1017  OG1 THR B 127      -2.710 -18.192   9.754  1.00 40.63           O  
ATOM   1018  N   ALA B 128      -2.794 -19.904   6.751  1.00 43.53           N  
ATOM   1019  CA  ALA B 128      -3.415 -20.979   5.981  1.00 43.53           C  
ATOM   1020  C   ALA B 128      -2.692 -21.191   4.654  1.00 43.53           C  
ATOM   1021  CB  ALA B 128      -4.891 -20.674   5.736  1.00 43.53           C  
ATOM   1022  O   ALA B 128      -2.525 -22.327   4.205  1.00 43.53           O  
ATOM   1023  N   ARG B 129      -2.174 -20.070   4.151  1.00 43.99           N  
ATOM   1024  CA  ARG B 129      -1.476 -20.163   2.873  1.00 43.99           C  
ATOM   1025  C   ARG B 129      -0.049 -20.664   3.063  1.00 43.99           C  
ATOM   1026  CB  ARG B 129      -1.466 -18.806   2.165  1.00 43.99           C  
ATOM   1027  O   ARG B 129       0.471 -21.405   2.226  1.00 43.99           O  
ATOM   1028  CG  ARG B 129      -1.642 -18.896   0.658  1.00 43.99           C  
ATOM   1029  CD  ARG B 129      -1.643 -17.520   0.007  1.00 43.99           C  
ATOM   1030  NE  ARG B 129      -1.823 -17.608  -1.439  1.00 43.99           N  
ATOM   1031  NH1 ARG B 129      -1.915 -15.324  -1.774  1.00 43.99           N  
ATOM   1032  NH2 ARG B 129      -2.108 -16.757  -3.553  1.00 43.99           N  
ATOM   1033  CZ  ARG B 129      -1.949 -16.563  -2.252  1.00 43.99           C  
ATOM   1034  N   THR B 130       0.611 -20.081   4.204  1.00 40.46           N  
ATOM   1035  CA  THR B 130       2.006 -20.397   4.487  1.00 40.46           C  
ATOM   1036  C   THR B 130       2.152 -21.848   4.938  1.00 40.46           C  
ATOM   1037  CB  THR B 130       2.583 -19.461   5.565  1.00 40.46           C  
ATOM   1038  O   THR B 130       3.254 -22.400   4.924  1.00 40.46           O  
ATOM   1039  CG2 THR B 130       2.833 -18.065   5.005  1.00 40.46           C  
ATOM   1040  OG1 THR B 130       1.657 -19.368   6.654  1.00 40.46           O  
ATOM   1041  N   VAL B 131       1.261 -22.474   5.583  1.00 41.12           N  
ATOM   1042  CA  VAL B 131       1.380 -23.818   6.138  1.00 41.12           C  
ATOM   1043  C   VAL B 131       1.860 -24.783   5.057  1.00 41.12           C  
ATOM   1044  CB  VAL B 131       0.040 -24.308   6.732  1.00 41.12           C  
ATOM   1045  O   VAL B 131       2.635 -25.702   5.335  1.00 41.12           O  
ATOM   1046  CG1 VAL B 131       0.140 -25.772   7.156  1.00 41.12           C  
ATOM   1047  CG2 VAL B 131      -0.370 -23.433   7.915  1.00 41.12           C  
ATOM   1048  N   TYR B 132       1.533 -24.582   3.690  1.00 43.05           N  
ATOM   1049  CA  TYR B 132       1.998 -25.640   2.801  1.00 43.05           C  
ATOM   1050  C   TYR B 132       3.476 -25.468   2.475  1.00 43.05           C  
ATOM   1051  CB  TYR B 132       1.176 -25.656   1.508  1.00 43.05           C  
ATOM   1052  O   TYR B 132       4.127 -26.403   2.002  1.00 43.05           O  
ATOM   1053  CG  TYR B 132       0.074 -26.687   1.502  1.00 43.05           C  
ATOM   1054  CD1 TYR B 132       0.324 -28.000   1.110  1.00 43.05           C  
ATOM   1055  CD2 TYR B 132      -1.219 -26.350   1.886  1.00 43.05           C  
ATOM   1056  CE1 TYR B 132      -0.689 -28.953   1.101  1.00 43.05           C  
ATOM   1057  CE2 TYR B 132      -2.240 -27.295   1.880  1.00 43.05           C  
ATOM   1058  OH  TYR B 132      -2.973 -29.531   1.480  1.00 43.05           O  
ATOM   1059  CZ  TYR B 132      -1.966 -28.592   1.487  1.00 43.05           C  
ATOM   1060  N   ASP B 133       4.095 -24.126   2.691  1.00 47.57           N  
ATOM   1061  CA  ASP B 133       5.454 -24.107   2.161  1.00 47.57           C  
ATOM   1062  C   ASP B 133       6.469 -24.485   3.238  1.00 47.57           C  
ATOM   1063  CB  ASP B 133       5.787 -22.729   1.586  1.00 47.57           C  
ATOM   1064  O   ASP B 133       6.092 -24.825   4.362  1.00 47.57           O  
ATOM   1065  CG  ASP B 133       5.439 -22.601   0.114  1.00 47.57           C  
ATOM   1066  OD1 ASP B 133       5.448 -23.623  -0.606  1.00 47.57           O  
ATOM   1067  OD2 ASP B 133       5.155 -21.468  -0.332  1.00 47.57           O  
ATOM   1068  N   ASP B 134       7.657 -23.578   3.551  1.00 49.24           N  
ATOM   1069  CA  ASP B 134       8.917 -23.645   4.285  1.00 49.24           C  
ATOM   1070  C   ASP B 134       8.789 -22.987   5.657  1.00 49.24           C  
ATOM   1071  CB  ASP B 134      10.039 -22.980   3.485  1.00 49.24           C  
ATOM   1072  O   ASP B 134       8.025 -22.035   5.826  1.00 49.24           O  
ATOM   1073  CG  ASP B 134      10.715 -23.929   2.511  1.00 49.24           C  
ATOM   1074  OD1 ASP B 134      10.753 -25.150   2.775  1.00 49.24           O  
ATOM   1075  OD2 ASP B 134      11.218 -23.450   1.471  1.00 49.24           O  
ATOM   1076  N   GLY B 135       9.124 -23.651   6.876  1.00 50.90           N  
ATOM   1077  CA  GLY B 135       9.260 -23.162   8.239  1.00 50.90           C  
ATOM   1078  C   GLY B 135       9.790 -21.742   8.313  1.00 50.90           C  
ATOM   1079  O   GLY B 135       9.320 -20.940   9.122  1.00 50.90           O  
ATOM   1080  N   ALA B 136      10.645 -21.327   7.414  1.00 54.98           N  
ATOM   1081  CA  ALA B 136      11.278 -20.011   7.412  1.00 54.98           C  
ATOM   1082  C   ALA B 136      10.261 -18.913   7.113  1.00 54.98           C  
ATOM   1083  CB  ALA B 136      12.416 -19.969   6.395  1.00 54.98           C  
ATOM   1084  O   ALA B 136      10.279 -17.853   7.744  1.00 54.98           O  
ATOM   1085  N   ARG B 137       9.362 -19.170   6.215  1.00 58.31           N  
ATOM   1086  CA  ARG B 137       8.365 -18.178   5.825  1.00 58.31           C  
ATOM   1087  C   ARG B 137       7.369 -17.931   6.953  1.00 58.31           C  
ATOM   1088  CB  ARG B 137       7.625 -18.626   4.562  1.00 58.31           C  
ATOM   1089  O   ARG B 137       6.927 -16.799   7.162  1.00 58.31           O  
ATOM   1090  CG  ARG B 137       7.069 -17.478   3.735  1.00 58.31           C  
ATOM   1091  CD  ARG B 137       6.544 -17.956   2.389  1.00 58.31           C  
ATOM   1092  NE  ARG B 137       5.607 -16.999   1.805  1.00 58.31           N  
ATOM   1093  NH1 ARG B 137       5.819 -17.794  -0.354  1.00 58.31           N  
ATOM   1094  NH2 ARG B 137       4.421 -16.033   0.092  1.00 58.31           N  
ATOM   1095  CZ  ARG B 137       5.285 -16.944   0.516  1.00 58.31           C  
ATOM   1096  N   ARG B 138       7.124 -18.943   7.691  1.00 61.71           N  
ATOM   1097  CA  ARG B 138       6.220 -18.815   8.829  1.00 61.71           C  
ATOM   1098  C   ARG B 138       6.815 -17.911   9.903  1.00 61.71           C  
ATOM   1099  CB  ARG B 138       5.901 -20.191   9.420  1.00 61.71           C  
ATOM   1100  O   ARG B 138       6.117 -17.064  10.465  1.00 61.71           O  
ATOM   1101  CG  ARG B 138       4.879 -20.983   8.621  1.00 61.71           C  
ATOM   1102  CD  ARG B 138       4.526 -22.298   9.302  1.00 61.71           C  
ATOM   1103  NE  ARG B 138       4.005 -23.275   8.350  1.00 61.71           N  
ATOM   1104  NH1 ARG B 138       3.355 -24.801   9.958  1.00 61.71           N  
ATOM   1105  NH2 ARG B 138       3.018 -25.256   7.737  1.00 61.71           N  
ATOM   1106  CZ  ARG B 138       3.460 -24.442   8.684  1.00 61.71           C  
ATOM   1107  N   VAL B 139       8.028 -18.190  10.084  1.00 61.71           N  
ATOM   1108  CA  VAL B 139       8.722 -17.407  11.101  1.00 61.71           C  
ATOM   1109  C   VAL B 139       8.793 -15.945  10.668  1.00 61.71           C  
ATOM   1110  CB  VAL B 139      10.142 -17.954  11.367  1.00 61.71           C  
ATOM   1111  O   VAL B 139       8.574 -15.040  11.477  1.00 61.71           O  
ATOM   1112  CG1 VAL B 139      10.907 -17.033  12.316  1.00 61.71           C  
ATOM   1113  CG2 VAL B 139      10.070 -19.371  11.935  1.00 61.71           C  
ATOM   1114  N   TRP B 140       9.030 -15.740   9.426  1.00 65.91           N  
ATOM   1115  CA  TRP B 140       9.136 -14.390   8.882  1.00 65.91           C  
ATOM   1116  C   TRP B 140       7.811 -13.646   9.010  1.00 65.91           C  
ATOM   1117  CB  TRP B 140       9.572 -14.434   7.414  1.00 65.91           C  
ATOM   1118  O   TRP B 140       7.778 -12.496   9.456  1.00 65.91           O  
ATOM   1119  CG  TRP B 140       9.795 -13.083   6.805  1.00 65.91           C  
ATOM   1120  CD1 TRP B 140       8.902 -12.350   6.074  1.00 65.91           C  
ATOM   1121  CD2 TRP B 140      10.995 -12.305   6.869  1.00 65.91           C  
ATOM   1122  CE2 TRP B 140      10.756 -11.109   6.156  1.00 65.91           C  
ATOM   1123  CE3 TRP B 140      12.249 -12.502   7.463  1.00 65.91           C  
ATOM   1124  NE1 TRP B 140       9.473 -11.162   5.681  1.00 65.91           N  
ATOM   1125  CH2 TRP B 140      12.945 -10.333   6.610  1.00 65.91           C  
ATOM   1126  CZ2 TRP B 140      11.727 -10.114   6.020  1.00 65.91           C  
ATOM   1127  CZ3 TRP B 140      13.214 -11.511   7.326  1.00 65.91           C  
ATOM   1128  N   THR B 141       6.758 -14.309   8.646  1.00 66.06           N  
ATOM   1129  CA  THR B 141       5.434 -13.702   8.726  1.00 66.06           C  
ATOM   1130  C   THR B 141       5.057 -13.417  10.177  1.00 66.06           C  
ATOM   1131  CB  THR B 141       4.366 -14.605   8.083  1.00 66.06           C  
ATOM   1132  O   THR B 141       4.499 -12.361  10.483  1.00 66.06           O  
ATOM   1133  CG2 THR B 141       4.442 -14.549   6.561  1.00 66.06           C  
ATOM   1134  OG1 THR B 141       4.570 -15.957   8.511  1.00 66.06           O  
ATOM   1135  N   LEU B 142       5.371 -14.371  11.035  1.00 63.25           N  
ATOM   1136  CA  LEU B 142       5.092 -14.195  12.456  1.00 63.25           C  
ATOM   1137  C   LEU B 142       5.841 -12.988  13.011  1.00 63.25           C  
ATOM   1138  CB  LEU B 142       5.477 -15.453  13.238  1.00 63.25           C  
ATOM   1139  O   LEU B 142       5.271 -12.188  13.757  1.00 63.25           O  
ATOM   1140  CG  LEU B 142       5.216 -15.421  14.745  1.00 63.25           C  
ATOM   1141  CD1 LEU B 142       3.717 -15.436  15.023  1.00 63.25           C  
ATOM   1142  CD2 LEU B 142       5.904 -16.596  15.432  1.00 63.25           C  
ATOM   1143  N   MET B 143       7.084 -12.827  12.597  1.00 69.68           N  
ATOM   1144  CA  MET B 143       7.900 -11.704  13.049  1.00 69.68           C  
ATOM   1145  C   MET B 143       7.314 -10.379  12.573  1.00 69.68           C  
ATOM   1146  CB  MET B 143       9.339 -11.848  12.548  1.00 69.68           C  
ATOM   1147  O   MET B 143       7.303  -9.398  13.318  1.00 69.68           O  
ATOM   1148  CG  MET B 143      10.150 -12.887  13.306  1.00 69.68           C  
ATOM   1149  SD  MET B 143      10.252 -12.527  15.102  1.00 69.68           S  
ATOM   1150  CE  MET B 143       9.003 -13.683  15.732  1.00 69.68           C  
ATOM   1151  N   ASN B 144       6.736 -10.317  11.433  1.00 70.16           N  
ATOM   1152  CA  ASN B 144       6.139  -9.102  10.890  1.00 70.16           C  
ATOM   1153  C   ASN B 144       4.836  -8.750  11.602  1.00 70.16           C  
ATOM   1154  CB  ASN B 144       5.900  -9.246   9.386  1.00 70.16           C  
ATOM   1155  O   ASN B 144       4.529  -7.574  11.801  1.00 70.16           O  
ATOM   1156  CG  ASN B 144       7.162  -9.036   8.572  1.00 70.16           C  
ATOM   1157  ND2 ASN B 144       7.218  -9.650   7.396  1.00 70.16           N  
ATOM   1158  OD1 ASN B 144       8.079  -8.329   8.996  1.00 70.16           O  
ATOM   1159  N   VAL B 145       4.137  -9.763  11.982  1.00 66.33           N  
ATOM   1160  CA  VAL B 145       2.903  -9.542  12.729  1.00 66.33           C  
ATOM   1161  C   VAL B 145       3.227  -8.942  14.095  1.00 66.33           C  
ATOM   1162  CB  VAL B 145       2.100 -10.851  12.898  1.00 66.33           C  
ATOM   1163  O   VAL B 145       2.585  -7.981  14.526  1.00 66.33           O  
ATOM   1164  CG1 VAL B 145       0.929 -10.646  13.858  1.00 66.33           C  
ATOM   1165  CG2 VAL B 145       1.604 -11.352  11.543  1.00 66.33           C  
ATOM   1166  N   LEU B 146       4.235  -9.548  14.699  1.00 63.31           N  
ATOM   1167  CA  LEU B 146       4.656  -9.055  16.006  1.00 63.31           C  
ATOM   1168  C   LEU B 146       5.136  -7.611  15.913  1.00 63.31           C  
ATOM   1169  CB  LEU B 146       5.766  -9.939  16.580  1.00 63.31           C  
ATOM   1170  O   LEU B 146       4.820  -6.790  16.778  1.00 63.31           O  
ATOM   1171  CG  LEU B 146       5.325 -11.267  17.197  1.00 63.31           C  
ATOM   1172  CD1 LEU B 146       6.477 -12.267  17.180  1.00 63.31           C  
ATOM   1173  CD2 LEU B 146       4.815 -11.055  18.618  1.00 63.31           C  
ATOM   1174  N   THR B 147       5.868  -7.334  14.861  1.00 68.67           N  
ATOM   1175  CA  THR B 147       6.366  -5.980  14.649  1.00 68.67           C  
ATOM   1176  C   THR B 147       5.211  -5.007  14.433  1.00 68.67           C  
ATOM   1177  CB  THR B 147       7.323  -5.919  13.444  1.00 68.67           C  
ATOM   1178  O   THR B 147       5.228  -3.889  14.954  1.00 68.67           O  
ATOM   1179  CG2 THR B 147       7.942  -4.533  13.302  1.00 68.67           C  
ATOM   1180  OG1 THR B 147       8.370  -6.881  13.624  1.00 68.67           O  
ATOM   1181  N   LEU B 148       4.239  -5.388  13.665  1.00 66.01           N  
ATOM   1182  CA  LEU B 148       3.075  -4.548  13.403  1.00 66.01           C  
ATOM   1183  C   LEU B 148       2.322  -4.245  14.694  1.00 66.01           C  
ATOM   1184  CB  LEU B 148       2.139  -5.227  12.399  1.00 66.01           C  
ATOM   1185  O   LEU B 148       1.951  -3.096  14.946  1.00 66.01           O  
ATOM   1186  CG  LEU B 148       0.870  -4.458  12.029  1.00 66.01           C  
ATOM   1187  CD1 LEU B 148       1.220  -3.223  11.206  1.00 66.01           C  
ATOM   1188  CD2 LEU B 148      -0.097  -5.358  11.267  1.00 66.01           C  
ATOM   1189  N   VAL B 149       2.145  -5.267  15.467  1.00 56.37           N  
ATOM   1190  CA  VAL B 149       1.429  -5.110  16.728  1.00 56.37           C  
ATOM   1191  C   VAL B 149       2.181  -4.136  17.632  1.00 56.37           C  
ATOM   1192  CB  VAL B 149       1.240  -6.466  17.446  1.00 56.37           C  
ATOM   1193  O   VAL B 149       1.573  -3.267  18.261  1.00 56.37           O  
ATOM   1194  CG1 VAL B 149       0.674  -6.259  18.850  1.00 56.37           C  
ATOM   1195  CG2 VAL B 149       0.330  -7.380  16.629  1.00 56.37           C  
ATOM   1196  N   TYR B 150       3.467  -4.297  17.597  1.00 56.38           N  
ATOM   1197  CA  TYR B 150       4.305  -3.411  18.397  1.00 56.38           C  
ATOM   1198  C   TYR B 150       4.176  -1.967  17.928  1.00 56.38           C  
ATOM   1199  CB  TYR B 150       5.770  -3.853  18.333  1.00 56.38           C  
ATOM   1200  O   TYR B 150       4.009  -1.056  18.741  1.00 56.38           O  
ATOM   1201  CG  TYR B 150       6.715  -2.932  19.067  1.00 56.38           C  
ATOM   1202  CD1 TYR B 150       7.474  -1.988  18.378  1.00 56.38           C  
ATOM   1203  CD2 TYR B 150       6.850  -3.004  20.449  1.00 56.38           C  
ATOM   1204  CE1 TYR B 150       8.347  -1.139  19.050  1.00 56.38           C  
ATOM   1205  CE2 TYR B 150       7.720  -2.159  21.131  1.00 56.38           C  
ATOM   1206  OH  TYR B 150       9.325  -0.393  21.094  1.00 56.38           O  
ATOM   1207  CZ  TYR B 150       8.463  -1.232  20.424  1.00 56.38           C  
ATOM   1208  N   LYS B 151       4.136  -1.699  16.731  1.00 60.17           N  
ATOM   1209  CA  LYS B 151       4.135  -0.353  16.166  1.00 60.17           C  
ATOM   1210  C   LYS B 151       2.751   0.283  16.260  1.00 60.17           C  
ATOM   1211  CB  LYS B 151       4.600  -0.383  14.709  1.00 60.17           C  
ATOM   1212  O   LYS B 151       2.630   1.501  16.401  1.00 60.17           O  
ATOM   1213  CG  LYS B 151       6.096  -0.600  14.541  1.00 60.17           C  
ATOM   1214  CD  LYS B 151       6.881   0.675  14.823  1.00 60.17           C  
ATOM   1215  CE  LYS B 151       8.377   0.466  14.629  1.00 60.17           C  
ATOM   1216  NZ  LYS B 151       9.153   1.706  14.929  1.00 60.17           N  
ATOM   1217  N   VAL B 152       1.779  -0.548  16.160  1.00 53.80           N  
ATOM   1218  CA  VAL B 152       0.417  -0.043  16.303  1.00 53.80           C  
ATOM   1219  C   VAL B 152       0.225   0.537  17.703  1.00 53.80           C  
ATOM   1220  CB  VAL B 152      -0.629  -1.148  16.036  1.00 53.80           C  
ATOM   1221  O   VAL B 152      -0.456   1.550  17.874  1.00 53.80           O  
ATOM   1222  CG1 VAL B 152      -2.019  -0.695  16.481  1.00 53.80           C  
ATOM   1223  CG2 VAL B 152      -0.636  -1.530  14.557  1.00 53.80           C  
ATOM   1224  N   TYR B 153       0.964  -0.030  18.626  1.00 47.89           N  
ATOM   1225  CA  TYR B 153       0.784   0.407  20.006  1.00 47.89           C  
ATOM   1226  C   TYR B 153       1.737   1.546  20.346  1.00 47.89           C  
ATOM   1227  CB  TYR B 153       1.001  -0.762  20.972  1.00 47.89           C  
ATOM   1228  O   TYR B 153       1.358   2.495  21.036  1.00 47.89           O  
ATOM   1229  CG  TYR B 153      -0.217  -1.634  21.153  1.00 47.89           C  
ATOM   1230  CD1 TYR B 153      -1.219  -1.286  22.056  1.00 47.89           C  
ATOM   1231  CD2 TYR B 153      -0.369  -2.808  20.423  1.00 47.89           C  
ATOM   1232  CE1 TYR B 153      -2.343  -2.087  22.228  1.00 47.89           C  
ATOM   1233  CE2 TYR B 153      -1.488  -3.617  20.587  1.00 47.89           C  
ATOM   1234  OH  TYR B 153      -3.579  -4.046  21.656  1.00 47.89           O  
ATOM   1235  CZ  TYR B 153      -2.469  -3.249  21.490  1.00 47.89           C  
ATOM   1236  N   TYR B 154       2.967   1.490  19.734  1.00 45.32           N  
ATOM   1237  CA  TYR B 154       3.989   2.441  20.157  1.00 45.32           C  
ATOM   1238  C   TYR B 154       4.420   3.330  18.997  1.00 45.32           C  
ATOM   1239  CB  TYR B 154       5.204   1.705  20.730  1.00 45.32           C  
ATOM   1240  O   TYR B 154       5.102   4.338  19.199  1.00 45.32           O  
ATOM   1241  CG  TYR B 154       4.945   1.055  22.067  1.00 45.32           C  
ATOM   1242  CD1 TYR B 154       4.975   1.800  23.243  1.00 45.32           C  
ATOM   1243  CD2 TYR B 154       4.671  -0.306  22.157  1.00 45.32           C  
ATOM   1244  CE1 TYR B 154       4.739   1.205  24.478  1.00 45.32           C  
ATOM   1245  CE2 TYR B 154       4.433  -0.911  23.386  1.00 45.32           C  
ATOM   1246  OH  TYR B 154       4.234  -0.744  25.759  1.00 45.32           O  
ATOM   1247  CZ  TYR B 154       4.469  -0.149  24.539  1.00 45.32           C  
ATOM   1248  N   GLY B 155       3.928   3.036  17.881  1.00 44.13           N  
ATOM   1249  CA  GLY B 155       4.552   3.672  16.732  1.00 44.13           C  
ATOM   1250  C   GLY B 155       3.748   4.836  16.184  1.00 44.13           C  
ATOM   1251  O   GLY B 155       2.610   5.061  16.599  1.00 44.13           O  
ATOM   1252  N   ASN B 156       4.463   5.650  15.417  1.00 47.15           N  
ATOM   1253  CA  ASN B 156       3.849   6.727  14.649  1.00 47.15           C  
ATOM   1254  C   ASN B 156       3.081   6.190  13.444  1.00 47.15           C  
ATOM   1255  CB  ASN B 156       4.907   7.736  14.196  1.00 47.15           C  
ATOM   1256  O   ASN B 156       3.211   5.016  13.093  1.00 47.15           O  
ATOM   1257  CG  ASN B 156       5.506   8.511  15.353  1.00 47.15           C  
ATOM   1258  ND2 ASN B 156       6.687   9.080  15.137  1.00 47.15           N  
ATOM   1259  OD1 ASN B 156       4.914   8.598  16.431  1.00 47.15           O  
ATOM   1260  N   ALA B 157       2.150   6.941  12.977  1.00 49.39           N  
ATOM   1261  CA  ALA B 157       1.334   6.553  11.829  1.00 49.39           C  
ATOM   1262  C   ALA B 157       2.205   6.042  10.685  1.00 49.39           C  
ATOM   1263  CB  ALA B 157       0.481   7.729  11.361  1.00 49.39           C  
ATOM   1264  O   ALA B 157       1.850   5.071  10.012  1.00 49.39           O  
ATOM   1265  N   LEU B 158       3.345   6.627  10.463  1.00 60.97           N  
ATOM   1266  CA  LEU B 158       4.261   6.228   9.400  1.00 60.97           C  
ATOM   1267  C   LEU B 158       4.808   4.827   9.652  1.00 60.97           C  
ATOM   1268  CB  LEU B 158       5.416   7.226   9.283  1.00 60.97           C  
ATOM   1269  O   LEU B 158       4.816   3.987   8.749  1.00 60.97           O  
ATOM   1270  CG  LEU B 158       6.445   6.947   8.187  1.00 60.97           C  
ATOM   1271  CD1 LEU B 158       5.829   7.175   6.811  1.00 60.97           C  
ATOM   1272  CD2 LEU B 158       7.680   7.821   8.377  1.00 60.97           C  
ATOM   1273  N   ASP B 159       5.163   4.647  10.888  1.00 62.21           N  
ATOM   1274  CA  ASP B 159       5.731   3.352  11.251  1.00 62.21           C  
ATOM   1275  C   ASP B 159       4.687   2.243  11.135  1.00 62.21           C  
ATOM   1276  CB  ASP B 159       6.298   3.394  12.671  1.00 62.21           C  
ATOM   1277  O   ASP B 159       5.012   1.116  10.757  1.00 62.21           O  
ATOM   1278  CG  ASP B 159       7.537   4.264  12.790  1.00 62.21           C  
ATOM   1279  OD1 ASP B 159       8.275   4.413  11.793  1.00 62.21           O  
ATOM   1280  OD2 ASP B 159       7.778   4.804  13.892  1.00 62.21           O  
ATOM   1281  N   GLN B 160       3.524   2.588  11.451  1.00 63.63           N  
ATOM   1282  CA  GLN B 160       2.431   1.629  11.325  1.00 63.63           C  
ATOM   1283  C   GLN B 160       2.210   1.235   9.868  1.00 63.63           C  
ATOM   1284  CB  GLN B 160       1.142   2.203  11.915  1.00 63.63           C  
ATOM   1285  O   GLN B 160       2.021   0.057   9.560  1.00 63.63           O  
ATOM   1286  CG  GLN B 160       1.096   2.174  13.437  1.00 63.63           C  
ATOM   1287  CD  GLN B 160      -0.171   2.794  13.998  1.00 63.63           C  
ATOM   1288  NE2 GLN B 160      -0.377   2.644  15.302  1.00 63.63           N  
ATOM   1289  OE1 GLN B 160      -0.957   3.403  13.265  1.00 63.63           O  
ATOM   1290  N   ALA B 161       2.236   2.181   9.089  1.00 66.88           N  
ATOM   1291  CA  ALA B 161       2.017   1.940   7.665  1.00 66.88           C  
ATOM   1292  C   ALA B 161       3.125   1.070   7.079  1.00 66.88           C  
ATOM   1293  CB  ALA B 161       1.928   3.264   6.910  1.00 66.88           C  
ATOM   1294  O   ALA B 161       2.856   0.153   6.299  1.00 66.88           O  
ATOM   1295  N   ILE B 162       4.366   1.364   7.456  1.00 74.20           N  
ATOM   1296  CA  ILE B 162       5.519   0.618   6.963  1.00 74.20           C  
ATOM   1297  C   ILE B 162       5.438  -0.831   7.439  1.00 74.20           C  
ATOM   1298  CB  ILE B 162       6.847   1.260   7.424  1.00 74.20           C  
ATOM   1299  O   ILE B 162       5.751  -1.756   6.687  1.00 74.20           O  
ATOM   1300  CG1 ILE B 162       7.036   2.630   6.762  1.00 74.20           C  
ATOM   1301  CG2 ILE B 162       8.029   0.336   7.118  1.00 74.20           C  
ATOM   1302  CD1 ILE B 162       8.229   3.414   7.291  1.00 74.20           C  
ATOM   1303  N   SER B 163       5.050  -0.977   8.722  1.00 72.15           N  
ATOM   1304  CA  SER B 163       4.899  -2.323   9.266  1.00 72.15           C  
ATOM   1305  C   SER B 163       3.799  -3.092   8.542  1.00 72.15           C  
ATOM   1306  CB  SER B 163       4.592  -2.265  10.763  1.00 72.15           C  
ATOM   1307  O   SER B 163       3.927  -4.296   8.309  1.00 72.15           O  
ATOM   1308  OG  SER B 163       3.353  -1.618  10.997  1.00 72.15           O  
ATOM   1309  N   MET B 164       2.711  -2.457   8.248  1.00 71.84           N  
ATOM   1310  CA  MET B 164       1.637  -3.077   7.477  1.00 71.84           C  
ATOM   1311  C   MET B 164       2.122  -3.468   6.085  1.00 71.84           C  
ATOM   1312  CB  MET B 164       0.439  -2.132   7.367  1.00 71.84           C  
ATOM   1313  O   MET B 164       1.771  -4.535   5.577  1.00 71.84           O  
ATOM   1314  CG  MET B 164      -0.498  -2.188   8.563  1.00 71.84           C  
ATOM   1315  SD  MET B 164      -1.221  -3.856   8.812  1.00 71.84           S  
ATOM   1316  CE  MET B 164      -2.908  -3.403   9.303  1.00 71.84           C  
ATOM   1317  N   TRP B 165       2.850  -2.570   5.500  1.00 79.81           N  
ATOM   1318  CA  TRP B 165       3.461  -2.833   4.202  1.00 79.81           C  
ATOM   1319  C   TRP B 165       4.298  -4.107   4.242  1.00 79.81           C  
ATOM   1320  CB  TRP B 165       4.329  -1.650   3.766  1.00 79.81           C  
ATOM   1321  O   TRP B 165       4.160  -4.976   3.378  1.00 79.81           O  
ATOM   1322  CG  TRP B 165       4.919  -1.800   2.395  1.00 79.81           C  
ATOM   1323  CD1 TRP B 165       4.336  -2.388   1.307  1.00 79.81           C  
ATOM   1324  CD2 TRP B 165       6.211  -1.358   1.969  1.00 79.81           C  
ATOM   1325  CE2 TRP B 165       6.345  -1.711   0.607  1.00 79.81           C  
ATOM   1326  CE3 TRP B 165       7.270  -0.696   2.605  1.00 79.81           C  
ATOM   1327  NE1 TRP B 165       5.189  -2.338   0.229  1.00 79.81           N  
ATOM   1328  CH2 TRP B 165       8.518  -0.775   0.519  1.00 79.81           C  
ATOM   1329  CZ2 TRP B 165       7.497  -1.423  -0.129  1.00 79.81           C  
ATOM   1330  CZ3 TRP B 165       8.415  -0.411   1.871  1.00 79.81           C  
ATOM   1331  N   ALA B 166       5.146  -4.213   5.246  1.00 74.90           N  
ATOM   1332  CA  ALA B 166       6.004  -5.383   5.411  1.00 74.90           C  
ATOM   1333  C   ALA B 166       5.175  -6.655   5.562  1.00 74.90           C  
ATOM   1334  CB  ALA B 166       6.922  -5.203   6.619  1.00 74.90           C  
ATOM   1335  O   ALA B 166       5.539  -7.707   5.032  1.00 74.90           O  
ATOM   1336  N   LEU B 167       4.118  -6.520   6.245  1.00 73.00           N  
ATOM   1337  CA  LEU B 167       3.242  -7.666   6.459  1.00 73.00           C  
ATOM   1338  C   LEU B 167       2.576  -8.092   5.156  1.00 73.00           C  
ATOM   1339  CB  LEU B 167       2.176  -7.338   7.508  1.00 73.00           C  
ATOM   1340  O   LEU B 167       2.503  -9.285   4.852  1.00 73.00           O  
ATOM   1341  CG  LEU B 167       1.282  -8.496   7.951  1.00 73.00           C  
ATOM   1342  CD1 LEU B 167       1.390  -8.703   9.458  1.00 73.00           C  
ATOM   1343  CD2 LEU B 167      -0.166  -8.241   7.544  1.00 73.00           C  
ATOM   1344  N   ILE B 168       2.121  -7.186   4.402  1.00 69.64           N  
ATOM   1345  CA  ILE B 168       1.446  -7.462   3.139  1.00 69.64           C  
ATOM   1346  C   ILE B 168       2.404  -8.174   2.187  1.00 69.64           C  
ATOM   1347  CB  ILE B 168       0.911  -6.165   2.490  1.00 69.64           C  
ATOM   1348  O   ILE B 168       2.023  -9.139   1.520  1.00 69.64           O  
ATOM   1349  CG1 ILE B 168      -0.244  -5.591   3.319  1.00 69.64           C  
ATOM   1350  CG2 ILE B 168       0.472  -6.426   1.046  1.00 69.64           C  
ATOM   1351  CD1 ILE B 168      -0.695  -4.206   2.874  1.00 69.64           C  
ATOM   1352  N   ILE B 169       3.625  -7.705   2.155  1.00 69.32           N  
ATOM   1353  CA  ILE B 169       4.629  -8.282   1.268  1.00 69.32           C  
ATOM   1354  C   ILE B 169       4.952  -9.707   1.712  1.00 69.32           C  
ATOM   1355  CB  ILE B 169       5.915  -7.426   1.236  1.00 69.32           C  
ATOM   1356  O   ILE B 169       5.194 -10.584   0.880  1.00 69.32           O  
ATOM   1357  CG1 ILE B 169       5.646  -6.086   0.541  1.00 69.32           C  
ATOM   1358  CG2 ILE B 169       7.051  -8.184   0.544  1.00 69.32           C  
ATOM   1359  CD1 ILE B 169       6.801  -5.097   0.636  1.00 69.32           C  
ATOM   1360  N   SER B 170       4.962  -9.959   2.991  1.00 66.93           N  
ATOM   1361  CA  SER B 170       5.305 -11.274   3.524  1.00 66.93           C  
ATOM   1362  C   SER B 170       4.241 -12.308   3.171  1.00 66.93           C  
ATOM   1363  CB  SER B 170       5.480 -11.208   5.042  1.00 66.93           C  
ATOM   1364  O   SER B 170       4.554 -13.483   2.966  1.00 66.93           O  
ATOM   1365  OG  SER B 170       4.235 -10.986   5.683  1.00 66.93           O  
ATOM   1366  N   VAL B 171       2.982 -11.836   3.021  1.00 60.12           N  
ATOM   1367  CA  VAL B 171       1.876 -12.760   2.795  1.00 60.12           C  
ATOM   1368  C   VAL B 171       1.681 -12.975   1.295  1.00 60.12           C  
ATOM   1369  CB  VAL B 171       0.567 -12.247   3.434  1.00 60.12           C  
ATOM   1370  O   VAL B 171       1.253 -14.049   0.866  1.00 60.12           O  
ATOM   1371  CG1 VAL B 171      -0.597 -13.179   3.102  1.00 60.12           C  
ATOM   1372  CG2 VAL B 171       0.731 -12.110   4.947  1.00 60.12           C  
ATOM   1373  N   THR B 172       1.948 -12.021   0.466  1.00 52.05           N  
ATOM   1374  CA  THR B 172       1.588 -12.039  -0.947  1.00 52.05           C  
ATOM   1375  C   THR B 172       2.691 -12.687  -1.778  1.00 52.05           C  
ATOM   1376  CB  THR B 172       1.315 -10.617  -1.471  1.00 52.05           C  
ATOM   1377  O   THR B 172       2.426 -13.241  -2.847  1.00 52.05           O  
ATOM   1378  CG2 THR B 172       0.281 -10.633  -2.593  1.00 52.05           C  
ATOM   1379  OG1 THR B 172       0.826  -9.804  -0.398  1.00 52.05           O  
ATOM   1380  N   SER B 173       4.032 -12.840  -1.219  1.00 51.52           N  
ATOM   1381  CA  SER B 173       5.049 -13.183  -2.208  1.00 51.52           C  
ATOM   1382  C   SER B 173       5.823 -14.431  -1.796  1.00 51.52           C  
ATOM   1383  CB  SER B 173       6.017 -12.016  -2.408  1.00 51.52           C  
ATOM   1384  O   SER B 173       6.062 -14.655  -0.608  1.00 51.52           O  
ATOM   1385  OG  SER B 173       7.290 -12.319  -1.862  1.00 51.52           O  
ATOM   1386  N   ASN B 174       5.856 -15.424  -2.785  1.00 54.28           N  
ATOM   1387  CA  ASN B 174       6.798 -16.527  -2.631  1.00 54.28           C  
ATOM   1388  C   ASN B 174       8.244 -16.039  -2.670  1.00 54.28           C  
ATOM   1389  CB  ASN B 174       6.566 -17.586  -3.711  1.00 54.28           C  
ATOM   1390  O   ASN B 174       9.137 -16.689  -2.123  1.00 54.28           O  
ATOM   1391  CG  ASN B 174       5.359 -18.458  -3.424  1.00 54.28           C  
ATOM   1392  ND2 ASN B 174       4.700 -18.923  -4.478  1.00 54.28           N  
ATOM   1393  OD1 ASN B 174       5.022 -18.711  -2.264  1.00 54.28           O  
ATOM   1394  N   TYR B 175       8.452 -14.808  -3.190  1.00 57.50           N  
ATOM   1395  CA  TYR B 175       9.765 -14.181  -3.292  1.00 57.50           C  
ATOM   1396  C   TYR B 175       9.912 -13.056  -2.274  1.00 57.50           C  
ATOM   1397  CB  TYR B 175       9.993 -13.638  -4.706  1.00 57.50           C  
ATOM   1398  O   TYR B 175      10.373 -11.962  -2.610  1.00 57.50           O  
ATOM   1399  CG  TYR B 175       9.993 -14.705  -5.774  1.00 57.50           C  
ATOM   1400  CD1 TYR B 175      11.134 -15.463  -6.029  1.00 57.50           C  
ATOM   1401  CD2 TYR B 175       8.853 -14.958  -6.529  1.00 57.50           C  
ATOM   1402  CE1 TYR B 175      11.139 -16.446  -7.013  1.00 57.50           C  
ATOM   1403  CE2 TYR B 175       8.847 -15.938  -7.516  1.00 57.50           C  
ATOM   1404  OH  TYR B 175       9.992 -17.649  -8.725  1.00 57.50           O  
ATOM   1405  CZ  TYR B 175       9.992 -16.677  -7.749  1.00 57.50           C  
ATOM   1406  N   SER B 176       9.584 -13.379  -0.998  1.00 57.42           N  
ATOM   1407  CA  SER B 176       9.521 -12.383   0.067  1.00 57.42           C  
ATOM   1408  C   SER B 176      10.890 -11.763   0.326  1.00 57.42           C  
ATOM   1409  CB  SER B 176       8.984 -13.010   1.355  1.00 57.42           C  
ATOM   1410  O   SER B 176      10.991 -10.569   0.616  1.00 57.42           O  
ATOM   1411  OG  SER B 176       9.913 -12.857   2.414  1.00 57.42           O  
ATOM   1412  N   GLY B 177      11.936 -12.570  -0.001  1.00 58.57           N  
ATOM   1413  CA  GLY B 177      13.271 -12.041   0.227  1.00 58.57           C  
ATOM   1414  C   GLY B 177      13.638 -10.918  -0.724  1.00 58.57           C  
ATOM   1415  O   GLY B 177      14.131  -9.871  -0.298  1.00 58.57           O  
ATOM   1416  N   VAL B 178      13.388 -11.002  -2.008  1.00 64.31           N  
ATOM   1417  CA  VAL B 178      13.731 -10.007  -3.019  1.00 64.31           C  
ATOM   1418  C   VAL B 178      12.889  -8.750  -2.813  1.00 64.31           C  
ATOM   1419  CB  VAL B 178      13.525 -10.558  -4.448  1.00 64.31           C  
ATOM   1420  O   VAL B 178      13.413  -7.634  -2.839  1.00 64.31           O  
ATOM   1421  CG1 VAL B 178      13.811  -9.477  -5.489  1.00 64.31           C  
ATOM   1422  CG2 VAL B 178      14.414 -11.778  -4.682  1.00 64.31           C  
ATOM   1423  N   VAL B 179      11.626  -8.939  -2.509  1.00 70.94           N  
ATOM   1424  CA  VAL B 179      10.713  -7.809  -2.369  1.00 70.94           C  
ATOM   1425  C   VAL B 179      11.065  -7.014  -1.113  1.00 70.94           C  
ATOM   1426  CB  VAL B 179       9.240  -8.273  -2.310  1.00 70.94           C  
ATOM   1427  O   VAL B 179      11.011  -5.782  -1.116  1.00 70.94           O  
ATOM   1428  CG1 VAL B 179       8.314  -7.095  -2.016  1.00 70.94           C  
ATOM   1429  CG2 VAL B 179       8.844  -8.955  -3.619  1.00 70.94           C  
ATOM   1430  N   THR B 180      11.512  -7.758  -0.118  1.00 69.80           N  
ATOM   1431  CA  THR B 180      11.914  -7.096   1.118  1.00 69.80           C  
ATOM   1432  C   THR B 180      13.190  -6.287   0.907  1.00 69.80           C  
ATOM   1433  CB  THR B 180      12.131  -8.115   2.252  1.00 69.80           C  
ATOM   1434  O   THR B 180      13.342  -5.199   1.468  1.00 69.80           O  
ATOM   1435  CG2 THR B 180      12.241  -7.418   3.604  1.00 69.80           C  
ATOM   1436  OG1 THR B 180      11.026  -9.027   2.285  1.00 69.80           O  
ATOM   1437  N   THR B 181      14.021  -6.839   0.124  1.00 74.36           N  
ATOM   1438  CA  THR B 181      15.250  -6.122  -0.198  1.00 74.36           C  
ATOM   1439  C   THR B 181      14.941  -4.831  -0.952  1.00 74.36           C  
ATOM   1440  CB  THR B 181      16.202  -6.994  -1.037  1.00 74.36           C  
ATOM   1441  O   THR B 181      15.519  -3.782  -0.661  1.00 74.36           O  
ATOM   1442  CG2 THR B 181      17.554  -6.312  -1.221  1.00 74.36           C  
ATOM   1443  OG1 THR B 181      16.399  -8.249  -0.375  1.00 74.36           O  
ATOM   1444  N   VAL B 182      14.059  -4.909  -1.867  1.00 77.16           N  
ATOM   1445  CA  VAL B 182      13.671  -3.739  -2.646  1.00 77.16           C  
ATOM   1446  C   VAL B 182      13.013  -2.705  -1.734  1.00 77.16           C  
ATOM   1447  CB  VAL B 182      12.714  -4.117  -3.799  1.00 77.16           C  
ATOM   1448  O   VAL B 182      13.222  -1.501  -1.898  1.00 77.16           O  
ATOM   1449  CG1 VAL B 182      12.219  -2.866  -4.522  1.00 77.16           C  
ATOM   1450  CG2 VAL B 182      13.407  -5.063  -4.778  1.00 77.16           C  
ATOM   1451  N   MET B 183      12.293  -3.212  -0.779  1.00 81.40           N  
ATOM   1452  CA  MET B 183      11.650  -2.332   0.192  1.00 81.40           C  
ATOM   1453  C   MET B 183      12.690  -1.556   0.994  1.00 81.40           C  
ATOM   1454  CB  MET B 183      10.754  -3.134   1.136  1.00 81.40           C  
ATOM   1455  O   MET B 183      12.577  -0.339   1.152  1.00 81.40           O  
ATOM   1456  CG  MET B 183      10.086  -2.292   2.211  1.00 81.40           C  
ATOM   1457  SD  MET B 183       9.225  -3.312   3.470  1.00 81.40           S  
ATOM   1458  CE  MET B 183       8.918  -2.057   4.744  1.00 81.40           C  
ATOM   1459  N   PHE B 184      13.654  -2.292   1.438  1.00 78.22           N  
ATOM   1460  CA  PHE B 184      14.701  -1.648   2.222  1.00 78.22           C  
ATOM   1461  C   PHE B 184      15.506  -0.682   1.360  1.00 78.22           C  
ATOM   1462  CB  PHE B 184      15.630  -2.695   2.845  1.00 78.22           C  
ATOM   1463  O   PHE B 184      15.923   0.378   1.830  1.00 78.22           O  
ATOM   1464  CG  PHE B 184      15.062  -3.356   4.071  1.00 78.22           C  
ATOM   1465  CD1 PHE B 184      14.842  -2.626   5.233  1.00 78.22           C  
ATOM   1466  CD2 PHE B 184      14.749  -4.709   4.063  1.00 78.22           C  
ATOM   1467  CE1 PHE B 184      14.316  -3.236   6.370  1.00 78.22           C  
ATOM   1468  CE2 PHE B 184      14.224  -5.326   5.195  1.00 78.22           C  
ATOM   1469  CZ  PHE B 184      14.009  -4.588   6.347  1.00 78.22           C  
ATOM   1470  N   LEU B 185      15.717  -1.084   0.148  1.00 80.51           N  
ATOM   1471  CA  LEU B 185      16.422  -0.204  -0.777  1.00 80.51           C  
ATOM   1472  C   LEU B 185      15.632   1.077  -1.018  1.00 80.51           C  
ATOM   1473  CB  LEU B 185      16.677  -0.918  -2.108  1.00 80.51           C  
ATOM   1474  O   LEU B 185      16.195   2.174  -0.990  1.00 80.51           O  
ATOM   1475  CG  LEU B 185      17.590  -0.197  -3.100  1.00 80.51           C  
ATOM   1476  CD1 LEU B 185      19.053  -0.498  -2.790  1.00 80.51           C  
ATOM   1477  CD2 LEU B 185      17.248  -0.598  -4.531  1.00 80.51           C  
ATOM   1478  N   ALA B 186      14.366   0.948  -1.162  1.00 79.61           N  
ATOM   1479  CA  ALA B 186      13.504   2.108  -1.379  1.00 79.61           C  
ATOM   1480  C   ALA B 186      13.538   3.048  -0.178  1.00 79.61           C  
ATOM   1481  CB  ALA B 186      12.072   1.662  -1.661  1.00 79.61           C  
ATOM   1482  O   ALA B 186      13.678   4.263  -0.336  1.00 79.61           O  
ATOM   1483  N   ARG B 187      13.453   2.458   0.971  1.00 75.34           N  
ATOM   1484  CA  ARG B 187      13.518   3.243   2.199  1.00 75.34           C  
ATOM   1485  C   ARG B 187      14.860   3.958   2.320  1.00 75.34           C  
ATOM   1486  CB  ARG B 187      13.287   2.352   3.421  1.00 75.34           C  
ATOM   1487  O   ARG B 187      14.913   5.129   2.701  1.00 75.34           O  
ATOM   1488  CG  ARG B 187      12.825   3.108   4.656  1.00 75.34           C  
ATOM   1489  CD  ARG B 187      12.496   2.164   5.804  1.00 75.34           C  
ATOM   1490  NE  ARG B 187      12.266   2.891   7.050  1.00 75.34           N  
ATOM   1491  NH1 ARG B 187      11.650   1.026   8.266  1.00 75.34           N  
ATOM   1492  NH2 ARG B 187      11.690   3.089   9.264  1.00 75.34           N  
ATOM   1493  CZ  ARG B 187      11.869   2.333   8.191  1.00 75.34           C  
ATOM   1494  N   GLY B 188      15.886   3.236   1.979  1.00 72.93           N  
ATOM   1495  CA  GLY B 188      17.220   3.812   2.030  1.00 72.93           C  
ATOM   1496  C   GLY B 188      17.400   4.985   1.085  1.00 72.93           C  
ATOM   1497  O   GLY B 188      17.975   6.009   1.460  1.00 72.93           O  
ATOM   1498  N   ILE B 189      16.905   4.894  -0.087  1.00 78.18           N  
ATOM   1499  CA  ILE B 189      17.025   5.930  -1.107  1.00 78.18           C  
ATOM   1500  C   ILE B 189      16.279   7.185  -0.658  1.00 78.18           C  
ATOM   1501  CB  ILE B 189      16.485   5.446  -2.471  1.00 78.18           C  
ATOM   1502  O   ILE B 189      16.804   8.297  -0.760  1.00 78.18           O  
ATOM   1503  CG1 ILE B 189      17.387   4.345  -3.042  1.00 78.18           C  
ATOM   1504  CG2 ILE B 189      16.363   6.617  -3.451  1.00 78.18           C  
ATOM   1505  CD1 ILE B 189      16.827   3.670  -4.286  1.00 78.18           C  
ATOM   1506  N   VAL B 190      15.086   7.006  -0.093  1.00 73.60           N  
ATOM   1507  CA  VAL B 190      14.270   8.142   0.322  1.00 73.60           C  
ATOM   1508  C   VAL B 190      14.924   8.840   1.513  1.00 73.60           C  
ATOM   1509  CB  VAL B 190      12.832   7.706   0.683  1.00 73.60           C  
ATOM   1510  O   VAL B 190      14.963  10.071   1.574  1.00 73.60           O  
ATOM   1511  CG1 VAL B 190      12.056   8.865   1.305  1.00 73.60           C  
ATOM   1512  CG2 VAL B 190      12.109   7.177  -0.554  1.00 73.60           C  
ATOM   1513  N   PHE B 191      15.435   8.014   2.359  1.00 68.06           N  
ATOM   1514  CA  PHE B 191      16.101   8.581   3.526  1.00 68.06           C  
ATOM   1515  C   PHE B 191      17.326   9.387   3.112  1.00 68.06           C  
ATOM   1516  CB  PHE B 191      16.506   7.475   4.505  1.00 68.06           C  
ATOM   1517  O   PHE B 191      17.584  10.460   3.662  1.00 68.06           O  
ATOM   1518  CG  PHE B 191      16.970   7.987   5.842  1.00 68.06           C  
ATOM   1519  CD1 PHE B 191      18.326   8.109   6.122  1.00 68.06           C  
ATOM   1520  CD2 PHE B 191      16.051   8.348   6.818  1.00 68.06           C  
ATOM   1521  CE1 PHE B 191      18.759   8.583   7.359  1.00 68.06           C  
ATOM   1522  CE2 PHE B 191      16.476   8.823   8.055  1.00 68.06           C  
ATOM   1523  CZ  PHE B 191      17.830   8.939   8.324  1.00 68.06           C  
ATOM   1524  N   MET B 192      18.016   8.887   2.198  1.00 71.36           N  
ATOM   1525  CA  MET B 192      19.193   9.592   1.696  1.00 71.36           C  
ATOM   1526  C   MET B 192      18.792  10.876   0.977  1.00 71.36           C  
ATOM   1527  CB  MET B 192      19.996   8.694   0.753  1.00 71.36           C  
ATOM   1528  O   MET B 192      19.470  11.898   1.100  1.00 71.36           O  
ATOM   1529  CG  MET B 192      20.746   7.577   1.461  1.00 71.36           C  
ATOM   1530  SD  MET B 192      21.998   8.211   2.644  1.00 71.36           S  
ATOM   1531  CE  MET B 192      23.473   8.193   1.588  1.00 71.36           C  
ATOM   1532  N   CYS B 193      17.725  10.864   0.255  1.00 67.32           N  
ATOM   1533  CA  CYS B 193      17.248  12.027  -0.485  1.00 67.32           C  
ATOM   1534  C   CYS B 193      16.786  13.125   0.465  1.00 67.32           C  
ATOM   1535  CB  CYS B 193      16.106  11.635  -1.421  1.00 67.32           C  
ATOM   1536  O   CYS B 193      17.030  14.308   0.220  1.00 67.32           O  
ATOM   1537  SG  CYS B 193      16.645  10.735  -2.890  1.00 67.32           S  
ATOM   1538  N   VAL B 194      16.087  12.755   1.538  1.00 60.88           N  
ATOM   1539  CA  VAL B 194      15.593  13.714   2.521  1.00 60.88           C  
ATOM   1540  C   VAL B 194      16.770  14.412   3.198  1.00 60.88           C  
ATOM   1541  CB  VAL B 194      14.698  13.031   3.579  1.00 60.88           C  
ATOM   1542  O   VAL B 194      16.706  15.609   3.489  1.00 60.88           O  
ATOM   1543  CG1 VAL B 194      14.372  13.999   4.716  1.00 60.88           C  
ATOM   1544  CG2 VAL B 194      13.416  12.508   2.935  1.00 60.88           C  
ATOM   1545  N   GLU B 195      17.787  13.670   3.393  1.00 59.80           N  
ATOM   1546  CA  GLU B 195      18.956  14.226   4.068  1.00 59.80           C  
ATOM   1547  C   GLU B 195      19.730  15.165   3.148  1.00 59.80           C  
ATOM   1548  CB  GLU B 195      19.872  13.106   4.567  1.00 59.80           C  
ATOM   1549  O   GLU B 195      20.213  16.212   3.584  1.00 59.80           O  
ATOM   1550  CG  GLU B 195      20.702  13.486   5.785  1.00 59.80           C  
ATOM   1551  CD  GLU B 195      20.966  12.317   6.720  1.00 59.80           C  
ATOM   1552  OE1 GLU B 195      21.582  12.523   7.791  1.00 59.80           O  
ATOM   1553  OE2 GLU B 195      20.553  11.186   6.380  1.00 59.80           O  
ATOM   1554  N   TYR B 196      19.753  14.854   1.912  1.00 60.87           N  
ATOM   1555  CA  TYR B 196      20.583  15.618   0.989  1.00 60.87           C  
ATOM   1556  C   TYR B 196      19.766  16.692   0.281  1.00 60.87           C  
ATOM   1557  CB  TYR B 196      21.232  14.691  -0.043  1.00 60.87           C  
ATOM   1558  O   TYR B 196      20.276  17.776  -0.012  1.00 60.87           O  
ATOM   1559  CG  TYR B 196      22.384  13.884   0.505  1.00 60.87           C  
ATOM   1560  CD1 TYR B 196      23.649  14.450   0.653  1.00 60.87           C  
ATOM   1561  CD2 TYR B 196      22.211  12.555   0.875  1.00 60.87           C  
ATOM   1562  CE1 TYR B 196      24.713  13.709   1.155  1.00 60.87           C  
ATOM   1563  CE2 TYR B 196      23.268  11.805   1.378  1.00 60.87           C  
ATOM   1564  OH  TYR B 196      25.564  11.652   2.014  1.00 60.87           O  
ATOM   1565  CZ  TYR B 196      24.514  12.390   1.515  1.00 60.87           C  
ATOM   1566  N   CYS B 197      18.461  16.431  -0.000  1.00 56.57           N  
ATOM   1567  CA  CYS B 197      17.599  17.388  -0.685  1.00 56.57           C  
ATOM   1568  C   CYS B 197      16.269  17.543   0.043  1.00 56.57           C  
ATOM   1569  CB  CYS B 197      17.354  16.951  -2.129  1.00 56.57           C  
ATOM   1570  O   CYS B 197      15.221  17.165  -0.484  1.00 56.57           O  
ATOM   1571  SG  CYS B 197      18.861  16.809  -3.113  1.00 56.57           S  
ATOM   1572  N   PRO B 198      16.363  18.221   1.233  1.00 45.02           N  
ATOM   1573  CA  PRO B 198      15.140  18.342   2.029  1.00 45.02           C  
ATOM   1574  C   PRO B 198      14.062  19.170   1.334  1.00 45.02           C  
ATOM   1575  CB  PRO B 198      15.618  19.032   3.309  1.00 45.02           C  
ATOM   1576  O   PRO B 198      12.871  18.991   1.602  1.00 45.02           O  
ATOM   1577  CG  PRO B 198      16.993  19.522   2.988  1.00 45.02           C  
ATOM   1578  CD  PRO B 198      17.455  18.852   1.726  1.00 45.02           C  
ATOM   1579  N   ILE B 199      14.472  19.896   0.376  1.00 48.91           N  
ATOM   1580  CA  ILE B 199      13.559  20.822  -0.286  1.00 48.91           C  
ATOM   1581  C   ILE B 199      12.505  20.038  -1.065  1.00 48.91           C  
ATOM   1582  CB  ILE B 199      14.315  21.785  -1.228  1.00 48.91           C  
ATOM   1583  O   ILE B 199      11.339  20.437  -1.118  1.00 48.91           O  
ATOM   1584  CG1 ILE B 199      15.330  22.618  -0.437  1.00 48.91           C  
ATOM   1585  CG2 ILE B 199      13.332  22.688  -1.979  1.00 48.91           C  
ATOM   1586  CD1 ILE B 199      16.333  23.363  -1.307  1.00 48.91           C  
ATOM   1587  N   PHE B 200      12.925  18.887  -1.628  1.00 46.70           N  
ATOM   1588  CA  PHE B 200      12.036  18.076  -2.452  1.00 46.70           C  
ATOM   1589  C   PHE B 200      10.966  17.408  -1.597  1.00 46.70           C  
ATOM   1590  CB  PHE B 200      12.831  17.017  -3.221  1.00 46.70           C  
ATOM   1591  O   PHE B 200       9.868  17.123  -2.079  1.00 46.70           O  
ATOM   1592  CG  PHE B 200      13.304  17.477  -4.574  1.00 46.70           C  
ATOM   1593  CD1 PHE B 200      12.423  17.552  -5.646  1.00 46.70           C  
ATOM   1594  CD2 PHE B 200      14.631  17.835  -4.773  1.00 46.70           C  
ATOM   1595  CE1 PHE B 200      12.859  17.977  -6.899  1.00 46.70           C  
ATOM   1596  CE2 PHE B 200      15.074  18.261  -6.022  1.00 46.70           C  
ATOM   1597  CZ  PHE B 200      14.186  18.330  -7.084  1.00 46.70           C  
ATOM   1598  N   PHE B 201      11.233  17.320  -0.286  1.00 44.38           N  
ATOM   1599  CA  PHE B 201      10.358  16.514   0.556  1.00 44.38           C  
ATOM   1600  C   PHE B 201       9.594  17.392   1.540  1.00 44.38           C  
ATOM   1601  CB  PHE B 201      11.165  15.455   1.315  1.00 44.38           C  
ATOM   1602  O   PHE B 201       8.828  16.889   2.365  1.00 44.38           O  
ATOM   1603  CG  PHE B 201      11.124  14.091   0.681  1.00 44.38           C  
ATOM   1604  CD1 PHE B 201      10.154  13.167   1.048  1.00 44.38           C  
ATOM   1605  CD2 PHE B 201      12.057  13.733  -0.284  1.00 44.38           C  
ATOM   1606  CE1 PHE B 201      10.114  11.904   0.463  1.00 44.38           C  
ATOM   1607  CE2 PHE B 201      12.024  12.473  -0.873  1.00 44.38           C  
ATOM   1608  CZ  PHE B 201      11.052  11.559  -0.498  1.00 44.38           C  
ATOM   1609  N   ILE B 202       9.807  18.658   1.512  1.00 46.43           N  
ATOM   1610  CA  ILE B 202       9.115  19.570   2.416  1.00 46.43           C  
ATOM   1611  C   ILE B 202       7.615  19.538   2.132  1.00 46.43           C  
ATOM   1612  CB  ILE B 202       9.654  21.013   2.285  1.00 46.43           C  
ATOM   1613  O   ILE B 202       6.801  19.588   3.057  1.00 46.43           O  
ATOM   1614  CG1 ILE B 202      11.089  21.097   2.819  1.00 46.43           C  
ATOM   1615  CG2 ILE B 202       8.739  22.000   3.015  1.00 46.43           C  
ATOM   1616  CD1 ILE B 202      11.826  22.366   2.415  1.00 46.43           C  
ATOM   1617  N   THR B 203       7.220  19.072   0.841  1.00 46.77           N  
ATOM   1618  CA  THR B 203       5.823  19.247   0.457  1.00 46.77           C  
ATOM   1619  C   THR B 203       5.075  17.918   0.519  1.00 46.77           C  
ATOM   1620  CB  THR B 203       5.704  19.840  -0.959  1.00 46.77           C  
ATOM   1621  O   THR B 203       3.864  17.893   0.747  1.00 46.77           O  
ATOM   1622  CG2 THR B 203       4.554  20.839  -1.042  1.00 46.77           C  
ATOM   1623  OG1 THR B 203       6.926  20.507  -1.297  1.00 46.77           O  
ATOM   1624  N   GLY B 204       5.887  16.706   0.670  1.00 48.80           N  
ATOM   1625  CA  GLY B 204       5.196  15.428   0.598  1.00 48.80           C  
ATOM   1626  C   GLY B 204       5.466  14.536   1.795  1.00 48.80           C  
ATOM   1627  O   GLY B 204       6.388  14.793   2.572  1.00 48.80           O  
ATOM   1628  N   ASN B 205       4.502  13.650   2.166  1.00 57.79           N  
ATOM   1629  CA  ASN B 205       4.617  12.619   3.191  1.00 57.79           C  
ATOM   1630  C   ASN B 205       5.689  11.592   2.835  1.00 57.79           C  
ATOM   1631  CB  ASN B 205       3.271  11.926   3.410  1.00 57.79           C  
ATOM   1632  O   ASN B 205       5.838  11.223   1.669  1.00 57.79           O  
ATOM   1633  CG  ASN B 205       3.124  11.364   4.810  1.00 57.79           C  
ATOM   1634  ND2 ASN B 205       1.953  10.813   5.109  1.00 57.79           N  
ATOM   1635  OD1 ASN B 205       4.055  11.425   5.618  1.00 57.79           O  
ATOM   1636  N   THR B 206       6.604  11.283   3.738  1.00 65.45           N  
ATOM   1637  CA  THR B 206       7.711  10.350   3.564  1.00 65.45           C  
ATOM   1638  C   THR B 206       7.210   9.010   3.033  1.00 65.45           C  
ATOM   1639  CB  THR B 206       8.469  10.130   4.887  1.00 65.45           C  
ATOM   1640  O   THR B 206       7.844   8.404   2.166  1.00 65.45           O  
ATOM   1641  CG2 THR B 206       9.320  11.345   5.242  1.00 65.45           C  
ATOM   1642  OG1 THR B 206       7.525   9.897   5.939  1.00 65.45           O  
ATOM   1643  N   LEU B 207       6.080   8.527   3.444  1.00 71.24           N  
ATOM   1644  CA  LEU B 207       5.541   7.230   3.050  1.00 71.24           C  
ATOM   1645  C   LEU B 207       5.195   7.214   1.565  1.00 71.24           C  
ATOM   1646  CB  LEU B 207       4.299   6.891   3.879  1.00 71.24           C  
ATOM   1647  O   LEU B 207       5.487   6.241   0.866  1.00 71.24           O  
ATOM   1648  CG  LEU B 207       3.787   5.454   3.777  1.00 71.24           C  
ATOM   1649  CD1 LEU B 207       3.512   4.889   5.167  1.00 71.24           C  
ATOM   1650  CD2 LEU B 207       2.533   5.392   2.911  1.00 71.24           C  
ATOM   1651  N   GLN B 208       4.628   8.265   1.153  1.00 73.61           N  
ATOM   1652  CA  GLN B 208       4.231   8.340  -0.249  1.00 73.61           C  
ATOM   1653  C   GLN B 208       5.448   8.299  -1.168  1.00 73.61           C  
ATOM   1654  CB  GLN B 208       3.418   9.609  -0.509  1.00 73.61           C  
ATOM   1655  O   GLN B 208       5.407   7.680  -2.234  1.00 73.61           O  
ATOM   1656  CG  GLN B 208       2.036   9.596   0.130  1.00 73.61           C  
ATOM   1657  CD  GLN B 208       1.290  10.904  -0.059  1.00 73.61           C  
ATOM   1658  NE2 GLN B 208       0.014  10.917   0.310  1.00 73.61           N  
ATOM   1659  OE1 GLN B 208       1.857  11.895  -0.531  1.00 73.61           O  
ATOM   1660  N   CYS B 209       6.451   8.884  -0.760  1.00 76.02           N  
ATOM   1661  CA  CYS B 209       7.685   8.884  -1.537  1.00 76.02           C  
ATOM   1662  C   CYS B 209       8.301   7.490  -1.583  1.00 76.02           C  
ATOM   1663  CB  CYS B 209       8.689   9.876  -0.950  1.00 76.02           C  
ATOM   1664  O   CYS B 209       8.770   7.049  -2.633  1.00 76.02           O  
ATOM   1665  SG  CYS B 209       8.285  11.604  -1.284  1.00 76.02           S  
ATOM   1666  N   ILE B 210       8.264   6.880  -0.471  1.00 82.05           N  
ATOM   1667  CA  ILE B 210       8.815   5.531  -0.391  1.00 82.05           C  
ATOM   1668  C   ILE B 210       8.048   4.604  -1.331  1.00 82.05           C  
ATOM   1669  CB  ILE B 210       8.770   4.987   1.054  1.00 82.05           C  
ATOM   1670  O   ILE B 210       8.650   3.800  -2.047  1.00 82.05           O  
ATOM   1671  CG1 ILE B 210       9.711   5.793   1.958  1.00 82.05           C  
ATOM   1672  CG2 ILE B 210       9.127   3.498   1.081  1.00 82.05           C  
ATOM   1673  CD1 ILE B 210       9.577   5.465   3.439  1.00 82.05           C  
ATOM   1674  N   MET B 211       6.707   4.702  -1.317  1.00 84.98           N  
ATOM   1675  CA  MET B 211       5.870   3.837  -2.143  1.00 84.98           C  
ATOM   1676  C   MET B 211       6.131   4.082  -3.626  1.00 84.98           C  
ATOM   1677  CB  MET B 211       4.389   4.061  -1.829  1.00 84.98           C  
ATOM   1678  O   MET B 211       6.120   3.145  -4.426  1.00 84.98           O  
ATOM   1679  CG  MET B 211       3.958   3.505  -0.482  1.00 84.98           C  
ATOM   1680  SD  MET B 211       4.219   1.693  -0.353  1.00 84.98           S  
ATOM   1681  CE  MET B 211       5.578   1.650   0.848  1.00 84.98           C  
ATOM   1682  N   LEU B 212       6.364   5.307  -3.952  1.00 83.97           N  
ATOM   1683  CA  LEU B 212       6.651   5.644  -5.342  1.00 83.97           C  
ATOM   1684  C   LEU B 212       7.988   5.055  -5.779  1.00 83.97           C  
ATOM   1685  CB  LEU B 212       6.663   7.163  -5.534  1.00 83.97           C  
ATOM   1686  O   LEU B 212       8.093   4.481  -6.866  1.00 83.97           O  
ATOM   1687  CG  LEU B 212       5.298   7.839  -5.678  1.00 83.97           C  
ATOM   1688  CD1 LEU B 212       5.454   9.356  -5.667  1.00 83.97           C  
ATOM   1689  CD2 LEU B 212       4.603   7.376  -6.954  1.00 83.97           C  
ATOM   1690  N   VAL B 213       8.990   5.239  -4.956  1.00 85.36           N  
ATOM   1691  CA  VAL B 213      10.314   4.704  -5.258  1.00 85.36           C  
ATOM   1692  C   VAL B 213      10.249   3.181  -5.348  1.00 85.36           C  
ATOM   1693  CB  VAL B 213      11.354   5.132  -4.198  1.00 85.36           C  
ATOM   1694  O   VAL B 213      10.868   2.578  -6.227  1.00 85.36           O  
ATOM   1695  CG1 VAL B 213      12.696   4.449  -4.451  1.00 85.36           C  
ATOM   1696  CG2 VAL B 213      11.516   6.651  -4.193  1.00 85.36           C  
ATOM   1697  N   TYR B 214       9.475   2.603  -4.455  1.00 88.35           N  
ATOM   1698  CA  TYR B 214       9.287   1.157  -4.450  1.00 88.35           C  
ATOM   1699  C   TYR B 214       8.702   0.679  -5.774  1.00 88.35           C  
ATOM   1700  CB  TYR B 214       8.375   0.736  -3.294  1.00 88.35           C  
ATOM   1701  O   TYR B 214       9.204  -0.274  -6.374  1.00 88.35           O  
ATOM   1702  CG  TYR B 214       8.051  -0.738  -3.281  1.00 88.35           C  
ATOM   1703  CD1 TYR B 214       6.793  -1.198  -3.661  1.00 88.35           C  
ATOM   1704  CD2 TYR B 214       9.003  -1.673  -2.889  1.00 88.35           C  
ATOM   1705  CE1 TYR B 214       6.489  -2.556  -3.648  1.00 88.35           C  
ATOM   1706  CE2 TYR B 214       8.711  -3.033  -2.873  1.00 88.35           C  
ATOM   1707  OH  TYR B 214       7.159  -4.809  -3.240  1.00 88.35           O  
ATOM   1708  CZ  TYR B 214       7.453  -3.464  -3.254  1.00 88.35           C  
ATOM   1709  N   CYS B 215       7.715   1.322  -6.205  1.00 87.81           N  
ATOM   1710  CA  CYS B 215       7.066   0.948  -7.457  1.00 87.81           C  
ATOM   1711  C   CYS B 215       7.993   1.183  -8.644  1.00 87.81           C  
ATOM   1712  CB  CYS B 215       5.770   1.736  -7.646  1.00 87.81           C  
ATOM   1713  O   CYS B 215       7.996   0.403  -9.598  1.00 87.81           O  
ATOM   1714  SG  CYS B 215       4.366   1.059  -6.734  1.00 87.81           S  
ATOM   1715  N   PHE B 216       8.782   2.276  -8.528  1.00 86.45           N  
ATOM   1716  CA  PHE B 216       9.748   2.574  -9.579  1.00 86.45           C  
ATOM   1717  C   PHE B 216      10.815   1.489  -9.658  1.00 86.45           C  
ATOM   1718  CB  PHE B 216      10.403   3.938  -9.337  1.00 86.45           C  
ATOM   1719  O   PHE B 216      11.160   1.028 -10.748  1.00 86.45           O  
ATOM   1720  CG  PHE B 216      10.566   4.763 -10.584  1.00 86.45           C  
ATOM   1721  CD1 PHE B 216      11.716   4.661 -11.357  1.00 86.45           C  
ATOM   1722  CD2 PHE B 216       9.568   5.642 -10.985  1.00 86.45           C  
ATOM   1723  CE1 PHE B 216      11.870   5.423 -12.513  1.00 86.45           C  
ATOM   1724  CE2 PHE B 216       9.714   6.408 -12.138  1.00 86.45           C  
ATOM   1725  CZ  PHE B 216      10.866   6.297 -12.900  1.00 86.45           C  
ATOM   1726  N   LEU B 217      11.343   1.188  -8.549  1.00 86.39           N  
ATOM   1727  CA  LEU B 217      12.334   0.118  -8.503  1.00 86.39           C  
ATOM   1728  C   LEU B 217      11.737  -1.198  -8.989  1.00 86.39           C  
ATOM   1729  CB  LEU B 217      12.877  -0.048  -7.081  1.00 86.39           C  
ATOM   1730  O   LEU B 217      12.396  -1.956  -9.705  1.00 86.39           O  
ATOM   1731  CG  LEU B 217      13.787   1.068  -6.567  1.00 86.39           C  
ATOM   1732  CD1 LEU B 217      14.111   0.851  -5.093  1.00 86.39           C  
ATOM   1733  CD2 LEU B 217      15.065   1.140  -7.396  1.00 86.39           C  
ATOM   1734  N   GLY B 218      10.498  -1.481  -8.540  1.00 83.44           N  
ATOM   1735  CA  GLY B 218       9.803  -2.667  -9.015  1.00 83.44           C  
ATOM   1736  C   GLY B 218       9.657  -2.709 -10.524  1.00 83.44           C  
ATOM   1737  O   GLY B 218       9.795  -3.770 -11.137  1.00 83.44           O  
ATOM   1738  N   TYR B 219       9.366  -1.546 -11.074  1.00 85.67           N  
ATOM   1739  CA  TYR B 219       9.256  -1.441 -12.524  1.00 85.67           C  
ATOM   1740  C   TYR B 219      10.553  -1.863 -13.202  1.00 85.67           C  
ATOM   1741  CB  TYR B 219       8.894  -0.010 -12.934  1.00 85.67           C  
ATOM   1742  O   TYR B 219      10.536  -2.634 -14.165  1.00 85.67           O  
ATOM   1743  CG  TYR B 219       8.844   0.200 -14.428  1.00 85.67           C  
ATOM   1744  CD1 TYR B 219       9.918   0.771 -15.107  1.00 85.67           C  
ATOM   1745  CD2 TYR B 219       7.723  -0.172 -15.162  1.00 85.67           C  
ATOM   1746  CE1 TYR B 219       9.875   0.968 -16.483  1.00 85.67           C  
ATOM   1747  CE2 TYR B 219       7.670   0.021 -16.539  1.00 85.67           C  
ATOM   1748  OH  TYR B 219       8.701   0.782 -18.552  1.00 85.67           O  
ATOM   1749  CZ  TYR B 219       8.749   0.590 -17.190  1.00 85.67           C  
ATOM   1750  N   PHE B 220      11.642  -1.421 -12.683  1.00 83.29           N  
ATOM   1751  CA  PHE B 220      12.941  -1.730 -13.269  1.00 83.29           C  
ATOM   1752  C   PHE B 220      13.284  -3.203 -13.079  1.00 83.29           C  
ATOM   1753  CB  PHE B 220      14.034  -0.853 -12.650  1.00 83.29           C  
ATOM   1754  O   PHE B 220      14.005  -3.787 -13.891  1.00 83.29           O  
ATOM   1755  CG  PHE B 220      14.204   0.477 -13.334  1.00 83.29           C  
ATOM   1756  CD1 PHE B 220      14.800   0.559 -14.587  1.00 83.29           C  
ATOM   1757  CD2 PHE B 220      13.769   1.646 -12.724  1.00 83.29           C  
ATOM   1758  CE1 PHE B 220      14.959   1.788 -15.223  1.00 83.29           C  
ATOM   1759  CE2 PHE B 220      13.924   2.878 -13.353  1.00 83.29           C  
ATOM   1760  CZ  PHE B 220      14.520   2.947 -14.602  1.00 83.29           C  
ATOM   1761  N   CYS B 221      12.749  -3.759 -12.067  1.00 78.48           N  
ATOM   1762  CA  CYS B 221      13.009  -5.172 -11.818  1.00 78.48           C  
ATOM   1763  C   CYS B 221      12.200  -6.051 -12.763  1.00 78.48           C  
ATOM   1764  CB  CYS B 221      12.681  -5.529 -10.368  1.00 78.48           C  
ATOM   1765  O   CYS B 221      12.675  -7.101 -13.201  1.00 78.48           O  
ATOM   1766  SG  CYS B 221      13.859  -4.865  -9.170  1.00 78.48           S  
ATOM   1767  N   THR B 222      10.997  -5.604 -13.209  1.00 77.84           N  
ATOM   1768  CA  THR B 222      10.077  -6.460 -13.949  1.00 77.84           C  
ATOM   1769  C   THR B 222      10.057  -6.082 -15.427  1.00 77.84           C  
ATOM   1770  CB  THR B 222       8.651  -6.377 -13.375  1.00 77.84           C  
ATOM   1771  O   THR B 222       9.442  -6.773 -16.242  1.00 77.84           O  
ATOM   1772  CG2 THR B 222       8.601  -6.907 -11.946  1.00 77.84           C  
ATOM   1773  OG1 THR B 222       8.219  -5.011 -13.381  1.00 77.84           O  
ATOM   1774  N   CYS B 223      10.681  -5.010 -15.831  1.00 77.98           N  
ATOM   1775  CA  CYS B 223      10.676  -4.564 -17.220  1.00 77.98           C  
ATOM   1776  C   CYS B 223      11.564  -5.454 -18.082  1.00 77.98           C  
ATOM   1777  CB  CYS B 223      11.145  -3.113 -17.318  1.00 77.98           C  
ATOM   1778  O   CYS B 223      12.299  -6.295 -17.561  1.00 77.98           O  
ATOM   1779  SG  CYS B 223      12.854  -2.862 -16.788  1.00 77.98           S  
ATOM   1780  N   TYR B 224      11.258  -5.174 -19.413  1.00 73.70           N  
ATOM   1781  CA  TYR B 224      12.106  -5.898 -20.353  1.00 73.70           C  
ATOM   1782  C   TYR B 224      13.575  -5.547 -20.146  1.00 73.70           C  
ATOM   1783  CB  TYR B 224      11.695  -5.589 -21.796  1.00 73.70           C  
ATOM   1784  O   TYR B 224      13.925  -4.373 -20.008  1.00 73.70           O  
ATOM   1785  CG  TYR B 224      10.433  -6.293 -22.231  1.00 73.70           C  
ATOM   1786  CD1 TYR B 224      10.464  -7.616 -22.668  1.00 73.70           C  
ATOM   1787  CD2 TYR B 224       9.206  -5.638 -22.208  1.00 73.70           C  
ATOM   1788  CE1 TYR B 224       9.304  -8.268 -23.072  1.00 73.70           C  
ATOM   1789  CE2 TYR B 224       8.040  -6.280 -22.609  1.00 73.70           C  
ATOM   1790  OH  TYR B 224       6.947  -8.234 -23.437  1.00 73.70           O  
ATOM   1791  CZ  TYR B 224       8.098  -7.593 -23.038  1.00 73.70           C  
ATOM   1792  N   PHE B 225      14.437  -6.382 -19.822  1.00 64.24           N  
ATOM   1793  CA  PHE B 225      15.860  -6.170 -19.585  1.00 64.24           C  
ATOM   1794  C   PHE B 225      16.113  -5.764 -18.138  1.00 64.24           C  
ATOM   1795  CB  PHE B 225      16.411  -5.102 -20.534  1.00 64.24           C  
ATOM   1796  O   PHE B 225      17.117  -5.116 -17.836  1.00 64.24           O  
ATOM   1797  CG  PHE B 225      16.279  -5.457 -21.991  1.00 64.24           C  
ATOM   1798  CD1 PHE B 225      17.193  -6.309 -22.598  1.00 64.24           C  
ATOM   1799  CD2 PHE B 225      15.240  -4.938 -22.753  1.00 64.24           C  
ATOM   1800  CE1 PHE B 225      17.073  -6.640 -23.946  1.00 64.24           C  
ATOM   1801  CE2 PHE B 225      15.114  -5.264 -24.100  1.00 64.24           C  
ATOM   1802  CZ  PHE B 225      16.032  -6.114 -24.695  1.00 64.24           C  
ATOM   1803  N   GLY B 226      15.194  -5.899 -17.398  1.00 65.30           N  
ATOM   1804  CA  GLY B 226      15.308  -5.562 -15.988  1.00 65.30           C  
ATOM   1805  C   GLY B 226      16.125  -6.566 -15.198  1.00 65.30           C  
ATOM   1806  O   GLY B 226      16.696  -7.497 -15.770  1.00 65.30           O  
ATOM   1807  N   LEU B 227      16.191  -6.303 -13.924  1.00 70.20           N  
ATOM   1808  CA  LEU B 227      17.003  -7.092 -13.003  1.00 70.20           C  
ATOM   1809  C   LEU B 227      16.581  -8.558 -13.027  1.00 70.20           C  
ATOM   1810  CB  LEU B 227      16.889  -6.539 -11.580  1.00 70.20           C  
ATOM   1811  O   LEU B 227      17.429  -9.451 -13.094  1.00 70.20           O  
ATOM   1812  CG  LEU B 227      18.076  -6.807 -10.653  1.00 70.20           C  
ATOM   1813  CD1 LEU B 227      18.951  -5.563 -10.539  1.00 70.20           C  
ATOM   1814  CD2 LEU B 227      17.590  -7.252  -9.278  1.00 70.20           C  
ATOM   1815  N   PHE B 228      15.310  -8.813 -13.067  1.00 66.44           N  
ATOM   1816  CA  PHE B 228      14.811 -10.183 -13.062  1.00 66.44           C  
ATOM   1817  C   PHE B 228      15.219 -10.913 -14.336  1.00 66.44           C  
ATOM   1818  CB  PHE B 228      13.287 -10.202 -12.911  1.00 66.44           C  
ATOM   1819  O   PHE B 228      15.606 -12.082 -14.292  1.00 66.44           O  
ATOM   1820  CG  PHE B 228      12.813  -9.931 -11.509  1.00 66.44           C  
ATOM   1821  CD1 PHE B 228      13.680 -10.053 -10.430  1.00 66.44           C  
ATOM   1822  CD2 PHE B 228      11.498  -9.552 -11.269  1.00 66.44           C  
ATOM   1823  CE1 PHE B 228      13.244  -9.803  -9.131  1.00 66.44           C  
ATOM   1824  CE2 PHE B 228      11.054  -9.300  -9.974  1.00 66.44           C  
ATOM   1825  CZ  PHE B 228      11.929  -9.427  -8.906  1.00 66.44           C  
ATOM   1826  N   CYS B 229      15.120 -10.241 -15.402  1.00 67.53           N  
ATOM   1827  CA  CYS B 229      15.518 -10.826 -16.677  1.00 67.53           C  
ATOM   1828  C   CYS B 229      17.016 -11.110 -16.703  1.00 67.53           C  
ATOM   1829  CB  CYS B 229      15.146  -9.899 -17.833  1.00 67.53           C  
ATOM   1830  O   CYS B 229      17.443 -12.169 -17.164  1.00 67.53           O  
ATOM   1831  SG  CYS B 229      14.079 -10.670 -19.070  1.00 67.53           S  
ATOM   1832  N   LEU B 230      17.758 -10.157 -16.219  1.00 65.10           N  
ATOM   1833  CA  LEU B 230      19.210 -10.297 -16.205  1.00 65.10           C  
ATOM   1834  C   LEU B 230      19.638 -11.433 -15.282  1.00 65.10           C  
ATOM   1835  CB  LEU B 230      19.870  -8.989 -15.763  1.00 65.10           C  
ATOM   1836  O   LEU B 230      20.513 -12.228 -15.634  1.00 65.10           O  
ATOM   1837  CG  LEU B 230      21.269  -8.714 -16.317  1.00 65.10           C  
ATOM   1838  CD1 LEU B 230      21.176  -8.036 -17.679  1.00 65.10           C  
ATOM   1839  CD2 LEU B 230      22.072  -7.860 -15.342  1.00 65.10           C  
ATOM   1840  N   LEU B 231      19.021 -11.453 -14.183  1.00 61.25           N  
ATOM   1841  CA  LEU B 231      19.350 -12.493 -13.214  1.00 61.25           C  
ATOM   1842  C   LEU B 231      18.998 -13.874 -13.757  1.00 61.25           C  
ATOM   1843  CB  LEU B 231      18.615 -12.247 -11.894  1.00 61.25           C  
ATOM   1844  O   LEU B 231      19.739 -14.836 -13.544  1.00 61.25           O  
ATOM   1845  CG  LEU B 231      19.487 -11.913 -10.683  1.00 61.25           C  
ATOM   1846  CD1 LEU B 231      19.229 -10.482 -10.223  1.00 61.25           C  
ATOM   1847  CD2 LEU B 231      19.230 -12.900  -9.550  1.00 61.25           C  
ATOM   1848  N   ASN B 232      17.852 -13.926 -14.407  1.00 59.96           N  
ATOM   1849  CA  ASN B 232      17.430 -15.186 -15.010  1.00 59.96           C  
ATOM   1850  C   ASN B 232      18.383 -15.624 -16.118  1.00 59.96           C  
ATOM   1851  CB  ASN B 232      16.003 -15.072 -15.550  1.00 59.96           C  
ATOM   1852  O   ASN B 232      18.660 -16.815 -16.270  1.00 59.96           O  
ATOM   1853  CG  ASN B 232      14.954 -15.226 -14.466  1.00 59.96           C  
ATOM   1854  ND2 ASN B 232      13.700 -14.961 -14.812  1.00 59.96           N  
ATOM   1855  OD1 ASN B 232      15.269 -15.581 -13.327  1.00 59.96           O  
ATOM   1856  N   ARG B 233      18.890 -14.683 -16.832  1.00 59.08           N  
ATOM   1857  CA  ARG B 233      19.790 -14.959 -17.948  1.00 59.08           C  
ATOM   1858  C   ARG B 233      21.157 -15.415 -17.449  1.00 59.08           C  
ATOM   1859  CB  ARG B 233      19.941 -13.722 -18.835  1.00 59.08           C  
ATOM   1860  O   ARG B 233      21.731 -16.368 -17.979  1.00 59.08           O  
ATOM   1861  CG  ARG B 233      20.697 -13.981 -20.129  1.00 59.08           C  
ATOM   1862  CD  ARG B 233      20.607 -12.796 -21.081  1.00 59.08           C  
ATOM   1863  NE  ARG B 233      21.341 -13.043 -22.319  1.00 59.08           N  
ATOM   1864  NH1 ARG B 233      20.571 -11.150 -23.396  1.00 59.08           N  
ATOM   1865  NH2 ARG B 233      22.015 -12.575 -24.464  1.00 59.08           N  
ATOM   1866  CZ  ARG B 233      21.308 -12.255 -23.390  1.00 59.08           C  
ATOM   1867  N   TYR B 234      21.650 -14.720 -16.419  1.00 54.65           N  
ATOM   1868  CA  TYR B 234      23.024 -14.968 -15.998  1.00 54.65           C  
ATOM   1869  C   TYR B 234      23.085 -16.087 -14.966  1.00 54.65           C  
ATOM   1870  CB  TYR B 234      23.649 -13.693 -15.423  1.00 54.65           C  
ATOM   1871  O   TYR B 234      24.015 -16.897 -14.972  1.00 54.65           O  
ATOM   1872  CG  TYR B 234      24.132 -12.726 -16.476  1.00 54.65           C  
ATOM   1873  CD1 TYR B 234      25.335 -12.939 -17.147  1.00 54.65           C  
ATOM   1874  CD2 TYR B 234      23.389 -11.597 -16.802  1.00 54.65           C  
ATOM   1875  CE1 TYR B 234      25.785 -12.050 -18.117  1.00 54.65           C  
ATOM   1876  CE2 TYR B 234      23.830 -10.700 -17.770  1.00 54.65           C  
ATOM   1877  OH  TYR B 234      25.468 -10.051 -19.380  1.00 54.65           O  
ATOM   1878  CZ  TYR B 234      25.027 -10.935 -18.421  1.00 54.65           C  
ATOM   1879  N   PHE B 235      22.111 -16.131 -14.017  1.00 51.48           N  
ATOM   1880  CA  PHE B 235      22.200 -17.092 -12.924  1.00 51.48           C  
ATOM   1881  C   PHE B 235      21.205 -18.229 -13.120  1.00 51.48           C  
ATOM   1882  CB  PHE B 235      21.951 -16.402 -11.579  1.00 51.48           C  
ATOM   1883  O   PHE B 235      21.185 -19.185 -12.342  1.00 51.48           O  
ATOM   1884  CG  PHE B 235      23.041 -15.445 -11.176  1.00 51.48           C  
ATOM   1885  CD1 PHE B 235      24.235 -15.915 -10.644  1.00 51.48           C  
ATOM   1886  CD2 PHE B 235      22.870 -14.076 -11.330  1.00 51.48           C  
ATOM   1887  CE1 PHE B 235      25.246 -15.031 -10.271  1.00 51.48           C  
ATOM   1888  CE2 PHE B 235      23.875 -13.187 -10.959  1.00 51.48           C  
ATOM   1889  CZ  PHE B 235      25.061 -13.667 -10.429  1.00 51.48           C  
ATOM   1890  N   ARG B 236      20.557 -18.456 -14.195  1.00 47.84           N  
ATOM   1891  CA  ARG B 236      19.560 -19.476 -14.504  1.00 47.84           C  
ATOM   1892  C   ARG B 236      18.503 -19.558 -13.409  1.00 47.84           C  
ATOM   1893  CB  ARG B 236      20.227 -20.841 -14.692  1.00 47.84           C  
ATOM   1894  O   ARG B 236      18.142 -20.651 -12.967  1.00 47.84           O  
ATOM   1895  CG  ARG B 236      20.962 -20.991 -16.014  1.00 47.84           C  
ATOM   1896  CD  ARG B 236      21.451 -22.416 -16.229  1.00 47.84           C  
ATOM   1897  NE  ARG B 236      22.283 -22.527 -17.424  1.00 47.84           N  
ATOM   1898  NH1 ARG B 236      22.656 -24.796 -17.207  1.00 47.84           N  
ATOM   1899  NH2 ARG B 236      23.575 -23.642 -18.961  1.00 47.84           N  
ATOM   1900  CZ  ARG B 236      22.836 -23.655 -17.861  1.00 47.84           C  
ATOM   1901  N   LEU B 237      18.233 -18.348 -12.836  1.00 49.85           N  
ATOM   1902  CA  LEU B 237      17.172 -18.279 -11.836  1.00 49.85           C  
ATOM   1903  C   LEU B 237      15.808 -18.126 -12.501  1.00 49.85           C  
ATOM   1904  CB  LEU B 237      17.418 -17.114 -10.874  1.00 49.85           C  
ATOM   1905  O   LEU B 237      15.724 -17.882 -13.707  1.00 49.85           O  
ATOM   1906  CG  LEU B 237      18.690 -17.189 -10.028  1.00 49.85           C  
ATOM   1907  CD1 LEU B 237      19.062 -15.805  -9.506  1.00 49.85           C  
ATOM   1908  CD2 LEU B 237      18.508 -18.170  -8.875  1.00 49.85           C  
ATOM   1909  N   THR B 238      14.793 -18.575 -11.984  1.00 46.80           N  
ATOM   1910  CA  THR B 238      13.443 -18.442 -12.519  1.00 46.80           C  
ATOM   1911  C   THR B 238      12.661 -17.376 -11.756  1.00 46.80           C  
ATOM   1912  CB  THR B 238      12.684 -19.780 -12.459  1.00 46.80           C  
ATOM   1913  O   THR B 238      11.630 -17.670 -11.149  1.00 46.80           O  
ATOM   1914  CG2 THR B 238      13.309 -20.810 -13.394  1.00 46.80           C  
ATOM   1915  OG1 THR B 238      12.720 -20.284 -11.118  1.00 46.80           O  
ATOM   1916  N   LEU B 239      13.374 -16.136 -11.771  1.00 52.32           N  
ATOM   1917  CA  LEU B 239      12.684 -15.049 -11.084  1.00 52.32           C  
ATOM   1918  C   LEU B 239      11.590 -14.456 -11.966  1.00 52.32           C  
ATOM   1919  CB  LEU B 239      13.676 -13.957 -10.677  1.00 52.32           C  
ATOM   1920  O   LEU B 239      11.805 -14.226 -13.158  1.00 52.32           O  
ATOM   1921  CG  LEU B 239      14.708 -14.340  -9.615  1.00 52.32           C  
ATOM   1922  CD1 LEU B 239      15.870 -13.353  -9.625  1.00 52.32           C  
ATOM   1923  CD2 LEU B 239      14.060 -14.397  -8.236  1.00 52.32           C  
ATOM   1924  N   GLY B 240      10.409 -14.359 -11.500  1.00 52.47           N  
ATOM   1925  CA  GLY B 240       9.299 -13.799 -12.254  1.00 52.47           C  
ATOM   1926  C   GLY B 240       8.425 -14.855 -12.902  1.00 52.47           C  
ATOM   1927  O   GLY B 240       7.390 -14.536 -13.492  1.00 52.47           O  
ATOM   1928  N   VAL B 241       8.912 -16.049 -12.782  1.00 54.20           N  
ATOM   1929  CA  VAL B 241       8.113 -17.166 -13.274  1.00 54.20           C  
ATOM   1930  C   VAL B 241       7.533 -17.945 -12.096  1.00 54.20           C  
ATOM   1931  CB  VAL B 241       8.944 -18.105 -14.177  1.00 54.20           C  
ATOM   1932  O   VAL B 241       8.269 -18.371 -11.203  1.00 54.20           O  
ATOM   1933  CG1 VAL B 241       8.073 -19.229 -14.734  1.00 54.20           C  
ATOM   1934  CG2 VAL B 241       9.594 -17.316 -15.312  1.00 54.20           C  
ATOM   1935  N   TYR B 242       6.164 -17.959 -12.061  1.00 57.24           N  
ATOM   1936  CA  TYR B 242       5.485 -18.612 -10.948  1.00 57.24           C  
ATOM   1937  C   TYR B 242       4.889 -19.947 -11.379  1.00 57.24           C  
ATOM   1938  CB  TYR B 242       4.384 -17.707 -10.384  1.00 57.24           C  
ATOM   1939  O   TYR B 242       4.176 -20.020 -12.382  1.00 57.24           O  
ATOM   1940  CG  TYR B 242       4.906 -16.577  -9.530  1.00 57.24           C  
ATOM   1941  CD1 TYR B 242       5.146 -16.760  -8.170  1.00 57.24           C  
ATOM   1942  CD2 TYR B 242       5.158 -15.325 -10.080  1.00 57.24           C  
ATOM   1943  CE1 TYR B 242       5.625 -15.721  -7.378  1.00 57.24           C  
ATOM   1944  CE2 TYR B 242       5.637 -14.279  -9.298  1.00 57.24           C  
ATOM   1945  OH  TYR B 242       6.341 -13.454  -7.172  1.00 57.24           O  
ATOM   1946  CZ  TYR B 242       5.867 -14.486  -7.951  1.00 57.24           C  
ATOM   1947  N   ASP B 243       5.460 -20.937 -10.685  1.00 57.87           N  
ATOM   1948  CA  ASP B 243       4.849 -22.243 -10.914  1.00 57.87           C  
ATOM   1949  C   ASP B 243       3.558 -22.393 -10.114  1.00 57.87           C  
ATOM   1950  CB  ASP B 243       5.826 -23.363 -10.552  1.00 57.87           C  
ATOM   1951  O   ASP B 243       3.544 -22.172  -8.901  1.00 57.87           O  
ATOM   1952  CG  ASP B 243       7.026 -23.427 -11.480  1.00 57.87           C  
ATOM   1953  OD1 ASP B 243       6.910 -23.020 -12.656  1.00 57.87           O  
ATOM   1954  OD2 ASP B 243       8.096 -23.893 -11.033  1.00 57.87           O  
ATOM   1955  N   TYR B 244       2.562 -22.602 -10.870  1.00 57.90           N  
ATOM   1956  CA  TYR B 244       1.298 -22.835 -10.181  1.00 57.90           C  
ATOM   1957  C   TYR B 244       1.190 -24.282  -9.715  1.00 57.90           C  
ATOM   1958  CB  TYR B 244       0.116 -22.491 -11.093  1.00 57.90           C  
ATOM   1959  O   TYR B 244       1.035 -25.194 -10.531  1.00 57.90           O  
ATOM   1960  CG  TYR B 244      -1.192 -22.331 -10.358  1.00 57.90           C  
ATOM   1961  CD1 TYR B 244      -2.116 -23.373 -10.305  1.00 57.90           C  
ATOM   1962  CD2 TYR B 244      -1.508 -21.139  -9.714  1.00 57.90           C  
ATOM   1963  CE1 TYR B 244      -3.324 -23.230  -9.631  1.00 57.90           C  
ATOM   1964  CE2 TYR B 244      -2.712 -20.985  -9.037  1.00 57.90           C  
ATOM   1965  OH  TYR B 244      -4.807 -21.887  -8.330  1.00 57.90           O  
ATOM   1966  CZ  TYR B 244      -3.612 -22.034  -9.000  1.00 57.90           C  
ATOM   1967  N   LEU B 245       1.367 -24.456  -8.361  1.00 60.39           N  
ATOM   1968  CA  LEU B 245       1.348 -25.799  -7.791  1.00 60.39           C  
ATOM   1969  C   LEU B 245       0.003 -26.091  -7.134  1.00 60.39           C  
ATOM   1970  CB  LEU B 245       2.475 -25.963  -6.768  1.00 60.39           C  
ATOM   1971  O   LEU B 245      -0.571 -25.223  -6.471  1.00 60.39           O  
ATOM   1972  CG  LEU B 245       3.901 -25.935  -7.321  1.00 60.39           C  
ATOM   1973  CD1 LEU B 245       4.837 -25.241  -6.337  1.00 60.39           C  
ATOM   1974  CD2 LEU B 245       4.386 -27.349  -7.621  1.00 60.39           C  
ATOM   1975  N   VAL B 246      -0.562 -27.282  -7.485  1.00 63.85           N  
ATOM   1976  CA  VAL B 246      -1.831 -27.698  -6.898  1.00 63.85           C  
ATOM   1977  C   VAL B 246      -1.636 -28.992  -6.110  1.00 63.85           C  
ATOM   1978  CB  VAL B 246      -2.920 -27.890  -7.976  1.00 63.85           C  
ATOM   1979  O   VAL B 246      -0.759 -29.796  -6.432  1.00 63.85           O  
ATOM   1980  CG1 VAL B 246      -4.266 -28.219  -7.332  1.00 63.85           C  
ATOM   1981  CG2 VAL B 246      -3.033 -26.640  -8.848  1.00 63.85           C  
ATOM   1982  N   SER B 247      -2.307 -29.216  -5.063  1.00 62.33           N  
ATOM   1983  CA  SER B 247      -2.299 -30.444  -4.275  1.00 62.33           C  
ATOM   1984  C   SER B 247      -3.003 -31.578  -5.013  1.00 62.33           C  
ATOM   1985  CB  SER B 247      -2.966 -30.216  -2.919  1.00 62.33           C  
ATOM   1986  O   SER B 247      -3.703 -31.343  -6.000  1.00 62.33           O  
ATOM   1987  OG  SER B 247      -4.378 -30.227  -3.044  1.00 62.33           O  
ATOM   1988  N   THR B 248      -2.676 -32.810  -4.563  1.00 72.50           N  
ATOM   1989  CA  THR B 248      -3.297 -33.987  -5.161  1.00 72.50           C  
ATOM   1990  C   THR B 248      -4.819 -33.877  -5.116  1.00 72.50           C  
ATOM   1991  CB  THR B 248      -2.853 -35.277  -4.446  1.00 72.50           C  
ATOM   1992  O   THR B 248      -5.498 -34.193  -6.095  1.00 72.50           O  
ATOM   1993  CG2 THR B 248      -1.427 -35.656  -4.832  1.00 72.50           C  
ATOM   1994  OG1 THR B 248      -2.915 -35.077  -3.029  1.00 72.50           O  
ATOM   1995  N   GLN B 249      -5.332 -33.445  -3.939  1.00 71.07           N  
ATOM   1996  CA  GLN B 249      -6.774 -33.303  -3.768  1.00 71.07           C  
ATOM   1997  C   GLN B 249      -7.327 -32.199  -4.666  1.00 71.07           C  
ATOM   1998  CB  GLN B 249      -7.115 -33.011  -2.306  1.00 71.07           C  
ATOM   1999  O   GLN B 249      -8.404 -32.347  -5.247  1.00 71.07           O  
ATOM   2000  CG  GLN B 249      -6.884 -34.192  -1.373  1.00 71.07           C  
ATOM   2001  CD  GLN B 249      -7.161 -33.855   0.080  1.00 71.07           C  
ATOM   2002  NE2 GLN B 249      -7.284 -34.882   0.914  1.00 71.07           N  
ATOM   2003  OE1 GLN B 249      -7.264 -32.681   0.450  1.00 71.07           O  
ATOM   2004  N   GLU B 250      -6.575 -31.231  -4.757  1.00 71.92           N  
ATOM   2005  CA  GLU B 250      -6.980 -30.121  -5.615  1.00 71.92           C  
ATOM   2006  C   GLU B 250      -6.991 -30.534  -7.084  1.00 71.92           C  
ATOM   2007  CB  GLU B 250      -6.052 -28.920  -5.414  1.00 71.92           C  
ATOM   2008  O   GLU B 250      -7.878 -30.132  -7.841  1.00 71.92           O  
ATOM   2009  CG  GLU B 250      -6.243 -28.212  -4.081  1.00 71.92           C  
ATOM   2010  CD  GLU B 250      -5.250 -27.083  -3.853  1.00 71.92           C  
ATOM   2011  OE1 GLU B 250      -5.466 -26.260  -2.935  1.00 71.92           O  
ATOM   2012  OE2 GLU B 250      -4.248 -27.020  -4.600  1.00 71.92           O  
ATOM   2013  N   PHE B 251      -5.948 -31.251  -7.409  1.00 78.55           N  
ATOM   2014  CA  PHE B 251      -5.841 -31.733  -8.781  1.00 78.55           C  
ATOM   2015  C   PHE B 251      -7.026 -32.623  -9.136  1.00 78.55           C  
ATOM   2016  CB  PHE B 251      -4.530 -32.499  -8.983  1.00 78.55           C  
ATOM   2017  O   PHE B 251      -7.580 -32.521 -10.233  1.00 78.55           O  
ATOM   2018  CG  PHE B 251      -4.263 -32.876 -10.415  1.00 78.55           C  
ATOM   2019  CD1 PHE B 251      -4.421 -34.189 -10.844  1.00 78.55           C  
ATOM   2020  CD2 PHE B 251      -3.852 -31.918 -11.333  1.00 78.55           C  
ATOM   2021  CE1 PHE B 251      -4.174 -34.541 -12.169  1.00 78.55           C  
ATOM   2022  CE2 PHE B 251      -3.604 -32.263 -12.659  1.00 78.55           C  
ATOM   2023  CZ  PHE B 251      -3.764 -33.575 -13.074  1.00 78.55           C  
ATOM   2024  N   ARG B 252      -7.357 -33.420  -8.144  1.00 78.25           N  
ATOM   2025  CA  ARG B 252      -8.516 -34.283  -8.354  1.00 78.25           C  
ATOM   2026  C   ARG B 252      -9.787 -33.459  -8.527  1.00 78.25           C  
ATOM   2027  CB  ARG B 252      -8.678 -35.259  -7.187  1.00 78.25           C  
ATOM   2028  O   ARG B 252     -10.631 -33.778  -9.367  1.00 78.25           O  
ATOM   2029  CG  ARG B 252      -8.090 -36.636  -7.449  1.00 78.25           C  
ATOM   2030  CD  ARG B 252      -8.378 -37.599  -6.306  1.00 78.25           C  
ATOM   2031  NE  ARG B 252      -7.232 -38.460  -6.025  1.00 78.25           N  
ATOM   2032  NH1 ARG B 252      -8.150 -39.414  -4.132  1.00 78.25           N  
ATOM   2033  NH2 ARG B 252      -6.060 -40.038  -4.837  1.00 78.25           N  
ATOM   2034  CZ  ARG B 252      -7.150 -39.302  -4.999  1.00 78.25           C  
ATOM   2035  N   TYR B 253      -9.851 -32.519  -7.674  1.00 76.73           N  
ATOM   2036  CA  TYR B 253     -11.000 -31.623  -7.748  1.00 76.73           C  
ATOM   2037  C   TYR B 253     -11.029 -30.881  -9.079  1.00 76.73           C  
ATOM   2038  CB  TYR B 253     -10.975 -30.619  -6.591  1.00 76.73           C  
ATOM   2039  O   TYR B 253     -12.089 -30.729  -9.689  1.00 76.73           O  
ATOM   2040  CG  TYR B 253     -12.166 -29.693  -6.565  1.00 76.73           C  
ATOM   2041  CD1 TYR B 253     -12.066 -28.383  -7.029  1.00 76.73           C  
ATOM   2042  CD2 TYR B 253     -13.394 -30.125  -6.076  1.00 76.73           C  
ATOM   2043  CE1 TYR B 253     -13.160 -27.525  -7.005  1.00 76.73           C  
ATOM   2044  CE2 TYR B 253     -14.496 -29.276  -6.047  1.00 76.73           C  
ATOM   2045  OH  TYR B 253     -15.457 -27.136  -6.487  1.00 76.73           O  
ATOM   2046  CZ  TYR B 253     -14.369 -27.980  -6.513  1.00 76.73           C  
ATOM   2047  N   MET B 254      -9.972 -30.504  -9.507  1.00 77.93           N  
ATOM   2048  CA  MET B 254      -9.853 -29.792 -10.776  1.00 77.93           C  
ATOM   2049  C   MET B 254     -10.289 -30.677 -11.939  1.00 77.93           C  
ATOM   2050  CB  MET B 254      -8.416 -29.315 -10.993  1.00 77.93           C  
ATOM   2051  O   MET B 254     -11.004 -30.225 -12.835  1.00 77.93           O  
ATOM   2052  CG  MET B 254      -8.314 -28.011 -11.768  1.00 77.93           C  
ATOM   2053  SD  MET B 254      -6.587 -27.405 -11.899  1.00 77.93           S  
ATOM   2054  CE  MET B 254      -5.948 -28.531 -13.170  1.00 77.93           C  
ATOM   2055  N   ASN B 255      -9.849 -31.907 -11.867  1.00 77.95           N  
ATOM   2056  CA  ASN B 255     -10.171 -32.856 -12.927  1.00 77.95           C  
ATOM   2057  C   ASN B 255     -11.653 -33.221 -12.923  1.00 77.95           C  
ATOM   2058  CB  ASN B 255      -9.314 -34.117 -12.799  1.00 77.95           C  
ATOM   2059  O   ASN B 255     -12.262 -33.375 -13.983  1.00 77.95           O  
ATOM   2060  CG  ASN B 255      -8.439 -34.356 -14.014  1.00 77.95           C  
ATOM   2061  ND2 ASN B 255      -8.027 -35.602 -14.212  1.00 77.95           N  
ATOM   2062  OD1 ASN B 255      -8.136 -33.427 -14.768  1.00 77.95           O  
ATOM   2063  N   SER B 256     -12.150 -33.241 -11.685  1.00 79.85           N  
ATOM   2064  CA  SER B 256     -13.557 -33.604 -11.557  1.00 79.85           C  
ATOM   2065  C   SER B 256     -14.465 -32.480 -12.046  1.00 79.85           C  
ATOM   2066  CB  SER B 256     -13.893 -33.947 -10.105  1.00 79.85           C  
ATOM   2067  O   SER B 256     -15.526 -32.737 -12.619  1.00 79.85           O  
ATOM   2068  OG  SER B 256     -13.804 -32.795  -9.283  1.00 79.85           O  
ATOM   2069  N   GLN B 257     -14.056 -31.277 -11.808  1.00 76.13           N  
ATOM   2070  CA  GLN B 257     -14.862 -30.122 -12.188  1.00 76.13           C  
ATOM   2071  C   GLN B 257     -14.490 -29.626 -13.583  1.00 76.13           C  
ATOM   2072  CB  GLN B 257     -14.699 -28.994 -11.169  1.00 76.13           C  
ATOM   2073  O   GLN B 257     -15.202 -28.806 -14.166  1.00 76.13           O  
ATOM   2074  CG  GLN B 257     -15.289 -29.310  -9.801  1.00 76.13           C  
ATOM   2075  CD  GLN B 257     -16.780 -29.041  -9.729  1.00 76.13           C  
ATOM   2076  NE2 GLN B 257     -17.460 -29.712  -8.805  1.00 76.13           N  
ATOM   2077  OE1 GLN B 257     -17.317 -28.236 -10.497  1.00 76.13           O  
ATOM   2078  N   GLY B 258     -13.439 -30.162 -14.204  1.00 75.42           N  
ATOM   2079  CA  GLY B 258     -12.978 -29.765 -15.524  1.00 75.42           C  
ATOM   2080  C   GLY B 258     -12.305 -28.405 -15.538  1.00 75.42           C  
ATOM   2081  O   GLY B 258     -12.444 -27.647 -16.500  1.00 75.42           O  
ATOM   2082  N   LEU B 259     -11.691 -28.105 -14.415  1.00 73.31           N  
ATOM   2083  CA  LEU B 259     -11.021 -26.812 -14.324  1.00 73.31           C  
ATOM   2084  C   LEU B 259      -9.686 -26.839 -15.061  1.00 73.31           C  
ATOM   2085  CB  LEU B 259     -10.801 -26.424 -12.859  1.00 73.31           C  
ATOM   2086  O   LEU B 259      -8.945 -27.820 -14.976  1.00 73.31           O  
ATOM   2087  CG  LEU B 259     -12.056 -26.096 -12.049  1.00 73.31           C  
ATOM   2088  CD1 LEU B 259     -11.788 -26.282 -10.559  1.00 73.31           C  
ATOM   2089  CD2 LEU B 259     -12.525 -24.675 -12.340  1.00 73.31           C  
ATOM   2090  N   LEU B 260      -9.436 -25.909 -15.883  1.00 72.42           N  
ATOM   2091  CA  LEU B 260      -8.234 -25.807 -16.704  1.00 72.42           C  
ATOM   2092  C   LEU B 260      -7.129 -25.066 -15.959  1.00 72.42           C  
ATOM   2093  CB  LEU B 260      -8.545 -25.093 -18.022  1.00 72.42           C  
ATOM   2094  O   LEU B 260      -7.407 -24.268 -15.060  1.00 72.42           O  
ATOM   2095  CG  LEU B 260      -9.064 -25.970 -19.162  1.00 72.42           C  
ATOM   2096  CD1 LEU B 260     -10.513 -25.620 -19.484  1.00 72.42           C  
ATOM   2097  CD2 LEU B 260      -8.184 -25.817 -20.398  1.00 72.42           C  
ATOM   2098  N   PRO B 261      -5.857 -25.469 -16.220  1.00 70.71           N  
ATOM   2099  CA  PRO B 261      -4.701 -24.778 -15.644  1.00 70.71           C  
ATOM   2100  C   PRO B 261      -4.665 -23.293 -15.997  1.00 70.71           C  
ATOM   2101  CB  PRO B 261      -3.508 -25.514 -16.258  1.00 70.71           C  
ATOM   2102  O   PRO B 261      -5.130 -22.898 -17.069  1.00 70.71           O  
ATOM   2103  CG  PRO B 261      -4.097 -26.359 -17.341  1.00 70.71           C  
ATOM   2104  CD  PRO B 261      -5.593 -26.308 -17.226  1.00 70.71           C  
ATOM   2105  N   PRO B 262      -4.318 -22.545 -15.039  1.00 64.55           N  
ATOM   2106  CA  PRO B 262      -4.305 -21.097 -15.260  1.00 64.55           C  
ATOM   2107  C   PRO B 262      -3.312 -20.673 -16.339  1.00 64.55           C  
ATOM   2108  CB  PRO B 262      -3.901 -20.536 -13.895  1.00 64.55           C  
ATOM   2109  O   PRO B 262      -2.199 -21.201 -16.401  1.00 64.55           O  
ATOM   2110  CG  PRO B 262      -3.306 -21.697 -13.165  1.00 64.55           C  
ATOM   2111  CD  PRO B 262      -3.729 -22.962 -13.856  1.00 64.55           C  
ATOM   2112  N   LYS B 263      -3.798 -19.814 -17.365  1.00 62.10           N  
ATOM   2113  CA  LYS B 263      -2.942 -19.307 -18.433  1.00 62.10           C  
ATOM   2114  C   LYS B 263      -2.430 -17.906 -18.110  1.00 62.10           C  
ATOM   2115  CB  LYS B 263      -3.694 -19.296 -19.765  1.00 62.10           C  
ATOM   2116  O   LYS B 263      -1.328 -17.533 -18.518  1.00 62.10           O  
ATOM   2117  CG  LYS B 263      -4.042 -20.681 -20.291  1.00 62.10           C  
ATOM   2118  CD  LYS B 263      -4.741 -20.607 -21.642  1.00 62.10           C  
ATOM   2119  CE  LYS B 263      -5.155 -21.986 -22.135  1.00 62.10           C  
ATOM   2120  NZ  LYS B 263      -5.839 -21.919 -23.461  1.00 62.10           N  
ATOM   2121  N   ASN B 264      -3.243 -17.208 -17.375  1.00 54.98           N  
ATOM   2122  CA  ASN B 264      -2.926 -15.827 -17.030  1.00 54.98           C  
ATOM   2123  C   ASN B 264      -3.060 -15.578 -15.530  1.00 54.98           C  
ATOM   2124  CB  ASN B 264      -3.820 -14.860 -17.810  1.00 54.98           C  
ATOM   2125  O   ASN B 264      -3.496 -16.459 -14.787  1.00 54.98           O  
ATOM   2126  CG  ASN B 264      -3.621 -14.962 -19.310  1.00 54.98           C  
ATOM   2127  ND2 ASN B 264      -4.574 -14.438 -20.071  1.00 54.98           N  
ATOM   2128  OD1 ASN B 264      -2.620 -15.509 -19.779  1.00 54.98           O  
ATOM   2129  N   SER B 265      -2.637 -14.391 -15.121  1.00 53.53           N  
ATOM   2130  CA  SER B 265      -2.688 -14.039 -13.706  1.00 53.53           C  
ATOM   2131  C   SER B 265      -4.123 -14.028 -13.190  1.00 53.53           C  
ATOM   2132  CB  SER B 265      -2.042 -12.674 -13.469  1.00 53.53           C  
ATOM   2133  O   SER B 265      -4.391 -14.475 -12.073  1.00 53.53           O  
ATOM   2134  OG  SER B 265      -2.501 -11.729 -14.420  1.00 53.53           O  
ATOM   2135  N   ILE B 266      -5.006 -13.527 -14.016  1.00 54.19           N  
ATOM   2136  CA  ILE B 266      -6.402 -13.442 -13.602  1.00 54.19           C  
ATOM   2137  C   ILE B 266      -6.981 -14.847 -13.450  1.00 54.19           C  
ATOM   2138  CB  ILE B 266      -7.241 -12.623 -14.609  1.00 54.19           C  
ATOM   2139  O   ILE B 266      -7.718 -15.122 -12.499  1.00 54.19           O  
ATOM   2140  CG1 ILE B 266      -6.710 -11.188 -14.704  1.00 54.19           C  
ATOM   2141  CG2 ILE B 266      -8.721 -12.634 -14.213  1.00 54.19           C  
ATOM   2142  CD1 ILE B 266      -7.351 -10.363 -15.811  1.00 54.19           C  
ATOM   2143  N   ASP B 267      -6.557 -15.690 -14.296  1.00 62.33           N  
ATOM   2144  CA  ASP B 267      -7.021 -17.073 -14.229  1.00 62.33           C  
ATOM   2145  C   ASP B 267      -6.497 -17.767 -12.973  1.00 62.33           C  
ATOM   2146  CB  ASP B 267      -6.588 -17.846 -15.476  1.00 62.33           C  
ATOM   2147  O   ASP B 267      -7.209 -18.561 -12.354  1.00 62.33           O  
ATOM   2148  CG  ASP B 267      -7.447 -17.541 -16.691  1.00 62.33           C  
ATOM   2149  OD1 ASP B 267      -8.554 -16.983 -16.530  1.00 62.33           O  
ATOM   2150  OD2 ASP B 267      -7.015 -17.864 -17.818  1.00 62.33           O  
ATOM   2151  N   ALA B 268      -5.281 -17.366 -12.631  1.00 59.70           N  
ATOM   2152  CA  ALA B 268      -4.676 -17.944 -11.434  1.00 59.70           C  
ATOM   2153  C   ALA B 268      -5.426 -17.512 -10.177  1.00 59.70           C  
ATOM   2154  CB  ALA B 268      -3.205 -17.544 -11.336  1.00 59.70           C  
ATOM   2155  O   ALA B 268      -5.681 -18.328  -9.288  1.00 59.70           O  
ATOM   2156  N   PHE B 269      -5.819 -16.295 -10.286  1.00 55.97           N  
ATOM   2157  CA  PHE B 269      -6.554 -15.766  -9.143  1.00 55.97           C  
ATOM   2158  C   PHE B 269      -7.921 -16.430  -9.024  1.00 55.97           C  
ATOM   2159  CB  PHE B 269      -6.717 -14.247  -9.263  1.00 55.97           C  
ATOM   2160  O   PHE B 269      -8.328 -16.832  -7.932  1.00 55.97           O  
ATOM   2161  CG  PHE B 269      -7.356 -13.608  -8.060  1.00 55.97           C  
ATOM   2162  CD1 PHE B 269      -8.688 -13.216  -8.088  1.00 55.97           C  
ATOM   2163  CD2 PHE B 269      -6.622 -13.400  -6.899  1.00 55.97           C  
ATOM   2164  CE1 PHE B 269      -9.282 -12.624  -6.976  1.00 55.97           C  
ATOM   2165  CE2 PHE B 269      -7.208 -12.809  -5.783  1.00 55.97           C  
ATOM   2166  CZ  PHE B 269      -8.538 -12.421  -5.824  1.00 55.97           C  
ATOM   2167  N   LYS B 270      -8.594 -16.569 -10.102  1.00 62.91           N  
ATOM   2168  CA  LYS B 270      -9.900 -17.221 -10.136  1.00 62.91           C  
ATOM   2169  C   LYS B 270      -9.803 -18.671  -9.672  1.00 62.91           C  
ATOM   2170  CB  LYS B 270     -10.494 -17.159 -11.544  1.00 62.91           C  
ATOM   2171  O   LYS B 270     -10.647 -19.141  -8.907  1.00 62.91           O  
ATOM   2172  CG  LYS B 270     -11.178 -15.839 -11.870  1.00 62.91           C  
ATOM   2173  CD  LYS B 270     -11.774 -15.850 -13.272  1.00 62.91           C  
ATOM   2174  CE  LYS B 270     -12.269 -14.469 -13.680  1.00 62.91           C  
ATOM   2175  NZ  LYS B 270     -12.805 -14.463 -15.074  1.00 62.91           N  
ATOM   2176  N   LEU B 271      -8.805 -19.232 -10.139  1.00 64.98           N  
ATOM   2177  CA  LEU B 271      -8.606 -20.629  -9.769  1.00 64.98           C  
ATOM   2178  C   LEU B 271      -8.311 -20.761  -8.279  1.00 64.98           C  
ATOM   2179  CB  LEU B 271      -7.463 -21.242 -10.583  1.00 64.98           C  
ATOM   2180  O   LEU B 271      -8.774 -21.702  -7.631  1.00 64.98           O  
ATOM   2181  CG  LEU B 271      -7.399 -22.769 -10.619  1.00 64.98           C  
ATOM   2182  CD1 LEU B 271      -8.473 -23.324 -11.548  1.00 64.98           C  
ATOM   2183  CD2 LEU B 271      -6.014 -23.237 -11.055  1.00 64.98           C  
ATOM   2184  N   ASN B 272      -7.589 -19.854  -7.722  1.00 56.49           N  
ATOM   2185  CA  ASN B 272      -7.268 -19.851  -6.298  1.00 56.49           C  
ATOM   2186  C   ASN B 272      -8.525 -19.750  -5.440  1.00 56.49           C  
ATOM   2187  CB  ASN B 272      -6.306 -18.707  -5.968  1.00 56.49           C  
ATOM   2188  O   ASN B 272      -8.629 -20.408  -4.403  1.00 56.49           O  
ATOM   2189  CG  ASN B 272      -4.855 -19.081  -6.194  1.00 56.49           C  
ATOM   2190  ND2 ASN B 272      -3.990 -18.077  -6.282  1.00 56.49           N  
ATOM   2191  OD1 ASN B 272      -4.513 -20.263  -6.290  1.00 56.49           O  
ATOM   2192  N   ILE B 273      -9.446 -18.996  -5.991  1.00 52.15           N  
ATOM   2193  CA  ILE B 273     -10.699 -18.804  -5.269  1.00 52.15           C  
ATOM   2194  C   ILE B 273     -11.536 -20.079  -5.340  1.00 52.15           C  
ATOM   2195  CB  ILE B 273     -11.497 -17.606  -5.832  1.00 52.15           C  
ATOM   2196  O   ILE B 273     -12.132 -20.494  -4.343  1.00 52.15           O  
ATOM   2197  CG1 ILE B 273     -10.735 -16.297  -5.594  1.00 52.15           C  
ATOM   2198  CG2 ILE B 273     -12.894 -17.548  -5.208  1.00 52.15           C  
ATOM   2199  CD1 ILE B 273     -11.381 -15.079  -6.239  1.00 52.15           C  
ATOM   2200  N   LYS B 274     -11.549 -20.711  -6.466  1.00 64.23           N  
ATOM   2201  CA  LYS B 274     -12.323 -21.932  -6.671  1.00 64.23           C  
ATOM   2202  C   LYS B 274     -11.725 -23.100  -5.892  1.00 64.23           C  
ATOM   2203  CB  LYS B 274     -12.396 -22.278  -8.160  1.00 64.23           C  
ATOM   2204  O   LYS B 274     -12.450 -23.993  -5.448  1.00 64.23           O  
ATOM   2205  CG  LYS B 274     -13.545 -21.604  -8.896  1.00 64.23           C  
ATOM   2206  CD  LYS B 274     -13.554 -21.973 -10.374  1.00 64.23           C  
ATOM   2207  CE  LYS B 274     -14.631 -21.211 -11.134  1.00 64.23           C  
ATOM   2208  NZ  LYS B 274     -14.589 -21.505 -12.598  1.00 64.23           N  
ATOM   2209  N   LEU B 275     -10.438 -23.012  -5.716  1.00 59.23           N  
ATOM   2210  CA  LEU B 275      -9.746 -24.098  -5.032  1.00 59.23           C  
ATOM   2211  C   LEU B 275      -9.679 -23.840  -3.530  1.00 59.23           C  
ATOM   2212  CB  LEU B 275      -8.333 -24.272  -5.595  1.00 59.23           C  
ATOM   2213  O   LEU B 275      -9.207 -24.689  -2.771  1.00 59.23           O  
ATOM   2214  CG  LEU B 275      -8.231 -24.860  -7.003  1.00 59.23           C  
ATOM   2215  CD1 LEU B 275      -6.858 -24.572  -7.601  1.00 59.23           C  
ATOM   2216  CD2 LEU B 275      -8.505 -26.360  -6.977  1.00 59.23           C  
ATOM   2217  N   LEU B 276     -10.336 -22.744  -3.348  1.00 57.59           N  
ATOM   2218  CA  LEU B 276     -10.324 -22.357  -1.942  1.00 57.59           C  
ATOM   2219  C   LEU B 276     -11.116 -23.350  -1.098  1.00 57.59           C  
ATOM   2220  CB  LEU B 276     -10.900 -20.949  -1.768  1.00 57.59           C  
ATOM   2221  O   LEU B 276     -12.240 -23.713  -1.450  1.00 57.59           O  
ATOM   2222  CG  LEU B 276     -10.542 -20.225  -0.469  1.00 57.59           C  
ATOM   2223  CD1 LEU B 276      -9.118 -19.683  -0.540  1.00 57.59           C  
ATOM   2224  CD2 LEU B 276     -11.534 -19.101  -0.192  1.00 57.59           C  
ATOM   2225  N   GLY B 277     -10.604 -24.095  -0.139  1.00 50.51           N  
ATOM   2226  CA  GLY B 277     -11.280 -25.040   0.735  1.00 50.51           C  
ATOM   2227  C   GLY B 277     -10.851 -26.477   0.505  1.00 50.51           C  
ATOM   2228  O   GLY B 277     -11.144 -27.355   1.319  1.00 50.51           O  
ATOM   2229  N   VAL B 278     -10.405 -26.917  -0.740  1.00 54.58           N  
ATOM   2230  CA  VAL B 278     -10.034 -28.289  -1.070  1.00 54.58           C  
ATOM   2231  C   VAL B 278      -8.788 -28.692  -0.285  1.00 54.58           C  
ATOM   2232  CB  VAL B 278      -9.788 -28.461  -2.586  1.00 54.58           C  
ATOM   2233  O   VAL B 278      -8.702 -29.812   0.223  1.00 54.58           O  
ATOM   2234  CG1 VAL B 278      -9.371 -29.896  -2.906  1.00 54.58           C  
ATOM   2235  CG2 VAL B 278     -11.036 -28.075  -3.376  1.00 54.58           C  
ATOM   2236  N   GLY B 279      -8.039 -27.641   0.352  1.00 50.12           N  
ATOM   2237  CA  GLY B 279      -6.852 -27.880   1.158  1.00 50.12           C  
ATOM   2238  C   GLY B 279      -5.967 -28.981   0.605  1.00 50.12           C  
ATOM   2239  O   GLY B 279      -6.226 -29.507  -0.480  1.00 50.12           O  
ATOM   2240  N   GLY B 280      -4.680 -29.232   0.961  1.00 50.83           N  
ATOM   2241  CA  GLY B 280      -3.693 -30.213   0.537  1.00 50.83           C  
ATOM   2242  C   GLY B 280      -2.338 -29.602   0.232  1.00 50.83           C  
ATOM   2243  O   GLY B 280      -2.224 -28.388   0.055  1.00 50.83           O  
ATOM   2244  N   LYS B 281      -1.271 -30.350   0.364  1.00 54.17           N  
ATOM   2245  CA  LYS B 281       0.086 -29.903   0.062  1.00 54.17           C  
ATOM   2246  C   LYS B 281       0.298 -29.769  -1.443  1.00 54.17           C  
ATOM   2247  CB  LYS B 281       1.113 -30.870   0.652  1.00 54.17           C  
ATOM   2248  O   LYS B 281       0.094 -30.726  -2.192  1.00 54.17           O  
ATOM   2249  CG  LYS B 281       1.375 -30.665   2.137  1.00 54.17           C  
ATOM   2250  CD  LYS B 281       2.512 -31.550   2.631  1.00 54.17           C  
ATOM   2251  CE  LYS B 281       2.751 -31.373   4.125  1.00 54.17           C  
ATOM   2252  NZ  LYS B 281       3.829 -32.278   4.625  1.00 54.17           N  
ATOM   2253  N   PRO B 282       0.556 -28.549  -1.830  1.00 56.02           N  
ATOM   2254  CA  PRO B 282       0.800 -28.338  -3.259  1.00 56.02           C  
ATOM   2255  C   PRO B 282       2.026 -29.093  -3.766  1.00 56.02           C  
ATOM   2256  CB  PRO B 282       1.009 -26.825  -3.361  1.00 56.02           C  
ATOM   2257  O   PRO B 282       3.144 -28.841  -3.309  1.00 56.02           O  
ATOM   2258  CG  PRO B 282       1.204 -26.370  -1.951  1.00 56.02           C  
ATOM   2259  CD  PRO B 282       0.839 -27.500  -1.031  1.00 56.02           C  
ATOM   2260  N   CYS B 283       1.752 -30.146  -4.552  1.00 59.90           N  
ATOM   2261  CA  CYS B 283       2.891 -30.949  -4.983  1.00 59.90           C  
ATOM   2262  C   CYS B 283       2.925 -31.077  -6.501  1.00 59.90           C  
ATOM   2263  CB  CYS B 283       2.841 -32.337  -4.346  1.00 59.90           C  
ATOM   2264  O   CYS B 283       3.954 -31.437  -7.076  1.00 59.90           O  
ATOM   2265  SG  CYS B 283       2.999 -32.318  -2.547  1.00 59.90           S  
ATOM   2266  N   ILE B 284       1.857 -30.696  -7.193  1.00 66.02           N  
ATOM   2267  CA  ILE B 284       1.776 -30.945  -8.628  1.00 66.02           C  
ATOM   2268  C   ILE B 284       1.764 -29.618  -9.382  1.00 66.02           C  
ATOM   2269  CB  ILE B 284       0.526 -31.778  -8.988  1.00 66.02           C  
ATOM   2270  O   ILE B 284       0.911 -28.763  -9.132  1.00 66.02           O  
ATOM   2271  CG1 ILE B 284       0.514 -33.093  -8.198  1.00 66.02           C  
ATOM   2272  CG2 ILE B 284       0.469 -32.044 -10.495  1.00 66.02           C  
ATOM   2273  CD1 ILE B 284      -0.801 -33.855  -8.285  1.00 66.02           C  
ATOM   2274  N   LYS B 285       2.791 -29.525 -10.249  1.00 62.78           N  
ATOM   2275  CA  LYS B 285       2.875 -28.333 -11.089  1.00 62.78           C  
ATOM   2276  C   LYS B 285       1.875 -28.401 -12.240  1.00 62.78           C  
ATOM   2277  CB  LYS B 285       4.293 -28.161 -11.636  1.00 62.78           C  
ATOM   2278  O   LYS B 285       1.957 -29.291 -13.089  1.00 62.78           O  
ATOM   2279  CG  LYS B 285       4.515 -26.853 -12.380  1.00 62.78           C  
ATOM   2280  CD  LYS B 285       5.928 -26.762 -12.943  1.00 62.78           C  
ATOM   2281  CE  LYS B 285       6.116 -25.506 -13.783  1.00 62.78           C  
ATOM   2282  NZ  LYS B 285       7.489 -25.431 -14.366  1.00 62.78           N  
ATOM   2283  N   VAL B 286       0.953 -27.438 -12.267  1.00 67.20           N  
ATOM   2284  CA  VAL B 286      -0.107 -27.502 -13.267  1.00 67.20           C  
ATOM   2285  C   VAL B 286       0.140 -26.454 -14.351  1.00 67.20           C  
ATOM   2286  CB  VAL B 286      -1.500 -27.292 -12.632  1.00 67.20           C  
ATOM   2287  O   VAL B 286      -0.186 -26.672 -15.520  1.00 67.20           O  
ATOM   2288  CG1 VAL B 286      -2.599 -27.413 -13.687  1.00 67.20           C  
ATOM   2289  CG2 VAL B 286      -1.727 -28.295 -11.502  1.00 67.20           C  
ATOM   2290  N   ALA B 287       0.817 -25.342 -14.036  1.00 61.29           N  
ATOM   2291  CA  ALA B 287       1.029 -24.281 -15.018  1.00 61.29           C  
ATOM   2292  C   ALA B 287       2.109 -23.310 -14.550  1.00 61.29           C  
ATOM   2293  CB  ALA B 287      -0.275 -23.534 -15.284  1.00 61.29           C  
ATOM   2294  O   ALA B 287       2.540 -23.359 -13.396  1.00 61.29           O  
ATOM   2295  N   THR B 288       2.729 -22.691 -15.492  1.00 56.83           N  
ATOM   2296  CA  THR B 288       3.679 -21.621 -15.208  1.00 56.83           C  
ATOM   2297  C   THR B 288       3.098 -20.265 -15.597  1.00 56.83           C  
ATOM   2298  CB  THR B 288       5.010 -21.844 -15.950  1.00 56.83           C  
ATOM   2299  O   THR B 288       2.569 -20.103 -16.698  1.00 56.83           O  
ATOM   2300  CG2 THR B 288       5.692 -23.126 -15.482  1.00 56.83           C  
ATOM   2301  OG1 THR B 288       4.756 -21.937 -17.357  1.00 56.83           O  
ATOM   2302  N   VAL B 289       2.887 -19.489 -14.649  1.00 53.47           N  
ATOM   2303  CA  VAL B 289       2.342 -18.162 -14.914  1.00 53.47           C  
ATOM   2304  C   VAL B 289       3.468 -17.130 -14.911  1.00 53.47           C  
ATOM   2305  CB  VAL B 289       1.262 -17.775 -13.879  1.00 53.47           C  
ATOM   2306  O   VAL B 289       4.324 -17.139 -14.023  1.00 53.47           O  
ATOM   2307  CG1 VAL B 289       0.656 -16.413 -14.214  1.00 53.47           C  
ATOM   2308  CG2 VAL B 289       0.175 -18.846 -13.817  1.00 53.47           C  
ATOM   2309  N   GLN B 290       3.528 -16.422 -15.981  1.00 55.45           N  
ATOM   2310  CA  GLN B 290       4.539 -15.375 -16.089  1.00 55.45           C  
ATOM   2311  C   GLN B 290       3.950 -14.006 -15.761  1.00 55.45           C  
ATOM   2312  CB  GLN B 290       5.150 -15.361 -17.491  1.00 55.45           C  
ATOM   2313  O   GLN B 290       2.855 -13.669 -16.218  1.00 55.45           O  
ATOM   2314  CG  GLN B 290       6.323 -16.317 -17.660  1.00 55.45           C  
ATOM   2315  CD  GLN B 290       6.909 -16.286 -19.059  1.00 55.45           C  
ATOM   2316  NE2 GLN B 290       8.055 -16.934 -19.236  1.00 55.45           N  
ATOM   2317  OE1 GLN B 290       6.335 -15.687 -19.973  1.00 55.45           O  
TER    2318      GLN B 290                                                      
ATOM   2319  N   MET C   1      34.170  39.100 -16.777  1.00 28.62           N  
ATOM   2320  CA  MET C   1      33.835  40.228 -15.913  1.00 28.62           C  
ATOM   2321  C   MET C   1      32.324  40.386 -15.785  1.00 28.62           C  
ATOM   2322  CB  MET C   1      34.452  41.520 -16.452  1.00 28.62           C  
ATOM   2323  O   MET C   1      31.843  41.118 -14.918  1.00 28.62           O  
ATOM   2324  CG  MET C   1      35.961  41.598 -16.278  1.00 28.62           C  
ATOM   2325  SD  MET C   1      36.639  43.237 -16.750  1.00 28.62           S  
ATOM   2326  CE  MET C   1      36.742  44.022 -15.117  1.00 28.62           C  
ATOM   2327  N   LYS C   2      31.652  40.043 -16.957  1.00 27.74           N  
ATOM   2328  CA  LYS C   2      30.201  40.157 -17.078  1.00 27.74           C  
ATOM   2329  C   LYS C   2      29.496  39.047 -16.304  1.00 27.74           C  
ATOM   2330  CB  LYS C   2      29.781  40.119 -18.548  1.00 27.74           C  
ATOM   2331  O   LYS C   2      28.329  39.186 -15.933  1.00 27.74           O  
ATOM   2332  CG  LYS C   2      30.022  41.423 -19.294  1.00 27.74           C  
ATOM   2333  CD  LYS C   2      29.568  41.328 -20.745  1.00 27.74           C  
ATOM   2334  CE  LYS C   2      29.725  42.659 -21.469  1.00 27.74           C  
ATOM   2335  NZ  LYS C   2      29.289  42.569 -22.894  1.00 27.74           N  
ATOM   2336  N   ILE C   3      30.142  37.808 -16.254  1.00 28.11           N  
ATOM   2337  CA  ILE C   3      29.516  36.670 -15.590  1.00 28.11           C  
ATOM   2338  C   ILE C   3      29.315  36.983 -14.109  1.00 28.11           C  
ATOM   2339  CB  ILE C   3      30.359  35.385 -15.757  1.00 28.11           C  
ATOM   2340  O   ILE C   3      28.297  36.611 -13.522  1.00 28.11           O  
ATOM   2341  CG1 ILE C   3      30.395  34.958 -17.228  1.00 28.11           C  
ATOM   2342  CG2 ILE C   3      29.811  34.261 -14.873  1.00 28.11           C  
ATOM   2343  CD1 ILE C   3      31.423  33.877 -17.534  1.00 28.11           C  
ATOM   2344  N   ILE C   4      30.309  37.731 -13.531  1.00 26.06           N  
ATOM   2345  CA  ILE C   4      30.281  38.055 -12.109  1.00 26.06           C  
ATOM   2346  C   ILE C   4      29.094  38.968 -11.811  1.00 26.06           C  
ATOM   2347  CB  ILE C   4      31.598  38.724 -11.656  1.00 26.06           C  
ATOM   2348  O   ILE C   4      28.465  38.856 -10.756  1.00 26.06           O  
ATOM   2349  CG1 ILE C   4      32.773  37.752 -11.817  1.00 26.06           C  
ATOM   2350  CG2 ILE C   4      31.486  39.212 -10.208  1.00 26.06           C  
ATOM   2351  CD1 ILE C   4      34.133  38.372 -11.526  1.00 26.06           C  
ATOM   2352  N   LEU C   5      28.764  39.788 -12.928  1.00 24.01           N  
ATOM   2353  CA  LEU C   5      27.713  40.763 -12.656  1.00 24.01           C  
ATOM   2354  C   LEU C   5      26.375  40.068 -12.422  1.00 24.01           C  
ATOM   2355  CB  LEU C   5      27.590  41.756 -13.814  1.00 24.01           C  
ATOM   2356  O   LEU C   5      25.533  40.570 -11.674  1.00 24.01           O  
ATOM   2357  CG  LEU C   5      27.203  43.188 -13.441  1.00 24.01           C  
ATOM   2358  CD1 LEU C   5      28.443  44.074 -13.383  1.00 24.01           C  
ATOM   2359  CD2 LEU C   5      26.189  43.744 -14.434  1.00 24.01           C  
ATOM   2360  N   PHE C   6      26.221  38.920 -13.253  1.00 27.07           N  
ATOM   2361  CA  PHE C   6      24.898  38.307 -13.255  1.00 27.07           C  
ATOM   2362  C   PHE C   6      24.551  37.761 -11.875  1.00 27.07           C  
ATOM   2363  CB  PHE C   6      24.825  37.186 -14.297  1.00 27.07           C  
ATOM   2364  O   PHE C   6      23.413  37.887 -11.419  1.00 27.07           O  
ATOM   2365  CG  PHE C   6      23.817  37.434 -15.386  1.00 27.07           C  
ATOM   2366  CD1 PHE C   6      22.507  36.991 -15.255  1.00 27.07           C  
ATOM   2367  CD2 PHE C   6      24.181  38.112 -16.543  1.00 27.07           C  
ATOM   2368  CE1 PHE C   6      21.572  37.220 -16.262  1.00 27.07           C  
ATOM   2369  CE2 PHE C   6      23.252  38.344 -17.554  1.00 27.07           C  
ATOM   2370  CZ  PHE C   6      21.949  37.896 -17.412  1.00 27.07           C  
ATOM   2371  N   LEU C   7      25.592  37.091 -11.279  1.00 24.12           N  
ATOM   2372  CA  LEU C   7      25.253  36.390 -10.045  1.00 24.12           C  
ATOM   2373  C   LEU C   7      24.890  37.378  -8.941  1.00 24.12           C  
ATOM   2374  CB  LEU C   7      26.419  35.507  -9.593  1.00 24.12           C  
ATOM   2375  O   LEU C   7      24.413  36.977  -7.877  1.00 24.12           O  
ATOM   2376  CG  LEU C   7      26.390  34.052 -10.066  1.00 24.12           C  
ATOM   2377  CD1 LEU C   7      27.810  33.515 -10.213  1.00 24.12           C  
ATOM   2378  CD2 LEU C   7      25.585  33.191  -9.100  1.00 24.12           C  
ATOM   2379  N   ALA C   8      25.440  38.575  -9.078  1.00 26.97           N  
ATOM   2380  CA  ALA C   8      25.217  39.576  -8.038  1.00 26.97           C  
ATOM   2381  C   ALA C   8      23.738  39.934  -7.928  1.00 26.97           C  
ATOM   2382  CB  ALA C   8      26.045  40.828  -8.319  1.00 26.97           C  
ATOM   2383  O   ALA C   8      23.365  40.834  -7.173  1.00 26.97           O  
ATOM   2384  N   LEU C   9      23.004  39.532  -9.029  1.00 26.17           N  
ATOM   2385  CA  LEU C   9      21.625  39.890  -8.715  1.00 26.17           C  
ATOM   2386  C   LEU C   9      21.223  39.356  -7.344  1.00 26.17           C  
ATOM   2387  CB  LEU C   9      20.674  39.351  -9.785  1.00 26.17           C  
ATOM   2388  O   LEU C   9      21.281  38.148  -7.103  1.00 26.17           O  
ATOM   2389  CG  LEU C   9      19.423  40.186 -10.064  1.00 26.17           C  
ATOM   2390  CD1 LEU C   9      19.687  41.174 -11.196  1.00 26.17           C  
ATOM   2391  CD2 LEU C   9      18.241  39.284 -10.400  1.00 26.17           C  
ATOM   2392  N   ILE C  10      21.546  40.100  -6.307  1.00 27.27           N  
ATOM   2393  CA  ILE C  10      21.032  40.083  -4.942  1.00 27.27           C  
ATOM   2394  C   ILE C  10      19.540  39.757  -4.956  1.00 27.27           C  
ATOM   2395  CB  ILE C  10      21.280  41.430  -4.227  1.00 27.27           C  
ATOM   2396  O   ILE C  10      18.740  40.510  -5.517  1.00 27.27           O  
ATOM   2397  CG1 ILE C  10      22.779  41.747  -4.189  1.00 27.27           C  
ATOM   2398  CG2 ILE C  10      20.688  41.409  -2.815  1.00 27.27           C  
ATOM   2399  CD1 ILE C  10      23.105  43.141  -3.671  1.00 27.27           C  
ATOM   2400  N   THR C  11      19.174  38.503  -5.285  1.00 27.60           N  
ATOM   2401  CA  THR C  11      17.807  38.131  -4.938  1.00 27.60           C  
ATOM   2402  C   THR C  11      17.386  38.782  -3.624  1.00 27.60           C  
ATOM   2403  CB  THR C  11      17.655  36.602  -4.828  1.00 27.60           C  
ATOM   2404  O   THR C  11      18.102  38.693  -2.624  1.00 27.60           O  
ATOM   2405  CG2 THR C  11      17.826  35.933  -6.188  1.00 27.60           C  
ATOM   2406  OG1 THR C  11      18.648  36.093  -3.928  1.00 27.60           O  
ATOM   2407  N   LEU C  12      17.061  40.057  -3.762  1.00 30.38           N  
ATOM   2408  CA  LEU C  12      16.249  40.532  -2.647  1.00 30.38           C  
ATOM   2409  C   LEU C  12      15.326  39.429  -2.139  1.00 30.38           C  
ATOM   2410  CB  LEU C  12      15.423  41.751  -3.067  1.00 30.38           C  
ATOM   2411  O   LEU C  12      14.317  39.116  -2.774  1.00 30.38           O  
ATOM   2412  CG  LEU C  12      16.033  43.120  -2.761  1.00 30.38           C  
ATOM   2413  CD1 LEU C  12      15.822  44.069  -3.936  1.00 30.38           C  
ATOM   2414  CD2 LEU C  12      15.432  43.700  -1.485  1.00 30.38           C  
ATOM   2415  N   ALA C  13      15.894  38.202  -1.976  1.00 31.98           N  
ATOM   2416  CA  ALA C  13      15.101  37.101  -1.435  1.00 31.98           C  
ATOM   2417  C   ALA C  13      14.305  37.547  -0.212  1.00 31.98           C  
ATOM   2418  CB  ALA C  13      16.003  35.921  -1.078  1.00 31.98           C  
ATOM   2419  O   ALA C  13      14.877  38.047   0.760  1.00 31.98           O  
ATOM   2420  N   THR C  14      13.269  38.200  -0.556  1.00 34.76           N  
ATOM   2421  CA  THR C  14      12.397  38.353   0.604  1.00 34.76           C  
ATOM   2422  C   THR C  14      12.297  37.044   1.381  1.00 34.76           C  
ATOM   2423  CB  THR C  14      10.989  38.816   0.187  1.00 34.76           C  
ATOM   2424  O   THR C  14      12.158  35.972   0.787  1.00 34.76           O  
ATOM   2425  CG2 THR C  14      11.032  40.198  -0.455  1.00 34.76           C  
ATOM   2426  OG1 THR C  14      10.444  37.881  -0.752  1.00 34.76           O  
ATOM   2427  N   CYS C  15      13.333  36.817   2.359  1.00 42.64           N  
ATOM   2428  CA  CYS C  15      13.376  35.647   3.228  1.00 42.64           C  
ATOM   2429  C   CYS C  15      11.976  35.258   3.688  1.00 42.64           C  
ATOM   2430  CB  CYS C  15      14.266  35.913   4.442  1.00 42.64           C  
ATOM   2431  O   CYS C  15      11.282  36.055   4.321  1.00 42.64           O  
ATOM   2432  SG  CYS C  15      14.580  34.447   5.449  1.00 42.64           S  
ATOM   2433  N   GLU C  16      11.271  34.571   2.777  1.00 39.19           N  
ATOM   2434  CA  GLU C  16       9.982  34.058   3.231  1.00 39.19           C  
ATOM   2435  C   GLU C  16      10.161  32.849   4.145  1.00 39.19           C  
ATOM   2436  CB  GLU C  16       9.099  33.688   2.037  1.00 39.19           C  
ATOM   2437  O   GLU C  16      10.937  31.941   3.838  1.00 39.19           O  
ATOM   2438  CG  GLU C  16       8.718  34.875   1.163  1.00 39.19           C  
ATOM   2439  CD  GLU C  16       7.740  34.515   0.056  1.00 39.19           C  
ATOM   2440  OE1 GLU C  16       7.199  35.436  -0.599  1.00 39.19           O  
ATOM   2441  OE2 GLU C  16       7.512  33.304  -0.158  1.00 39.19           O  
ATOM   2442  N   LEU C  17       9.838  32.859   5.410  1.00 47.16           N  
ATOM   2443  CA  LEU C  17       9.827  31.775   6.386  1.00 47.16           C  
ATOM   2444  C   LEU C  17       8.524  30.987   6.309  1.00 47.16           C  
ATOM   2445  CB  LEU C  17      10.022  32.326   7.802  1.00 47.16           C  
ATOM   2446  O   LEU C  17       7.438  31.570   6.349  1.00 47.16           O  
ATOM   2447  CG  LEU C  17      10.851  31.465   8.756  1.00 47.16           C  
ATOM   2448  CD1 LEU C  17      12.339  31.655   8.482  1.00 47.16           C  
ATOM   2449  CD2 LEU C  17      10.521  31.803  10.206  1.00 47.16           C  
ATOM   2450  N   TYR C  18       8.678  29.658   6.079  1.00 43.90           N  
ATOM   2451  CA  TYR C  18       7.511  28.791   5.967  1.00 43.90           C  
ATOM   2452  C   TYR C  18       7.216  28.099   7.293  1.00 43.90           C  
ATOM   2453  CB  TYR C  18       7.723  27.744   4.869  1.00 43.90           C  
ATOM   2454  O   TYR C  18       8.126  27.589   7.951  1.00 43.90           O  
ATOM   2455  CG  TYR C  18       7.322  28.219   3.493  1.00 43.90           C  
ATOM   2456  CD1 TYR C  18       6.024  28.035   3.022  1.00 43.90           C  
ATOM   2457  CD2 TYR C  18       8.240  28.851   2.662  1.00 43.90           C  
ATOM   2458  CE1 TYR C  18       5.651  28.469   1.754  1.00 43.90           C  
ATOM   2459  CE2 TYR C  18       7.878  29.289   1.392  1.00 43.90           C  
ATOM   2460  OH  TYR C  18       6.219  29.526  -0.308  1.00 43.90           O  
ATOM   2461  CZ  TYR C  18       6.583  29.094   0.948  1.00 43.90           C  
ATOM   2462  N   HIS C  19       5.973  28.216   7.782  1.00 49.00           N  
ATOM   2463  CA  HIS C  19       5.493  27.555   8.991  1.00 49.00           C  
ATOM   2464  C   HIS C  19       4.404  26.538   8.667  1.00 49.00           C  
ATOM   2465  CB  HIS C  19       4.968  28.585   9.992  1.00 49.00           C  
ATOM   2466  O   HIS C  19       3.368  26.891   8.097  1.00 49.00           O  
ATOM   2467  CG  HIS C  19       5.997  29.582  10.422  1.00 49.00           C  
ATOM   2468  CD2 HIS C  19       6.291  30.816   9.949  1.00 49.00           C  
ATOM   2469  ND1 HIS C  19       6.871  29.348  11.462  1.00 49.00           N  
ATOM   2470  CE1 HIS C  19       7.660  30.399  11.610  1.00 49.00           C  
ATOM   2471  NE2 HIS C  19       7.329  31.303  10.705  1.00 49.00           N  
ATOM   2472  N   TYR C  20       4.786  25.226   8.884  1.00 49.40           N  
ATOM   2473  CA  TYR C  20       3.815  24.162   8.654  1.00 49.40           C  
ATOM   2474  C   TYR C  20       3.246  23.649   9.972  1.00 49.40           C  
ATOM   2475  CB  TYR C  20       4.456  23.008   7.879  1.00 49.40           C  
ATOM   2476  O   TYR C  20       3.992  23.385  10.917  1.00 49.40           O  
ATOM   2477  CG  TYR C  20       3.535  21.830   7.670  1.00 49.40           C  
ATOM   2478  CD1 TYR C  20       3.572  20.732   8.526  1.00 49.40           C  
ATOM   2479  CD2 TYR C  20       2.627  21.814   6.617  1.00 49.40           C  
ATOM   2480  CE1 TYR C  20       2.726  19.644   8.336  1.00 49.40           C  
ATOM   2481  CE2 TYR C  20       1.776  20.731   6.418  1.00 49.40           C  
ATOM   2482  OH  TYR C  20       0.993  18.579   7.089  1.00 49.40           O  
ATOM   2483  CZ  TYR C  20       1.833  19.653   7.282  1.00 49.40           C  
ATOM   2484  N   GLN C  21       1.948  23.647  10.055  1.00 49.84           N  
ATOM   2485  CA  GLN C  21       1.280  23.104  11.233  1.00 49.84           C  
ATOM   2486  C   GLN C  21       0.103  22.217  10.837  1.00 49.84           C  
ATOM   2487  CB  GLN C  21       0.803  24.232  12.149  1.00 49.84           C  
ATOM   2488  O   GLN C  21      -0.694  22.584   9.971  1.00 49.84           O  
ATOM   2489  CG  GLN C  21       0.373  23.761  13.532  1.00 49.84           C  
ATOM   2490  CD  GLN C  21       0.188  24.905  14.510  1.00 49.84           C  
ATOM   2491  NE2 GLN C  21      -0.371  24.603  15.677  1.00 49.84           N  
ATOM   2492  OE1 GLN C  21       0.546  26.051  14.221  1.00 49.84           O  
ATOM   2493  N   GLU C  22       0.105  20.966  11.354  1.00 52.31           N  
ATOM   2494  CA  GLU C  22      -1.067  20.107  11.221  1.00 52.31           C  
ATOM   2495  C   GLU C  22      -2.048  20.330  12.368  1.00 52.31           C  
ATOM   2496  CB  GLU C  22      -0.651  18.635  11.164  1.00 52.31           C  
ATOM   2497  O   GLU C  22      -1.638  20.585  13.502  1.00 52.31           O  
ATOM   2498  CG  GLU C  22      -0.104  18.202   9.811  1.00 52.31           C  
ATOM   2499  CD  GLU C  22       0.221  16.718   9.742  1.00 52.31           C  
ATOM   2500  OE1 GLU C  22       0.560  16.222   8.644  1.00 52.31           O  
ATOM   2501  OE2 GLU C  22       0.135  16.047  10.795  1.00 52.31           O  
ATOM   2502  N   CYS C  23      -3.302  20.540  11.971  1.00 55.24           N  
ATOM   2503  CA  CYS C  23      -4.307  20.776  13.001  1.00 55.24           C  
ATOM   2504  C   CYS C  23      -5.573  19.976  12.721  1.00 55.24           C  
ATOM   2505  CB  CYS C  23      -4.642  22.265  13.091  1.00 55.24           C  
ATOM   2506  O   CYS C  23      -5.774  19.493  11.605  1.00 55.24           O  
ATOM   2507  SG  CYS C  23      -5.360  22.942  11.578  1.00 55.24           S  
ATOM   2508  N   VAL C  24      -6.298  19.611  13.934  1.00 50.42           N  
ATOM   2509  CA  VAL C  24      -7.606  18.977  13.804  1.00 50.42           C  
ATOM   2510  C   VAL C  24      -8.610  19.975  13.231  1.00 50.42           C  
ATOM   2511  CB  VAL C  24      -8.110  18.432  15.159  1.00 50.42           C  
ATOM   2512  O   VAL C  24      -8.702  21.111  13.701  1.00 50.42           O  
ATOM   2513  CG1 VAL C  24      -9.462  17.741  14.994  1.00 50.42           C  
ATOM   2514  CG2 VAL C  24      -7.085  17.473  15.762  1.00 50.42           C  
ATOM   2515  N   ARG C  25      -9.252  19.468  12.293  1.00 51.80           N  
ATOM   2516  CA  ARG C  25     -10.218  20.332  11.622  1.00 51.80           C  
ATOM   2517  C   ARG C  25     -11.216  20.915  12.618  1.00 51.80           C  
ATOM   2518  CB  ARG C  25     -10.960  19.563  10.527  1.00 51.80           C  
ATOM   2519  O   ARG C  25     -11.763  20.190  13.452  1.00 51.80           O  
ATOM   2520  CG  ARG C  25     -11.687  20.454   9.533  1.00 51.80           C  
ATOM   2521  CD  ARG C  25     -12.314  19.646   8.405  1.00 51.80           C  
ATOM   2522  NE  ARG C  25     -12.951  20.508   7.414  1.00 51.80           N  
ATOM   2523  NH1 ARG C  25     -12.872  18.953   5.707  1.00 51.80           N  
ATOM   2524  NH2 ARG C  25     -13.785  21.022   5.337  1.00 51.80           N  
ATOM   2525  CZ  ARG C  25     -13.201  20.159   6.155  1.00 51.80           C  
ATOM   2526  N   GLY C  26     -11.383  22.099  12.732  1.00 55.33           N  
ATOM   2527  CA  GLY C  26     -12.356  22.766  13.584  1.00 55.33           C  
ATOM   2528  C   GLY C  26     -11.769  23.245  14.898  1.00 55.33           C  
ATOM   2529  O   GLY C  26     -12.451  23.905  15.684  1.00 55.33           O  
ATOM   2530  N   THR C  27     -10.539  22.781  15.130  1.00 58.01           N  
ATOM   2531  CA  THR C  27      -9.905  23.218  16.370  1.00 58.01           C  
ATOM   2532  C   THR C  27      -9.173  24.541  16.167  1.00 58.01           C  
ATOM   2533  CB  THR C  27      -8.920  22.158  16.897  1.00 58.01           C  
ATOM   2534  O   THR C  27      -8.891  24.933  15.032  1.00 58.01           O  
ATOM   2535  CG2 THR C  27      -9.660  20.952  17.464  1.00 58.01           C  
ATOM   2536  OG1 THR C  27      -8.074  21.725  15.824  1.00 58.01           O  
ATOM   2537  N   THR C  28      -9.186  25.108  17.200  1.00 57.61           N  
ATOM   2538  CA  THR C  28      -8.488  26.389  17.181  1.00 57.61           C  
ATOM   2539  C   THR C  28      -6.982  26.187  17.324  1.00 57.61           C  
ATOM   2540  CB  THR C  28      -8.993  27.317  18.301  1.00 57.61           C  
ATOM   2541  O   THR C  28      -6.533  25.408  18.167  1.00 57.61           O  
ATOM   2542  CG2 THR C  28     -10.346  27.925  17.944  1.00 57.61           C  
ATOM   2543  OG1 THR C  28      -9.125  26.565  19.514  1.00 57.61           O  
ATOM   2544  N   VAL C  29      -6.394  26.484  16.270  1.00 61.65           N  
ATOM   2545  CA  VAL C  29      -4.939  26.370  16.263  1.00 61.65           C  
ATOM   2546  C   VAL C  29      -4.312  27.722  16.594  1.00 61.65           C  
ATOM   2547  CB  VAL C  29      -4.417  25.859  14.901  1.00 61.65           C  
ATOM   2548  O   VAL C  29      -4.766  28.760  16.105  1.00 61.65           O  
ATOM   2549  CG1 VAL C  29      -2.899  25.691  14.934  1.00 61.65           C  
ATOM   2550  CG2 VAL C  29      -5.096  24.542  14.530  1.00 61.65           C  
ATOM   2551  N   LEU C  30      -3.453  27.580  17.659  1.00 58.19           N  
ATOM   2552  CA  LEU C  30      -2.737  28.794  18.034  1.00 58.19           C  
ATOM   2553  C   LEU C  30      -1.422  28.908  17.271  1.00 58.19           C  
ATOM   2554  CB  LEU C  30      -2.470  28.815  19.541  1.00 58.19           C  
ATOM   2555  O   LEU C  30      -0.619  27.972  17.267  1.00 58.19           O  
ATOM   2556  CG  LEU C  30      -3.668  29.128  20.439  1.00 58.19           C  
ATOM   2557  CD1 LEU C  30      -3.534  28.402  21.774  1.00 58.19           C  
ATOM   2558  CD2 LEU C  30      -3.799  30.632  20.652  1.00 58.19           C  
ATOM   2559  N   LEU C  31      -1.485  29.840  16.496  1.00 59.73           N  
ATOM   2560  CA  LEU C  31      -0.259  30.059  15.736  1.00 59.73           C  
ATOM   2561  C   LEU C  31       0.689  30.987  16.489  1.00 59.73           C  
ATOM   2562  CB  LEU C  31      -0.579  30.645  14.359  1.00 59.73           C  
ATOM   2563  O   LEU C  31       0.251  31.960  17.105  1.00 59.73           O  
ATOM   2564  CG  LEU C  31      -0.935  29.642  13.260  1.00 59.73           C  
ATOM   2565  CD1 LEU C  31      -2.302  29.966  12.668  1.00 59.73           C  
ATOM   2566  CD2 LEU C  31       0.136  29.636  12.175  1.00 59.73           C  
ATOM   2567  N   LYS C  32       2.006  30.477  16.688  1.00 56.79           N  
ATOM   2568  CA  LYS C  32       2.995  31.316  17.359  1.00 56.79           C  
ATOM   2569  C   LYS C  32       3.296  32.571  16.545  1.00 56.79           C  
ATOM   2570  CB  LYS C  32       4.284  30.531  17.608  1.00 56.79           C  
ATOM   2571  O   LYS C  32       3.222  32.551  15.314  1.00 56.79           O  
ATOM   2572  CG  LYS C  32       5.019  30.934  18.878  1.00 56.79           C  
ATOM   2573  CD  LYS C  32       6.241  30.057  19.119  1.00 56.79           C  
ATOM   2574  CE  LYS C  32       7.008  30.494  20.360  1.00 56.79           C  
ATOM   2575  NZ  LYS C  32       8.180  29.608  20.628  1.00 56.79           N  
ATOM   2576  N   GLU C  33       3.641  33.707  17.051  1.00 57.14           N  
ATOM   2577  CA  GLU C  33       3.913  35.047  16.540  1.00 57.14           C  
ATOM   2578  C   GLU C  33       5.049  35.029  15.521  1.00 57.14           C  
ATOM   2579  CB  GLU C  33       4.251  36.002  17.688  1.00 57.14           C  
ATOM   2580  O   GLU C  33       6.200  34.759  15.872  1.00 57.14           O  
ATOM   2581  CG  GLU C  33       3.061  36.812  18.184  1.00 57.14           C  
ATOM   2582  CD  GLU C  33       3.431  37.827  19.254  1.00 57.14           C  
ATOM   2583  OE1 GLU C  33       2.563  38.640  19.645  1.00 57.14           O  
ATOM   2584  OE2 GLU C  33       4.598  37.810  19.704  1.00 57.14           O  
ATOM   2585  N   PRO C  34       4.567  35.186  14.259  1.00 56.14           N  
ATOM   2586  CA  PRO C  34       5.732  35.189  13.371  1.00 56.14           C  
ATOM   2587  C   PRO C  34       6.576  36.453  13.510  1.00 56.14           C  
ATOM   2588  CB  PRO C  34       5.110  35.098  11.975  1.00 56.14           C  
ATOM   2589  O   PRO C  34       7.797  36.407  13.337  1.00 56.14           O  
ATOM   2590  CG  PRO C  34       3.672  35.452  12.173  1.00 56.14           C  
ATOM   2591  CD  PRO C  34       3.347  35.329  13.634  1.00 56.14           C  
ATOM   2592  N   CYS C  35       5.825  37.609  13.849  1.00 60.91           N  
ATOM   2593  CA  CYS C  35       6.504  38.899  13.903  1.00 60.91           C  
ATOM   2594  C   CYS C  35       6.593  39.409  15.336  1.00 60.91           C  
ATOM   2595  CB  CYS C  35       5.779  39.924  13.031  1.00 60.91           C  
ATOM   2596  O   CYS C  35       5.852  38.954  16.209  1.00 60.91           O  
ATOM   2597  SG  CYS C  35       5.638  39.436  11.298  1.00 60.91           S  
ATOM   2598  N   SER C  36       7.627  40.199  15.762  1.00 54.46           N  
ATOM   2599  CA  SER C  36       7.763  40.795  17.088  1.00 54.46           C  
ATOM   2600  C   SER C  36       6.504  41.560  17.482  1.00 54.46           C  
ATOM   2601  CB  SER C  36       8.973  41.730  17.134  1.00 54.46           C  
ATOM   2602  O   SER C  36       5.748  42.009  16.618  1.00 54.46           O  
ATOM   2603  OG  SER C  36       9.148  42.388  15.891  1.00 54.46           O  
ATOM   2604  N   SER C  37       6.067  41.715  18.687  1.00 51.55           N  
ATOM   2605  CA  SER C  37       4.880  42.267  19.331  1.00 51.55           C  
ATOM   2606  C   SER C  37       4.650  43.717  18.917  1.00 51.55           C  
ATOM   2607  CB  SER C  37       5.004  42.177  20.853  1.00 51.55           C  
ATOM   2608  O   SER C  37       5.590  44.513  18.879  1.00 51.55           O  
ATOM   2609  OG  SER C  37       6.299  42.565  21.276  1.00 51.55           O  
ATOM   2610  N   GLY C  38       3.481  44.128  18.259  1.00 50.57           N  
ATOM   2611  CA  GLY C  38       3.007  45.479  18.005  1.00 50.57           C  
ATOM   2612  C   GLY C  38       3.256  45.942  16.582  1.00 50.57           C  
ATOM   2613  O   GLY C  38       3.017  47.105  16.251  1.00 50.57           O  
ATOM   2614  N   THR C  39       3.843  45.093  15.685  1.00 49.17           N  
ATOM   2615  CA  THR C  39       4.186  45.590  14.357  1.00 49.17           C  
ATOM   2616  C   THR C  39       3.272  44.981  13.298  1.00 49.17           C  
ATOM   2617  CB  THR C  39       5.655  45.284  14.009  1.00 49.17           C  
ATOM   2618  O   THR C  39       3.741  44.521  12.255  1.00 49.17           O  
ATOM   2619  CG2 THR C  39       6.410  46.559  13.646  1.00 49.17           C  
ATOM   2620  OG1 THR C  39       6.289  44.670  15.137  1.00 49.17           O  
ATOM   2621  N   TYR C  40       2.094  44.591  13.649  1.00 49.20           N  
ATOM   2622  CA  TYR C  40       1.273  43.949  12.630  1.00 49.20           C  
ATOM   2623  C   TYR C  40       0.635  44.985  11.711  1.00 49.20           C  
ATOM   2624  CB  TYR C  40       0.186  43.087  13.279  1.00 49.20           C  
ATOM   2625  O   TYR C  40      -0.043  45.904  12.178  1.00 49.20           O  
ATOM   2626  CG  TYR C  40       0.656  41.706  13.665  1.00 49.20           C  
ATOM   2627  CD1 TYR C  40       0.656  40.665  12.740  1.00 49.20           C  
ATOM   2628  CD2 TYR C  40       1.101  41.440  14.956  1.00 49.20           C  
ATOM   2629  CE1 TYR C  40       1.087  39.390  13.092  1.00 49.20           C  
ATOM   2630  CE2 TYR C  40       1.534  40.169  15.319  1.00 49.20           C  
ATOM   2631  OH  TYR C  40       1.952  37.892  14.736  1.00 49.20           O  
ATOM   2632  CZ  TYR C  40       1.524  39.152  14.382  1.00 49.20           C  
ATOM   2633  N   GLU C  41       1.367  45.397  10.694  1.00 46.06           N  
ATOM   2634  CA  GLU C  41       0.642  46.281   9.786  1.00 46.06           C  
ATOM   2635  C   GLU C  41      -0.242  45.486   8.830  1.00 46.06           C  
ATOM   2636  CB  GLU C  41       1.618  47.156   8.994  1.00 46.06           C  
ATOM   2637  O   GLU C  41      -1.048  46.063   8.097  1.00 46.06           O  
ATOM   2638  CG  GLU C  41       1.434  48.648   9.227  1.00 46.06           C  
ATOM   2639  CD  GLU C  41       2.333  49.507   8.352  1.00 46.06           C  
ATOM   2640  OE1 GLU C  41       2.035  50.710   8.171  1.00 46.06           O  
ATOM   2641  OE2 GLU C  41       3.343  48.973   7.841  1.00 46.06           O  
ATOM   2642  N   GLY C  42      -0.092  44.087   8.800  1.00 47.37           N  
ATOM   2643  CA  GLY C  42      -0.660  43.430   7.633  1.00 47.37           C  
ATOM   2644  C   GLY C  42      -2.169  43.292   7.702  1.00 47.37           C  
ATOM   2645  O   GLY C  42      -2.777  43.577   8.736  1.00 47.37           O  
ATOM   2646  N   ASN C  43      -2.868  43.381   6.502  1.00 40.95           N  
ATOM   2647  CA  ASN C  43      -4.281  43.174   6.204  1.00 40.95           C  
ATOM   2648  C   ASN C  43      -4.743  41.778   6.612  1.00 40.95           C  
ATOM   2649  CB  ASN C  43      -4.556  43.410   4.717  1.00 40.95           C  
ATOM   2650  O   ASN C  43      -5.168  40.988   5.767  1.00 40.95           O  
ATOM   2651  CG  ASN C  43      -5.163  44.772   4.445  1.00 40.95           C  
ATOM   2652  ND2 ASN C  43      -5.233  45.147   3.173  1.00 40.95           N  
ATOM   2653  OD1 ASN C  43      -5.566  45.482   5.370  1.00 40.95           O  
ATOM   2654  N   SER C  44      -4.019  41.115   7.575  1.00 46.83           N  
ATOM   2655  CA  SER C  44      -4.532  39.765   7.782  1.00 46.83           C  
ATOM   2656  C   SER C  44      -5.920  39.792   8.413  1.00 46.83           C  
ATOM   2657  CB  SER C  44      -3.578  38.958   8.665  1.00 46.83           C  
ATOM   2658  O   SER C  44      -6.252  40.718   9.155  1.00 46.83           O  
ATOM   2659  OG  SER C  44      -3.565  39.467   9.988  1.00 46.83           O  
ATOM   2660  N   PRO C  45      -6.919  39.060   7.801  1.00 46.03           N  
ATOM   2661  CA  PRO C  45      -8.282  39.014   8.337  1.00 46.03           C  
ATOM   2662  C   PRO C  45      -8.328  38.549   9.791  1.00 46.03           C  
ATOM   2663  CB  PRO C  45      -8.987  38.011   7.420  1.00 46.03           C  
ATOM   2664  O   PRO C  45      -9.384  38.599  10.425  1.00 46.03           O  
ATOM   2665  CG  PRO C  45      -7.889  37.378   6.629  1.00 46.03           C  
ATOM   2666  CD  PRO C  45      -6.620  38.142   6.879  1.00 46.03           C  
ATOM   2667  N   PHE C  46      -7.129  38.186  10.309  1.00 53.25           N  
ATOM   2668  CA  PHE C  46      -7.215  37.579  11.632  1.00 53.25           C  
ATOM   2669  C   PHE C  46      -6.659  38.519  12.695  1.00 53.25           C  
ATOM   2670  CB  PHE C  46      -6.462  36.246  11.664  1.00 53.25           C  
ATOM   2671  O   PHE C  46      -5.675  39.221  12.457  1.00 53.25           O  
ATOM   2672  CG  PHE C  46      -6.962  35.242  10.660  1.00 53.25           C  
ATOM   2673  CD1 PHE C  46      -8.136  34.535  10.889  1.00 53.25           C  
ATOM   2674  CD2 PHE C  46      -6.257  35.006   9.487  1.00 53.25           C  
ATOM   2675  CE1 PHE C  46      -8.601  33.605   9.962  1.00 53.25           C  
ATOM   2676  CE2 PHE C  46      -6.715  34.078   8.556  1.00 53.25           C  
ATOM   2677  CZ  PHE C  46      -7.887  33.378   8.796  1.00 53.25           C  
ATOM   2678  N   HIS C  47      -7.414  38.912  13.614  1.00 48.23           N  
ATOM   2679  CA  HIS C  47      -7.094  39.845  14.688  1.00 48.23           C  
ATOM   2680  C   HIS C  47      -6.262  39.170  15.774  1.00 48.23           C  
ATOM   2681  CB  HIS C  47      -8.373  40.427  15.292  1.00 48.23           C  
ATOM   2682  O   HIS C  47      -6.611  38.085  16.245  1.00 48.23           O  
ATOM   2683  CG  HIS C  47      -8.998  41.498  14.456  1.00 48.23           C  
ATOM   2684  CD2 HIS C  47     -10.070  41.468  13.629  1.00 48.23           C  
ATOM   2685  ND1 HIS C  47      -8.511  42.787  14.411  1.00 48.23           N  
ATOM   2686  CE1 HIS C  47      -9.260  43.505  13.591  1.00 48.23           C  
ATOM   2687  NE2 HIS C  47     -10.212  42.729  13.103  1.00 48.23           N  
ATOM   2688  N   PRO C  48      -4.968  39.698  16.022  1.00 47.52           N  
ATOM   2689  CA  PRO C  48      -4.174  39.106  17.101  1.00 47.52           C  
ATOM   2690  C   PRO C  48      -4.874  39.178  18.456  1.00 47.52           C  
ATOM   2691  CB  PRO C  48      -2.896  39.949  17.102  1.00 47.52           C  
ATOM   2692  O   PRO C  48      -5.646  40.107  18.708  1.00 47.52           O  
ATOM   2693  CG  PRO C  48      -3.233  41.155  16.286  1.00 47.52           C  
ATOM   2694  CD  PRO C  48      -4.516  40.891  15.552  1.00 47.52           C  
ATOM   2695  N   LEU C  49      -4.951  38.002  19.246  1.00 46.60           N  
ATOM   2696  CA  LEU C  49      -5.435  38.016  20.622  1.00 46.60           C  
ATOM   2697  C   LEU C  49      -4.466  38.765  21.531  1.00 46.60           C  
ATOM   2698  CB  LEU C  49      -5.634  36.587  21.135  1.00 46.60           C  
ATOM   2699  O   LEU C  49      -3.393  39.183  21.091  1.00 46.60           O  
ATOM   2700  CG  LEU C  49      -7.056  36.031  21.057  1.00 46.60           C  
ATOM   2701  CD1 LEU C  49      -7.266  35.294  19.738  1.00 46.60           C  
ATOM   2702  CD2 LEU C  49      -7.336  35.109  22.239  1.00 46.60           C  
ATOM   2703  N   ALA C  50      -4.839  39.100  22.771  1.00 46.63           N  
ATOM   2704  CA  ALA C  50      -4.121  39.880  23.775  1.00 46.63           C  
ATOM   2705  C   ALA C  50      -2.656  39.459  23.854  1.00 46.63           C  
ATOM   2706  CB  ALA C  50      -4.788  39.731  25.141  1.00 46.63           C  
ATOM   2707  O   ALA C  50      -1.771  40.299  24.032  1.00 46.63           O  
ATOM   2708  N   ASP C  51      -2.160  38.223  23.733  1.00 48.50           N  
ATOM   2709  CA  ASP C  51      -0.803  37.722  23.924  1.00 48.50           C  
ATOM   2710  C   ASP C  51      -0.093  37.537  22.585  1.00 48.50           C  
ATOM   2711  CB  ASP C  51      -0.821  36.402  24.697  1.00 48.50           C  
ATOM   2712  O   ASP C  51       0.930  36.853  22.508  1.00 48.50           O  
ATOM   2713  CG  ASP C  51      -1.113  36.584  26.176  1.00 48.50           C  
ATOM   2714  OD1 ASP C  51      -0.891  37.693  26.709  1.00 48.50           O  
ATOM   2715  OD2 ASP C  51      -1.566  35.610  26.814  1.00 48.50           O  
ATOM   2716  N   ASN C  52      -0.398  38.278  21.494  1.00 48.44           N  
ATOM   2717  CA  ASN C  52       0.219  38.240  20.173  1.00 48.44           C  
ATOM   2718  C   ASN C  52       0.099  36.857  19.537  1.00 48.44           C  
ATOM   2719  CB  ASN C  52       1.688  38.660  20.254  1.00 48.44           C  
ATOM   2720  O   ASN C  52       0.972  36.443  18.773  1.00 48.44           O  
ATOM   2721  CG  ASN C  52       1.860  40.163  20.354  1.00 48.44           C  
ATOM   2722  ND2 ASN C  52       3.053  40.599  20.741  1.00 48.44           N  
ATOM   2723  OD1 ASN C  52       0.929  40.926  20.087  1.00 48.44           O  
ATOM   2724  N   LYS C  53      -0.789  36.053  20.033  1.00 54.22           N  
ATOM   2725  CA  LYS C  53      -1.115  34.757  19.446  1.00 54.22           C  
ATOM   2726  C   LYS C  53      -2.323  34.861  18.520  1.00 54.22           C  
ATOM   2727  CB  LYS C  53      -1.380  33.723  20.541  1.00 54.22           C  
ATOM   2728  O   LYS C  53      -3.173  35.737  18.695  1.00 54.22           O  
ATOM   2729  CG  LYS C  53      -0.151  33.358  21.359  1.00 54.22           C  
ATOM   2730  CD  LYS C  53      -0.458  32.264  22.373  1.00 54.22           C  
ATOM   2731  CE  LYS C  53       0.741  31.973  23.265  1.00 54.22           C  
ATOM   2732  NZ  LYS C  53       0.460  30.867  24.229  1.00 54.22           N  
ATOM   2733  N   PHE C  54      -2.133  34.278  17.258  1.00 58.32           N  
ATOM   2734  CA  PHE C  54      -3.233  34.216  16.303  1.00 58.32           C  
ATOM   2735  C   PHE C  54      -4.029  32.928  16.477  1.00 58.32           C  
ATOM   2736  CB  PHE C  54      -2.707  34.318  14.868  1.00 58.32           C  
ATOM   2737  O   PHE C  54      -3.451  31.848  16.610  1.00 58.32           O  
ATOM   2738  CG  PHE C  54      -2.193  35.685  14.505  1.00 58.32           C  
ATOM   2739  CD1 PHE C  54      -3.054  36.658  14.012  1.00 58.32           C  
ATOM   2740  CD2 PHE C  54      -0.848  35.997  14.658  1.00 58.32           C  
ATOM   2741  CE1 PHE C  54      -2.581  37.925  13.676  1.00 58.32           C  
ATOM   2742  CE2 PHE C  54      -0.369  37.261  14.324  1.00 58.32           C  
ATOM   2743  CZ  PHE C  54      -1.237  38.223  13.832  1.00 58.32           C  
ATOM   2744  N   ALA C  55      -5.362  33.084  16.871  1.00 56.16           N  
ATOM   2745  CA  ALA C  55      -6.256  31.932  16.943  1.00 56.16           C  
ATOM   2746  C   ALA C  55      -7.032  31.758  15.640  1.00 56.16           C  
ATOM   2747  CB  ALA C  55      -7.221  32.079  18.117  1.00 56.16           C  
ATOM   2748  O   ALA C  55      -7.706  32.685  15.183  1.00 56.16           O  
ATOM   2749  N   LEU C  56      -6.618  30.666  14.955  1.00 62.20           N  
ATOM   2750  CA  LEU C  56      -7.279  30.362  13.691  1.00 62.20           C  
ATOM   2751  C   LEU C  56      -8.008  29.024  13.767  1.00 62.20           C  
ATOM   2752  CB  LEU C  56      -6.263  30.338  12.546  1.00 62.20           C  
ATOM   2753  O   LEU C  56      -7.602  28.134  14.518  1.00 62.20           O  
ATOM   2754  CG  LEU C  56      -5.970  31.680  11.872  1.00 62.20           C  
ATOM   2755  CD1 LEU C  56      -4.471  31.961  11.881  1.00 62.20           C  
ATOM   2756  CD2 LEU C  56      -6.513  31.694  10.448  1.00 62.20           C  
ATOM   2757  N   THR C  57      -9.214  28.928  13.160  1.00 58.75           N  
ATOM   2758  CA  THR C  57      -9.878  27.641  12.986  1.00 58.75           C  
ATOM   2759  C   THR C  57      -9.146  26.790  11.953  1.00 58.75           C  
ATOM   2760  CB  THR C  57     -11.346  27.824  12.558  1.00 58.75           C  
ATOM   2761  O   THR C  57      -8.723  27.295  10.911  1.00 58.75           O  
ATOM   2762  CG2 THR C  57     -12.298  27.510  13.707  1.00 58.75           C  
ATOM   2763  OG1 THR C  57     -11.550  29.179  12.139  1.00 58.75           O  
ATOM   2764  N   CYS C  58      -8.875  25.612  12.488  1.00 60.59           N  
ATOM   2765  CA  CYS C  58      -8.072  24.701  11.680  1.00 60.59           C  
ATOM   2766  C   CYS C  58      -8.832  24.262  10.435  1.00 60.59           C  
ATOM   2767  CB  CYS C  58      -7.664  23.476  12.498  1.00 60.59           C  
ATOM   2768  O   CYS C  58      -9.751  23.444  10.519  1.00 60.59           O  
ATOM   2769  SG  CYS C  58      -6.460  22.415  11.670  1.00 60.59           S  
ATOM   2770  N   PHE C  59      -8.663  25.047   9.392  1.00 56.12           N  
ATOM   2771  CA  PHE C  59      -9.029  24.667   8.033  1.00 56.12           C  
ATOM   2772  C   PHE C  59      -7.802  24.643   7.129  1.00 56.12           C  
ATOM   2773  CB  PHE C  59     -10.078  25.630   7.468  1.00 56.12           C  
ATOM   2774  O   PHE C  59      -6.823  25.348   7.384  1.00 56.12           O  
ATOM   2775  CG  PHE C  59     -11.463  25.405   8.011  1.00 56.12           C  
ATOM   2776  CD1 PHE C  59     -12.267  24.390   7.507  1.00 56.12           C  
ATOM   2777  CD2 PHE C  59     -11.962  26.210   9.027  1.00 56.12           C  
ATOM   2778  CE1 PHE C  59     -13.549  24.179   8.009  1.00 56.12           C  
ATOM   2779  CE2 PHE C  59     -13.243  26.006   9.533  1.00 56.12           C  
ATOM   2780  CZ  PHE C  59     -14.035  24.991   9.022  1.00 56.12           C  
ATOM   2781  N   SER C  60      -7.820  23.656   6.464  1.00 57.09           N  
ATOM   2782  CA  SER C  60      -6.682  23.635   5.550  1.00 57.09           C  
ATOM   2783  C   SER C  60      -6.552  24.956   4.799  1.00 57.09           C  
ATOM   2784  CB  SER C  60      -6.817  22.484   4.553  1.00 57.09           C  
ATOM   2785  O   SER C  60      -7.365  25.262   3.924  1.00 57.09           O  
ATOM   2786  OG  SER C  60      -7.946  22.672   3.717  1.00 57.09           O  
ATOM   2787  N   THR C  61      -5.709  25.783   5.401  1.00 59.26           N  
ATOM   2788  CA  THR C  61      -5.549  27.123   4.847  1.00 59.26           C  
ATOM   2789  C   THR C  61      -4.074  27.508   4.780  1.00 59.26           C  
ATOM   2790  CB  THR C  61      -6.318  28.167   5.677  1.00 59.26           C  
ATOM   2791  O   THR C  61      -3.247  26.943   5.499  1.00 59.26           O  
ATOM   2792  CG2 THR C  61      -7.824  27.949   5.576  1.00 59.26           C  
ATOM   2793  OG1 THR C  61      -5.923  28.062   7.051  1.00 59.26           O  
ATOM   2794  N   GLN C  62      -3.788  28.258   3.664  1.00 57.68           N  
ATOM   2795  CA  GLN C  62      -2.469  28.867   3.533  1.00 57.68           C  
ATOM   2796  C   GLN C  62      -2.554  30.388   3.625  1.00 57.68           C  
ATOM   2797  CB  GLN C  62      -1.816  28.457   2.213  1.00 57.68           C  
ATOM   2798  O   GLN C  62      -3.451  31.001   3.042  1.00 57.68           O  
ATOM   2799  CG  GLN C  62      -0.297  28.364   2.280  1.00 57.68           C  
ATOM   2800  CD  GLN C  62       0.334  28.074   0.931  1.00 57.68           C  
ATOM   2801  NE2 GLN C  62       1.648  28.244   0.843  1.00 57.68           N  
ATOM   2802  OE1 GLN C  62      -0.355  27.698  -0.023  1.00 57.68           O  
ATOM   2803  N   PHE C  63      -1.793  30.858   4.576  1.00 66.95           N  
ATOM   2804  CA  PHE C  63      -1.795  32.312   4.681  1.00 66.95           C  
ATOM   2805  C   PHE C  63      -0.393  32.836   4.968  1.00 66.95           C  
ATOM   2806  CB  PHE C  63      -2.762  32.772   5.777  1.00 66.95           C  
ATOM   2807  O   PHE C  63       0.482  32.080   5.394  1.00 66.95           O  
ATOM   2808  CG  PHE C  63      -2.458  32.197   7.134  1.00 66.95           C  
ATOM   2809  CD1 PHE C  63      -2.951  30.951   7.503  1.00 66.95           C  
ATOM   2810  CD2 PHE C  63      -1.679  32.903   8.042  1.00 66.95           C  
ATOM   2811  CE1 PHE C  63      -2.671  30.417   8.759  1.00 66.95           C  
ATOM   2812  CE2 PHE C  63      -1.395  32.375   9.298  1.00 66.95           C  
ATOM   2813  CZ  PHE C  63      -1.893  31.133   9.655  1.00 66.95           C  
ATOM   2814  N   ALA C  64      -0.197  34.046   4.560  1.00 62.72           N  
ATOM   2815  CA  ALA C  64       1.128  34.635   4.732  1.00 62.72           C  
ATOM   2816  C   ALA C  64       1.048  35.949   5.504  1.00 62.72           C  
ATOM   2817  CB  ALA C  64       1.791  34.859   3.375  1.00 62.72           C  
ATOM   2818  O   ALA C  64       0.040  36.657   5.434  1.00 62.72           O  
ATOM   2819  N   PHE C  65       2.137  36.159   6.433  1.00 64.78           N  
ATOM   2820  CA  PHE C  65       2.288  37.403   7.179  1.00 64.78           C  
ATOM   2821  C   PHE C  65       3.567  38.126   6.773  1.00 64.78           C  
ATOM   2822  CB  PHE C  65       2.294  37.131   8.686  1.00 64.78           C  
ATOM   2823  O   PHE C  65       4.610  37.496   6.588  1.00 64.78           O  
ATOM   2824  CG  PHE C  65       1.025  36.501   9.194  1.00 64.78           C  
ATOM   2825  CD1 PHE C  65      -0.093  37.279   9.467  1.00 64.78           C  
ATOM   2826  CD2 PHE C  65       0.951  35.129   9.399  1.00 64.78           C  
ATOM   2827  CE1 PHE C  65      -1.269  36.698   9.937  1.00 64.78           C  
ATOM   2828  CE2 PHE C  65      -0.220  34.542   9.869  1.00 64.78           C  
ATOM   2829  CZ  PHE C  65      -1.329  35.328  10.138  1.00 64.78           C  
ATOM   2830  N   ALA C  66       3.355  39.451   6.458  1.00 64.39           N  
ATOM   2831  CA  ALA C  66       4.552  40.257   6.232  1.00 64.39           C  
ATOM   2832  C   ALA C  66       4.938  41.030   7.490  1.00 64.39           C  
ATOM   2833  CB  ALA C  66       4.333  41.219   5.067  1.00 64.39           C  
ATOM   2834  O   ALA C  66       4.127  41.778   8.040  1.00 64.39           O  
ATOM   2835  N   CYS C  67       6.169  40.790   8.017  1.00 62.08           N  
ATOM   2836  CA  CYS C  67       6.655  41.502   9.194  1.00 62.08           C  
ATOM   2837  C   CYS C  67       7.410  42.765   8.795  1.00 62.08           C  
ATOM   2838  CB  CYS C  67       7.561  40.599  10.030  1.00 62.08           C  
ATOM   2839  O   CYS C  67       7.843  42.898   7.649  1.00 62.08           O  
ATOM   2840  SG  CYS C  67       6.687  39.245  10.846  1.00 62.08           S  
ATOM   2841  N   PRO C  68       7.435  43.828   9.636  1.00 63.96           N  
ATOM   2842  CA  PRO C  68       8.142  45.077   9.344  1.00 63.96           C  
ATOM   2843  C   PRO C  68       9.612  44.854   8.995  1.00 63.96           C  
ATOM   2844  CB  PRO C  68       8.004  45.873  10.644  1.00 63.96           C  
ATOM   2845  O   PRO C  68      10.218  45.677   8.303  1.00 63.96           O  
ATOM   2846  CG  PRO C  68       7.126  45.034  11.514  1.00 63.96           C  
ATOM   2847  CD  PRO C  68       6.892  43.718  10.829  1.00 63.96           C  
ATOM   2848  N   ASP C  69      10.269  43.680   9.458  1.00 59.66           N  
ATOM   2849  CA  ASP C  69      11.668  43.365   9.184  1.00 59.66           C  
ATOM   2850  C   ASP C  69      11.855  42.906   7.739  1.00 59.66           C  
ATOM   2851  CB  ASP C  69      12.174  42.288  10.147  1.00 59.66           C  
ATOM   2852  O   ASP C  69      12.986  42.755   7.272  1.00 59.66           O  
ATOM   2853  CG  ASP C  69      12.142  42.730  11.599  1.00 59.66           C  
ATOM   2854  OD1 ASP C  69      12.163  43.951  11.866  1.00 59.66           O  
ATOM   2855  OD2 ASP C  69      12.099  41.849  12.485  1.00 59.66           O  
ATOM   2856  N   GLY C  70      10.780  42.929   6.914  1.00 62.49           N  
ATOM   2857  CA  GLY C  70      10.859  42.585   5.503  1.00 62.49           C  
ATOM   2858  C   GLY C  70      10.780  41.092   5.247  1.00 62.49           C  
ATOM   2859  O   GLY C  70      10.755  40.654   4.095  1.00 62.49           O  
ATOM   2860  N   VAL C  71      10.626  40.357   6.353  1.00 62.60           N  
ATOM   2861  CA  VAL C  71      10.568  38.910   6.174  1.00 62.60           C  
ATOM   2862  C   VAL C  71       9.113  38.464   6.039  1.00 62.60           C  
ATOM   2863  CB  VAL C  71      11.248  38.165   7.344  1.00 62.60           C  
ATOM   2864  O   VAL C  71       8.258  38.868   6.831  1.00 62.60           O  
ATOM   2865  CG1 VAL C  71      11.292  36.662   7.074  1.00 62.60           C  
ATOM   2866  CG2 VAL C  71      12.655  38.711   7.577  1.00 62.60           C  
ATOM   2867  N   LYS C  72       8.757  37.720   5.033  1.00 65.39           N  
ATOM   2868  CA  LYS C  72       7.431  37.165   4.775  1.00 65.39           C  
ATOM   2869  C   LYS C  72       7.293  35.770   5.379  1.00 65.39           C  
ATOM   2870  CB  LYS C  72       7.153  37.115   3.272  1.00 65.39           C  
ATOM   2871  O   LYS C  72       8.139  34.903   5.152  1.00 65.39           O  
ATOM   2872  CG  LYS C  72       5.674  37.065   2.917  1.00 65.39           C  
ATOM   2873  CD  LYS C  72       5.462  37.033   1.409  1.00 65.39           C  
ATOM   2874  CE  LYS C  72       3.988  36.882   1.055  1.00 65.39           C  
ATOM   2875  NZ  LYS C  72       3.782  36.773  -0.421  1.00 65.39           N  
ATOM   2876  N   HIS C  73       6.319  35.590   6.346  1.00 65.41           N  
ATOM   2877  CA  HIS C  73       6.034  34.302   6.970  1.00 65.41           C  
ATOM   2878  C   HIS C  73       4.822  33.635   6.327  1.00 65.41           C  
ATOM   2879  CB  HIS C  73       5.803  34.474   8.472  1.00 65.41           C  
ATOM   2880  O   HIS C  73       3.730  34.207   6.311  1.00 65.41           O  
ATOM   2881  CG  HIS C  73       7.040  34.831   9.232  1.00 65.41           C  
ATOM   2882  CD2 HIS C  73       7.571  36.035   9.551  1.00 65.41           C  
ATOM   2883  ND1 HIS C  73       7.890  33.883   9.758  1.00 65.41           N  
ATOM   2884  CE1 HIS C  73       8.893  34.490  10.371  1.00 65.41           C  
ATOM   2885  NE2 HIS C  73       8.723  35.797  10.260  1.00 65.41           N  
ATOM   2886  N   VAL C  74       5.051  32.477   5.740  1.00 61.36           N  
ATOM   2887  CA  VAL C  74       3.987  31.729   5.078  1.00 61.36           C  
ATOM   2888  C   VAL C  74       3.559  30.554   5.954  1.00 61.36           C  
ATOM   2889  CB  VAL C  74       4.430  31.224   3.687  1.00 61.36           C  
ATOM   2890  O   VAL C  74       4.391  29.737   6.357  1.00 61.36           O  
ATOM   2891  CG1 VAL C  74       3.291  30.476   2.996  1.00 61.36           C  
ATOM   2892  CG2 VAL C  74       4.909  32.389   2.823  1.00 61.36           C  
ATOM   2893  N   TYR C  75       2.312  30.600   6.414  1.00 58.68           N  
ATOM   2894  CA  TYR C  75       1.751  29.537   7.240  1.00 58.68           C  
ATOM   2895  C   TYR C  75       0.888  28.596   6.406  1.00 58.68           C  
ATOM   2896  CB  TYR C  75       0.923  30.126   8.386  1.00 58.68           C  
ATOM   2897  O   TYR C  75       0.085  29.044   5.585  1.00 58.68           O  
ATOM   2898  CG  TYR C  75       1.757  30.743   9.482  1.00 58.68           C  
ATOM   2899  CD1 TYR C  75       2.141  29.997  10.595  1.00 58.68           C  
ATOM   2900  CD2 TYR C  75       2.161  32.071   9.409  1.00 58.68           C  
ATOM   2901  CE1 TYR C  75       2.908  30.562  11.609  1.00 58.68           C  
ATOM   2902  CE2 TYR C  75       2.928  32.646  10.417  1.00 58.68           C  
ATOM   2903  OH  TYR C  75       4.056  32.449  12.512  1.00 58.68           O  
ATOM   2904  CZ  TYR C  75       3.296  31.885  11.511  1.00 58.68           C  
ATOM   2905  N   GLN C  76       1.211  27.354   6.475  1.00 57.23           N  
ATOM   2906  CA  GLN C  76       0.366  26.320   5.887  1.00 57.23           C  
ATOM   2907  C   GLN C  76      -0.258  25.440   6.966  1.00 57.23           C  
ATOM   2908  CB  GLN C  76       1.169  25.462   4.909  1.00 57.23           C  
ATOM   2909  O   GLN C  76       0.454  24.782   7.727  1.00 57.23           O  
ATOM   2910  CG  GLN C  76       0.308  24.598   3.998  1.00 57.23           C  
ATOM   2911  CD  GLN C  76       1.107  23.927   2.897  1.00 57.23           C  
ATOM   2912  NE2 GLN C  76       0.444  23.087   2.109  1.00 57.23           N  
ATOM   2913  OE1 GLN C  76       2.312  24.162   2.754  1.00 57.23           O  
ATOM   2914  N   LEU C  77      -1.556  25.692   7.077  1.00 55.29           N  
ATOM   2915  CA  LEU C  77      -2.318  24.862   8.003  1.00 55.29           C  
ATOM   2916  C   LEU C  77      -3.024  23.730   7.265  1.00 55.29           C  
ATOM   2917  CB  LEU C  77      -3.343  25.709   8.763  1.00 55.29           C  
ATOM   2918  O   LEU C  77      -3.743  23.971   6.292  1.00 55.29           O  
ATOM   2919  CG  LEU C  77      -2.919  26.208  10.145  1.00 55.29           C  
ATOM   2920  CD1 LEU C  77      -3.318  27.668  10.327  1.00 55.29           C  
ATOM   2921  CD2 LEU C  77      -3.532  25.340  11.239  1.00 55.29           C  
ATOM   2922  N   ARG C  78      -2.746  22.646   7.665  1.00 50.31           N  
ATOM   2923  CA  ARG C  78      -3.438  21.478   7.129  1.00 50.31           C  
ATOM   2924  C   ARG C  78      -4.383  20.879   8.165  1.00 50.31           C  
ATOM   2925  CB  ARG C  78      -2.432  20.423   6.664  1.00 50.31           C  
ATOM   2926  O   ARG C  78      -3.946  20.441   9.232  1.00 50.31           O  
ATOM   2927  CG  ARG C  78      -3.030  19.359   5.758  1.00 50.31           C  
ATOM   2928  CD  ARG C  78      -1.970  18.395   5.244  1.00 50.31           C  
ATOM   2929  NE  ARG C  78      -2.235  17.986   3.868  1.00 50.31           N  
ATOM   2930  NH1 ARG C  78      -0.329  16.696   3.665  1.00 50.31           N  
ATOM   2931  NH2 ARG C  78      -1.787  16.879   1.906  1.00 50.31           N  
ATOM   2932  CZ  ARG C  78      -1.450  17.188   3.149  1.00 50.31           C  
ATOM   2933  N   ALA C  79      -5.707  21.044   7.789  1.00 45.64           N  
ATOM   2934  CA  ALA C  79      -6.724  20.507   8.689  1.00 45.64           C  
ATOM   2935  C   ALA C  79      -6.876  19.000   8.508  1.00 45.64           C  
ATOM   2936  CB  ALA C  79      -8.062  21.206   8.458  1.00 45.64           C  
ATOM   2937  O   ALA C  79      -7.051  18.518   7.386  1.00 45.64           O  
ATOM   2938  N   ARG C  80      -6.476  18.370   9.613  1.00 42.30           N  
ATOM   2939  CA  ARG C  80      -6.698  16.927   9.594  1.00 42.30           C  
ATOM   2940  C   ARG C  80      -8.008  16.566  10.286  1.00 42.30           C  
ATOM   2941  CB  ARG C  80      -5.533  16.195  10.263  1.00 42.30           C  
ATOM   2942  O   ARG C  80      -8.418  17.233  11.238  1.00 42.30           O  
ATOM   2943  CG  ARG C  80      -4.709  15.346   9.308  1.00 42.30           C  
ATOM   2944  CD  ARG C  80      -3.767  14.410  10.053  1.00 42.30           C  
ATOM   2945  NE  ARG C  80      -2.628  14.021   9.227  1.00 42.30           N  
ATOM   2946  NH1 ARG C  80      -1.735  12.563  10.780  1.00 42.30           N  
ATOM   2947  NH2 ARG C  80      -0.696  12.871   8.761  1.00 42.30           N  
ATOM   2948  CZ  ARG C  80      -1.689  13.153   9.591  1.00 42.30           C  
ATOM   2949  N   SER C  81      -8.907  15.937   9.792  1.00 34.24           N  
ATOM   2950  CA  SER C  81     -10.072  15.457  10.527  1.00 34.24           C  
ATOM   2951  C   SER C  81      -9.660  14.600  11.719  1.00 34.24           C  
ATOM   2952  CB  SER C  81     -10.994  14.655   9.607  1.00 34.24           C  
ATOM   2953  O   SER C  81      -8.725  13.802  11.624  1.00 34.24           O  
ATOM   2954  OG  SER C  81     -10.413  13.404   9.281  1.00 34.24           O  
ATOM   2955  N   VAL C  82      -9.904  15.169  13.004  1.00 38.33           N  
ATOM   2956  CA  VAL C  82      -9.396  14.605  14.250  1.00 38.33           C  
ATOM   2957  C   VAL C  82      -9.742  13.119  14.324  1.00 38.33           C  
ATOM   2958  CB  VAL C  82      -9.963  15.346  15.481  1.00 38.33           C  
ATOM   2959  O   VAL C  82     -10.916  12.745  14.264  1.00 38.33           O  
ATOM   2960  CG1 VAL C  82      -9.342  14.809  16.769  1.00 38.33           C  
ATOM   2961  CG2 VAL C  82      -9.723  16.849  15.355  1.00 38.33           C  
ATOM   2962  N   SER C  83      -9.358  12.069  13.804  1.00 32.51           N  
ATOM   2963  CA  SER C  83      -9.598  11.136  14.899  1.00 32.51           C  
ATOM   2964  C   SER C  83      -8.956  11.626  16.193  1.00 32.51           C  
ATOM   2965  CB  SER C  83      -9.061   9.747  14.549  1.00 32.51           C  
ATOM   2966  O   SER C  83      -7.926  12.303  16.164  1.00 32.51           O  
ATOM   2967  OG  SER C  83      -8.144   9.820  13.471  1.00 32.51           O  
ATOM   2968  N   PRO C  84      -9.760  11.841  17.402  1.00 28.50           N  
ATOM   2969  CA  PRO C  84      -9.253  12.435  18.641  1.00 28.50           C  
ATOM   2970  C   PRO C  84      -7.773  12.141  18.873  1.00 28.50           C  
ATOM   2971  CB  PRO C  84     -10.116  11.782  19.724  1.00 28.50           C  
ATOM   2972  O   PRO C  84      -7.049  12.983  19.412  1.00 28.50           O  
ATOM   2973  CG  PRO C  84     -10.884  10.717  19.009  1.00 28.50           C  
ATOM   2974  CD  PRO C  84     -10.614  10.841  17.537  1.00 28.50           C  
ATOM   2975  N   LYS C  85      -7.385  10.805  18.741  1.00 33.02           N  
ATOM   2976  CA  LYS C  85      -6.321  10.309  19.608  1.00 33.02           C  
ATOM   2977  C   LYS C  85      -4.950  10.752  19.105  1.00 33.02           C  
ATOM   2978  CB  LYS C  85      -6.375   8.784  19.707  1.00 33.02           C  
ATOM   2979  O   LYS C  85      -3.948  10.606  19.807  1.00 33.02           O  
ATOM   2980  CG  LYS C  85      -7.311   8.266  20.789  1.00 33.02           C  
ATOM   2981  CD  LYS C  85      -7.244   6.749  20.907  1.00 33.02           C  
ATOM   2982  CE  LYS C  85      -8.212   6.226  21.960  1.00 33.02           C  
ATOM   2983  NZ  LYS C  85      -8.124   4.742  22.106  1.00 33.02           N  
ATOM   2984  N   LEU C  86      -4.848  10.982  17.825  1.00 26.93           N  
ATOM   2985  CA  LEU C  86      -3.446  10.905  17.430  1.00 26.93           C  
ATOM   2986  C   LEU C  86      -2.657  12.081  17.994  1.00 26.93           C  
ATOM   2987  CB  LEU C  86      -3.320  10.875  15.905  1.00 26.93           C  
ATOM   2988  O   LEU C  86      -1.450  11.972  18.223  1.00 26.93           O  
ATOM   2989  CG  LEU C  86      -2.795   9.575  15.293  1.00 26.93           C  
ATOM   2990  CD1 LEU C  86      -3.864   8.934  14.413  1.00 26.93           C  
ATOM   2991  CD2 LEU C  86      -1.523   9.835  14.494  1.00 26.93           C  
ATOM   2992  N   PHE C  87      -3.173  13.268  18.020  1.00 29.30           N  
ATOM   2993  CA  PHE C  87      -2.331  14.338  18.542  1.00 29.30           C  
ATOM   2994  C   PHE C  87      -2.369  14.363  20.065  1.00 29.30           C  
ATOM   2995  CB  PHE C  87      -2.775  15.694  17.983  1.00 29.30           C  
ATOM   2996  O   PHE C  87      -1.915  15.327  20.686  1.00 29.30           O  
ATOM   2997  CG  PHE C  87      -1.720  16.386  17.163  1.00 29.30           C  
ATOM   2998  CD1 PHE C  87      -0.826  17.269  17.757  1.00 29.30           C  
ATOM   2999  CD2 PHE C  87      -1.623  16.156  15.796  1.00 29.30           C  
ATOM   3000  CE1 PHE C  87       0.151  17.911  17.000  1.00 29.30           C  
ATOM   3001  CE2 PHE C  87      -0.650  16.794  15.034  1.00 29.30           C  
ATOM   3002  CZ  PHE C  87       0.236  17.672  15.637  1.00 29.30           C  
ATOM   3003  N   ILE C  88      -3.257  13.587  20.747  1.00 28.82           N  
ATOM   3004  CA  ILE C  88      -3.122  13.739  22.191  1.00 28.82           C  
ATOM   3005  C   ILE C  88      -1.661  13.555  22.595  1.00 28.82           C  
ATOM   3006  CB  ILE C  88      -4.019  12.735  22.951  1.00 28.82           C  
ATOM   3007  O   ILE C  88      -0.911  12.842  21.925  1.00 28.82           O  
ATOM   3008  CG1 ILE C  88      -5.485  12.914  22.543  1.00 28.82           C  
ATOM   3009  CG2 ILE C  88      -3.848  12.897  24.465  1.00 28.82           C  
ATOM   3010  CD1 ILE C  88      -6.415  11.837  23.086  1.00 28.82           C  
ATOM   3011  N   ARG C  89      -1.233  13.973  23.811  1.00 26.95           N  
ATOM   3012  CA  ARG C  89       0.033  13.792  24.515  1.00 26.95           C  
ATOM   3013  C   ARG C  89       0.483  12.336  24.466  1.00 26.95           C  
ATOM   3014  CB  ARG C  89      -0.088  14.256  25.968  1.00 26.95           C  
ATOM   3015  O   ARG C  89      -0.307  11.428  24.732  1.00 26.95           O  
ATOM   3016  CG  ARG C  89       0.326  15.702  26.190  1.00 26.95           C  
ATOM   3017  CD  ARG C  89       0.334  16.065  27.668  1.00 26.95           C  
ATOM   3018  NE  ARG C  89       0.726  17.456  27.879  1.00 26.95           N  
ATOM   3019  NH1 ARG C  89       1.546  17.117  30.012  1.00 26.95           N  
ATOM   3020  NH2 ARG C  89       1.609  19.208  29.073  1.00 26.95           N  
ATOM   3021  CZ  ARG C  89       1.293  17.924  28.988  1.00 26.95           C  
ATOM   3022  N   GLN C  90       1.594  11.846  23.783  1.00 29.59           N  
ATOM   3023  CA  GLN C  90       2.435  10.702  24.119  1.00 29.59           C  
ATOM   3024  C   GLN C  90       2.517  10.504  25.630  1.00 29.59           C  
ATOM   3025  CB  GLN C  90       3.838  10.876  23.535  1.00 29.59           C  
ATOM   3026  O   GLN C  90       3.223   9.614  26.107  1.00 29.59           O  
ATOM   3027  CG  GLN C  90       4.108  10.007  22.314  1.00 29.59           C  
ATOM   3028  CD  GLN C  90       5.491  10.227  21.732  1.00 29.59           C  
ATOM   3029  NE2 GLN C  90       6.113   9.153  21.256  1.00 29.59           N  
ATOM   3030  OE1 GLN C  90       5.997  11.354  21.708  1.00 29.59           O  
ATOM   3031  N   GLU C  91       2.205  11.431  26.513  1.00 30.30           N  
ATOM   3032  CA  GLU C  91       2.718  11.150  27.851  1.00 30.30           C  
ATOM   3033  C   GLU C  91       2.131   9.855  28.406  1.00 30.30           C  
ATOM   3034  CB  GLU C  91       2.415  12.313  28.799  1.00 30.30           C  
ATOM   3035  O   GLU C  91       2.867   8.986  28.879  1.00 30.30           O  
ATOM   3036  CG  GLU C  91       3.493  12.550  29.846  1.00 30.30           C  
ATOM   3037  CD  GLU C  91       3.189  13.722  30.765  1.00 30.30           C  
ATOM   3038  OE1 GLU C  91       3.897  13.894  31.784  1.00 30.30           O  
ATOM   3039  OE2 GLU C  91       2.236  14.475  30.465  1.00 30.30           O  
ATOM   3040  N   GLU C  92       1.043   9.870  29.382  1.00 31.44           N  
ATOM   3041  CA  GLU C  92       0.888   9.006  30.548  1.00 31.44           C  
ATOM   3042  C   GLU C  92       0.325   7.644  30.155  1.00 31.44           C  
ATOM   3043  CB  GLU C  92      -0.016   9.668  31.592  1.00 31.44           C  
ATOM   3044  O   GLU C  92       0.709   6.620  30.723  1.00 31.44           O  
ATOM   3045  CG  GLU C  92       0.418   9.417  33.029  1.00 31.44           C  
ATOM   3046  CD  GLU C  92      -0.481  10.090  34.053  1.00 31.44           C  
ATOM   3047  OE1 GLU C  92      -0.343   9.803  35.264  1.00 31.44           O  
ATOM   3048  OE2 GLU C  92      -1.330  10.912  33.642  1.00 31.44           O  
ATOM   3049  N   VAL C  93      -0.829   7.467  29.444  1.00 31.24           N  
ATOM   3050  CA  VAL C  93      -1.472   6.185  29.716  1.00 31.24           C  
ATOM   3051  C   VAL C  93      -0.711   5.065  29.010  1.00 31.24           C  
ATOM   3052  CB  VAL C  93      -2.951   6.187  29.271  1.00 31.24           C  
ATOM   3053  O   VAL C  93      -0.684   5.005  27.778  1.00 31.24           O  
ATOM   3054  CG1 VAL C  93      -3.617   4.854  29.605  1.00 31.24           C  
ATOM   3055  CG2 VAL C  93      -3.704   7.343  29.927  1.00 31.24           C  
ATOM   3056  N   GLN C  94       0.545   4.870  29.257  1.00 32.46           N  
ATOM   3057  CA  GLN C  94       1.307   3.660  28.968  1.00 32.46           C  
ATOM   3058  C   GLN C  94       0.531   2.411  29.375  1.00 32.46           C  
ATOM   3059  CB  GLN C  94       2.660   3.694  29.682  1.00 32.46           C  
ATOM   3060  O   GLN C  94       0.639   1.950  30.514  1.00 32.46           O  
ATOM   3061  CG  GLN C  94       3.833   3.298  28.795  1.00 32.46           C  
ATOM   3062  CD  GLN C  94       5.100   4.064  29.122  1.00 32.46           C  
ATOM   3063  NE2 GLN C  94       6.202   3.690  28.480  1.00 32.46           N  
ATOM   3064  OE1 GLN C  94       5.090   4.986  29.943  1.00 32.46           O  
ATOM   3065  N   GLU C  95      -0.777   2.366  29.325  1.00 31.91           N  
ATOM   3066  CA  GLU C  95      -1.417   1.255  30.022  1.00 31.91           C  
ATOM   3067  C   GLU C  95      -0.900  -0.088  29.512  1.00 31.91           C  
ATOM   3068  CB  GLU C  95      -2.938   1.326  29.865  1.00 31.91           C  
ATOM   3069  O   GLU C  95      -0.478  -0.199  28.360  1.00 31.91           O  
ATOM   3070  CG  GLU C  95      -3.606   2.329  30.795  1.00 31.91           C  
ATOM   3071  CD  GLU C  95      -4.444   1.675  31.882  1.00 31.91           C  
ATOM   3072  OE1 GLU C  95      -4.859   2.375  32.833  1.00 31.91           O  
ATOM   3073  OE2 GLU C  95      -4.686   0.451  31.782  1.00 31.91           O  
ATOM   3074  N   LEU C  96      -0.680  -1.094  30.396  1.00 30.56           N  
ATOM   3075  CA  LEU C  96      -0.249  -2.476  30.578  1.00 30.56           C  
ATOM   3076  C   LEU C  96      -0.966  -3.402  29.602  1.00 30.56           C  
ATOM   3077  CB  LEU C  96      -0.507  -2.933  32.017  1.00 30.56           C  
ATOM   3078  O   LEU C  96      -0.524  -4.530  29.371  1.00 30.56           O  
ATOM   3079  CG  LEU C  96       0.346  -4.097  32.522  1.00 30.56           C  
ATOM   3080  CD1 LEU C  96       1.791  -3.650  32.719  1.00 30.56           C  
ATOM   3081  CD2 LEU C  96      -0.227  -4.658  33.819  1.00 30.56           C  
ATOM   3082  N   TYR C  97      -2.135  -2.987  29.001  1.00 33.74           N  
ATOM   3083  CA  TYR C  97      -2.989  -3.994  28.382  1.00 33.74           C  
ATOM   3084  C   TYR C  97      -2.511  -4.324  26.974  1.00 33.74           C  
ATOM   3085  CB  TYR C  97      -4.443  -3.514  28.341  1.00 33.74           C  
ATOM   3086  O   TYR C  97      -2.884  -5.356  26.411  1.00 33.74           O  
ATOM   3087  CG  TYR C  97      -5.102  -3.455  29.698  1.00 33.74           C  
ATOM   3088  CD1 TYR C  97      -5.583  -4.610  30.310  1.00 33.74           C  
ATOM   3089  CD2 TYR C  97      -5.246  -2.246  30.369  1.00 33.74           C  
ATOM   3090  CE1 TYR C  97      -6.193  -4.561  31.560  1.00 33.74           C  
ATOM   3091  CE2 TYR C  97      -5.854  -2.185  31.619  1.00 33.74           C  
ATOM   3092  OH  TYR C  97      -6.926  -3.292  33.442  1.00 33.74           O  
ATOM   3093  CZ  TYR C  97      -6.323  -3.346  32.205  1.00 33.74           C  
ATOM   3094  N   SER C  98      -1.662  -3.464  26.414  1.00 37.79           N  
ATOM   3095  CA  SER C  98      -1.283  -3.681  25.022  1.00 37.79           C  
ATOM   3096  C   SER C  98      -0.424  -4.932  24.872  1.00 37.79           C  
ATOM   3097  CB  SER C  98      -0.531  -2.467  24.476  1.00 37.79           C  
ATOM   3098  O   SER C  98      -0.652  -5.744  23.973  1.00 37.79           O  
ATOM   3099  OG  SER C  98       0.866  -2.706  24.459  1.00 37.79           O  
ATOM   3100  N   PRO C  99       0.486  -5.166  25.838  1.00 34.30           N  
ATOM   3101  CA  PRO C  99       1.242  -6.414  25.710  1.00 34.30           C  
ATOM   3102  C   PRO C  99       0.391  -7.651  25.986  1.00 34.30           C  
ATOM   3103  CB  PRO C  99       2.346  -6.265  26.760  1.00 34.30           C  
ATOM   3104  O   PRO C  99       0.591  -8.694  25.358  1.00 34.30           O  
ATOM   3105  CG  PRO C  99       1.902  -5.129  27.623  1.00 34.30           C  
ATOM   3106  CD  PRO C  99       0.824  -4.374  26.900  1.00 34.30           C  
ATOM   3107  N   ILE C 100      -0.665  -7.556  26.872  1.00 40.39           N  
ATOM   3108  CA  ILE C 100      -1.475  -8.714  27.236  1.00 40.39           C  
ATOM   3109  C   ILE C 100      -2.340  -9.132  26.050  1.00 40.39           C  
ATOM   3110  CB  ILE C 100      -2.360  -8.419  28.468  1.00 40.39           C  
ATOM   3111  O   ILE C 100      -2.472 -10.323  25.759  1.00 40.39           O  
ATOM   3112  CG1 ILE C 100      -1.488  -8.126  29.695  1.00 40.39           C  
ATOM   3113  CG2 ILE C 100      -3.313  -9.587  28.740  1.00 40.39           C  
ATOM   3114  CD1 ILE C 100      -2.260  -7.572  30.885  1.00 40.39           C  
ATOM   3115  N   PHE C 101      -2.808  -8.148  25.293  1.00 37.56           N  
ATOM   3116  CA  PHE C 101      -3.622  -8.478  24.129  1.00 37.56           C  
ATOM   3117  C   PHE C 101      -2.771  -9.114  23.037  1.00 37.56           C  
ATOM   3118  CB  PHE C 101      -4.321  -7.226  23.588  1.00 37.56           C  
ATOM   3119  O   PHE C 101      -3.192 -10.083  22.400  1.00 37.56           O  
ATOM   3120  CG  PHE C 101      -5.636  -7.509  22.915  1.00 37.56           C  
ATOM   3121  CD1 PHE C 101      -5.705  -7.691  21.539  1.00 37.56           C  
ATOM   3122  CD2 PHE C 101      -6.806  -7.593  23.659  1.00 37.56           C  
ATOM   3123  CE1 PHE C 101      -6.921  -7.953  20.913  1.00 37.56           C  
ATOM   3124  CE2 PHE C 101      -8.026  -7.854  23.041  1.00 37.56           C  
ATOM   3125  CZ  PHE C 101      -8.081  -8.033  21.668  1.00 37.56           C  
ATOM   3126  N   LEU C 102      -1.555  -8.687  22.946  1.00 36.58           N  
ATOM   3127  CA  LEU C 102      -0.679  -9.283  21.943  1.00 36.58           C  
ATOM   3128  C   LEU C 102      -0.298 -10.707  22.333  1.00 36.58           C  
ATOM   3129  CB  LEU C 102       0.583  -8.436  21.762  1.00 36.58           C  
ATOM   3130  O   LEU C 102      -0.247 -11.596  21.479  1.00 36.58           O  
ATOM   3131  CG  LEU C 102       0.428  -7.157  20.937  1.00 36.58           C  
ATOM   3132  CD1 LEU C 102       1.727  -6.358  20.949  1.00 36.58           C  
ATOM   3133  CD2 LEU C 102       0.013  -7.489  19.508  1.00 36.58           C  
ATOM   3134  N   ILE C 103      -0.152 -10.854  23.644  1.00 43.82           N  
ATOM   3135  CA  ILE C 103       0.179 -12.184  24.144  1.00 43.82           C  
ATOM   3136  C   ILE C 103      -1.008 -13.122  23.940  1.00 43.82           C  
ATOM   3137  CB  ILE C 103       0.580 -12.143  25.636  1.00 43.82           C  
ATOM   3138  O   ILE C 103      -0.841 -14.254  23.482  1.00 43.82           O  
ATOM   3139  CG1 ILE C 103       1.873 -11.341  25.820  1.00 43.82           C  
ATOM   3140  CG2 ILE C 103       0.731 -13.561  26.193  1.00 43.82           C  
ATOM   3141  CD1 ILE C 103       2.246 -11.093  27.275  1.00 43.82           C  
ATOM   3142  N   VAL C 104      -2.280 -12.597  24.150  1.00 44.99           N  
ATOM   3143  CA  VAL C 104      -3.469 -13.428  23.987  1.00 44.99           C  
ATOM   3144  C   VAL C 104      -3.680 -13.744  22.508  1.00 44.99           C  
ATOM   3145  CB  VAL C 104      -4.725 -12.743  24.570  1.00 44.99           C  
ATOM   3146  O   VAL C 104      -3.982 -14.884  22.147  1.00 44.99           O  
ATOM   3147  CG1 VAL C 104      -5.971 -13.587  24.308  1.00 44.99           C  
ATOM   3148  CG2 VAL C 104      -4.549 -12.494  26.067  1.00 44.99           C  
ATOM   3149  N   ALA C 105      -3.420 -12.771  21.702  1.00 41.54           N  
ATOM   3150  CA  ALA C 105      -3.571 -12.995  20.267  1.00 41.54           C  
ATOM   3151  C   ALA C 105      -2.537 -13.994  19.755  1.00 41.54           C  
ATOM   3152  CB  ALA C 105      -3.454 -11.676  19.507  1.00 41.54           C  
ATOM   3153  O   ALA C 105      -2.855 -14.865  18.942  1.00 41.54           O  
ATOM   3154  N   ALA C 106      -1.302 -13.946  20.309  1.00 42.04           N  
ATOM   3155  CA  ALA C 106      -0.254 -14.890  19.929  1.00 42.04           C  
ATOM   3156  C   ALA C 106      -0.601 -16.306  20.380  1.00 42.04           C  
ATOM   3157  CB  ALA C 106       1.087 -14.461  20.517  1.00 42.04           C  
ATOM   3158  O   ALA C 106      -0.430 -17.264  19.624  1.00 42.04           O  
ATOM   3159  N   ILE C 107      -1.136 -16.428  21.599  1.00 47.82           N  
ATOM   3160  CA  ILE C 107      -1.489 -17.736  22.141  1.00 47.82           C  
ATOM   3161  C   ILE C 107      -2.629 -18.341  21.326  1.00 47.82           C  
ATOM   3162  CB  ILE C 107      -1.886 -17.641  23.631  1.00 47.82           C  
ATOM   3163  O   ILE C 107      -2.593 -19.524  20.979  1.00 47.82           O  
ATOM   3164  CG1 ILE C 107      -0.684 -17.206  24.477  1.00 47.82           C  
ATOM   3165  CG2 ILE C 107      -2.448 -18.977  24.125  1.00 47.82           C  
ATOM   3166  CD1 ILE C 107      -1.019 -16.942  25.939  1.00 47.82           C  
ATOM   3167  N   VAL C 108      -3.679 -17.559  20.932  1.00 45.78           N  
ATOM   3168  CA  VAL C 108      -4.799 -18.050  20.136  1.00 45.78           C  
ATOM   3169  C   VAL C 108      -4.302 -18.491  18.761  1.00 45.78           C  
ATOM   3170  CB  VAL C 108      -5.902 -16.979  19.986  1.00 45.78           C  
ATOM   3171  O   VAL C 108      -4.709 -19.538  18.253  1.00 45.78           O  
ATOM   3172  CG1 VAL C 108      -6.990 -17.454  19.025  1.00 45.78           C  
ATOM   3173  CG2 VAL C 108      -6.500 -16.635  21.349  1.00 45.78           C  
ATOM   3174  N   PHE C 109      -3.356 -17.769  18.305  1.00 42.01           N  
ATOM   3175  CA  PHE C 109      -2.785 -18.061  16.996  1.00 42.01           C  
ATOM   3176  C   PHE C 109      -2.002 -19.368  17.025  1.00 42.01           C  
ATOM   3177  CB  PHE C 109      -1.876 -16.916  16.537  1.00 42.01           C  
ATOM   3178  O   PHE C 109      -2.173 -20.220  16.150  1.00 42.01           O  
ATOM   3179  CG  PHE C 109      -1.302 -17.111  15.159  1.00 42.01           C  
ATOM   3180  CD1 PHE C 109       0.013 -17.526  14.991  1.00 42.01           C  
ATOM   3181  CD2 PHE C 109      -2.080 -16.879  14.032  1.00 42.01           C  
ATOM   3182  CE1 PHE C 109       0.546 -17.707  13.717  1.00 42.01           C  
ATOM   3183  CE2 PHE C 109      -1.554 -17.057  12.756  1.00 42.01           C  
ATOM   3184  CZ  PHE C 109      -0.240 -17.471  12.600  1.00 42.01           C  
ATOM   3185  N   ILE C 110      -1.138 -19.497  18.018  1.00 44.11           N  
ATOM   3186  CA  ILE C 110      -0.360 -20.723  18.161  1.00 44.11           C  
ATOM   3187  C   ILE C 110      -1.299 -21.916  18.317  1.00 44.11           C  
ATOM   3188  CB  ILE C 110       0.607 -20.641  19.363  1.00 44.11           C  
ATOM   3189  O   ILE C 110      -1.082 -22.969  17.712  1.00 44.11           O  
ATOM   3190  CG1 ILE C 110       1.669 -19.562  19.122  1.00 44.11           C  
ATOM   3191  CG2 ILE C 110       1.258 -22.002  19.626  1.00 44.11           C  
ATOM   3192  CD1 ILE C 110       2.574 -19.305  20.320  1.00 44.11           C  
ATOM   3193  N   THR C 111      -2.343 -21.746  19.148  1.00 45.19           N  
ATOM   3194  CA  THR C 111      -3.309 -22.819  19.358  1.00 45.19           C  
ATOM   3195  C   THR C 111      -4.008 -23.181  18.051  1.00 45.19           C  
ATOM   3196  CB  THR C 111      -4.359 -22.426  20.413  1.00 45.19           C  
ATOM   3197  O   THR C 111      -4.190 -24.361  17.745  1.00 45.19           O  
ATOM   3198  CG2 THR C 111      -4.914 -23.657  21.122  1.00 45.19           C  
ATOM   3199  OG1 THR C 111      -3.754 -21.563  21.384  1.00 45.19           O  
ATOM   3200  N   LEU C 112      -4.323 -22.119  17.256  1.00 40.28           N  
ATOM   3201  CA  LEU C 112      -5.022 -22.354  15.998  1.00 40.28           C  
ATOM   3202  C   LEU C 112      -4.111 -23.048  14.991  1.00 40.28           C  
ATOM   3203  CB  LEU C 112      -5.535 -21.035  15.414  1.00 40.28           C  
ATOM   3204  O   LEU C 112      -4.549 -23.943  14.264  1.00 40.28           O  
ATOM   3205  CG  LEU C 112      -6.843 -21.106  14.624  1.00 40.28           C  
ATOM   3206  CD1 LEU C 112      -8.012 -20.657  15.494  1.00 40.28           C  
ATOM   3207  CD2 LEU C 112      -6.751 -20.256  13.361  1.00 40.28           C  
ATOM   3208  N   CYS C 113      -2.850 -22.579  14.962  1.00 39.81           N  
ATOM   3209  CA  CYS C 113      -1.875 -23.198  14.071  1.00 39.81           C  
ATOM   3210  C   CYS C 113      -1.685 -24.672  14.410  1.00 39.81           C  
ATOM   3211  CB  CYS C 113      -0.535 -22.469  14.154  1.00 39.81           C  
ATOM   3212  O   CYS C 113      -1.576 -25.511  13.514  1.00 39.81           O  
ATOM   3213  SG  CYS C 113      -0.531 -20.857  13.339  1.00 39.81           S  
ATOM   3214  N   PHE C 114      -1.630 -24.879  15.697  1.00 40.54           N  
ATOM   3215  CA  PHE C 114      -1.440 -26.256  16.138  1.00 40.54           C  
ATOM   3216  C   PHE C 114      -2.686 -27.089  15.861  1.00 40.54           C  
ATOM   3217  CB  PHE C 114      -1.099 -26.302  17.631  1.00 40.54           C  
ATOM   3218  O   PHE C 114      -2.586 -28.260  15.488  1.00 40.54           O  
ATOM   3219  CG  PHE C 114       0.379 -26.319  17.915  1.00 40.54           C  
ATOM   3220  CD1 PHE C 114       1.108 -27.497  17.802  1.00 40.54           C  
ATOM   3221  CD2 PHE C 114       1.038 -25.158  18.296  1.00 40.54           C  
ATOM   3222  CE1 PHE C 114       2.476 -27.516  18.065  1.00 40.54           C  
ATOM   3223  CE2 PHE C 114       2.405 -25.170  18.560  1.00 40.54           C  
ATOM   3224  CZ  PHE C 114       3.122 -26.350  18.445  1.00 40.54           C  
ATOM   3225  N   THR C 115      -3.871 -26.495  16.012  1.00 40.81           N  
ATOM   3226  CA  THR C 115      -5.098 -27.237  15.739  1.00 40.81           C  
ATOM   3227  C   THR C 115      -5.230 -27.534  14.249  1.00 40.81           C  
ATOM   3228  CB  THR C 115      -6.338 -26.462  16.223  1.00 40.81           C  
ATOM   3229  O   THR C 115      -5.739 -28.589  13.864  1.00 40.81           O  
ATOM   3230  CG2 THR C 115      -6.440 -26.483  17.745  1.00 40.81           C  
ATOM   3231  OG1 THR C 115      -6.247 -25.102  15.781  1.00 40.81           O  
ATOM   3232  N   LEU C 116      -4.806 -26.575  13.423  1.00 38.83           N  
ATOM   3233  CA  LEU C 116      -4.919 -26.787  11.984  1.00 38.83           C  
ATOM   3234  C   LEU C 116      -3.904 -27.819  11.505  1.00 38.83           C  
ATOM   3235  CB  LEU C 116      -4.719 -25.469  11.231  1.00 38.83           C  
ATOM   3236  O   LEU C 116      -4.177 -28.578  10.572  1.00 38.83           O  
ATOM   3237  CG  LEU C 116      -5.887 -24.482  11.271  1.00 38.83           C  
ATOM   3238  CD1 LEU C 116      -5.458 -23.131  10.708  1.00 38.83           C  
ATOM   3239  CD2 LEU C 116      -7.080 -25.033  10.498  1.00 38.83           C  
ATOM   3240  N   LYS C 117      -2.722 -27.885  12.075  1.00 40.20           N  
ATOM   3241  CA  LYS C 117      -1.705 -28.880  11.750  1.00 40.20           C  
ATOM   3242  C   LYS C 117      -2.195 -30.290  12.068  1.00 40.20           C  
ATOM   3243  CB  LYS C 117      -0.410 -28.592  12.511  1.00 40.20           C  
ATOM   3244  O   LYS C 117      -1.901 -31.235  11.332  1.00 40.20           O  
ATOM   3245  CG  LYS C 117       0.836 -29.168  11.853  1.00 40.20           C  
ATOM   3246  CD  LYS C 117       2.103 -28.507  12.381  1.00 40.20           C  
ATOM   3247  CE  LYS C 117       3.354 -29.138  11.784  1.00 40.20           C  
ATOM   3248  NZ  LYS C 117       4.598 -28.482  12.286  1.00 40.20           N  
ATOM   3249  N   ARG C 118      -2.943 -30.439  13.109  1.00 38.24           N  
ATOM   3250  CA  ARG C 118      -3.388 -31.778  13.481  1.00 38.24           C  
ATOM   3251  C   ARG C 118      -4.348 -32.345  12.440  1.00 38.24           C  
ATOM   3252  CB  ARG C 118      -4.058 -31.759  14.857  1.00 38.24           C  
ATOM   3253  O   ARG C 118      -4.340 -33.548  12.171  1.00 38.24           O  
ATOM   3254  CG  ARG C 118      -3.448 -32.732  15.852  1.00 38.24           C  
ATOM   3255  CD  ARG C 118      -4.181 -32.708  17.186  1.00 38.24           C  
ATOM   3256  NE  ARG C 118      -3.559 -33.602  18.159  1.00 38.24           N  
ATOM   3257  NH1 ARG C 118      -4.844 -32.892  19.943  1.00 38.24           N  
ATOM   3258  NH2 ARG C 118      -3.258 -34.519  20.243  1.00 38.24           N  
ATOM   3259  CZ  ARG C 118      -3.888 -33.669  19.446  1.00 38.24           C  
ATOM   3260  N   LYS C 119      -5.063 -31.373  11.811  1.00 37.05           N  
ATOM   3261  CA  LYS C 119      -6.037 -31.911  10.867  1.00 37.05           C  
ATOM   3262  C   LYS C 119      -5.361 -32.354   9.572  1.00 37.05           C  
ATOM   3263  CB  LYS C 119      -7.121 -30.875  10.563  1.00 37.05           C  
ATOM   3264  O   LYS C 119      -5.808 -33.305   8.927  1.00 37.05           O  
ATOM   3265  CG  LYS C 119      -8.526 -31.453  10.486  1.00 37.05           C  
ATOM   3266  CD  LYS C 119      -9.578 -30.355  10.390  1.00 37.05           C  
ATOM   3267  CE  LYS C 119     -10.984 -30.933  10.303  1.00 37.05           C  
ATOM   3268  NZ  LYS C 119     -12.021 -29.860  10.236  1.00 37.05           N  
ATOM   3269  N   THR C 120      -4.220 -31.699   9.327  1.00 29.68           N  
ATOM   3270  CA  THR C 120      -3.572 -32.088   8.079  1.00 29.68           C  
ATOM   3271  C   THR C 120      -2.718 -33.337   8.279  1.00 29.68           C  
ATOM   3272  CB  THR C 120      -2.697 -30.948   7.525  1.00 29.68           C  
ATOM   3273  O   THR C 120      -2.407 -34.043   7.318  1.00 29.68           O  
ATOM   3274  CG2 THR C 120      -3.556 -29.818   6.967  1.00 29.68           C  
ATOM   3275  OG1 THR C 120      -1.872 -30.432   8.576  1.00 29.68           O  
ATOM   3276  N   GLU C 121      -2.400 -33.663   9.584  1.00 30.19           N  
ATOM   3277  CA  GLU C 121      -1.777 -34.976   9.725  1.00 30.19           C  
ATOM   3278  C   GLU C 121      -2.826 -36.071   9.890  1.00 30.19           C  
ATOM   3279  CB  GLU C 121      -0.812 -34.988  10.914  1.00 30.19           C  
ATOM   3280  O   GLU C 121      -2.669 -37.174   9.362  1.00 30.19           O  
ATOM   3281  CG  GLU C 121       0.604 -34.556  10.562  1.00 30.19           C  
ATOM   3282  CD  GLU C 121       1.567 -34.643  11.735  1.00 30.19           C  
ATOM   3283  OE1 GLU C 121       2.798 -34.670  11.510  1.00 30.19           O  
ATOM   3284  OE2 GLU C 121       1.086 -34.684  12.890  1.00 30.19           O  
TER    3285      GLU C 121                                                      
ENDMDL                                                                          
END                                                                             
