# Supplementary material for: AI-guided pipeline for protein–protein interaction drug discovery identifies a SARS-CoV-2 inhibitor
Source: Mol Syst Biol. 2024 Mar 11;20(4):428–57. doi: 10.1038/s44320-024-00019-8 (PMC10987651; doi:10.1038/s44320-024-00019-8)
Supplement: Supplementary file 15 — Source Data Fig. 5 [file 44320_2024_19_MOESM15_ESM.zip › Source Data Figure 5/ColabFold/NSP6-ORF7a_43e6e.result/NSP6_ORF7a_43e6e_unrelaxed_rank_5_model_2.pdb]

MODEL     1                                                                     
ATOM      1  N   SER B   1     -11.601  20.352  25.973  1.00 51.44           N  
ATOM      2  CA  SER B   1     -11.744  19.452  27.113  1.00 51.44           C  
ATOM      3  C   SER B   1     -10.855  18.222  26.962  1.00 51.44           C  
ATOM      4  CB  SER B   1     -13.202  19.021  27.276  1.00 51.44           C  
ATOM      5  O   SER B   1     -10.587  17.778  25.844  1.00 51.44           O  
ATOM      6  OG  SER B   1     -14.074  20.129  27.133  1.00 51.44           O  
ATOM      7  N   ALA B   2      -9.966  17.905  27.869  1.00 57.85           N  
ATOM      8  CA  ALA B   2      -9.069  16.755  27.955  1.00 57.85           C  
ATOM      9  C   ALA B   2      -9.756  15.485  27.459  1.00 57.85           C  
ATOM     10  CB  ALA B   2      -8.583  16.566  29.390  1.00 57.85           C  
ATOM     11  O   ALA B   2      -9.123  14.636  26.828  1.00 57.85           O  
ATOM     12  N   VAL B   3     -11.056  15.363  27.677  1.00 60.15           N  
ATOM     13  CA  VAL B   3     -11.830  14.182  27.310  1.00 60.15           C  
ATOM     14  C   VAL B   3     -11.958  14.099  25.790  1.00 60.15           C  
ATOM     15  CB  VAL B   3     -13.231  14.197  27.962  1.00 60.15           C  
ATOM     16  O   VAL B   3     -11.817  13.022  25.207  1.00 60.15           O  
ATOM     17  CG1 VAL B   3     -14.071  13.022  27.464  1.00 60.15           C  
ATOM     18  CG2 VAL B   3     -13.110  14.163  29.485  1.00 60.15           C  
ATOM     19  N   LYS B   4     -12.275  15.202  25.186  1.00 60.44           N  
ATOM     20  CA  LYS B   4     -12.435  15.240  23.735  1.00 60.44           C  
ATOM     21  C   LYS B   4     -11.131  14.883  23.028  1.00 60.44           C  
ATOM     22  CB  LYS B   4     -12.915  16.620  23.284  1.00 60.44           C  
ATOM     23  O   LYS B   4     -11.139  14.179  22.017  1.00 60.44           O  
ATOM     24  CG  LYS B   4     -14.426  16.796  23.331  1.00 60.44           C  
ATOM     25  CD  LYS B   4     -14.848  18.150  22.776  1.00 60.44           C  
ATOM     26  CE  LYS B   4     -16.350  18.366  22.909  1.00 60.44           C  
ATOM     27  NZ  LYS B   4     -16.767  19.700  22.381  1.00 60.44           N  
ATOM     28  N   ARG B   5      -9.998  15.319  23.590  1.00 64.07           N  
ATOM     29  CA  ARG B   5      -8.680  15.034  23.032  1.00 64.07           C  
ATOM     30  C   ARG B   5      -8.350  13.549  23.140  1.00 64.07           C  
ATOM     31  CB  ARG B   5      -7.605  15.862  23.740  1.00 64.07           C  
ATOM     32  O   ARG B   5      -7.782  12.965  22.214  1.00 64.07           O  
ATOM     33  CG  ARG B   5      -6.339  16.057  22.921  1.00 64.07           C  
ATOM     34  CD  ARG B   5      -5.324  16.927  23.650  1.00 64.07           C  
ATOM     35  NE  ARG B   5      -4.586  17.783  22.726  1.00 64.07           N  
ATOM     36  NH1 ARG B   5      -3.233  18.718  24.349  1.00 64.07           N  
ATOM     37  NH2 ARG B   5      -3.003  19.347  22.156  1.00 64.07           N  
ATOM     38  CZ  ARG B   5      -3.609  18.614  23.079  1.00 64.07           C  
ATOM     39  N   THR B   6      -8.734  12.962  24.261  1.00 64.48           N  
ATOM     40  CA  THR B   6      -8.477  11.545  24.489  1.00 64.48           C  
ATOM     41  C   THR B   6      -9.323  10.684  23.555  1.00 64.48           C  
ATOM     42  CB  THR B   6      -8.762  11.154  25.951  1.00 64.48           C  
ATOM     43  O   THR B   6      -8.844   9.680  23.024  1.00 64.48           O  
ATOM     44  CG2 THR B   6      -7.997   9.894  26.342  1.00 64.48           C  
ATOM     45  OG1 THR B   6      -8.365  12.227  26.813  1.00 64.48           O  
ATOM     46  N   ILE B   7     -10.506  11.094  23.286  1.00 60.55           N  
ATOM     47  CA  ILE B   7     -11.422  10.338  22.439  1.00 60.55           C  
ATOM     48  C   ILE B   7     -10.926  10.360  20.995  1.00 60.55           C  
ATOM     49  CB  ILE B   7     -12.859  10.899  22.520  1.00 60.55           C  
ATOM     50  O   ILE B   7     -10.916   9.328  20.319  1.00 60.55           O  
ATOM     51  CG1 ILE B   7     -13.456  10.641  23.908  1.00 60.55           C  
ATOM     52  CG2 ILE B   7     -13.739  10.291  21.424  1.00 60.55           C  
ATOM     53  CD1 ILE B   7     -14.765  11.374  24.166  1.00 60.55           C  
ATOM     54  N   LYS B   8     -10.546  11.606  20.618  1.00 66.04           N  
ATOM     55  CA  LYS B   8     -10.063  11.745  19.247  1.00 66.04           C  
ATOM     56  C   LYS B   8      -8.794  10.927  19.027  1.00 66.04           C  
ATOM     57  CB  LYS B   8      -9.803  13.215  18.916  1.00 66.04           C  
ATOM     58  O   LYS B   8      -8.632  10.292  17.982  1.00 66.04           O  
ATOM     59  CG  LYS B   8     -11.068  14.044  18.748  1.00 66.04           C  
ATOM     60  CD  LYS B   8     -10.748  15.473  18.326  1.00 66.04           C  
ATOM     61  CE  LYS B   8     -12.009  16.318  18.209  1.00 66.04           C  
ATOM     62  NZ  LYS B   8     -11.696  17.731  17.838  1.00 66.04           N  
ATOM     63  N   GLY B   9      -7.954  10.984  20.024  1.00 70.96           N  
ATOM     64  CA  GLY B   9      -6.752  10.168  19.960  1.00 70.96           C  
ATOM     65  C   GLY B   9      -7.044   8.680  19.900  1.00 70.96           C  
ATOM     66  O   GLY B   9      -6.359   7.936  19.196  1.00 70.96           O  
ATOM     67  N   THR B  10      -8.166   8.377  20.464  1.00 74.12           N  
ATOM     68  CA  THR B  10      -8.551   6.970  20.496  1.00 74.12           C  
ATOM     69  C   THR B  10      -9.089   6.525  19.139  1.00 74.12           C  
ATOM     70  CB  THR B  10      -9.609   6.705  21.583  1.00 74.12           C  
ATOM     71  O   THR B  10      -8.848   5.396  18.710  1.00 74.12           O  
ATOM     72  CG2 THR B  10      -9.012   6.852  22.979  1.00 74.12           C  
ATOM     73  OG1 THR B  10     -10.684   7.641  21.434  1.00 74.12           O  
ATOM     74  N   HIS B  11      -9.750   7.409  18.397  1.00 77.28           N  
ATOM     75  CA  HIS B  11     -10.298   7.078  17.086  1.00 77.28           C  
ATOM     76  C   HIS B  11      -9.188   6.875  16.060  1.00 77.28           C  
ATOM     77  CB  HIS B  11     -11.256   8.174  16.614  1.00 77.28           C  
ATOM     78  O   HIS B  11      -9.254   5.954  15.243  1.00 77.28           O  
ATOM     79  CG  HIS B  11     -12.608   8.104  17.249  1.00 77.28           C  
ATOM     80  CD2 HIS B  11     -13.760   7.532  16.826  1.00 77.28           C  
ATOM     81  ND1 HIS B  11     -12.886   8.674  18.472  1.00 77.28           N  
ATOM     82  CE1 HIS B  11     -14.154   8.454  18.775  1.00 77.28           C  
ATOM     83  NE2 HIS B  11     -14.707   7.764  17.793  1.00 77.28           N  
ATOM     84  N   HIS B  12      -8.215   7.769  16.138  1.00 81.23           N  
ATOM     85  CA  HIS B  12      -7.082   7.626  15.230  1.00 81.23           C  
ATOM     86  C   HIS B  12      -6.330   6.325  15.490  1.00 81.23           C  
ATOM     87  CB  HIS B  12      -6.133   8.818  15.367  1.00 81.23           C  
ATOM     88  O   HIS B  12      -5.956   5.621  14.549  1.00 81.23           O  
ATOM     89  CG  HIS B  12      -5.290   9.055  14.154  1.00 81.23           C  
ATOM     90  CD2 HIS B  12      -3.968   8.857  13.938  1.00 81.23           C  
ATOM     91  ND1 HIS B  12      -5.802   9.561  12.979  1.00 81.23           N  
ATOM     92  CE1 HIS B  12      -4.829   9.664  12.090  1.00 81.23           C  
ATOM     93  NE2 HIS B  12      -3.706   9.243  12.646  1.00 81.23           N  
ATOM     94  N   TRP B  13      -6.181   6.033  16.742  1.00 82.69           N  
ATOM     95  CA  TRP B  13      -5.537   4.788  17.147  1.00 82.69           C  
ATOM     96  C   TRP B  13      -6.317   3.580  16.639  1.00 82.69           C  
ATOM     97  CB  TRP B  13      -5.404   4.722  18.671  1.00 82.69           C  
ATOM     98  O   TRP B  13      -5.731   2.630  16.115  1.00 82.69           O  
ATOM     99  CG  TRP B  13      -4.942   3.392  19.185  1.00 82.69           C  
ATOM    100  CD1 TRP B  13      -3.670   2.891  19.148  1.00 82.69           C  
ATOM    101  CD2 TRP B  13      -5.750   2.389  19.809  1.00 82.69           C  
ATOM    102  CE2 TRP B  13      -4.901   1.306  20.126  1.00 82.69           C  
ATOM    103  CE3 TRP B  13      -7.111   2.302  20.131  1.00 82.69           C  
ATOM    104  NE1 TRP B  13      -3.639   1.637  19.713  1.00 82.69           N  
ATOM    105  CH2 TRP B  13      -6.706   0.089  21.056  1.00 82.69           C  
ATOM    106  CZ2 TRP B  13      -5.370   0.148  20.751  1.00 82.69           C  
ATOM    107  CZ3 TRP B  13      -7.576   1.149  20.753  1.00 82.69           C  
ATOM    108  N   LEU B  14      -7.581   3.669  16.770  1.00 83.50           N  
ATOM    109  CA  LEU B  14      -8.445   2.581  16.327  1.00 83.50           C  
ATOM    110  C   LEU B  14      -8.345   2.387  14.817  1.00 83.50           C  
ATOM    111  CB  LEU B  14      -9.898   2.855  16.723  1.00 83.50           C  
ATOM    112  O   LEU B  14      -8.253   1.255  14.337  1.00 83.50           O  
ATOM    113  CG  LEU B  14     -10.878   1.692  16.553  1.00 83.50           C  
ATOM    114  CD1 LEU B  14     -11.517   1.338  17.892  1.00 83.50           C  
ATOM    115  CD2 LEU B  14     -11.945   2.038  15.520  1.00 83.50           C  
ATOM    116  N   LEU B  15      -8.359   3.486  14.129  1.00 83.02           N  
ATOM    117  CA  LEU B  15      -8.245   3.431  12.675  1.00 83.02           C  
ATOM    118  C   LEU B  15      -6.934   2.773  12.258  1.00 83.02           C  
ATOM    119  CB  LEU B  15      -8.337   4.837  12.077  1.00 83.02           C  
ATOM    120  O   LEU B  15      -6.927   1.874  11.413  1.00 83.02           O  
ATOM    121  CG  LEU B  15      -8.288   4.929  10.551  1.00 83.02           C  
ATOM    122  CD1 LEU B  15      -9.673   4.684   9.961  1.00 83.02           C  
ATOM    123  CD2 LEU B  15      -7.747   6.286  10.114  1.00 83.02           C  
ATOM    124  N   LEU B  16      -5.903   3.154  12.817  1.00 87.93           N  
ATOM    125  CA  LEU B  16      -4.592   2.600  12.500  1.00 87.93           C  
ATOM    126  C   LEU B  16      -4.534   1.114  12.837  1.00 87.93           C  
ATOM    127  CB  LEU B  16      -3.494   3.350  13.259  1.00 87.93           C  
ATOM    128  O   LEU B  16      -3.961   0.323  12.083  1.00 87.93           O  
ATOM    129  CG  LEU B  16      -2.984   4.639  12.613  1.00 87.93           C  
ATOM    130  CD1 LEU B  16      -2.700   5.691  13.681  1.00 87.93           C  
ATOM    131  CD2 LEU B  16      -1.735   4.363  11.782  1.00 87.93           C  
ATOM    132  N   THR B  17      -5.150   0.792  13.962  1.00 85.76           N  
ATOM    133  CA  THR B  17      -5.162  -0.603  14.392  1.00 85.76           C  
ATOM    134  C   THR B  17      -5.940  -1.466  13.403  1.00 85.76           C  
ATOM    135  CB  THR B  17      -5.773  -0.749  15.797  1.00 85.76           C  
ATOM    136  O   THR B  17      -5.481  -2.544  13.018  1.00 85.76           O  
ATOM    137  CG2 THR B  17      -5.655  -2.184  16.301  1.00 85.76           C  
ATOM    138  OG1 THR B  17      -5.085   0.122  16.704  1.00 85.76           O  
ATOM    139  N   ILE B  18      -7.024  -0.961  12.912  1.00 85.32           N  
ATOM    140  CA  ILE B  18      -7.877  -1.697  11.985  1.00 85.32           C  
ATOM    141  C   ILE B  18      -7.161  -1.865  10.647  1.00 85.32           C  
ATOM    142  CB  ILE B  18      -9.235  -0.988  11.782  1.00 85.32           C  
ATOM    143  O   ILE B  18      -7.115  -2.966  10.094  1.00 85.32           O  
ATOM    144  CG1 ILE B  18     -10.079  -1.075  13.059  1.00 85.32           C  
ATOM    145  CG2 ILE B  18      -9.984  -1.588  10.589  1.00 85.32           C  
ATOM    146  CD1 ILE B  18     -11.331  -0.209  13.034  1.00 85.32           C  
ATOM    147  N   LEU B  19      -6.648  -0.804  10.217  1.00 86.30           N  
ATOM    148  CA  LEU B  19      -5.997  -0.823   8.912  1.00 86.30           C  
ATOM    149  C   LEU B  19      -4.753  -1.705   8.939  1.00 86.30           C  
ATOM    150  CB  LEU B  19      -5.621   0.596   8.479  1.00 86.30           C  
ATOM    151  O   LEU B  19      -4.507  -2.468   8.002  1.00 86.30           O  
ATOM    152  CG  LEU B  19      -6.768   1.482   7.989  1.00 86.30           C  
ATOM    153  CD1 LEU B  19      -6.283   2.913   7.787  1.00 86.30           C  
ATOM    154  CD2 LEU B  19      -7.359   0.925   6.698  1.00 86.30           C  
ATOM    155  N   THR B  20      -3.995  -1.591   9.976  1.00 88.83           N  
ATOM    156  CA  THR B  20      -2.803  -2.420  10.114  1.00 88.83           C  
ATOM    157  C   THR B  20      -3.180  -3.896  10.219  1.00 88.83           C  
ATOM    158  CB  THR B  20      -1.977  -2.010  11.347  1.00 88.83           C  
ATOM    159  O   THR B  20      -2.543  -4.750   9.599  1.00 88.83           O  
ATOM    160  CG2 THR B  20      -0.627  -2.720  11.365  1.00 88.83           C  
ATOM    161  OG1 THR B  20      -1.760  -0.594  11.320  1.00 88.83           O  
ATOM    162  N   SER B  21      -4.185  -4.179  11.009  1.00 85.42           N  
ATOM    163  CA  SER B  21      -4.656  -5.554  11.144  1.00 85.42           C  
ATOM    164  C   SER B  21      -5.153  -6.101   9.810  1.00 85.42           C  
ATOM    165  CB  SER B  21      -5.771  -5.639  12.187  1.00 85.42           C  
ATOM    166  O   SER B  21      -4.862  -7.244   9.455  1.00 85.42           O  
ATOM    167  OG  SER B  21      -6.858  -4.803  11.831  1.00 85.42           O  
ATOM    168  N   LEU B  22      -5.830  -5.244   9.077  1.00 81.06           N  
ATOM    169  CA  LEU B  22      -6.340  -5.631   7.766  1.00 81.06           C  
ATOM    170  C   LEU B  22      -5.196  -5.954   6.812  1.00 81.06           C  
ATOM    171  CB  LEU B  22      -7.211  -4.517   7.179  1.00 81.06           C  
ATOM    172  O   LEU B  22      -5.234  -6.968   6.110  1.00 81.06           O  
ATOM    173  CG  LEU B  22      -7.956  -4.849   5.886  1.00 81.06           C  
ATOM    174  CD1 LEU B  22      -9.461  -4.871   6.132  1.00 81.06           C  
ATOM    175  CD2 LEU B  22      -7.603  -3.847   4.792  1.00 81.06           C  
ATOM    176  N   LEU B  23      -4.261  -5.175   6.807  1.00 84.13           N  
ATOM    177  CA  LEU B  23      -3.107  -5.379   5.938  1.00 84.13           C  
ATOM    178  C   LEU B  23      -2.412  -6.698   6.259  1.00 84.13           C  
ATOM    179  CB  LEU B  23      -2.117  -4.220   6.080  1.00 84.13           C  
ATOM    180  O   LEU B  23      -2.120  -7.487   5.357  1.00 84.13           O  
ATOM    181  CG  LEU B  23      -0.859  -4.293   5.213  1.00 84.13           C  
ATOM    182  CD1 LEU B  23      -1.212  -4.066   3.747  1.00 84.13           C  
ATOM    183  CD2 LEU B  23       0.175  -3.276   5.684  1.00 84.13           C  
ATOM    184  N   VAL B  24      -2.228  -6.995   7.520  1.00 81.66           N  
ATOM    185  CA  VAL B  24      -1.514  -8.194   7.948  1.00 81.66           C  
ATOM    186  C   VAL B  24      -2.348  -9.432   7.629  1.00 81.66           C  
ATOM    187  CB  VAL B  24      -1.181  -8.148   9.456  1.00 81.66           C  
ATOM    188  O   VAL B  24      -1.821 -10.435   7.141  1.00 81.66           O  
ATOM    189  CG1 VAL B  24      -0.589  -9.478   9.918  1.00 81.66           C  
ATOM    190  CG2 VAL B  24      -0.221  -6.999   9.756  1.00 81.66           C  
ATOM    191  N   LEU B  25      -3.574  -9.289   7.825  1.00 76.27           N  
ATOM    192  CA  LEU B  25      -4.456 -10.431   7.612  1.00 76.27           C  
ATOM    193  C   LEU B  25      -4.569 -10.761   6.127  1.00 76.27           C  
ATOM    194  CB  LEU B  25      -5.845 -10.151   8.191  1.00 76.27           C  
ATOM    195  O   LEU B  25      -4.519 -11.931   5.742  1.00 76.27           O  
ATOM    196  CG  LEU B  25      -5.988 -10.287   9.708  1.00 76.27           C  
ATOM    197  CD1 LEU B  25      -7.343  -9.756  10.163  1.00 76.27           C  
ATOM    198  CD2 LEU B  25      -5.806 -11.740  10.134  1.00 76.27           C  
ATOM    199  N   VAL B  26      -4.740  -9.701   5.333  1.00 70.25           N  
ATOM    200  CA  VAL B  26      -4.856  -9.907   3.893  1.00 70.25           C  
ATOM    201  C   VAL B  26      -3.565 -10.515   3.352  1.00 70.25           C  
ATOM    202  CB  VAL B  26      -5.174  -8.587   3.155  1.00 70.25           C  
ATOM    203  O   VAL B  26      -3.601 -11.417   2.511  1.00 70.25           O  
ATOM    204  CG1 VAL B  26      -5.003  -8.757   1.647  1.00 70.25           C  
ATOM    205  CG2 VAL B  26      -6.590  -8.118   3.486  1.00 70.25           C  
ATOM    206  N   GLN B  27      -2.514 -10.082   3.833  1.00 72.17           N  
ATOM    207  CA  GLN B  27      -1.226 -10.581   3.363  1.00 72.17           C  
ATOM    208  C   GLN B  27      -0.969 -11.999   3.866  1.00 72.17           C  
ATOM    209  CB  GLN B  27      -0.095  -9.653   3.809  1.00 72.17           C  
ATOM    210  O   GLN B  27      -0.386 -12.820   3.154  1.00 72.17           O  
ATOM    211  CG  GLN B  27      -0.020  -8.352   3.021  1.00 72.17           C  
ATOM    212  CD  GLN B  27       1.252  -7.572   3.296  1.00 72.17           C  
ATOM    213  NE2 GLN B  27       1.460  -6.495   2.547  1.00 72.17           N  
ATOM    214  OE1 GLN B  27       2.040  -7.934   4.175  1.00 72.17           O  
ATOM    215  N   SER B  28      -1.416 -12.290   5.061  1.00 69.35           N  
ATOM    216  CA  SER B  28      -1.191 -13.595   5.674  1.00 69.35           C  
ATOM    217  C   SER B  28      -1.979 -14.686   4.957  1.00 69.35           C  
ATOM    218  CB  SER B  28      -1.576 -13.566   7.154  1.00 69.35           C  
ATOM    219  O   SER B  28      -1.547 -15.840   4.906  1.00 69.35           O  
ATOM    220  OG  SER B  28      -1.508 -14.865   7.717  1.00 69.35           O  
ATOM    221  N   THR B  29      -3.076 -14.323   4.345  1.00 60.92           N  
ATOM    222  CA  THR B  29      -3.916 -15.282   3.636  1.00 60.92           C  
ATOM    223  C   THR B  29      -3.200 -15.818   2.400  1.00 60.92           C  
ATOM    224  CB  THR B  29      -5.258 -14.651   3.223  1.00 60.92           C  
ATOM    225  O   THR B  29      -3.490 -16.923   1.938  1.00 60.92           O  
ATOM    226  CG2 THR B  29      -6.112 -14.326   4.444  1.00 60.92           C  
ATOM    227  OG1 THR B  29      -5.007 -13.443   2.494  1.00 60.92           O  
ATOM    228  N   GLN B  30      -2.295 -15.137   1.912  1.00 56.24           N  
ATOM    229  CA  GLN B  30      -1.617 -15.535   0.683  1.00 56.24           C  
ATOM    230  C   GLN B  30      -0.366 -16.355   0.986  1.00 56.24           C  
ATOM    231  CB  GLN B  30      -1.250 -14.307  -0.151  1.00 56.24           C  
ATOM    232  O   GLN B  30       0.268 -16.891   0.074  1.00 56.24           O  
ATOM    233  CG  GLN B  30      -2.453 -13.505  -0.628  1.00 56.24           C  
ATOM    234  CD  GLN B  30      -3.267 -14.237  -1.678  1.00 56.24           C  
ATOM    235  NE2 GLN B  30      -4.560 -13.938  -1.741  1.00 56.24           N  
ATOM    236  OE1 GLN B  30      -2.739 -15.064  -2.428  1.00 56.24           O  
ATOM    237  N   TRP B  31      -0.107 -16.479   2.265  1.00 57.77           N  
ATOM    238  CA  TRP B  31       1.061 -17.253   2.675  1.00 57.77           C  
ATOM    239  C   TRP B  31       0.661 -18.668   3.079  1.00 57.77           C  
ATOM    240  CB  TRP B  31       1.783 -16.562   3.836  1.00 57.77           C  
ATOM    241  O   TRP B  31      -0.165 -18.855   3.975  1.00 57.77           O  
ATOM    242  CG  TRP B  31       2.885 -15.642   3.405  1.00 57.77           C  
ATOM    243  CD1 TRP B  31       3.102 -15.147   2.149  1.00 57.77           C  
ATOM    244  CD2 TRP B  31       3.925 -15.109   4.231  1.00 57.77           C  
ATOM    245  CE2 TRP B  31       4.738 -14.298   3.409  1.00 57.77           C  
ATOM    246  CE3 TRP B  31       4.248 -15.239   5.589  1.00 57.77           C  
ATOM    247  NE1 TRP B  31       4.215 -14.338   2.145  1.00 57.77           N  
ATOM    248  CH2 TRP B  31       6.149 -13.763   5.233  1.00 57.77           C  
ATOM    249  CZ2 TRP B  31       5.855 -13.619   3.902  1.00 57.77           C  
ATOM    250  CZ3 TRP B  31       5.360 -14.562   6.077  1.00 57.77           C  
ATOM    251  N   SER B  32       1.288 -19.636   2.357  1.00 50.79           N  
ATOM    252  CA  SER B  32       0.975 -21.042   2.596  1.00 50.79           C  
ATOM    253  C   SER B  32       1.280 -21.439   4.037  1.00 50.79           C  
ATOM    254  CB  SER B  32       1.759 -21.937   1.635  1.00 50.79           C  
ATOM    255  O   SER B  32       0.635 -22.333   4.589  1.00 50.79           O  
ATOM    256  OG  SER B  32       3.147 -21.656   1.706  1.00 50.79           O  
ATOM    257  N   LEU B  33       2.242 -20.783   4.684  1.00 56.57           N  
ATOM    258  CA  LEU B  33       2.658 -21.075   6.051  1.00 56.57           C  
ATOM    259  C   LEU B  33       1.489 -20.925   7.019  1.00 56.57           C  
ATOM    260  CB  LEU B  33       3.805 -20.151   6.471  1.00 56.57           C  
ATOM    261  O   LEU B  33       1.430 -21.616   8.039  1.00 56.57           O  
ATOM    262  CG  LEU B  33       5.171 -20.810   6.664  1.00 56.57           C  
ATOM    263  CD1 LEU B  33       6.287 -19.801   6.411  1.00 56.57           C  
ATOM    264  CD2 LEU B  33       5.286 -21.403   8.064  1.00 56.57           C  
ATOM    265  N   PHE B  34       0.562 -20.082   6.623  1.00 56.76           N  
ATOM    266  CA  PHE B  34      -0.525 -19.775   7.546  1.00 56.76           C  
ATOM    267  C   PHE B  34      -1.793 -20.526   7.158  1.00 56.76           C  
ATOM    268  CB  PHE B  34      -0.796 -18.267   7.576  1.00 56.76           C  
ATOM    269  O   PHE B  34      -2.842 -20.345   7.779  1.00 56.76           O  
ATOM    270  CG  PHE B  34       0.337 -17.458   8.147  1.00 56.76           C  
ATOM    271  CD1 PHE B  34       0.618 -17.494   9.508  1.00 56.76           C  
ATOM    272  CD2 PHE B  34       1.121 -16.661   7.323  1.00 56.76           C  
ATOM    273  CE1 PHE B  34       1.666 -16.746  10.039  1.00 56.76           C  
ATOM    274  CE2 PHE B  34       2.170 -15.911   7.848  1.00 56.76           C  
ATOM    275  CZ  PHE B  34       2.440 -15.954   9.206  1.00 56.76           C  
ATOM    276  N   PHE B  35      -1.593 -21.289   6.175  1.00 52.45           N  
ATOM    277  CA  PHE B  35      -2.756 -22.020   5.683  1.00 52.45           C  
ATOM    278  C   PHE B  35      -3.356 -22.886   6.784  1.00 52.45           C  
ATOM    279  CB  PHE B  35      -2.377 -22.888   4.479  1.00 52.45           C  
ATOM    280  O   PHE B  35      -4.575 -22.913   6.966  1.00 52.45           O  
ATOM    281  CG  PHE B  35      -3.541 -23.233   3.590  1.00 52.45           C  
ATOM    282  CD1 PHE B  35      -4.163 -24.472   3.685  1.00 52.45           C  
ATOM    283  CD2 PHE B  35      -4.014 -22.317   2.659  1.00 52.45           C  
ATOM    284  CE1 PHE B  35      -5.241 -24.794   2.863  1.00 52.45           C  
ATOM    285  CE2 PHE B  35      -5.091 -22.632   1.834  1.00 52.45           C  
ATOM    286  CZ  PHE B  35      -5.702 -23.871   1.937  1.00 52.45           C  
ATOM    287  N   PHE B  36      -2.507 -23.606   7.415  1.00 52.18           N  
ATOM    288  CA  PHE B  36      -2.951 -24.484   8.491  1.00 52.18           C  
ATOM    289  C   PHE B  36      -3.643 -23.687   9.590  1.00 52.18           C  
ATOM    290  CB  PHE B  36      -1.768 -25.264   9.073  1.00 52.18           C  
ATOM    291  O   PHE B  36      -4.679 -24.106  10.110  1.00 52.18           O  
ATOM    292  CG  PHE B  36      -2.148 -26.201  10.187  1.00 52.18           C  
ATOM    293  CD1 PHE B  36      -1.943 -25.844  11.515  1.00 52.18           C  
ATOM    294  CD2 PHE B  36      -2.710 -27.440   9.907  1.00 52.18           C  
ATOM    295  CE1 PHE B  36      -2.294 -26.710  12.548  1.00 52.18           C  
ATOM    296  CE2 PHE B  36      -3.063 -28.310  10.935  1.00 52.18           C  
ATOM    297  CZ  PHE B  36      -2.853 -27.944  12.254  1.00 52.18           C  
ATOM    298  N   LEU B  37      -3.172 -22.501   9.936  1.00 59.63           N  
ATOM    299  CA  LEU B  37      -3.730 -21.645  10.977  1.00 59.63           C  
ATOM    300  C   LEU B  37      -5.096 -21.107  10.565  1.00 59.63           C  
ATOM    301  CB  LEU B  37      -2.781 -20.482  11.280  1.00 59.63           C  
ATOM    302  O   LEU B  37      -6.013 -21.035  11.386  1.00 59.63           O  
ATOM    303  CG  LEU B  37      -2.167 -20.456  12.680  1.00 59.63           C  
ATOM    304  CD1 LEU B  37      -0.682 -20.799  12.614  1.00 59.63           C  
ATOM    305  CD2 LEU B  37      -2.378 -19.093  13.331  1.00 59.63           C  
ATOM    306  N   TYR B  38      -5.238 -20.828   9.307  1.00 53.95           N  
ATOM    307  CA  TYR B  38      -6.495 -20.284   8.808  1.00 53.95           C  
ATOM    308  C   TYR B  38      -7.582 -21.353   8.787  1.00 53.95           C  
ATOM    309  CB  TYR B  38      -6.310 -19.700   7.404  1.00 53.95           C  
ATOM    310  O   TYR B  38      -8.753 -21.062   9.043  1.00 53.95           O  
ATOM    311  CG  TYR B  38      -6.059 -18.212   7.394  1.00 53.95           C  
ATOM    312  CD1 TYR B  38      -7.115 -17.307   7.479  1.00 53.95           C  
ATOM    313  CD2 TYR B  38      -4.767 -17.707   7.298  1.00 53.95           C  
ATOM    314  CE1 TYR B  38      -6.889 -15.935   7.468  1.00 53.95           C  
ATOM    315  CE2 TYR B  38      -4.529 -16.337   7.286  1.00 53.95           C  
ATOM    316  OH  TYR B  38      -5.365 -14.102   7.360  1.00 53.95           O  
ATOM    317  CZ  TYR B  38      -5.595 -15.460   7.371  1.00 53.95           C  
ATOM    318  N   GLU B  39      -7.166 -22.609   8.577  1.00 51.08           N  
ATOM    319  CA  GLU B  39      -8.121 -23.711   8.511  1.00 51.08           C  
ATOM    320  C   GLU B  39      -8.540 -24.163   9.907  1.00 51.08           C  
ATOM    321  CB  GLU B  39      -7.530 -24.889   7.732  1.00 51.08           C  
ATOM    322  O   GLU B  39      -9.692 -24.544  10.122  1.00 51.08           O  
ATOM    323  CG  GLU B  39      -7.731 -24.793   6.227  1.00 51.08           C  
ATOM    324  CD  GLU B  39      -7.459 -26.101   5.501  1.00 51.08           C  
ATOM    325  OE1 GLU B  39      -7.680 -26.170   4.271  1.00 51.08           O  
ATOM    326  OE2 GLU B  39      -7.022 -27.065   6.168  1.00 51.08           O  
ATOM    327  N   ASN B  40      -7.647 -24.038  10.884  1.00 57.56           N  
ATOM    328  CA  ASN B  40      -7.908 -24.672  12.172  1.00 57.56           C  
ATOM    329  C   ASN B  40      -8.128 -23.637  13.272  1.00 57.56           C  
ATOM    330  CB  ASN B  40      -6.763 -25.613  12.550  1.00 57.56           C  
ATOM    331  O   ASN B  40      -8.798 -23.915  14.268  1.00 57.56           O  
ATOM    332  CG  ASN B  40      -6.664 -26.813  11.628  1.00 57.56           C  
ATOM    333  ND2 ASN B  40      -5.460 -27.091  11.144  1.00 57.56           N  
ATOM    334  OD1 ASN B  40      -7.663 -27.483  11.352  1.00 57.56           O  
ATOM    335  N   ALA B  41      -7.563 -22.470  13.136  1.00 70.37           N  
ATOM    336  CA  ALA B  41      -7.585 -21.500  14.228  1.00 70.37           C  
ATOM    337  C   ALA B  41      -7.607 -20.071  13.692  1.00 70.37           C  
ATOM    338  CB  ALA B  41      -6.380 -21.702  15.144  1.00 70.37           C  
ATOM    339  O   ALA B  41      -6.809 -19.231  14.113  1.00 70.37           O  
ATOM    340  N   PHE B  42      -8.603 -19.705  12.922  1.00 64.27           N  
ATOM    341  CA  PHE B  42      -8.664 -18.387  12.302  1.00 64.27           C  
ATOM    342  C   PHE B  42      -8.926 -17.308  13.346  1.00 64.27           C  
ATOM    343  CB  PHE B  42      -9.751 -18.348  11.223  1.00 64.27           C  
ATOM    344  O   PHE B  42      -8.244 -16.281  13.371  1.00 64.27           O  
ATOM    345  CG  PHE B  42      -9.974 -16.981  10.635  1.00 64.27           C  
ATOM    346  CD1 PHE B  42     -11.082 -16.225  10.998  1.00 64.27           C  
ATOM    347  CD2 PHE B  42      -9.075 -16.451   9.719  1.00 64.27           C  
ATOM    348  CE1 PHE B  42     -11.291 -14.960  10.456  1.00 64.27           C  
ATOM    349  CE2 PHE B  42      -9.277 -15.187   9.172  1.00 64.27           C  
ATOM    350  CZ  PHE B  42     -10.387 -14.443   9.541  1.00 64.27           C  
ATOM    351  N   LEU B  43      -9.855 -17.547  14.169  1.00 74.64           N  
ATOM    352  CA  LEU B  43     -10.298 -16.524  15.110  1.00 74.64           C  
ATOM    353  C   LEU B  43      -9.177 -16.152  16.074  1.00 74.64           C  
ATOM    354  CB  LEU B  43     -11.521 -17.009  15.893  1.00 74.64           C  
ATOM    355  O   LEU B  43      -8.864 -14.971  16.244  1.00 74.64           O  
ATOM    356  CG  LEU B  43     -12.339 -15.931  16.607  1.00 74.64           C  
ATOM    357  CD1 LEU B  43     -12.983 -14.994  15.590  1.00 74.64           C  
ATOM    358  CD2 LEU B  43     -13.398 -16.568  17.500  1.00 74.64           C  
ATOM    359  N   PRO B  44      -8.566 -17.172  16.760  1.00 76.21           N  
ATOM    360  CA  PRO B  44      -7.461 -16.803  17.647  1.00 76.21           C  
ATOM    361  C   PRO B  44      -6.319 -16.109  16.910  1.00 76.21           C  
ATOM    362  CB  PRO B  44      -7.004 -18.148  18.219  1.00 76.21           C  
ATOM    363  O   PRO B  44      -5.683 -15.205  17.459  1.00 76.21           O  
ATOM    364  CG  PRO B  44      -7.676 -19.174  17.365  1.00 76.21           C  
ATOM    365  CD  PRO B  44      -8.798 -18.512  16.618  1.00 76.21           C  
ATOM    366  N   PHE B  45      -6.119 -16.523  15.789  1.00 73.71           N  
ATOM    367  CA  PHE B  45      -5.074 -15.919  14.971  1.00 73.71           C  
ATOM    368  C   PHE B  45      -5.408 -14.467  14.653  1.00 73.71           C  
ATOM    369  CB  PHE B  45      -4.881 -16.710  13.673  1.00 73.71           C  
ATOM    370  O   PHE B  45      -4.576 -13.577  14.844  1.00 73.71           O  
ATOM    371  CG  PHE B  45      -3.851 -16.118  12.749  1.00 73.71           C  
ATOM    372  CD1 PHE B  45      -4.236 -15.448  11.595  1.00 73.71           C  
ATOM    373  CD2 PHE B  45      -2.497 -16.233  13.036  1.00 73.71           C  
ATOM    374  CE1 PHE B  45      -3.284 -14.899  10.738  1.00 73.71           C  
ATOM    375  CE2 PHE B  45      -1.540 -15.687  12.184  1.00 73.71           C  
ATOM    376  CZ  PHE B  45      -1.936 -15.022  11.035  1.00 73.71           C  
ATOM    377  N   ALA B  46      -6.600 -14.244  14.190  1.00 76.07           N  
ATOM    378  CA  ALA B  46      -7.040 -12.892  13.853  1.00 76.07           C  
ATOM    379  C   ALA B  46      -7.020 -11.986  15.081  1.00 76.07           C  
ATOM    380  CB  ALA B  46      -8.440 -12.925  13.243  1.00 76.07           C  
ATOM    381  O   ALA B  46      -6.565 -10.842  15.009  1.00 76.07           O  
ATOM    382  N   MET B  47      -7.469 -12.491  16.180  1.00 84.64           N  
ATOM    383  CA  MET B  47      -7.482 -11.718  17.418  1.00 84.64           C  
ATOM    384  C   MET B  47      -6.062 -11.387  17.868  1.00 84.64           C  
ATOM    385  CB  MET B  47      -8.215 -12.482  18.522  1.00 84.64           C  
ATOM    386  O   MET B  47      -5.815 -10.310  18.414  1.00 84.64           O  
ATOM    387  CG  MET B  47      -9.716 -12.581  18.306  1.00 84.64           C  
ATOM    388  SD  MET B  47     -10.558 -10.958  18.462  1.00 84.64           S  
ATOM    389  CE  MET B  47     -10.285 -10.624  20.224  1.00 84.64           C  
ATOM    390  N   GLY B  48      -5.196 -12.312  17.712  1.00 84.21           N  
ATOM    391  CA  GLY B  48      -3.799 -12.066  18.028  1.00 84.21           C  
ATOM    392  C   GLY B  48      -3.190 -10.945  17.207  1.00 84.21           C  
ATOM    393  O   GLY B  48      -2.481 -10.090  17.743  1.00 84.21           O  
ATOM    394  N   ILE B  49      -3.543 -10.945  16.001  1.00 82.57           N  
ATOM    395  CA  ILE B  49      -3.027  -9.921  15.099  1.00 82.57           C  
ATOM    396  C   ILE B  49      -3.599  -8.559  15.483  1.00 82.57           C  
ATOM    397  CB  ILE B  49      -3.360 -10.247  13.626  1.00 82.57           C  
ATOM    398  O   ILE B  49      -2.876  -7.560  15.508  1.00 82.57           O  
ATOM    399  CG1 ILE B  49      -2.579 -11.481  13.161  1.00 82.57           C  
ATOM    400  CG2 ILE B  49      -3.067  -9.042  12.727  1.00 82.57           C  
ATOM    401  CD1 ILE B  49      -2.852 -11.880  11.717  1.00 82.57           C  
ATOM    402  N   ILE B  50      -4.828  -8.566  15.752  1.00 85.93           N  
ATOM    403  CA  ILE B  50      -5.474  -7.316  16.139  1.00 85.93           C  
ATOM    404  C   ILE B  50      -4.850  -6.791  17.430  1.00 85.93           C  
ATOM    405  CB  ILE B  50      -6.998  -7.500  16.317  1.00 85.93           C  
ATOM    406  O   ILE B  50      -4.562  -5.597  17.547  1.00 85.93           O  
ATOM    407  CG1 ILE B  50      -7.658  -7.819  14.970  1.00 85.93           C  
ATOM    408  CG2 ILE B  50      -7.622  -6.253  16.950  1.00 85.93           C  
ATOM    409  CD1 ILE B  50      -9.128  -8.200  15.076  1.00 85.93           C  
ATOM    410  N   ALA B  51      -4.649  -7.711  18.347  1.00 85.87           N  
ATOM    411  CA  ALA B  51      -4.056  -7.319  19.623  1.00 85.87           C  
ATOM    412  C   ALA B  51      -2.640  -6.785  19.429  1.00 85.87           C  
ATOM    413  CB  ALA B  51      -4.049  -8.498  20.592  1.00 85.87           C  
ATOM    414  O   ALA B  51      -2.282  -5.741  19.978  1.00 85.87           O  
ATOM    415  N   MET B  52      -1.886  -7.461  18.670  1.00 88.19           N  
ATOM    416  CA  MET B  52      -0.514  -7.040  18.397  1.00 88.19           C  
ATOM    417  C   MET B  52      -0.491  -5.704  17.663  1.00 88.19           C  
ATOM    418  CB  MET B  52       0.221  -8.101  17.576  1.00 88.19           C  
ATOM    419  O   MET B  52       0.324  -4.833  17.975  1.00 88.19           O  
ATOM    420  CG  MET B  52       0.605  -9.336  18.374  1.00 88.19           C  
ATOM    421  SD  MET B  52       1.663 -10.491  17.417  1.00 88.19           S  
ATOM    422  CE  MET B  52       2.257  -9.375  16.115  1.00 88.19           C  
ATOM    423  N   SER B  53      -1.407  -5.579  16.752  1.00 87.94           N  
ATOM    424  CA  SER B  53      -1.502  -4.332  15.999  1.00 87.94           C  
ATOM    425  C   SER B  53      -1.911  -3.172  16.901  1.00 87.94           C  
ATOM    426  CB  SER B  53      -2.503  -4.474  14.852  1.00 87.94           C  
ATOM    427  O   SER B  53      -1.365  -2.072  16.791  1.00 87.94           O  
ATOM    428  OG  SER B  53      -3.798  -4.768  15.347  1.00 87.94           O  
ATOM    429  N   ALA B  54      -2.869  -3.494  17.729  1.00 85.71           N  
ATOM    430  CA  ALA B  54      -3.331  -2.467  18.659  1.00 85.71           C  
ATOM    431  C   ALA B  54      -2.195  -1.993  19.561  1.00 85.71           C  
ATOM    432  CB  ALA B  54      -4.491  -2.993  19.500  1.00 85.71           C  
ATOM    433  O   ALA B  54      -2.043  -0.793  19.801  1.00 85.71           O  
ATOM    434  N   PHE B  55      -1.395  -2.913  19.959  1.00 84.02           N  
ATOM    435  CA  PHE B  55      -0.263  -2.585  20.817  1.00 84.02           C  
ATOM    436  C   PHE B  55       0.785  -1.787  20.050  1.00 84.02           C  
ATOM    437  CB  PHE B  55       0.365  -3.859  21.392  1.00 84.02           C  
ATOM    438  O   PHE B  55       1.277  -0.768  20.538  1.00 84.02           O  
ATOM    439  CG  PHE B  55       1.513  -3.600  22.329  1.00 84.02           C  
ATOM    440  CD1 PHE B  55       2.826  -3.748  21.899  1.00 84.02           C  
ATOM    441  CD2 PHE B  55       1.280  -3.209  23.641  1.00 84.02           C  
ATOM    442  CE1 PHE B  55       3.892  -3.510  22.764  1.00 84.02           C  
ATOM    443  CE2 PHE B  55       2.339  -2.968  24.512  1.00 84.02           C  
ATOM    444  CZ  PHE B  55       3.644  -3.120  24.071  1.00 84.02           C  
ATOM    445  N   ALA B  56       1.079  -2.200  18.961  1.00 85.91           N  
ATOM    446  CA  ALA B  56       2.099  -1.542  18.148  1.00 85.91           C  
ATOM    447  C   ALA B  56       1.688  -0.114  17.802  1.00 85.91           C  
ATOM    448  CB  ALA B  56       2.360  -2.341  16.874  1.00 85.91           C  
ATOM    449  O   ALA B  56       2.521   0.796  17.802  1.00 85.91           O  
ATOM    450  N   MET B  57       0.420   0.098  17.557  1.00 88.40           N  
ATOM    451  CA  MET B  57      -0.078   1.398  17.116  1.00 88.40           C  
ATOM    452  C   MET B  57      -0.078   2.399  18.267  1.00 88.40           C  
ATOM    453  CB  MET B  57      -1.487   1.267  16.537  1.00 88.40           C  
ATOM    454  O   MET B  57      -0.134   3.609  18.043  1.00 88.40           O  
ATOM    455  CG  MET B  57      -1.543   0.494  15.230  1.00 88.40           C  
ATOM    456  SD  MET B  57      -0.458   1.216  13.938  1.00 88.40           S  
ATOM    457  CE  MET B  57       0.704  -0.156  13.693  1.00 88.40           C  
ATOM    458  N   MET B  58       0.050   1.929  19.465  1.00 83.15           N  
ATOM    459  CA  MET B  58       0.113   2.824  20.616  1.00 83.15           C  
ATOM    460  C   MET B  58       1.423   3.606  20.626  1.00 83.15           C  
ATOM    461  CB  MET B  58      -0.034   2.036  21.919  1.00 83.15           C  
ATOM    462  O   MET B  58       1.492   4.702  21.186  1.00 83.15           O  
ATOM    463  CG  MET B  58      -1.468   1.645  22.240  1.00 83.15           C  
ATOM    464  SD  MET B  58      -1.660   1.024  23.956  1.00 83.15           S  
ATOM    465  CE  MET B  58      -0.989  -0.652  23.766  1.00 83.15           C  
ATOM    466  N   PHE B  59       2.384   3.158  19.936  1.00 83.18           N  
ATOM    467  CA  PHE B  59       3.713   3.754  20.001  1.00 83.18           C  
ATOM    468  C   PHE B  59       3.984   4.608  18.769  1.00 83.18           C  
ATOM    469  CB  PHE B  59       4.785   2.667  20.134  1.00 83.18           C  
ATOM    470  O   PHE B  59       5.074   5.166  18.621  1.00 83.18           O  
ATOM    471  CG  PHE B  59       4.749   1.937  21.449  1.00 83.18           C  
ATOM    472  CD1 PHE B  59       5.304   2.503  22.590  1.00 83.18           C  
ATOM    473  CD2 PHE B  59       4.160   0.682  21.543  1.00 83.18           C  
ATOM    474  CE1 PHE B  59       5.272   1.828  23.808  1.00 83.18           C  
ATOM    475  CE2 PHE B  59       4.125   0.002  22.757  1.00 83.18           C  
ATOM    476  CZ  PHE B  59       4.682   0.577  23.888  1.00 83.18           C  
ATOM    477  N   VAL B  60       3.045   4.779  17.994  1.00 84.87           N  
ATOM    478  CA  VAL B  60       3.252   5.577  16.790  1.00 84.87           C  
ATOM    479  C   VAL B  60       3.029   7.055  17.106  1.00 84.87           C  
ATOM    480  CB  VAL B  60       2.316   5.130  15.645  1.00 84.87           C  
ATOM    481  O   VAL B  60       1.927   7.455  17.489  1.00 84.87           O  
ATOM    482  CG1 VAL B  60       2.507   6.016  14.415  1.00 84.87           C  
ATOM    483  CG2 VAL B  60       2.565   3.664  15.295  1.00 84.87           C  
ATOM    484  N   LYS B  61       4.066   7.854  16.956  1.00 79.01           N  
ATOM    485  CA  LYS B  61       4.003   9.293  17.192  1.00 79.01           C  
ATOM    486  C   LYS B  61       3.433  10.024  15.979  1.00 79.01           C  
ATOM    487  CB  LYS B  61       5.388   9.843  17.533  1.00 79.01           C  
ATOM    488  O   LYS B  61       2.568  10.890  16.120  1.00 79.01           O  
ATOM    489  CG  LYS B  61       5.391  11.314  17.923  1.00 79.01           C  
ATOM    490  CD  LYS B  61       6.778  11.776  18.352  1.00 79.01           C  
ATOM    491  CE  LYS B  61       6.791  13.256  18.708  1.00 79.01           C  
ATOM    492  NZ  LYS B  61       8.144  13.708  19.150  1.00 79.01           N  
ATOM    493  N   HIS B  62       4.018   9.775  14.825  1.00 85.16           N  
ATOM    494  CA  HIS B  62       3.579  10.392  13.578  1.00 85.16           C  
ATOM    495  C   HIS B  62       2.511   9.547  12.891  1.00 85.16           C  
ATOM    496  CB  HIS B  62       4.768  10.602  12.638  1.00 85.16           C  
ATOM    497  O   HIS B  62       2.791   8.873  11.897  1.00 85.16           O  
ATOM    498  CG  HIS B  62       5.883  11.390  13.247  1.00 85.16           C  
ATOM    499  CD2 HIS B  62       7.119  11.015  13.652  1.00 85.16           C  
ATOM    500  ND1 HIS B  62       5.785  12.740  13.504  1.00 85.16           N  
ATOM    501  CE1 HIS B  62       6.917  13.163  14.042  1.00 85.16           C  
ATOM    502  NE2 HIS B  62       7.743  12.135  14.143  1.00 85.16           N  
ATOM    503  N   LYS B  63       1.284   9.688  13.361  1.00 84.40           N  
ATOM    504  CA  LYS B  63       0.181   8.822  12.953  1.00 84.40           C  
ATOM    505  C   LYS B  63      -0.232   9.100  11.511  1.00 84.40           C  
ATOM    506  CB  LYS B  63      -1.017   9.005  13.886  1.00 84.40           C  
ATOM    507  O   LYS B  63      -0.462   8.170  10.735  1.00 84.40           O  
ATOM    508  CG  LYS B  63      -0.758   8.566  15.320  1.00 84.40           C  
ATOM    509  CD  LYS B  63      -1.988   8.766  16.196  1.00 84.40           C  
ATOM    510  CE  LYS B  63      -1.718   8.362  17.639  1.00 84.40           C  
ATOM    511  NZ  LYS B  63      -2.899   8.622  18.517  1.00 84.40           N  
ATOM    512  N   HIS B  64      -0.304  10.386  11.174  1.00 83.21           N  
ATOM    513  CA  HIS B  64      -0.709  10.756   9.822  1.00 83.21           C  
ATOM    514  C   HIS B  64       0.313  10.287   8.792  1.00 83.21           C  
ATOM    515  CB  HIS B  64      -0.904  12.269   9.717  1.00 83.21           C  
ATOM    516  O   HIS B  64      -0.055   9.739   7.751  1.00 83.21           O  
ATOM    517  CG  HIS B  64      -1.373  12.722   8.371  1.00 83.21           C  
ATOM    518  CD2 HIS B  64      -0.729  13.382   7.380  1.00 83.21           C  
ATOM    519  ND1 HIS B  64      -2.657  12.505   7.919  1.00 83.21           N  
ATOM    520  CE1 HIS B  64      -2.782  13.013   6.704  1.00 83.21           C  
ATOM    521  NE2 HIS B  64      -1.626  13.551   6.354  1.00 83.21           N  
ATOM    522  N   ALA B  65       1.496  10.460   9.130  1.00 83.94           N  
ATOM    523  CA  ALA B  65       2.567  10.057   8.222  1.00 83.94           C  
ATOM    524  C   ALA B  65       2.571   8.545   8.015  1.00 83.94           C  
ATOM    525  CB  ALA B  65       3.920  10.521   8.756  1.00 83.94           C  
ATOM    526  O   ALA B  65       2.691   8.067   6.884  1.00 83.94           O  
ATOM    527  N   PHE B  66       2.447   7.852   9.099  1.00 87.49           N  
ATOM    528  CA  PHE B  66       2.431   6.397   9.000  1.00 87.49           C  
ATOM    529  C   PHE B  66       1.248   5.924   8.165  1.00 87.49           C  
ATOM    530  CB  PHE B  66       2.378   5.763  10.393  1.00 87.49           C  
ATOM    531  O   PHE B  66       1.388   5.026   7.332  1.00 87.49           O  
ATOM    532  CG  PHE B  66       2.426   4.259  10.378  1.00 87.49           C  
ATOM    533  CD1 PHE B  66       1.304   3.511  10.711  1.00 87.49           C  
ATOM    534  CD2 PHE B  66       3.594   3.594  10.030  1.00 87.49           C  
ATOM    535  CE1 PHE B  66       1.345   2.118  10.698  1.00 87.49           C  
ATOM    536  CE2 PHE B  66       3.643   2.203  10.014  1.00 87.49           C  
ATOM    537  CZ  PHE B  66       2.518   1.467  10.349  1.00 87.49           C  
ATOM    538  N   LEU B  67       0.164   6.531   8.333  1.00 86.02           N  
ATOM    539  CA  LEU B  67      -1.066   6.165   7.639  1.00 86.02           C  
ATOM    540  C   LEU B  67      -0.959   6.464   6.147  1.00 86.02           C  
ATOM    541  CB  LEU B  67      -2.261   6.914   8.236  1.00 86.02           C  
ATOM    542  O   LEU B  67      -1.251   5.603   5.315  1.00 86.02           O  
ATOM    543  CG  LEU B  67      -3.632   6.584   7.644  1.00 86.02           C  
ATOM    544  CD1 LEU B  67      -4.075   5.190   8.076  1.00 86.02           C  
ATOM    545  CD2 LEU B  67      -4.660   7.630   8.061  1.00 86.02           C  
ATOM    546  N   CYS B  68      -0.472   7.603   5.731  1.00 86.23           N  
ATOM    547  CA  CYS B  68      -0.519   8.092   4.358  1.00 86.23           C  
ATOM    548  C   CYS B  68       0.709   7.639   3.576  1.00 86.23           C  
ATOM    549  CB  CYS B  68      -0.616   9.617   4.334  1.00 86.23           C  
ATOM    550  O   CYS B  68       0.654   7.499   2.353  1.00 86.23           O  
ATOM    551  SG  CYS B  68      -2.198  10.254   4.927  1.00 86.23           S  
ATOM    552  N   LEU B  69       1.751   7.338   4.269  1.00 87.78           N  
ATOM    553  CA  LEU B  69       2.988   7.032   3.558  1.00 87.78           C  
ATOM    554  C   LEU B  69       3.250   5.530   3.546  1.00 87.78           C  
ATOM    555  CB  LEU B  69       4.170   7.763   4.199  1.00 87.78           C  
ATOM    556  O   LEU B  69       3.906   5.017   2.635  1.00 87.78           O  
ATOM    557  CG  LEU B  69       4.191   9.285   4.043  1.00 87.78           C  
ATOM    558  CD1 LEU B  69       5.264   9.894   4.940  1.00 87.78           C  
ATOM    559  CD2 LEU B  69       4.423   9.670   2.586  1.00 87.78           C  
ATOM    560  N   PHE B  70       2.725   4.799   4.470  1.00 90.56           N  
ATOM    561  CA  PHE B  70       3.150   3.409   4.584  1.00 90.56           C  
ATOM    562  C   PHE B  70       1.947   2.474   4.594  1.00 90.56           C  
ATOM    563  CB  PHE B  70       3.985   3.204   5.852  1.00 90.56           C  
ATOM    564  O   PHE B  70       1.858   1.561   3.770  1.00 90.56           O  
ATOM    565  CG  PHE B  70       5.282   3.966   5.855  1.00 90.56           C  
ATOM    566  CD1 PHE B  70       6.383   3.496   5.149  1.00 90.56           C  
ATOM    567  CD2 PHE B  70       5.401   5.154   6.565  1.00 90.56           C  
ATOM    568  CE1 PHE B  70       7.585   4.200   5.150  1.00 90.56           C  
ATOM    569  CE2 PHE B  70       6.599   5.863   6.570  1.00 90.56           C  
ATOM    570  CZ  PHE B  70       7.690   5.384   5.863  1.00 90.56           C  
ATOM    571  N   LEU B  71       0.968   2.718   5.347  1.00 91.03           N  
ATOM    572  CA  LEU B  71      -0.138   1.787   5.538  1.00 91.03           C  
ATOM    573  C   LEU B  71      -1.063   1.783   4.326  1.00 91.03           C  
ATOM    574  CB  LEU B  71      -0.931   2.147   6.798  1.00 91.03           C  
ATOM    575  O   LEU B  71      -1.175   0.773   3.628  1.00 91.03           O  
ATOM    576  CG  LEU B  71      -1.552   0.978   7.565  1.00 91.03           C  
ATOM    577  CD1 LEU B  71      -1.063   0.973   9.010  1.00 91.03           C  
ATOM    578  CD2 LEU B  71      -3.074   1.052   7.510  1.00 91.03           C  
ATOM    579  N   LEU B  72      -1.592   2.926   3.989  1.00 89.48           N  
ATOM    580  CA  LEU B  72      -2.574   3.006   2.913  1.00 89.48           C  
ATOM    581  C   LEU B  72      -1.940   2.656   1.571  1.00 89.48           C  
ATOM    582  CB  LEU B  72      -3.188   4.408   2.850  1.00 89.48           C  
ATOM    583  O   LEU B  72      -2.501   1.873   0.800  1.00 89.48           O  
ATOM    584  CG  LEU B  72      -4.368   4.674   3.786  1.00 89.48           C  
ATOM    585  CD1 LEU B  72      -4.699   6.162   3.811  1.00 89.48           C  
ATOM    586  CD2 LEU B  72      -5.583   3.857   3.360  1.00 89.48           C  
ATOM    587  N   PRO B  73      -0.828   3.254   1.300  1.00 90.00           N  
ATOM    588  CA  PRO B  73      -0.175   2.865   0.048  1.00 90.00           C  
ATOM    589  C   PRO B  73       0.127   1.370  -0.020  1.00 90.00           C  
ATOM    590  CB  PRO B  73       1.118   3.684   0.055  1.00 90.00           C  
ATOM    591  O   PRO B  73       0.043   0.768  -1.094  1.00 90.00           O  
ATOM    592  CG  PRO B  73       0.817   4.867   0.917  1.00 90.00           C  
ATOM    593  CD  PRO B  73      -0.146   4.443   1.989  1.00 90.00           C  
ATOM    594  N   SER B  74       0.560   0.800   1.031  1.00 91.65           N  
ATOM    595  CA  SER B  74       0.820  -0.636   1.067  1.00 91.65           C  
ATOM    596  C   SER B  74      -0.454  -1.435   0.813  1.00 91.65           C  
ATOM    597  CB  SER B  74       1.424  -1.038   2.413  1.00 91.65           C  
ATOM    598  O   SER B  74      -0.441  -2.409   0.058  1.00 91.65           O  
ATOM    599  OG  SER B  74       2.616  -0.314   2.666  1.00 91.65           O  
ATOM    600  N   LEU B  75      -1.506  -1.021   1.449  1.00 87.59           N  
ATOM    601  CA  LEU B  75      -2.787  -1.687   1.240  1.00 87.59           C  
ATOM    602  C   LEU B  75      -3.226  -1.576  -0.216  1.00 87.59           C  
ATOM    603  CB  LEU B  75      -3.858  -1.087   2.155  1.00 87.59           C  
ATOM    604  O   LEU B  75      -3.688  -2.556  -0.806  1.00 87.59           O  
ATOM    605  CG  LEU B  75      -5.176  -1.857   2.250  1.00 87.59           C  
ATOM    606  CD1 LEU B  75      -4.976  -3.158   3.019  1.00 87.59           C  
ATOM    607  CD2 LEU B  75      -6.250  -0.999   2.911  1.00 87.59           C  
ATOM    608  N   ALA B  76      -3.082  -0.428  -0.765  1.00 85.92           N  
ATOM    609  CA  ALA B  76      -3.451  -0.193  -2.158  1.00 85.92           C  
ATOM    610  C   ALA B  76      -2.605  -1.045  -3.101  1.00 85.92           C  
ATOM    611  CB  ALA B  76      -3.302   1.286  -2.506  1.00 85.92           C  
ATOM    612  O   ALA B  76      -3.126  -1.634  -4.051  1.00 85.92           O  
ATOM    613  N   THR B  77      -1.362  -1.145  -2.817  1.00 87.33           N  
ATOM    614  CA  THR B  77      -0.440  -1.888  -3.668  1.00 87.33           C  
ATOM    615  C   THR B  77      -0.728  -3.385  -3.601  1.00 87.33           C  
ATOM    616  CB  THR B  77       1.024  -1.627  -3.268  1.00 87.33           C  
ATOM    617  O   THR B  77      -0.738  -4.068  -4.628  1.00 87.33           O  
ATOM    618  CG2 THR B  77       1.989  -2.265  -4.262  1.00 87.33           C  
ATOM    619  OG1 THR B  77       1.258  -0.213  -3.233  1.00 87.33           O  
ATOM    620  N   VAL B  78      -0.919  -3.874  -2.451  1.00 82.96           N  
ATOM    621  CA  VAL B  78      -1.218  -5.292  -2.276  1.00 82.96           C  
ATOM    622  C   VAL B  78      -2.538  -5.630  -2.965  1.00 82.96           C  
ATOM    623  CB  VAL B  78      -1.282  -5.678  -0.782  1.00 82.96           C  
ATOM    624  O   VAL B  78      -2.660  -6.677  -3.606  1.00 82.96           O  
ATOM    625  CG1 VAL B  78      -1.857  -7.084  -0.612  1.00 82.96           C  
ATOM    626  CG2 VAL B  78       0.104  -5.585  -0.147  1.00 82.96           C  
ATOM    627  N   ALA B  79      -3.504  -4.773  -2.790  1.00 76.82           N  
ATOM    628  CA  ALA B  79      -4.786  -4.967  -3.463  1.00 76.82           C  
ATOM    629  C   ALA B  79      -4.613  -4.985  -4.979  1.00 76.82           C  
ATOM    630  CB  ALA B  79      -5.772  -3.874  -3.056  1.00 76.82           C  
ATOM    631  O   ALA B  79      -5.206  -5.819  -5.668  1.00 76.82           O  
ATOM    632  N   TYR B  80      -3.805  -4.079  -5.465  1.00 75.52           N  
ATOM    633  CA  TYR B  80      -3.525  -4.027  -6.896  1.00 75.52           C  
ATOM    634  C   TYR B  80      -2.852  -5.311  -7.367  1.00 75.52           C  
ATOM    635  CB  TYR B  80      -2.641  -2.821  -7.228  1.00 75.52           C  
ATOM    636  O   TYR B  80      -3.226  -5.873  -8.398  1.00 75.52           O  
ATOM    637  CG  TYR B  80      -2.229  -2.752  -8.678  1.00 75.52           C  
ATOM    638  CD1 TYR B  80      -0.977  -3.206  -9.089  1.00 75.52           C  
ATOM    639  CD2 TYR B  80      -3.088  -2.232  -9.640  1.00 75.52           C  
ATOM    640  CE1 TYR B  80      -0.592  -3.143 -10.424  1.00 75.52           C  
ATOM    641  CE2 TYR B  80      -2.713  -2.164 -10.978  1.00 75.52           C  
ATOM    642  OH  TYR B  80      -1.089  -2.556 -12.682  1.00 75.52           O  
ATOM    643  CZ  TYR B  80      -1.465  -2.621 -11.359  1.00 75.52           C  
ATOM    644  N   PHE B  81      -1.896  -5.756  -6.599  1.00 75.87           N  
ATOM    645  CA  PHE B  81      -1.165  -6.970  -6.944  1.00 75.87           C  
ATOM    646  C   PHE B  81      -2.100  -8.172  -6.989  1.00 75.87           C  
ATOM    647  CB  PHE B  81      -0.035  -7.222  -5.941  1.00 75.87           C  
ATOM    648  O   PHE B  81      -1.995  -9.014  -7.883  1.00 75.87           O  
ATOM    649  CG  PHE B  81       0.797  -8.435  -6.256  1.00 75.87           C  
ATOM    650  CD1 PHE B  81       0.637  -9.612  -5.533  1.00 75.87           C  
ATOM    651  CD2 PHE B  81       1.740  -8.400  -7.275  1.00 75.87           C  
ATOM    652  CE1 PHE B  81       1.406 -10.737  -5.823  1.00 75.87           C  
ATOM    653  CE2 PHE B  81       2.512  -9.520  -7.569  1.00 75.87           C  
ATOM    654  CZ  PHE B  81       2.344 -10.687  -6.842  1.00 75.87           C  
ATOM    655  N   ASN B  82      -2.935  -8.211  -6.052  1.00 64.86           N  
ATOM    656  CA  ASN B  82      -3.873  -9.326  -5.993  1.00 64.86           C  
ATOM    657  C   ASN B  82      -4.834  -9.314  -7.179  1.00 64.86           C  
ATOM    658  CB  ASN B  82      -4.654  -9.302  -4.677  1.00 64.86           C  
ATOM    659  O   ASN B  82      -5.258 -10.370  -7.650  1.00 64.86           O  
ATOM    660  CG  ASN B  82      -3.833  -9.794  -3.502  1.00 64.86           C  
ATOM    661  ND2 ASN B  82      -4.277  -9.474  -2.292  1.00 64.86           N  
ATOM    662  OD1 ASN B  82      -2.807 -10.457  -3.680  1.00 64.86           O  
ATOM    663  N   MET B  83      -5.114  -8.157  -7.612  1.00 61.91           N  
ATOM    664  CA  MET B  83      -5.998  -8.010  -8.765  1.00 61.91           C  
ATOM    665  C   MET B  83      -5.308  -8.476 -10.042  1.00 61.91           C  
ATOM    666  CB  MET B  83      -6.449  -6.556  -8.915  1.00 61.91           C  
ATOM    667  O   MET B  83      -5.926  -9.129 -10.885  1.00 61.91           O  
ATOM    668  CG  MET B  83      -7.481  -6.125  -7.884  1.00 61.91           C  
ATOM    669  SD  MET B  83      -8.286  -4.535  -8.319  1.00 61.91           S  
ATOM    670  CE  MET B  83      -7.725  -3.504  -6.935  1.00 61.91           C  
ATOM    671  N   VAL B  84      -4.106  -8.056 -10.118  1.00 55.15           N  
ATOM    672  CA  VAL B  84      -3.371  -8.334 -11.347  1.00 55.15           C  
ATOM    673  C   VAL B  84      -2.780  -9.741 -11.288  1.00 55.15           C  
ATOM    674  CB  VAL B  84      -2.252  -7.295 -11.586  1.00 55.15           C  
ATOM    675  O   VAL B  84      -2.625 -10.399 -12.320  1.00 55.15           O  
ATOM    676  CG1 VAL B  84      -1.420  -7.671 -12.811  1.00 55.15           C  
ATOM    677  CG2 VAL B  84      -2.848  -5.898 -11.748  1.00 55.15           C  
ATOM    678  N   TYR B  85      -2.531 -10.053  -9.992  1.00 48.47           N  
ATOM    679  CA  TYR B  85      -1.930 -11.370  -9.816  1.00 48.47           C  
ATOM    680  C   TYR B  85      -2.991 -12.463  -9.858  1.00 48.47           C  
ATOM    681  CB  TYR B  85      -1.161 -11.439  -8.493  1.00 48.47           C  
ATOM    682  O   TYR B  85      -4.016 -12.368  -9.179  1.00 48.47           O  
ATOM    683  CG  TYR B  85      -0.430 -12.742  -8.283  1.00 48.47           C  
ATOM    684  CD1 TYR B  85      -0.953 -13.730  -7.451  1.00 48.47           C  
ATOM    685  CD2 TYR B  85       0.784 -12.989  -8.914  1.00 48.47           C  
ATOM    686  CE1 TYR B  85      -0.283 -14.932  -7.252  1.00 48.47           C  
ATOM    687  CE2 TYR B  85       1.464 -14.188  -8.722  1.00 48.47           C  
ATOM    688  OH  TYR B  85       1.591 -16.340  -7.698  1.00 48.47           O  
ATOM    689  CZ  TYR B  85       0.923 -15.152  -7.892  1.00 48.47           C  
ATOM    690  N   MET B  86      -3.149 -13.309 -10.793  1.00 40.98           N  
ATOM    691  CA  MET B  86      -4.052 -14.454 -10.869  1.00 40.98           C  
ATOM    692  C   MET B  86      -3.497 -15.638 -10.085  1.00 40.98           C  
ATOM    693  CB  MET B  86      -4.291 -14.856 -12.325  1.00 40.98           C  
ATOM    694  O   MET B  86      -2.499 -16.240 -10.486  1.00 40.98           O  
ATOM    695  CG  MET B  86      -5.328 -14.000 -13.035  1.00 40.98           C  
ATOM    696  SD  MET B  86      -6.134 -14.884 -14.427  1.00 40.98           S  
ATOM    697  CE  MET B  86      -7.545 -13.783 -14.730  1.00 40.98           C  
ATOM    698  N   PRO B  87      -4.101 -15.775  -8.716  1.00 34.17           N  
ATOM    699  CA  PRO B  87      -3.558 -16.966  -8.058  1.00 34.17           C  
ATOM    700  C   PRO B  87      -3.981 -18.263  -8.744  1.00 34.17           C  
ATOM    701  CB  PRO B  87      -4.138 -16.883  -6.643  1.00 34.17           C  
ATOM    702  O   PRO B  87      -5.135 -18.398  -9.160  1.00 34.17           O  
ATOM    703  CG  PRO B  87      -5.186 -15.820  -6.722  1.00 34.17           C  
ATOM    704  CD  PRO B  87      -5.057 -15.120  -8.044  1.00 34.17           C  
ATOM    705  N   ALA B  88      -3.223 -18.972  -9.359  1.00 32.00           N  
ATOM    706  CA  ALA B  88      -3.528 -20.275  -9.946  1.00 32.00           C  
ATOM    707  C   ALA B  88      -4.001 -21.260  -8.881  1.00 32.00           C  
ATOM    708  CB  ALA B  88      -2.305 -20.829 -10.674  1.00 32.00           C  
ATOM    709  O   ALA B  88      -4.441 -22.366  -9.201  1.00 32.00           O  
ATOM    710  N   SER B  89      -3.889 -21.129  -7.594  1.00 28.92           N  
ATOM    711  CA  SER B  89      -3.904 -22.215  -6.618  1.00 28.92           C  
ATOM    712  C   SER B  89      -5.330 -22.599  -6.240  1.00 28.92           C  
ATOM    713  CB  SER B  89      -3.124 -21.818  -5.364  1.00 28.92           C  
ATOM    714  O   SER B  89      -6.270 -21.840  -6.487  1.00 28.92           O  
ATOM    715  OG  SER B  89      -3.784 -20.772  -4.671  1.00 28.92           O  
ATOM    716  N   TRP B  90      -5.580 -23.913  -5.808  1.00 30.84           N  
ATOM    717  CA  TRP B  90      -6.784 -24.541  -5.276  1.00 30.84           C  
ATOM    718  C   TRP B  90      -7.390 -23.697  -4.160  1.00 30.84           C  
ATOM    719  CB  TRP B  90      -6.473 -25.948  -4.757  1.00 30.84           C  
ATOM    720  O   TRP B  90      -8.604 -23.722  -3.943  1.00 30.84           O  
ATOM    721  CG  TRP B  90      -5.441 -25.982  -3.671  1.00 30.84           C  
ATOM    722  CD1 TRP B  90      -4.083 -25.945  -3.823  1.00 30.84           C  
ATOM    723  CD2 TRP B  90      -5.685 -26.066  -2.263  1.00 30.84           C  
ATOM    724  CE2 TRP B  90      -4.427 -26.074  -1.621  1.00 30.84           C  
ATOM    725  CE3 TRP B  90      -6.846 -26.133  -1.482  1.00 30.84           C  
ATOM    726  NE1 TRP B  90      -3.467 -26.000  -2.594  1.00 30.84           N  
ATOM    727  CH2 TRP B  90      -5.451 -26.213   0.509  1.00 30.84           C  
ATOM    728  CZ2 TRP B  90      -4.299 -26.148  -0.231  1.00 30.84           C  
ATOM    729  CZ3 TRP B  90      -6.717 -26.206  -0.100  1.00 30.84           C  
ATOM    730  N   VAL B  91      -6.693 -22.963  -3.368  1.00 31.75           N  
ATOM    731  CA  VAL B  91      -7.209 -22.165  -2.260  1.00 31.75           C  
ATOM    732  C   VAL B  91      -8.203 -21.132  -2.787  1.00 31.75           C  
ATOM    733  CB  VAL B  91      -6.071 -21.464  -1.487  1.00 31.75           C  
ATOM    734  O   VAL B  91      -9.219 -20.855  -2.144  1.00 31.75           O  
ATOM    735  CG1 VAL B  91      -6.634 -20.619  -0.345  1.00 31.75           C  
ATOM    736  CG2 VAL B  91      -5.076 -22.493  -0.954  1.00 31.75           C  
ATOM    737  N   MET B  92      -7.998 -20.671  -4.000  1.00 32.17           N  
ATOM    738  CA  MET B  92      -8.986 -19.781  -4.603  1.00 32.17           C  
ATOM    739  C   MET B  92     -10.299 -20.516  -4.855  1.00 32.17           C  
ATOM    740  CB  MET B  92      -8.456 -19.195  -5.912  1.00 32.17           C  
ATOM    741  O   MET B  92     -11.376 -19.927  -4.746  1.00 32.17           O  
ATOM    742  CG  MET B  92      -7.561 -17.981  -5.722  1.00 32.17           C  
ATOM    743  SD  MET B  92      -8.386 -16.416  -6.211  1.00 32.17           S  
ATOM    744  CE  MET B  92      -7.981 -16.380  -7.979  1.00 32.17           C  
ATOM    745  N   ARG B  93     -10.195 -21.734  -5.163  1.00 33.70           N  
ATOM    746  CA  ARG B  93     -11.411 -22.524  -5.329  1.00 33.70           C  
ATOM    747  C   ARG B  93     -12.191 -22.610  -4.022  1.00 33.70           C  
ATOM    748  CB  ARG B  93     -11.075 -23.929  -5.832  1.00 33.70           C  
ATOM    749  O   ARG B  93     -13.415 -22.461  -4.012  1.00 33.70           O  
ATOM    750  CG  ARG B  93     -11.472 -24.177  -7.279  1.00 33.70           C  
ATOM    751  CD  ARG B  93     -11.130 -25.593  -7.723  1.00 33.70           C  
ATOM    752  NE  ARG B  93     -10.780 -25.644  -9.139  1.00 33.70           N  
ATOM    753  NH1 ARG B  93     -11.914 -27.611  -9.562  1.00 33.70           N  
ATOM    754  NH2 ARG B  93     -10.784 -26.549 -11.250  1.00 33.70           N  
ATOM    755  CZ  ARG B  93     -11.160 -26.601  -9.980  1.00 33.70           C  
ATOM    756  N   ILE B  94     -11.588 -22.834  -2.860  1.00 33.10           N  
ATOM    757  CA  ILE B  94     -12.282 -22.898  -1.579  1.00 33.10           C  
ATOM    758  C   ILE B  94     -12.792 -21.509  -1.198  1.00 33.10           C  
ATOM    759  CB  ILE B  94     -11.367 -23.456  -0.467  1.00 33.10           C  
ATOM    760  O   ILE B  94     -13.931 -21.361  -0.749  1.00 33.10           O  
ATOM    761  CG1 ILE B  94     -11.033 -24.928  -0.738  1.00 33.10           C  
ATOM    762  CG2 ILE B  94     -12.022 -23.288   0.907  1.00 33.10           C  
ATOM    763  CD1 ILE B  94      -9.993 -25.511   0.207  1.00 33.10           C  
ATOM    764  N   MET B  95     -11.999 -20.511  -1.262  1.00 32.06           N  
ATOM    765  CA  MET B  95     -12.429 -19.157  -0.925  1.00 32.06           C  
ATOM    766  C   MET B  95     -13.526 -18.683  -1.872  1.00 32.06           C  
ATOM    767  CB  MET B  95     -11.245 -18.190  -0.970  1.00 32.06           C  
ATOM    768  O   MET B  95     -14.430 -17.951  -1.465  1.00 32.06           O  
ATOM    769  CG  MET B  95     -10.582 -17.968   0.380  1.00 32.06           C  
ATOM    770  SD  MET B  95      -9.730 -16.347   0.487  1.00 32.06           S  
ATOM    771  CE  MET B  95      -9.797 -16.068   2.279  1.00 32.06           C  
ATOM    772  N   THR B  96     -13.450 -19.064  -3.144  1.00 36.59           N  
ATOM    773  CA  THR B  96     -14.593 -18.849  -4.024  1.00 36.59           C  
ATOM    774  C   THR B  96     -15.853 -19.478  -3.437  1.00 36.59           C  
ATOM    775  CB  THR B  96     -14.334 -19.427  -5.428  1.00 36.59           C  
ATOM    776  O   THR B  96     -16.935 -18.890  -3.500  1.00 36.59           O  
ATOM    777  CG2 THR B  96     -14.944 -18.540  -6.509  1.00 36.59           C  
ATOM    778  OG1 THR B  96     -12.921 -19.523  -5.645  1.00 36.59           O  
ATOM    779  N   TRP B  97     -15.717 -20.593  -2.880  1.00 36.59           N  
ATOM    780  CA  TRP B  97     -16.867 -21.208  -2.226  1.00 36.59           C  
ATOM    781  C   TRP B  97     -17.304 -20.392  -1.013  1.00 36.59           C  
ATOM    782  CB  TRP B  97     -16.541 -22.642  -1.801  1.00 36.59           C  
ATOM    783  O   TRP B  97     -18.499 -20.173  -0.802  1.00 36.59           O  
ATOM    784  CG  TRP B  97     -17.734 -23.429  -1.347  1.00 36.59           C  
ATOM    785  CD1 TRP B  97     -18.707 -23.979  -2.134  1.00 36.59           C  
ATOM    786  CD2 TRP B  97     -18.083 -23.748   0.004  1.00 36.59           C  
ATOM    787  CE2 TRP B  97     -19.280 -24.496  -0.039  1.00 36.59           C  
ATOM    788  CE3 TRP B  97     -17.498 -23.474   1.248  1.00 36.59           C  
ATOM    789  NE1 TRP B  97     -19.639 -24.623  -1.354  1.00 36.59           N  
ATOM    790  CH2 TRP B  97     -19.311 -24.692   2.319  1.00 36.59           C  
ATOM    791  CZ2 TRP B  97     -19.904 -24.974   1.116  1.00 36.59           C  
ATOM    792  CZ3 TRP B  97     -18.120 -23.951   2.396  1.00 36.59           C  
ATOM    793  N   LEU B  98     -16.489 -20.146  -0.032  1.00 32.29           N  
ATOM    794  CA  LEU B  98     -16.901 -19.305   1.086  1.00 32.29           C  
ATOM    795  C   LEU B  98     -17.304 -17.916   0.602  1.00 32.29           C  
ATOM    796  CB  LEU B  98     -15.774 -19.193   2.117  1.00 32.29           C  
ATOM    797  O   LEU B  98     -18.124 -17.247   1.235  1.00 32.29           O  
ATOM    798  CG  LEU B  98     -16.138 -19.542   3.560  1.00 32.29           C  
ATOM    799  CD1 LEU B  98     -15.528 -20.884   3.951  1.00 32.29           C  
ATOM    800  CD2 LEU B  98     -15.676 -18.442   4.510  1.00 32.29           C  
ATOM    801  N   ASP B  99     -16.514 -17.286  -0.331  1.00 35.86           N  
ATOM    802  CA  ASP B  99     -16.796 -15.964  -0.882  1.00 35.86           C  
ATOM    803  C   ASP B  99     -17.990 -16.008  -1.833  1.00 35.86           C  
ATOM    804  CB  ASP B  99     -15.567 -15.411  -1.606  1.00 35.86           C  
ATOM    805  O   ASP B  99     -17.947 -16.689  -2.859  1.00 35.86           O  
ATOM    806  CG  ASP B  99     -14.950 -14.216  -0.900  1.00 35.86           C  
ATOM    807  OD1 ASP B  99     -15.555 -13.698   0.063  1.00 35.86           O  
ATOM    808  OD2 ASP B  99     -13.850 -13.788  -1.311  1.00 35.86           O  
ATOM    809  N   MET B 100     -19.025 -16.427  -1.493  1.00 34.39           N  
ATOM    810  CA  MET B 100     -20.224 -16.225  -2.301  1.00 34.39           C  
ATOM    811  C   MET B 100     -20.086 -14.986  -3.179  1.00 34.39           C  
ATOM    812  CB  MET B 100     -21.460 -16.099  -1.409  1.00 34.39           C  
ATOM    813  O   MET B 100     -20.904 -14.759  -4.073  1.00 34.39           O  
ATOM    814  CG  MET B 100     -21.917 -17.417  -0.805  1.00 34.39           C  
ATOM    815  SD  MET B 100     -23.164 -18.272  -1.845  1.00 34.39           S  
ATOM    816  CE  MET B 100     -23.772 -19.508  -0.665  1.00 34.39           C  
ATOM    817  N   VAL B 101     -19.267 -13.983  -2.701  1.00 36.24           N  
ATOM    818  CA  VAL B 101     -19.193 -12.686  -3.366  1.00 36.24           C  
ATOM    819  C   VAL B 101     -18.255 -12.774  -4.568  1.00 36.24           C  
ATOM    820  CB  VAL B 101     -18.717 -11.579  -2.399  1.00 36.24           C  
ATOM    821  O   VAL B 101     -17.915 -11.755  -5.174  1.00 36.24           O  
ATOM    822  CG1 VAL B 101     -18.698 -10.221  -3.099  1.00 36.24           C  
ATOM    823  CG2 VAL B 101     -19.611 -11.532  -1.161  1.00 36.24           C  
ATOM    824  N   ASP B 102     -17.544 -13.792  -4.880  1.00 36.16           N  
ATOM    825  CA  ASP B 102     -16.619 -13.799  -6.009  1.00 36.16           C  
ATOM    826  C   ASP B 102     -17.310 -13.330  -7.288  1.00 36.16           C  
ATOM    827  CB  ASP B 102     -16.031 -15.197  -6.212  1.00 36.16           C  
ATOM    828  O   ASP B 102     -17.857 -14.141  -8.038  1.00 36.16           O  
ATOM    829  CG  ASP B 102     -14.604 -15.318  -5.706  1.00 36.16           C  
ATOM    830  OD1 ASP B 102     -13.930 -14.281  -5.526  1.00 36.16           O  
ATOM    831  OD2 ASP B 102     -14.149 -16.462  -5.487  1.00 36.16           O  
ATOM    832  N   THR B 103     -18.054 -12.457  -7.129  1.00 36.30           N  
ATOM    833  CA  THR B 103     -18.540 -11.808  -8.342  1.00 36.30           C  
ATOM    834  C   THR B 103     -17.389 -11.163  -9.108  1.00 36.30           C  
ATOM    835  CB  THR B 103     -19.605 -10.744  -8.018  1.00 36.30           C  
ATOM    836  O   THR B 103     -16.539 -10.495  -8.515  1.00 36.30           O  
ATOM    837  CG2 THR B 103     -21.012 -11.291  -8.231  1.00 36.30           C  
ATOM    838  OG1 THR B 103     -19.464 -10.337  -6.651  1.00 36.30           O  
ATOM    839  N   SER B 104     -16.752 -12.046  -9.908  1.00 36.11           N  
ATOM    840  CA  SER B 104     -15.720 -11.531 -10.803  1.00 36.11           C  
ATOM    841  C   SER B 104     -16.274 -10.443 -11.717  1.00 36.11           C  
ATOM    842  CB  SER B 104     -15.127 -12.662 -11.645  1.00 36.11           C  
ATOM    843  O   SER B 104     -17.407 -10.542 -12.193  1.00 36.11           O  
ATOM    844  OG  SER B 104     -16.067 -13.126 -12.598  1.00 36.11           O  
ATOM    845  N   LEU B 105     -15.988  -9.274 -11.346  1.00 27.51           N  
ATOM    846  CA  LEU B 105     -16.210  -8.204 -12.313  1.00 27.51           C  
ATOM    847  C   LEU B 105     -15.139  -8.219 -13.397  1.00 27.51           C  
ATOM    848  CB  LEU B 105     -16.223  -6.843 -11.612  1.00 27.51           C  
ATOM    849  O   LEU B 105     -13.961  -7.984 -13.116  1.00 27.51           O  
ATOM    850  CG  LEU B 105     -17.367  -5.898 -11.986  1.00 27.51           C  
ATOM    851  CD1 LEU B 105     -18.208  -5.571 -10.756  1.00 27.51           C  
ATOM    852  CD2 LEU B 105     -16.822  -4.624 -12.622  1.00 27.51           C  
ATOM    853  N   SER B 106     -15.511  -8.405 -14.488  1.00 33.40           N  
ATOM    854  CA  SER B 106     -14.661  -8.376 -15.674  1.00 33.40           C  
ATOM    855  C   SER B 106     -13.395  -9.201 -15.467  1.00 33.40           C  
ATOM    856  CB  SER B 106     -14.289  -6.937 -16.033  1.00 33.40           C  
ATOM    857  O   SER B 106     -12.323  -8.835 -15.952  1.00 33.40           O  
ATOM    858  OG  SER B 106     -13.828  -6.856 -17.371  1.00 33.40           O  
ATOM    859  N   GLY B 107     -13.289 -10.268 -14.492  1.00 36.98           N  
ATOM    860  CA  GLY B 107     -12.131 -11.125 -14.292  1.00 36.98           C  
ATOM    861  C   GLY B 107     -11.375 -10.817 -13.014  1.00 36.98           C  
ATOM    862  O   GLY B 107     -10.478 -11.566 -12.621  1.00 36.98           O  
ATOM    863  N   PHE B 108     -11.790  -9.639 -12.440  1.00 41.45           N  
ATOM    864  CA  PHE B 108     -11.139  -9.264 -11.190  1.00 41.45           C  
ATOM    865  C   PHE B 108     -12.029  -9.590  -9.997  1.00 41.45           C  
ATOM    866  CB  PHE B 108     -10.789  -7.772 -11.191  1.00 41.45           C  
ATOM    867  O   PHE B 108     -13.255  -9.490 -10.084  1.00 41.45           O  
ATOM    868  CG  PHE B 108      -9.757  -7.392 -12.219  1.00 41.45           C  
ATOM    869  CD1 PHE B 108      -8.411  -7.665 -12.008  1.00 41.45           C  
ATOM    870  CD2 PHE B 108     -10.134  -6.761 -13.398  1.00 41.45           C  
ATOM    871  CE1 PHE B 108      -7.455  -7.314 -12.957  1.00 41.45           C  
ATOM    872  CE2 PHE B 108      -9.184  -6.407 -14.351  1.00 41.45           C  
ATOM    873  CZ  PHE B 108      -7.845  -6.684 -14.129  1.00 41.45           C  
ATOM    874  N   LYS B 109     -11.395 -10.038  -8.929  1.00 55.69           N  
ATOM    875  CA  LYS B 109     -12.116 -10.272  -7.682  1.00 55.69           C  
ATOM    876  C   LYS B 109     -12.682  -8.971  -7.121  1.00 55.69           C  
ATOM    877  CB  LYS B 109     -11.202 -10.934  -6.649  1.00 55.69           C  
ATOM    878  O   LYS B 109     -11.947  -8.001  -6.926  1.00 55.69           O  
ATOM    879  CG  LYS B 109     -10.761 -12.341  -7.024  1.00 55.69           C  
ATOM    880  CD  LYS B 109      -9.962 -12.994  -5.903  1.00 55.69           C  
ATOM    881  CE  LYS B 109      -9.519 -14.402  -6.278  1.00 55.69           C  
ATOM    882  NZ  LYS B 109      -8.711 -15.035  -5.193  1.00 55.69           N  
ATOM    883  N   LEU B 110     -13.913  -8.772  -7.068  1.00 53.79           N  
ATOM    884  CA  LEU B 110     -14.616  -7.582  -6.603  1.00 53.79           C  
ATOM    885  C   LEU B 110     -14.049  -7.102  -5.271  1.00 53.79           C  
ATOM    886  CB  LEU B 110     -16.114  -7.866  -6.461  1.00 53.79           C  
ATOM    887  O   LEU B 110     -13.911  -5.897  -5.049  1.00 53.79           O  
ATOM    888  CG  LEU B 110     -16.999  -6.671  -6.103  1.00 53.79           C  
ATOM    889  CD1 LEU B 110     -16.931  -5.613  -7.200  1.00 53.79           C  
ATOM    890  CD2 LEU B 110     -18.439  -7.120  -5.876  1.00 53.79           C  
ATOM    891  N   LYS B 111     -13.699  -8.014  -4.417  1.00 62.46           N  
ATOM    892  CA  LYS B 111     -13.159  -7.663  -3.107  1.00 62.46           C  
ATOM    893  C   LYS B 111     -11.885  -6.834  -3.242  1.00 62.46           C  
ATOM    894  CB  LYS B 111     -12.879  -8.923  -2.287  1.00 62.46           C  
ATOM    895  O   LYS B 111     -11.704  -5.844  -2.530  1.00 62.46           O  
ATOM    896  CG  LYS B 111     -11.750  -9.782  -2.837  1.00 62.46           C  
ATOM    897  CD  LYS B 111     -11.498 -11.002  -1.961  1.00 62.46           C  
ATOM    898  CE  LYS B 111     -10.412 -11.896  -2.544  1.00 62.46           C  
ATOM    899  NZ  LYS B 111     -10.088 -13.038  -1.637  1.00 62.46           N  
ATOM    900  N   ASP B 112     -11.057  -7.275  -4.118  1.00 63.71           N  
ATOM    901  CA  ASP B 112      -9.778  -6.595  -4.300  1.00 63.71           C  
ATOM    902  C   ASP B 112      -9.969  -5.240  -4.978  1.00 63.71           C  
ATOM    903  CB  ASP B 112      -8.821  -7.463  -5.119  1.00 63.71           C  
ATOM    904  O   ASP B 112      -9.266  -4.278  -4.661  1.00 63.71           O  
ATOM    905  CG  ASP B 112      -8.418  -8.740  -4.403  1.00 63.71           C  
ATOM    906  OD1 ASP B 112      -8.173  -8.702  -3.178  1.00 63.71           O  
ATOM    907  OD2 ASP B 112      -8.343  -9.795  -5.070  1.00 63.71           O  
ATOM    908  N   CYS B 113     -10.926  -5.140  -5.779  1.00 62.81           N  
ATOM    909  CA  CYS B 113     -11.233  -3.881  -6.449  1.00 62.81           C  
ATOM    910  C   CYS B 113     -11.753  -2.848  -5.456  1.00 62.81           C  
ATOM    911  CB  CYS B 113     -12.264  -4.101  -7.556  1.00 62.81           C  
ATOM    912  O   CYS B 113     -11.342  -1.686  -5.491  1.00 62.81           O  
ATOM    913  SG  CYS B 113     -11.571  -4.812  -9.065  1.00 62.81           S  
ATOM    914  N   VAL B 114     -12.566  -3.297  -4.638  1.00 66.09           N  
ATOM    915  CA  VAL B 114     -13.155  -2.407  -3.642  1.00 66.09           C  
ATOM    916  C   VAL B 114     -12.083  -1.958  -2.652  1.00 66.09           C  
ATOM    917  CB  VAL B 114     -14.321  -3.089  -2.891  1.00 66.09           C  
ATOM    918  O   VAL B 114     -12.019  -0.781  -2.287  1.00 66.09           O  
ATOM    919  CG1 VAL B 114     -14.798  -2.218  -1.730  1.00 66.09           C  
ATOM    920  CG2 VAL B 114     -15.473  -3.383  -3.851  1.00 66.09           C  
ATOM    921  N   MET B 115     -11.280  -2.892  -2.251  1.00 72.16           N  
ATOM    922  CA  MET B 115     -10.206  -2.564  -1.319  1.00 72.16           C  
ATOM    923  C   MET B 115      -9.256  -1.535  -1.923  1.00 72.16           C  
ATOM    924  CB  MET B 115      -9.431  -3.823  -0.925  1.00 72.16           C  
ATOM    925  O   MET B 115      -8.874  -0.571  -1.258  1.00 72.16           O  
ATOM    926  CG  MET B 115      -8.500  -3.625   0.259  1.00 72.16           C  
ATOM    927  SD  MET B 115      -7.629  -5.168   0.735  1.00 72.16           S  
ATOM    928  CE  MET B 115      -6.910  -5.636  -0.864  1.00 72.16           C  
ATOM    929  N   TYR B 116      -8.911  -1.797  -3.179  1.00 73.09           N  
ATOM    930  CA  TYR B 116      -8.022  -0.867  -3.866  1.00 73.09           C  
ATOM    931  C   TYR B 116      -8.661   0.512  -3.984  1.00 73.09           C  
ATOM    932  CB  TYR B 116      -7.663  -1.397  -5.258  1.00 73.09           C  
ATOM    933  O   TYR B 116      -8.050   1.519  -3.617  1.00 73.09           O  
ATOM    934  CG  TYR B 116      -6.760  -0.476  -6.043  1.00 73.09           C  
ATOM    935  CD1 TYR B 116      -7.276   0.364  -7.027  1.00 73.09           C  
ATOM    936  CD2 TYR B 116      -5.391  -0.445  -5.804  1.00 73.09           C  
ATOM    937  CE1 TYR B 116      -6.448   1.213  -7.754  1.00 73.09           C  
ATOM    938  CE2 TYR B 116      -4.553   0.399  -6.525  1.00 73.09           C  
ATOM    939  OH  TYR B 116      -4.266   2.062  -8.213  1.00 73.09           O  
ATOM    940  CZ  TYR B 116      -5.090   1.224  -7.496  1.00 73.09           C  
ATOM    941  N   ALA B 117      -9.885   0.586  -4.447  1.00 68.88           N  
ATOM    942  CA  ALA B 117     -10.591   1.849  -4.643  1.00 68.88           C  
ATOM    943  C   ALA B 117     -10.746   2.602  -3.324  1.00 68.88           C  
ATOM    944  CB  ALA B 117     -11.959   1.602  -5.274  1.00 68.88           C  
ATOM    945  O   ALA B 117     -10.507   3.810  -3.260  1.00 68.88           O  
ATOM    946  N   SER B 118     -11.079   1.884  -2.291  1.00 76.21           N  
ATOM    947  CA  SER B 118     -11.272   2.505  -0.985  1.00 76.21           C  
ATOM    948  C   SER B 118      -9.965   3.077  -0.446  1.00 76.21           C  
ATOM    949  CB  SER B 118     -11.844   1.495   0.010  1.00 76.21           C  
ATOM    950  O   SER B 118      -9.939   4.193   0.078  1.00 76.21           O  
ATOM    951  OG  SER B 118     -10.900   0.476   0.292  1.00 76.21           O  
ATOM    952  N   ALA B 119      -8.947   2.309  -0.575  1.00 81.71           N  
ATOM    953  CA  ALA B 119      -7.645   2.762  -0.091  1.00 81.71           C  
ATOM    954  C   ALA B 119      -7.191   4.017  -0.831  1.00 81.71           C  
ATOM    955  CB  ALA B 119      -6.606   1.654  -0.243  1.00 81.71           C  
ATOM    956  O   ALA B 119      -6.728   4.978  -0.212  1.00 81.71           O  
ATOM    957  N   VAL B 120      -7.395   3.988  -2.103  1.00 76.88           N  
ATOM    958  CA  VAL B 120      -6.958   5.102  -2.937  1.00 76.88           C  
ATOM    959  C   VAL B 120      -7.798   6.340  -2.630  1.00 76.88           C  
ATOM    960  CB  VAL B 120      -7.049   4.755  -4.440  1.00 76.88           C  
ATOM    961  O   VAL B 120      -7.263   7.442  -2.490  1.00 76.88           O  
ATOM    962  CG1 VAL B 120      -6.782   5.991  -5.297  1.00 76.88           C  
ATOM    963  CG2 VAL B 120      -6.069   3.637  -4.790  1.00 76.88           C  
ATOM    964  N   VAL B 121      -9.071   6.176  -2.530  1.00 71.04           N  
ATOM    965  CA  VAL B 121      -9.970   7.286  -2.232  1.00 71.04           C  
ATOM    966  C   VAL B 121      -9.619   7.885  -0.871  1.00 71.04           C  
ATOM    967  CB  VAL B 121     -11.449   6.840  -2.252  1.00 71.04           C  
ATOM    968  O   VAL B 121      -9.533   9.106  -0.727  1.00 71.04           O  
ATOM    969  CG1 VAL B 121     -12.349   7.927  -1.667  1.00 71.04           C  
ATOM    970  CG2 VAL B 121     -11.882   6.493  -3.676  1.00 71.04           C  
ATOM    971  N   LEU B 122      -9.443   7.019   0.038  1.00 79.26           N  
ATOM    972  CA  LEU B 122      -9.069   7.478   1.372  1.00 79.26           C  
ATOM    973  C   LEU B 122      -7.749   8.240   1.335  1.00 79.26           C  
ATOM    974  CB  LEU B 122      -8.961   6.293   2.335  1.00 79.26           C  
ATOM    975  O   LEU B 122      -7.613   9.286   1.974  1.00 79.26           O  
ATOM    976  CG  LEU B 122     -10.278   5.740   2.881  1.00 79.26           C  
ATOM    977  CD1 LEU B 122     -10.025   4.478   3.699  1.00 79.26           C  
ATOM    978  CD2 LEU B 122     -10.993   6.793   3.721  1.00 79.26           C  
ATOM    979  N   LEU B 123      -6.857   7.738   0.619  1.00 81.33           N  
ATOM    980  CA  LEU B 123      -5.554   8.381   0.496  1.00 81.33           C  
ATOM    981  C   LEU B 123      -5.686   9.760  -0.140  1.00 81.33           C  
ATOM    982  CB  LEU B 123      -4.604   7.513  -0.333  1.00 81.33           C  
ATOM    983  O   LEU B 123      -5.084  10.727   0.334  1.00 81.33           O  
ATOM    984  CG  LEU B 123      -3.109   7.787  -0.159  1.00 81.33           C  
ATOM    985  CD1 LEU B 123      -2.383   6.515   0.268  1.00 81.33           C  
ATOM    986  CD2 LEU B 123      -2.513   8.341  -1.448  1.00 81.33           C  
ATOM    987  N   ILE B 124      -6.456   9.891  -1.134  1.00 72.77           N  
ATOM    988  CA  ILE B 124      -6.645  11.151  -1.846  1.00 72.77           C  
ATOM    989  C   ILE B 124      -7.318  12.167  -0.925  1.00 72.77           C  
ATOM    990  CB  ILE B 124      -7.482  10.954  -3.130  1.00 72.77           C  
ATOM    991  O   ILE B 124      -6.899  13.325  -0.858  1.00 72.77           O  
ATOM    992  CG1 ILE B 124      -6.695  10.138  -4.161  1.00 72.77           C  
ATOM    993  CG2 ILE B 124      -7.907  12.306  -3.710  1.00 72.77           C  
ATOM    994  CD1 ILE B 124      -7.513   9.718  -5.374  1.00 72.77           C  
ATOM    995  N   LEU B 125      -8.278  11.716  -0.319  1.00 72.47           N  
ATOM    996  CA  LEU B 125      -9.033  12.615   0.547  1.00 72.47           C  
ATOM    997  C   LEU B 125      -8.182  13.076   1.726  1.00 72.47           C  
ATOM    998  CB  LEU B 125     -10.302  11.928   1.057  1.00 72.47           C  
ATOM    999  O   LEU B 125      -8.269  14.232   2.145  1.00 72.47           O  
ATOM   1000  CG  LEU B 125     -11.405  11.689   0.024  1.00 72.47           C  
ATOM   1001  CD1 LEU B 125     -12.544  10.885   0.641  1.00 72.47           C  
ATOM   1002  CD2 LEU B 125     -11.917  13.014  -0.529  1.00 72.47           C  
ATOM   1003  N   MET B 126      -7.418  12.163   2.191  1.00 76.81           N  
ATOM   1004  CA  MET B 126      -6.603  12.489   3.357  1.00 76.81           C  
ATOM   1005  C   MET B 126      -5.457  13.421   2.978  1.00 76.81           C  
ATOM   1006  CB  MET B 126      -6.050  11.215   3.999  1.00 76.81           C  
ATOM   1007  O   MET B 126      -4.998  14.214   3.801  1.00 76.81           O  
ATOM   1008  CG  MET B 126      -7.087  10.420   4.776  1.00 76.81           C  
ATOM   1009  SD  MET B 126      -7.512  11.199   6.382  1.00 76.81           S  
ATOM   1010  CE  MET B 126      -8.843  10.094   6.930  1.00 76.81           C  
ATOM   1011  N   THR B 127      -4.993  13.372   1.729  1.00 73.35           N  
ATOM   1012  CA  THR B 127      -3.818  14.138   1.329  1.00 73.35           C  
ATOM   1013  C   THR B 127      -4.220  15.350   0.493  1.00 73.35           C  
ATOM   1014  CB  THR B 127      -2.828  13.267   0.532  1.00 73.35           C  
ATOM   1015  O   THR B 127      -3.361  16.105   0.032  1.00 73.35           O  
ATOM   1016  CG2 THR B 127      -2.257  12.150   1.398  1.00 73.35           C  
ATOM   1017  OG1 THR B 127      -3.507  12.688  -0.590  1.00 73.35           O  
ATOM   1018  N   ALA B 128      -5.424  15.575   0.131  1.00 66.75           N  
ATOM   1019  CA  ALA B 128      -5.911  16.611  -0.775  1.00 66.75           C  
ATOM   1020  C   ALA B 128      -5.392  17.987  -0.366  1.00 66.75           C  
ATOM   1021  CB  ALA B 128      -7.438  16.612  -0.811  1.00 66.75           C  
ATOM   1022  O   ALA B 128      -5.012  18.793  -1.219  1.00 66.75           O  
ATOM   1023  N   ARG B 129      -5.156  18.347   0.895  1.00 64.19           N  
ATOM   1024  CA  ARG B 129      -4.790  19.702   1.295  1.00 64.19           C  
ATOM   1025  C   ARG B 129      -3.413  19.727   1.950  1.00 64.19           C  
ATOM   1026  CB  ARG B 129      -5.835  20.282   2.250  1.00 64.19           C  
ATOM   1027  O   ARG B 129      -2.951  20.779   2.397  1.00 64.19           O  
ATOM   1028  CG  ARG B 129      -7.134  20.687   1.570  1.00 64.19           C  
ATOM   1029  CD  ARG B 129      -8.110  21.322   2.551  1.00 64.19           C  
ATOM   1030  NE  ARG B 129      -9.441  21.467   1.969  1.00 64.19           N  
ATOM   1031  NH1 ARG B 129     -10.358  22.517   3.811  1.00 64.19           N  
ATOM   1032  NH2 ARG B 129     -11.646  22.111   1.958  1.00 64.19           N  
ATOM   1033  CZ  ARG B 129     -10.478  22.031   2.581  1.00 64.19           C  
ATOM   1034  N   THR B 130      -2.869  18.564   1.945  1.00 67.88           N  
ATOM   1035  CA  THR B 130      -1.561  18.507   2.589  1.00 67.88           C  
ATOM   1036  C   THR B 130      -0.447  18.469   1.546  1.00 67.88           C  
ATOM   1037  CB  THR B 130      -1.445  17.281   3.513  1.00 67.88           C  
ATOM   1038  O   THR B 130       0.684  18.873   1.824  1.00 67.88           O  
ATOM   1039  CG2 THR B 130      -2.384  17.402   4.708  1.00 67.88           C  
ATOM   1040  OG1 THR B 130      -1.780  16.100   2.774  1.00 67.88           O  
ATOM   1041  N   VAL B 131      -0.878  18.143   0.354  1.00 67.07           N  
ATOM   1042  CA  VAL B 131       0.141  17.986  -0.679  1.00 67.07           C  
ATOM   1043  C   VAL B 131       0.215  19.253  -1.529  1.00 67.07           C  
ATOM   1044  CB  VAL B 131      -0.142  16.759  -1.574  1.00 67.07           C  
ATOM   1045  O   VAL B 131      -0.808  19.747  -2.007  1.00 67.07           O  
ATOM   1046  CG1 VAL B 131       0.874  16.675  -2.712  1.00 67.07           C  
ATOM   1047  CG2 VAL B 131      -0.125  15.477  -0.743  1.00 67.07           C  
ATOM   1048  N   TYR B 132       1.473  19.840  -1.523  1.00 63.85           N  
ATOM   1049  CA  TYR B 132       1.718  21.049  -2.302  1.00 63.85           C  
ATOM   1050  C   TYR B 132       2.097  20.704  -3.737  1.00 63.85           C  
ATOM   1051  CB  TYR B 132       2.824  21.890  -1.657  1.00 63.85           C  
ATOM   1052  O   TYR B 132       2.764  19.697  -3.985  1.00 63.85           O  
ATOM   1053  CG  TYR B 132       2.503  22.339  -0.252  1.00 63.85           C  
ATOM   1054  CD1 TYR B 132       1.721  23.469  -0.022  1.00 63.85           C  
ATOM   1055  CD2 TYR B 132       2.982  21.635   0.848  1.00 63.85           C  
ATOM   1056  CE1 TYR B 132       1.425  23.887   1.271  1.00 63.85           C  
ATOM   1057  CE2 TYR B 132       2.692  22.045   2.145  1.00 63.85           C  
ATOM   1058  OH  TYR B 132       1.624  23.580   3.629  1.00 63.85           O  
ATOM   1059  CZ  TYR B 132       1.914  23.170   2.346  1.00 63.85           C  
ATOM   1060  N   ASP B 133       1.364  21.444  -4.677  1.00 59.71           N  
ATOM   1061  CA  ASP B 133       1.675  21.241  -6.089  1.00 59.71           C  
ATOM   1062  C   ASP B 133       2.914  22.036  -6.497  1.00 59.71           C  
ATOM   1063  CB  ASP B 133       0.484  21.638  -6.964  1.00 59.71           C  
ATOM   1064  O   ASP B 133       2.917  23.267  -6.435  1.00 59.71           O  
ATOM   1065  CG  ASP B 133      -0.341  20.446  -7.417  1.00 59.71           C  
ATOM   1066  OD1 ASP B 133       0.177  19.308  -7.412  1.00 59.71           O  
ATOM   1067  OD2 ASP B 133      -1.518  20.647  -7.787  1.00 59.71           O  
ATOM   1068  N   ASP B 134       4.037  21.288  -6.489  1.00 64.64           N  
ATOM   1069  CA  ASP B 134       5.286  21.877  -6.963  1.00 64.64           C  
ATOM   1070  C   ASP B 134       5.692  21.292  -8.313  1.00 64.64           C  
ATOM   1071  CB  ASP B 134       6.403  21.662  -5.939  1.00 64.64           C  
ATOM   1072  O   ASP B 134       5.218  20.221  -8.699  1.00 64.64           O  
ATOM   1073  CG  ASP B 134       6.290  22.582  -4.736  1.00 64.64           C  
ATOM   1074  OD1 ASP B 134       5.745  23.699  -4.871  1.00 64.64           O  
ATOM   1075  OD2 ASP B 134       6.752  22.188  -3.644  1.00 64.64           O  
ATOM   1076  N   GLY B 135       6.369  22.163  -9.172  1.00 60.12           N  
ATOM   1077  CA  GLY B 135       6.887  21.710 -10.453  1.00 60.12           C  
ATOM   1078  C   GLY B 135       7.666  20.412 -10.357  1.00 60.12           C  
ATOM   1079  O   GLY B 135       7.532  19.536 -11.214  1.00 60.12           O  
ATOM   1080  N   ALA B 136       8.470  20.243  -9.322  1.00 65.33           N  
ATOM   1081  CA  ALA B 136       9.273  19.042  -9.106  1.00 65.33           C  
ATOM   1082  C   ALA B 136       8.384  17.813  -8.931  1.00 65.33           C  
ATOM   1083  CB  ALA B 136      10.177  19.218  -7.889  1.00 65.33           C  
ATOM   1084  O   ALA B 136       8.687  16.741  -9.460  1.00 65.33           O  
ATOM   1085  N   ARG B 137       7.321  18.006  -8.299  1.00 72.00           N  
ATOM   1086  CA  ARG B 137       6.390  16.909  -8.059  1.00 72.00           C  
ATOM   1087  C   ARG B 137       5.728  16.459  -9.357  1.00 72.00           C  
ATOM   1088  CB  ARG B 137       5.324  17.321  -7.042  1.00 72.00           C  
ATOM   1089  O   ARG B 137       5.529  15.262  -9.576  1.00 72.00           O  
ATOM   1090  CG  ARG B 137       4.469  16.166  -6.543  1.00 72.00           C  
ATOM   1091  CD  ARG B 137       3.494  16.612  -5.462  1.00 72.00           C  
ATOM   1092  NE  ARG B 137       2.443  17.468  -6.003  1.00 72.00           N  
ATOM   1093  NH1 ARG B 137       0.887  16.934  -4.382  1.00 72.00           N  
ATOM   1094  NH2 ARG B 137       0.348  18.408  -6.052  1.00 72.00           N  
ATOM   1095  CZ  ARG B 137       1.228  17.602  -5.478  1.00 72.00           C  
ATOM   1096  N   ARG B 138       5.426  17.451 -10.148  1.00 72.72           N  
ATOM   1097  CA  ARG B 138       4.793  17.140 -11.426  1.00 72.72           C  
ATOM   1098  C   ARG B 138       5.719  16.310 -12.308  1.00 72.72           C  
ATOM   1099  CB  ARG B 138       4.388  18.425 -12.153  1.00 72.72           C  
ATOM   1100  O   ARG B 138       5.279  15.358 -12.956  1.00 72.72           O  
ATOM   1101  CG  ARG B 138       3.194  19.133 -11.533  1.00 72.72           C  
ATOM   1102  CD  ARG B 138       2.798  20.370 -12.327  1.00 72.72           C  
ATOM   1103  NE  ARG B 138       1.760  21.139 -11.646  1.00 72.72           N  
ATOM   1104  NH1 ARG B 138       1.417  22.614 -13.391  1.00 72.72           N  
ATOM   1105  NH2 ARG B 138       0.199  22.813 -11.459  1.00 72.72           N  
ATOM   1106  CZ  ARG B 138       1.128  22.186 -12.167  1.00 72.72           C  
ATOM   1107  N   VAL B 139       6.923  16.710 -12.309  1.00 74.45           N  
ATOM   1108  CA  VAL B 139       7.911  15.983 -13.099  1.00 74.45           C  
ATOM   1109  C   VAL B 139       8.078  14.570 -12.545  1.00 74.45           C  
ATOM   1110  CB  VAL B 139       9.273  16.713 -13.116  1.00 74.45           C  
ATOM   1111  O   VAL B 139       8.132  13.601 -13.306  1.00 74.45           O  
ATOM   1112  CG1 VAL B 139      10.330  15.868 -13.823  1.00 74.45           C  
ATOM   1113  CG2 VAL B 139       9.138  18.078 -13.788  1.00 74.45           C  
ATOM   1114  N   TRP B 140       8.143  14.491 -11.258  1.00 76.68           N  
ATOM   1115  CA  TRP B 140       8.273  13.197 -10.596  1.00 76.68           C  
ATOM   1116  C   TRP B 140       7.082  12.300 -10.916  1.00 76.68           C  
ATOM   1117  CB  TRP B 140       8.400  13.378  -9.081  1.00 76.68           C  
ATOM   1118  O   TRP B 140       7.254  11.121 -11.236  1.00 76.68           O  
ATOM   1119  CG  TRP B 140       8.736  12.117  -8.343  1.00 76.68           C  
ATOM   1120  CD1 TRP B 140       7.858  11.231  -7.784  1.00 76.68           C  
ATOM   1121  CD2 TRP B 140      10.046  11.605  -8.079  1.00 76.68           C  
ATOM   1122  CE2 TRP B 140       9.886  10.402  -7.356  1.00 76.68           C  
ATOM   1123  CE3 TRP B 140      11.340  12.046  -8.386  1.00 76.68           C  
ATOM   1124  NE1 TRP B 140       8.543  10.197  -7.189  1.00 76.68           N  
ATOM   1125  CH2 TRP B 140      12.230  10.089  -7.247  1.00 76.68           C  
ATOM   1126  CZ2 TRP B 140      10.975   9.635  -6.934  1.00 76.68           C  
ATOM   1127  CZ3 TRP B 140      12.422  11.281  -7.966  1.00 76.68           C  
ATOM   1128  N   THR B 141       5.909  12.889 -10.890  1.00 76.82           N  
ATOM   1129  CA  THR B 141       4.694  12.142 -11.195  1.00 76.82           C  
ATOM   1130  C   THR B 141       4.692  11.682 -12.650  1.00 76.82           C  
ATOM   1131  CB  THR B 141       3.435  12.985 -10.919  1.00 76.82           C  
ATOM   1132  O   THR B 141       4.345  10.536 -12.943  1.00 76.82           O  
ATOM   1133  CG2 THR B 141       2.172  12.136 -11.015  1.00 76.82           C  
ATOM   1134  OG1 THR B 141       3.521  13.546  -9.603  1.00 76.82           O  
ATOM   1135  N   LEU B 142       5.105  12.535 -13.496  1.00 76.38           N  
ATOM   1136  CA  LEU B 142       5.156  12.203 -14.916  1.00 76.38           C  
ATOM   1137  C   LEU B 142       6.132  11.060 -15.173  1.00 76.38           C  
ATOM   1138  CB  LEU B 142       5.561  13.430 -15.739  1.00 76.38           C  
ATOM   1139  O   LEU B 142       5.824  10.132 -15.924  1.00 76.38           O  
ATOM   1140  CG  LEU B 142       5.534  13.265 -17.259  1.00 76.38           C  
ATOM   1141  CD1 LEU B 142       4.178  13.688 -17.814  1.00 76.38           C  
ATOM   1142  CD2 LEU B 142       6.656  14.071 -17.904  1.00 76.38           C  
ATOM   1143  N   MET B 143       7.225  11.078 -14.559  1.00 80.89           N  
ATOM   1144  CA  MET B 143       8.226  10.024 -14.700  1.00 80.89           C  
ATOM   1145  C   MET B 143       7.683   8.689 -14.203  1.00 80.89           C  
ATOM   1146  CB  MET B 143       9.501  10.388 -13.937  1.00 80.89           C  
ATOM   1147  O   MET B 143       7.922   7.649 -14.819  1.00 80.89           O  
ATOM   1148  CG  MET B 143      10.409  11.351 -14.685  1.00 80.89           C  
ATOM   1149  SD  MET B 143      10.853  10.743 -16.358  1.00 80.89           S  
ATOM   1150  CE  MET B 143       9.610  11.612 -17.354  1.00 80.89           C  
ATOM   1151  N   ASN B 144       6.991   8.709 -13.151  1.00 82.13           N  
ATOM   1152  CA  ASN B 144       6.433   7.483 -12.590  1.00 82.13           C  
ATOM   1153  C   ASN B 144       5.311   6.927 -13.462  1.00 82.13           C  
ATOM   1154  CB  ASN B 144       5.928   7.726 -11.166  1.00 82.13           C  
ATOM   1155  O   ASN B 144       5.127   5.711 -13.544  1.00 82.13           O  
ATOM   1156  CG  ASN B 144       7.045   7.717 -10.141  1.00 82.13           C  
ATOM   1157  ND2 ASN B 144       6.886   8.505  -9.085  1.00 82.13           N  
ATOM   1158  OD1 ASN B 144       8.042   7.008 -10.298  1.00 82.13           O  
ATOM   1159  N   VAL B 145       4.562   7.874 -14.105  1.00 72.73           N  
ATOM   1160  CA  VAL B 145       3.532   7.440 -15.042  1.00 72.73           C  
ATOM   1161  C   VAL B 145       4.177   6.708 -16.217  1.00 72.73           C  
ATOM   1162  CB  VAL B 145       2.691   8.631 -15.553  1.00 72.73           C  
ATOM   1163  O   VAL B 145       3.721   5.633 -16.613  1.00 72.73           O  
ATOM   1164  CG1 VAL B 145       1.777   8.196 -16.697  1.00 72.73           C  
ATOM   1165  CG2 VAL B 145       1.873   9.234 -14.412  1.00 72.73           C  
ATOM   1166  N   LEU B 146       5.214   7.256 -16.731  1.00 73.39           N  
ATOM   1167  CA  LEU B 146       5.935   6.654 -17.847  1.00 73.39           C  
ATOM   1168  C   LEU B 146       6.517   5.301 -17.452  1.00 73.39           C  
ATOM   1169  CB  LEU B 146       7.053   7.583 -18.327  1.00 73.39           C  
ATOM   1170  O   LEU B 146       6.444   4.341 -18.222  1.00 73.39           O  
ATOM   1171  CG  LEU B 146       6.612   8.859 -19.047  1.00 73.39           C  
ATOM   1172  CD1 LEU B 146       7.805   9.785 -19.262  1.00 73.39           C  
ATOM   1173  CD2 LEU B 146       5.946   8.520 -20.376  1.00 73.39           C  
ATOM   1174  N   THR B 147       7.082   5.240 -16.250  1.00 77.23           N  
ATOM   1175  CA  THR B 147       7.644   3.994 -15.739  1.00 77.23           C  
ATOM   1176  C   THR B 147       6.559   2.930 -15.596  1.00 77.23           C  
ATOM   1177  CB  THR B 147       8.338   4.209 -14.382  1.00 77.23           C  
ATOM   1178  O   THR B 147       6.778   1.764 -15.932  1.00 77.23           O  
ATOM   1179  CG2 THR B 147       8.964   2.915 -13.873  1.00 77.23           C  
ATOM   1180  OG1 THR B 147       9.364   5.199 -14.528  1.00 77.23           O  
ATOM   1181  N   LEU B 148       5.433   3.339 -15.139  1.00 74.20           N  
ATOM   1182  CA  LEU B 148       4.319   2.409 -14.985  1.00 74.20           C  
ATOM   1183  C   LEU B 148       3.875   1.865 -16.338  1.00 74.20           C  
ATOM   1184  CB  LEU B 148       3.142   3.094 -14.285  1.00 74.20           C  
ATOM   1185  O   LEU B 148       3.667   0.659 -16.490  1.00 74.20           O  
ATOM   1186  CG  LEU B 148       1.897   2.235 -14.057  1.00 74.20           C  
ATOM   1187  CD1 LEU B 148       2.197   1.120 -13.061  1.00 74.20           C  
ATOM   1188  CD2 LEU B 148       0.735   3.096 -13.571  1.00 74.20           C  
ATOM   1189  N   VAL B 149       3.707   2.735 -17.253  1.00 61.89           N  
ATOM   1190  CA  VAL B 149       3.278   2.339 -18.591  1.00 61.89           C  
ATOM   1191  C   VAL B 149       4.276   1.345 -19.181  1.00 61.89           C  
ATOM   1192  CB  VAL B 149       3.129   3.562 -19.524  1.00 61.89           C  
ATOM   1193  O   VAL B 149       3.881   0.332 -19.763  1.00 61.89           O  
ATOM   1194  CG1 VAL B 149       2.884   3.116 -20.964  1.00 61.89           C  
ATOM   1195  CG2 VAL B 149       1.996   4.466 -19.041  1.00 61.89           C  
ATOM   1196  N   TYR B 150       5.506   1.620 -19.000  1.00 60.46           N  
ATOM   1197  CA  TYR B 150       6.559   0.734 -19.484  1.00 60.46           C  
ATOM   1198  C   TYR B 150       6.465  -0.636 -18.823  1.00 60.46           C  
ATOM   1199  CB  TYR B 150       7.939   1.346 -19.223  1.00 60.46           C  
ATOM   1200  O   TYR B 150       6.535  -1.664 -19.500  1.00 60.46           O  
ATOM   1201  CG  TYR B 150       9.086   0.449 -19.622  1.00 60.46           C  
ATOM   1202  CD1 TYR B 150       9.765  -0.310 -18.672  1.00 60.46           C  
ATOM   1203  CD2 TYR B 150       9.492   0.360 -20.949  1.00 60.46           C  
ATOM   1204  CE1 TYR B 150      10.824  -1.136 -19.035  1.00 60.46           C  
ATOM   1205  CE2 TYR B 150      10.550  -0.463 -21.324  1.00 60.46           C  
ATOM   1206  OH  TYR B 150      12.255  -2.022 -20.726  1.00 60.46           O  
ATOM   1207  CZ  TYR B 150      11.208  -1.206 -20.361  1.00 60.46           C  
ATOM   1208  N   LYS B 151       6.234  -0.753 -17.571  1.00 66.23           N  
ATOM   1209  CA  LYS B 151       6.226  -1.996 -16.805  1.00 66.23           C  
ATOM   1210  C   LYS B 151       4.943  -2.785 -17.051  1.00 66.23           C  
ATOM   1211  CB  LYS B 151       6.385  -1.706 -15.311  1.00 66.23           C  
ATOM   1212  O   LYS B 151       4.948  -4.017 -17.002  1.00 66.23           O  
ATOM   1213  CG  LYS B 151       7.776  -1.234 -14.917  1.00 66.23           C  
ATOM   1214  CD  LYS B 151       8.786  -2.374 -14.959  1.00 66.23           C  
ATOM   1215  CE  LYS B 151      10.165  -1.917 -14.500  1.00 66.23           C  
ATOM   1216  NZ  LYS B 151      11.173  -3.015 -14.599  1.00 66.23           N  
ATOM   1217  N   VAL B 152       3.890  -2.018 -17.301  1.00 56.60           N  
ATOM   1218  CA  VAL B 152       2.637  -2.690 -17.628  1.00 56.60           C  
ATOM   1219  C   VAL B 152       2.797  -3.480 -18.925  1.00 56.60           C  
ATOM   1220  CB  VAL B 152       1.470  -1.686 -17.756  1.00 56.60           C  
ATOM   1221  O   VAL B 152       2.269  -4.587 -19.054  1.00 56.60           O  
ATOM   1222  CG1 VAL B 152       0.249  -2.353 -18.386  1.00 56.60           C  
ATOM   1223  CG2 VAL B 152       1.117  -1.102 -16.389  1.00 56.60           C  
ATOM   1224  N   TYR B 153       3.606  -3.004 -19.804  1.00 49.94           N  
ATOM   1225  CA  TYR B 153       3.737  -3.644 -21.108  1.00 49.94           C  
ATOM   1226  C   TYR B 153       4.872  -4.662 -21.105  1.00 49.94           C  
ATOM   1227  CB  TYR B 153       3.978  -2.597 -22.200  1.00 49.94           C  
ATOM   1228  O   TYR B 153       4.765  -5.723 -21.724  1.00 49.94           O  
ATOM   1229  CG  TYR B 153       2.716  -1.930 -22.691  1.00 49.94           C  
ATOM   1230  CD1 TYR B 153       1.915  -2.536 -23.656  1.00 49.94           C  
ATOM   1231  CD2 TYR B 153       2.323  -0.693 -22.192  1.00 49.94           C  
ATOM   1232  CE1 TYR B 153       0.752  -1.925 -24.113  1.00 49.94           C  
ATOM   1233  CE2 TYR B 153       1.162  -0.072 -22.641  1.00 49.94           C  
ATOM   1234  OH  TYR B 153      -0.766  -0.085 -24.049  1.00 49.94           O  
ATOM   1235  CZ  TYR B 153       0.384  -0.695 -23.600  1.00 49.94           C  
ATOM   1236  N   TYR B 154       5.920  -4.386 -20.325  1.00 46.61           N  
ATOM   1237  CA  TYR B 154       7.113  -5.215 -20.455  1.00 46.61           C  
ATOM   1238  C   TYR B 154       7.499  -5.829 -19.114  1.00 46.61           C  
ATOM   1239  CB  TYR B 154       8.281  -4.394 -21.009  1.00 46.61           C  
ATOM   1240  O   TYR B 154       8.362  -6.708 -19.052  1.00 46.61           O  
ATOM   1241  CG  TYR B 154       8.086  -3.949 -22.438  1.00 46.61           C  
ATOM   1242  CD1 TYR B 154       8.294  -4.829 -23.497  1.00 46.61           C  
ATOM   1243  CD2 TYR B 154       7.694  -2.647 -22.731  1.00 46.61           C  
ATOM   1244  CE1 TYR B 154       8.117  -4.422 -24.815  1.00 46.61           C  
ATOM   1245  CE2 TYR B 154       7.514  -2.229 -24.046  1.00 46.61           C  
ATOM   1246  OH  TYR B 154       7.551  -2.715 -26.383  1.00 46.61           O  
ATOM   1247  CZ  TYR B 154       7.728  -3.123 -25.079  1.00 46.61           C  
ATOM   1248  N   GLY B 155       6.787  -5.435 -18.141  1.00 46.77           N  
ATOM   1249  CA  GLY B 155       7.257  -5.817 -16.819  1.00 46.77           C  
ATOM   1250  C   GLY B 155       6.500  -6.995 -16.235  1.00 46.77           C  
ATOM   1251  O   GLY B 155       5.502  -7.442 -16.803  1.00 46.77           O  
ATOM   1252  N   ASN B 156       7.082  -7.539 -15.142  1.00 57.41           N  
ATOM   1253  CA  ASN B 156       6.437  -8.574 -14.340  1.00 57.41           C  
ATOM   1254  C   ASN B 156       5.437  -7.977 -13.354  1.00 57.41           C  
ATOM   1255  CB  ASN B 156       7.484  -9.407 -13.596  1.00 57.41           C  
ATOM   1256  O   ASN B 156       5.392  -6.759 -13.170  1.00 57.41           O  
ATOM   1257  CG  ASN B 156       8.376 -10.196 -14.534  1.00 57.41           C  
ATOM   1258  ND2 ASN B 156       9.581 -10.515 -14.077  1.00 57.41           N  
ATOM   1259  OD1 ASN B 156       7.986 -10.514 -15.660  1.00 57.41           O  
ATOM   1260  N   ALA B 157       4.582  -8.800 -12.863  1.00 59.81           N  
ATOM   1261  CA  ALA B 157       3.545  -8.368 -11.929  1.00 59.81           C  
ATOM   1262  C   ALA B 157       4.152  -7.634 -10.737  1.00 59.81           C  
ATOM   1263  CB  ALA B 157       2.726  -9.564 -11.453  1.00 59.81           C  
ATOM   1264  O   ALA B 157       3.585  -6.654 -10.249  1.00 59.81           O  
ATOM   1265  N   LEU B 158       5.317  -8.070 -10.306  1.00 68.93           N  
ATOM   1266  CA  LEU B 158       5.998  -7.442  -9.179  1.00 68.93           C  
ATOM   1267  C   LEU B 158       6.408  -6.013  -9.520  1.00 68.93           C  
ATOM   1268  CB  LEU B 158       7.230  -8.255  -8.775  1.00 68.93           C  
ATOM   1269  O   LEU B 158       6.132  -5.084  -8.757  1.00 68.93           O  
ATOM   1270  CG  LEU B 158       8.070  -7.690  -7.629  1.00 68.93           C  
ATOM   1271  CD1 LEU B 158       7.274  -7.711  -6.328  1.00 68.93           C  
ATOM   1272  CD2 LEU B 158       9.369  -8.475  -7.479  1.00 68.93           C  
ATOM   1273  N   ASP B 159       6.968  -5.891 -10.671  1.00 69.64           N  
ATOM   1274  CA  ASP B 159       7.439  -4.576 -11.096  1.00 69.64           C  
ATOM   1275  C   ASP B 159       6.270  -3.624 -11.334  1.00 69.64           C  
ATOM   1276  CB  ASP B 159       8.289  -4.693 -12.363  1.00 69.64           C  
ATOM   1277  O   ASP B 159       6.374  -2.424 -11.067  1.00 69.64           O  
ATOM   1278  CG  ASP B 159       9.616  -5.392 -12.125  1.00 69.64           C  
ATOM   1279  OD1 ASP B 159      10.164  -5.294 -11.006  1.00 69.64           O  
ATOM   1280  OD2 ASP B 159      10.119  -6.043 -13.065  1.00 69.64           O  
ATOM   1281  N   GLN B 160       5.243  -4.175 -11.832  1.00 71.40           N  
ATOM   1282  CA  GLN B 160       4.041  -3.376 -12.046  1.00 71.40           C  
ATOM   1283  C   GLN B 160       3.488  -2.850 -10.725  1.00 71.40           C  
ATOM   1284  CB  GLN B 160       2.974  -4.196 -12.773  1.00 71.40           C  
ATOM   1285  O   GLN B 160       3.106  -1.682 -10.628  1.00 71.40           O  
ATOM   1286  CG  GLN B 160       2.451  -3.537 -14.042  1.00 71.40           C  
ATOM   1287  CD  GLN B 160       1.423  -4.387 -14.765  1.00 71.40           C  
ATOM   1288  NE2 GLN B 160       0.838  -3.838 -15.824  1.00 71.40           N  
ATOM   1289  OE1 GLN B 160       1.158  -5.529 -14.375  1.00 71.40           O  
ATOM   1290  N   ALA B 161       3.465  -3.700  -9.797  1.00 78.98           N  
ATOM   1291  CA  ALA B 161       2.921  -3.327  -8.493  1.00 78.98           C  
ATOM   1292  C   ALA B 161       3.772  -2.245  -7.834  1.00 78.98           C  
ATOM   1293  CB  ALA B 161       2.826  -4.551  -7.586  1.00 78.98           C  
ATOM   1294  O   ALA B 161       3.240  -1.281  -7.278  1.00 78.98           O  
ATOM   1295  N   ILE B 162       5.057  -2.375  -7.872  1.00 82.80           N  
ATOM   1296  CA  ILE B 162       5.968  -1.411  -7.265  1.00 82.80           C  
ATOM   1297  C   ILE B 162       5.867  -0.075  -7.997  1.00 82.80           C  
ATOM   1298  CB  ILE B 162       7.426  -1.923  -7.282  1.00 82.80           C  
ATOM   1299  O   ILE B 162       5.945   0.988  -7.375  1.00 82.80           O  
ATOM   1300  CG1 ILE B 162       7.574  -3.143  -6.367  1.00 82.80           C  
ATOM   1301  CG2 ILE B 162       8.394  -0.809  -6.871  1.00 82.80           C  
ATOM   1302  CD1 ILE B 162       8.949  -3.795  -6.422  1.00 82.80           C  
ATOM   1303  N   SER B 163       5.730  -0.190  -9.319  1.00 81.20           N  
ATOM   1304  CA  SER B 163       5.558   1.030 -10.101  1.00 81.20           C  
ATOM   1305  C   SER B 163       4.256   1.738  -9.741  1.00 81.20           C  
ATOM   1306  CB  SER B 163       5.581   0.716 -11.597  1.00 81.20           C  
ATOM   1307  O   SER B 163       4.201   2.969  -9.711  1.00 81.20           O  
ATOM   1308  OG  SER B 163       4.540  -0.182 -11.939  1.00 81.20           O  
ATOM   1309  N   MET B 164       3.211   1.013  -9.590  1.00 83.86           N  
ATOM   1310  CA  MET B 164       1.944   1.592  -9.153  1.00 83.86           C  
ATOM   1311  C   MET B 164       2.089   2.252  -7.786  1.00 83.86           C  
ATOM   1312  CB  MET B 164       0.852   0.521  -9.104  1.00 83.86           C  
ATOM   1313  O   MET B 164       1.538   3.329  -7.551  1.00 83.86           O  
ATOM   1314  CG  MET B 164       0.142   0.308 -10.431  1.00 83.86           C  
ATOM   1315  SD  MET B 164      -0.572   1.859 -11.104  1.00 83.86           S  
ATOM   1316  CE  MET B 164      -2.342   1.505 -10.913  1.00 83.86           C  
ATOM   1317  N   TRP B 165       2.776   1.548  -6.862  1.00 89.61           N  
ATOM   1318  CA  TRP B 165       3.085   2.133  -5.562  1.00 89.61           C  
ATOM   1319  C   TRP B 165       3.778   3.482  -5.723  1.00 89.61           C  
ATOM   1320  CB  TRP B 165       3.966   1.187  -4.741  1.00 89.61           C  
ATOM   1321  O   TRP B 165       3.399   4.463  -5.077  1.00 89.61           O  
ATOM   1322  CG  TRP B 165       4.584   1.825  -3.533  1.00 89.61           C  
ATOM   1323  CD1 TRP B 165       3.997   2.021  -2.313  1.00 89.61           C  
ATOM   1324  CD2 TRP B 165       5.908   2.356  -3.431  1.00 89.61           C  
ATOM   1325  CE2 TRP B 165       6.058   2.858  -2.119  1.00 89.61           C  
ATOM   1326  CE3 TRP B 165       6.985   2.456  -4.322  1.00 89.61           C  
ATOM   1327  NE1 TRP B 165       4.878   2.641  -1.458  1.00 89.61           N  
ATOM   1328  CH2 TRP B 165       8.280   3.536  -2.568  1.00 89.61           C  
ATOM   1329  CZ2 TRP B 165       7.243   3.451  -1.676  1.00 89.61           C  
ATOM   1330  CZ3 TRP B 165       8.163   3.046  -3.880  1.00 89.61           C  
ATOM   1331  N   ALA B 166       4.777   3.488  -6.569  1.00 87.12           N  
ATOM   1332  CA  ALA B 166       5.554   4.706  -6.787  1.00 87.12           C  
ATOM   1333  C   ALA B 166       4.671   5.833  -7.314  1.00 87.12           C  
ATOM   1334  CB  ALA B 166       6.704   4.438  -7.755  1.00 87.12           C  
ATOM   1335  O   ALA B 166       4.849   6.995  -6.941  1.00 87.12           O  
ATOM   1336  N   LEU B 167       3.786   5.452  -8.120  1.00 83.34           N  
ATOM   1337  CA  LEU B 167       2.873   6.447  -8.672  1.00 83.34           C  
ATOM   1338  C   LEU B 167       1.956   7.004  -7.589  1.00 83.34           C  
ATOM   1339  CB  LEU B 167       2.037   5.839  -9.802  1.00 83.34           C  
ATOM   1340  O   LEU B 167       1.747   8.217  -7.510  1.00 83.34           O  
ATOM   1341  CG  LEU B 167       1.119   6.800 -10.559  1.00 83.34           C  
ATOM   1342  CD1 LEU B 167       1.537   6.888 -12.023  1.00 83.34           C  
ATOM   1343  CD2 LEU B 167      -0.335   6.357 -10.438  1.00 83.34           C  
ATOM   1344  N   ILE B 168       1.440   6.213  -6.808  1.00 84.14           N  
ATOM   1345  CA  ILE B 168       0.534   6.624  -5.741  1.00 84.14           C  
ATOM   1346  C   ILE B 168       1.256   7.574  -4.789  1.00 84.14           C  
ATOM   1347  CB  ILE B 168      -0.017   5.405  -4.967  1.00 84.14           C  
ATOM   1348  O   ILE B 168       0.713   8.615  -4.410  1.00 84.14           O  
ATOM   1349  CG1 ILE B 168      -0.964   4.591  -5.857  1.00 84.14           C  
ATOM   1350  CG2 ILE B 168      -0.721   5.854  -3.684  1.00 84.14           C  
ATOM   1351  CD1 ILE B 168      -1.405   3.269  -5.244  1.00 84.14           C  
ATOM   1352  N   ILE B 169       2.451   7.242  -4.402  1.00 84.70           N  
ATOM   1353  CA  ILE B 169       3.226   8.038  -3.456  1.00 84.70           C  
ATOM   1354  C   ILE B 169       3.589   9.380  -4.086  1.00 84.70           C  
ATOM   1355  CB  ILE B 169       4.504   7.294  -3.006  1.00 84.70           C  
ATOM   1356  O   ILE B 169       3.633  10.404  -3.399  1.00 84.70           O  
ATOM   1357  CG1 ILE B 169       4.145   6.138  -2.064  1.00 84.70           C  
ATOM   1358  CG2 ILE B 169       5.484   8.262  -2.337  1.00 84.70           C  
ATOM   1359  CD1 ILE B 169       3.564   6.585  -0.730  1.00 84.70           C  
ATOM   1360  N   SER B 170       3.826   9.372  -5.356  1.00 80.93           N  
ATOM   1361  CA  SER B 170       4.203  10.606  -6.037  1.00 80.93           C  
ATOM   1362  C   SER B 170       3.059  11.615  -6.028  1.00 80.93           C  
ATOM   1363  CB  SER B 170       4.626  10.316  -7.478  1.00 80.93           C  
ATOM   1364  O   SER B 170       3.291  12.824  -5.977  1.00 80.93           O  
ATOM   1365  OG  SER B 170       3.521   9.872  -8.247  1.00 80.93           O  
ATOM   1366  N   VAL B 171       1.838  11.131  -6.034  1.00 76.17           N  
ATOM   1367  CA  VAL B 171       0.674  12.008  -6.103  1.00 76.17           C  
ATOM   1368  C   VAL B 171       0.209  12.363  -4.693  1.00 76.17           C  
ATOM   1369  CB  VAL B 171      -0.481  11.356  -6.897  1.00 76.17           C  
ATOM   1370  O   VAL B 171      -0.353  13.437  -4.470  1.00 76.17           O  
ATOM   1371  CG1 VAL B 171      -1.720  12.250  -6.880  1.00 76.17           C  
ATOM   1372  CG2 VAL B 171      -0.046  11.068  -8.332  1.00 76.17           C  
ATOM   1373  N   THR B 172       0.465  11.590  -3.720  1.00 75.93           N  
ATOM   1374  CA  THR B 172      -0.181  11.741  -2.421  1.00 75.93           C  
ATOM   1375  C   THR B 172       0.812  12.253  -1.380  1.00 75.93           C  
ATOM   1376  CB  THR B 172      -0.790  10.410  -1.942  1.00 75.93           C  
ATOM   1377  O   THR B 172       0.422  12.609  -0.266  1.00 75.93           O  
ATOM   1378  CG2 THR B 172      -1.996  10.021  -2.791  1.00 75.93           C  
ATOM   1379  OG1 THR B 172       0.199   9.378  -2.034  1.00 75.93           O  
ATOM   1380  N   SER B 173       2.168  12.330  -1.753  1.00 75.36           N  
ATOM   1381  CA  SER B 173       3.090  12.691  -0.682  1.00 75.36           C  
ATOM   1382  C   SER B 173       4.127  13.700  -1.162  1.00 75.36           C  
ATOM   1383  CB  SER B 173       3.791  11.447  -0.135  1.00 75.36           C  
ATOM   1384  O   SER B 173       4.489  13.714  -2.340  1.00 75.36           O  
ATOM   1385  OG  SER B 173       4.807  11.806   0.785  1.00 75.36           O  
ATOM   1386  N   ASN B 174       4.529  14.555  -0.176  1.00 72.11           N  
ATOM   1387  CA  ASN B 174       5.622  15.492  -0.415  1.00 72.11           C  
ATOM   1388  C   ASN B 174       6.976  14.870  -0.086  1.00 72.11           C  
ATOM   1389  CB  ASN B 174       5.416  16.775   0.393  1.00 72.11           C  
ATOM   1390  O   ASN B 174       8.020  15.427  -0.431  1.00 72.11           O  
ATOM   1391  CG  ASN B 174       4.225  17.582  -0.085  1.00 72.11           C  
ATOM   1392  ND2 ASN B 174       3.597  18.311   0.829  1.00 72.11           N  
ATOM   1393  OD1 ASN B 174       3.872  17.549  -1.267  1.00 72.11           O  
ATOM   1394  N   TYR B 175       6.901  13.742   0.570  1.00 73.36           N  
ATOM   1395  CA  TYR B 175       8.115  13.068   1.016  1.00 73.36           C  
ATOM   1396  C   TYR B 175       8.410  11.847   0.152  1.00 73.36           C  
ATOM   1397  CB  TYR B 175       7.990  12.650   2.484  1.00 73.36           C  
ATOM   1398  O   TYR B 175       8.752  10.781   0.669  1.00 73.36           O  
ATOM   1399  CG  TYR B 175       7.714  13.801   3.421  1.00 73.36           C  
ATOM   1400  CD1 TYR B 175       8.737  14.654   3.829  1.00 73.36           C  
ATOM   1401  CD2 TYR B 175       6.430  14.038   3.900  1.00 73.36           C  
ATOM   1402  CE1 TYR B 175       8.488  15.715   4.693  1.00 73.36           C  
ATOM   1403  CE2 TYR B 175       6.169  15.096   4.765  1.00 73.36           C  
ATOM   1404  OH  TYR B 175       6.950  16.976   6.011  1.00 73.36           O  
ATOM   1405  CZ  TYR B 175       7.202  15.927   5.155  1.00 73.36           C  
ATOM   1406  N   SER B 176       8.303  12.033  -1.210  1.00 72.85           N  
ATOM   1407  CA  SER B 176       8.445  10.914  -2.136  1.00 72.85           C  
ATOM   1408  C   SER B 176       9.865  10.360  -2.120  1.00 72.85           C  
ATOM   1409  CB  SER B 176       8.072  11.343  -3.556  1.00 72.85           C  
ATOM   1410  O   SER B 176      10.064   9.147  -2.212  1.00 72.85           O  
ATOM   1411  OG  SER B 176       8.918  12.389  -4.004  1.00 72.85           O  
ATOM   1412  N   GLY B 177      10.817  11.242  -1.886  1.00 72.07           N  
ATOM   1413  CA  GLY B 177      12.201  10.794  -1.857  1.00 72.07           C  
ATOM   1414  C   GLY B 177      12.508   9.882  -0.685  1.00 72.07           C  
ATOM   1415  O   GLY B 177      13.105   8.817  -0.860  1.00 72.07           O  
ATOM   1416  N   VAL B 178      12.035  10.197   0.502  1.00 77.35           N  
ATOM   1417  CA  VAL B 178      12.276   9.430   1.720  1.00 77.35           C  
ATOM   1418  C   VAL B 178      11.565   8.081   1.630  1.00 77.35           C  
ATOM   1419  CB  VAL B 178      11.807  10.197   2.976  1.00 77.35           C  
ATOM   1420  O   VAL B 178      12.157   7.040   1.924  1.00 77.35           O  
ATOM   1421  CG1 VAL B 178      11.976   9.338   4.228  1.00 77.35           C  
ATOM   1422  CG2 VAL B 178      12.577  11.509   3.118  1.00 77.35           C  
ATOM   1423  N   VAL B 179      10.364   8.112   1.171  1.00 84.98           N  
ATOM   1424  CA  VAL B 179       9.555   6.899   1.109  1.00 84.98           C  
ATOM   1425  C   VAL B 179      10.134   5.946   0.066  1.00 84.98           C  
ATOM   1426  CB  VAL B 179       8.079   7.216   0.780  1.00 84.98           C  
ATOM   1427  O   VAL B 179      10.139   4.728   0.263  1.00 84.98           O  
ATOM   1428  CG1 VAL B 179       7.276   5.929   0.605  1.00 84.98           C  
ATOM   1429  CG2 VAL B 179       7.465   8.089   1.873  1.00 84.98           C  
ATOM   1430  N   THR B 180      10.646   6.508  -0.985  1.00 83.81           N  
ATOM   1431  CA  THR B 180      11.270   5.697  -2.025  1.00 83.81           C  
ATOM   1432  C   THR B 180      12.538   5.027  -1.502  1.00 83.81           C  
ATOM   1433  CB  THR B 180      11.609   6.545  -3.266  1.00 83.81           C  
ATOM   1434  O   THR B 180      12.813   3.870  -1.825  1.00 83.81           O  
ATOM   1435  CG2 THR B 180      12.140   5.673  -4.399  1.00 83.81           C  
ATOM   1436  OG1 THR B 180      10.428   7.222  -3.712  1.00 83.81           O  
ATOM   1437  N   THR B 181      13.222   5.765  -0.747  1.00 84.66           N  
ATOM   1438  CA  THR B 181      14.425   5.202  -0.143  1.00 84.66           C  
ATOM   1439  C   THR B 181      14.074   4.034   0.774  1.00 84.66           C  
ATOM   1440  CB  THR B 181      15.202   6.268   0.652  1.00 84.66           C  
ATOM   1441  O   THR B 181      14.748   3.002   0.759  1.00 84.66           O  
ATOM   1442  CG2 THR B 181      16.517   5.706   1.184  1.00 84.66           C  
ATOM   1443  OG1 THR B 181      15.483   7.383  -0.203  1.00 84.66           O  
ATOM   1444  N   VAL B 182      13.110   4.179   1.546  1.00 86.89           N  
ATOM   1445  CA  VAL B 182      12.662   3.126   2.451  1.00 86.89           C  
ATOM   1446  C   VAL B 182      12.225   1.904   1.647  1.00 86.89           C  
ATOM   1447  CB  VAL B 182      11.506   3.609   3.356  1.00 86.89           C  
ATOM   1448  O   VAL B 182      12.513   0.767   2.029  1.00 86.89           O  
ATOM   1449  CG1 VAL B 182      10.957   2.455   4.193  1.00 86.89           C  
ATOM   1450  CG2 VAL B 182      11.976   4.751   4.257  1.00 86.89           C  
ATOM   1451  N   MET B 183      11.571   2.167   0.542  1.00 87.79           N  
ATOM   1452  CA  MET B 183      11.133   1.080  -0.328  1.00 87.79           C  
ATOM   1453  C   MET B 183      12.328   0.335  -0.913  1.00 87.79           C  
ATOM   1454  CB  MET B 183      10.248   1.616  -1.455  1.00 87.79           C  
ATOM   1455  O   MET B 183      12.327  -0.895  -0.976  1.00 87.79           O  
ATOM   1456  CG  MET B 183       9.717   0.536  -2.383  1.00 87.79           C  
ATOM   1457  SD  MET B 183       8.552  -0.605  -1.542  1.00 87.79           S  
ATOM   1458  CE  MET B 183       7.866  -1.478  -2.977  1.00 87.79           C  
ATOM   1459  N   PHE B 184      13.305   1.072  -1.341  1.00 84.88           N  
ATOM   1460  CA  PHE B 184      14.510   0.451  -1.878  1.00 84.88           C  
ATOM   1461  C   PHE B 184      15.211  -0.383  -0.812  1.00 84.88           C  
ATOM   1462  CB  PHE B 184      15.467   1.516  -2.424  1.00 84.88           C  
ATOM   1463  O   PHE B 184      15.715  -1.471  -1.100  1.00 84.88           O  
ATOM   1464  CG  PHE B 184      15.175   1.925  -3.842  1.00 84.88           C  
ATOM   1465  CD1 PHE B 184      15.399   1.045  -4.894  1.00 84.88           C  
ATOM   1466  CD2 PHE B 184      14.676   3.190  -4.124  1.00 84.88           C  
ATOM   1467  CE1 PHE B 184      15.129   1.420  -6.208  1.00 84.88           C  
ATOM   1468  CE2 PHE B 184      14.404   3.572  -5.435  1.00 84.88           C  
ATOM   1469  CZ  PHE B 184      14.633   2.686  -6.475  1.00 84.88           C  
ATOM   1470  N   LEU B 185      15.240   0.156   0.372  1.00 85.86           N  
ATOM   1471  CA  LEU B 185      15.815  -0.583   1.490  1.00 85.86           C  
ATOM   1472  C   LEU B 185      15.021  -1.855   1.767  1.00 85.86           C  
ATOM   1473  CB  LEU B 185      15.856   0.291   2.746  1.00 85.86           C  
ATOM   1474  O   LEU B 185      15.602  -2.925   1.960  1.00 85.86           O  
ATOM   1475  CG  LEU B 185      16.527  -0.322   3.977  1.00 85.86           C  
ATOM   1476  CD1 LEU B 185      18.025  -0.484   3.738  1.00 85.86           C  
ATOM   1477  CD2 LEU B 185      16.267   0.536   5.210  1.00 85.86           C  
ATOM   1478  N   ALA B 186      13.764  -1.752   1.756  1.00 87.17           N  
ATOM   1479  CA  ALA B 186      12.902  -2.911   1.973  1.00 87.17           C  
ATOM   1480  C   ALA B 186      13.155  -3.987   0.920  1.00 87.17           C  
ATOM   1481  CB  ALA B 186      11.434  -2.493   1.960  1.00 87.17           C  
ATOM   1482  O   ALA B 186      13.293  -5.167   1.251  1.00 87.17           O  
ATOM   1483  N   ARG B 187      13.213  -3.570  -0.306  1.00 82.35           N  
ATOM   1484  CA  ARG B 187      13.496  -4.494  -1.400  1.00 82.35           C  
ATOM   1485  C   ARG B 187      14.854  -5.162  -1.214  1.00 82.35           C  
ATOM   1486  CB  ARG B 187      13.449  -3.766  -2.745  1.00 82.35           C  
ATOM   1487  O   ARG B 187      14.995  -6.366  -1.437  1.00 82.35           O  
ATOM   1488  CG  ARG B 187      13.344  -4.694  -3.944  1.00 82.35           C  
ATOM   1489  CD  ARG B 187      13.199  -3.918  -5.246  1.00 82.35           C  
ATOM   1490  NE  ARG B 187      13.440  -4.767  -6.409  1.00 82.35           N  
ATOM   1491  NH1 ARG B 187      12.645  -3.240  -7.949  1.00 82.35           N  
ATOM   1492  NH2 ARG B 187      13.432  -5.276  -8.649  1.00 82.35           N  
ATOM   1493  CZ  ARG B 187      13.172  -4.426  -7.666  1.00 82.35           C  
ATOM   1494  N   GLY B 188      15.771  -4.408  -0.871  1.00 78.48           N  
ATOM   1495  CA  GLY B 188      17.105  -4.934  -0.626  1.00 78.48           C  
ATOM   1496  C   GLY B 188      17.141  -5.981   0.472  1.00 78.48           C  
ATOM   1497  O   GLY B 188      17.779  -7.024   0.320  1.00 78.48           O  
ATOM   1498  N   ILE B 189      16.448  -5.705   1.536  1.00 79.50           N  
ATOM   1499  CA  ILE B 189      16.399  -6.614   2.675  1.00 79.50           C  
ATOM   1500  C   ILE B 189      15.733  -7.925   2.261  1.00 79.50           C  
ATOM   1501  CB  ILE B 189      15.646  -5.985   3.869  1.00 79.50           C  
ATOM   1502  O   ILE B 189      16.233  -9.008   2.574  1.00 79.50           O  
ATOM   1503  CG1 ILE B 189      16.442  -4.806   4.440  1.00 79.50           C  
ATOM   1504  CG2 ILE B 189      15.373  -7.036   4.949  1.00 79.50           C  
ATOM   1505  CD1 ILE B 189      15.690  -4.003   5.492  1.00 79.50           C  
ATOM   1506  N   VAL B 190      14.650  -7.855   1.535  1.00 76.44           N  
ATOM   1507  CA  VAL B 190      13.907  -9.042   1.124  1.00 76.44           C  
ATOM   1508  C   VAL B 190      14.748  -9.867   0.152  1.00 76.44           C  
ATOM   1509  CB  VAL B 190      12.555  -8.670   0.475  1.00 76.44           C  
ATOM   1510  O   VAL B 190      14.801 -11.094   0.254  1.00 76.44           O  
ATOM   1511  CG1 VAL B 190      11.893  -9.902  -0.138  1.00 76.44           C  
ATOM   1512  CG2 VAL B 190      11.632  -8.019   1.504  1.00 76.44           C  
ATOM   1513  N   PHE B 191      15.349  -9.184  -0.778  1.00 67.84           N  
ATOM   1514  CA  PHE B 191      16.186  -9.877  -1.750  1.00 67.84           C  
ATOM   1515  C   PHE B 191      17.342 -10.590  -1.059  1.00 67.84           C  
ATOM   1516  CB  PHE B 191      16.725  -8.895  -2.795  1.00 67.84           C  
ATOM   1517  O   PHE B 191      17.693 -11.714  -1.425  1.00 67.84           O  
ATOM   1518  CG  PHE B 191      17.339  -9.562  -3.996  1.00 67.84           C  
ATOM   1519  CD1 PHE B 191      18.715  -9.730  -4.087  1.00 67.84           C  
ATOM   1520  CD2 PHE B 191      16.540 -10.022  -5.034  1.00 67.84           C  
ATOM   1521  CE1 PHE B 191      19.287 -10.347  -5.197  1.00 67.84           C  
ATOM   1522  CE2 PHE B 191      17.104 -10.639  -6.147  1.00 67.84           C  
ATOM   1523  CZ  PHE B 191      18.477 -10.800  -6.227  1.00 67.84           C  
ATOM   1524  N   MET B 192      17.903  -9.955  -0.109  1.00 67.54           N  
ATOM   1525  CA  MET B 192      18.988 -10.558   0.659  1.00 67.54           C  
ATOM   1526  C   MET B 192      18.487 -11.753   1.464  1.00 67.54           C  
ATOM   1527  CB  MET B 192      19.624  -9.528   1.594  1.00 67.54           C  
ATOM   1528  O   MET B 192      19.181 -12.764   1.579  1.00 67.54           O  
ATOM   1529  CG  MET B 192      20.625  -8.613   0.907  1.00 67.54           C  
ATOM   1530  SD  MET B 192      22.154  -9.494   0.404  1.00 67.54           S  
ATOM   1531  CE  MET B 192      23.086  -9.432   1.959  1.00 67.54           C  
ATOM   1532  N   CYS B 193      17.327 -11.670   2.004  1.00 66.51           N  
ATOM   1533  CA  CYS B 193      16.742 -12.746   2.795  1.00 66.51           C  
ATOM   1534  C   CYS B 193      16.415 -13.951   1.921  1.00 66.51           C  
ATOM   1535  CB  CYS B 193      15.479 -12.262   3.507  1.00 66.51           C  
ATOM   1536  O   CYS B 193      16.612 -15.095   2.334  1.00 66.51           O  
ATOM   1537  SG  CYS B 193      15.805 -11.173   4.910  1.00 66.51           S  
ATOM   1538  N   VAL B 194      15.895 -13.729   0.751  1.00 58.83           N  
ATOM   1539  CA  VAL B 194      15.551 -14.799  -0.180  1.00 58.83           C  
ATOM   1540  C   VAL B 194      16.814 -15.550  -0.595  1.00 58.83           C  
ATOM   1541  CB  VAL B 194      14.821 -14.252  -1.428  1.00 58.83           C  
ATOM   1542  O   VAL B 194      16.787 -16.769  -0.777  1.00 58.83           O  
ATOM   1543  CG1 VAL B 194      14.680 -15.341  -2.490  1.00 58.83           C  
ATOM   1544  CG2 VAL B 194      13.452 -13.695  -1.044  1.00 58.83           C  
ATOM   1545  N   GLU B 195      17.839 -14.837  -0.715  1.00 55.06           N  
ATOM   1546  CA  GLU B 195      19.100 -15.449  -1.121  1.00 55.06           C  
ATOM   1547  C   GLU B 195      19.695 -16.288   0.007  1.00 55.06           C  
ATOM   1548  CB  GLU B 195      20.100 -14.378  -1.564  1.00 55.06           C  
ATOM   1549  O   GLU B 195      20.239 -17.367  -0.236  1.00 55.06           O  
ATOM   1550  CG  GLU B 195      21.182 -14.896  -2.500  1.00 55.06           C  
ATOM   1551  CD  GLU B 195      21.357 -14.042  -3.746  1.00 55.06           C  
ATOM   1552  OE1 GLU B 195      22.121 -14.441  -4.653  1.00 55.06           O  
ATOM   1553  OE2 GLU B 195      20.726 -12.963  -3.814  1.00 55.06           O  
ATOM   1554  N   TYR B 196      19.512 -15.862   1.227  1.00 59.54           N  
ATOM   1555  CA  TYR B 196      20.170 -16.528   2.345  1.00 59.54           C  
ATOM   1556  C   TYR B 196      19.222 -17.502   3.035  1.00 59.54           C  
ATOM   1557  CB  TYR B 196      20.687 -15.500   3.355  1.00 59.54           C  
ATOM   1558  O   TYR B 196      19.658 -18.509   3.598  1.00 59.54           O  
ATOM   1559  CG  TYR B 196      21.893 -14.729   2.873  1.00 59.54           C  
ATOM   1560  CD1 TYR B 196      23.167 -15.291   2.920  1.00 59.54           C  
ATOM   1561  CD2 TYR B 196      21.761 -13.439   2.372  1.00 59.54           C  
ATOM   1562  CE1 TYR B 196      24.281 -14.584   2.479  1.00 59.54           C  
ATOM   1563  CE2 TYR B 196      22.868 -12.723   1.929  1.00 59.54           C  
ATOM   1564  OH  TYR B 196      25.221 -12.599   1.548  1.00 59.54           O  
ATOM   1565  CZ  TYR B 196      24.122 -13.303   1.986  1.00 59.54           C  
ATOM   1566  N   CYS B 197      17.872 -17.190   3.013  1.00 55.17           N  
ATOM   1567  CA  CYS B 197      16.878 -18.038   3.661  1.00 55.17           C  
ATOM   1568  C   CYS B 197      15.676 -18.262   2.751  1.00 55.17           C  
ATOM   1569  CB  CYS B 197      16.422 -17.416   4.980  1.00 55.17           C  
ATOM   1570  O   CYS B 197      14.570 -17.813   3.056  1.00 55.17           O  
ATOM   1571  SG  CYS B 197      17.729 -17.299   6.221  1.00 55.17           S  
ATOM   1572  N   PRO B 198      15.896 -19.020   1.672  1.00 45.52           N  
ATOM   1573  CA  PRO B 198      14.820 -19.216   0.698  1.00 45.52           C  
ATOM   1574  C   PRO B 198      13.610 -19.933   1.292  1.00 45.52           C  
ATOM   1575  CB  PRO B 198      15.480 -20.067  -0.390  1.00 45.52           C  
ATOM   1576  O   PRO B 198      12.486 -19.753   0.816  1.00 45.52           O  
ATOM   1577  CG  PRO B 198      16.751 -20.555   0.225  1.00 45.52           C  
ATOM   1578  CD  PRO B 198      17.050 -19.714   1.434  1.00 45.52           C  
ATOM   1579  N   ILE B 199      13.854 -20.556   2.359  1.00 46.40           N  
ATOM   1580  CA  ILE B 199      12.814 -21.397   2.943  1.00 46.40           C  
ATOM   1581  C   ILE B 199      11.656 -20.525   3.425  1.00 46.40           C  
ATOM   1582  CB  ILE B 199      13.364 -22.250   4.108  1.00 46.40           C  
ATOM   1583  O   ILE B 199      10.489 -20.897   3.283  1.00 46.40           O  
ATOM   1584  CG1 ILE B 199      14.459 -23.197   3.605  1.00 46.40           C  
ATOM   1585  CG2 ILE B 199      12.234 -23.030   4.786  1.00 46.40           C  
ATOM   1586  CD1 ILE B 199      15.273 -23.847   4.716  1.00 46.40           C  
ATOM   1587  N   PHE B 200      12.018 -19.366   4.005  1.00 45.40           N  
ATOM   1588  CA  PHE B 200      11.011 -18.488   4.589  1.00 45.40           C  
ATOM   1589  C   PHE B 200      10.138 -17.868   3.505  1.00 45.40           C  
ATOM   1590  CB  PHE B 200      11.675 -17.387   5.422  1.00 45.40           C  
ATOM   1591  O   PHE B 200       8.972 -17.549   3.746  1.00 45.40           O  
ATOM   1592  CG  PHE B 200      11.934 -17.779   6.852  1.00 45.40           C  
ATOM   1593  CD1 PHE B 200      10.899 -17.801   7.779  1.00 45.40           C  
ATOM   1594  CD2 PHE B 200      13.212 -18.127   7.268  1.00 45.40           C  
ATOM   1595  CE1 PHE B 200      11.136 -18.164   9.103  1.00 45.40           C  
ATOM   1596  CE2 PHE B 200      13.456 -18.491   8.589  1.00 45.40           C  
ATOM   1597  CZ  PHE B 200      12.417 -18.508   9.505  1.00 45.40           C  
ATOM   1598  N   PHE B 201      10.702 -17.923   2.278  1.00 42.23           N  
ATOM   1599  CA  PHE B 201      10.032 -17.161   1.231  1.00 42.23           C  
ATOM   1600  C   PHE B 201       9.433 -18.092   0.183  1.00 42.23           C  
ATOM   1601  CB  PHE B 201      11.007 -16.183   0.568  1.00 42.23           C  
ATOM   1602  O   PHE B 201       8.821 -17.635  -0.784  1.00 42.23           O  
ATOM   1603  CG  PHE B 201      11.196 -14.902   1.334  1.00 42.23           C  
ATOM   1604  CD1 PHE B 201      10.365 -13.812   1.109  1.00 42.23           C  
ATOM   1605  CD2 PHE B 201      12.206 -14.788   2.281  1.00 42.23           C  
ATOM   1606  CE1 PHE B 201      10.537 -12.625   1.817  1.00 42.23           C  
ATOM   1607  CE2 PHE B 201      12.385 -13.605   2.992  1.00 42.23           C  
ATOM   1608  CZ  PHE B 201      11.550 -12.524   2.758  1.00 42.23           C  
ATOM   1609  N   ILE B 202       9.680 -19.314   0.412  1.00 45.24           N  
ATOM   1610  CA  ILE B 202       9.156 -20.310  -0.517  1.00 45.24           C  
ATOM   1611  C   ILE B 202       7.629 -20.269  -0.510  1.00 45.24           C  
ATOM   1612  CB  ILE B 202       9.656 -21.729  -0.166  1.00 45.24           C  
ATOM   1613  O   ILE B 202       6.993 -20.427  -1.554  1.00 45.24           O  
ATOM   1614  CG1 ILE B 202      11.171 -21.829  -0.379  1.00 45.24           C  
ATOM   1615  CG2 ILE B 202       8.916 -22.782  -0.995  1.00 45.24           C  
ATOM   1616  CD1 ILE B 202      11.792 -23.101   0.182  1.00 45.24           C  
ATOM   1617  N   THR B 203       7.116 -19.766   0.660  1.00 46.77           N  
ATOM   1618  CA  THR B 203       5.674 -19.939   0.796  1.00 46.77           C  
ATOM   1619  C   THR B 203       4.942 -18.636   0.488  1.00 46.77           C  
ATOM   1620  CB  THR B 203       5.299 -20.420   2.210  1.00 46.77           C  
ATOM   1621  O   THR B 203       3.736 -18.640   0.232  1.00 46.77           O  
ATOM   1622  CG2 THR B 203       5.391 -21.938   2.316  1.00 46.77           C  
ATOM   1623  OG1 THR B 203       6.194 -19.830   3.161  1.00 46.77           O  
ATOM   1624  N   GLY B 204       5.737 -17.503   0.365  1.00 50.01           N  
ATOM   1625  CA  GLY B 204       5.047 -16.240   0.156  1.00 50.01           C  
ATOM   1626  C   GLY B 204       5.497 -15.516  -1.099  1.00 50.01           C  
ATOM   1627  O   GLY B 204       6.521 -15.865  -1.691  1.00 50.01           O  
ATOM   1628  N   ASN B 205       4.595 -14.654  -1.666  1.00 59.32           N  
ATOM   1629  CA  ASN B 205       4.903 -13.775  -2.789  1.00 59.32           C  
ATOM   1630  C   ASN B 205       5.923 -12.708  -2.402  1.00 59.32           C  
ATOM   1631  CB  ASN B 205       3.628 -13.122  -3.325  1.00 59.32           C  
ATOM   1632  O   ASN B 205       5.891 -12.188  -1.286  1.00 59.32           O  
ATOM   1633  CG  ASN B 205       3.738 -12.738  -4.787  1.00 59.32           C  
ATOM   1634  ND2 ASN B 205       2.597 -12.520  -5.431  1.00 59.32           N  
ATOM   1635  OD1 ASN B 205       4.839 -12.639  -5.334  1.00 59.32           O  
ATOM   1636  N   THR B 206       6.912 -12.488  -3.193  1.00 68.68           N  
ATOM   1637  CA  THR B 206       7.988 -11.526  -2.977  1.00 68.68           C  
ATOM   1638  C   THR B 206       7.422 -10.142  -2.671  1.00 68.68           C  
ATOM   1639  CB  THR B 206       8.919 -11.445  -4.201  1.00 68.68           C  
ATOM   1640  O   THR B 206       7.917  -9.446  -1.783  1.00 68.68           O  
ATOM   1641  CG2 THR B 206       9.857 -12.645  -4.259  1.00 68.68           C  
ATOM   1642  OG1 THR B 206       8.127 -11.412  -5.395  1.00 68.68           O  
ATOM   1643  N   LEU B 207       6.378  -9.712  -3.343  1.00 75.64           N  
ATOM   1644  CA  LEU B 207       5.795  -8.388  -3.156  1.00 75.64           C  
ATOM   1645  C   LEU B 207       5.214  -8.244  -1.754  1.00 75.64           C  
ATOM   1646  CB  LEU B 207       4.707  -8.129  -4.202  1.00 75.64           C  
ATOM   1647  O   LEU B 207       5.392  -7.209  -1.107  1.00 75.64           O  
ATOM   1648  CG  LEU B 207       4.066  -6.740  -4.183  1.00 75.64           C  
ATOM   1649  CD1 LEU B 207       4.498  -5.941  -5.409  1.00 75.64           C  
ATOM   1650  CD2 LEU B 207       2.547  -6.853  -4.120  1.00 75.64           C  
ATOM   1651  N   GLN B 208       4.544  -9.257  -1.357  1.00 77.38           N  
ATOM   1652  CA  GLN B 208       3.931  -9.208  -0.034  1.00 77.38           C  
ATOM   1653  C   GLN B 208       4.987  -9.057   1.057  1.00 77.38           C  
ATOM   1654  CB  GLN B 208       3.093 -10.463   0.217  1.00 77.38           C  
ATOM   1655  O   GLN B 208       4.784  -8.326   2.028  1.00 77.38           O  
ATOM   1656  CG  GLN B 208       1.815 -10.524  -0.609  1.00 77.38           C  
ATOM   1657  CD  GLN B 208       1.052 -11.821  -0.415  1.00 77.38           C  
ATOM   1658  NE2 GLN B 208      -0.203 -11.842  -0.849  1.00 77.38           N  
ATOM   1659  OE1 GLN B 208       1.587 -12.797   0.121  1.00 77.38           O  
ATOM   1660  N   CYS B 209       6.057  -9.695   0.897  1.00 77.88           N  
ATOM   1661  CA  CYS B 209       7.154  -9.590   1.852  1.00 77.88           C  
ATOM   1662  C   CYS B 209       7.763  -8.194   1.831  1.00 77.88           C  
ATOM   1663  CB  CYS B 209       8.231 -10.631   1.548  1.00 77.88           C  
ATOM   1664  O   CYS B 209       8.061  -7.626   2.883  1.00 77.88           O  
ATOM   1665  SG  CYS B 209       7.755 -12.319   1.982  1.00 77.88           S  
ATOM   1666  N   ILE B 210       7.917  -7.721   0.663  1.00 83.65           N  
ATOM   1667  CA  ILE B 210       8.478  -6.382   0.519  1.00 83.65           C  
ATOM   1668  C   ILE B 210       7.577  -5.366   1.217  1.00 83.65           C  
ATOM   1669  CB  ILE B 210       8.663  -6.004  -0.967  1.00 83.65           C  
ATOM   1670  O   ILE B 210       8.059  -4.496   1.945  1.00 83.65           O  
ATOM   1671  CG1 ILE B 210       9.752  -6.871  -1.608  1.00 83.65           C  
ATOM   1672  CG2 ILE B 210       8.994  -4.515  -1.109  1.00 83.65           C  
ATOM   1673  CD1 ILE B 210       9.869  -6.704  -3.117  1.00 83.65           C  
ATOM   1674  N   MET B 211       6.271  -5.448   0.978  1.00 87.93           N  
ATOM   1675  CA  MET B 211       5.320  -4.501   1.552  1.00 87.93           C  
ATOM   1676  C   MET B 211       5.290  -4.612   3.072  1.00 87.93           C  
ATOM   1677  CB  MET B 211       3.919  -4.733   0.983  1.00 87.93           C  
ATOM   1678  O   MET B 211       5.098  -3.614   3.768  1.00 87.93           O  
ATOM   1679  CG  MET B 211       3.760  -4.277  -0.459  1.00 87.93           C  
ATOM   1680  SD  MET B 211       4.160  -2.501  -0.683  1.00 87.93           S  
ATOM   1681  CE  MET B 211       4.838  -2.535  -2.366  1.00 87.93           C  
ATOM   1682  N   LEU B 212       5.453  -5.794   3.576  1.00 86.37           N  
ATOM   1683  CA  LEU B 212       5.500  -5.985   5.021  1.00 86.37           C  
ATOM   1684  C   LEU B 212       6.739  -5.324   5.617  1.00 86.37           C  
ATOM   1685  CB  LEU B 212       5.489  -7.477   5.365  1.00 86.37           C  
ATOM   1686  O   LEU B 212       6.648  -4.623   6.627  1.00 86.37           O  
ATOM   1687  CG  LEU B 212       4.115  -8.144   5.446  1.00 86.37           C  
ATOM   1688  CD1 LEU B 212       4.266  -9.658   5.550  1.00 86.37           C  
ATOM   1689  CD2 LEU B 212       3.324  -7.598   6.629  1.00 86.37           C  
ATOM   1690  N   VAL B 213       7.878  -5.618   5.007  1.00 87.28           N  
ATOM   1691  CA  VAL B 213       9.121  -5.010   5.471  1.00 87.28           C  
ATOM   1692  C   VAL B 213       9.032  -3.491   5.345  1.00 87.28           C  
ATOM   1693  CB  VAL B 213      10.340  -5.540   4.683  1.00 87.28           C  
ATOM   1694  O   VAL B 213       9.490  -2.761   6.228  1.00 87.28           O  
ATOM   1695  CG1 VAL B 213      11.615  -4.817   5.112  1.00 87.28           C  
ATOM   1696  CG2 VAL B 213      10.486  -7.048   4.878  1.00 87.28           C  
ATOM   1697  N   TYR B 214       8.448  -3.066   4.234  1.00 91.74           N  
ATOM   1698  CA  TYR B 214       8.241  -1.640   4.008  1.00 91.74           C  
ATOM   1699  C   TYR B 214       7.437  -1.019   5.144  1.00 91.74           C  
ATOM   1700  CB  TYR B 214       7.526  -1.406   2.674  1.00 91.74           C  
ATOM   1701  O   TYR B 214       7.823   0.017   5.691  1.00 91.74           O  
ATOM   1702  CG  TYR B 214       7.125   0.031   2.444  1.00 91.74           C  
ATOM   1703  CD1 TYR B 214       5.789   0.420   2.507  1.00 91.74           C  
ATOM   1704  CD2 TYR B 214       8.080   1.001   2.162  1.00 91.74           C  
ATOM   1705  CE1 TYR B 214       5.414   1.743   2.294  1.00 91.74           C  
ATOM   1706  CE2 TYR B 214       7.717   2.327   1.948  1.00 91.74           C  
ATOM   1707  OH  TYR B 214       6.019   3.998   1.805  1.00 91.74           O  
ATOM   1708  CZ  TYR B 214       6.384   2.688   2.016  1.00 91.74           C  
ATOM   1709  N   CYS B 215       6.414  -1.604   5.488  1.00 91.66           N  
ATOM   1710  CA  CYS B 215       5.569  -1.103   6.566  1.00 91.66           C  
ATOM   1711  C   CYS B 215       6.298  -1.165   7.903  1.00 91.66           C  
ATOM   1712  CB  CYS B 215       4.270  -1.904   6.646  1.00 91.66           C  
ATOM   1713  O   CYS B 215       6.155  -0.267   8.735  1.00 91.66           O  
ATOM   1714  SG  CYS B 215       2.945  -1.248   5.608  1.00 91.66           S  
ATOM   1715  N   PHE B 216       7.034  -2.245   8.111  1.00 88.93           N  
ATOM   1716  CA  PHE B 216       7.817  -2.384   9.332  1.00 88.93           C  
ATOM   1717  C   PHE B 216       8.850  -1.268   9.443  1.00 88.93           C  
ATOM   1718  CB  PHE B 216       8.512  -3.748   9.375  1.00 88.93           C  
ATOM   1719  O   PHE B 216       9.000  -0.657  10.503  1.00 88.93           O  
ATOM   1720  CG  PHE B 216       7.779  -4.778  10.191  1.00 88.93           C  
ATOM   1721  CD1 PHE B 216       7.832  -4.752  11.579  1.00 88.93           C  
ATOM   1722  CD2 PHE B 216       7.035  -5.773   9.569  1.00 88.93           C  
ATOM   1723  CE1 PHE B 216       7.154  -5.704  12.337  1.00 88.93           C  
ATOM   1724  CE2 PHE B 216       6.355  -6.727  10.320  1.00 88.93           C  
ATOM   1725  CZ  PHE B 216       6.416  -6.692  11.703  1.00 88.93           C  
ATOM   1726  N   LEU B 217       9.559  -1.090   8.389  1.00 89.35           N  
ATOM   1727  CA  LEU B 217      10.533  -0.003   8.369  1.00 89.35           C  
ATOM   1728  C   LEU B 217       9.849   1.343   8.579  1.00 89.35           C  
ATOM   1729  CB  LEU B 217      11.302   0.002   7.045  1.00 89.35           C  
ATOM   1730  O   LEU B 217      10.376   2.209   9.281  1.00 89.35           O  
ATOM   1731  CG  LEU B 217      12.287  -1.147   6.828  1.00 89.35           C  
ATOM   1732  CD1 LEU B 217      12.853  -1.101   5.413  1.00 89.35           C  
ATOM   1733  CD2 LEU B 217      13.409  -1.091   7.860  1.00 89.35           C  
ATOM   1734  N   GLY B 218       8.750   1.502   7.882  1.00 90.55           N  
ATOM   1735  CA  GLY B 218       7.973   2.714   8.084  1.00 90.55           C  
ATOM   1736  C   GLY B 218       7.572   2.932   9.531  1.00 90.55           C  
ATOM   1737  O   GLY B 218       7.573   4.065  10.017  1.00 90.55           O  
ATOM   1738  N   TYR B 219       7.201   1.852  10.197  1.00 89.06           N  
ATOM   1739  CA  TYR B 219       6.856   1.918  11.612  1.00 89.06           C  
ATOM   1740  C   TYR B 219       8.014   2.477  12.430  1.00 89.06           C  
ATOM   1741  CB  TYR B 219       6.467   0.533  12.137  1.00 89.06           C  
ATOM   1742  O   TYR B 219       7.821   3.361  13.268  1.00 89.06           O  
ATOM   1743  CG  TYR B 219       6.186   0.502  13.619  1.00 89.06           C  
ATOM   1744  CD1 TYR B 219       7.142   0.037  14.519  1.00 89.06           C  
ATOM   1745  CD2 TYR B 219       4.965   0.937  14.124  1.00 89.06           C  
ATOM   1746  CE1 TYR B 219       6.888   0.005  15.887  1.00 89.06           C  
ATOM   1747  CE2 TYR B 219       4.700   0.909  15.489  1.00 89.06           C  
ATOM   1748  OH  TYR B 219       5.409   0.413  17.713  1.00 89.06           O  
ATOM   1749  CZ  TYR B 219       5.666   0.443  16.361  1.00 89.06           C  
ATOM   1750  N   PHE B 220       9.151   2.043  12.162  1.00 87.04           N  
ATOM   1751  CA  PHE B 220      10.320   2.479  12.917  1.00 87.04           C  
ATOM   1752  C   PHE B 220      10.670   3.924  12.584  1.00 87.04           C  
ATOM   1753  CB  PHE B 220      11.518   1.569  12.629  1.00 87.04           C  
ATOM   1754  O   PHE B 220      11.265   4.628  13.403  1.00 87.04           O  
ATOM   1755  CG  PHE B 220      11.546   0.319  13.466  1.00 87.04           C  
ATOM   1756  CD1 PHE B 220      11.838   0.382  14.824  1.00 87.04           C  
ATOM   1757  CD2 PHE B 220      11.281  -0.919  12.896  1.00 87.04           C  
ATOM   1758  CE1 PHE B 220      11.865  -0.773  15.602  1.00 87.04           C  
ATOM   1759  CE2 PHE B 220      11.306  -2.078  13.667  1.00 87.04           C  
ATOM   1760  CZ  PHE B 220      11.599  -2.003  15.020  1.00 87.04           C  
ATOM   1761  N   CYS B 221      10.292   4.302  11.448  1.00 86.36           N  
ATOM   1762  CA  CYS B 221      10.542   5.687  11.063  1.00 86.36           C  
ATOM   1763  C   CYS B 221       9.567   6.631  11.756  1.00 86.36           C  
ATOM   1764  CB  CYS B 221      10.433   5.849   9.547  1.00 86.36           C  
ATOM   1765  O   CYS B 221       9.929   7.755  12.108  1.00 86.36           O  
ATOM   1766  SG  CYS B 221      11.801   5.103   8.634  1.00 86.36           S  
ATOM   1767  N   THR B 222       8.363   6.208  12.066  1.00 87.85           N  
ATOM   1768  CA  THR B 222       7.308   7.098  12.536  1.00 87.85           C  
ATOM   1769  C   THR B 222       7.057   6.898  14.028  1.00 87.85           C  
ATOM   1770  CB  THR B 222       5.999   6.872  11.758  1.00 87.85           C  
ATOM   1771  O   THR B 222       6.289   7.644  14.639  1.00 87.85           O  
ATOM   1772  CG2 THR B 222       6.166   7.228  10.285  1.00 87.85           C  
ATOM   1773  OG1 THR B 222       5.617   5.495  11.865  1.00 87.85           O  
ATOM   1774  N   CYS B 223       7.695   5.909  14.655  1.00 85.53           N  
ATOM   1775  CA  CYS B 223       7.474   5.639  16.071  1.00 85.53           C  
ATOM   1776  C   CYS B 223       8.212   6.650  16.940  1.00 85.53           C  
ATOM   1777  CB  CYS B 223       7.928   4.222  16.423  1.00 85.53           C  
ATOM   1778  O   CYS B 223       9.020   7.433  16.439  1.00 85.53           O  
ATOM   1779  SG  CYS B 223       9.682   3.921  16.110  1.00 85.53           S  
ATOM   1780  N   TYR B 224       7.737   6.540  18.247  1.00 80.57           N  
ATOM   1781  CA  TYR B 224       8.432   7.398  19.200  1.00 80.57           C  
ATOM   1782  C   TYR B 224       9.922   7.080  19.233  1.00 80.57           C  
ATOM   1783  CB  TYR B 224       7.833   7.241  20.601  1.00 80.57           C  
ATOM   1784  O   TYR B 224      10.313   5.912  19.293  1.00 80.57           O  
ATOM   1785  CG  TYR B 224       6.502   7.931  20.772  1.00 80.57           C  
ATOM   1786  CD1 TYR B 224       6.432   9.290  21.069  1.00 80.57           C  
ATOM   1787  CD2 TYR B 224       5.311   7.225  20.639  1.00 80.57           C  
ATOM   1788  CE1 TYR B 224       5.207   9.930  21.229  1.00 80.57           C  
ATOM   1789  CE2 TYR B 224       4.080   7.854  20.798  1.00 80.57           C  
ATOM   1790  OH  TYR B 224       2.823   9.832  21.250  1.00 80.57           O  
ATOM   1791  CZ  TYR B 224       4.039   9.204  21.092  1.00 80.57           C  
ATOM   1792  N   PHE B 225      10.772   7.946  18.949  1.00 75.33           N  
ATOM   1793  CA  PHE B 225      12.218   7.761  18.944  1.00 75.33           C  
ATOM   1794  C   PHE B 225      12.684   7.172  17.618  1.00 75.33           C  
ATOM   1795  CB  PHE B 225      12.649   6.855  20.101  1.00 75.33           C  
ATOM   1796  O   PHE B 225      13.754   6.563  17.545  1.00 75.33           O  
ATOM   1797  CG  PHE B 225      12.278   7.386  21.459  1.00 75.33           C  
ATOM   1798  CD1 PHE B 225      13.045   8.372  22.069  1.00 75.33           C  
ATOM   1799  CD2 PHE B 225      11.161   6.900  22.127  1.00 75.33           C  
ATOM   1800  CE1 PHE B 225      12.704   8.866  23.326  1.00 75.33           C  
ATOM   1801  CE2 PHE B 225      10.814   7.389  23.383  1.00 75.33           C  
ATOM   1802  CZ  PHE B 225      11.588   8.371  23.981  1.00 75.33           C  
ATOM   1803  N   GLY B 226      11.849   7.112  16.719  1.00 78.36           N  
ATOM   1804  CA  GLY B 226      12.178   6.605  15.396  1.00 78.36           C  
ATOM   1805  C   GLY B 226      13.044   7.556  14.591  1.00 78.36           C  
ATOM   1806  O   GLY B 226      13.549   8.546  15.124  1.00 78.36           O  
ATOM   1807  N   LEU B 227      13.280   7.240  13.376  1.00 79.04           N  
ATOM   1808  CA  LEU B 227      14.156   7.973  12.469  1.00 79.04           C  
ATOM   1809  C   LEU B 227      13.663   9.403  12.274  1.00 79.04           C  
ATOM   1810  CB  LEU B 227      14.243   7.262  11.116  1.00 79.04           C  
ATOM   1811  O   LEU B 227      14.449  10.350  12.344  1.00 79.04           O  
ATOM   1812  CG  LEU B 227      15.238   7.841  10.108  1.00 79.04           C  
ATOM   1813  CD1 LEU B 227      16.668   7.599  10.577  1.00 79.04           C  
ATOM   1814  CD2 LEU B 227      15.013   7.236   8.727  1.00 79.04           C  
ATOM   1815  N   PHE B 228      12.402   9.570  12.109  1.00 79.82           N  
ATOM   1816  CA  PHE B 228      11.844  10.902  11.912  1.00 79.82           C  
ATOM   1817  C   PHE B 228      12.069  11.772  13.143  1.00 79.82           C  
ATOM   1818  CB  PHE B 228      10.348  10.819  11.594  1.00 79.82           C  
ATOM   1819  O   PHE B 228      12.436  12.942  13.025  1.00 79.82           O  
ATOM   1820  CG  PHE B 228      10.050  10.437  10.169  1.00 79.82           C  
ATOM   1821  CD1 PHE B 228      11.079  10.126   9.289  1.00 79.82           C  
ATOM   1822  CD2 PHE B 228       8.741  10.389   9.710  1.00 79.82           C  
ATOM   1823  CE1 PHE B 228      10.807   9.773   7.969  1.00 79.82           C  
ATOM   1824  CE2 PHE B 228       8.461  10.037   8.392  1.00 79.82           C  
ATOM   1825  CZ  PHE B 228       9.495   9.730   7.524  1.00 79.82           C  
ATOM   1826  N   CYS B 229      11.860  11.203  14.252  1.00 80.29           N  
ATOM   1827  CA  CYS B 229      12.062  11.937  15.497  1.00 80.29           C  
ATOM   1828  C   CYS B 229      13.529  12.309  15.678  1.00 80.29           C  
ATOM   1829  CB  CYS B 229      11.585  11.110  16.690  1.00 80.29           C  
ATOM   1830  O   CYS B 229      13.845  13.438  16.059  1.00 80.29           O  
ATOM   1831  SG  CYS B 229      11.320  12.081  18.190  1.00 80.29           S  
ATOM   1832  N   LEU B 230      14.338  11.422  15.418  1.00 75.82           N  
ATOM   1833  CA  LEU B 230      15.773  11.644  15.567  1.00 75.82           C  
ATOM   1834  C   LEU B 230      16.263  12.704  14.586  1.00 75.82           C  
ATOM   1835  CB  LEU B 230      16.542  10.338  15.353  1.00 75.82           C  
ATOM   1836  O   LEU B 230      17.027  13.596  14.961  1.00 75.82           O  
ATOM   1837  CG  LEU B 230      17.369   9.836  16.538  1.00 75.82           C  
ATOM   1838  CD1 LEU B 230      16.953   8.417  16.911  1.00 75.82           C  
ATOM   1839  CD2 LEU B 230      18.858   9.894  16.214  1.00 75.82           C  
ATOM   1840  N   LEU B 231      15.779  12.563  13.404  1.00 71.01           N  
ATOM   1841  CA  LEU B 231      16.177  13.518  12.376  1.00 71.01           C  
ATOM   1842  C   LEU B 231      15.654  14.914  12.699  1.00 71.01           C  
ATOM   1843  CB  LEU B 231      15.665  13.074  11.004  1.00 71.01           C  
ATOM   1844  O   LEU B 231      16.353  15.908  12.487  1.00 71.01           O  
ATOM   1845  CG  LEU B 231      16.547  12.086  10.238  1.00 71.01           C  
ATOM   1846  CD1 LEU B 231      15.686  11.139   9.409  1.00 71.01           C  
ATOM   1847  CD2 LEU B 231      17.537  12.832   9.349  1.00 71.01           C  
ATOM   1848  N   ASN B 232      14.463  14.953  13.145  1.00 74.04           N  
ATOM   1849  CA  ASN B 232      13.882  16.234  13.532  1.00 74.04           C  
ATOM   1850  C   ASN B 232      14.633  16.859  14.704  1.00 74.04           C  
ATOM   1851  CB  ASN B 232      12.400  16.068  13.879  1.00 74.04           C  
ATOM   1852  O   ASN B 232      14.811  18.077  14.754  1.00 74.04           O  
ATOM   1853  CG  ASN B 232      11.527  15.914  12.649  1.00 74.04           C  
ATOM   1854  ND2 ASN B 232      10.282  15.499  12.854  1.00 74.04           N  
ATOM   1855  OD1 ASN B 232      11.967  16.164  11.524  1.00 74.04           O  
ATOM   1856  N   ARG B 233      15.079  16.068  15.630  1.00 73.29           N  
ATOM   1857  CA  ARG B 233      15.793  16.531  16.815  1.00 73.29           C  
ATOM   1858  C   ARG B 233      17.198  17.005  16.458  1.00 73.29           C  
ATOM   1859  CB  ARG B 233      15.866  15.422  17.867  1.00 73.29           C  
ATOM   1860  O   ARG B 233      17.641  18.058  16.923  1.00 73.29           O  
ATOM   1861  CG  ARG B 233      16.435  15.876  19.202  1.00 73.29           C  
ATOM   1862  CD  ARG B 233      16.310  14.794  20.266  1.00 73.29           C  
ATOM   1863  NE  ARG B 233      16.940  15.195  21.520  1.00 73.29           N  
ATOM   1864  NH1 ARG B 233      16.301  13.306  22.686  1.00 73.29           N  
ATOM   1865  NH2 ARG B 233      17.527  14.940  23.726  1.00 73.29           N  
ATOM   1866  CZ  ARG B 233      16.921  14.479  22.641  1.00 73.29           C  
ATOM   1867  N   TYR B 234      17.890  16.280  15.577  1.00 69.27           N  
ATOM   1868  CA  TYR B 234      19.296  16.564  15.315  1.00 69.27           C  
ATOM   1869  C   TYR B 234      19.448  17.543  14.157  1.00 69.27           C  
ATOM   1870  CB  TYR B 234      20.058  15.271  15.008  1.00 69.27           C  
ATOM   1871  O   TYR B 234      20.344  18.391  14.166  1.00 69.27           O  
ATOM   1872  CG  TYR B 234      20.388  14.455  16.235  1.00 69.27           C  
ATOM   1873  CD1 TYR B 234      21.439  14.818  17.074  1.00 69.27           C  
ATOM   1874  CD2 TYR B 234      19.650  13.321  16.556  1.00 69.27           C  
ATOM   1875  CE1 TYR B 234      21.748  14.068  18.205  1.00 69.27           C  
ATOM   1876  CE2 TYR B 234      19.950  12.564  17.684  1.00 69.27           C  
ATOM   1877  OH  TYR B 234      21.300  12.200  19.619  1.00 69.27           O  
ATOM   1878  CZ  TYR B 234      20.999  12.945  18.501  1.00 69.27           C  
ATOM   1879  N   PHE B 235      18.553  17.461  13.146  1.00 69.47           N  
ATOM   1880  CA  PHE B 235      18.727  18.282  11.954  1.00 69.47           C  
ATOM   1881  C   PHE B 235      17.654  19.362  11.879  1.00 69.47           C  
ATOM   1882  CB  PHE B 235      18.687  17.415  10.692  1.00 69.47           C  
ATOM   1883  O   PHE B 235      17.652  20.180  10.957  1.00 69.47           O  
ATOM   1884  CG  PHE B 235      19.889  16.524  10.530  1.00 69.47           C  
ATOM   1885  CD1 PHE B 235      21.091  17.033  10.055  1.00 69.47           C  
ATOM   1886  CD2 PHE B 235      19.816  15.175  10.854  1.00 69.47           C  
ATOM   1887  CE1 PHE B 235      22.205  16.211   9.904  1.00 69.47           C  
ATOM   1888  CE2 PHE B 235      20.925  14.347  10.705  1.00 69.47           C  
ATOM   1889  CZ  PHE B 235      22.118  14.866  10.229  1.00 69.47           C  
ATOM   1890  N   ARG B 236      16.815  19.578  12.847  1.00 70.67           N  
ATOM   1891  CA  ARG B 236      15.744  20.567  12.911  1.00 70.67           C  
ATOM   1892  C   ARG B 236      14.850  20.486  11.678  1.00 70.67           C  
ATOM   1893  CB  ARG B 236      16.322  21.977  13.048  1.00 70.67           C  
ATOM   1894  O   ARG B 236      14.518  21.510  11.077  1.00 70.67           O  
ATOM   1895  CG  ARG B 236      16.948  22.258  14.405  1.00 70.67           C  
ATOM   1896  CD  ARG B 236      17.367  23.715  14.542  1.00 70.67           C  
ATOM   1897  NE  ARG B 236      18.079  23.955  15.794  1.00 70.67           N  
ATOM   1898  NH1 ARG B 236      17.997  26.259  15.639  1.00 70.67           N  
ATOM   1899  NH2 ARG B 236      19.015  25.262  17.435  1.00 70.67           N  
ATOM   1900  CZ  ARG B 236      18.362  25.158  16.286  1.00 70.67           C  
ATOM   1901  N   LEU B 237      14.685  19.276  11.215  1.00 68.77           N  
ATOM   1902  CA  LEU B 237      13.753  19.037  10.119  1.00 68.77           C  
ATOM   1903  C   LEU B 237      12.335  18.841  10.644  1.00 68.77           C  
ATOM   1904  CB  LEU B 237      14.183  17.812   9.307  1.00 68.77           C  
ATOM   1905  O   LEU B 237      12.120  18.784  11.857  1.00 68.77           O  
ATOM   1906  CG  LEU B 237      15.539  17.905   8.605  1.00 68.77           C  
ATOM   1907  CD1 LEU B 237      16.041  16.513   8.236  1.00 68.77           C  
ATOM   1908  CD2 LEU B 237      15.440  18.789   7.367  1.00 68.77           C  
ATOM   1909  N   THR B 238      11.337  19.019   9.884  1.00 72.37           N  
ATOM   1910  CA  THR B 238       9.948  18.815  10.282  1.00 72.37           C  
ATOM   1911  C   THR B 238       9.326  17.661   9.500  1.00 72.37           C  
ATOM   1912  CB  THR B 238       9.113  20.091  10.069  1.00 72.37           C  
ATOM   1913  O   THR B 238       8.324  17.843   8.807  1.00 72.37           O  
ATOM   1914  CG2 THR B 238       9.571  21.210  10.998  1.00 72.37           C  
ATOM   1915  OG1 THR B 238       9.252  20.526   8.711  1.00 72.37           O  
ATOM   1916  N   LEU B 239      10.082  16.565   9.718  1.00 73.72           N  
ATOM   1917  CA  LEU B 239       9.545  15.401   9.022  1.00 73.72           C  
ATOM   1918  C   LEU B 239       8.317  14.855   9.743  1.00 73.72           C  
ATOM   1919  CB  LEU B 239      10.611  14.308   8.904  1.00 73.72           C  
ATOM   1920  O   LEU B 239       8.312  14.744  10.971  1.00 73.72           O  
ATOM   1921  CG  LEU B 239      11.807  14.621   8.004  1.00 73.72           C  
ATOM   1922  CD1 LEU B 239      12.935  13.626   8.256  1.00 73.72           C  
ATOM   1923  CD2 LEU B 239      11.391  14.606   6.537  1.00 73.72           C  
ATOM   1924  N   GLY B 240       7.360  14.567   9.021  1.00 71.25           N  
ATOM   1925  CA  GLY B 240       6.148  14.014   9.602  1.00 71.25           C  
ATOM   1926  C   GLY B 240       5.147  15.075  10.018  1.00 71.25           C  
ATOM   1927  O   GLY B 240       4.083  14.758  10.553  1.00 71.25           O  
ATOM   1928  N   VAL B 241       5.506  16.286   9.784  1.00 73.92           N  
ATOM   1929  CA  VAL B 241       4.600  17.387  10.098  1.00 73.92           C  
ATOM   1930  C   VAL B 241       4.103  18.031   8.807  1.00 73.92           C  
ATOM   1931  CB  VAL B 241       5.283  18.445  10.994  1.00 73.92           C  
ATOM   1932  O   VAL B 241       4.902  18.482   7.983  1.00 73.92           O  
ATOM   1933  CG1 VAL B 241       4.304  19.561  11.352  1.00 73.92           C  
ATOM   1934  CG2 VAL B 241       5.841  17.793  12.258  1.00 73.92           C  
ATOM   1935  N   TYR B 242       2.776  17.954   8.665  1.00 75.26           N  
ATOM   1936  CA  TYR B 242       2.173  18.457   7.436  1.00 75.26           C  
ATOM   1937  C   TYR B 242       1.418  19.756   7.691  1.00 75.26           C  
ATOM   1938  CB  TYR B 242       1.227  17.413   6.835  1.00 75.26           C  
ATOM   1939  O   TYR B 242       0.655  19.859   8.654  1.00 75.26           O  
ATOM   1940  CG  TYR B 242       1.921  16.146   6.396  1.00 75.26           C  
ATOM   1941  CD1 TYR B 242       2.436  16.021   5.108  1.00 75.26           C  
ATOM   1942  CD2 TYR B 242       2.062  15.072   7.268  1.00 75.26           C  
ATOM   1943  CE1 TYR B 242       3.074  14.855   4.699  1.00 75.26           C  
ATOM   1944  CE2 TYR B 242       2.699  13.901   6.870  1.00 75.26           C  
ATOM   1945  OH  TYR B 242       3.832  12.645   5.185  1.00 75.26           O  
ATOM   1946  CZ  TYR B 242       3.201  13.802   5.585  1.00 75.26           C  
ATOM   1947  N   ASP B 243       1.769  20.677   6.825  1.00 75.15           N  
ATOM   1948  CA  ASP B 243       1.027  21.931   6.900  1.00 75.15           C  
ATOM   1949  C   ASP B 243      -0.318  21.817   6.186  1.00 75.15           C  
ATOM   1950  CB  ASP B 243       1.846  23.076   6.299  1.00 75.15           C  
ATOM   1951  O   ASP B 243      -0.389  21.318   5.061  1.00 75.15           O  
ATOM   1952  CG  ASP B 243       3.129  23.352   7.064  1.00 75.15           C  
ATOM   1953  OD1 ASP B 243       3.180  23.089   8.285  1.00 75.15           O  
ATOM   1954  OD2 ASP B 243       4.097  23.839   6.440  1.00 75.15           O  
ATOM   1955  N   TYR B 244      -1.312  22.247   6.871  1.00 77.69           N  
ATOM   1956  CA  TYR B 244      -2.641  22.262   6.270  1.00 77.69           C  
ATOM   1957  C   TYR B 244      -2.944  23.621   5.651  1.00 77.69           C  
ATOM   1958  CB  TYR B 244      -3.707  21.915   7.314  1.00 77.69           C  
ATOM   1959  O   TYR B 244      -3.110  24.613   6.365  1.00 77.69           O  
ATOM   1960  CG  TYR B 244      -5.051  21.574   6.718  1.00 77.69           C  
ATOM   1961  CD1 TYR B 244      -6.029  22.552   6.549  1.00 77.69           C  
ATOM   1962  CD2 TYR B 244      -5.346  20.273   6.323  1.00 77.69           C  
ATOM   1963  CE1 TYR B 244      -7.269  22.242   6.002  1.00 77.69           C  
ATOM   1964  CE2 TYR B 244      -6.584  19.952   5.775  1.00 77.69           C  
ATOM   1965  OH  TYR B 244      -8.764  20.628   5.076  1.00 77.69           O  
ATOM   1966  CZ  TYR B 244      -7.537  20.941   5.618  1.00 77.69           C  
ATOM   1967  N   LEU B 245      -3.064  23.619   4.287  1.00 77.51           N  
ATOM   1968  CA  LEU B 245      -3.253  24.872   3.564  1.00 77.51           C  
ATOM   1969  C   LEU B 245      -4.668  24.968   3.003  1.00 77.51           C  
ATOM   1970  CB  LEU B 245      -2.233  24.995   2.429  1.00 77.51           C  
ATOM   1971  O   LEU B 245      -5.201  23.986   2.480  1.00 77.51           O  
ATOM   1972  CG  LEU B 245      -0.772  25.171   2.848  1.00 77.51           C  
ATOM   1973  CD1 LEU B 245       0.042  23.941   2.459  1.00 77.51           C  
ATOM   1974  CD2 LEU B 245      -0.183  26.429   2.219  1.00 77.51           C  
ATOM   1975  N   VAL B 246      -5.285  26.154   3.224  1.00 79.08           N  
ATOM   1976  CA  VAL B 246      -6.624  26.392   2.696  1.00 79.08           C  
ATOM   1977  C   VAL B 246      -6.610  27.616   1.783  1.00 79.08           C  
ATOM   1978  CB  VAL B 246      -7.655  26.585   3.831  1.00 79.08           C  
ATOM   1979  O   VAL B 246      -5.788  28.518   1.957  1.00 79.08           O  
ATOM   1980  CG1 VAL B 246      -9.065  26.728   3.261  1.00 79.08           C  
ATOM   1981  CG2 VAL B 246      -7.589  25.419   4.815  1.00 79.08           C  
ATOM   1982  N   SER B 247      -7.500  27.617   0.851  1.00 77.32           N  
ATOM   1983  CA  SER B 247      -7.658  28.760  -0.043  1.00 77.32           C  
ATOM   1984  C   SER B 247      -8.379  29.909   0.653  1.00 77.32           C  
ATOM   1985  CB  SER B 247      -8.426  28.353  -1.302  1.00 77.32           C  
ATOM   1986  O   SER B 247      -8.954  29.729   1.728  1.00 77.32           O  
ATOM   1987  OG  SER B 247      -9.810  28.225  -1.028  1.00 77.32           O  
ATOM   1988  N   THR B 248      -8.271  31.120   0.075  1.00 78.78           N  
ATOM   1989  CA  THR B 248      -8.936  32.299   0.618  1.00 78.78           C  
ATOM   1990  C   THR B 248     -10.443  32.076   0.711  1.00 78.78           C  
ATOM   1991  CB  THR B 248      -8.651  33.546  -0.240  1.00 78.78           C  
ATOM   1992  O   THR B 248     -11.070  32.440   1.708  1.00 78.78           O  
ATOM   1993  CG2 THR B 248      -7.661  34.476   0.453  1.00 78.78           C  
ATOM   1994  OG1 THR B 248      -8.105  33.137  -1.500  1.00 78.78           O  
ATOM   1995  N   GLN B 249     -11.011  31.508  -0.358  1.00 79.22           N  
ATOM   1996  CA  GLN B 249     -12.443  31.232  -0.400  1.00 79.22           C  
ATOM   1997  C   GLN B 249     -12.835  30.200   0.654  1.00 79.22           C  
ATOM   1998  CB  GLN B 249     -12.857  30.746  -1.790  1.00 79.22           C  
ATOM   1999  O   GLN B 249     -13.874  30.332   1.303  1.00 79.22           O  
ATOM   2000  CG  GLN B 249     -12.752  31.814  -2.871  1.00 79.22           C  
ATOM   2001  CD  GLN B 249     -13.169  31.307  -4.239  1.00 79.22           C  
ATOM   2002  NE2 GLN B 249     -13.376  32.228  -5.174  1.00 79.22           N  
ATOM   2003  OE1 GLN B 249     -13.303  30.098  -4.453  1.00 79.22           O  
ATOM   2004  N   GLU B 250     -12.023  29.303   0.733  1.00 78.95           N  
ATOM   2005  CA  GLU B 250     -12.274  28.252   1.714  1.00 78.95           C  
ATOM   2006  C   GLU B 250     -12.185  28.793   3.138  1.00 78.95           C  
ATOM   2007  CB  GLU B 250     -11.287  27.096   1.528  1.00 78.95           C  
ATOM   2008  O   GLU B 250     -12.959  28.391   4.009  1.00 78.95           O  
ATOM   2009  CG  GLU B 250     -11.535  26.272   0.273  1.00 78.95           C  
ATOM   2010  CD  GLU B 250     -10.474  25.210   0.034  1.00 78.95           C  
ATOM   2011  OE1 GLU B 250     -10.729  24.261  -0.743  1.00 78.95           O  
ATOM   2012  OE2 GLU B 250      -9.379  25.326   0.628  1.00 78.95           O  
ATOM   2013  N   PHE B 251     -11.197  29.682   3.301  1.00 80.98           N  
ATOM   2014  CA  PHE B 251     -11.018  30.297   4.611  1.00 80.98           C  
ATOM   2015  C   PHE B 251     -12.242  31.119   4.995  1.00 80.98           C  
ATOM   2016  CB  PHE B 251      -9.767  31.180   4.625  1.00 80.98           C  
ATOM   2017  O   PHE B 251     -12.683  31.087   6.146  1.00 80.98           O  
ATOM   2018  CG  PHE B 251      -9.434  31.740   5.982  1.00 80.98           C  
ATOM   2019  CD1 PHE B 251      -9.663  33.079   6.272  1.00 80.98           C  
ATOM   2020  CD2 PHE B 251      -8.891  30.926   6.968  1.00 80.98           C  
ATOM   2021  CE1 PHE B 251      -9.357  33.600   7.527  1.00 80.98           C  
ATOM   2022  CE2 PHE B 251      -8.582  31.439   8.224  1.00 80.98           C  
ATOM   2023  CZ  PHE B 251      -8.815  32.776   8.502  1.00 80.98           C  
ATOM   2024  N   ARG B 252     -12.759  31.761   4.014  1.00 80.51           N  
ATOM   2025  CA  ARG B 252     -13.967  32.545   4.252  1.00 80.51           C  
ATOM   2026  C   ARG B 252     -15.145  31.642   4.604  1.00 80.51           C  
ATOM   2027  CB  ARG B 252     -14.306  33.395   3.026  1.00 80.51           C  
ATOM   2028  O   ARG B 252     -15.939  31.967   5.489  1.00 80.51           O  
ATOM   2029  CG  ARG B 252     -13.599  34.741   2.995  1.00 80.51           C  
ATOM   2030  CD  ARG B 252     -14.074  35.601   1.833  1.00 80.51           C  
ATOM   2031  NE  ARG B 252     -12.955  36.106   1.043  1.00 80.51           N  
ATOM   2032  NH1 ARG B 252     -14.268  37.284  -0.448  1.00 80.51           N  
ATOM   2033  NH2 ARG B 252     -11.987  37.295  -0.667  1.00 80.51           N  
ATOM   2034  CZ  ARG B 252     -13.072  36.894  -0.022  1.00 80.51           C  
ATOM   2035  N   TYR B 253     -15.230  30.581   3.847  1.00 80.66           N  
ATOM   2036  CA  TYR B 253     -16.278  29.599   4.101  1.00 80.66           C  
ATOM   2037  C   TYR B 253     -16.135  28.996   5.494  1.00 80.66           C  
ATOM   2038  CB  TYR B 253     -16.242  28.489   3.046  1.00 80.66           C  
ATOM   2039  O   TYR B 253     -17.128  28.808   6.201  1.00 80.66           O  
ATOM   2040  CG  TYR B 253     -17.310  27.438   3.234  1.00 80.66           C  
ATOM   2041  CD1 TYR B 253     -17.006  26.203   3.803  1.00 80.66           C  
ATOM   2042  CD2 TYR B 253     -18.623  27.677   2.844  1.00 80.66           C  
ATOM   2043  CE1 TYR B 253     -17.986  25.231   3.976  1.00 80.66           C  
ATOM   2044  CE2 TYR B 253     -19.611  26.713   3.013  1.00 80.66           C  
ATOM   2045  OH  TYR B 253     -20.257  24.536   3.749  1.00 80.66           O  
ATOM   2046  CZ  TYR B 253     -19.283  25.495   3.579  1.00 80.66           C  
ATOM   2047  N   MET B 254     -15.035  28.746   5.853  1.00 81.93           N  
ATOM   2048  CA  MET B 254     -14.754  28.182   7.171  1.00 81.93           C  
ATOM   2049  C   MET B 254     -15.193  29.137   8.276  1.00 81.93           C  
ATOM   2050  CB  MET B 254     -13.265  27.864   7.314  1.00 81.93           C  
ATOM   2051  O   MET B 254     -15.795  28.715   9.264  1.00 81.93           O  
ATOM   2052  CG  MET B 254     -12.864  26.525   6.718  1.00 81.93           C  
ATOM   2053  SD  MET B 254     -11.076  26.169   6.927  1.00 81.93           S  
ATOM   2054  CE  MET B 254     -11.053  25.663   8.670  1.00 81.93           C  
ATOM   2055  N   ASN B 255     -14.861  30.362   8.078  1.00 81.03           N  
ATOM   2056  CA  ASN B 255     -15.206  31.378   9.067  1.00 81.03           C  
ATOM   2057  C   ASN B 255     -16.714  31.599   9.141  1.00 81.03           C  
ATOM   2058  CB  ASN B 255     -14.491  32.694   8.756  1.00 81.03           C  
ATOM   2059  O   ASN B 255     -17.264  31.804  10.225  1.00 81.03           O  
ATOM   2060  CG  ASN B 255     -13.095  32.753   9.344  1.00 81.03           C  
ATOM   2061  ND2 ASN B 255     -12.350  33.797   8.999  1.00 81.03           N  
ATOM   2062  OD1 ASN B 255     -12.688  31.867  10.100  1.00 81.03           O  
ATOM   2063  N   SER B 256     -17.298  31.462   7.985  1.00 84.88           N  
ATOM   2064  CA  SER B 256     -18.741  31.672   7.931  1.00 84.88           C  
ATOM   2065  C   SER B 256     -19.492  30.522   8.594  1.00 84.88           C  
ATOM   2066  CB  SER B 256     -19.206  31.829   6.483  1.00 84.88           C  
ATOM   2067  O   SER B 256     -20.522  30.736   9.237  1.00 84.88           O  
ATOM   2068  OG  SER B 256     -19.070  30.608   5.776  1.00 84.88           O  
ATOM   2069  N   GLN B 257     -19.003  29.344   8.431  1.00 79.59           N  
ATOM   2070  CA  GLN B 257     -19.658  28.161   8.981  1.00 79.59           C  
ATOM   2071  C   GLN B 257     -19.131  27.840  10.376  1.00 79.59           C  
ATOM   2072  CB  GLN B 257     -19.462  26.959   8.056  1.00 79.59           C  
ATOM   2073  O   GLN B 257     -19.688  26.991  11.076  1.00 79.59           O  
ATOM   2074  CG  GLN B 257     -20.145  27.106   6.703  1.00 79.59           C  
ATOM   2075  CD  GLN B 257     -21.659  27.076   6.804  1.00 79.59           C  
ATOM   2076  NE2 GLN B 257     -22.329  27.749   5.875  1.00 79.59           N  
ATOM   2077  OE1 GLN B 257     -22.222  26.452   7.709  1.00 79.59           O  
ATOM   2078  N   GLY B 258     -18.025  28.534  10.839  1.00 80.54           N  
ATOM   2079  CA  GLY B 258     -17.428  28.320  12.148  1.00 80.54           C  
ATOM   2080  C   GLY B 258     -16.620  27.039  12.234  1.00 80.54           C  
ATOM   2081  O   GLY B 258     -16.604  26.378  13.274  1.00 80.54           O  
ATOM   2082  N   LEU B 259     -16.090  26.642  11.084  1.00 80.25           N  
ATOM   2083  CA  LEU B 259     -15.302  25.415  11.065  1.00 80.25           C  
ATOM   2084  C   LEU B 259     -13.908  25.655  11.634  1.00 80.25           C  
ATOM   2085  CB  LEU B 259     -15.196  24.868   9.638  1.00 80.25           C  
ATOM   2086  O   LEU B 259     -13.283  26.678  11.346  1.00 80.25           O  
ATOM   2087  CG  LEU B 259     -16.500  24.394   8.995  1.00 80.25           C  
ATOM   2088  CD1 LEU B 259     -16.334  24.278   7.484  1.00 80.25           C  
ATOM   2089  CD2 LEU B 259     -16.938  23.062   9.594  1.00 80.25           C  
ATOM   2090  N   LEU B 260     -13.454  24.784  12.503  1.00 79.43           N  
ATOM   2091  CA  LEU B 260     -12.163  24.892  13.174  1.00 79.43           C  
ATOM   2092  C   LEU B 260     -11.075  24.182  12.376  1.00 79.43           C  
ATOM   2093  CB  LEU B 260     -12.241  24.306  14.586  1.00 79.43           C  
ATOM   2094  O   LEU B 260     -11.363  23.263  11.605  1.00 79.43           O  
ATOM   2095  CG  LEU B 260     -13.038  25.113  15.612  1.00 79.43           C  
ATOM   2096  CD1 LEU B 260     -13.841  24.180  16.513  1.00 79.43           C  
ATOM   2097  CD2 LEU B 260     -12.108  25.993  16.439  1.00 79.43           C  
ATOM   2098  N   PRO B 261      -9.858  24.689  12.498  1.00 77.55           N  
ATOM   2099  CA  PRO B 261      -8.714  24.046  11.848  1.00 77.55           C  
ATOM   2100  C   PRO B 261      -8.482  22.619  12.338  1.00 77.55           C  
ATOM   2101  CB  PRO B 261      -7.539  24.952  12.225  1.00 77.55           C  
ATOM   2102  O   PRO B 261      -8.746  22.313  13.504  1.00 77.55           O  
ATOM   2103  CG  PRO B 261      -8.163  26.112  12.932  1.00 77.55           C  
ATOM   2104  CD  PRO B 261      -9.609  25.795  13.185  1.00 77.55           C  
ATOM   2105  N   PRO B 262      -8.065  21.869  11.445  1.00 76.16           N  
ATOM   2106  CA  PRO B 262      -7.879  20.460  11.800  1.00 76.16           C  
ATOM   2107  C   PRO B 262      -6.724  20.245  12.775  1.00 76.16           C  
ATOM   2108  CB  PRO B 262      -7.588  19.793  10.453  1.00 76.16           C  
ATOM   2109  O   PRO B 262      -5.680  20.890  12.653  1.00 76.16           O  
ATOM   2110  CG  PRO B 262      -7.108  20.902   9.573  1.00 76.16           C  
ATOM   2111  CD  PRO B 262      -7.638  22.200  10.110  1.00 76.16           C  
ATOM   2112  N   LYS B 263      -6.958  19.395  13.796  1.00 70.67           N  
ATOM   2113  CA  LYS B 263      -5.925  19.081  14.779  1.00 70.67           C  
ATOM   2114  C   LYS B 263      -5.316  17.706  14.516  1.00 70.67           C  
ATOM   2115  CB  LYS B 263      -6.497  19.138  16.196  1.00 70.67           C  
ATOM   2116  O   LYS B 263      -4.156  17.460  14.855  1.00 70.67           O  
ATOM   2117  CG  LYS B 263      -6.941  20.527  16.629  1.00 70.67           C  
ATOM   2118  CD  LYS B 263      -7.427  20.535  18.072  1.00 70.67           C  
ATOM   2119  CE  LYS B 263      -7.912  21.915  18.493  1.00 70.67           C  
ATOM   2120  NZ  LYS B 263      -8.401  21.925  19.904  1.00 70.67           N  
ATOM   2121  N   ASN B 264      -6.116  16.900  14.002  1.00 73.15           N  
ATOM   2122  CA  ASN B 264      -5.702  15.529  13.723  1.00 73.15           C  
ATOM   2123  C   ASN B 264      -6.002  15.135  12.280  1.00 73.15           C  
ATOM   2124  CB  ASN B 264      -6.380  14.557  14.691  1.00 73.15           C  
ATOM   2125  O   ASN B 264      -6.610  15.906  11.535  1.00 73.15           O  
ATOM   2126  CG  ASN B 264      -5.988  14.802  16.135  1.00 73.15           C  
ATOM   2127  ND2 ASN B 264      -6.805  14.315  17.062  1.00 73.15           N  
ATOM   2128  OD1 ASN B 264      -4.960  15.425  16.415  1.00 73.15           O  
ATOM   2129  N   SER B 265      -5.491  14.004  11.881  1.00 75.17           N  
ATOM   2130  CA  SER B 265      -5.694  13.526  10.517  1.00 75.17           C  
ATOM   2131  C   SER B 265      -7.175  13.326  10.216  1.00 75.17           C  
ATOM   2132  CB  SER B 265      -4.937  12.216  10.290  1.00 75.17           C  
ATOM   2133  O   SER B 265      -7.634  13.618   9.110  1.00 75.17           O  
ATOM   2134  OG  SER B 265      -5.358  11.226  11.212  1.00 75.17           O  
ATOM   2135  N   ILE B 266      -7.945  12.830  11.207  1.00 71.66           N  
ATOM   2136  CA  ILE B 266      -9.366  12.566  11.007  1.00 71.66           C  
ATOM   2137  C   ILE B 266     -10.116  13.885  10.837  1.00 71.66           C  
ATOM   2138  CB  ILE B 266      -9.962  11.758  12.182  1.00 71.66           C  
ATOM   2139  O   ILE B 266     -11.008  13.995   9.991  1.00 71.66           O  
ATOM   2140  CG1 ILE B 266      -9.307  10.374  12.265  1.00 71.66           C  
ATOM   2141  CG2 ILE B 266     -11.482  11.637  12.038  1.00 71.66           C  
ATOM   2142  CD1 ILE B 266      -9.689   9.582  13.507  1.00 71.66           C  
ATOM   2143  N   ASP B 267      -9.707  14.830  11.627  1.00 76.66           N  
ATOM   2144  CA  ASP B 267     -10.309  16.153  11.493  1.00 76.66           C  
ATOM   2145  C   ASP B 267     -10.009  16.757  10.123  1.00 76.66           C  
ATOM   2146  CB  ASP B 267      -9.810  17.085  12.599  1.00 76.66           C  
ATOM   2147  O   ASP B 267     -10.867  17.409   9.525  1.00 76.66           O  
ATOM   2148  CG  ASP B 267     -10.408  16.766  13.958  1.00 76.66           C  
ATOM   2149  OD1 ASP B 267     -11.413  16.026  14.024  1.00 76.66           O  
ATOM   2150  OD2 ASP B 267      -9.872  17.263  14.972  1.00 76.66           O  
ATOM   2151  N   ALA B 268      -8.786  16.480   9.719  1.00 75.88           N  
ATOM   2152  CA  ALA B 268      -8.399  16.960   8.395  1.00 75.88           C  
ATOM   2153  C   ALA B 268      -9.238  16.298   7.305  1.00 75.88           C  
ATOM   2154  CB  ALA B 268      -6.914  16.704   8.149  1.00 75.88           C  
ATOM   2155  O   ALA B 268      -9.666  16.958   6.356  1.00 75.88           O  
ATOM   2156  N   PHE B 269      -9.461  15.080   7.523  1.00 78.36           N  
ATOM   2157  CA  PHE B 269     -10.288  14.325   6.589  1.00 78.36           C  
ATOM   2158  C   PHE B 269     -11.706  14.883   6.550  1.00 78.36           C  
ATOM   2159  CB  PHE B 269     -10.317  12.842   6.971  1.00 78.36           C  
ATOM   2160  O   PHE B 269     -12.254  15.123   5.472  1.00 78.36           O  
ATOM   2161  CG  PHE B 269     -11.239  12.014   6.118  1.00 78.36           C  
ATOM   2162  CD1 PHE B 269     -12.470  11.593   6.606  1.00 78.36           C  
ATOM   2163  CD2 PHE B 269     -10.874  11.655   4.827  1.00 78.36           C  
ATOM   2164  CE1 PHE B 269     -13.325  10.825   5.818  1.00 78.36           C  
ATOM   2165  CE2 PHE B 269     -11.723  10.889   4.033  1.00 78.36           C  
ATOM   2166  CZ  PHE B 269     -12.947  10.474   4.531  1.00 78.36           C  
ATOM   2167  N   LYS B 270     -12.301  15.092   7.652  1.00 76.03           N  
ATOM   2168  CA  LYS B 270     -13.656  15.629   7.743  1.00 76.03           C  
ATOM   2169  C   LYS B 270     -13.738  17.021   7.125  1.00 76.03           C  
ATOM   2170  CB  LYS B 270     -14.118  15.675   9.200  1.00 76.03           C  
ATOM   2171  O   LYS B 270     -14.684  17.327   6.395  1.00 76.03           O  
ATOM   2172  CG  LYS B 270     -14.436  14.309   9.792  1.00 76.03           C  
ATOM   2173  CD  LYS B 270     -14.924  14.423  11.231  1.00 76.03           C  
ATOM   2174  CE  LYS B 270     -15.105  13.054  11.871  1.00 76.03           C  
ATOM   2175  NZ  LYS B 270     -15.500  13.161  13.307  1.00 76.03           N  
ATOM   2176  N   LEU B 271     -12.747  17.718   7.429  1.00 77.66           N  
ATOM   2177  CA  LEU B 271     -12.712  19.076   6.898  1.00 77.66           C  
ATOM   2178  C   LEU B 271     -12.543  19.063   5.382  1.00 77.66           C  
ATOM   2179  CB  LEU B 271     -11.577  19.875   7.543  1.00 77.66           C  
ATOM   2180  O   LEU B 271     -13.141  19.881   4.680  1.00 77.66           O  
ATOM   2181  CG  LEU B 271     -11.549  21.375   7.244  1.00 77.66           C  
ATOM   2182  CD1 LEU B 271     -12.806  22.047   7.787  1.00 77.66           C  
ATOM   2183  CD2 LEU B 271     -10.297  22.015   7.834  1.00 77.66           C  
ATOM   2184  N   ASN B 272     -11.767  18.176   4.868  1.00 73.90           N  
ATOM   2185  CA  ASN B 272     -11.559  18.047   3.430  1.00 73.90           C  
ATOM   2186  C   ASN B 272     -12.860  17.717   2.703  1.00 73.90           C  
ATOM   2187  CB  ASN B 272     -10.500  16.983   3.134  1.00 73.90           C  
ATOM   2188  O   ASN B 272     -13.112  18.229   1.611  1.00 73.90           O  
ATOM   2189  CG  ASN B 272      -9.089  17.480   3.376  1.00 73.90           C  
ATOM   2190  ND2 ASN B 272      -8.150  16.552   3.521  1.00 73.90           N  
ATOM   2191  OD1 ASN B 272      -8.844  18.688   3.433  1.00 73.90           O  
ATOM   2192  N   ILE B 273     -13.634  16.941   3.332  1.00 70.21           N  
ATOM   2193  CA  ILE B 273     -14.913  16.563   2.740  1.00 70.21           C  
ATOM   2194  C   ILE B 273     -15.858  17.762   2.743  1.00 70.21           C  
ATOM   2195  CB  ILE B 273     -15.553  15.374   3.491  1.00 70.21           C  
ATOM   2196  O   ILE B 273     -16.561  18.009   1.759  1.00 70.21           O  
ATOM   2197  CG1 ILE B 273     -14.707  14.108   3.307  1.00 70.21           C  
ATOM   2198  CG2 ILE B 273     -16.991  15.146   3.015  1.00 70.21           C  
ATOM   2199  CD1 ILE B 273     -15.242  12.893   4.051  1.00 70.21           C  
ATOM   2200  N   LYS B 274     -15.789  18.531   3.802  1.00 75.36           N  
ATOM   2201  CA  LYS B 274     -16.669  19.688   3.941  1.00 75.36           C  
ATOM   2202  C   LYS B 274     -16.257  20.809   2.991  1.00 75.36           C  
ATOM   2203  CB  LYS B 274     -16.665  20.196   5.383  1.00 75.36           C  
ATOM   2204  O   LYS B 274     -17.104  21.561   2.505  1.00 75.36           O  
ATOM   2205  CG  LYS B 274     -17.550  19.393   6.325  1.00 75.36           C  
ATOM   2206  CD  LYS B 274     -17.538  19.971   7.734  1.00 75.36           C  
ATOM   2207  CE  LYS B 274     -18.339  19.109   8.700  1.00 75.36           C  
ATOM   2208  NZ  LYS B 274     -18.283  19.642  10.095  1.00 75.36           N  
ATOM   2209  N   LEU B 275     -15.036  20.848   2.694  1.00 74.67           N  
ATOM   2210  CA  LEU B 275     -14.518  21.925   1.857  1.00 74.67           C  
ATOM   2211  C   LEU B 275     -14.488  21.506   0.391  1.00 74.67           C  
ATOM   2212  CB  LEU B 275     -13.114  22.331   2.313  1.00 74.67           C  
ATOM   2213  O   LEU B 275     -14.150  22.309  -0.482  1.00 74.67           O  
ATOM   2214  CG  LEU B 275     -13.022  23.063   3.652  1.00 74.67           C  
ATOM   2215  CD1 LEU B 275     -11.568  23.170   4.099  1.00 74.67           C  
ATOM   2216  CD2 LEU B 275     -13.660  24.445   3.553  1.00 74.67           C  
ATOM   2217  N   LEU B 276     -14.976  20.334   0.317  1.00 71.84           N  
ATOM   2218  CA  LEU B 276     -14.995  19.822  -1.049  1.00 71.84           C  
ATOM   2219  C   LEU B 276     -15.912  20.662  -1.932  1.00 71.84           C  
ATOM   2220  CB  LEU B 276     -15.447  18.360  -1.068  1.00 71.84           C  
ATOM   2221  O   LEU B 276     -17.058  20.930  -1.565  1.00 71.84           O  
ATOM   2222  CG  LEU B 276     -14.979  17.520  -2.257  1.00 71.84           C  
ATOM   2223  CD1 LEU B 276     -13.643  16.856  -1.944  1.00 71.84           C  
ATOM   2224  CD2 LEU B 276     -16.029  16.476  -2.621  1.00 71.84           C  
ATOM   2225  N   GLY B 277     -15.480  21.292  -3.029  1.00 64.51           N  
ATOM   2226  CA  GLY B 277     -16.300  22.037  -3.970  1.00 64.51           C  
ATOM   2227  C   GLY B 277     -16.058  23.534  -3.919  1.00 64.51           C  
ATOM   2228  O   GLY B 277     -16.486  24.269  -4.812  1.00 64.51           O  
ATOM   2229  N   VAL B 278     -15.584  24.092  -2.665  1.00 65.72           N  
ATOM   2230  CA  VAL B 278     -15.392  25.532  -2.531  1.00 65.72           C  
ATOM   2231  C   VAL B 278     -14.256  25.990  -3.443  1.00 65.72           C  
ATOM   2232  CB  VAL B 278     -15.095  25.931  -1.068  1.00 65.72           C  
ATOM   2233  O   VAL B 278     -14.357  27.032  -4.095  1.00 65.72           O  
ATOM   2234  CG1 VAL B 278     -14.882  27.439  -0.952  1.00 65.72           C  
ATOM   2235  CG2 VAL B 278     -16.228  25.476  -0.150  1.00 65.72           C  
ATOM   2236  N   GLY B 279     -13.343  25.048  -3.938  1.00 61.54           N  
ATOM   2237  CA  GLY B 279     -12.254  25.325  -4.862  1.00 61.54           C  
ATOM   2238  C   GLY B 279     -11.392  26.497  -4.434  1.00 61.54           C  
ATOM   2239  O   GLY B 279     -11.570  27.039  -3.341  1.00 61.54           O  
ATOM   2240  N   GLY B 280     -10.285  26.763  -4.920  1.00 63.79           N  
ATOM   2241  CA  GLY B 280      -9.334  27.832  -4.659  1.00 63.79           C  
ATOM   2242  C   GLY B 280      -7.915  27.334  -4.464  1.00 63.79           C  
ATOM   2243  O   GLY B 280      -7.699  26.156  -4.175  1.00 63.79           O  
ATOM   2244  N   LYS B 281      -6.994  28.223  -4.815  1.00 66.39           N  
ATOM   2245  CA  LYS B 281      -5.586  27.889  -4.625  1.00 66.39           C  
ATOM   2246  C   LYS B 281      -5.192  27.984  -3.154  1.00 66.39           C  
ATOM   2247  CB  LYS B 281      -4.698  28.807  -5.466  1.00 66.39           C  
ATOM   2248  O   LYS B 281      -5.352  29.036  -2.530  1.00 66.39           O  
ATOM   2249  CG  LYS B 281      -4.346  28.244  -6.835  1.00 66.39           C  
ATOM   2250  CD  LYS B 281      -3.438  29.188  -7.612  1.00 66.39           C  
ATOM   2251  CE  LYS B 281      -3.146  28.661  -9.010  1.00 66.39           C  
ATOM   2252  NZ  LYS B 281      -2.341  29.631  -9.811  1.00 66.39           N  
ATOM   2253  N   PRO B 282      -4.849  26.863  -2.647  1.00 69.12           N  
ATOM   2254  CA  PRO B 282      -4.447  26.855  -1.239  1.00 69.12           C  
ATOM   2255  C   PRO B 282      -3.249  27.761  -0.962  1.00 69.12           C  
ATOM   2256  CB  PRO B 282      -4.092  25.388  -0.982  1.00 69.12           C  
ATOM   2257  O   PRO B 282      -2.179  27.572  -1.547  1.00 69.12           O  
ATOM   2258  CG  PRO B 282      -3.917  24.793  -2.342  1.00 69.12           C  
ATOM   2259  CD  PRO B 282      -4.521  25.726  -3.352  1.00 69.12           C  
ATOM   2260  N   CYS B 283      -3.427  28.826  -0.118  1.00 72.93           N  
ATOM   2261  CA  CYS B 283      -2.337  29.771   0.100  1.00 72.93           C  
ATOM   2262  C   CYS B 283      -2.190  30.102   1.580  1.00 72.93           C  
ATOM   2263  CB  CYS B 283      -2.572  31.053  -0.698  1.00 72.93           C  
ATOM   2264  O   CYS B 283      -1.163  30.635   2.002  1.00 72.93           O  
ATOM   2265  SG  CYS B 283      -2.749  30.783  -2.475  1.00 72.93           S  
ATOM   2266  N   ILE B 284      -3.143  29.677   2.403  1.00 74.77           N  
ATOM   2267  CA  ILE B 284      -3.125  30.103   3.799  1.00 74.77           C  
ATOM   2268  C   ILE B 284      -2.970  28.886   4.707  1.00 74.77           C  
ATOM   2269  CB  ILE B 284      -4.405  30.887   4.167  1.00 74.77           C  
ATOM   2270  O   ILE B 284      -3.777  27.954   4.651  1.00 74.77           O  
ATOM   2271  CG1 ILE B 284      -4.581  32.090   3.232  1.00 74.77           C  
ATOM   2272  CG2 ILE B 284      -4.362  31.333   5.631  1.00 74.77           C  
ATOM   2273  CD1 ILE B 284      -5.933  32.778   3.358  1.00 74.77           C  
ATOM   2274  N   LYS B 285      -1.891  28.949   5.460  1.00 77.27           N  
ATOM   2275  CA  LYS B 285      -1.666  27.887   6.437  1.00 77.27           C  
ATOM   2276  C   LYS B 285      -2.563  28.064   7.658  1.00 77.27           C  
ATOM   2277  CB  LYS B 285      -0.198  27.854   6.865  1.00 77.27           C  
ATOM   2278  O   LYS B 285      -2.465  29.069   8.367  1.00 77.27           O  
ATOM   2279  CG  LYS B 285       0.136  26.736   7.843  1.00 77.27           C  
ATOM   2280  CD  LYS B 285       1.589  26.805   8.294  1.00 77.27           C  
ATOM   2281  CE  LYS B 285       1.891  25.770   9.370  1.00 77.27           C  
ATOM   2282  NZ  LYS B 285       3.304  25.859   9.844  1.00 77.27           N  
ATOM   2283  N   VAL B 286      -3.391  27.040   7.889  1.00 77.55           N  
ATOM   2284  CA  VAL B 286      -4.360  27.179   8.971  1.00 77.55           C  
ATOM   2285  C   VAL B 286      -3.978  26.260  10.129  1.00 77.55           C  
ATOM   2286  CB  VAL B 286      -5.795  26.865   8.492  1.00 77.55           C  
ATOM   2287  O   VAL B 286      -4.276  26.555  11.288  1.00 77.55           O  
ATOM   2288  CG1 VAL B 286      -6.803  27.095   9.616  1.00 77.55           C  
ATOM   2289  CG2 VAL B 286      -6.148  27.714   7.272  1.00 77.55           C  
ATOM   2290  N   ALA B 287      -3.247  25.199   9.847  1.00 78.62           N  
ATOM   2291  CA  ALA B 287      -2.916  24.240  10.897  1.00 78.62           C  
ATOM   2292  C   ALA B 287      -1.810  23.290  10.445  1.00 78.62           C  
ATOM   2293  CB  ALA B 287      -4.157  23.450  11.306  1.00 78.62           C  
ATOM   2294  O   ALA B 287      -1.396  23.319   9.284  1.00 78.62           O  
ATOM   2295  N   THR B 288      -1.204  22.575  11.473  1.00 74.77           N  
ATOM   2296  CA  THR B 288      -0.235  21.521  11.192  1.00 74.77           C  
ATOM   2297  C   THR B 288      -0.763  20.164  11.648  1.00 74.77           C  
ATOM   2298  CB  THR B 288       1.114  21.807  11.878  1.00 74.77           C  
ATOM   2299  O   THR B 288      -1.435  20.068  12.677  1.00 74.77           O  
ATOM   2300  CG2 THR B 288       1.726  23.107  11.368  1.00 74.77           C  
ATOM   2301  OG1 THR B 288       0.912  21.909  13.293  1.00 74.77           O  
ATOM   2302  N   VAL B 289      -0.725  19.290  10.771  1.00 74.36           N  
ATOM   2303  CA  VAL B 289      -1.174  17.937  11.086  1.00 74.36           C  
ATOM   2304  C   VAL B 289       0.033  17.012  11.225  1.00 74.36           C  
ATOM   2305  CB  VAL B 289      -2.140  17.395  10.009  1.00 74.36           C  
ATOM   2306  O   VAL B 289       0.933  17.024  10.381  1.00 74.36           O  
ATOM   2307  CG1 VAL B 289      -2.645  16.004  10.388  1.00 74.36           C  
ATOM   2308  CG2 VAL B 289      -3.311  18.356   9.811  1.00 74.36           C  
ATOM   2309  N   GLN B 290       0.030  16.292  12.391  1.00 75.93           N  
ATOM   2310  CA  GLN B 290       1.132  15.377  12.667  1.00 75.93           C  
ATOM   2311  C   GLN B 290       0.659  13.926  12.657  1.00 75.93           C  
ATOM   2312  CB  GLN B 290       1.780  15.708  14.013  1.00 75.93           C  
ATOM   2313  O   GLN B 290      -0.403  13.610  13.198  1.00 75.93           O  
ATOM   2314  CG  GLN B 290       3.220  15.229  14.136  1.00 75.93           C  
ATOM   2315  CD  GLN B 290       3.866  15.642  15.445  1.00 75.93           C  
ATOM   2316  NE2 GLN B 290       5.076  15.150  15.691  1.00 75.93           N  
ATOM   2317  OE1 GLN B 290       3.283  16.398  16.229  1.00 75.93           O  
TER    2318      GLN B 290                                                      
ATOM   2319  N   MET C   1       3.976   0.492 -55.534  1.00 24.20           N  
ATOM   2320  CA  MET C   1       2.706   0.255 -54.853  1.00 24.20           C  
ATOM   2321  C   MET C   1       2.462  -1.238 -54.660  1.00 24.20           C  
ATOM   2322  CB  MET C   1       1.550   0.876 -55.639  1.00 24.20           C  
ATOM   2323  O   MET C   1       1.614  -1.634 -53.858  1.00 24.20           O  
ATOM   2324  CG  MET C   1       1.432   2.382 -55.469  1.00 24.20           C  
ATOM   2325  SD  MET C   1       0.068   3.098 -56.466  1.00 24.20           S  
ATOM   2326  CE  MET C   1      -1.358   2.604 -55.460  1.00 24.20           C  
ATOM   2327  N   LYS C   2       2.923  -2.094 -55.640  1.00 23.42           N  
ATOM   2328  CA  LYS C   2       2.780  -3.543 -55.754  1.00 23.42           C  
ATOM   2329  C   LYS C   2       3.657  -4.263 -54.733  1.00 23.42           C  
ATOM   2330  CB  LYS C   2       3.131  -4.008 -57.168  1.00 23.42           C  
ATOM   2331  O   LYS C   2       3.436  -5.440 -54.439  1.00 23.42           O  
ATOM   2332  CG  LYS C   2       2.019  -3.795 -58.183  1.00 23.42           C  
ATOM   2333  CD  LYS C   2       2.411  -4.318 -59.559  1.00 23.42           C  
ATOM   2334  CE  LYS C   2       1.283  -4.143 -60.567  1.00 23.42           C  
ATOM   2335  NZ  LYS C   2       1.673  -4.625 -61.926  1.00 23.42           N  
ATOM   2336  N   ILE C   3       4.809  -3.605 -54.332  1.00 25.83           N  
ATOM   2337  CA  ILE C   3       5.844  -4.198 -53.493  1.00 25.83           C  
ATOM   2338  C   ILE C   3       5.306  -4.404 -52.079  1.00 25.83           C  
ATOM   2339  CB  ILE C   3       7.116  -3.321 -53.459  1.00 25.83           C  
ATOM   2340  O   ILE C   3       5.611  -5.409 -51.432  1.00 25.83           O  
ATOM   2341  CG1 ILE C   3       7.771  -3.277 -54.845  1.00 25.83           C  
ATOM   2342  CG2 ILE C   3       8.100  -3.836 -52.405  1.00 25.83           C  
ATOM   2343  CD1 ILE C   3       8.848  -2.211 -54.987  1.00 25.83           C  
ATOM   2344  N   ILE C   4       4.421  -3.393 -51.685  1.00 24.94           N  
ATOM   2345  CA  ILE C   4       4.007  -3.394 -50.286  1.00 24.94           C  
ATOM   2346  C   ILE C   4       3.121  -4.607 -50.011  1.00 24.94           C  
ATOM   2347  CB  ILE C   4       3.262  -2.091 -49.917  1.00 24.94           C  
ATOM   2348  O   ILE C   4       3.101  -5.128 -48.894  1.00 24.94           O  
ATOM   2349  CG1 ILE C   4       4.187  -0.881 -50.088  1.00 24.94           C  
ATOM   2350  CG2 ILE C   4       2.718  -2.168 -48.487  1.00 24.94           C  
ATOM   2351  CD1 ILE C   4       3.503   0.459 -49.852  1.00 24.94           C  
ATOM   2352  N   LEU C   5       2.432  -5.049 -51.123  1.00 22.61           N  
ATOM   2353  CA  LEU C   5       1.469  -6.122 -50.903  1.00 22.61           C  
ATOM   2354  C   LEU C   5       2.173  -7.408 -50.485  1.00 22.61           C  
ATOM   2355  CB  LEU C   5       0.642  -6.367 -52.169  1.00 22.61           C  
ATOM   2356  O   LEU C   5       1.613  -8.211 -49.735  1.00 22.61           O  
ATOM   2357  CG  LEU C   5      -0.872  -6.467 -51.980  1.00 22.61           C  
ATOM   2358  CD1 LEU C   5      -1.574  -5.333 -52.720  1.00 22.61           C  
ATOM   2359  CD2 LEU C   5      -1.383  -7.822 -52.460  1.00 22.61           C  
ATOM   2360  N   PHE C   6       3.403  -7.574 -51.085  1.00 25.45           N  
ATOM   2361  CA  PHE C   6       4.056  -8.873 -50.980  1.00 25.45           C  
ATOM   2362  C   PHE C   6       4.473  -9.155 -49.541  1.00 25.45           C  
ATOM   2363  CB  PHE C   6       5.276  -8.940 -51.903  1.00 25.45           C  
ATOM   2364  O   PHE C   6       4.383 -10.292 -49.075  1.00 25.45           O  
ATOM   2365  CG  PHE C   6       5.122  -9.908 -53.045  1.00 25.45           C  
ATOM   2366  CD1 PHE C   6       5.504 -11.237 -52.904  1.00 25.45           C  
ATOM   2367  CD2 PHE C   6       4.595  -9.489 -54.260  1.00 25.45           C  
ATOM   2368  CE1 PHE C   6       5.362 -12.135 -53.959  1.00 25.45           C  
ATOM   2369  CE2 PHE C   6       4.451 -10.381 -55.318  1.00 25.45           C  
ATOM   2370  CZ  PHE C   6       4.835 -11.703 -55.167  1.00 25.45           C  
ATOM   2371  N   LEU C   7       4.877  -8.047 -48.886  1.00 24.57           N  
ATOM   2372  CA  LEU C   7       5.504  -8.310 -47.595  1.00 24.57           C  
ATOM   2373  C   LEU C   7       4.492  -8.876 -46.604  1.00 24.57           C  
ATOM   2374  CB  LEU C   7       6.127  -7.030 -47.031  1.00 24.57           C  
ATOM   2375  O   LEU C   7       4.870  -9.395 -45.551  1.00 24.57           O  
ATOM   2376  CG  LEU C   7       7.599  -6.788 -47.367  1.00 24.57           C  
ATOM   2377  CD1 LEU C   7       7.903  -5.293 -47.372  1.00 24.57           C  
ATOM   2378  CD2 LEU C   7       8.501  -7.519 -46.378  1.00 24.57           C  
ATOM   2379  N   ALA C   8       3.226  -8.462 -46.920  1.00 26.07           N  
ATOM   2380  CA  ALA C   8       2.238  -8.895 -45.934  1.00 26.07           C  
ATOM   2381  C   ALA C   8       2.111 -10.416 -45.917  1.00 26.07           C  
ATOM   2382  CB  ALA C   8       0.883  -8.254 -46.222  1.00 26.07           C  
ATOM   2383  O   ALA C   8       1.351 -10.972 -45.121  1.00 26.07           O  
ATOM   2384  N   LEU C   9       2.558 -11.059 -47.029  1.00 24.74           N  
ATOM   2385  CA  LEU C   9       2.251 -12.478 -47.166  1.00 24.74           C  
ATOM   2386  C   LEU C   9       2.812 -13.273 -45.992  1.00 24.74           C  
ATOM   2387  CB  LEU C   9       2.813 -13.024 -48.482  1.00 24.74           C  
ATOM   2388  O   LEU C   9       2.151 -14.177 -45.476  1.00 24.74           O  
ATOM   2389  CG  LEU C   9       2.053 -14.191 -49.112  1.00 24.74           C  
ATOM   2390  CD1 LEU C   9       1.070 -13.680 -50.161  1.00 24.74           C  
ATOM   2391  CD2 LEU C   9       3.024 -15.194 -49.726  1.00 24.74           C  
ATOM   2392  N   ILE C  10       4.177 -13.257 -45.952  1.00 27.14           N  
ATOM   2393  CA  ILE C  10       4.865 -14.394 -45.351  1.00 27.14           C  
ATOM   2394  C   ILE C  10       4.564 -14.446 -43.854  1.00 27.14           C  
ATOM   2395  CB  ILE C  10       6.390 -14.321 -45.588  1.00 27.14           C  
ATOM   2396  O   ILE C  10       4.883 -15.432 -43.185  1.00 27.14           O  
ATOM   2397  CG1 ILE C  10       6.701 -14.391 -47.087  1.00 27.14           C  
ATOM   2398  CG2 ILE C  10       7.109 -15.438 -44.826  1.00 27.14           C  
ATOM   2399  CD1 ILE C  10       8.168 -14.163 -47.427  1.00 27.14           C  
ATOM   2400  N   THR C  11       4.278 -13.337 -43.181  1.00 28.47           N  
ATOM   2401  CA  THR C  11       4.501 -13.750 -41.800  1.00 28.47           C  
ATOM   2402  C   THR C  11       3.634 -14.955 -41.448  1.00 28.47           C  
ATOM   2403  CB  THR C  11       4.209 -12.600 -40.818  1.00 28.47           C  
ATOM   2404  O   THR C  11       2.404 -14.863 -41.449  1.00 28.47           O  
ATOM   2405  CG2 THR C  11       5.326 -11.561 -40.840  1.00 28.47           C  
ATOM   2406  OG1 THR C  11       2.976 -11.969 -41.185  1.00 28.47           O  
ATOM   2407  N   LEU C  12       3.671 -16.044 -42.240  1.00 29.96           N  
ATOM   2408  CA  LEU C  12       3.173 -17.315 -41.727  1.00 29.96           C  
ATOM   2409  C   LEU C  12       3.581 -17.511 -40.270  1.00 29.96           C  
ATOM   2410  CB  LEU C  12       3.694 -18.478 -42.575  1.00 29.96           C  
ATOM   2411  O   LEU C  12       4.763 -17.692 -39.971  1.00 29.96           O  
ATOM   2412  CG  LEU C  12       2.726 -19.045 -43.615  1.00 29.96           C  
ATOM   2413  CD1 LEU C  12       3.411 -19.150 -44.974  1.00 29.96           C  
ATOM   2414  CD2 LEU C  12       2.200 -20.405 -43.170  1.00 29.96           C  
ATOM   2415  N   ALA C  13       3.279 -16.525 -39.464  1.00 32.05           N  
ATOM   2416  CA  ALA C  13       3.614 -16.619 -38.045  1.00 32.05           C  
ATOM   2417  C   ALA C  13       3.155 -17.952 -37.461  1.00 32.05           C  
ATOM   2418  CB  ALA C  13       2.989 -15.460 -37.273  1.00 32.05           C  
ATOM   2419  O   ALA C  13       2.026 -18.387 -37.700  1.00 32.05           O  
ATOM   2420  N   THR C  14       3.962 -18.944 -37.500  1.00 37.59           N  
ATOM   2421  CA  THR C  14       3.790 -20.162 -36.716  1.00 37.59           C  
ATOM   2422  C   THR C  14       3.223 -19.840 -35.336  1.00 37.59           C  
ATOM   2423  CB  THR C  14       5.121 -20.921 -36.562  1.00 37.59           C  
ATOM   2424  O   THR C  14       3.720 -18.947 -34.647  1.00 37.59           O  
ATOM   2425  CG2 THR C  14       5.634 -21.410 -37.913  1.00 37.59           C  
ATOM   2426  OG1 THR C  14       6.097 -20.048 -35.980  1.00 37.59           O  
ATOM   2427  N   CYS C  15       1.883 -19.731 -35.259  1.00 44.00           N  
ATOM   2428  CA  CYS C  15       1.152 -19.398 -34.042  1.00 44.00           C  
ATOM   2429  C   CYS C  15       1.585 -20.288 -32.883  1.00 44.00           C  
ATOM   2430  CB  CYS C  15      -0.354 -19.536 -34.267  1.00 44.00           C  
ATOM   2431  O   CYS C  15       1.449 -21.511 -32.950  1.00 44.00           O  
ATOM   2432  SG  CYS C  15      -1.346 -18.399 -33.273  1.00 44.00           S  
ATOM   2433  N   GLU C  16       2.698 -20.007 -32.360  1.00 43.69           N  
ATOM   2434  CA  GLU C  16       3.050 -20.706 -31.128  1.00 43.69           C  
ATOM   2435  C   GLU C  16       2.141 -20.288 -29.976  1.00 43.69           C  
ATOM   2436  CB  GLU C  16       4.514 -20.448 -30.764  1.00 43.69           C  
ATOM   2437  O   GLU C  16       1.919 -19.095 -29.755  1.00 43.69           O  
ATOM   2438  CG  GLU C  16       5.509 -21.070 -31.733  1.00 43.69           C  
ATOM   2439  CD  GLU C  16       6.956 -20.901 -31.298  1.00 43.69           C  
ATOM   2440  OE1 GLU C  16       7.852 -21.518 -31.919  1.00 43.69           O  
ATOM   2441  OE2 GLU C  16       7.196 -20.148 -30.329  1.00 43.69           O  
ATOM   2442  N   LEU C  17       1.246 -21.231 -29.457  1.00 51.85           N  
ATOM   2443  CA  LEU C  17       0.402 -21.015 -28.287  1.00 51.85           C  
ATOM   2444  C   LEU C  17       1.169 -21.306 -27.001  1.00 51.85           C  
ATOM   2445  CB  LEU C  17      -0.849 -21.895 -28.359  1.00 51.85           C  
ATOM   2446  O   LEU C  17       1.784 -22.367 -26.867  1.00 51.85           O  
ATOM   2447  CG  LEU C  17      -2.185 -21.197 -28.099  1.00 51.85           C  
ATOM   2448  CD1 LEU C  17      -2.647 -20.456 -29.349  1.00 51.85           C  
ATOM   2449  CD2 LEU C  17      -3.237 -22.206 -27.650  1.00 51.85           C  
ATOM   2450  N   TYR C  18       1.187 -20.248 -26.162  1.00 45.89           N  
ATOM   2451  CA  TYR C  18       1.898 -20.410 -24.899  1.00 45.89           C  
ATOM   2452  C   TYR C  18       0.935 -20.771 -23.774  1.00 45.89           C  
ATOM   2453  CB  TYR C  18       2.661 -19.130 -24.543  1.00 45.89           C  
ATOM   2454  O   TYR C  18      -0.141 -20.180 -23.655  1.00 45.89           O  
ATOM   2455  CG  TYR C  18       4.035 -19.051 -25.162  1.00 45.89           C  
ATOM   2456  CD1 TYR C  18       5.148 -19.566 -24.502  1.00 45.89           C  
ATOM   2457  CD2 TYR C  18       4.223 -18.459 -26.406  1.00 45.89           C  
ATOM   2458  CE1 TYR C  18       6.417 -19.493 -25.068  1.00 45.89           C  
ATOM   2459  CE2 TYR C  18       5.487 -18.381 -26.982  1.00 45.89           C  
ATOM   2460  OH  TYR C  18       7.830 -18.825 -26.871  1.00 45.89           O  
ATOM   2461  CZ  TYR C  18       6.576 -18.900 -26.306  1.00 45.89           C  
ATOM   2462  N   HIS C  19       1.250 -21.905 -23.105  1.00 51.86           N  
ATOM   2463  CA  HIS C  19       0.507 -22.337 -21.926  1.00 51.86           C  
ATOM   2464  C   HIS C  19       1.351 -22.200 -20.663  1.00 51.86           C  
ATOM   2465  CB  HIS C  19       0.036 -23.783 -22.089  1.00 51.86           C  
ATOM   2466  O   HIS C  19       2.449 -22.755 -20.582  1.00 51.86           O  
ATOM   2467  CG  HIS C  19      -0.865 -23.992 -23.265  1.00 51.86           C  
ATOM   2468  CD2 HIS C  19      -0.592 -24.357 -24.540  1.00 51.86           C  
ATOM   2469  ND1 HIS C  19      -2.230 -23.819 -23.196  1.00 51.86           N  
ATOM   2470  CE1 HIS C  19      -2.760 -24.070 -24.381  1.00 51.86           C  
ATOM   2471  NE2 HIS C  19      -1.787 -24.399 -25.214  1.00 51.86           N  
ATOM   2472  N   TYR C  20       0.825 -21.272 -19.674  1.00 47.77           N  
ATOM   2473  CA  TYR C  20       1.533 -21.087 -18.413  1.00 47.77           C  
ATOM   2474  C   TYR C  20       0.817 -21.805 -17.275  1.00 47.77           C  
ATOM   2475  CB  TYR C  20       1.669 -19.597 -18.086  1.00 47.77           C  
ATOM   2476  O   TYR C  20      -0.403 -21.694 -17.133  1.00 47.77           O  
ATOM   2477  CG  TYR C  20       2.488 -19.319 -16.849  1.00 47.77           C  
ATOM   2478  CD1 TYR C  20       1.875 -19.121 -15.614  1.00 47.77           C  
ATOM   2479  CD2 TYR C  20       3.876 -19.254 -16.912  1.00 47.77           C  
ATOM   2480  CE1 TYR C  20       2.626 -18.863 -14.471  1.00 47.77           C  
ATOM   2481  CE2 TYR C  20       4.637 -18.996 -15.776  1.00 47.77           C  
ATOM   2482  OH  TYR C  20       4.751 -18.548 -13.434  1.00 47.77           O  
ATOM   2483  CZ  TYR C  20       4.004 -18.803 -14.562  1.00 47.77           C  
ATOM   2484  N   GLN C  21       1.604 -22.681 -16.517  1.00 51.00           N  
ATOM   2485  CA  GLN C  21       1.052 -23.360 -15.349  1.00 51.00           C  
ATOM   2486  C   GLN C  21       2.011 -23.282 -14.164  1.00 51.00           C  
ATOM   2487  CB  GLN C  21       0.739 -24.821 -15.675  1.00 51.00           C  
ATOM   2488  O   GLN C  21       3.199 -23.582 -14.299  1.00 51.00           O  
ATOM   2489  CG  GLN C  21      -0.028 -25.545 -14.577  1.00 51.00           C  
ATOM   2490  CD  GLN C  21      -1.144 -26.419 -15.119  1.00 51.00           C  
ATOM   2491  NE2 GLN C  21      -1.937 -26.993 -14.220  1.00 51.00           N  
ATOM   2492  OE1 GLN C  21      -1.294 -26.576 -16.335  1.00 51.00           O  
ATOM   2493  N   GLU C  22       1.551 -22.730 -12.967  1.00 49.74           N  
ATOM   2494  CA  GLU C  22       2.327 -22.788 -11.732  1.00 49.74           C  
ATOM   2495  C   GLU C  22       2.068 -24.089 -10.978  1.00 49.74           C  
ATOM   2496  CB  GLU C  22       2.006 -21.588 -10.838  1.00 49.74           C  
ATOM   2497  O   GLU C  22       0.937 -24.578 -10.944  1.00 49.74           O  
ATOM   2498  CG  GLU C  22       2.711 -20.305 -11.254  1.00 49.74           C  
ATOM   2499  CD  GLU C  22       2.442 -19.140 -10.315  1.00 49.74           C  
ATOM   2500  OE1 GLU C  22       3.055 -18.064 -10.491  1.00 49.74           O  
ATOM   2501  OE2 GLU C  22       1.611 -19.307  -9.394  1.00 49.74           O  
ATOM   2502  N   CYS C  23       3.243 -24.762 -10.615  1.00 55.20           N  
ATOM   2503  CA  CYS C  23       3.103 -26.030  -9.907  1.00 55.20           C  
ATOM   2504  C   CYS C  23       4.050 -26.096  -8.715  1.00 55.20           C  
ATOM   2505  CB  CYS C  23       3.371 -27.203 -10.849  1.00 55.20           C  
ATOM   2506  O   CYS C  23       5.008 -25.326  -8.634  1.00 55.20           O  
ATOM   2507  SG  CYS C  23       5.023 -27.186 -11.580  1.00 55.20           S  
ATOM   2508  N   VAL C  24       3.595 -26.691  -7.605  1.00 50.10           N  
ATOM   2509  CA  VAL C  24       4.491 -26.965  -6.487  1.00 50.10           C  
ATOM   2510  C   VAL C  24       5.565 -27.962  -6.916  1.00 50.10           C  
ATOM   2511  CB  VAL C  24       3.721 -27.506  -5.261  1.00 50.10           C  
ATOM   2512  O   VAL C  24       5.254 -29.022  -7.463  1.00 50.10           O  
ATOM   2513  CG1 VAL C  24       4.673 -27.761  -4.094  1.00 50.10           C  
ATOM   2514  CG2 VAL C  24       2.618 -26.532  -4.852  1.00 50.10           C  
ATOM   2515  N   ARG C  25       6.721 -27.494  -6.670  1.00 51.99           N  
ATOM   2516  CA  ARG C  25       7.846 -28.334  -7.067  1.00 51.99           C  
ATOM   2517  C   ARG C  25       7.679 -29.757  -6.545  1.00 51.99           C  
ATOM   2518  CB  ARG C  25       9.164 -27.742  -6.563  1.00 51.99           C  
ATOM   2519  O   ARG C  25       7.383 -29.960  -5.366  1.00 51.99           O  
ATOM   2520  CG  ARG C  25      10.396 -28.299  -7.259  1.00 51.99           C  
ATOM   2521  CD  ARG C  25      11.668 -27.599  -6.800  1.00 51.99           C  
ATOM   2522  NE  ARG C  25      12.828 -28.026  -7.576  1.00 51.99           N  
ATOM   2523  NH1 ARG C  25      14.269 -26.465  -6.670  1.00 51.99           N  
ATOM   2524  NH2 ARG C  25      15.022 -27.945  -8.250  1.00 51.99           N  
ATOM   2525  CZ  ARG C  25      14.037 -27.478  -7.497  1.00 51.99           C  
ATOM   2526  N   GLY C  26       7.666 -30.657  -7.274  1.00 55.34           N  
ATOM   2527  CA  GLY C  26       7.634 -32.065  -6.915  1.00 55.34           C  
ATOM   2528  C   GLY C  26       6.267 -32.698  -7.101  1.00 55.34           C  
ATOM   2529  O   GLY C  26       6.106 -33.906  -6.918  1.00 55.34           O  
ATOM   2530  N   THR C  27       5.320 -31.765  -7.374  1.00 57.08           N  
ATOM   2531  CA  THR C  27       3.986 -32.317  -7.588  1.00 57.08           C  
ATOM   2532  C   THR C  27       3.770 -32.652  -9.061  1.00 57.08           C  
ATOM   2533  CB  THR C  27       2.895 -31.338  -7.116  1.00 57.08           C  
ATOM   2534  O   THR C  27       4.489 -32.153  -9.929  1.00 57.08           O  
ATOM   2535  CG2 THR C  27       2.806 -31.307  -5.594  1.00 57.08           C  
ATOM   2536  OG1 THR C  27       3.202 -30.022  -7.593  1.00 57.08           O  
ATOM   2537  N   THR C  28       2.960 -33.492  -9.215  1.00 56.80           N  
ATOM   2538  CA  THR C  28       2.633 -33.898 -10.578  1.00 56.80           C  
ATOM   2539  C   THR C  28       1.519 -33.025 -11.149  1.00 56.80           C  
ATOM   2540  CB  THR C  28       2.208 -35.377 -10.633  1.00 56.80           C  
ATOM   2541  O   THR C  28       0.525 -32.756 -10.473  1.00 56.80           O  
ATOM   2542  CG2 THR C  28       3.424 -36.297 -10.672  1.00 56.80           C  
ATOM   2543  OG1 THR C  28       1.425 -35.687  -9.473  1.00 56.80           O  
ATOM   2544  N   VAL C  29       1.923 -32.247 -12.121  1.00 62.04           N  
ATOM   2545  CA  VAL C  29       0.949 -31.401 -12.804  1.00 62.04           C  
ATOM   2546  C   VAL C  29       0.362 -32.150 -13.998  1.00 62.04           C  
ATOM   2547  CB  VAL C  29       1.581 -30.069 -13.267  1.00 62.04           C  
ATOM   2548  O   VAL C  29       1.091 -32.805 -14.747  1.00 62.04           O  
ATOM   2549  CG1 VAL C  29       0.540 -29.188 -13.955  1.00 62.04           C  
ATOM   2550  CG2 VAL C  29       2.208 -29.336 -12.083  1.00 62.04           C  
ATOM   2551  N   LEU C  30      -1.000 -32.145 -13.939  1.00 58.80           N  
ATOM   2552  CA  LEU C  30      -1.658 -32.791 -15.069  1.00 58.80           C  
ATOM   2553  C   LEU C  30      -1.962 -31.781 -16.171  1.00 58.80           C  
ATOM   2554  CB  LEU C  30      -2.950 -33.476 -14.618  1.00 58.80           C  
ATOM   2555  O   LEU C  30      -2.613 -30.763 -15.923  1.00 58.80           O  
ATOM   2556  CG  LEU C  30      -2.794 -34.835 -13.934  1.00 58.80           C  
ATOM   2557  CD1 LEU C  30      -3.853 -35.009 -12.850  1.00 58.80           C  
ATOM   2558  CD2 LEU C  30      -2.879 -35.962 -14.958  1.00 58.80           C  
ATOM   2559  N   LEU C  31      -1.254 -31.988 -17.246  1.00 61.92           N  
ATOM   2560  CA  LEU C  31      -1.477 -31.097 -18.379  1.00 61.92           C  
ATOM   2561  C   LEU C  31      -2.396 -31.745 -19.409  1.00 61.92           C  
ATOM   2562  CB  LEU C  31      -0.145 -30.719 -19.034  1.00 61.92           C  
ATOM   2563  O   LEU C  31      -2.252 -32.930 -19.716  1.00 61.92           O  
ATOM   2564  CG  LEU C  31       0.476 -29.393 -18.591  1.00 61.92           C  
ATOM   2565  CD1 LEU C  31       1.800 -29.640 -17.876  1.00 61.92           C  
ATOM   2566  CD2 LEU C  31       0.673 -28.468 -19.787  1.00 61.92           C  
ATOM   2567  N   LYS C  32      -3.438 -30.956 -19.819  1.00 61.98           N  
ATOM   2568  CA  LYS C  32      -4.325 -31.467 -20.860  1.00 61.98           C  
ATOM   2569  C   LYS C  32      -3.652 -31.419 -22.228  1.00 61.98           C  
ATOM   2570  CB  LYS C  32      -5.632 -30.672 -20.890  1.00 61.98           C  
ATOM   2571  O   LYS C  32      -2.921 -30.474 -22.533  1.00 61.98           O  
ATOM   2572  CG  LYS C  32      -6.802 -31.429 -21.499  1.00 61.98           C  
ATOM   2573  CD  LYS C  32      -8.097 -30.632 -21.399  1.00 61.98           C  
ATOM   2574  CE  LYS C  32      -9.261 -31.370 -22.046  1.00 61.98           C  
ATOM   2575  NZ  LYS C  32     -10.540 -30.611 -21.913  1.00 61.98           N  
ATOM   2576  N   GLU C  33      -3.717 -32.424 -23.023  1.00 61.60           N  
ATOM   2577  CA  GLU C  33      -3.165 -32.531 -24.371  1.00 61.60           C  
ATOM   2578  C   GLU C  33      -3.700 -31.425 -25.276  1.00 61.60           C  
ATOM   2579  CB  GLU C  33      -3.480 -33.902 -24.974  1.00 61.60           C  
ATOM   2580  O   GLU C  33      -4.913 -31.292 -25.451  1.00 61.60           O  
ATOM   2581  CG  GLU C  33      -2.255 -34.646 -25.484  1.00 61.60           C  
ATOM   2582  CD  GLU C  33      -2.593 -35.957 -26.177  1.00 61.60           C  
ATOM   2583  OE1 GLU C  33      -1.679 -36.599 -26.740  1.00 61.60           O  
ATOM   2584  OE2 GLU C  33      -3.783 -36.343 -26.157  1.00 61.60           O  
ATOM   2585  N   PRO C  34      -2.763 -30.662 -25.604  1.00 60.91           N  
ATOM   2586  CA  PRO C  34      -3.262 -29.588 -26.465  1.00 60.91           C  
ATOM   2587  C   PRO C  34      -3.670 -30.084 -27.851  1.00 60.91           C  
ATOM   2588  CB  PRO C  34      -2.073 -28.628 -26.557  1.00 60.91           C  
ATOM   2589  O   PRO C  34      -4.467 -29.435 -28.533  1.00 60.91           O  
ATOM   2590  CG  PRO C  34      -0.894 -29.438 -26.124  1.00 60.91           C  
ATOM   2591  CD  PRO C  34      -1.391 -30.643 -25.378  1.00 60.91           C  
ATOM   2592  N   CYS C  35      -3.085 -31.212 -28.275  1.00 63.23           N  
ATOM   2593  CA  CYS C  35      -3.325 -31.702 -29.627  1.00 63.23           C  
ATOM   2594  C   CYS C  35      -4.430 -32.752 -29.639  1.00 63.23           C  
ATOM   2595  CB  CYS C  35      -2.045 -32.289 -30.220  1.00 63.23           C  
ATOM   2596  O   CYS C  35      -4.765 -33.317 -28.597  1.00 63.23           O  
ATOM   2597  SG  CYS C  35      -0.662 -31.128 -30.261  1.00 63.23           S  
ATOM   2598  N   SER C  36      -5.079 -32.866 -30.689  1.00 56.58           N  
ATOM   2599  CA  SER C  36      -6.065 -33.931 -30.836  1.00 56.58           C  
ATOM   2600  C   SER C  36      -5.448 -35.298 -30.556  1.00 56.58           C  
ATOM   2601  CB  SER C  36      -6.668 -33.914 -32.241  1.00 56.58           C  
ATOM   2602  O   SER C  36      -4.233 -35.471 -30.668  1.00 56.58           O  
ATOM   2603  OG  SER C  36      -5.660 -33.725 -33.219  1.00 56.58           O  
ATOM   2604  N   SER C  37      -6.115 -36.285 -30.008  1.00 51.75           N  
ATOM   2605  CA  SER C  37      -5.769 -37.604 -29.487  1.00 51.75           C  
ATOM   2606  C   SER C  37      -4.976 -38.411 -30.510  1.00 51.75           C  
ATOM   2607  CB  SER C  37      -7.030 -38.370 -29.087  1.00 51.75           C  
ATOM   2608  O   SER C  37      -5.346 -38.469 -31.684  1.00 51.75           O  
ATOM   2609  OG  SER C  37      -8.041 -38.225 -30.070  1.00 51.75           O  
ATOM   2610  N   GLY C  38      -3.620 -38.840 -30.082  1.00 50.64           N  
ATOM   2611  CA  GLY C  38      -2.813 -39.855 -30.739  1.00 50.64           C  
ATOM   2612  C   GLY C  38      -1.761 -39.274 -31.664  1.00 50.64           C  
ATOM   2613  O   GLY C  38      -1.132 -40.004 -32.434  1.00 50.64           O  
ATOM   2614  N   THR C  39      -1.681 -37.920 -31.819  1.00 47.09           N  
ATOM   2615  CA  THR C  39      -0.747 -37.425 -32.824  1.00 47.09           C  
ATOM   2616  C   THR C  39       0.512 -36.869 -32.165  1.00 47.09           C  
ATOM   2617  CB  THR C  39      -1.394 -36.337 -33.700  1.00 47.09           C  
ATOM   2618  O   THR C  39       0.527 -35.724 -31.709  1.00 47.09           O  
ATOM   2619  CG2 THR C  39      -1.617 -36.837 -35.123  1.00 47.09           C  
ATOM   2620  OG1 THR C  39      -2.657 -35.964 -33.134  1.00 47.09           O  
ATOM   2621  N   TYR C  40       1.073 -37.532 -31.281  1.00 47.92           N  
ATOM   2622  CA  TYR C  40       2.258 -37.014 -30.606  1.00 47.92           C  
ATOM   2623  C   TYR C  40       3.483 -37.105 -31.508  1.00 47.92           C  
ATOM   2624  CB  TYR C  40       2.511 -37.777 -29.303  1.00 47.92           C  
ATOM   2625  O   TYR C  40       3.780 -38.169 -32.057  1.00 47.92           O  
ATOM   2626  CG  TYR C  40       1.611 -37.354 -28.167  1.00 47.92           C  
ATOM   2627  CD1 TYR C  40       1.938 -36.266 -27.361  1.00 47.92           C  
ATOM   2628  CD2 TYR C  40       0.433 -38.042 -27.897  1.00 47.92           C  
ATOM   2629  CE1 TYR C  40       1.113 -35.874 -26.313  1.00 47.92           C  
ATOM   2630  CE2 TYR C  40      -0.400 -37.659 -26.851  1.00 47.92           C  
ATOM   2631  OH  TYR C  40      -0.873 -36.192 -25.029  1.00 47.92           O  
ATOM   2632  CZ  TYR C  40      -0.052 -36.576 -26.066  1.00 47.92           C  
ATOM   2633  N   GLU C  41       3.707 -36.153 -32.341  1.00 45.48           N  
ATOM   2634  CA  GLU C  41       4.970 -36.320 -33.055  1.00 45.48           C  
ATOM   2635  C   GLU C  41       6.137 -35.758 -32.249  1.00 45.48           C  
ATOM   2636  CB  GLU C  41       4.905 -35.646 -34.428  1.00 45.48           C  
ATOM   2637  O   GLU C  41       7.299 -36.029 -32.557  1.00 45.48           O  
ATOM   2638  CG  GLU C  41       4.925 -36.624 -35.594  1.00 45.48           C  
ATOM   2639  CD  GLU C  41       4.916 -35.938 -36.951  1.00 45.48           C  
ATOM   2640  OE1 GLU C  41       5.078 -36.631 -37.982  1.00 45.48           O  
ATOM   2641  OE2 GLU C  41       4.747 -34.699 -36.984  1.00 45.48           O  
ATOM   2642  N   GLY C  42       5.846 -35.419 -30.870  1.00 45.40           N  
ATOM   2643  CA  GLY C  42       6.991 -34.726 -30.300  1.00 45.40           C  
ATOM   2644  C   GLY C  42       7.730 -35.550 -29.262  1.00 45.40           C  
ATOM   2645  O   GLY C  42       7.279 -36.635 -28.887  1.00 45.40           O  
ATOM   2646  N   ASN C  43       9.084 -35.358 -29.101  1.00 39.12           N  
ATOM   2647  CA  ASN C  43      10.014 -35.939 -28.138  1.00 39.12           C  
ATOM   2648  C   ASN C  43       9.618 -35.601 -26.704  1.00 39.12           C  
ATOM   2649  CB  ASN C  43      11.442 -35.467 -28.420  1.00 39.12           C  
ATOM   2650  O   ASN C  43      10.173 -34.679 -26.103  1.00 39.12           O  
ATOM   2651  CG  ASN C  43      12.159 -36.345 -29.426  1.00 39.12           C  
ATOM   2652  ND2 ASN C  43      13.244 -35.832 -29.994  1.00 39.12           N  
ATOM   2653  OD1 ASN C  43      11.741 -37.475 -29.692  1.00 39.12           O  
ATOM   2654  N   SER C  44       8.306 -35.514 -26.472  1.00 44.65           N  
ATOM   2655  CA  SER C  44       8.089 -35.116 -25.085  1.00 44.65           C  
ATOM   2656  C   SER C  44       8.458 -36.240 -24.123  1.00 44.65           C  
ATOM   2657  CB  SER C  44       6.632 -34.704 -24.866  1.00 44.65           C  
ATOM   2658  O   SER C  44       8.283 -37.418 -24.439  1.00 44.65           O  
ATOM   2659  OG  SER C  44       5.798 -35.845 -24.758  1.00 44.65           O  
ATOM   2660  N   PRO C  45       9.436 -35.981 -23.276  1.00 44.07           N  
ATOM   2661  CA  PRO C  45       9.812 -37.009 -22.304  1.00 44.07           C  
ATOM   2662  C   PRO C  45       8.620 -37.530 -21.504  1.00 44.07           C  
ATOM   2663  CB  PRO C  45      10.807 -36.286 -21.392  1.00 44.07           C  
ATOM   2664  O   PRO C  45       8.773 -38.435 -20.680  1.00 44.07           O  
ATOM   2665  CG  PRO C  45      10.636 -34.836 -21.715  1.00 44.07           C  
ATOM   2666  CD  PRO C  45       9.818 -34.720 -22.969  1.00 44.07           C  
ATOM   2667  N   PHE C  46       7.473 -36.958 -21.846  1.00 51.61           N  
ATOM   2668  CA  PHE C  46       6.413 -37.289 -20.901  1.00 51.61           C  
ATOM   2669  C   PHE C  46       5.425 -38.272 -21.518  1.00 51.61           C  
ATOM   2670  CB  PHE C  46       5.680 -36.023 -20.447  1.00 51.61           C  
ATOM   2671  O   PHE C  46       5.116 -38.185 -22.708  1.00 51.61           O  
ATOM   2672  CG  PHE C  46       6.577 -34.999 -19.805  1.00 51.61           C  
ATOM   2673  CD1 PHE C  46       7.010 -35.159 -18.494  1.00 51.61           C  
ATOM   2674  CD2 PHE C  46       6.988 -33.877 -20.512  1.00 51.61           C  
ATOM   2675  CE1 PHE C  46       7.841 -34.214 -17.897  1.00 51.61           C  
ATOM   2676  CE2 PHE C  46       7.817 -32.928 -19.922  1.00 51.61           C  
ATOM   2677  CZ  PHE C  46       8.242 -33.097 -18.614  1.00 51.61           C  
ATOM   2678  N   HIS C  47       5.288 -39.315 -20.961  1.00 47.66           N  
ATOM   2679  CA  HIS C  47       4.386 -40.378 -21.389  1.00 47.66           C  
ATOM   2680  C   HIS C  47       2.939 -40.045 -21.043  1.00 47.66           C  
ATOM   2681  CB  HIS C  47       4.786 -41.709 -20.751  1.00 47.66           C  
ATOM   2682  O   HIS C  47       2.636 -39.685 -19.903  1.00 47.66           O  
ATOM   2683  CG  HIS C  47       5.914 -42.396 -21.452  1.00 47.66           C  
ATOM   2684  CD2 HIS C  47       7.211 -42.562 -21.101  1.00 47.66           C  
ATOM   2685  ND1 HIS C  47       5.765 -43.011 -22.677  1.00 47.66           N  
ATOM   2686  CE1 HIS C  47       6.924 -43.527 -23.048  1.00 47.66           C  
ATOM   2687  NE2 HIS C  47       7.818 -43.269 -22.109  1.00 47.66           N  
ATOM   2688  N   PRO C  48       2.078 -39.927 -22.157  1.00 46.40           N  
ATOM   2689  CA  PRO C  48       0.678 -39.612 -21.866  1.00 46.40           C  
ATOM   2690  C   PRO C  48       0.011 -40.655 -20.973  1.00 46.40           C  
ATOM   2691  CB  PRO C  48       0.027 -39.583 -23.251  1.00 46.40           C  
ATOM   2692  O   PRO C  48       0.373 -41.834 -21.018  1.00 46.40           O  
ATOM   2693  CG  PRO C  48       1.036 -40.207 -24.160  1.00 46.40           C  
ATOM   2694  CD  PRO C  48       2.339 -40.318 -23.422  1.00 46.40           C  
ATOM   2695  N   LEU C  49      -0.650 -40.211 -19.779  1.00 48.00           N  
ATOM   2696  CA  LEU C  49      -1.453 -41.108 -18.954  1.00 48.00           C  
ATOM   2697  C   LEU C  49      -2.744 -41.494 -19.668  1.00 48.00           C  
ATOM   2698  CB  LEU C  49      -1.776 -40.452 -17.609  1.00 48.00           C  
ATOM   2699  O   LEU C  49      -3.051 -40.959 -20.736  1.00 48.00           O  
ATOM   2700  CG  LEU C  49      -0.772 -40.691 -16.479  1.00 48.00           C  
ATOM   2701  CD1 LEU C  49       0.033 -39.424 -16.210  1.00 48.00           C  
ATOM   2702  CD2 LEU C  49      -1.489 -41.154 -15.215  1.00 48.00           C  
ATOM   2703  N   ALA C  50      -3.529 -42.360 -18.929  1.00 46.52           N  
ATOM   2704  CA  ALA C  50      -4.866 -42.774 -19.349  1.00 46.52           C  
ATOM   2705  C   ALA C  50      -5.812 -41.578 -19.425  1.00 46.52           C  
ATOM   2706  CB  ALA C  50      -5.421 -43.827 -18.394  1.00 46.52           C  
ATOM   2707  O   ALA C  50      -5.711 -40.647 -18.622  1.00 46.52           O  
ATOM   2708  N   ASP C  51      -6.178 -40.981 -20.775  1.00 49.38           N  
ATOM   2709  CA  ASP C  51      -7.177 -39.951 -21.045  1.00 49.38           C  
ATOM   2710  C   ASP C  51      -6.545 -38.735 -21.717  1.00 49.38           C  
ATOM   2711  CB  ASP C  51      -7.879 -39.532 -19.751  1.00 49.38           C  
ATOM   2712  O   ASP C  51      -7.060 -37.621 -21.607  1.00 49.38           O  
ATOM   2713  CG  ASP C  51      -8.854 -40.577 -19.239  1.00 49.38           C  
ATOM   2714  OD1 ASP C  51      -9.345 -41.399 -20.043  1.00 49.38           O  
ATOM   2715  OD2 ASP C  51      -9.136 -40.577 -18.022  1.00 49.38           O  
ATOM   2716  N   ASN C  52      -5.441 -38.826 -22.272  1.00 53.56           N  
ATOM   2717  CA  ASN C  52      -4.787 -37.782 -23.054  1.00 53.56           C  
ATOM   2718  C   ASN C  52      -4.243 -36.671 -22.161  1.00 53.56           C  
ATOM   2719  CB  ASN C  52      -5.752 -37.205 -24.092  1.00 53.56           C  
ATOM   2720  O   ASN C  52      -4.272 -35.497 -22.535  1.00 53.56           O  
ATOM   2721  CG  ASN C  52      -5.938 -38.117 -25.288  1.00 53.56           C  
ATOM   2722  ND2 ASN C  52      -7.012 -37.900 -26.038  1.00 53.56           N  
ATOM   2723  OD1 ASN C  52      -5.124 -39.011 -25.535  1.00 53.56           O  
ATOM   2724  N   LYS C  53      -3.936 -37.132 -20.864  1.00 58.28           N  
ATOM   2725  CA  LYS C  53      -3.309 -36.188 -19.944  1.00 58.28           C  
ATOM   2726  C   LYS C  53      -1.839 -36.530 -19.722  1.00 58.28           C  
ATOM   2727  CB  LYS C  53      -4.051 -36.168 -18.607  1.00 58.28           C  
ATOM   2728  O   LYS C  53      -1.444 -37.693 -19.830  1.00 58.28           O  
ATOM   2729  CG  LYS C  53      -5.458 -35.596 -18.688  1.00 58.28           C  
ATOM   2730  CD  LYS C  53      -6.111 -35.521 -17.314  1.00 58.28           C  
ATOM   2731  CE  LYS C  53      -7.554 -35.044 -17.404  1.00 58.28           C  
ATOM   2732  NZ  LYS C  53      -8.173 -34.889 -16.054  1.00 58.28           N  
ATOM   2733  N   PHE C  54      -1.018 -35.468 -19.701  1.00 62.58           N  
ATOM   2734  CA  PHE C  54       0.403 -35.625 -19.411  1.00 62.58           C  
ATOM   2735  C   PHE C  54       0.694 -35.313 -17.948  1.00 62.58           C  
ATOM   2736  CB  PHE C  54       1.241 -34.718 -20.318  1.00 62.58           C  
ATOM   2737  O   PHE C  54       0.190 -34.327 -17.406  1.00 62.58           O  
ATOM   2738  CG  PHE C  54       1.145 -35.066 -21.779  1.00 62.58           C  
ATOM   2739  CD1 PHE C  54       1.981 -36.028 -22.335  1.00 62.58           C  
ATOM   2740  CD2 PHE C  54       0.219 -34.432 -22.597  1.00 62.58           C  
ATOM   2741  CE1 PHE C  54       1.894 -36.352 -23.687  1.00 62.58           C  
ATOM   2742  CE2 PHE C  54       0.127 -34.751 -23.949  1.00 62.58           C  
ATOM   2743  CZ  PHE C  54       0.966 -35.710 -24.492  1.00 62.58           C  
ATOM   2744  N   ALA C  55       1.196 -36.320 -17.182  1.00 57.58           N  
ATOM   2745  CA  ALA C  55       1.665 -36.058 -15.824  1.00 57.58           C  
ATOM   2746  C   ALA C  55       3.133 -35.642 -15.821  1.00 57.58           C  
ATOM   2747  CB  ALA C  55       1.463 -37.289 -14.944  1.00 57.58           C  
ATOM   2748  O   ALA C  55       3.988 -36.354 -16.353  1.00 57.58           O  
ATOM   2749  N   LEU C  56       3.290 -34.378 -15.457  1.00 62.84           N  
ATOM   2750  CA  LEU C  56       4.649 -33.852 -15.401  1.00 62.84           C  
ATOM   2751  C   LEU C  56       5.029 -33.479 -13.972  1.00 62.84           C  
ATOM   2752  CB  LEU C  56       4.789 -32.630 -16.314  1.00 62.84           C  
ATOM   2753  O   LEU C  56       4.181 -33.034 -13.195  1.00 62.84           O  
ATOM   2754  CG  LEU C  56       5.038 -32.916 -17.795  1.00 62.84           C  
ATOM   2755  CD1 LEU C  56       4.032 -32.160 -18.657  1.00 62.84           C  
ATOM   2756  CD2 LEU C  56       6.465 -32.544 -18.180  1.00 62.84           C  
ATOM   2757  N   THR C  57       6.244 -33.906 -13.566  1.00 59.09           N  
ATOM   2758  CA  THR C  57       6.759 -33.388 -12.303  1.00 59.09           C  
ATOM   2759  C   THR C  57       7.051 -31.894 -12.410  1.00 59.09           C  
ATOM   2760  CB  THR C  57       8.035 -34.134 -11.872  1.00 59.09           C  
ATOM   2761  O   THR C  57       7.589 -31.433 -13.419  1.00 59.09           O  
ATOM   2762  CG2 THR C  57       7.735 -35.143 -10.768  1.00 59.09           C  
ATOM   2763  OG1 THR C  57       8.581 -34.827 -13.001  1.00 59.09           O  
ATOM   2764  N   CYS C  58       6.378 -31.324 -11.462  1.00 60.59           N  
ATOM   2765  CA  CYS C  58       6.486 -29.870 -11.478  1.00 60.59           C  
ATOM   2766  C   CYS C  58       7.922 -29.427 -11.224  1.00 60.59           C  
ATOM   2767  CB  CYS C  58       5.560 -29.251 -10.432  1.00 60.59           C  
ATOM   2768  O   CYS C  58       8.387 -29.437 -10.083  1.00 60.59           O  
ATOM   2769  SG  CYS C  58       5.396 -27.458 -10.574  1.00 60.59           S  
ATOM   2770  N   PHE C  59       8.739 -29.290 -12.345  1.00 56.53           N  
ATOM   2771  CA  PHE C  59      10.021 -28.597 -12.371  1.00 56.53           C  
ATOM   2772  C   PHE C  59       9.990 -27.437 -13.360  1.00 56.53           C  
ATOM   2773  CB  PHE C  59      11.150 -29.566 -12.735  1.00 56.53           C  
ATOM   2774  O   PHE C  59       9.244 -27.471 -14.341  1.00 56.53           O  
ATOM   2775  CG  PHE C  59      11.431 -30.596 -11.675  1.00 56.53           C  
ATOM   2776  CD1 PHE C  59      12.177 -30.270 -10.549  1.00 56.53           C  
ATOM   2777  CD2 PHE C  59      10.949 -31.892 -11.804  1.00 56.53           C  
ATOM   2778  CE1 PHE C  59      12.438 -31.221  -9.566  1.00 56.53           C  
ATOM   2779  CE2 PHE C  59      11.206 -32.849 -10.826  1.00 56.53           C  
ATOM   2780  CZ  PHE C  59      11.952 -32.511  -9.708  1.00 56.53           C  
ATOM   2781  N   SER C  60      10.486 -26.329 -12.837  1.00 54.13           N  
ATOM   2782  CA  SER C  60      10.525 -25.234 -13.801  1.00 54.13           C  
ATOM   2783  C   SER C  60      11.102 -25.694 -15.136  1.00 54.13           C  
ATOM   2784  CB  SER C  60      11.350 -24.068 -13.255  1.00 54.13           C  
ATOM   2785  O   SER C  60      12.308 -25.919 -15.253  1.00 54.13           O  
ATOM   2786  OG  SER C  60      12.300 -24.524 -12.308  1.00 54.13           O  
ATOM   2787  N   THR C  61      10.141 -26.041 -16.017  1.00 59.50           N  
ATOM   2788  CA  THR C  61      10.543 -26.568 -17.317  1.00 59.50           C  
ATOM   2789  C   THR C  61       9.691 -25.966 -18.431  1.00 59.50           C  
ATOM   2790  CB  THR C  61      10.433 -28.103 -17.355  1.00 59.50           C  
ATOM   2791  O   THR C  61       8.576 -25.501 -18.185  1.00 59.50           O  
ATOM   2792  CG2 THR C  61      11.457 -28.751 -16.429  1.00 59.50           C  
ATOM   2793  OG1 THR C  61       9.117 -28.493 -16.942  1.00 59.50           O  
ATOM   2794  N   GLN C  62      10.409 -25.636 -19.541  1.00 58.96           N  
ATOM   2795  CA  GLN C  62       9.717 -25.237 -20.761  1.00 58.96           C  
ATOM   2796  C   GLN C  62       9.709 -26.370 -21.784  1.00 58.96           C  
ATOM   2797  CB  GLN C  62      10.366 -23.990 -21.364  1.00 58.96           C  
ATOM   2798  O   GLN C  62      10.727 -27.033 -21.992  1.00 58.96           O  
ATOM   2799  CG  GLN C  62       9.468 -23.239 -22.338  1.00 58.96           C  
ATOM   2800  CD  GLN C  62      10.135 -22.008 -22.921  1.00 58.96           C  
ATOM   2801  NE2 GLN C  62       9.447 -21.341 -23.842  1.00 58.96           N  
ATOM   2802  OE1 GLN C  62      11.259 -21.658 -22.546  1.00 58.96           O  
ATOM   2803  N   PHE C  63       8.497 -26.710 -22.121  1.00 66.46           N  
ATOM   2804  CA  PHE C  63       8.413 -27.734 -23.155  1.00 66.46           C  
ATOM   2805  C   PHE C  63       7.344 -27.380 -24.182  1.00 66.46           C  
ATOM   2806  CB  PHE C  63       8.114 -29.102 -22.535  1.00 66.46           C  
ATOM   2807  O   PHE C  63       6.500 -26.516 -23.935  1.00 66.46           O  
ATOM   2808  CG  PHE C  63       6.827 -29.148 -21.756  1.00 66.46           C  
ATOM   2809  CD1 PHE C  63       6.786 -28.732 -20.431  1.00 66.46           C  
ATOM   2810  CD2 PHE C  63       5.659 -29.606 -22.350  1.00 66.46           C  
ATOM   2811  CE1 PHE C  63       5.596 -28.773 -19.707  1.00 66.46           C  
ATOM   2812  CE2 PHE C  63       4.466 -29.650 -21.633  1.00 66.46           C  
ATOM   2813  CZ  PHE C  63       4.437 -29.234 -20.312  1.00 66.46           C  
ATOM   2814  N   ALA C  64       7.564 -27.876 -25.327  1.00 66.04           N  
ATOM   2815  CA  ALA C  64       6.623 -27.555 -26.397  1.00 66.04           C  
ATOM   2816  C   ALA C  64       6.073 -28.823 -27.043  1.00 66.04           C  
ATOM   2817  CB  ALA C  64       7.293 -26.674 -27.449  1.00 66.04           C  
ATOM   2818  O   ALA C  64       6.740 -29.861 -27.056  1.00 66.04           O  
ATOM   2819  N   PHE C  65       4.720 -28.707 -27.442  1.00 68.11           N  
ATOM   2820  CA  PHE C  65       4.076 -29.751 -28.231  1.00 68.11           C  
ATOM   2821  C   PHE C  65       3.764 -29.253 -29.637  1.00 68.11           C  
ATOM   2822  CB  PHE C  65       2.791 -30.228 -27.546  1.00 68.11           C  
ATOM   2823  O   PHE C  65       3.243 -28.149 -29.809  1.00 68.11           O  
ATOM   2824  CG  PHE C  65       3.023 -30.900 -26.220  1.00 68.11           C  
ATOM   2825  CD1 PHE C  65       3.404 -32.235 -26.159  1.00 68.11           C  
ATOM   2826  CD2 PHE C  65       2.861 -30.196 -25.034  1.00 68.11           C  
ATOM   2827  CE1 PHE C  65       3.620 -32.860 -24.933  1.00 68.11           C  
ATOM   2828  CE2 PHE C  65       3.075 -30.814 -23.805  1.00 68.11           C  
ATOM   2829  CZ  PHE C  65       3.453 -32.146 -23.756  1.00 68.11           C  
ATOM   2830  N   ALA C  66       4.323 -30.005 -30.620  1.00 66.95           N  
ATOM   2831  CA  ALA C  66       3.934 -29.691 -31.993  1.00 66.95           C  
ATOM   2832  C   ALA C  66       2.768 -30.565 -32.447  1.00 66.95           C  
ATOM   2833  CB  ALA C  66       5.123 -29.863 -32.935  1.00 66.95           C  
ATOM   2834  O   ALA C  66       2.867 -31.794 -32.440  1.00 66.95           O  
ATOM   2835  N   CYS C  67       1.641 -29.944 -32.750  1.00 68.22           N  
ATOM   2836  CA  CYS C  67       0.471 -30.675 -33.224  1.00 68.22           C  
ATOM   2837  C   CYS C  67       0.511 -30.847 -34.737  1.00 68.22           C  
ATOM   2838  CB  CYS C  67      -0.813 -29.953 -32.817  1.00 68.22           C  
ATOM   2839  O   CYS C  67       1.226 -30.121 -35.430  1.00 68.22           O  
ATOM   2840  SG  CYS C  67      -1.079 -29.890 -31.032  1.00 68.22           S  
ATOM   2841  N   PRO C  68      -0.158 -31.935 -35.210  1.00 67.62           N  
ATOM   2842  CA  PRO C  68      -0.202 -32.173 -36.655  1.00 67.62           C  
ATOM   2843  C   PRO C  68      -0.773 -30.988 -37.431  1.00 67.62           C  
ATOM   2844  CB  PRO C  68      -1.111 -33.398 -36.783  1.00 67.62           C  
ATOM   2845  O   PRO C  68      -0.473 -30.819 -38.616  1.00 67.62           O  
ATOM   2846  CG  PRO C  68      -1.401 -33.807 -35.375  1.00 67.62           C  
ATOM   2847  CD  PRO C  68      -0.852 -32.759 -34.451  1.00 67.62           C  
ATOM   2848  N   ASP C  69      -1.592 -30.182 -36.757  1.00 63.94           N  
ATOM   2849  CA  ASP C  69      -2.214 -29.035 -37.411  1.00 63.94           C  
ATOM   2850  C   ASP C  69      -1.204 -27.909 -37.621  1.00 63.94           C  
ATOM   2851  CB  ASP C  69      -3.403 -28.528 -36.592  1.00 63.94           C  
ATOM   2852  O   ASP C  69      -1.508 -26.908 -38.273  1.00 63.94           O  
ATOM   2853  CG  ASP C  69      -4.432 -29.609 -36.310  1.00 63.94           C  
ATOM   2854  OD1 ASP C  69      -4.475 -30.617 -37.047  1.00 63.94           O  
ATOM   2855  OD2 ASP C  69      -5.208 -29.450 -35.343  1.00 63.94           O  
ATOM   2856  N   GLY C  70       0.029 -28.167 -37.276  1.00 66.33           N  
ATOM   2857  CA  GLY C  70       1.080 -27.180 -37.468  1.00 66.33           C  
ATOM   2858  C   GLY C  70       1.169 -26.175 -36.335  1.00 66.33           C  
ATOM   2859  O   GLY C  70       2.079 -25.344 -36.305  1.00 66.33           O  
ATOM   2860  N   VAL C  71       0.328 -26.380 -35.334  1.00 66.73           N  
ATOM   2861  CA  VAL C  71       0.341 -25.431 -34.226  1.00 66.73           C  
ATOM   2862  C   VAL C  71       1.280 -25.929 -33.130  1.00 66.73           C  
ATOM   2863  CB  VAL C  71      -1.077 -25.209 -33.653  1.00 66.73           C  
ATOM   2864  O   VAL C  71       1.208 -27.090 -32.722  1.00 66.73           O  
ATOM   2865  CG1 VAL C  71      -1.061 -24.124 -32.577  1.00 66.73           C  
ATOM   2866  CG2 VAL C  71      -2.053 -24.844 -34.770  1.00 66.73           C  
ATOM   2867  N   LYS C  72       2.213 -25.046 -32.710  1.00 69.06           N  
ATOM   2868  CA  LYS C  72       3.153 -25.355 -31.636  1.00 69.06           C  
ATOM   2869  C   LYS C  72       2.657 -24.814 -30.298  1.00 69.06           C  
ATOM   2870  CB  LYS C  72       4.536 -24.783 -31.952  1.00 69.06           C  
ATOM   2871  O   LYS C  72       2.316 -23.634 -30.188  1.00 69.06           O  
ATOM   2872  CG  LYS C  72       5.600 -25.841 -32.205  1.00 69.06           C  
ATOM   2873  CD  LYS C  72       6.968 -25.213 -32.442  1.00 69.06           C  
ATOM   2874  CE  LYS C  72       8.030 -26.270 -32.711  1.00 69.06           C  
ATOM   2875  NZ  LYS C  72       9.385 -25.664 -32.880  1.00 69.06           N  
ATOM   2876  N   HIS C  73       2.458 -25.779 -29.316  1.00 68.97           N  
ATOM   2877  CA  HIS C  73       2.061 -25.409 -27.963  1.00 68.97           C  
ATOM   2878  C   HIS C  73       3.257 -25.410 -27.017  1.00 68.97           C  
ATOM   2879  CB  HIS C  73       0.980 -26.359 -27.443  1.00 68.97           C  
ATOM   2880  O   HIS C  73       3.895 -26.447 -26.818  1.00 68.97           O  
ATOM   2881  CG  HIS C  73      -0.337 -26.205 -28.135  1.00 68.97           C  
ATOM   2882  CD2 HIS C  73      -0.828 -26.790 -29.253  1.00 68.97           C  
ATOM   2883  ND1 HIS C  73      -1.323 -25.357 -27.678  1.00 68.97           N  
ATOM   2884  CE1 HIS C  73      -2.367 -25.429 -28.487  1.00 68.97           C  
ATOM   2885  NE2 HIS C  73      -2.092 -26.291 -29.451  1.00 68.97           N  
ATOM   2886  N   VAL C  74       3.594 -24.221 -26.510  1.00 63.48           N  
ATOM   2887  CA  VAL C  74       4.731 -24.094 -25.604  1.00 63.48           C  
ATOM   2888  C   VAL C  74       4.235 -23.986 -24.164  1.00 63.48           C  
ATOM   2889  CB  VAL C  74       5.606 -22.871 -25.959  1.00 63.48           C  
ATOM   2890  O   VAL C  74       3.376 -23.156 -23.857  1.00 63.48           O  
ATOM   2891  CG1 VAL C  74       6.818 -22.787 -25.033  1.00 63.48           C  
ATOM   2892  CG2 VAL C  74       6.048 -22.938 -27.420  1.00 63.48           C  
ATOM   2893  N   TYR C  75       4.647 -24.999 -23.450  1.00 61.23           N  
ATOM   2894  CA  TYR C  75       4.287 -25.018 -22.037  1.00 61.23           C  
ATOM   2895  C   TYR C  75       5.436 -24.509 -21.175  1.00 61.23           C  
ATOM   2896  CB  TYR C  75       3.894 -26.433 -21.601  1.00 61.23           C  
ATOM   2897  O   TYR C  75       6.589 -24.895 -21.376  1.00 61.23           O  
ATOM   2898  CG  TYR C  75       2.565 -26.891 -22.152  1.00 61.23           C  
ATOM   2899  CD1 TYR C  75       1.388 -26.698 -21.433  1.00 61.23           C  
ATOM   2900  CD2 TYR C  75       2.485 -27.517 -23.391  1.00 61.23           C  
ATOM   2901  CE1 TYR C  75       0.161 -27.120 -21.936  1.00 61.23           C  
ATOM   2902  CE2 TYR C  75       1.264 -27.943 -23.903  1.00 61.23           C  
ATOM   2903  OH  TYR C  75      -1.102 -28.160 -23.672  1.00 61.23           O  
ATOM   2904  CZ  TYR C  75       0.109 -27.740 -23.170  1.00 61.23           C  
ATOM   2905  N   GLN C  76       5.155 -23.549 -20.334  1.00 58.10           N  
ATOM   2906  CA  GLN C  76       6.100 -23.114 -19.310  1.00 58.10           C  
ATOM   2907  C   GLN C  76       5.607 -23.484 -17.914  1.00 58.10           C  
ATOM   2908  CB  GLN C  76       6.334 -21.605 -19.402  1.00 58.10           C  
ATOM   2909  O   GLN C  76       4.584 -22.972 -17.456  1.00 58.10           O  
ATOM   2910  CG  GLN C  76       7.590 -21.133 -18.681  1.00 58.10           C  
ATOM   2911  CD  GLN C  76       8.150 -19.848 -19.260  1.00 58.10           C  
ATOM   2912  NE2 GLN C  76       9.268 -19.387 -18.708  1.00 58.10           N  
ATOM   2913  OE1 GLN C  76       7.584 -19.274 -20.195  1.00 58.10           O  
ATOM   2914  N   LEU C  77       6.336 -24.631 -17.503  1.00 55.71           N  
ATOM   2915  CA  LEU C  77       6.040 -25.024 -16.130  1.00 55.71           C  
ATOM   2916  C   LEU C  77       6.986 -24.338 -15.151  1.00 55.71           C  
ATOM   2917  CB  LEU C  77       6.140 -26.544 -15.974  1.00 55.71           C  
ATOM   2918  O   LEU C  77       8.206 -24.381 -15.326  1.00 55.71           O  
ATOM   2919  CG  LEU C  77       4.826 -27.322 -16.057  1.00 55.71           C  
ATOM   2920  CD1 LEU C  77       4.941 -28.450 -17.077  1.00 55.71           C  
ATOM   2921  CD2 LEU C  77       4.442 -27.871 -14.687  1.00 55.71           C  
ATOM   2922  N   ARG C  78       6.507 -23.704 -14.196  1.00 47.44           N  
ATOM   2923  CA  ARG C  78       7.326 -23.111 -13.144  1.00 47.44           C  
ATOM   2924  C   ARG C  78       7.089 -23.808 -11.808  1.00 47.44           C  
ATOM   2925  CB  ARG C  78       7.034 -21.614 -13.013  1.00 47.44           C  
ATOM   2926  O   ARG C  78       5.975 -23.787 -11.280  1.00 47.44           O  
ATOM   2927  CG  ARG C  78       8.157 -20.822 -12.365  1.00 47.44           C  
ATOM   2928  CD  ARG C  78       7.830 -19.337 -12.290  1.00 47.44           C  
ATOM   2929  NE  ARG C  78       8.997 -18.512 -12.587  1.00 47.44           N  
ATOM   2930  NH1 ARG C  78       8.014 -16.524 -11.940  1.00 47.44           N  
ATOM   2931  NH2 ARG C  78      10.171 -16.542 -12.717  1.00 47.44           N  
ATOM   2932  CZ  ARG C  78       9.058 -17.194 -12.414  1.00 47.44           C  
ATOM   2933  N   ALA C  79       8.175 -24.754 -11.466  1.00 46.73           N  
ATOM   2934  CA  ALA C  79       8.118 -25.458 -10.187  1.00 46.73           C  
ATOM   2935  C   ALA C  79       8.337 -24.498  -9.022  1.00 46.73           C  
ATOM   2936  CB  ALA C  79       9.153 -26.580 -10.151  1.00 46.73           C  
ATOM   2937  O   ALA C  79       9.294 -23.720  -9.023  1.00 46.73           O  
ATOM   2938  N   ARG C  80       7.254 -24.505  -8.235  1.00 40.95           N  
ATOM   2939  CA  ARG C  80       7.443 -23.680  -7.046  1.00 40.95           C  
ATOM   2940  C   ARG C  80       7.988 -24.507  -5.887  1.00 40.95           C  
ATOM   2941  CB  ARG C  80       6.127 -23.013  -6.641  1.00 40.95           C  
ATOM   2942  O   ARG C  80       7.549 -25.637  -5.663  1.00 40.95           O  
ATOM   2943  CG  ARG C  80       6.117 -21.504  -6.832  1.00 40.95           C  
ATOM   2944  CD  ARG C  80       4.861 -20.871  -6.251  1.00 40.95           C  
ATOM   2945  NE  ARG C  80       4.770 -19.452  -6.583  1.00 40.95           N  
ATOM   2946  NH1 ARG C  80       2.791 -19.100  -5.444  1.00 40.95           N  
ATOM   2947  NH2 ARG C  80       3.805 -17.368  -6.552  1.00 40.95           N  
ATOM   2948  CZ  ARG C  80       3.789 -18.643  -6.192  1.00 40.95           C  
ATOM   2949  N   SER C  81       9.212 -24.604  -5.503  1.00 32.81           N  
ATOM   2950  CA  SER C  81       9.427 -25.221  -4.199  1.00 32.81           C  
ATOM   2951  C   SER C  81       8.355 -24.793  -3.201  1.00 32.81           C  
ATOM   2952  CB  SER C  81      10.811 -24.863  -3.657  1.00 32.81           C  
ATOM   2953  O   SER C  81       7.626 -23.829  -3.442  1.00 32.81           O  
ATOM   2954  OG  SER C  81      10.858 -23.505  -3.255  1.00 32.81           O  
ATOM   2955  N   VAL C  82       8.082 -25.252  -2.006  1.00 34.14           N  
ATOM   2956  CA  VAL C  82       7.414 -24.264  -1.166  1.00 34.14           C  
ATOM   2957  C   VAL C  82       8.017 -22.883  -1.411  1.00 34.14           C  
ATOM   2958  CB  VAL C  82       7.515 -24.632   0.332  1.00 34.14           C  
ATOM   2959  O   VAL C  82       7.397 -21.864  -1.101  1.00 34.14           O  
ATOM   2960  CG1 VAL C  82       6.721 -23.643   1.185  1.00 34.14           C  
ATOM   2961  CG2 VAL C  82       7.022 -26.059   0.565  1.00 34.14           C  
ATOM   2962  N   SER C  83       9.233 -22.535  -1.347  1.00 29.65           N  
ATOM   2963  CA  SER C  83       9.111 -21.170  -0.847  1.00 29.65           C  
ATOM   2964  C   SER C  83       8.172 -20.343  -1.719  1.00 29.65           C  
ATOM   2965  CB  SER C  83      10.483 -20.497  -0.782  1.00 29.65           C  
ATOM   2966  O   SER C  83       7.243 -19.710  -1.214  1.00 29.65           O  
ATOM   2967  OG  SER C  83      11.428 -21.344  -0.151  1.00 29.65           O  
ATOM   2968  N   PRO C  84       8.818 -19.646  -2.599  1.00 25.05           N  
ATOM   2969  CA  PRO C  84       9.211 -18.298  -3.016  1.00 25.05           C  
ATOM   2970  C   PRO C  84       8.531 -17.859  -4.310  1.00 25.05           C  
ATOM   2971  CB  PRO C  84      10.726 -18.416  -3.208  1.00 25.05           C  
ATOM   2972  O   PRO C  84       8.027 -16.736  -4.397  1.00 25.05           O  
ATOM   2973  CG  PRO C  84      10.997 -19.886  -3.206  1.00 25.05           C  
ATOM   2974  CD  PRO C  84       9.746 -20.602  -2.784  1.00 25.05           C  
ATOM   2975  N   LYS C  85       8.756 -18.583  -5.611  1.00 29.75           N  
ATOM   2976  CA  LYS C  85       9.452 -17.880  -6.685  1.00 29.75           C  
ATOM   2977  C   LYS C  85       8.475 -17.085  -7.546  1.00 29.75           C  
ATOM   2978  CB  LYS C  85      10.234 -18.866  -7.554  1.00 29.75           C  
ATOM   2979  O   LYS C  85       7.609 -17.663  -8.207  1.00 29.75           O  
ATOM   2980  CG  LYS C  85      11.624 -19.188  -7.027  1.00 29.75           C  
ATOM   2981  CD  LYS C  85      12.410 -20.047  -8.009  1.00 29.75           C  
ATOM   2982  CE  LYS C  85      13.778 -20.422  -7.457  1.00 29.75           C  
ATOM   2983  NZ  LYS C  85      14.577 -21.210  -8.442  1.00 29.75           N  
ATOM   2984  N   LEU C  86       8.024 -16.166  -7.005  1.00 26.09           N  
ATOM   2985  CA  LEU C  86       7.134 -15.459  -7.920  1.00 26.09           C  
ATOM   2986  C   LEU C  86       7.816 -15.217  -9.262  1.00 26.09           C  
ATOM   2987  CB  LEU C  86       6.690 -14.126  -7.312  1.00 26.09           C  
ATOM   2988  O   LEU C  86       7.237 -14.591 -10.153  1.00 26.09           O  
ATOM   2989  CG  LEU C  86       5.182 -13.884  -7.237  1.00 26.09           C  
ATOM   2990  CD1 LEU C  86       4.719 -13.869  -5.784  1.00 26.09           C  
ATOM   2991  CD2 LEU C  86       4.814 -12.578  -7.933  1.00 26.09           C  
ATOM   2992  N   PHE C  87       9.267 -15.151  -9.158  1.00 25.15           N  
ATOM   2993  CA  PHE C  87       9.844 -14.243 -10.143  1.00 25.15           C  
ATOM   2994  C   PHE C  87       9.808 -14.861 -11.535  1.00 25.15           C  
ATOM   2995  CB  PHE C  87      11.285 -13.884  -9.765  1.00 25.15           C  
ATOM   2996  O   PHE C  87      10.361 -15.940 -11.756  1.00 25.15           O  
ATOM   2997  CG  PHE C  87      11.393 -12.696  -8.848  1.00 25.15           C  
ATOM   2998  CD1 PHE C  87      11.397 -11.404  -9.358  1.00 25.15           C  
ATOM   2999  CD2 PHE C  87      11.492 -12.872  -7.474  1.00 25.15           C  
ATOM   3000  CE1 PHE C  87      11.497 -10.302  -8.511  1.00 25.15           C  
ATOM   3001  CE2 PHE C  87      11.593 -11.776  -6.621  1.00 25.15           C  
ATOM   3002  CZ  PHE C  87      11.596 -10.492  -7.142  1.00 25.15           C  
ATOM   3003  N   ILE C  88       8.792 -14.885 -12.185  1.00 26.55           N  
ATOM   3004  CA  ILE C  88       8.736 -15.289 -13.586  1.00 26.55           C  
ATOM   3005  C   ILE C  88      10.010 -14.848 -14.302  1.00 26.55           C  
ATOM   3006  CB  ILE C  88       7.493 -14.703 -14.293  1.00 26.55           C  
ATOM   3007  O   ILE C  88      10.340 -13.659 -14.319  1.00 26.55           O  
ATOM   3008  CG1 ILE C  88       6.211 -15.169 -13.594  1.00 26.55           C  
ATOM   3009  CG2 ILE C  88       7.482 -15.093 -15.774  1.00 26.55           C  
ATOM   3010  CD1 ILE C  88       4.952 -14.457 -14.070  1.00 26.55           C  
ATOM   3011  N   ARG C  89      10.997 -15.713 -14.299  1.00 27.43           N  
ATOM   3012  CA  ARG C  89      12.147 -15.334 -15.114  1.00 27.43           C  
ATOM   3013  C   ARG C  89      11.709 -14.882 -16.503  1.00 27.43           C  
ATOM   3014  CB  ARG C  89      13.133 -16.498 -15.228  1.00 27.43           C  
ATOM   3015  O   ARG C  89      11.105 -15.654 -17.251  1.00 27.43           O  
ATOM   3016  CG  ARG C  89      14.439 -16.275 -14.482  1.00 27.43           C  
ATOM   3017  CD  ARG C  89      15.400 -17.441 -14.666  1.00 27.43           C  
ATOM   3018  NE  ARG C  89      16.579 -17.308 -13.815  1.00 27.43           N  
ATOM   3019  NH1 ARG C  89      17.826 -18.895 -14.938  1.00 27.43           N  
ATOM   3020  NH2 ARG C  89      18.716 -17.800 -13.132  1.00 27.43           N  
ATOM   3021  CZ  ARG C  89      17.704 -18.001 -13.964  1.00 27.43           C  
ATOM   3022  N   GLN C  90      11.325 -13.738 -16.725  1.00 25.69           N  
ATOM   3023  CA  GLN C  90      11.000 -13.343 -18.091  1.00 25.69           C  
ATOM   3024  C   GLN C  90      12.071 -13.815 -19.070  1.00 25.69           C  
ATOM   3025  CB  GLN C  90      10.833 -11.826 -18.186  1.00 25.69           C  
ATOM   3026  O   GLN C  90      13.252 -13.879 -18.723  1.00 25.69           O  
ATOM   3027  CG  GLN C  90       9.441 -11.387 -18.622  1.00 25.69           C  
ATOM   3028  CD  GLN C  90       9.276  -9.878 -18.624  1.00 25.69           C  
ATOM   3029  NE2 GLN C  90       8.610  -9.357 -19.649  1.00 25.69           N  
ATOM   3030  OE1 GLN C  90       9.742  -9.188 -17.712  1.00 25.69           O  
ATOM   3031  N   GLU C  91      11.838 -14.683 -20.083  1.00 25.14           N  
ATOM   3032  CA  GLU C  91      12.649 -14.962 -21.264  1.00 25.14           C  
ATOM   3033  C   GLU C  91      13.608 -13.812 -21.559  1.00 25.14           C  
ATOM   3034  CB  GLU C  91      11.757 -15.228 -22.479  1.00 25.14           C  
ATOM   3035  O   GLU C  91      13.283 -12.648 -21.318  1.00 25.14           O  
ATOM   3036  CG  GLU C  91      12.258 -16.351 -23.376  1.00 25.14           C  
ATOM   3037  CD  GLU C  91      11.328 -16.648 -24.541  1.00 25.14           C  
ATOM   3038  OE1 GLU C  91      11.721 -17.412 -25.452  1.00 25.14           O  
ATOM   3039  OE2 GLU C  91      10.198 -16.111 -24.545  1.00 25.14           O  
ATOM   3040  N   GLU C  92      14.954 -14.206 -21.674  1.00 27.83           N  
ATOM   3041  CA  GLU C  92      16.068 -13.396 -22.159  1.00 27.83           C  
ATOM   3042  C   GLU C  92      15.647 -12.532 -23.344  1.00 27.83           C  
ATOM   3043  CB  GLU C  92      17.249 -14.287 -22.551  1.00 27.83           C  
ATOM   3044  O   GLU C  92      15.680 -12.983 -24.491  1.00 27.83           O  
ATOM   3045  CG  GLU C  92      18.601 -13.747 -22.105  1.00 27.83           C  
ATOM   3046  CD  GLU C  92      19.764 -14.647 -22.493  1.00 27.83           C  
ATOM   3047  OE1 GLU C  92      20.919 -14.165 -22.525  1.00 27.83           O  
ATOM   3048  OE2 GLU C  92      19.517 -15.842 -22.768  1.00 27.83           O  
ATOM   3049  N   VAL C  93      14.408 -12.352 -23.520  1.00 26.10           N  
ATOM   3050  CA  VAL C  93      14.391 -11.587 -24.762  1.00 26.10           C  
ATOM   3051  C   VAL C  93      15.422 -10.463 -24.690  1.00 26.10           C  
ATOM   3052  CB  VAL C  93      12.989 -11.006 -25.053  1.00 26.10           C  
ATOM   3053  O   VAL C  93      15.543  -9.788 -23.665  1.00 26.10           O  
ATOM   3054  CG1 VAL C  93      12.993 -10.213 -26.358  1.00 26.10           C  
ATOM   3055  CG2 VAL C  93      11.950 -12.125 -25.106  1.00 26.10           C  
ATOM   3056  N   GLN C  94      16.530 -10.678 -25.328  1.00 27.17           N  
ATOM   3057  CA  GLN C  94      17.553  -9.732 -25.761  1.00 27.17           C  
ATOM   3058  C   GLN C  94      16.969  -8.333 -25.937  1.00 27.17           C  
ATOM   3059  CB  GLN C  94      18.199 -10.199 -27.066  1.00 27.17           C  
ATOM   3060  O   GLN C  94      16.210  -8.085 -26.876  1.00 27.17           O  
ATOM   3061  CG  GLN C  94      19.709 -10.002 -27.110  1.00 27.17           C  
ATOM   3062  CD  GLN C  94      20.382 -10.862 -28.163  1.00 27.17           C  
ATOM   3063  NE2 GLN C  94      21.514 -10.393 -28.677  1.00 27.17           N  
ATOM   3064  OE1 GLN C  94      19.890 -11.941 -28.510  1.00 27.17           O  
ATOM   3065  N   GLU C  95      16.262  -8.004 -24.988  1.00 27.84           N  
ATOM   3066  CA  GLU C  95      15.447  -6.802 -25.136  1.00 27.84           C  
ATOM   3067  C   GLU C  95      16.285  -5.623 -25.622  1.00 27.84           C  
ATOM   3068  CB  GLU C  95      14.761  -6.450 -23.814  1.00 27.84           C  
ATOM   3069  O   GLU C  95      17.296  -5.278 -25.007  1.00 27.84           O  
ATOM   3070  CG  GLU C  95      13.393  -7.094 -23.640  1.00 27.84           C  
ATOM   3071  CD  GLU C  95      12.498  -6.346 -22.664  1.00 27.84           C  
ATOM   3072  OE1 GLU C  95      11.298  -6.685 -22.560  1.00 27.84           O  
ATOM   3073  OE2 GLU C  95      13.001  -5.413 -22.000  1.00 27.84           O  
ATOM   3074  N   LEU C  96      16.324  -5.504 -26.734  1.00 26.28           N  
ATOM   3075  CA  LEU C  96      16.775  -4.280 -27.388  1.00 26.28           C  
ATOM   3076  C   LEU C  96      16.183  -3.051 -26.708  1.00 26.28           C  
ATOM   3077  CB  LEU C  96      16.392  -4.292 -28.871  1.00 26.28           C  
ATOM   3078  O   LEU C  96      15.195  -2.488 -27.184  1.00 26.28           O  
ATOM   3079  CG  LEU C  96      17.288  -3.483 -29.809  1.00 26.28           C  
ATOM   3080  CD1 LEU C  96      18.649  -4.157 -29.954  1.00 26.28           C  
ATOM   3081  CD2 LEU C  96      16.623  -3.314 -31.171  1.00 26.28           C  
ATOM   3082  N   TYR C  97      15.754  -3.266 -25.545  1.00 32.12           N  
ATOM   3083  CA  TYR C  97      15.121  -2.130 -24.884  1.00 32.12           C  
ATOM   3084  C   TYR C  97      16.001  -0.889 -24.971  1.00 32.12           C  
ATOM   3085  CB  TYR C  97      14.823  -2.458 -23.418  1.00 32.12           C  
ATOM   3086  O   TYR C  97      17.156  -0.908 -24.540  1.00 32.12           O  
ATOM   3087  CG  TYR C  97      13.708  -3.458 -23.233  1.00 32.12           C  
ATOM   3088  CD1 TYR C  97      12.374  -3.062 -23.288  1.00 32.12           C  
ATOM   3089  CD2 TYR C  97      13.986  -4.801 -23.004  1.00 32.12           C  
ATOM   3090  CE1 TYR C  97      11.343  -3.980 -23.117  1.00 32.12           C  
ATOM   3091  CE2 TYR C  97      12.964  -5.728 -22.831  1.00 32.12           C  
ATOM   3092  OH  TYR C  97      10.631  -6.222 -22.720  1.00 32.12           O  
ATOM   3093  CZ  TYR C  97      11.647  -5.309 -22.890  1.00 32.12           C  
ATOM   3094  N   SER C  98      15.809  -0.107 -25.989  1.00 32.46           N  
ATOM   3095  CA  SER C  98      16.565   0.798 -26.848  1.00 32.46           C  
ATOM   3096  C   SER C  98      16.960   2.068 -26.101  1.00 32.46           C  
ATOM   3097  CB  SER C  98      15.752   1.161 -28.092  1.00 32.46           C  
ATOM   3098  O   SER C  98      16.245   2.513 -25.201  1.00 32.46           O  
ATOM   3099  OG  SER C  98      15.871   2.542 -28.385  1.00 32.46           O  
ATOM   3100  N   PRO C  99      18.227   2.342 -25.752  1.00 34.20           N  
ATOM   3101  CA  PRO C  99      18.734   3.696 -25.516  1.00 34.20           C  
ATOM   3102  C   PRO C  99      17.792   4.779 -26.037  1.00 34.20           C  
ATOM   3103  CB  PRO C  99      20.061   3.713 -26.279  1.00 34.20           C  
ATOM   3104  O   PRO C  99      17.753   5.884 -25.490  1.00 34.20           O  
ATOM   3105  CG  PRO C  99      20.027   2.487 -27.132  1.00 34.20           C  
ATOM   3106  CD  PRO C  99      18.936   1.586 -26.630  1.00 34.20           C  
ATOM   3107  N   ILE C 100      16.842   4.305 -26.802  1.00 35.81           N  
ATOM   3108  CA  ILE C 100      15.960   5.273 -27.445  1.00 35.81           C  
ATOM   3109  C   ILE C 100      14.882   5.723 -26.462  1.00 35.81           C  
ATOM   3110  CB  ILE C 100      15.312   4.688 -28.720  1.00 35.81           C  
ATOM   3111  O   ILE C 100      14.571   6.913 -26.373  1.00 35.81           O  
ATOM   3112  CG1 ILE C 100      16.388   4.347 -29.758  1.00 35.81           C  
ATOM   3113  CG2 ILE C 100      14.282   5.662 -29.298  1.00 35.81           C  
ATOM   3114  CD1 ILE C 100      15.871   3.546 -30.945  1.00 35.81           C  
ATOM   3115  N   PHE C 101      14.372   4.758 -25.717  1.00 34.61           N  
ATOM   3116  CA  PHE C 101      13.337   5.198 -24.789  1.00 34.61           C  
ATOM   3117  C   PHE C 101      13.929   6.082 -23.698  1.00 34.61           C  
ATOM   3118  CB  PHE C 101      12.628   3.993 -24.162  1.00 34.61           C  
ATOM   3119  O   PHE C 101      13.342   7.102 -23.332  1.00 34.61           O  
ATOM   3120  CG  PHE C 101      11.264   4.311 -23.612  1.00 34.61           C  
ATOM   3121  CD1 PHE C 101      11.095   4.614 -22.266  1.00 34.61           C  
ATOM   3122  CD2 PHE C 101      10.149   4.306 -24.440  1.00 34.61           C  
ATOM   3123  CE1 PHE C 101       9.834   4.909 -21.754  1.00 34.61           C  
ATOM   3124  CE2 PHE C 101       8.886   4.599 -23.936  1.00 34.61           C  
ATOM   3125  CZ  PHE C 101       8.730   4.899 -22.592  1.00 34.61           C  
ATOM   3126  N   LEU C 102      15.065   5.622 -23.193  1.00 34.62           N  
ATOM   3127  CA  LEU C 102      15.717   6.500 -22.228  1.00 34.62           C  
ATOM   3128  C   LEU C 102      16.081   7.836 -22.867  1.00 34.62           C  
ATOM   3129  CB  LEU C 102      16.974   5.834 -21.661  1.00 34.62           C  
ATOM   3130  O   LEU C 102      15.959   8.886 -22.232  1.00 34.62           O  
ATOM   3131  CG  LEU C 102      16.755   4.820 -20.536  1.00 34.62           C  
ATOM   3132  CD1 LEU C 102      18.068   4.129 -20.183  1.00 34.62           C  
ATOM   3133  CD2 LEU C 102      16.156   5.502 -19.311  1.00 34.62           C  
ATOM   3134  N   ILE C 103      16.398   7.706 -24.108  1.00 43.43           N  
ATOM   3135  CA  ILE C 103      16.709   8.916 -24.861  1.00 43.43           C  
ATOM   3136  C   ILE C 103      15.443   9.751 -25.040  1.00 43.43           C  
ATOM   3137  CB  ILE C 103      17.331   8.582 -26.235  1.00 43.43           C  
ATOM   3138  O   ILE C 103      15.463  10.969 -24.848  1.00 43.43           O  
ATOM   3139  CG1 ILE C 103      18.691   7.900 -26.054  1.00 43.43           C  
ATOM   3140  CG2 ILE C 103      17.461   9.846 -27.090  1.00 43.43           C  
ATOM   3141  CD1 ILE C 103      19.302   7.384 -27.350  1.00 43.43           C  
ATOM   3142  N   VAL C 104      14.310   8.989 -25.232  1.00 42.62           N  
ATOM   3143  CA  VAL C 104      13.071   9.732 -25.432  1.00 42.62           C  
ATOM   3144  C   VAL C 104      12.595  10.312 -24.102  1.00 42.62           C  
ATOM   3145  CB  VAL C 104      11.969   8.842 -26.050  1.00 42.62           C  
ATOM   3146  O   VAL C 104      12.179  11.471 -24.036  1.00 42.62           O  
ATOM   3147  CG1 VAL C 104      10.643   9.597 -26.124  1.00 42.62           C  
ATOM   3148  CG2 VAL C 104      12.390   8.358 -27.436  1.00 42.62           C  
ATOM   3149  N   ALA C 105      12.751   9.526 -23.122  1.00 41.04           N  
ATOM   3150  CA  ALA C 105      12.337  10.031 -21.816  1.00 41.04           C  
ATOM   3151  C   ALA C 105      13.231  11.182 -21.364  1.00 41.04           C  
ATOM   3152  CB  ALA C 105      12.355   8.909 -20.781  1.00 41.04           C  
ATOM   3153  O   ALA C 105      12.746  12.176 -20.819  1.00 41.04           O  
ATOM   3154  N   ALA C 106      14.532  11.044 -21.673  1.00 44.33           N  
ATOM   3155  CA  ALA C 106      15.472  12.121 -21.370  1.00 44.33           C  
ATOM   3156  C   ALA C 106      15.152  13.373 -22.182  1.00 44.33           C  
ATOM   3157  CB  ALA C 106      16.905  11.668 -21.639  1.00 44.33           C  
ATOM   3158  O   ALA C 106      15.185  14.487 -21.654  1.00 44.33           O  
ATOM   3159  N   ILE C 107      14.717  13.110 -23.433  1.00 48.32           N  
ATOM   3160  CA  ILE C 107      14.374  14.229 -24.305  1.00 48.32           C  
ATOM   3161  C   ILE C 107      13.112  14.917 -23.789  1.00 48.32           C  
ATOM   3162  CB  ILE C 107      14.173  13.766 -25.765  1.00 48.32           C  
ATOM   3163  O   ILE C 107      13.047  16.147 -23.734  1.00 48.32           O  
ATOM   3164  CG1 ILE C 107      15.492  13.245 -26.347  1.00 48.32           C  
ATOM   3165  CG2 ILE C 107      13.609  14.904 -26.620  1.00 48.32           C  
ATOM   3166  CD1 ILE C 107      15.359  12.637 -27.737  1.00 48.32           C  
ATOM   3167  N   VAL C 108      12.167  14.071 -23.360  1.00 44.52           N  
ATOM   3168  CA  VAL C 108      10.925  14.659 -22.870  1.00 44.52           C  
ATOM   3169  C   VAL C 108      11.189  15.413 -21.569  1.00 44.52           C  
ATOM   3170  CB  VAL C 108       9.836  13.586 -22.653  1.00 44.52           C  
ATOM   3171  O   VAL C 108      10.684  16.521 -21.373  1.00 44.52           O  
ATOM   3172  CG1 VAL C 108       8.608  14.192 -21.975  1.00 44.52           C  
ATOM   3173  CG2 VAL C 108       9.451  12.940 -23.983  1.00 44.52           C  
ATOM   3174  N   PHE C 109      12.015  14.814 -20.773  1.00 42.43           N  
ATOM   3175  CA  PHE C 109      12.376  15.455 -19.513  1.00 42.43           C  
ATOM   3176  C   PHE C 109      13.096  16.774 -19.764  1.00 42.43           C  
ATOM   3177  CB  PHE C 109      13.258  14.527 -18.671  1.00 42.43           C  
ATOM   3178  O   PHE C 109      12.780  17.788 -19.138  1.00 42.43           O  
ATOM   3179  CG  PHE C 109      13.601  15.083 -17.315  1.00 42.43           C  
ATOM   3180  CD1 PHE C 109      14.852  15.637 -17.072  1.00 42.43           C  
ATOM   3181  CD2 PHE C 109      12.672  15.052 -16.283  1.00 42.43           C  
ATOM   3182  CE1 PHE C 109      15.173  16.153 -15.818  1.00 42.43           C  
ATOM   3183  CE2 PHE C 109      12.986  15.565 -15.027  1.00 42.43           C  
ATOM   3184  CZ  PHE C 109      14.237  16.114 -14.797  1.00 42.43           C  
ATOM   3185  N   ILE C 110      14.049  16.690 -20.639  1.00 45.86           N  
ATOM   3186  CA  ILE C 110      14.820  17.884 -20.968  1.00 45.86           C  
ATOM   3187  C   ILE C 110      13.899  18.947 -21.562  1.00 45.86           C  
ATOM   3188  CB  ILE C 110      15.969  17.561 -21.949  1.00 45.86           C  
ATOM   3189  O   ILE C 110      14.002  20.127 -21.221  1.00 45.86           O  
ATOM   3190  CG1 ILE C 110      16.999  16.642 -21.282  1.00 45.86           C  
ATOM   3191  CG2 ILE C 110      16.629  18.850 -22.451  1.00 45.86           C  
ATOM   3192  CD1 ILE C 110      18.097  16.159 -22.220  1.00 45.86           C  
ATOM   3193  N   THR C 111      12.994  18.434 -22.430  1.00 46.21           N  
ATOM   3194  CA  THR C 111      12.049  19.351 -23.057  1.00 46.21           C  
ATOM   3195  C   THR C 111      11.133  19.982 -22.013  1.00 46.21           C  
ATOM   3196  CB  THR C 111      11.200  18.634 -24.123  1.00 46.21           C  
ATOM   3197  O   THR C 111      10.862  21.184 -22.062  1.00 46.21           O  
ATOM   3198  CG2 THR C 111      10.551  19.635 -25.074  1.00 46.21           C  
ATOM   3199  OG1 THR C 111      12.037  17.749 -24.878  1.00 46.21           O  
ATOM   3200  N   LEU C 112      10.691  19.085 -21.134  1.00 39.11           N  
ATOM   3201  CA  LEU C 112       9.784  19.580 -20.104  1.00 39.11           C  
ATOM   3202  C   LEU C 112      10.495  20.562 -19.179  1.00 39.11           C  
ATOM   3203  CB  LEU C 112       9.213  18.417 -19.289  1.00 39.11           C  
ATOM   3204  O   LEU C 112       9.913  21.570 -18.772  1.00 39.11           O  
ATOM   3205  CG  LEU C 112       7.791  18.598 -18.754  1.00 39.11           C  
ATOM   3206  CD1 LEU C 112       6.795  17.846 -19.631  1.00 39.11           C  
ATOM   3207  CD2 LEU C 112       7.700  18.126 -17.307  1.00 39.11           C  
ATOM   3208  N   CYS C 113      11.754  20.216 -18.821  1.00 41.41           N  
ATOM   3209  CA  CYS C 113      12.553  21.105 -17.985  1.00 41.41           C  
ATOM   3210  C   CYS C 113      12.730  22.465 -18.650  1.00 41.41           C  
ATOM   3211  CB  CYS C 113      13.920  20.486 -17.697  1.00 41.41           C  
ATOM   3212  O   CYS C 113      12.698  23.498 -17.979  1.00 41.41           O  
ATOM   3213  SG  CYS C 113      13.875  19.163 -16.469  1.00 41.41           S  
ATOM   3214  N   PHE C 114      12.945  22.392 -19.948  1.00 42.41           N  
ATOM   3215  CA  PHE C 114      13.152  23.637 -20.678  1.00 42.41           C  
ATOM   3216  C   PHE C 114      11.857  24.437 -20.762  1.00 42.41           C  
ATOM   3217  CB  PHE C 114      13.687  23.355 -22.085  1.00 42.41           C  
ATOM   3218  O   PHE C 114      11.876  25.667 -20.694  1.00 42.41           O  
ATOM   3219  CG  PHE C 114      15.185  23.233 -22.152  1.00 42.41           C  
ATOM   3220  CD1 PHE C 114      15.992  24.363 -22.091  1.00 42.41           C  
ATOM   3221  CD2 PHE C 114      15.788  21.988 -22.275  1.00 42.41           C  
ATOM   3222  CE1 PHE C 114      17.379  24.253 -22.152  1.00 42.41           C  
ATOM   3223  CE2 PHE C 114      17.173  21.870 -22.337  1.00 42.41           C  
ATOM   3224  CZ  PHE C 114      17.967  23.004 -22.276  1.00 42.41           C  
ATOM   3225  N   THR C 115      10.755  23.727 -20.948  1.00 41.13           N  
ATOM   3226  CA  THR C 115       9.490  24.448 -21.045  1.00 41.13           C  
ATOM   3227  C   THR C 115       9.124  25.080 -19.705  1.00 41.13           C  
ATOM   3228  CB  THR C 115       8.352  23.520 -21.506  1.00 41.13           C  
ATOM   3229  O   THR C 115       8.532  26.160 -19.663  1.00 41.13           O  
ATOM   3230  CG2 THR C 115       8.360  23.352 -23.022  1.00 41.13           C  
ATOM   3231  OG1 THR C 115       8.513  22.235 -20.894  1.00 41.13           O  
ATOM   3232  N   LEU C 116       9.368  24.342 -18.647  1.00 36.34           N  
ATOM   3233  CA  LEU C 116       9.027  24.873 -17.331  1.00 36.34           C  
ATOM   3234  C   LEU C 116       9.905  26.071 -16.985  1.00 36.34           C  
ATOM   3235  CB  LEU C 116       9.176  23.789 -16.260  1.00 36.34           C  
ATOM   3236  O   LEU C 116       9.470  26.980 -16.275  1.00 36.34           O  
ATOM   3237  CG  LEU C 116       8.083  22.720 -16.222  1.00 36.34           C  
ATOM   3238  CD1 LEU C 116       8.507  21.562 -15.324  1.00 36.34           C  
ATOM   3239  CD2 LEU C 116       6.765  23.319 -15.743  1.00 36.34           C  
ATOM   3240  N   LYS C 117      11.183  26.044 -17.388  1.00 38.34           N  
ATOM   3241  CA  LYS C 117      12.040  27.196 -17.122  1.00 38.34           C  
ATOM   3242  C   LYS C 117      11.517  28.445 -17.827  1.00 38.34           C  
ATOM   3243  CB  LYS C 117      13.476  26.909 -17.561  1.00 38.34           C  
ATOM   3244  O   LYS C 117      11.714  29.563 -17.347  1.00 38.34           O  
ATOM   3245  CG  LYS C 117      14.533  27.608 -16.718  1.00 38.34           C  
ATOM   3246  CD  LYS C 117      15.925  27.057 -16.997  1.00 38.34           C  
ATOM   3247  CE  LYS C 117      16.990  27.796 -16.198  1.00 38.34           C  
ATOM   3248  NZ  LYS C 117      18.354  27.241 -16.447  1.00 38.34           N  
ATOM   3249  N   ARG C 118      10.902  28.198 -19.045  1.00 40.24           N  
ATOM   3250  CA  ARG C 118      10.482  29.407 -19.745  1.00 40.24           C  
ATOM   3251  C   ARG C 118       9.373  30.124 -18.981  1.00 40.24           C  
ATOM   3252  CB  ARG C 118      10.010  29.072 -21.162  1.00 40.24           C  
ATOM   3253  O   ARG C 118       9.281  31.353 -19.020  1.00 40.24           O  
ATOM   3254  CG  ARG C 118      10.904  29.631 -22.257  1.00 40.24           C  
ATOM   3255  CD  ARG C 118      10.347  29.339 -23.644  1.00 40.24           C  
ATOM   3256  NE  ARG C 118      11.228  29.839 -24.695  1.00 40.24           N  
ATOM   3257  NH1 ARG C 118       9.849  29.207 -26.437  1.00 40.24           N  
ATOM   3258  NH2 ARG C 118      11.843  30.253 -26.869  1.00 40.24           N  
ATOM   3259  CZ  ARG C 118      10.971  29.765 -25.998  1.00 40.24           C  
ATOM   3260  N   LYS C 119       8.530  29.313 -18.292  1.00 38.40           N  
ATOM   3261  CA  LYS C 119       7.436  30.034 -17.649  1.00 38.40           C  
ATOM   3262  C   LYS C 119       7.940  30.858 -16.467  1.00 38.40           C  
ATOM   3263  CB  LYS C 119       6.351  29.062 -17.184  1.00 38.40           C  
ATOM   3264  O   LYS C 119       7.285  31.813 -16.045  1.00 38.40           O  
ATOM   3265  CG  LYS C 119       4.933  29.569 -17.397  1.00 38.40           C  
ATOM   3266  CD  LYS C 119       3.900  28.505 -17.046  1.00 38.40           C  
ATOM   3267  CE  LYS C 119       2.480  29.015 -17.249  1.00 38.40           C  
ATOM   3268  NZ  LYS C 119       1.463  27.997 -16.847  1.00 38.40           N  
ATOM   3269  N   THR C 120       9.038  30.355 -15.860  1.00 31.88           N  
ATOM   3270  CA  THR C 120       9.462  31.148 -14.711  1.00 31.88           C  
ATOM   3271  C   THR C 120      10.165  32.424 -15.165  1.00 31.88           C  
ATOM   3272  CB  THR C 120      10.397  30.342 -13.791  1.00 31.88           C  
ATOM   3273  O   THR C 120      10.306  33.370 -14.388  1.00 31.88           O  
ATOM   3274  CG2 THR C 120       9.606  29.383 -12.907  1.00 31.88           C  
ATOM   3275  OG1 THR C 120      11.315  29.589 -14.593  1.00 31.88           O  
ATOM   3276  N   GLU C 121      10.568  32.404 -16.408  1.00 27.61           N  
ATOM   3277  CA  GLU C 121      11.048  33.733 -16.776  1.00 27.61           C  
ATOM   3278  C   GLU C 121       9.908  34.609 -17.287  1.00 27.61           C  
ATOM   3279  CB  GLU C 121      12.150  33.634 -17.833  1.00 27.61           C  
ATOM   3280  O   GLU C 121       9.861  35.807 -16.999  1.00 27.61           O  
ATOM   3281  CG  GLU C 121      13.555  33.560 -17.253  1.00 27.61           C  
ATOM   3282  CD  GLU C 121      14.643  33.543 -18.314  1.00 27.61           C  
ATOM   3283  OE1 GLU C 121      15.822  33.794 -17.979  1.00 27.61           O  
ATOM   3284  OE2 GLU C 121      14.313  33.277 -19.492  1.00 27.61           O  
TER    3285      GLU C 121                                                      
ENDMDL                                                                          
END                                                                             
