# Supplementary material for: AI-guided pipeline for protein–protein interaction drug discovery identifies a SARS-CoV-2 inhibitor
Source: Mol Syst Biol. 2024 Mar 11;20(4):428–57. doi: 10.1038/s44320-024-00019-8 (PMC10987651; doi:10.1038/s44320-024-00019-8)
Supplement: Supplementary file 15 — Source Data Fig. 5 [file 44320_2024_19_MOESM15_ESM.zip › Source Data Figure 5/ColabFold/NSP6-ORF7a_43e6e.result/NSP6_ORF7a_43e6e_unrelaxed_rank_2_model_5.pdb]

MODEL     1                                                                     
ATOM      1  N   SER B   1     -12.836  21.366  23.445  1.00 48.72           N  
ATOM      2  CA  SER B   1     -13.244  20.552  24.586  1.00 48.72           C  
ATOM      3  C   SER B   1     -12.371  19.309  24.718  1.00 48.72           C  
ATOM      4  CB  SER B   1     -14.712  20.144  24.457  1.00 48.72           C  
ATOM      5  O   SER B   1     -11.957  18.726  23.714  1.00 48.72           O  
ATOM      6  OG  SER B   1     -15.355  20.172  25.719  1.00 48.72           O  
ATOM      7  N   ALA B   2     -11.789  19.061  25.817  1.00 52.68           N  
ATOM      8  CA  ALA B   2     -10.921  17.939  26.165  1.00 52.68           C  
ATOM      9  C   ALA B   2     -11.540  16.613  25.735  1.00 52.68           C  
ATOM     10  CB  ALA B   2     -10.639  17.930  27.665  1.00 52.68           C  
ATOM     11  O   ALA B   2     -10.837  15.716  25.264  1.00 52.68           O  
ATOM     12  N   VAL B   3     -12.839  16.529  25.804  1.00 60.11           N  
ATOM     13  CA  VAL B   3     -13.557  15.306  25.458  1.00 60.11           C  
ATOM     14  C   VAL B   3     -13.487  15.075  23.950  1.00 60.11           C  
ATOM     15  CB  VAL B   3     -15.030  15.363  25.921  1.00 60.11           C  
ATOM     16  O   VAL B   3     -13.256  13.951  23.499  1.00 60.11           O  
ATOM     17  CG1 VAL B   3     -15.803  14.148  25.412  1.00 60.11           C  
ATOM     18  CG2 VAL B   3     -15.107  15.450  27.444  1.00 60.11           C  
ATOM     19  N   LYS B   4     -13.727  16.085  23.279  1.00 61.64           N  
ATOM     20  CA  LYS B   4     -13.673  15.983  21.824  1.00 61.64           C  
ATOM     21  C   LYS B   4     -12.281  15.573  21.353  1.00 61.64           C  
ATOM     22  CB  LYS B   4     -14.076  17.309  21.177  1.00 61.64           C  
ATOM     23  O   LYS B   4     -12.144  14.767  20.430  1.00 61.64           O  
ATOM     24  CG  LYS B   4     -15.449  17.287  20.522  1.00 61.64           C  
ATOM     25  CD  LYS B   4     -15.805  18.642  19.924  1.00 61.64           C  
ATOM     26  CE  LYS B   4     -17.214  18.646  19.346  1.00 61.64           C  
ATOM     27  NZ  LYS B   4     -17.580  19.982  18.788  1.00 61.64           N  
ATOM     28  N   ARG B   5     -11.304  16.075  22.001  1.00 59.10           N  
ATOM     29  CA  ARG B   5      -9.922  15.748  21.665  1.00 59.10           C  
ATOM     30  C   ARG B   5      -9.611  14.289  21.983  1.00 59.10           C  
ATOM     31  CB  ARG B   5      -8.954  16.665  22.415  1.00 59.10           C  
ATOM     32  O   ARG B   5      -8.928  13.612  21.212  1.00 59.10           O  
ATOM     33  CG  ARG B   5      -7.620  16.860  21.712  1.00 59.10           C  
ATOM     34  CD  ARG B   5      -6.737  17.860  22.446  1.00 59.10           C  
ATOM     35  NE  ARG B   5      -5.478  18.086  21.741  1.00 59.10           N  
ATOM     36  NH1 ARG B   5      -4.569  19.445  23.373  1.00 59.10           N  
ATOM     37  NH2 ARG B   5      -3.376  18.972  21.474  1.00 59.10           N  
ATOM     38  CZ  ARG B   5      -4.477  18.834  22.198  1.00 59.10           C  
ATOM     39  N   THR B   6     -10.128  13.893  23.079  1.00 63.16           N  
ATOM     40  CA  THR B   6      -9.918  12.510  23.493  1.00 63.16           C  
ATOM     41  C   THR B   6     -10.647  11.549  22.559  1.00 63.16           C  
ATOM     42  CB  THR B   6     -10.393  12.282  24.940  1.00 63.16           C  
ATOM     43  O   THR B   6     -10.112  10.498  22.199  1.00 63.16           O  
ATOM     44  CG2 THR B   6      -9.993  10.898  25.439  1.00 63.16           C  
ATOM     45  OG1 THR B   6      -9.804  13.273  25.792  1.00 63.16           O  
ATOM     46  N   ILE B   7     -11.801  11.954  22.113  1.00 63.07           N  
ATOM     47  CA  ILE B   7     -12.598  11.110  21.230  1.00 63.07           C  
ATOM     48  C   ILE B   7     -11.912  10.993  19.870  1.00 63.07           C  
ATOM     49  CB  ILE B   7     -14.031  11.663  21.061  1.00 63.07           C  
ATOM     50  O   ILE B   7     -11.833   9.903  19.299  1.00 63.07           O  
ATOM     51  CG1 ILE B   7     -14.807  11.548  22.378  1.00 63.07           C  
ATOM     52  CG2 ILE B   7     -14.762  10.934  19.929  1.00 63.07           C  
ATOM     53  CD1 ILE B   7     -16.135  12.292  22.381  1.00 63.07           C  
ATOM     54  N   LYS B   8     -11.430  12.124  19.470  1.00 64.45           N  
ATOM     55  CA  LYS B   8     -10.734  12.126  18.187  1.00 64.45           C  
ATOM     56  C   LYS B   8      -9.468  11.275  18.247  1.00 64.45           C  
ATOM     57  CB  LYS B   8     -10.386  13.554  17.767  1.00 64.45           C  
ATOM     58  O   LYS B   8      -9.181  10.514  17.320  1.00 64.45           O  
ATOM     59  CG  LYS B   8     -11.533  14.301  17.102  1.00 64.45           C  
ATOM     60  CD  LYS B   8     -11.098  15.679  16.620  1.00 64.45           C  
ATOM     61  CE  LYS B   8     -12.271  16.474  16.065  1.00 64.45           C  
ATOM     62  NZ  LYS B   8     -11.854  17.836  15.615  1.00 64.45           N  
ATOM     63  N   GLY B   9      -8.789  11.380  19.346  1.00 72.64           N  
ATOM     64  CA  GLY B   9      -7.591  10.581  19.541  1.00 72.64           C  
ATOM     65  C   GLY B   9      -7.872   9.092  19.613  1.00 72.64           C  
ATOM     66  O   GLY B   9      -7.130   8.286  19.046  1.00 72.64           O  
ATOM     67  N   THR B  10      -8.978   8.832  20.191  1.00 73.73           N  
ATOM     68  CA  THR B  10      -9.355   7.430  20.333  1.00 73.73           C  
ATOM     69  C   THR B  10      -9.764   6.841  18.986  1.00 73.73           C  
ATOM     70  CB  THR B  10     -10.507   7.260  21.341  1.00 73.73           C  
ATOM     71  O   THR B  10      -9.466   5.681  18.693  1.00 73.73           O  
ATOM     72  CG2 THR B  10     -10.027   7.497  22.770  1.00 73.73           C  
ATOM     73  OG1 THR B  10     -11.544   8.200  21.036  1.00 73.73           O  
ATOM     74  N   HIS B  11     -10.377   7.561  18.126  1.00 76.81           N  
ATOM     75  CA  HIS B  11     -10.785   7.098  16.805  1.00 76.81           C  
ATOM     76  C   HIS B  11      -9.575   6.825  15.918  1.00 76.81           C  
ATOM     77  CB  HIS B  11     -11.704   8.123  16.138  1.00 76.81           C  
ATOM     78  O   HIS B  11      -9.536   5.820  15.205  1.00 76.81           O  
ATOM     79  CG  HIS B  11     -13.159   7.860  16.363  1.00 76.81           C  
ATOM     80  CD2 HIS B  11     -14.191   7.764  15.492  1.00 76.81           C  
ATOM     81  ND1 HIS B  11     -13.694   7.664  17.618  1.00 76.81           N  
ATOM     82  CE1 HIS B  11     -14.996   7.458  17.508  1.00 76.81           C  
ATOM     83  NE2 HIS B  11     -15.323   7.514  16.228  1.00 76.81           N  
ATOM     84  N   HIS B  12      -8.593   7.688  15.989  1.00 78.92           N  
ATOM     85  CA  HIS B  12      -7.373   7.493  15.213  1.00 78.92           C  
ATOM     86  C   HIS B  12      -6.617   6.253  15.677  1.00 78.92           C  
ATOM     87  CB  HIS B  12      -6.471   8.725  15.314  1.00 78.92           C  
ATOM     88  O   HIS B  12      -6.117   5.481  14.855  1.00 78.92           O  
ATOM     89  CG  HIS B  12      -6.771   9.773  14.289  1.00 78.92           C  
ATOM     90  CD2 HIS B  12      -6.094  10.151  13.180  1.00 78.92           C  
ATOM     91  ND1 HIS B  12      -7.890  10.575  14.351  1.00 78.92           N  
ATOM     92  CE1 HIS B  12      -7.888  11.402  13.319  1.00 78.92           C  
ATOM     93  NE2 HIS B  12      -6.809  11.166  12.593  1.00 78.92           N  
ATOM     94  N   TRP B  13      -6.643   6.110  16.967  1.00 83.98           N  
ATOM     95  CA  TRP B  13      -6.002   4.934  17.546  1.00 83.98           C  
ATOM     96  C   TRP B  13      -6.697   3.655  17.091  1.00 83.98           C  
ATOM     97  CB  TRP B  13      -6.006   5.016  19.075  1.00 83.98           C  
ATOM     98  O   TRP B  13      -6.038   2.689  16.699  1.00 83.98           O  
ATOM     99  CG  TRP B  13      -5.502   3.778  19.753  1.00 83.98           C  
ATOM    100  CD1 TRP B  13      -4.200   3.385  19.888  1.00 83.98           C  
ATOM    101  CD2 TRP B  13      -6.294   2.768  20.385  1.00 83.98           C  
ATOM    102  CE2 TRP B  13      -5.405   1.790  20.883  1.00 83.98           C  
ATOM    103  CE3 TRP B  13      -7.671   2.594  20.579  1.00 83.98           C  
ATOM    104  NE1 TRP B  13      -4.134   2.190  20.568  1.00 83.98           N  
ATOM    105  CH2 TRP B  13      -7.201   0.509  21.741  1.00 83.98           C  
ATOM    106  CZ2 TRP B  13      -5.849   0.654  21.564  1.00 83.98           C  
ATOM    107  CZ3 TRP B  13      -8.111   1.463  21.257  1.00 83.98           C  
ATOM    108  N   LEU B  14      -7.982   3.697  17.100  1.00 85.36           N  
ATOM    109  CA  LEU B  14      -8.754   2.534  16.675  1.00 85.36           C  
ATOM    110  C   LEU B  14      -8.513   2.232  15.200  1.00 85.36           C  
ATOM    111  CB  LEU B  14     -10.247   2.761  16.924  1.00 85.36           C  
ATOM    112  O   LEU B  14      -8.322   1.073  14.822  1.00 85.36           O  
ATOM    113  CG  LEU B  14     -11.153   1.537  16.774  1.00 85.36           C  
ATOM    114  CD1 LEU B  14     -11.842   1.223  18.098  1.00 85.36           C  
ATOM    115  CD2 LEU B  14     -12.180   1.765  15.671  1.00 85.36           C  
ATOM    116  N   LEU B  15      -8.471   3.228  14.415  1.00 84.44           N  
ATOM    117  CA  LEU B  15      -8.221   3.070  12.986  1.00 84.44           C  
ATOM    118  C   LEU B  15      -6.845   2.462  12.739  1.00 84.44           C  
ATOM    119  CB  LEU B  15      -8.333   4.418  12.270  1.00 84.44           C  
ATOM    120  O   LEU B  15      -6.712   1.508  11.969  1.00 84.44           O  
ATOM    121  CG  LEU B  15      -8.188   4.392  10.748  1.00 84.44           C  
ATOM    122  CD1 LEU B  15      -9.502   4.788  10.084  1.00 84.44           C  
ATOM    123  CD2 LEU B  15      -7.058   5.313  10.302  1.00 84.44           C  
ATOM    124  N   LEU B  16      -5.909   2.974  13.418  1.00 88.80           N  
ATOM    125  CA  LEU B  16      -4.548   2.472  13.268  1.00 88.80           C  
ATOM    126  C   LEU B  16      -4.456   1.012  13.698  1.00 88.80           C  
ATOM    127  CB  LEU B  16      -3.571   3.320  14.087  1.00 88.80           C  
ATOM    128  O   LEU B  16      -3.789   0.208  13.043  1.00 88.80           O  
ATOM    129  CG  LEU B  16      -3.003   4.560  13.394  1.00 88.80           C  
ATOM    130  CD1 LEU B  16      -2.919   5.724  14.375  1.00 88.80           C  
ATOM    131  CD2 LEU B  16      -1.634   4.258  12.795  1.00 88.80           C  
ATOM    132  N   THR B  17      -5.179   0.709  14.751  1.00 88.15           N  
ATOM    133  CA  THR B  17      -5.174  -0.655  15.269  1.00 88.15           C  
ATOM    134  C   THR B  17      -5.821  -1.614  14.274  1.00 88.15           C  
ATOM    135  CB  THR B  17      -5.907  -0.742  16.620  1.00 88.15           C  
ATOM    136  O   THR B  17      -5.280  -2.686  13.995  1.00 88.15           O  
ATOM    137  CG2 THR B  17      -4.990  -0.337  17.770  1.00 88.15           C  
ATOM    138  OG1 THR B  17      -7.042   0.133  16.599  1.00 88.15           O  
ATOM    139  N   ILE B  18      -6.846  -1.216  13.685  1.00 85.87           N  
ATOM    140  CA  ILE B  18      -7.577  -2.059  12.746  1.00 85.87           C  
ATOM    141  C   ILE B  18      -6.748  -2.259  11.479  1.00 85.87           C  
ATOM    142  CB  ILE B  18      -8.954  -1.452  12.396  1.00 85.87           C  
ATOM    143  O   ILE B  18      -6.593  -3.386  11.002  1.00 85.87           O  
ATOM    144  CG1 ILE B  18      -9.889  -1.513  13.609  1.00 85.87           C  
ATOM    145  CG2 ILE B  18      -9.571  -2.171  11.192  1.00 85.87           C  
ATOM    146  CD1 ILE B  18     -11.185  -0.736  13.431  1.00 85.87           C  
ATOM    147  N   LEU B  19      -6.170  -1.206  11.020  1.00 87.36           N  
ATOM    148  CA  LEU B  19      -5.417  -1.260   9.772  1.00 87.36           C  
ATOM    149  C   LEU B  19      -4.136  -2.068   9.944  1.00 87.36           C  
ATOM    150  CB  LEU B  19      -5.083   0.152   9.285  1.00 87.36           C  
ATOM    151  O   LEU B  19      -3.776  -2.863   9.073  1.00 87.36           O  
ATOM    152  CG  LEU B  19      -6.223   0.931   8.628  1.00 87.36           C  
ATOM    153  CD1 LEU B  19      -5.810   2.380   8.395  1.00 87.36           C  
ATOM    154  CD2 LEU B  19      -6.638   0.270   7.318  1.00 87.36           C  
ATOM    155  N   THR B  20      -3.538  -1.860  11.023  1.00 90.43           N  
ATOM    156  CA  THR B  20      -2.320  -2.614  11.299  1.00 90.43           C  
ATOM    157  C   THR B  20      -2.628  -4.100  11.459  1.00 90.43           C  
ATOM    158  CB  THR B  20      -1.616  -2.093  12.565  1.00 90.43           C  
ATOM    159  O   THR B  20      -1.890  -4.950  10.955  1.00 90.43           O  
ATOM    160  CG2 THR B  20      -0.469  -1.153  12.210  1.00 90.43           C  
ATOM    161  OG1 THR B  20      -2.564  -1.389  13.376  1.00 90.43           O  
ATOM    162  N   SER B  21      -3.658  -4.366  12.184  1.00 88.05           N  
ATOM    163  CA  SER B  21      -4.064  -5.757  12.359  1.00 88.05           C  
ATOM    164  C   SER B  21      -4.421  -6.401  11.023  1.00 88.05           C  
ATOM    165  CB  SER B  21      -5.254  -5.852  13.314  1.00 88.05           C  
ATOM    166  O   SER B  21      -4.051  -7.547  10.762  1.00 88.05           O  
ATOM    167  OG  SER B  21      -6.352  -5.101  12.826  1.00 88.05           O  
ATOM    168  N   LEU B  22      -5.048  -5.673  10.187  1.00 83.48           N  
ATOM    169  CA  LEU B  22      -5.421  -6.163   8.864  1.00 83.48           C  
ATOM    170  C   LEU B  22      -4.182  -6.468   8.029  1.00 83.48           C  
ATOM    171  CB  LEU B  22      -6.300  -5.139   8.141  1.00 83.48           C  
ATOM    172  O   LEU B  22      -4.107  -7.515   7.382  1.00 83.48           O  
ATOM    173  CG  LEU B  22      -6.866  -5.568   6.787  1.00 83.48           C  
ATOM    174  CD1 LEU B  22      -7.984  -6.587   6.978  1.00 83.48           C  
ATOM    175  CD2 LEU B  22      -7.367  -4.356   6.008  1.00 83.48           C  
ATOM    176  N   LEU B  23      -3.267  -5.605   8.121  1.00 85.38           N  
ATOM    177  CA  LEU B  23      -2.032  -5.793   7.368  1.00 85.38           C  
ATOM    178  C   LEU B  23      -1.310  -7.059   7.818  1.00 85.38           C  
ATOM    179  CB  LEU B  23      -1.113  -4.581   7.535  1.00 85.38           C  
ATOM    180  O   LEU B  23      -0.906  -7.877   6.987  1.00 85.38           O  
ATOM    181  CG  LEU B  23       0.226  -4.638   6.796  1.00 85.38           C  
ATOM    182  CD1 LEU B  23       0.008  -4.503   5.293  1.00 85.38           C  
ATOM    183  CD2 LEU B  23       1.165  -3.549   7.305  1.00 85.38           C  
ATOM    184  N   VAL B  24      -1.259  -7.262   9.100  1.00 83.93           N  
ATOM    185  CA  VAL B  24      -0.541  -8.405   9.654  1.00 83.93           C  
ATOM    186  C   VAL B  24      -1.293  -9.694   9.329  1.00 83.93           C  
ATOM    187  CB  VAL B  24      -0.351  -8.269  11.181  1.00 83.93           C  
ATOM    188  O   VAL B  24      -0.686 -10.690   8.929  1.00 83.93           O  
ATOM    189  CG1 VAL B  24       0.246  -9.548  11.766  1.00 83.93           C  
ATOM    190  CG2 VAL B  24       0.535  -7.067  11.503  1.00 83.93           C  
ATOM    191  N   LEU B  25      -2.528  -9.609   9.396  1.00 79.51           N  
ATOM    192  CA  LEU B  25      -3.336 -10.800   9.162  1.00 79.51           C  
ATOM    193  C   LEU B  25      -3.293 -11.207   7.693  1.00 79.51           C  
ATOM    194  CB  LEU B  25      -4.785 -10.558   9.594  1.00 79.51           C  
ATOM    195  O   LEU B  25      -3.137 -12.388   7.376  1.00 79.51           O  
ATOM    196  CG  LEU B  25      -5.064 -10.620  11.097  1.00 79.51           C  
ATOM    197  CD1 LEU B  25      -6.481 -10.141  11.393  1.00 79.51           C  
ATOM    198  CD2 LEU B  25      -4.852 -12.036  11.622  1.00 79.51           C  
ATOM    199  N   VAL B  26      -3.394 -10.215   6.822  1.00 70.42           N  
ATOM    200  CA  VAL B  26      -3.371 -10.496   5.390  1.00 70.42           C  
ATOM    201  C   VAL B  26      -2.007 -11.055   4.994  1.00 70.42           C  
ATOM    202  CB  VAL B  26      -3.691  -9.233   4.559  1.00 70.42           C  
ATOM    203  O   VAL B  26      -1.922 -12.014   4.224  1.00 70.42           O  
ATOM    204  CG1 VAL B  26      -3.394  -9.471   3.080  1.00 70.42           C  
ATOM    205  CG2 VAL B  26      -5.149  -8.821   4.756  1.00 70.42           C  
ATOM    206  N   GLN B  27      -1.051 -10.521   5.571  1.00 73.79           N  
ATOM    207  CA  GLN B  27       0.301 -10.958   5.237  1.00 73.79           C  
ATOM    208  C   GLN B  27       0.600 -12.329   5.837  1.00 73.79           C  
ATOM    209  CB  GLN B  27       1.331  -9.937   5.722  1.00 73.79           C  
ATOM    210  O   GLN B  27       1.292 -13.144   5.223  1.00 73.79           O  
ATOM    211  CG  GLN B  27       1.449  -8.710   4.828  1.00 73.79           C  
ATOM    212  CD  GLN B  27       2.624  -7.824   5.199  1.00 73.79           C  
ATOM    213  NE2 GLN B  27       2.931  -6.857   4.341  1.00 73.79           N  
ATOM    214  OE1 GLN B  27       3.249  -8.007   6.248  1.00 73.79           O  
ATOM    215  N   SER B  28       0.035 -12.606   6.961  1.00 69.70           N  
ATOM    216  CA  SER B  28       0.297 -13.861   7.658  1.00 69.70           C  
ATOM    217  C   SER B  28      -0.390 -15.032   6.964  1.00 69.70           C  
ATOM    218  CB  SER B  28      -0.169 -13.774   9.112  1.00 69.70           C  
ATOM    219  O   SER B  28       0.088 -16.167   7.031  1.00 69.70           O  
ATOM    220  OG  SER B  28      -1.584 -13.789   9.188  1.00 69.70           O  
ATOM    221  N   THR B  29      -1.456 -14.750   6.233  1.00 61.93           N  
ATOM    222  CA  THR B  29      -2.197 -15.801   5.545  1.00 61.93           C  
ATOM    223  C   THR B  29      -1.357 -16.414   4.429  1.00 61.93           C  
ATOM    224  CB  THR B  29      -3.517 -15.263   4.961  1.00 61.93           C  
ATOM    225  O   THR B  29      -1.557 -17.573   4.059  1.00 61.93           O  
ATOM    226  CG2 THR B  29      -4.504 -14.909   6.068  1.00 61.93           C  
ATOM    227  OG1 THR B  29      -3.245 -14.089   4.185  1.00 61.93           O  
ATOM    228  N   GLN B  30      -0.402 -15.762   3.974  1.00 56.85           N  
ATOM    229  CA  GLN B  30       0.391 -16.233   2.843  1.00 56.85           C  
ATOM    230  C   GLN B  30       1.654 -16.947   3.317  1.00 56.85           C  
ATOM    231  CB  GLN B  30       0.760 -15.068   1.923  1.00 56.85           C  
ATOM    232  O   GLN B  30       2.400 -17.502   2.508  1.00 56.85           O  
ATOM    233  CG  GLN B  30      -0.441 -14.389   1.280  1.00 56.85           C  
ATOM    234  CD  GLN B  30      -1.081 -15.233   0.194  1.00 56.85           C  
ATOM    235  NE2 GLN B  30      -2.346 -14.956  -0.105  1.00 56.85           N  
ATOM    236  OE1 GLN B  30      -0.445 -16.127  -0.372  1.00 56.85           O  
ATOM    237  N   TRP B  31       1.768 -16.964   4.612  1.00 58.02           N  
ATOM    238  CA  TRP B  31       2.933 -17.637   5.179  1.00 58.02           C  
ATOM    239  C   TRP B  31       2.575 -19.042   5.649  1.00 58.02           C  
ATOM    240  CB  TRP B  31       3.508 -16.826   6.344  1.00 58.02           C  
ATOM    241  O   TRP B  31       1.665 -19.219   6.462  1.00 58.02           O  
ATOM    242  CG  TRP B  31       4.394 -15.694   5.919  1.00 58.02           C  
ATOM    243  CD1 TRP B  31       4.309 -14.970   4.763  1.00 58.02           C  
ATOM    244  CD2 TRP B  31       5.505 -15.160   6.646  1.00 58.02           C  
ATOM    245  CE2 TRP B  31       6.047 -14.111   5.870  1.00 58.02           C  
ATOM    246  CE3 TRP B  31       6.094 -15.466   7.880  1.00 58.02           C  
ATOM    247  NE1 TRP B  31       5.300 -14.016   4.727  1.00 58.02           N  
ATOM    248  CH2 TRP B  31       7.710 -13.686   7.500  1.00 58.02           C  
ATOM    249  CZ2 TRP B  31       7.152 -13.367   6.289  1.00 58.02           C  
ATOM    250  CZ3 TRP B  31       7.194 -14.723   8.295  1.00 58.02           C  
ATOM    251  N   SER B  32       3.279 -19.989   5.073  1.00 52.82           N  
ATOM    252  CA  SER B  32       3.015 -21.393   5.369  1.00 52.82           C  
ATOM    253  C   SER B  32       3.156 -21.680   6.860  1.00 52.82           C  
ATOM    254  CB  SER B  32       3.962 -22.295   4.576  1.00 52.82           C  
ATOM    255  O   SER B  32       2.469 -22.551   7.397  1.00 52.82           O  
ATOM    256  OG  SER B  32       5.311 -22.048   4.936  1.00 52.82           O  
ATOM    257  N   LEU B  33       3.961 -20.885   7.540  1.00 59.95           N  
ATOM    258  CA  LEU B  33       4.228 -21.092   8.959  1.00 59.95           C  
ATOM    259  C   LEU B  33       2.956 -20.921   9.783  1.00 59.95           C  
ATOM    260  CB  LEU B  33       5.303 -20.119   9.451  1.00 59.95           C  
ATOM    261  O   LEU B  33       2.798 -21.555  10.828  1.00 59.95           O  
ATOM    262  CG  LEU B  33       6.753 -20.588   9.320  1.00 59.95           C  
ATOM    263  CD1 LEU B  33       7.708 -19.411   9.494  1.00 59.95           C  
ATOM    264  CD2 LEU B  33       7.055 -21.682  10.338  1.00 59.95           C  
ATOM    265  N   PHE B  34       2.058 -20.189   9.230  1.00 61.68           N  
ATOM    266  CA  PHE B  34       0.870 -19.865  10.010  1.00 61.68           C  
ATOM    267  C   PHE B  34      -0.327 -20.683   9.540  1.00 61.68           C  
ATOM    268  CB  PHE B  34       0.553 -18.369   9.914  1.00 61.68           C  
ATOM    269  O   PHE B  34      -1.451 -20.469   9.999  1.00 61.68           O  
ATOM    270  CG  PHE B  34       1.572 -17.489  10.586  1.00 61.68           C  
ATOM    271  CD1 PHE B  34       1.638 -17.412  11.972  1.00 61.68           C  
ATOM    272  CD2 PHE B  34       2.464 -16.737   9.832  1.00 61.68           C  
ATOM    273  CE1 PHE B  34       2.579 -16.598  12.597  1.00 61.68           C  
ATOM    274  CE2 PHE B  34       3.407 -15.922  10.450  1.00 61.68           C  
ATOM    275  CZ  PHE B  34       3.463 -15.852  11.832  1.00 61.68           C  
ATOM    276  N   PHE B  35      -0.006 -21.511   8.668  1.00 57.24           N  
ATOM    277  CA  PHE B  35      -1.084 -22.307   8.093  1.00 57.24           C  
ATOM    278  C   PHE B  35      -1.791 -23.120   9.172  1.00 57.24           C  
ATOM    279  CB  PHE B  35      -0.545 -23.238   7.003  1.00 57.24           C  
ATOM    280  O   PHE B  35      -3.022 -23.159   9.220  1.00 57.24           O  
ATOM    281  CG  PHE B  35      -1.617 -23.844   6.138  1.00 57.24           C  
ATOM    282  CD1 PHE B  35      -2.073 -25.135   6.375  1.00 57.24           C  
ATOM    283  CD2 PHE B  35      -2.168 -23.123   5.087  1.00 57.24           C  
ATOM    284  CE1 PHE B  35      -3.065 -25.699   5.575  1.00 57.24           C  
ATOM    285  CE2 PHE B  35      -3.159 -23.679   4.284  1.00 57.24           C  
ATOM    286  CZ  PHE B  35      -3.606 -24.968   4.529  1.00 57.24           C  
ATOM    287  N   PHE B  36      -1.047 -23.736   9.964  1.00 58.64           N  
ATOM    288  CA  PHE B  36      -1.593 -24.567  11.030  1.00 58.64           C  
ATOM    289  C   PHE B  36      -2.436 -23.734  11.989  1.00 58.64           C  
ATOM    290  CB  PHE B  36      -0.467 -25.270  11.796  1.00 58.64           C  
ATOM    291  O   PHE B  36      -3.514 -24.161  12.407  1.00 58.64           O  
ATOM    292  CG  PHE B  36      -0.953 -26.166  12.902  1.00 58.64           C  
ATOM    293  CD1 PHE B  36      -0.937 -25.735  14.223  1.00 58.64           C  
ATOM    294  CD2 PHE B  36      -1.427 -27.441  12.622  1.00 58.64           C  
ATOM    295  CE1 PHE B  36      -1.386 -26.562  15.250  1.00 58.64           C  
ATOM    296  CE2 PHE B  36      -1.877 -28.274  13.642  1.00 58.64           C  
ATOM    297  CZ  PHE B  36      -1.855 -27.833  14.956  1.00 58.64           C  
ATOM    298  N   LEU B  37      -2.014 -22.513  12.293  1.00 65.73           N  
ATOM    299  CA  LEU B  37      -2.720 -21.618  13.203  1.00 65.73           C  
ATOM    300  C   LEU B  37      -4.039 -21.154  12.594  1.00 65.73           C  
ATOM    301  CB  LEU B  37      -1.850 -20.407  13.548  1.00 65.73           C  
ATOM    302  O   LEU B  37      -5.053 -21.069  13.290  1.00 65.73           O  
ATOM    303  CG  LEU B  37      -1.322 -20.337  14.982  1.00 65.73           C  
ATOM    304  CD1 LEU B  37       0.169 -20.652  15.014  1.00 65.73           C  
ATOM    305  CD2 LEU B  37      -1.597 -18.964  15.586  1.00 65.73           C  
ATOM    306  N   TYR B  38      -4.024 -21.018  11.333  1.00 59.56           N  
ATOM    307  CA  TYR B  38      -5.219 -20.538  10.648  1.00 59.56           C  
ATOM    308  C   TYR B  38      -6.272 -21.635  10.554  1.00 59.56           C  
ATOM    309  CB  TYR B  38      -4.868 -20.030   9.246  1.00 59.56           C  
ATOM    310  O   TYR B  38      -7.471 -21.365  10.660  1.00 59.56           O  
ATOM    311  CG  TYR B  38      -4.719 -18.530   9.163  1.00 59.56           C  
ATOM    312  CD1 TYR B  38      -5.834 -17.706   9.023  1.00 59.56           C  
ATOM    313  CD2 TYR B  38      -3.464 -17.934   9.223  1.00 59.56           C  
ATOM    314  CE1 TYR B  38      -5.701 -16.324   8.944  1.00 59.56           C  
ATOM    315  CE2 TYR B  38      -3.320 -16.553   9.145  1.00 59.56           C  
ATOM    316  OH  TYR B  38      -4.305 -14.390   8.929  1.00 59.56           O  
ATOM    317  CZ  TYR B  38      -4.442 -15.757   9.007  1.00 59.56           C  
ATOM    318  N   GLU B  39      -5.819 -22.849  10.453  1.00 56.15           N  
ATOM    319  CA  GLU B  39      -6.739 -23.974  10.318  1.00 56.15           C  
ATOM    320  C   GLU B  39      -7.307 -24.387  11.673  1.00 56.15           C  
ATOM    321  CB  GLU B  39      -6.040 -25.164   9.655  1.00 56.15           C  
ATOM    322  O   GLU B  39      -8.469 -24.788  11.768  1.00 56.15           O  
ATOM    323  CG  GLU B  39      -5.999 -25.084   8.136  1.00 56.15           C  
ATOM    324  CD  GLU B  39      -5.727 -26.425   7.472  1.00 56.15           C  
ATOM    325  OE1 GLU B  39      -5.742 -26.498   6.223  1.00 56.15           O  
ATOM    326  OE2 GLU B  39      -5.499 -27.411   8.208  1.00 56.15           O  
ATOM    327  N   ASN B  40      -6.541 -24.210  12.774  1.00 62.98           N  
ATOM    328  CA  ASN B  40      -6.935 -24.792  14.053  1.00 62.98           C  
ATOM    329  C   ASN B  40      -7.340 -23.717  15.057  1.00 62.98           C  
ATOM    330  CB  ASN B  40      -5.805 -25.652  14.622  1.00 62.98           C  
ATOM    331  O   ASN B  40      -8.142 -23.973  15.957  1.00 62.98           O  
ATOM    332  CG  ASN B  40      -5.541 -26.894  13.793  1.00 62.98           C  
ATOM    333  ND2 ASN B  40      -4.273 -27.148  13.492  1.00 62.98           N  
ATOM    334  OD1 ASN B  40      -6.470 -27.618  13.426  1.00 62.98           O  
ATOM    335  N   ALA B  41      -6.787 -22.539  14.980  1.00 76.44           N  
ATOM    336  CA  ALA B  41      -6.999 -21.524  16.008  1.00 76.44           C  
ATOM    337  C   ALA B  41      -6.999 -20.122  15.404  1.00 76.44           C  
ATOM    338  CB  ALA B  41      -5.930 -21.633  17.092  1.00 76.44           C  
ATOM    339  O   ALA B  41      -6.288 -19.234  15.880  1.00 76.44           O  
ATOM    340  N   PHE B  42      -7.890 -19.825  14.483  1.00 71.89           N  
ATOM    341  CA  PHE B  42      -7.907 -18.543  13.788  1.00 71.89           C  
ATOM    342  C   PHE B  42      -8.320 -17.420  14.732  1.00 71.89           C  
ATOM    343  CB  PHE B  42      -8.856 -18.595  12.586  1.00 71.89           C  
ATOM    344  O   PHE B  42      -7.668 -16.375  14.784  1.00 71.89           O  
ATOM    345  CG  PHE B  42      -9.058 -17.263  11.915  1.00 71.89           C  
ATOM    346  CD1 PHE B  42     -10.236 -16.549  12.097  1.00 71.89           C  
ATOM    347  CD2 PHE B  42      -8.070 -16.726  11.101  1.00 71.89           C  
ATOM    348  CE1 PHE B  42     -10.426 -15.316  11.476  1.00 71.89           C  
ATOM    349  CE2 PHE B  42      -8.252 -15.495  10.478  1.00 71.89           C  
ATOM    350  CZ  PHE B  42      -9.431 -14.792  10.666  1.00 71.89           C  
ATOM    351  N   LEU B  43      -9.326 -17.704  15.496  1.00 79.97           N  
ATOM    352  CA  LEU B  43      -9.918 -16.654  16.318  1.00 79.97           C  
ATOM    353  C   LEU B  43      -8.937 -16.182  17.386  1.00 79.97           C  
ATOM    354  CB  LEU B  43     -11.207 -17.152  16.977  1.00 79.97           C  
ATOM    355  O   LEU B  43      -8.680 -14.983  17.513  1.00 79.97           O  
ATOM    356  CG  LEU B  43     -12.239 -16.083  17.340  1.00 79.97           C  
ATOM    357  CD1 LEU B  43     -12.800 -15.437  16.077  1.00 79.97           C  
ATOM    358  CD2 LEU B  43     -13.360 -16.685  18.181  1.00 79.97           C  
ATOM    359  N   PRO B  44      -8.403 -17.117  18.144  1.00 82.49           N  
ATOM    360  CA  PRO B  44      -7.429 -16.659  19.138  1.00 82.49           C  
ATOM    361  C   PRO B  44      -6.227 -15.960  18.508  1.00 82.49           C  
ATOM    362  CB  PRO B  44      -7.004 -17.954  19.837  1.00 82.49           C  
ATOM    363  O   PRO B  44      -5.701 -14.998  19.074  1.00 82.49           O  
ATOM    364  CG  PRO B  44      -7.552 -19.048  18.979  1.00 82.49           C  
ATOM    365  CD  PRO B  44      -8.571 -18.459  18.047  1.00 82.49           C  
ATOM    366  N   PHE B  45      -5.862 -16.383  17.463  1.00 82.35           N  
ATOM    367  CA  PHE B  45      -4.741 -15.788  16.745  1.00 82.35           C  
ATOM    368  C   PHE B  45      -5.076 -14.370  16.297  1.00 82.35           C  
ATOM    369  CB  PHE B  45      -4.361 -16.645  15.534  1.00 82.35           C  
ATOM    370  O   PHE B  45      -4.303 -13.440  16.534  1.00 82.35           O  
ATOM    371  CG  PHE B  45      -3.229 -16.079  14.721  1.00 82.35           C  
ATOM    372  CD1 PHE B  45      -3.469 -15.485  13.488  1.00 82.35           C  
ATOM    373  CD2 PHE B  45      -1.923 -16.141  15.190  1.00 82.35           C  
ATOM    374  CE1 PHE B  45      -2.422 -14.960  12.734  1.00 82.35           C  
ATOM    375  CE2 PHE B  45      -0.872 -15.619  14.441  1.00 82.35           C  
ATOM    376  CZ  PHE B  45      -1.124 -15.029  13.213  1.00 82.35           C  
ATOM    377  N   ALA B  46      -6.214 -14.256  15.680  1.00 80.86           N  
ATOM    378  CA  ALA B  46      -6.647 -12.944  15.208  1.00 80.86           C  
ATOM    379  C   ALA B  46      -6.802 -11.966  16.369  1.00 80.86           C  
ATOM    380  CB  ALA B  46      -7.961 -13.063  14.438  1.00 80.86           C  
ATOM    381  O   ALA B  46      -6.373 -10.813  16.279  1.00 80.86           O  
ATOM    382  N   MET B  47      -7.372 -12.436  17.433  1.00 88.16           N  
ATOM    383  CA  MET B  47      -7.548 -11.594  18.612  1.00 88.16           C  
ATOM    384  C   MET B  47      -6.200 -11.189  19.199  1.00 88.16           C  
ATOM    385  CB  MET B  47      -8.383 -12.317  19.671  1.00 88.16           C  
ATOM    386  O   MET B  47      -6.041 -10.068  19.686  1.00 88.16           O  
ATOM    387  CG  MET B  47      -9.862 -12.402  19.332  1.00 88.16           C  
ATOM    388  SD  MET B  47     -10.640 -10.749  19.162  1.00 88.16           S  
ATOM    389  CE  MET B  47     -11.173 -10.468  20.873  1.00 88.16           C  
ATOM    390  N   GLY B  48      -5.290 -12.069  19.179  1.00 89.19           N  
ATOM    391  CA  GLY B  48      -3.944 -11.762  19.635  1.00 89.19           C  
ATOM    392  C   GLY B  48      -3.271 -10.674  18.819  1.00 89.19           C  
ATOM    393  O   GLY B  48      -2.653  -9.765  19.377  1.00 89.19           O  
ATOM    394  N   ILE B  49      -3.511 -10.753  17.615  1.00 88.14           N  
ATOM    395  CA  ILE B  49      -2.914  -9.774  16.714  1.00 88.14           C  
ATOM    396  C   ILE B  49      -3.562  -8.409  16.933  1.00 88.14           C  
ATOM    397  CB  ILE B  49      -3.055 -10.204  15.237  1.00 88.14           C  
ATOM    398  O   ILE B  49      -2.875  -7.385  16.958  1.00 88.14           O  
ATOM    399  CG1 ILE B  49      -2.184 -11.433  14.953  1.00 88.14           C  
ATOM    400  CG2 ILE B  49      -2.692  -9.048  14.301  1.00 88.14           C  
ATOM    401  CD1 ILE B  49      -2.302 -11.960  13.529  1.00 88.14           C  
ATOM    402  N   ILE B  50      -4.795  -8.423  17.106  1.00 88.28           N  
ATOM    403  CA  ILE B  50      -5.513  -7.174  17.333  1.00 88.28           C  
ATOM    404  C   ILE B  50      -5.053  -6.547  18.648  1.00 88.28           C  
ATOM    405  CB  ILE B  50      -7.042  -7.396  17.351  1.00 88.28           C  
ATOM    406  O   ILE B  50      -4.807  -5.340  18.715  1.00 88.28           O  
ATOM    407  CG1 ILE B  50      -7.536  -7.817  15.962  1.00 88.28           C  
ATOM    408  CG2 ILE B  50      -7.765  -6.134  17.831  1.00 88.28           C  
ATOM    409  CD1 ILE B  50      -8.995  -8.253  15.931  1.00 88.28           C  
ATOM    410  N   ALA B  51      -4.947  -7.399  19.643  1.00 90.42           N  
ATOM    411  CA  ALA B  51      -4.517  -6.908  20.949  1.00 90.42           C  
ATOM    412  C   ALA B  51      -3.094  -6.359  20.887  1.00 90.42           C  
ATOM    413  CB  ALA B  51      -4.611  -8.018  21.993  1.00 90.42           C  
ATOM    414  O   ALA B  51      -2.818  -5.272  21.401  1.00 90.42           O  
ATOM    415  N   MET B  52      -2.213  -7.042  20.249  1.00 91.73           N  
ATOM    416  CA  MET B  52      -0.827  -6.605  20.111  1.00 91.73           C  
ATOM    417  C   MET B  52      -0.740  -5.321  19.292  1.00 91.73           C  
ATOM    418  CB  MET B  52       0.020  -7.699  19.459  1.00 91.73           C  
ATOM    419  O   MET B  52       0.020  -4.413  19.632  1.00 91.73           O  
ATOM    420  CG  MET B  52       1.165  -8.188  20.331  1.00 91.73           C  
ATOM    421  SD  MET B  52       2.439  -9.097  19.372  1.00 91.73           S  
ATOM    422  CE  MET B  52       1.694  -9.044  17.719  1.00 91.73           C  
ATOM    423  N   SER B  53      -1.562  -5.297  18.289  1.00 90.51           N  
ATOM    424  CA  SER B  53      -1.593  -4.101  17.453  1.00 90.51           C  
ATOM    425  C   SER B  53      -2.128  -2.900  18.226  1.00 90.51           C  
ATOM    426  CB  SER B  53      -2.448  -4.339  16.208  1.00 90.51           C  
ATOM    427  O   SER B  53      -1.611  -1.789  18.093  1.00 90.51           O  
ATOM    428  OG  SER B  53      -3.789  -4.625  16.566  1.00 90.51           O  
ATOM    429  N   ALA B  54      -3.171  -3.182  18.976  1.00 90.05           N  
ATOM    430  CA  ALA B  54      -3.744  -2.112  19.789  1.00 90.05           C  
ATOM    431  C   ALA B  54      -2.715  -1.558  20.770  1.00 90.05           C  
ATOM    432  CB  ALA B  54      -4.974  -2.615  20.541  1.00 90.05           C  
ATOM    433  O   ALA B  54      -2.605  -0.342  20.943  1.00 90.05           O  
ATOM    434  N   PHE B  55      -1.927  -2.413  21.315  1.00 88.99           N  
ATOM    435  CA  PHE B  55      -0.894  -2.007  22.260  1.00 88.99           C  
ATOM    436  C   PHE B  55       0.217  -1.241  21.552  1.00 88.99           C  
ATOM    437  CB  PHE B  55      -0.313  -3.227  22.981  1.00 88.99           C  
ATOM    438  O   PHE B  55       0.640  -0.180  22.015  1.00 88.99           O  
ATOM    439  CG  PHE B  55       0.730  -2.885  24.010  1.00 88.99           C  
ATOM    440  CD1 PHE B  55       2.081  -3.047  23.732  1.00 88.99           C  
ATOM    441  CD2 PHE B  55       0.358  -2.401  25.258  1.00 88.99           C  
ATOM    442  CE1 PHE B  55       3.049  -2.731  24.682  1.00 88.99           C  
ATOM    443  CE2 PHE B  55       1.319  -2.082  26.213  1.00 88.99           C  
ATOM    444  CZ  PHE B  55       2.664  -2.249  25.924  1.00 88.99           C  
ATOM    445  N   ALA B  56       0.585  -1.695  20.545  1.00 88.58           N  
ATOM    446  CA  ALA B  56       1.671  -1.069  19.795  1.00 88.58           C  
ATOM    447  C   ALA B  56       1.273   0.322  19.310  1.00 88.58           C  
ATOM    448  CB  ALA B  56       2.076  -1.946  18.613  1.00 88.58           C  
ATOM    449  O   ALA B  56       2.085   1.250  19.332  1.00 88.58           O  
ATOM    450  N   MET B  57      -0.004   0.487  18.958  1.00 88.23           N  
ATOM    451  CA  MET B  57      -0.463   1.741  18.368  1.00 88.23           C  
ATOM    452  C   MET B  57      -0.618   2.820  19.435  1.00 88.23           C  
ATOM    453  CB  MET B  57      -1.789   1.538  17.633  1.00 88.23           C  
ATOM    454  O   MET B  57      -0.686   4.008  19.117  1.00 88.23           O  
ATOM    455  CG  MET B  57      -1.662   0.731  16.351  1.00 88.23           C  
ATOM    456  SD  MET B  57      -0.460   1.466  15.174  1.00 88.23           S  
ATOM    457  CE  MET B  57       0.270  -0.043  14.479  1.00 88.23           C  
ATOM    458  N   MET B  58      -0.537   2.394  20.679  1.00 85.29           N  
ATOM    459  CA  MET B  58      -0.597   3.367  21.765  1.00 85.29           C  
ATOM    460  C   MET B  58       0.691   4.180  21.839  1.00 85.29           C  
ATOM    461  CB  MET B  58      -0.851   2.668  23.102  1.00 85.29           C  
ATOM    462  O   MET B  58       0.688   5.315  22.320  1.00 85.29           O  
ATOM    463  CG  MET B  58      -2.313   2.336  23.351  1.00 85.29           C  
ATOM    464  SD  MET B  58      -2.640   1.867  25.095  1.00 85.29           S  
ATOM    465  CE  MET B  58      -2.372   0.075  25.000  1.00 85.29           C  
ATOM    466  N   PHE B  59       1.736   3.688  21.285  1.00 82.18           N  
ATOM    467  CA  PHE B  59       3.048   4.310  21.417  1.00 82.18           C  
ATOM    468  C   PHE B  59       3.375   5.149  20.188  1.00 82.18           C  
ATOM    469  CB  PHE B  59       4.130   3.247  21.631  1.00 82.18           C  
ATOM    470  O   PHE B  59       4.438   5.770  20.118  1.00 82.18           O  
ATOM    471  CG  PHE B  59       4.059   2.570  22.973  1.00 82.18           C  
ATOM    472  CD1 PHE B  59       4.560   3.194  24.109  1.00 82.18           C  
ATOM    473  CD2 PHE B  59       3.492   1.309  23.098  1.00 82.18           C  
ATOM    474  CE1 PHE B  59       4.496   2.570  25.353  1.00 82.18           C  
ATOM    475  CE2 PHE B  59       3.425   0.679  24.338  1.00 82.18           C  
ATOM    476  CZ  PHE B  59       3.928   1.311  25.463  1.00 82.18           C  
ATOM    477  N   VAL B  60       2.488   5.240  19.330  1.00 83.82           N  
ATOM    478  CA  VAL B  60       2.750   6.024  18.128  1.00 83.82           C  
ATOM    479  C   VAL B  60       2.426   7.493  18.389  1.00 83.82           C  
ATOM    480  CB  VAL B  60       1.936   5.504  16.922  1.00 83.82           C  
ATOM    481  O   VAL B  60       1.275   7.843  18.657  1.00 83.82           O  
ATOM    482  CG1 VAL B  60       2.185   6.371  15.689  1.00 83.82           C  
ATOM    483  CG2 VAL B  60       2.285   4.045  16.633  1.00 83.82           C  
ATOM    484  N   LYS B  61       3.413   8.286  18.274  1.00 74.83           N  
ATOM    485  CA  LYS B  61       3.266   9.720  18.509  1.00 74.83           C  
ATOM    486  C   LYS B  61       2.712  10.425  17.274  1.00 74.83           C  
ATOM    487  CB  LYS B  61       4.606  10.339  18.908  1.00 74.83           C  
ATOM    488  O   LYS B  61       1.786  11.232  17.377  1.00 74.83           O  
ATOM    489  CG  LYS B  61       4.517  11.804  19.309  1.00 74.83           C  
ATOM    490  CD  LYS B  61       5.867  12.342  19.765  1.00 74.83           C  
ATOM    491  CE  LYS B  61       5.793  13.825  20.104  1.00 74.83           C  
ATOM    492  NZ  LYS B  61       7.114  14.358  20.551  1.00 74.83           N  
ATOM    493  N   HIS B  62       3.317  10.159  16.131  1.00 77.13           N  
ATOM    494  CA  HIS B  62       2.904  10.765  14.870  1.00 77.13           C  
ATOM    495  C   HIS B  62       1.975   9.839  14.092  1.00 77.13           C  
ATOM    496  CB  HIS B  62       4.125  11.119  14.020  1.00 77.13           C  
ATOM    497  O   HIS B  62       2.400   9.189  13.134  1.00 77.13           O  
ATOM    498  CG  HIS B  62       5.106  12.006  14.719  1.00 77.13           C  
ATOM    499  CD2 HIS B  62       6.352  11.759  15.186  1.00 77.13           C  
ATOM    500  ND1 HIS B  62       4.838  13.326  15.011  1.00 77.13           N  
ATOM    501  CE1 HIS B  62       5.882  13.854  15.628  1.00 77.13           C  
ATOM    502  NE2 HIS B  62       6.814  12.924  15.747  1.00 77.13           N  
ATOM    503  N   LYS B  63       0.723   9.922  14.520  1.00 77.23           N  
ATOM    504  CA  LYS B  63      -0.253   8.950  14.036  1.00 77.23           C  
ATOM    505  C   LYS B  63      -0.566   9.174  12.559  1.00 77.23           C  
ATOM    506  CB  LYS B  63      -1.539   9.024  14.861  1.00 77.23           C  
ATOM    507  O   LYS B  63      -0.641   8.218  11.783  1.00 77.23           O  
ATOM    508  CG  LYS B  63      -1.359   8.643  16.323  1.00 77.23           C  
ATOM    509  CD  LYS B  63      -2.670   8.744  17.092  1.00 77.23           C  
ATOM    510  CE  LYS B  63      -2.472   8.461  18.575  1.00 77.23           C  
ATOM    511  NZ  LYS B  63      -3.745   8.612  19.342  1.00 77.23           N  
ATOM    512  N   HIS B  64      -0.607  10.419  12.160  1.00 71.49           N  
ATOM    513  CA  HIS B  64      -0.943  10.744  10.779  1.00 71.49           C  
ATOM    514  C   HIS B  64       0.193  10.370   9.833  1.00 71.49           C  
ATOM    515  CB  HIS B  64      -1.270  12.232  10.643  1.00 71.49           C  
ATOM    516  O   HIS B  64      -0.044   9.800   8.765  1.00 71.49           O  
ATOM    517  CG  HIS B  64      -1.712  12.627   9.270  1.00 71.49           C  
ATOM    518  CD2 HIS B  64      -2.944  12.667   8.710  1.00 71.49           C  
ATOM    519  ND1 HIS B  64      -0.830  13.040   8.295  1.00 71.49           N  
ATOM    520  CE1 HIS B  64      -1.503  13.320   7.191  1.00 71.49           C  
ATOM    521  NE2 HIS B  64      -2.788  13.102   7.417  1.00 71.49           N  
ATOM    522  N   ALA B  65       1.343  10.585  10.296  1.00 74.29           N  
ATOM    523  CA  ALA B  65       2.508  10.265   9.476  1.00 74.29           C  
ATOM    524  C   ALA B  65       2.647   8.758   9.285  1.00 74.29           C  
ATOM    525  CB  ALA B  65       3.776  10.838  10.106  1.00 74.29           C  
ATOM    526  O   ALA B  65       2.899   8.288   8.173  1.00 74.29           O  
ATOM    527  N   PHE B  66       2.412   8.097  10.329  1.00 83.52           N  
ATOM    528  CA  PHE B  66       2.519   6.646  10.245  1.00 83.52           C  
ATOM    529  C   PHE B  66       1.446   6.076   9.326  1.00 83.52           C  
ATOM    530  CB  PHE B  66       2.406   6.016  11.637  1.00 83.52           C  
ATOM    531  O   PHE B  66       1.726   5.201   8.504  1.00 83.52           O  
ATOM    532  CG  PHE B  66       2.526   4.516  11.636  1.00 83.52           C  
ATOM    533  CD1 PHE B  66       1.425   3.716  11.920  1.00 83.52           C  
ATOM    534  CD2 PHE B  66       3.740   3.905  11.351  1.00 83.52           C  
ATOM    535  CE1 PHE B  66       1.534   2.327  11.920  1.00 83.52           C  
ATOM    536  CE2 PHE B  66       3.856   2.517  11.349  1.00 83.52           C  
ATOM    537  CZ  PHE B  66       2.752   1.731  11.634  1.00 83.52           C  
ATOM    538  N   LEU B  67       0.309   6.550   9.434  1.00 78.98           N  
ATOM    539  CA  LEU B  67      -0.823   6.077   8.645  1.00 78.98           C  
ATOM    540  C   LEU B  67      -0.612   6.367   7.163  1.00 78.98           C  
ATOM    541  CB  LEU B  67      -2.122   6.731   9.125  1.00 78.98           C  
ATOM    542  O   LEU B  67      -0.721   5.467   6.328  1.00 78.98           O  
ATOM    543  CG  LEU B  67      -3.410   6.248   8.458  1.00 78.98           C  
ATOM    544  CD1 LEU B  67      -4.381   5.713   9.506  1.00 78.98           C  
ATOM    545  CD2 LEU B  67      -4.052   7.374   7.654  1.00 78.98           C  
ATOM    546  N   CYS B  68      -0.131   7.492   6.772  1.00 73.86           N  
ATOM    547  CA  CYS B  68      -0.085   7.955   5.389  1.00 73.86           C  
ATOM    548  C   CYS B  68       1.212   7.526   4.713  1.00 73.86           C  
ATOM    549  CB  CYS B  68      -0.222   9.476   5.329  1.00 73.86           C  
ATOM    550  O   CYS B  68       1.222   7.218   3.520  1.00 73.86           O  
ATOM    551  SG  CYS B  68      -1.911  10.065   5.583  1.00 73.86           S  
ATOM    552  N   LEU B  69       2.244   7.373   5.490  1.00 80.30           N  
ATOM    553  CA  LEU B  69       3.550   7.142   4.882  1.00 80.30           C  
ATOM    554  C   LEU B  69       3.914   5.662   4.923  1.00 80.30           C  
ATOM    555  CB  LEU B  69       4.626   7.964   5.595  1.00 80.30           C  
ATOM    556  O   LEU B  69       4.657   5.177   4.067  1.00 80.30           O  
ATOM    557  CG  LEU B  69       4.569   9.479   5.391  1.00 80.30           C  
ATOM    558  CD1 LEU B  69       5.400  10.189   6.454  1.00 80.30           C  
ATOM    559  CD2 LEU B  69       5.052   9.849   3.993  1.00 80.30           C  
ATOM    560  N   PHE B  70       3.305   4.938   5.848  1.00 87.18           N  
ATOM    561  CA  PHE B  70       3.814   3.582   6.019  1.00 87.18           C  
ATOM    562  C   PHE B  70       2.679   2.567   5.962  1.00 87.18           C  
ATOM    563  CB  PHE B  70       4.569   3.453   7.345  1.00 87.18           C  
ATOM    564  O   PHE B  70       2.700   1.649   5.139  1.00 87.18           O  
ATOM    565  CG  PHE B  70       5.832   4.268   7.407  1.00 87.18           C  
ATOM    566  CD1 PHE B  70       6.998   3.815   6.802  1.00 87.18           C  
ATOM    567  CD2 PHE B  70       5.854   5.488   8.070  1.00 87.18           C  
ATOM    568  CE1 PHE B  70       8.169   4.567   6.857  1.00 87.18           C  
ATOM    569  CE2 PHE B  70       7.020   6.245   8.130  1.00 87.18           C  
ATOM    570  CZ  PHE B  70       8.177   5.783   7.523  1.00 87.18           C  
ATOM    571  N   LEU B  71       1.606   2.770   6.641  1.00 87.09           N  
ATOM    572  CA  LEU B  71       0.559   1.762   6.771  1.00 87.09           C  
ATOM    573  C   LEU B  71      -0.290   1.694   5.506  1.00 87.09           C  
ATOM    574  CB  LEU B  71      -0.330   2.066   7.980  1.00 87.09           C  
ATOM    575  O   LEU B  71      -0.384   0.640   4.873  1.00 87.09           O  
ATOM    576  CG  LEU B  71      -1.089   0.881   8.579  1.00 87.09           C  
ATOM    577  CD1 LEU B  71      -0.498   0.503   9.933  1.00 87.09           C  
ATOM    578  CD2 LEU B  71      -2.573   1.206   8.709  1.00 87.09           C  
ATOM    579  N   LEU B  72      -0.781   2.755   5.051  1.00 81.23           N  
ATOM    580  CA  LEU B  72      -1.689   2.776   3.910  1.00 81.23           C  
ATOM    581  C   LEU B  72      -0.970   2.343   2.636  1.00 81.23           C  
ATOM    582  CB  LEU B  72      -2.285   4.173   3.724  1.00 81.23           C  
ATOM    583  O   LEU B  72      -1.455   1.472   1.910  1.00 81.23           O  
ATOM    584  CG  LEU B  72      -3.811   4.271   3.770  1.00 81.23           C  
ATOM    585  CD1 LEU B  72      -4.239   5.523   4.528  1.00 81.23           C  
ATOM    586  CD2 LEU B  72      -4.390   4.269   2.359  1.00 81.23           C  
ATOM    587  N   PRO B  73       0.182   2.927   2.408  1.00 81.03           N  
ATOM    588  CA  PRO B  73       0.909   2.485   1.215  1.00 81.03           C  
ATOM    589  C   PRO B  73       1.243   0.996   1.246  1.00 81.03           C  
ATOM    590  CB  PRO B  73       2.183   3.332   1.244  1.00 81.03           C  
ATOM    591  O   PRO B  73       1.212   0.331   0.207  1.00 81.03           O  
ATOM    592  CG  PRO B  73       1.821   4.541   2.045  1.00 81.03           C  
ATOM    593  CD  PRO B  73       0.794   4.146   3.067  1.00 81.03           C  
ATOM    594  N   SER B  74       1.624   0.505   2.335  1.00 87.40           N  
ATOM    595  CA  SER B  74       1.925  -0.917   2.469  1.00 87.40           C  
ATOM    596  C   SER B  74       0.690  -1.771   2.204  1.00 87.40           C  
ATOM    597  CB  SER B  74       2.474  -1.220   3.864  1.00 87.40           C  
ATOM    598  O   SER B  74       0.760  -2.765   1.478  1.00 87.40           O  
ATOM    599  OG  SER B  74       1.695  -0.580   4.861  1.00 87.40           O  
ATOM    600  N   LEU B  75      -0.394  -1.347   2.774  1.00 81.81           N  
ATOM    601  CA  LEU B  75      -1.638  -2.079   2.563  1.00 81.81           C  
ATOM    602  C   LEU B  75      -2.049  -2.039   1.095  1.00 81.81           C  
ATOM    603  CB  LEU B  75      -2.755  -1.499   3.434  1.00 81.81           C  
ATOM    604  O   LEU B  75      -2.456  -3.058   0.532  1.00 81.81           O  
ATOM    605  CG  LEU B  75      -3.887  -2.456   3.812  1.00 81.81           C  
ATOM    606  CD1 LEU B  75      -3.933  -2.651   5.324  1.00 81.81           C  
ATOM    607  CD2 LEU B  75      -5.223  -1.936   3.294  1.00 81.81           C  
ATOM    608  N   ALA B  76      -1.892  -0.914   0.526  1.00 73.77           N  
ATOM    609  CA  ALA B  76      -2.250  -0.742  -0.880  1.00 73.77           C  
ATOM    610  C   ALA B  76      -1.367  -1.601  -1.780  1.00 73.77           C  
ATOM    611  CB  ALA B  76      -2.143   0.728  -1.280  1.00 73.77           C  
ATOM    612  O   ALA B  76      -1.857  -2.238  -2.716  1.00 73.77           O  
ATOM    613  N   THR B  77      -0.139  -1.656  -1.452  1.00 79.85           N  
ATOM    614  CA  THR B  77       0.813  -2.410  -2.260  1.00 79.85           C  
ATOM    615  C   THR B  77       0.568  -3.910  -2.124  1.00 79.85           C  
ATOM    616  CB  THR B  77       2.264  -2.085  -1.861  1.00 79.85           C  
ATOM    617  O   THR B  77       0.573  -4.637  -3.119  1.00 79.85           O  
ATOM    618  CG2 THR B  77       3.254  -2.677  -2.859  1.00 79.85           C  
ATOM    619  OG1 THR B  77       2.436  -0.663  -1.820  1.00 79.85           O  
ATOM    620  N   VAL B  78       0.337  -4.321  -0.937  1.00 76.41           N  
ATOM    621  CA  VAL B  78       0.087  -5.739  -0.697  1.00 76.41           C  
ATOM    622  C   VAL B  78      -1.233  -6.148  -1.349  1.00 76.41           C  
ATOM    623  CB  VAL B  78       0.058  -6.063   0.813  1.00 76.41           C  
ATOM    624  O   VAL B  78      -1.338  -7.234  -1.923  1.00 76.41           O  
ATOM    625  CG1 VAL B  78      -0.432  -7.490   1.050  1.00 76.41           C  
ATOM    626  CG2 VAL B  78       1.442  -5.861   1.428  1.00 76.41           C  
ATOM    627  N   ALA B  79      -2.179  -5.292  -1.202  1.00 67.26           N  
ATOM    628  CA  ALA B  79      -3.465  -5.557  -1.843  1.00 67.26           C  
ATOM    629  C   ALA B  79      -3.310  -5.667  -3.357  1.00 67.26           C  
ATOM    630  CB  ALA B  79      -4.471  -4.464  -1.491  1.00 67.26           C  
ATOM    631  O   ALA B  79      -3.883  -6.562  -3.983  1.00 67.26           O  
ATOM    632  N   TYR B  80      -2.536  -4.725  -3.840  1.00 63.31           N  
ATOM    633  CA  TYR B  80      -2.257  -4.754  -5.271  1.00 63.31           C  
ATOM    634  C   TYR B  80      -1.578  -6.060  -5.668  1.00 63.31           C  
ATOM    635  CB  TYR B  80      -1.378  -3.566  -5.672  1.00 63.31           C  
ATOM    636  O   TYR B  80      -1.975  -6.701  -6.643  1.00 63.31           O  
ATOM    637  CG  TYR B  80      -0.890  -3.626  -7.099  1.00 63.31           C  
ATOM    638  CD1 TYR B  80       0.409  -4.035  -7.394  1.00 63.31           C  
ATOM    639  CD2 TYR B  80      -1.724  -3.274  -8.154  1.00 63.31           C  
ATOM    640  CE1 TYR B  80       0.864  -4.090  -8.707  1.00 63.31           C  
ATOM    641  CE2 TYR B  80      -1.280  -3.325  -9.471  1.00 63.31           C  
ATOM    642  OH  TYR B  80       0.459  -3.787 -11.039  1.00 63.31           O  
ATOM    643  CZ  TYR B  80       0.014  -3.734  -9.737  1.00 63.31           C  
ATOM    644  N   PHE B  81      -0.679  -6.459  -4.913  1.00 63.46           N  
ATOM    645  CA  PHE B  81       0.078  -7.674  -5.191  1.00 63.46           C  
ATOM    646  C   PHE B  81      -0.821  -8.902  -5.113  1.00 63.46           C  
ATOM    647  CB  PHE B  81       1.247  -7.816  -4.211  1.00 63.46           C  
ATOM    648  O   PHE B  81      -0.734  -9.796  -5.957  1.00 63.46           O  
ATOM    649  CG  PHE B  81       2.174  -8.957  -4.533  1.00 63.46           C  
ATOM    650  CD1 PHE B  81       2.092 -10.156  -3.836  1.00 63.46           C  
ATOM    651  CD2 PHE B  81       3.128  -8.830  -5.534  1.00 63.46           C  
ATOM    652  CE1 PHE B  81       2.949 -11.214  -4.132  1.00 63.46           C  
ATOM    653  CE2 PHE B  81       3.988  -9.882  -5.836  1.00 63.46           C  
ATOM    654  CZ  PHE B  81       3.897 -11.073  -5.133  1.00 63.46           C  
ATOM    655  N   ASN B  82      -1.652  -8.861  -4.140  1.00 58.08           N  
ATOM    656  CA  ASN B  82      -2.557  -9.990  -3.958  1.00 58.08           C  
ATOM    657  C   ASN B  82      -3.588 -10.069  -5.081  1.00 58.08           C  
ATOM    658  CB  ASN B  82      -3.257  -9.904  -2.600  1.00 58.08           C  
ATOM    659  O   ASN B  82      -3.951 -11.161  -5.521  1.00 58.08           O  
ATOM    660  CG  ASN B  82      -2.479 -10.597  -1.498  1.00 58.08           C  
ATOM    661  ND2 ASN B  82      -2.577 -10.071  -0.283  1.00 58.08           N  
ATOM    662  OD1 ASN B  82      -1.796 -11.595  -1.737  1.00 58.08           O  
ATOM    663  N   MET B  83      -3.973  -8.970  -5.501  1.00 52.78           N  
ATOM    664  CA  MET B  83      -4.982  -8.914  -6.555  1.00 52.78           C  
ATOM    665  C   MET B  83      -4.387  -9.320  -7.899  1.00 52.78           C  
ATOM    666  CB  MET B  83      -5.582  -7.510  -6.652  1.00 52.78           C  
ATOM    667  O   MET B  83      -5.026 -10.030  -8.677  1.00 52.78           O  
ATOM    668  CG  MET B  83      -6.574  -7.190  -5.546  1.00 52.78           C  
ATOM    669  SD  MET B  83      -8.123  -8.165  -5.687  1.00 52.78           S  
ATOM    670  CE  MET B  83      -9.270  -7.073  -4.803  1.00 52.78           C  
ATOM    671  N   VAL B  84      -3.234  -8.925  -8.112  1.00 50.51           N  
ATOM    672  CA  VAL B  84      -2.634  -9.138  -9.424  1.00 50.51           C  
ATOM    673  C   VAL B  84      -1.990 -10.521  -9.479  1.00 50.51           C  
ATOM    674  CB  VAL B  84      -1.588  -8.050  -9.754  1.00 50.51           C  
ATOM    675  O   VAL B  84      -2.152 -11.250 -10.461  1.00 50.51           O  
ATOM    676  CG1 VAL B  84      -0.841  -8.391 -11.042  1.00 50.51           C  
ATOM    677  CG2 VAL B  84      -2.259  -6.682  -9.868  1.00 50.51           C  
ATOM    678  N   TYR B  85      -1.406 -10.901  -8.409  1.00 48.73           N  
ATOM    679  CA  TYR B  85      -0.593 -12.107  -8.516  1.00 48.73           C  
ATOM    680  C   TYR B  85      -1.250 -13.274  -7.789  1.00 48.73           C  
ATOM    681  CB  TYR B  85       0.809 -11.862  -7.950  1.00 48.73           C  
ATOM    682  O   TYR B  85      -1.086 -14.431  -8.184  1.00 48.73           O  
ATOM    683  CG  TYR B  85       1.695 -11.044  -8.858  1.00 48.73           C  
ATOM    684  CD1 TYR B  85       2.388 -11.640  -9.910  1.00 48.73           C  
ATOM    685  CD2 TYR B  85       1.843  -9.675  -8.666  1.00 48.73           C  
ATOM    686  CE1 TYR B  85       3.207 -10.891 -10.748  1.00 48.73           C  
ATOM    687  CE2 TYR B  85       2.660  -8.915  -9.498  1.00 48.73           C  
ATOM    688  OH  TYR B  85       4.146  -8.785 -11.361  1.00 48.73           O  
ATOM    689  CZ  TYR B  85       3.336  -9.531 -10.534  1.00 48.73           C  
ATOM    690  N   MET B  86      -1.955 -12.974  -6.712  1.00 42.94           N  
ATOM    691  CA  MET B  86      -2.615 -14.027  -5.946  1.00 42.94           C  
ATOM    692  C   MET B  86      -4.040 -13.624  -5.582  1.00 42.94           C  
ATOM    693  CB  MET B  86      -1.822 -14.347  -4.677  1.00 42.94           C  
ATOM    694  O   MET B  86      -4.321 -13.294  -4.428  1.00 42.94           O  
ATOM    695  CG  MET B  86      -0.623 -15.251  -4.916  1.00 42.94           C  
ATOM    696  SD  MET B  86       0.164 -15.801  -3.352  1.00 42.94           S  
ATOM    697  CE  MET B  86       1.492 -16.846  -4.013  1.00 42.94           C  
ATOM    698  N   PRO B  87      -4.786 -13.567  -6.681  1.00 36.81           N  
ATOM    699  CA  PRO B  87      -6.109 -13.050  -6.323  1.00 36.81           C  
ATOM    700  C   PRO B  87      -6.875 -13.984  -5.389  1.00 36.81           C  
ATOM    701  CB  PRO B  87      -6.817 -12.927  -7.675  1.00 36.81           C  
ATOM    702  O   PRO B  87      -6.811 -15.206  -5.544  1.00 36.81           O  
ATOM    703  CG  PRO B  87      -5.955 -13.689  -8.628  1.00 36.81           C  
ATOM    704  CD  PRO B  87      -4.637 -13.965  -7.963  1.00 36.81           C  
ATOM    705  N   ALA B  88      -7.186 -13.455  -4.218  1.00 39.06           N  
ATOM    706  CA  ALA B  88      -8.077 -14.175  -3.312  1.00 39.06           C  
ATOM    707  C   ALA B  88      -9.266 -14.764  -4.065  1.00 39.06           C  
ATOM    708  CB  ALA B  88      -8.562 -13.251  -2.197  1.00 39.06           C  
ATOM    709  O   ALA B  88      -9.607 -14.302  -5.157  1.00 39.06           O  
ATOM    710  N   SER B  89      -9.704 -15.903  -3.589  1.00 38.90           N  
ATOM    711  CA  SER B  89     -10.825 -16.609  -4.201  1.00 38.90           C  
ATOM    712  C   SER B  89     -11.975 -15.657  -4.513  1.00 38.90           C  
ATOM    713  CB  SER B  89     -11.316 -17.732  -3.286  1.00 38.90           C  
ATOM    714  O   SER B  89     -12.584 -15.741  -5.582  1.00 38.90           O  
ATOM    715  OG  SER B  89     -11.724 -17.215  -2.031  1.00 38.90           O  
ATOM    716  N   TRP B  90     -12.211 -14.720  -3.508  1.00 41.37           N  
ATOM    717  CA  TRP B  90     -13.347 -13.828  -3.714  1.00 41.37           C  
ATOM    718  C   TRP B  90     -13.059 -12.829  -4.829  1.00 41.37           C  
ATOM    719  CB  TRP B  90     -13.688 -13.084  -2.420  1.00 41.37           C  
ATOM    720  O   TRP B  90     -13.958 -12.465  -5.591  1.00 41.37           O  
ATOM    721  CG  TRP B  90     -12.606 -12.160  -1.945  1.00 41.37           C  
ATOM    722  CD1 TRP B  90     -11.537 -12.481  -1.156  1.00 41.37           C  
ATOM    723  CD2 TRP B  90     -12.492 -10.762  -2.227  1.00 41.37           C  
ATOM    724  CE2 TRP B  90     -11.327 -10.298  -1.577  1.00 41.37           C  
ATOM    725  CE3 TRP B  90     -13.262  -9.856  -2.969  1.00 41.37           C  
ATOM    726  NE1 TRP B  90     -10.764 -11.365  -0.931  1.00 41.37           N  
ATOM    727  CH2 TRP B  90     -11.686  -8.100  -2.377  1.00 41.37           C  
ATOM    728  CZ2 TRP B  90     -10.914  -8.965  -1.645  1.00 41.37           C  
ATOM    729  CZ3 TRP B  90     -12.849  -8.530  -3.036  1.00 41.37           C  
ATOM    730  N   VAL B  91     -11.863 -12.405  -4.897  1.00 44.29           N  
ATOM    731  CA  VAL B  91     -11.469 -11.506  -5.977  1.00 44.29           C  
ATOM    732  C   VAL B  91     -11.547 -12.239  -7.314  1.00 44.29           C  
ATOM    733  CB  VAL B  91     -10.046 -10.945  -5.758  1.00 44.29           C  
ATOM    734  O   VAL B  91     -12.002 -11.675  -8.312  1.00 44.29           O  
ATOM    735  CG1 VAL B  91      -9.631 -10.054  -6.927  1.00 44.29           C  
ATOM    736  CG2 VAL B  91      -9.974 -10.173  -4.442  1.00 44.29           C  
ATOM    737  N   MET B  92     -11.064 -13.391  -7.201  1.00 43.53           N  
ATOM    738  CA  MET B  92     -11.159 -14.212  -8.404  1.00 43.53           C  
ATOM    739  C   MET B  92     -12.613 -14.389  -8.828  1.00 43.53           C  
ATOM    740  CB  MET B  92     -10.510 -15.578  -8.177  1.00 43.53           C  
ATOM    741  O   MET B  92     -12.920 -14.396 -10.021  1.00 43.53           O  
ATOM    742  CG  MET B  92      -9.029 -15.617  -8.517  1.00 43.53           C  
ATOM    743  SD  MET B  92      -8.583 -17.066  -9.551  1.00 43.53           S  
ATOM    744  CE  MET B  92      -8.032 -18.220  -8.264  1.00 43.53           C  
ATOM    745  N   ARG B  93     -13.364 -14.554  -7.830  1.00 44.66           N  
ATOM    746  CA  ARG B  93     -14.790 -14.713  -8.101  1.00 44.66           C  
ATOM    747  C   ARG B  93     -15.373 -13.449  -8.723  1.00 44.66           C  
ATOM    748  CB  ARG B  93     -15.545 -15.063  -6.817  1.00 44.66           C  
ATOM    749  O   ARG B  93     -16.165 -13.522  -9.665  1.00 44.66           O  
ATOM    750  CG  ARG B  93     -15.894 -16.537  -6.690  1.00 44.66           C  
ATOM    751  CD  ARG B  93     -16.630 -16.832  -5.391  1.00 44.66           C  
ATOM    752  NE  ARG B  93     -16.828 -18.266  -5.198  1.00 44.66           N  
ATOM    753  NH1 ARG B  93     -18.942 -18.061  -4.289  1.00 44.66           N  
ATOM    754  NH2 ARG B  93     -17.997 -20.133  -4.548  1.00 44.66           N  
ATOM    755  CZ  ARG B  93     -17.922 -18.817  -4.678  1.00 44.66           C  
ATOM    756  N   ILE B  94     -14.990 -12.369  -8.109  1.00 47.43           N  
ATOM    757  CA  ILE B  94     -15.453 -11.092  -8.642  1.00 47.43           C  
ATOM    758  C   ILE B  94     -14.906 -10.893 -10.053  1.00 47.43           C  
ATOM    759  CB  ILE B  94     -15.033  -9.915  -7.733  1.00 47.43           C  
ATOM    760  O   ILE B  94     -15.634 -10.472 -10.955  1.00 47.43           O  
ATOM    761  CG1 ILE B  94     -15.751 -10.001  -6.381  1.00 47.43           C  
ATOM    762  CG2 ILE B  94     -15.317  -8.575  -8.419  1.00 47.43           C  
ATOM    763  CD1 ILE B  94     -15.230  -9.020  -5.340  1.00 47.43           C  
ATOM    764  N   MET B  95     -13.682 -11.254 -10.172  1.00 44.78           N  
ATOM    765  CA  MET B  95     -13.045 -11.093 -11.476  1.00 44.78           C  
ATOM    766  C   MET B  95     -13.654 -12.044 -12.501  1.00 44.78           C  
ATOM    767  CB  MET B  95     -11.538 -11.332 -11.372  1.00 44.78           C  
ATOM    768  O   MET B  95     -13.848 -11.673 -13.660  1.00 44.78           O  
ATOM    769  CG  MET B  95     -10.742 -10.085 -11.024  1.00 44.78           C  
ATOM    770  SD  MET B  95      -9.504  -9.659 -12.310  1.00 44.78           S  
ATOM    771  CE  MET B  95      -8.200  -8.940 -11.274  1.00 44.78           C  
ATOM    772  N   THR B  96     -13.836 -13.206 -11.983  1.00 45.66           N  
ATOM    773  CA  THR B  96     -14.504 -14.170 -12.851  1.00 45.66           C  
ATOM    774  C   THR B  96     -15.920 -13.709 -13.182  1.00 45.66           C  
ATOM    775  CB  THR B  96     -14.554 -15.565 -12.201  1.00 45.66           C  
ATOM    776  O   THR B  96     -16.382 -13.871 -14.314  1.00 45.66           O  
ATOM    777  CG2 THR B  96     -13.665 -16.553 -12.951  1.00 45.66           C  
ATOM    778  OG1 THR B  96     -14.105 -15.470 -10.844  1.00 45.66           O  
ATOM    779  N   TRP B  97     -16.577 -13.246 -12.089  1.00 50.17           N  
ATOM    780  CA  TRP B  97     -17.910 -12.691 -12.298  1.00 50.17           C  
ATOM    781  C   TRP B  97     -17.869 -11.535 -13.292  1.00 50.17           C  
ATOM    782  CB  TRP B  97     -18.510 -12.218 -10.971  1.00 50.17           C  
ATOM    783  O   TRP B  97     -18.722 -11.440 -14.178  1.00 50.17           O  
ATOM    784  CG  TRP B  97     -19.972 -11.892 -11.045  1.00 50.17           C  
ATOM    785  CD1 TRP B  97     -21.013 -12.778 -11.069  1.00 50.17           C  
ATOM    786  CD2 TRP B  97     -20.554 -10.587 -11.109  1.00 50.17           C  
ATOM    787  CE2 TRP B  97     -21.955 -10.756 -11.170  1.00 50.17           C  
ATOM    788  CE3 TRP B  97     -20.026  -9.289 -11.121  1.00 50.17           C  
ATOM    789  NE1 TRP B  97     -22.209 -12.101 -11.144  1.00 50.17           N  
ATOM    790  CH2 TRP B  97     -22.293  -8.415 -11.251  1.00 50.17           C  
ATOM    791  CZ2 TRP B  97     -22.835  -9.674 -11.242  1.00 50.17           C  
ATOM    792  CZ3 TRP B  97     -20.904  -8.213 -11.192  1.00 50.17           C  
ATOM    793  N   LEU B  98     -16.950 -10.684 -13.185  1.00 50.36           N  
ATOM    794  CA  LEU B  98     -16.786  -9.562 -14.102  1.00 50.36           C  
ATOM    795  C   LEU B  98     -16.487 -10.053 -15.514  1.00 50.36           C  
ATOM    796  CB  LEU B  98     -15.665  -8.637 -13.622  1.00 50.36           C  
ATOM    797  O   LEU B  98     -16.944  -9.458 -16.493  1.00 50.36           O  
ATOM    798  CG  LEU B  98     -15.941  -7.135 -13.708  1.00 50.36           C  
ATOM    799  CD1 LEU B  98     -16.451  -6.612 -12.369  1.00 50.36           C  
ATOM    800  CD2 LEU B  98     -14.685  -6.384 -14.138  1.00 50.36           C  
ATOM    801  N   ASP B  99     -15.750 -11.119 -15.547  1.00 49.07           N  
ATOM    802  CA  ASP B  99     -15.406 -11.739 -16.824  1.00 49.07           C  
ATOM    803  C   ASP B  99     -16.627 -12.402 -17.459  1.00 49.07           C  
ATOM    804  CB  ASP B  99     -14.287 -12.766 -16.638  1.00 49.07           C  
ATOM    805  O   ASP B  99     -16.775 -12.399 -18.682  1.00 49.07           O  
ATOM    806  CG  ASP B  99     -13.007 -12.384 -17.359  1.00 49.07           C  
ATOM    807  OD1 ASP B  99     -12.981 -11.340 -18.046  1.00 49.07           O  
ATOM    808  OD2 ASP B  99     -12.015 -13.136 -17.243  1.00 49.07           O  
ATOM    809  N   MET B 100     -17.435 -12.997 -16.594  1.00 48.10           N  
ATOM    810  CA  MET B 100     -18.615 -13.712 -17.071  1.00 48.10           C  
ATOM    811  C   MET B 100     -19.690 -12.736 -17.538  1.00 48.10           C  
ATOM    812  CB  MET B 100     -19.174 -14.620 -15.974  1.00 48.10           C  
ATOM    813  O   MET B 100     -20.605 -13.118 -18.270  1.00 48.10           O  
ATOM    814  CG  MET B 100     -18.396 -15.913 -15.792  1.00 48.10           C  
ATOM    815  SD  MET B 100     -18.862 -17.192 -17.022  1.00 48.10           S  
ATOM    816  CE  MET B 100     -18.072 -18.649 -16.283  1.00 48.10           C  
ATOM    817  N   VAL B 101     -19.783 -11.611 -16.802  1.00 46.69           N  
ATOM    818  CA  VAL B 101     -20.754 -10.631 -17.277  1.00 46.69           C  
ATOM    819  C   VAL B 101     -20.422 -10.227 -18.711  1.00 46.69           C  
ATOM    820  CB  VAL B 101     -20.793  -9.383 -16.367  1.00 46.69           C  
ATOM    821  O   VAL B 101     -19.315  -9.762 -18.991  1.00 46.69           O  
ATOM    822  CG1 VAL B 101     -21.805  -8.365 -16.889  1.00 46.69           C  
ATOM    823  CG2 VAL B 101     -21.124  -9.781 -14.930  1.00 46.69           C  
ATOM    824  N   ASP B 102     -20.720 -11.129 -19.631  1.00 45.87           N  
ATOM    825  CA  ASP B 102     -20.552 -10.988 -21.075  1.00 45.87           C  
ATOM    826  C   ASP B 102     -20.949  -9.590 -21.540  1.00 45.87           C  
ATOM    827  CB  ASP B 102     -21.376 -12.044 -21.816  1.00 45.87           C  
ATOM    828  O   ASP B 102     -21.446  -9.419 -22.656  1.00 45.87           O  
ATOM    829  CG  ASP B 102     -20.526 -13.165 -22.388  1.00 45.87           C  
ATOM    830  OD1 ASP B 102     -19.294 -12.994 -22.512  1.00 45.87           O  
ATOM    831  OD2 ASP B 102     -21.094 -14.228 -22.720  1.00 45.87           O  
ATOM    832  N   THR B 103     -21.100  -8.672 -20.605  1.00 45.50           N  
ATOM    833  CA  THR B 103     -21.524  -7.389 -21.155  1.00 45.50           C  
ATOM    834  C   THR B 103     -20.364  -6.692 -21.859  1.00 45.50           C  
ATOM    835  CB  THR B 103     -22.089  -6.469 -20.056  1.00 45.50           C  
ATOM    836  O   THR B 103     -19.299  -6.499 -21.269  1.00 45.50           O  
ATOM    837  CG2 THR B 103     -23.613  -6.497 -20.045  1.00 45.50           C  
ATOM    838  OG1 THR B 103     -21.604  -6.905 -18.780  1.00 45.50           O  
ATOM    839  N   SER B 104     -20.013  -7.222 -23.017  1.00 43.58           N  
ATOM    840  CA  SER B 104     -19.090  -6.495 -23.883  1.00 43.58           C  
ATOM    841  C   SER B 104     -19.590  -5.081 -24.159  1.00 43.58           C  
ATOM    842  CB  SER B 104     -18.893  -7.241 -25.203  1.00 43.58           C  
ATOM    843  O   SER B 104     -20.701  -4.895 -24.659  1.00 43.58           O  
ATOM    844  OG  SER B 104     -19.613  -6.611 -26.250  1.00 43.58           O  
ATOM    845  N   LEU B 105     -19.463  -4.240 -23.099  1.00 40.25           N  
ATOM    846  CA  LEU B 105     -19.753  -2.867 -23.496  1.00 40.25           C  
ATOM    847  C   LEU B 105     -18.789  -2.399 -24.580  1.00 40.25           C  
ATOM    848  CB  LEU B 105     -19.673  -1.931 -22.286  1.00 40.25           C  
ATOM    849  O   LEU B 105     -17.585  -2.284 -24.339  1.00 40.25           O  
ATOM    850  CG  LEU B 105     -20.894  -1.045 -22.032  1.00 40.25           C  
ATOM    851  CD1 LEU B 105     -21.650  -1.527 -20.798  1.00 40.25           C  
ATOM    852  CD2 LEU B 105     -20.473   0.412 -21.873  1.00 40.25           C  
ATOM    853  N   SER B 106     -19.272  -2.192 -25.733  1.00 47.80           N  
ATOM    854  CA  SER B 106     -18.582  -1.707 -26.924  1.00 47.80           C  
ATOM    855  C   SER B 106     -17.285  -2.473 -27.161  1.00 47.80           C  
ATOM    856  CB  SER B 106     -18.286  -0.212 -26.800  1.00 47.80           C  
ATOM    857  O   SER B 106     -16.280  -1.889 -27.573  1.00 47.80           O  
ATOM    858  OG  SER B 106     -17.441   0.222 -27.852  1.00 47.80           O  
ATOM    859  N   GLY B 107     -17.169  -3.924 -26.832  1.00 45.82           N  
ATOM    860  CA  GLY B 107     -15.990  -4.720 -27.136  1.00 45.82           C  
ATOM    861  C   GLY B 107     -15.044  -4.858 -25.958  1.00 45.82           C  
ATOM    862  O   GLY B 107     -14.060  -5.597 -26.029  1.00 45.82           O  
ATOM    863  N   PHE B 108     -15.340  -4.077 -24.944  1.00 46.07           N  
ATOM    864  CA  PHE B 108     -14.426  -4.160 -23.811  1.00 46.07           C  
ATOM    865  C   PHE B 108     -15.037  -4.981 -22.682  1.00 46.07           C  
ATOM    866  CB  PHE B 108     -14.064  -2.760 -23.306  1.00 46.07           C  
ATOM    867  O   PHE B 108     -16.236  -4.880 -22.413  1.00 46.07           O  
ATOM    868  CG  PHE B 108     -13.032  -2.059 -24.148  1.00 46.07           C  
ATOM    869  CD1 PHE B 108     -11.679  -2.327 -23.979  1.00 46.07           C  
ATOM    870  CD2 PHE B 108     -13.415  -1.132 -25.108  1.00 46.07           C  
ATOM    871  CE1 PHE B 108     -10.721  -1.679 -24.757  1.00 46.07           C  
ATOM    872  CE2 PHE B 108     -12.464  -0.481 -25.889  1.00 46.07           C  
ATOM    873  CZ  PHE B 108     -11.118  -0.756 -25.711  1.00 46.07           C  
ATOM    874  N   LYS B 109     -14.311  -6.007 -22.269  1.00 51.03           N  
ATOM    875  CA  LYS B 109     -14.692  -6.802 -21.105  1.00 51.03           C  
ATOM    876  C   LYS B 109     -14.859  -5.922 -19.869  1.00 51.03           C  
ATOM    877  CB  LYS B 109     -13.653  -7.891 -20.835  1.00 51.03           C  
ATOM    878  O   LYS B 109     -14.175  -4.906 -19.727  1.00 51.03           O  
ATOM    879  CG  LYS B 109     -13.685  -9.039 -21.834  1.00 51.03           C  
ATOM    880  CD  LYS B 109     -12.768 -10.178 -21.407  1.00 51.03           C  
ATOM    881  CE  LYS B 109     -12.781 -11.316 -22.418  1.00 51.03           C  
ATOM    882  NZ  LYS B 109     -11.865 -12.425 -22.016  1.00 51.03           N  
ATOM    883  N   LEU B 110     -15.934  -5.975 -19.201  1.00 52.51           N  
ATOM    884  CA  LEU B 110     -16.254  -5.196 -18.010  1.00 52.51           C  
ATOM    885  C   LEU B 110     -15.061  -5.139 -17.061  1.00 52.51           C  
ATOM    886  CB  LEU B 110     -17.467  -5.791 -17.290  1.00 52.51           C  
ATOM    887  O   LEU B 110     -14.794  -4.099 -16.455  1.00 52.51           O  
ATOM    888  CG  LEU B 110     -18.154  -4.890 -16.262  1.00 52.51           C  
ATOM    889  CD1 LEU B 110     -18.898  -3.759 -16.963  1.00 52.51           C  
ATOM    890  CD2 LEU B 110     -19.104  -5.703 -15.389  1.00 52.51           C  
ATOM    891  N   LYS B 111     -14.383  -6.288 -16.836  1.00 51.92           N  
ATOM    892  CA  LYS B 111     -13.189  -6.333 -15.997  1.00 51.92           C  
ATOM    893  C   LYS B 111     -12.178  -5.271 -16.422  1.00 51.92           C  
ATOM    894  CB  LYS B 111     -12.546  -7.720 -16.051  1.00 51.92           C  
ATOM    895  O   LYS B 111     -11.611  -4.573 -15.579  1.00 51.92           O  
ATOM    896  CG  LYS B 111     -11.320  -7.869 -15.161  1.00 51.92           C  
ATOM    897  CD  LYS B 111     -10.625  -9.205 -15.388  1.00 51.92           C  
ATOM    898  CE  LYS B 111      -9.162  -9.153 -14.969  1.00 51.92           C  
ATOM    899  NZ  LYS B 111      -8.513 -10.495 -15.055  1.00 51.92           N  
ATOM    900  N   ASP B 112     -12.035  -5.253 -17.717  1.00 48.58           N  
ATOM    901  CA  ASP B 112     -11.088  -4.286 -18.265  1.00 48.58           C  
ATOM    902  C   ASP B 112     -11.569  -2.855 -18.035  1.00 48.58           C  
ATOM    903  CB  ASP B 112     -10.872  -4.535 -19.759  1.00 48.58           C  
ATOM    904  O   ASP B 112     -10.767  -1.965 -17.745  1.00 48.58           O  
ATOM    905  CG  ASP B 112     -10.127  -5.827 -20.044  1.00 48.58           C  
ATOM    906  OD1 ASP B 112      -9.377  -6.305 -19.165  1.00 48.58           O  
ATOM    907  OD2 ASP B 112     -10.288  -6.371 -21.158  1.00 48.58           O  
ATOM    908  N   CYS B 113     -12.784  -2.664 -18.070  1.00 50.80           N  
ATOM    909  CA  CYS B 113     -13.369  -1.344 -17.868  1.00 50.80           C  
ATOM    910  C   CYS B 113     -13.145  -0.861 -16.440  1.00 50.80           C  
ATOM    911  CB  CYS B 113     -14.866  -1.367 -18.179  1.00 50.80           C  
ATOM    912  O   CYS B 113     -12.811   0.305 -16.219  1.00 50.80           O  
ATOM    913  SG  CYS B 113     -15.304  -0.519 -19.712  1.00 50.80           S  
ATOM    914  N   VAL B 114     -13.316  -1.792 -15.536  1.00 51.64           N  
ATOM    915  CA  VAL B 114     -13.147  -1.450 -14.128  1.00 51.64           C  
ATOM    916  C   VAL B 114     -11.683  -1.114 -13.850  1.00 51.64           C  
ATOM    917  CB  VAL B 114     -13.615  -2.597 -13.205  1.00 51.64           C  
ATOM    918  O   VAL B 114     -11.385  -0.143 -13.150  1.00 51.64           O  
ATOM    919  CG1 VAL B 114     -13.252  -2.302 -11.751  1.00 51.64           C  
ATOM    920  CG2 VAL B 114     -15.120  -2.817 -13.350  1.00 51.64           C  
ATOM    921  N   MET B 115     -10.791  -1.927 -14.328  1.00 48.59           N  
ATOM    922  CA  MET B 115      -9.364  -1.682 -14.140  1.00 48.59           C  
ATOM    923  C   MET B 115      -8.959  -0.339 -14.736  1.00 48.59           C  
ATOM    924  CB  MET B 115      -8.538  -2.805 -14.770  1.00 48.59           C  
ATOM    925  O   MET B 115      -8.218   0.424 -14.113  1.00 48.59           O  
ATOM    926  CG  MET B 115      -8.535  -4.092 -13.962  1.00 48.59           C  
ATOM    927  SD  MET B 115      -7.210  -4.122 -12.692  1.00 48.59           S  
ATOM    928  CE  MET B 115      -5.758  -3.828 -13.739  1.00 48.59           C  
ATOM    929  N   TYR B 116      -9.567  -0.099 -15.912  1.00 49.19           N  
ATOM    930  CA  TYR B 116      -9.262   1.166 -16.570  1.00 49.19           C  
ATOM    931  C   TYR B 116      -9.850   2.339 -15.794  1.00 49.19           C  
ATOM    932  CB  TYR B 116      -9.798   1.169 -18.005  1.00 49.19           C  
ATOM    933  O   TYR B 116      -9.209   3.384 -15.658  1.00 49.19           O  
ATOM    934  CG  TYR B 116      -8.977   0.338 -18.961  1.00 49.19           C  
ATOM    935  CD1 TYR B 116      -7.667   0.692 -19.274  1.00 49.19           C  
ATOM    936  CD2 TYR B 116      -9.509  -0.803 -19.553  1.00 49.19           C  
ATOM    937  CE1 TYR B 116      -6.907  -0.069 -20.156  1.00 49.19           C  
ATOM    938  CE2 TYR B 116      -8.758  -1.572 -20.436  1.00 49.19           C  
ATOM    939  OH  TYR B 116      -6.713  -1.956 -21.604  1.00 49.19           O  
ATOM    940  CZ  TYR B 116      -7.460  -1.198 -20.730  1.00 49.19           C  
ATOM    941  N   ALA B 117     -11.039   2.179 -15.294  1.00 52.20           N  
ATOM    942  CA  ALA B 117     -11.684   3.230 -14.512  1.00 52.20           C  
ATOM    943  C   ALA B 117     -10.881   3.550 -13.254  1.00 52.20           C  
ATOM    944  CB  ALA B 117     -13.107   2.819 -14.140  1.00 52.20           C  
ATOM    945  O   ALA B 117     -10.699   4.719 -12.906  1.00 52.20           O  
ATOM    946  N   SER B 118     -10.439   2.515 -12.621  1.00 49.91           N  
ATOM    947  CA  SER B 118      -9.623   2.703 -11.426  1.00 49.91           C  
ATOM    948  C   SER B 118      -8.329   3.443 -11.750  1.00 49.91           C  
ATOM    949  CB  SER B 118      -9.301   1.356 -10.778  1.00 49.91           C  
ATOM    950  O   SER B 118      -7.899   4.313 -10.991  1.00 49.91           O  
ATOM    951  OG  SER B 118      -8.495   0.566 -11.635  1.00 49.91           O  
ATOM    952  N   ALA B 119      -7.757   3.052 -12.843  1.00 50.16           N  
ATOM    953  CA  ALA B 119      -6.534   3.714 -13.292  1.00 50.16           C  
ATOM    954  C   ALA B 119      -6.779   5.196 -13.562  1.00 50.16           C  
ATOM    955  CB  ALA B 119      -5.988   3.031 -14.544  1.00 50.16           C  
ATOM    956  O   ALA B 119      -5.959   6.043 -13.201  1.00 50.16           O  
ATOM    957  N   VAL B 120      -7.943   5.420 -14.161  1.00 50.04           N  
ATOM    958  CA  VAL B 120      -8.308   6.796 -14.485  1.00 50.04           C  
ATOM    959  C   VAL B 120      -8.480   7.601 -13.200  1.00 50.04           C  
ATOM    960  CB  VAL B 120      -9.601   6.856 -15.329  1.00 50.04           C  
ATOM    961  O   VAL B 120      -8.007   8.736 -13.103  1.00 50.04           O  
ATOM    962  CG1 VAL B 120     -10.090   8.297 -15.464  1.00 50.04           C  
ATOM    963  CG2 VAL B 120      -9.368   6.237 -16.706  1.00 50.04           C  
ATOM    964  N   VAL B 121      -9.115   7.028 -12.294  1.00 52.50           N  
ATOM    965  CA  VAL B 121      -9.344   7.707 -11.024  1.00 52.50           C  
ATOM    966  C   VAL B 121      -8.007   8.021 -10.357  1.00 52.50           C  
ATOM    967  CB  VAL B 121     -10.226   6.861 -10.078  1.00 52.50           C  
ATOM    968  O   VAL B 121      -7.795   9.133  -9.868  1.00 52.50           O  
ATOM    969  CG1 VAL B 121     -10.264   7.477  -8.681  1.00 52.50           C  
ATOM    970  CG2 VAL B 121     -11.638   6.726 -10.645  1.00 52.50           C  
ATOM    971  N   LEU B 122      -7.154   7.097 -10.398  1.00 52.29           N  
ATOM    972  CA  LEU B 122      -5.834   7.287  -9.807  1.00 52.29           C  
ATOM    973  C   LEU B 122      -5.068   8.390 -10.530  1.00 52.29           C  
ATOM    974  CB  LEU B 122      -5.034   5.982  -9.850  1.00 52.29           C  
ATOM    975  O   LEU B 122      -4.408   9.214  -9.893  1.00 52.29           O  
ATOM    976  CG  LEU B 122      -5.304   4.985  -8.722  1.00 52.29           C  
ATOM    977  CD1 LEU B 122      -4.634   3.649  -9.024  1.00 52.29           C  
ATOM    978  CD2 LEU B 122      -4.818   5.543  -7.388  1.00 52.29           C  
ATOM    979  N   LEU B 123      -5.273   8.331 -11.799  1.00 52.02           N  
ATOM    980  CA  LEU B 123      -4.601   9.340 -12.612  1.00 52.02           C  
ATOM    981  C   LEU B 123      -5.141  10.732 -12.304  1.00 52.02           C  
ATOM    982  CB  LEU B 123      -4.773   9.030 -14.101  1.00 52.02           C  
ATOM    983  O   LEU B 123      -4.376  11.697 -12.230  1.00 52.02           O  
ATOM    984  CG  LEU B 123      -3.526   8.541 -14.840  1.00 52.02           C  
ATOM    985  CD1 LEU B 123      -3.893   7.434 -15.823  1.00 52.02           C  
ATOM    986  CD2 LEU B 123      -2.843   9.698 -15.561  1.00 52.02           C  
ATOM    987  N   ILE B 124      -6.461  10.799 -12.115  1.00 49.33           N  
ATOM    988  CA  ILE B 124      -7.089  12.078 -11.800  1.00 49.33           C  
ATOM    989  C   ILE B 124      -6.590  12.578 -10.446  1.00 49.33           C  
ATOM    990  CB  ILE B 124      -8.630  11.966 -11.795  1.00 49.33           C  
ATOM    991  O   ILE B 124      -6.264  13.758 -10.295  1.00 49.33           O  
ATOM    992  CG1 ILE B 124      -9.149  11.686 -13.210  1.00 49.33           C  
ATOM    993  CG2 ILE B 124      -9.262  13.236 -11.220  1.00 49.33           C  
ATOM    994  CD1 ILE B 124     -10.635  11.360 -13.271  1.00 49.33           C  
ATOM    995  N   LEU B 125      -6.530  11.714  -9.622  1.00 51.89           N  
ATOM    996  CA  LEU B 125      -6.071  12.085  -8.287  1.00 51.89           C  
ATOM    997  C   LEU B 125      -4.620  12.553  -8.322  1.00 51.89           C  
ATOM    998  CB  LEU B 125      -6.216  10.905  -7.323  1.00 51.89           C  
ATOM    999  O   LEU B 125      -4.265  13.536  -7.668  1.00 51.89           O  
ATOM   1000  CG  LEU B 125      -7.640  10.556  -6.888  1.00 51.89           C  
ATOM   1001  CD1 LEU B 125      -7.642   9.277  -6.057  1.00 51.89           C  
ATOM   1002  CD2 LEU B 125      -8.258  11.709  -6.105  1.00 51.89           C  
ATOM   1003  N   MET B 126      -3.909  11.811  -9.075  1.00 51.91           N  
ATOM   1004  CA  MET B 126      -2.502  12.171  -9.218  1.00 51.91           C  
ATOM   1005  C   MET B 126      -2.355  13.547  -9.860  1.00 51.91           C  
ATOM   1006  CB  MET B 126      -1.760  11.124 -10.050  1.00 51.91           C  
ATOM   1007  O   MET B 126      -1.503  14.338  -9.454  1.00 51.91           O  
ATOM   1008  CG  MET B 126      -1.331   9.901  -9.255  1.00 51.91           C  
ATOM   1009  SD  MET B 126       0.407  10.014  -8.675  1.00 51.91           S  
ATOM   1010  CE  MET B 126       0.647   8.325  -8.055  1.00 51.91           C  
ATOM   1011  N   THR B 127      -3.165  13.733 -10.909  1.00 48.09           N  
ATOM   1012  CA  THR B 127      -3.122  15.011 -11.611  1.00 48.09           C  
ATOM   1013  C   THR B 127      -3.532  16.151 -10.683  1.00 48.09           C  
ATOM   1014  CB  THR B 127      -4.037  14.999 -12.849  1.00 48.09           C  
ATOM   1015  O   THR B 127      -2.929  17.226 -10.708  1.00 48.09           O  
ATOM   1016  CG2 THR B 127      -3.316  15.558 -14.072  1.00 48.09           C  
ATOM   1017  OG1 THR B 127      -4.444  13.653 -13.123  1.00 48.09           O  
ATOM   1018  N   ALA B 128      -4.533  15.943  -9.972  1.00 49.52           N  
ATOM   1019  CA  ALA B 128      -5.033  16.978  -9.070  1.00 49.52           C  
ATOM   1020  C   ALA B 128      -3.978  17.363  -8.038  1.00 49.52           C  
ATOM   1021  CB  ALA B 128      -6.307  16.506  -8.374  1.00 49.52           C  
ATOM   1022  O   ALA B 128      -3.823  18.541  -7.708  1.00 49.52           O  
ATOM   1023  N   ARG B 129      -3.201  16.429  -7.708  1.00 52.84           N  
ATOM   1024  CA  ARG B 129      -2.179  16.692  -6.701  1.00 52.84           C  
ATOM   1025  C   ARG B 129      -0.968  17.384  -7.318  1.00 52.84           C  
ATOM   1026  CB  ARG B 129      -1.747  15.391  -6.020  1.00 52.84           C  
ATOM   1027  O   ARG B 129      -0.363  18.259  -6.695  1.00 52.84           O  
ATOM   1028  CG  ARG B 129      -1.317  15.567  -4.572  1.00 52.84           C  
ATOM   1029  CD  ARG B 129      -0.905  14.244  -3.942  1.00 52.84           C  
ATOM   1030  NE  ARG B 129      -0.453  14.421  -2.565  1.00 52.84           N  
ATOM   1031  NH1 ARG B 129      -0.252  12.162  -2.122  1.00 52.84           N  
ATOM   1032  NH2 ARG B 129       0.248  13.702  -0.499  1.00 52.84           N  
ATOM   1033  CZ  ARG B 129      -0.154  13.428  -1.732  1.00 52.84           C  
ATOM   1034  N   THR B 130      -0.678  16.928  -8.548  1.00 48.02           N  
ATOM   1035  CA  THR B 130       0.490  17.461  -9.240  1.00 48.02           C  
ATOM   1036  C   THR B 130       0.283  18.930  -9.598  1.00 48.02           C  
ATOM   1037  CB  THR B 130       0.798  16.658 -10.517  1.00 48.02           C  
ATOM   1038  O   THR B 130       1.240  19.707  -9.633  1.00 48.02           O  
ATOM   1039  CG2 THR B 130       1.487  15.339 -10.184  1.00 48.02           C  
ATOM   1040  OG1 THR B 130      -0.427  16.382 -11.208  1.00 48.02           O  
ATOM   1041  N   VAL B 131      -0.860  19.259  -9.893  1.00 48.47           N  
ATOM   1042  CA  VAL B 131      -1.139  20.619 -10.341  1.00 48.47           C  
ATOM   1043  C   VAL B 131      -0.815  21.608  -9.224  1.00 48.47           C  
ATOM   1044  CB  VAL B 131      -2.610  20.780 -10.786  1.00 48.47           C  
ATOM   1045  O   VAL B 131      -0.293  22.695  -9.480  1.00 48.47           O  
ATOM   1046  CG1 VAL B 131      -2.936  22.249 -11.053  1.00 48.47           C  
ATOM   1047  CG2 VAL B 131      -2.886  19.935 -12.028  1.00 48.47           C  
ATOM   1048  N   TYR B 132      -0.910  21.212  -8.009  1.00 46.11           N  
ATOM   1049  CA  TYR B 132      -0.758  22.165  -6.915  1.00 46.11           C  
ATOM   1050  C   TYR B 132       0.623  22.051  -6.280  1.00 46.11           C  
ATOM   1051  CB  TYR B 132      -1.840  21.944  -5.854  1.00 46.11           C  
ATOM   1052  O   TYR B 132       1.015  22.900  -5.476  1.00 46.11           O  
ATOM   1053  CG  TYR B 132      -3.201  22.457  -6.259  1.00 46.11           C  
ATOM   1054  CD1 TYR B 132      -3.526  23.805  -6.127  1.00 46.11           C  
ATOM   1055  CD2 TYR B 132      -4.164  21.595  -6.774  1.00 46.11           C  
ATOM   1056  CE1 TYR B 132      -4.779  24.282  -6.497  1.00 46.11           C  
ATOM   1057  CE2 TYR B 132      -5.420  22.062  -7.147  1.00 46.11           C  
ATOM   1058  OH  TYR B 132      -6.960  23.871  -7.373  1.00 46.11           O  
ATOM   1059  CZ  TYR B 132      -5.718  23.404  -7.006  1.00 46.11           C  
ATOM   1060  N   ASP B 133       1.387  21.072  -6.780  1.00 51.41           N  
ATOM   1061  CA  ASP B 133       2.676  20.825  -6.143  1.00 51.41           C  
ATOM   1062  C   ASP B 133       3.807  21.507  -6.909  1.00 51.41           C  
ATOM   1063  CB  ASP B 133       2.944  19.322  -6.037  1.00 51.41           C  
ATOM   1064  O   ASP B 133       3.603  21.998  -8.021  1.00 51.41           O  
ATOM   1065  CG  ASP B 133       2.530  18.738  -4.698  1.00 51.41           C  
ATOM   1066  OD1 ASP B 133       2.424  19.496  -3.709  1.00 51.41           O  
ATOM   1067  OD2 ASP B 133       2.311  17.510  -4.630  1.00 51.41           O  
ATOM   1068  N   ASP B 134       4.914  21.652  -6.213  1.00 52.60           N  
ATOM   1069  CA  ASP B 134       6.169  22.185  -6.733  1.00 52.60           C  
ATOM   1070  C   ASP B 134       6.619  21.419  -7.975  1.00 52.60           C  
ATOM   1071  CB  ASP B 134       7.259  22.136  -5.660  1.00 52.60           C  
ATOM   1072  O   ASP B 134       6.187  20.287  -8.202  1.00 52.60           O  
ATOM   1073  CG  ASP B 134       7.150  23.266  -4.652  1.00 52.60           C  
ATOM   1074  OD1 ASP B 134       6.792  24.398  -5.041  1.00 52.60           O  
ATOM   1075  OD2 ASP B 134       7.429  23.023  -3.458  1.00 52.60           O  
ATOM   1076  N   GLY B 135       7.215  22.166  -9.035  1.00 53.26           N  
ATOM   1077  CA  GLY B 135       7.782  21.579 -10.238  1.00 53.26           C  
ATOM   1078  C   GLY B 135       8.555  20.301  -9.971  1.00 53.26           C  
ATOM   1079  O   GLY B 135       8.431  19.328 -10.717  1.00 53.26           O  
ATOM   1080  N   ALA B 136       9.263  20.256  -8.853  1.00 56.97           N  
ATOM   1081  CA  ALA B 136      10.069  19.090  -8.499  1.00 56.97           C  
ATOM   1082  C   ALA B 136       9.186  17.877  -8.219  1.00 56.97           C  
ATOM   1083  CB  ALA B 136      10.945  19.397  -7.287  1.00 56.97           C  
ATOM   1084  O   ALA B 136       9.496  16.764  -8.650  1.00 56.97           O  
ATOM   1085  N   ARG B 137       8.132  18.103  -7.594  1.00 64.00           N  
ATOM   1086  CA  ARG B 137       7.212  17.025  -7.247  1.00 64.00           C  
ATOM   1087  C   ARG B 137       6.525  16.470  -8.490  1.00 64.00           C  
ATOM   1088  CB  ARG B 137       6.166  17.512  -6.243  1.00 64.00           C  
ATOM   1089  O   ARG B 137       6.283  15.265  -8.587  1.00 64.00           O  
ATOM   1090  CG  ARG B 137       5.654  16.426  -5.310  1.00 64.00           C  
ATOM   1091  CD  ARG B 137       4.858  17.007  -4.151  1.00 64.00           C  
ATOM   1092  NE  ARG B 137       4.305  15.959  -3.298  1.00 64.00           N  
ATOM   1093  NH1 ARG B 137       3.593  17.400  -1.637  1.00 64.00           N  
ATOM   1094  NH2 ARG B 137       3.249  15.143  -1.429  1.00 64.00           N  
ATOM   1095  CZ  ARG B 137       3.717  16.170  -2.123  1.00 64.00           C  
ATOM   1096  N   ARG B 138       6.294  17.364  -9.395  1.00 65.59           N  
ATOM   1097  CA  ARG B 138       5.688  16.946 -10.655  1.00 65.59           C  
ATOM   1098  C   ARG B 138       6.624  16.030 -11.436  1.00 65.59           C  
ATOM   1099  CB  ARG B 138       5.317  18.164 -11.503  1.00 65.59           C  
ATOM   1100  O   ARG B 138       6.195  15.006 -11.972  1.00 65.59           O  
ATOM   1101  CG  ARG B 138       4.134  18.953 -10.965  1.00 65.59           C  
ATOM   1102  CD  ARG B 138       3.804  20.147 -11.850  1.00 65.59           C  
ATOM   1103  NE  ARG B 138       2.835  21.036 -11.215  1.00 65.59           N  
ATOM   1104  NH1 ARG B 138       2.547  22.385 -13.068  1.00 65.59           N  
ATOM   1105  NH2 ARG B 138       1.393  22.822 -11.137  1.00 65.59           N  
ATOM   1106  CZ  ARG B 138       2.261  22.079 -11.808  1.00 65.59           C  
ATOM   1107  N   VAL B 139       7.794  16.453 -11.427  1.00 66.51           N  
ATOM   1108  CA  VAL B 139       8.796  15.677 -12.150  1.00 66.51           C  
ATOM   1109  C   VAL B 139       8.985  14.320 -11.476  1.00 66.51           C  
ATOM   1110  CB  VAL B 139      10.146  16.425 -12.228  1.00 66.51           C  
ATOM   1111  O   VAL B 139       9.081  13.292 -12.152  1.00 66.51           O  
ATOM   1112  CG1 VAL B 139      11.224  15.532 -12.838  1.00 66.51           C  
ATOM   1113  CG2 VAL B 139       9.995  17.713 -13.036  1.00 66.51           C  
ATOM   1114  N   TRP B 140       8.971  14.329 -10.189  1.00 70.19           N  
ATOM   1115  CA  TRP B 140       9.133  13.099  -9.421  1.00 70.19           C  
ATOM   1116  C   TRP B 140       7.981  12.136  -9.688  1.00 70.19           C  
ATOM   1117  CB  TRP B 140       9.222  13.407  -7.924  1.00 70.19           C  
ATOM   1118  O   TRP B 140       8.201  10.946  -9.926  1.00 70.19           O  
ATOM   1119  CG  TRP B 140       9.461  12.200  -7.067  1.00 70.19           C  
ATOM   1120  CD1 TRP B 140       8.531  11.504  -6.346  1.00 70.19           C  
ATOM   1121  CD2 TRP B 140      10.714  11.549  -6.839  1.00 70.19           C  
ATOM   1122  CE2 TRP B 140      10.470  10.464  -5.969  1.00 70.19           C  
ATOM   1123  CE3 TRP B 140      12.022  11.777  -7.288  1.00 70.19           C  
ATOM   1124  NE1 TRP B 140       9.131  10.459  -5.683  1.00 70.19           N  
ATOM   1125  CH2 TRP B 140      12.756   9.854  -5.991  1.00 70.19           C  
ATOM   1126  CZ2 TRP B 140      11.486   9.608  -5.538  1.00 70.19           C  
ATOM   1127  CZ3 TRP B 140      13.032  10.925  -6.858  1.00 70.19           C  
ATOM   1128  N   THR B 141       6.809  12.646  -9.717  1.00 70.60           N  
ATOM   1129  CA  THR B 141       5.631  11.825  -9.977  1.00 70.60           C  
ATOM   1130  C   THR B 141       5.661  11.273 -11.400  1.00 70.60           C  
ATOM   1131  CB  THR B 141       4.333  12.625  -9.761  1.00 70.60           C  
ATOM   1132  O   THR B 141       5.376  10.094 -11.620  1.00 70.60           O  
ATOM   1133  CG2 THR B 141       3.157  11.698  -9.473  1.00 70.60           C  
ATOM   1134  OG1 THR B 141       4.508  13.517  -8.653  1.00 70.60           O  
ATOM   1135  N   LEU B 142       6.036  12.130 -12.335  1.00 68.29           N  
ATOM   1136  CA  LEU B 142       6.124  11.710 -13.730  1.00 68.29           C  
ATOM   1137  C   LEU B 142       7.162  10.606 -13.900  1.00 68.29           C  
ATOM   1138  CB  LEU B 142       6.474  12.900 -14.627  1.00 68.29           C  
ATOM   1139  O   LEU B 142       6.916   9.619 -14.597  1.00 68.29           O  
ATOM   1140  CG  LEU B 142       6.012  12.811 -16.082  1.00 68.29           C  
ATOM   1141  CD1 LEU B 142       5.131  14.006 -16.432  1.00 68.29           C  
ATOM   1142  CD2 LEU B 142       7.211  12.730 -17.021  1.00 68.29           C  
ATOM   1143  N   MET B 143       8.259  10.718 -13.224  1.00 74.36           N  
ATOM   1144  CA  MET B 143       9.323   9.720 -13.297  1.00 74.36           C  
ATOM   1145  C   MET B 143       8.858   8.387 -12.721  1.00 74.36           C  
ATOM   1146  CB  MET B 143      10.568  10.205 -12.554  1.00 74.36           C  
ATOM   1147  O   MET B 143       9.169   7.327 -13.268  1.00 74.36           O  
ATOM   1148  CG  MET B 143      11.443  11.143 -13.370  1.00 74.36           C  
ATOM   1149  SD  MET B 143      11.979  10.400 -14.960  1.00 74.36           S  
ATOM   1150  CE  MET B 143      11.218  11.560 -16.129  1.00 74.36           C  
ATOM   1151  N   ASN B 144       8.110   8.418 -11.726  1.00 76.01           N  
ATOM   1152  CA  ASN B 144       7.607   7.196 -11.106  1.00 76.01           C  
ATOM   1153  C   ASN B 144       6.565   6.510 -11.985  1.00 76.01           C  
ATOM   1154  CB  ASN B 144       7.022   7.496  -9.725  1.00 76.01           C  
ATOM   1155  O   ASN B 144       6.500   5.281 -12.034  1.00 76.01           O  
ATOM   1156  CG  ASN B 144       8.088   7.630  -8.655  1.00 76.01           C  
ATOM   1157  ND2 ASN B 144       7.755   8.316  -7.569  1.00 76.01           N  
ATOM   1158  OD1 ASN B 144       9.202   7.121  -8.805  1.00 76.01           O  
ATOM   1159  N   VAL B 145       5.805   7.363 -12.678  1.00 68.40           N  
ATOM   1160  CA  VAL B 145       4.828   6.809 -13.609  1.00 68.40           C  
ATOM   1161  C   VAL B 145       5.548   6.099 -14.754  1.00 68.40           C  
ATOM   1162  CB  VAL B 145       3.890   7.903 -14.166  1.00 68.40           C  
ATOM   1163  O   VAL B 145       5.192   4.975 -15.117  1.00 68.40           O  
ATOM   1164  CG1 VAL B 145       3.018   7.347 -15.290  1.00 68.40           C  
ATOM   1165  CG2 VAL B 145       3.023   8.482 -13.050  1.00 68.40           C  
ATOM   1166  N   LEU B 146       6.539   6.734 -15.266  1.00 67.51           N  
ATOM   1167  CA  LEU B 146       7.312   6.154 -16.359  1.00 67.51           C  
ATOM   1168  C   LEU B 146       8.012   4.875 -15.912  1.00 67.51           C  
ATOM   1169  CB  LEU B 146       8.343   7.160 -16.879  1.00 67.51           C  
ATOM   1170  O   LEU B 146       8.045   3.890 -16.652  1.00 67.51           O  
ATOM   1171  CG  LEU B 146       7.794   8.342 -17.679  1.00 67.51           C  
ATOM   1172  CD1 LEU B 146       8.893   9.370 -17.927  1.00 67.51           C  
ATOM   1173  CD2 LEU B 146       7.195   7.863 -18.997  1.00 67.51           C  
ATOM   1174  N   THR B 147       8.518   4.962 -14.725  1.00 72.73           N  
ATOM   1175  CA  THR B 147       9.187   3.788 -14.176  1.00 72.73           C  
ATOM   1176  C   THR B 147       8.205   2.632 -14.014  1.00 72.73           C  
ATOM   1177  CB  THR B 147       9.844   4.103 -12.819  1.00 72.73           C  
ATOM   1178  O   THR B 147       8.537   1.482 -14.308  1.00 72.73           O  
ATOM   1179  CG2 THR B 147      10.616   2.899 -12.290  1.00 72.73           C  
ATOM   1180  OG1 THR B 147      10.747   5.204 -12.976  1.00 72.73           O  
ATOM   1181  N   LEU B 148       7.046   2.918 -13.565  1.00 70.41           N  
ATOM   1182  CA  LEU B 148       6.019   1.895 -13.397  1.00 70.41           C  
ATOM   1183  C   LEU B 148       5.653   1.268 -14.738  1.00 70.41           C  
ATOM   1184  CB  LEU B 148       4.771   2.490 -12.741  1.00 70.41           C  
ATOM   1185  O   LEU B 148       5.568   0.043 -14.853  1.00 70.41           O  
ATOM   1186  CG  LEU B 148       3.615   1.523 -12.482  1.00 70.41           C  
ATOM   1187  CD1 LEU B 148       3.982   0.543 -11.372  1.00 70.41           C  
ATOM   1188  CD2 LEU B 148       2.345   2.290 -12.126  1.00 70.41           C  
ATOM   1189  N   VAL B 149       5.482   2.103 -15.707  1.00 58.52           N  
ATOM   1190  CA  VAL B 149       5.120   1.625 -17.038  1.00 58.52           C  
ATOM   1191  C   VAL B 149       6.228   0.726 -17.583  1.00 58.52           C  
ATOM   1192  CB  VAL B 149       4.858   2.797 -18.010  1.00 58.52           C  
ATOM   1193  O   VAL B 149       5.953  -0.338 -18.141  1.00 58.52           O  
ATOM   1194  CG1 VAL B 149       4.677   2.284 -19.438  1.00 58.52           C  
ATOM   1195  CG2 VAL B 149       3.632   3.594 -17.566  1.00 58.52           C  
ATOM   1196  N   TYR B 150       7.406   1.154 -17.355  1.00 62.65           N  
ATOM   1197  CA  TYR B 150       8.555   0.377 -17.806  1.00 62.65           C  
ATOM   1198  C   TYR B 150       8.606  -0.977 -17.109  1.00 62.65           C  
ATOM   1199  CB  TYR B 150       9.856   1.145 -17.550  1.00 62.65           C  
ATOM   1200  O   TYR B 150       8.812  -2.007 -17.755  1.00 62.65           O  
ATOM   1201  CG  TYR B 150      11.099   0.377 -17.930  1.00 62.65           C  
ATOM   1202  CD1 TYR B 150      11.867  -0.266 -16.961  1.00 62.65           C  
ATOM   1203  CD2 TYR B 150      11.507   0.292 -19.256  1.00 62.65           C  
ATOM   1204  CE1 TYR B 150      13.014  -0.973 -17.306  1.00 62.65           C  
ATOM   1205  CE2 TYR B 150      12.653  -0.412 -19.612  1.00 62.65           C  
ATOM   1206  OH  TYR B 150      14.532  -1.740 -18.979  1.00 62.65           O  
ATOM   1207  CZ  TYR B 150      13.398  -1.041 -18.632  1.00 62.65           C  
ATOM   1208  N   LYS B 151       8.335  -1.096 -15.902  1.00 66.94           N  
ATOM   1209  CA  LYS B 151       8.451  -2.319 -15.113  1.00 66.94           C  
ATOM   1210  C   LYS B 151       7.272  -3.253 -15.369  1.00 66.94           C  
ATOM   1211  CB  LYS B 151       8.545  -1.990 -13.623  1.00 66.94           C  
ATOM   1212  O   LYS B 151       7.412  -4.475 -15.291  1.00 66.94           O  
ATOM   1213  CG  LYS B 151       9.885  -1.405 -13.201  1.00 66.94           C  
ATOM   1214  CD  LYS B 151      10.977  -2.467 -13.182  1.00 66.94           C  
ATOM   1215  CE  LYS B 151      12.300  -1.901 -12.685  1.00 66.94           C  
ATOM   1216  NZ  LYS B 151      13.394  -2.917 -12.743  1.00 66.94           N  
ATOM   1217  N   VAL B 152       6.207  -2.625 -15.707  1.00 55.91           N  
ATOM   1218  CA  VAL B 152       5.042  -3.438 -16.040  1.00 55.91           C  
ATOM   1219  C   VAL B 152       5.317  -4.241 -17.310  1.00 55.91           C  
ATOM   1220  CB  VAL B 152       3.777  -2.570 -16.221  1.00 55.91           C  
ATOM   1221  O   VAL B 152       4.913  -5.401 -17.418  1.00 55.91           O  
ATOM   1222  CG1 VAL B 152       2.652  -3.382 -16.860  1.00 55.91           C  
ATOM   1223  CG2 VAL B 152       3.328  -1.995 -14.879  1.00 55.91           C  
ATOM   1224  N   TYR B 153       6.088  -3.670 -18.191  1.00 53.46           N  
ATOM   1225  CA  TYR B 153       6.345  -4.340 -19.460  1.00 53.46           C  
ATOM   1226  C   TYR B 153       7.562  -5.251 -19.359  1.00 53.46           C  
ATOM   1227  CB  TYR B 153       6.552  -3.314 -20.578  1.00 53.46           C  
ATOM   1228  O   TYR B 153       7.573  -6.349 -19.921  1.00 53.46           O  
ATOM   1229  CG  TYR B 153       5.265  -2.775 -21.153  1.00 53.46           C  
ATOM   1230  CD1 TYR B 153       4.567  -3.480 -22.132  1.00 53.46           C  
ATOM   1231  CD2 TYR B 153       4.744  -1.560 -20.721  1.00 53.46           C  
ATOM   1232  CE1 TYR B 153       3.381  -2.986 -22.666  1.00 53.46           C  
ATOM   1233  CE2 TYR B 153       3.559  -1.057 -21.248  1.00 53.46           C  
ATOM   1234  OH  TYR B 153       1.713  -1.283 -22.744  1.00 53.46           O  
ATOM   1235  CZ  TYR B 153       2.886  -1.776 -22.218  1.00 53.46           C  
ATOM   1236  N   TYR B 154       8.550  -4.860 -18.574  1.00 51.00           N  
ATOM   1237  CA  TYR B 154       9.814  -5.587 -18.614  1.00 51.00           C  
ATOM   1238  C   TYR B 154      10.177  -6.127 -17.236  1.00 51.00           C  
ATOM   1239  CB  TYR B 154      10.937  -4.684 -19.134  1.00 51.00           C  
ATOM   1240  O   TYR B 154      11.122  -6.907 -17.098  1.00 51.00           O  
ATOM   1241  CG  TYR B 154      10.790  -4.309 -20.589  1.00 51.00           C  
ATOM   1242  CD1 TYR B 154      11.165  -5.194 -21.598  1.00 51.00           C  
ATOM   1243  CD2 TYR B 154      10.277  -3.071 -20.958  1.00 51.00           C  
ATOM   1244  CE1 TYR B 154      11.034  -4.852 -22.939  1.00 51.00           C  
ATOM   1245  CE2 TYR B 154      10.141  -2.718 -22.296  1.00 51.00           C  
ATOM   1246  OH  TYR B 154      10.389  -3.271 -24.605  1.00 51.00           O  
ATOM   1247  CZ  TYR B 154      10.521  -3.614 -23.278  1.00 51.00           C  
ATOM   1248  N   GLY B 155       9.422  -5.777 -16.306  1.00 45.12           N  
ATOM   1249  CA  GLY B 155       9.879  -6.059 -14.955  1.00 45.12           C  
ATOM   1250  C   GLY B 155       9.249  -7.304 -14.359  1.00 45.12           C  
ATOM   1251  O   GLY B 155       8.312  -7.866 -14.931  1.00 45.12           O  
ATOM   1252  N   ASN B 156       9.901  -7.780 -13.244  1.00 53.71           N  
ATOM   1253  CA  ASN B 156       9.381  -8.869 -12.424  1.00 53.71           C  
ATOM   1254  C   ASN B 156       8.245  -8.397 -11.521  1.00 53.71           C  
ATOM   1255  CB  ASN B 156      10.500  -9.494 -11.588  1.00 53.71           C  
ATOM   1256  O   ASN B 156       8.022  -7.194 -11.374  1.00 53.71           O  
ATOM   1257  CG  ASN B 156      11.452 -10.331 -12.420  1.00 53.71           C  
ATOM   1258  ND2 ASN B 156      12.612 -10.647 -11.855  1.00 53.71           N  
ATOM   1259  OD1 ASN B 156      11.147 -10.692 -13.560  1.00 53.71           O  
ATOM   1260  N   ALA B 157       7.436  -9.290 -11.056  1.00 55.35           N  
ATOM   1261  CA  ALA B 157       6.289  -8.998 -10.201  1.00 55.35           C  
ATOM   1262  C   ALA B 157       6.703  -8.157  -8.996  1.00 55.35           C  
ATOM   1263  CB  ALA B 157       5.626 -10.293  -9.739  1.00 55.35           C  
ATOM   1264  O   ALA B 157       5.997  -7.221  -8.613  1.00 55.35           O  
ATOM   1265  N   LEU B 158       7.879  -8.420  -8.436  1.00 66.47           N  
ATOM   1266  CA  LEU B 158       8.376  -7.691  -7.274  1.00 66.47           C  
ATOM   1267  C   LEU B 158       8.679  -6.240  -7.632  1.00 66.47           C  
ATOM   1268  CB  LEU B 158       9.632  -8.364  -6.715  1.00 66.47           C  
ATOM   1269  O   LEU B 158       8.271  -5.321  -6.917  1.00 66.47           O  
ATOM   1270  CG  LEU B 158      10.229  -7.743  -5.451  1.00 66.47           C  
ATOM   1271  CD1 LEU B 158      10.036  -8.676  -4.261  1.00 66.47           C  
ATOM   1272  CD2 LEU B 158      11.707  -7.428  -5.657  1.00 66.47           C  
ATOM   1273  N   ASP B 159       9.259  -6.106  -8.751  1.00 68.61           N  
ATOM   1274  CA  ASP B 159       9.636  -4.765  -9.186  1.00 68.61           C  
ATOM   1275  C   ASP B 159       8.403  -3.931  -9.524  1.00 68.61           C  
ATOM   1276  CB  ASP B 159      10.571  -4.837 -10.396  1.00 68.61           C  
ATOM   1277  O   ASP B 159       8.375  -2.724  -9.273  1.00 68.61           O  
ATOM   1278  CG  ASP B 159      11.938  -5.402 -10.055  1.00 68.61           C  
ATOM   1279  OD1 ASP B 159      12.404  -5.223  -8.909  1.00 68.61           O  
ATOM   1280  OD2 ASP B 159      12.557  -6.029 -10.942  1.00 68.61           O  
ATOM   1281  N   GLN B 160       7.456  -4.581 -10.014  1.00 67.17           N  
ATOM   1282  CA  GLN B 160       6.204  -3.900 -10.329  1.00 67.17           C  
ATOM   1283  C   GLN B 160       5.507  -3.417  -9.060  1.00 67.17           C  
ATOM   1284  CB  GLN B 160       5.276  -4.821 -11.120  1.00 67.17           C  
ATOM   1285  O   GLN B 160       5.004  -2.292  -9.012  1.00 67.17           O  
ATOM   1286  CG  GLN B 160       4.065  -4.113 -11.713  1.00 67.17           C  
ATOM   1287  CD  GLN B 160       3.174  -5.044 -12.514  1.00 67.17           C  
ATOM   1288  NE2 GLN B 160       1.979  -4.573 -12.854  1.00 67.17           N  
ATOM   1289  OE1 GLN B 160       3.557  -6.176 -12.825  1.00 67.17           O  
ATOM   1290  N   ALA B 161       5.528  -4.246  -8.127  1.00 71.72           N  
ATOM   1291  CA  ALA B 161       4.878  -3.907  -6.865  1.00 71.72           C  
ATOM   1292  C   ALA B 161       5.584  -2.740  -6.180  1.00 71.72           C  
ATOM   1293  CB  ALA B 161       4.844  -5.121  -5.940  1.00 71.72           C  
ATOM   1294  O   ALA B 161       4.934  -1.820  -5.679  1.00 71.72           O  
ATOM   1295  N   ILE B 162       6.901  -2.776  -6.178  1.00 80.77           N  
ATOM   1296  CA  ILE B 162       7.687  -1.721  -5.548  1.00 80.77           C  
ATOM   1297  C   ILE B 162       7.500  -0.412  -6.312  1.00 80.77           C  
ATOM   1298  CB  ILE B 162       9.185  -2.094  -5.484  1.00 80.77           C  
ATOM   1299  O   ILE B 162       7.470   0.665  -5.713  1.00 80.77           O  
ATOM   1300  CG1 ILE B 162       9.401  -3.272  -4.527  1.00 80.77           C  
ATOM   1301  CG2 ILE B 162      10.026  -0.886  -5.063  1.00 80.77           C  
ATOM   1302  CD1 ILE B 162      10.805  -3.859  -4.574  1.00 80.77           C  
ATOM   1303  N   SER B 163       7.391  -0.530  -7.650  1.00 76.96           N  
ATOM   1304  CA  SER B 163       7.130   0.654  -8.462  1.00 76.96           C  
ATOM   1305  C   SER B 163       5.761   1.248  -8.150  1.00 76.96           C  
ATOM   1306  CB  SER B 163       7.221   0.314  -9.951  1.00 76.96           C  
ATOM   1307  O   SER B 163       5.591   2.469  -8.162  1.00 76.96           O  
ATOM   1308  OG  SER B 163       6.230  -0.633 -10.311  1.00 76.96           O  
ATOM   1309  N   MET B 164       4.804   0.398  -7.931  1.00 77.19           N  
ATOM   1310  CA  MET B 164       3.483   0.865  -7.522  1.00 77.19           C  
ATOM   1311  C   MET B 164       3.549   1.575  -6.174  1.00 77.19           C  
ATOM   1312  CB  MET B 164       2.497  -0.303  -7.450  1.00 77.19           C  
ATOM   1313  O   MET B 164       2.911   2.611  -5.981  1.00 77.19           O  
ATOM   1314  CG  MET B 164       1.419  -0.262  -8.521  1.00 77.19           C  
ATOM   1315  SD  MET B 164       0.302   1.182  -8.340  1.00 77.19           S  
ATOM   1316  CE  MET B 164      -1.209   0.349  -7.777  1.00 77.19           C  
ATOM   1317  N   TRP B 165       4.279   0.978  -5.241  1.00 83.79           N  
ATOM   1318  CA  TRP B 165       4.513   1.616  -3.949  1.00 83.79           C  
ATOM   1319  C   TRP B 165       5.093   3.015  -4.130  1.00 83.79           C  
ATOM   1320  CB  TRP B 165       5.456   0.765  -3.093  1.00 83.79           C  
ATOM   1321  O   TRP B 165       4.632   3.970  -3.501  1.00 83.79           O  
ATOM   1322  CG  TRP B 165       5.951   1.460  -1.860  1.00 83.79           C  
ATOM   1323  CD1 TRP B 165       5.303   1.571  -0.661  1.00 83.79           C  
ATOM   1324  CD2 TRP B 165       7.198   2.144  -1.707  1.00 83.79           C  
ATOM   1325  CE2 TRP B 165       7.241   2.646  -0.388  1.00 83.79           C  
ATOM   1326  CE3 TRP B 165       8.286   2.381  -2.559  1.00 83.79           C  
ATOM   1327  NE1 TRP B 165       6.074   2.283   0.229  1.00 83.79           N  
ATOM   1328  CH2 TRP B 165       9.381   3.589  -0.754  1.00 83.79           C  
ATOM   1329  CZ2 TRP B 165       8.331   3.372   0.100  1.00 83.79           C  
ATOM   1330  CZ3 TRP B 165       9.369   3.103  -2.072  1.00 83.79           C  
ATOM   1331  N   ALA B 166       6.052   3.122  -4.992  1.00 80.89           N  
ATOM   1332  CA  ALA B 166       6.711   4.401  -5.244  1.00 80.89           C  
ATOM   1333  C   ALA B 166       5.726   5.424  -5.804  1.00 80.89           C  
ATOM   1334  CB  ALA B 166       7.883   4.216  -6.204  1.00 80.89           C  
ATOM   1335  O   ALA B 166       5.789   6.607  -5.461  1.00 80.89           O  
ATOM   1336  N   LEU B 167       4.856   4.953  -6.606  1.00 76.15           N  
ATOM   1337  CA  LEU B 167       3.855   5.838  -7.191  1.00 76.15           C  
ATOM   1338  C   LEU B 167       2.876   6.328  -6.129  1.00 76.15           C  
ATOM   1339  CB  LEU B 167       3.095   5.122  -8.311  1.00 76.15           C  
ATOM   1340  O   LEU B 167       2.528   7.511  -6.099  1.00 76.15           O  
ATOM   1341  CG  LEU B 167       2.197   5.997  -9.187  1.00 76.15           C  
ATOM   1342  CD1 LEU B 167       2.479   5.734 -10.663  1.00 76.15           C  
ATOM   1343  CD2 LEU B 167       0.728   5.747  -8.865  1.00 76.15           C  
ATOM   1344  N   ILE B 168       2.476   5.518  -5.294  1.00 73.15           N  
ATOM   1345  CA  ILE B 168       1.532   5.855  -4.233  1.00 73.15           C  
ATOM   1346  C   ILE B 168       2.145   6.907  -3.312  1.00 73.15           C  
ATOM   1347  CB  ILE B 168       1.125   4.604  -3.422  1.00 73.15           C  
ATOM   1348  O   ILE B 168       1.485   7.884  -2.950  1.00 73.15           O  
ATOM   1349  CG1 ILE B 168       0.315   3.640  -4.297  1.00 73.15           C  
ATOM   1350  CG2 ILE B 168       0.334   5.005  -2.173  1.00 73.15           C  
ATOM   1351  CD1 ILE B 168       0.044   2.292  -3.644  1.00 73.15           C  
ATOM   1352  N   ILE B 169       3.377   6.749  -2.949  1.00 75.62           N  
ATOM   1353  CA  ILE B 169       4.067   7.663  -2.046  1.00 75.62           C  
ATOM   1354  C   ILE B 169       4.258   9.016  -2.727  1.00 75.62           C  
ATOM   1355  CB  ILE B 169       5.431   7.091  -1.597  1.00 75.62           C  
ATOM   1356  O   ILE B 169       4.205  10.060  -2.072  1.00 75.62           O  
ATOM   1357  CG1 ILE B 169       5.260   6.222  -0.345  1.00 75.62           C  
ATOM   1358  CG2 ILE B 169       6.434   8.221  -1.346  1.00 75.62           C  
ATOM   1359  CD1 ILE B 169       5.857   4.828  -0.474  1.00 75.62           C  
ATOM   1360  N   SER B 170       4.440   8.958  -4.006  1.00 69.90           N  
ATOM   1361  CA  SER B 170       4.658  10.200  -4.739  1.00 69.90           C  
ATOM   1362  C   SER B 170       3.406  11.072  -4.735  1.00 69.90           C  
ATOM   1363  CB  SER B 170       5.079   9.907  -6.179  1.00 69.90           C  
ATOM   1364  O   SER B 170       3.499  12.301  -4.732  1.00 69.90           O  
ATOM   1365  OG  SER B 170       4.004   9.348  -6.914  1.00 69.90           O  
ATOM   1366  N   VAL B 171       2.284  10.385  -4.597  1.00 63.51           N  
ATOM   1367  CA  VAL B 171       1.024  11.119  -4.670  1.00 63.51           C  
ATOM   1368  C   VAL B 171       0.591  11.542  -3.268  1.00 63.51           C  
ATOM   1369  CB  VAL B 171      -0.085  10.278  -5.340  1.00 63.51           C  
ATOM   1370  O   VAL B 171      -0.078  12.564  -3.100  1.00 63.51           O  
ATOM   1371  CG1 VAL B 171      -1.403  11.050  -5.373  1.00 63.51           C  
ATOM   1372  CG2 VAL B 171       0.334   9.871  -6.751  1.00 63.51           C  
ATOM   1373  N   THR B 172       1.012  10.819  -2.290  1.00 57.10           N  
ATOM   1374  CA  THR B 172       0.417  11.005  -0.971  1.00 57.10           C  
ATOM   1375  C   THR B 172       1.302  11.889  -0.098  1.00 57.10           C  
ATOM   1376  CB  THR B 172       0.183   9.655  -0.268  1.00 57.10           C  
ATOM   1377  O   THR B 172       0.804  12.626   0.755  1.00 57.10           O  
ATOM   1378  CG2 THR B 172      -1.283   9.244  -0.340  1.00 57.10           C  
ATOM   1379  OG1 THR B 172       0.982   8.648  -0.902  1.00 57.10           O  
ATOM   1380  N   SER B 173       2.690  11.826  -0.388  1.00 55.35           N  
ATOM   1381  CA  SER B 173       3.454  12.438   0.694  1.00 55.35           C  
ATOM   1382  C   SER B 173       4.514  13.391   0.153  1.00 55.35           C  
ATOM   1383  CB  SER B 173       4.116  11.364   1.558  1.00 55.35           C  
ATOM   1384  O   SER B 173       5.002  13.215  -0.965  1.00 55.35           O  
ATOM   1385  OG  SER B 173       5.518  11.559   1.616  1.00 55.35           O  
ATOM   1386  N   ASN B 174       4.728  14.389   0.982  1.00 56.51           N  
ATOM   1387  CA  ASN B 174       5.812  15.332   0.727  1.00 56.51           C  
ATOM   1388  C   ASN B 174       7.148  14.802   1.241  1.00 56.51           C  
ATOM   1389  CB  ASN B 174       5.501  16.690   1.359  1.00 56.51           C  
ATOM   1390  O   ASN B 174       8.203  15.355   0.924  1.00 56.51           O  
ATOM   1391  CG  ASN B 174       4.452  17.467   0.587  1.00 56.51           C  
ATOM   1392  ND2 ASN B 174       3.649  18.249   1.300  1.00 56.51           N  
ATOM   1393  OD1 ASN B 174       4.364  17.364  -0.639  1.00 56.51           O  
ATOM   1394  N   TYR B 175       7.054  13.745   1.948  1.00 62.19           N  
ATOM   1395  CA  TYR B 175       8.263  13.211   2.565  1.00 62.19           C  
ATOM   1396  C   TYR B 175       8.754  11.975   1.821  1.00 62.19           C  
ATOM   1397  CB  TYR B 175       8.011  12.869   4.036  1.00 62.19           C  
ATOM   1398  O   TYR B 175       9.084  10.960   2.441  1.00 62.19           O  
ATOM   1399  CG  TYR B 175       7.640  14.064   4.882  1.00 62.19           C  
ATOM   1400  CD1 TYR B 175       8.621  14.892   5.420  1.00 62.19           C  
ATOM   1401  CD2 TYR B 175       6.308  14.365   5.144  1.00 62.19           C  
ATOM   1402  CE1 TYR B 175       8.284  15.993   6.202  1.00 62.19           C  
ATOM   1403  CE2 TYR B 175       5.959  15.463   5.924  1.00 62.19           C  
ATOM   1404  OH  TYR B 175       6.613  17.358   7.220  1.00 62.19           O  
ATOM   1405  CZ  TYR B 175       6.953  16.270   6.447  1.00 62.19           C  
ATOM   1406  N   SER B 176       8.903  12.145   0.459  1.00 62.99           N  
ATOM   1407  CA  SER B 176       9.230  11.026  -0.419  1.00 62.99           C  
ATOM   1408  C   SER B 176      10.667  10.561  -0.211  1.00 62.99           C  
ATOM   1409  CB  SER B 176       9.017  11.413  -1.883  1.00 62.99           C  
ATOM   1410  O   SER B 176      10.958   9.367  -0.299  1.00 62.99           O  
ATOM   1411  OG  SER B 176       9.985  12.361  -2.298  1.00 62.99           O  
ATOM   1412  N   GLY B 177      11.519  11.488   0.214  1.00 64.99           N  
ATOM   1413  CA  GLY B 177      12.910  11.118   0.422  1.00 64.99           C  
ATOM   1414  C   GLY B 177      13.108  10.185   1.602  1.00 64.99           C  
ATOM   1415  O   GLY B 177      13.772   9.154   1.480  1.00 64.99           O  
ATOM   1416  N   VAL B 178      12.494  10.430   2.706  1.00 68.97           N  
ATOM   1417  CA  VAL B 178      12.631   9.632   3.920  1.00 68.97           C  
ATOM   1418  C   VAL B 178      11.995   8.260   3.711  1.00 68.97           C  
ATOM   1419  CB  VAL B 178      11.991  10.337   5.137  1.00 68.97           C  
ATOM   1420  O   VAL B 178      12.590   7.235   4.052  1.00 68.97           O  
ATOM   1421  CG1 VAL B 178      12.060   9.444   6.375  1.00 68.97           C  
ATOM   1422  CG2 VAL B 178      12.679  11.675   5.401  1.00 68.97           C  
ATOM   1423  N   VAL B 179      10.876   8.286   3.112  1.00 80.86           N  
ATOM   1424  CA  VAL B 179      10.143   7.039   2.920  1.00 80.86           C  
ATOM   1425  C   VAL B 179      10.902   6.137   1.949  1.00 80.86           C  
ATOM   1426  CB  VAL B 179       8.711   7.296   2.401  1.00 80.86           C  
ATOM   1427  O   VAL B 179      10.973   4.922   2.146  1.00 80.86           O  
ATOM   1428  CG1 VAL B 179       8.006   5.978   2.086  1.00 80.86           C  
ATOM   1429  CG2 VAL B 179       7.911   8.102   3.423  1.00 80.86           C  
ATOM   1430  N   THR B 180      11.496   6.730   0.965  1.00 78.13           N  
ATOM   1431  CA  THR B 180      12.278   5.970  -0.004  1.00 78.13           C  
ATOM   1432  C   THR B 180      13.517   5.369   0.654  1.00 78.13           C  
ATOM   1433  CB  THR B 180      12.701   6.850  -1.195  1.00 78.13           C  
ATOM   1434  O   THR B 180      13.882   4.225   0.374  1.00 78.13           O  
ATOM   1435  CG2 THR B 180      13.183   5.998  -2.364  1.00 78.13           C  
ATOM   1436  OG1 THR B 180      11.582   7.637  -1.621  1.00 78.13           O  
ATOM   1437  N   THR B 181      14.103   6.117   1.502  1.00 78.98           N  
ATOM   1438  CA  THR B 181      15.266   5.621   2.229  1.00 78.98           C  
ATOM   1439  C   THR B 181      14.888   4.434   3.111  1.00 78.98           C  
ATOM   1440  CB  THR B 181      15.896   6.727   3.096  1.00 78.98           C  
ATOM   1441  O   THR B 181      15.603   3.431   3.151  1.00 78.98           O  
ATOM   1442  CG2 THR B 181      17.320   7.035   2.646  1.00 78.98           C  
ATOM   1443  OG1 THR B 181      15.105   7.918   2.990  1.00 78.98           O  
ATOM   1444  N   VAL B 182      13.816   4.560   3.747  1.00 85.76           N  
ATOM   1445  CA  VAL B 182      13.347   3.490   4.621  1.00 85.76           C  
ATOM   1446  C   VAL B 182      13.044   2.243   3.793  1.00 85.76           C  
ATOM   1447  CB  VAL B 182      12.096   3.916   5.420  1.00 85.76           C  
ATOM   1448  O   VAL B 182      13.345   1.123   4.214  1.00 85.76           O  
ATOM   1449  CG1 VAL B 182      11.544   2.742   6.226  1.00 85.76           C  
ATOM   1450  CG2 VAL B 182      12.424   5.091   6.339  1.00 85.76           C  
ATOM   1451  N   MET B 183      12.478   2.466   2.636  1.00 88.71           N  
ATOM   1452  CA  MET B 183      12.184   1.347   1.745  1.00 88.71           C  
ATOM   1453  C   MET B 183      13.468   0.667   1.283  1.00 88.71           C  
ATOM   1454  CB  MET B 183      11.378   1.821   0.534  1.00 88.71           C  
ATOM   1455  O   MET B 183      13.544  -0.563   1.243  1.00 88.71           O  
ATOM   1456  CG  MET B 183      10.914   0.692  -0.373  1.00 88.71           C  
ATOM   1457  SD  MET B 183       9.692  -0.407   0.443  1.00 88.71           S  
ATOM   1458  CE  MET B 183       9.296  -1.523  -0.932  1.00 88.71           C  
ATOM   1459  N   PHE B 184      14.416   1.471   0.961  1.00 84.91           N  
ATOM   1460  CA  PHE B 184      15.697   0.911   0.549  1.00 84.91           C  
ATOM   1461  C   PHE B 184      16.335   0.124   1.688  1.00 84.91           C  
ATOM   1462  CB  PHE B 184      16.645   2.020   0.082  1.00 84.91           C  
ATOM   1463  O   PHE B 184      16.905  -0.946   1.467  1.00 84.91           O  
ATOM   1464  CG  PHE B 184      16.503   2.366  -1.375  1.00 84.91           C  
ATOM   1465  CD1 PHE B 184      16.921   1.478  -2.359  1.00 84.91           C  
ATOM   1466  CD2 PHE B 184      15.951   3.580  -1.762  1.00 84.91           C  
ATOM   1467  CE1 PHE B 184      16.791   1.796  -3.709  1.00 84.91           C  
ATOM   1468  CE2 PHE B 184      15.818   3.905  -3.109  1.00 84.91           C  
ATOM   1469  CZ  PHE B 184      16.239   3.012  -4.081  1.00 84.91           C  
ATOM   1470  N   LEU B 185      16.235   0.651   2.841  1.00 85.12           N  
ATOM   1471  CA  LEU B 185      16.749  -0.046   4.015  1.00 85.12           C  
ATOM   1472  C   LEU B 185      15.987  -1.345   4.254  1.00 85.12           C  
ATOM   1473  CB  LEU B 185      16.655   0.849   5.254  1.00 85.12           C  
ATOM   1474  O   LEU B 185      16.593  -2.385   4.523  1.00 85.12           O  
ATOM   1475  CG  LEU B 185      17.910   0.937   6.124  1.00 85.12           C  
ATOM   1476  CD1 LEU B 185      18.261   2.395   6.403  1.00 85.12           C  
ATOM   1477  CD2 LEU B 185      17.713   0.170   7.427  1.00 85.12           C  
ATOM   1478  N   ALA B 186      14.732  -1.267   4.089  1.00 87.50           N  
ATOM   1479  CA  ALA B 186      13.902  -2.456   4.264  1.00 87.50           C  
ATOM   1480  C   ALA B 186      14.282  -3.543   3.262  1.00 87.50           C  
ATOM   1481  CB  ALA B 186      12.424  -2.099   4.121  1.00 87.50           C  
ATOM   1482  O   ALA B 186      14.445  -4.708   3.632  1.00 87.50           O  
ATOM   1483  N   ARG B 187      14.394  -3.122   2.059  1.00 82.01           N  
ATOM   1484  CA  ARG B 187      14.795  -4.059   1.014  1.00 82.01           C  
ATOM   1485  C   ARG B 187      16.161  -4.666   1.318  1.00 82.01           C  
ATOM   1486  CB  ARG B 187      14.821  -3.366  -0.350  1.00 82.01           C  
ATOM   1487  O   ARG B 187      16.370  -5.866   1.125  1.00 82.01           O  
ATOM   1488  CG  ARG B 187      14.818  -4.326  -1.529  1.00 82.01           C  
ATOM   1489  CD  ARG B 187      14.753  -3.586  -2.858  1.00 82.01           C  
ATOM   1490  NE  ARG B 187      14.991  -4.482  -3.986  1.00 82.01           N  
ATOM   1491  NH1 ARG B 187      14.633  -2.874  -5.605  1.00 82.01           N  
ATOM   1492  NH2 ARG B 187      15.163  -5.021  -6.212  1.00 82.01           N  
ATOM   1493  CZ  ARG B 187      14.928  -4.124  -5.265  1.00 82.01           C  
ATOM   1494  N   GLY B 188      17.038  -3.863   1.746  1.00 78.15           N  
ATOM   1495  CA  GLY B 188      18.368  -4.326   2.111  1.00 78.15           C  
ATOM   1496  C   GLY B 188      18.357  -5.344   3.236  1.00 78.15           C  
ATOM   1497  O   GLY B 188      19.052  -6.360   3.167  1.00 78.15           O  
ATOM   1498  N   ILE B 189      17.557  -5.103   4.212  1.00 80.33           N  
ATOM   1499  CA  ILE B 189      17.457  -5.984   5.370  1.00 80.33           C  
ATOM   1500  C   ILE B 189      16.885  -7.334   4.944  1.00 80.33           C  
ATOM   1501  CB  ILE B 189      16.586  -5.360   6.483  1.00 80.33           C  
ATOM   1502  O   ILE B 189      17.407  -8.385   5.323  1.00 80.33           O  
ATOM   1503  CG1 ILE B 189      17.272  -4.119   7.065  1.00 80.33           C  
ATOM   1504  CG2 ILE B 189      16.290  -6.388   7.578  1.00 80.33           C  
ATOM   1505  CD1 ILE B 189      16.404  -3.330   8.036  1.00 80.33           C  
ATOM   1506  N   VAL B 190      15.855  -7.287   4.106  1.00 77.55           N  
ATOM   1507  CA  VAL B 190      15.202  -8.519   3.677  1.00 77.55           C  
ATOM   1508  C   VAL B 190      16.153  -9.330   2.800  1.00 77.55           C  
ATOM   1509  CB  VAL B 190      13.890  -8.229   2.914  1.00 77.55           C  
ATOM   1510  O   VAL B 190      16.245 -10.552   2.939  1.00 77.55           O  
ATOM   1511  CG1 VAL B 190      13.331  -9.509   2.294  1.00 77.55           C  
ATOM   1512  CG2 VAL B 190      12.862  -7.589   3.845  1.00 77.55           C  
ATOM   1513  N   PHE B 191      16.817  -8.611   1.951  1.00 70.03           N  
ATOM   1514  CA  PHE B 191      17.768  -9.289   1.077  1.00 70.03           C  
ATOM   1515  C   PHE B 191      18.881  -9.939   1.889  1.00 70.03           C  
ATOM   1516  CB  PHE B 191      18.362  -8.307   0.062  1.00 70.03           C  
ATOM   1517  O   PHE B 191      19.292 -11.065   1.600  1.00 70.03           O  
ATOM   1518  CG  PHE B 191      19.221  -8.962  -0.985  1.00 70.03           C  
ATOM   1519  CD1 PHE B 191      20.606  -8.967  -0.866  1.00 70.03           C  
ATOM   1520  CD2 PHE B 191      18.644  -9.575  -2.090  1.00 70.03           C  
ATOM   1521  CE1 PHE B 191      21.403  -9.573  -1.834  1.00 70.03           C  
ATOM   1522  CE2 PHE B 191      19.434 -10.182  -3.061  1.00 70.03           C  
ATOM   1523  CZ  PHE B 191      20.814 -10.179  -2.932  1.00 70.03           C  
ATOM   1524  N   MET B 192      19.335  -9.297   2.864  1.00 73.00           N  
ATOM   1525  CA  MET B 192      20.374  -9.839   3.736  1.00 73.00           C  
ATOM   1526  C   MET B 192      19.849 -11.029   4.532  1.00 73.00           C  
ATOM   1527  CB  MET B 192      20.894  -8.761   4.687  1.00 73.00           C  
ATOM   1528  O   MET B 192      20.567 -12.010   4.734  1.00 73.00           O  
ATOM   1529  CG  MET B 192      21.836  -7.765   4.030  1.00 73.00           C  
ATOM   1530  SD  MET B 192      23.381  -8.551   3.427  1.00 73.00           S  
ATOM   1531  CE  MET B 192      24.499  -8.154   4.799  1.00 73.00           C  
ATOM   1532  N   CYS B 193      18.618 -10.933   4.957  1.00 70.19           N  
ATOM   1533  CA  CYS B 193      18.011 -12.012   5.728  1.00 70.19           C  
ATOM   1534  C   CYS B 193      17.817 -13.255   4.867  1.00 70.19           C  
ATOM   1535  CB  CYS B 193      16.668 -11.568   6.307  1.00 70.19           C  
ATOM   1536  O   CYS B 193      18.033 -14.376   5.330  1.00 70.19           O  
ATOM   1537  SG  CYS B 193      16.818 -10.451   7.719  1.00 70.19           S  
ATOM   1538  N   VAL B 194      17.419 -13.100   3.628  1.00 59.68           N  
ATOM   1539  CA  VAL B 194      17.196 -14.213   2.712  1.00 59.68           C  
ATOM   1540  C   VAL B 194      18.520 -14.912   2.415  1.00 59.68           C  
ATOM   1541  CB  VAL B 194      16.535 -13.742   1.396  1.00 59.68           C  
ATOM   1542  O   VAL B 194      18.569 -16.138   2.293  1.00 59.68           O  
ATOM   1543  CG1 VAL B 194      16.501 -14.876   0.373  1.00 59.68           C  
ATOM   1544  CG2 VAL B 194      15.126 -13.218   1.665  1.00 59.68           C  
ATOM   1545  N   GLU B 195      19.520 -14.145   2.373  1.00 60.23           N  
ATOM   1546  CA  GLU B 195      20.830 -14.705   2.054  1.00 60.23           C  
ATOM   1547  C   GLU B 195      21.418 -15.449   3.249  1.00 60.23           C  
ATOM   1548  CB  GLU B 195      21.790 -13.603   1.597  1.00 60.23           C  
ATOM   1549  O   GLU B 195      22.036 -16.504   3.088  1.00 60.23           O  
ATOM   1550  CG  GLU B 195      21.733 -13.318   0.104  1.00 60.23           C  
ATOM   1551  CD  GLU B 195      22.867 -12.429  -0.381  1.00 60.23           C  
ATOM   1552  OE1 GLU B 195      22.933 -12.137  -1.597  1.00 60.23           O  
ATOM   1553  OE2 GLU B 195      23.698 -12.022   0.461  1.00 60.23           O  
ATOM   1554  N   TYR B 196      21.180 -14.937   4.417  1.00 63.16           N  
ATOM   1555  CA  TYR B 196      21.841 -15.503   5.588  1.00 63.16           C  
ATOM   1556  C   TYR B 196      20.931 -16.498   6.300  1.00 63.16           C  
ATOM   1557  CB  TYR B 196      22.260 -14.394   6.558  1.00 63.16           C  
ATOM   1558  O   TYR B 196      21.407 -17.466   6.897  1.00 63.16           O  
ATOM   1559  CG  TYR B 196      23.449 -13.592   6.085  1.00 63.16           C  
ATOM   1560  CD1 TYR B 196      24.746 -14.078   6.235  1.00 63.16           C  
ATOM   1561  CD2 TYR B 196      23.278 -12.347   5.488  1.00 63.16           C  
ATOM   1562  CE1 TYR B 196      25.844 -13.342   5.803  1.00 63.16           C  
ATOM   1563  CE2 TYR B 196      24.369 -11.603   5.052  1.00 63.16           C  
ATOM   1564  OH  TYR B 196      26.730 -11.375   4.784  1.00 63.16           O  
ATOM   1565  CZ  TYR B 196      25.646 -12.108   5.213  1.00 63.16           C  
ATOM   1566  N   CYS B 197      19.601 -16.272   6.282  1.00 58.42           N  
ATOM   1567  CA  CYS B 197      18.656 -17.163   6.947  1.00 58.42           C  
ATOM   1568  C   CYS B 197      17.486 -17.499   6.031  1.00 58.42           C  
ATOM   1569  CB  CYS B 197      18.139 -16.529   8.238  1.00 58.42           C  
ATOM   1570  O   CYS B 197      16.355 -17.078   6.281  1.00 58.42           O  
ATOM   1571  SG  CYS B 197      19.415 -16.289   9.493  1.00 58.42           S  
ATOM   1572  N   PRO B 198      17.818 -18.335   5.031  1.00 47.53           N  
ATOM   1573  CA  PRO B 198      16.761 -18.654   4.068  1.00 47.53           C  
ATOM   1574  C   PRO B 198      15.594 -19.408   4.701  1.00 47.53           C  
ATOM   1575  CB  PRO B 198      17.478 -19.525   3.034  1.00 47.53           C  
ATOM   1576  O   PRO B 198      14.475 -19.370   4.182  1.00 47.53           O  
ATOM   1577  CG  PRO B 198      18.798 -19.848   3.656  1.00 47.53           C  
ATOM   1578  CD  PRO B 198      18.989 -18.965   4.855  1.00 47.53           C  
ATOM   1579  N   ILE B 199      15.844 -19.891   5.826  1.00 48.72           N  
ATOM   1580  CA  ILE B 199      14.842 -20.721   6.485  1.00 48.72           C  
ATOM   1581  C   ILE B 199      13.641 -19.864   6.881  1.00 48.72           C  
ATOM   1582  CB  ILE B 199      15.425 -21.432   7.727  1.00 48.72           C  
ATOM   1583  O   ILE B 199      12.495 -20.310   6.788  1.00 48.72           O  
ATOM   1584  CG1 ILE B 199      16.581 -22.354   7.320  1.00 48.72           C  
ATOM   1585  CG2 ILE B 199      14.334 -22.214   8.464  1.00 48.72           C  
ATOM   1586  CD1 ILE B 199      17.423 -22.843   8.490  1.00 48.72           C  
ATOM   1587  N   PHE B 200      13.990 -18.646   7.301  1.00 47.67           N  
ATOM   1588  CA  PHE B 200      12.938 -17.763   7.791  1.00 47.67           C  
ATOM   1589  C   PHE B 200      12.031 -17.317   6.650  1.00 47.67           C  
ATOM   1590  CB  PHE B 200      13.543 -16.541   8.489  1.00 47.67           C  
ATOM   1591  O   PHE B 200      10.853 -17.024   6.865  1.00 47.67           O  
ATOM   1592  CG  PHE B 200      13.694 -16.705   9.977  1.00 47.67           C  
ATOM   1593  CD1 PHE B 200      12.600 -16.558  10.821  1.00 47.67           C  
ATOM   1594  CD2 PHE B 200      14.930 -17.006  10.533  1.00 47.67           C  
ATOM   1595  CE1 PHE B 200      12.736 -16.710  12.199  1.00 47.67           C  
ATOM   1596  CE2 PHE B 200      15.075 -17.159  11.909  1.00 47.67           C  
ATOM   1597  CZ  PHE B 200      13.976 -17.009  12.740  1.00 47.67           C  
ATOM   1598  N   PHE B 201      12.577 -17.393   5.412  1.00 43.89           N  
ATOM   1599  CA  PHE B 201      11.841 -16.817   4.294  1.00 43.89           C  
ATOM   1600  C   PHE B 201      11.407 -17.902   3.314  1.00 43.89           C  
ATOM   1601  CB  PHE B 201      12.691 -15.767   3.572  1.00 43.89           C  
ATOM   1602  O   PHE B 201      10.891 -17.601   2.236  1.00 43.89           O  
ATOM   1603  CG  PHE B 201      12.426 -14.356   4.022  1.00 43.89           C  
ATOM   1604  CD1 PHE B 201      11.448 -13.587   3.405  1.00 43.89           C  
ATOM   1605  CD2 PHE B 201      13.156 -13.799   5.064  1.00 43.89           C  
ATOM   1606  CE1 PHE B 201      11.200 -12.281   3.820  1.00 43.89           C  
ATOM   1607  CE2 PHE B 201      12.914 -12.495   5.485  1.00 43.89           C  
ATOM   1608  CZ  PHE B 201      11.937 -11.737   4.861  1.00 43.89           C  
ATOM   1609  N   ILE B 202      11.687 -19.117   3.561  1.00 45.80           N  
ATOM   1610  CA  ILE B 202      11.340 -20.233   2.688  1.00 45.80           C  
ATOM   1611  C   ILE B 202       9.839 -20.223   2.409  1.00 45.80           C  
ATOM   1612  CB  ILE B 202      11.762 -21.586   3.306  1.00 45.80           C  
ATOM   1613  O   ILE B 202       9.407 -20.510   1.290  1.00 45.80           O  
ATOM   1614  CG1 ILE B 202      13.288 -21.665   3.428  1.00 45.80           C  
ATOM   1615  CG2 ILE B 202      11.217 -22.752   2.476  1.00 45.80           C  
ATOM   1616  CD1 ILE B 202      13.782 -22.838   4.264  1.00 45.80           C  
ATOM   1617  N   THR B 203       9.068 -19.597   3.441  1.00 45.33           N  
ATOM   1618  CA  THR B 203       7.637 -19.848   3.306  1.00 45.33           C  
ATOM   1619  C   THR B 203       6.909 -18.592   2.838  1.00 45.33           C  
ATOM   1620  CB  THR B 203       7.027 -20.334   4.634  1.00 45.33           C  
ATOM   1621  O   THR B 203       5.801 -18.672   2.304  1.00 45.33           O  
ATOM   1622  CG2 THR B 203       6.457 -21.742   4.495  1.00 45.33           C  
ATOM   1623  OG1 THR B 203       8.042 -20.339   5.645  1.00 45.33           O  
ATOM   1624  N   GLY B 204       7.668 -17.377   2.859  1.00 47.53           N  
ATOM   1625  CA  GLY B 204       6.900 -16.180   2.557  1.00 47.53           C  
ATOM   1626  C   GLY B 204       7.379 -15.463   1.309  1.00 47.53           C  
ATOM   1627  O   GLY B 204       8.481 -15.724   0.821  1.00 47.53           O  
ATOM   1628  N   ASN B 205       6.431 -14.744   0.551  1.00 57.92           N  
ATOM   1629  CA  ASN B 205       6.695 -13.872  -0.588  1.00 57.92           C  
ATOM   1630  C   ASN B 205       7.609 -12.711  -0.205  1.00 57.92           C  
ATOM   1631  CB  ASN B 205       5.385 -13.345  -1.177  1.00 57.92           C  
ATOM   1632  O   ASN B 205       7.463 -12.131   0.872  1.00 57.92           O  
ATOM   1633  CG  ASN B 205       5.501 -13.005  -2.650  1.00 57.92           C  
ATOM   1634  ND2 ASN B 205       4.364 -12.789  -3.300  1.00 57.92           N  
ATOM   1635  OD1 ASN B 205       6.604 -12.938  -3.199  1.00 57.92           O  
ATOM   1636  N   THR B 206       8.712 -12.502  -0.969  1.00 67.59           N  
ATOM   1637  CA  THR B 206       9.718 -11.475  -0.724  1.00 67.59           C  
ATOM   1638  C   THR B 206       9.064 -10.108  -0.548  1.00 67.59           C  
ATOM   1639  CB  THR B 206      10.744 -11.412  -1.871  1.00 67.59           C  
ATOM   1640  O   THR B 206       9.463  -9.330   0.322  1.00 67.59           O  
ATOM   1641  CG2 THR B 206      11.702 -12.598  -1.819  1.00 67.59           C  
ATOM   1642  OG1 THR B 206      10.050 -11.428  -3.125  1.00 67.59           O  
ATOM   1643  N   LEU B 207       8.030  -9.837  -1.294  1.00 75.10           N  
ATOM   1644  CA  LEU B 207       7.356  -8.546  -1.224  1.00 75.10           C  
ATOM   1645  C   LEU B 207       6.671  -8.363   0.126  1.00 75.10           C  
ATOM   1646  CB  LEU B 207       6.329  -8.415  -2.352  1.00 75.10           C  
ATOM   1647  O   LEU B 207       6.755  -7.291   0.730  1.00 75.10           O  
ATOM   1648  CG  LEU B 207       5.576  -7.086  -2.433  1.00 75.10           C  
ATOM   1649  CD1 LEU B 207       6.024  -6.296  -3.658  1.00 75.10           C  
ATOM   1650  CD2 LEU B 207       4.070  -7.326  -2.467  1.00 75.10           C  
ATOM   1651  N   GLN B 208       6.053  -9.338   0.537  1.00 76.12           N  
ATOM   1652  CA  GLN B 208       5.347  -9.271   1.813  1.00 76.12           C  
ATOM   1653  C   GLN B 208       6.315  -9.019   2.965  1.00 76.12           C  
ATOM   1654  CB  GLN B 208       4.561 -10.560   2.060  1.00 76.12           C  
ATOM   1655  O   GLN B 208       6.012  -8.253   3.882  1.00 76.12           O  
ATOM   1656  CG  GLN B 208       3.335 -10.713   1.170  1.00 76.12           C  
ATOM   1657  CD  GLN B 208       2.602 -12.021   1.401  1.00 76.12           C  
ATOM   1658  NE2 GLN B 208       1.412 -12.143   0.823  1.00 76.12           N  
ATOM   1659  OE1 GLN B 208       3.102 -12.915   2.092  1.00 76.12           O  
ATOM   1660  N   CYS B 209       7.404  -9.586   2.877  1.00 78.51           N  
ATOM   1661  CA  CYS B 209       8.419  -9.397   3.906  1.00 78.51           C  
ATOM   1662  C   CYS B 209       8.964  -7.973   3.880  1.00 78.51           C  
ATOM   1663  CB  CYS B 209       9.563 -10.393   3.721  1.00 78.51           C  
ATOM   1664  O   CYS B 209       9.151  -7.356   4.930  1.00 78.51           O  
ATOM   1665  SG  CYS B 209       9.129 -12.090   4.164  1.00 78.51           S  
ATOM   1666  N   ILE B 210       9.191  -7.548   2.719  1.00 84.34           N  
ATOM   1667  CA  ILE B 210       9.705  -6.191   2.565  1.00 84.34           C  
ATOM   1668  C   ILE B 210       8.707  -5.192   3.145  1.00 84.34           C  
ATOM   1669  CB  ILE B 210       9.993  -5.861   1.083  1.00 84.34           C  
ATOM   1670  O   ILE B 210       9.091  -4.274   3.874  1.00 84.34           O  
ATOM   1671  CG1 ILE B 210      11.165  -6.704   0.566  1.00 84.34           C  
ATOM   1672  CG2 ILE B 210      10.275  -4.366   0.908  1.00 84.34           C  
ATOM   1673  CD1 ILE B 210      11.407  -6.576  -0.931  1.00 84.34           C  
ATOM   1674  N   MET B 211       7.425  -5.368   2.822  1.00 88.15           N  
ATOM   1675  CA  MET B 211       6.395  -4.444   3.286  1.00 88.15           C  
ATOM   1676  C   MET B 211       6.248  -4.510   4.803  1.00 88.15           C  
ATOM   1677  CB  MET B 211       5.054  -4.751   2.617  1.00 88.15           C  
ATOM   1678  O   MET B 211       5.963  -3.499   5.448  1.00 88.15           O  
ATOM   1679  CG  MET B 211       4.962  -4.268   1.178  1.00 88.15           C  
ATOM   1680  SD  MET B 211       5.306  -2.473   1.016  1.00 88.15           S  
ATOM   1681  CE  MET B 211       4.817  -2.208  -0.711  1.00 88.15           C  
ATOM   1682  N   LEU B 212       6.433  -5.647   5.337  1.00 86.68           N  
ATOM   1683  CA  LEU B 212       6.369  -5.797   6.787  1.00 86.68           C  
ATOM   1684  C   LEU B 212       7.528  -5.070   7.460  1.00 86.68           C  
ATOM   1685  CB  LEU B 212       6.388  -7.279   7.173  1.00 86.68           C  
ATOM   1686  O   LEU B 212       7.329  -4.351   8.442  1.00 86.68           O  
ATOM   1687  CG  LEU B 212       5.059  -7.875   7.640  1.00 86.68           C  
ATOM   1688  CD1 LEU B 212       5.075  -9.392   7.484  1.00 86.68           C  
ATOM   1689  CD2 LEU B 212       4.775  -7.483   9.086  1.00 86.68           C  
ATOM   1690  N   VAL B 213       8.699  -5.293   6.952  1.00 87.63           N  
ATOM   1691  CA  VAL B 213       9.880  -4.629   7.494  1.00 87.63           C  
ATOM   1692  C   VAL B 213       9.750  -3.118   7.317  1.00 87.63           C  
ATOM   1693  CB  VAL B 213      11.175  -5.134   6.820  1.00 87.63           C  
ATOM   1694  O   VAL B 213      10.112  -2.348   8.210  1.00 87.63           O  
ATOM   1695  CG1 VAL B 213      12.386  -4.346   7.317  1.00 87.63           C  
ATOM   1696  CG2 VAL B 213      11.363  -6.628   7.080  1.00 87.63           C  
ATOM   1697  N   TYR B 214       9.250  -2.753   6.183  1.00 91.74           N  
ATOM   1698  CA  TYR B 214       9.010  -1.341   5.908  1.00 91.74           C  
ATOM   1699  C   TYR B 214       8.092  -0.729   6.960  1.00 91.74           C  
ATOM   1700  CB  TYR B 214       8.401  -1.160   4.515  1.00 91.74           C  
ATOM   1701  O   TYR B 214       8.395   0.328   7.518  1.00 91.74           O  
ATOM   1702  CG  TYR B 214       7.958   0.254   4.224  1.00 91.74           C  
ATOM   1703  CD1 TYR B 214       6.606   0.587   4.184  1.00 91.74           C  
ATOM   1704  CD2 TYR B 214       8.890   1.259   3.989  1.00 91.74           C  
ATOM   1705  CE1 TYR B 214       6.194   1.888   3.915  1.00 91.74           C  
ATOM   1706  CE2 TYR B 214       8.489   2.563   3.719  1.00 91.74           C  
ATOM   1707  OH  TYR B 214       6.738   4.157   3.418  1.00 91.74           O  
ATOM   1708  CZ  TYR B 214       7.141   2.868   3.685  1.00 91.74           C  
ATOM   1709  N   CYS B 215       7.055  -1.344   7.230  1.00 91.32           N  
ATOM   1710  CA  CYS B 215       6.097  -0.854   8.214  1.00 91.32           C  
ATOM   1711  C   CYS B 215       6.705  -0.850   9.612  1.00 91.32           C  
ATOM   1712  CB  CYS B 215       4.831  -1.710   8.202  1.00 91.32           C  
ATOM   1713  O   CYS B 215       6.459   0.067  10.397  1.00 91.32           O  
ATOM   1714  SG  CYS B 215       3.553  -1.103   7.080  1.00 91.32           S  
ATOM   1715  N   PHE B 216       7.509  -1.878   9.904  1.00 89.70           N  
ATOM   1716  CA  PHE B 216       8.183  -1.959  11.195  1.00 89.70           C  
ATOM   1717  C   PHE B 216       9.162  -0.803  11.367  1.00 89.70           C  
ATOM   1718  CB  PHE B 216       8.918  -3.295  11.337  1.00 89.70           C  
ATOM   1719  O   PHE B 216       9.196  -0.164  12.421  1.00 89.70           O  
ATOM   1720  CG  PHE B 216       8.173  -4.314  12.156  1.00 89.70           C  
ATOM   1721  CD1 PHE B 216       8.178  -4.248  13.544  1.00 89.70           C  
ATOM   1722  CD2 PHE B 216       7.467  -5.338  11.538  1.00 89.70           C  
ATOM   1723  CE1 PHE B 216       7.489  -5.190  14.305  1.00 89.70           C  
ATOM   1724  CE2 PHE B 216       6.776  -6.282  12.292  1.00 89.70           C  
ATOM   1725  CZ  PHE B 216       6.790  -6.207  13.675  1.00 89.70           C  
ATOM   1726  N   LEU B 217       9.938  -0.637  10.387  1.00 89.89           N  
ATOM   1727  CA  LEU B 217      10.875   0.479  10.432  1.00 89.89           C  
ATOM   1728  C   LEU B 217      10.134   1.808  10.534  1.00 89.89           C  
ATOM   1729  CB  LEU B 217      11.772   0.477   9.191  1.00 89.89           C  
ATOM   1730  O   LEU B 217      10.559   2.706  11.265  1.00 89.89           O  
ATOM   1731  CG  LEU B 217      12.824  -0.631   9.117  1.00 89.89           C  
ATOM   1732  CD1 LEU B 217      13.530  -0.602   7.766  1.00 89.89           C  
ATOM   1733  CD2 LEU B 217      13.830  -0.490  10.255  1.00 89.89           C  
ATOM   1734  N   GLY B 218       9.061   1.911   9.775  1.00 88.48           N  
ATOM   1735  CA  GLY B 218       8.234   3.104   9.869  1.00 88.48           C  
ATOM   1736  C   GLY B 218       7.691   3.345  11.265  1.00 88.48           C  
ATOM   1737  O   GLY B 218       7.623   4.488  11.721  1.00 88.48           O  
ATOM   1738  N   TYR B 219       7.297   2.267  11.888  1.00 88.59           N  
ATOM   1739  CA  TYR B 219       6.815   2.350  13.262  1.00 88.59           C  
ATOM   1740  C   TYR B 219       7.869   2.967  14.174  1.00 88.59           C  
ATOM   1741  CB  TYR B 219       6.424   0.963  13.780  1.00 88.59           C  
ATOM   1742  O   TYR B 219       7.568   3.868  14.960  1.00 88.59           O  
ATOM   1743  CG  TYR B 219       6.017   0.950  15.234  1.00 88.59           C  
ATOM   1744  CD1 TYR B 219       6.911   0.546  16.223  1.00 88.59           C  
ATOM   1745  CD2 TYR B 219       4.740   1.340  15.620  1.00 88.59           C  
ATOM   1746  CE1 TYR B 219       6.540   0.530  17.564  1.00 88.59           C  
ATOM   1747  CE2 TYR B 219       4.358   1.328  16.958  1.00 88.59           C  
ATOM   1748  OH  TYR B 219       4.892   0.909  19.247  1.00 88.59           O  
ATOM   1749  CZ  TYR B 219       5.264   0.923  17.921  1.00 88.59           C  
ATOM   1750  N   PHE B 220       9.079   2.556  14.042  1.00 86.05           N  
ATOM   1751  CA  PHE B 220      10.154   3.055  14.890  1.00 86.05           C  
ATOM   1752  C   PHE B 220      10.479   4.506  14.556  1.00 86.05           C  
ATOM   1753  CB  PHE B 220      11.408   2.188  14.737  1.00 86.05           C  
ATOM   1754  O   PHE B 220      10.934   5.261  15.418  1.00 86.05           O  
ATOM   1755  CG  PHE B 220      11.426   0.982  15.636  1.00 86.05           C  
ATOM   1756  CD1 PHE B 220      11.627   1.119  17.003  1.00 86.05           C  
ATOM   1757  CD2 PHE B 220      11.240  -0.291  15.112  1.00 86.05           C  
ATOM   1758  CE1 PHE B 220      11.644   0.004  17.838  1.00 86.05           C  
ATOM   1759  CE2 PHE B 220      11.255  -1.411  15.940  1.00 86.05           C  
ATOM   1760  CZ  PHE B 220      11.458  -1.261  17.302  1.00 86.05           C  
ATOM   1761  N   CYS B 221      10.226   4.853  13.383  1.00 83.01           N  
ATOM   1762  CA  CYS B 221      10.473   6.233  12.982  1.00 83.01           C  
ATOM   1763  C   CYS B 221       9.406   7.164  13.545  1.00 83.01           C  
ATOM   1764  CB  CYS B 221      10.513   6.351  11.459  1.00 83.01           C  
ATOM   1765  O   CYS B 221       9.695   8.311  13.890  1.00 83.01           O  
ATOM   1766  SG  CYS B 221      11.984   5.616  10.710  1.00 83.01           S  
ATOM   1767  N   THR B 222       8.189   6.699  13.812  1.00 81.83           N  
ATOM   1768  CA  THR B 222       7.072   7.567  14.168  1.00 81.83           C  
ATOM   1769  C   THR B 222       6.719   7.417  15.645  1.00 81.83           C  
ATOM   1770  CB  THR B 222       5.832   7.261  13.307  1.00 81.83           C  
ATOM   1771  O   THR B 222       5.867   8.143  16.162  1.00 81.83           O  
ATOM   1772  CG2 THR B 222       6.095   7.564  11.836  1.00 81.83           C  
ATOM   1773  OG1 THR B 222       5.491   5.876  13.445  1.00 81.83           O  
ATOM   1774  N   CYS B 223       7.292   6.491  16.342  1.00 81.22           N  
ATOM   1775  CA  CYS B 223       6.989   6.260  17.750  1.00 81.22           C  
ATOM   1776  C   CYS B 223       7.607   7.342  18.626  1.00 81.22           C  
ATOM   1777  CB  CYS B 223       7.495   4.886  18.188  1.00 81.22           C  
ATOM   1778  O   CYS B 223       8.385   8.168  18.145  1.00 81.22           O  
ATOM   1779  SG  CYS B 223       6.599   3.507  17.439  1.00 81.22           S  
ATOM   1780  N   TYR B 224       7.032   7.251  19.896  1.00 73.18           N  
ATOM   1781  CA  TYR B 224       7.600   8.178  20.868  1.00 73.18           C  
ATOM   1782  C   TYR B 224       9.094   7.937  21.044  1.00 73.18           C  
ATOM   1783  CB  TYR B 224       6.887   8.046  22.217  1.00 73.18           C  
ATOM   1784  O   TYR B 224       9.532   6.793  21.184  1.00 73.18           O  
ATOM   1785  CG  TYR B 224       5.534   8.715  22.257  1.00 73.18           C  
ATOM   1786  CD1 TYR B 224       5.420  10.087  22.472  1.00 73.18           C  
ATOM   1787  CD2 TYR B 224       4.369   7.977  22.082  1.00 73.18           C  
ATOM   1788  CE1 TYR B 224       4.175  10.707  22.512  1.00 73.18           C  
ATOM   1789  CE2 TYR B 224       3.119   8.587  22.120  1.00 73.18           C  
ATOM   1790  OH  TYR B 224       1.798  10.559  22.373  1.00 73.18           O  
ATOM   1791  CZ  TYR B 224       3.033   9.950  22.335  1.00 73.18           C  
ATOM   1792  N   PHE B 225       9.994   8.810  20.728  1.00 65.66           N  
ATOM   1793  CA  PHE B 225      11.442   8.695  20.854  1.00 65.66           C  
ATOM   1794  C   PHE B 225      12.052   8.125  19.579  1.00 65.66           C  
ATOM   1795  CB  PHE B 225      11.810   7.814  22.051  1.00 65.66           C  
ATOM   1796  O   PHE B 225      13.126   7.521  19.615  1.00 65.66           O  
ATOM   1797  CG  PHE B 225      11.332   8.354  23.372  1.00 65.66           C  
ATOM   1798  CD1 PHE B 225      12.039   9.355  24.026  1.00 65.66           C  
ATOM   1799  CD2 PHE B 225      10.175   7.860  23.960  1.00 65.66           C  
ATOM   1800  CE1 PHE B 225      11.599   9.857  25.249  1.00 65.66           C  
ATOM   1801  CE2 PHE B 225       9.729   8.356  25.181  1.00 65.66           C  
ATOM   1802  CZ  PHE B 225      10.443   9.354  25.825  1.00 65.66           C  
ATOM   1803  N   GLY B 226      11.306   8.042  18.650  1.00 66.78           N  
ATOM   1804  CA  GLY B 226      11.775   7.564  17.359  1.00 66.78           C  
ATOM   1805  C   GLY B 226      12.638   8.575  16.627  1.00 66.78           C  
ATOM   1806  O   GLY B 226      12.975   9.625  17.177  1.00 66.78           O  
ATOM   1807  N   LEU B 227      13.040   8.145  15.474  1.00 69.94           N  
ATOM   1808  CA  LEU B 227      13.962   8.923  14.654  1.00 69.94           C  
ATOM   1809  C   LEU B 227      13.398  10.311  14.369  1.00 69.94           C  
ATOM   1810  CB  LEU B 227      14.251   8.196  13.337  1.00 69.94           C  
ATOM   1811  O   LEU B 227      14.106  11.312  14.498  1.00 69.94           O  
ATOM   1812  CG  LEU B 227      15.502   8.641  12.578  1.00 69.94           C  
ATOM   1813  CD1 LEU B 227      16.648   7.666  12.828  1.00 69.94           C  
ATOM   1814  CD2 LEU B 227      15.209   8.759  11.086  1.00 69.94           C  
ATOM   1815  N   PHE B 228      12.183  10.359  14.171  1.00 67.41           N  
ATOM   1816  CA  PHE B 228      11.572  11.644  13.854  1.00 67.41           C  
ATOM   1817  C   PHE B 228      11.569  12.558  15.074  1.00 67.41           C  
ATOM   1818  CB  PHE B 228      10.142  11.449  13.341  1.00 67.41           C  
ATOM   1819  O   PHE B 228      11.803  13.762  14.954  1.00 67.41           O  
ATOM   1820  CG  PHE B 228      10.067  11.008  11.904  1.00 67.41           C  
ATOM   1821  CD1 PHE B 228      11.151  11.180  11.053  1.00 67.41           C  
ATOM   1822  CD2 PHE B 228       8.911  10.422  11.405  1.00 67.41           C  
ATOM   1823  CE1 PHE B 228      11.085  10.773   9.722  1.00 67.41           C  
ATOM   1824  CE2 PHE B 228       8.837  10.012  10.076  1.00 67.41           C  
ATOM   1825  CZ  PHE B 228       9.925  10.190   9.237  1.00 67.41           C  
ATOM   1826  N   CYS B 229      11.309  12.005  16.110  1.00 69.74           N  
ATOM   1827  CA  CYS B 229      11.339  12.777  17.346  1.00 69.74           C  
ATOM   1828  C   CYS B 229      12.751  13.258  17.656  1.00 69.74           C  
ATOM   1829  CB  CYS B 229      10.807  11.944  18.512  1.00 69.74           C  
ATOM   1830  O   CYS B 229      12.949  14.414  18.035  1.00 69.74           O  
ATOM   1831  SG  CYS B 229       9.926  12.911  19.757  1.00 69.74           S  
ATOM   1832  N   LEU B 230      13.656  12.385  17.456  1.00 64.29           N  
ATOM   1833  CA  LEU B 230      15.051  12.715  17.727  1.00 64.29           C  
ATOM   1834  C   LEU B 230      15.556  13.781  16.760  1.00 64.29           C  
ATOM   1835  CB  LEU B 230      15.927  11.464  17.629  1.00 64.29           C  
ATOM   1836  O   LEU B 230      16.237  14.724  17.169  1.00 64.29           O  
ATOM   1837  CG  LEU B 230      17.064  11.350  18.646  1.00 64.29           C  
ATOM   1838  CD1 LEU B 230      16.780  10.222  19.633  1.00 64.29           C  
ATOM   1839  CD2 LEU B 230      18.395  11.125  17.937  1.00 64.29           C  
ATOM   1840  N   LEU B 231      15.235  13.602  15.588  1.00 61.41           N  
ATOM   1841  CA  LEU B 231      15.659  14.562  14.574  1.00 61.41           C  
ATOM   1842  C   LEU B 231      15.050  15.935  14.838  1.00 61.41           C  
ATOM   1843  CB  LEU B 231      15.266  14.076  13.177  1.00 61.41           C  
ATOM   1844  O   LEU B 231      15.719  16.958  14.671  1.00 61.41           O  
ATOM   1845  CG  LEU B 231      16.331  13.295  12.406  1.00 61.41           C  
ATOM   1846  CD1 LEU B 231      15.686  12.173  11.599  1.00 61.41           C  
ATOM   1847  CD2 LEU B 231      17.124  14.227  11.496  1.00 61.41           C  
ATOM   1848  N   ASN B 232      13.864  15.919  15.263  1.00 60.05           N  
ATOM   1849  CA  ASN B 232      13.198  17.172  15.601  1.00 60.05           C  
ATOM   1850  C   ASN B 232      13.839  17.838  16.815  1.00 60.05           C  
ATOM   1851  CB  ASN B 232      11.706  16.938  15.849  1.00 60.05           C  
ATOM   1852  O   ASN B 232      13.978  19.062  16.857  1.00 60.05           O  
ATOM   1853  CG  ASN B 232      10.842  18.066  15.319  1.00 60.05           C  
ATOM   1854  ND2 ASN B 232       9.548  18.008  15.610  1.00 60.05           N  
ATOM   1855  OD1 ASN B 232      11.334  18.981  14.653  1.00 60.05           O  
ATOM   1856  N   ARG B 233      14.225  17.034  17.696  1.00 58.37           N  
ATOM   1857  CA  ARG B 233      14.828  17.535  18.926  1.00 58.37           C  
ATOM   1858  C   ARG B 233      16.232  18.072  18.669  1.00 58.37           C  
ATOM   1859  CB  ARG B 233      14.874  16.436  19.990  1.00 58.37           C  
ATOM   1860  O   ARG B 233      16.595  19.141  19.165  1.00 58.37           O  
ATOM   1861  CG  ARG B 233      15.309  16.924  21.362  1.00 58.37           C  
ATOM   1862  CD  ARG B 233      15.128  15.850  22.426  1.00 58.37           C  
ATOM   1863  NE  ARG B 233      15.394  16.368  23.765  1.00 58.37           N  
ATOM   1864  NH1 ARG B 233      14.828  14.413  24.858  1.00 58.37           N  
ATOM   1865  NH2 ARG B 233      15.515  16.243  26.055  1.00 58.37           N  
ATOM   1866  CZ  ARG B 233      15.245  15.674  24.890  1.00 58.37           C  
ATOM   1867  N   TYR B 234      16.959  17.389  17.818  1.00 53.64           N  
ATOM   1868  CA  TYR B 234      18.364  17.749  17.661  1.00 53.64           C  
ATOM   1869  C   TYR B 234      18.548  18.740  16.518  1.00 53.64           C  
ATOM   1870  CB  TYR B 234      19.214  16.500  17.410  1.00 53.64           C  
ATOM   1871  O   TYR B 234      19.350  19.671  16.619  1.00 53.64           O  
ATOM   1872  CG  TYR B 234      19.580  15.752  18.669  1.00 53.64           C  
ATOM   1873  CD1 TYR B 234      20.580  16.224  19.516  1.00 53.64           C  
ATOM   1874  CD2 TYR B 234      18.929  14.573  19.013  1.00 53.64           C  
ATOM   1875  CE1 TYR B 234      20.923  15.537  20.676  1.00 53.64           C  
ATOM   1876  CE2 TYR B 234      19.263  13.878  20.171  1.00 53.64           C  
ATOM   1877  OH  TYR B 234      20.595  13.684  22.142  1.00 53.64           O  
ATOM   1878  CZ  TYR B 234      20.260  14.368  20.995  1.00 53.64           C  
ATOM   1879  N   PHE B 235      17.802  18.478  15.423  1.00 51.07           N  
ATOM   1880  CA  PHE B 235      18.039  19.317  14.254  1.00 51.07           C  
ATOM   1881  C   PHE B 235      16.940  20.362  14.106  1.00 51.07           C  
ATOM   1882  CB  PHE B 235      18.124  18.462  12.985  1.00 51.07           C  
ATOM   1883  O   PHE B 235      17.033  21.253  13.258  1.00 51.07           O  
ATOM   1884  CG  PHE B 235      19.380  17.638  12.892  1.00 51.07           C  
ATOM   1885  CD1 PHE B 235      20.580  18.217  12.498  1.00 51.07           C  
ATOM   1886  CD2 PHE B 235      19.361  16.284  13.200  1.00 51.07           C  
ATOM   1887  CE1 PHE B 235      21.744  17.457  12.410  1.00 51.07           C  
ATOM   1888  CE2 PHE B 235      20.520  15.518  13.115  1.00 51.07           C  
ATOM   1889  CZ  PHE B 235      21.710  16.106  12.719  1.00 51.07           C  
ATOM   1890  N   ARG B 236      16.046  20.549  14.963  1.00 47.17           N  
ATOM   1891  CA  ARG B 236      14.918  21.472  14.903  1.00 47.17           C  
ATOM   1892  C   ARG B 236      14.191  21.362  13.567  1.00 47.17           C  
ATOM   1893  CB  ARG B 236      15.389  22.911  15.126  1.00 47.17           C  
ATOM   1894  O   ARG B 236      13.883  22.375  12.936  1.00 47.17           O  
ATOM   1895  CG  ARG B 236      15.614  23.267  16.587  1.00 47.17           C  
ATOM   1896  CD  ARG B 236      15.861  24.757  16.773  1.00 47.17           C  
ATOM   1897  NE  ARG B 236      16.306  25.064  18.130  1.00 47.17           N  
ATOM   1898  NH1 ARG B 236      16.210  27.357  17.863  1.00 47.17           N  
ATOM   1899  NH2 ARG B 236      16.870  26.458  19.866  1.00 47.17           N  
ATOM   1900  CZ  ARG B 236      16.461  26.292  18.616  1.00 47.17           C  
ATOM   1901  N   LEU B 237      14.265  20.069  13.062  1.00 46.11           N  
ATOM   1902  CA  LEU B 237      13.518  19.798  11.839  1.00 46.11           C  
ATOM   1903  C   LEU B 237      12.045  19.550  12.145  1.00 46.11           C  
ATOM   1904  CB  LEU B 237      14.110  18.592  11.105  1.00 46.11           C  
ATOM   1905  O   LEU B 237      11.692  19.201  13.274  1.00 46.11           O  
ATOM   1906  CG  LEU B 237      15.468  18.805  10.435  1.00 46.11           C  
ATOM   1907  CD1 LEU B 237      16.203  17.476  10.293  1.00 46.11           C  
ATOM   1908  CD2 LEU B 237      15.296  19.475   9.076  1.00 46.11           C  
ATOM   1909  N   THR B 238      11.142  20.242  11.633  1.00 45.66           N  
ATOM   1910  CA  THR B 238       9.713  20.068  11.867  1.00 45.66           C  
ATOM   1911  C   THR B 238       9.203  18.800  11.187  1.00 45.66           C  
ATOM   1912  CB  THR B 238       8.912  21.282  11.361  1.00 45.66           C  
ATOM   1913  O   THR B 238       8.346  18.865  10.303  1.00 45.66           O  
ATOM   1914  CG2 THR B 238       9.228  22.529  12.179  1.00 45.66           C  
ATOM   1915  OG1 THR B 238       9.244  21.527   9.988  1.00 45.66           O  
ATOM   1916  N   LEU B 239      10.007  17.677  11.560  1.00 51.01           N  
ATOM   1917  CA  LEU B 239       9.522  16.425  10.988  1.00 51.01           C  
ATOM   1918  C   LEU B 239       8.323  15.900  11.770  1.00 51.01           C  
ATOM   1919  CB  LEU B 239      10.635  15.375  10.972  1.00 51.01           C  
ATOM   1920  O   LEU B 239       8.364  15.824  13.001  1.00 51.01           O  
ATOM   1921  CG  LEU B 239      11.785  15.621   9.993  1.00 51.01           C  
ATOM   1922  CD1 LEU B 239      13.023  14.841  10.423  1.00 51.01           C  
ATOM   1923  CD2 LEU B 239      11.371  15.240   8.576  1.00 51.01           C  
ATOM   1924  N   GLY B 240       7.230  15.784  11.223  1.00 51.13           N  
ATOM   1925  CA  GLY B 240       6.002  15.346  11.867  1.00 51.13           C  
ATOM   1926  C   GLY B 240       5.016  16.475  12.100  1.00 51.13           C  
ATOM   1927  O   GLY B 240       3.900  16.244  12.571  1.00 51.13           O  
ATOM   1928  N   VAL B 241       5.428  17.675  11.988  1.00 55.20           N  
ATOM   1929  CA  VAL B 241       4.545  18.837  12.014  1.00 55.20           C  
ATOM   1930  C   VAL B 241       4.335  19.359  10.595  1.00 55.20           C  
ATOM   1931  CB  VAL B 241       5.110  19.958  12.916  1.00 55.20           C  
ATOM   1932  O   VAL B 241       5.300  19.659   9.888  1.00 55.20           O  
ATOM   1933  CG1 VAL B 241       4.125  21.122  13.009  1.00 55.20           C  
ATOM   1934  CG2 VAL B 241       5.431  19.413  14.306  1.00 55.20           C  
ATOM   1935  N   TYR B 242       3.155  19.163  10.181  1.00 53.61           N  
ATOM   1936  CA  TYR B 242       2.847  19.556   8.811  1.00 53.61           C  
ATOM   1937  C   TYR B 242       2.091  20.879   8.779  1.00 53.61           C  
ATOM   1938  CB  TYR B 242       2.026  18.469   8.111  1.00 53.61           C  
ATOM   1939  O   TYR B 242       1.173  21.095   9.573  1.00 53.61           O  
ATOM   1940  CG  TYR B 242       2.719  17.129   8.051  1.00 53.61           C  
ATOM   1941  CD1 TYR B 242       3.620  16.834   7.031  1.00 53.61           C  
ATOM   1942  CD2 TYR B 242       2.473  16.155   9.013  1.00 53.61           C  
ATOM   1943  CE1 TYR B 242       4.260  15.600   6.970  1.00 53.61           C  
ATOM   1944  CE2 TYR B 242       3.107  14.918   8.963  1.00 53.61           C  
ATOM   1945  OH  TYR B 242       4.627  13.427   7.885  1.00 53.61           O  
ATOM   1946  CZ  TYR B 242       3.997  14.650   7.939  1.00 53.61           C  
ATOM   1947  N   ASP B 243       2.811  21.806   8.110  1.00 58.70           N  
ATOM   1948  CA  ASP B 243       2.089  23.053   7.878  1.00 58.70           C  
ATOM   1949  C   ASP B 243       0.978  22.861   6.848  1.00 58.70           C  
ATOM   1950  CB  ASP B 243       3.049  24.152   7.418  1.00 58.70           C  
ATOM   1951  O   ASP B 243       1.221  22.351   5.753  1.00 58.70           O  
ATOM   1952  CG  ASP B 243       3.990  24.615   8.516  1.00 58.70           C  
ATOM   1953  OD1 ASP B 243       3.660  24.455   9.710  1.00 58.70           O  
ATOM   1954  OD2 ASP B 243       5.071  25.147   8.183  1.00 58.70           O  
ATOM   1955  N   TYR B 244      -0.162  23.075   7.307  1.00 62.46           N  
ATOM   1956  CA  TYR B 244      -1.257  23.011   6.345  1.00 62.46           C  
ATOM   1957  C   TYR B 244      -1.328  24.286   5.514  1.00 62.46           C  
ATOM   1958  CB  TYR B 244      -2.590  22.780   7.062  1.00 62.46           C  
ATOM   1959  O   TYR B 244      -1.699  25.346   6.023  1.00 62.46           O  
ATOM   1960  CG  TYR B 244      -3.681  22.255   6.161  1.00 62.46           C  
ATOM   1961  CD1 TYR B 244      -4.610  23.118   5.584  1.00 62.46           C  
ATOM   1962  CD2 TYR B 244      -3.786  20.896   5.885  1.00 62.46           C  
ATOM   1963  CE1 TYR B 244      -5.619  22.638   4.755  1.00 62.46           C  
ATOM   1964  CE2 TYR B 244      -4.790  20.405   5.057  1.00 62.46           C  
ATOM   1965  OH  TYR B 244      -6.696  20.803   3.676  1.00 62.46           O  
ATOM   1966  CZ  TYR B 244      -5.700  21.283   4.497  1.00 62.46           C  
ATOM   1967  N   LEU B 245      -0.889  24.149   4.253  1.00 66.27           N  
ATOM   1968  CA  LEU B 245      -0.843  25.300   3.358  1.00 66.27           C  
ATOM   1969  C   LEU B 245      -2.037  25.299   2.409  1.00 66.27           C  
ATOM   1970  CB  LEU B 245       0.461  25.305   2.556  1.00 66.27           C  
ATOM   1971  O   LEU B 245      -2.449  24.243   1.924  1.00 66.27           O  
ATOM   1972  CG  LEU B 245       1.744  25.556   3.350  1.00 66.27           C  
ATOM   1973  CD1 LEU B 245       2.847  24.610   2.888  1.00 66.27           C  
ATOM   1974  CD2 LEU B 245       2.184  27.009   3.210  1.00 66.27           C  
ATOM   1975  N   VAL B 246      -2.675  26.482   2.292  1.00 72.05           N  
ATOM   1976  CA  VAL B 246      -3.801  26.630   1.375  1.00 72.05           C  
ATOM   1977  C   VAL B 246      -3.482  27.701   0.335  1.00 72.05           C  
ATOM   1978  CB  VAL B 246      -5.102  26.988   2.127  1.00 72.05           C  
ATOM   1979  O   VAL B 246      -2.718  28.631   0.605  1.00 72.05           O  
ATOM   1980  CG1 VAL B 246      -6.314  26.842   1.209  1.00 72.05           C  
ATOM   1981  CG2 VAL B 246      -5.259  26.111   3.368  1.00 72.05           C  
ATOM   1982  N   SER B 247      -3.931  27.537  -0.853  1.00 68.77           N  
ATOM   1983  CA  SER B 247      -3.796  28.538  -1.906  1.00 68.77           C  
ATOM   1984  C   SER B 247      -4.668  29.758  -1.625  1.00 68.77           C  
ATOM   1985  CB  SER B 247      -4.165  27.941  -3.265  1.00 68.77           C  
ATOM   1986  O   SER B 247      -5.535  29.719  -0.750  1.00 68.77           O  
ATOM   1987  OG  SER B 247      -5.571  27.815  -3.394  1.00 68.77           O  
ATOM   1988  N   THR B 248      -4.315  30.889  -2.319  1.00 74.46           N  
ATOM   1989  CA  THR B 248      -5.084  32.119  -2.164  1.00 74.46           C  
ATOM   1990  C   THR B 248      -6.558  31.879  -2.476  1.00 74.46           C  
ATOM   1991  CB  THR B 248      -4.539  33.237  -3.072  1.00 74.46           C  
ATOM   1992  O   THR B 248      -7.437  32.372  -1.766  1.00 74.46           O  
ATOM   1993  CG2 THR B 248      -3.340  33.930  -2.432  1.00 74.46           C  
ATOM   1994  OG1 THR B 248      -4.137  32.672  -4.326  1.00 74.46           O  
ATOM   1995  N   GLN B 249      -6.788  31.134  -3.562  1.00 74.27           N  
ATOM   1996  CA  GLN B 249      -8.159  30.836  -3.962  1.00 74.27           C  
ATOM   1997  C   GLN B 249      -8.851  29.947  -2.933  1.00 74.27           C  
ATOM   1998  CB  GLN B 249      -8.184  30.166  -5.337  1.00 74.27           C  
ATOM   1999  O   GLN B 249     -10.026  30.151  -2.618  1.00 74.27           O  
ATOM   2000  CG  GLN B 249      -7.924  31.124  -6.492  1.00 74.27           C  
ATOM   2001  CD  GLN B 249      -7.794  30.412  -7.826  1.00 74.27           C  
ATOM   2002  NE2 GLN B 249      -7.787  31.181  -8.910  1.00 74.27           N  
ATOM   2003  OE1 GLN B 249      -7.700  29.182  -7.882  1.00 74.27           O  
ATOM   2004  N   GLU B 250      -8.079  29.068  -2.496  1.00 75.34           N  
ATOM   2005  CA  GLU B 250      -8.618  28.178  -1.471  1.00 75.34           C  
ATOM   2006  C   GLU B 250      -8.911  28.938  -0.181  1.00 75.34           C  
ATOM   2007  CB  GLU B 250      -7.648  27.026  -1.195  1.00 75.34           C  
ATOM   2008  O   GLU B 250      -9.915  28.677   0.485  1.00 75.34           O  
ATOM   2009  CG  GLU B 250      -7.561  26.012  -2.326  1.00 75.34           C  
ATOM   2010  CD  GLU B 250      -6.518  24.932  -2.085  1.00 75.34           C  
ATOM   2011  OE1 GLU B 250      -6.508  23.922  -2.823  1.00 75.34           O  
ATOM   2012  OE2 GLU B 250      -5.704  25.098  -1.149  1.00 75.34           O  
ATOM   2013  N   PHE B 251      -8.023  29.788   0.143  1.00 81.79           N  
ATOM   2014  CA  PHE B 251      -8.196  30.596   1.344  1.00 81.79           C  
ATOM   2015  C   PHE B 251      -9.447  31.460   1.240  1.00 81.79           C  
ATOM   2016  CB  PHE B 251      -6.967  31.479   1.581  1.00 81.79           C  
ATOM   2017  O   PHE B 251     -10.205  31.583   2.205  1.00 81.79           O  
ATOM   2018  CG  PHE B 251      -7.002  32.232   2.883  1.00 81.79           C  
ATOM   2019  CD1 PHE B 251      -7.258  33.598   2.905  1.00 81.79           C  
ATOM   2020  CD2 PHE B 251      -6.780  31.574   4.086  1.00 81.79           C  
ATOM   2021  CE1 PHE B 251      -7.292  34.298   4.109  1.00 81.79           C  
ATOM   2022  CE2 PHE B 251      -6.812  32.267   5.293  1.00 81.79           C  
ATOM   2023  CZ  PHE B 251      -7.067  33.629   5.302  1.00 81.79           C  
ATOM   2024  N   ARG B 252      -9.610  31.974   0.092  1.00 79.64           N  
ATOM   2025  CA  ARG B 252     -10.807  32.774  -0.143  1.00 79.64           C  
ATOM   2026  C   ARG B 252     -12.068  31.928  -0.005  1.00 79.64           C  
ATOM   2027  CB  ARG B 252     -10.759  33.421  -1.529  1.00 79.64           C  
ATOM   2028  O   ARG B 252     -13.060  32.372   0.577  1.00 79.64           O  
ATOM   2029  CG  ARG B 252     -11.537  34.723  -1.629  1.00 79.64           C  
ATOM   2030  CD  ARG B 252     -11.464  35.318  -3.028  1.00 79.64           C  
ATOM   2031  NE  ARG B 252     -10.314  36.205  -3.177  1.00 79.64           N  
ATOM   2032  NH1 ARG B 252     -10.562  36.483  -5.457  1.00 79.64           N  
ATOM   2033  NH2 ARG B 252      -8.851  37.533  -4.350  1.00 79.64           N  
ATOM   2034  CZ  ARG B 252      -9.912  36.739  -4.328  1.00 79.64           C  
ATOM   2035  N   TYR B 253     -11.932  30.803  -0.626  1.00 79.34           N  
ATOM   2036  CA  TYR B 253     -13.048  29.868  -0.534  1.00 79.34           C  
ATOM   2037  C   TYR B 253     -13.310  29.472   0.914  1.00 79.34           C  
ATOM   2038  CB  TYR B 253     -12.773  28.618  -1.375  1.00 79.34           C  
ATOM   2039  O   TYR B 253     -14.463  29.402   1.346  1.00 79.34           O  
ATOM   2040  CG  TYR B 253     -13.936  27.657  -1.432  1.00 79.34           C  
ATOM   2041  CD1 TYR B 253     -13.959  26.513  -0.636  1.00 79.34           C  
ATOM   2042  CD2 TYR B 253     -15.012  27.889  -2.281  1.00 79.34           C  
ATOM   2043  CE1 TYR B 253     -15.027  25.624  -0.687  1.00 79.34           C  
ATOM   2044  CE2 TYR B 253     -16.086  27.007  -2.339  1.00 79.34           C  
ATOM   2045  OH  TYR B 253     -17.144  25.002  -1.593  1.00 79.34           O  
ATOM   2046  CZ  TYR B 253     -16.084  25.879  -1.539  1.00 79.34           C  
ATOM   2047  N   MET B 254     -12.355  29.285   1.584  1.00 81.36           N  
ATOM   2048  CA  MET B 254     -12.463  28.911   2.991  1.00 81.36           C  
ATOM   2049  C   MET B 254     -13.139  30.015   3.797  1.00 81.36           C  
ATOM   2050  CB  MET B 254     -11.082  28.608   3.575  1.00 81.36           C  
ATOM   2051  O   MET B 254     -14.013  29.742   4.621  1.00 81.36           O  
ATOM   2052  CG  MET B 254     -10.761  27.124   3.653  1.00 81.36           C  
ATOM   2053  SD  MET B 254      -9.101  26.800   4.365  1.00 81.36           S  
ATOM   2054  CE  MET B 254      -9.440  27.112   6.120  1.00 81.36           C  
ATOM   2055  N   ASN B 255     -12.753  31.183   3.552  1.00 80.88           N  
ATOM   2056  CA  ASN B 255     -13.301  32.328   4.271  1.00 80.88           C  
ATOM   2057  C   ASN B 255     -14.755  32.587   3.889  1.00 80.88           C  
ATOM   2058  CB  ASN B 255     -12.454  33.578   4.017  1.00 80.88           C  
ATOM   2059  O   ASN B 255     -15.570  32.949   4.740  1.00 80.88           O  
ATOM   2060  CG  ASN B 255     -11.792  34.101   5.276  1.00 80.88           C  
ATOM   2061  ND2 ASN B 255     -11.408  35.372   5.259  1.00 80.88           N  
ATOM   2062  OD1 ASN B 255     -11.627  33.370   6.255  1.00 80.88           O  
ATOM   2063  N   SER B 256     -14.981  32.293   2.611  1.00 79.40           N  
ATOM   2064  CA  SER B 256     -16.340  32.520   2.130  1.00 79.40           C  
ATOM   2065  C   SER B 256     -17.306  31.482   2.691  1.00 79.40           C  
ATOM   2066  CB  SER B 256     -16.380  32.492   0.602  1.00 79.40           C  
ATOM   2067  O   SER B 256     -18.465  31.793   2.974  1.00 79.40           O  
ATOM   2068  OG  SER B 256     -16.088  31.194   0.115  1.00 79.40           O  
ATOM   2069  N   GLN B 257     -16.872  30.352   2.869  1.00 78.98           N  
ATOM   2070  CA  GLN B 257     -17.711  29.261   3.354  1.00 78.98           C  
ATOM   2071  C   GLN B 257     -17.608  29.119   4.869  1.00 78.98           C  
ATOM   2072  CB  GLN B 257     -17.327  27.946   2.675  1.00 78.98           C  
ATOM   2073  O   GLN B 257     -18.361  28.358   5.480  1.00 78.98           O  
ATOM   2074  CG  GLN B 257     -17.700  27.882   1.200  1.00 78.98           C  
ATOM   2075  CD  GLN B 257     -19.079  27.292   0.969  1.00 78.98           C  
ATOM   2076  NE2 GLN B 257     -19.622  27.506  -0.225  1.00 78.98           N  
ATOM   2077  OE1 GLN B 257     -19.650  26.649   1.855  1.00 78.98           O  
ATOM   2078  N   GLY B 258     -16.626  29.880   5.493  1.00 79.24           N  
ATOM   2079  CA  GLY B 258     -16.420  29.834   6.931  1.00 79.24           C  
ATOM   2080  C   GLY B 258     -15.727  28.567   7.395  1.00 79.24           C  
ATOM   2081  O   GLY B 258     -16.021  28.052   8.476  1.00 79.24           O  
ATOM   2082  N   LEU B 259     -14.937  28.028   6.535  1.00 78.31           N  
ATOM   2083  CA  LEU B 259     -14.219  26.809   6.891  1.00 78.31           C  
ATOM   2084  C   LEU B 259     -13.043  27.121   7.810  1.00 78.31           C  
ATOM   2085  CB  LEU B 259     -13.722  26.093   5.633  1.00 78.31           C  
ATOM   2086  O   LEU B 259     -12.337  28.112   7.609  1.00 78.31           O  
ATOM   2087  CG  LEU B 259     -14.798  25.513   4.713  1.00 78.31           C  
ATOM   2088  CD1 LEU B 259     -14.237  25.296   3.312  1.00 78.31           C  
ATOM   2089  CD2 LEU B 259     -15.344  24.208   5.284  1.00 78.31           C  
ATOM   2090  N   LEU B 260     -12.853  26.426   8.906  1.00 77.30           N  
ATOM   2091  CA  LEU B 260     -11.818  26.633   9.913  1.00 77.30           C  
ATOM   2092  C   LEU B 260     -10.569  25.823   9.583  1.00 77.30           C  
ATOM   2093  CB  LEU B 260     -12.336  26.251  11.302  1.00 77.30           C  
ATOM   2094  O   LEU B 260     -10.648  24.808   8.887  1.00 77.30           O  
ATOM   2095  CG  LEU B 260     -13.298  27.240  11.962  1.00 77.30           C  
ATOM   2096  CD1 LEU B 260     -14.365  26.492  12.755  1.00 77.30           C  
ATOM   2097  CD2 LEU B 260     -12.536  28.207  12.861  1.00 77.30           C  
ATOM   2098  N   PRO B 261      -9.417  26.402   9.971  1.00 77.23           N  
ATOM   2099  CA  PRO B 261      -8.159  25.677   9.773  1.00 77.23           C  
ATOM   2100  C   PRO B 261      -8.128  24.338  10.505  1.00 77.23           C  
ATOM   2101  CB  PRO B 261      -7.108  26.634  10.341  1.00 77.23           C  
ATOM   2102  O   PRO B 261      -8.718  24.204  11.580  1.00 77.23           O  
ATOM   2103  CG  PRO B 261      -7.895  27.700  11.033  1.00 77.23           C  
ATOM   2104  CD  PRO B 261      -9.349  27.502  10.713  1.00 77.23           C  
ATOM   2105  N   PRO B 262      -7.601  23.434   9.815  1.00 68.86           N  
ATOM   2106  CA  PRO B 262      -7.590  22.090  10.398  1.00 68.86           C  
ATOM   2107  C   PRO B 262      -6.744  22.004  11.667  1.00 68.86           C  
ATOM   2108  CB  PRO B 262      -6.992  21.227   9.284  1.00 68.86           C  
ATOM   2109  O   PRO B 262      -5.669  22.607  11.739  1.00 68.86           O  
ATOM   2110  CG  PRO B 262      -6.318  22.198   8.369  1.00 68.86           C  
ATOM   2111  CD  PRO B 262      -6.867  23.569   8.640  1.00 68.86           C  
ATOM   2112  N   LYS B 263      -7.361  21.394  12.711  1.00 62.95           N  
ATOM   2113  CA  LYS B 263      -6.659  21.211  13.978  1.00 62.95           C  
ATOM   2114  C   LYS B 263      -6.068  19.808  14.081  1.00 62.95           C  
ATOM   2115  CB  LYS B 263      -7.599  21.471  15.156  1.00 62.95           C  
ATOM   2116  O   LYS B 263      -5.032  19.610  14.720  1.00 62.95           O  
ATOM   2117  CG  LYS B 263      -8.039  22.922  15.287  1.00 62.95           C  
ATOM   2118  CD  LYS B 263      -8.921  23.129  16.512  1.00 62.95           C  
ATOM   2119  CE  LYS B 263      -9.421  24.565  16.605  1.00 62.95           C  
ATOM   2120  NZ  LYS B 263     -10.282  24.775  17.808  1.00 62.95           N  
ATOM   2121  N   ASN B 264      -6.808  18.882  13.477  1.00 51.93           N  
ATOM   2122  CA  ASN B 264      -6.421  17.477  13.529  1.00 51.93           C  
ATOM   2123  C   ASN B 264      -6.290  16.880  12.131  1.00 51.93           C  
ATOM   2124  CB  ASN B 264      -7.426  16.673  14.357  1.00 51.93           C  
ATOM   2125  O   ASN B 264      -6.631  17.528  11.140  1.00 51.93           O  
ATOM   2126  CG  ASN B 264      -7.452  17.094  15.813  1.00 51.93           C  
ATOM   2127  ND2 ASN B 264      -8.388  16.539  16.575  1.00 51.93           N  
ATOM   2128  OD1 ASN B 264      -6.638  17.912  16.251  1.00 51.93           O  
ATOM   2129  N   SER B 265      -5.642  15.711  12.039  1.00 51.04           N  
ATOM   2130  CA  SER B 265      -5.403  15.034  10.769  1.00 51.04           C  
ATOM   2131  C   SER B 265      -6.712  14.756  10.036  1.00 51.04           C  
ATOM   2132  CB  SER B 265      -4.646  13.725  10.992  1.00 51.04           C  
ATOM   2133  O   SER B 265      -6.788  14.901   8.814  1.00 51.04           O  
ATOM   2134  OG  SER B 265      -5.292  12.931  11.972  1.00 51.04           O  
ATOM   2135  N   ILE B 266      -7.732  14.363  10.737  1.00 51.05           N  
ATOM   2136  CA  ILE B 266      -9.013  14.056  10.110  1.00 51.05           C  
ATOM   2137  C   ILE B 266      -9.640  15.336   9.563  1.00 51.05           C  
ATOM   2138  CB  ILE B 266      -9.978  13.369  11.103  1.00 51.05           C  
ATOM   2139  O   ILE B 266     -10.201  15.340   8.464  1.00 51.05           O  
ATOM   2140  CG1 ILE B 266      -9.413  12.015  11.546  1.00 51.05           C  
ATOM   2141  CG2 ILE B 266     -11.367  13.204  10.479  1.00 51.05           C  
ATOM   2142  CD1 ILE B 266     -10.231  11.328  12.631  1.00 51.05           C  
ATOM   2143  N   ASP B 267      -9.532  16.363  10.311  1.00 62.00           N  
ATOM   2144  CA  ASP B 267     -10.041  17.653   9.855  1.00 62.00           C  
ATOM   2145  C   ASP B 267      -9.321  18.112   8.590  1.00 62.00           C  
ATOM   2146  CB  ASP B 267      -9.896  18.707  10.955  1.00 62.00           C  
ATOM   2147  O   ASP B 267      -9.940  18.680   7.688  1.00 62.00           O  
ATOM   2148  CG  ASP B 267     -10.991  18.624  12.004  1.00 62.00           C  
ATOM   2149  OD1 ASP B 267     -12.025  17.968  11.756  1.00 62.00           O  
ATOM   2150  OD2 ASP B 267     -10.819  19.223  13.087  1.00 62.00           O  
ATOM   2151  N   ALA B 268      -8.010  17.763   8.611  1.00 61.22           N  
ATOM   2152  CA  ALA B 268      -7.219  18.112   7.434  1.00 61.22           C  
ATOM   2153  C   ALA B 268      -7.684  17.330   6.209  1.00 61.22           C  
ATOM   2154  CB  ALA B 268      -5.736  17.855   7.693  1.00 61.22           C  
ATOM   2155  O   ALA B 268      -7.803  17.889   5.116  1.00 61.22           O  
ATOM   2156  N   PHE B 269      -7.945  16.161   6.459  1.00 53.63           N  
ATOM   2157  CA  PHE B 269      -8.434  15.307   5.383  1.00 53.63           C  
ATOM   2158  C   PHE B 269      -9.781  15.800   4.869  1.00 53.63           C  
ATOM   2159  CB  PHE B 269      -8.553  13.856   5.860  1.00 53.63           C  
ATOM   2160  O   PHE B 269      -9.983  15.921   3.659  1.00 53.63           O  
ATOM   2161  CG  PHE B 269      -9.008  12.901   4.789  1.00 53.63           C  
ATOM   2162  CD1 PHE B 269     -10.306  12.406   4.786  1.00 53.63           C  
ATOM   2163  CD2 PHE B 269      -8.137  12.498   3.785  1.00 53.63           C  
ATOM   2164  CE1 PHE B 269     -10.731  11.522   3.797  1.00 53.63           C  
ATOM   2165  CE2 PHE B 269      -8.553  11.615   2.793  1.00 53.63           C  
ATOM   2166  CZ  PHE B 269      -9.850  11.127   2.801  1.00 53.63           C  
ATOM   2167  N   LYS B 270     -10.712  16.029   5.725  1.00 63.22           N  
ATOM   2168  CA  LYS B 270     -12.027  16.551   5.363  1.00 63.22           C  
ATOM   2169  C   LYS B 270     -11.905  17.862   4.593  1.00 63.22           C  
ATOM   2170  CB  LYS B 270     -12.887  16.754   6.611  1.00 63.22           C  
ATOM   2171  O   LYS B 270     -12.601  18.071   3.597  1.00 63.22           O  
ATOM   2172  CG  LYS B 270     -13.597  15.494   7.085  1.00 63.22           C  
ATOM   2173  CD  LYS B 270     -14.453  15.765   8.316  1.00 63.22           C  
ATOM   2174  CE  LYS B 270     -15.010  14.476   8.904  1.00 63.22           C  
ATOM   2175  NZ  LYS B 270     -15.801  14.730  10.145  1.00 63.22           N  
ATOM   2176  N   LEU B 271     -11.083  18.663   5.133  1.00 65.84           N  
ATOM   2177  CA  LEU B 271     -10.868  19.950   4.479  1.00 65.84           C  
ATOM   2178  C   LEU B 271     -10.285  19.759   3.083  1.00 65.84           C  
ATOM   2179  CB  LEU B 271      -9.937  20.829   5.318  1.00 65.84           C  
ATOM   2180  O   LEU B 271     -10.655  20.473   2.148  1.00 65.84           O  
ATOM   2181  CG  LEU B 271      -9.946  22.325   4.998  1.00 65.84           C  
ATOM   2182  CD1 LEU B 271     -11.142  23.001   5.661  1.00 65.84           C  
ATOM   2183  CD2 LEU B 271      -8.642  22.975   5.446  1.00 65.84           C  
ATOM   2184  N   ASN B 272      -9.431  18.853   2.887  1.00 60.82           N  
ATOM   2185  CA  ASN B 272      -8.836  18.556   1.588  1.00 60.82           C  
ATOM   2186  C   ASN B 272      -9.890  18.120   0.575  1.00 60.82           C  
ATOM   2187  CB  ASN B 272      -7.755  17.481   1.726  1.00 60.82           C  
ATOM   2188  O   ASN B 272      -9.831  18.505  -0.594  1.00 60.82           O  
ATOM   2189  CG  ASN B 272      -6.357  18.064   1.794  1.00 60.82           C  
ATOM   2190  ND2 ASN B 272      -5.405  17.268   2.265  1.00 60.82           N  
ATOM   2191  OD1 ASN B 272      -6.135  19.221   1.426  1.00 60.82           O  
ATOM   2192  N   ILE B 273     -10.787  17.386   1.051  1.00 53.51           N  
ATOM   2193  CA  ILE B 273     -11.861  16.915   0.183  1.00 53.51           C  
ATOM   2194  C   ILE B 273     -12.745  18.091  -0.227  1.00 53.51           C  
ATOM   2195  CB  ILE B 273     -12.708  15.823   0.873  1.00 53.51           C  
ATOM   2196  O   ILE B 273     -13.142  18.202  -1.390  1.00 53.51           O  
ATOM   2197  CG1 ILE B 273     -11.868  14.561   1.102  1.00 53.51           C  
ATOM   2198  CG2 ILE B 273     -13.958  15.506   0.046  1.00 53.51           C  
ATOM   2199  CD1 ILE B 273     -12.616  13.438   1.807  1.00 53.51           C  
ATOM   2200  N   LYS B 274     -13.059  18.935   0.707  1.00 67.36           N  
ATOM   2201  CA  LYS B 274     -13.903  20.097   0.444  1.00 67.36           C  
ATOM   2202  C   LYS B 274     -13.205  21.084  -0.486  1.00 67.36           C  
ATOM   2203  CB  LYS B 274     -14.286  20.790   1.752  1.00 67.36           C  
ATOM   2204  O   LYS B 274     -13.854  21.744  -1.301  1.00 67.36           O  
ATOM   2205  CG  LYS B 274     -15.587  20.288   2.361  1.00 67.36           C  
ATOM   2206  CD  LYS B 274     -15.908  21.007   3.665  1.00 67.36           C  
ATOM   2207  CE  LYS B 274     -17.149  20.430   4.332  1.00 67.36           C  
ATOM   2208  NZ  LYS B 274     -17.431  21.090   5.642  1.00 67.36           N  
ATOM   2209  N   LEU B 275     -11.915  21.085  -0.399  1.00 62.69           N  
ATOM   2210  CA  LEU B 275     -11.134  22.029  -1.190  1.00 62.69           C  
ATOM   2211  C   LEU B 275     -10.733  21.418  -2.528  1.00 62.69           C  
ATOM   2212  CB  LEU B 275      -9.884  22.468  -0.421  1.00 62.69           C  
ATOM   2213  O   LEU B 275     -10.150  22.097  -3.376  1.00 62.69           O  
ATOM   2214  CG  LEU B 275     -10.118  23.345   0.810  1.00 62.69           C  
ATOM   2215  CD1 LEU B 275      -8.844  23.440   1.643  1.00 62.69           C  
ATOM   2216  CD2 LEU B 275     -10.596  24.732   0.395  1.00 62.69           C  
ATOM   2217  N   LEU B 276     -11.225  20.232  -2.528  1.00 56.72           N  
ATOM   2218  CA  LEU B 276     -10.903  19.517  -3.758  1.00 56.72           C  
ATOM   2219  C   LEU B 276     -11.561  20.183  -4.962  1.00 56.72           C  
ATOM   2220  CB  LEU B 276     -11.350  18.056  -3.661  1.00 56.72           C  
ATOM   2221  O   LEU B 276     -12.764  20.454  -4.946  1.00 56.72           O  
ATOM   2222  CG  LEU B 276     -10.642  17.068  -4.589  1.00 56.72           C  
ATOM   2223  CD1 LEU B 276      -9.336  16.592  -3.960  1.00 56.72           C  
ATOM   2224  CD2 LEU B 276     -11.551  15.885  -4.905  1.00 56.72           C  
ATOM   2225  N   GLY B 277     -10.807  20.826  -5.951  1.00 50.66           N  
ATOM   2226  CA  GLY B 277     -11.318  21.454  -7.159  1.00 50.66           C  
ATOM   2227  C   GLY B 277     -11.048  22.945  -7.217  1.00 50.66           C  
ATOM   2228  O   GLY B 277     -11.285  23.585  -8.244  1.00 50.66           O  
ATOM   2229  N   VAL B 278     -10.952  23.629  -6.052  1.00 58.46           N  
ATOM   2230  CA  VAL B 278     -10.737  25.072  -6.050  1.00 58.46           C  
ATOM   2231  C   VAL B 278      -9.375  25.393  -6.663  1.00 58.46           C  
ATOM   2232  CB  VAL B 278     -10.831  25.658  -4.624  1.00 58.46           C  
ATOM   2233  O   VAL B 278      -9.251  26.324  -7.462  1.00 58.46           O  
ATOM   2234  CG1 VAL B 278     -10.593  27.167  -4.643  1.00 58.46           C  
ATOM   2235  CG2 VAL B 278     -12.189  25.336  -4.003  1.00 58.46           C  
ATOM   2236  N   GLY B 279      -8.426  24.416  -6.766  1.00 52.70           N  
ATOM   2237  CA  GLY B 279      -7.121  24.584  -7.385  1.00 52.70           C  
ATOM   2238  C   GLY B 279      -6.388  25.823  -6.907  1.00 52.70           C  
ATOM   2239  O   GLY B 279      -6.854  26.515  -5.999  1.00 52.70           O  
ATOM   2240  N   GLY B 280      -5.094  25.996  -6.955  1.00 54.84           N  
ATOM   2241  CA  GLY B 280      -4.223  27.102  -6.588  1.00 54.84           C  
ATOM   2242  C   GLY B 280      -2.952  26.654  -5.890  1.00 54.84           C  
ATOM   2243  O   GLY B 280      -2.875  25.529  -5.392  1.00 54.84           O  
ATOM   2244  N   LYS B 281      -1.866  27.381  -6.113  1.00 53.28           N  
ATOM   2245  CA  LYS B 281      -0.593  27.095  -5.459  1.00 53.28           C  
ATOM   2246  C   LYS B 281      -0.667  27.384  -3.962  1.00 53.28           C  
ATOM   2247  CB  LYS B 281       0.533  27.912  -6.095  1.00 53.28           C  
ATOM   2248  O   LYS B 281      -0.989  28.503  -3.556  1.00 53.28           O  
ATOM   2249  CG  LYS B 281       1.174  27.246  -7.304  1.00 53.28           C  
ATOM   2250  CD  LYS B 281       2.343  28.064  -7.838  1.00 53.28           C  
ATOM   2251  CE  LYS B 281       2.954  27.424  -9.077  1.00 53.28           C  
ATOM   2252  NZ  LYS B 281       4.057  28.256  -9.643  1.00 53.28           N  
ATOM   2253  N   PRO B 282      -0.524  26.382  -3.196  1.00 61.69           N  
ATOM   2254  CA  PRO B 282      -0.573  26.568  -1.744  1.00 61.69           C  
ATOM   2255  C   PRO B 282       0.546  27.469  -1.226  1.00 61.69           C  
ATOM   2256  CB  PRO B 282      -0.423  25.145  -1.201  1.00 61.69           C  
ATOM   2257  O   PRO B 282       1.726  27.146  -1.381  1.00 61.69           O  
ATOM   2258  CG  PRO B 282       0.091  24.348  -2.355  1.00 61.69           C  
ATOM   2259  CD  PRO B 282      -0.083  25.156  -3.609  1.00 61.69           C  
ATOM   2260  N   CYS B 283       0.124  28.662  -0.765  1.00 63.20           N  
ATOM   2261  CA  CYS B 283       1.153  29.601  -0.334  1.00 63.20           C  
ATOM   2262  C   CYS B 283       0.861  30.124   1.068  1.00 63.20           C  
ATOM   2263  CB  CYS B 283       1.257  30.770  -1.313  1.00 63.20           C  
ATOM   2264  O   CYS B 283       1.734  30.710   1.710  1.00 63.20           O  
ATOM   2265  SG  CYS B 283       0.089  30.673  -2.688  1.00 63.20           S  
ATOM   2266  N   ILE B 284      -0.340  29.869   1.576  1.00 72.44           N  
ATOM   2267  CA  ILE B 284      -0.726  30.464   2.851  1.00 72.44           C  
ATOM   2268  C   ILE B 284      -0.843  29.375   3.914  1.00 72.44           C  
ATOM   2269  CB  ILE B 284      -2.056  31.242   2.732  1.00 72.44           C  
ATOM   2270  O   ILE B 284      -1.610  28.422   3.754  1.00 72.44           O  
ATOM   2271  CG1 ILE B 284      -1.952  32.314   1.640  1.00 72.44           C  
ATOM   2272  CG2 ILE B 284      -2.439  31.866   4.077  1.00 72.44           C  
ATOM   2273  CD1 ILE B 284      -3.283  32.953   1.271  1.00 72.44           C  
ATOM   2274  N   LYS B 285       0.048  29.576   4.949  1.00 73.06           N  
ATOM   2275  CA  LYS B 285       0.001  28.648   6.075  1.00 73.06           C  
ATOM   2276  C   LYS B 285      -1.201  28.930   6.971  1.00 73.06           C  
ATOM   2277  CB  LYS B 285       1.292  28.727   6.890  1.00 73.06           C  
ATOM   2278  O   LYS B 285      -1.304  30.010   7.558  1.00 73.06           O  
ATOM   2279  CG  LYS B 285       1.419  27.648   7.955  1.00 73.06           C  
ATOM   2280  CD  LYS B 285       2.693  27.818   8.774  1.00 73.06           C  
ATOM   2281  CE  LYS B 285       2.769  26.804   9.908  1.00 73.06           C  
ATOM   2282  NZ  LYS B 285       4.008  26.976  10.723  1.00 73.06           N  
ATOM   2283  N   VAL B 286      -2.123  27.935   7.057  1.00 72.25           N  
ATOM   2284  CA  VAL B 286      -3.349  28.151   7.819  1.00 72.25           C  
ATOM   2285  C   VAL B 286      -3.262  27.420   9.157  1.00 72.25           C  
ATOM   2286  CB  VAL B 286      -4.595  27.680   7.035  1.00 72.25           C  
ATOM   2287  O   VAL B 286      -3.817  27.878  10.159  1.00 72.25           O  
ATOM   2288  CG1 VAL B 286      -5.875  28.086   7.761  1.00 72.25           C  
ATOM   2289  CG2 VAL B 286      -4.578  28.247   5.617  1.00 72.25           C  
ATOM   2290  N   ALA B 287      -2.494  26.322   9.236  1.00 67.67           N  
ATOM   2291  CA  ALA B 287      -2.433  25.548  10.473  1.00 67.67           C  
ATOM   2292  C   ALA B 287      -1.265  24.566  10.448  1.00 67.67           C  
ATOM   2293  CB  ALA B 287      -3.746  24.803  10.700  1.00 67.67           C  
ATOM   2294  O   ALA B 287      -0.631  24.372   9.409  1.00 67.67           O  
ATOM   2295  N   THR B 288      -0.842  24.204  11.586  1.00 60.43           N  
ATOM   2296  CA  THR B 288       0.149  23.146  11.750  1.00 60.43           C  
ATOM   2297  C   THR B 288      -0.498  21.879  12.300  1.00 60.43           C  
ATOM   2298  CB  THR B 288       1.291  23.590  12.683  1.00 60.43           C  
ATOM   2299  O   THR B 288      -1.275  21.937  13.256  1.00 60.43           O  
ATOM   2300  CG2 THR B 288       2.157  24.657  12.023  1.00 60.43           C  
ATOM   2301  OG1 THR B 288       0.733  24.122  13.891  1.00 60.43           O  
ATOM   2302  N   VAL B 289      -0.442  20.912  11.510  1.00 57.31           N  
ATOM   2303  CA  VAL B 289      -1.075  19.661  11.916  1.00 57.31           C  
ATOM   2304  C   VAL B 289      -0.006  18.645  12.311  1.00 57.31           C  
ATOM   2305  CB  VAL B 289      -1.968  19.086  10.794  1.00 57.31           C  
ATOM   2306  O   VAL B 289       1.033  18.540  11.654  1.00 57.31           O  
ATOM   2307  CG1 VAL B 289      -2.764  17.884  11.300  1.00 57.31           C  
ATOM   2308  CG2 VAL B 289      -2.907  20.164  10.255  1.00 57.31           C  
ATOM   2309  N   GLN B 290      -0.227  18.189  13.507  1.00 56.71           N  
ATOM   2310  CA  GLN B 290       0.646  17.112  13.962  1.00 56.71           C  
ATOM   2311  C   GLN B 290       0.017  15.746  13.699  1.00 56.71           C  
ATOM   2312  CB  GLN B 290       0.961  17.267  15.451  1.00 56.71           C  
ATOM   2313  O   GLN B 290      -1.167  15.540  13.971  1.00 56.71           O  
ATOM   2314  CG  GLN B 290       2.359  17.802  15.731  1.00 56.71           C  
ATOM   2315  CD  GLN B 290       2.633  17.978  17.213  1.00 56.71           C  
ATOM   2316  NE2 GLN B 290       3.882  18.276  17.553  1.00 56.71           N  
ATOM   2317  OE1 GLN B 290       1.730  17.848  18.045  1.00 56.71           O  
TER    2318      GLN B 290                                                      
ATOM   2319  N   MET C   1      35.852 -10.107 -35.228  1.00 31.96           N  
ATOM   2320  CA  MET C   1      36.402 -11.107 -34.318  1.00 31.96           C  
ATOM   2321  C   MET C   1      35.709 -11.048 -32.961  1.00 31.96           C  
ATOM   2322  CB  MET C   1      37.909 -10.906 -34.144  1.00 31.96           C  
ATOM   2323  O   MET C   1      35.576 -12.068 -32.282  1.00 31.96           O  
ATOM   2324  CG  MET C   1      38.743 -11.552 -35.238  1.00 31.96           C  
ATOM   2325  SD  MET C   1      40.541 -11.264 -35.013  1.00 31.96           S  
ATOM   2326  CE  MET C   1      40.921 -12.547 -33.789  1.00 31.96           C  
ATOM   2327  N   LYS C   2      35.450  -9.740 -32.498  1.00 24.67           N  
ATOM   2328  CA  LYS C   2      34.920  -9.399 -31.181  1.00 24.67           C  
ATOM   2329  C   LYS C   2      33.416  -9.647 -31.112  1.00 24.67           C  
ATOM   2330  CB  LYS C   2      35.228  -7.940 -30.839  1.00 24.67           C  
ATOM   2331  O   LYS C   2      32.895 -10.052 -30.071  1.00 24.67           O  
ATOM   2332  CG  LYS C   2      36.648  -7.705 -30.348  1.00 24.67           C  
ATOM   2333  CD  LYS C   2      36.879  -6.245 -29.981  1.00 24.67           C  
ATOM   2334  CE  LYS C   2      38.293  -6.013 -29.468  1.00 24.67           C  
ATOM   2335  NZ  LYS C   2      38.536  -4.576 -29.142  1.00 24.67           N  
ATOM   2336  N   ILE C   3      32.678  -9.215 -32.208  1.00 28.06           N  
ATOM   2337  CA  ILE C   3      31.224  -9.289 -32.287  1.00 28.06           C  
ATOM   2338  C   ILE C   3      30.783 -10.750 -32.343  1.00 28.06           C  
ATOM   2339  CB  ILE C   3      30.684  -8.519 -33.513  1.00 28.06           C  
ATOM   2340  O   ILE C   3      29.734 -11.110 -31.803  1.00 28.06           O  
ATOM   2341  CG1 ILE C   3      30.956  -7.018 -33.363  1.00 28.06           C  
ATOM   2342  CG2 ILE C   3      29.189  -8.789 -33.705  1.00 28.06           C  
ATOM   2343  CD1 ILE C   3      30.688  -6.212 -34.627  1.00 28.06           C  
ATOM   2344  N   ILE C   4      31.622 -11.678 -32.847  1.00 31.83           N  
ATOM   2345  CA  ILE C   4      31.355 -13.100 -33.031  1.00 31.83           C  
ATOM   2346  C   ILE C   4      31.306 -13.796 -31.672  1.00 31.83           C  
ATOM   2347  CB  ILE C   4      32.419 -13.763 -33.934  1.00 31.83           C  
ATOM   2348  O   ILE C   4      30.497 -14.702 -31.461  1.00 31.83           O  
ATOM   2349  CG1 ILE C   4      32.412 -13.122 -35.326  1.00 31.83           C  
ATOM   2350  CG2 ILE C   4      32.185 -15.273 -34.025  1.00 31.83           C  
ATOM   2351  CD1 ILE C   4      33.461 -13.687 -36.273  1.00 31.83           C  
ATOM   2352  N   LEU C   5      32.108 -13.165 -30.686  1.00 27.78           N  
ATOM   2353  CA  LEU C   5      32.267 -13.769 -29.367  1.00 27.78           C  
ATOM   2354  C   LEU C   5      30.986 -13.636 -28.551  1.00 27.78           C  
ATOM   2355  CB  LEU C   5      33.434 -13.119 -28.618  1.00 27.78           C  
ATOM   2356  O   LEU C   5      30.588 -14.573 -27.856  1.00 27.78           O  
ATOM   2357  CG  LEU C   5      34.446 -14.073 -27.982  1.00 27.78           C  
ATOM   2358  CD1 LEU C   5      35.832 -13.849 -28.579  1.00 27.78           C  
ATOM   2359  CD2 LEU C   5      34.474 -13.892 -26.468  1.00 27.78           C  
ATOM   2360  N   PHE C   6      30.348 -12.443 -28.755  1.00 30.65           N  
ATOM   2361  CA  PHE C   6      29.200 -12.082 -27.931  1.00 30.65           C  
ATOM   2362  C   PHE C   6      28.016 -12.998 -28.222  1.00 30.65           C  
ATOM   2363  CB  PHE C   6      28.804 -10.622 -28.168  1.00 30.65           C  
ATOM   2364  O   PHE C   6      27.328 -13.442 -27.300  1.00 30.65           O  
ATOM   2365  CG  PHE C   6      28.629  -9.827 -26.902  1.00 30.65           C  
ATOM   2366  CD1 PHE C   6      27.383  -9.725 -26.296  1.00 30.65           C  
ATOM   2367  CD2 PHE C   6      29.712  -9.183 -26.317  1.00 30.65           C  
ATOM   2368  CE1 PHE C   6      27.218  -8.990 -25.124  1.00 30.65           C  
ATOM   2369  CE2 PHE C   6      29.555  -8.447 -25.146  1.00 30.65           C  
ATOM   2370  CZ  PHE C   6      28.307  -8.351 -24.552  1.00 30.65           C  
ATOM   2371  N   LEU C   7      27.896 -13.350 -29.522  1.00 27.25           N  
ATOM   2372  CA  LEU C   7      26.723 -14.106 -29.951  1.00 27.25           C  
ATOM   2373  C   LEU C   7      26.788 -15.543 -29.445  1.00 27.25           C  
ATOM   2374  CB  LEU C   7      26.606 -14.094 -31.477  1.00 27.25           C  
ATOM   2375  O   LEU C   7      25.757 -16.206 -29.313  1.00 27.25           O  
ATOM   2376  CG  LEU C   7      25.878 -12.898 -32.092  1.00 27.25           C  
ATOM   2377  CD1 LEU C   7      26.264 -12.740 -33.559  1.00 27.25           C  
ATOM   2378  CD2 LEU C   7      24.369 -13.057 -31.945  1.00 27.25           C  
ATOM   2379  N   ALA C   8      28.024 -15.963 -29.224  1.00 29.86           N  
ATOM   2380  CA  ALA C   8      28.224 -17.357 -28.835  1.00 29.86           C  
ATOM   2381  C   ALA C   8      27.704 -17.613 -27.424  1.00 29.86           C  
ATOM   2382  CB  ALA C   8      29.701 -17.730 -28.930  1.00 29.86           C  
ATOM   2383  O   ALA C   8      27.294 -18.730 -27.099  1.00 29.86           O  
ATOM   2384  N   LEU C   9      27.838 -16.516 -26.619  1.00 24.12           N  
ATOM   2385  CA  LEU C   9      27.580 -16.749 -25.203  1.00 24.12           C  
ATOM   2386  C   LEU C   9      26.092 -16.967 -24.950  1.00 24.12           C  
ATOM   2387  CB  LEU C   9      28.084 -15.570 -24.365  1.00 24.12           C  
ATOM   2388  O   LEU C   9      25.704 -17.472 -23.894  1.00 24.12           O  
ATOM   2389  CG  LEU C   9      28.773 -15.921 -23.046  1.00 24.12           C  
ATOM   2390  CD1 LEU C   9      30.274 -15.671 -23.148  1.00 24.12           C  
ATOM   2391  CD2 LEU C   9      28.169 -15.120 -21.897  1.00 24.12           C  
ATOM   2392  N   ILE C  10      25.292 -16.369 -25.804  1.00 26.60           N  
ATOM   2393  CA  ILE C  10      23.866 -16.451 -25.505  1.00 26.60           C  
ATOM   2394  C   ILE C  10      23.385 -17.890 -25.679  1.00 26.60           C  
ATOM   2395  CB  ILE C  10      23.045 -15.499 -26.403  1.00 26.60           C  
ATOM   2396  O   ILE C  10      22.187 -18.166 -25.581  1.00 26.60           O  
ATOM   2397  CG1 ILE C  10      23.499 -14.049 -26.199  1.00 26.60           C  
ATOM   2398  CG2 ILE C  10      21.547 -15.648 -26.121  1.00 26.60           C  
ATOM   2399  CD1 ILE C  10      22.880 -13.063 -27.181  1.00 26.60           C  
ATOM   2400  N   THR C  11      24.350 -18.760 -26.032  1.00 22.43           N  
ATOM   2401  CA  THR C  11      23.850 -20.073 -26.426  1.00 22.43           C  
ATOM   2402  C   THR C  11      23.050 -20.710 -25.293  1.00 22.43           C  
ATOM   2403  CB  THR C  11      25.003 -21.010 -26.834  1.00 22.43           C  
ATOM   2404  O   THR C  11      21.955 -21.229 -25.516  1.00 22.43           O  
ATOM   2405  CG2 THR C  11      25.633 -20.566 -28.150  1.00 22.43           C  
ATOM   2406  OG1 THR C  11      26.005 -20.999 -25.810  1.00 22.43           O  
ATOM   2407  N   LEU C  12      23.860 -21.306 -24.289  1.00 24.71           N  
ATOM   2408  CA  LEU C  12      23.558 -22.593 -23.672  1.00 24.71           C  
ATOM   2409  C   LEU C  12      22.489 -22.442 -22.595  1.00 24.71           C  
ATOM   2410  CB  LEU C  12      24.824 -23.208 -23.068  1.00 24.71           C  
ATOM   2411  O   LEU C  12      22.195 -23.394 -21.869  1.00 24.71           O  
ATOM   2412  CG  LEU C  12      25.594 -24.185 -23.958  1.00 24.71           C  
ATOM   2413  CD1 LEU C  12      27.094 -23.935 -23.844  1.00 24.71           C  
ATOM   2414  CD2 LEU C  12      25.257 -25.625 -23.588  1.00 24.71           C  
ATOM   2415  N   ALA C  13      22.204 -21.236 -22.155  1.00 24.17           N  
ATOM   2416  CA  ALA C  13      21.474 -21.456 -20.909  1.00 24.17           C  
ATOM   2417  C   ALA C  13      20.169 -22.206 -21.163  1.00 24.17           C  
ATOM   2418  CB  ALA C  13      21.193 -20.125 -20.215  1.00 24.17           C  
ATOM   2419  O   ALA C  13      19.342 -21.770 -21.967  1.00 24.17           O  
ATOM   2420  N   THR C  14      20.271 -23.541 -21.301  1.00 22.16           N  
ATOM   2421  CA  THR C  14      19.117 -24.428 -21.405  1.00 22.16           C  
ATOM   2422  C   THR C  14      18.151 -24.196 -20.247  1.00 22.16           C  
ATOM   2423  CB  THR C  14      19.550 -25.906 -21.428  1.00 22.16           C  
ATOM   2424  O   THR C  14      18.539 -24.290 -19.080  1.00 22.16           O  
ATOM   2425  CG2 THR C  14      20.327 -26.231 -22.699  1.00 22.16           C  
ATOM   2426  OG1 THR C  14      20.381 -26.173 -20.292  1.00 22.16           O  
ATOM   2427  N   CYS C  15      17.482 -23.039 -20.322  1.00 24.47           N  
ATOM   2428  CA  CYS C  15      16.500 -22.785 -19.274  1.00 24.47           C  
ATOM   2429  C   CYS C  15      15.566 -23.977 -19.102  1.00 24.47           C  
ATOM   2430  CB  CYS C  15      15.687 -21.531 -19.592  1.00 24.47           C  
ATOM   2431  O   CYS C  15      15.004 -24.477 -20.079  1.00 24.47           O  
ATOM   2432  SG  CYS C  15      14.667 -20.956 -18.217  1.00 24.47           S  
ATOM   2433  N   GLU C  16      15.958 -24.839 -18.243  1.00 25.23           N  
ATOM   2434  CA  GLU C  16      15.022 -25.909 -17.911  1.00 25.23           C  
ATOM   2435  C   GLU C  16      13.608 -25.366 -17.719  1.00 25.23           C  
ATOM   2436  CB  GLU C  16      15.476 -26.650 -16.651  1.00 25.23           C  
ATOM   2437  O   GLU C  16      13.411 -24.366 -17.025  1.00 25.23           O  
ATOM   2438  CG  GLU C  16      16.624 -27.620 -16.889  1.00 25.23           C  
ATOM   2439  CD  GLU C  16      16.798 -28.631 -15.766  1.00 25.23           C  
ATOM   2440  OE1 GLU C  16      17.603 -29.577 -15.921  1.00 25.23           O  
ATOM   2441  OE2 GLU C  16      16.123 -28.476 -14.724  1.00 25.23           O  
ATOM   2442  N   LEU C  17      12.822 -25.540 -18.715  1.00 25.43           N  
ATOM   2443  CA  LEU C  17      11.421 -25.134 -18.733  1.00 25.43           C  
ATOM   2444  C   LEU C  17      10.686 -25.663 -17.506  1.00 25.43           C  
ATOM   2445  CB  LEU C  17      10.735 -25.633 -20.008  1.00 25.43           C  
ATOM   2446  O   LEU C  17      10.613 -26.876 -17.296  1.00 25.43           O  
ATOM   2447  CG  LEU C  17       9.694 -24.699 -20.627  1.00 25.43           C  
ATOM   2448  CD1 LEU C  17      10.363 -23.723 -21.589  1.00 25.43           C  
ATOM   2449  CD2 LEU C  17       8.611 -25.503 -21.339  1.00 25.43           C  
ATOM   2450  N   TYR C  18      10.956 -24.989 -16.474  1.00 27.51           N  
ATOM   2451  CA  TYR C  18      10.169 -25.412 -15.321  1.00 27.51           C  
ATOM   2452  C   TYR C  18       8.682 -25.182 -15.562  1.00 27.51           C  
ATOM   2453  CB  TYR C  18      10.616 -24.663 -14.062  1.00 27.51           C  
ATOM   2454  O   TYR C  18       8.295 -24.202 -16.203  1.00 27.51           O  
ATOM   2455  CG  TYR C  18      12.004 -25.031 -13.598  1.00 27.51           C  
ATOM   2456  CD1 TYR C  18      12.217 -26.143 -12.786  1.00 27.51           C  
ATOM   2457  CD2 TYR C  18      13.106 -24.267 -13.969  1.00 27.51           C  
ATOM   2458  CE1 TYR C  18      13.495 -26.484 -12.354  1.00 27.51           C  
ATOM   2459  CE2 TYR C  18      14.388 -24.599 -13.543  1.00 27.51           C  
ATOM   2460  OH  TYR C  18      15.839 -26.041 -12.313  1.00 27.51           O  
ATOM   2461  CZ  TYR C  18      14.572 -25.708 -12.737  1.00 27.51           C  
ATOM   2462  N   HIS C  19       7.988 -26.187 -15.691  1.00 29.82           N  
ATOM   2463  CA  HIS C  19       6.539 -26.025 -15.737  1.00 29.82           C  
ATOM   2464  C   HIS C  19       5.987 -25.605 -14.379  1.00 29.82           C  
ATOM   2465  CB  HIS C  19       5.870 -27.321 -16.198  1.00 29.82           C  
ATOM   2466  O   HIS C  19       6.388 -26.148 -13.347  1.00 29.82           O  
ATOM   2467  CG  HIS C  19       6.082 -27.624 -17.647  1.00 29.82           C  
ATOM   2468  CD2 HIS C  19       6.916 -28.496 -18.260  1.00 29.82           C  
ATOM   2469  ND1 HIS C  19       5.385 -26.986 -18.650  1.00 29.82           N  
ATOM   2470  CE1 HIS C  19       5.782 -27.455 -19.821  1.00 29.82           C  
ATOM   2471  NE2 HIS C  19       6.711 -28.373 -19.612  1.00 29.82           N  
ATOM   2472  N   TYR C  20       5.794 -24.342 -14.312  1.00 32.91           N  
ATOM   2473  CA  TYR C  20       5.205 -23.873 -13.062  1.00 32.91           C  
ATOM   2474  C   TYR C  20       3.722 -24.217 -12.996  1.00 32.91           C  
ATOM   2475  CB  TYR C  20       5.399 -22.362 -12.910  1.00 32.91           C  
ATOM   2476  O   TYR C  20       3.020 -24.164 -14.009  1.00 32.91           O  
ATOM   2477  CG  TYR C  20       6.830 -21.956 -12.654  1.00 32.91           C  
ATOM   2478  CD1 TYR C  20       7.330 -21.876 -11.356  1.00 32.91           C  
ATOM   2479  CD2 TYR C  20       7.684 -21.650 -13.708  1.00 32.91           C  
ATOM   2480  CE1 TYR C  20       8.647 -21.500 -11.115  1.00 32.91           C  
ATOM   2481  CE2 TYR C  20       9.003 -21.273 -13.478  1.00 32.91           C  
ATOM   2482  OH  TYR C  20      10.780 -20.829 -11.948  1.00 32.91           O  
ATOM   2483  CZ  TYR C  20       9.475 -21.202 -12.181  1.00 32.91           C  
ATOM   2484  N   GLN C  21       3.357 -25.068 -12.124  1.00 36.92           N  
ATOM   2485  CA  GLN C  21       1.930 -25.262 -11.889  1.00 36.92           C  
ATOM   2486  C   GLN C  21       1.486 -24.572 -10.602  1.00 36.92           C  
ATOM   2487  CB  GLN C  21       1.593 -26.753 -11.828  1.00 36.92           C  
ATOM   2488  O   GLN C  21       2.187 -24.623  -9.590  1.00 36.92           O  
ATOM   2489  CG  GLN C  21       0.126 -27.063 -12.090  1.00 36.92           C  
ATOM   2490  CD  GLN C  21      -0.067 -28.256 -13.007  1.00 36.92           C  
ATOM   2491  NE2 GLN C  21      -1.314 -28.516 -13.388  1.00 36.92           N  
ATOM   2492  OE1 GLN C  21       0.896 -28.938 -13.372  1.00 36.92           O  
ATOM   2493  N   GLU C  22       0.639 -23.635 -10.732  1.00 36.61           N  
ATOM   2494  CA  GLU C  22       0.037 -22.920  -9.610  1.00 36.61           C  
ATOM   2495  C   GLU C  22      -0.649 -23.884  -8.646  1.00 36.61           C  
ATOM   2496  CB  GLU C  22      -0.965 -21.878 -10.113  1.00 36.61           C  
ATOM   2497  O   GLU C  22      -1.423 -24.746  -9.067  1.00 36.61           O  
ATOM   2498  CG  GLU C  22      -0.746 -20.486  -9.537  1.00 36.61           C  
ATOM   2499  CD  GLU C  22      -1.706 -19.448 -10.095  1.00 36.61           C  
ATOM   2500  OE1 GLU C  22      -1.604 -18.260  -9.714  1.00 36.61           O  
ATOM   2501  OE2 GLU C  22      -2.568 -19.825 -10.920  1.00 36.61           O  
ATOM   2502  N   CYS C  23      -0.044 -24.071  -7.541  1.00 39.39           N  
ATOM   2503  CA  CYS C  23      -0.687 -24.888  -6.518  1.00 39.39           C  
ATOM   2504  C   CYS C  23      -1.734 -24.085  -5.756  1.00 39.39           C  
ATOM   2505  CB  CYS C  23       0.352 -25.443  -5.544  1.00 39.39           C  
ATOM   2506  O   CYS C  23      -1.413 -23.069  -5.136  1.00 39.39           O  
ATOM   2507  SG  CYS C  23       0.161 -27.207  -5.203  1.00 39.39           S  
ATOM   2508  N   VAL C  24      -2.955 -23.853  -6.363  1.00 37.75           N  
ATOM   2509  CA  VAL C  24      -4.004 -23.312  -5.504  1.00 37.75           C  
ATOM   2510  C   VAL C  24      -4.230 -24.243  -4.315  1.00 37.75           C  
ATOM   2511  CB  VAL C  24      -5.324 -23.107  -6.280  1.00 37.75           C  
ATOM   2512  O   VAL C  24      -4.138 -25.465  -4.449  1.00 37.75           O  
ATOM   2513  CG1 VAL C  24      -6.389 -22.484  -5.379  1.00 37.75           C  
ATOM   2514  CG2 VAL C  24      -5.088 -22.239  -7.514  1.00 37.75           C  
ATOM   2515  N   ARG C  25      -4.240 -23.735  -3.266  1.00 37.39           N  
ATOM   2516  CA  ARG C  25      -4.637 -24.558  -2.128  1.00 37.39           C  
ATOM   2517  C   ARG C  25      -5.872 -25.389  -2.458  1.00 37.39           C  
ATOM   2518  CB  ARG C  25      -4.905 -23.686  -0.900  1.00 37.39           C  
ATOM   2519  O   ARG C  25      -6.901 -24.846  -2.868  1.00 37.39           O  
ATOM   2520  CG  ARG C  25      -3.843 -23.802   0.182  1.00 37.39           C  
ATOM   2521  CD  ARG C  25      -4.205 -22.991   1.418  1.00 37.39           C  
ATOM   2522  NE  ARG C  25      -3.183 -23.102   2.454  1.00 37.39           N  
ATOM   2523  NH1 ARG C  25      -4.214 -21.642   3.918  1.00 37.39           N  
ATOM   2524  NH2 ARG C  25      -2.227 -22.632   4.489  1.00 37.39           N  
ATOM   2525  CZ  ARG C  25      -3.210 -22.459   3.618  1.00 37.39           C  
ATOM   2526  N   GLY C  26      -5.800 -26.718  -2.646  1.00 42.27           N  
ATOM   2527  CA  GLY C  26      -6.816 -27.744  -2.820  1.00 42.27           C  
ATOM   2528  C   GLY C  26      -6.732 -28.445  -4.163  1.00 42.27           C  
ATOM   2529  O   GLY C  26      -6.980 -29.649  -4.258  1.00 42.27           O  
ATOM   2530  N   THR C  27      -6.806 -27.596  -5.376  1.00 37.38           N  
ATOM   2531  CA  THR C  27      -6.853 -28.223  -6.692  1.00 37.38           C  
ATOM   2532  C   THR C  27      -5.776 -27.646  -7.606  1.00 37.38           C  
ATOM   2533  CB  THR C  27      -8.236 -28.044  -7.347  1.00 37.38           C  
ATOM   2534  O   THR C  27      -5.506 -26.443  -7.573  1.00 37.38           O  
ATOM   2535  CG2 THR C  27      -9.187 -29.164  -6.937  1.00 37.38           C  
ATOM   2536  OG1 THR C  27      -8.791 -26.787  -6.940  1.00 37.38           O  
ATOM   2537  N   THR C  28      -4.789 -28.364  -7.955  1.00 43.06           N  
ATOM   2538  CA  THR C  28      -3.788 -27.966  -8.939  1.00 43.06           C  
ATOM   2539  C   THR C  28      -4.214 -28.383 -10.344  1.00 43.06           C  
ATOM   2540  CB  THR C  28      -2.413 -28.577  -8.614  1.00 43.06           C  
ATOM   2541  O   THR C  28      -4.775 -29.464 -10.533  1.00 43.06           O  
ATOM   2542  CG2 THR C  28      -1.787 -27.908  -7.395  1.00 43.06           C  
ATOM   2543  OG1 THR C  28      -2.568 -29.977  -8.350  1.00 43.06           O  
ATOM   2544  N   VAL C  29      -4.467 -27.319 -11.199  1.00 43.42           N  
ATOM   2545  CA  VAL C  29      -4.812 -27.677 -12.571  1.00 43.42           C  
ATOM   2546  C   VAL C  29      -3.544 -27.768 -13.417  1.00 43.42           C  
ATOM   2547  CB  VAL C  29      -5.796 -26.661 -13.193  1.00 43.42           C  
ATOM   2548  O   VAL C  29      -2.659 -26.914 -13.314  1.00 43.42           O  
ATOM   2549  CG1 VAL C  29      -6.138 -27.050 -14.630  1.00 43.42           C  
ATOM   2550  CG2 VAL C  29      -7.064 -26.561 -12.347  1.00 43.42           C  
ATOM   2551  N   LEU C  30      -3.339 -28.957 -14.017  1.00 42.65           N  
ATOM   2552  CA  LEU C  30      -2.264 -29.192 -14.975  1.00 42.65           C  
ATOM   2553  C   LEU C  30      -2.486 -28.385 -16.249  1.00 42.65           C  
ATOM   2554  CB  LEU C  30      -2.163 -30.682 -15.312  1.00 42.65           C  
ATOM   2555  O   LEU C  30      -3.545 -28.482 -16.875  1.00 42.65           O  
ATOM   2556  CG  LEU C  30      -1.160 -31.496 -14.492  1.00 42.65           C  
ATOM   2557  CD1 LEU C  30      -1.723 -32.880 -14.188  1.00 42.65           C  
ATOM   2558  CD2 LEU C  30       0.170 -31.604 -15.229  1.00 42.65           C  
ATOM   2559  N   LEU C  31      -1.846 -27.206 -16.427  1.00 44.16           N  
ATOM   2560  CA  LEU C  31      -2.071 -26.338 -17.577  1.00 44.16           C  
ATOM   2561  C   LEU C  31      -1.737 -27.060 -18.877  1.00 44.16           C  
ATOM   2562  CB  LEU C  31      -1.232 -25.063 -17.458  1.00 44.16           C  
ATOM   2563  O   LEU C  31      -2.434 -26.894 -19.881  1.00 44.16           O  
ATOM   2564  CG  LEU C  31      -1.878 -23.893 -16.712  1.00 44.16           C  
ATOM   2565  CD1 LEU C  31      -0.895 -23.297 -15.710  1.00 44.16           C  
ATOM   2566  CD2 LEU C  31      -2.357 -22.831 -17.696  1.00 44.16           C  
ATOM   2567  N   LYS C  32      -0.711 -27.800 -18.848  1.00 48.23           N  
ATOM   2568  CA  LYS C  32      -0.337 -28.583 -20.022  1.00 48.23           C  
ATOM   2569  C   LYS C  32      -0.065 -30.038 -19.649  1.00 48.23           C  
ATOM   2570  CB  LYS C  32       0.891 -27.978 -20.703  1.00 48.23           C  
ATOM   2571  O   LYS C  32       0.666 -30.312 -18.695  1.00 48.23           O  
ATOM   2572  CG  LYS C  32       1.012 -28.321 -22.180  1.00 48.23           C  
ATOM   2573  CD  LYS C  32       2.209 -27.628 -22.819  1.00 48.23           C  
ATOM   2574  CE  LYS C  32       2.354 -28.001 -24.288  1.00 48.23           C  
ATOM   2575  NZ  LYS C  32       3.525 -27.322 -24.919  1.00 48.23           N  
ATOM   2576  N   GLU C  33      -0.812 -30.926 -20.186  1.00 50.64           N  
ATOM   2577  CA  GLU C  33      -0.635 -32.357 -19.958  1.00 50.64           C  
ATOM   2578  C   GLU C  33       0.760 -32.814 -20.376  1.00 50.64           C  
ATOM   2579  CB  GLU C  33      -1.699 -33.158 -20.713  1.00 50.64           C  
ATOM   2580  O   GLU C  33       1.127 -32.712 -21.549  1.00 50.64           O  
ATOM   2581  CG  GLU C  33      -3.063 -33.155 -20.040  1.00 50.64           C  
ATOM   2582  CD  GLU C  33      -4.076 -34.054 -20.732  1.00 50.64           C  
ATOM   2583  OE1 GLU C  33      -5.190 -34.240 -20.193  1.00 50.64           O  
ATOM   2584  OE2 GLU C  33      -3.751 -34.578 -21.821  1.00 50.64           O  
ATOM   2585  N   PRO C  34       1.550 -33.026 -19.409  1.00 50.94           N  
ATOM   2586  CA  PRO C  34       2.916 -33.391 -19.789  1.00 50.94           C  
ATOM   2587  C   PRO C  34       2.974 -34.659 -20.637  1.00 50.94           C  
ATOM   2588  CB  PRO C  34       3.612 -33.604 -18.442  1.00 50.94           C  
ATOM   2589  O   PRO C  34       3.888 -34.822 -21.449  1.00 50.94           O  
ATOM   2590  CG  PRO C  34       2.498 -33.761 -17.457  1.00 50.94           C  
ATOM   2591  CD  PRO C  34       1.239 -33.216 -18.071  1.00 50.94           C  
ATOM   2592  N   CYS C  35       1.960 -35.500 -20.396  1.00 55.20           N  
ATOM   2593  CA  CYS C  35       1.940 -36.767 -21.118  1.00 55.20           C  
ATOM   2594  C   CYS C  35       0.695 -36.879 -21.990  1.00 55.20           C  
ATOM   2595  CB  CYS C  35       1.998 -37.942 -20.143  1.00 55.20           C  
ATOM   2596  O   CYS C  35      -0.268 -36.132 -21.802  1.00 55.20           O  
ATOM   2597  SG  CYS C  35       3.434 -37.909 -19.048  1.00 55.20           S  
ATOM   2598  N   SER C  36       0.721 -37.507 -23.156  1.00 50.25           N  
ATOM   2599  CA  SER C  36      -0.455 -37.766 -23.981  1.00 50.25           C  
ATOM   2600  C   SER C  36      -1.605 -38.318 -23.145  1.00 50.25           C  
ATOM   2601  CB  SER C  36      -0.116 -38.745 -25.106  1.00 50.25           C  
ATOM   2602  O   SER C  36      -1.380 -38.968 -22.122  1.00 50.25           O  
ATOM   2603  OG  SER C  36       0.654 -39.829 -24.615  1.00 50.25           O  
ATOM   2604  N   SER C  37      -2.809 -37.911 -23.292  1.00 47.50           N  
ATOM   2605  CA  SER C  37      -4.054 -38.224 -22.597  1.00 47.50           C  
ATOM   2606  C   SER C  37      -4.204 -39.727 -22.384  1.00 47.50           C  
ATOM   2607  CB  SER C  37      -5.254 -37.688 -23.379  1.00 47.50           C  
ATOM   2608  O   SER C  37      -4.018 -40.513 -23.316  1.00 47.50           O  
ATOM   2609  OG  SER C  37      -5.137 -38.000 -24.756  1.00 47.50           O  
ATOM   2610  N   GLY C  38      -4.263 -40.265 -21.112  1.00 47.64           N  
ATOM   2611  CA  GLY C  38      -4.573 -41.632 -20.725  1.00 47.64           C  
ATOM   2612  C   GLY C  38      -3.341 -42.453 -20.396  1.00 47.64           C  
ATOM   2613  O   GLY C  38      -3.429 -43.669 -20.212  1.00 47.64           O  
ATOM   2614  N   THR C  39      -2.161 -41.831 -20.440  1.00 47.03           N  
ATOM   2615  CA  THR C  39      -0.956 -42.627 -20.239  1.00 47.03           C  
ATOM   2616  C   THR C  39      -0.285 -42.268 -18.916  1.00 47.03           C  
ATOM   2617  CB  THR C  39       0.043 -42.429 -21.394  1.00 47.03           C  
ATOM   2618  O   THR C  39       0.923 -42.027 -18.872  1.00 47.03           O  
ATOM   2619  CG2 THR C  39      -0.118 -43.515 -22.453  1.00 47.03           C  
ATOM   2620  OG1 THR C  39      -0.182 -41.150 -21.999  1.00 47.03           O  
ATOM   2621  N   TYR C  40      -0.990 -41.858 -18.019  1.00 43.85           N  
ATOM   2622  CA  TYR C  40      -0.357 -41.494 -16.757  1.00 43.85           C  
ATOM   2623  C   TYR C  40      -0.008 -42.735 -15.943  1.00 43.85           C  
ATOM   2624  CB  TYR C  40      -1.272 -40.575 -15.941  1.00 43.85           C  
ATOM   2625  O   TYR C  40      -0.865 -43.591 -15.708  1.00 43.85           O  
ATOM   2626  CG  TYR C  40      -1.432 -39.197 -16.535  1.00 43.85           C  
ATOM   2627  CD1 TYR C  40      -0.489 -38.200 -16.296  1.00 43.85           C  
ATOM   2628  CD2 TYR C  40      -2.527 -38.888 -17.335  1.00 43.85           C  
ATOM   2629  CE1 TYR C  40      -0.633 -36.928 -16.839  1.00 43.85           C  
ATOM   2630  CE2 TYR C  40      -2.682 -37.619 -17.883  1.00 43.85           C  
ATOM   2631  OH  TYR C  40      -1.879 -35.389 -18.170  1.00 43.85           O  
ATOM   2632  CZ  TYR C  40      -1.731 -36.647 -17.630  1.00 43.85           C  
ATOM   2633  N   GLU C  41       1.137 -43.232 -16.206  1.00 42.18           N  
ATOM   2634  CA  GLU C  41       1.463 -44.390 -15.378  1.00 42.18           C  
ATOM   2635  C   GLU C  41       1.946 -43.962 -13.996  1.00 42.18           C  
ATOM   2636  CB  GLU C  41       2.523 -45.257 -16.061  1.00 42.18           C  
ATOM   2637  O   GLU C  41       2.208 -44.805 -13.135  1.00 42.18           O  
ATOM   2638  CG  GLU C  41       1.995 -46.594 -16.561  1.00 42.18           C  
ATOM   2639  CD  GLU C  41       3.078 -47.482 -17.154  1.00 42.18           C  
ATOM   2640  OE1 GLU C  41       2.778 -48.641 -17.521  1.00 42.18           O  
ATOM   2641  OE2 GLU C  41       4.234 -47.016 -17.252  1.00 42.18           O  
ATOM   2642  N   GLY C  42       2.295 -42.742 -13.823  1.00 42.06           N  
ATOM   2643  CA  GLY C  42       3.244 -42.523 -12.742  1.00 42.06           C  
ATOM   2644  C   GLY C  42       2.659 -42.798 -11.370  1.00 42.06           C  
ATOM   2645  O   GLY C  42       1.449 -42.989 -11.232  1.00 42.06           O  
ATOM   2646  N   ASN C  43       3.489 -43.353 -10.448  1.00 35.22           N  
ATOM   2647  CA  ASN C  43       3.298 -43.547  -9.014  1.00 35.22           C  
ATOM   2648  C   ASN C  43       2.976 -42.233  -8.308  1.00 35.22           C  
ATOM   2649  CB  ASN C  43       4.537 -44.195  -8.391  1.00 35.22           C  
ATOM   2650  O   ASN C  43       3.273 -42.071  -7.124  1.00 35.22           O  
ATOM   2651  CG  ASN C  43       4.410 -45.701  -8.271  1.00 35.22           C  
ATOM   2652  ND2 ASN C  43       5.514 -46.365  -7.952  1.00 35.22           N  
ATOM   2653  OD1 ASN C  43       3.328 -46.262  -8.463  1.00 35.22           O  
ATOM   2654  N   SER C  44       2.969 -41.105  -9.106  1.00 40.06           N  
ATOM   2655  CA  SER C  44       2.808 -39.905  -8.292  1.00 40.06           C  
ATOM   2656  C   SER C  44       1.459 -39.897  -7.580  1.00 40.06           C  
ATOM   2657  CB  SER C  44       2.946 -38.649  -9.153  1.00 40.06           C  
ATOM   2658  O   SER C  44       0.495 -40.498  -8.058  1.00 40.06           O  
ATOM   2659  OG  SER C  44       1.743 -38.385  -9.853  1.00 40.06           O  
ATOM   2660  N   PRO C  45       1.457 -39.704  -6.269  1.00 38.90           N  
ATOM   2661  CA  PRO C  45       0.212 -39.689  -5.496  1.00 38.90           C  
ATOM   2662  C   PRO C  45      -0.859 -38.797  -6.120  1.00 38.90           C  
ATOM   2663  CB  PRO C  45       0.650 -39.145  -4.134  1.00 38.90           C  
ATOM   2664  O   PRO C  45      -2.002 -38.782  -5.656  1.00 38.90           O  
ATOM   2665  CG  PRO C  45       2.016 -38.584  -4.367  1.00 38.90           C  
ATOM   2666  CD  PRO C  45       2.499 -39.049  -5.711  1.00 38.90           C  
ATOM   2667  N   PHE C  46      -0.491 -37.942  -7.105  1.00 41.45           N  
ATOM   2668  CA  PHE C  46      -1.436 -36.966  -7.636  1.00 41.45           C  
ATOM   2669  C   PHE C  46      -1.951 -37.400  -9.004  1.00 41.45           C  
ATOM   2670  CB  PHE C  46      -0.784 -35.583  -7.734  1.00 41.45           C  
ATOM   2671  O   PHE C  46      -1.162 -37.668  -9.913  1.00 41.45           O  
ATOM   2672  CG  PHE C  46      -0.290 -35.050  -6.417  1.00 41.45           C  
ATOM   2673  CD1 PHE C  46      -1.176 -34.500  -5.498  1.00 41.45           C  
ATOM   2674  CD2 PHE C  46       1.060 -35.099  -6.097  1.00 41.45           C  
ATOM   2675  CE1 PHE C  46      -0.721 -34.005  -4.277  1.00 41.45           C  
ATOM   2676  CE2 PHE C  46       1.522 -34.607  -4.879  1.00 41.45           C  
ATOM   2677  CZ  PHE C  46       0.629 -34.060  -3.971  1.00 41.45           C  
ATOM   2678  N   HIS C  47      -2.887 -38.147  -9.091  1.00 37.40           N  
ATOM   2679  CA  HIS C  47      -3.514 -38.591 -10.331  1.00 37.40           C  
ATOM   2680  C   HIS C  47      -4.395 -37.498 -10.926  1.00 37.40           C  
ATOM   2681  CB  HIS C  47      -4.339 -39.857 -10.090  1.00 37.40           C  
ATOM   2682  O   HIS C  47      -5.156 -36.847 -10.207  1.00 37.40           O  
ATOM   2683  CG  HIS C  47      -3.510 -41.085  -9.890  1.00 37.40           C  
ATOM   2684  CD2 HIS C  47      -3.201 -41.776  -8.768  1.00 37.40           C  
ATOM   2685  ND1 HIS C  47      -2.885 -41.738 -10.930  1.00 37.40           N  
ATOM   2686  CE1 HIS C  47      -2.227 -42.782 -10.454  1.00 37.40           C  
ATOM   2687  NE2 HIS C  47      -2.402 -42.827  -9.144  1.00 37.40           N  
ATOM   2688  N   PRO C  48      -4.072 -37.027 -12.205  1.00 38.58           N  
ATOM   2689  CA  PRO C  48      -5.004 -36.047 -12.768  1.00 38.58           C  
ATOM   2690  C   PRO C  48      -6.459 -36.503 -12.685  1.00 38.58           C  
ATOM   2691  CB  PRO C  48      -4.553 -35.927 -14.225  1.00 38.58           C  
ATOM   2692  O   PRO C  48      -6.744 -37.698 -12.801  1.00 38.58           O  
ATOM   2693  CG  PRO C  48      -3.609 -37.068 -14.429  1.00 38.58           C  
ATOM   2694  CD  PRO C  48      -3.304 -37.679 -13.091  1.00 38.58           C  
ATOM   2695  N   LEU C  49      -7.292 -35.683 -11.954  1.00 38.01           N  
ATOM   2696  CA  LEU C  49      -8.733 -35.912 -11.945  1.00 38.01           C  
ATOM   2697  C   LEU C  49      -9.310 -35.796 -13.352  1.00 38.01           C  
ATOM   2698  CB  LEU C  49      -9.428 -34.917 -11.012  1.00 38.01           C  
ATOM   2699  O   LEU C  49      -8.597 -35.438 -14.293  1.00 38.01           O  
ATOM   2700  CG  LEU C  49      -9.495 -35.306  -9.535  1.00 38.01           C  
ATOM   2701  CD1 LEU C  49      -8.628 -34.369  -8.700  1.00 38.01           C  
ATOM   2702  CD2 LEU C  49     -10.938 -35.289  -9.041  1.00 38.01           C  
ATOM   2703  N   ALA C  50     -10.481 -36.290 -13.692  1.00 41.01           N  
ATOM   2704  CA  ALA C  50     -11.183 -36.354 -14.971  1.00 41.01           C  
ATOM   2705  C   ALA C  50     -11.013 -35.056 -15.755  1.00 41.01           C  
ATOM   2706  CB  ALA C  50     -12.665 -36.648 -14.751  1.00 41.01           C  
ATOM   2707  O   ALA C  50     -10.914 -35.075 -16.985  1.00 41.01           O  
ATOM   2708  N   ASP C  51     -10.680 -33.878 -15.153  1.00 40.58           N  
ATOM   2709  CA  ASP C  51     -10.631 -32.595 -15.848  1.00 40.58           C  
ATOM   2710  C   ASP C  51      -9.216 -32.021 -15.843  1.00 40.58           C  
ATOM   2711  CB  ASP C  51     -11.604 -31.601 -15.210  1.00 40.58           C  
ATOM   2712  O   ASP C  51      -9.032 -30.808 -15.966  1.00 40.58           O  
ATOM   2713  CG  ASP C  51     -13.055 -31.888 -15.554  1.00 40.58           C  
ATOM   2714  OD1 ASP C  51     -13.319 -32.561 -16.573  1.00 40.58           O  
ATOM   2715  OD2 ASP C  51     -13.943 -31.433 -14.800  1.00 40.58           O  
ATOM   2716  N   ASN C  52      -8.119 -32.835 -15.869  1.00 41.76           N  
ATOM   2717  CA  ASN C  52      -6.722 -32.416 -15.858  1.00 41.76           C  
ATOM   2718  C   ASN C  52      -6.396 -31.582 -14.623  1.00 41.76           C  
ATOM   2719  CB  ASN C  52      -6.386 -31.634 -17.130  1.00 41.76           C  
ATOM   2720  O   ASN C  52      -5.598 -30.645 -14.693  1.00 41.76           O  
ATOM   2721  CG  ASN C  52      -6.272 -32.526 -18.351  1.00 41.76           C  
ATOM   2722  ND2 ASN C  52      -6.422 -31.937 -19.531  1.00 41.76           N  
ATOM   2723  OD1 ASN C  52      -6.050 -33.734 -18.234  1.00 41.76           O  
ATOM   2724  N   LYS C  53      -7.337 -31.665 -13.667  1.00 43.54           N  
ATOM   2725  CA  LYS C  53      -7.110 -31.009 -12.383  1.00 43.54           C  
ATOM   2726  C   LYS C  53      -6.408 -31.946 -11.404  1.00 43.54           C  
ATOM   2727  CB  LYS C  53      -8.432 -30.523 -11.787  1.00 43.54           C  
ATOM   2728  O   LYS C  53      -6.650 -33.154 -11.411  1.00 43.54           O  
ATOM   2729  CG  LYS C  53      -9.087 -29.396 -12.572  1.00 43.54           C  
ATOM   2730  CD  LYS C  53     -10.359 -28.906 -11.891  1.00 43.54           C  
ATOM   2731  CE  LYS C  53     -11.070 -27.849 -12.726  1.00 43.54           C  
ATOM   2732  NZ  LYS C  53     -12.292 -27.333 -12.041  1.00 43.54           N  
ATOM   2733  N   PHE C  54      -5.187 -31.522 -10.956  1.00 43.84           N  
ATOM   2734  CA  PHE C  54      -4.509 -32.278  -9.909  1.00 43.84           C  
ATOM   2735  C   PHE C  54      -4.684 -31.603  -8.554  1.00 43.84           C  
ATOM   2736  CB  PHE C  54      -3.020 -32.429 -10.233  1.00 43.84           C  
ATOM   2737  O   PHE C  54      -4.696 -30.374  -8.464  1.00 43.84           O  
ATOM   2738  CG  PHE C  54      -2.750 -33.147 -11.528  1.00 43.84           C  
ATOM   2739  CD1 PHE C  54      -2.623 -34.530 -11.559  1.00 43.84           C  
ATOM   2740  CD2 PHE C  54      -2.622 -32.437 -12.715  1.00 43.84           C  
ATOM   2741  CE1 PHE C  54      -2.373 -35.197 -12.756  1.00 43.84           C  
ATOM   2742  CE2 PHE C  54      -2.372 -33.097 -13.915  1.00 43.84           C  
ATOM   2743  CZ  PHE C  54      -2.247 -34.477 -13.933  1.00 43.84           C  
ATOM   2744  N   ALA C  55      -5.360 -32.322  -7.686  1.00 42.41           N  
ATOM   2745  CA  ALA C  55      -5.361 -31.806  -6.319  1.00 42.41           C  
ATOM   2746  C   ALA C  55      -4.025 -32.072  -5.632  1.00 42.41           C  
ATOM   2747  CB  ALA C  55      -6.502 -32.427  -5.517  1.00 42.41           C  
ATOM   2748  O   ALA C  55      -3.658 -33.227  -5.400  1.00 42.41           O  
ATOM   2749  N   LEU C  56      -3.044 -31.253  -5.935  1.00 41.79           N  
ATOM   2750  CA  LEU C  56      -1.801 -31.411  -5.189  1.00 41.79           C  
ATOM   2751  C   LEU C  56      -1.811 -30.556  -3.927  1.00 41.79           C  
ATOM   2752  CB  LEU C  56      -0.600 -31.038  -6.063  1.00 41.79           C  
ATOM   2753  O   LEU C  56      -2.406 -29.476  -3.908  1.00 41.79           O  
ATOM   2754  CG  LEU C  56       0.136 -32.198  -6.735  1.00 41.79           C  
ATOM   2755  CD1 LEU C  56       0.160 -32.005  -8.248  1.00 41.79           C  
ATOM   2756  CD2 LEU C  56       1.553 -32.323  -6.185  1.00 41.79           C  
ATOM   2757  N   THR C  57      -1.705 -31.115  -2.751  1.00 41.02           N  
ATOM   2758  CA  THR C  57      -1.440 -30.298  -1.573  1.00 41.02           C  
ATOM   2759  C   THR C  57      -0.171 -29.471  -1.763  1.00 41.02           C  
ATOM   2760  CB  THR C  57      -1.305 -31.167  -0.309  1.00 41.02           C  
ATOM   2761  O   THR C  57       0.826 -29.967  -2.292  1.00 41.02           O  
ATOM   2762  CG2 THR C  57      -2.661 -31.702   0.138  1.00 41.02           C  
ATOM   2763  OG1 THR C  57      -0.435 -32.271  -0.586  1.00 41.02           O  
ATOM   2764  N   CYS C  58      -0.332 -28.139  -2.014  1.00 45.30           N  
ATOM   2765  CA  CYS C  58       0.702 -27.155  -2.313  1.00 45.30           C  
ATOM   2766  C   CYS C  58       1.880 -27.294  -1.355  1.00 45.30           C  
ATOM   2767  CB  CYS C  58       0.134 -25.738  -2.233  1.00 45.30           C  
ATOM   2768  O   CYS C  58       2.632 -26.341  -1.146  1.00 45.30           O  
ATOM   2769  SG  CYS C  58      -0.995 -25.330  -3.582  1.00 45.30           S  
ATOM   2770  N   PHE C  59       1.859 -28.292  -0.645  1.00 45.45           N  
ATOM   2771  CA  PHE C  59       2.992 -28.396   0.267  1.00 45.45           C  
ATOM   2772  C   PHE C  59       4.239 -28.868  -0.471  1.00 45.45           C  
ATOM   2773  CB  PHE C  59       2.670 -29.353   1.419  1.00 45.45           C  
ATOM   2774  O   PHE C  59       5.361 -28.616  -0.027  1.00 45.45           O  
ATOM   2775  CG  PHE C  59       1.827 -28.737   2.503  1.00 45.45           C  
ATOM   2776  CD1 PHE C  59       2.404 -27.938   3.482  1.00 45.45           C  
ATOM   2777  CD2 PHE C  59       0.456 -28.956   2.542  1.00 45.45           C  
ATOM   2778  CE1 PHE C  59       1.626 -27.366   4.486  1.00 45.45           C  
ATOM   2779  CE2 PHE C  59      -0.328 -28.388   3.542  1.00 45.45           C  
ATOM   2780  CZ  PHE C  59       0.259 -27.594   4.514  1.00 45.45           C  
ATOM   2781  N   SER C  60       3.992 -29.524  -1.509  1.00 46.80           N  
ATOM   2782  CA  SER C  60       5.155 -30.048  -2.218  1.00 46.80           C  
ATOM   2783  C   SER C  60       5.665 -29.054  -3.256  1.00 46.80           C  
ATOM   2784  CB  SER C  60       4.817 -31.376  -2.895  1.00 46.80           C  
ATOM   2785  O   SER C  60       4.873 -28.416  -3.953  1.00 46.80           O  
ATOM   2786  OG  SER C  60       4.451 -31.172  -4.249  1.00 46.80           O  
ATOM   2787  N   THR C  61       6.984 -28.524  -3.204  1.00 49.64           N  
ATOM   2788  CA  THR C  61       7.621 -27.501  -4.026  1.00 49.64           C  
ATOM   2789  C   THR C  61       7.875 -28.022  -5.438  1.00 49.64           C  
ATOM   2790  CB  THR C  61       8.948 -27.029  -3.403  1.00 49.64           C  
ATOM   2791  O   THR C  61       7.886 -27.249  -6.398  1.00 49.64           O  
ATOM   2792  CG2 THR C  61       8.704 -26.243  -2.119  1.00 49.64           C  
ATOM   2793  OG1 THR C  61       9.761 -28.171  -3.105  1.00 49.64           O  
ATOM   2794  N   GLN C  62       7.910 -29.266  -5.446  1.00 48.02           N  
ATOM   2795  CA  GLN C  62       8.205 -29.848  -6.751  1.00 48.02           C  
ATOM   2796  C   GLN C  62       7.441 -31.152  -6.958  1.00 48.02           C  
ATOM   2797  CB  GLN C  62       9.708 -30.090  -6.903  1.00 48.02           C  
ATOM   2798  O   GLN C  62       7.143 -31.862  -5.996  1.00 48.02           O  
ATOM   2799  CG  GLN C  62      10.573 -29.013  -6.261  1.00 48.02           C  
ATOM   2800  CD  GLN C  62      12.057 -29.259  -6.457  1.00 48.02           C  
ATOM   2801  NE2 GLN C  62      12.882 -28.370  -5.915  1.00 48.02           N  
ATOM   2802  OE1 GLN C  62      12.459 -30.241  -7.089  1.00 48.02           O  
ATOM   2803  N   PHE C  63       6.638 -31.222  -8.054  1.00 53.70           N  
ATOM   2804  CA  PHE C  63       6.092 -32.536  -8.372  1.00 53.70           C  
ATOM   2805  C   PHE C  63       6.521 -32.977  -9.767  1.00 53.70           C  
ATOM   2806  CB  PHE C  63       4.563 -32.523  -8.273  1.00 53.70           C  
ATOM   2807  O   PHE C  63       6.884 -32.147 -10.602  1.00 53.70           O  
ATOM   2808  CG  PHE C  63       3.896 -31.642  -9.295  1.00 53.70           C  
ATOM   2809  CD1 PHE C  63       3.706 -30.288  -9.049  1.00 53.70           C  
ATOM   2810  CD2 PHE C  63       3.458 -32.170 -10.503  1.00 53.70           C  
ATOM   2811  CE1 PHE C  63       3.089 -29.471  -9.993  1.00 53.70           C  
ATOM   2812  CE2 PHE C  63       2.840 -31.360 -11.451  1.00 53.70           C  
ATOM   2813  CZ  PHE C  63       2.656 -30.011 -11.194  1.00 53.70           C  
ATOM   2814  N   ALA C  64       6.873 -34.241  -9.928  1.00 53.07           N  
ATOM   2815  CA  ALA C  64       7.359 -34.768 -11.201  1.00 53.07           C  
ATOM   2816  C   ALA C  64       6.400 -35.811 -11.765  1.00 53.07           C  
ATOM   2817  CB  ALA C  64       8.753 -35.368 -11.031  1.00 53.07           C  
ATOM   2818  O   ALA C  64       5.743 -36.533 -11.011  1.00 53.07           O  
ATOM   2819  N   PHE C  65       6.027 -35.714 -13.120  1.00 54.96           N  
ATOM   2820  CA  PHE C  65       5.263 -36.728 -13.838  1.00 54.96           C  
ATOM   2821  C   PHE C  65       6.163 -37.518 -14.780  1.00 54.96           C  
ATOM   2822  CB  PHE C  65       4.118 -36.082 -14.626  1.00 54.96           C  
ATOM   2823  O   PHE C  65       7.025 -36.946 -15.450  1.00 54.96           O  
ATOM   2824  CG  PHE C  65       2.976 -35.615 -13.763  1.00 54.96           C  
ATOM   2825  CD1 PHE C  65       1.990 -36.502 -13.350  1.00 54.96           C  
ATOM   2826  CD2 PHE C  65       2.890 -34.287 -13.366  1.00 54.96           C  
ATOM   2827  CE1 PHE C  65       0.933 -36.072 -12.552  1.00 54.96           C  
ATOM   2828  CE2 PHE C  65       1.836 -33.850 -12.568  1.00 54.96           C  
ATOM   2829  CZ  PHE C  65       0.858 -34.744 -12.163  1.00 54.96           C  
ATOM   2830  N   ALA C  66       6.111 -38.828 -14.672  1.00 57.16           N  
ATOM   2831  CA  ALA C  66       6.819 -39.674 -15.629  1.00 57.16           C  
ATOM   2832  C   ALA C  66       5.895 -40.116 -16.759  1.00 57.16           C  
ATOM   2833  CB  ALA C  66       7.414 -40.892 -14.925  1.00 57.16           C  
ATOM   2834  O   ALA C  66       4.830 -40.687 -16.512  1.00 57.16           O  
ATOM   2835  N   CYS C  67       6.231 -39.803 -18.006  1.00 56.92           N  
ATOM   2836  CA  CYS C  67       5.464 -40.213 -19.176  1.00 56.92           C  
ATOM   2837  C   CYS C  67       5.917 -41.580 -19.675  1.00 56.92           C  
ATOM   2838  CB  CYS C  67       5.601 -39.181 -20.295  1.00 56.92           C  
ATOM   2839  O   CYS C  67       6.987 -42.060 -19.297  1.00 56.92           O  
ATOM   2840  SG  CYS C  67       4.867 -37.578 -19.902  1.00 56.92           S  
ATOM   2841  N   PRO C  68       4.999 -42.326 -20.287  1.00 59.88           N  
ATOM   2842  CA  PRO C  68       5.368 -43.637 -20.827  1.00 59.88           C  
ATOM   2843  C   PRO C  68       6.625 -43.586 -21.692  1.00 59.88           C  
ATOM   2844  CB  PRO C  68       4.146 -44.031 -21.661  1.00 59.88           C  
ATOM   2845  O   PRO C  68       7.327 -44.591 -21.827  1.00 59.88           O  
ATOM   2846  CG  PRO C  68       3.152 -42.941 -21.420  1.00 59.88           C  
ATOM   2847  CD  PRO C  68       3.813 -41.861 -20.613  1.00 59.88           C  
ATOM   2848  N   ASP C  69       6.959 -42.454 -22.240  1.00 58.08           N  
ATOM   2849  CA  ASP C  69       8.127 -42.307 -23.103  1.00 58.08           C  
ATOM   2850  C   ASP C  69       9.407 -42.185 -22.279  1.00 58.08           C  
ATOM   2851  CB  ASP C  69       7.971 -41.089 -24.016  1.00 58.08           C  
ATOM   2852  O   ASP C  69      10.506 -42.127 -22.835  1.00 58.08           O  
ATOM   2853  CG  ASP C  69       6.688 -41.118 -24.828  1.00 58.08           C  
ATOM   2854  OD1 ASP C  69       6.112 -42.211 -25.021  1.00 58.08           O  
ATOM   2855  OD2 ASP C  69       6.251 -40.038 -25.282  1.00 58.08           O  
ATOM   2856  N   GLY C  70       9.217 -42.388 -20.931  1.00 61.97           N  
ATOM   2857  CA  GLY C  70      10.375 -42.337 -20.053  1.00 61.97           C  
ATOM   2858  C   GLY C  70      10.806 -40.922 -19.715  1.00 61.97           C  
ATOM   2859  O   GLY C  70      11.753 -40.722 -18.952  1.00 61.97           O  
ATOM   2860  N   VAL C  71      10.074 -39.981 -20.252  1.00 60.28           N  
ATOM   2861  CA  VAL C  71      10.461 -38.603 -19.969  1.00 60.28           C  
ATOM   2862  C   VAL C  71       9.855 -38.158 -18.640  1.00 60.28           C  
ATOM   2863  CB  VAL C  71      10.023 -37.647 -21.102  1.00 60.28           C  
ATOM   2864  O   VAL C  71       8.654 -38.321 -18.413  1.00 60.28           O  
ATOM   2865  CG1 VAL C  71      10.513 -36.226 -20.828  1.00 60.28           C  
ATOM   2866  CG2 VAL C  71      10.542 -38.144 -22.450  1.00 60.28           C  
ATOM   2867  N   LYS C  72      10.643 -37.749 -17.764  1.00 57.98           N  
ATOM   2868  CA  LYS C  72      10.227 -37.228 -16.465  1.00 57.98           C  
ATOM   2869  C   LYS C  72      10.063 -35.711 -16.508  1.00 57.98           C  
ATOM   2870  CB  LYS C  72      11.236 -37.616 -15.383  1.00 57.98           C  
ATOM   2871  O   LYS C  72      10.948 -34.999 -16.987  1.00 57.98           O  
ATOM   2872  CG  LYS C  72      10.885 -38.897 -14.640  1.00 57.98           C  
ATOM   2873  CD  LYS C  72      11.880 -39.186 -13.524  1.00 57.98           C  
ATOM   2874  CE  LYS C  72      11.580 -40.510 -12.835  1.00 57.98           C  
ATOM   2875  NZ  LYS C  72      12.528 -40.779 -11.713  1.00 57.98           N  
ATOM   2876  N   HIS C  73       8.749 -35.367 -16.170  1.00 56.41           N  
ATOM   2877  CA  HIS C  73       8.495 -33.935 -16.067  1.00 56.41           C  
ATOM   2878  C   HIS C  73       8.406 -33.494 -14.610  1.00 56.41           C  
ATOM   2879  CB  HIS C  73       7.208 -33.565 -16.807  1.00 56.41           C  
ATOM   2880  O   HIS C  73       7.582 -34.009 -13.850  1.00 56.41           O  
ATOM   2881  CG  HIS C  73       7.280 -33.787 -18.284  1.00 56.41           C  
ATOM   2882  CD2 HIS C  73       6.786 -34.782 -19.058  1.00 56.41           C  
ATOM   2883  ND1 HIS C  73       7.928 -32.920 -19.137  1.00 56.41           N  
ATOM   2884  CE1 HIS C  73       7.828 -33.373 -20.375  1.00 56.41           C  
ATOM   2885  NE2 HIS C  73       7.141 -34.502 -20.355  1.00 56.41           N  
ATOM   2886  N   VAL C  74       9.369 -32.722 -14.275  1.00 52.82           N  
ATOM   2887  CA  VAL C  74       9.390 -32.216 -12.907  1.00 52.82           C  
ATOM   2888  C   VAL C  74       8.727 -30.841 -12.855  1.00 52.82           C  
ATOM   2889  CB  VAL C  74      10.830 -32.135 -12.353  1.00 52.82           C  
ATOM   2890  O   VAL C  74       9.039 -29.964 -13.664  1.00 52.82           O  
ATOM   2891  CG1 VAL C  74      10.828 -31.619 -10.915  1.00 52.82           C  
ATOM   2892  CG2 VAL C  74      11.509 -33.501 -12.433  1.00 52.82           C  
ATOM   2893  N   TYR C  75       7.703 -30.948 -12.036  1.00 49.31           N  
ATOM   2894  CA  TYR C  75       7.024 -29.671 -11.843  1.00 49.31           C  
ATOM   2895  C   TYR C  75       7.396 -29.053 -10.501  1.00 49.31           C  
ATOM   2896  CB  TYR C  75       5.506 -29.851 -11.932  1.00 49.31           C  
ATOM   2897  O   TYR C  75       7.483 -29.754  -9.490  1.00 49.31           O  
ATOM   2898  CG  TYR C  75       5.018 -30.212 -13.314  1.00 49.31           C  
ATOM   2899  CD1 TYR C  75       4.653 -29.223 -14.226  1.00 49.31           C  
ATOM   2900  CD2 TYR C  75       4.919 -31.541 -13.711  1.00 49.31           C  
ATOM   2901  CE1 TYR C  75       4.200 -29.551 -15.499  1.00 49.31           C  
ATOM   2902  CE2 TYR C  75       4.468 -31.881 -14.982  1.00 49.31           C  
ATOM   2903  OH  TYR C  75       3.665 -31.211 -17.128  1.00 49.31           O  
ATOM   2904  CZ  TYR C  75       4.112 -30.880 -15.868  1.00 49.31           C  
ATOM   2905  N   GLN C  76       7.975 -27.974 -10.481  1.00 44.94           N  
ATOM   2906  CA  GLN C  76       8.138 -27.219  -9.243  1.00 44.94           C  
ATOM   2907  C   GLN C  76       6.854 -26.481  -8.876  1.00 44.94           C  
ATOM   2908  CB  GLN C  76       9.296 -26.228  -9.367  1.00 44.94           C  
ATOM   2909  O   GLN C  76       6.299 -25.745  -9.695  1.00 44.94           O  
ATOM   2910  CG  GLN C  76      10.570 -26.679  -8.665  1.00 44.94           C  
ATOM   2911  CD  GLN C  76      11.716 -25.700  -8.840  1.00 44.94           C  
ATOM   2912  NE2 GLN C  76      12.830 -25.965  -8.168  1.00 44.94           N  
ATOM   2913  OE1 GLN C  76      11.600 -24.714  -9.575  1.00 44.94           O  
ATOM   2914  N   LEU C  77       6.513 -27.064  -7.684  1.00 43.10           N  
ATOM   2915  CA  LEU C  77       5.281 -26.431  -7.226  1.00 43.10           C  
ATOM   2916  C   LEU C  77       5.574 -25.089  -6.563  1.00 43.10           C  
ATOM   2917  CB  LEU C  77       4.539 -27.345  -6.248  1.00 43.10           C  
ATOM   2918  O   LEU C  77       6.504 -24.978  -5.761  1.00 43.10           O  
ATOM   2919  CG  LEU C  77       3.814 -28.545  -6.859  1.00 43.10           C  
ATOM   2920  CD1 LEU C  77       3.792 -29.709  -5.874  1.00 43.10           C  
ATOM   2921  CD2 LEU C  77       2.397 -28.160  -7.272  1.00 43.10           C  
ATOM   2922  N   ARG C  78       5.422 -24.171  -7.108  1.00 38.84           N  
ATOM   2923  CA  ARG C  78       5.498 -22.893  -6.407  1.00 38.84           C  
ATOM   2924  C   ARG C  78       4.157 -22.534  -5.775  1.00 38.84           C  
ATOM   2925  CB  ARG C  78       5.943 -21.782  -7.360  1.00 38.84           C  
ATOM   2926  O   ARG C  78       3.115 -22.622  -6.427  1.00 38.84           O  
ATOM   2927  CG  ARG C  78       6.661 -20.631  -6.672  1.00 38.84           C  
ATOM   2928  CD  ARG C  78       7.051 -19.540  -7.658  1.00 38.84           C  
ATOM   2929  NE  ARG C  78       8.337 -18.938  -7.316  1.00 38.84           N  
ATOM   2930  NH1 ARG C  78       8.343 -17.447  -9.080  1.00 38.84           N  
ATOM   2931  NH2 ARG C  78      10.092 -17.485  -7.599  1.00 38.84           N  
ATOM   2932  CZ  ARG C  78       8.921 -17.958  -7.999  1.00 38.84           C  
ATOM   2933  N   ALA C  79       4.181 -22.616  -4.474  1.00 35.62           N  
ATOM   2934  CA  ALA C  79       2.967 -22.114  -3.835  1.00 35.62           C  
ATOM   2935  C   ALA C  79       2.578 -20.748  -4.393  1.00 35.62           C  
ATOM   2936  CB  ALA C  79       3.156 -22.033  -2.322  1.00 35.62           C  
ATOM   2937  O   ALA C  79       3.376 -19.808  -4.364  1.00 35.62           O  
ATOM   2938  N   ARG C  80       2.132 -20.692  -5.417  1.00 34.22           N  
ATOM   2939  CA  ARG C  80       1.766 -19.335  -5.809  1.00 34.22           C  
ATOM   2940  C   ARG C  80       0.520 -18.866  -5.065  1.00 34.22           C  
ATOM   2941  CB  ARG C  80       1.535 -19.255  -7.320  1.00 34.22           C  
ATOM   2942  O   ARG C  80      -0.412 -19.644  -4.853  1.00 34.22           O  
ATOM   2943  CG  ARG C  80       1.927 -17.920  -7.933  1.00 34.22           C  
ATOM   2944  CD  ARG C  80       1.694 -17.901  -9.438  1.00 34.22           C  
ATOM   2945  NE  ARG C  80       2.586 -16.960 -10.109  1.00 34.22           N  
ATOM   2946  NH1 ARG C  80       1.628 -17.220 -12.195  1.00 34.22           N  
ATOM   2947  NH2 ARG C  80       3.395 -15.788 -11.911  1.00 34.22           N  
ATOM   2948  CZ  ARG C  80       2.535 -16.658 -11.403  1.00 34.22           C  
ATOM   2949  N   SER C  81       0.653 -17.994  -4.101  1.00 29.64           N  
ATOM   2950  CA  SER C  81      -0.593 -17.240  -4.003  1.00 29.64           C  
ATOM   2951  C   SER C  81      -1.203 -16.999  -5.380  1.00 29.64           C  
ATOM   2952  CB  SER C  81      -0.356 -15.903  -3.300  1.00 29.64           C  
ATOM   2953  O   SER C  81      -0.489 -16.683  -6.334  1.00 29.64           O  
ATOM   2954  OG  SER C  81       0.302 -14.990  -4.163  1.00 29.64           O  
ATOM   2955  N   VAL C  82      -2.201 -17.792  -5.815  1.00 29.65           N  
ATOM   2956  CA  VAL C  82      -2.856 -17.737  -7.117  1.00 29.65           C  
ATOM   2957  C   VAL C  82      -3.064 -16.281  -7.529  1.00 29.65           C  
ATOM   2958  CB  VAL C  82      -4.207 -18.486  -7.106  1.00 29.65           C  
ATOM   2959  O   VAL C  82      -3.812 -15.547  -6.880  1.00 29.65           O  
ATOM   2960  CG1 VAL C  82      -4.821 -18.514  -8.504  1.00 29.65           C  
ATOM   2961  CG2 VAL C  82      -4.025 -19.905  -6.570  1.00 29.65           C  
ATOM   2962  N   SER C  83      -2.129 -15.418  -7.390  1.00 29.50           N  
ATOM   2963  CA  SER C  83      -2.805 -14.390  -8.175  1.00 29.50           C  
ATOM   2964  C   SER C  83      -3.160 -14.900  -9.567  1.00 29.50           C  
ATOM   2965  CB  SER C  83      -1.930 -13.140  -8.288  1.00 29.50           C  
ATOM   2966  O   SER C  83      -2.389 -15.646 -10.175  1.00 29.50           O  
ATOM   2967  OG  SER C  83      -0.673 -13.457  -8.860  1.00 29.50           O  
ATOM   2968  N   PRO C  84      -4.501 -15.073  -9.922  1.00 26.23           N  
ATOM   2969  CA  PRO C  84      -4.960 -15.696 -11.166  1.00 26.23           C  
ATOM   2970  C   PRO C  84      -3.983 -15.496 -12.322  1.00 26.23           C  
ATOM   2971  CB  PRO C  84      -6.289 -14.989 -11.445  1.00 26.23           C  
ATOM   2972  O   PRO C  84      -3.791 -16.403 -13.136  1.00 26.23           O  
ATOM   2973  CG  PRO C  84      -6.315 -13.837 -10.493  1.00 26.23           C  
ATOM   2974  CD  PRO C  84      -5.184 -13.997  -9.518  1.00 26.23           C  
ATOM   2975  N   LYS C  85      -3.704 -14.293 -12.690  1.00 29.28           N  
ATOM   2976  CA  LYS C  85      -3.528 -14.012 -14.112  1.00 29.28           C  
ATOM   2977  C   LYS C  85      -2.190 -14.545 -14.616  1.00 29.28           C  
ATOM   2978  CB  LYS C  85      -3.628 -12.510 -14.379  1.00 29.28           C  
ATOM   2979  O   LYS C  85      -2.047 -14.859 -15.800  1.00 29.28           O  
ATOM   2980  CG  LYS C  85      -5.042 -12.023 -14.656  1.00 29.28           C  
ATOM   2981  CD  LYS C  85      -5.066 -10.539 -15.000  1.00 29.28           C  
ATOM   2982  CE  LYS C  85      -6.486 -10.037 -15.218  1.00 29.28           C  
ATOM   2983  NZ  LYS C  85      -6.514  -8.584 -15.566  1.00 29.28           N  
ATOM   2984  N   LEU C  86      -1.042 -14.373 -13.772  1.00 25.39           N  
ATOM   2985  CA  LEU C  86       0.131 -14.255 -14.631  1.00 25.39           C  
ATOM   2986  C   LEU C  86       0.567 -15.623 -15.146  1.00 25.39           C  
ATOM   2987  CB  LEU C  86       1.284 -13.590 -13.875  1.00 25.39           C  
ATOM   2988  O   LEU C  86       1.507 -15.722 -15.939  1.00 25.39           O  
ATOM   2989  CG  LEU C  86       1.973 -12.422 -14.582  1.00 25.39           C  
ATOM   2990  CD1 LEU C  86       1.519 -11.096 -13.979  1.00 25.39           C  
ATOM   2991  CD2 LEU C  86       3.489 -12.563 -14.495  1.00 25.39           C  
ATOM   2992  N   PHE C  87       0.361 -16.690 -14.472  1.00 27.40           N  
ATOM   2993  CA  PHE C  87       1.048 -17.881 -14.958  1.00 27.40           C  
ATOM   2994  C   PHE C  87       0.399 -18.397 -16.237  1.00 27.40           C  
ATOM   2995  CB  PHE C  87       1.046 -18.979 -13.889  1.00 27.40           C  
ATOM   2996  O   PHE C  87       0.423 -19.599 -16.511  1.00 27.40           O  
ATOM   2997  CG  PHE C  87       2.163 -18.854 -12.888  1.00 27.40           C  
ATOM   2998  CD1 PHE C  87       3.426 -19.359 -13.169  1.00 27.40           C  
ATOM   2999  CD2 PHE C  87       1.949 -18.231 -11.665  1.00 27.40           C  
ATOM   3000  CE1 PHE C  87       4.462 -19.244 -12.245  1.00 27.40           C  
ATOM   3001  CE2 PHE C  87       2.979 -18.113 -10.737  1.00 27.40           C  
ATOM   3002  CZ  PHE C  87       4.234 -18.621 -11.028  1.00 27.40           C  
ATOM   3003  N   ILE C  88      -0.687 -17.973 -16.621  1.00 27.25           N  
ATOM   3004  CA  ILE C  88      -0.971 -18.364 -17.998  1.00 27.25           C  
ATOM   3005  C   ILE C  88       0.269 -18.144 -18.863  1.00 27.25           C  
ATOM   3006  CB  ILE C  88      -2.171 -17.580 -18.572  1.00 27.25           C  
ATOM   3007  O   ILE C  88       1.045 -17.218 -18.621  1.00 27.25           O  
ATOM   3008  CG1 ILE C  88      -3.415 -17.795 -17.703  1.00 27.25           C  
ATOM   3009  CG2 ILE C  88      -2.440 -17.990 -20.023  1.00 27.25           C  
ATOM   3010  CD1 ILE C  88      -4.585 -16.889 -18.060  1.00 27.25           C  
ATOM   3011  N   ARG C  89       0.664 -19.065 -19.738  1.00 27.81           N  
ATOM   3012  CA  ARG C  89       1.503 -18.831 -20.909  1.00 27.81           C  
ATOM   3013  C   ARG C  89       1.337 -17.406 -21.426  1.00 27.81           C  
ATOM   3014  CB  ARG C  89       1.169 -19.832 -22.017  1.00 27.81           C  
ATOM   3015  O   ARG C  89       0.228 -16.989 -21.769  1.00 27.81           O  
ATOM   3016  CG  ARG C  89       2.372 -20.611 -22.526  1.00 27.81           C  
ATOM   3017  CD  ARG C  89       1.983 -21.603 -23.613  1.00 27.81           C  
ATOM   3018  NE  ARG C  89       3.061 -22.548 -23.891  1.00 27.81           N  
ATOM   3019  NH1 ARG C  89       2.084 -23.420 -25.795  1.00 27.81           N  
ATOM   3020  NH2 ARG C  89       4.115 -24.206 -25.080  1.00 27.81           N  
ATOM   3021  CZ  ARG C  89       3.084 -23.389 -24.921  1.00 27.81           C  
ATOM   3022  N   GLN C  90       2.138 -16.494 -21.124  1.00 29.15           N  
ATOM   3023  CA  GLN C  90       2.455 -15.258 -21.831  1.00 29.15           C  
ATOM   3024  C   GLN C  90       2.667 -15.515 -23.320  1.00 29.15           C  
ATOM   3025  CB  GLN C  90       3.697 -14.598 -21.230  1.00 29.15           C  
ATOM   3026  O   GLN C  90       3.806 -15.562 -23.791  1.00 29.15           O  
ATOM   3027  CG  GLN C  90       3.383 -13.480 -20.245  1.00 29.15           C  
ATOM   3028  CD  GLN C  90       4.631 -12.829 -19.679  1.00 29.15           C  
ATOM   3029  NE2 GLN C  90       4.570 -11.519 -19.461  1.00 29.15           N  
ATOM   3030  OE1 GLN C  90       5.642 -13.497 -19.439  1.00 29.15           O  
ATOM   3031  N   GLU C  91       2.514 -16.603 -23.934  1.00 31.88           N  
ATOM   3032  CA  GLU C  91       2.705 -16.305 -25.350  1.00 31.88           C  
ATOM   3033  C   GLU C  91       1.988 -15.017 -25.744  1.00 31.88           C  
ATOM   3034  CB  GLU C  91       2.213 -17.467 -26.215  1.00 31.88           C  
ATOM   3035  O   GLU C  91       2.571 -14.152 -26.401  1.00 31.88           O  
ATOM   3036  CG  GLU C  91       3.304 -18.112 -27.058  1.00 31.88           C  
ATOM   3037  CD  GLU C  91       2.800 -19.264 -27.912  1.00 31.88           C  
ATOM   3038  OE1 GLU C  91       3.555 -19.746 -28.788  1.00 31.88           O  
ATOM   3039  OE2 GLU C  91       1.641 -19.688 -27.706  1.00 31.88           O  
ATOM   3040  N   GLU C  92       0.564 -15.149 -25.880  1.00 31.35           N  
ATOM   3041  CA  GLU C  92      -0.270 -14.235 -26.655  1.00 31.35           C  
ATOM   3042  C   GLU C  92      -0.497 -12.925 -25.904  1.00 31.35           C  
ATOM   3043  CB  GLU C  92      -1.613 -14.886 -26.993  1.00 31.35           C  
ATOM   3044  O   GLU C  92      -1.203 -12.040 -26.390  1.00 31.35           O  
ATOM   3045  CG  GLU C  92      -1.979 -14.812 -28.468  1.00 31.35           C  
ATOM   3046  CD  GLU C  92      -3.263 -15.553 -28.807  1.00 31.35           C  
ATOM   3047  OE1 GLU C  92      -3.717 -15.480 -29.971  1.00 31.35           O  
ATOM   3048  OE2 GLU C  92      -3.819 -16.211 -27.900  1.00 31.35           O  
ATOM   3049  N   VAL C  93      -0.318 -12.928 -24.688  1.00 32.52           N  
ATOM   3050  CA  VAL C  93      -0.836 -11.751 -23.998  1.00 32.52           C  
ATOM   3051  C   VAL C  93      -0.030 -10.519 -24.401  1.00 32.52           C  
ATOM   3052  CB  VAL C  93      -0.802 -11.932 -22.464  1.00 32.52           C  
ATOM   3053  O   VAL C  93       1.019 -10.237 -23.818  1.00 32.52           O  
ATOM   3054  CG1 VAL C  93      -1.416 -10.721 -21.763  1.00 32.52           C  
ATOM   3055  CG2 VAL C  93      -1.530 -13.213 -22.061  1.00 32.52           C  
ATOM   3056  N   GLN C  94       0.728 -10.658 -25.181  1.00 32.24           N  
ATOM   3057  CA  GLN C  94       1.426  -9.543 -25.812  1.00 32.24           C  
ATOM   3058  C   GLN C  94       0.496  -8.349 -26.003  1.00 32.24           C  
ATOM   3059  CB  GLN C  94       2.014  -9.971 -27.158  1.00 32.24           C  
ATOM   3060  O   GLN C  94       0.929  -7.283 -26.447  1.00 32.24           O  
ATOM   3061  CG  GLN C  94       3.402  -9.407 -27.430  1.00 32.24           C  
ATOM   3062  CD  GLN C  94       4.258 -10.335 -28.271  1.00 32.24           C  
ATOM   3063  NE2 GLN C  94       5.417  -9.846 -28.701  1.00 32.24           N  
ATOM   3064  OE1 GLN C  94       3.882 -11.482 -28.532  1.00 32.24           O  
ATOM   3065  N   GLU C  95      -0.765  -8.675 -26.117  1.00 31.90           N  
ATOM   3066  CA  GLU C  95      -1.676  -7.776 -26.820  1.00 31.90           C  
ATOM   3067  C   GLU C  95      -2.009  -6.553 -25.972  1.00 31.90           C  
ATOM   3068  CB  GLU C  95      -2.961  -8.511 -27.211  1.00 31.90           C  
ATOM   3069  O   GLU C  95      -2.511  -5.552 -26.487  1.00 31.90           O  
ATOM   3070  CG  GLU C  95      -2.861  -9.267 -28.528  1.00 31.90           C  
ATOM   3071  CD  GLU C  95      -4.209  -9.496 -29.192  1.00 31.90           C  
ATOM   3072  OE1 GLU C  95      -4.244 -10.009 -30.334  1.00 31.90           O  
ATOM   3073  OE2 GLU C  95      -5.239  -9.158 -28.567  1.00 31.90           O  
ATOM   3074  N   LEU C  96      -2.192  -6.845 -24.657  1.00 31.45           N  
ATOM   3075  CA  LEU C  96      -3.226  -6.082 -23.966  1.00 31.45           C  
ATOM   3076  C   LEU C  96      -2.893  -4.593 -23.965  1.00 31.45           C  
ATOM   3077  CB  LEU C  96      -3.391  -6.581 -22.529  1.00 31.45           C  
ATOM   3078  O   LEU C  96      -3.747  -3.761 -24.279  1.00 31.45           O  
ATOM   3079  CG  LEU C  96      -4.714  -6.240 -21.841  1.00 31.45           C  
ATOM   3080  CD1 LEU C  96      -5.854  -7.047 -22.455  1.00 31.45           C  
ATOM   3081  CD2 LEU C  96      -4.619  -6.497 -20.341  1.00 31.45           C  
ATOM   3082  N   TYR C  97      -2.083  -4.131 -22.898  1.00 36.49           N  
ATOM   3083  CA  TYR C  97      -2.070  -2.675 -22.815  1.00 36.49           C  
ATOM   3084  C   TYR C  97      -1.322  -2.067 -23.996  1.00 36.49           C  
ATOM   3085  CB  TYR C  97      -1.430  -2.217 -21.500  1.00 36.49           C  
ATOM   3086  O   TYR C  97      -0.127  -2.313 -24.174  1.00 36.49           O  
ATOM   3087  CG  TYR C  97      -2.309  -2.428 -20.291  1.00 36.49           C  
ATOM   3088  CD1 TYR C  97      -3.332  -1.535 -19.985  1.00 36.49           C  
ATOM   3089  CD2 TYR C  97      -2.116  -3.521 -19.453  1.00 36.49           C  
ATOM   3090  CE1 TYR C  97      -4.143  -1.724 -18.871  1.00 36.49           C  
ATOM   3091  CE2 TYR C  97      -2.921  -3.720 -18.336  1.00 36.49           C  
ATOM   3092  OH  TYR C  97      -4.731  -3.011 -16.950  1.00 36.49           O  
ATOM   3093  CZ  TYR C  97      -3.931  -2.819 -18.054  1.00 36.49           C  
ATOM   3094  N   SER C  98      -1.973  -1.919 -25.131  1.00 39.47           N  
ATOM   3095  CA  SER C  98      -1.483  -1.383 -26.396  1.00 39.47           C  
ATOM   3096  C   SER C  98      -0.679  -0.105 -26.181  1.00 39.47           C  
ATOM   3097  CB  SER C  98      -2.648  -1.107 -27.349  1.00 39.47           C  
ATOM   3098  O   SER C  98      -1.012   0.706 -25.316  1.00 39.47           O  
ATOM   3099  OG  SER C  98      -2.595   0.223 -27.836  1.00 39.47           O  
ATOM   3100  N   PRO C  99       0.658  -0.156 -26.399  1.00 38.27           N  
ATOM   3101  CA  PRO C  99       1.387   1.114 -26.401  1.00 38.27           C  
ATOM   3102  C   PRO C  99       0.488   2.310 -26.708  1.00 38.27           C  
ATOM   3103  CB  PRO C  99       2.432   0.920 -27.502  1.00 38.27           C  
ATOM   3104  O   PRO C  99       0.701   3.401 -26.173  1.00 38.27           O  
ATOM   3105  CG  PRO C  99       2.010  -0.326 -28.213  1.00 38.27           C  
ATOM   3106  CD  PRO C  99       0.997  -1.039 -27.364  1.00 38.27           C  
ATOM   3107  N   ILE C 100      -0.609   1.966 -27.422  1.00 41.69           N  
ATOM   3108  CA  ILE C 100      -1.508   3.047 -27.810  1.00 41.69           C  
ATOM   3109  C   ILE C 100      -2.281   3.539 -26.588  1.00 41.69           C  
ATOM   3110  CB  ILE C 100      -2.487   2.599 -28.918  1.00 41.69           C  
ATOM   3111  O   ILE C 100      -2.444   4.746 -26.394  1.00 41.69           O  
ATOM   3112  CG1 ILE C 100      -1.717   2.213 -30.187  1.00 41.69           C  
ATOM   3113  CG2 ILE C 100      -3.511   3.699 -29.213  1.00 41.69           C  
ATOM   3114  CD1 ILE C 100      -2.573   1.539 -31.250  1.00 41.69           C  
ATOM   3115  N   PHE C 101      -2.645   2.652 -25.772  1.00 41.10           N  
ATOM   3116  CA  PHE C 101      -3.386   3.050 -24.580  1.00 41.10           C  
ATOM   3117  C   PHE C 101      -2.485   3.805 -23.610  1.00 41.10           C  
ATOM   3118  CB  PHE C 101      -3.993   1.826 -23.889  1.00 41.10           C  
ATOM   3119  O   PHE C 101      -2.897   4.809 -23.025  1.00 41.10           O  
ATOM   3120  CG  PHE C 101      -5.490   1.892 -23.742  1.00 41.10           C  
ATOM   3121  CD1 PHE C 101      -6.067   2.501 -22.634  1.00 41.10           C  
ATOM   3122  CD2 PHE C 101      -6.319   1.345 -24.712  1.00 41.10           C  
ATOM   3123  CE1 PHE C 101      -7.452   2.564 -22.495  1.00 41.10           C  
ATOM   3124  CE2 PHE C 101      -7.704   1.404 -24.580  1.00 41.10           C  
ATOM   3125  CZ  PHE C 101      -8.268   2.013 -23.471  1.00 41.10           C  
ATOM   3126  N   LEU C 102      -1.336   3.353 -23.464  1.00 39.88           N  
ATOM   3127  CA  LEU C 102      -0.390   4.051 -22.600  1.00 39.88           C  
ATOM   3128  C   LEU C 102      -0.055   5.429 -23.162  1.00 39.88           C  
ATOM   3129  CB  LEU C 102       0.891   3.230 -22.433  1.00 39.88           C  
ATOM   3130  O   LEU C 102       0.051   6.402 -22.412  1.00 39.88           O  
ATOM   3131  CG  LEU C 102       0.836   2.087 -21.418  1.00 39.88           C  
ATOM   3132  CD1 LEU C 102       2.125   1.273 -21.467  1.00 39.88           C  
ATOM   3133  CD2 LEU C 102       0.592   2.629 -20.014  1.00 39.88           C  
ATOM   3134  N   ILE C 103       0.018   5.443 -24.458  1.00 46.50           N  
ATOM   3135  CA  ILE C 103       0.268   6.706 -25.144  1.00 46.50           C  
ATOM   3136  C   ILE C 103      -0.936   7.631 -24.977  1.00 46.50           C  
ATOM   3137  CB  ILE C 103       0.570   6.485 -26.643  1.00 46.50           C  
ATOM   3138  O   ILE C 103      -0.779   8.817 -24.676  1.00 46.50           O  
ATOM   3139  CG1 ILE C 103       1.869   5.689 -26.814  1.00 46.50           C  
ATOM   3140  CG2 ILE C 103       0.648   7.824 -27.381  1.00 46.50           C  
ATOM   3141  CD1 ILE C 103       2.153   5.268 -28.249  1.00 46.50           C  
ATOM   3142  N   VAL C 104      -2.189   7.037 -25.057  1.00 46.79           N  
ATOM   3143  CA  VAL C 104      -3.402   7.835 -24.914  1.00 46.79           C  
ATOM   3144  C   VAL C 104      -3.549   8.297 -23.466  1.00 46.79           C  
ATOM   3145  CB  VAL C 104      -4.656   7.045 -25.352  1.00 46.79           C  
ATOM   3146  O   VAL C 104      -3.876   9.458 -23.208  1.00 46.79           O  
ATOM   3147  CG1 VAL C 104      -5.924   7.855 -25.087  1.00 46.79           C  
ATOM   3148  CG2 VAL C 104      -4.559   6.666 -26.828  1.00 46.79           C  
ATOM   3149  N   ALA C 105      -3.219   7.445 -22.640  1.00 46.85           N  
ATOM   3150  CA  ALA C 105      -3.292   7.792 -21.223  1.00 46.85           C  
ATOM   3151  C   ALA C 105      -2.271   8.870 -20.869  1.00 46.85           C  
ATOM   3152  CB  ALA C 105      -3.073   6.552 -20.360  1.00 46.85           C  
ATOM   3153  O   ALA C 105      -2.581   9.809 -20.133  1.00 46.85           O  
ATOM   3154  N   ALA C 106      -1.112   8.753 -21.450  1.00 47.31           N  
ATOM   3155  CA  ALA C 106      -0.059   9.744 -21.244  1.00 47.31           C  
ATOM   3156  C   ALA C 106      -0.451  11.093 -21.839  1.00 47.31           C  
ATOM   3157  CB  ALA C 106       1.254   9.259 -21.852  1.00 47.31           C  
ATOM   3158  O   ALA C 106      -0.253  12.136 -21.211  1.00 47.31           O  
ATOM   3159  N   ILE C 107      -1.084  11.031 -23.023  1.00 51.18           N  
ATOM   3160  CA  ILE C 107      -1.518  12.248 -23.701  1.00 51.18           C  
ATOM   3161  C   ILE C 107      -2.623  12.924 -22.892  1.00 51.18           C  
ATOM   3162  CB  ILE C 107      -2.009  11.951 -25.136  1.00 51.18           C  
ATOM   3163  O   ILE C 107      -2.607  14.142 -22.705  1.00 51.18           O  
ATOM   3164  CG1 ILE C 107      -0.849  11.450 -26.004  1.00 51.18           C  
ATOM   3165  CG2 ILE C 107      -2.657  13.194 -25.753  1.00 51.18           C  
ATOM   3166  CD1 ILE C 107      -1.269  10.999 -27.397  1.00 51.18           C  
ATOM   3167  N   VAL C 108      -3.516  12.124 -22.360  1.00 47.48           N  
ATOM   3168  CA  VAL C 108      -4.618  12.657 -21.566  1.00 47.48           C  
ATOM   3169  C   VAL C 108      -4.077  13.268 -20.276  1.00 47.48           C  
ATOM   3170  CB  VAL C 108      -5.664  11.567 -21.243  1.00 47.48           C  
ATOM   3171  O   VAL C 108      -4.498  14.355 -19.872  1.00 47.48           O  
ATOM   3172  CG1 VAL C 108      -6.723  12.104 -20.281  1.00 47.48           C  
ATOM   3173  CG2 VAL C 108      -6.315  11.055 -22.526  1.00 47.48           C  
ATOM   3174  N   PHE C 109      -3.148  12.614 -19.816  1.00 45.78           N  
ATOM   3175  CA  PHE C 109      -2.505  13.096 -18.599  1.00 45.78           C  
ATOM   3176  C   PHE C 109      -1.791  14.419 -18.852  1.00 45.78           C  
ATOM   3177  CB  PHE C 109      -1.513  12.058 -18.066  1.00 45.78           C  
ATOM   3178  O   PHE C 109      -1.951  15.373 -18.087  1.00 45.78           O  
ATOM   3179  CG  PHE C 109      -0.834  12.468 -16.787  1.00 45.78           C  
ATOM   3180  CD1 PHE C 109       0.466  12.957 -16.800  1.00 45.78           C  
ATOM   3181  CD2 PHE C 109      -1.497  12.364 -15.571  1.00 45.78           C  
ATOM   3182  CE1 PHE C 109       1.097  13.337 -15.617  1.00 45.78           C  
ATOM   3183  CE2 PHE C 109      -0.874  12.741 -14.386  1.00 45.78           C  
ATOM   3184  CZ  PHE C 109       0.424  13.227 -14.411  1.00 45.78           C  
ATOM   3185  N   ILE C 110      -1.016  14.400 -19.899  1.00 46.17           N  
ATOM   3186  CA  ILE C 110      -0.270  15.600 -20.264  1.00 46.17           C  
ATOM   3187  C   ILE C 110      -1.241  16.738 -20.570  1.00 46.17           C  
ATOM   3188  CB  ILE C 110       0.655  15.345 -21.475  1.00 46.17           C  
ATOM   3189  O   ILE C 110      -1.024  17.878 -20.151  1.00 46.17           O  
ATOM   3190  CG1 ILE C 110       1.751  14.338 -21.106  1.00 46.17           C  
ATOM   3191  CG2 ILE C 110       1.264  16.657 -21.976  1.00 46.17           C  
ATOM   3192  CD1 ILE C 110       2.631  13.925 -22.278  1.00 46.17           C  
ATOM   3193  N   THR C 111      -2.317  16.411 -21.353  1.00 48.57           N  
ATOM   3194  CA  THR C 111      -3.323  17.408 -21.704  1.00 48.57           C  
ATOM   3195  C   THR C 111      -3.999  17.958 -20.451  1.00 48.57           C  
ATOM   3196  CB  THR C 111      -4.388  16.819 -22.648  1.00 48.57           C  
ATOM   3197  O   THR C 111      -4.212  19.167 -20.334  1.00 48.57           O  
ATOM   3198  CG2 THR C 111      -4.938  17.885 -23.590  1.00 48.57           C  
ATOM   3199  OG1 THR C 111      -3.801  15.767 -23.424  1.00 48.57           O  
ATOM   3200  N   LEU C 112      -4.231  17.043 -19.588  1.00 43.27           N  
ATOM   3201  CA  LEU C 112      -4.895  17.447 -18.353  1.00 43.27           C  
ATOM   3202  C   LEU C 112      -3.974  18.308 -17.497  1.00 43.27           C  
ATOM   3203  CB  LEU C 112      -5.347  16.218 -17.560  1.00 43.27           C  
ATOM   3204  O   LEU C 112      -4.418  19.283 -16.887  1.00 43.27           O  
ATOM   3205  CG  LEU C 112      -6.722  16.306 -16.897  1.00 43.27           C  
ATOM   3206  CD1 LEU C 112      -7.687  15.318 -17.543  1.00 43.27           C  
ATOM   3207  CD2 LEU C 112      -6.611  16.051 -15.398  1.00 43.27           C  
ATOM   3208  N   CYS C 113      -2.742  17.940 -17.516  1.00 43.39           N  
ATOM   3209  CA  CYS C 113      -1.751  18.707 -16.770  1.00 43.39           C  
ATOM   3210  C   CYS C 113      -1.620  20.119 -17.328  1.00 43.39           C  
ATOM   3211  CB  CYS C 113      -0.393  18.007 -16.807  1.00 43.39           C  
ATOM   3212  O   CYS C 113      -1.503  21.083 -16.570  1.00 43.39           O  
ATOM   3213  SG  CYS C 113      -0.299  16.543 -15.752  1.00 43.39           S  
ATOM   3214  N   PHE C 114      -1.663  20.160 -18.627  1.00 45.80           N  
ATOM   3215  CA  PHE C 114      -1.499  21.449 -19.289  1.00 45.80           C  
ATOM   3216  C   PHE C 114      -2.765  22.288 -19.161  1.00 45.80           C  
ATOM   3217  CB  PHE C 114      -1.146  21.255 -20.767  1.00 45.80           C  
ATOM   3218  O   PHE C 114      -2.694  23.507 -18.996  1.00 45.80           O  
ATOM   3219  CG  PHE C 114       0.333  21.165 -21.031  1.00 45.80           C  
ATOM   3220  CD1 PHE C 114       1.117  22.312 -21.069  1.00 45.80           C  
ATOM   3221  CD2 PHE C 114       0.940  19.934 -21.240  1.00 45.80           C  
ATOM   3222  CE1 PHE C 114       2.486  22.232 -21.312  1.00 45.80           C  
ATOM   3223  CE2 PHE C 114       2.307  19.846 -21.484  1.00 45.80           C  
ATOM   3224  CZ  PHE C 114       3.079  20.996 -21.521  1.00 45.80           C  
ATOM   3225  N   THR C 115      -3.899  21.663 -19.280  1.00 42.98           N  
ATOM   3226  CA  THR C 115      -5.148  22.409 -19.167  1.00 42.98           C  
ATOM   3227  C   THR C 115      -5.330  22.948 -17.752  1.00 42.98           C  
ATOM   3228  CB  THR C 115      -6.357  21.535 -19.546  1.00 42.98           C  
ATOM   3229  O   THR C 115      -5.855  24.048 -17.563  1.00 42.98           O  
ATOM   3230  CG2 THR C 115      -6.462  21.367 -21.059  1.00 42.98           C  
ATOM   3231  OG1 THR C 115      -6.214  20.243 -18.942  1.00 42.98           O  
ATOM   3232  N   LEU C 116      -4.913  22.164 -16.870  1.00 39.94           N  
ATOM   3233  CA  LEU C 116      -5.063  22.599 -15.486  1.00 39.94           C  
ATOM   3234  C   LEU C 116      -4.098  23.735 -15.165  1.00 39.94           C  
ATOM   3235  CB  LEU C 116      -4.827  21.428 -14.528  1.00 39.94           C  
ATOM   3236  O   LEU C 116      -4.414  24.616 -14.363  1.00 39.94           O  
ATOM   3237  CG  LEU C 116      -5.951  20.396 -14.429  1.00 39.94           C  
ATOM   3238  CD1 LEU C 116      -5.465  19.151 -13.694  1.00 39.94           C  
ATOM   3239  CD2 LEU C 116      -7.167  20.994 -13.731  1.00 39.94           C  
ATOM   3240  N   LYS C 117      -2.939  23.692 -15.729  1.00 41.40           N  
ATOM   3241  CA  LYS C 117      -1.985  24.786 -15.572  1.00 41.40           C  
ATOM   3242  C   LYS C 117      -2.549  26.091 -16.126  1.00 41.40           C  
ATOM   3243  CB  LYS C 117      -0.664  24.450 -16.267  1.00 41.40           C  
ATOM   3244  O   LYS C 117      -2.341  27.159 -15.546  1.00 41.40           O  
ATOM   3245  CG  LYS C 117       0.531  25.227 -15.734  1.00 41.40           C  
ATOM   3246  CD  LYS C 117       1.837  24.729 -16.340  1.00 41.40           C  
ATOM   3247  CE  LYS C 117       3.022  25.570 -15.885  1.00 41.40           C  
ATOM   3248  NZ  LYS C 117       4.310  25.058 -16.440  1.00 41.40           N  
ATOM   3249  N   ARG C 118      -3.274  25.951 -17.223  1.00 40.19           N  
ATOM   3250  CA  ARG C 118      -3.798  27.174 -17.823  1.00 40.19           C  
ATOM   3251  C   ARG C 118      -4.825  27.836 -16.910  1.00 40.19           C  
ATOM   3252  CB  ARG C 118      -4.423  26.878 -19.188  1.00 40.19           C  
ATOM   3253  O   ARG C 118      -4.876  29.063 -16.812  1.00 40.19           O  
ATOM   3254  CG  ARG C 118      -4.048  27.880 -20.268  1.00 40.19           C  
ATOM   3255  CD  ARG C 118      -4.695  27.539 -21.603  1.00 40.19           C  
ATOM   3256  NE  ARG C 118      -4.205  28.400 -22.675  1.00 40.19           N  
ATOM   3257  NH1 ARG C 118      -5.411  27.355 -24.346  1.00 40.19           N  
ATOM   3258  NH2 ARG C 118      -4.049  29.130 -24.847  1.00 40.19           N  
ATOM   3259  CZ  ARG C 118      -4.556  28.293 -23.954  1.00 40.19           C  
ATOM   3260  N   LYS C 119      -5.497  26.969 -16.168  1.00 39.28           N  
ATOM   3261  CA  LYS C 119      -6.517  27.562 -15.308  1.00 39.28           C  
ATOM   3262  C   LYS C 119      -5.891  28.205 -14.074  1.00 39.28           C  
ATOM   3263  CB  LYS C 119      -7.543  26.508 -14.887  1.00 39.28           C  
ATOM   3264  O   LYS C 119      -6.388  29.217 -13.576  1.00 39.28           O  
ATOM   3265  CG  LYS C 119      -8.970  26.833 -15.300  1.00 39.28           C  
ATOM   3266  CD  LYS C 119      -9.946  25.762 -14.830  1.00 39.28           C  
ATOM   3267  CE  LYS C 119     -11.381  26.107 -15.207  1.00 39.28           C  
ATOM   3268  NZ  LYS C 119     -12.344  25.071 -14.729  1.00 39.28           N  
ATOM   3269  N   THR C 120      -4.812  27.667 -13.765  1.00 34.63           N  
ATOM   3270  CA  THR C 120      -4.171  28.201 -12.569  1.00 34.63           C  
ATOM   3271  C   THR C 120      -3.352  29.444 -12.904  1.00 34.63           C  
ATOM   3272  CB  THR C 120      -3.265  27.150 -11.903  1.00 34.63           C  
ATOM   3273  O   THR C 120      -3.102  30.282 -12.035  1.00 34.63           O  
ATOM   3274  CG2 THR C 120      -4.090  26.086 -11.188  1.00 34.63           C  
ATOM   3275  OG1 THR C 120      -2.458  26.519 -12.906  1.00 34.63           O  
ATOM   3276  N   GLU C 121      -3.021  29.518 -14.132  1.00 33.47           N  
ATOM   3277  CA  GLU C 121      -2.413  30.791 -14.504  1.00 33.47           C  
ATOM   3278  C   GLU C 121      -3.474  31.822 -14.878  1.00 33.47           C  
ATOM   3279  CB  GLU C 121      -1.433  30.601 -15.665  1.00 33.47           C  
ATOM   3280  O   GLU C 121      -3.338  33.005 -14.559  1.00 33.47           O  
ATOM   3281  CG  GLU C 121      -0.039  30.173 -15.230  1.00 33.47           C  
ATOM   3282  CD  GLU C 121       0.944  30.068 -16.385  1.00 33.47           C  
ATOM   3283  OE1 GLU C 121       2.160  29.908 -16.134  1.00 33.47           O  
ATOM   3284  OE2 GLU C 121       0.495  30.148 -17.550  1.00 33.47           O  
TER    3285      GLU C 121                                                      
ENDMDL                                                                          
END                                                                             
