# Supplementary material for: AI-guided pipeline for protein–protein interaction drug discovery identifies a SARS-CoV-2 inhibitor
Source: Mol Syst Biol. 2024 Mar 11;20(4):428–57. doi: 10.1038/s44320-024-00019-8 (PMC10987651; doi:10.1038/s44320-024-00019-8)
Supplement: Supplementary file 15 — Source Data Fig. 5 [file 44320_2024_19_MOESM15_ESM.zip › Source Data Figure 5/ColabFold/NSP6-ORF7a_43e6e.result/NSP6_ORF7a_43e6e_unrelaxed_rank_1_model_3.pdb]

MODEL     1                                                                     
ATOM      1  N   SER B   1      19.171 -29.564  -4.022  1.00 41.14           N  
ATOM      2  CA  SER B   1      19.795 -29.836  -2.732  1.00 41.14           C  
ATOM      3  C   SER B   1      18.978 -29.245  -1.587  1.00 41.14           C  
ATOM      4  CB  SER B   1      21.218 -29.275  -2.696  1.00 41.14           C  
ATOM      5  O   SER B   1      18.256 -28.264  -1.775  1.00 41.14           O  
ATOM      6  OG  SER B   1      22.170 -30.323  -2.636  1.00 41.14           O  
ATOM      7  N   ALA B   2      18.501 -29.955  -0.547  1.00 46.55           N  
ATOM      8  CA  ALA B   2      17.746 -29.586   0.647  1.00 46.55           C  
ATOM      9  C   ALA B   2      18.223 -28.249   1.207  1.00 46.55           C  
ATOM     10  CB  ALA B   2      17.865 -30.677   1.709  1.00 46.55           C  
ATOM     11  O   ALA B   2      17.418 -27.444   1.681  1.00 46.55           O  
ATOM     12  N   VAL B   3      19.550 -27.981   1.097  1.00 59.47           N  
ATOM     13  CA  VAL B   3      20.156 -26.765   1.627  1.00 59.47           C  
ATOM     14  C   VAL B   3      19.699 -25.560   0.808  1.00 59.47           C  
ATOM     15  CB  VAL B   3      21.698 -26.853   1.629  1.00 59.47           C  
ATOM     16  O   VAL B   3      19.371 -24.510   1.366  1.00 59.47           O  
ATOM     17  CG1 VAL B   3      22.316 -25.518   2.041  1.00 59.47           C  
ATOM     18  CG2 VAL B   3      22.167 -27.972   2.559  1.00 59.47           C  
ATOM     19  N   LYS B   4      19.730 -25.714  -0.424  1.00 54.73           N  
ATOM     20  CA  LYS B   4      19.320 -24.629  -1.311  1.00 54.73           C  
ATOM     21  C   LYS B   4      17.857 -24.260  -1.088  1.00 54.73           C  
ATOM     22  CB  LYS B   4      19.546 -25.016  -2.773  1.00 54.73           C  
ATOM     23  O   LYS B   4      17.497 -23.081  -1.116  1.00 54.73           O  
ATOM     24  CG  LYS B   4      20.972 -24.796  -3.259  1.00 54.73           C  
ATOM     25  CD  LYS B   4      21.107 -25.090  -4.747  1.00 54.73           C  
ATOM     26  CE  LYS B   4      22.552 -24.974  -5.212  1.00 54.73           C  
ATOM     27  NZ  LYS B   4      22.693 -25.285  -6.666  1.00 54.73           N  
ATOM     28  N   ARG B   5      17.047 -25.294  -0.818  1.00 53.77           N  
ATOM     29  CA  ARG B   5      15.626 -25.083  -0.559  1.00 53.77           C  
ATOM     30  C   ARG B   5      15.413 -24.352   0.763  1.00 53.77           C  
ATOM     31  CB  ARG B   5      14.878 -26.417  -0.546  1.00 53.77           C  
ATOM     32  O   ARG B   5      14.541 -23.487   0.866  1.00 53.77           O  
ATOM     33  CG  ARG B   5      13.406 -26.302  -0.910  1.00 53.77           C  
ATOM     34  CD  ARG B   5      12.733 -27.666  -0.979  1.00 53.77           C  
ATOM     35  NE  ARG B   5      11.365 -27.567  -1.478  1.00 53.77           N  
ATOM     36  NH1 ARG B   5      10.875 -29.805  -1.181  1.00 53.77           N  
ATOM     37  NH2 ARG B   5       9.291 -28.383  -2.031  1.00 53.77           N  
ATOM     38  CZ  ARG B   5      10.513 -28.585  -1.562  1.00 53.77           C  
ATOM     39  N   THR B   6      16.225 -24.743   1.732  1.00 61.89           N  
ATOM     40  CA  THR B   6      16.137 -24.114   3.045  1.00 61.89           C  
ATOM     41  C   THR B   6      16.578 -22.654   2.976  1.00 61.89           C  
ATOM     42  CB  THR B   6      16.994 -24.863   4.082  1.00 61.89           C  
ATOM     43  O   THR B   6      15.968 -21.786   3.602  1.00 61.89           O  
ATOM     44  CG2 THR B   6      16.766 -24.312   5.485  1.00 61.89           C  
ATOM     45  OG1 THR B   6      16.646 -26.254   4.065  1.00 61.89           O  
ATOM     46  N   ILE B   7      17.578 -22.408   2.162  1.00 62.08           N  
ATOM     47  CA  ILE B   7      18.113 -21.056   2.038  1.00 62.08           C  
ATOM     48  C   ILE B   7      17.099 -20.163   1.325  1.00 62.08           C  
ATOM     49  CB  ILE B   7      19.459 -21.049   1.280  1.00 62.08           C  
ATOM     50  O   ILE B   7      16.888 -19.015   1.721  1.00 62.08           O  
ATOM     51  CG1 ILE B   7      20.554 -21.705   2.130  1.00 62.08           C  
ATOM     52  CG2 ILE B   7      19.851 -19.621   0.889  1.00 62.08           C  
ATOM     53  CD1 ILE B   7      21.816 -22.051   1.352  1.00 62.08           C  
ATOM     54  N   LYS B   8      16.505 -20.750   0.315  1.00 60.82           N  
ATOM     55  CA  LYS B   8      15.505 -19.988  -0.428  1.00 60.82           C  
ATOM     56  C   LYS B   8      14.297 -19.667   0.447  1.00 60.82           C  
ATOM     57  CB  LYS B   8      15.061 -20.756  -1.673  1.00 60.82           C  
ATOM     58  O   LYS B   8      13.772 -18.552   0.405  1.00 60.82           O  
ATOM     59  CG  LYS B   8      16.003 -20.611  -2.859  1.00 60.82           C  
ATOM     60  CD  LYS B   8      15.460 -21.317  -4.094  1.00 60.82           C  
ATOM     61  CE  LYS B   8      16.459 -21.284  -5.243  1.00 60.82           C  
ATOM     62  NZ  LYS B   8      15.952 -22.020  -6.440  1.00 60.82           N  
ATOM     63  N   GLY B   9      13.947 -20.616   1.239  1.00 68.82           N  
ATOM     64  CA  GLY B   9      12.843 -20.415   2.164  1.00 68.82           C  
ATOM     65  C   GLY B   9      13.137 -19.372   3.226  1.00 68.82           C  
ATOM     66  O   GLY B   9      12.270 -18.565   3.568  1.00 68.82           O  
ATOM     67  N   THR B  10      14.416 -19.388   3.591  1.00 71.60           N  
ATOM     68  CA  THR B  10      14.822 -18.444   4.626  1.00 71.60           C  
ATOM     69  C   THR B  10      14.857 -17.021   4.076  1.00 71.60           C  
ATOM     70  CB  THR B  10      16.203 -18.808   5.204  1.00 71.60           C  
ATOM     71  O   THR B  10      14.522 -16.068   4.782  1.00 71.60           O  
ATOM     72  CG2 THR B  10      16.102 -19.986   6.167  1.00 71.60           C  
ATOM     73  OG1 THR B  10      17.087 -19.156   4.131  1.00 71.60           O  
ATOM     74  N   HIS B  11      15.222 -16.852   2.871  1.00 75.59           N  
ATOM     75  CA  HIS B  11      15.266 -15.535   2.245  1.00 75.59           C  
ATOM     76  C   HIS B  11      13.866 -14.951   2.094  1.00 75.59           C  
ATOM     77  CB  HIS B  11      15.953 -15.613   0.881  1.00 75.59           C  
ATOM     78  O   HIS B  11      13.654 -13.762   2.347  1.00 75.59           O  
ATOM     79  CG  HIS B  11      17.435 -15.426   0.943  1.00 75.59           C  
ATOM     80  CD2 HIS B  11      18.204 -14.336   0.710  1.00 75.59           C  
ATOM     81  ND1 HIS B  11      18.301 -16.444   1.278  1.00 75.59           N  
ATOM     82  CE1 HIS B  11      19.542 -15.987   1.249  1.00 75.59           C  
ATOM     83  NE2 HIS B  11      19.510 -14.710   0.908  1.00 75.59           N  
ATOM     84  N   HIS B  12      12.869 -15.777   1.689  1.00 79.75           N  
ATOM     85  CA  HIS B  12      11.493 -15.314   1.557  1.00 79.75           C  
ATOM     86  C   HIS B  12      10.911 -14.920   2.911  1.00 79.75           C  
ATOM     87  CB  HIS B  12      10.625 -16.394   0.907  1.00 79.75           C  
ATOM     88  O   HIS B  12      10.210 -13.912   3.020  1.00 79.75           O  
ATOM     89  CG  HIS B  12      10.685 -16.393  -0.587  1.00 79.75           C  
ATOM     90  CD2 HIS B  12       9.806 -15.942  -1.512  1.00 79.75           C  
ATOM     91  ND1 HIS B  12      11.754 -16.907  -1.289  1.00 79.75           N  
ATOM     92  CE1 HIS B  12      11.528 -16.772  -2.585  1.00 79.75           C  
ATOM     93  NE2 HIS B  12      10.353 -16.189  -2.747  1.00 79.75           N  
ATOM     94  N   TRP B  13      11.269 -15.691   3.825  1.00 83.92           N  
ATOM     95  CA  TRP B  13      10.818 -15.405   5.183  1.00 83.92           C  
ATOM     96  C   TRP B  13      11.356 -14.062   5.664  1.00 83.92           C  
ATOM     97  CB  TRP B  13      11.256 -16.517   6.141  1.00 83.92           C  
ATOM     98  O   TRP B  13      10.615 -13.256   6.231  1.00 83.92           O  
ATOM     99  CG  TRP B  13      11.002 -16.211   7.586  1.00 83.92           C  
ATOM    100  CD1 TRP B  13       9.797 -16.232   8.233  1.00 83.92           C  
ATOM    101  CD2 TRP B  13      11.976 -15.833   8.564  1.00 83.92           C  
ATOM    102  CE2 TRP B  13      11.290 -15.641   9.784  1.00 83.92           C  
ATOM    103  CE3 TRP B  13      13.363 -15.640   8.527  1.00 83.92           C  
ATOM    104  NE1 TRP B  13       9.964 -15.890   9.555  1.00 83.92           N  
ATOM    105  CH2 TRP B  13      13.304 -15.081  10.894  1.00 83.92           C  
ATOM    106  CZ2 TRP B  13      11.947 -15.263  10.958  1.00 83.92           C  
ATOM    107  CZ3 TRP B  13      14.014 -15.264   9.696  1.00 83.92           C  
ATOM    108  N   LEU B  14      12.666 -13.862   5.429  1.00 84.88           N  
ATOM    109  CA  LEU B  14      13.293 -12.608   5.833  1.00 84.88           C  
ATOM    110  C   LEU B  14      12.652 -11.424   5.117  1.00 84.88           C  
ATOM    111  CB  LEU B  14      14.796 -12.643   5.543  1.00 84.88           C  
ATOM    112  O   LEU B  14      12.356 -10.402   5.741  1.00 84.88           O  
ATOM    113  CG  LEU B  14      15.617 -11.470   6.081  1.00 84.88           C  
ATOM    114  CD1 LEU B  14      16.287 -11.852   7.397  1.00 84.88           C  
ATOM    115  CD2 LEU B  14      16.655 -11.029   5.055  1.00 84.88           C  
ATOM    116  N   LEU B  15      12.373 -11.583   3.891  1.00 84.56           N  
ATOM    117  CA  LEU B  15      11.755 -10.530   3.093  1.00 84.56           C  
ATOM    118  C   LEU B  15      10.361 -10.199   3.617  1.00 84.56           C  
ATOM    119  CB  LEU B  15      11.675 -10.947   1.623  1.00 84.56           C  
ATOM    120  O   LEU B  15      10.030  -9.028   3.815  1.00 84.56           O  
ATOM    121  CG  LEU B  15      11.040  -9.938   0.665  1.00 84.56           C  
ATOM    122  CD1 LEU B  15      11.943  -8.720   0.504  1.00 84.56           C  
ATOM    123  CD2 LEU B  15      10.762 -10.586  -0.688  1.00 84.56           C  
ATOM    124  N   LEU B  16       9.618 -11.214   3.865  1.00 89.22           N  
ATOM    125  CA  LEU B  16       8.259 -11.025   4.363  1.00 89.22           C  
ATOM    126  C   LEU B  16       8.271 -10.343   5.727  1.00 89.22           C  
ATOM    127  CB  LEU B  16       7.532 -12.369   4.457  1.00 89.22           C  
ATOM    128  O   LEU B  16       7.432  -9.481   6.002  1.00 89.22           O  
ATOM    129  CG  LEU B  16       6.326 -12.553   3.534  1.00 89.22           C  
ATOM    130  CD1 LEU B  16       6.787 -12.916   2.126  1.00 89.22           C  
ATOM    131  CD2 LEU B  16       5.387 -13.620   4.086  1.00 89.22           C  
ATOM    132  N   THR B  17       9.275 -10.737   6.518  1.00 88.43           N  
ATOM    133  CA  THR B  17       9.392 -10.156   7.851  1.00 88.43           C  
ATOM    134  C   THR B  17       9.729  -8.670   7.765  1.00 88.43           C  
ATOM    135  CB  THR B  17      10.465 -10.881   8.684  1.00 88.43           C  
ATOM    136  O   THR B  17       9.127  -7.850   8.461  1.00 88.43           O  
ATOM    137  CG2 THR B  17      10.482 -10.373  10.121  1.00 88.43           C  
ATOM    138  OG1 THR B  17      10.187 -12.287   8.689  1.00 88.43           O  
ATOM    139  N   ILE B  18      10.590  -8.325   6.874  1.00 86.73           N  
ATOM    140  CA  ILE B  18      11.025  -6.942   6.720  1.00 86.73           C  
ATOM    141  C   ILE B  18       9.875  -6.096   6.177  1.00 86.73           C  
ATOM    142  CB  ILE B  18      12.254  -6.836   5.790  1.00 86.73           C  
ATOM    143  O   ILE B  18       9.591  -5.015   6.698  1.00 86.73           O  
ATOM    144  CG1 ILE B  18      13.489  -7.443   6.466  1.00 86.73           C  
ATOM    145  CG2 ILE B  18      12.508  -5.379   5.393  1.00 86.73           C  
ATOM    146  CD1 ILE B  18      14.683  -7.612   5.536  1.00 86.73           C  
ATOM    147  N   LEU B  19       9.224  -6.622   5.230  1.00 88.16           N  
ATOM    148  CA  LEU B  19       8.155  -5.871   4.580  1.00 88.16           C  
ATOM    149  C   LEU B  19       6.968  -5.690   5.520  1.00 88.16           C  
ATOM    150  CB  LEU B  19       7.704  -6.581   3.301  1.00 88.16           C  
ATOM    151  O   LEU B  19       6.380  -4.608   5.583  1.00 88.16           O  
ATOM    152  CG  LEU B  19       8.667  -6.517   2.114  1.00 88.16           C  
ATOM    153  CD1 LEU B  19       8.153  -7.381   0.967  1.00 88.16           C  
ATOM    154  CD2 LEU B  19       8.860  -5.075   1.659  1.00 88.16           C  
ATOM    155  N   THR B  20       6.667  -6.740   6.189  1.00 90.68           N  
ATOM    156  CA  THR B  20       5.569  -6.661   7.147  1.00 90.68           C  
ATOM    157  C   THR B  20       5.905  -5.689   8.274  1.00 90.68           C  
ATOM    158  CB  THR B  20       5.243  -8.045   7.739  1.00 90.68           C  
ATOM    159  O   THR B  20       5.053  -4.905   8.698  1.00 90.68           O  
ATOM    160  CG2 THR B  20       3.874  -8.532   7.277  1.00 90.68           C  
ATOM    161  OG1 THR B  20       6.240  -8.985   7.318  1.00 90.68           O  
ATOM    162  N   SER B  21       7.134  -5.805   8.742  1.00 88.41           N  
ATOM    163  CA  SER B  21       7.564  -4.888   9.793  1.00 88.41           C  
ATOM    164  C   SER B  21       7.524  -3.441   9.314  1.00 88.41           C  
ATOM    165  CB  SER B  21       8.975  -5.239  10.266  1.00 88.41           C  
ATOM    166  O   SER B  21       7.099  -2.549  10.051  1.00 88.41           O  
ATOM    167  OG  SER B  21       9.901  -5.148   9.197  1.00 88.41           O  
ATOM    168  N   LEU B  22       7.910  -3.251   8.105  1.00 85.72           N  
ATOM    169  CA  LEU B  22       7.897  -1.913   7.523  1.00 85.72           C  
ATOM    170  C   LEU B  22       6.473  -1.375   7.429  1.00 85.72           C  
ATOM    171  CB  LEU B  22       8.543  -1.925   6.135  1.00 85.72           C  
ATOM    172  O   LEU B  22       6.219  -0.217   7.767  1.00 85.72           O  
ATOM    173  CG  LEU B  22       8.830  -0.559   5.509  1.00 85.72           C  
ATOM    174  CD1 LEU B  22      10.329  -0.379   5.294  1.00 85.72           C  
ATOM    175  CD2 LEU B  22       8.073  -0.404   4.194  1.00 85.72           C  
ATOM    176  N   LEU B  23       5.611  -2.196   7.012  1.00 86.71           N  
ATOM    177  CA  LEU B  23       4.213  -1.796   6.886  1.00 86.71           C  
ATOM    178  C   LEU B  23       3.639  -1.393   8.240  1.00 86.71           C  
ATOM    179  CB  LEU B  23       3.382  -2.933   6.284  1.00 86.71           C  
ATOM    180  O   LEU B  23       3.012  -0.339   8.364  1.00 86.71           O  
ATOM    181  CG  LEU B  23       1.892  -2.652   6.086  1.00 86.71           C  
ATOM    182  CD1 LEU B  23       1.690  -1.596   5.004  1.00 86.71           C  
ATOM    183  CD2 LEU B  23       1.148  -3.935   5.734  1.00 86.71           C  
ATOM    184  N   VAL B  24       3.959  -2.178   9.253  1.00 85.08           N  
ATOM    185  CA  VAL B  24       3.421  -1.934  10.587  1.00 85.08           C  
ATOM    186  C   VAL B  24       4.038  -0.665  11.169  1.00 85.08           C  
ATOM    187  CB  VAL B  24       3.675  -3.132  11.530  1.00 85.08           C  
ATOM    188  O   VAL B  24       3.340   0.152  11.774  1.00 85.08           O  
ATOM    189  CG1 VAL B  24       3.242  -2.798  12.956  1.00 85.08           C  
ATOM    190  CG2 VAL B  24       2.944  -4.374  11.023  1.00 85.08           C  
ATOM    191  N   LEU B  25       5.254  -0.522  10.890  1.00 79.80           N  
ATOM    192  CA  LEU B  25       5.957   0.630  11.445  1.00 79.80           C  
ATOM    193  C   LEU B  25       5.477   1.924  10.797  1.00 79.80           C  
ATOM    194  CB  LEU B  25       7.468   0.479  11.254  1.00 79.80           C  
ATOM    195  O   LEU B  25       5.241   2.918  11.487  1.00 79.80           O  
ATOM    196  CG  LEU B  25       8.192  -0.424  12.254  1.00 79.80           C  
ATOM    197  CD1 LEU B  25       9.601  -0.737  11.762  1.00 79.80           C  
ATOM    198  CD2 LEU B  25       8.234   0.229  13.631  1.00 79.80           C  
ATOM    199  N   VAL B  26       5.309   1.896   9.478  1.00 72.28           N  
ATOM    200  CA  VAL B  26       4.870   3.087   8.760  1.00 72.28           C  
ATOM    201  C   VAL B  26       3.444   3.444   9.174  1.00 72.28           C  
ATOM    202  CB  VAL B  26       4.947   2.888   7.229  1.00 72.28           C  
ATOM    203  O   VAL B  26       3.121   4.619   9.360  1.00 72.28           O  
ATOM    204  CG1 VAL B  26       4.256   4.039   6.500  1.00 72.28           C  
ATOM    205  CG2 VAL B  26       6.402   2.764   6.780  1.00 72.28           C  
ATOM    206  N   GLN B  27       2.687   2.459   9.392  1.00 73.91           N  
ATOM    207  CA  GLN B  27       1.291   2.694   9.747  1.00 73.91           C  
ATOM    208  C   GLN B  27       1.162   3.150  11.198  1.00 73.91           C  
ATOM    209  CB  GLN B  27       0.458   1.432   9.517  1.00 73.91           C  
ATOM    210  O   GLN B  27       0.311   3.982  11.519  1.00 73.91           O  
ATOM    211  CG  GLN B  27       0.274   1.076   8.048  1.00 73.91           C  
ATOM    212  CD  GLN B  27      -0.710  -0.059   7.838  1.00 73.91           C  
ATOM    213  NE2 GLN B  27      -1.248  -0.161   6.627  1.00 73.91           N  
ATOM    214  OE1 GLN B  27      -0.983  -0.839   8.756  1.00 73.91           O  
ATOM    215  N   SER B  28       2.041   2.645  12.009  1.00 70.03           N  
ATOM    216  CA  SER B  28       1.973   2.962  13.431  1.00 70.03           C  
ATOM    217  C   SER B  28       2.395   4.404  13.697  1.00 70.03           C  
ATOM    218  CB  SER B  28       2.855   2.007  14.237  1.00 70.03           C  
ATOM    219  O   SER B  28       1.952   5.017  14.670  1.00 70.03           O  
ATOM    220  OG  SER B  28       4.226   2.248  13.975  1.00 70.03           O  
ATOM    221  N   THR B  29       3.217   4.988  12.795  1.00 63.02           N  
ATOM    222  CA  THR B  29       3.696   6.355  12.964  1.00 63.02           C  
ATOM    223  C   THR B  29       2.541   7.348  12.870  1.00 63.02           C  
ATOM    224  CB  THR B  29       4.765   6.706  11.913  1.00 63.02           C  
ATOM    225  O   THR B  29       2.608   8.441  13.435  1.00 63.02           O  
ATOM    226  CG2 THR B  29       6.021   5.862  12.103  1.00 63.02           C  
ATOM    227  OG1 THR B  29       4.236   6.466  10.603  1.00 63.02           O  
ATOM    228  N   GLN B  30       1.453   6.960  12.323  1.00 58.68           N  
ATOM    229  CA  GLN B  30       0.351   7.889  12.096  1.00 58.68           C  
ATOM    230  C   GLN B  30      -0.686   7.794  13.212  1.00 58.68           C  
ATOM    231  CB  GLN B  30      -0.309   7.620  10.743  1.00 58.68           C  
ATOM    232  O   GLN B  30      -1.585   8.632  13.304  1.00 58.68           O  
ATOM    233  CG  GLN B  30       0.620   7.829   9.554  1.00 58.68           C  
ATOM    234  CD  GLN B  30       0.985   9.286   9.344  1.00 58.68           C  
ATOM    235  NE2 GLN B  30       2.143   9.526   8.738  1.00 58.68           N  
ATOM    236  OE1 GLN B  30       0.231  10.189   9.721  1.00 58.68           O  
ATOM    237  N   TRP B  31      -0.435   6.841  14.043  1.00 59.69           N  
ATOM    238  CA  TRP B  31      -1.353   6.686  15.167  1.00 59.69           C  
ATOM    239  C   TRP B  31      -0.839   7.429  16.395  1.00 59.69           C  
ATOM    240  CB  TRP B  31      -1.554   5.205  15.498  1.00 59.69           C  
ATOM    241  O   TRP B  31       0.285   7.195  16.846  1.00 59.69           O  
ATOM    242  CG  TRP B  31      -2.399   4.467  14.502  1.00 59.69           C  
ATOM    243  CD1 TRP B  31      -2.424   4.649  13.148  1.00 59.69           C  
ATOM    244  CD2 TRP B  31      -3.346   3.433  14.786  1.00 59.69           C  
ATOM    245  CE2 TRP B  31      -3.909   3.032  13.554  1.00 59.69           C  
ATOM    246  CE3 TRP B  31      -3.773   2.805  15.964  1.00 59.69           C  
ATOM    247  NE1 TRP B  31      -3.330   3.789  12.571  1.00 59.69           N  
ATOM    248  CH2 TRP B  31      -5.278   1.432  14.634  1.00 59.69           C  
ATOM    249  CZ2 TRP B  31      -4.878   2.030  13.467  1.00 59.69           C  
ATOM    250  CZ3 TRP B  31      -4.738   1.808  15.875  1.00 59.69           C  
ATOM    251  N   SER B  32      -1.698   8.336  16.901  1.00 53.01           N  
ATOM    252  CA  SER B  32      -1.319   9.172  18.035  1.00 53.01           C  
ATOM    253  C   SER B  32      -0.976   8.325  19.257  1.00 53.01           C  
ATOM    254  CB  SER B  32      -2.443  10.149  18.382  1.00 53.01           C  
ATOM    255  O   SER B  32      -0.132   8.710  20.068  1.00 53.01           O  
ATOM    256  OG  SER B  32      -3.613   9.451  18.773  1.00 53.01           O  
ATOM    257  N   LEU B  33      -1.565   7.127  19.319  1.00 56.66           N  
ATOM    258  CA  LEU B  33      -1.385   6.239  20.463  1.00 56.66           C  
ATOM    259  C   LEU B  33       0.072   5.806  20.592  1.00 56.66           C  
ATOM    260  CB  LEU B  33      -2.286   5.008  20.333  1.00 56.66           C  
ATOM    261  O   LEU B  33       0.557   5.569  21.700  1.00 56.66           O  
ATOM    262  CG  LEU B  33      -3.651   5.091  21.018  1.00 56.66           C  
ATOM    263  CD1 LEU B  33      -4.630   4.119  20.368  1.00 56.66           C  
ATOM    264  CD2 LEU B  33      -3.518   4.807  22.510  1.00 56.66           C  
ATOM    265  N   PHE B  34       0.770   5.853  19.456  1.00 58.08           N  
ATOM    266  CA  PHE B  34       2.129   5.324  19.474  1.00 58.08           C  
ATOM    267  C   PHE B  34       3.150   6.456  19.501  1.00 58.08           C  
ATOM    268  CB  PHE B  34       2.374   4.426  18.257  1.00 58.08           C  
ATOM    269  O   PHE B  34       4.358   6.210  19.479  1.00 58.08           O  
ATOM    270  CG  PHE B  34       1.553   3.165  18.259  1.00 58.08           C  
ATOM    271  CD1 PHE B  34       1.815   2.149  19.169  1.00 58.08           C  
ATOM    272  CD2 PHE B  34       0.517   2.996  17.348  1.00 58.08           C  
ATOM    273  CE1 PHE B  34       1.056   0.981  19.173  1.00 58.08           C  
ATOM    274  CE2 PHE B  34      -0.245   1.831  17.346  1.00 58.08           C  
ATOM    275  CZ  PHE B  34       0.027   0.825  18.258  1.00 58.08           C  
ATOM    276  N   PHE B  35       2.591   7.578  19.555  1.00 55.01           N  
ATOM    277  CA  PHE B  35       3.462   8.747  19.518  1.00 55.01           C  
ATOM    278  C   PHE B  35       4.458   8.718  20.671  1.00 55.01           C  
ATOM    279  CB  PHE B  35       2.636  10.036  19.570  1.00 55.01           C  
ATOM    280  O   PHE B  35       5.648   8.970  20.476  1.00 55.01           O  
ATOM    281  CG  PHE B  35       3.409  11.269  19.186  1.00 55.01           C  
ATOM    282  CD1 PHE B  35       3.941  12.104  20.160  1.00 55.01           C  
ATOM    283  CD2 PHE B  35       3.603  11.592  17.850  1.00 55.01           C  
ATOM    284  CE1 PHE B  35       4.658  13.246  19.808  1.00 55.01           C  
ATOM    285  CE2 PHE B  35       4.318  12.731  17.489  1.00 55.01           C  
ATOM    286  CZ  PHE B  35       4.843  13.557  18.470  1.00 55.01           C  
ATOM    287  N   PHE B  36       3.906   8.471  21.786  1.00 53.30           N  
ATOM    288  CA  PHE B  36       4.740   8.431  22.982  1.00 53.30           C  
ATOM    289  C   PHE B  36       5.821   7.365  22.853  1.00 53.30           C  
ATOM    290  CB  PHE B  36       3.885   8.164  24.226  1.00 53.30           C  
ATOM    291  O   PHE B  36       6.975   7.597  23.220  1.00 53.30           O  
ATOM    292  CG  PHE B  36       4.675   8.113  25.505  1.00 53.30           C  
ATOM    293  CD1 PHE B  36       5.035   6.895  26.069  1.00 53.30           C  
ATOM    294  CD2 PHE B  36       5.059   9.285  26.145  1.00 53.30           C  
ATOM    295  CE1 PHE B  36       5.766   6.846  27.254  1.00 53.30           C  
ATOM    296  CE2 PHE B  36       5.789   9.243  27.329  1.00 53.30           C  
ATOM    297  CZ  PHE B  36       6.141   8.023  27.882  1.00 53.30           C  
ATOM    298  N   LEU B  37       5.532   6.232  22.288  1.00 58.97           N  
ATOM    299  CA  LEU B  37       6.464   5.124  22.114  1.00 58.97           C  
ATOM    300  C   LEU B  37       7.552   5.482  21.108  1.00 58.97           C  
ATOM    301  CB  LEU B  37       5.722   3.866  21.655  1.00 58.97           C  
ATOM    302  O   LEU B  37       8.720   5.135  21.299  1.00 58.97           O  
ATOM    303  CG  LEU B  37       5.401   2.835  22.738  1.00 58.97           C  
ATOM    304  CD1 LEU B  37       3.911   2.855  23.063  1.00 58.97           C  
ATOM    305  CD2 LEU B  37       5.839   1.442  22.298  1.00 58.97           C  
ATOM    306  N   TYR B  38       7.225   6.288  20.125  1.00 54.67           N  
ATOM    307  CA  TYR B  38       8.171   6.661  19.080  1.00 54.67           C  
ATOM    308  C   TYR B  38       9.176   7.685  19.593  1.00 54.67           C  
ATOM    309  CB  TYR B  38       7.432   7.221  17.860  1.00 54.67           C  
ATOM    310  O   TYR B  38      10.349   7.658  19.213  1.00 54.67           O  
ATOM    311  CG  TYR B  38       7.250   6.217  16.747  1.00 54.67           C  
ATOM    312  CD1 TYR B  38       8.280   5.951  15.848  1.00 54.67           C  
ATOM    313  CD2 TYR B  38       6.049   5.534  16.593  1.00 54.67           C  
ATOM    314  CE1 TYR B  38       8.116   5.029  14.819  1.00 54.67           C  
ATOM    315  CE2 TYR B  38       5.874   4.610  15.568  1.00 54.67           C  
ATOM    316  OH  TYR B  38       6.744   3.450  13.672  1.00 54.67           O  
ATOM    317  CZ  TYR B  38       6.911   4.364  14.688  1.00 54.67           C  
ATOM    318  N   GLU B  39       8.666   8.497  20.535  1.00 49.81           N  
ATOM    319  CA  GLU B  39       9.527   9.552  21.060  1.00 49.81           C  
ATOM    320  C   GLU B  39      10.466   9.014  22.136  1.00 49.81           C  
ATOM    321  CB  GLU B  39       8.686  10.701  21.623  1.00 49.81           C  
ATOM    322  O   GLU B  39      11.611   9.458  22.246  1.00 49.81           O  
ATOM    323  CG  GLU B  39       8.136  11.640  20.559  1.00 49.81           C  
ATOM    324  CD  GLU B  39       7.772  13.013  21.100  1.00 49.81           C  
ATOM    325  OE1 GLU B  39       7.449  13.917  20.296  1.00 49.81           O  
ATOM    326  OE2 GLU B  39       7.811  13.187  22.339  1.00 49.81           O  
ATOM    327  N   ASN B  40      10.015   7.981  22.876  1.00 53.43           N  
ATOM    328  CA  ASN B  40      10.767   7.582  24.061  1.00 53.43           C  
ATOM    329  C   ASN B  40      11.432   6.221  23.871  1.00 53.43           C  
ATOM    330  CB  ASN B  40       9.858   7.560  25.292  1.00 53.43           C  
ATOM    331  O   ASN B  40      12.460   5.936  24.488  1.00 53.43           O  
ATOM    332  CG  ASN B  40       9.364   8.941  25.677  1.00 53.43           C  
ATOM    333  ND2 ASN B  40       8.059   9.067  25.883  1.00 53.43           N  
ATOM    334  OD1 ASN B  40      10.149   9.886  25.787  1.00 53.43           O  
ATOM    335  N   ALA B  41      10.871   5.371  23.086  1.00 72.45           N  
ATOM    336  CA  ALA B  41      11.353   3.995  22.993  1.00 72.45           C  
ATOM    337  C   ALA B  41      11.172   3.444  21.582  1.00 72.45           C  
ATOM    338  CB  ALA B  41      10.628   3.109  24.003  1.00 72.45           C  
ATOM    339  O   ALA B  41      10.599   2.368  21.397  1.00 72.45           O  
ATOM    340  N   PHE B  42      11.814   4.058  20.582  1.00 63.08           N  
ATOM    341  CA  PHE B  42      11.628   3.662  19.191  1.00 63.08           C  
ATOM    342  C   PHE B  42      12.261   2.301  18.927  1.00 63.08           C  
ATOM    343  CB  PHE B  42      12.224   4.711  18.247  1.00 63.08           C  
ATOM    344  O   PHE B  42      11.627   1.417  18.347  1.00 63.08           O  
ATOM    345  CG  PHE B  42      12.224   4.295  16.801  1.00 63.08           C  
ATOM    346  CD1 PHE B  42      13.400   3.898  16.177  1.00 63.08           C  
ATOM    347  CD2 PHE B  42      11.047   4.303  16.065  1.00 63.08           C  
ATOM    348  CE1 PHE B  42      13.403   3.513  14.838  1.00 63.08           C  
ATOM    349  CE2 PHE B  42      11.041   3.920  14.726  1.00 63.08           C  
ATOM    350  CZ  PHE B  42      12.221   3.526  14.115  1.00 63.08           C  
ATOM    351  N   LEU B  43      13.456   2.159  19.387  1.00 71.97           N  
ATOM    352  CA  LEU B  43      14.239   0.973  19.053  1.00 71.97           C  
ATOM    353  C   LEU B  43      13.590  -0.284  19.622  1.00 71.97           C  
ATOM    354  CB  LEU B  43      15.668   1.108  19.584  1.00 71.97           C  
ATOM    355  O   LEU B  43      13.388  -1.264  18.901  1.00 71.97           O  
ATOM    356  CG  LEU B  43      16.749   0.340  18.823  1.00 71.97           C  
ATOM    357  CD1 LEU B  43      16.872   0.869  17.398  1.00 71.97           C  
ATOM    358  CD2 LEU B  43      18.086   0.434  19.551  1.00 71.97           C  
ATOM    359  N   PRO B  44      13.313  -0.241  20.945  1.00 77.98           N  
ATOM    360  CA  PRO B  44      12.649  -1.434  21.473  1.00 77.98           C  
ATOM    361  C   PRO B  44      11.318  -1.723  20.783  1.00 77.98           C  
ATOM    362  CB  PRO B  44      12.435  -1.094  22.950  1.00 77.98           C  
ATOM    363  O   PRO B  44      10.957  -2.887  20.590  1.00 77.98           O  
ATOM    364  CG  PRO B  44      12.556   0.394  23.021  1.00 77.98           C  
ATOM    365  CD  PRO B  44      13.369   0.863  21.848  1.00 77.98           C  
ATOM    366  N   PHE B  45      10.655  -0.770  20.454  1.00 74.87           N  
ATOM    367  CA  PHE B  45       9.378  -0.904  19.764  1.00 74.87           C  
ATOM    368  C   PHE B  45       9.570  -1.524  18.385  1.00 74.87           C  
ATOM    369  CB  PHE B  45       8.689   0.458  19.636  1.00 74.87           C  
ATOM    370  O   PHE B  45       8.872  -2.473  18.022  1.00 74.87           O  
ATOM    371  CG  PHE B  45       7.364   0.404  18.924  1.00 74.87           C  
ATOM    372  CD1 PHE B  45       7.236   0.886  17.627  1.00 74.87           C  
ATOM    373  CD2 PHE B  45       6.246  -0.129  19.552  1.00 74.87           C  
ATOM    374  CE1 PHE B  45       6.011   0.837  16.965  1.00 74.87           C  
ATOM    375  CE2 PHE B  45       5.019  -0.181  18.897  1.00 74.87           C  
ATOM    376  CZ  PHE B  45       4.903   0.303  17.604  1.00 74.87           C  
ATOM    377  N   ALA B  46      10.522  -0.970  17.614  1.00 78.14           N  
ATOM    378  CA  ALA B  46      10.804  -1.474  16.273  1.00 78.14           C  
ATOM    379  C   ALA B  46      11.260  -2.930  16.318  1.00 78.14           C  
ATOM    380  CB  ALA B  46      11.861  -0.610  15.591  1.00 78.14           C  
ATOM    381  O   ALA B  46      10.820  -3.750  15.509  1.00 78.14           O  
ATOM    382  N   MET B  47      12.077  -3.208  17.309  1.00 86.10           N  
ATOM    383  CA  MET B  47      12.571  -4.574  17.455  1.00 86.10           C  
ATOM    384  C   MET B  47      11.437  -5.528  17.813  1.00 86.10           C  
ATOM    385  CB  MET B  47      13.666  -4.640  18.522  1.00 86.10           C  
ATOM    386  O   MET B  47      11.424  -6.678  17.370  1.00 86.10           O  
ATOM    387  CG  MET B  47      14.990  -4.040  18.079  1.00 86.10           C  
ATOM    388  SD  MET B  47      15.724  -4.932  16.653  1.00 86.10           S  
ATOM    389  CE  MET B  47      16.601  -6.261  17.524  1.00 86.10           C  
ATOM    390  N   GLY B  48      10.569  -5.096  18.644  1.00 86.34           N  
ATOM    391  CA  GLY B  48       9.397  -5.889  18.981  1.00 86.34           C  
ATOM    392  C   GLY B  48       8.529  -6.211  17.779  1.00 86.34           C  
ATOM    393  O   GLY B  48       8.070  -7.345  17.624  1.00 86.34           O  
ATOM    394  N   ILE B  49       8.424  -5.264  16.956  1.00 85.37           N  
ATOM    395  CA  ILE B  49       7.602  -5.433  15.762  1.00 85.37           C  
ATOM    396  C   ILE B  49       8.277  -6.411  14.804  1.00 85.37           C  
ATOM    397  CB  ILE B  49       7.346  -4.082  15.057  1.00 85.37           C  
ATOM    398  O   ILE B  49       7.615  -7.265  14.210  1.00 85.37           O  
ATOM    399  CG1 ILE B  49       6.432  -3.197  15.913  1.00 85.37           C  
ATOM    400  CG2 ILE B  49       6.746  -4.305  13.666  1.00 85.37           C  
ATOM    401  CD1 ILE B  49       6.183  -1.815  15.326  1.00 85.37           C  
ATOM    402  N   ILE B  50       9.532  -6.245  14.678  1.00 86.51           N  
ATOM    403  CA  ILE B  50      10.279  -7.132  13.793  1.00 86.51           C  
ATOM    404  C   ILE B  50      10.190  -8.567  14.305  1.00 86.51           C  
ATOM    405  CB  ILE B  50      11.757  -6.697  13.672  1.00 86.51           C  
ATOM    406  O   ILE B  50       9.980  -9.500  13.526  1.00 86.51           O  
ATOM    407  CG1 ILE B  50      11.859  -5.351  12.945  1.00 86.51           C  
ATOM    408  CG2 ILE B  50      12.579  -7.771  12.955  1.00 86.51           C  
ATOM    409  CD1 ILE B  50      13.250  -4.733  12.981  1.00 86.51           C  
ATOM    410  N   ALA B  51      10.366  -8.681  15.620  1.00 87.66           N  
ATOM    411  CA  ALA B  51      10.295 -10.009  16.222  1.00 87.66           C  
ATOM    412  C   ALA B  51       8.911 -10.623  16.036  1.00 87.66           C  
ATOM    413  CB  ALA B  51      10.648  -9.941  17.706  1.00 87.66           C  
ATOM    414  O   ALA B  51       8.788 -11.788  15.648  1.00 87.66           O  
ATOM    415  N   MET B  52       7.931  -9.858  16.284  1.00 87.97           N  
ATOM    416  CA  MET B  52       6.557 -10.331  16.133  1.00 87.97           C  
ATOM    417  C   MET B  52       6.259 -10.679  14.678  1.00 87.97           C  
ATOM    418  CB  MET B  52       5.567  -9.277  16.632  1.00 87.97           C  
ATOM    419  O   MET B  52       5.621 -11.694  14.397  1.00 87.97           O  
ATOM    420  CG  MET B  52       5.536  -9.133  18.145  1.00 87.97           C  
ATOM    421  SD  MET B  52       4.140  -8.091  18.723  1.00 87.97           S  
ATOM    422  CE  MET B  52       2.762  -8.893  17.858  1.00 87.97           C  
ATOM    423  N   SER B  53       6.728  -9.808  13.769  1.00 88.65           N  
ATOM    424  CA  SER B  53       6.533 -10.053  12.343  1.00 88.65           C  
ATOM    425  C   SER B  53       7.251 -11.322  11.898  1.00 88.65           C  
ATOM    426  CB  SER B  53       7.029  -8.862  11.522  1.00 88.65           C  
ATOM    427  O   SER B  53       6.717 -12.096  11.100  1.00 88.65           O  
ATOM    428  OG  SER B  53       8.421  -8.672  11.701  1.00 88.65           O  
ATOM    429  N   ALA B  54       8.452 -11.451  12.468  1.00 88.51           N  
ATOM    430  CA  ALA B  54       9.225 -12.646  12.140  1.00 88.51           C  
ATOM    431  C   ALA B  54       8.492 -13.911  12.576  1.00 88.51           C  
ATOM    432  CB  ALA B  54      10.605 -12.582  12.792  1.00 88.51           C  
ATOM    433  O   ALA B  54       8.447 -14.897  11.836  1.00 88.51           O  
ATOM    434  N   PHE B  55       7.857 -13.831  13.700  1.00 86.72           N  
ATOM    435  CA  PHE B  55       7.113 -14.969  14.229  1.00 86.72           C  
ATOM    436  C   PHE B  55       5.865 -15.234  13.395  1.00 86.72           C  
ATOM    437  CB  PHE B  55       6.725 -14.726  15.691  1.00 86.72           C  
ATOM    438  O   PHE B  55       5.592 -16.378  13.024  1.00 86.72           O  
ATOM    439  CG  PHE B  55       6.000 -15.882  16.326  1.00 86.72           C  
ATOM    440  CD1 PHE B  55       4.620 -15.849  16.489  1.00 86.72           C  
ATOM    441  CD2 PHE B  55       6.698 -17.001  16.761  1.00 86.72           C  
ATOM    442  CE1 PHE B  55       3.946 -16.917  17.077  1.00 86.72           C  
ATOM    443  CE2 PHE B  55       6.031 -18.072  17.349  1.00 86.72           C  
ATOM    444  CZ  PHE B  55       4.656 -18.028  17.507  1.00 86.72           C  
ATOM    445  N   ALA B  56       5.183 -14.253  13.137  1.00 85.96           N  
ATOM    446  CA  ALA B  56       3.942 -14.383  12.379  1.00 85.96           C  
ATOM    447  C   ALA B  56       4.206 -14.948  10.986  1.00 85.96           C  
ATOM    448  CB  ALA B  56       3.238 -13.032  12.276  1.00 85.96           C  
ATOM    449  O   ALA B  56       3.419 -15.747  10.474  1.00 85.96           O  
ATOM    450  N   MET B  57       5.353 -14.557  10.358  1.00 87.91           N  
ATOM    451  CA  MET B  57       5.661 -14.936   8.982  1.00 87.91           C  
ATOM    452  C   MET B  57       6.098 -16.395   8.905  1.00 87.91           C  
ATOM    453  CB  MET B  57       6.751 -14.031   8.405  1.00 87.91           C  
ATOM    454  O   MET B  57       6.093 -16.992   7.827  1.00 87.91           O  
ATOM    455  CG  MET B  57       6.305 -12.594   8.190  1.00 87.91           C  
ATOM    456  SD  MET B  57       4.824 -12.471   7.114  1.00 87.91           S  
ATOM    457  CE  MET B  57       4.239 -10.814   7.563  1.00 87.91           C  
ATOM    458  N   MET B  58       6.417 -17.002  10.049  1.00 81.66           N  
ATOM    459  CA  MET B  58       6.795 -18.412  10.077  1.00 81.66           C  
ATOM    460  C   MET B  58       5.597 -19.303   9.765  1.00 81.66           C  
ATOM    461  CB  MET B  58       7.384 -18.784  11.438  1.00 81.66           C  
ATOM    462  O   MET B  58       5.762 -20.424   9.282  1.00 81.66           O  
ATOM    463  CG  MET B  58       8.788 -18.247  11.667  1.00 81.66           C  
ATOM    464  SD  MET B  58       9.614 -19.027  13.107  1.00 81.66           S  
ATOM    465  CE  MET B  58       9.052 -17.925  14.435  1.00 81.66           C  
ATOM    466  N   PHE B  59       4.423 -18.807   9.950  1.00 77.77           N  
ATOM    467  CA  PHE B  59       3.217 -19.618   9.834  1.00 77.77           C  
ATOM    468  C   PHE B  59       2.564 -19.425   8.470  1.00 77.77           C  
ATOM    469  CB  PHE B  59       2.223 -19.268  10.946  1.00 77.77           C  
ATOM    470  O   PHE B  59       1.546 -20.052   8.169  1.00 77.77           O  
ATOM    471  CG  PHE B  59       2.692 -19.655  12.322  1.00 77.77           C  
ATOM    472  CD1 PHE B  59       2.652 -20.980  12.739  1.00 77.77           C  
ATOM    473  CD2 PHE B  59       3.172 -18.693  13.201  1.00 77.77           C  
ATOM    474  CE1 PHE B  59       3.085 -21.341  14.012  1.00 77.77           C  
ATOM    475  CE2 PHE B  59       3.607 -19.046  14.475  1.00 77.77           C  
ATOM    476  CZ  PHE B  59       3.561 -20.370  14.879  1.00 77.77           C  
ATOM    477  N   VAL B  60       3.174 -18.600   7.640  1.00 82.41           N  
ATOM    478  CA  VAL B  60       2.581 -18.351   6.330  1.00 82.41           C  
ATOM    479  C   VAL B  60       2.974 -19.467   5.364  1.00 82.41           C  
ATOM    480  CB  VAL B  60       3.011 -16.980   5.764  1.00 82.41           C  
ATOM    481  O   VAL B  60       4.158 -19.662   5.080  1.00 82.41           O  
ATOM    482  CG1 VAL B  60       2.406 -16.754   4.379  1.00 82.41           C  
ATOM    483  CG2 VAL B  60       2.604 -15.858   6.717  1.00 82.41           C  
ATOM    484  N   LYS B  61       2.023 -20.198   4.954  1.00 74.19           N  
ATOM    485  CA  LYS B  61       2.258 -21.297   4.022  1.00 74.19           C  
ATOM    486  C   LYS B  61       2.458 -20.779   2.600  1.00 74.19           C  
ATOM    487  CB  LYS B  61       1.095 -22.290   4.059  1.00 74.19           C  
ATOM    488  O   LYS B  61       3.393 -21.191   1.910  1.00 74.19           O  
ATOM    489  CG  LYS B  61       1.348 -23.568   3.273  1.00 74.19           C  
ATOM    490  CD  LYS B  61       0.207 -24.563   3.442  1.00 74.19           C  
ATOM    491  CE  LYS B  61       0.416 -25.806   2.588  1.00 74.19           C  
ATOM    492  NZ  LYS B  61      -0.700 -26.785   2.751  1.00 74.19           N  
ATOM    493  N   HIS B  62       1.529 -19.952   2.133  1.00 76.54           N  
ATOM    494  CA  HIS B  62       1.586 -19.370   0.797  1.00 76.54           C  
ATOM    495  C   HIS B  62       2.266 -18.005   0.818  1.00 76.54           C  
ATOM    496  CB  HIS B  62       0.181 -19.248   0.205  1.00 76.54           C  
ATOM    497  O   HIS B  62       1.596 -16.973   0.748  1.00 76.54           O  
ATOM    498  CG  HIS B  62      -0.568 -20.542   0.164  1.00 76.54           C  
ATOM    499  CD2 HIS B  62      -1.651 -20.964   0.857  1.00 76.54           C  
ATOM    500  ND1 HIS B  62      -0.213 -21.581  -0.669  1.00 76.54           N  
ATOM    501  CE1 HIS B  62      -1.049 -22.589  -0.486  1.00 76.54           C  
ATOM    502  NE2 HIS B  62      -1.932 -22.240   0.435  1.00 76.54           N  
ATOM    503  N   LYS B  63       3.654 -18.021   0.835  1.00 77.72           N  
ATOM    504  CA  LYS B  63       4.448 -16.814   1.049  1.00 77.72           C  
ATOM    505  C   LYS B  63       4.339 -15.866  -0.142  1.00 77.72           C  
ATOM    506  CB  LYS B  63       5.913 -17.174   1.299  1.00 77.72           C  
ATOM    507  O   LYS B  63       4.215 -14.652   0.034  1.00 77.72           O  
ATOM    508  CG  LYS B  63       6.141 -18.009   2.551  1.00 77.72           C  
ATOM    509  CD  LYS B  63       7.612 -18.360   2.729  1.00 77.72           C  
ATOM    510  CE  LYS B  63       7.832 -19.253   3.943  1.00 77.72           C  
ATOM    511  NZ  LYS B  63       9.257 -19.682   4.064  1.00 77.72           N  
ATOM    512  N   HIS B  64       4.265 -16.423  -1.310  1.00 73.42           N  
ATOM    513  CA  HIS B  64       4.219 -15.604  -2.516  1.00 73.42           C  
ATOM    514  C   HIS B  64       2.860 -14.931  -2.673  1.00 73.42           C  
ATOM    515  CB  HIS B  64       4.531 -16.451  -3.751  1.00 73.42           C  
ATOM    516  O   HIS B  64       2.783 -13.750  -3.020  1.00 73.42           O  
ATOM    517  CG  HIS B  64       4.748 -15.646  -4.992  1.00 73.42           C  
ATOM    518  CD2 HIS B  64       5.868 -15.080  -5.500  1.00 73.42           C  
ATOM    519  ND1 HIS B  64       3.730 -15.341  -5.869  1.00 73.42           N  
ATOM    520  CE1 HIS B  64       4.216 -14.621  -6.866  1.00 73.42           C  
ATOM    521  NE2 HIS B  64       5.512 -14.448  -6.666  1.00 73.42           N  
ATOM    522  N   ALA B  65       1.846 -15.709  -2.365  1.00 76.29           N  
ATOM    523  CA  ALA B  65       0.495 -15.161  -2.465  1.00 76.29           C  
ATOM    524  C   ALA B  65       0.292 -14.018  -1.474  1.00 76.29           C  
ATOM    525  CB  ALA B  65      -0.542 -16.256  -2.230  1.00 76.29           C  
ATOM    526  O   ALA B  65      -0.265 -12.975  -1.826  1.00 76.29           O  
ATOM    527  N   PHE B  66       0.787 -14.213  -0.303  1.00 84.49           N  
ATOM    528  CA  PHE B  66       0.645 -13.178   0.714  1.00 84.49           C  
ATOM    529  C   PHE B  66       1.414 -11.922   0.320  1.00 84.49           C  
ATOM    530  CB  PHE B  66       1.133 -13.687   2.074  1.00 84.49           C  
ATOM    531  O   PHE B  66       0.912 -10.807   0.472  1.00 84.49           O  
ATOM    532  CG  PHE B  66       0.993 -12.682   3.185  1.00 84.49           C  
ATOM    533  CD1 PHE B  66       2.116 -12.096   3.756  1.00 84.49           C  
ATOM    534  CD2 PHE B  66      -0.262 -12.323   3.658  1.00 84.49           C  
ATOM    535  CE1 PHE B  66       1.989 -11.165   4.785  1.00 84.49           C  
ATOM    536  CE2 PHE B  66      -0.397 -11.394   4.685  1.00 84.49           C  
ATOM    537  CZ  PHE B  66       0.730 -10.817   5.248  1.00 84.49           C  
ATOM    538  N   LEU B  67       2.578 -12.077  -0.181  1.00 81.95           N  
ATOM    539  CA  LEU B  67       3.439 -10.966  -0.574  1.00 81.95           C  
ATOM    540  C   LEU B  67       2.820 -10.180  -1.725  1.00 81.95           C  
ATOM    541  CB  LEU B  67       4.824 -11.478  -0.978  1.00 81.95           C  
ATOM    542  O   LEU B  67       2.690  -8.956  -1.647  1.00 81.95           O  
ATOM    543  CG  LEU B  67       5.842 -10.418  -1.401  1.00 81.95           C  
ATOM    544  CD1 LEU B  67       6.319  -9.627  -0.188  1.00 81.95           C  
ATOM    545  CD2 LEU B  67       7.020 -11.065  -2.121  1.00 81.95           C  
ATOM    546  N   CYS B  68       2.248 -10.827  -2.701  1.00 76.98           N  
ATOM    547  CA  CYS B  68       1.812 -10.196  -3.942  1.00 76.98           C  
ATOM    548  C   CYS B  68       0.378  -9.693  -3.824  1.00 76.98           C  
ATOM    549  CB  CYS B  68       1.923 -11.176  -5.109  1.00 76.98           C  
ATOM    550  O   CYS B  68       0.029  -8.660  -4.398  1.00 76.98           O  
ATOM    551  SG  CYS B  68       3.622 -11.485  -5.641  1.00 76.98           S  
ATOM    552  N   LEU B  69      -0.395 -10.372  -3.010  1.00 81.79           N  
ATOM    553  CA  LEU B  69      -1.819 -10.057  -2.991  1.00 81.79           C  
ATOM    554  C   LEU B  69      -2.155  -9.130  -1.827  1.00 81.79           C  
ATOM    555  CB  LEU B  69      -2.650 -11.339  -2.894  1.00 81.79           C  
ATOM    556  O   LEU B  69      -3.093  -8.335  -1.913  1.00 81.79           O  
ATOM    557  CG  LEU B  69      -2.598 -12.273  -4.104  1.00 81.79           C  
ATOM    558  CD1 LEU B  69      -3.300 -13.590  -3.788  1.00 81.79           C  
ATOM    559  CD2 LEU B  69      -3.226 -11.606  -5.323  1.00 81.79           C  
ATOM    560  N   PHE B  70      -1.301  -9.156  -0.814  1.00 87.93           N  
ATOM    561  CA  PHE B  70      -1.737  -8.439   0.379  1.00 87.93           C  
ATOM    562  C   PHE B  70      -0.657  -7.476   0.858  1.00 87.93           C  
ATOM    563  CB  PHE B  70      -2.096  -9.423   1.497  1.00 87.93           C  
ATOM    564  O   PHE B  70      -0.909  -6.279   1.010  1.00 87.93           O  
ATOM    565  CG  PHE B  70      -3.292 -10.283   1.188  1.00 87.93           C  
ATOM    566  CD1 PHE B  70      -4.581  -9.790   1.349  1.00 87.93           C  
ATOM    567  CD2 PHE B  70      -3.126 -11.586   0.737  1.00 87.93           C  
ATOM    568  CE1 PHE B  70      -5.689 -10.584   1.063  1.00 87.93           C  
ATOM    569  CE2 PHE B  70      -4.228 -12.386   0.450  1.00 87.93           C  
ATOM    570  CZ  PHE B  70      -5.509 -11.883   0.614  1.00 87.93           C  
ATOM    571  N   LEU B  71       0.571  -7.875   0.968  1.00 88.87           N  
ATOM    572  CA  LEU B  71       1.620  -7.067   1.580  1.00 88.87           C  
ATOM    573  C   LEU B  71       2.074  -5.959   0.636  1.00 88.87           C  
ATOM    574  CB  LEU B  71       2.814  -7.943   1.969  1.00 88.87           C  
ATOM    575  O   LEU B  71       1.933  -4.775   0.949  1.00 88.87           O  
ATOM    576  CG  LEU B  71       3.688  -7.430   3.115  1.00 88.87           C  
ATOM    577  CD1 LEU B  71       3.362  -8.176   4.404  1.00 88.87           C  
ATOM    578  CD2 LEU B  71       5.165  -7.573   2.766  1.00 88.87           C  
ATOM    579  N   LEU B  72       2.435  -6.272  -0.571  1.00 83.58           N  
ATOM    580  CA  LEU B  72       2.985  -5.300  -1.509  1.00 83.58           C  
ATOM    581  C   LEU B  72       1.940  -4.256  -1.887  1.00 83.58           C  
ATOM    582  CB  LEU B  72       3.499  -6.003  -2.769  1.00 83.58           C  
ATOM    583  O   LEU B  72       2.205  -3.054  -1.820  1.00 83.58           O  
ATOM    584  CG  LEU B  72       4.773  -5.431  -3.393  1.00 83.58           C  
ATOM    585  CD1 LEU B  72       5.779  -6.545  -3.662  1.00 83.58           C  
ATOM    586  CD2 LEU B  72       4.446  -4.677  -4.678  1.00 83.58           C  
ATOM    587  N   PRO B  73       0.752  -4.740  -2.284  1.00 84.10           N  
ATOM    588  CA  PRO B  73      -0.276  -3.748  -2.610  1.00 84.10           C  
ATOM    589  C   PRO B  73      -0.599  -2.827  -1.436  1.00 84.10           C  
ATOM    590  CB  PRO B  73      -1.488  -4.606  -2.980  1.00 84.10           C  
ATOM    591  O   PRO B  73      -0.864  -1.638  -1.634  1.00 84.10           O  
ATOM    592  CG  PRO B  73      -0.913  -5.926  -3.385  1.00 84.10           C  
ATOM    593  CD  PRO B  73       0.356  -6.149  -2.614  1.00 84.10           C  
ATOM    594  N   SER B  74      -0.641  -3.354  -0.266  1.00 89.12           N  
ATOM    595  CA  SER B  74      -0.906  -2.543   0.918  1.00 89.12           C  
ATOM    596  C   SER B  74       0.197  -1.513   1.140  1.00 89.12           C  
ATOM    597  CB  SER B  74      -1.043  -3.430   2.156  1.00 89.12           C  
ATOM    598  O   SER B  74      -0.084  -0.346   1.418  1.00 89.12           O  
ATOM    599  OG  SER B  74       0.094  -4.263   2.306  1.00 89.12           O  
ATOM    600  N   LEU B  75       1.407  -1.945   1.000  1.00 84.34           N  
ATOM    601  CA  LEU B  75       2.538  -1.041   1.174  1.00 84.34           C  
ATOM    602  C   LEU B  75       2.528   0.053   0.110  1.00 84.34           C  
ATOM    603  CB  LEU B  75       3.857  -1.815   1.114  1.00 84.34           C  
ATOM    604  O   LEU B  75       2.753   1.226   0.418  1.00 84.34           O  
ATOM    605  CG  LEU B  75       5.106  -1.064   1.580  1.00 84.34           C  
ATOM    606  CD1 LEU B  75       5.154  -1.009   3.103  1.00 84.34           C  
ATOM    607  CD2 LEU B  75       6.364  -1.721   1.023  1.00 84.34           C  
ATOM    608  N   ALA B  76       2.232  -0.337  -1.092  1.00 79.53           N  
ATOM    609  CA  ALA B  76       2.193   0.613  -2.201  1.00 79.53           C  
ATOM    610  C   ALA B  76       1.089   1.646  -1.999  1.00 79.53           C  
ATOM    611  CB  ALA B  76       1.995  -0.121  -3.525  1.00 79.53           C  
ATOM    612  O   ALA B  76       1.295   2.839  -2.235  1.00 79.53           O  
ATOM    613  N   THR B  77      -0.011   1.192  -1.512  1.00 83.50           N  
ATOM    614  CA  THR B  77      -1.155   2.075  -1.313  1.00 83.50           C  
ATOM    615  C   THR B  77      -0.897   3.046  -0.165  1.00 83.50           C  
ATOM    616  CB  THR B  77      -2.438   1.272  -1.031  1.00 83.50           C  
ATOM    617  O   THR B  77      -1.188   4.239  -0.276  1.00 83.50           O  
ATOM    618  CG2 THR B  77      -3.671   2.168  -1.083  1.00 83.50           C  
ATOM    619  OG1 THR B  77      -2.573   0.236  -2.012  1.00 83.50           O  
ATOM    620  N   VAL B  78      -0.357   2.511   0.877  1.00 78.60           N  
ATOM    621  CA  VAL B  78      -0.077   3.353   2.035  1.00 78.60           C  
ATOM    622  C   VAL B  78       1.001   4.375   1.682  1.00 78.60           C  
ATOM    623  CB  VAL B  78       0.365   2.513   3.254  1.00 78.60           C  
ATOM    624  O   VAL B  78       0.927   5.534   2.098  1.00 78.60           O  
ATOM    625  CG1 VAL B  78       0.872   3.415   4.377  1.00 78.60           C  
ATOM    626  CG2 VAL B  78      -0.788   1.640   3.746  1.00 78.60           C  
ATOM    627  N   ALA B  79       2.006   3.915   0.981  1.00 71.18           N  
ATOM    628  CA  ALA B  79       3.059   4.824   0.538  1.00 71.18           C  
ATOM    629  C   ALA B  79       2.490   5.940  -0.333  1.00 71.18           C  
ATOM    630  CB  ALA B  79       4.139   4.058  -0.222  1.00 71.18           C  
ATOM    631  O   ALA B  79       2.852   7.108  -0.173  1.00 71.18           O  
ATOM    632  N   TYR B  80       1.612   5.495  -1.197  1.00 67.03           N  
ATOM    633  CA  TYR B  80       0.947   6.468  -2.057  1.00 67.03           C  
ATOM    634  C   TYR B  80       0.156   7.475  -1.230  1.00 67.03           C  
ATOM    635  CB  TYR B  80       0.018   5.763  -3.050  1.00 67.03           C  
ATOM    636  O   TYR B  80       0.275   8.685  -1.435  1.00 67.03           O  
ATOM    637  CG  TYR B  80      -0.881   6.705  -3.814  1.00 67.03           C  
ATOM    638  CD1 TYR B  80      -2.204   6.903  -3.427  1.00 67.03           C  
ATOM    639  CD2 TYR B  80      -0.409   7.397  -4.924  1.00 67.03           C  
ATOM    640  CE1 TYR B  80      -3.037   7.768  -4.129  1.00 67.03           C  
ATOM    641  CE2 TYR B  80      -1.233   8.265  -5.633  1.00 67.03           C  
ATOM    642  OH  TYR B  80      -3.363   9.302  -5.927  1.00 67.03           O  
ATOM    643  CZ  TYR B  80      -2.543   8.444  -5.228  1.00 67.03           C  
ATOM    644  N   PHE B  81      -0.540   7.008  -0.280  1.00 66.11           N  
ATOM    645  CA  PHE B  81      -1.388   7.846   0.560  1.00 66.11           C  
ATOM    646  C   PHE B  81      -0.547   8.800   1.399  1.00 66.11           C  
ATOM    647  CB  PHE B  81      -2.267   6.981   1.470  1.00 66.11           C  
ATOM    648  O   PHE B  81      -0.884   9.978   1.534  1.00 66.11           O  
ATOM    649  CG  PHE B  81      -3.266   7.768   2.274  1.00 66.11           C  
ATOM    650  CD1 PHE B  81      -3.011   8.092   3.601  1.00 66.11           C  
ATOM    651  CD2 PHE B  81      -4.462   8.183   1.703  1.00 66.11           C  
ATOM    652  CE1 PHE B  81      -3.934   8.820   4.348  1.00 66.11           C  
ATOM    653  CE2 PHE B  81      -5.390   8.911   2.443  1.00 66.11           C  
ATOM    654  CZ  PHE B  81      -5.124   9.227   3.766  1.00 66.11           C  
ATOM    655  N   ASN B  82       0.519   8.277   1.934  1.00 62.94           N  
ATOM    656  CA  ASN B  82       1.377   9.094   2.785  1.00 62.94           C  
ATOM    657  C   ASN B  82       2.078  10.190   1.988  1.00 62.94           C  
ATOM    658  CB  ASN B  82       2.406   8.221   3.506  1.00 62.94           C  
ATOM    659  O   ASN B  82       2.291  11.293   2.495  1.00 62.94           O  
ATOM    660  CG  ASN B  82       1.826   7.510   4.713  1.00 62.94           C  
ATOM    661  ND2 ASN B  82       2.507   6.467   5.171  1.00 62.94           N  
ATOM    662  OD1 ASN B  82       0.773   7.895   5.229  1.00 62.94           O  
ATOM    663  N   MET B  83       2.367   9.917   0.798  1.00 58.60           N  
ATOM    664  CA  MET B  83       3.090  10.866  -0.043  1.00 58.60           C  
ATOM    665  C   MET B  83       2.155  11.952  -0.565  1.00 58.60           C  
ATOM    666  CB  MET B  83       3.760  10.146  -1.214  1.00 58.60           C  
ATOM    667  O   MET B  83       2.538  13.121  -0.644  1.00 58.60           O  
ATOM    668  CG  MET B  83       4.914   9.247  -0.802  1.00 58.60           C  
ATOM    669  SD  MET B  83       6.354  10.196  -0.175  1.00 58.60           S  
ATOM    670  CE  MET B  83       7.642   9.614  -1.313  1.00 58.60           C  
ATOM    671  N   VAL B  84       0.975  11.524  -0.881  1.00 52.66           N  
ATOM    672  CA  VAL B  84       0.064  12.443  -1.555  1.00 52.66           C  
ATOM    673  C   VAL B  84      -0.735  13.231  -0.520  1.00 52.66           C  
ATOM    674  CB  VAL B  84      -0.892  11.696  -2.511  1.00 52.66           C  
ATOM    675  O   VAL B  84      -0.939  14.438  -0.671  1.00 52.66           O  
ATOM    676  CG1 VAL B  84      -1.929  12.653  -3.095  1.00 52.66           C  
ATOM    677  CG2 VAL B  84      -0.103  11.012  -3.627  1.00 52.66           C  
ATOM    678  N   TYR B  85      -1.052  12.553   0.559  1.00 50.40           N  
ATOM    679  CA  TYR B  85      -2.051  13.202   1.401  1.00 50.40           C  
ATOM    680  C   TYR B  85      -1.478  13.528   2.775  1.00 50.40           C  
ATOM    681  CB  TYR B  85      -3.289  12.313   1.548  1.00 50.40           C  
ATOM    682  O   TYR B  85      -1.970  14.426   3.462  1.00 50.40           O  
ATOM    683  CG  TYR B  85      -4.063  12.131   0.265  1.00 50.40           C  
ATOM    684  CD1 TYR B  85      -4.964  13.099  -0.171  1.00 50.40           C  
ATOM    685  CD2 TYR B  85      -3.895  10.991  -0.513  1.00 50.40           C  
ATOM    686  CE1 TYR B  85      -5.680  12.935  -1.352  1.00 50.40           C  
ATOM    687  CE2 TYR B  85      -4.606  10.816  -1.696  1.00 50.40           C  
ATOM    688  OH  TYR B  85      -6.201  11.624  -3.277  1.00 50.40           O  
ATOM    689  CZ  TYR B  85      -5.494  11.792  -2.107  1.00 50.40           C  
ATOM    690  N   MET B  86      -0.571  12.683   3.265  1.00 44.58           N  
ATOM    691  CA  MET B  86      -0.021  12.914   4.598  1.00 44.58           C  
ATOM    692  C   MET B  86       1.503  12.860   4.576  1.00 44.58           C  
ATOM    693  CB  MET B  86      -0.566  11.885   5.590  1.00 44.58           C  
ATOM    694  O   MET B  86       2.103  11.916   5.093  1.00 44.58           O  
ATOM    695  CG  MET B  86      -2.034  12.081   5.933  1.00 44.58           C  
ATOM    696  SD  MET B  86      -2.445  11.500   7.624  1.00 44.58           S  
ATOM    697  CE  MET B  86      -4.222  11.863   7.665  1.00 44.58           C  
ATOM    698  N   PRO B  87       2.042  13.926   4.023  1.00 40.15           N  
ATOM    699  CA  PRO B  87       3.489  13.709   3.942  1.00 40.15           C  
ATOM    700  C   PRO B  87       4.139  13.547   5.314  1.00 40.15           C  
ATOM    701  CB  PRO B  87       3.996  14.973   3.242  1.00 40.15           C  
ATOM    702  O   PRO B  87       3.865  14.330   6.227  1.00 40.15           O  
ATOM    703  CG  PRO B  87       2.843  15.923   3.287  1.00 40.15           C  
ATOM    704  CD  PRO B  87       1.614  15.163   3.696  1.00 40.15           C  
ATOM    705  N   ALA B  88       4.384  12.360   5.724  1.00 41.82           N  
ATOM    706  CA  ALA B  88       5.137  12.060   6.939  1.00 41.82           C  
ATOM    707  C   ALA B  88       6.330  12.999   7.091  1.00 41.82           C  
ATOM    708  CB  ALA B  88       5.605  10.607   6.930  1.00 41.82           C  
ATOM    709  O   ALA B  88       6.790  13.592   6.112  1.00 41.82           O  
ATOM    710  N   SER B  89       6.621  13.287   8.444  1.00 38.72           N  
ATOM    711  CA  SER B  89       7.716  14.195   8.768  1.00 38.72           C  
ATOM    712  C   SER B  89       8.949  13.898   7.922  1.00 38.72           C  
ATOM    713  CB  SER B  89       8.071  14.099  10.253  1.00 38.72           C  
ATOM    714  O   SER B  89       9.556  14.811   7.358  1.00 38.72           O  
ATOM    715  OG  SER B  89       8.525  12.797  10.578  1.00 38.72           O  
ATOM    716  N   TRP B  90       9.334  12.538   8.002  1.00 39.62           N  
ATOM    717  CA  TRP B  90      10.563  12.210   7.287  1.00 39.62           C  
ATOM    718  C   TRP B  90      10.393  12.422   5.786  1.00 39.62           C  
ATOM    719  CB  TRP B  90      10.979  10.763   7.567  1.00 39.62           C  
ATOM    720  O   TRP B  90      11.338  12.813   5.098  1.00 39.62           O  
ATOM    721  CG  TRP B  90      10.013   9.741   7.049  1.00 39.62           C  
ATOM    722  CD1 TRP B  90       8.893   9.271   7.678  1.00 39.62           C  
ATOM    723  CD2 TRP B  90      10.085   9.057   5.794  1.00 39.62           C  
ATOM    724  CE2 TRP B  90       8.974   8.187   5.728  1.00 39.62           C  
ATOM    725  CE3 TRP B  90      10.981   9.096   4.718  1.00 39.62           C  
ATOM    726  NE1 TRP B  90       8.264   8.337   6.889  1.00 39.62           N  
ATOM    727  CH2 TRP B  90       9.628   7.420   3.586  1.00 39.62           C  
ATOM    728  CZ2 TRP B  90       8.736   7.362   4.626  1.00 39.62           C  
ATOM    729  CZ3 TRP B  90      10.742   8.275   3.622  1.00 39.62           C  
ATOM    730  N   VAL B  91       9.168  12.079   5.378  1.00 45.28           N  
ATOM    731  CA  VAL B  91       8.862  12.336   3.974  1.00 45.28           C  
ATOM    732  C   VAL B  91       8.954  13.833   3.690  1.00 45.28           C  
ATOM    733  CB  VAL B  91       7.461  11.807   3.593  1.00 45.28           C  
ATOM    734  O   VAL B  91       9.455  14.242   2.640  1.00 45.28           O  
ATOM    735  CG1 VAL B  91       7.144  12.120   2.132  1.00 45.28           C  
ATOM    736  CG2 VAL B  91       7.370  10.304   3.852  1.00 45.28           C  
ATOM    737  N   MET B  92       8.467  14.503   4.770  1.00 41.39           N  
ATOM    738  CA  MET B  92       8.571  15.956   4.667  1.00 41.39           C  
ATOM    739  C   MET B  92      10.031  16.392   4.589  1.00 41.39           C  
ATOM    740  CB  MET B  92       7.886  16.631   5.856  1.00 41.39           C  
ATOM    741  O   MET B  92      10.363  17.338   3.872  1.00 41.39           O  
ATOM    742  CG  MET B  92       6.396  16.857   5.658  1.00 41.39           C  
ATOM    743  SD  MET B  92       6.013  18.556   5.081  1.00 41.39           S  
ATOM    744  CE  MET B  92       5.891  19.415   6.675  1.00 41.39           C  
ATOM    745  N   ARG B  93      10.731  15.705   5.469  1.00 40.70           N  
ATOM    746  CA  ARG B  93      12.156  16.019   5.496  1.00 40.70           C  
ATOM    747  C   ARG B  93      12.805  15.737   4.145  1.00 40.70           C  
ATOM    748  CB  ARG B  93      12.862  15.220   6.593  1.00 40.70           C  
ATOM    749  O   ARG B  93      13.636  16.516   3.674  1.00 40.70           O  
ATOM    750  CG  ARG B  93      13.050  15.990   7.891  1.00 40.70           C  
ATOM    751  CD  ARG B  93      13.677  15.123   8.975  1.00 40.70           C  
ATOM    752  NE  ARG B  93      15.129  15.054   8.836  1.00 40.70           N  
ATOM    753  NH1 ARG B  93      15.312  12.902   9.658  1.00 40.70           N  
ATOM    754  NH2 ARG B  93      17.186  14.044   8.996  1.00 40.70           N  
ATOM    755  CZ  ARG B  93      15.872  14.000   9.164  1.00 40.70           C  
ATOM    756  N   ILE B  94      12.478  14.560   3.701  1.00 42.66           N  
ATOM    757  CA  ILE B  94      12.959  14.219   2.367  1.00 42.66           C  
ATOM    758  C   ILE B  94      12.426  15.228   1.352  1.00 42.66           C  
ATOM    759  CB  ILE B  94      12.543  12.785   1.966  1.00 42.66           C  
ATOM    760  O   ILE B  94      13.157  15.667   0.461  1.00 42.66           O  
ATOM    761  CG1 ILE B  94      13.249  11.756   2.855  1.00 42.66           C  
ATOM    762  CG2 ILE B  94      12.844  12.530   0.486  1.00 42.66           C  
ATOM    763  CD1 ILE B  94      12.744  10.331   2.674  1.00 42.66           C  
ATOM    764  N   MET B  95      11.184  15.621   1.652  1.00 39.80           N  
ATOM    765  CA  MET B  95      10.495  16.554   0.765  1.00 39.80           C  
ATOM    766  C   MET B  95      11.150  17.931   0.809  1.00 39.80           C  
ATOM    767  CB  MET B  95       9.017  16.666   1.143  1.00 39.80           C  
ATOM    768  O   MET B  95      11.263  18.602  -0.218  1.00 39.80           O  
ATOM    769  CG  MET B  95       8.158  15.536   0.599  1.00 39.80           C  
ATOM    770  SD  MET B  95       6.995  16.101  -0.702  1.00 39.80           S  
ATOM    771  CE  MET B  95       5.490  16.320   0.287  1.00 39.80           C  
ATOM    772  N   THR B  96      11.353  18.209   2.114  1.00 39.25           N  
ATOM    773  CA  THR B  96      12.032  19.483   2.318  1.00 39.25           C  
ATOM    774  C   THR B  96      13.406  19.475   1.653  1.00 39.25           C  
ATOM    775  CB  THR B  96      12.186  19.801   3.817  1.00 39.25           C  
ATOM    776  O   THR B  96      13.815  20.470   1.050  1.00 39.25           O  
ATOM    777  CG2 THR B  96      12.273  21.305   4.053  1.00 39.25           C  
ATOM    778  OG1 THR B  96      11.056  19.281   4.528  1.00 39.25           O  
ATOM    779  N   TRP B  97      14.073  18.370   1.980  1.00 39.92           N  
ATOM    780  CA  TRP B  97      15.373  18.197   1.340  1.00 39.92           C  
ATOM    781  C   TRP B  97      15.243  18.247  -0.179  1.00 39.92           C  
ATOM    782  CB  TRP B  97      16.011  16.872   1.766  1.00 39.92           C  
ATOM    783  O   TRP B  97      16.050  18.889  -0.856  1.00 39.92           O  
ATOM    784  CG  TRP B  97      17.415  16.686   1.275  1.00 39.92           C  
ATOM    785  CD1 TRP B  97      18.543  17.292   1.755  1.00 39.92           C  
ATOM    786  CD2 TRP B  97      17.840  15.838   0.204  1.00 39.92           C  
ATOM    787  CE2 TRP B  97      19.241  15.980   0.090  1.00 39.92           C  
ATOM    788  CE3 TRP B  97      17.172  14.971  -0.671  1.00 39.92           C  
ATOM    789  NE1 TRP B  97      19.644  16.872   1.046  1.00 39.92           N  
ATOM    790  CH2 TRP B  97      19.308  14.444  -1.710  1.00 39.92           C  
ATOM    791  CZ2 TRP B  97      19.986  15.285  -0.866  1.00 39.92           C  
ATOM    792  CZ3 TRP B  97      17.915  14.281  -1.622  1.00 39.92           C  
ATOM    793  N   LEU B  98      14.268  17.500  -0.622  1.00 37.46           N  
ATOM    794  CA  LEU B  98      13.978  17.486  -2.051  1.00 37.46           C  
ATOM    795  C   LEU B  98      13.521  18.861  -2.527  1.00 37.46           C  
ATOM    796  CB  LEU B  98      12.906  16.441  -2.371  1.00 37.46           C  
ATOM    797  O   LEU B  98      13.881  19.295  -3.624  1.00 37.46           O  
ATOM    798  CG  LEU B  98      13.159  15.563  -3.597  1.00 37.46           C  
ATOM    799  CD1 LEU B  98      13.777  14.233  -3.179  1.00 37.46           C  
ATOM    800  CD2 LEU B  98      11.864  15.337  -4.371  1.00 37.46           C  
ATOM    801  N   ASP B  99      12.661  19.409  -1.604  1.00 36.38           N  
ATOM    802  CA  ASP B  99      12.195  20.766  -1.872  1.00 36.38           C  
ATOM    803  C   ASP B  99      13.369  21.736  -1.994  1.00 36.38           C  
ATOM    804  CB  ASP B  99      11.239  21.233  -0.773  1.00 36.38           C  
ATOM    805  O   ASP B  99      13.331  22.666  -2.801  1.00 36.38           O  
ATOM    806  CG  ASP B  99       9.787  21.247  -1.216  1.00 36.38           C  
ATOM    807  OD1 ASP B  99       9.521  21.183  -2.436  1.00 36.38           O  
ATOM    808  OD2 ASP B  99       8.900  21.325  -0.338  1.00 36.38           O  
ATOM    809  N   MET B 100      14.226  21.582  -0.930  1.00 35.25           N  
ATOM    810  CA  MET B 100      15.429  22.401  -1.038  1.00 35.25           C  
ATOM    811  C   MET B 100      16.085  22.228  -2.404  1.00 35.25           C  
ATOM    812  CB  MET B 100      16.424  22.045   0.068  1.00 35.25           C  
ATOM    813  O   MET B 100      16.830  23.100  -2.855  1.00 35.25           O  
ATOM    814  CG  MET B 100      16.122  22.711   1.401  1.00 35.25           C  
ATOM    815  SD  MET B 100      16.773  24.424   1.496  1.00 35.25           S  
ATOM    816  CE  MET B 100      16.785  24.663   3.294  1.00 35.25           C  
ATOM    817  N   VAL B 101      16.078  20.914  -2.710  1.00 35.71           N  
ATOM    818  CA  VAL B 101      16.453  20.767  -4.113  1.00 35.71           C  
ATOM    819  C   VAL B 101      15.382  21.394  -5.002  1.00 35.71           C  
ATOM    820  CB  VAL B 101      16.660  19.283  -4.492  1.00 35.71           C  
ATOM    821  O   VAL B 101      14.242  20.924  -5.037  1.00 35.71           O  
ATOM    822  CG1 VAL B 101      17.123  19.157  -5.943  1.00 35.71           C  
ATOM    823  CG2 VAL B 101      17.665  18.626  -3.548  1.00 35.71           C  
ATOM    824  N   ASP B 102      14.867  22.459  -4.503  1.00 34.07           N  
ATOM    825  CA  ASP B 102      13.904  23.180  -5.330  1.00 34.07           C  
ATOM    826  C   ASP B 102      14.237  23.036  -6.813  1.00 34.07           C  
ATOM    827  CB  ASP B 102      13.863  24.659  -4.941  1.00 34.07           C  
ATOM    828  O   ASP B 102      14.781  23.957  -7.425  1.00 34.07           O  
ATOM    829  CG  ASP B 102      12.770  24.978  -3.936  1.00 34.07           C  
ATOM    830  OD1 ASP B 102      11.771  24.230  -3.863  1.00 34.07           O  
ATOM    831  OD2 ASP B 102      12.908  25.987  -3.212  1.00 34.07           O  
ATOM    832  N   THR B 103      15.076  22.095  -7.187  1.00 33.03           N  
ATOM    833  CA  THR B 103      14.965  22.103  -8.642  1.00 33.03           C  
ATOM    834  C   THR B 103      13.515  21.913  -9.075  1.00 33.03           C  
ATOM    835  CB  THR B 103      15.841  21.006  -9.275  1.00 33.03           C  
ATOM    836  O   THR B 103      12.816  21.040  -8.556  1.00 33.03           O  
ATOM    837  CG2 THR B 103      17.298  21.448  -9.362  1.00 33.03           C  
ATOM    838  OG1 THR B 103      15.760  19.819  -8.477  1.00 33.03           O  
ATOM    839  N   SER B 104      12.437  22.868  -9.017  1.00 31.67           N  
ATOM    840  CA  SER B 104      11.415  22.637 -10.032  1.00 31.67           C  
ATOM    841  C   SER B 104      11.926  21.715 -11.133  1.00 31.67           C  
ATOM    842  CB  SER B 104      10.954  23.963 -10.639  1.00 31.67           C  
ATOM    843  O   SER B 104      12.936  22.007 -11.776  1.00 31.67           O  
ATOM    844  OG  SER B 104      11.651  24.234 -11.843  1.00 31.67           O  
ATOM    845  N   LEU B 105      12.244  20.433 -10.870  1.00 31.38           N  
ATOM    846  CA  LEU B 105      12.482  19.732 -12.127  1.00 31.38           C  
ATOM    847  C   LEU B 105      11.449  20.131 -13.176  1.00 31.38           C  
ATOM    848  CB  LEU B 105      12.447  18.217 -11.910  1.00 31.38           C  
ATOM    849  O   LEU B 105      10.251  19.911 -12.989  1.00 31.38           O  
ATOM    850  CG  LEU B 105      13.764  17.561 -11.495  1.00 31.38           C  
ATOM    851  CD1 LEU B 105      13.496  16.248 -10.766  1.00 31.38           C  
ATOM    852  CD2 LEU B 105      14.654  17.331 -12.711  1.00 31.38           C  
ATOM    853  N   SER B 106      11.832  21.035 -14.008  1.00 36.43           N  
ATOM    854  CA  SER B 106      11.125  21.721 -15.084  1.00 36.43           C  
ATOM    855  C   SER B 106       9.725  22.140 -14.647  1.00 36.43           C  
ATOM    856  CB  SER B 106      11.035  20.827 -16.322  1.00 36.43           C  
ATOM    857  O   SER B 106       8.761  21.982 -15.400  1.00 36.43           O  
ATOM    858  OG  SER B 106       9.890  21.148 -17.092  1.00 36.43           O  
ATOM    859  N   GLY B 107       9.315  22.587 -13.219  1.00 34.77           N  
ATOM    860  CA  GLY B 107       8.010  23.108 -12.846  1.00 34.77           C  
ATOM    861  C   GLY B 107       7.130  22.078 -12.162  1.00 34.77           C  
ATOM    862  O   GLY B 107       5.976  22.360 -11.833  1.00 34.77           O  
ATOM    863  N   PHE B 108       7.549  20.822 -12.104  1.00 36.19           N  
ATOM    864  CA  PHE B 108       6.578  19.846 -11.623  1.00 36.19           C  
ATOM    865  C   PHE B 108       6.769  19.581 -10.134  1.00 36.19           C  
ATOM    866  CB  PHE B 108       6.696  18.536 -12.409  1.00 36.19           C  
ATOM    867  O   PHE B 108       7.901  19.466  -9.659  1.00 36.19           O  
ATOM    868  CG  PHE B 108       6.121  18.609 -13.798  1.00 36.19           C  
ATOM    869  CD1 PHE B 108       4.752  18.493 -14.006  1.00 36.19           C  
ATOM    870  CD2 PHE B 108       6.951  18.793 -14.897  1.00 36.19           C  
ATOM    871  CE1 PHE B 108       4.218  18.559 -15.291  1.00 36.19           C  
ATOM    872  CE2 PHE B 108       6.424  18.860 -16.183  1.00 36.19           C  
ATOM    873  CZ  PHE B 108       5.057  18.742 -16.378  1.00 36.19           C  
ATOM    874  N   LYS B 109       5.700  19.736  -9.143  1.00 43.66           N  
ATOM    875  CA  LYS B 109       5.607  19.401  -7.725  1.00 43.66           C  
ATOM    876  C   LYS B 109       5.872  17.916  -7.492  1.00 43.66           C  
ATOM    877  CB  LYS B 109       4.232  19.780  -7.173  1.00 43.66           C  
ATOM    878  O   LYS B 109       5.608  17.089  -8.367  1.00 43.66           O  
ATOM    879  CG  LYS B 109       3.968  21.278  -7.143  1.00 43.66           C  
ATOM    880  CD  LYS B 109       2.687  21.606  -6.386  1.00 43.66           C  
ATOM    881  CE  LYS B 109       2.420  23.105  -6.360  1.00 43.66           C  
ATOM    882  NZ  LYS B 109       1.186  23.434  -5.585  1.00 43.66           N  
ATOM    883  N   LEU B 110       6.788  17.576  -6.561  1.00 43.71           N  
ATOM    884  CA  LEU B 110       7.136  16.200  -6.225  1.00 43.71           C  
ATOM    885  C   LEU B 110       5.897  15.311  -6.223  1.00 43.71           C  
ATOM    886  CB  LEU B 110       7.824  16.139  -4.859  1.00 43.71           C  
ATOM    887  O   LEU B 110       5.946  14.170  -6.689  1.00 43.71           O  
ATOM    888  CG  LEU B 110       8.425  14.790  -4.461  1.00 43.71           C  
ATOM    889  CD1 LEU B 110       9.563  14.417  -5.405  1.00 43.71           C  
ATOM    890  CD2 LEU B 110       8.911  14.826  -3.016  1.00 43.71           C  
ATOM    891  N   LYS B 111       4.909  15.807  -5.552  1.00 49.20           N  
ATOM    892  CA  LYS B 111       3.637  15.090  -5.554  1.00 49.20           C  
ATOM    893  C   LYS B 111       3.250  14.662  -6.967  1.00 49.20           C  
ATOM    894  CB  LYS B 111       2.532  15.955  -4.947  1.00 49.20           C  
ATOM    895  O   LYS B 111       2.802  13.533  -7.178  1.00 49.20           O  
ATOM    896  CG  LYS B 111       1.189  15.250  -4.828  1.00 49.20           C  
ATOM    897  CD  LYS B 111       0.121  16.173  -4.255  1.00 49.20           C  
ATOM    898  CE  LYS B 111      -1.241  15.914  -4.884  1.00 49.20           C  
ATOM    899  NZ  LYS B 111      -2.329  16.645  -4.170  1.00 49.20           N  
ATOM    900  N   ASP B 112       3.504  15.672  -7.706  1.00 47.15           N  
ATOM    901  CA  ASP B 112       3.146  15.421  -9.099  1.00 47.15           C  
ATOM    902  C   ASP B 112       4.080  14.389  -9.728  1.00 47.15           C  
ATOM    903  CB  ASP B 112       3.180  16.721  -9.904  1.00 47.15           C  
ATOM    904  O   ASP B 112       3.644  13.550 -10.519  1.00 47.15           O  
ATOM    905  CG  ASP B 112       2.088  17.696  -9.503  1.00 47.15           C  
ATOM    906  OD1 ASP B 112       1.037  17.257  -8.988  1.00 47.15           O  
ATOM    907  OD2 ASP B 112       2.278  18.915  -9.705  1.00 47.15           O  
ATOM    908  N   CYS B 113       5.273  14.446  -9.316  1.00 48.12           N  
ATOM    909  CA  CYS B 113       6.265  13.523  -9.855  1.00 48.12           C  
ATOM    910  C   CYS B 113       5.975  12.093  -9.417  1.00 48.12           C  
ATOM    911  CB  CYS B 113       7.670  13.927  -9.409  1.00 48.12           C  
ATOM    912  O   CYS B 113       6.056  11.164 -10.223  1.00 48.12           O  
ATOM    913  SG  CYS B 113       8.970  13.437 -10.563  1.00 48.12           S  
ATOM    914  N   VAL B 114       5.706  11.964  -8.181  1.00 51.47           N  
ATOM    915  CA  VAL B 114       5.414  10.647  -7.626  1.00 51.47           C  
ATOM    916  C   VAL B 114       4.155  10.078  -8.276  1.00 51.47           C  
ATOM    917  CB  VAL B 114       5.243  10.703  -6.091  1.00 51.47           C  
ATOM    918  O   VAL B 114       4.112   8.898  -8.632  1.00 51.47           O  
ATOM    919  CG1 VAL B 114       4.762   9.357  -5.552  1.00 51.47           C  
ATOM    920  CG2 VAL B 114       6.554  11.112  -5.423  1.00 51.47           C  
ATOM    921  N   MET B 115       3.245  10.916  -8.379  1.00 50.87           N  
ATOM    922  CA  MET B 115       1.998  10.499  -9.013  1.00 50.87           C  
ATOM    923  C   MET B 115       2.241  10.043 -10.447  1.00 50.87           C  
ATOM    924  CB  MET B 115       0.977  11.638  -8.992  1.00 50.87           C  
ATOM    925  O   MET B 115       1.732   9.002 -10.868  1.00 50.87           O  
ATOM    926  CG  MET B 115       0.290  11.821  -7.649  1.00 50.87           C  
ATOM    927  SD  MET B 115      -1.165  12.935  -7.749  1.00 50.87           S  
ATOM    928  CE  MET B 115      -0.805  13.792  -9.307  1.00 50.87           C  
ATOM    929  N   TYR B 116       3.112  10.844 -11.060  1.00 49.06           N  
ATOM    930  CA  TYR B 116       3.391  10.531 -12.457  1.00 49.06           C  
ATOM    931  C   TYR B 116       4.211   9.252 -12.576  1.00 49.06           C  
ATOM    932  CB  TYR B 116       4.132  11.690 -13.130  1.00 49.06           C  
ATOM    933  O   TYR B 116       3.956   8.423 -13.454  1.00 49.06           O  
ATOM    934  CG  TYR B 116       3.247  12.868 -13.456  1.00 49.06           C  
ATOM    935  CD1 TYR B 116       2.227  12.759 -14.399  1.00 49.06           C  
ATOM    936  CD2 TYR B 116       3.429  14.094 -12.824  1.00 49.06           C  
ATOM    937  CE1 TYR B 116       1.410  13.842 -14.704  1.00 49.06           C  
ATOM    938  CE2 TYR B 116       2.618  15.184 -13.122  1.00 49.06           C  
ATOM    939  OH  TYR B 116       0.807  16.125 -14.360  1.00 49.06           O  
ATOM    940  CZ  TYR B 116       1.613  15.049 -14.061  1.00 49.06           C  
ATOM    941  N   ALA B 117       5.164   9.155 -11.701  1.00 52.92           N  
ATOM    942  CA  ALA B 117       6.014   7.967 -11.716  1.00 52.92           C  
ATOM    943  C   ALA B 117       5.199   6.707 -11.442  1.00 52.92           C  
ATOM    944  CB  ALA B 117       7.137   8.104 -10.691  1.00 52.92           C  
ATOM    945  O   ALA B 117       5.364   5.693 -12.125  1.00 52.92           O  
ATOM    946  N   SER B 118       4.350   6.739 -10.457  1.00 54.90           N  
ATOM    947  CA  SER B 118       3.499   5.604 -10.115  1.00 54.90           C  
ATOM    948  C   SER B 118       2.566   5.246 -11.267  1.00 54.90           C  
ATOM    949  CB  SER B 118       2.680   5.906  -8.860  1.00 54.90           C  
ATOM    950  O   SER B 118       2.339   4.067 -11.545  1.00 54.90           O  
ATOM    951  OG  SER B 118       1.764   6.961  -9.099  1.00 54.90           O  
ATOM    952  N   ALA B 119       2.122   6.367 -11.912  1.00 51.99           N  
ATOM    953  CA  ALA B 119       1.233   6.163 -13.053  1.00 51.99           C  
ATOM    954  C   ALA B 119       1.961   5.461 -14.196  1.00 51.99           C  
ATOM    955  CB  ALA B 119       0.662   7.497 -13.529  1.00 51.99           C  
ATOM    956  O   ALA B 119       1.410   4.558 -14.829  1.00 51.99           O  
ATOM    957  N   VAL B 120       3.209   5.898 -14.364  1.00 51.04           N  
ATOM    958  CA  VAL B 120       4.001   5.334 -15.453  1.00 51.04           C  
ATOM    959  C   VAL B 120       4.267   3.855 -15.186  1.00 51.04           C  
ATOM    960  CB  VAL B 120       5.335   6.091 -15.635  1.00 51.04           C  
ATOM    961  O   VAL B 120       4.114   3.019 -16.080  1.00 51.04           O  
ATOM    962  CG1 VAL B 120       6.240   5.360 -16.624  1.00 51.04           C  
ATOM    963  CG2 VAL B 120       5.076   7.523 -16.101  1.00 51.04           C  
ATOM    964  N   VAL B 121       4.620   3.555 -14.028  1.00 55.54           N  
ATOM    965  CA  VAL B 121       4.932   2.180 -13.652  1.00 55.54           C  
ATOM    966  C   VAL B 121       3.690   1.306 -13.810  1.00 55.54           C  
ATOM    967  CB  VAL B 121       5.463   2.095 -12.203  1.00 55.54           C  
ATOM    968  O   VAL B 121       3.762   0.209 -14.370  1.00 55.54           O  
ATOM    969  CG1 VAL B 121       5.580   0.639 -11.755  1.00 55.54           C  
ATOM    970  CG2 VAL B 121       6.812   2.803 -12.087  1.00 55.54           C  
ATOM    971  N   LEU B 122       2.610   1.807 -13.380  1.00 55.21           N  
ATOM    972  CA  LEU B 122       1.352   1.072 -13.462  1.00 55.21           C  
ATOM    973  C   LEU B 122       0.950   0.842 -14.915  1.00 55.21           C  
ATOM    974  CB  LEU B 122       0.242   1.826 -12.726  1.00 55.21           C  
ATOM    975  O   LEU B 122       0.472  -0.238 -15.268  1.00 55.21           O  
ATOM    976  CG  LEU B 122       0.216   1.680 -11.203  1.00 55.21           C  
ATOM    977  CD1 LEU B 122      -0.812   2.629 -10.597  1.00 55.21           C  
ATOM    978  CD2 LEU B 122      -0.082   0.237 -10.810  1.00 55.21           C  
ATOM    979  N   LEU B 123       1.223   1.920 -15.672  1.00 50.87           N  
ATOM    980  CA  LEU B 123       0.894   1.815 -17.090  1.00 50.87           C  
ATOM    981  C   LEU B 123       1.750   0.751 -17.769  1.00 50.87           C  
ATOM    982  CB  LEU B 123       1.088   3.164 -17.786  1.00 50.87           C  
ATOM    983  O   LEU B 123       1.257  -0.006 -18.608  1.00 50.87           O  
ATOM    984  CG  LEU B 123      -0.171   4.010 -17.988  1.00 50.87           C  
ATOM    985  CD1 LEU B 123       0.169   5.494 -17.903  1.00 50.87           C  
ATOM    986  CD2 LEU B 123      -0.827   3.682 -19.325  1.00 50.87           C  
ATOM    987  N   ILE B 124       3.006   0.719 -17.460  1.00 49.25           N  
ATOM    988  CA  ILE B 124       3.926  -0.256 -18.035  1.00 49.25           C  
ATOM    989  C   ILE B 124       3.496  -1.667 -17.640  1.00 49.25           C  
ATOM    990  CB  ILE B 124       5.381   0.007 -17.586  1.00 49.25           C  
ATOM    991  O   ILE B 124       3.451  -2.567 -18.482  1.00 49.25           O  
ATOM    992  CG1 ILE B 124       5.891   1.328 -18.172  1.00 49.25           C  
ATOM    993  CG2 ILE B 124       6.290  -1.158 -17.990  1.00 49.25           C  
ATOM    994  CD1 ILE B 124       7.228   1.783 -17.603  1.00 49.25           C  
ATOM    995  N   LEU B 125       3.128  -1.799 -16.460  1.00 53.26           N  
ATOM    996  CA  LEU B 125       2.740  -3.113 -15.961  1.00 53.26           C  
ATOM    997  C   LEU B 125       1.436  -3.576 -16.603  1.00 53.26           C  
ATOM    998  CB  LEU B 125       2.589  -3.085 -14.437  1.00 53.26           C  
ATOM    999  O   LEU B 125       1.292  -4.751 -16.949  1.00 53.26           O  
ATOM   1000  CG  LEU B 125       3.884  -2.978 -13.630  1.00 53.26           C  
ATOM   1001  CD1 LEU B 125       3.571  -2.784 -12.150  1.00 53.26           C  
ATOM   1002  CD2 LEU B 125       4.750  -4.216 -13.841  1.00 53.26           C  
ATOM   1003  N   MET B 126       0.548  -2.601 -16.725  1.00 51.61           N  
ATOM   1004  CA  MET B 126      -0.746  -2.898 -17.332  1.00 51.61           C  
ATOM   1005  C   MET B 126      -0.581  -3.317 -18.789  1.00 51.61           C  
ATOM   1006  CB  MET B 126      -1.675  -1.686 -17.238  1.00 51.61           C  
ATOM   1007  O   MET B 126      -1.268  -4.225 -19.260  1.00 51.61           O  
ATOM   1008  CG  MET B 126      -2.371  -1.550 -15.893  1.00 51.61           C  
ATOM   1009  SD  MET B 126      -4.139  -2.036 -15.964  1.00 51.61           S  
ATOM   1010  CE  MET B 126      -4.241  -3.088 -14.489  1.00 51.61           C  
ATOM   1011  N   THR B 127       0.242  -2.533 -19.474  1.00 45.82           N  
ATOM   1012  CA  THR B 127       0.489  -2.861 -20.873  1.00 45.82           C  
ATOM   1013  C   THR B 127       1.083  -4.261 -21.003  1.00 45.82           C  
ATOM   1014  CB  THR B 127       1.433  -1.837 -21.529  1.00 45.82           C  
ATOM   1015  O   THR B 127       0.707  -5.020 -21.899  1.00 45.82           O  
ATOM   1016  CG2 THR B 127       0.665  -0.885 -22.440  1.00 45.82           C  
ATOM   1017  OG1 THR B 127       2.090  -1.078 -20.507  1.00 45.82           O  
ATOM   1018  N   ALA B 128       1.952  -4.578 -20.173  1.00 47.16           N  
ATOM   1019  CA  ALA B 128       2.618  -5.878 -20.210  1.00 47.16           C  
ATOM   1020  C   ALA B 128       1.626  -7.009 -19.954  1.00 47.16           C  
ATOM   1021  CB  ALA B 128       3.750  -5.925 -19.187  1.00 47.16           C  
ATOM   1022  O   ALA B 128       1.688  -8.056 -20.603  1.00 47.16           O  
ATOM   1023  N   ARG B 129       0.606  -6.721 -19.124  1.00 50.80           N  
ATOM   1024  CA  ARG B 129      -0.371  -7.741 -18.756  1.00 50.80           C  
ATOM   1025  C   ARG B 129      -1.416  -7.919 -19.853  1.00 50.80           C  
ATOM   1026  CB  ARG B 129      -1.054  -7.381 -17.435  1.00 50.80           C  
ATOM   1027  O   ARG B 129      -1.888  -9.032 -20.093  1.00 50.80           O  
ATOM   1028  CG  ARG B 129      -1.169  -8.546 -16.464  1.00 50.80           C  
ATOM   1029  CD  ARG B 129      -1.968  -8.169 -15.224  1.00 50.80           C  
ATOM   1030  NE  ARG B 129      -2.078  -9.288 -14.294  1.00 50.80           N  
ATOM   1031  NH1 ARG B 129      -2.712  -7.994 -12.488  1.00 50.80           N  
ATOM   1032  NH2 ARG B 129      -2.498 -10.264 -12.257  1.00 50.80           N  
ATOM   1033  CZ  ARG B 129      -2.429  -9.179 -13.015  1.00 50.80           C  
ATOM   1034  N   THR B 130      -1.897  -6.728 -20.345  1.00 46.56           N  
ATOM   1035  CA  THR B 130      -2.903  -6.756 -21.401  1.00 46.56           C  
ATOM   1036  C   THR B 130      -2.438  -7.622 -22.569  1.00 46.56           C  
ATOM   1037  CB  THR B 130      -3.223  -5.337 -21.906  1.00 46.56           C  
ATOM   1038  O   THR B 130      -3.245  -8.308 -23.199  1.00 46.56           O  
ATOM   1039  CG2 THR B 130      -4.729  -5.101 -21.968  1.00 46.56           C  
ATOM   1040  OG1 THR B 130      -2.636  -4.377 -21.019  1.00 46.56           O  
ATOM   1041  N   VAL B 131      -1.229  -7.530 -22.779  1.00 44.10           N  
ATOM   1042  CA  VAL B 131      -0.719  -8.235 -23.951  1.00 44.10           C  
ATOM   1043  C   VAL B 131      -0.803  -9.743 -23.724  1.00 44.10           C  
ATOM   1044  CB  VAL B 131       0.735  -7.825 -24.272  1.00 44.10           C  
ATOM   1045  O   VAL B 131      -1.157 -10.495 -24.635  1.00 44.10           O  
ATOM   1046  CG1 VAL B 131       1.302  -8.685 -25.401  1.00 44.10           C  
ATOM   1047  CG2 VAL B 131       0.802  -6.344 -24.639  1.00 44.10           C  
ATOM   1048  N   TYR B 132      -0.806 -10.170 -22.483  1.00 44.29           N  
ATOM   1049  CA  TYR B 132      -0.660 -11.602 -22.252  1.00 44.29           C  
ATOM   1050  C   TYR B 132      -1.944 -12.197 -21.686  1.00 44.29           C  
ATOM   1051  CB  TYR B 132       0.507 -11.877 -21.298  1.00 44.29           C  
ATOM   1052  O   TYR B 132      -2.125 -13.417 -21.690  1.00 44.29           O  
ATOM   1053  CG  TYR B 132       1.864 -11.741 -21.944  1.00 44.29           C  
ATOM   1054  CD1 TYR B 132       2.407 -12.780 -22.696  1.00 44.29           C  
ATOM   1055  CD2 TYR B 132       2.607 -10.573 -21.803  1.00 44.29           C  
ATOM   1056  CE1 TYR B 132       3.658 -12.660 -23.292  1.00 44.29           C  
ATOM   1057  CE2 TYR B 132       3.859 -10.442 -22.395  1.00 44.29           C  
ATOM   1058  OH  TYR B 132       5.614 -11.364 -23.724  1.00 44.29           O  
ATOM   1059  CZ  TYR B 132       4.375 -11.489 -23.136  1.00 44.29           C  
ATOM   1060  N   ASP B 133      -2.804 -11.269 -21.187  1.00 48.25           N  
ATOM   1061  CA  ASP B 133      -3.899 -11.804 -20.382  1.00 48.25           C  
ATOM   1062  C   ASP B 133      -5.163 -11.979 -21.220  1.00 48.25           C  
ATOM   1063  CB  ASP B 133      -4.182 -10.890 -19.187  1.00 48.25           C  
ATOM   1064  O   ASP B 133      -5.217 -11.538 -22.371  1.00 48.25           O  
ATOM   1065  CG  ASP B 133      -3.408 -11.286 -17.942  1.00 48.25           C  
ATOM   1066  OD1 ASP B 133      -3.020 -12.467 -17.814  1.00 48.25           O  
ATOM   1067  OD2 ASP B 133      -3.187 -10.409 -17.079  1.00 48.25           O  
ATOM   1068  N   ASP B 134      -6.045 -12.796 -20.722  1.00 50.67           N  
ATOM   1069  CA  ASP B 134      -7.370 -13.126 -21.237  1.00 50.67           C  
ATOM   1070  C   ASP B 134      -8.231 -11.873 -21.383  1.00 50.67           C  
ATOM   1071  CB  ASP B 134      -8.064 -14.138 -20.324  1.00 50.67           C  
ATOM   1072  O   ASP B 134      -7.927 -10.833 -20.795  1.00 50.67           O  
ATOM   1073  CG  ASP B 134      -7.551 -15.555 -20.510  1.00 50.67           C  
ATOM   1074  OD1 ASP B 134      -7.267 -15.955 -21.660  1.00 50.67           O  
ATOM   1075  OD2 ASP B 134      -7.433 -16.280 -19.499  1.00 50.67           O  
ATOM   1076  N   GLY B 135      -9.138 -11.822 -22.462  1.00 50.42           N  
ATOM   1077  CA  GLY B 135     -10.079 -10.740 -22.701  1.00 50.42           C  
ATOM   1078  C   GLY B 135     -10.779 -10.268 -21.441  1.00 50.42           C  
ATOM   1079  O   GLY B 135     -10.965  -9.066 -21.240  1.00 50.42           O  
ATOM   1080  N   ALA B 136     -11.096 -11.162 -20.488  1.00 52.23           N  
ATOM   1081  CA  ALA B 136     -11.800 -10.836 -19.251  1.00 52.23           C  
ATOM   1082  C   ALA B 136     -10.937  -9.966 -18.341  1.00 52.23           C  
ATOM   1083  CB  ALA B 136     -12.217 -12.112 -18.523  1.00 52.23           C  
ATOM   1084  O   ALA B 136     -11.427  -9.005 -17.743  1.00 52.23           O  
ATOM   1085  N   ARG B 137      -9.691 -10.254 -18.303  1.00 59.97           N  
ATOM   1086  CA  ARG B 137      -8.756  -9.517 -17.459  1.00 59.97           C  
ATOM   1087  C   ARG B 137      -8.532  -8.106 -17.993  1.00 59.97           C  
ATOM   1088  CB  ARG B 137      -7.421 -10.258 -17.361  1.00 59.97           C  
ATOM   1089  O   ARG B 137      -8.357  -7.164 -17.218  1.00 59.97           O  
ATOM   1090  CG  ARG B 137      -6.631  -9.940 -16.101  1.00 59.97           C  
ATOM   1091  CD  ARG B 137      -5.547 -10.975 -15.838  1.00 59.97           C  
ATOM   1092  NE  ARG B 137      -4.675 -10.576 -14.737  1.00 59.97           N  
ATOM   1093  NH1 ARG B 137      -3.705 -12.656 -14.477  1.00 59.97           N  
ATOM   1094  NH2 ARG B 137      -3.074 -10.915 -13.126  1.00 59.97           N  
ATOM   1095  CZ  ARG B 137      -3.820 -11.383 -14.116  1.00 59.97           C  
ATOM   1096  N   ARG B 138      -8.643  -8.054 -19.279  1.00 65.10           N  
ATOM   1097  CA  ARG B 138      -8.501  -6.747 -19.912  1.00 65.10           C  
ATOM   1098  C   ARG B 138      -9.674  -5.839 -19.562  1.00 65.10           C  
ATOM   1099  CB  ARG B 138      -8.387  -6.895 -21.431  1.00 65.10           C  
ATOM   1100  O   ARG B 138      -9.484  -4.658 -19.262  1.00 65.10           O  
ATOM   1101  CG  ARG B 138      -7.037  -7.412 -21.900  1.00 65.10           C  
ATOM   1102  CD  ARG B 138      -6.992  -7.579 -23.413  1.00 65.10           C  
ATOM   1103  NE  ARG B 138      -6.918  -6.290 -24.095  1.00 65.10           N  
ATOM   1104  NH1 ARG B 138      -7.094  -7.173 -26.223  1.00 65.10           N  
ATOM   1105  NH2 ARG B 138      -6.892  -4.908 -25.929  1.00 65.10           N  
ATOM   1106  CZ  ARG B 138      -6.968  -6.127 -25.414  1.00 65.10           C  
ATOM   1107  N   VAL B 139     -10.781  -6.446 -19.593  1.00 63.41           N  
ATOM   1108  CA  VAL B 139     -11.988  -5.686 -19.288  1.00 63.41           C  
ATOM   1109  C   VAL B 139     -11.970  -5.252 -17.824  1.00 63.41           C  
ATOM   1110  CB  VAL B 139     -13.265  -6.504 -19.586  1.00 63.41           C  
ATOM   1111  O   VAL B 139     -12.317  -4.113 -17.503  1.00 63.41           O  
ATOM   1112  CG1 VAL B 139     -14.508  -5.757 -19.109  1.00 63.41           C  
ATOM   1113  CG2 VAL B 139     -13.363  -6.813 -21.079  1.00 63.41           C  
ATOM   1114  N   TRP B 140     -11.476  -6.114 -16.971  1.00 67.31           N  
ATOM   1115  CA  TRP B 140     -11.390  -5.831 -15.542  1.00 67.31           C  
ATOM   1116  C   TRP B 140     -10.423  -4.683 -15.272  1.00 67.31           C  
ATOM   1117  CB  TRP B 140     -10.950  -7.079 -14.772  1.00 67.31           C  
ATOM   1118  O   TRP B 140     -10.742  -3.758 -14.521  1.00 67.31           O  
ATOM   1119  CG  TRP B 140     -10.918  -6.896 -13.284  1.00 67.31           C  
ATOM   1120  CD1 TRP B 140      -9.861  -6.470 -12.528  1.00 67.31           C  
ATOM   1121  CD2 TRP B 140     -11.992  -7.139 -12.370  1.00 67.31           C  
ATOM   1122  CE2 TRP B 140     -11.515  -6.839 -11.075  1.00 67.31           C  
ATOM   1123  CE3 TRP B 140     -13.313  -7.582 -12.521  1.00 67.31           C  
ATOM   1124  NE1 TRP B 140     -10.214  -6.433 -11.199  1.00 67.31           N  
ATOM   1125  CH2 TRP B 140     -13.603  -7.401 -10.113  1.00 67.31           C  
ATOM   1126  CZ2 TRP B 140     -12.315  -6.967  -9.937  1.00 67.31           C  
ATOM   1127  CZ3 TRP B 140     -14.107  -7.708 -11.387  1.00 67.31           C  
ATOM   1128  N   THR B 141      -9.313  -4.725 -15.911  1.00 70.02           N  
ATOM   1129  CA  THR B 141      -8.307  -3.682 -15.742  1.00 70.02           C  
ATOM   1130  C   THR B 141      -8.820  -2.345 -16.267  1.00 70.02           C  
ATOM   1131  CB  THR B 141      -6.995  -4.050 -16.460  1.00 70.02           C  
ATOM   1132  O   THR B 141      -8.629  -1.307 -15.631  1.00 70.02           O  
ATOM   1133  CG2 THR B 141      -5.893  -3.046 -16.139  1.00 70.02           C  
ATOM   1134  OG1 THR B 141      -6.576  -5.354 -16.039  1.00 70.02           O  
ATOM   1135  N   LEU B 142      -9.546  -2.413 -17.370  1.00 65.64           N  
ATOM   1136  CA  LEU B 142     -10.101  -1.201 -17.962  1.00 65.64           C  
ATOM   1137  C   LEU B 142     -11.143  -0.574 -17.041  1.00 65.64           C  
ATOM   1138  CB  LEU B 142     -10.726  -1.507 -19.326  1.00 65.64           C  
ATOM   1139  O   LEU B 142     -11.153   0.643 -16.845  1.00 65.64           O  
ATOM   1140  CG  LEU B 142     -11.177  -0.301 -20.151  1.00 65.64           C  
ATOM   1141  CD1 LEU B 142     -10.032   0.200 -21.026  1.00 65.64           C  
ATOM   1142  CD2 LEU B 142     -12.390  -0.659 -21.003  1.00 65.64           C  
ATOM   1143  N   MET B 143     -11.953  -1.355 -16.458  1.00 71.66           N  
ATOM   1144  CA  MET B 143     -12.988  -0.876 -15.546  1.00 71.66           C  
ATOM   1145  C   MET B 143     -12.369  -0.224 -14.314  1.00 71.66           C  
ATOM   1146  CB  MET B 143     -13.907  -2.024 -15.124  1.00 71.66           C  
ATOM   1147  O   MET B 143     -12.862   0.797 -13.833  1.00 71.66           O  
ATOM   1148  CG  MET B 143     -14.994  -2.344 -16.137  1.00 71.66           C  
ATOM   1149  SD  MET B 143     -16.666  -1.873 -15.545  1.00 71.66           S  
ATOM   1150  CE  MET B 143     -16.699  -0.126 -16.034  1.00 71.66           C  
ATOM   1151  N   ASN B 144     -11.277  -0.756 -13.817  1.00 73.25           N  
ATOM   1152  CA  ASN B 144     -10.596  -0.203 -12.651  1.00 73.25           C  
ATOM   1153  C   ASN B 144      -9.932   1.133 -12.972  1.00 73.25           C  
ATOM   1154  CB  ASN B 144      -9.562  -1.194 -12.112  1.00 73.25           C  
ATOM   1155  O   ASN B 144      -9.883   2.026 -12.124  1.00 73.25           O  
ATOM   1156  CG  ASN B 144     -10.182  -2.268 -11.240  1.00 73.25           C  
ATOM   1157  ND2 ASN B 144      -9.446  -3.350 -11.019  1.00 73.25           N  
ATOM   1158  OD1 ASN B 144     -11.314  -2.126 -10.769  1.00 73.25           O  
ATOM   1159  N   VAL B 145      -9.463   1.215 -14.225  1.00 68.53           N  
ATOM   1160  CA  VAL B 145      -8.870   2.476 -14.659  1.00 68.53           C  
ATOM   1161  C   VAL B 145      -9.948   3.555 -14.735  1.00 68.53           C  
ATOM   1162  CB  VAL B 145      -8.164   2.331 -16.026  1.00 68.53           C  
ATOM   1163  O   VAL B 145      -9.746   4.677 -14.266  1.00 68.53           O  
ATOM   1164  CG1 VAL B 145      -7.741   3.696 -16.563  1.00 68.53           C  
ATOM   1165  CG2 VAL B 145      -6.957   1.402 -15.907  1.00 68.53           C  
ATOM   1166  N   LEU B 146     -11.089   3.198 -15.268  1.00 65.35           N  
ATOM   1167  CA  LEU B 146     -12.201   4.134 -15.388  1.00 65.35           C  
ATOM   1168  C   LEU B 146     -12.703   4.562 -14.013  1.00 65.35           C  
ATOM   1169  CB  LEU B 146     -13.345   3.508 -16.190  1.00 65.35           C  
ATOM   1170  O   LEU B 146     -13.000   5.738 -13.794  1.00 65.35           O  
ATOM   1171  CG  LEU B 146     -13.163   3.461 -17.708  1.00 65.35           C  
ATOM   1172  CD1 LEU B 146     -14.102   2.428 -18.323  1.00 65.35           C  
ATOM   1173  CD2 LEU B 146     -13.401   4.838 -18.318  1.00 65.35           C  
ATOM   1174  N   THR B 147     -12.764   3.578 -13.144  1.00 70.42           N  
ATOM   1175  CA  THR B 147     -13.203   3.862 -11.782  1.00 70.42           C  
ATOM   1176  C   THR B 147     -12.230   4.807 -11.085  1.00 70.42           C  
ATOM   1177  CB  THR B 147     -13.344   2.567 -10.960  1.00 70.42           C  
ATOM   1178  O   THR B 147     -12.647   5.710 -10.356  1.00 70.42           O  
ATOM   1179  CG2 THR B 147     -13.892   2.858  -9.566  1.00 70.42           C  
ATOM   1180  OG1 THR B 147     -14.238   1.674 -11.635  1.00 70.42           O  
ATOM   1181  N   LEU B 148     -10.921   4.592 -11.344  1.00 67.63           N  
ATOM   1182  CA  LEU B 148      -9.905   5.456 -10.753  1.00 67.63           C  
ATOM   1183  C   LEU B 148     -10.048   6.888 -11.260  1.00 67.63           C  
ATOM   1184  CB  LEU B 148      -8.503   4.928 -11.069  1.00 67.63           C  
ATOM   1185  O   LEU B 148     -10.015   7.836 -10.473  1.00 67.63           O  
ATOM   1186  CG  LEU B 148      -7.333   5.727 -10.493  1.00 67.63           C  
ATOM   1187  CD1 LEU B 148      -7.316   5.620  -8.972  1.00 67.63           C  
ATOM   1188  CD2 LEU B 148      -6.013   5.242 -11.083  1.00 67.63           C  
ATOM   1189  N   VAL B 149     -10.258   6.993 -12.516  1.00 58.89           N  
ATOM   1190  CA  VAL B 149     -10.399   8.311 -13.127  1.00 58.89           C  
ATOM   1191  C   VAL B 149     -11.630   9.014 -12.561  1.00 58.89           C  
ATOM   1192  CB  VAL B 149     -10.500   8.215 -14.666  1.00 58.89           C  
ATOM   1193  O   VAL B 149     -11.579  10.203 -12.235  1.00 58.89           O  
ATOM   1194  CG1 VAL B 149     -10.826   9.579 -15.271  1.00 58.89           C  
ATOM   1195  CG2 VAL B 149      -9.201   7.664 -15.252  1.00 58.89           C  
ATOM   1196  N   TYR B 150     -12.650   8.251 -12.403  1.00 57.05           N  
ATOM   1197  CA  TYR B 150     -13.889   8.793 -11.855  1.00 57.05           C  
ATOM   1198  C   TYR B 150     -13.690   9.262 -10.418  1.00 57.05           C  
ATOM   1199  CB  TYR B 150     -15.005   7.746 -11.912  1.00 57.05           C  
ATOM   1200  O   TYR B 150     -14.133  10.352 -10.048  1.00 57.05           O  
ATOM   1201  CG  TYR B 150     -16.307   8.212 -11.306  1.00 57.05           C  
ATOM   1202  CD1 TYR B 150     -16.666   7.844 -10.011  1.00 57.05           C  
ATOM   1203  CD2 TYR B 150     -17.180   9.021 -12.026  1.00 57.05           C  
ATOM   1204  CE1 TYR B 150     -17.865   8.270  -9.449  1.00 57.05           C  
ATOM   1205  CE2 TYR B 150     -18.381   9.452 -11.474  1.00 57.05           C  
ATOM   1206  OH  TYR B 150     -19.903   9.497  -9.636  1.00 57.05           O  
ATOM   1207  CZ  TYR B 150     -18.715   9.073 -10.187  1.00 57.05           C  
ATOM   1208  N   LYS B 151     -12.983   8.552  -9.660  1.00 61.90           N  
ATOM   1209  CA  LYS B 151     -12.820   8.841  -8.238  1.00 61.90           C  
ATOM   1210  C   LYS B 151     -11.803   9.957  -8.017  1.00 61.90           C  
ATOM   1211  CB  LYS B 151     -12.392   7.584  -7.480  1.00 61.90           C  
ATOM   1212  O   LYS B 151     -11.898  10.707  -7.043  1.00 61.90           O  
ATOM   1213  CG  LYS B 151     -13.514   6.579  -7.263  1.00 61.90           C  
ATOM   1214  CD  LYS B 151     -13.113   5.500  -6.266  1.00 61.90           C  
ATOM   1215  CE  LYS B 151     -14.240   4.503  -6.036  1.00 61.90           C  
ATOM   1216  NZ  LYS B 151     -13.864   3.462  -5.033  1.00 61.90           N  
ATOM   1217  N   VAL B 152     -10.879  10.069  -8.963  1.00 55.53           N  
ATOM   1218  CA  VAL B 152      -9.914  11.160  -8.883  1.00 55.53           C  
ATOM   1219  C   VAL B 152     -10.632  12.499  -9.041  1.00 55.53           C  
ATOM   1220  CB  VAL B 152      -8.807  11.019  -9.952  1.00 55.53           C  
ATOM   1221  O   VAL B 152     -10.278  13.482  -8.386  1.00 55.53           O  
ATOM   1222  CG1 VAL B 152      -7.975  12.297 -10.039  1.00 55.53           C  
ATOM   1223  CG2 VAL B 152      -7.916   9.818  -9.641  1.00 55.53           C  
ATOM   1224  N   TYR B 153     -11.707  12.438  -9.824  1.00 49.42           N  
ATOM   1225  CA  TYR B 153     -12.404  13.690 -10.095  1.00 49.42           C  
ATOM   1226  C   TYR B 153     -13.498  13.940  -9.064  1.00 49.42           C  
ATOM   1227  CB  TYR B 153     -13.007  13.676 -11.503  1.00 49.42           C  
ATOM   1228  O   TYR B 153     -13.708  15.077  -8.635  1.00 49.42           O  
ATOM   1229  CG  TYR B 153     -12.012  13.995 -12.592  1.00 49.42           C  
ATOM   1230  CD1 TYR B 153     -11.687  15.314 -12.901  1.00 49.42           C  
ATOM   1231  CD2 TYR B 153     -11.396  12.979 -13.315  1.00 49.42           C  
ATOM   1232  CE1 TYR B 153     -10.773  15.613 -13.906  1.00 49.42           C  
ATOM   1233  CE2 TYR B 153     -10.480  13.267 -14.322  1.00 49.42           C  
ATOM   1234  OH  TYR B 153      -9.269  14.875 -15.605  1.00 49.42           O  
ATOM   1235  CZ  TYR B 153     -10.175  14.584 -14.609  1.00 49.42           C  
ATOM   1236  N   TYR B 154     -14.131  12.859  -8.609  1.00 46.74           N  
ATOM   1237  CA  TYR B 154     -15.321  13.046  -7.787  1.00 46.74           C  
ATOM   1238  C   TYR B 154     -15.128  12.436  -6.403  1.00 46.74           C  
ATOM   1239  CB  TYR B 154     -16.546  12.426  -8.465  1.00 46.74           C  
ATOM   1240  O   TYR B 154     -15.942  12.656  -5.503  1.00 46.74           O  
ATOM   1241  CG  TYR B 154     -17.010  13.180  -9.687  1.00 46.74           C  
ATOM   1242  CD1 TYR B 154     -17.791  14.328  -9.566  1.00 46.74           C  
ATOM   1243  CD2 TYR B 154     -16.671  12.747 -10.964  1.00 46.74           C  
ATOM   1244  CE1 TYR B 154     -18.223  15.026 -10.689  1.00 46.74           C  
ATOM   1245  CE2 TYR B 154     -17.098  13.437 -12.094  1.00 46.74           C  
ATOM   1246  OH  TYR B 154     -18.296  15.260 -13.062  1.00 46.74           O  
ATOM   1247  CZ  TYR B 154     -17.871  14.573 -11.947  1.00 46.74           C  
ATOM   1248  N   GLY B 155     -14.050  11.794  -6.267  1.00 43.09           N  
ATOM   1249  CA  GLY B 155     -13.979  10.968  -5.072  1.00 43.09           C  
ATOM   1250  C   GLY B 155     -13.184  11.609  -3.951  1.00 43.09           C  
ATOM   1251  O   GLY B 155     -12.536  12.638  -4.151  1.00 43.09           O  
ATOM   1252  N   ASN B 156     -13.363  11.058  -2.760  1.00 54.26           N  
ATOM   1253  CA  ASN B 156     -12.592  11.403  -1.571  1.00 54.26           C  
ATOM   1254  C   ASN B 156     -11.216  10.743  -1.584  1.00 54.26           C  
ATOM   1255  CB  ASN B 156     -13.356  11.014  -0.304  1.00 54.26           C  
ATOM   1256  O   ASN B 156     -10.951   9.867  -2.410  1.00 54.26           O  
ATOM   1257  CG  ASN B 156     -14.609  11.842  -0.099  1.00 54.26           C  
ATOM   1258  ND2 ASN B 156     -15.595  11.269   0.580  1.00 54.26           N  
ATOM   1259  OD1 ASN B 156     -14.690  12.988  -0.550  1.00 54.26           O  
ATOM   1260  N   ALA B 157     -10.299  11.258  -0.809  1.00 56.92           N  
ATOM   1261  CA  ALA B 157      -8.932  10.747  -0.735  1.00 56.92           C  
ATOM   1262  C   ALA B 157      -8.922   9.246  -0.459  1.00 56.92           C  
ATOM   1263  CB  ALA B 157      -8.145  11.489   0.342  1.00 56.92           C  
ATOM   1264  O   ALA B 157      -8.108   8.511  -1.022  1.00 56.92           O  
ATOM   1265  N   LEU B 158      -9.870   8.773   0.335  1.00 66.55           N  
ATOM   1266  CA  LEU B 158      -9.958   7.359   0.684  1.00 66.55           C  
ATOM   1267  C   LEU B 158     -10.328   6.520  -0.535  1.00 66.55           C  
ATOM   1268  CB  LEU B 158     -10.988   7.145   1.797  1.00 66.55           C  
ATOM   1269  O   LEU B 158      -9.694   5.498  -0.806  1.00 66.55           O  
ATOM   1270  CG  LEU B 158     -11.194   5.702   2.261  1.00 66.55           C  
ATOM   1271  CD1 LEU B 158      -9.928   5.173   2.926  1.00 66.55           C  
ATOM   1272  CD2 LEU B 158     -12.383   5.612   3.212  1.00 66.55           C  
ATOM   1273  N   ASP B 159     -11.278   7.054  -1.265  1.00 66.82           N  
ATOM   1274  CA  ASP B 159     -11.751   6.333  -2.443  1.00 66.82           C  
ATOM   1275  C   ASP B 159     -10.675   6.284  -3.525  1.00 66.82           C  
ATOM   1276  CB  ASP B 159     -13.023   6.980  -2.994  1.00 66.82           C  
ATOM   1277  O   ASP B 159     -10.568   5.297  -4.257  1.00 66.82           O  
ATOM   1278  CG  ASP B 159     -14.222   6.806  -2.078  1.00 66.82           C  
ATOM   1279  OD1 ASP B 159     -14.312   5.771  -1.383  1.00 66.82           O  
ATOM   1280  OD2 ASP B 159     -15.085   7.710  -2.054  1.00 66.82           O  
ATOM   1281  N   GLN B 160      -9.929   7.328  -3.541  1.00 69.72           N  
ATOM   1282  CA  GLN B 160      -8.838   7.378  -4.509  1.00 69.72           C  
ATOM   1283  C   GLN B 160      -7.764   6.345  -4.181  1.00 69.72           C  
ATOM   1284  CB  GLN B 160      -8.223   8.778  -4.552  1.00 69.72           C  
ATOM   1285  O   GLN B 160      -7.267   5.655  -5.074  1.00 69.72           O  
ATOM   1286  CG  GLN B 160      -7.190   8.962  -5.656  1.00 69.72           C  
ATOM   1287  CD  GLN B 160      -6.638  10.374  -5.714  1.00 69.72           C  
ATOM   1288  NE2 GLN B 160      -5.598  10.571  -6.517  1.00 69.72           N  
ATOM   1289  OE1 GLN B 160      -7.142  11.280  -5.043  1.00 69.72           O  
ATOM   1290  N   ALA B 161      -7.480   6.281  -2.938  1.00 74.12           N  
ATOM   1291  CA  ALA B 161      -6.453   5.340  -2.500  1.00 74.12           C  
ATOM   1292  C   ALA B 161      -6.891   3.899  -2.741  1.00 74.12           C  
ATOM   1293  CB  ALA B 161      -6.130   5.555  -1.023  1.00 74.12           C  
ATOM   1294  O   ALA B 161      -6.104   3.075  -3.214  1.00 74.12           O  
ATOM   1295  N   ILE B 162      -8.163   3.617  -2.470  1.00 79.70           N  
ATOM   1296  CA  ILE B 162      -8.699   2.272  -2.643  1.00 79.70           C  
ATOM   1297  C   ILE B 162      -8.754   1.925  -4.129  1.00 79.70           C  
ATOM   1298  CB  ILE B 162     -10.102   2.137  -2.009  1.00 79.70           C  
ATOM   1299  O   ILE B 162      -8.517   0.778  -4.515  1.00 79.70           O  
ATOM   1300  CG1 ILE B 162     -10.015   2.278  -0.485  1.00 79.70           C  
ATOM   1301  CG2 ILE B 162     -10.745   0.802  -2.400  1.00 79.70           C  
ATOM   1302  CD1 ILE B 162     -11.369   2.315   0.211  1.00 79.70           C  
ATOM   1303  N   SER B 163      -9.115   2.937  -4.928  1.00 77.98           N  
ATOM   1304  CA  SER B 163      -9.128   2.726  -6.372  1.00 77.98           C  
ATOM   1305  C   SER B 163      -7.731   2.410  -6.897  1.00 77.98           C  
ATOM   1306  CB  SER B 163      -9.684   3.957  -7.089  1.00 77.98           C  
ATOM   1307  O   SER B 163      -7.577   1.617  -7.828  1.00 77.98           O  
ATOM   1308  OG  SER B 163      -8.808   5.062  -6.944  1.00 77.98           O  
ATOM   1309  N   MET B 164      -6.735   3.053  -6.347  1.00 76.86           N  
ATOM   1310  CA  MET B 164      -5.353   2.754  -6.709  1.00 76.86           C  
ATOM   1311  C   MET B 164      -4.986   1.324  -6.324  1.00 76.86           C  
ATOM   1312  CB  MET B 164      -4.395   3.739  -6.035  1.00 76.86           C  
ATOM   1313  O   MET B 164      -4.311   0.626  -7.082  1.00 76.86           O  
ATOM   1314  CG  MET B 164      -4.237   5.051  -6.786  1.00 76.86           C  
ATOM   1315  SD  MET B 164      -3.633   4.810  -8.502  1.00 76.86           S  
ATOM   1316  CE  MET B 164      -2.356   6.097  -8.575  1.00 76.86           C  
ATOM   1317  N   TRP B 165      -5.351   0.923  -5.132  1.00 84.31           N  
ATOM   1318  CA  TRP B 165      -5.169  -0.455  -4.688  1.00 84.31           C  
ATOM   1319  C   TRP B 165      -5.768  -1.433  -5.693  1.00 84.31           C  
ATOM   1320  CB  TRP B 165      -5.805  -0.665  -3.311  1.00 84.31           C  
ATOM   1321  O   TRP B 165      -5.128  -2.421  -6.064  1.00 84.31           O  
ATOM   1322  CG  TRP B 165      -5.924  -2.105  -2.909  1.00 84.31           C  
ATOM   1323  CD1 TRP B 165      -4.948  -2.890  -2.361  1.00 84.31           C  
ATOM   1324  CD2 TRP B 165      -7.085  -2.932  -3.029  1.00 84.31           C  
ATOM   1325  CE2 TRP B 165      -6.742  -4.209  -2.532  1.00 84.31           C  
ATOM   1326  CE3 TRP B 165      -8.384  -2.717  -3.507  1.00 84.31           C  
ATOM   1327  NE1 TRP B 165      -5.434  -4.157  -2.131  1.00 84.31           N  
ATOM   1328  CH2 TRP B 165      -8.917  -5.030  -2.975  1.00 84.31           C  
ATOM   1329  CZ2 TRP B 165      -7.652  -5.267  -2.501  1.00 84.31           C  
ATOM   1330  CZ3 TRP B 165      -9.289  -3.771  -3.475  1.00 84.31           C  
ATOM   1331  N   ALA B 166      -6.996  -1.122  -6.160  1.00 82.03           N  
ATOM   1332  CA  ALA B 166      -7.698  -1.992  -7.101  1.00 82.03           C  
ATOM   1333  C   ALA B 166      -6.928  -2.117  -8.412  1.00 82.03           C  
ATOM   1334  CB  ALA B 166      -9.107  -1.465  -7.363  1.00 82.03           C  
ATOM   1335  O   ALA B 166      -6.883  -3.193  -9.013  1.00 82.03           O  
ATOM   1336  N   LEU B 167      -6.375  -1.043  -8.804  1.00 76.36           N  
ATOM   1337  CA  LEU B 167      -5.608  -1.043 -10.045  1.00 76.36           C  
ATOM   1338  C   LEU B 167      -4.343  -1.882  -9.902  1.00 76.36           C  
ATOM   1339  CB  LEU B 167      -5.242   0.388 -10.448  1.00 76.36           C  
ATOM   1340  O   LEU B 167      -3.994  -2.646 -10.806  1.00 76.36           O  
ATOM   1341  CG  LEU B 167      -4.872   0.605 -11.916  1.00 76.36           C  
ATOM   1342  CD1 LEU B 167      -5.335   1.982 -12.382  1.00 76.36           C  
ATOM   1343  CD2 LEU B 167      -3.370   0.444 -12.119  1.00 76.36           C  
ATOM   1344  N   ILE B 168      -3.672  -1.762  -8.828  1.00 75.42           N  
ATOM   1345  CA  ILE B 168      -2.437  -2.494  -8.573  1.00 75.42           C  
ATOM   1346  C   ILE B 168      -2.716  -3.996  -8.574  1.00 75.42           C  
ATOM   1347  CB  ILE B 168      -1.795  -2.070  -7.233  1.00 75.42           C  
ATOM   1348  O   ILE B 168      -1.964  -4.773  -9.166  1.00 75.42           O  
ATOM   1349  CG1 ILE B 168      -1.299  -0.621  -7.314  1.00 75.42           C  
ATOM   1350  CG2 ILE B 168      -0.654  -3.019  -6.856  1.00 75.42           C  
ATOM   1351  CD1 ILE B 168      -0.821  -0.056  -5.983  1.00 75.42           C  
ATOM   1352  N   ILE B 169      -3.816  -4.417  -7.960  1.00 74.05           N  
ATOM   1353  CA  ILE B 169      -4.174  -5.827  -7.853  1.00 74.05           C  
ATOM   1354  C   ILE B 169      -4.553  -6.369  -9.229  1.00 74.05           C  
ATOM   1355  CB  ILE B 169      -5.333  -6.041  -6.854  1.00 74.05           C  
ATOM   1356  O   ILE B 169      -4.265  -7.525  -9.549  1.00 74.05           O  
ATOM   1357  CG1 ILE B 169      -4.856  -5.788  -5.420  1.00 74.05           C  
ATOM   1358  CG2 ILE B 169      -5.915  -7.450  -6.997  1.00 74.05           C  
ATOM   1359  CD1 ILE B 169      -3.845  -6.807  -4.914  1.00 74.05           C  
ATOM   1360  N   SER B 170      -5.201  -5.538 -10.012  1.00 70.09           N  
ATOM   1361  CA  SER B 170      -5.648  -5.981 -11.328  1.00 70.09           C  
ATOM   1362  C   SER B 170      -4.465  -6.314 -12.231  1.00 70.09           C  
ATOM   1363  CB  SER B 170      -6.517  -4.909 -11.988  1.00 70.09           C  
ATOM   1364  O   SER B 170      -4.560  -7.194 -13.089  1.00 70.09           O  
ATOM   1365  OG  SER B 170      -5.755  -3.748 -12.271  1.00 70.09           O  
ATOM   1366  N   VAL B 171      -3.357  -5.638 -11.951  1.00 65.21           N  
ATOM   1367  CA  VAL B 171      -2.200  -5.812 -12.823  1.00 65.21           C  
ATOM   1368  C   VAL B 171      -1.320  -6.942 -12.295  1.00 65.21           C  
ATOM   1369  CB  VAL B 171      -1.378  -4.509 -12.943  1.00 65.21           C  
ATOM   1370  O   VAL B 171      -0.641  -7.622 -13.069  1.00 65.21           O  
ATOM   1371  CG1 VAL B 171      -0.132  -4.732 -13.798  1.00 65.21           C  
ATOM   1372  CG2 VAL B 171      -2.237  -3.389 -13.528  1.00 65.21           C  
ATOM   1373  N   THR B 172      -1.408  -7.203 -11.048  1.00 56.59           N  
ATOM   1374  CA  THR B 172      -0.425  -8.089 -10.435  1.00 56.59           C  
ATOM   1375  C   THR B 172      -0.979  -9.505 -10.307  1.00 56.59           C  
ATOM   1376  CB  THR B 172       0.003  -7.575  -9.048  1.00 56.59           C  
ATOM   1377  O   THR B 172      -0.226 -10.480 -10.360  1.00 56.59           O  
ATOM   1378  CG2 THR B 172       1.241  -8.311  -8.546  1.00 56.59           C  
ATOM   1379  OG1 THR B 172       0.294  -6.175  -9.133  1.00 56.59           O  
ATOM   1380  N   SER B 173      -2.376  -9.630 -10.160  1.00 55.72           N  
ATOM   1381  CA  SER B 173      -2.801 -10.974  -9.783  1.00 55.72           C  
ATOM   1382  C   SER B 173      -4.007 -11.422 -10.602  1.00 55.72           C  
ATOM   1383  CB  SER B 173      -3.137 -11.031  -8.293  1.00 55.72           C  
ATOM   1384  O   SER B 173      -4.779 -10.591 -11.086  1.00 55.72           O  
ATOM   1385  OG  SER B 173      -3.927 -12.171  -7.999  1.00 55.72           O  
ATOM   1386  N   ASN B 174      -4.031 -12.735 -10.723  1.00 57.49           N  
ATOM   1387  CA  ASN B 174      -5.183 -13.370 -11.354  1.00 57.49           C  
ATOM   1388  C   ASN B 174      -6.313 -13.602 -10.355  1.00 57.49           C  
ATOM   1389  CB  ASN B 174      -4.775 -14.691 -12.010  1.00 57.49           C  
ATOM   1390  O   ASN B 174      -7.428 -13.955 -10.743  1.00 57.49           O  
ATOM   1391  CG  ASN B 174      -3.857 -14.494 -13.200  1.00 57.49           C  
ATOM   1392  ND2 ASN B 174      -2.929 -15.423 -13.394  1.00 57.49           N  
ATOM   1393  OD1 ASN B 174      -3.981 -13.513 -13.938  1.00 57.49           O  
ATOM   1394  N   TYR B 175      -6.016 -13.344  -9.083  1.00 60.43           N  
ATOM   1395  CA  TYR B 175      -6.976 -13.606  -8.016  1.00 60.43           C  
ATOM   1396  C   TYR B 175      -7.661 -12.320  -7.570  1.00 60.43           C  
ATOM   1397  CB  TYR B 175      -6.284 -14.271  -6.822  1.00 60.43           C  
ATOM   1398  O   TYR B 175      -7.891 -12.114  -6.376  1.00 60.43           O  
ATOM   1399  CG  TYR B 175      -5.640 -15.595  -7.153  1.00 60.43           C  
ATOM   1400  CD1 TYR B 175      -6.390 -16.768  -7.187  1.00 60.43           C  
ATOM   1401  CD2 TYR B 175      -4.280 -15.676  -7.431  1.00 60.43           C  
ATOM   1402  CE1 TYR B 175      -5.800 -17.990  -7.490  1.00 60.43           C  
ATOM   1403  CE2 TYR B 175      -3.679 -16.893  -7.735  1.00 60.43           C  
ATOM   1404  OH  TYR B 175      -3.857 -19.251  -8.062  1.00 60.43           O  
ATOM   1405  CZ  TYR B 175      -4.446 -18.043  -7.762  1.00 60.43           C  
ATOM   1406  N   SER B 176      -8.064 -11.451  -8.545  1.00 64.04           N  
ATOM   1407  CA  SER B 176      -8.604 -10.123  -8.269  1.00 64.04           C  
ATOM   1408  C   SER B 176      -9.955 -10.211  -7.567  1.00 64.04           C  
ATOM   1409  CB  SER B 176      -8.745  -9.322  -9.564  1.00 64.04           C  
ATOM   1410  O   SER B 176     -10.267  -9.389  -6.704  1.00 64.04           O  
ATOM   1411  OG  SER B 176      -9.798  -9.834 -10.361  1.00 64.04           O  
ATOM   1412  N   GLY B 177     -10.686 -11.323  -7.861  1.00 64.15           N  
ATOM   1413  CA  GLY B 177     -11.996 -11.469  -7.246  1.00 64.15           C  
ATOM   1414  C   GLY B 177     -11.927 -11.735  -5.754  1.00 64.15           C  
ATOM   1415  O   GLY B 177     -12.621 -11.084  -4.970  1.00 64.15           O  
ATOM   1416  N   VAL B 178     -11.092 -12.577  -5.298  1.00 69.46           N  
ATOM   1417  CA  VAL B 178     -10.946 -12.943  -3.893  1.00 69.46           C  
ATOM   1418  C   VAL B 178     -10.381 -11.763  -3.106  1.00 69.46           C  
ATOM   1419  CB  VAL B 178     -10.037 -14.181  -3.721  1.00 69.46           C  
ATOM   1420  O   VAL B 178     -10.880 -11.432  -2.028  1.00 69.46           O  
ATOM   1421  CG1 VAL B 178      -9.816 -14.488  -2.241  1.00 69.46           C  
ATOM   1422  CG2 VAL B 178     -10.640 -15.389  -4.436  1.00 69.46           C  
ATOM   1423  N   VAL B 179      -9.401 -11.124  -3.673  1.00 79.77           N  
ATOM   1424  CA  VAL B 179      -8.730 -10.023  -2.990  1.00 79.77           C  
ATOM   1425  C   VAL B 179      -9.695  -8.851  -2.827  1.00 79.77           C  
ATOM   1426  CB  VAL B 179      -7.465  -9.569  -3.752  1.00 79.77           C  
ATOM   1427  O   VAL B 179      -9.699  -8.181  -1.792  1.00 79.77           O  
ATOM   1428  CG1 VAL B 179      -6.848  -8.339  -3.089  1.00 79.77           C  
ATOM   1429  CG2 VAL B 179      -6.449 -10.708  -3.823  1.00 79.77           C  
ATOM   1430  N   THR B 180     -10.571  -8.663  -3.815  1.00 77.73           N  
ATOM   1431  CA  THR B 180     -11.567  -7.599  -3.752  1.00 77.73           C  
ATOM   1432  C   THR B 180     -12.597  -7.887  -2.663  1.00 77.73           C  
ATOM   1433  CB  THR B 180     -12.281  -7.422  -5.104  1.00 77.73           C  
ATOM   1434  O   THR B 180     -13.019  -6.979  -1.944  1.00 77.73           O  
ATOM   1435  CG2 THR B 180     -13.225  -6.224  -5.075  1.00 77.73           C  
ATOM   1436  OG1 THR B 180     -11.303  -7.220  -6.132  1.00 77.73           O  
ATOM   1437  N   THR B 181     -12.939  -9.126  -2.602  1.00 78.81           N  
ATOM   1438  CA  THR B 181     -13.884  -9.519  -1.562  1.00 78.81           C  
ATOM   1439  C   THR B 181     -13.294  -9.277  -0.176  1.00 78.81           C  
ATOM   1440  CB  THR B 181     -14.284 -10.999  -1.702  1.00 78.81           C  
ATOM   1441  O   THR B 181     -13.979  -8.773   0.717  1.00 78.81           O  
ATOM   1442  CG2 THR B 181     -15.380 -11.369  -0.707  1.00 78.81           C  
ATOM   1443  OG1 THR B 181     -14.762 -11.235  -3.032  1.00 78.81           O  
ATOM   1444  N   VAL B 182     -12.065  -9.629  -0.019  1.00 84.80           N  
ATOM   1445  CA  VAL B 182     -11.385  -9.436   1.258  1.00 84.80           C  
ATOM   1446  C   VAL B 182     -11.313  -7.947   1.586  1.00 84.80           C  
ATOM   1447  CB  VAL B 182      -9.966 -10.048   1.244  1.00 84.80           C  
ATOM   1448  O   VAL B 182     -11.496  -7.549   2.739  1.00 84.80           O  
ATOM   1449  CG1 VAL B 182      -9.222  -9.714   2.535  1.00 84.80           C  
ATOM   1450  CG2 VAL B 182     -10.040 -11.560   1.042  1.00 84.80           C  
ATOM   1451  N   MET B 183     -11.054  -7.145   0.570  1.00 87.65           N  
ATOM   1452  CA  MET B 183     -10.999  -5.697   0.755  1.00 87.65           C  
ATOM   1453  C   MET B 183     -12.356  -5.153   1.191  1.00 87.65           C  
ATOM   1454  CB  MET B 183     -10.548  -5.007  -0.533  1.00 87.65           C  
ATOM   1455  O   MET B 183     -12.432  -4.304   2.081  1.00 87.65           O  
ATOM   1456  CG  MET B 183     -10.359  -3.505  -0.389  1.00 87.65           C  
ATOM   1457  SD  MET B 183      -8.967  -3.075   0.725  1.00 87.65           S  
ATOM   1458  CE  MET B 183      -8.930  -1.274   0.511  1.00 87.65           C  
ATOM   1459  N   PHE B 184     -13.403  -5.674   0.579  1.00 79.97           N  
ATOM   1460  CA  PHE B 184     -14.743  -5.242   0.957  1.00 79.97           C  
ATOM   1461  C   PHE B 184     -15.054  -5.636   2.395  1.00 79.97           C  
ATOM   1462  CB  PHE B 184     -15.789  -5.840   0.010  1.00 79.97           C  
ATOM   1463  O   PHE B 184     -15.670  -4.867   3.136  1.00 79.97           O  
ATOM   1464  CG  PHE B 184     -15.996  -5.042  -1.248  1.00 79.97           C  
ATOM   1465  CD1 PHE B 184     -16.558  -3.772  -1.198  1.00 79.97           C  
ATOM   1466  CD2 PHE B 184     -15.629  -5.562  -2.483  1.00 79.97           C  
ATOM   1467  CE1 PHE B 184     -16.751  -3.030  -2.361  1.00 79.97           C  
ATOM   1468  CE2 PHE B 184     -15.819  -4.827  -3.650  1.00 79.97           C  
ATOM   1469  CZ  PHE B 184     -16.381  -3.562  -3.587  1.00 79.97           C  
ATOM   1470  N   LEU B 185     -14.672  -6.824   2.704  1.00 81.74           N  
ATOM   1471  CA  LEU B 185     -14.854  -7.288   4.075  1.00 81.74           C  
ATOM   1472  C   LEU B 185     -14.067  -6.420   5.051  1.00 81.74           C  
ATOM   1473  CB  LEU B 185     -14.419  -8.750   4.209  1.00 81.74           C  
ATOM   1474  O   LEU B 185     -14.590  -6.020   6.094  1.00 81.74           O  
ATOM   1475  CG  LEU B 185     -14.671  -9.411   5.565  1.00 81.74           C  
ATOM   1476  CD1 LEU B 185     -16.168  -9.569   5.807  1.00 81.74           C  
ATOM   1477  CD2 LEU B 185     -13.966 -10.761   5.641  1.00 81.74           C  
ATOM   1478  N   ALA B 186     -12.849  -6.077   4.675  1.00 86.58           N  
ATOM   1479  CA  ALA B 186     -12.009  -5.228   5.517  1.00 86.58           C  
ATOM   1480  C   ALA B 186     -12.644  -3.856   5.720  1.00 86.58           C  
ATOM   1481  CB  ALA B 186     -10.618  -5.082   4.904  1.00 86.58           C  
ATOM   1482  O   ALA B 186     -12.702  -3.352   6.844  1.00 86.58           O  
ATOM   1483  N   ARG B 187     -13.100  -3.334   4.648  1.00 80.28           N  
ATOM   1484  CA  ARG B 187     -13.768  -2.038   4.717  1.00 80.28           C  
ATOM   1485  C   ARG B 187     -15.000  -2.104   5.612  1.00 80.28           C  
ATOM   1486  CB  ARG B 187     -14.162  -1.560   3.317  1.00 80.28           C  
ATOM   1487  O   ARG B 187     -15.246  -1.195   6.408  1.00 80.28           O  
ATOM   1488  CG  ARG B 187     -14.561  -0.095   3.256  1.00 80.28           C  
ATOM   1489  CD  ARG B 187     -14.865   0.348   1.832  1.00 80.28           C  
ATOM   1490  NE  ARG B 187     -15.399   1.707   1.792  1.00 80.28           N  
ATOM   1491  NH1 ARG B 187     -15.453   1.839  -0.514  1.00 80.28           N  
ATOM   1492  NH2 ARG B 187     -16.150   3.615   0.758  1.00 80.28           N  
ATOM   1493  CZ  ARG B 187     -15.666   2.384   0.679  1.00 80.28           C  
ATOM   1494  N   GLY B 188     -15.761  -3.124   5.458  1.00 74.65           N  
ATOM   1495  CA  GLY B 188     -16.947  -3.318   6.277  1.00 74.65           C  
ATOM   1496  C   GLY B 188     -16.639  -3.414   7.759  1.00 74.65           C  
ATOM   1497  O   GLY B 188     -17.328  -2.808   8.582  1.00 74.65           O  
ATOM   1498  N   ILE B 189     -15.597  -4.122   8.044  1.00 78.16           N  
ATOM   1499  CA  ILE B 189     -15.190  -4.320   9.430  1.00 78.16           C  
ATOM   1500  C   ILE B 189     -14.760  -2.986  10.037  1.00 78.16           C  
ATOM   1501  CB  ILE B 189     -14.045  -5.352   9.541  1.00 78.16           C  
ATOM   1502  O   ILE B 189     -15.154  -2.652  11.157  1.00 78.16           O  
ATOM   1503  CG1 ILE B 189     -14.544  -6.747   9.145  1.00 78.16           C  
ATOM   1504  CG2 ILE B 189     -13.461  -5.361  10.956  1.00 78.16           C  
ATOM   1505  CD1 ILE B 189     -13.442  -7.793   9.044  1.00 78.16           C  
ATOM   1506  N   VAL B 190     -13.971  -2.174   9.311  1.00 75.81           N  
ATOM   1507  CA  VAL B 190     -13.461  -0.903   9.813  1.00 75.81           C  
ATOM   1508  C   VAL B 190     -14.617   0.077  10.007  1.00 75.81           C  
ATOM   1509  CB  VAL B 190     -12.404  -0.299   8.861  1.00 75.81           C  
ATOM   1510  O   VAL B 190     -14.674   0.788  11.013  1.00 75.81           O  
ATOM   1511  CG1 VAL B 190     -12.031   1.117   9.298  1.00 75.81           C  
ATOM   1512  CG2 VAL B 190     -11.164  -1.189   8.808  1.00 75.81           C  
ATOM   1513  N   PHE B 191     -15.481   0.049   9.047  1.00 65.39           N  
ATOM   1514  CA  PHE B 191     -16.624   0.949   9.138  1.00 65.39           C  
ATOM   1515  C   PHE B 191     -17.488   0.606  10.346  1.00 65.39           C  
ATOM   1516  CB  PHE B 191     -17.462   0.887   7.858  1.00 65.39           C  
ATOM   1517  O   PHE B 191     -17.972   1.499  11.043  1.00 65.39           O  
ATOM   1518  CG  PHE B 191     -18.507   1.967   7.763  1.00 65.39           C  
ATOM   1519  CD1 PHE B 191     -19.829   1.705   8.098  1.00 65.39           C  
ATOM   1520  CD2 PHE B 191     -18.165   3.244   7.339  1.00 65.39           C  
ATOM   1521  CE1 PHE B 191     -20.798   2.702   8.012  1.00 65.39           C  
ATOM   1522  CE2 PHE B 191     -19.128   4.246   7.251  1.00 65.39           C  
ATOM   1523  CZ  PHE B 191     -20.444   3.972   7.586  1.00 65.39           C  
ATOM   1524  N   MET B 192     -17.667  -0.606  10.540  1.00 64.39           N  
ATOM   1525  CA  MET B 192     -18.441  -1.050  11.695  1.00 64.39           C  
ATOM   1526  C   MET B 192     -17.734  -0.689  12.997  1.00 64.39           C  
ATOM   1527  CB  MET B 192     -18.683  -2.560  11.633  1.00 64.39           C  
ATOM   1528  O   MET B 192     -18.378  -0.291  13.969  1.00 64.39           O  
ATOM   1529  CG  MET B 192     -19.767  -2.967  10.648  1.00 64.39           C  
ATOM   1530  SD  MET B 192     -21.422  -2.333  11.124  1.00 64.39           S  
ATOM   1531  CE  MET B 192     -21.836  -3.488  12.460  1.00 64.39           C  
ATOM   1532  N   CYS B 193     -16.407  -0.779  13.003  1.00 62.90           N  
ATOM   1533  CA  CYS B 193     -15.621  -0.475  14.193  1.00 62.90           C  
ATOM   1534  C   CYS B 193     -15.650   1.017  14.500  1.00 62.90           C  
ATOM   1535  CB  CYS B 193     -14.176  -0.940  14.014  1.00 62.90           C  
ATOM   1536  O   CYS B 193     -15.726   1.414  15.665  1.00 62.90           O  
ATOM   1537  SG  CYS B 193     -13.968  -2.731  14.127  1.00 62.90           S  
ATOM   1538  N   VAL B 194     -15.582   1.859  13.489  1.00 56.89           N  
ATOM   1539  CA  VAL B 194     -15.605   3.308  13.661  1.00 56.89           C  
ATOM   1540  C   VAL B 194     -16.961   3.741  14.213  1.00 56.89           C  
ATOM   1541  CB  VAL B 194     -15.310   4.043  12.334  1.00 56.89           C  
ATOM   1542  O   VAL B 194     -17.041   4.661  15.031  1.00 56.89           O  
ATOM   1543  CG1 VAL B 194     -15.536   5.546  12.487  1.00 56.89           C  
ATOM   1544  CG2 VAL B 194     -13.882   3.758  11.873  1.00 56.89           C  
ATOM   1545  N   GLU B 195     -17.984   3.044  13.789  1.00 52.43           N  
ATOM   1546  CA  GLU B 195     -19.332   3.394  14.226  1.00 52.43           C  
ATOM   1547  C   GLU B 195     -19.577   2.955  15.667  1.00 52.43           C  
ATOM   1548  CB  GLU B 195     -20.377   2.766  13.300  1.00 52.43           C  
ATOM   1549  O   GLU B 195     -20.210   3.676  16.441  1.00 52.43           O  
ATOM   1550  CG  GLU B 195     -20.494   3.455  11.948  1.00 52.43           C  
ATOM   1551  CD  GLU B 195     -21.145   4.826  12.028  1.00 52.43           C  
ATOM   1552  OE1 GLU B 195     -21.000   5.623  11.073  1.00 52.43           O  
ATOM   1553  OE2 GLU B 195     -21.804   5.107  13.053  1.00 52.43           O  
ATOM   1554  N   TYR B 196     -19.021   1.847  16.042  1.00 54.44           N  
ATOM   1555  CA  TYR B 196     -19.332   1.284  17.351  1.00 54.44           C  
ATOM   1556  C   TYR B 196     -18.256   1.642  18.369  1.00 54.44           C  
ATOM   1557  CB  TYR B 196     -19.480  -0.238  17.261  1.00 54.44           C  
ATOM   1558  O   TYR B 196     -18.541   1.781  19.561  1.00 54.44           O  
ATOM   1559  CG  TYR B 196     -20.746  -0.686  16.571  1.00 54.44           C  
ATOM   1560  CD1 TYR B 196     -21.966  -0.684  17.243  1.00 54.44           C  
ATOM   1561  CD2 TYR B 196     -20.724  -1.111  15.248  1.00 54.44           C  
ATOM   1562  CE1 TYR B 196     -23.135  -1.097  16.613  1.00 54.44           C  
ATOM   1563  CE2 TYR B 196     -21.887  -1.527  14.607  1.00 54.44           C  
ATOM   1564  OH  TYR B 196     -24.240  -1.926  14.667  1.00 54.44           O  
ATOM   1565  CZ  TYR B 196     -23.086  -1.516  15.296  1.00 54.44           C  
ATOM   1566  N   CYS B 197     -16.958   1.803  17.855  1.00 53.08           N  
ATOM   1567  CA  CYS B 197     -15.859   2.116  18.761  1.00 53.08           C  
ATOM   1568  C   CYS B 197     -14.993   3.238  18.201  1.00 53.08           C  
ATOM   1569  CB  CYS B 197     -15.003   0.875  19.014  1.00 53.08           C  
ATOM   1570  O   CYS B 197     -13.822   3.023  17.882  1.00 53.08           O  
ATOM   1571  SG  CYS B 197     -15.802  -0.360  20.062  1.00 53.08           S  
ATOM   1572  N   PRO B 198     -15.551   4.429  18.236  1.00 44.94           N  
ATOM   1573  CA  PRO B 198     -14.817   5.547  17.639  1.00 44.94           C  
ATOM   1574  C   PRO B 198     -13.517   5.859  18.377  1.00 44.94           C  
ATOM   1575  CB  PRO B 198     -15.801   6.714  17.749  1.00 44.94           C  
ATOM   1576  O   PRO B 198     -12.573   6.382  17.778  1.00 44.94           O  
ATOM   1577  CG  PRO B 198     -16.873   6.224  18.669  1.00 44.94           C  
ATOM   1578  CD  PRO B 198     -16.729   4.737  18.819  1.00 44.94           C  
ATOM   1579  N   ILE B 199     -13.444   5.339  19.477  1.00 46.61           N  
ATOM   1580  CA  ILE B 199     -12.309   5.655  20.337  1.00 46.61           C  
ATOM   1581  C   ILE B 199     -11.032   5.063  19.746  1.00 46.61           C  
ATOM   1582  CB  ILE B 199     -12.527   5.133  21.775  1.00 46.61           C  
ATOM   1583  O   ILE B 199      -9.963   5.673  19.824  1.00 46.61           O  
ATOM   1584  CG1 ILE B 199     -13.732   5.828  22.419  1.00 46.61           C  
ATOM   1585  CG2 ILE B 199     -11.264   5.331  22.619  1.00 46.61           C  
ATOM   1586  CD1 ILE B 199     -14.275   5.113  23.648  1.00 46.61           C  
ATOM   1587  N   PHE B 200     -11.232   3.883  19.195  1.00 47.66           N  
ATOM   1588  CA  PHE B 200     -10.085   3.142  18.683  1.00 47.66           C  
ATOM   1589  C   PHE B 200      -9.509   3.823  17.447  1.00 47.66           C  
ATOM   1590  CB  PHE B 200     -10.479   1.699  18.353  1.00 47.66           C  
ATOM   1591  O   PHE B 200      -8.313   3.709  17.170  1.00 47.66           O  
ATOM   1592  CG  PHE B 200     -10.412   0.766  19.532  1.00 47.66           C  
ATOM   1593  CD1 PHE B 200      -9.186   0.368  20.052  1.00 47.66           C  
ATOM   1594  CD2 PHE B 200     -11.575   0.287  20.120  1.00 47.66           C  
ATOM   1595  CE1 PHE B 200      -9.121  -0.495  21.143  1.00 47.66           C  
ATOM   1596  CE2 PHE B 200     -11.518  -0.576  21.210  1.00 47.66           C  
ATOM   1597  CZ  PHE B 200     -10.290  -0.967  21.720  1.00 47.66           C  
ATOM   1598  N   PHE B 201     -10.382   4.700  16.857  1.00 43.72           N  
ATOM   1599  CA  PHE B 201      -9.993   5.218  15.551  1.00 43.72           C  
ATOM   1600  C   PHE B 201      -9.826   6.732  15.597  1.00 43.72           C  
ATOM   1601  CB  PHE B 201     -11.029   4.835  14.489  1.00 43.72           C  
ATOM   1602  O   PHE B 201      -9.601   7.368  14.566  1.00 43.72           O  
ATOM   1603  CG  PHE B 201     -10.877   3.431  13.971  1.00 43.72           C  
ATOM   1604  CD1 PHE B 201     -10.037   3.158  12.899  1.00 43.72           C  
ATOM   1605  CD2 PHE B 201     -11.575   2.383  14.557  1.00 43.72           C  
ATOM   1606  CE1 PHE B 201      -9.894   1.858  12.417  1.00 43.72           C  
ATOM   1607  CE2 PHE B 201     -11.438   1.082  14.081  1.00 43.72           C  
ATOM   1608  CZ  PHE B 201     -10.598   0.822  13.011  1.00 43.72           C  
ATOM   1609  N   ILE B 202     -10.085   7.244  16.762  1.00 44.96           N  
ATOM   1610  CA  ILE B 202     -10.037   8.691  16.938  1.00 44.96           C  
ATOM   1611  C   ILE B 202      -8.689   9.225  16.459  1.00 44.96           C  
ATOM   1612  CB  ILE B 202     -10.279   9.089  18.412  1.00 44.96           C  
ATOM   1613  O   ILE B 202      -8.621  10.289  15.839  1.00 44.96           O  
ATOM   1614  CG1 ILE B 202     -11.715   8.752  18.828  1.00 44.96           C  
ATOM   1615  CG2 ILE B 202      -9.982  10.576  18.625  1.00 44.96           C  
ATOM   1616  CD1 ILE B 202     -11.961   8.836  20.328  1.00 44.96           C  
ATOM   1617  N   THR B 203      -7.652   8.219  16.574  1.00 46.29           N  
ATOM   1618  CA  THR B 203      -6.326   8.799  16.394  1.00 46.29           C  
ATOM   1619  C   THR B 203      -5.753   8.424  15.030  1.00 46.29           C  
ATOM   1620  CB  THR B 203      -5.360   8.342  17.503  1.00 46.29           C  
ATOM   1621  O   THR B 203      -4.887   9.125  14.501  1.00 46.29           O  
ATOM   1622  CG2 THR B 203      -4.785   9.536  18.257  1.00 46.29           C  
ATOM   1623  OG1 THR B 203      -6.065   7.502  18.425  1.00 46.29           O  
ATOM   1624  N   GLY B 204      -6.468   7.468  14.267  1.00 48.18           N  
ATOM   1625  CA  GLY B 204      -5.802   7.006  13.059  1.00 48.18           C  
ATOM   1626  C   GLY B 204      -6.600   7.276  11.798  1.00 48.18           C  
ATOM   1627  O   GLY B 204      -7.763   7.678  11.867  1.00 48.18           O  
ATOM   1628  N   ASN B 205      -5.890   7.445  10.578  1.00 58.56           N  
ATOM   1629  CA  ASN B 205      -6.479   7.570   9.249  1.00 58.56           C  
ATOM   1630  C   ASN B 205      -7.244   6.309   8.855  1.00 58.56           C  
ATOM   1631  CB  ASN B 205      -5.400   7.882   8.211  1.00 58.56           C  
ATOM   1632  O   ASN B 205      -6.805   5.195   9.144  1.00 58.56           O  
ATOM   1633  CG  ASN B 205      -5.966   8.500   6.948  1.00 58.56           C  
ATOM   1634  ND2 ASN B 205      -5.132   9.234   6.221  1.00 58.56           N  
ATOM   1635  OD1 ASN B 205      -7.145   8.321   6.629  1.00 58.56           O  
ATOM   1636  N   THR B 206      -8.526   6.389   8.428  1.00 68.25           N  
ATOM   1637  CA  THR B 206      -9.418   5.297   8.054  1.00 68.25           C  
ATOM   1638  C   THR B 206      -8.738   4.358   7.062  1.00 68.25           C  
ATOM   1639  CB  THR B 206     -10.729   5.829   7.447  1.00 68.25           C  
ATOM   1640  O   THR B 206      -8.876   3.137   7.159  1.00 68.25           O  
ATOM   1641  CG2 THR B 206     -11.605   6.479   8.512  1.00 68.25           C  
ATOM   1642  OG1 THR B 206     -10.421   6.801   6.439  1.00 68.25           O  
ATOM   1643  N   LEU B 207      -7.948   4.829   6.089  1.00 74.04           N  
ATOM   1644  CA  LEU B 207      -7.285   4.022   5.070  1.00 74.04           C  
ATOM   1645  C   LEU B 207      -6.258   3.087   5.701  1.00 74.04           C  
ATOM   1646  CB  LEU B 207      -6.605   4.920   4.033  1.00 74.04           C  
ATOM   1647  O   LEU B 207      -6.179   1.911   5.339  1.00 74.04           O  
ATOM   1648  CG  LEU B 207      -5.974   4.213   2.833  1.00 74.04           C  
ATOM   1649  CD1 LEU B 207      -6.579   4.734   1.533  1.00 74.04           C  
ATOM   1650  CD2 LEU B 207      -4.461   4.398   2.837  1.00 74.04           C  
ATOM   1651  N   GLN B 208      -5.544   3.664   6.587  1.00 77.17           N  
ATOM   1652  CA  GLN B 208      -4.503   2.874   7.238  1.00 77.17           C  
ATOM   1653  C   GLN B 208      -5.103   1.706   8.014  1.00 77.17           C  
ATOM   1654  CB  GLN B 208      -3.668   3.752   8.171  1.00 77.17           C  
ATOM   1655  O   GLN B 208      -4.550   0.604   8.012  1.00 77.17           O  
ATOM   1656  CG  GLN B 208      -2.750   4.725   7.444  1.00 77.17           C  
ATOM   1657  CD  GLN B 208      -1.968   5.615   8.392  1.00 77.17           C  
ATOM   1658  NE2 GLN B 208      -1.032   6.385   7.846  1.00 77.17           N  
ATOM   1659  OE1 GLN B 208      -2.204   5.612   9.604  1.00 77.17           O  
ATOM   1660  N   CYS B 209      -6.176   1.954   8.591  1.00 77.75           N  
ATOM   1661  CA  CYS B 209      -6.862   0.903   9.334  1.00 77.75           C  
ATOM   1662  C   CYS B 209      -7.388  -0.175   8.393  1.00 77.75           C  
ATOM   1663  CB  CYS B 209      -8.015   1.487  10.149  1.00 77.75           C  
ATOM   1664  O   CYS B 209      -7.273  -1.367   8.683  1.00 77.75           O  
ATOM   1665  SG  CYS B 209      -7.479   2.453  11.579  1.00 77.75           S  
ATOM   1666  N   ILE B 210      -7.947   0.307   7.348  1.00 84.37           N  
ATOM   1667  CA  ILE B 210      -8.485  -0.629   6.367  1.00 84.37           C  
ATOM   1668  C   ILE B 210      -7.366  -1.525   5.841  1.00 84.37           C  
ATOM   1669  CB  ILE B 210      -9.174   0.111   5.199  1.00 84.37           C  
ATOM   1670  O   ILE B 210      -7.538  -2.741   5.726  1.00 84.37           O  
ATOM   1671  CG1 ILE B 210     -10.441   0.821   5.690  1.00 84.37           C  
ATOM   1672  CG2 ILE B 210      -9.497  -0.861   4.060  1.00 84.37           C  
ATOM   1673  CD1 ILE B 210     -11.084   1.729   4.651  1.00 84.37           C  
ATOM   1674  N   MET B 211      -6.191  -0.937   5.509  1.00 89.16           N  
ATOM   1675  CA  MET B 211      -5.068  -1.687   4.953  1.00 89.16           C  
ATOM   1676  C   MET B 211      -4.522  -2.684   5.970  1.00 89.16           C  
ATOM   1677  CB  MET B 211      -3.957  -0.737   4.503  1.00 89.16           C  
ATOM   1678  O   MET B 211      -4.065  -3.766   5.601  1.00 89.16           O  
ATOM   1679  CG  MET B 211      -4.297   0.056   3.252  1.00 89.16           C  
ATOM   1680  SD  MET B 211      -4.720  -1.023   1.829  1.00 89.16           S  
ATOM   1681  CE  MET B 211      -3.208  -0.856   0.840  1.00 89.16           C  
ATOM   1682  N   LEU B 212      -4.575  -2.323   7.212  1.00 86.16           N  
ATOM   1683  CA  LEU B 212      -4.119  -3.222   8.267  1.00 86.16           C  
ATOM   1684  C   LEU B 212      -5.042  -4.430   8.388  1.00 86.16           C  
ATOM   1685  CB  LEU B 212      -4.047  -2.484   9.607  1.00 86.16           C  
ATOM   1686  O   LEU B 212      -4.575  -5.569   8.460  1.00 86.16           O  
ATOM   1687  CG  LEU B 212      -2.760  -1.705   9.883  1.00 86.16           C  
ATOM   1688  CD1 LEU B 212      -2.917  -0.848  11.135  1.00 86.16           C  
ATOM   1689  CD2 LEU B 212      -1.578  -2.657  10.025  1.00 86.16           C  
ATOM   1690  N   VAL B 213      -6.311  -4.116   8.418  1.00 88.07           N  
ATOM   1691  CA  VAL B 213      -7.295  -5.191   8.510  1.00 88.07           C  
ATOM   1692  C   VAL B 213      -7.211  -6.076   7.268  1.00 88.07           C  
ATOM   1693  CB  VAL B 213      -8.728  -4.636   8.673  1.00 88.07           C  
ATOM   1694  O   VAL B 213      -7.313  -7.301   7.364  1.00 88.07           O  
ATOM   1695  CG1 VAL B 213      -9.749  -5.772   8.674  1.00 88.07           C  
ATOM   1696  CG2 VAL B 213      -8.838  -3.813   9.955  1.00 88.07           C  
ATOM   1697  N   TYR B 214      -7.018  -5.423   6.132  1.00 91.41           N  
ATOM   1698  CA  TYR B 214      -6.863  -6.137   4.869  1.00 91.41           C  
ATOM   1699  C   TYR B 214      -5.693  -7.112   4.934  1.00 91.41           C  
ATOM   1700  CB  TYR B 214      -6.657  -5.151   3.715  1.00 91.41           C  
ATOM   1701  O   TYR B 214      -5.833  -8.284   4.577  1.00 91.41           O  
ATOM   1702  CG  TYR B 214      -6.299  -5.813   2.407  1.00 91.41           C  
ATOM   1703  CD1 TYR B 214      -5.009  -5.727   1.890  1.00 91.41           C  
ATOM   1704  CD2 TYR B 214      -7.251  -6.526   1.685  1.00 91.41           C  
ATOM   1705  CE1 TYR B 214      -4.675  -6.334   0.684  1.00 91.41           C  
ATOM   1706  CE2 TYR B 214      -6.928  -7.137   0.478  1.00 91.41           C  
ATOM   1707  OH  TYR B 214      -5.315  -7.639  -1.208  1.00 91.41           O  
ATOM   1708  CZ  TYR B 214      -5.640  -7.036  -0.013  1.00 91.41           C  
ATOM   1709  N   CYS B 215      -4.606  -6.682   5.410  1.00 92.17           N  
ATOM   1710  CA  CYS B 215      -3.415  -7.518   5.514  1.00 92.17           C  
ATOM   1711  C   CYS B 215      -3.614  -8.623   6.545  1.00 92.17           C  
ATOM   1712  CB  CYS B 215      -2.198  -6.673   5.887  1.00 92.17           C  
ATOM   1713  O   CYS B 215      -3.149  -9.748   6.353  1.00 92.17           O  
ATOM   1714  SG  CYS B 215      -1.319  -5.994   4.463  1.00 92.17           S  
ATOM   1715  N   PHE B 216      -4.334  -8.275   7.624  1.00 88.09           N  
ATOM   1716  CA  PHE B 216      -4.622  -9.257   8.663  1.00 88.09           C  
ATOM   1717  C   PHE B 216      -5.507 -10.373   8.123  1.00 88.09           C  
ATOM   1718  CB  PHE B 216      -5.295  -8.588   9.866  1.00 88.09           C  
ATOM   1719  O   PHE B 216      -5.244 -11.553   8.364  1.00 88.09           O  
ATOM   1720  CG  PHE B 216      -4.327  -8.102  10.911  1.00 88.09           C  
ATOM   1721  CD1 PHE B 216      -3.660  -9.003  11.732  1.00 88.09           C  
ATOM   1722  CD2 PHE B 216      -4.085  -6.744  11.072  1.00 88.09           C  
ATOM   1723  CE1 PHE B 216      -2.764  -8.556  12.701  1.00 88.09           C  
ATOM   1724  CE2 PHE B 216      -3.190  -6.290  12.037  1.00 88.09           C  
ATOM   1725  CZ  PHE B 216      -2.532  -7.198  12.851  1.00 88.09           C  
ATOM   1726  N   LEU B 217      -6.546  -9.928   7.481  1.00 88.16           N  
ATOM   1727  CA  LEU B 217      -7.433 -10.912   6.870  1.00 88.16           C  
ATOM   1728  C   LEU B 217      -6.687 -11.748   5.836  1.00 88.16           C  
ATOM   1729  CB  LEU B 217      -8.632 -10.220   6.215  1.00 88.16           C  
ATOM   1730  O   LEU B 217      -6.889 -12.961   5.749  1.00 88.16           O  
ATOM   1731  CG  LEU B 217      -9.662  -9.606   7.165  1.00 88.16           C  
ATOM   1732  CD1 LEU B 217     -10.717  -8.837   6.376  1.00 88.16           C  
ATOM   1733  CD2 LEU B 217     -10.309 -10.686   8.023  1.00 88.16           C  
ATOM   1734  N   GLY B 218      -5.838 -11.061   5.006  1.00 88.49           N  
ATOM   1735  CA  GLY B 218      -5.016 -11.772   4.040  1.00 88.49           C  
ATOM   1736  C   GLY B 218      -4.101 -12.800   4.678  1.00 88.49           C  
ATOM   1737  O   GLY B 218      -3.889 -13.880   4.122  1.00 88.49           O  
ATOM   1738  N   TYR B 219      -3.551 -12.439   5.832  1.00 87.13           N  
ATOM   1739  CA  TYR B 219      -2.692 -13.351   6.579  1.00 87.13           C  
ATOM   1740  C   TYR B 219      -3.430 -14.642   6.914  1.00 87.13           C  
ATOM   1741  CB  TYR B 219      -2.192 -12.687   7.865  1.00 87.13           C  
ATOM   1742  O   TYR B 219      -2.901 -15.737   6.710  1.00 87.13           O  
ATOM   1743  CG  TYR B 219      -1.364 -13.599   8.737  1.00 87.13           C  
ATOM   1744  CD1 TYR B 219      -1.919 -14.217   9.856  1.00 87.13           C  
ATOM   1745  CD2 TYR B 219      -0.027 -13.845   8.445  1.00 87.13           C  
ATOM   1746  CE1 TYR B 219      -1.159 -15.057  10.664  1.00 87.13           C  
ATOM   1747  CE2 TYR B 219       0.742 -14.683   9.246  1.00 87.13           C  
ATOM   1748  OH  TYR B 219       0.924 -16.114  11.147  1.00 87.13           O  
ATOM   1749  CZ  TYR B 219       0.168 -15.284  10.351  1.00 87.13           C  
ATOM   1750  N   PHE B 220      -4.623 -14.515   7.371  1.00 84.20           N  
ATOM   1751  CA  PHE B 220      -5.405 -15.680   7.768  1.00 84.20           C  
ATOM   1752  C   PHE B 220      -5.805 -16.503   6.549  1.00 84.20           C  
ATOM   1753  CB  PHE B 220      -6.654 -15.251   8.545  1.00 84.20           C  
ATOM   1754  O   PHE B 220      -5.998 -17.717   6.650  1.00 84.20           O  
ATOM   1755  CG  PHE B 220      -6.395 -14.962   9.999  1.00 84.20           C  
ATOM   1756  CD1 PHE B 220      -6.086 -15.990  10.882  1.00 84.20           C  
ATOM   1757  CD2 PHE B 220      -6.460 -13.662  10.483  1.00 84.20           C  
ATOM   1758  CE1 PHE B 220      -5.846 -15.725  12.228  1.00 84.20           C  
ATOM   1759  CE2 PHE B 220      -6.221 -13.390  11.827  1.00 84.20           C  
ATOM   1760  CZ  PHE B 220      -5.915 -14.423  12.698  1.00 84.20           C  
ATOM   1761  N   CYS B 221      -5.912 -15.828   5.432  1.00 81.91           N  
ATOM   1762  CA  CYS B 221      -6.265 -16.535   4.206  1.00 81.91           C  
ATOM   1763  C   CYS B 221      -5.089 -17.357   3.692  1.00 81.91           C  
ATOM   1764  CB  CYS B 221      -6.719 -15.549   3.130  1.00 81.91           C  
ATOM   1765  O   CYS B 221      -5.281 -18.422   3.102  1.00 81.91           O  
ATOM   1766  SG  CYS B 221      -8.303 -14.758   3.489  1.00 81.91           S  
ATOM   1767  N   THR B 222      -3.823 -16.974   3.966  1.00 81.05           N  
ATOM   1768  CA  THR B 222      -2.650 -17.599   3.367  1.00 81.05           C  
ATOM   1769  C   THR B 222      -1.930 -18.482   4.383  1.00 81.05           C  
ATOM   1770  CB  THR B 222      -1.673 -16.543   2.818  1.00 81.05           C  
ATOM   1771  O   THR B 222      -0.970 -19.176   4.040  1.00 81.05           O  
ATOM   1772  CG2 THR B 222      -2.303 -15.751   1.677  1.00 81.05           C  
ATOM   1773  OG1 THR B 222      -1.313 -15.640   3.870  1.00 81.05           O  
ATOM   1774  N   CYS B 223      -2.354 -18.532   5.548  1.00 77.87           N  
ATOM   1775  CA  CYS B 223      -1.719 -19.342   6.581  1.00 77.87           C  
ATOM   1776  C   CYS B 223      -2.058 -20.817   6.402  1.00 77.87           C  
ATOM   1777  CB  CYS B 223      -2.150 -18.875   7.970  1.00 77.87           C  
ATOM   1778  O   CYS B 223      -2.904 -21.169   5.579  1.00 77.87           O  
ATOM   1779  SG  CYS B 223      -1.454 -17.279   8.450  1.00 77.87           S  
ATOM   1780  N   TYR B 224      -1.258 -21.822   6.818  1.00 65.86           N  
ATOM   1781  CA  TYR B 224      -1.387 -23.265   6.655  1.00 65.86           C  
ATOM   1782  C   TYR B 224      -2.830 -23.710   6.860  1.00 65.86           C  
ATOM   1783  CB  TYR B 224      -0.469 -24.002   7.635  1.00 65.86           C  
ATOM   1784  O   TYR B 224      -3.347 -24.532   6.100  1.00 65.86           O  
ATOM   1785  CG  TYR B 224       0.973 -24.055   7.193  1.00 65.86           C  
ATOM   1786  CD1 TYR B 224       1.404 -25.001   6.267  1.00 65.86           C  
ATOM   1787  CD2 TYR B 224       1.908 -23.160   7.702  1.00 65.86           C  
ATOM   1788  CE1 TYR B 224       2.732 -25.055   5.858  1.00 65.86           C  
ATOM   1789  CE2 TYR B 224       3.239 -23.204   7.301  1.00 65.86           C  
ATOM   1790  OH  TYR B 224       4.957 -24.203   5.978  1.00 65.86           O  
ATOM   1791  CZ  TYR B 224       3.641 -24.154   6.379  1.00 65.86           C  
ATOM   1792  N   PHE B 225      -3.624 -23.100   7.873  1.00 58.88           N  
ATOM   1793  CA  PHE B 225      -5.009 -23.461   8.151  1.00 58.88           C  
ATOM   1794  C   PHE B 225      -5.959 -22.369   7.673  1.00 58.88           C  
ATOM   1795  CB  PHE B 225      -5.210 -23.715   9.648  1.00 58.88           C  
ATOM   1796  O   PHE B 225      -7.104 -22.295   8.124  1.00 58.88           O  
ATOM   1797  CG  PHE B 225      -4.524 -24.956  10.151  1.00 58.88           C  
ATOM   1798  CD1 PHE B 225      -5.104 -26.206   9.978  1.00 58.88           C  
ATOM   1799  CD2 PHE B 225      -3.298 -24.871  10.798  1.00 58.88           C  
ATOM   1800  CE1 PHE B 225      -4.471 -27.357  10.443  1.00 58.88           C  
ATOM   1801  CE2 PHE B 225      -2.659 -26.016  11.265  1.00 58.88           C  
ATOM   1802  CZ  PHE B 225      -3.248 -27.258  11.088  1.00 58.88           C  
ATOM   1803  N   GLY B 226      -5.534 -21.712   6.643  1.00 62.05           N  
ATOM   1804  CA  GLY B 226      -6.322 -20.575   6.196  1.00 62.05           C  
ATOM   1805  C   GLY B 226      -7.306 -20.926   5.095  1.00 62.05           C  
ATOM   1806  O   GLY B 226      -7.430 -22.092   4.716  1.00 62.05           O  
ATOM   1807  N   LEU B 227      -8.068 -19.921   4.623  1.00 64.02           N  
ATOM   1808  CA  LEU B 227      -9.152 -20.020   3.652  1.00 64.02           C  
ATOM   1809  C   LEU B 227      -8.658 -20.632   2.346  1.00 64.02           C  
ATOM   1810  CB  LEU B 227      -9.759 -18.640   3.385  1.00 64.02           C  
ATOM   1811  O   LEU B 227      -9.320 -21.499   1.771  1.00 64.02           O  
ATOM   1812  CG  LEU B 227     -11.272 -18.597   3.161  1.00 64.02           C  
ATOM   1813  CD1 LEU B 227     -11.965 -17.942   4.350  1.00 64.02           C  
ATOM   1814  CD2 LEU B 227     -11.600 -17.856   1.869  1.00 64.02           C  
ATOM   1815  N   PHE B 228      -7.458 -20.317   1.971  1.00 62.93           N  
ATOM   1816  CA  PHE B 228      -6.923 -20.820   0.711  1.00 62.93           C  
ATOM   1817  C   PHE B 228      -6.651 -22.317   0.798  1.00 62.93           C  
ATOM   1818  CB  PHE B 228      -5.640 -20.074   0.334  1.00 62.93           C  
ATOM   1819  O   PHE B 228      -6.882 -23.052  -0.164  1.00 62.93           O  
ATOM   1820  CG  PHE B 228      -5.882 -18.723  -0.282  1.00 62.93           C  
ATOM   1821  CD1 PHE B 228      -7.049 -18.467  -0.993  1.00 62.93           C  
ATOM   1822  CD2 PHE B 228      -4.943 -17.708  -0.151  1.00 62.93           C  
ATOM   1823  CE1 PHE B 228      -7.276 -17.217  -1.565  1.00 62.93           C  
ATOM   1824  CE2 PHE B 228      -5.163 -16.456  -0.720  1.00 62.93           C  
ATOM   1825  CZ  PHE B 228      -6.330 -16.213  -1.427  1.00 62.93           C  
ATOM   1826  N   CYS B 229      -6.171 -22.702   1.929  1.00 61.30           N  
ATOM   1827  CA  CYS B 229      -5.932 -24.127   2.133  1.00 61.30           C  
ATOM   1828  C   CYS B 229      -7.243 -24.903   2.147  1.00 61.30           C  
ATOM   1829  CB  CYS B 229      -5.176 -24.361   3.440  1.00 61.30           C  
ATOM   1830  O   CYS B 229      -7.334 -25.986   1.565  1.00 61.30           O  
ATOM   1831  SG  CYS B 229      -3.387 -24.502   3.231  1.00 61.30           S  
ATOM   1832  N   LEU B 230      -8.201 -24.340   2.808  1.00 56.56           N  
ATOM   1833  CA  LEU B 230      -9.506 -24.983   2.914  1.00 56.56           C  
ATOM   1834  C   LEU B 230     -10.192 -25.049   1.554  1.00 56.56           C  
ATOM   1835  CB  LEU B 230     -10.394 -24.233   3.910  1.00 56.56           C  
ATOM   1836  O   LEU B 230     -10.781 -26.072   1.200  1.00 56.56           O  
ATOM   1837  CG  LEU B 230     -11.127 -25.089   4.944  1.00 56.56           C  
ATOM   1838  CD1 LEU B 230     -10.639 -24.756   6.350  1.00 56.56           C  
ATOM   1839  CD2 LEU B 230     -12.634 -24.888   4.834  1.00 56.56           C  
ATOM   1840  N   LEU B 231     -10.095 -23.961   0.910  1.00 53.95           N  
ATOM   1841  CA  LEU B 231     -10.728 -23.900  -0.403  1.00 53.95           C  
ATOM   1842  C   LEU B 231     -10.080 -24.890  -1.365  1.00 53.95           C  
ATOM   1843  CB  LEU B 231     -10.641 -22.483  -0.975  1.00 53.95           C  
ATOM   1844  O   LEU B 231     -10.767 -25.514  -2.178  1.00 53.95           O  
ATOM   1845  CG  LEU B 231     -11.964 -21.833  -1.382  1.00 53.95           C  
ATOM   1846  CD1 LEU B 231     -12.326 -20.715  -0.410  1.00 53.95           C  
ATOM   1847  CD2 LEU B 231     -11.885 -21.304  -2.810  1.00 53.95           C  
ATOM   1848  N   ASN B 232      -8.769 -24.984  -1.283  1.00 52.19           N  
ATOM   1849  CA  ASN B 232      -8.056 -25.951  -2.110  1.00 52.19           C  
ATOM   1850  C   ASN B 232      -8.460 -27.383  -1.772  1.00 52.19           C  
ATOM   1851  CB  ASN B 232      -6.544 -25.775  -1.958  1.00 52.19           C  
ATOM   1852  O   ASN B 232      -8.581 -28.225  -2.664  1.00 52.19           O  
ATOM   1853  CG  ASN B 232      -5.864 -25.410  -3.263  1.00 52.19           C  
ATOM   1854  ND2 ASN B 232      -4.541 -25.299  -3.231  1.00 52.19           N  
ATOM   1855  OD1 ASN B 232      -6.522 -25.229  -4.290  1.00 52.19           O  
ATOM   1856  N   ARG B 233      -8.651 -27.606  -0.495  1.00 49.99           N  
ATOM   1857  CA  ARG B 233      -9.010 -28.936  -0.014  1.00 49.99           C  
ATOM   1858  C   ARG B 233     -10.434 -29.300  -0.421  1.00 49.99           C  
ATOM   1859  CB  ARG B 233      -8.863 -29.017   1.507  1.00 49.99           C  
ATOM   1860  O   ARG B 233     -10.688 -30.416  -0.880  1.00 49.99           O  
ATOM   1861  CG  ARG B 233      -9.048 -30.417   2.070  1.00 49.99           C  
ATOM   1862  CD  ARG B 233      -8.704 -30.478   3.552  1.00 49.99           C  
ATOM   1863  NE  ARG B 233      -8.540 -31.854   4.011  1.00 49.99           N  
ATOM   1864  NH1 ARG B 233      -8.060 -31.286   6.198  1.00 49.99           N  
ATOM   1865  NH2 ARG B 233      -8.112 -33.489   5.566  1.00 49.99           N  
ATOM   1866  CZ  ARG B 233      -8.237 -32.207   5.257  1.00 49.99           C  
ATOM   1867  N   TYR B 234     -11.313 -28.296  -0.297  1.00 44.32           N  
ATOM   1868  CA  TYR B 234     -12.722 -28.624  -0.482  1.00 44.32           C  
ATOM   1869  C   TYR B 234     -13.143 -28.427  -1.933  1.00 44.32           C  
ATOM   1870  CB  TYR B 234     -13.599 -27.767   0.436  1.00 44.32           C  
ATOM   1871  O   TYR B 234     -13.930 -29.210  -2.470  1.00 44.32           O  
ATOM   1872  CG  TYR B 234     -13.809 -28.365   1.806  1.00 44.32           C  
ATOM   1873  CD1 TYR B 234     -14.750 -29.371   2.012  1.00 44.32           C  
ATOM   1874  CD2 TYR B 234     -13.069 -27.924   2.898  1.00 44.32           C  
ATOM   1875  CE1 TYR B 234     -14.949 -29.924   3.273  1.00 44.32           C  
ATOM   1876  CE2 TYR B 234     -13.259 -28.469   4.163  1.00 44.32           C  
ATOM   1877  OH  TYR B 234     -14.392 -30.011   5.591  1.00 44.32           O  
ATOM   1878  CZ  TYR B 234     -14.200 -29.467   4.340  1.00 44.32           C  
ATOM   1879  N   PHE B 235     -12.661 -27.290  -2.530  1.00 42.11           N  
ATOM   1880  CA  PHE B 235     -13.169 -26.972  -3.858  1.00 42.11           C  
ATOM   1881  C   PHE B 235     -12.151 -27.340  -4.931  1.00 42.11           C  
ATOM   1882  CB  PHE B 235     -13.523 -25.484  -3.958  1.00 42.11           C  
ATOM   1883  O   PHE B 235     -12.429 -27.220  -6.126  1.00 42.11           O  
ATOM   1884  CG  PHE B 235     -14.750 -25.098  -3.178  1.00 42.11           C  
ATOM   1885  CD1 PHE B 235     -16.019 -25.373  -3.672  1.00 42.11           C  
ATOM   1886  CD2 PHE B 235     -14.634 -24.461  -1.950  1.00 42.11           C  
ATOM   1887  CE1 PHE B 235     -17.158 -25.016  -2.952  1.00 42.11           C  
ATOM   1888  CE2 PHE B 235     -15.767 -24.102  -1.224  1.00 42.11           C  
ATOM   1889  CZ  PHE B 235     -17.028 -24.380  -1.728  1.00 42.11           C  
ATOM   1890  N   ARG B 236     -11.157 -28.113  -4.694  1.00 39.41           N  
ATOM   1891  CA  ARG B 236     -10.105 -28.486  -5.634  1.00 39.41           C  
ATOM   1892  C   ARG B 236      -9.637 -27.279  -6.441  1.00 39.41           C  
ATOM   1893  CB  ARG B 236     -10.591 -29.590  -6.576  1.00 39.41           C  
ATOM   1894  O   ARG B 236      -9.416 -27.382  -7.649  1.00 39.41           O  
ATOM   1895  CG  ARG B 236     -10.632 -30.970  -5.939  1.00 39.41           C  
ATOM   1896  CD  ARG B 236     -10.824 -32.065  -6.979  1.00 39.41           C  
ATOM   1897  NE  ARG B 236     -11.193 -33.336  -6.361  1.00 39.41           N  
ATOM   1898  NH1 ARG B 236     -10.886 -34.592  -8.275  1.00 39.41           N  
ATOM   1899  NH2 ARG B 236     -11.564 -35.602  -6.332  1.00 39.41           N  
ATOM   1900  CZ  ARG B 236     -11.213 -34.507  -6.991  1.00 39.41           C  
ATOM   1901  N   LEU B 237      -9.856 -26.121  -5.749  1.00 43.19           N  
ATOM   1902  CA  LEU B 237      -9.373 -24.905  -6.394  1.00 43.19           C  
ATOM   1903  C   LEU B 237      -7.873 -24.734  -6.177  1.00 43.19           C  
ATOM   1904  CB  LEU B 237     -10.121 -23.681  -5.860  1.00 43.19           C  
ATOM   1905  O   LEU B 237      -7.302 -25.328  -5.261  1.00 43.19           O  
ATOM   1906  CG  LEU B 237     -11.576 -23.528  -6.305  1.00 43.19           C  
ATOM   1907  CD1 LEU B 237     -12.365 -22.728  -5.274  1.00 43.19           C  
ATOM   1908  CD2 LEU B 237     -11.648 -22.861  -7.675  1.00 43.19           C  
ATOM   1909  N   THR B 238      -7.015 -24.704  -7.132  1.00 43.50           N  
ATOM   1910  CA  THR B 238      -5.572 -24.519  -7.019  1.00 43.50           C  
ATOM   1911  C   THR B 238      -5.240 -23.077  -6.647  1.00 43.50           C  
ATOM   1912  CB  THR B 238      -4.857 -24.891  -8.331  1.00 43.50           C  
ATOM   1913  O   THR B 238      -4.630 -22.352  -7.435  1.00 43.50           O  
ATOM   1914  CG2 THR B 238      -4.988 -26.382  -8.625  1.00 43.50           C  
ATOM   1915  OG1 THR B 238      -5.437 -24.150  -9.412  1.00 43.50           O  
ATOM   1916  N   LEU B 239      -6.026 -22.689  -5.536  1.00 47.34           N  
ATOM   1917  CA  LEU B 239      -5.695 -21.334  -5.108  1.00 47.34           C  
ATOM   1918  C   LEU B 239      -4.314 -21.291  -4.463  1.00 47.34           C  
ATOM   1919  CB  LEU B 239      -6.747 -20.809  -4.128  1.00 47.34           C  
ATOM   1920  O   LEU B 239      -4.004 -22.109  -3.594  1.00 47.34           O  
ATOM   1921  CG  LEU B 239      -8.140 -20.550  -4.702  1.00 47.34           C  
ATOM   1922  CD1 LEU B 239      -9.168 -20.458  -3.579  1.00 47.34           C  
ATOM   1923  CD2 LEU B 239      -8.144 -19.278  -5.543  1.00 47.34           C  
ATOM   1924  N   GLY B 240      -3.378 -20.603  -5.012  1.00 50.25           N  
ATOM   1925  CA  GLY B 240      -2.016 -20.505  -4.512  1.00 50.25           C  
ATOM   1926  C   GLY B 240      -1.031 -21.356  -5.291  1.00 50.25           C  
ATOM   1927  O   GLY B 240       0.180 -21.257  -5.086  1.00 50.25           O  
ATOM   1928  N   VAL B 241      -1.638 -22.274  -6.014  1.00 50.17           N  
ATOM   1929  CA  VAL B 241      -0.830 -23.060  -6.941  1.00 50.17           C  
ATOM   1930  C   VAL B 241      -1.047 -22.560  -8.368  1.00 50.17           C  
ATOM   1931  CB  VAL B 241      -1.163 -24.566  -6.848  1.00 50.17           C  
ATOM   1932  O   VAL B 241      -2.184 -22.486  -8.840  1.00 50.17           O  
ATOM   1933  CG1 VAL B 241      -0.261 -25.377  -7.776  1.00 50.17           C  
ATOM   1934  CG2 VAL B 241      -1.029 -25.053  -5.406  1.00 50.17           C  
ATOM   1935  N   TYR B 242      -0.023 -21.777  -8.848  1.00 50.29           N  
ATOM   1936  CA  TYR B 242      -0.155 -21.201 -10.182  1.00 50.29           C  
ATOM   1937  C   TYR B 242       0.454 -22.120 -11.234  1.00 50.29           C  
ATOM   1938  CB  TYR B 242       0.513 -19.824 -10.242  1.00 50.29           C  
ATOM   1939  O   TYR B 242       1.529 -22.686 -11.027  1.00 50.29           O  
ATOM   1940  CG  TYR B 242      -0.213 -18.762  -9.452  1.00 50.29           C  
ATOM   1941  CD1 TYR B 242      -1.267 -18.047 -10.015  1.00 50.29           C  
ATOM   1942  CD2 TYR B 242       0.154 -18.472  -8.143  1.00 50.29           C  
ATOM   1943  CE1 TYR B 242      -1.938 -17.066  -9.292  1.00 50.29           C  
ATOM   1944  CE2 TYR B 242      -0.510 -17.493  -7.410  1.00 50.29           C  
ATOM   1945  OH  TYR B 242      -2.214 -15.827  -7.272  1.00 50.29           O  
ATOM   1946  CZ  TYR B 242      -1.553 -16.797  -7.992  1.00 50.29           C  
ATOM   1947  N   ASP B 243      -0.545 -22.587 -12.067  1.00 54.55           N  
ATOM   1948  CA  ASP B 243       0.014 -23.290 -13.217  1.00 54.55           C  
ATOM   1949  C   ASP B 243       0.741 -22.326 -14.151  1.00 54.55           C  
ATOM   1950  CB  ASP B 243      -1.086 -24.032 -13.980  1.00 54.55           C  
ATOM   1951  O   ASP B 243       0.191 -21.292 -14.536  1.00 54.55           O  
ATOM   1952  CG  ASP B 243      -1.559 -25.286 -13.267  1.00 54.55           C  
ATOM   1953  OD1 ASP B 243      -0.776 -25.882 -12.496  1.00 54.55           O  
ATOM   1954  OD2 ASP B 243      -2.725 -25.684 -13.480  1.00 54.55           O  
ATOM   1955  N   TYR B 244       2.031 -22.472 -14.322  1.00 59.16           N  
ATOM   1956  CA  TYR B 244       2.766 -21.638 -15.266  1.00 59.16           C  
ATOM   1957  C   TYR B 244       2.528 -22.097 -16.700  1.00 59.16           C  
ATOM   1958  CB  TYR B 244       4.265 -21.664 -14.952  1.00 59.16           C  
ATOM   1959  O   TYR B 244       2.994 -23.165 -17.102  1.00 59.16           O  
ATOM   1960  CG  TYR B 244       5.034 -20.520 -15.568  1.00 59.16           C  
ATOM   1961  CD1 TYR B 244       5.716 -20.681 -16.771  1.00 59.16           C  
ATOM   1962  CD2 TYR B 244       5.080 -19.276 -14.947  1.00 59.16           C  
ATOM   1963  CE1 TYR B 244       6.427 -19.631 -17.341  1.00 59.16           C  
ATOM   1964  CE2 TYR B 244       5.788 -18.218 -15.508  1.00 59.16           C  
ATOM   1965  OH  TYR B 244       7.160 -17.361 -17.264  1.00 59.16           O  
ATOM   1966  CZ  TYR B 244       6.457 -18.405 -16.704  1.00 59.16           C  
ATOM   1967  N   LEU B 245       1.637 -21.285 -17.343  1.00 62.08           N  
ATOM   1968  CA  LEU B 245       1.290 -21.643 -18.714  1.00 62.08           C  
ATOM   1969  C   LEU B 245       2.098 -20.819 -19.711  1.00 62.08           C  
ATOM   1970  CB  LEU B 245      -0.207 -21.438 -18.959  1.00 62.08           C  
ATOM   1971  O   LEU B 245       2.331 -19.628 -19.494  1.00 62.08           O  
ATOM   1972  CG  LEU B 245      -1.147 -22.445 -18.295  1.00 62.08           C  
ATOM   1973  CD1 LEU B 245      -2.384 -21.737 -17.751  1.00 62.08           C  
ATOM   1974  CD2 LEU B 245      -1.542 -23.539 -19.281  1.00 62.08           C  
ATOM   1975  N   VAL B 246       2.745 -21.483 -20.732  1.00 70.17           N  
ATOM   1976  CA  VAL B 246       3.513 -20.802 -21.770  1.00 70.17           C  
ATOM   1977  C   VAL B 246       2.858 -21.031 -23.130  1.00 70.17           C  
ATOM   1978  CB  VAL B 246       4.981 -21.283 -21.797  1.00 70.17           C  
ATOM   1979  O   VAL B 246       2.215 -22.059 -23.352  1.00 70.17           O  
ATOM   1980  CG1 VAL B 246       5.847 -20.326 -22.616  1.00 70.17           C  
ATOM   1981  CG2 VAL B 246       5.524 -21.417 -20.376  1.00 70.17           C  
ATOM   1982  N   SER B 247       2.837 -20.115 -24.019  1.00 65.86           N  
ATOM   1983  CA  SER B 247       2.346 -20.245 -25.387  1.00 65.86           C  
ATOM   1984  C   SER B 247       3.240 -21.166 -26.210  1.00 65.86           C  
ATOM   1985  CB  SER B 247       2.258 -18.873 -26.058  1.00 65.86           C  
ATOM   1986  O   SER B 247       4.343 -21.513 -25.783  1.00 65.86           O  
ATOM   1987  OG  SER B 247       3.551 -18.379 -26.363  1.00 65.86           O  
ATOM   1988  N   THR B 248       2.680 -21.687 -27.302  1.00 73.77           N  
ATOM   1989  CA  THR B 248       3.435 -22.563 -28.191  1.00 73.77           C  
ATOM   1990  C   THR B 248       4.735 -21.897 -28.632  1.00 73.77           C  
ATOM   1991  CB  THR B 248       2.606 -22.948 -29.431  1.00 73.77           C  
ATOM   1992  O   THR B 248       5.787 -22.538 -28.664  1.00 73.77           O  
ATOM   1993  CG2 THR B 248       1.999 -24.339 -29.276  1.00 73.77           C  
ATOM   1994  OG1 THR B 248       1.551 -21.995 -29.608  1.00 73.77           O  
ATOM   1995  N   GLN B 249       4.622 -20.568 -28.987  1.00 72.43           N  
ATOM   1996  CA  GLN B 249       5.792 -19.822 -29.436  1.00 72.43           C  
ATOM   1997  C   GLN B 249       6.798 -19.641 -28.303  1.00 72.43           C  
ATOM   1998  CB  GLN B 249       5.380 -18.459 -29.994  1.00 72.43           C  
ATOM   1999  O   GLN B 249       8.009 -19.732 -28.520  1.00 72.43           O  
ATOM   2000  CG  GLN B 249       4.706 -18.530 -31.358  1.00 72.43           C  
ATOM   2001  CD  GLN B 249       4.250 -17.173 -31.859  1.00 72.43           C  
ATOM   2002  NE2 GLN B 249       3.666 -17.147 -33.052  1.00 72.43           N  
ATOM   2003  OE1 GLN B 249       4.420 -16.156 -31.179  1.00 72.43           O  
ATOM   2004  N   GLU B 250       6.243 -19.423 -27.183  1.00 74.39           N  
ATOM   2005  CA  GLU B 250       7.096 -19.258 -26.009  1.00 74.39           C  
ATOM   2006  C   GLU B 250       7.798 -20.564 -25.649  1.00 74.39           C  
ATOM   2007  CB  GLU B 250       6.278 -18.754 -24.817  1.00 74.39           C  
ATOM   2008  O   GLU B 250       8.963 -20.557 -25.246  1.00 74.39           O  
ATOM   2009  CG  GLU B 250       5.836 -17.303 -24.943  1.00 74.39           C  
ATOM   2010  CD  GLU B 250       4.907 -16.859 -23.825  1.00 74.39           C  
ATOM   2011  OE1 GLU B 250       4.638 -15.642 -23.706  1.00 74.39           O  
ATOM   2012  OE2 GLU B 250       4.446 -17.735 -23.060  1.00 74.39           O  
ATOM   2013  N   PHE B 251       7.067 -21.631 -25.804  1.00 79.46           N  
ATOM   2014  CA  PHE B 251       7.618 -22.950 -25.515  1.00 79.46           C  
ATOM   2015  C   PHE B 251       8.763 -23.279 -26.465  1.00 79.46           C  
ATOM   2016  CB  PHE B 251       6.528 -24.022 -25.614  1.00 79.46           C  
ATOM   2017  O   PHE B 251       9.782 -23.833 -26.049  1.00 79.46           O  
ATOM   2018  CG  PHE B 251       6.978 -25.387 -25.169  1.00 79.46           C  
ATOM   2019  CD1 PHE B 251       7.261 -26.379 -26.100  1.00 79.46           C  
ATOM   2020  CD2 PHE B 251       7.118 -25.679 -23.818  1.00 79.46           C  
ATOM   2021  CE1 PHE B 251       7.678 -27.644 -25.691  1.00 79.46           C  
ATOM   2022  CE2 PHE B 251       7.533 -26.941 -23.402  1.00 79.46           C  
ATOM   2023  CZ  PHE B 251       7.812 -27.922 -24.340  1.00 79.46           C  
ATOM   2024  N   ARG B 252       8.514 -22.917 -27.703  1.00 79.11           N  
ATOM   2025  CA  ARG B 252       9.565 -23.128 -28.693  1.00 79.11           C  
ATOM   2026  C   ARG B 252      10.807 -22.309 -28.356  1.00 79.11           C  
ATOM   2027  CB  ARG B 252       9.065 -22.768 -30.093  1.00 79.11           C  
ATOM   2028  O   ARG B 252      11.933 -22.790 -28.504  1.00 79.11           O  
ATOM   2029  CG  ARG B 252       8.592 -23.963 -30.905  1.00 79.11           C  
ATOM   2030  CD  ARG B 252       8.208 -23.566 -32.323  1.00 79.11           C  
ATOM   2031  NE  ARG B 252       7.075 -24.346 -32.814  1.00 79.11           N  
ATOM   2032  NH1 ARG B 252       6.809 -23.124 -34.756  1.00 79.11           N  
ATOM   2033  NH2 ARG B 252       5.418 -24.890 -34.307  1.00 79.11           N  
ATOM   2034  CZ  ARG B 252       6.436 -24.118 -33.958  1.00 79.11           C  
ATOM   2035  N   TYR B 253      10.519 -21.075 -27.949  1.00 78.42           N  
ATOM   2036  CA  TYR B 253      11.608 -20.189 -27.554  1.00 78.42           C  
ATOM   2037  C   TYR B 253      12.333 -20.730 -26.328  1.00 78.42           C  
ATOM   2038  CB  TYR B 253      11.079 -18.781 -27.269  1.00 78.42           C  
ATOM   2039  O   TYR B 253      13.563 -20.678 -26.253  1.00 78.42           O  
ATOM   2040  CG  TYR B 253      12.162 -17.780 -26.946  1.00 78.42           C  
ATOM   2041  CD1 TYR B 253      12.421 -17.405 -25.629  1.00 78.42           C  
ATOM   2042  CD2 TYR B 253      12.926 -17.206 -27.956  1.00 78.42           C  
ATOM   2043  CE1 TYR B 253      13.416 -16.482 -25.327  1.00 78.42           C  
ATOM   2044  CE2 TYR B 253      13.924 -16.281 -27.665  1.00 78.42           C  
ATOM   2045  OH  TYR B 253      15.148 -15.011 -26.056  1.00 78.42           O  
ATOM   2046  CZ  TYR B 253      14.161 -15.926 -26.350  1.00 78.42           C  
ATOM   2047  N   MET B 254      11.677 -21.254 -25.461  1.00 80.22           N  
ATOM   2048  CA  MET B 254      12.238 -21.826 -24.241  1.00 80.22           C  
ATOM   2049  C   MET B 254      13.143 -23.011 -24.560  1.00 80.22           C  
ATOM   2050  CB  MET B 254      11.123 -22.263 -23.289  1.00 80.22           C  
ATOM   2051  O   MET B 254      14.232 -23.136 -23.996  1.00 80.22           O  
ATOM   2052  CG  MET B 254      11.318 -21.789 -21.858  1.00 80.22           C  
ATOM   2053  SD  MET B 254       9.937 -22.290 -20.757  1.00 80.22           S  
ATOM   2054  CE  MET B 254      10.389 -24.019 -20.445  1.00 80.22           C  
ATOM   2055  N   ASN B 255      12.668 -23.827 -25.460  1.00 79.72           N  
ATOM   2056  CA  ASN B 255      13.424 -25.014 -25.844  1.00 79.72           C  
ATOM   2057  C   ASN B 255      14.679 -24.650 -26.632  1.00 79.72           C  
ATOM   2058  CB  ASN B 255      12.546 -25.970 -26.656  1.00 79.72           C  
ATOM   2059  O   ASN B 255      15.725 -25.281 -26.468  1.00 79.72           O  
ATOM   2060  CG  ASN B 255      11.792 -26.954 -25.784  1.00 79.72           C  
ATOM   2061  ND2 ASN B 255      11.004 -27.819 -26.411  1.00 79.72           N  
ATOM   2062  OD1 ASN B 255      11.917 -26.937 -24.557  1.00 79.72           O  
ATOM   2063  N   SER B 256      14.518 -23.514 -27.381  1.00 80.64           N  
ATOM   2064  CA  SER B 256      15.647 -23.079 -28.197  1.00 80.64           C  
ATOM   2065  C   SER B 256      16.727 -22.425 -27.342  1.00 80.64           C  
ATOM   2066  CB  SER B 256      15.182 -22.105 -29.280  1.00 80.64           C  
ATOM   2067  O   SER B 256      17.920 -22.579 -27.615  1.00 80.64           O  
ATOM   2068  OG  SER B 256      14.727 -20.892 -28.704  1.00 80.64           O  
ATOM   2069  N   GLN B 257      16.379 -21.780 -26.299  1.00 78.58           N  
ATOM   2070  CA  GLN B 257      17.321 -21.076 -25.435  1.00 78.58           C  
ATOM   2071  C   GLN B 257      17.708 -21.930 -24.232  1.00 78.58           C  
ATOM   2072  CB  GLN B 257      16.728 -19.746 -24.966  1.00 78.58           C  
ATOM   2073  O   GLN B 257      18.635 -21.588 -23.494  1.00 78.58           O  
ATOM   2074  CG  GLN B 257      16.688 -18.675 -26.048  1.00 78.58           C  
ATOM   2075  CD  GLN B 257      17.985 -17.896 -26.151  1.00 78.58           C  
ATOM   2076  NE2 GLN B 257      18.265 -17.364 -27.337  1.00 78.58           N  
ATOM   2077  OE1 GLN B 257      18.730 -17.772 -25.174  1.00 78.58           O  
ATOM   2078  N   GLY B 258      17.091 -23.152 -24.041  1.00 76.75           N  
ATOM   2079  CA  GLY B 258      17.355 -24.056 -22.934  1.00 76.75           C  
ATOM   2080  C   GLY B 258      16.842 -23.537 -21.604  1.00 76.75           C  
ATOM   2081  O   GLY B 258      17.483 -23.729 -20.568  1.00 76.75           O  
ATOM   2082  N   LEU B 259      15.758 -22.741 -21.683  1.00 76.71           N  
ATOM   2083  CA  LEU B 259      15.195 -22.193 -20.454  1.00 76.71           C  
ATOM   2084  C   LEU B 259      14.389 -23.250 -19.706  1.00 76.71           C  
ATOM   2085  CB  LEU B 259      14.309 -20.983 -20.762  1.00 76.71           C  
ATOM   2086  O   LEU B 259      13.657 -24.029 -20.322  1.00 76.71           O  
ATOM   2087  CG  LEU B 259      15.020 -19.744 -21.309  1.00 76.71           C  
ATOM   2088  CD1 LEU B 259      14.027 -18.838 -22.030  1.00 76.71           C  
ATOM   2089  CD2 LEU B 259      15.721 -18.989 -20.185  1.00 76.71           C  
ATOM   2090  N   LEU B 260      14.656 -23.459 -18.443  1.00 72.86           N  
ATOM   2091  CA  LEU B 260      14.024 -24.468 -17.601  1.00 72.86           C  
ATOM   2092  C   LEU B 260      12.729 -23.938 -16.995  1.00 72.86           C  
ATOM   2093  CB  LEU B 260      14.978 -24.913 -16.489  1.00 72.86           C  
ATOM   2094  O   LEU B 260      12.558 -22.725 -16.850  1.00 72.86           O  
ATOM   2095  CG  LEU B 260      16.006 -25.981 -16.865  1.00 72.86           C  
ATOM   2096  CD1 LEU B 260      17.413 -25.510 -16.511  1.00 72.86           C  
ATOM   2097  CD2 LEU B 260      15.687 -27.300 -16.168  1.00 72.86           C  
ATOM   2098  N   PRO B 261      11.739 -24.865 -16.818  1.00 75.48           N  
ATOM   2099  CA  PRO B 261      10.480 -24.483 -16.173  1.00 75.48           C  
ATOM   2100  C   PRO B 261      10.687 -23.893 -14.780  1.00 75.48           C  
ATOM   2101  CB  PRO B 261       9.707 -25.802 -16.099  1.00 75.48           C  
ATOM   2102  O   PRO B 261      11.621 -24.281 -14.074  1.00 75.48           O  
ATOM   2103  CG  PRO B 261      10.676 -26.839 -16.567  1.00 75.48           C  
ATOM   2104  CD  PRO B 261      11.933 -26.150 -17.014  1.00 75.48           C  
ATOM   2105  N   PRO B 262       9.924 -22.911 -14.521  1.00 68.43           N  
ATOM   2106  CA  PRO B 262      10.101 -22.224 -13.240  1.00 68.43           C  
ATOM   2107  C   PRO B 262       9.785 -23.118 -12.043  1.00 68.43           C  
ATOM   2108  CB  PRO B 262       9.114 -21.057 -13.325  1.00 68.43           C  
ATOM   2109  O   PRO B 262       8.806 -23.868 -12.069  1.00 68.43           O  
ATOM   2110  CG  PRO B 262       8.201 -21.412 -14.454  1.00 68.43           C  
ATOM   2111  CD  PRO B 262       8.830 -22.522 -15.246  1.00 68.43           C  
ATOM   2112  N   LYS B 263      10.747 -23.196 -11.055  1.00 60.53           N  
ATOM   2113  CA  LYS B 263      10.566 -23.992  -9.844  1.00 60.53           C  
ATOM   2114  C   LYS B 263      10.012 -23.141  -8.705  1.00 60.53           C  
ATOM   2115  CB  LYS B 263      11.888 -24.635  -9.422  1.00 60.53           C  
ATOM   2116  O   LYS B 263       9.289 -23.644  -7.842  1.00 60.53           O  
ATOM   2117  CG  LYS B 263      12.404 -25.684 -10.396  1.00 60.53           C  
ATOM   2118  CD  LYS B 263      13.696 -26.320  -9.899  1.00 60.53           C  
ATOM   2119  CE  LYS B 263      14.264 -27.302 -10.915  1.00 60.53           C  
ATOM   2120  NZ  LYS B 263      15.526 -27.935 -10.428  1.00 60.53           N  
ATOM   2121  N   ASN B 264      10.442 -21.886  -8.811  1.00 51.36           N  
ATOM   2122  CA  ASN B 264      10.057 -20.948  -7.762  1.00 51.36           C  
ATOM   2123  C   ASN B 264       9.405 -19.696  -8.341  1.00 51.36           C  
ATOM   2124  CB  ASN B 264      11.271 -20.568  -6.910  1.00 51.36           C  
ATOM   2125  O   ASN B 264       9.378 -19.511  -9.559  1.00 51.36           O  
ATOM   2126  CG  ASN B 264      11.882 -21.760  -6.201  1.00 51.36           C  
ATOM   2127  ND2 ASN B 264      13.111 -21.600  -5.724  1.00 51.36           N  
ATOM   2128  OD1 ASN B 264      11.255 -22.816  -6.083  1.00 51.36           O  
ATOM   2129  N   SER B 265       8.751 -18.926  -7.552  1.00 53.18           N  
ATOM   2130  CA  SER B 265       8.064 -17.713  -7.980  1.00 53.18           C  
ATOM   2131  C   SER B 265       9.029 -16.735  -8.643  1.00 53.18           C  
ATOM   2132  CB  SER B 265       7.378 -17.037  -6.792  1.00 53.18           C  
ATOM   2133  O   SER B 265       8.677 -16.077  -9.624  1.00 53.18           O  
ATOM   2134  OG  SER B 265       8.294 -16.839  -5.728  1.00 53.18           O  
ATOM   2135  N   ILE B 266      10.277 -16.664  -8.131  1.00 52.06           N  
ATOM   2136  CA  ILE B 266      11.270 -15.748  -8.683  1.00 52.06           C  
ATOM   2137  C   ILE B 266      11.695 -16.222 -10.071  1.00 52.06           C  
ATOM   2138  CB  ILE B 266      12.501 -15.625  -7.758  1.00 52.06           C  
ATOM   2139  O   ILE B 266      11.866 -15.413 -10.985  1.00 52.06           O  
ATOM   2140  CG1 ILE B 266      12.101 -15.002  -6.416  1.00 52.06           C  
ATOM   2141  CG2 ILE B 266      13.605 -14.806  -8.434  1.00 52.06           C  
ATOM   2142  CD1 ILE B 266      13.197 -15.050  -5.360  1.00 52.06           C  
ATOM   2143  N   ASP B 267      11.828 -17.520 -10.132  1.00 61.03           N  
ATOM   2144  CA  ASP B 267      12.176 -18.086 -11.431  1.00 61.03           C  
ATOM   2145  C   ASP B 267      11.082 -17.812 -12.460  1.00 61.03           C  
ATOM   2146  CB  ASP B 267      12.422 -19.592 -11.313  1.00 61.03           C  
ATOM   2147  O   ASP B 267      11.373 -17.549 -13.629  1.00 61.03           O  
ATOM   2148  CG  ASP B 267      13.797 -19.927 -10.763  1.00 61.03           C  
ATOM   2149  OD1 ASP B 267      14.689 -19.051 -10.774  1.00 61.03           O  
ATOM   2150  OD2 ASP B 267      13.992 -21.078 -10.316  1.00 61.03           O  
ATOM   2151  N   ALA B 268       9.805 -17.869 -11.877  1.00 58.97           N  
ATOM   2152  CA  ALA B 268       8.674 -17.587 -12.758  1.00 58.97           C  
ATOM   2153  C   ALA B 268       8.693 -16.135 -13.226  1.00 58.97           C  
ATOM   2154  CB  ALA B 268       7.358 -17.898 -12.050  1.00 58.97           C  
ATOM   2155  O   ALA B 268       8.436 -15.851 -14.398  1.00 58.97           O  
ATOM   2156  N   PHE B 269       9.105 -15.335 -12.322  1.00 54.93           N  
ATOM   2157  CA  PHE B 269       9.190 -13.913 -12.634  1.00 54.93           C  
ATOM   2158  C   PHE B 269      10.291 -13.647 -13.653  1.00 54.93           C  
ATOM   2159  CB  PHE B 269       9.442 -13.097 -11.363  1.00 54.93           C  
ATOM   2160  O   PHE B 269      10.080 -12.925 -14.629  1.00 54.93           O  
ATOM   2161  CG  PHE B 269       9.527 -11.613 -11.601  1.00 54.93           C  
ATOM   2162  CD1 PHE B 269      10.752 -10.959 -11.567  1.00 54.93           C  
ATOM   2163  CD2 PHE B 269       8.381 -10.873 -11.859  1.00 54.93           C  
ATOM   2164  CE1 PHE B 269      10.834  -9.586 -11.787  1.00 54.93           C  
ATOM   2165  CE2 PHE B 269       8.454  -9.500 -12.081  1.00 54.93           C  
ATOM   2166  CZ  PHE B 269       9.682  -8.859 -12.043  1.00 54.93           C  
ATOM   2167  N   LYS B 270      11.466 -14.131 -13.398  1.00 59.05           N  
ATOM   2168  CA  LYS B 270      12.590 -13.995 -14.320  1.00 59.05           C  
ATOM   2169  C   LYS B 270      12.229 -14.519 -15.707  1.00 59.05           C  
ATOM   2170  CB  LYS B 270      13.818 -14.732 -13.784  1.00 59.05           C  
ATOM   2171  O   LYS B 270      12.568 -13.899 -16.718  1.00 59.05           O  
ATOM   2172  CG  LYS B 270      14.896 -13.815 -13.227  1.00 59.05           C  
ATOM   2173  CD  LYS B 270      16.070 -14.608 -12.667  1.00 59.05           C  
ATOM   2174  CE  LYS B 270      17.059 -13.707 -11.939  1.00 59.05           C  
ATOM   2175  NZ  LYS B 270      18.165 -14.491 -11.312  1.00 59.05           N  
ATOM   2176  N   LEU B 271      11.605 -15.645 -15.693  1.00 63.42           N  
ATOM   2177  CA  LEU B 271      11.209 -16.255 -16.957  1.00 63.42           C  
ATOM   2178  C   LEU B 271      10.188 -15.387 -17.684  1.00 63.42           C  
ATOM   2179  CB  LEU B 271      10.630 -17.653 -16.719  1.00 63.42           C  
ATOM   2180  O   LEU B 271      10.233 -15.262 -18.910  1.00 63.42           O  
ATOM   2181  CG  LEU B 271      10.589 -18.585 -17.932  1.00 63.42           C  
ATOM   2182  CD1 LEU B 271      11.959 -19.212 -18.165  1.00 63.42           C  
ATOM   2183  CD2 LEU B 271       9.527 -19.662 -17.742  1.00 63.42           C  
ATOM   2184  N   ASN B 272       9.276 -14.787 -16.981  1.00 61.28           N  
ATOM   2185  CA  ASN B 272       8.273 -13.903 -17.564  1.00 61.28           C  
ATOM   2186  C   ASN B 272       8.916 -12.708 -18.262  1.00 61.28           C  
ATOM   2187  CB  ASN B 272       7.290 -13.426 -16.493  1.00 61.28           C  
ATOM   2188  O   ASN B 272       8.452 -12.277 -19.320  1.00 61.28           O  
ATOM   2189  CG  ASN B 272       6.052 -14.297 -16.407  1.00 61.28           C  
ATOM   2190  ND2 ASN B 272       5.318 -14.176 -15.307  1.00 61.28           N  
ATOM   2191  OD1 ASN B 272       5.759 -15.072 -17.320  1.00 61.28           O  
ATOM   2192  N   ILE B 273       9.997 -12.248 -17.661  1.00 54.14           N  
ATOM   2193  CA  ILE B 273      10.710 -11.109 -18.227  1.00 54.14           C  
ATOM   2194  C   ILE B 273      11.416 -11.530 -19.514  1.00 54.14           C  
ATOM   2195  CB  ILE B 273      11.728 -10.523 -17.223  1.00 54.14           C  
ATOM   2196  O   ILE B 273      11.410 -10.793 -20.503  1.00 54.14           O  
ATOM   2197  CG1 ILE B 273      11.001  -9.926 -16.013  1.00 54.14           C  
ATOM   2198  CG2 ILE B 273      12.614  -9.475 -17.903  1.00 54.14           C  
ATOM   2199  CD1 ILE B 273      11.932  -9.385 -14.937  1.00 54.14           C  
ATOM   2200  N   LYS B 274      12.032 -12.684 -19.482  1.00 65.96           N  
ATOM   2201  CA  LYS B 274      12.755 -13.195 -20.643  1.00 65.96           C  
ATOM   2202  C   LYS B 274      11.799 -13.522 -21.786  1.00 65.96           C  
ATOM   2203  CB  LYS B 274      13.567 -14.435 -20.267  1.00 65.96           C  
ATOM   2204  O   LYS B 274      12.163 -13.407 -22.958  1.00 65.96           O  
ATOM   2205  CG  LYS B 274      15.074 -14.232 -20.329  1.00 65.96           C  
ATOM   2206  CD  LYS B 274      15.819 -15.352 -19.615  1.00 65.96           C  
ATOM   2207  CE  LYS B 274      17.318 -15.088 -19.571  1.00 65.96           C  
ATOM   2208  NZ  LYS B 274      18.045 -16.149 -18.812  1.00 65.96           N  
ATOM   2209  N   LEU B 275      10.621 -13.901 -21.374  1.00 60.01           N  
ATOM   2210  CA  LEU B 275       9.637 -14.295 -22.375  1.00 60.01           C  
ATOM   2211  C   LEU B 275       8.815 -13.095 -22.832  1.00 60.01           C  
ATOM   2212  CB  LEU B 275       8.711 -15.380 -21.818  1.00 60.01           C  
ATOM   2213  O   LEU B 275       8.013 -13.204 -23.762  1.00 60.01           O  
ATOM   2214  CG  LEU B 275       9.319 -16.774 -21.657  1.00 60.01           C  
ATOM   2215  CD1 LEU B 275       8.533 -17.580 -20.629  1.00 60.01           C  
ATOM   2216  CD2 LEU B 275       9.355 -17.499 -22.998  1.00 60.01           C  
ATOM   2217  N   LEU B 276       9.343 -12.063 -22.197  1.00 54.31           N  
ATOM   2218  CA  LEU B 276       8.659 -10.813 -22.510  1.00 54.31           C  
ATOM   2219  C   LEU B 276       8.869 -10.430 -23.971  1.00 54.31           C  
ATOM   2220  CB  LEU B 276       9.155  -9.687 -21.599  1.00 54.31           C  
ATOM   2221  O   LEU B 276      10.003 -10.412 -24.456  1.00 54.31           O  
ATOM   2222  CG  LEU B 276       8.361  -8.380 -21.643  1.00 54.31           C  
ATOM   2223  CD1 LEU B 276       6.999  -8.565 -20.983  1.00 54.31           C  
ATOM   2224  CD2 LEU B 276       9.141  -7.258 -20.966  1.00 54.31           C  
ATOM   2225  N   GLY B 277       7.870 -10.515 -24.870  1.00 47.98           N  
ATOM   2226  CA  GLY B 277       7.953 -10.133 -26.271  1.00 47.98           C  
ATOM   2227  C   GLY B 277       7.584 -11.257 -27.219  1.00 47.98           C  
ATOM   2228  O   GLY B 277       7.335 -11.021 -28.403  1.00 47.98           O  
ATOM   2229  N   VAL B 278       7.887 -12.517 -26.861  1.00 56.56           N  
ATOM   2230  CA  VAL B 278       7.669 -13.644 -27.761  1.00 56.56           C  
ATOM   2231  C   VAL B 278       6.176 -13.800 -28.042  1.00 56.56           C  
ATOM   2232  CB  VAL B 278       8.241 -14.956 -27.177  1.00 56.56           C  
ATOM   2233  O   VAL B 278       5.776 -14.057 -29.180  1.00 56.56           O  
ATOM   2234  CG1 VAL B 278       7.988 -16.125 -28.127  1.00 56.56           C  
ATOM   2235  CG2 VAL B 278       9.735 -14.806 -26.894  1.00 56.56           C  
ATOM   2236  N   GLY B 279       5.225 -13.104 -27.247  1.00 49.91           N  
ATOM   2237  CA  GLY B 279       3.787 -13.081 -27.460  1.00 49.91           C  
ATOM   2238  C   GLY B 279       3.218 -14.437 -27.834  1.00 49.91           C  
ATOM   2239  O   GLY B 279       3.951 -15.425 -27.908  1.00 49.91           O  
ATOM   2240  N   GLY B 280       1.961 -14.853 -27.517  1.00 50.92           N  
ATOM   2241  CA  GLY B 280       1.208 -16.054 -27.838  1.00 50.92           C  
ATOM   2242  C   GLY B 280       0.241 -16.464 -26.743  1.00 50.92           C  
ATOM   2243  O   GLY B 280       0.301 -15.941 -25.628  1.00 50.92           O  
ATOM   2244  N   LYS B 281      -0.891 -17.108 -27.073  1.00 51.85           N  
ATOM   2245  CA  LYS B 281      -1.889 -17.581 -26.118  1.00 51.85           C  
ATOM   2246  C   LYS B 281      -1.330 -18.705 -25.251  1.00 51.85           C  
ATOM   2247  CB  LYS B 281      -3.147 -18.058 -26.847  1.00 51.85           C  
ATOM   2248  O   LYS B 281      -0.860 -19.721 -25.768  1.00 51.85           O  
ATOM   2249  CG  LYS B 281      -4.104 -16.938 -27.227  1.00 51.85           C  
ATOM   2250  CD  LYS B 281      -5.375 -17.481 -27.866  1.00 51.85           C  
ATOM   2251  CE  LYS B 281      -6.312 -16.359 -28.292  1.00 51.85           C  
ATOM   2252  NZ  LYS B 281      -7.528 -16.884 -28.982  1.00 51.85           N  
ATOM   2253  N   PRO B 282      -1.179 -18.414 -23.915  1.00 59.65           N  
ATOM   2254  CA  PRO B 282      -0.663 -19.446 -23.014  1.00 59.65           C  
ATOM   2255  C   PRO B 282      -1.541 -20.696 -22.984  1.00 59.65           C  
ATOM   2256  CB  PRO B 282      -0.656 -18.752 -21.649  1.00 59.65           C  
ATOM   2257  O   PRO B 282      -2.701 -20.630 -22.568  1.00 59.65           O  
ATOM   2258  CG  PRO B 282      -1.451 -17.503 -21.852  1.00 59.65           C  
ATOM   2259  CD  PRO B 282      -1.691 -17.324 -23.324  1.00 59.65           C  
ATOM   2260  N   CYS B 283      -1.023 -21.799 -23.591  1.00 59.54           N  
ATOM   2261  CA  CYS B 283      -1.861 -22.989 -23.675  1.00 59.54           C  
ATOM   2262  C   CYS B 283      -1.147 -24.202 -23.090  1.00 59.54           C  
ATOM   2263  CB  CYS B 283      -2.252 -23.267 -25.126  1.00 59.54           C  
ATOM   2264  O   CYS B 283      -1.774 -25.230 -22.829  1.00 59.54           O  
ATOM   2265  SG  CYS B 283      -1.999 -21.861 -26.231  1.00 59.54           S  
ATOM   2266  N   ILE B 284       0.176 -24.072 -22.816  1.00 65.93           N  
ATOM   2267  CA  ILE B 284       0.941 -25.241 -22.395  1.00 65.93           C  
ATOM   2268  C   ILE B 284       1.404 -25.061 -20.951  1.00 65.93           C  
ATOM   2269  CB  ILE B 284       2.153 -25.487 -23.320  1.00 65.93           C  
ATOM   2270  O   ILE B 284       2.070 -24.076 -20.624  1.00 65.93           O  
ATOM   2271  CG1 ILE B 284       1.691 -25.650 -24.773  1.00 65.93           C  
ATOM   2272  CG2 ILE B 284       2.946 -26.712 -22.857  1.00 65.93           C  
ATOM   2273  CD1 ILE B 284       2.823 -25.604 -25.791  1.00 65.93           C  
ATOM   2274  N   LYS B 285       0.927 -25.989 -20.071  1.00 66.88           N  
ATOM   2275  CA  LYS B 285       1.332 -25.979 -18.668  1.00 66.88           C  
ATOM   2276  C   LYS B 285       2.749 -26.519 -18.501  1.00 66.88           C  
ATOM   2277  CB  LYS B 285       0.356 -26.799 -17.822  1.00 66.88           C  
ATOM   2278  O   LYS B 285       3.013 -27.687 -18.797  1.00 66.88           O  
ATOM   2279  CG  LYS B 285       0.444 -26.518 -16.330  1.00 66.88           C  
ATOM   2280  CD  LYS B 285      -0.543 -27.370 -15.542  1.00 66.88           C  
ATOM   2281  CE  LYS B 285      -0.407 -27.142 -14.042  1.00 66.88           C  
ATOM   2282  NZ  LYS B 285      -1.385 -27.961 -13.266  1.00 66.88           N  
ATOM   2283  N   VAL B 286       3.745 -25.635 -18.133  1.00 67.48           N  
ATOM   2284  CA  VAL B 286       5.145 -26.037 -18.048  1.00 67.48           C  
ATOM   2285  C   VAL B 286       5.508 -26.342 -16.597  1.00 67.48           C  
ATOM   2286  CB  VAL B 286       6.083 -24.949 -18.615  1.00 67.48           C  
ATOM   2287  O   VAL B 286       6.328 -27.223 -16.327  1.00 67.48           O  
ATOM   2288  CG1 VAL B 286       7.509 -25.481 -18.749  1.00 67.48           C  
ATOM   2289  CG2 VAL B 286       5.567 -24.450 -19.964  1.00 67.48           C  
ATOM   2290  N   ALA B 287       4.830 -25.712 -15.622  1.00 63.36           N  
ATOM   2291  CA  ALA B 287       5.186 -25.930 -14.222  1.00 63.36           C  
ATOM   2292  C   ALA B 287       4.098 -25.402 -13.291  1.00 63.36           C  
ATOM   2293  CB  ALA B 287       6.523 -25.266 -13.904  1.00 63.36           C  
ATOM   2294  O   ALA B 287       3.202 -24.674 -13.723  1.00 63.36           O  
ATOM   2295  N   THR B 288       3.957 -26.048 -12.164  1.00 55.07           N  
ATOM   2296  CA  THR B 288       3.086 -25.551 -11.104  1.00 55.07           C  
ATOM   2297  C   THR B 288       3.901 -24.865 -10.012  1.00 55.07           C  
ATOM   2298  CB  THR B 288       2.252 -26.690 -10.487  1.00 55.07           C  
ATOM   2299  O   THR B 288       4.900 -25.411  -9.539  1.00 55.07           O  
ATOM   2300  CG2 THR B 288       1.184 -27.178 -11.460  1.00 55.07           C  
ATOM   2301  OG1 THR B 288       3.117 -27.783 -10.156  1.00 55.07           O  
ATOM   2302  N   VAL B 289       3.785 -23.596  -9.968  1.00 54.93           N  
ATOM   2303  CA  VAL B 289       4.549 -22.853  -8.971  1.00 54.93           C  
ATOM   2304  C   VAL B 289       3.710 -22.671  -7.708  1.00 54.93           C  
ATOM   2305  CB  VAL B 289       5.004 -21.479  -9.513  1.00 54.93           C  
ATOM   2306  O   VAL B 289       2.531 -22.316  -7.785  1.00 54.93           O  
ATOM   2307  CG1 VAL B 289       5.864 -20.751  -8.482  1.00 54.93           C  
ATOM   2308  CG2 VAL B 289       5.767 -21.650 -10.825  1.00 54.93           C  
ATOM   2309  N   GLN B 290       4.227 -23.282  -6.626  1.00 49.49           N  
ATOM   2310  CA  GLN B 290       3.575 -23.111  -5.332  1.00 49.49           C  
ATOM   2311  C   GLN B 290       4.106 -21.878  -4.607  1.00 49.49           C  
ATOM   2312  CB  GLN B 290       3.769 -24.355  -4.463  1.00 49.49           C  
ATOM   2313  O   GLN B 290       5.318 -21.660  -4.549  1.00 49.49           O  
ATOM   2314  CG  GLN B 290       2.739 -25.448  -4.715  1.00 49.49           C  
ATOM   2315  CD  GLN B 290       2.952 -26.668  -3.839  1.00 49.49           C  
ATOM   2316  NE2 GLN B 290       1.937 -27.521  -3.753  1.00 49.49           N  
ATOM   2317  OE1 GLN B 290       4.021 -26.844  -3.246  1.00 49.49           O  
TER    2318      GLN B 290                                                      
ATOM   2319  N   MET C   1      34.877   7.361  14.953  1.00 32.24           N  
ATOM   2320  CA  MET C   1      33.821   7.111  15.930  1.00 32.24           C  
ATOM   2321  C   MET C   1      33.553   8.354  16.772  1.00 32.24           C  
ATOM   2322  CB  MET C   1      34.194   5.936  16.836  1.00 32.24           C  
ATOM   2323  O   MET C   1      32.506   8.461  17.413  1.00 32.24           O  
ATOM   2324  CG  MET C   1      34.129   4.584  16.144  1.00 32.24           C  
ATOM   2325  SD  MET C   1      34.647   3.207  17.241  1.00 32.24           S  
ATOM   2326  CE  MET C   1      33.126   2.975  18.203  1.00 32.24           C  
ATOM   2327  N   LYS C   2      34.652   9.149  16.892  1.00 31.32           N  
ATOM   2328  CA  LYS C   2      34.680  10.385  17.669  1.00 31.32           C  
ATOM   2329  C   LYS C   2      33.951  11.510  16.939  1.00 31.32           C  
ATOM   2330  CB  LYS C   2      36.121  10.801  17.965  1.00 31.32           C  
ATOM   2331  O   LYS C   2      33.338  12.373  17.571  1.00 31.32           O  
ATOM   2332  CG  LYS C   2      36.750  10.064  19.138  1.00 31.32           C  
ATOM   2333  CD  LYS C   2      38.199  10.482  19.349  1.00 31.32           C  
ATOM   2334  CE  LYS C   2      38.825   9.755  20.532  1.00 31.32           C  
ATOM   2335  NZ  LYS C   2      40.257  10.134  20.721  1.00 31.32           N  
ATOM   2336  N   ILE C   3      33.994  11.454  15.558  1.00 33.40           N  
ATOM   2337  CA  ILE C   3      33.391  12.468  14.699  1.00 33.40           C  
ATOM   2338  C   ILE C   3      31.870  12.342  14.741  1.00 33.40           C  
ATOM   2339  CB  ILE C   3      33.899  12.351  13.245  1.00 33.40           C  
ATOM   2340  O   ILE C   3      31.159  13.349  14.795  1.00 33.40           O  
ATOM   2341  CG1 ILE C   3      35.395  12.679  13.173  1.00 33.40           C  
ATOM   2342  CG2 ILE C   3      33.093  13.263  12.316  1.00 33.40           C  
ATOM   2343  CD1 ILE C   3      36.043  12.325  11.841  1.00 33.40           C  
ATOM   2344  N   ILE C   4      31.411  11.062  14.747  1.00 32.12           N  
ATOM   2345  CA  ILE C   4      29.985  10.752  14.766  1.00 32.12           C  
ATOM   2346  C   ILE C   4      29.383  11.176  16.103  1.00 32.12           C  
ATOM   2347  CB  ILE C   4      29.731   9.248  14.516  1.00 32.12           C  
ATOM   2348  O   ILE C   4      28.288  11.742  16.146  1.00 32.12           O  
ATOM   2349  CG1 ILE C   4      30.186   8.857  13.105  1.00 32.12           C  
ATOM   2350  CG2 ILE C   4      28.253   8.908  14.729  1.00 32.12           C  
ATOM   2351  CD1 ILE C   4      30.163   7.357  12.841  1.00 32.12           C  
ATOM   2352  N   LEU C   5      30.172  10.881  17.136  1.00 27.86           N  
ATOM   2353  CA  LEU C   5      29.747  11.241  18.485  1.00 27.86           C  
ATOM   2354  C   LEU C   5      29.625  12.754  18.632  1.00 27.86           C  
ATOM   2355  CB  LEU C   5      30.733  10.693  19.521  1.00 27.86           C  
ATOM   2356  O   LEU C   5      28.678  13.248  19.247  1.00 27.86           O  
ATOM   2357  CG  LEU C   5      30.122  10.116  20.799  1.00 27.86           C  
ATOM   2358  CD1 LEU C   5      30.173   8.592  20.769  1.00 27.86           C  
ATOM   2359  CD2 LEU C   5      30.844  10.656  22.029  1.00 27.86           C  
ATOM   2360  N   PHE C   6      30.628  13.404  17.981  1.00 34.49           N  
ATOM   2361  CA  PHE C   6      30.713  14.857  18.061  1.00 34.49           C  
ATOM   2362  C   PHE C   6      29.528  15.509  17.358  1.00 34.49           C  
ATOM   2363  CB  PHE C   6      32.026  15.355  17.447  1.00 34.49           C  
ATOM   2364  O   PHE C   6      28.940  16.461  17.874  1.00 34.49           O  
ATOM   2365  CG  PHE C   6      32.669  16.477  18.216  1.00 34.49           C  
ATOM   2366  CD1 PHE C   6      32.454  17.800  17.852  1.00 34.49           C  
ATOM   2367  CD2 PHE C   6      33.488  16.208  19.305  1.00 34.49           C  
ATOM   2368  CE1 PHE C   6      33.048  18.841  18.562  1.00 34.49           C  
ATOM   2369  CE2 PHE C   6      34.085  17.243  20.020  1.00 34.49           C  
ATOM   2370  CZ  PHE C   6      33.864  18.559  19.646  1.00 34.49           C  
ATOM   2371  N   LEU C   7      29.169  14.874  16.196  1.00 30.10           N  
ATOM   2372  CA  LEU C   7      28.077  15.418  15.396  1.00 30.10           C  
ATOM   2373  C   LEU C   7      26.735  15.197  16.085  1.00 30.10           C  
ATOM   2374  CB  LEU C   7      28.062  14.779  14.005  1.00 30.10           C  
ATOM   2375  O   LEU C   7      25.850  16.053  16.018  1.00 30.10           O  
ATOM   2376  CG  LEU C   7      28.871  15.494  12.921  1.00 30.10           C  
ATOM   2377  CD1 LEU C   7      29.326  14.500  11.857  1.00 30.10           C  
ATOM   2378  CD2 LEU C   7      28.051  16.617  12.295  1.00 30.10           C  
ATOM   2379  N   ALA C   8      26.695  14.019  16.669  1.00 31.32           N  
ATOM   2380  CA  ALA C   8      25.478  13.682  17.404  1.00 31.32           C  
ATOM   2381  C   ALA C   8      25.241  14.662  18.549  1.00 31.32           C  
ATOM   2382  CB  ALA C   8      25.557  12.253  17.937  1.00 31.32           C  
ATOM   2383  O   ALA C   8      24.097  15.015  18.846  1.00 31.32           O  
ATOM   2384  N   LEU C   9      26.408  15.041  19.114  1.00 30.53           N  
ATOM   2385  CA  LEU C   9      26.351  15.939  20.262  1.00 30.53           C  
ATOM   2386  C   LEU C   9      25.860  17.322  19.845  1.00 30.53           C  
ATOM   2387  CB  LEU C   9      27.727  16.052  20.923  1.00 30.53           C  
ATOM   2388  O   LEU C   9      25.155  17.990  20.606  1.00 30.53           O  
ATOM   2389  CG  LEU C   9      27.741  16.140  22.450  1.00 30.53           C  
ATOM   2390  CD1 LEU C   9      28.099  14.786  23.055  1.00 30.53           C  
ATOM   2391  CD2 LEU C   9      28.716  17.215  22.916  1.00 30.53           C  
ATOM   2392  N   ILE C  10      26.302  17.671  18.637  1.00 33.34           N  
ATOM   2393  CA  ILE C  10      25.932  19.003  18.171  1.00 33.34           C  
ATOM   2394  C   ILE C  10      24.426  19.064  17.926  1.00 33.34           C  
ATOM   2395  CB  ILE C  10      26.700  19.385  16.886  1.00 33.34           C  
ATOM   2396  O   ILE C  10      23.788  20.085  18.194  1.00 33.34           O  
ATOM   2397  CG1 ILE C  10      28.207  19.438  17.161  1.00 33.34           C  
ATOM   2398  CG2 ILE C  10      26.197  20.722  16.333  1.00 33.34           C  
ATOM   2399  CD1 ILE C  10      29.061  19.572  15.907  1.00 33.34           C  
ATOM   2400  N   THR C  11      23.996  17.934  17.358  1.00 32.68           N  
ATOM   2401  CA  THR C  11      22.580  17.983  17.010  1.00 32.68           C  
ATOM   2402  C   THR C  11      21.719  18.111  18.263  1.00 32.68           C  
ATOM   2403  CB  THR C  11      22.156  16.732  16.218  1.00 32.68           C  
ATOM   2404  O   THR C  11      20.511  18.339  18.171  1.00 32.68           O  
ATOM   2405  CG2 THR C  11      22.577  16.839  14.755  1.00 32.68           C  
ATOM   2406  OG1 THR C  11      22.771  15.575  16.797  1.00 32.68           O  
ATOM   2407  N   LEU C  12      22.311  17.585  19.309  1.00 32.70           N  
ATOM   2408  CA  LEU C  12      21.490  17.641  20.514  1.00 32.70           C  
ATOM   2409  C   LEU C  12      21.116  19.080  20.851  1.00 32.70           C  
ATOM   2410  CB  LEU C  12      22.227  17.003  21.695  1.00 32.70           C  
ATOM   2411  O   LEU C  12      20.190  19.319  21.630  1.00 32.70           O  
ATOM   2412  CG  LEU C  12      22.046  15.495  21.873  1.00 32.70           C  
ATOM   2413  CD1 LEU C  12      23.342  14.860  22.365  1.00 32.70           C  
ATOM   2414  CD2 LEU C  12      20.902  15.204  22.838  1.00 32.70           C  
ATOM   2415  N   ALA C  13      22.035  20.011  20.469  1.00 34.66           N  
ATOM   2416  CA  ALA C  13      21.846  21.271  21.184  1.00 34.66           C  
ATOM   2417  C   ALA C  13      20.550  21.954  20.758  1.00 34.66           C  
ATOM   2418  CB  ALA C  13      23.035  22.199  20.948  1.00 34.66           C  
ATOM   2419  O   ALA C  13      19.897  22.619  21.566  1.00 34.66           O  
ATOM   2420  N   THR C  14      20.374  22.158  19.417  1.00 37.54           N  
ATOM   2421  CA  THR C  14      19.280  23.114  19.292  1.00 37.54           C  
ATOM   2422  C   THR C  14      17.932  22.417  19.451  1.00 37.54           C  
ATOM   2423  CB  THR C  14      19.327  23.843  17.936  1.00 37.54           C  
ATOM   2424  O   THR C  14      17.630  21.465  18.729  1.00 37.54           O  
ATOM   2425  CG2 THR C  14      20.616  24.645  17.787  1.00 37.54           C  
ATOM   2426  OG1 THR C  14      19.253  22.878  16.879  1.00 37.54           O  
ATOM   2427  N   CYS C  15      17.508  22.072  20.683  1.00 43.57           N  
ATOM   2428  CA  CYS C  15      16.300  21.347  21.062  1.00 43.57           C  
ATOM   2429  C   CYS C  15      15.060  22.009  20.473  1.00 43.57           C  
ATOM   2430  CB  CYS C  15      16.175  21.272  22.583  1.00 43.57           C  
ATOM   2431  O   CYS C  15      14.736  23.147  20.815  1.00 43.57           O  
ATOM   2432  SG  CYS C  15      14.868  20.164  23.153  1.00 43.57           S  
ATOM   2433  N   GLU C  16      14.896  21.860  19.147  1.00 39.92           N  
ATOM   2434  CA  GLU C  16      13.614  22.322  18.623  1.00 39.92           C  
ATOM   2435  C   GLU C  16      12.470  21.430  19.097  1.00 39.92           C  
ATOM   2436  CB  GLU C  16      13.644  22.372  17.094  1.00 39.92           C  
ATOM   2437  O   GLU C  16      12.588  20.203  19.089  1.00 39.92           O  
ATOM   2438  CG  GLU C  16      14.640  23.375  16.530  1.00 39.92           C  
ATOM   2439  CD  GLU C  16      14.511  23.570  15.028  1.00 39.92           C  
ATOM   2440  OE1 GLU C  16      15.135  24.508  14.482  1.00 39.92           O  
ATOM   2441  OE2 GLU C  16      13.779  22.779  14.392  1.00 39.92           O  
ATOM   2442  N   LEU C  17      11.523  21.911  19.931  1.00 45.37           N  
ATOM   2443  CA  LEU C  17      10.338  21.208  20.410  1.00 45.37           C  
ATOM   2444  C   LEU C  17       9.254  21.179  19.338  1.00 45.37           C  
ATOM   2445  CB  LEU C  17       9.798  21.871  21.680  1.00 45.37           C  
ATOM   2446  O   LEU C  17       8.889  22.221  18.788  1.00 45.37           O  
ATOM   2447  CG  LEU C  17       9.489  20.938  22.852  1.00 45.37           C  
ATOM   2448  CD1 LEU C  17      10.747  20.689  23.677  1.00 45.37           C  
ATOM   2449  CD2 LEU C  17       8.379  21.520  23.721  1.00 45.37           C  
ATOM   2450  N   TYR C  18       8.905  19.971  18.934  1.00 40.46           N  
ATOM   2451  CA  TYR C  18       7.877  19.808  17.913  1.00 40.46           C  
ATOM   2452  C   TYR C  18       6.514  19.553  18.547  1.00 40.46           C  
ATOM   2453  CB  TYR C  18       8.235  18.658  16.967  1.00 40.46           C  
ATOM   2454  O   TYR C  18       6.388  18.722  19.450  1.00 40.46           O  
ATOM   2455  CG  TYR C  18       9.012  19.095  15.748  1.00 40.46           C  
ATOM   2456  CD1 TYR C  18       8.356  19.481  14.582  1.00 40.46           C  
ATOM   2457  CD2 TYR C  18      10.402  19.122  15.761  1.00 40.46           C  
ATOM   2458  CE1 TYR C  18       9.067  19.882  13.456  1.00 40.46           C  
ATOM   2459  CE2 TYR C  18      11.124  19.521  14.641  1.00 40.46           C  
ATOM   2460  OH  TYR C  18      11.158  20.295  12.383  1.00 40.46           O  
ATOM   2461  CZ  TYR C  18      10.449  19.899  13.495  1.00 40.46           C  
ATOM   2462  N   HIS C  19       5.470  20.452  18.215  1.00 46.21           N  
ATOM   2463  CA  HIS C  19       4.083  20.297  18.642  1.00 46.21           C  
ATOM   2464  C   HIS C  19       3.189  19.898  17.473  1.00 46.21           C  
ATOM   2465  CB  HIS C  19       3.571  21.590  19.278  1.00 46.21           C  
ATOM   2466  O   HIS C  19       3.163  20.578  16.445  1.00 46.21           O  
ATOM   2467  CG  HIS C  19       4.354  22.020  20.478  1.00 46.21           C  
ATOM   2468  CD2 HIS C  19       5.365  22.910  20.607  1.00 46.21           C  
ATOM   2469  ND1 HIS C  19       4.125  21.510  21.737  1.00 46.21           N  
ATOM   2470  CE1 HIS C  19       4.964  22.071  22.592  1.00 46.21           C  
ATOM   2471  NE2 HIS C  19       5.728  22.924  21.931  1.00 46.21           N  
ATOM   2472  N   TYR C  20       2.605  18.587  17.590  1.00 44.31           N  
ATOM   2473  CA  TYR C  20       1.708  18.100  16.548  1.00 44.31           C  
ATOM   2474  C   TYR C  20       0.256  18.157  17.007  1.00 44.31           C  
ATOM   2475  CB  TYR C  20       2.074  16.667  16.150  1.00 44.31           C  
ATOM   2476  O   TYR C  20      -0.063  17.754  18.128  1.00 44.31           O  
ATOM   2477  CG  TYR C  20       1.270  16.135  14.989  1.00 44.31           C  
ATOM   2478  CD1 TYR C  20       0.116  15.383  15.202  1.00 44.31           C  
ATOM   2479  CD2 TYR C  20       1.661  16.382  13.678  1.00 44.31           C  
ATOM   2480  CE1 TYR C  20      -0.627  14.889  14.135  1.00 44.31           C  
ATOM   2481  CE2 TYR C  20       0.925  15.893  12.603  1.00 44.31           C  
ATOM   2482  OH  TYR C  20      -0.948  14.663  11.782  1.00 44.31           O  
ATOM   2483  CZ  TYR C  20      -0.216  15.149  12.842  1.00 44.31           C  
ATOM   2484  N   GLN C  21      -0.577  18.846  16.228  1.00 49.51           N  
ATOM   2485  CA  GLN C  21      -2.007  18.879  16.515  1.00 49.51           C  
ATOM   2486  C   GLN C  21      -2.826  18.546  15.272  1.00 49.51           C  
ATOM   2487  CB  GLN C  21      -2.414  20.249  17.060  1.00 49.51           C  
ATOM   2488  O   GLN C  21      -2.601  19.117  14.202  1.00 49.51           O  
ATOM   2489  CG  GLN C  21      -3.850  20.310  17.562  1.00 49.51           C  
ATOM   2490  CD  GLN C  21      -3.943  20.638  19.040  1.00 49.51           C  
ATOM   2491  NE2 GLN C  21      -5.150  20.562  19.590  1.00 49.51           N  
ATOM   2492  OE1 GLN C  21      -2.937  20.955  19.683  1.00 49.51           O  
ATOM   2493  N   GLU C  22      -3.563  17.424  15.442  1.00 48.61           N  
ATOM   2494  CA  GLU C  22      -4.508  17.116  14.372  1.00 48.61           C  
ATOM   2495  C   GLU C  22      -5.809  17.894  14.544  1.00 48.61           C  
ATOM   2496  CB  GLU C  22      -4.795  15.613  14.326  1.00 48.61           C  
ATOM   2497  O   GLU C  22      -6.302  18.051  15.663  1.00 48.61           O  
ATOM   2498  CG  GLU C  22      -3.923  14.850  13.340  1.00 48.61           C  
ATOM   2499  CD  GLU C  22      -4.245  13.365  13.277  1.00 48.61           C  
ATOM   2500  OE1 GLU C  22      -3.633  12.645  12.457  1.00 48.61           O  
ATOM   2501  OE2 GLU C  22      -5.119  12.919  14.054  1.00 48.61           O  
ATOM   2502  N   CYS C  23      -6.024  18.585  13.554  1.00 53.37           N  
ATOM   2503  CA  CYS C  23      -7.253  19.363  13.655  1.00 53.37           C  
ATOM   2504  C   CYS C  23      -8.092  19.225  12.390  1.00 53.37           C  
ATOM   2505  CB  CYS C  23      -6.936  20.837  13.909  1.00 53.37           C  
ATOM   2506  O   CYS C  23      -7.598  18.762  11.360  1.00 53.37           O  
ATOM   2507  SG  CYS C  23      -5.931  21.598  12.615  1.00 53.37           S  
ATOM   2508  N   VAL C  24      -9.472  19.248  12.628  1.00 49.05           N  
ATOM   2509  CA  VAL C  24     -10.374  19.256  11.481  1.00 49.05           C  
ATOM   2510  C   VAL C  24     -10.129  20.506  10.639  1.00 49.05           C  
ATOM   2511  CB  VAL C  24     -11.854  19.193  11.922  1.00 49.05           C  
ATOM   2512  O   VAL C  24     -10.047  21.615  11.172  1.00 49.05           O  
ATOM   2513  CG1 VAL C  24     -12.780  19.181  10.707  1.00 49.05           C  
ATOM   2514  CG2 VAL C  24     -12.098  17.963  12.795  1.00 49.05           C  
ATOM   2515  N   ARG C  25      -9.840  20.213   9.430  1.00 46.93           N  
ATOM   2516  CA  ARG C  25      -9.558  21.328   8.531  1.00 46.93           C  
ATOM   2517  C   ARG C  25     -10.606  22.426   8.675  1.00 46.93           C  
ATOM   2518  CB  ARG C  25      -9.499  20.846   7.080  1.00 46.93           C  
ATOM   2519  O   ARG C  25     -11.807  22.150   8.668  1.00 46.93           O  
ATOM   2520  CG  ARG C  25      -8.385  21.483   6.265  1.00 46.93           C  
ATOM   2521  CD  ARG C  25      -8.350  20.946   4.841  1.00 46.93           C  
ATOM   2522  NE  ARG C  25      -7.515  21.772   3.973  1.00 46.93           N  
ATOM   2523  NH1 ARG C  25      -7.221  20.144   2.360  1.00 46.93           N  
ATOM   2524  NH2 ARG C  25      -6.251  22.205   2.105  1.00 46.93           N  
ATOM   2525  CZ  ARG C  25      -6.997  21.372   2.815  1.00 46.93           C  
ATOM   2526  N   GLY C  26     -10.304  23.541   8.902  1.00 51.78           N  
ATOM   2527  CA  GLY C  26     -11.191  24.691   8.977  1.00 51.78           C  
ATOM   2528  C   GLY C  26     -11.591  25.044  10.398  1.00 51.78           C  
ATOM   2529  O   GLY C  26     -12.267  26.049  10.626  1.00 51.78           O  
ATOM   2530  N   THR C  27     -11.189  24.135  11.229  1.00 55.87           N  
ATOM   2531  CA  THR C  27     -11.521  24.415  12.622  1.00 55.87           C  
ATOM   2532  C   THR C  27     -10.403  25.207  13.295  1.00 55.87           C  
ATOM   2533  CB  THR C  27     -11.779  23.116  13.407  1.00 55.87           C  
ATOM   2534  O   THR C  27      -9.254  25.170  12.850  1.00 55.87           O  
ATOM   2535  CG2 THR C  27     -13.191  22.596  13.160  1.00 55.87           C  
ATOM   2536  OG1 THR C  27     -10.835  22.120  12.995  1.00 55.87           O  
ATOM   2537  N   THR C  28     -10.860  25.997  14.032  1.00 54.38           N  
ATOM   2538  CA  THR C  28      -9.898  26.801  14.779  1.00 54.38           C  
ATOM   2539  C   THR C  28      -9.349  26.020  15.969  1.00 54.38           C  
ATOM   2540  CB  THR C  28     -10.532  28.115  15.272  1.00 54.38           C  
ATOM   2541  O   THR C  28     -10.108  25.386  16.706  1.00 54.38           O  
ATOM   2542  CG2 THR C  28     -10.668  29.121  14.134  1.00 54.38           C  
ATOM   2543  OG1 THR C  28     -11.832  27.840  15.809  1.00 54.38           O  
ATOM   2544  N   VAL C  29      -8.135  25.752  15.825  1.00 61.82           N  
ATOM   2545  CA  VAL C  29      -7.476  25.031  16.909  1.00 61.82           C  
ATOM   2546  C   VAL C  29      -6.791  26.021  17.848  1.00 61.82           C  
ATOM   2547  CB  VAL C  29      -6.448  24.011  16.369  1.00 61.82           C  
ATOM   2548  O   VAL C  29      -6.205  27.009  17.399  1.00 61.82           O  
ATOM   2549  CG1 VAL C  29      -5.830  23.211  17.514  1.00 61.82           C  
ATOM   2550  CG2 VAL C  29      -7.106  23.077  15.355  1.00 61.82           C  
ATOM   2551  N   LEU C  30      -7.137  25.833  19.066  1.00 56.00           N  
ATOM   2552  CA  LEU C  30      -6.491  26.684  20.059  1.00 56.00           C  
ATOM   2553  C   LEU C  30      -5.172  26.075  20.522  1.00 56.00           C  
ATOM   2554  CB  LEU C  30      -7.415  26.901  21.261  1.00 56.00           C  
ATOM   2555  O   LEU C  30      -5.137  24.929  20.976  1.00 56.00           O  
ATOM   2556  CG  LEU C  30      -8.571  27.882  21.058  1.00 56.00           C  
ATOM   2557  CD1 LEU C  30      -9.680  27.610  22.070  1.00 56.00           C  
ATOM   2558  CD2 LEU C  30      -8.078  29.321  21.172  1.00 56.00           C  
ATOM   2559  N   LEU C  31      -4.201  26.743  20.118  1.00 61.22           N  
ATOM   2560  CA  LEU C  31      -2.885  26.249  20.510  1.00 61.22           C  
ATOM   2561  C   LEU C  31      -2.326  27.059  21.675  1.00 61.22           C  
ATOM   2562  CB  LEU C  31      -1.917  26.302  19.326  1.00 61.22           C  
ATOM   2563  O   LEU C  31      -2.522  28.275  21.742  1.00 61.22           O  
ATOM   2564  CG  LEU C  31      -1.935  25.098  18.382  1.00 61.22           C  
ATOM   2565  CD1 LEU C  31      -2.534  25.490  17.035  1.00 61.22           C  
ATOM   2566  CD2 LEU C  31      -0.528  24.537  18.205  1.00 61.22           C  
ATOM   2567  N   LYS C  32      -1.780  26.352  22.637  1.00 62.32           N  
ATOM   2568  CA  LYS C  32      -1.186  27.027  23.787  1.00 62.32           C  
ATOM   2569  C   LYS C  32       0.169  27.632  23.430  1.00 62.32           C  
ATOM   2570  CB  LYS C  32      -1.034  26.057  24.960  1.00 62.32           C  
ATOM   2571  O   LYS C  32       0.960  27.016  22.712  1.00 62.32           O  
ATOM   2572  CG  LYS C  32      -1.034  26.731  26.324  1.00 62.32           C  
ATOM   2573  CD  LYS C  32      -0.974  25.709  27.452  1.00 62.32           C  
ATOM   2574  CE  LYS C  32      -0.907  26.383  28.816  1.00 62.32           C  
ATOM   2575  NZ  LYS C  32      -0.887  25.385  29.927  1.00 62.32           N  
ATOM   2576  N   GLU C  33       0.299  28.924  23.713  1.00 60.98           N  
ATOM   2577  CA  GLU C  33       1.560  29.622  23.481  1.00 60.98           C  
ATOM   2578  C   GLU C  33       2.695  28.993  24.284  1.00 60.98           C  
ATOM   2579  CB  GLU C  33       1.426  31.106  23.835  1.00 60.98           C  
ATOM   2580  O   GLU C  33       2.608  28.879  25.508  1.00 60.98           O  
ATOM   2581  CG  GLU C  33       1.624  32.041  22.651  1.00 60.98           C  
ATOM   2582  CD  GLU C  33       1.585  33.512  23.035  1.00 60.98           C  
ATOM   2583  OE1 GLU C  33       1.934  34.368  22.191  1.00 60.98           O  
ATOM   2584  OE2 GLU C  33       1.204  33.809  24.189  1.00 60.98           O  
ATOM   2585  N   PRO C  34       3.542  28.421  23.504  1.00 61.08           N  
ATOM   2586  CA  PRO C  34       4.632  27.779  24.243  1.00 61.08           C  
ATOM   2587  C   PRO C  34       5.517  28.783  24.978  1.00 61.08           C  
ATOM   2588  CB  PRO C  34       5.421  27.055  23.149  1.00 61.08           C  
ATOM   2589  O   PRO C  34       6.128  28.444  25.995  1.00 61.08           O  
ATOM   2590  CG  PRO C  34       4.987  27.703  21.873  1.00 61.08           C  
ATOM   2591  CD  PRO C  34       3.692  28.422  22.120  1.00 61.08           C  
ATOM   2592  N   CYS C  35       5.511  30.008  24.371  1.00 62.15           N  
ATOM   2593  CA  CYS C  35       6.391  31.020  24.944  1.00 62.15           C  
ATOM   2594  C   CYS C  35       5.647  31.880  25.959  1.00 62.15           C  
ATOM   2595  CB  CYS C  35       6.977  31.905  23.844  1.00 62.15           C  
ATOM   2596  O   CYS C  35       4.416  31.935  25.948  1.00 62.15           O  
ATOM   2597  SG  CYS C  35       7.852  30.986  22.559  1.00 62.15           S  
ATOM   2598  N   SER C  36       6.237  32.265  27.008  1.00 57.23           N  
ATOM   2599  CA  SER C  36       5.635  33.169  27.983  1.00 57.23           C  
ATOM   2600  C   SER C  36       5.029  34.391  27.302  1.00 57.23           C  
ATOM   2601  CB  SER C  36       6.672  33.612  29.016  1.00 57.23           C  
ATOM   2602  O   SER C  36       5.440  34.763  26.201  1.00 57.23           O  
ATOM   2603  OG  SER C  36       7.915  33.888  28.395  1.00 57.23           O  
ATOM   2604  N   SER C  37       3.919  34.985  27.676  1.00 53.37           N  
ATOM   2605  CA  SER C  37       3.049  36.039  27.165  1.00 53.37           C  
ATOM   2606  C   SER C  37       3.859  37.217  26.635  1.00 53.37           C  
ATOM   2607  CB  SER C  37       2.089  36.518  28.255  1.00 53.37           C  
ATOM   2608  O   SER C  37       4.712  37.758  27.342  1.00 53.37           O  
ATOM   2609  OG  SER C  37       2.613  36.243  29.543  1.00 53.37           O  
ATOM   2610  N   GLY C  38       3.801  37.365  25.267  1.00 51.23           N  
ATOM   2611  CA  GLY C  38       4.197  38.583  24.579  1.00 51.23           C  
ATOM   2612  C   GLY C  38       5.623  38.541  24.063  1.00 51.23           C  
ATOM   2613  O   GLY C  38       6.197  39.578  23.723  1.00 51.23           O  
ATOM   2614  N   THR C  39       6.308  37.424  24.292  1.00 50.75           N  
ATOM   2615  CA  THR C  39       7.729  37.458  23.963  1.00 50.75           C  
ATOM   2616  C   THR C  39       7.972  36.915  22.558  1.00 50.75           C  
ATOM   2617  CB  THR C  39       8.557  36.649  24.979  1.00 50.75           C  
ATOM   2618  O   THR C  39       9.117  36.673  22.169  1.00 50.75           O  
ATOM   2619  CG2 THR C  39       9.511  37.552  25.754  1.00 50.75           C  
ATOM   2620  OG1 THR C  39       7.672  36.003  25.902  1.00 50.75           O  
ATOM   2621  N   TYR C  40       6.964  36.520  21.902  1.00 49.76           N  
ATOM   2622  CA  TYR C  40       7.380  35.883  20.657  1.00 49.76           C  
ATOM   2623  C   TYR C  40       7.745  36.926  19.607  1.00 49.76           C  
ATOM   2624  CB  TYR C  40       6.273  34.969  20.123  1.00 49.76           C  
ATOM   2625  O   TYR C  40       7.092  37.967  19.504  1.00 49.76           O  
ATOM   2626  CG  TYR C  40       5.745  33.994  21.147  1.00 49.76           C  
ATOM   2627  CD1 TYR C  40       6.356  32.756  21.338  1.00 49.76           C  
ATOM   2628  CD2 TYR C  40       4.635  34.307  21.924  1.00 49.76           C  
ATOM   2629  CE1 TYR C  40       5.871  31.853  22.279  1.00 49.76           C  
ATOM   2630  CE2 TYR C  40       4.142  33.411  22.868  1.00 49.76           C  
ATOM   2631  OH  TYR C  40       4.283  31.299  23.971  1.00 49.76           O  
ATOM   2632  CZ  TYR C  40       4.766  32.189  23.038  1.00 49.76           C  
ATOM   2633  N   GLU C  41       9.001  37.119  19.420  1.00 46.27           N  
ATOM   2634  CA  GLU C  41       9.623  38.008  18.443  1.00 46.27           C  
ATOM   2635  C   GLU C  41       9.407  37.500  17.020  1.00 46.27           C  
ATOM   2636  CB  GLU C  41      11.120  38.156  18.727  1.00 46.27           C  
ATOM   2637  O   GLU C  41       9.593  38.245  16.055  1.00 46.27           O  
ATOM   2638  CG  GLU C  41      11.579  39.600  18.864  1.00 46.27           C  
ATOM   2639  CD  GLU C  41      13.081  39.736  19.058  1.00 46.27           C  
ATOM   2640  OE1 GLU C  41      13.623  40.844  18.845  1.00 46.27           O  
ATOM   2641  OE2 GLU C  41      13.721  38.726  19.426  1.00 46.27           O  
ATOM   2642  N   GLY C  42       8.149  36.968  16.708  1.00 45.35           N  
ATOM   2643  CA  GLY C  42       7.963  36.662  15.299  1.00 45.35           C  
ATOM   2644  C   GLY C  42       6.660  37.200  14.738  1.00 45.35           C  
ATOM   2645  O   GLY C  42       5.833  37.735  15.480  1.00 45.35           O  
ATOM   2646  N   ASN C  43       6.630  37.686  13.405  1.00 38.80           N  
ATOM   2647  CA  ASN C  43       5.467  38.138  12.649  1.00 38.80           C  
ATOM   2648  C   ASN C  43       4.354  37.093  12.656  1.00 38.80           C  
ATOM   2649  CB  ASN C  43       5.861  38.484  11.212  1.00 38.80           C  
ATOM   2650  O   ASN C  43       4.269  36.264  11.749  1.00 38.80           O  
ATOM   2651  CG  ASN C  43       6.139  39.962  11.022  1.00 38.80           C  
ATOM   2652  ND2 ASN C  43       6.828  40.301   9.939  1.00 38.80           N  
ATOM   2653  OD1 ASN C  43       5.738  40.792  11.842  1.00 38.80           O  
ATOM   2654  N   SER C  44       4.189  36.452  13.840  1.00 44.44           N  
ATOM   2655  CA  SER C  44       3.175  35.416  13.671  1.00 44.44           C  
ATOM   2656  C   SER C  44       1.832  36.016  13.271  1.00 44.44           C  
ATOM   2657  CB  SER C  44       3.018  34.606  14.959  1.00 44.44           C  
ATOM   2658  O   SER C  44       1.480  37.112  13.713  1.00 44.44           O  
ATOM   2659  OG  SER C  44       2.458  35.402  15.989  1.00 44.44           O  
ATOM   2660  N   PRO C  45       1.476  35.811  12.000  1.00 43.80           N  
ATOM   2661  CA  PRO C  45       0.151  36.299  11.613  1.00 43.80           C  
ATOM   2662  C   PRO C  45      -0.911  36.029  12.677  1.00 43.80           C  
ATOM   2663  CB  PRO C  45      -0.151  35.522  10.330  1.00 43.80           C  
ATOM   2664  O   PRO C  45      -2.097  36.281  12.449  1.00 43.80           O  
ATOM   2665  CG  PRO C  45       0.840  34.403  10.319  1.00 43.80           C  
ATOM   2666  CD  PRO C  45       1.904  34.699  11.336  1.00 43.80           C  
ATOM   2667  N   PHE C  46      -0.389  35.514  13.827  1.00 51.27           N  
ATOM   2668  CA  PHE C  46      -1.396  34.906  14.689  1.00 51.27           C  
ATOM   2669  C   PHE C  46      -1.701  35.805  15.882  1.00 51.27           C  
ATOM   2670  CB  PHE C  46      -0.930  33.530  15.175  1.00 51.27           C  
ATOM   2671  O   PHE C  46      -0.793  36.401  16.465  1.00 51.27           O  
ATOM   2672  CG  PHE C  46      -0.576  32.581  14.062  1.00 51.27           C  
ATOM   2673  CD1 PHE C  46      -1.571  31.917  13.354  1.00 51.27           C  
ATOM   2674  CD2 PHE C  46       0.751  32.353  13.724  1.00 51.27           C  
ATOM   2675  CE1 PHE C  46      -1.246  31.038  12.323  1.00 51.27           C  
ATOM   2676  CE2 PHE C  46       1.083  31.476  12.695  1.00 51.27           C  
ATOM   2677  CZ  PHE C  46       0.083  30.819  11.996  1.00 51.27           C  
ATOM   2678  N   HIS C  47      -2.868  36.331  15.808  1.00 46.00           N  
ATOM   2679  CA  HIS C  47      -3.305  37.234  16.867  1.00 46.00           C  
ATOM   2680  C   HIS C  47      -3.475  36.492  18.188  1.00 46.00           C  
ATOM   2681  CB  HIS C  47      -4.615  37.921  16.478  1.00 46.00           C  
ATOM   2682  O   HIS C  47      -4.258  35.544  18.277  1.00 46.00           O  
ATOM   2683  CG  HIS C  47      -4.422  39.209  15.744  1.00 46.00           C  
ATOM   2684  CD2 HIS C  47      -4.686  39.550  14.460  1.00 46.00           C  
ATOM   2685  ND1 HIS C  47      -3.893  40.333  16.340  1.00 46.00           N  
ATOM   2686  CE1 HIS C  47      -3.840  41.312  15.452  1.00 46.00           C  
ATOM   2687  NE2 HIS C  47      -4.316  40.862  14.304  1.00 46.00           N  
ATOM   2688  N   PRO C  48      -2.493  36.538  19.188  1.00 48.65           N  
ATOM   2689  CA  PRO C  48      -2.680  35.845  20.465  1.00 48.65           C  
ATOM   2690  C   PRO C  48      -4.012  36.183  21.130  1.00 48.65           C  
ATOM   2691  CB  PRO C  48      -1.505  36.340  21.311  1.00 48.65           C  
ATOM   2692  O   PRO C  48      -4.499  37.310  21.007  1.00 48.65           O  
ATOM   2693  CG  PRO C  48      -0.962  37.513  20.561  1.00 48.65           C  
ATOM   2694  CD  PRO C  48      -1.570  37.525  19.188  1.00 48.65           C  
ATOM   2695  N   LEU C  49      -4.927  35.142  21.380  1.00 49.52           N  
ATOM   2696  CA  LEU C  49      -6.143  35.357  22.157  1.00 49.52           C  
ATOM   2697  C   LEU C  49      -5.813  35.582  23.629  1.00 49.52           C  
ATOM   2698  CB  LEU C  49      -7.091  34.165  22.010  1.00 49.52           C  
ATOM   2699  O   LEU C  49      -4.653  35.475  24.034  1.00 49.52           O  
ATOM   2700  CG  LEU C  49      -8.150  34.272  20.912  1.00 49.52           C  
ATOM   2701  CD1 LEU C  49      -7.687  33.541  19.656  1.00 49.52           C  
ATOM   2702  CD2 LEU C  49      -9.484  33.717  21.399  1.00 49.52           C  
ATOM   2703  N   ALA C  50      -6.907  35.892  24.379  1.00 46.66           N  
ATOM   2704  CA  ALA C  50      -6.823  36.009  25.833  1.00 46.66           C  
ATOM   2705  C   ALA C  50      -6.348  34.702  26.461  1.00 46.66           C  
ATOM   2706  CB  ALA C  50      -8.176  36.414  26.413  1.00 46.66           C  
ATOM   2707  O   ALA C  50      -6.592  33.621  25.921  1.00 46.66           O  
ATOM   2708  N   ASP C  51      -5.180  34.658  27.284  1.00 52.13           N  
ATOM   2709  CA  ASP C  51      -4.659  33.563  28.097  1.00 52.13           C  
ATOM   2710  C   ASP C  51      -3.483  32.877  27.406  1.00 52.13           C  
ATOM   2711  CB  ASP C  51      -5.761  32.544  28.395  1.00 52.13           C  
ATOM   2712  O   ASP C  51      -3.284  31.670  27.560  1.00 52.13           O  
ATOM   2713  CG  ASP C  51      -6.787  33.054  29.392  1.00 52.13           C  
ATOM   2714  OD1 ASP C  51      -6.454  33.938  30.211  1.00 52.13           O  
ATOM   2715  OD2 ASP C  51      -7.936  32.565  29.362  1.00 52.13           O  
ATOM   2716  N   ASN C  52      -2.816  33.448  26.482  1.00 54.12           N  
ATOM   2717  CA  ASN C  52      -1.622  32.928  25.823  1.00 54.12           C  
ATOM   2718  C   ASN C  52      -1.965  31.807  24.846  1.00 54.12           C  
ATOM   2719  CB  ASN C  52      -0.607  32.438  26.859  1.00 54.12           C  
ATOM   2720  O   ASN C  52      -1.219  30.833  24.726  1.00 54.12           O  
ATOM   2721  CG  ASN C  52       0.086  33.577  27.581  1.00 54.12           C  
ATOM   2722  ND2 ASN C  52       0.726  33.266  28.702  1.00 54.12           N  
ATOM   2723  OD1 ASN C  52       0.046  34.727  27.135  1.00 54.12           O  
ATOM   2724  N   LYS C  53      -3.272  31.805  24.414  1.00 57.09           N  
ATOM   2725  CA  LYS C  53      -3.713  30.839  23.412  1.00 57.09           C  
ATOM   2726  C   LYS C  53      -3.829  31.488  22.036  1.00 57.09           C  
ATOM   2727  CB  LYS C  53      -5.053  30.222  23.815  1.00 57.09           C  
ATOM   2728  O   LYS C  53      -4.062  32.693  21.930  1.00 57.09           O  
ATOM   2729  CG  LYS C  53      -4.987  29.362  25.068  1.00 57.09           C  
ATOM   2730  CD  LYS C  53      -6.331  28.714  25.373  1.00 57.09           C  
ATOM   2731  CE  LYS C  53      -6.299  27.948  26.689  1.00 57.09           C  
ATOM   2732  NZ  LYS C  53      -7.587  27.239  26.950  1.00 57.09           N  
ATOM   2733  N   PHE C  54      -3.308  30.715  21.087  1.00 60.11           N  
ATOM   2734  CA  PHE C  54      -3.438  31.205  19.720  1.00 60.11           C  
ATOM   2735  C   PHE C  54      -4.425  30.353  18.931  1.00 60.11           C  
ATOM   2736  CB  PHE C  54      -2.075  31.214  19.019  1.00 60.11           C  
ATOM   2737  O   PHE C  54      -4.475  29.133  19.102  1.00 60.11           O  
ATOM   2738  CG  PHE C  54      -1.022  32.002  19.750  1.00 60.11           C  
ATOM   2739  CD1 PHE C  54      -0.882  33.368  19.534  1.00 60.11           C  
ATOM   2740  CD2 PHE C  54      -0.173  31.378  20.653  1.00 60.11           C  
ATOM   2741  CE1 PHE C  54       0.092  34.100  20.209  1.00 60.11           C  
ATOM   2742  CE2 PHE C  54       0.803  32.103  21.332  1.00 60.11           C  
ATOM   2743  CZ  PHE C  54       0.934  33.464  21.107  1.00 60.11           C  
ATOM   2744  N   ALA C  55      -5.439  30.995  18.365  1.00 57.06           N  
ATOM   2745  CA  ALA C  55      -6.418  30.312  17.523  1.00 57.06           C  
ATOM   2746  C   ALA C  55      -5.945  30.248  16.074  1.00 57.06           C  
ATOM   2747  CB  ALA C  55      -7.772  31.012  17.607  1.00 57.06           C  
ATOM   2748  O   ALA C  55      -5.581  31.270  15.488  1.00 57.06           O  
ATOM   2749  N   LEU C  56      -5.683  29.019  15.753  1.00 58.95           N  
ATOM   2750  CA  LEU C  56      -5.260  28.816  14.372  1.00 58.95           C  
ATOM   2751  C   LEU C  56      -6.294  28.002  13.601  1.00 58.95           C  
ATOM   2752  CB  LEU C  56      -3.901  28.114  14.325  1.00 58.95           C  
ATOM   2753  O   LEU C  56      -6.933  27.110  14.164  1.00 58.95           O  
ATOM   2754  CG  LEU C  56      -2.669  29.011  14.454  1.00 58.95           C  
ATOM   2755  CD1 LEU C  56      -1.716  28.454  15.507  1.00 58.95           C  
ATOM   2756  CD2 LEU C  56      -1.965  29.151  13.109  1.00 58.95           C  
ATOM   2757  N   THR C  57      -6.607  28.547  12.414  1.00 54.28           N  
ATOM   2758  CA  THR C  57      -7.432  27.723  11.537  1.00 54.28           C  
ATOM   2759  C   THR C  57      -6.649  26.511  11.041  1.00 54.28           C  
ATOM   2760  CB  THR C  57      -7.947  28.532  10.332  1.00 54.28           C  
ATOM   2761  O   THR C  57      -5.470  26.624  10.698  1.00 54.28           O  
ATOM   2762  CG2 THR C  57      -9.330  29.111  10.610  1.00 54.28           C  
ATOM   2763  OG1 THR C  57      -7.038  29.606  10.061  1.00 54.28           O  
ATOM   2764  N   CYS C  58      -7.308  25.477  11.409  1.00 57.39           N  
ATOM   2765  CA  CYS C  58      -6.647  24.215  11.099  1.00 57.39           C  
ATOM   2766  C   CYS C  58      -6.482  24.041   9.594  1.00 57.39           C  
ATOM   2767  CB  CYS C  58      -7.439  23.040  11.673  1.00 57.39           C  
ATOM   2768  O   CYS C  58      -7.437  23.695   8.896  1.00 57.39           O  
ATOM   2769  SG  CYS C  58      -6.490  21.507  11.783  1.00 57.39           S  
ATOM   2770  N   PHE C  59      -5.290  24.627   9.130  1.00 50.15           N  
ATOM   2771  CA  PHE C  59      -4.809  24.296   7.794  1.00 50.15           C  
ATOM   2772  C   PHE C  59      -3.484  23.547   7.866  1.00 50.15           C  
ATOM   2773  CB  PHE C  59      -4.651  25.563   6.948  1.00 50.15           C  
ATOM   2774  O   PHE C  59      -2.748  23.670   8.846  1.00 50.15           O  
ATOM   2775  CG  PHE C  59      -5.957  26.204   6.565  1.00 50.15           C  
ATOM   2776  CD1 PHE C  59      -6.716  25.696   5.518  1.00 50.15           C  
ATOM   2777  CD2 PHE C  59      -6.427  27.316   7.253  1.00 50.15           C  
ATOM   2778  CE1 PHE C  59      -7.926  26.288   5.161  1.00 50.15           C  
ATOM   2779  CE2 PHE C  59      -7.634  27.913   6.902  1.00 50.15           C  
ATOM   2780  CZ  PHE C  59      -8.382  27.398   5.855  1.00 50.15           C  
ATOM   2781  N   SER C  60      -3.536  22.319   7.265  1.00 50.60           N  
ATOM   2782  CA  SER C  60      -2.247  21.637   7.303  1.00 50.60           C  
ATOM   2783  C   SER C  60      -1.093  22.628   7.186  1.00 50.60           C  
ATOM   2784  CB  SER C  60      -2.155  20.600   6.182  1.00 50.60           C  
ATOM   2785  O   SER C  60      -0.738  23.046   6.082  1.00 50.60           O  
ATOM   2786  OG  SER C  60      -2.497  21.178   4.934  1.00 50.60           O  
ATOM   2787  N   THR C  61      -0.797  23.273   8.329  1.00 52.84           N  
ATOM   2788  CA  THR C  61       0.235  24.303   8.345  1.00 52.84           C  
ATOM   2789  C   THR C  61       1.284  24.002   9.412  1.00 52.84           C  
ATOM   2790  CB  THR C  61      -0.370  25.697   8.596  1.00 52.84           C  
ATOM   2791  O   THR C  61       1.010  23.277  10.371  1.00 52.84           O  
ATOM   2792  CG2 THR C  61      -1.211  26.153   7.408  1.00 52.84           C  
ATOM   2793  OG1 THR C  61      -1.200  25.647   9.763  1.00 52.84           O  
ATOM   2794  N   GLN C  62       2.571  24.231   8.981  1.00 53.11           N  
ATOM   2795  CA  GLN C  62       3.669  24.150   9.939  1.00 53.11           C  
ATOM   2796  C   GLN C  62       4.164  25.540  10.326  1.00 53.11           C  
ATOM   2797  CB  GLN C  62       4.821  23.322   9.367  1.00 53.11           C  
ATOM   2798  O   GLN C  62       4.333  26.407   9.466  1.00 53.11           O  
ATOM   2799  CG  GLN C  62       5.889  22.965  10.391  1.00 53.11           C  
ATOM   2800  CD  GLN C  62       7.026  22.156   9.796  1.00 53.11           C  
ATOM   2801  NE2 GLN C  62       8.023  21.842  10.615  1.00 53.11           N  
ATOM   2802  OE1 GLN C  62       7.007  21.814   8.609  1.00 53.11           O  
ATOM   2803  N   PHE C  63       4.040  25.829  11.599  1.00 60.17           N  
ATOM   2804  CA  PHE C  63       4.560  27.116  12.044  1.00 60.17           C  
ATOM   2805  C   PHE C  63       5.433  26.948  13.282  1.00 60.17           C  
ATOM   2806  CB  PHE C  63       3.412  28.087  12.340  1.00 60.17           C  
ATOM   2807  O   PHE C  63       5.359  25.925  13.966  1.00 60.17           O  
ATOM   2808  CG  PHE C  63       2.432  27.576  13.360  1.00 60.17           C  
ATOM   2809  CD1 PHE C  63       1.385  26.743  12.983  1.00 60.17           C  
ATOM   2810  CD2 PHE C  63       2.557  27.929  14.698  1.00 60.17           C  
ATOM   2811  CE1 PHE C  63       0.476  26.269  13.926  1.00 60.17           C  
ATOM   2812  CE2 PHE C  63       1.652  27.459  15.646  1.00 60.17           C  
ATOM   2813  CZ  PHE C  63       0.612  26.630  15.258  1.00 60.17           C  
ATOM   2814  N   ALA C  64       6.360  27.743  13.382  1.00 61.33           N  
ATOM   2815  CA  ALA C  64       7.291  27.634  14.502  1.00 61.33           C  
ATOM   2816  C   ALA C  64       7.319  28.922  15.321  1.00 61.33           C  
ATOM   2817  CB  ALA C  64       8.693  27.297  13.998  1.00 61.33           C  
ATOM   2818  O   ALA C  64       7.109  30.011  14.782  1.00 61.33           O  
ATOM   2819  N   PHE C  65       7.420  28.759  16.702  1.00 64.28           N  
ATOM   2820  CA  PHE C  65       7.592  29.873  17.626  1.00 64.28           C  
ATOM   2821  C   PHE C  65       8.986  29.856  18.242  1.00 64.28           C  
ATOM   2822  CB  PHE C  65       6.530  29.828  18.730  1.00 64.28           C  
ATOM   2823  O   PHE C  65       9.464  28.807  18.679  1.00 64.28           O  
ATOM   2824  CG  PHE C  65       5.124  30.015  18.227  1.00 64.28           C  
ATOM   2825  CD1 PHE C  65       4.631  31.286  17.957  1.00 64.28           C  
ATOM   2826  CD2 PHE C  65       4.295  28.920  18.025  1.00 64.28           C  
ATOM   2827  CE1 PHE C  65       3.330  31.462  17.492  1.00 64.28           C  
ATOM   2828  CE2 PHE C  65       2.994  29.088  17.560  1.00 64.28           C  
ATOM   2829  CZ  PHE C  65       2.513  30.360  17.295  1.00 64.28           C  
ATOM   2830  N   ALA C  66       9.699  30.955  18.045  1.00 67.21           N  
ATOM   2831  CA  ALA C  66      10.986  31.074  18.727  1.00 67.21           C  
ATOM   2832  C   ALA C  66      10.834  31.797  20.062  1.00 67.21           C  
ATOM   2833  CB  ALA C  66      11.992  31.804  17.841  1.00 67.21           C  
ATOM   2834  O   ALA C  66      10.435  32.963  20.101  1.00 67.21           O  
ATOM   2835  N   CYS C  67      11.064  31.077  21.203  1.00 65.80           N  
ATOM   2836  CA  CYS C  67      10.940  31.662  22.533  1.00 65.80           C  
ATOM   2837  C   CYS C  67      12.260  32.276  22.984  1.00 65.80           C  
ATOM   2838  CB  CYS C  67      10.486  30.609  23.542  1.00 65.80           C  
ATOM   2839  O   CYS C  67      13.316  31.964  22.430  1.00 65.80           O  
ATOM   2840  SG  CYS C  67       8.859  29.912  23.185  1.00 65.80           S  
ATOM   2841  N   PRO C  68      12.173  33.297  23.845  1.00 66.81           N  
ATOM   2842  CA  PRO C  68      13.378  33.964  24.346  1.00 66.81           C  
ATOM   2843  C   PRO C  68      14.362  32.993  24.996  1.00 66.81           C  
ATOM   2844  CB  PRO C  68      12.830  34.956  25.374  1.00 66.81           C  
ATOM   2845  O   PRO C  68      15.565  33.263  25.036  1.00 66.81           O  
ATOM   2846  CG  PRO C  68      11.349  34.751  25.352  1.00 66.81           C  
ATOM   2847  CD  PRO C  68      11.036  33.646  24.384  1.00 66.81           C  
ATOM   2848  N   ASP C  69      13.837  31.873  25.476  1.00 64.50           N  
ATOM   2849  CA  ASP C  69      14.671  30.870  26.132  1.00 64.50           C  
ATOM   2850  C   ASP C  69      15.509  30.102  25.113  1.00 64.50           C  
ATOM   2851  CB  ASP C  69      13.808  29.900  26.941  1.00 64.50           C  
ATOM   2852  O   ASP C  69      16.383  29.316  25.486  1.00 64.50           O  
ATOM   2853  CG  ASP C  69      13.006  30.588  28.032  1.00 64.50           C  
ATOM   2854  OD1 ASP C  69      13.404  31.684  28.482  1.00 64.50           O  
ATOM   2855  OD2 ASP C  69      11.969  30.027  28.447  1.00 64.50           O  
ATOM   2856  N   GLY C  70      15.452  30.525  23.826  1.00 64.35           N  
ATOM   2857  CA  GLY C  70      16.252  29.920  22.772  1.00 64.35           C  
ATOM   2858  C   GLY C  70      15.650  28.638  22.228  1.00 64.35           C  
ATOM   2859  O   GLY C  70      16.147  28.079  21.248  1.00 64.35           O  
ATOM   2860  N   VAL C  71      14.545  28.285  22.832  1.00 64.60           N  
ATOM   2861  CA  VAL C  71      13.942  27.036  22.378  1.00 64.60           C  
ATOM   2862  C   VAL C  71      12.961  27.319  21.242  1.00 64.60           C  
ATOM   2863  CB  VAL C  71      13.225  26.299  23.531  1.00 64.60           C  
ATOM   2864  O   VAL C  71      12.122  28.217  21.348  1.00 64.60           O  
ATOM   2865  CG1 VAL C  71      12.757  24.917  23.079  1.00 64.60           C  
ATOM   2866  CG2 VAL C  71      14.145  26.186  24.745  1.00 64.60           C  
ATOM   2867  N   LYS C  72      13.149  26.634  20.074  1.00 65.23           N  
ATOM   2868  CA  LYS C  72      12.258  26.762  18.924  1.00 65.23           C  
ATOM   2869  C   LYS C  72      11.152  25.711  18.967  1.00 65.23           C  
ATOM   2870  CB  LYS C  72      13.046  26.640  17.619  1.00 65.23           C  
ATOM   2871  O   LYS C  72      11.428  24.515  19.076  1.00 65.23           O  
ATOM   2872  CG  LYS C  72      13.295  27.968  16.921  1.00 65.23           C  
ATOM   2873  CD  LYS C  72      13.977  27.772  15.572  1.00 65.23           C  
ATOM   2874  CE  LYS C  72      14.279  29.103  14.898  1.00 65.23           C  
ATOM   2875  NZ  LYS C  72      14.894  28.915  13.550  1.00 65.23           N  
ATOM   2876  N   HIS C  73       9.882  26.215  19.096  1.00 64.84           N  
ATOM   2877  CA  HIS C  73       8.715  25.339  19.100  1.00 64.84           C  
ATOM   2878  C   HIS C  73       8.083  25.256  17.715  1.00 64.84           C  
ATOM   2879  CB  HIS C  73       7.683  25.827  20.119  1.00 64.84           C  
ATOM   2880  O   HIS C  73       7.615  26.264  17.180  1.00 64.84           O  
ATOM   2881  CG  HIS C  73       8.127  25.680  21.540  1.00 64.84           C  
ATOM   2882  CD2 HIS C  73       8.747  26.549  22.373  1.00 64.84           C  
ATOM   2883  ND1 HIS C  73       7.947  24.518  22.259  1.00 64.84           N  
ATOM   2884  CE1 HIS C  73       8.437  24.681  23.477  1.00 64.84           C  
ATOM   2885  NE2 HIS C  73       8.929  25.905  23.571  1.00 64.84           N  
ATOM   2886  N   VAL C  74       8.169  24.104  17.105  1.00 57.79           N  
ATOM   2887  CA  VAL C  74       7.614  23.896  15.772  1.00 57.79           C  
ATOM   2888  C   VAL C  74       6.256  23.205  15.879  1.00 57.79           C  
ATOM   2889  CB  VAL C  74       8.567  23.063  14.884  1.00 57.79           C  
ATOM   2890  O   VAL C  74       6.130  22.170  16.537  1.00 57.79           O  
ATOM   2891  CG1 VAL C  74       7.975  22.872  13.489  1.00 57.79           C  
ATOM   2892  CG2 VAL C  74       9.937  23.733  14.800  1.00 57.79           C  
ATOM   2893  N   TYR C  75       5.222  23.894  15.427  1.00 56.63           N  
ATOM   2894  CA  TYR C  75       3.867  23.354  15.430  1.00 56.63           C  
ATOM   2895  C   TYR C  75       3.484  22.834  14.050  1.00 56.63           C  
ATOM   2896  CB  TYR C  75       2.864  24.419  15.883  1.00 56.63           C  
ATOM   2897  O   TYR C  75       3.735  23.494  13.039  1.00 56.63           O  
ATOM   2898  CG  TYR C  75       2.927  24.723  17.360  1.00 56.63           C  
ATOM   2899  CD1 TYR C  75       2.097  24.062  18.263  1.00 56.63           C  
ATOM   2900  CD2 TYR C  75       3.815  25.672  17.856  1.00 56.63           C  
ATOM   2901  CE1 TYR C  75       2.150  24.340  19.625  1.00 56.63           C  
ATOM   2902  CE2 TYR C  75       3.876  25.957  19.216  1.00 56.63           C  
ATOM   2903  OH  TYR C  75       3.098  25.566  21.439  1.00 56.63           O  
ATOM   2904  CZ  TYR C  75       3.042  25.287  20.091  1.00 56.63           C  
ATOM   2905  N   GLN C  76       3.125  21.577  14.002  1.00 52.12           N  
ATOM   2906  CA  GLN C  76       2.564  21.018  12.776  1.00 52.12           C  
ATOM   2907  C   GLN C  76       1.074  20.730  12.934  1.00 52.12           C  
ATOM   2908  CB  GLN C  76       3.307  19.742  12.378  1.00 52.12           C  
ATOM   2909  O   GLN C  76       0.678  19.930  13.784  1.00 52.12           O  
ATOM   2910  CG  GLN C  76       3.221  19.418  10.893  1.00 52.12           C  
ATOM   2911  CD  GLN C  76       4.328  18.489  10.430  1.00 52.12           C  
ATOM   2912  NE2 GLN C  76       4.261  18.066   9.172  1.00 52.12           N  
ATOM   2913  OE1 GLN C  76       5.238  18.155  11.196  1.00 52.12           O  
ATOM   2914  N   LEU C  77       0.395  21.640  12.340  1.00 51.40           N  
ATOM   2915  CA  LEU C  77      -1.047  21.419  12.327  1.00 51.40           C  
ATOM   2916  C   LEU C  77      -1.460  20.596  11.111  1.00 51.40           C  
ATOM   2917  CB  LEU C  77      -1.794  22.755  12.331  1.00 51.40           C  
ATOM   2918  O   LEU C  77      -1.161  20.967   9.974  1.00 51.40           O  
ATOM   2919  CG  LEU C  77      -2.193  23.305  13.701  1.00 51.40           C  
ATOM   2920  CD1 LEU C  77      -1.739  24.754  13.843  1.00 51.40           C  
ATOM   2921  CD2 LEU C  77      -3.699  23.188  13.907  1.00 51.40           C  
ATOM   2922  N   ARG C  78      -1.810  19.508  11.466  1.00 45.60           N  
ATOM   2923  CA  ARG C  78      -2.314  18.687  10.370  1.00 45.60           C  
ATOM   2924  C   ARG C  78      -3.838  18.712  10.324  1.00 45.60           C  
ATOM   2925  CB  ARG C  78      -1.817  17.246  10.504  1.00 45.60           C  
ATOM   2926  O   ARG C  78      -4.500  18.331  11.293  1.00 45.60           O  
ATOM   2927  CG  ARG C  78      -1.990  16.415   9.243  1.00 45.60           C  
ATOM   2928  CD  ARG C  78      -1.466  14.997   9.426  1.00 45.60           C  
ATOM   2929  NE  ARG C  78      -1.034  14.415   8.158  1.00 45.60           N  
ATOM   2930  NH1 ARG C  78      -0.511  12.349   9.049  1.00 45.60           N  
ATOM   2931  NH2 ARG C  78      -0.222  12.743   6.810  1.00 45.60           N  
ATOM   2932  CZ  ARG C  78      -0.590  13.170   8.009  1.00 45.60           C  
ATOM   2933  N   ALA C  79      -4.188  19.484   9.288  1.00 40.61           N  
ATOM   2934  CA  ALA C  79      -5.637  19.556   9.117  1.00 40.61           C  
ATOM   2935  C   ALA C  79      -6.210  18.201   8.713  1.00 40.61           C  
ATOM   2936  CB  ALA C  79      -5.998  20.614   8.077  1.00 40.61           C  
ATOM   2937  O   ALA C  79      -5.701  17.554   7.794  1.00 40.61           O  
ATOM   2938  N   ARG C  80      -6.680  17.645   9.880  1.00 39.36           N  
ATOM   2939  CA  ARG C  80      -7.389  16.429   9.495  1.00 39.36           C  
ATOM   2940  C   ARG C  80      -8.670  16.759   8.736  1.00 39.36           C  
ATOM   2941  CB  ARG C  80      -7.713  15.583  10.728  1.00 39.36           C  
ATOM   2942  O   ARG C  80      -9.372  17.712   9.078  1.00 39.36           O  
ATOM   2943  CG  ARG C  80      -7.638  14.084  10.483  1.00 39.36           C  
ATOM   2944  CD  ARG C  80      -7.978  13.290  11.737  1.00 39.36           C  
ATOM   2945  NE  ARG C  80      -7.638  11.878  11.589  1.00 39.36           N  
ATOM   2946  NH1 ARG C  80      -8.768  11.195  13.485  1.00 39.36           N  
ATOM   2947  NH2 ARG C  80      -7.654   9.662  12.194  1.00 39.36           N  
ATOM   2948  CZ  ARG C  80      -8.021  10.915  12.423  1.00 39.36           C  
ATOM   2949  N   SER C  81      -8.683  16.485   7.577  1.00 30.29           N  
ATOM   2950  CA  SER C  81     -10.013  16.629   6.994  1.00 30.29           C  
ATOM   2951  C   SER C  81     -11.072  15.952   7.859  1.00 30.29           C  
ATOM   2952  CB  SER C  81     -10.046  16.043   5.582  1.00 30.29           C  
ATOM   2953  O   SER C  81     -10.844  14.862   8.388  1.00 30.29           O  
ATOM   2954  OG  SER C  81      -9.983  14.628   5.622  1.00 30.29           O  
ATOM   2955  N   VAL C  82     -11.661  16.727   8.750  1.00 33.51           N  
ATOM   2956  CA  VAL C  82     -12.717  15.929   9.364  1.00 33.51           C  
ATOM   2957  C   VAL C  82     -13.247  14.910   8.358  1.00 33.51           C  
ATOM   2958  CB  VAL C  82     -13.871  16.816   9.882  1.00 33.51           C  
ATOM   2959  O   VAL C  82     -13.633  15.272   7.244  1.00 33.51           O  
ATOM   2960  CG1 VAL C  82     -14.961  15.962  10.528  1.00 33.51           C  
ATOM   2961  CG2 VAL C  82     -13.343  17.853  10.873  1.00 33.51           C  
ATOM   2962  N   SER C  83     -12.937  13.663   8.310  1.00 28.83           N  
ATOM   2963  CA  SER C  83     -14.083  13.001   7.697  1.00 28.83           C  
ATOM   2964  C   SER C  83     -15.375  13.337   8.435  1.00 28.83           C  
ATOM   2965  CB  SER C  83     -13.879  11.485   7.676  1.00 28.83           C  
ATOM   2966  O   SER C  83     -15.576  12.908   9.573  1.00 28.83           O  
ATOM   2967  OG  SER C  83     -12.714  11.125   8.398  1.00 28.83           O  
ATOM   2968  N   PRO C  84     -16.234  14.298   8.552  1.00 25.77           N  
ATOM   2969  CA  PRO C  84     -17.437  13.658   9.091  1.00 25.77           C  
ATOM   2970  C   PRO C  84     -17.634  12.237   8.568  1.00 25.77           C  
ATOM   2971  CB  PRO C  84     -18.567  14.576   8.617  1.00 25.77           C  
ATOM   2972  O   PRO C  84     -16.750  11.692   7.902  1.00 25.77           O  
ATOM   2973  CG  PRO C  84     -17.952  15.415   7.543  1.00 25.77           C  
ATOM   2974  CD  PRO C  84     -16.465  15.208   7.568  1.00 25.77           C  
ATOM   2975  N   LYS C  85     -18.913  11.833   7.930  1.00 26.56           N  
ATOM   2976  CA  LYS C  85     -19.494  10.886   6.983  1.00 26.56           C  
ATOM   2977  C   LYS C  85     -18.570  10.667   5.788  1.00 26.56           C  
ATOM   2978  CB  LYS C  85     -20.862  11.375   6.505  1.00 26.56           C  
ATOM   2979  O   LYS C  85     -17.673  11.474   5.534  1.00 26.56           O  
ATOM   2980  CG  LYS C  85     -22.020  10.930   7.385  1.00 26.56           C  
ATOM   2981  CD  LYS C  85     -23.362  11.344   6.794  1.00 26.56           C  
ATOM   2982  CE  LYS C  85     -24.521  10.932   7.693  1.00 26.56           C  
ATOM   2983  NZ  LYS C  85     -25.839  11.327   7.113  1.00 26.56           N  
ATOM   2984  N   LEU C  86     -18.565   9.439   4.869  1.00 24.55           N  
ATOM   2985  CA  LEU C  86     -18.011   9.202   3.540  1.00 24.55           C  
ATOM   2986  C   LEU C  86     -18.020  10.483   2.712  1.00 24.55           C  
ATOM   2987  CB  LEU C  86     -18.801   8.108   2.818  1.00 24.55           C  
ATOM   2988  O   LEU C  86     -17.322  10.578   1.700  1.00 24.55           O  
ATOM   2989  CG  LEU C  86     -17.979   6.976   2.199  1.00 24.55           C  
ATOM   2990  CD1 LEU C  86     -18.056   5.727   3.070  1.00 24.55           C  
ATOM   2991  CD2 LEU C  86     -18.461   6.677   0.783  1.00 24.55           C  
ATOM   2992  N   PHE C  87     -19.083  11.289   2.723  1.00 24.58           N  
ATOM   2993  CA  PHE C  87     -19.559  12.226   1.712  1.00 24.58           C  
ATOM   2994  C   PHE C  87     -18.922  13.597   1.903  1.00 24.58           C  
ATOM   2995  CB  PHE C  87     -21.085  12.344   1.763  1.00 24.58           C  
ATOM   2996  O   PHE C  87     -19.463  14.607   1.447  1.00 24.58           O  
ATOM   2997  CG  PHE C  87     -21.802  11.297   0.953  1.00 24.58           C  
ATOM   2998  CD1 PHE C  87     -22.024  11.482  -0.406  1.00 24.58           C  
ATOM   2999  CD2 PHE C  87     -22.255  10.129   1.552  1.00 24.58           C  
ATOM   3000  CE1 PHE C  87     -22.688  10.515  -1.158  1.00 24.58           C  
ATOM   3001  CE2 PHE C  87     -22.919   9.158   0.807  1.00 24.58           C  
ATOM   3002  CZ  PHE C  87     -23.135   9.354  -0.548  1.00 24.58           C  
ATOM   3003  N   ILE C  88     -18.334  13.895   2.890  1.00 25.71           N  
ATOM   3004  CA  ILE C  88     -18.166  15.344   2.874  1.00 25.71           C  
ATOM   3005  C   ILE C  88     -17.364  15.756   1.642  1.00 25.71           C  
ATOM   3006  CB  ILE C  88     -17.471  15.846   4.159  1.00 25.71           C  
ATOM   3007  O   ILE C  88     -16.329  15.159   1.338  1.00 25.71           O  
ATOM   3008  CG1 ILE C  88     -18.282  15.446   5.397  1.00 25.71           C  
ATOM   3009  CG2 ILE C  88     -17.268  17.363   4.105  1.00 25.71           C  
ATOM   3010  CD1 ILE C  88     -17.590  15.755   6.717  1.00 25.71           C  
ATOM   3011  N   ARG C  89     -18.003  16.634   0.892  1.00 24.62           N  
ATOM   3012  CA  ARG C  89     -17.536  17.307  -0.316  1.00 24.62           C  
ATOM   3013  C   ARG C  89     -16.167  17.942  -0.095  1.00 24.62           C  
ATOM   3014  CB  ARG C  89     -18.542  18.371  -0.762  1.00 24.62           C  
ATOM   3015  O   ARG C  89     -15.989  18.739   0.828  1.00 24.62           O  
ATOM   3016  CG  ARG C  89     -19.602  17.853  -1.721  1.00 24.62           C  
ATOM   3017  CD  ARG C  89     -20.345  18.991  -2.408  1.00 24.62           C  
ATOM   3018  NE  ARG C  89     -21.544  18.516  -3.092  1.00 24.62           N  
ATOM   3019  NH1 ARG C  89     -21.673  20.304  -4.549  1.00 24.62           N  
ATOM   3020  NH2 ARG C  89     -23.234  18.628  -4.644  1.00 24.62           N  
ATOM   3021  CZ  ARG C  89     -22.147  19.150  -4.093  1.00 24.62           C  
ATOM   3022  N   GLN C  90     -15.071  17.331  -0.148  1.00 28.59           N  
ATOM   3023  CA  GLN C  90     -13.841  18.108  -0.261  1.00 28.59           C  
ATOM   3024  C   GLN C  90     -14.072  19.391  -1.055  1.00 28.59           C  
ATOM   3025  CB  GLN C  90     -12.738  17.276  -0.917  1.00 28.59           C  
ATOM   3026  O   GLN C  90     -14.669  19.361  -2.133  1.00 28.59           O  
ATOM   3027  CG  GLN C  90     -11.586  16.934   0.018  1.00 28.59           C  
ATOM   3028  CD  GLN C  90     -10.504  16.114  -0.658  1.00 28.59           C  
ATOM   3029  NE2 GLN C  90      -9.252  16.369  -0.295  1.00 28.59           N  
ATOM   3030  OE1 GLN C  90     -10.792  15.256  -1.499  1.00 28.59           O  
ATOM   3031  N   GLU C  91     -14.191  20.580  -0.469  1.00 26.80           N  
ATOM   3032  CA  GLU C  91     -14.337  21.765  -1.308  1.00 26.80           C  
ATOM   3033  C   GLU C  91     -13.505  21.646  -2.582  1.00 26.80           C  
ATOM   3034  CB  GLU C  91     -13.937  23.025  -0.535  1.00 26.80           C  
ATOM   3035  O   GLU C  91     -12.651  20.763  -2.691  1.00 26.80           O  
ATOM   3036  CG  GLU C  91     -14.800  24.239  -0.848  1.00 26.80           C  
ATOM   3037  CD  GLU C  91     -14.454  25.455  -0.004  1.00 26.80           C  
ATOM   3038  OE1 GLU C  91     -14.979  26.557  -0.283  1.00 26.80           O  
ATOM   3039  OE2 GLU C  91     -13.650  25.305   0.943  1.00 26.80           O  
ATOM   3040  N   GLU C  92     -13.277  22.887  -3.283  1.00 28.89           N  
ATOM   3041  CA  GLU C  92     -12.992  23.309  -4.651  1.00 28.89           C  
ATOM   3042  C   GLU C  92     -11.577  22.916  -5.066  1.00 28.89           C  
ATOM   3043  CB  GLU C  92     -13.182  24.821  -4.798  1.00 28.89           C  
ATOM   3044  O   GLU C  92     -11.130  23.254  -6.164  1.00 28.89           O  
ATOM   3045  CG  GLU C  92     -14.250  25.211  -5.810  1.00 28.89           C  
ATOM   3046  CD  GLU C  92     -14.369  26.714  -6.007  1.00 28.89           C  
ATOM   3047  OE1 GLU C  92     -15.026  27.148  -6.980  1.00 28.89           O  
ATOM   3048  OE2 GLU C  92     -13.800  27.463  -5.182  1.00 28.89           O  
ATOM   3049  N   VAL C  93     -10.643  22.604  -4.115  1.00 28.34           N  
ATOM   3050  CA  VAL C  93      -9.457  22.778  -4.946  1.00 28.34           C  
ATOM   3051  C   VAL C  93      -9.481  21.776  -6.098  1.00 28.34           C  
ATOM   3052  CB  VAL C  93      -8.159  22.615  -4.125  1.00 28.34           C  
ATOM   3053  O   VAL C  93      -9.348  20.569  -5.882  1.00 28.34           O  
ATOM   3054  CG1 VAL C  93      -6.932  22.892  -4.992  1.00 28.34           C  
ATOM   3055  CG2 VAL C  93      -8.177  23.539  -2.909  1.00 28.34           C  
ATOM   3056  N   GLN C  94     -10.502  21.697  -6.803  1.00 28.25           N  
ATOM   3057  CA  GLN C  94     -10.501  20.970  -8.069  1.00 28.25           C  
ATOM   3058  C   GLN C  94      -9.203  21.205  -8.837  1.00 28.25           C  
ATOM   3059  CB  GLN C  94     -11.700  21.380  -8.925  1.00 28.25           C  
ATOM   3060  O   GLN C  94      -9.067  22.206  -9.543  1.00 28.25           O  
ATOM   3061  CG  GLN C  94     -12.399  20.211  -9.605  1.00 28.25           C  
ATOM   3062  CD  GLN C  94     -13.877  20.463  -9.834  1.00 28.25           C  
ATOM   3063  NE2 GLN C  94     -14.448  19.787 -10.825  1.00 28.25           N  
ATOM   3064  OE1 GLN C  94     -14.502  21.259  -9.125  1.00 28.25           O  
ATOM   3065  N   GLU C  95      -8.051  21.274  -8.174  1.00 27.57           N  
ATOM   3066  CA  GLU C  95      -7.072  21.428  -9.246  1.00 27.57           C  
ATOM   3067  C   GLU C  95      -7.318  20.422 -10.367  1.00 27.57           C  
ATOM   3068  CB  GLU C  95      -5.649  21.271  -8.702  1.00 27.57           C  
ATOM   3069  O   GLU C  95      -7.681  19.273 -10.108  1.00 27.57           O  
ATOM   3070  CG  GLU C  95      -5.088  22.537  -8.073  1.00 27.57           C  
ATOM   3071  CD  GLU C  95      -3.597  22.716  -8.311  1.00 27.57           C  
ATOM   3072  OE1 GLU C  95      -3.055  23.796  -7.983  1.00 27.57           O  
ATOM   3073  OE2 GLU C  95      -2.966  21.769  -8.830  1.00 27.57           O  
ATOM   3074  N   LEU C  96      -7.608  20.938 -11.565  1.00 26.11           N  
ATOM   3075  CA  LEU C  96      -7.987  20.378 -12.857  1.00 26.11           C  
ATOM   3076  C   LEU C  96      -7.077  19.213 -13.233  1.00 26.11           C  
ATOM   3077  CB  LEU C  96      -7.934  21.454 -13.945  1.00 26.11           C  
ATOM   3078  O   LEU C  96      -5.883  19.406 -13.476  1.00 26.11           O  
ATOM   3079  CG  LEU C  96      -8.971  21.338 -15.063  1.00 26.11           C  
ATOM   3080  CD1 LEU C  96     -10.346  21.762 -14.558  1.00 26.11           C  
ATOM   3081  CD2 LEU C  96      -8.556  22.179 -16.266  1.00 26.11           C  
ATOM   3082  N   TYR C  97      -6.749  18.194 -12.389  1.00 31.13           N  
ATOM   3083  CA  TYR C  97      -6.201  17.260 -13.366  1.00 31.13           C  
ATOM   3084  C   TYR C  97      -7.063  17.217 -14.622  1.00 31.13           C  
ATOM   3085  CB  TYR C  97      -6.087  15.857 -12.764  1.00 31.13           C  
ATOM   3086  O   TYR C  97      -8.286  17.079 -14.540  1.00 31.13           O  
ATOM   3087  CG  TYR C  97      -4.863  15.664 -11.901  1.00 31.13           C  
ATOM   3088  CD1 TYR C  97      -3.632  15.343 -12.467  1.00 31.13           C  
ATOM   3089  CD2 TYR C  97      -4.936  15.802 -10.519  1.00 31.13           C  
ATOM   3090  CE1 TYR C  97      -2.502  15.163 -11.676  1.00 31.13           C  
ATOM   3091  CE2 TYR C  97      -3.813  15.625  -9.718  1.00 31.13           C  
ATOM   3092  OH  TYR C  97      -1.486  15.128  -9.517  1.00 31.13           O  
ATOM   3093  CZ  TYR C  97      -2.602  15.306 -10.305  1.00 31.13           C  
ATOM   3094  N   SER C  98      -6.708  18.017 -15.707  1.00 34.36           N  
ATOM   3095  CA  SER C  98      -7.519  18.324 -16.880  1.00 34.36           C  
ATOM   3096  C   SER C  98      -8.061  17.053 -17.526  1.00 34.36           C  
ATOM   3097  CB  SER C  98      -6.704  19.117 -17.903  1.00 34.36           C  
ATOM   3098  O   SER C  98      -7.352  16.050 -17.625  1.00 34.36           O  
ATOM   3099  OG  SER C  98      -7.060  18.748 -19.224  1.00 34.36           O  
ATOM   3100  N   PRO C  99      -9.377  16.654 -17.389  1.00 35.45           N  
ATOM   3101  CA  PRO C  99      -9.985  15.604 -18.210  1.00 35.45           C  
ATOM   3102  C   PRO C  99      -9.196  15.323 -19.487  1.00 35.45           C  
ATOM   3103  CB  PRO C  99     -11.369  16.169 -18.537  1.00 35.45           C  
ATOM   3104  O   PRO C  99      -9.134  14.177 -19.940  1.00 35.45           O  
ATOM   3105  CG  PRO C  99     -11.293  17.612 -18.156  1.00 35.45           C  
ATOM   3106  CD  PRO C  99     -10.084  17.813 -17.287  1.00 35.45           C  
ATOM   3107  N   ILE C 100      -8.466  16.370 -19.848  1.00 38.81           N  
ATOM   3108  CA  ILE C 100      -7.682  16.260 -21.073  1.00 38.81           C  
ATOM   3109  C   ILE C 100      -6.542  15.265 -20.868  1.00 38.81           C  
ATOM   3110  CB  ILE C 100      -7.123  17.632 -21.512  1.00 38.81           C  
ATOM   3111  O   ILE C 100      -6.267  14.437 -21.740  1.00 38.81           O  
ATOM   3112  CG1 ILE C 100      -8.269  18.595 -21.840  1.00 38.81           C  
ATOM   3113  CG2 ILE C 100      -6.181  17.473 -22.709  1.00 38.81           C  
ATOM   3114  CD1 ILE C 100      -7.834  20.046 -21.994  1.00 38.81           C  
ATOM   3115  N   PHE C 101      -5.994  15.326 -19.720  1.00 37.52           N  
ATOM   3116  CA  PHE C 101      -4.883  14.423 -19.446  1.00 37.52           C  
ATOM   3117  C   PHE C 101      -5.369  12.983 -19.340  1.00 37.52           C  
ATOM   3118  CB  PHE C 101      -4.163  14.830 -18.157  1.00 37.52           C  
ATOM   3119  O   PHE C 101      -4.719  12.064 -19.844  1.00 37.52           O  
ATOM   3120  CG  PHE C 101      -2.716  15.191 -18.358  1.00 37.52           C  
ATOM   3121  CD1 PHE C 101      -1.728  14.214 -18.314  1.00 37.52           C  
ATOM   3122  CD2 PHE C 101      -2.342  16.509 -18.591  1.00 37.52           C  
ATOM   3123  CE1 PHE C 101      -0.388  14.546 -18.499  1.00 37.52           C  
ATOM   3124  CE2 PHE C 101      -1.005  16.847 -18.777  1.00 37.52           C  
ATOM   3125  CZ  PHE C 101      -0.030  15.865 -18.730  1.00 37.52           C  
ATOM   3126  N   LEU C 102      -6.468  12.797 -18.771  1.00 36.67           N  
ATOM   3127  CA  LEU C 102      -7.025  11.455 -18.645  1.00 36.67           C  
ATOM   3128  C   LEU C 102      -7.430  10.904 -20.008  1.00 36.67           C  
ATOM   3129  CB  LEU C 102      -8.234  11.462 -17.706  1.00 36.67           C  
ATOM   3130  O   LEU C 102      -7.216   9.724 -20.294  1.00 36.67           O  
ATOM   3131  CG  LEU C 102      -7.928  11.473 -16.207  1.00 36.67           C  
ATOM   3132  CD1 LEU C 102      -9.219  11.592 -15.403  1.00 36.67           C  
ATOM   3133  CD2 LEU C 102      -7.159  10.218 -15.810  1.00 36.67           C  
ATOM   3134  N   ILE C 103      -7.979  11.784 -20.769  1.00 43.25           N  
ATOM   3135  CA  ILE C 103      -8.360  11.417 -22.128  1.00 43.25           C  
ATOM   3136  C   ILE C 103      -7.114  11.055 -22.933  1.00 43.25           C  
ATOM   3137  CB  ILE C 103      -9.136  12.557 -22.825  1.00 43.25           C  
ATOM   3138  O   ILE C 103      -7.098  10.047 -23.645  1.00 43.25           O  
ATOM   3139  CG1 ILE C 103     -10.473  12.803 -22.118  1.00 43.25           C  
ATOM   3140  CG2 ILE C 103      -9.351  12.237 -24.307  1.00 43.25           C  
ATOM   3141  CD1 ILE C 103     -11.222  14.031 -22.619  1.00 43.25           C  
ATOM   3142  N   VAL C 104      -6.011  11.851 -22.717  1.00 46.48           N  
ATOM   3143  CA  VAL C 104      -4.761  11.602 -23.427  1.00 46.48           C  
ATOM   3144  C   VAL C 104      -4.149  10.286 -22.952  1.00 46.48           C  
ATOM   3145  CB  VAL C 104      -3.756  12.759 -23.228  1.00 46.48           C  
ATOM   3146  O   VAL C 104      -3.678   9.485 -23.762  1.00 46.48           O  
ATOM   3147  CG1 VAL C 104      -2.421  12.436 -23.897  1.00 46.48           C  
ATOM   3148  CG2 VAL C 104      -4.330  14.064 -23.778  1.00 46.48           C  
ATOM   3149  N   ALA C 105      -4.238  10.056 -21.721  1.00 46.58           N  
ATOM   3150  CA  ALA C 105      -3.702   8.817 -21.163  1.00 46.58           C  
ATOM   3151  C   ALA C 105      -4.487   7.607 -21.661  1.00 46.58           C  
ATOM   3152  CB  ALA C 105      -3.722   8.869 -19.637  1.00 46.58           C  
ATOM   3153  O   ALA C 105      -3.901   6.574 -21.993  1.00 46.58           O  
ATOM   3154  N   ALA C 106      -5.766   7.762 -21.799  1.00 44.45           N  
ATOM   3155  CA  ALA C 106      -6.622   6.692 -22.304  1.00 44.45           C  
ATOM   3156  C   ALA C 106      -6.319   6.391 -23.769  1.00 44.45           C  
ATOM   3157  CB  ALA C 106      -8.093   7.064 -22.135  1.00 44.45           C  
ATOM   3158  O   ALA C 106      -6.231   5.227 -24.165  1.00 44.45           O  
ATOM   3159  N   ILE C 107      -6.136   7.445 -24.503  1.00 47.54           N  
ATOM   3160  CA  ILE C 107      -5.841   7.302 -25.925  1.00 47.54           C  
ATOM   3161  C   ILE C 107      -4.498   6.598 -26.105  1.00 47.54           C  
ATOM   3162  CB  ILE C 107      -5.829   8.671 -26.641  1.00 47.54           C  
ATOM   3163  O   ILE C 107      -4.370   5.693 -26.933  1.00 47.54           O  
ATOM   3164  CG1 ILE C 107      -7.230   9.294 -26.623  1.00 47.54           C  
ATOM   3165  CG2 ILE C 107      -5.313   8.526 -28.075  1.00 47.54           C  
ATOM   3166  CD1 ILE C 107      -7.285  10.709 -27.184  1.00 47.54           C  
ATOM   3167  N   VAL C 108      -3.492   6.962 -25.356  1.00 48.97           N  
ATOM   3168  CA  VAL C 108      -2.169   6.353 -25.440  1.00 48.97           C  
ATOM   3169  C   VAL C 108      -2.256   4.873 -25.075  1.00 48.97           C  
ATOM   3170  CB  VAL C 108      -1.155   7.070 -24.520  1.00 48.97           C  
ATOM   3171  O   VAL C 108      -1.646   4.028 -25.734  1.00 48.97           O  
ATOM   3172  CG1 VAL C 108       0.187   6.341 -24.525  1.00 48.97           C  
ATOM   3173  CG2 VAL C 108      -0.979   8.525 -24.951  1.00 48.97           C  
ATOM   3174  N   PHE C 109      -3.025   4.653 -24.121  1.00 43.92           N  
ATOM   3175  CA  PHE C 109      -3.219   3.281 -23.667  1.00 43.92           C  
ATOM   3176  C   PHE C 109      -3.855   2.433 -24.762  1.00 43.92           C  
ATOM   3177  CB  PHE C 109      -4.090   3.249 -22.406  1.00 43.92           C  
ATOM   3178  O   PHE C 109      -3.384   1.332 -25.055  1.00 43.92           O  
ATOM   3179  CG  PHE C 109      -4.303   1.866 -21.851  1.00 43.92           C  
ATOM   3180  CD1 PHE C 109      -5.508   1.202 -22.046  1.00 43.92           C  
ATOM   3181  CD2 PHE C 109      -3.298   1.231 -21.134  1.00 43.92           C  
ATOM   3182  CE1 PHE C 109      -5.708  -0.077 -21.533  1.00 43.92           C  
ATOM   3183  CE2 PHE C 109      -3.491  -0.048 -20.619  1.00 43.92           C  
ATOM   3184  CZ  PHE C 109      -4.697  -0.700 -20.819  1.00 43.92           C  
ATOM   3185  N   ILE C 110      -4.925   2.913 -25.300  1.00 44.30           N  
ATOM   3186  CA  ILE C 110      -5.628   2.206 -26.364  1.00 44.30           C  
ATOM   3187  C   ILE C 110      -4.686   1.980 -27.544  1.00 44.30           C  
ATOM   3188  CB  ILE C 110      -6.885   2.980 -26.823  1.00 44.30           C  
ATOM   3189  O   ILE C 110      -4.658   0.892 -28.125  1.00 44.30           O  
ATOM   3190  CG1 ILE C 110      -7.911   3.053 -25.686  1.00 44.30           C  
ATOM   3191  CG2 ILE C 110      -7.494   2.331 -28.069  1.00 44.30           C  
ATOM   3192  CD1 ILE C 110      -9.104   3.950 -25.986  1.00 44.30           C  
ATOM   3193  N   THR C 111      -3.958   3.068 -27.886  1.00 47.66           N  
ATOM   3194  CA  THR C 111      -3.011   2.984 -28.992  1.00 47.66           C  
ATOM   3195  C   THR C 111      -1.955   1.916 -28.719  1.00 47.66           C  
ATOM   3196  CB  THR C 111      -2.322   4.338 -29.242  1.00 47.66           C  
ATOM   3197  O   THR C 111      -1.604   1.140 -29.611  1.00 47.66           O  
ATOM   3198  CG2 THR C 111      -2.160   4.605 -30.735  1.00 47.66           C  
ATOM   3199  OG1 THR C 111      -3.113   5.384 -28.664  1.00 47.66           O  
ATOM   3200  N   LEU C 112      -1.489   1.955 -27.568  1.00 41.54           N  
ATOM   3201  CA  LEU C 112      -0.470   0.978 -27.201  1.00 41.54           C  
ATOM   3202  C   LEU C 112      -1.029  -0.440 -27.258  1.00 41.54           C  
ATOM   3203  CB  LEU C 112       0.071   1.269 -25.798  1.00 41.54           C  
ATOM   3204  O   LEU C 112      -0.349  -1.362 -27.713  1.00 41.54           O  
ATOM   3205  CG  LEU C 112       1.584   1.138 -25.614  1.00 41.54           C  
ATOM   3206  CD1 LEU C 112       2.204   2.503 -25.334  1.00 41.54           C  
ATOM   3207  CD2 LEU C 112       1.903   0.158 -24.490  1.00 41.54           C  
ATOM   3208  N   CYS C 113      -2.234  -0.573 -26.760  1.00 41.99           N  
ATOM   3209  CA  CYS C 113      -2.875  -1.883 -26.790  1.00 41.99           C  
ATOM   3210  C   CYS C 113      -3.012  -2.391 -28.221  1.00 41.99           C  
ATOM   3211  CB  CYS C 113      -4.251  -1.821 -26.128  1.00 41.99           C  
ATOM   3212  O   CYS C 113      -2.775  -3.569 -28.491  1.00 41.99           O  
ATOM   3213  SG  CYS C 113      -4.187  -1.691 -24.327  1.00 41.99           S  
ATOM   3214  N   PHE C 114      -3.489  -1.501 -29.044  1.00 41.87           N  
ATOM   3215  CA  PHE C 114      -3.695  -1.878 -30.437  1.00 41.87           C  
ATOM   3216  C   PHE C 114      -2.367  -2.192 -31.115  1.00 41.87           C  
ATOM   3217  CB  PHE C 114      -4.420  -0.761 -31.196  1.00 41.87           C  
ATOM   3218  O   PHE C 114      -2.281  -3.121 -31.922  1.00 41.87           O  
ATOM   3219  CG  PHE C 114      -5.920  -0.844 -31.110  1.00 41.87           C  
ATOM   3220  CD1 PHE C 114      -6.628  -1.734 -31.910  1.00 41.87           C  
ATOM   3221  CD2 PHE C 114      -6.623  -0.032 -30.230  1.00 41.87           C  
ATOM   3222  CE1 PHE C 114      -8.016  -1.813 -31.833  1.00 41.87           C  
ATOM   3223  CE2 PHE C 114      -8.011  -0.106 -30.147  1.00 41.87           C  
ATOM   3224  CZ  PHE C 114      -8.706  -0.996 -30.950  1.00 41.87           C  
ATOM   3225  N   THR C 115      -1.385  -1.333 -30.886  1.00 42.99           N  
ATOM   3226  CA  THR C 115      -0.086  -1.558 -31.509  1.00 42.99           C  
ATOM   3227  C   THR C 115       0.504  -2.894 -31.065  1.00 42.99           C  
ATOM   3228  CB  THR C 115       0.899  -0.422 -31.173  1.00 42.99           C  
ATOM   3229  O   THR C 115       1.114  -3.605 -31.865  1.00 42.99           O  
ATOM   3230  CG2 THR C 115       0.746   0.743 -32.144  1.00 42.99           C  
ATOM   3231  OG1 THR C 115       0.645   0.043 -29.841  1.00 42.99           O  
ATOM   3232  N   LEU C 116       0.359  -3.170 -29.852  1.00 39.27           N  
ATOM   3233  CA  LEU C 116       0.944  -4.398 -29.323  1.00 39.27           C  
ATOM   3234  C   LEU C 116       0.188  -5.622 -29.827  1.00 39.27           C  
ATOM   3235  CB  LEU C 116       0.943  -4.376 -27.792  1.00 39.27           C  
ATOM   3236  O   LEU C 116       0.790  -6.667 -30.082  1.00 39.27           O  
ATOM   3237  CG  LEU C 116       1.956  -3.443 -27.126  1.00 39.27           C  
ATOM   3238  CD1 LEU C 116       1.701  -3.370 -25.625  1.00 39.27           C  
ATOM   3239  CD2 LEU C 116       3.379  -3.909 -27.410  1.00 39.27           C  
ATOM   3240  N   LYS C 117      -1.118  -5.523 -29.856  1.00 38.99           N  
ATOM   3241  CA  LYS C 117      -1.917  -6.619 -30.396  1.00 38.99           C  
ATOM   3242  C   LYS C 117      -1.521  -6.930 -31.837  1.00 38.99           C  
ATOM   3243  CB  LYS C 117      -3.408  -6.284 -30.323  1.00 38.99           C  
ATOM   3244  O   LYS C 117      -1.449  -8.097 -32.228  1.00 38.99           O  
ATOM   3245  CG  LYS C 117      -4.317  -7.505 -30.316  1.00 38.99           C  
ATOM   3246  CD  LYS C 117      -5.740  -7.139 -29.913  1.00 38.99           C  
ATOM   3247  CE  LYS C 117      -6.662  -8.350 -29.955  1.00 38.99           C  
ATOM   3248  NZ  LYS C 117      -8.058  -7.997 -29.557  1.00 38.99           N  
ATOM   3249  N   ARG C 118      -1.321  -5.850 -32.612  1.00 41.16           N  
ATOM   3250  CA  ARG C 118      -0.951  -6.059 -34.008  1.00 41.16           C  
ATOM   3251  C   ARG C 118       0.373  -6.808 -34.117  1.00 41.16           C  
ATOM   3252  CB  ARG C 118      -0.859  -4.721 -34.746  1.00 41.16           C  
ATOM   3253  O   ARG C 118       0.545  -7.650 -35.001  1.00 41.16           O  
ATOM   3254  CG  ARG C 118      -2.089  -4.389 -35.575  1.00 41.16           C  
ATOM   3255  CD  ARG C 118      -1.883  -3.135 -36.413  1.00 41.16           C  
ATOM   3256  NE  ARG C 118      -3.094  -2.322 -36.474  1.00 41.16           N  
ATOM   3257  NH1 ARG C 118      -2.143  -0.630 -37.727  1.00 41.16           N  
ATOM   3258  NH2 ARG C 118      -4.341  -0.494 -37.090  1.00 41.16           N  
ATOM   3259  CZ  ARG C 118      -3.190  -1.151 -37.097  1.00 41.16           C  
ATOM   3260  N   LYS C 119       1.214  -6.441 -33.178  1.00 39.22           N  
ATOM   3261  CA  LYS C 119       2.528  -7.073 -33.249  1.00 39.22           C  
ATOM   3262  C   LYS C 119       2.447  -8.553 -32.885  1.00 39.22           C  
ATOM   3263  CB  LYS C 119       3.517  -6.360 -32.326  1.00 39.22           C  
ATOM   3264  O   LYS C 119       3.173  -9.376 -33.446  1.00 39.22           O  
ATOM   3265  CG  LYS C 119       4.892  -6.143 -32.941  1.00 39.22           C  
ATOM   3266  CD  LYS C 119       5.743  -5.208 -32.091  1.00 39.22           C  
ATOM   3267  CE  LYS C 119       7.122  -4.996 -32.701  1.00 39.22           C  
ATOM   3268  NZ  LYS C 119       7.965  -4.090 -31.865  1.00 39.22           N  
ATOM   3269  N   THR C 120       1.514  -8.824 -32.027  1.00 33.64           N  
ATOM   3270  CA  THR C 120       1.429 -10.209 -31.577  1.00 33.64           C  
ATOM   3271  C   THR C 120       0.660 -11.060 -32.584  1.00 33.64           C  
ATOM   3272  CB  THR C 120       0.754 -10.307 -30.196  1.00 33.64           C  
ATOM   3273  O   THR C 120       0.886 -12.267 -32.684  1.00 33.64           O  
ATOM   3274  CG2 THR C 120       1.755 -10.046 -29.075  1.00 33.64           C  
ATOM   3275  OG1 THR C 120      -0.300  -9.340 -30.116  1.00 33.64           O  
ATOM   3276  N   GLU C 121      -0.217 -10.415 -33.337  1.00 31.57           N  
ATOM   3277  CA  GLU C 121      -0.844 -11.213 -34.386  1.00 31.57           C  
ATOM   3278  C   GLU C 121       0.052 -11.308 -35.618  1.00 31.57           C  
ATOM   3279  CB  GLU C 121      -2.204 -10.624 -34.769  1.00 31.57           C  
ATOM   3280  O   GLU C 121       0.146 -12.365 -36.244  1.00 31.57           O  
ATOM   3281  CG  GLU C 121      -3.359 -11.142 -33.924  1.00 31.57           C  
ATOM   3282  CD  GLU C 121      -4.709 -10.584 -34.347  1.00 31.57           C  
ATOM   3283  OE1 GLU C 121      -5.751 -11.097 -33.879  1.00 31.57           O  
ATOM   3284  OE2 GLU C 121      -4.725  -9.627 -35.153  1.00 31.57           O  
TER    3285      GLU C 121                                                      
ENDMDL                                                                          
END                                                                             
