# Supplementary material for: AI-guided pipeline for protein–protein interaction drug discovery identifies a SARS-CoV-2 inhibitor
Source: Mol Syst Biol. 2024 Mar 11;20(4):428–57. doi: 10.1038/s44320-024-00019-8 (PMC10987651; doi:10.1038/s44320-024-00019-8)
Supplement: Supplementary file 15 — Source Data Fig. 5 [file 44320_2024_19_MOESM15_ESM.zip › Source Data Figure 5/ColabFold/NSP6-ORF7a_43e6e.result/NSP6_ORF7a_43e6e_unrelaxed_rank_4_model_1.pdb]

MODEL     1                                                                     
ATOM      1  N   SER B   1       6.201  33.761   3.054  1.00 50.24           N  
ATOM      2  CA  SER B   1       6.394  34.322   1.721  1.00 50.24           C  
ATOM      3  C   SER B   1       5.667  33.497   0.663  1.00 50.24           C  
ATOM      4  CB  SER B   1       7.883  34.400   1.383  1.00 50.24           C  
ATOM      5  O   SER B   1       5.501  32.286   0.819  1.00 50.24           O  
ATOM      6  OG  SER B   1       8.209  33.505   0.333  1.00 50.24           O  
ATOM      7  N   ALA B   2       4.810  34.060  -0.168  1.00 57.28           N  
ATOM      8  CA  ALA B   2       4.057  33.465  -1.269  1.00 57.28           C  
ATOM      9  C   ALA B   2       4.915  32.471  -2.047  1.00 57.28           C  
ATOM     10  CB  ALA B   2       3.532  34.553  -2.203  1.00 57.28           C  
ATOM     11  O   ALA B   2       4.429  31.420  -2.470  1.00 57.28           O  
ATOM     12  N   VAL B   3       6.181  32.723  -2.219  1.00 62.41           N  
ATOM     13  CA  VAL B   3       7.098  31.870  -2.967  1.00 62.41           C  
ATOM     14  C   VAL B   3       7.313  30.558  -2.217  1.00 62.41           C  
ATOM     15  CB  VAL B   3       8.453  32.571  -3.212  1.00 62.41           C  
ATOM     16  O   VAL B   3       7.316  29.483  -2.821  1.00 62.41           O  
ATOM     17  CG1 VAL B   3       9.431  31.628  -3.910  1.00 62.41           C  
ATOM     18  CG2 VAL B   3       8.254  33.843  -4.034  1.00 62.41           C  
ATOM     19  N   LYS B   4       7.522  30.694  -1.008  1.00 61.20           N  
ATOM     20  CA  LYS B   4       7.747  29.505  -0.191  1.00 61.20           C  
ATOM     21  C   LYS B   4       6.528  28.586  -0.210  1.00 61.20           C  
ATOM     22  CB  LYS B   4       8.084  29.897   1.248  1.00 61.20           C  
ATOM     23  O   LYS B   4       6.667  27.363  -0.267  1.00 61.20           O  
ATOM     24  CG  LYS B   4       9.560  30.183   1.482  1.00 61.20           C  
ATOM     25  CD  LYS B   4       9.848  30.471   2.950  1.00 61.20           C  
ATOM     26  CE  LYS B   4      11.301  30.874   3.167  1.00 61.20           C  
ATOM     27  NZ  LYS B   4      11.581  31.184   4.601  1.00 61.20           N  
ATOM     28  N   ARG B   5       5.366  29.163  -0.191  1.00 63.97           N  
ATOM     29  CA  ARG B   5       4.121  28.404  -0.248  1.00 63.97           C  
ATOM     30  C   ARG B   5       3.975  27.689  -1.587  1.00 63.97           C  
ATOM     31  CB  ARG B   5       2.920  29.322  -0.010  1.00 63.97           C  
ATOM     32  O   ARG B   5       3.535  26.539  -1.638  1.00 63.97           O  
ATOM     33  CG  ARG B   5       1.650  28.585   0.385  1.00 63.97           C  
ATOM     34  CD  ARG B   5       0.488  29.543   0.604  1.00 63.97           C  
ATOM     35  NE  ARG B   5       0.342  29.900   2.012  1.00 63.97           N  
ATOM     36  NH1 ARG B   5      -1.424  31.351   1.675  1.00 63.97           N  
ATOM     37  NH2 ARG B   5      -0.607  31.004   3.789  1.00 63.97           N  
ATOM     38  CZ  ARG B   5      -0.563  30.751   2.489  1.00 63.97           C  
ATOM     39  N   THR B   6       4.366  28.402  -2.610  1.00 66.18           N  
ATOM     40  CA  THR B   6       4.292  27.831  -3.951  1.00 66.18           C  
ATOM     41  C   THR B   6       5.281  26.679  -4.103  1.00 66.18           C  
ATOM     42  CB  THR B   6       4.571  28.896  -5.028  1.00 66.18           C  
ATOM     43  O   THR B   6       4.960  25.654  -4.708  1.00 66.18           O  
ATOM     44  CG2 THR B   6       4.182  28.391  -6.413  1.00 66.18           C  
ATOM     45  OG1 THR B   6       3.814  30.076  -4.731  1.00 66.18           O  
ATOM     46  N   ILE B   7       6.417  26.821  -3.517  1.00 64.15           N  
ATOM     47  CA  ILE B   7       7.458  25.804  -3.620  1.00 64.15           C  
ATOM     48  C   ILE B   7       7.029  24.547  -2.866  1.00 64.15           C  
ATOM     49  CB  ILE B   7       8.809  26.320  -3.076  1.00 64.15           C  
ATOM     50  O   ILE B   7       7.183  23.431  -3.367  1.00 64.15           O  
ATOM     51  CG1 ILE B   7       9.355  27.436  -3.975  1.00 64.15           C  
ATOM     52  CG2 ILE B   7       9.817  25.173  -2.955  1.00 64.15           C  
ATOM     53  CD1 ILE B   7      10.578  28.145  -3.408  1.00 64.15           C  
ATOM     54  N   LYS B   8       6.451  24.822  -1.698  1.00 67.38           N  
ATOM     55  CA  LYS B   8       5.988  23.693  -0.897  1.00 67.38           C  
ATOM     56  C   LYS B   8       4.861  22.945  -1.602  1.00 67.38           C  
ATOM     57  CB  LYS B   8       5.522  24.167   0.480  1.00 67.38           C  
ATOM     58  O   LYS B   8       4.845  21.712  -1.623  1.00 67.38           O  
ATOM     59  CG  LYS B   8       6.658  24.495   1.439  1.00 67.38           C  
ATOM     60  CD  LYS B   8       6.133  24.868   2.820  1.00 67.38           C  
ATOM     61  CE  LYS B   8       7.262  25.283   3.754  1.00 67.38           C  
ATOM     62  NZ  LYS B   8       6.749  25.682   5.099  1.00 67.38           N  
ATOM     63  N   GLY B   9       3.993  23.739  -2.167  1.00 74.55           N  
ATOM     64  CA  GLY B   9       2.900  23.142  -2.917  1.00 74.55           C  
ATOM     65  C   GLY B   9       3.368  22.342  -4.118  1.00 74.55           C  
ATOM     66  O   GLY B   9       2.849  21.257  -4.388  1.00 74.55           O  
ATOM     67  N   THR B  10       4.432  22.844  -4.672  1.00 77.28           N  
ATOM     68  CA  THR B  10       4.969  22.178  -5.853  1.00 77.28           C  
ATOM     69  C   THR B  10       5.662  20.873  -5.470  1.00 77.28           C  
ATOM     70  CB  THR B  10       5.959  23.087  -6.605  1.00 77.28           C  
ATOM     71  O   THR B  10       5.566  19.879  -6.192  1.00 77.28           O  
ATOM     72  CG2 THR B  10       5.229  24.207  -7.338  1.00 77.28           C  
ATOM     73  OG1 THR B  10       6.877  23.663  -5.667  1.00 77.28           O  
ATOM     74  N   HIS B  11       6.270  20.849  -4.368  1.00 79.48           N  
ATOM     75  CA  HIS B  11       6.952  19.644  -3.910  1.00 79.48           C  
ATOM     76  C   HIS B  11       5.955  18.537  -3.586  1.00 79.48           C  
ATOM     77  CB  HIS B  11       7.813  19.950  -2.683  1.00 79.48           C  
ATOM     78  O   HIS B  11       6.175  17.375  -3.938  1.00 79.48           O  
ATOM     79  CG  HIS B  11       9.187  20.436  -3.021  1.00 79.48           C  
ATOM     80  CD2 HIS B  11      10.354  19.767  -3.171  1.00 79.48           C  
ATOM     81  ND1 HIS B  11       9.472  21.766  -3.243  1.00 79.48           N  
ATOM     82  CE1 HIS B  11      10.760  21.894  -3.517  1.00 79.48           C  
ATOM     83  NE2 HIS B  11      11.318  20.696  -3.480  1.00 79.48           N  
ATOM     84  N   HIS B  12       4.871  18.926  -2.922  1.00 82.02           N  
ATOM     85  CA  HIS B  12       3.840  17.942  -2.611  1.00 82.02           C  
ATOM     86  C   HIS B  12       3.205  17.387  -3.882  1.00 82.02           C  
ATOM     87  CB  HIS B  12       2.765  18.559  -1.714  1.00 82.02           C  
ATOM     88  O   HIS B  12       2.965  16.182  -3.986  1.00 82.02           O  
ATOM     89  CG  HIS B  12       3.087  18.487  -0.255  1.00 82.02           C  
ATOM     90  CD2 HIS B  12       2.700  17.607   0.699  1.00 82.02           C  
ATOM     91  ND1 HIS B  12       3.902  19.404   0.373  1.00 82.02           N  
ATOM     92  CE1 HIS B  12       4.003  19.089   1.654  1.00 82.02           C  
ATOM     93  NE2 HIS B  12       3.283  18.003   1.877  1.00 82.02           N  
ATOM     94  N   TRP B  13       3.011  18.263  -4.755  1.00 86.38           N  
ATOM     95  CA  TRP B  13       2.452  17.860  -6.042  1.00 86.38           C  
ATOM     96  C   TRP B  13       3.377  16.879  -6.754  1.00 86.38           C  
ATOM     97  CB  TRP B  13       2.206  19.085  -6.928  1.00 86.38           C  
ATOM     98  O   TRP B  13       2.926  15.853  -7.268  1.00 86.38           O  
ATOM     99  CG  TRP B  13       1.816  18.748  -8.336  1.00 86.38           C  
ATOM    100  CD1 TRP B  13       0.593  18.318  -8.771  1.00 86.38           C  
ATOM    101  CD2 TRP B  13       2.655  18.811  -9.493  1.00 86.38           C  
ATOM    102  CE2 TRP B  13       1.875  18.404 -10.598  1.00 86.38           C  
ATOM    103  CE3 TRP B  13       3.993  19.172  -9.703  1.00 86.38           C  
ATOM    104  NE1 TRP B  13       0.622  18.109 -10.131  1.00 86.38           N  
ATOM    105  CH2 TRP B  13       3.700  18.708 -12.073  1.00 86.38           C  
ATOM    106  CZ2 TRP B  13       2.389  18.349 -11.895  1.00 86.38           C  
ATOM    107  CZ3 TRP B  13       4.503  19.116 -10.995  1.00 86.38           C  
ATOM    108  N   LEU B  14       4.613  17.196  -6.755  1.00 88.18           N  
ATOM    109  CA  LEU B  14       5.595  16.333  -7.402  1.00 88.18           C  
ATOM    110  C   LEU B  14       5.632  14.960  -6.739  1.00 88.18           C  
ATOM    111  CB  LEU B  14       6.985  16.973  -7.356  1.00 88.18           C  
ATOM    112  O   LEU B  14       5.653  13.935  -7.424  1.00 88.18           O  
ATOM    113  CG  LEU B  14       8.098  16.230  -8.095  1.00 88.18           C  
ATOM    114  CD1 LEU B  14       7.877  16.308  -9.602  1.00 88.18           C  
ATOM    115  CD2 LEU B  14       9.462  16.798  -7.720  1.00 88.18           C  
ATOM    116  N   LEU B  15       5.594  14.977  -5.481  1.00 86.58           N  
ATOM    117  CA  LEU B  15       5.611  13.725  -4.732  1.00 86.58           C  
ATOM    118  C   LEU B  15       4.388  12.877  -5.065  1.00 86.58           C  
ATOM    119  CB  LEU B  15       5.661  14.001  -3.227  1.00 86.58           C  
ATOM    120  O   LEU B  15       4.515  11.684  -5.351  1.00 86.58           O  
ATOM    121  CG  LEU B  15       5.711  12.775  -2.315  1.00 86.58           C  
ATOM    122  CD1 LEU B  15       7.071  12.092  -2.418  1.00 86.58           C  
ATOM    123  CD2 LEU B  15       5.413  13.169  -0.872  1.00 86.58           C  
ATOM    124  N   LEU B  16       3.286  13.497  -5.053  1.00 90.29           N  
ATOM    125  CA  LEU B  16       2.048  12.789  -5.358  1.00 90.29           C  
ATOM    126  C   LEU B  16       2.083  12.218  -6.772  1.00 90.29           C  
ATOM    127  CB  LEU B  16       0.844  13.722  -5.202  1.00 90.29           C  
ATOM    128  O   LEU B  16       1.642  11.090  -7.002  1.00 90.29           O  
ATOM    129  CG  LEU B  16       0.378  13.992  -3.770  1.00 90.29           C  
ATOM    130  CD1 LEU B  16      -0.460  15.266  -3.717  1.00 90.29           C  
ATOM    131  CD2 LEU B  16      -0.412  12.804  -3.231  1.00 90.29           C  
ATOM    132  N   THR B  17       2.636  13.030  -7.680  1.00 90.93           N  
ATOM    133  CA  THR B  17       2.715  12.595  -9.070  1.00 90.93           C  
ATOM    134  C   THR B  17       3.633  11.384  -9.206  1.00 90.93           C  
ATOM    135  CB  THR B  17       3.218  13.729  -9.983  1.00 90.93           C  
ATOM    136  O   THR B  17       3.293  10.414  -9.887  1.00 90.93           O  
ATOM    137  CG2 THR B  17       2.168  14.826 -10.126  1.00 90.93           C  
ATOM    138  OG1 THR B  17       4.410  14.293  -9.423  1.00 90.93           O  
ATOM    139  N   ILE B  18       4.677  11.397  -8.520  1.00 88.48           N  
ATOM    140  CA  ILE B  18       5.648  10.312  -8.602  1.00 88.48           C  
ATOM    141  C   ILE B  18       5.058   9.042  -7.993  1.00 88.48           C  
ATOM    142  CB  ILE B  18       6.970  10.682  -7.893  1.00 88.48           C  
ATOM    143  O   ILE B  18       5.127   7.967  -8.593  1.00 88.48           O  
ATOM    144  CG1 ILE B  18       7.703  11.782  -8.670  1.00 88.48           C  
ATOM    145  CG2 ILE B  18       7.858   9.445  -7.726  1.00 88.48           C  
ATOM    146  CD1 ILE B  18       8.896  12.371  -7.931  1.00 88.48           C  
ATOM    147  N   LEU B  19       4.465   9.212  -6.880  1.00 88.21           N  
ATOM    148  CA  LEU B  19       3.931   8.056  -6.169  1.00 88.21           C  
ATOM    149  C   LEU B  19       2.756   7.446  -6.927  1.00 88.21           C  
ATOM    150  CB  LEU B  19       3.492   8.451  -4.756  1.00 88.21           C  
ATOM    151  O   LEU B  19       2.650   6.222  -7.035  1.00 88.21           O  
ATOM    152  CG  LEU B  19       4.611   8.756  -3.759  1.00 88.21           C  
ATOM    153  CD1 LEU B  19       4.025   9.233  -2.435  1.00 88.21           C  
ATOM    154  CD2 LEU B  19       5.491   7.529  -3.550  1.00 88.21           C  
ATOM    155  N   THR B  20       1.970   8.283  -7.407  1.00 91.69           N  
ATOM    156  CA  THR B  20       0.833   7.795  -8.179  1.00 91.69           C  
ATOM    157  C   THR B  20       1.304   7.088  -9.447  1.00 91.69           C  
ATOM    158  CB  THR B  20      -0.122   8.943  -8.554  1.00 91.69           C  
ATOM    159  O   THR B  20       0.785   6.027  -9.802  1.00 91.69           O  
ATOM    160  CG2 THR B  20      -1.404   8.409  -9.182  1.00 91.69           C  
ATOM    161  OG1 THR B  20      -0.454   9.685  -7.373  1.00 91.69           O  
ATOM    162  N   SER B  21       2.215   7.692 -10.134  1.00 89.39           N  
ATOM    163  CA  SER B  21       2.756   7.080 -11.343  1.00 89.39           C  
ATOM    164  C   SER B  21       3.389   5.726 -11.042  1.00 89.39           C  
ATOM    165  CB  SER B  21       3.788   8.001 -11.995  1.00 89.39           C  
ATOM    166  O   SER B  21       3.201   4.766 -11.792  1.00 89.39           O  
ATOM    167  OG  SER B  21       4.864   8.257 -11.109  1.00 89.39           O  
ATOM    168  N   LEU B  22       4.051   5.682  -9.943  1.00 85.46           N  
ATOM    169  CA  LEU B  22       4.682   4.431  -9.538  1.00 85.46           C  
ATOM    170  C   LEU B  22       3.635   3.354  -9.275  1.00 85.46           C  
ATOM    171  CB  LEU B  22       5.538   4.643  -8.287  1.00 85.46           C  
ATOM    172  O   LEU B  22       3.783   2.215  -9.724  1.00 85.46           O  
ATOM    173  CG  LEU B  22       6.336   3.432  -7.798  1.00 85.46           C  
ATOM    174  CD1 LEU B  22       7.474   3.123  -8.764  1.00 85.46           C  
ATOM    175  CD2 LEU B  22       6.873   3.678  -6.392  1.00 85.46           C  
ATOM    176  N   LEU B  23       2.660   3.723  -8.615  1.00 86.67           N  
ATOM    177  CA  LEU B  23       1.590   2.782  -8.305  1.00 86.67           C  
ATOM    178  C   LEU B  23       0.950   2.246  -9.581  1.00 86.67           C  
ATOM    179  CB  LEU B  23       0.527   3.449  -7.429  1.00 86.67           C  
ATOM    180  O   LEU B  23       0.782   1.034  -9.735  1.00 86.67           O  
ATOM    181  CG  LEU B  23      -0.661   2.575  -7.020  1.00 86.67           C  
ATOM    182  CD1 LEU B  23      -0.205   1.469  -6.075  1.00 86.67           C  
ATOM    183  CD2 LEU B  23      -1.751   3.423  -6.373  1.00 86.67           C  
ATOM    184  N   VAL B  24       0.676   3.103 -10.524  1.00 85.11           N  
ATOM    185  CA  VAL B  24       0.011   2.718 -11.764  1.00 85.11           C  
ATOM    186  C   VAL B  24       0.942   1.843 -12.600  1.00 85.11           C  
ATOM    187  CB  VAL B  24      -0.433   3.954 -12.578  1.00 85.11           C  
ATOM    188  O   VAL B  24       0.517   0.828 -13.156  1.00 85.11           O  
ATOM    189  CG1 VAL B  24      -0.953   3.537 -13.953  1.00 85.11           C  
ATOM    190  CG2 VAL B  24      -1.498   4.740 -11.816  1.00 85.11           C  
ATOM    191  N   LEU B  25       2.141   2.207 -12.625  1.00 81.19           N  
ATOM    192  CA  LEU B  25       3.102   1.467 -13.435  1.00 81.19           C  
ATOM    193  C   LEU B  25       3.314   0.062 -12.880  1.00 81.19           C  
ATOM    194  CB  LEU B  25       4.438   2.211 -13.495  1.00 81.19           C  
ATOM    195  O   LEU B  25       3.343  -0.911 -13.637  1.00 81.19           O  
ATOM    196  CG  LEU B  25       4.505   3.410 -14.442  1.00 81.19           C  
ATOM    197  CD1 LEU B  25       5.803   4.182 -14.229  1.00 81.19           C  
ATOM    198  CD2 LEU B  25       4.379   2.954 -15.892  1.00 81.19           C  
ATOM    199  N   VAL B  26       3.421   0.025 -11.561  1.00 74.24           N  
ATOM    200  CA  VAL B  26       3.641  -1.272 -10.929  1.00 74.24           C  
ATOM    201  C   VAL B  26       2.415  -2.160 -11.131  1.00 74.24           C  
ATOM    202  CB  VAL B  26       3.948  -1.123  -9.422  1.00 74.24           C  
ATOM    203  O   VAL B  26       2.546  -3.349 -11.431  1.00 74.24           O  
ATOM    204  CG1 VAL B  26       3.897  -2.481  -8.724  1.00 74.24           C  
ATOM    205  CG2 VAL B  26       5.312  -0.466  -9.219  1.00 74.24           C  
ATOM    206  N   GLN B  27       1.349  -1.603 -11.026  1.00 75.75           N  
ATOM    207  CA  GLN B  27       0.117  -2.373 -11.161  1.00 75.75           C  
ATOM    208  C   GLN B  27      -0.128  -2.768 -12.615  1.00 75.75           C  
ATOM    209  CB  GLN B  27      -1.075  -1.577 -10.626  1.00 75.75           C  
ATOM    210  O   GLN B  27      -0.650  -3.850 -12.890  1.00 75.75           O  
ATOM    211  CG  GLN B  27      -1.100  -1.453  -9.109  1.00 75.75           C  
ATOM    212  CD  GLN B  27      -2.432  -0.952  -8.583  1.00 75.75           C  
ATOM    213  NE2 GLN B  27      -2.774  -1.348  -7.362  1.00 75.75           N  
ATOM    214  OE1 GLN B  27      -3.147  -0.213  -9.267  1.00 75.75           O  
ATOM    215  N   SER B  28       0.280  -1.967 -13.529  1.00 72.99           N  
ATOM    216  CA  SER B  28       0.053  -2.216 -14.949  1.00 72.99           C  
ATOM    217  C   SER B  28       0.920  -3.363 -15.455  1.00 72.99           C  
ATOM    218  CB  SER B  28       0.334  -0.954 -15.766  1.00 72.99           C  
ATOM    219  O   SER B  28       0.544  -4.064 -16.397  1.00 72.99           O  
ATOM    220  OG  SER B  28       1.719  -0.654 -15.766  1.00 72.99           O  
ATOM    221  N   THR B  29       2.047  -3.563 -14.810  1.00 64.51           N  
ATOM    222  CA  THR B  29       2.954  -4.627 -15.225  1.00 64.51           C  
ATOM    223  C   THR B  29       2.315  -5.996 -15.012  1.00 64.51           C  
ATOM    224  CB  THR B  29       4.288  -4.555 -14.459  1.00 64.51           C  
ATOM    225  O   THR B  29       2.651  -6.959 -15.706  1.00 64.51           O  
ATOM    226  CG2 THR B  29       5.073  -3.304 -14.839  1.00 64.51           C  
ATOM    227  OG1 THR B  29       4.022  -4.529 -13.051  1.00 64.51           O  
ATOM    228  N   GLN B  30       1.383  -6.039 -14.199  1.00 58.80           N  
ATOM    229  CA  GLN B  30       0.787  -7.329 -13.867  1.00 58.80           C  
ATOM    230  C   GLN B  30      -0.424  -7.619 -14.748  1.00 58.80           C  
ATOM    231  CB  GLN B  30       0.385  -7.371 -12.392  1.00 58.80           C  
ATOM    232  O   GLN B  30      -0.923  -8.746 -14.775  1.00 58.80           O  
ATOM    233  CG  GLN B  30       1.556  -7.216 -11.430  1.00 58.80           C  
ATOM    234  CD  GLN B  30       2.525  -8.381 -11.493  1.00 58.80           C  
ATOM    235  NE2 GLN B  30       3.783  -8.125 -11.150  1.00 58.80           N  
ATOM    236  OE1 GLN B  30       2.147  -9.502 -11.846  1.00 58.80           O  
ATOM    237  N   TRP B  31      -0.762  -6.653 -15.522  1.00 61.94           N  
ATOM    238  CA  TRP B  31      -1.904  -6.833 -16.412  1.00 61.94           C  
ATOM    239  C   TRP B  31      -1.448  -7.242 -17.808  1.00 61.94           C  
ATOM    240  CB  TRP B  31      -2.735  -5.549 -16.488  1.00 61.94           C  
ATOM    241  O   TRP B  31      -0.611  -6.570 -18.416  1.00 61.94           O  
ATOM    242  CG  TRP B  31      -3.601  -5.312 -15.288  1.00 61.94           C  
ATOM    243  CD1 TRP B  31      -3.328  -5.656 -13.993  1.00 61.94           C  
ATOM    244  CD2 TRP B  31      -4.886  -4.682 -15.273  1.00 61.94           C  
ATOM    245  CE2 TRP B  31      -5.334  -4.677 -13.934  1.00 61.94           C  
ATOM    246  CE3 TRP B  31      -5.702  -4.119 -16.264  1.00 61.94           C  
ATOM    247  NE1 TRP B  31      -4.366  -5.277 -13.174  1.00 61.94           N  
ATOM    248  CH2 TRP B  31      -7.343  -3.587 -14.548  1.00 61.94           C  
ATOM    249  CZ2 TRP B  31      -6.564  -4.131 -13.560  1.00 61.94           C  
ATOM    250  CZ3 TRP B  31      -6.926  -3.576 -15.889  1.00 61.94           C  
ATOM    251  N   SER B  32      -1.998  -8.372 -18.252  1.00 54.14           N  
ATOM    252  CA  SER B  32      -1.628  -8.908 -19.557  1.00 54.14           C  
ATOM    253  C   SER B  32      -1.942  -7.915 -20.672  1.00 54.14           C  
ATOM    254  CB  SER B  32      -2.353 -10.228 -19.821  1.00 54.14           C  
ATOM    255  O   SER B  32      -1.251  -7.880 -21.692  1.00 54.14           O  
ATOM    256  OG  SER B  32      -3.758 -10.049 -19.772  1.00 54.14           O  
ATOM    257  N   LEU B  33      -2.914  -7.037 -20.444  1.00 63.52           N  
ATOM    258  CA  LEU B  33      -3.367  -6.074 -21.442  1.00 63.52           C  
ATOM    259  C   LEU B  33      -2.243  -5.114 -21.819  1.00 63.52           C  
ATOM    260  CB  LEU B  33      -4.572  -5.287 -20.920  1.00 63.52           C  
ATOM    261  O   LEU B  33      -2.162  -4.666 -22.965  1.00 63.52           O  
ATOM    262  CG  LEU B  33      -5.843  -5.352 -21.769  1.00 63.52           C  
ATOM    263  CD1 LEU B  33      -7.077  -5.396 -20.873  1.00 63.52           C  
ATOM    264  CD2 LEU B  33      -5.910  -4.164 -22.723  1.00 63.52           C  
ATOM    265  N   PHE B  34      -1.339  -4.949 -20.886  1.00 64.05           N  
ATOM    266  CA  PHE B  34      -0.312  -3.941 -21.124  1.00 64.05           C  
ATOM    267  C   PHE B  34       1.020  -4.596 -21.466  1.00 64.05           C  
ATOM    268  CB  PHE B  34      -0.153  -3.036 -19.898  1.00 64.05           C  
ATOM    269  O   PHE B  34       2.040  -3.913 -21.589  1.00 64.05           O  
ATOM    270  CG  PHE B  34      -1.374  -2.211 -19.590  1.00 64.05           C  
ATOM    271  CD1 PHE B  34      -1.750  -1.163 -20.421  1.00 64.05           C  
ATOM    272  CD2 PHE B  34      -2.146  -2.485 -18.468  1.00 64.05           C  
ATOM    273  CE1 PHE B  34      -2.880  -0.399 -20.137  1.00 64.05           C  
ATOM    274  CE2 PHE B  34      -3.275  -1.726 -18.178  1.00 64.05           C  
ATOM    275  CZ  PHE B  34      -3.640  -0.682 -19.014  1.00 64.05           C  
ATOM    276  N   PHE B  35       0.884  -5.834 -21.564  1.00 58.21           N  
ATOM    277  CA  PHE B  35       2.109  -6.579 -21.829  1.00 58.21           C  
ATOM    278  C   PHE B  35       2.765  -6.101 -23.119  1.00 58.21           C  
ATOM    279  CB  PHE B  35       1.820  -8.081 -21.913  1.00 58.21           C  
ATOM    280  O   PHE B  35       3.977  -5.875 -23.159  1.00 58.21           O  
ATOM    281  CG  PHE B  35       3.057  -8.937 -21.938  1.00 58.21           C  
ATOM    282  CD1 PHE B  35       3.542  -9.447 -23.136  1.00 58.21           C  
ATOM    283  CD2 PHE B  35       3.735  -9.233 -20.763  1.00 58.21           C  
ATOM    284  CE1 PHE B  35       4.687 -10.240 -23.163  1.00 58.21           C  
ATOM    285  CE2 PHE B  35       4.880 -10.024 -20.781  1.00 58.21           C  
ATOM    286  CZ  PHE B  35       5.354 -10.528 -21.982  1.00 58.21           C  
ATOM    287  N   PHE B  36       1.986  -6.023 -24.123  1.00 60.81           N  
ATOM    288  CA  PHE B  36       2.493  -5.603 -25.424  1.00 60.81           C  
ATOM    289  C   PHE B  36       3.107  -4.210 -25.342  1.00 60.81           C  
ATOM    290  CB  PHE B  36       1.373  -5.622 -26.470  1.00 60.81           C  
ATOM    291  O   PHE B  36       4.167  -3.959 -25.919  1.00 60.81           O  
ATOM    292  CG  PHE B  36       1.831  -5.255 -27.856  1.00 60.81           C  
ATOM    293  CD1 PHE B  36       1.667  -3.962 -28.337  1.00 60.81           C  
ATOM    294  CD2 PHE B  36       2.425  -6.204 -28.677  1.00 60.81           C  
ATOM    295  CE1 PHE B  36       2.089  -3.619 -29.620  1.00 60.81           C  
ATOM    296  CE2 PHE B  36       2.850  -5.869 -29.960  1.00 60.81           C  
ATOM    297  CZ  PHE B  36       2.680  -4.577 -30.430  1.00 60.81           C  
ATOM    298  N   LEU B  37       2.515  -3.311 -24.579  1.00 69.32           N  
ATOM    299  CA  LEU B  37       2.997  -1.942 -24.430  1.00 69.32           C  
ATOM    300  C   LEU B  37       4.319  -1.910 -23.671  1.00 69.32           C  
ATOM    301  CB  LEU B  37       1.957  -1.083 -23.705  1.00 69.32           C  
ATOM    302  O   LEU B  37       5.223  -1.149 -24.022  1.00 69.32           O  
ATOM    303  CG  LEU B  37       1.370   0.085 -24.498  1.00 69.32           C  
ATOM    304  CD1 LEU B  37       0.052  -0.324 -25.147  1.00 69.32           C  
ATOM    305  CD2 LEU B  37       1.173   1.299 -23.596  1.00 69.32           C  
ATOM    306  N   TYR B  38       4.482  -2.836 -22.775  1.00 61.68           N  
ATOM    307  CA  TYR B  38       5.696  -2.879 -21.968  1.00 61.68           C  
ATOM    308  C   TYR B  38       6.866  -3.432 -22.772  1.00 61.68           C  
ATOM    309  CB  TYR B  38       5.476  -3.729 -20.712  1.00 61.68           C  
ATOM    310  O   TYR B  38       8.001  -2.973 -22.624  1.00 61.68           O  
ATOM    311  CG  TYR B  38       5.208  -2.917 -19.469  1.00 61.68           C  
ATOM    312  CD1 TYR B  38       6.253  -2.332 -18.757  1.00 61.68           C  
ATOM    313  CD2 TYR B  38       3.911  -2.735 -19.002  1.00 61.68           C  
ATOM    314  CE1 TYR B  38       6.011  -1.584 -17.609  1.00 61.68           C  
ATOM    315  CE2 TYR B  38       3.657  -1.989 -17.856  1.00 61.68           C  
ATOM    316  OH  TYR B  38       4.466  -0.680 -16.031  1.00 61.68           O  
ATOM    317  CZ  TYR B  38       4.712  -1.419 -17.167  1.00 61.68           C  
ATOM    318  N   GLU B  39       6.527  -4.318 -23.691  1.00 58.10           N  
ATOM    319  CA  GLU B  39       7.581  -4.942 -24.485  1.00 58.10           C  
ATOM    320  C   GLU B  39       7.994  -4.050 -25.653  1.00 58.10           C  
ATOM    321  CB  GLU B  39       7.127  -6.309 -25.003  1.00 58.10           C  
ATOM    322  O   GLU B  39       9.169  -4.010 -26.025  1.00 58.10           O  
ATOM    323  CG  GLU B  39       7.283  -7.434 -23.989  1.00 58.10           C  
ATOM    324  CD  GLU B  39       7.165  -8.818 -24.606  1.00 58.10           C  
ATOM    325  OE1 GLU B  39       7.349  -9.823 -23.882  1.00 58.10           O  
ATOM    326  OE2 GLU B  39       6.888  -8.899 -25.824  1.00 58.10           O  
ATOM    327  N   ASN B  40       7.053  -3.223 -26.203  1.00 65.38           N  
ATOM    328  CA  ASN B  40       7.333  -2.521 -27.451  1.00 65.38           C  
ATOM    329  C   ASN B  40       7.470  -1.017 -27.229  1.00 65.38           C  
ATOM    330  CB  ASN B  40       6.243  -2.808 -28.485  1.00 65.38           C  
ATOM    331  O   ASN B  40       8.177  -0.338 -27.975  1.00 65.38           O  
ATOM    332  CG  ASN B  40       6.215  -4.261 -28.916  1.00 65.38           C  
ATOM    333  ND2 ASN B  40       5.041  -4.879 -28.844  1.00 65.38           N  
ATOM    334  OD1 ASN B  40       7.239  -4.824 -29.310  1.00 65.38           O  
ATOM    335  N   ALA B  41       6.762  -0.447 -26.254  1.00 77.41           N  
ATOM    336  CA  ALA B  41       6.718   1.003 -26.078  1.00 77.41           C  
ATOM    337  C   ALA B  41       6.653   1.375 -24.600  1.00 77.41           C  
ATOM    338  CB  ALA B  41       5.524   1.592 -26.825  1.00 77.41           C  
ATOM    339  O   ALA B  41       5.764   2.118 -24.179  1.00 77.41           O  
ATOM    340  N   PHE B  42       7.648   1.031 -23.824  1.00 74.55           N  
ATOM    341  CA  PHE B  42       7.629   1.264 -22.385  1.00 74.55           C  
ATOM    342  C   PHE B  42       7.744   2.752 -22.076  1.00 74.55           C  
ATOM    343  CB  PHE B  42       8.765   0.497 -21.700  1.00 74.55           C  
ATOM    344  O   PHE B  42       6.965   3.289 -21.285  1.00 74.55           O  
ATOM    345  CG  PHE B  42       8.915   0.814 -20.236  1.00 74.55           C  
ATOM    346  CD1 PHE B  42       9.948   1.628 -19.790  1.00 74.55           C  
ATOM    347  CD2 PHE B  42       8.022   0.297 -19.307  1.00 74.55           C  
ATOM    348  CE1 PHE B  42      10.090   1.924 -18.436  1.00 74.55           C  
ATOM    349  CE2 PHE B  42       8.157   0.588 -17.952  1.00 74.55           C  
ATOM    350  CZ  PHE B  42       9.192   1.400 -17.518  1.00 74.55           C  
ATOM    351  N   LEU B  43       8.682   3.391 -22.759  1.00 79.65           N  
ATOM    352  CA  LEU B  43       9.001   4.776 -22.429  1.00 79.65           C  
ATOM    353  C   LEU B  43       7.810   5.688 -22.704  1.00 79.65           C  
ATOM    354  CB  LEU B  43      10.217   5.251 -23.228  1.00 79.65           C  
ATOM    355  O   LEU B  43       7.406   6.467 -21.837  1.00 79.65           O  
ATOM    356  CG  LEU B  43      10.962   6.466 -22.670  1.00 79.65           C  
ATOM    357  CD1 LEU B  43      11.640   6.112 -21.351  1.00 79.65           C  
ATOM    358  CD2 LEU B  43      11.982   6.978 -23.682  1.00 79.65           C  
ATOM    359  N   PRO B  44       7.255   5.574 -23.942  1.00 84.58           N  
ATOM    360  CA  PRO B  44       6.081   6.416 -24.182  1.00 84.58           C  
ATOM    361  C   PRO B  44       4.930   6.111 -23.226  1.00 84.58           C  
ATOM    362  CB  PRO B  44       5.696   6.082 -25.625  1.00 84.58           C  
ATOM    363  O   PRO B  44       4.209   7.022 -22.810  1.00 84.58           O  
ATOM    364  CG  PRO B  44       6.503   4.870 -25.964  1.00 84.58           C  
ATOM    365  CD  PRO B  44       7.603   4.731 -24.952  1.00 84.58           C  
ATOM    366  N   PHE B  45       4.791   4.994 -22.923  1.00 81.36           N  
ATOM    367  CA  PHE B  45       3.742   4.576 -22.000  1.00 81.36           C  
ATOM    368  C   PHE B  45       3.977   5.162 -20.613  1.00 81.36           C  
ATOM    369  CB  PHE B  45       3.672   3.048 -21.920  1.00 81.36           C  
ATOM    370  O   PHE B  45       3.069   5.748 -20.019  1.00 81.36           O  
ATOM    371  CG  PHE B  45       2.622   2.537 -20.970  1.00 81.36           C  
ATOM    372  CD1 PHE B  45       2.983   1.957 -19.760  1.00 81.36           C  
ATOM    373  CD2 PHE B  45       1.274   2.638 -21.287  1.00 81.36           C  
ATOM    374  CE1 PHE B  45       2.013   1.484 -18.879  1.00 81.36           C  
ATOM    375  CE2 PHE B  45       0.299   2.168 -20.412  1.00 81.36           C  
ATOM    376  CZ  PHE B  45       0.671   1.590 -19.209  1.00 81.36           C  
ATOM    377  N   ALA B  46       5.205   4.989 -20.148  1.00 81.38           N  
ATOM    378  CA  ALA B  46       5.548   5.511 -18.828  1.00 81.38           C  
ATOM    379  C   ALA B  46       5.388   7.028 -18.780  1.00 81.38           C  
ATOM    380  CB  ALA B  46       6.976   5.118 -18.455  1.00 81.38           C  
ATOM    381  O   ALA B  46       4.845   7.570 -17.814  1.00 81.38           O  
ATOM    382  N   MET B  47       5.810   7.686 -19.818  1.00 89.30           N  
ATOM    383  CA  MET B  47       5.686   9.139 -19.889  1.00 89.30           C  
ATOM    384  C   MET B  47       4.220   9.560 -19.906  1.00 89.30           C  
ATOM    385  CB  MET B  47       6.400   9.681 -21.128  1.00 89.30           C  
ATOM    386  O   MET B  47       3.854  10.576 -19.314  1.00 89.30           O  
ATOM    387  CG  MET B  47       7.915   9.579 -21.056  1.00 89.30           C  
ATOM    388  SD  MET B  47       8.622  10.564 -19.679  1.00 89.30           S  
ATOM    389  CE  MET B  47       8.617  12.215 -20.431  1.00 89.30           C  
ATOM    390  N   GLY B  48       3.454   8.815 -20.582  1.00 89.65           N  
ATOM    391  CA  GLY B  48       2.024   9.081 -20.599  1.00 89.65           C  
ATOM    392  C   GLY B  48       1.381   8.977 -19.228  1.00 89.65           C  
ATOM    393  O   GLY B  48       0.582   9.833 -18.845  1.00 89.65           O  
ATOM    394  N   ILE B  49       1.815   8.031 -18.551  1.00 88.35           N  
ATOM    395  CA  ILE B  49       1.272   7.812 -17.215  1.00 88.35           C  
ATOM    396  C   ILE B  49       1.704   8.948 -16.290  1.00 88.35           C  
ATOM    397  CB  ILE B  49       1.721   6.451 -16.637  1.00 88.35           C  
ATOM    398  O   ILE B  49       0.901   9.458 -15.505  1.00 88.35           O  
ATOM    399  CG1 ILE B  49       1.053   5.301 -17.400  1.00 88.35           C  
ATOM    400  CG2 ILE B  49       1.409   6.370 -15.140  1.00 88.35           C  
ATOM    401  CD1 ILE B  49       1.482   3.917 -16.933  1.00 88.35           C  
ATOM    402  N   ILE B  50       2.910   9.283 -16.422  1.00 89.89           N  
ATOM    403  CA  ILE B  50       3.429  10.361 -15.587  1.00 89.89           C  
ATOM    404  C   ILE B  50       2.685  11.658 -15.898  1.00 89.89           C  
ATOM    405  CB  ILE B  50       4.949  10.553 -15.790  1.00 89.89           C  
ATOM    406  O   ILE B  50       2.289  12.388 -14.986  1.00 89.89           O  
ATOM    407  CG1 ILE B  50       5.714   9.328 -15.277  1.00 89.89           C  
ATOM    408  CG2 ILE B  50       5.429  11.830 -15.096  1.00 89.89           C  
ATOM    409  CD1 ILE B  50       7.200   9.343 -15.610  1.00 89.89           C  
ATOM    410  N   ALA B  51       2.487  11.870 -17.168  1.00 91.86           N  
ATOM    411  CA  ALA B  51       1.790  13.087 -17.577  1.00 91.86           C  
ATOM    412  C   ALA B  51       0.350  13.092 -17.072  1.00 91.86           C  
ATOM    413  CB  ALA B  51       1.818  13.231 -19.097  1.00 91.86           C  
ATOM    414  O   ALA B  51      -0.121  14.094 -16.531  1.00 91.86           O  
ATOM    415  N   MET B  52      -0.285  12.039 -17.228  1.00 93.21           N  
ATOM    416  CA  MET B  52      -1.668  11.927 -16.771  1.00 93.21           C  
ATOM    417  C   MET B  52      -1.752  12.064 -15.255  1.00 93.21           C  
ATOM    418  CB  MET B  52      -2.273  10.592 -17.210  1.00 93.21           C  
ATOM    419  O   MET B  52      -2.644  12.738 -14.737  1.00 93.21           O  
ATOM    420  CG  MET B  52      -2.495  10.484 -18.710  1.00 93.21           C  
ATOM    421  SD  MET B  52      -3.700  11.719 -19.334  1.00 93.21           S  
ATOM    422  CE  MET B  52      -5.098  11.391 -18.224  1.00 93.21           C  
ATOM    423  N   SER B  53      -0.806  11.424 -14.612  1.00 92.37           N  
ATOM    424  CA  SER B  53      -0.774  11.515 -13.156  1.00 92.37           C  
ATOM    425  C   SER B  53      -0.520  12.948 -12.698  1.00 92.37           C  
ATOM    426  CB  SER B  53       0.302  10.590 -12.585  1.00 92.37           C  
ATOM    427  O   SER B  53      -1.150  13.423 -11.751  1.00 92.37           O  
ATOM    428  OG  SER B  53       1.588  10.974 -13.039  1.00 92.37           O  
ATOM    429  N   ALA B  54       0.374  13.564 -13.399  1.00 91.45           N  
ATOM    430  CA  ALA B  54       0.684  14.952 -13.065  1.00 91.45           C  
ATOM    431  C   ALA B  54      -0.545  15.842 -13.221  1.00 91.45           C  
ATOM    432  CB  ALA B  54       1.825  15.467 -13.939  1.00 91.45           C  
ATOM    433  O   ALA B  54      -0.813  16.695 -12.372  1.00 91.45           O  
ATOM    434  N   PHE B  55      -1.294  15.557 -14.211  1.00 91.42           N  
ATOM    435  CA  PHE B  55      -2.499  16.336 -14.467  1.00 91.42           C  
ATOM    436  C   PHE B  55      -3.563  16.050 -13.414  1.00 91.42           C  
ATOM    437  CB  PHE B  55      -3.050  16.033 -15.865  1.00 91.42           C  
ATOM    438  O   PHE B  55      -4.168  16.976 -12.868  1.00 91.42           O  
ATOM    439  CG  PHE B  55      -4.283  16.821 -16.215  1.00 91.42           C  
ATOM    440  CD1 PHE B  55      -5.541  16.232 -16.158  1.00 91.42           C  
ATOM    441  CD2 PHE B  55      -4.185  18.151 -16.602  1.00 91.42           C  
ATOM    442  CE1 PHE B  55      -6.684  16.959 -16.482  1.00 91.42           C  
ATOM    443  CE2 PHE B  55      -5.323  18.884 -16.927  1.00 91.42           C  
ATOM    444  CZ  PHE B  55      -6.571  18.286 -16.867  1.00 91.42           C  
ATOM    445  N   ALA B  56      -3.715  14.919 -13.163  1.00 90.59           N  
ATOM    446  CA  ALA B  56      -4.736  14.516 -12.199  1.00 90.59           C  
ATOM    447  C   ALA B  56      -4.429  15.070 -10.811  1.00 90.59           C  
ATOM    448  CB  ALA B  56      -4.848  12.994 -12.147  1.00 90.59           C  
ATOM    449  O   ALA B  56      -5.334  15.505 -10.094  1.00 90.59           O  
ATOM    450  N   MET B  57      -3.131  15.099 -10.462  1.00 91.27           N  
ATOM    451  CA  MET B  57      -2.726  15.500  -9.118  1.00 91.27           C  
ATOM    452  C   MET B  57      -2.884  17.005  -8.928  1.00 91.27           C  
ATOM    453  CB  MET B  57      -1.279  15.088  -8.845  1.00 91.27           C  
ATOM    454  O   MET B  57      -2.897  17.494  -7.797  1.00 91.27           O  
ATOM    455  CG  MET B  57      -1.083  13.585  -8.721  1.00 91.27           C  
ATOM    456  SD  MET B  57      -2.127  12.846  -7.405  1.00 91.27           S  
ATOM    457  CE  MET B  57      -3.320  11.930  -8.420  1.00 91.27           C  
ATOM    458  N   MET B  58      -3.128  17.711 -10.016  1.00 88.71           N  
ATOM    459  CA  MET B  58      -3.356  19.150  -9.922  1.00 88.71           C  
ATOM    460  C   MET B  58      -4.721  19.446  -9.309  1.00 88.71           C  
ATOM    461  CB  MET B  58      -3.250  19.803 -11.302  1.00 88.71           C  
ATOM    462  O   MET B  58      -4.920  20.502  -8.706  1.00 88.71           O  
ATOM    463  CG  MET B  58      -1.826  19.901 -11.825  1.00 88.71           C  
ATOM    464  SD  MET B  58      -1.664  21.109 -13.197  1.00 88.71           S  
ATOM    465  CE  MET B  58      -2.433  20.167 -14.545  1.00 88.71           C  
ATOM    466  N   PHE B  59      -5.590  18.534  -9.337  1.00 88.18           N  
ATOM    467  CA  PHE B  59      -6.965  18.767  -8.910  1.00 88.18           C  
ATOM    468  C   PHE B  59      -7.175  18.290  -7.478  1.00 88.18           C  
ATOM    469  CB  PHE B  59      -7.948  18.060  -9.849  1.00 88.18           C  
ATOM    470  O   PHE B  59      -8.264  18.443  -6.921  1.00 88.18           O  
ATOM    471  CG  PHE B  59      -7.989  18.643 -11.236  1.00 88.18           C  
ATOM    472  CD1 PHE B  59      -8.686  19.818 -11.491  1.00 88.18           C  
ATOM    473  CD2 PHE B  59      -7.329  18.016 -12.285  1.00 88.18           C  
ATOM    474  CE1 PHE B  59      -8.726  20.360 -12.773  1.00 88.18           C  
ATOM    475  CE2 PHE B  59      -7.364  18.552 -13.569  1.00 88.18           C  
ATOM    476  CZ  PHE B  59      -8.064  19.723 -13.812  1.00 88.18           C  
ATOM    477  N   VAL B  60      -6.184  17.789  -6.904  1.00 88.11           N  
ATOM    478  CA  VAL B  60      -6.337  17.300  -5.538  1.00 88.11           C  
ATOM    479  C   VAL B  60      -6.213  18.462  -4.555  1.00 88.11           C  
ATOM    480  CB  VAL B  60      -5.295  16.208  -5.206  1.00 88.11           C  
ATOM    481  O   VAL B  60      -5.164  19.105  -4.473  1.00 88.11           O  
ATOM    482  CG1 VAL B  60      -5.435  15.752  -3.755  1.00 88.11           C  
ATOM    483  CG2 VAL B  60      -5.443  15.023  -6.158  1.00 88.11           C  
ATOM    484  N   LYS B  61      -7.242  18.672  -3.826  1.00 82.87           N  
ATOM    485  CA  LYS B  61      -7.261  19.746  -2.836  1.00 82.87           C  
ATOM    486  C   LYS B  61      -6.576  19.314  -1.543  1.00 82.87           C  
ATOM    487  CB  LYS B  61      -8.697  20.184  -2.547  1.00 82.87           C  
ATOM    488  O   LYS B  61      -5.751  20.049  -0.996  1.00 82.87           O  
ATOM    489  CG  LYS B  61      -8.803  21.377  -1.608  1.00 82.87           C  
ATOM    490  CD  LYS B  61     -10.252  21.802  -1.406  1.00 82.87           C  
ATOM    491  CE  LYS B  61     -10.364  22.963  -0.428  1.00 82.87           C  
ATOM    492  NZ  LYS B  61     -11.781  23.397  -0.241  1.00 82.87           N  
ATOM    493  N   HIS B  62      -7.003  18.170  -1.051  1.00 82.37           N  
ATOM    494  CA  HIS B  62      -6.451  17.625   0.184  1.00 82.37           C  
ATOM    495  C   HIS B  62      -5.313  16.651  -0.103  1.00 82.37           C  
ATOM    496  CB  HIS B  62      -7.543  16.931   0.999  1.00 82.37           C  
ATOM    497  O   HIS B  62      -5.481  15.437   0.032  1.00 82.37           O  
ATOM    498  CG  HIS B  62      -8.727  17.800   1.280  1.00 82.37           C  
ATOM    499  CD2 HIS B  62      -9.999  17.746   0.820  1.00 82.37           C  
ATOM    500  ND1 HIS B  62      -8.669  18.885   2.128  1.00 82.37           N  
ATOM    501  CE1 HIS B  62      -9.859  19.460   2.179  1.00 82.37           C  
ATOM    502  NE2 HIS B  62     -10.684  18.789   1.394  1.00 82.37           N  
ATOM    503  N   LYS B  63      -4.162  17.263  -0.340  1.00 82.01           N  
ATOM    504  CA  LYS B  63      -3.026  16.480  -0.816  1.00 82.01           C  
ATOM    505  C   LYS B  63      -2.512  15.540   0.270  1.00 82.01           C  
ATOM    506  CB  LYS B  63      -1.899  17.401  -1.288  1.00 82.01           C  
ATOM    507  O   LYS B  63      -2.209  14.376  -0.002  1.00 82.01           O  
ATOM    508  CG  LYS B  63      -2.258  18.248  -2.500  1.00 82.01           C  
ATOM    509  CD  LYS B  63      -1.111  19.167  -2.900  1.00 82.01           C  
ATOM    510  CE  LYS B  63      -1.485  20.046  -4.085  1.00 82.01           C  
ATOM    511  NZ  LYS B  63      -0.952  21.433  -3.935  1.00 82.01           N  
ATOM    512  N   HIS B  64      -2.544  15.998   1.502  1.00 78.11           N  
ATOM    513  CA  HIS B  64      -2.039  15.196   2.610  1.00 78.11           C  
ATOM    514  C   HIS B  64      -2.959  14.014   2.898  1.00 78.11           C  
ATOM    515  CB  HIS B  64      -1.880  16.056   3.865  1.00 78.11           C  
ATOM    516  O   HIS B  64      -2.490  12.890   3.094  1.00 78.11           O  
ATOM    517  CG  HIS B  64      -1.264  15.327   5.017  1.00 78.11           C  
ATOM    518  CD2 HIS B  64       0.030  15.180   5.387  1.00 78.11           C  
ATOM    519  ND1 HIS B  64      -2.012  14.638   5.947  1.00 78.11           N  
ATOM    520  CE1 HIS B  64      -1.202  14.097   6.842  1.00 78.11           C  
ATOM    521  NE2 HIS B  64       0.043  14.411   6.524  1.00 78.11           N  
ATOM    522  N   ALA B  65      -4.144  14.313   2.830  1.00 79.83           N  
ATOM    523  CA  ALA B  65      -5.117  13.250   3.071  1.00 79.83           C  
ATOM    524  C   ALA B  65      -5.037  12.177   1.989  1.00 79.83           C  
ATOM    525  CB  ALA B  65      -6.529  13.828   3.139  1.00 79.83           C  
ATOM    526  O   ALA B  65      -5.040  10.981   2.290  1.00 79.83           O  
ATOM    527  N   PHE B  66      -4.935  12.604   0.791  1.00 87.81           N  
ATOM    528  CA  PHE B  66      -4.856  11.651  -0.310  1.00 87.81           C  
ATOM    529  C   PHE B  66      -3.597  10.799  -0.199  1.00 87.81           C  
ATOM    530  CB  PHE B  66      -4.878  12.381  -1.657  1.00 87.81           C  
ATOM    531  O   PHE B  66      -3.646   9.583  -0.396  1.00 87.81           O  
ATOM    532  CG  PHE B  66      -4.859  11.461  -2.847  1.00 87.81           C  
ATOM    533  CD1 PHE B  66      -3.750  11.404  -3.682  1.00 87.81           C  
ATOM    534  CD2 PHE B  66      -5.951  10.651  -3.131  1.00 87.81           C  
ATOM    535  CE1 PHE B  66      -3.729  10.553  -4.784  1.00 87.81           C  
ATOM    536  CE2 PHE B  66      -5.938   9.797  -4.230  1.00 87.81           C  
ATOM    537  CZ  PHE B  66      -4.826   9.751  -5.056  1.00 87.81           C  
ATOM    538  N   LEU B  67      -2.561  11.420   0.126  1.00 83.83           N  
ATOM    539  CA  LEU B  67      -1.279  10.733   0.239  1.00 83.83           C  
ATOM    540  C   LEU B  67      -1.309   9.708   1.368  1.00 83.83           C  
ATOM    541  CB  LEU B  67      -0.150  11.739   0.477  1.00 83.83           C  
ATOM    542  O   LEU B  67      -0.988   8.537   1.157  1.00 83.83           O  
ATOM    543  CG  LEU B  67       1.254  11.156   0.642  1.00 83.83           C  
ATOM    544  CD1 LEU B  67       1.734  10.550  -0.673  1.00 83.83           C  
ATOM    545  CD2 LEU B  67       2.224  12.228   1.128  1.00 83.83           C  
ATOM    546  N   CYS B  68      -1.828  10.019   2.527  1.00 79.28           N  
ATOM    547  CA  CYS B  68      -1.723   9.213   3.738  1.00 79.28           C  
ATOM    548  C   CYS B  68      -2.834   8.171   3.798  1.00 79.28           C  
ATOM    549  CB  CYS B  68      -1.778  10.101   4.981  1.00 79.28           C  
ATOM    550  O   CYS B  68      -2.620   7.057   4.279  1.00 79.28           O  
ATOM    551  SG  CYS B  68      -0.272  11.059   5.258  1.00 79.28           S  
ATOM    552  N   LEU B  69      -3.907   8.510   3.232  1.00 84.83           N  
ATOM    553  CA  LEU B  69      -5.060   7.636   3.418  1.00 84.83           C  
ATOM    554  C   LEU B  69      -5.243   6.714   2.217  1.00 84.83           C  
ATOM    555  CB  LEU B  69      -6.329   8.463   3.640  1.00 84.83           C  
ATOM    556  O   LEU B  69      -5.786   5.616   2.349  1.00 84.83           O  
ATOM    557  CG  LEU B  69      -6.375   9.306   4.916  1.00 84.83           C  
ATOM    558  CD1 LEU B  69      -7.615  10.193   4.920  1.00 84.83           C  
ATOM    559  CD2 LEU B  69      -6.346   8.411   6.150  1.00 84.83           C  
ATOM    560  N   PHE B  70      -4.740   7.111   1.094  1.00 89.29           N  
ATOM    561  CA  PHE B  70      -5.087   6.332  -0.089  1.00 89.29           C  
ATOM    562  C   PHE B  70      -3.833   5.894  -0.835  1.00 89.29           C  
ATOM    563  CB  PHE B  70      -5.996   7.141  -1.019  1.00 89.29           C  
ATOM    564  O   PHE B  70      -3.614   4.699  -1.045  1.00 89.29           O  
ATOM    565  CG  PHE B  70      -7.334   7.478  -0.418  1.00 89.29           C  
ATOM    566  CD1 PHE B  70      -8.344   6.526  -0.359  1.00 89.29           C  
ATOM    567  CD2 PHE B  70      -7.581   8.748   0.087  1.00 89.29           C  
ATOM    568  CE1 PHE B  70      -9.584   6.835   0.197  1.00 89.29           C  
ATOM    569  CE2 PHE B  70      -8.817   9.064   0.643  1.00 89.29           C  
ATOM    570  CZ  PHE B  70      -9.817   8.106   0.697  1.00 89.29           C  
ATOM    571  N   LEU B  71      -2.951   6.733  -1.110  1.00 89.83           N  
ATOM    572  CA  LEU B  71      -1.814   6.420  -1.968  1.00 89.83           C  
ATOM    573  C   LEU B  71      -0.795   5.559  -1.228  1.00 89.83           C  
ATOM    574  CB  LEU B  71      -1.148   7.705  -2.466  1.00 89.83           C  
ATOM    575  O   LEU B  71      -0.469   4.456  -1.672  1.00 89.83           O  
ATOM    576  CG  LEU B  71      -0.208   7.562  -3.664  1.00 89.83           C  
ATOM    577  CD1 LEU B  71      -0.990   7.146  -4.905  1.00 89.83           C  
ATOM    578  CD2 LEU B  71       0.545   8.865  -3.912  1.00 89.83           C  
ATOM    579  N   LEU B  72      -0.373   5.988  -0.092  1.00 84.86           N  
ATOM    580  CA  LEU B  72       0.680   5.292   0.640  1.00 84.86           C  
ATOM    581  C   LEU B  72       0.229   3.892   1.042  1.00 84.86           C  
ATOM    582  CB  LEU B  72       1.083   6.088   1.884  1.00 84.86           C  
ATOM    583  O   LEU B  72       0.937   2.913   0.797  1.00 84.86           O  
ATOM    584  CG  LEU B  72       2.530   5.924   2.354  1.00 84.86           C  
ATOM    585  CD1 LEU B  72       3.317   7.207   2.105  1.00 84.86           C  
ATOM    586  CD2 LEU B  72       2.572   5.544   3.830  1.00 84.86           C  
ATOM    587  N   PRO B  73      -0.933   3.827   1.645  1.00 84.20           N  
ATOM    588  CA  PRO B  73      -1.394   2.484   2.005  1.00 84.20           C  
ATOM    589  C   PRO B  73      -1.527   1.562   0.795  1.00 84.20           C  
ATOM    590  CB  PRO B  73      -2.760   2.741   2.647  1.00 84.20           C  
ATOM    591  O   PRO B  73      -1.234   0.367   0.890  1.00 84.20           O  
ATOM    592  CG  PRO B  73      -2.689   4.149   3.145  1.00 84.20           C  
ATOM    593  CD  PRO B  73      -1.803   4.937   2.223  1.00 84.20           C  
ATOM    594  N   SER B  74      -2.001   2.075  -0.254  1.00 88.54           N  
ATOM    595  CA  SER B  74      -2.125   1.274  -1.468  1.00 88.54           C  
ATOM    596  C   SER B  74      -0.762   0.800  -1.960  1.00 88.54           C  
ATOM    597  CB  SER B  74      -2.824   2.073  -2.569  1.00 88.54           C  
ATOM    598  O   SER B  74      -0.594  -0.371  -2.308  1.00 88.54           O  
ATOM    599  OG  SER B  74      -2.220   3.345  -2.728  1.00 88.54           O  
ATOM    600  N   LEU B  75       0.161   1.664  -1.990  1.00 83.78           N  
ATOM    601  CA  LEU B  75       1.508   1.311  -2.427  1.00 83.78           C  
ATOM    602  C   LEU B  75       2.121   0.262  -1.505  1.00 83.78           C  
ATOM    603  CB  LEU B  75       2.401   2.554  -2.470  1.00 83.78           C  
ATOM    604  O   LEU B  75       2.727  -0.704  -1.974  1.00 83.78           O  
ATOM    605  CG  LEU B  75       2.351   3.381  -3.755  1.00 83.78           C  
ATOM    606  CD1 LEU B  75       2.985   4.749  -3.531  1.00 83.78           C  
ATOM    607  CD2 LEU B  75       3.047   2.643  -4.893  1.00 83.78           C  
ATOM    608  N   ALA B  76       1.911   0.458  -0.255  1.00 78.10           N  
ATOM    609  CA  ALA B  76       2.460  -0.468   0.731  1.00 78.10           C  
ATOM    610  C   ALA B  76       1.834  -1.853   0.592  1.00 78.10           C  
ATOM    611  CB  ALA B  76       2.247   0.070   2.144  1.00 78.10           C  
ATOM    612  O   ALA B  76       2.534  -2.867   0.651  1.00 78.10           O  
ATOM    613  N   THR B  77       0.585  -1.860   0.374  1.00 81.74           N  
ATOM    614  CA  THR B  77      -0.132  -3.125   0.258  1.00 81.74           C  
ATOM    615  C   THR B  77       0.271  -3.859  -1.018  1.00 81.74           C  
ATOM    616  CB  THR B  77      -1.656  -2.906   0.267  1.00 81.74           C  
ATOM    617  O   THR B  77       0.506  -5.069  -0.996  1.00 81.74           O  
ATOM    618  CG2 THR B  77      -2.401  -4.230   0.397  1.00 81.74           C  
ATOM    619  OG1 THR B  77      -2.005  -2.064   1.373  1.00 81.74           O  
ATOM    620  N   VAL B  78       0.310  -3.142  -2.074  1.00 77.76           N  
ATOM    621  CA  VAL B  78       0.692  -3.750  -3.344  1.00 77.76           C  
ATOM    622  C   VAL B  78       2.131  -4.255  -3.264  1.00 77.76           C  
ATOM    623  CB  VAL B  78       0.541  -2.755  -4.517  1.00 77.76           C  
ATOM    624  O   VAL B  78       2.447  -5.332  -3.773  1.00 77.76           O  
ATOM    625  CG1 VAL B  78       1.183  -3.314  -5.786  1.00 77.76           C  
ATOM    626  CG2 VAL B  78      -0.933  -2.434  -4.757  1.00 77.76           C  
ATOM    627  N   ALA B  79       2.953  -3.421  -2.712  1.00 70.91           N  
ATOM    628  CA  ALA B  79       4.339  -3.841  -2.524  1.00 70.91           C  
ATOM    629  C   ALA B  79       4.416  -5.123  -1.699  1.00 70.91           C  
ATOM    630  CB  ALA B  79       5.146  -2.732  -1.854  1.00 70.91           C  
ATOM    631  O   ALA B  79       5.165  -6.042  -2.037  1.00 70.91           O  
ATOM    632  N   TYR B  80       3.606  -5.122  -0.653  1.00 65.61           N  
ATOM    633  CA  TYR B  80       3.544  -6.311   0.191  1.00 65.61           C  
ATOM    634  C   TYR B  80       3.081  -7.523  -0.608  1.00 65.61           C  
ATOM    635  CB  TYR B  80       2.606  -6.079   1.378  1.00 65.61           C  
ATOM    636  O   TYR B  80       3.692  -8.592  -0.537  1.00 65.61           O  
ATOM    637  CG  TYR B  80       2.292  -7.333   2.158  1.00 65.61           C  
ATOM    638  CD1 TYR B  80       1.078  -7.994   1.992  1.00 65.61           C  
ATOM    639  CD2 TYR B  80       3.209  -7.857   3.063  1.00 65.61           C  
ATOM    640  CE1 TYR B  80       0.784  -9.149   2.710  1.00 65.61           C  
ATOM    641  CE2 TYR B  80       2.925  -9.011   3.786  1.00 65.61           C  
ATOM    642  OH  TYR B  80       1.427 -10.792   4.316  1.00 65.61           O  
ATOM    643  CZ  TYR B  80       1.712  -9.649   3.603  1.00 65.61           C  
ATOM    644  N   PHE B  81       2.076  -7.332  -1.336  1.00 64.48           N  
ATOM    645  CA  PHE B  81       1.502  -8.420  -2.119  1.00 64.48           C  
ATOM    646  C   PHE B  81       2.500  -8.928  -3.153  1.00 64.48           C  
ATOM    647  CB  PHE B  81       0.215  -7.964  -2.813  1.00 64.48           C  
ATOM    648  O   PHE B  81       2.647 -10.138  -3.340  1.00 64.48           O  
ATOM    649  CG  PHE B  81      -0.515  -9.069  -3.527  1.00 64.48           C  
ATOM    650  CD1 PHE B  81      -0.404  -9.218  -4.904  1.00 64.48           C  
ATOM    651  CD2 PHE B  81      -1.312  -9.961  -2.820  1.00 64.48           C  
ATOM    652  CE1 PHE B  81      -1.079 -10.241  -5.567  1.00 64.48           C  
ATOM    653  CE2 PHE B  81      -1.988 -10.985  -3.476  1.00 64.48           C  
ATOM    654  CZ  PHE B  81      -1.871 -11.123  -4.850  1.00 64.48           C  
ATOM    655  N   ASN B  82       3.121  -8.013  -3.789  1.00 60.84           N  
ATOM    656  CA  ASN B  82       4.083  -8.387  -4.820  1.00 60.84           C  
ATOM    657  C   ASN B  82       5.288  -9.111  -4.226  1.00 60.84           C  
ATOM    658  CB  ASN B  82       4.538  -7.153  -5.602  1.00 60.84           C  
ATOM    659  O   ASN B  82       5.831 -10.030  -4.843  1.00 60.84           O  
ATOM    660  CG  ASN B  82       3.499  -6.677  -6.598  1.00 60.84           C  
ATOM    661  ND2 ASN B  82       3.586  -5.411  -6.987  1.00 60.84           N  
ATOM    662  OD1 ASN B  82       2.625  -7.442  -7.015  1.00 60.84           O  
ATOM    663  N   MET B  83       5.611  -8.690  -3.081  1.00 58.78           N  
ATOM    664  CA  MET B  83       6.772  -9.282  -2.421  1.00 58.78           C  
ATOM    665  C   MET B  83       6.457 -10.690  -1.927  1.00 58.78           C  
ATOM    666  CB  MET B  83       7.230  -8.408  -1.252  1.00 58.78           C  
ATOM    667  O   MET B  83       7.298 -11.587  -2.018  1.00 58.78           O  
ATOM    668  CG  MET B  83       7.868  -7.097  -1.681  1.00 58.78           C  
ATOM    669  SD  MET B  83       9.527  -7.334  -2.428  1.00 58.78           S  
ATOM    670  CE  MET B  83      10.203  -5.660  -2.245  1.00 58.78           C  
ATOM    671  N   VAL B  84       5.318 -10.873  -1.485  1.00 52.87           N  
ATOM    672  CA  VAL B  84       4.975 -12.134  -0.835  1.00 52.87           C  
ATOM    673  C   VAL B  84       4.440 -13.120  -1.871  1.00 52.87           C  
ATOM    674  CB  VAL B  84       3.938 -11.928   0.291  1.00 52.87           C  
ATOM    675  O   VAL B  84       4.783 -14.305  -1.844  1.00 52.87           O  
ATOM    676  CG1 VAL B  84       3.485 -13.272   0.860  1.00 52.87           C  
ATOM    677  CG2 VAL B  84       4.517 -11.045   1.395  1.00 52.87           C  
ATOM    678  N   TYR B  85       3.751 -12.639  -2.786  1.00 49.36           N  
ATOM    679  CA  TYR B  85       2.994 -13.598  -3.583  1.00 49.36           C  
ATOM    680  C   TYR B  85       3.465 -13.595  -5.032  1.00 49.36           C  
ATOM    681  CB  TYR B  85       1.496 -13.285  -3.520  1.00 49.36           C  
ATOM    682  O   TYR B  85       3.186 -14.531  -5.784  1.00 49.36           O  
ATOM    683  CG  TYR B  85       0.882 -13.527  -2.162  1.00 49.36           C  
ATOM    684  CD1 TYR B  85       0.552 -14.814  -1.745  1.00 49.36           C  
ATOM    685  CD2 TYR B  85       0.630 -12.469  -1.295  1.00 49.36           C  
ATOM    686  CE1 TYR B  85      -0.016 -15.042  -0.495  1.00 49.36           C  
ATOM    687  CE2 TYR B  85       0.062 -12.685  -0.044  1.00 49.36           C  
ATOM    688  OH  TYR B  85      -0.818 -14.192   1.585  1.00 49.36           O  
ATOM    689  CZ  TYR B  85      -0.256 -13.972   0.347  1.00 49.36           C  
ATOM    690  N   MET B  86       4.196 -12.516  -5.410  1.00 49.74           N  
ATOM    691  CA  MET B  86       4.599 -12.502  -6.813  1.00 49.74           C  
ATOM    692  C   MET B  86       6.071 -12.872  -6.960  1.00 49.74           C  
ATOM    693  CB  MET B  86       4.341 -11.128  -7.434  1.00 49.74           C  
ATOM    694  O   MET B  86       6.941 -12.212  -6.389  1.00 49.74           O  
ATOM    695  CG  MET B  86       2.905 -10.921  -7.889  1.00 49.74           C  
ATOM    696  SD  MET B  86       2.797 -10.063  -9.508  1.00 49.74           S  
ATOM    697  CE  MET B  86       1.106 -10.506  -9.992  1.00 49.74           C  
ATOM    698  N   PRO B  87       6.338 -14.003  -7.509  1.00 42.61           N  
ATOM    699  CA  PRO B  87       7.703 -14.513  -7.660  1.00 42.61           C  
ATOM    700  C   PRO B  87       8.590 -13.588  -8.491  1.00 42.61           C  
ATOM    701  CB  PRO B  87       7.500 -15.856  -8.368  1.00 42.61           C  
ATOM    702  O   PRO B  87       9.794 -13.494  -8.240  1.00 42.61           O  
ATOM    703  CG  PRO B  87       6.076 -15.837  -8.822  1.00 42.61           C  
ATOM    704  CD  PRO B  87       5.363 -14.724  -8.110  1.00 42.61           C  
ATOM    705  N   ALA B  88       8.004 -12.864  -9.382  1.00 42.22           N  
ATOM    706  CA  ALA B  88       8.770 -12.066 -10.337  1.00 42.22           C  
ATOM    707  C   ALA B  88       8.865 -10.612  -9.884  1.00 42.22           C  
ATOM    708  CB  ALA B  88       8.141 -12.148 -11.725  1.00 42.22           C  
ATOM    709  O   ALA B  88       9.118  -9.718 -10.695  1.00 42.22           O  
ATOM    710  N   SER B  89       8.894 -10.395  -8.542  1.00 45.75           N  
ATOM    711  CA  SER B  89       8.954  -9.009  -8.089  1.00 45.75           C  
ATOM    712  C   SER B  89      10.387  -8.489  -8.089  1.00 45.75           C  
ATOM    713  CB  SER B  89       8.355  -8.877  -6.688  1.00 45.75           C  
ATOM    714  O   SER B  89      11.338  -9.272  -8.133  1.00 45.75           O  
ATOM    715  OG  SER B  89       9.162  -9.542  -5.731  1.00 45.75           O  
ATOM    716  N   TRP B  90      10.542  -7.244  -8.511  1.00 44.75           N  
ATOM    717  CA  TRP B  90      11.841  -6.580  -8.464  1.00 44.75           C  
ATOM    718  C   TRP B  90      12.611  -6.980  -7.210  1.00 44.75           C  
ATOM    719  CB  TRP B  90      11.670  -5.059  -8.509  1.00 44.75           C  
ATOM    720  O   TRP B  90      13.838  -7.106  -7.241  1.00 44.75           O  
ATOM    721  CG  TRP B  90      10.287  -4.591  -8.167  1.00 44.75           C  
ATOM    722  CD1 TRP B  90       9.157  -4.737  -8.923  1.00 44.75           C  
ATOM    723  CD2 TRP B  90       9.889  -3.897  -6.981  1.00 44.75           C  
ATOM    724  CE2 TRP B  90       8.502  -3.653  -7.085  1.00 44.75           C  
ATOM    725  CE3 TRP B  90      10.571  -3.458  -5.838  1.00 44.75           C  
ATOM    726  NE1 TRP B  90       8.080  -4.175  -8.278  1.00 44.75           N  
ATOM    727  CH2 TRP B  90       8.475  -2.569  -4.981  1.00 44.75           C  
ATOM    728  CZ2 TRP B  90       7.783  -2.988  -6.088  1.00 44.75           C  
ATOM    729  CZ3 TRP B  90       9.855  -2.796  -4.847  1.00 44.75           C  
ATOM    730  N   VAL B  91      11.886  -7.348  -6.137  1.00 48.01           N  
ATOM    731  CA  VAL B  91      12.553  -7.754  -4.905  1.00 48.01           C  
ATOM    732  C   VAL B  91      13.262  -9.090  -5.117  1.00 48.01           C  
ATOM    733  CB  VAL B  91      11.557  -7.860  -3.728  1.00 48.01           C  
ATOM    734  O   VAL B  91      14.394  -9.278  -4.665  1.00 48.01           O  
ATOM    735  CG1 VAL B  91      12.261  -8.358  -2.468  1.00 48.01           C  
ATOM    736  CG2 VAL B  91      10.888  -6.511  -3.473  1.00 48.01           C  
ATOM    737  N   MET B  92      12.503 -10.000  -5.844  1.00 48.00           N  
ATOM    738  CA  MET B  92      13.146 -11.274  -6.152  1.00 48.00           C  
ATOM    739  C   MET B  92      14.375 -11.065  -7.030  1.00 48.00           C  
ATOM    740  CB  MET B  92      12.163 -12.220  -6.844  1.00 48.00           C  
ATOM    741  O   MET B  92      15.369 -11.781  -6.894  1.00 48.00           O  
ATOM    742  CG  MET B  92      11.393 -13.113  -5.885  1.00 48.00           C  
ATOM    743  SD  MET B  92      12.425 -14.470  -5.206  1.00 48.00           S  
ATOM    744  CE  MET B  92      12.040 -15.788  -6.393  1.00 48.00           C  
ATOM    745  N   ARG B  93      14.244 -10.097  -7.877  1.00 49.31           N  
ATOM    746  CA  ARG B  93      15.379  -9.794  -8.743  1.00 49.31           C  
ATOM    747  C   ARG B  93      16.555  -9.256  -7.936  1.00 49.31           C  
ATOM    748  CB  ARG B  93      14.978  -8.786  -9.822  1.00 49.31           C  
ATOM    749  O   ARG B  93      17.707  -9.614  -8.192  1.00 49.31           O  
ATOM    750  CG  ARG B  93      14.966  -9.361 -11.229  1.00 49.31           C  
ATOM    751  CD  ARG B  93      14.601  -8.308 -12.266  1.00 49.31           C  
ATOM    752  NE  ARG B  93      13.214  -8.438 -12.702  1.00 49.31           N  
ATOM    753  NH1 ARG B  93      13.580  -7.580 -14.815  1.00 49.31           N  
ATOM    754  NH2 ARG B  93      11.478  -8.252 -14.194  1.00 49.31           N  
ATOM    755  CZ  ARG B  93      12.760  -8.090 -13.903  1.00 49.31           C  
ATOM    756  N   ILE B  94      16.242  -8.423  -7.017  1.00 50.09           N  
ATOM    757  CA  ILE B  94      17.280  -7.887  -6.143  1.00 50.09           C  
ATOM    758  C   ILE B  94      17.849  -9.004  -5.272  1.00 50.09           C  
ATOM    759  CB  ILE B  94      16.739  -6.740  -5.260  1.00 50.09           C  
ATOM    760  O   ILE B  94      19.064  -9.095  -5.083  1.00 50.09           O  
ATOM    761  CG1 ILE B  94      16.368  -5.530  -6.125  1.00 50.09           C  
ATOM    762  CG2 ILE B  94      17.763  -6.355  -4.189  1.00 50.09           C  
ATOM    763  CD1 ILE B  94      15.650  -4.423  -5.364  1.00 50.09           C  
ATOM    764  N   MET B  95      16.988  -9.836  -4.747  1.00 48.69           N  
ATOM    765  CA  MET B  95      17.437 -10.944  -3.910  1.00 48.69           C  
ATOM    766  C   MET B  95      18.282 -11.927  -4.714  1.00 48.69           C  
ATOM    767  CB  MET B  95      16.242 -11.669  -3.289  1.00 48.69           C  
ATOM    768  O   MET B  95      19.252 -12.485  -4.198  1.00 48.69           O  
ATOM    769  CG  MET B  95      15.625 -10.935  -2.109  1.00 48.69           C  
ATOM    770  SD  MET B  95      15.338 -12.035  -0.669  1.00 48.69           S  
ATOM    771  CE  MET B  95      13.537 -12.226  -0.766  1.00 48.69           C  
ATOM    772  N   THR B  96      17.789 -12.132  -5.960  1.00 49.28           N  
ATOM    773  CA  THR B  96      18.572 -12.984  -6.848  1.00 49.28           C  
ATOM    774  C   THR B  96      19.922 -12.344  -7.159  1.00 49.28           C  
ATOM    775  CB  THR B  96      17.819 -13.264  -8.161  1.00 49.28           C  
ATOM    776  O   THR B  96      20.944 -13.031  -7.208  1.00 49.28           O  
ATOM    777  CG2 THR B  96      18.293 -14.566  -8.800  1.00 49.28           C  
ATOM    778  OG1 THR B  96      16.415 -13.362  -7.888  1.00 49.28           O  
ATOM    779  N   TRP B  97      19.787 -11.033  -7.375  1.00 50.62           N  
ATOM    780  CA  TRP B  97      21.017 -10.288  -7.623  1.00 50.62           C  
ATOM    781  C   TRP B  97      21.935 -10.332  -6.406  1.00 50.62           C  
ATOM    782  CB  TRP B  97      20.701  -8.835  -7.987  1.00 50.62           C  
ATOM    783  O   TRP B  97      23.155 -10.448  -6.544  1.00 50.62           O  
ATOM    784  CG  TRP B  97      21.901  -8.036  -8.399  1.00 50.62           C  
ATOM    785  CD1 TRP B  97      22.570  -8.108  -9.590  1.00 50.62           C  
ATOM    786  CD2 TRP B  97      22.578  -7.046  -7.618  1.00 50.62           C  
ATOM    787  CE2 TRP B  97      23.649  -6.558  -8.399  1.00 50.62           C  
ATOM    788  CE3 TRP B  97      22.382  -6.524  -6.332  1.00 50.62           C  
ATOM    789  NE1 TRP B  97      23.622  -7.222  -9.596  1.00 50.62           N  
ATOM    790  CH2 TRP B  97      24.308  -5.078  -6.674  1.00 50.62           C  
ATOM    791  CZ2 TRP B  97      24.522  -5.571  -7.935  1.00 50.62           C  
ATOM    792  CZ3 TRP B  97      23.252  -5.542  -5.873  1.00 50.62           C  
ATOM    793  N   LEU B  98      21.374 -10.290  -5.240  1.00 49.48           N  
ATOM    794  CA  LEU B  98      22.148 -10.330  -4.004  1.00 49.48           C  
ATOM    795  C   LEU B  98      22.490 -11.766  -3.623  1.00 49.48           C  
ATOM    796  CB  LEU B  98      21.377  -9.657  -2.866  1.00 49.48           C  
ATOM    797  O   LEU B  98      23.176 -12.002  -2.626  1.00 49.48           O  
ATOM    798  CG  LEU B  98      22.206  -8.837  -1.876  1.00 49.48           C  
ATOM    799  CD1 LEU B  98      22.479  -7.446  -2.438  1.00 49.48           C  
ATOM    800  CD2 LEU B  98      21.496  -8.746  -0.530  1.00 49.48           C  
ATOM    801  N   ASP B  99      22.325 -12.631  -4.604  1.00 48.09           N  
ATOM    802  CA  ASP B  99      22.519 -14.058  -4.367  1.00 48.09           C  
ATOM    803  C   ASP B  99      21.999 -14.462  -2.989  1.00 48.09           C  
ATOM    804  CB  ASP B  99      23.997 -14.429  -4.501  1.00 48.09           C  
ATOM    805  O   ASP B  99      22.648 -15.228  -2.275  1.00 48.09           O  
ATOM    806  CG  ASP B  99      24.312 -15.150  -5.800  1.00 48.09           C  
ATOM    807  OD1 ASP B  99      23.378 -15.648  -6.464  1.00 48.09           O  
ATOM    808  OD2 ASP B  99      25.507 -15.221  -6.163  1.00 48.09           O  
ATOM    809  N   MET B 100      21.094 -13.745  -2.631  1.00 48.36           N  
ATOM    810  CA  MET B 100      20.540 -13.992  -1.303  1.00 48.36           C  
ATOM    811  C   MET B 100      19.205 -14.724  -1.398  1.00 48.36           C  
ATOM    812  CB  MET B 100      20.361 -12.677  -0.542  1.00 48.36           C  
ATOM    813  O   MET B 100      18.415 -14.709  -0.453  1.00 48.36           O  
ATOM    814  CG  MET B 100      21.671 -12.012  -0.152  1.00 48.36           C  
ATOM    815  SD  MET B 100      21.845 -11.810   1.663  1.00 48.36           S  
ATOM    816  CE  MET B 100      22.899 -10.334   1.722  1.00 48.36           C  
ATOM    817  N   VAL B 101      18.912 -15.133  -2.626  1.00 47.66           N  
ATOM    818  CA  VAL B 101      17.602 -15.726  -2.873  1.00 47.66           C  
ATOM    819  C   VAL B 101      17.451 -17.007  -2.056  1.00 47.66           C  
ATOM    820  CB  VAL B 101      17.388 -16.024  -4.374  1.00 47.66           C  
ATOM    821  O   VAL B 101      16.389 -17.265  -1.484  1.00 47.66           O  
ATOM    822  CG1 VAL B 101      16.052 -16.730  -4.600  1.00 47.66           C  
ATOM    823  CG2 VAL B 101      17.459 -14.733  -5.189  1.00 47.66           C  
ATOM    824  N   ASP B 102      18.570 -17.751  -1.964  1.00 47.07           N  
ATOM    825  CA  ASP B 102      18.548 -19.047  -1.292  1.00 47.07           C  
ATOM    826  C   ASP B 102      19.127 -18.945   0.117  1.00 47.07           C  
ATOM    827  CB  ASP B 102      19.323 -20.086  -2.105  1.00 47.07           C  
ATOM    828  O   ASP B 102      19.369 -19.962   0.770  1.00 47.07           O  
ATOM    829  CG  ASP B 102      18.529 -20.633  -3.278  1.00 47.07           C  
ATOM    830  OD1 ASP B 102      17.285 -20.712  -3.189  1.00 47.07           O  
ATOM    831  OD2 ASP B 102      19.154 -20.992  -4.300  1.00 47.07           O  
ATOM    832  N   THR B 103      19.327 -17.688   0.537  1.00 49.64           N  
ATOM    833  CA  THR B 103      19.949 -17.565   1.851  1.00 49.64           C  
ATOM    834  C   THR B 103      18.909 -17.712   2.958  1.00 49.64           C  
ATOM    835  CB  THR B 103      20.676 -16.216   2.001  1.00 49.64           C  
ATOM    836  O   THR B 103      17.831 -17.120   2.886  1.00 49.64           O  
ATOM    837  CG2 THR B 103      22.137 -16.418   2.390  1.00 49.64           C  
ATOM    838  OG1 THR B 103      20.617 -15.507   0.758  1.00 49.64           O  
ATOM    839  N   SER B 104      18.924 -18.816   3.485  1.00 43.92           N  
ATOM    840  CA  SER B 104      18.085 -19.080   4.650  1.00 43.92           C  
ATOM    841  C   SER B 104      18.802 -18.707   5.943  1.00 43.92           C  
ATOM    842  CB  SER B 104      17.673 -20.552   4.693  1.00 43.92           C  
ATOM    843  O   SER B 104      20.030 -18.790   6.025  1.00 43.92           O  
ATOM    844  OG  SER B 104      18.795 -21.381   4.942  1.00 43.92           O  
ATOM    845  N   LEU B 105      18.397 -17.612   6.501  1.00 38.14           N  
ATOM    846  CA  LEU B 105      18.906 -17.322   7.838  1.00 38.14           C  
ATOM    847  C   LEU B 105      18.195 -18.172   8.886  1.00 38.14           C  
ATOM    848  CB  LEU B 105      18.735 -15.837   8.166  1.00 38.14           C  
ATOM    849  O   LEU B 105      16.998 -17.995   9.127  1.00 38.14           O  
ATOM    850  CG  LEU B 105      19.904 -15.162   8.884  1.00 38.14           C  
ATOM    851  CD1 LEU B 105      20.827 -14.486   7.876  1.00 38.14           C  
ATOM    852  CD2 LEU B 105      19.394 -14.155   9.909  1.00 38.14           C  
ATOM    853  N   SER B 106      19.018 -18.963   9.572  1.00 39.83           N  
ATOM    854  CA  SER B 106      18.515 -19.814  10.645  1.00 39.83           C  
ATOM    855  C   SER B 106      17.286 -20.599  10.198  1.00 39.83           C  
ATOM    856  CB  SER B 106      18.174 -18.977  11.879  1.00 39.83           C  
ATOM    857  O   SER B 106      16.338 -20.770  10.967  1.00 39.83           O  
ATOM    858  OG  SER B 106      17.629 -19.790  12.904  1.00 39.83           O  
ATOM    859  N   GLY B 107      17.177 -20.933   8.834  1.00 40.74           N  
ATOM    860  CA  GLY B 107      16.074 -21.749   8.352  1.00 40.74           C  
ATOM    861  C   GLY B 107      14.947 -20.933   7.749  1.00 40.74           C  
ATOM    862  O   GLY B 107      14.012 -21.489   7.168  1.00 40.74           O  
ATOM    863  N   PHE B 108      15.029 -19.645   7.980  1.00 41.20           N  
ATOM    864  CA  PHE B 108      13.979 -18.798   7.426  1.00 41.20           C  
ATOM    865  C   PHE B 108      14.436 -18.153   6.123  1.00 41.20           C  
ATOM    866  CB  PHE B 108      13.572 -17.717   8.432  1.00 41.20           C  
ATOM    867  O   PHE B 108      15.596 -17.757   5.993  1.00 41.20           O  
ATOM    868  CG  PHE B 108      12.841 -18.251   9.634  1.00 41.20           C  
ATOM    869  CD1 PHE B 108      11.487 -18.556   9.564  1.00 41.20           C  
ATOM    870  CD2 PHE B 108      13.509 -18.449  10.836  1.00 41.20           C  
ATOM    871  CE1 PHE B 108      10.809 -19.051  10.675  1.00 41.20           C  
ATOM    872  CE2 PHE B 108      12.837 -18.943  11.951  1.00 41.20           C  
ATOM    873  CZ  PHE B 108      11.487 -19.242  11.868  1.00 41.20           C  
ATOM    874  N   LYS B 109      13.584 -18.354   5.180  1.00 50.11           N  
ATOM    875  CA  LYS B 109      13.872 -17.670   3.922  1.00 50.11           C  
ATOM    876  C   LYS B 109      14.024 -16.167   4.135  1.00 50.11           C  
ATOM    877  CB  LYS B 109      12.772 -17.946   2.896  1.00 50.11           C  
ATOM    878  O   LYS B 109      13.275 -15.566   4.909  1.00 50.11           O  
ATOM    879  CG  LYS B 109      12.801 -19.354   2.320  1.00 50.11           C  
ATOM    880  CD  LYS B 109      11.812 -19.509   1.172  1.00 50.11           C  
ATOM    881  CE  LYS B 109      11.825 -20.923   0.609  1.00 50.11           C  
ATOM    882  NZ  LYS B 109      10.860 -21.079  -0.521  1.00 50.11           N  
ATOM    883  N   LEU B 110      15.104 -15.632   3.814  1.00 51.29           N  
ATOM    884  CA  LEU B 110      15.417 -14.217   3.980  1.00 51.29           C  
ATOM    885  C   LEU B 110      14.227 -13.348   3.589  1.00 51.29           C  
ATOM    886  CB  LEU B 110      16.640 -13.836   3.142  1.00 51.29           C  
ATOM    887  O   LEU B 110      13.955 -12.333   4.234  1.00 51.29           O  
ATOM    888  CG  LEU B 110      17.321 -12.514   3.498  1.00 51.29           C  
ATOM    889  CD1 LEU B 110      17.922 -12.587   4.897  1.00 51.29           C  
ATOM    890  CD2 LEU B 110      18.391 -12.169   2.468  1.00 51.29           C  
ATOM    891  N   LYS B 111      13.589 -13.815   2.559  1.00 55.14           N  
ATOM    892  CA  LYS B 111      12.400 -13.083   2.131  1.00 55.14           C  
ATOM    893  C   LYS B 111      11.384 -12.972   3.264  1.00 55.14           C  
ATOM    894  CB  LYS B 111      11.761 -13.760   0.918  1.00 55.14           C  
ATOM    895  O   LYS B 111      10.784 -11.915   3.466  1.00 55.14           O  
ATOM    896  CG  LYS B 111      11.116 -15.104   1.228  1.00 55.14           C  
ATOM    897  CD  LYS B 111      10.461 -15.707  -0.008  1.00 55.14           C  
ATOM    898  CE  LYS B 111       9.865 -17.077   0.287  1.00 55.14           C  
ATOM    899  NZ  LYS B 111       8.395 -17.110   0.026  1.00 55.14           N  
ATOM    900  N   ASP B 112      11.221 -14.097   3.856  1.00 51.71           N  
ATOM    901  CA  ASP B 112      10.269 -14.137   4.962  1.00 51.71           C  
ATOM    902  C   ASP B 112      10.731 -13.250   6.116  1.00 51.71           C  
ATOM    903  CB  ASP B 112      10.071 -15.574   5.449  1.00 51.71           C  
ATOM    904  O   ASP B 112       9.918 -12.578   6.754  1.00 51.71           O  
ATOM    905  CG  ASP B 112       9.392 -16.461   4.420  1.00 51.71           C  
ATOM    906  OD1 ASP B 112       8.657 -15.938   3.554  1.00 51.71           O  
ATOM    907  OD2 ASP B 112       9.592 -17.693   4.477  1.00 51.71           O  
ATOM    908  N   CYS B 113      11.998 -13.169   6.290  1.00 49.70           N  
ATOM    909  CA  CYS B 113      12.564 -12.370   7.371  1.00 49.70           C  
ATOM    910  C   CYS B 113      12.313 -10.885   7.140  1.00 49.70           C  
ATOM    911  CB  CYS B 113      14.065 -12.629   7.499  1.00 49.70           C  
ATOM    912  O   CYS B 113      11.970 -10.157   8.074  1.00 49.70           O  
ATOM    913  SG  CYS B 113      14.528 -13.492   9.017  1.00 49.70           S  
ATOM    914  N   VAL B 114      12.484 -10.529   5.963  1.00 54.94           N  
ATOM    915  CA  VAL B 114      12.289  -9.124   5.622  1.00 54.94           C  
ATOM    916  C   VAL B 114      10.825  -8.741   5.826  1.00 54.94           C  
ATOM    917  CB  VAL B 114      12.718  -8.828   4.167  1.00 54.94           C  
ATOM    918  O   VAL B 114      10.526  -7.672   6.365  1.00 54.94           O  
ATOM    919  CG1 VAL B 114      12.335  -7.404   3.770  1.00 54.94           C  
ATOM    920  CG2 VAL B 114      14.221  -9.046   4.001  1.00 54.94           C  
ATOM    921  N   MET B 115       9.925  -9.580   5.495  1.00 52.50           N  
ATOM    922  CA  MET B 115       8.496  -9.333   5.663  1.00 52.50           C  
ATOM    923  C   MET B 115       8.142  -9.170   7.137  1.00 52.50           C  
ATOM    924  CB  MET B 115       7.678 -10.472   5.051  1.00 52.50           C  
ATOM    925  O   MET B 115       7.407  -8.252   7.505  1.00 52.50           O  
ATOM    926  CG  MET B 115       7.549 -10.390   3.538  1.00 52.50           C  
ATOM    927  SD  MET B 115       5.800 -10.346   2.983  1.00 52.50           S  
ATOM    928  CE  MET B 115       5.106 -11.673   4.008  1.00 52.50           C  
ATOM    929  N   TYR B 116       8.743 -10.091   7.812  1.00 50.99           N  
ATOM    930  CA  TYR B 116       8.454 -10.048   9.242  1.00 50.99           C  
ATOM    931  C   TYR B 116       9.049  -8.799   9.881  1.00 50.99           C  
ATOM    932  CB  TYR B 116       8.998 -11.300   9.937  1.00 50.99           C  
ATOM    933  O   TYR B 116       8.430  -8.187  10.755  1.00 50.99           O  
ATOM    934  CG  TYR B 116       8.203 -12.549   9.646  1.00 50.99           C  
ATOM    935  CD1 TYR B 116       6.845 -12.621   9.949  1.00 50.99           C  
ATOM    936  CD2 TYR B 116       8.808 -13.661   9.069  1.00 50.99           C  
ATOM    937  CE1 TYR B 116       6.110 -13.772   9.685  1.00 50.99           C  
ATOM    938  CE2 TYR B 116       8.082 -14.816   8.800  1.00 50.99           C  
ATOM    939  OH  TYR B 116       6.012 -16.003   8.846  1.00 50.99           O  
ATOM    940  CZ  TYR B 116       6.736 -14.862   9.110  1.00 50.99           C  
ATOM    941  N   ALA B 117      10.152  -8.437   9.365  1.00 52.93           N  
ATOM    942  CA  ALA B 117      10.800  -7.237   9.886  1.00 52.93           C  
ATOM    943  C   ALA B 117       9.968  -5.992   9.593  1.00 52.93           C  
ATOM    944  CB  ALA B 117      12.200  -7.088   9.294  1.00 52.93           C  
ATOM    945  O   ALA B 117       9.802  -5.130  10.459  1.00 52.93           O  
ATOM    946  N   SER B 118       9.477  -5.988   8.405  1.00 55.77           N  
ATOM    947  CA  SER B 118       8.646  -4.850   8.024  1.00 55.77           C  
ATOM    948  C   SER B 118       7.377  -4.787   8.866  1.00 55.77           C  
ATOM    949  CB  SER B 118       8.281  -4.925   6.541  1.00 55.77           C  
ATOM    950  O   SER B 118       6.956  -3.706   9.284  1.00 55.77           O  
ATOM    951  OG  SER B 118       7.443  -6.039   6.285  1.00 55.77           O  
ATOM    952  N   ALA B 119       6.850  -5.932   9.085  1.00 53.20           N  
ATOM    953  CA  ALA B 119       5.660  -5.997   9.930  1.00 53.20           C  
ATOM    954  C   ALA B 119       5.958  -5.489  11.337  1.00 53.20           C  
ATOM    955  CB  ALA B 119       5.125  -7.426   9.986  1.00 53.20           C  
ATOM    956  O   ALA B 119       5.157  -4.755  11.922  1.00 53.20           O  
ATOM    957  N   VAL B 120       7.151  -5.864  11.788  1.00 53.45           N  
ATOM    958  CA  VAL B 120       7.562  -5.456  13.127  1.00 53.45           C  
ATOM    959  C   VAL B 120       7.714  -3.938  13.181  1.00 53.45           C  
ATOM    960  CB  VAL B 120       8.882  -6.139  13.549  1.00 53.45           C  
ATOM    961  O   VAL B 120       7.273  -3.297  14.138  1.00 53.45           O  
ATOM    962  CG1 VAL B 120       9.420  -5.525  14.840  1.00 53.45           C  
ATOM    963  CG2 VAL B 120       8.674  -7.644  13.716  1.00 53.45           C  
ATOM    964  N   VAL B 121       8.344  -3.437  12.238  1.00 56.79           N  
ATOM    965  CA  VAL B 121       8.558  -1.994  12.191  1.00 56.79           C  
ATOM    966  C   VAL B 121       7.213  -1.272  12.183  1.00 56.79           C  
ATOM    967  CB  VAL B 121       9.391  -1.583  10.956  1.00 56.79           C  
ATOM    968  O   VAL B 121       7.016  -0.304  12.921  1.00 56.79           O  
ATOM    969  CG1 VAL B 121       9.387  -0.065  10.782  1.00 56.79           C  
ATOM    970  CG2 VAL B 121      10.820  -2.107  11.079  1.00 56.79           C  
ATOM    971  N   LEU B 122       6.344  -1.769  11.432  1.00 58.42           N  
ATOM    972  CA  LEU B 122       5.021  -1.158  11.356  1.00 58.42           C  
ATOM    973  C   LEU B 122       4.306  -1.241  12.700  1.00 58.42           C  
ATOM    974  CB  LEU B 122       4.178  -1.837  10.273  1.00 58.42           C  
ATOM    975  O   LEU B 122       3.651  -0.284  13.120  1.00 58.42           O  
ATOM    976  CG  LEU B 122       4.500  -1.457   8.826  1.00 58.42           C  
ATOM    977  CD1 LEU B 122       3.706  -2.331   7.861  1.00 58.42           C  
ATOM    978  CD2 LEU B 122       4.207   0.019   8.583  1.00 58.42           C  
ATOM    979  N   LEU B 123       4.545  -2.383  13.263  1.00 53.04           N  
ATOM    980  CA  LEU B 123       3.926  -2.570  14.571  1.00 53.04           C  
ATOM    981  C   LEU B 123       4.512  -1.601  15.593  1.00 53.04           C  
ATOM    982  CB  LEU B 123       4.114  -4.012  15.052  1.00 53.04           C  
ATOM    983  O   LEU B 123       3.781  -1.041  16.413  1.00 53.04           O  
ATOM    984  CG  LEU B 123       3.071  -5.025  14.578  1.00 53.04           C  
ATOM    985  CD1 LEU B 123       3.604  -6.446  14.736  1.00 53.04           C  
ATOM    986  CD2 LEU B 123       1.767  -4.849  15.348  1.00 53.04           C  
ATOM    987  N   ILE B 124       5.852  -1.435  15.536  1.00 50.64           N  
ATOM    988  CA  ILE B 124       6.520  -0.509  16.445  1.00 50.64           C  
ATOM    989  C   ILE B 124       6.006   0.909  16.207  1.00 50.64           C  
ATOM    990  CB  ILE B 124       8.055  -0.559  16.275  1.00 50.64           C  
ATOM    991  O   ILE B 124       5.723   1.641  17.158  1.00 50.64           O  
ATOM    992  CG1 ILE B 124       8.600  -1.913  16.743  1.00 50.64           C  
ATOM    993  CG2 ILE B 124       8.720   0.591  17.036  1.00 50.64           C  
ATOM    994  CD1 ILE B 124      10.073  -2.132  16.422  1.00 50.64           C  
ATOM    995  N   LEU B 125       5.922   1.196  15.019  1.00 54.03           N  
ATOM    996  CA  LEU B 125       5.448   2.535  14.689  1.00 54.03           C  
ATOM    997  C   LEU B 125       4.010   2.733  15.158  1.00 54.03           C  
ATOM    998  CB  LEU B 125       5.543   2.781  13.181  1.00 54.03           C  
ATOM    999  O   LEU B 125       3.660   3.801  15.667  1.00 54.03           O  
ATOM   1000  CG  LEU B 125       6.951   2.972  12.613  1.00 54.03           C  
ATOM   1001  CD1 LEU B 125       6.900   3.068  11.092  1.00 54.03           C  
ATOM   1002  CD2 LEU B 125       7.606   4.212  13.211  1.00 54.03           C  
ATOM   1003  N   MET B 126       3.348   1.659  15.015  1.00 51.12           N  
ATOM   1004  CA  MET B 126       1.958   1.686  15.462  1.00 51.12           C  
ATOM   1005  C   MET B 126       1.875   1.877  16.972  1.00 51.12           C  
ATOM   1006  CB  MET B 126       1.237   0.398  15.058  1.00 51.12           C  
ATOM   1007  O   MET B 126       1.017   2.613  17.463  1.00 51.12           O  
ATOM   1008  CG  MET B 126       0.808   0.368  13.600  1.00 51.12           C  
ATOM   1009  SD  MET B 126      -1.014   0.255  13.406  1.00 51.12           S  
ATOM   1010  CE  MET B 126      -1.313   1.697  12.346  1.00 51.12           C  
ATOM   1011  N   THR B 127       2.682   1.076  17.640  1.00 50.44           N  
ATOM   1012  CA  THR B 127       2.708   1.182  19.095  1.00 50.44           C  
ATOM   1013  C   THR B 127       3.109   2.589  19.528  1.00 50.44           C  
ATOM   1014  CB  THR B 127       3.678   0.157  19.712  1.00 50.44           C  
ATOM   1015  O   THR B 127       2.564   3.126  20.494  1.00 50.44           O  
ATOM   1016  CG2 THR B 127       2.943  -0.806  20.639  1.00 50.44           C  
ATOM   1017  OG1 THR B 127       4.304  -0.592  18.663  1.00 50.44           O  
ATOM   1018  N   ALA B 128       3.965   3.135  18.821  1.00 49.75           N  
ATOM   1019  CA  ALA B 128       4.443   4.469  19.175  1.00 49.75           C  
ATOM   1020  C   ALA B 128       3.353   5.516  18.963  1.00 49.75           C  
ATOM   1021  CB  ALA B 128       5.683   4.824  18.358  1.00 49.75           C  
ATOM   1022  O   ALA B 128       3.214   6.446  19.761  1.00 49.75           O  
ATOM   1023  N   ARG B 129       2.580   5.199  17.952  1.00 51.05           N  
ATOM   1024  CA  ARG B 129       1.521   6.157  17.652  1.00 51.05           C  
ATOM   1025  C   ARG B 129       0.349   5.997  18.615  1.00 51.05           C  
ATOM   1026  CB  ARG B 129       1.039   5.994  16.209  1.00 51.05           C  
ATOM   1027  O   ARG B 129      -0.278   6.983  19.008  1.00 51.05           O  
ATOM   1028  CG  ARG B 129       0.726   7.308  15.511  1.00 51.05           C  
ATOM   1029  CD  ARG B 129       0.211   7.086  14.096  1.00 51.05           C  
ATOM   1030  NE  ARG B 129      -0.145   8.346  13.448  1.00 51.05           N  
ATOM   1031  NH1 ARG B 129      -0.380   7.434  11.339  1.00 51.05           N  
ATOM   1032  NH2 ARG B 129      -0.729   9.675  11.669  1.00 51.05           N  
ATOM   1033  CZ  ARG B 129      -0.417   8.482  12.154  1.00 51.05           C  
ATOM   1034  N   THR B 130       0.057   4.643  18.877  1.00 46.47           N  
ATOM   1035  CA  THR B 130      -1.064   4.328  19.756  1.00 46.47           C  
ATOM   1036  C   THR B 130      -0.837   4.906  21.150  1.00 46.47           C  
ATOM   1037  CB  THR B 130      -1.284   2.807  19.858  1.00 46.47           C  
ATOM   1038  O   THR B 130      -1.791   5.286  21.833  1.00 46.47           O  
ATOM   1039  CG2 THR B 130      -2.193   2.307  18.740  1.00 46.47           C  
ATOM   1040  OG1 THR B 130      -0.019   2.140  19.765  1.00 46.47           O  
ATOM   1041  N   VAL B 131       0.388   4.881  21.541  1.00 45.95           N  
ATOM   1042  CA  VAL B 131       0.663   5.372  22.887  1.00 45.95           C  
ATOM   1043  C   VAL B 131       0.207   6.824  23.011  1.00 45.95           C  
ATOM   1044  CB  VAL B 131       2.163   5.253  23.240  1.00 45.95           C  
ATOM   1045  O   VAL B 131      -0.306   7.233  24.055  1.00 45.95           O  
ATOM   1046  CG1 VAL B 131       2.455   5.911  24.587  1.00 45.95           C  
ATOM   1047  CG2 VAL B 131       2.592   3.787  23.253  1.00 45.95           C  
ATOM   1048  N   TYR B 132       0.034   7.446  21.866  1.00 43.06           N  
ATOM   1049  CA  TYR B 132      -0.242   8.876  21.939  1.00 43.06           C  
ATOM   1050  C   TYR B 132      -1.718   9.160  21.687  1.00 43.06           C  
ATOM   1051  CB  TYR B 132       0.617   9.642  20.929  1.00 43.06           C  
ATOM   1052  O   TYR B 132      -2.205  10.255  21.981  1.00 43.06           O  
ATOM   1053  CG  TYR B 132       2.062   9.780  21.342  1.00 43.06           C  
ATOM   1054  CD1 TYR B 132       2.453  10.742  22.270  1.00 43.06           C  
ATOM   1055  CD2 TYR B 132       3.040   8.950  20.804  1.00 43.06           C  
ATOM   1056  CE1 TYR B 132       3.784  10.874  22.652  1.00 43.06           C  
ATOM   1057  CE2 TYR B 132       4.373   9.073  21.179  1.00 43.06           C  
ATOM   1058  OH  TYR B 132       6.054  10.162  22.477  1.00 43.06           O  
ATOM   1059  CZ  TYR B 132       4.735  10.036  22.102  1.00 43.06           C  
ATOM   1060  N   ASP B 133      -2.443   8.058  21.293  1.00 51.71           N  
ATOM   1061  CA  ASP B 133      -3.817   8.370  20.913  1.00 51.71           C  
ATOM   1062  C   ASP B 133      -4.810   7.787  21.916  1.00 51.71           C  
ATOM   1063  CB  ASP B 133      -4.118   7.845  19.508  1.00 51.71           C  
ATOM   1064  O   ASP B 133      -4.429   7.014  22.797  1.00 51.71           O  
ATOM   1065  CG  ASP B 133      -3.877   8.880  18.423  1.00 51.71           C  
ATOM   1066  OD1 ASP B 133      -3.925  10.094  18.717  1.00 51.71           O  
ATOM   1067  OD2 ASP B 133      -3.639   8.477  17.264  1.00 51.71           O  
ATOM   1068  N   ASP B 134      -6.126   8.135  21.713  1.00 52.25           N  
ATOM   1069  CA  ASP B 134      -7.363   7.801  22.412  1.00 52.25           C  
ATOM   1070  C   ASP B 134      -7.578   6.289  22.455  1.00 52.25           C  
ATOM   1071  CB  ASP B 134      -8.558   8.483  21.744  1.00 52.25           C  
ATOM   1072  O   ASP B 134      -7.013   5.553  21.643  1.00 52.25           O  
ATOM   1073  CG  ASP B 134      -8.756   9.917  22.205  1.00 52.25           C  
ATOM   1074  OD1 ASP B 134      -8.400  10.241  23.358  1.00 52.25           O  
ATOM   1075  OD2 ASP B 134      -9.276  10.728  21.409  1.00 52.25           O  
ATOM   1076  N   GLY B 135      -8.010   5.745  23.658  1.00 53.29           N  
ATOM   1077  CA  GLY B 135      -8.390   4.366  23.919  1.00 53.29           C  
ATOM   1078  C   GLY B 135      -9.076   3.703  22.740  1.00 53.29           C  
ATOM   1079  O   GLY B 135      -8.802   2.543  22.426  1.00 53.29           O  
ATOM   1080  N   ALA B 136      -9.882   4.462  22.000  1.00 55.13           N  
ATOM   1081  CA  ALA B 136     -10.616   3.920  20.860  1.00 55.13           C  
ATOM   1082  C   ALA B 136      -9.662   3.473  19.756  1.00 55.13           C  
ATOM   1083  CB  ALA B 136     -11.602   4.953  20.321  1.00 55.13           C  
ATOM   1084  O   ALA B 136      -9.852   2.414  19.153  1.00 55.13           O  
ATOM   1085  N   ARG B 137      -8.661   4.197  19.524  1.00 62.45           N  
ATOM   1086  CA  ARG B 137      -7.692   3.886  18.478  1.00 62.45           C  
ATOM   1087  C   ARG B 137      -6.894   2.634  18.825  1.00 62.45           C  
ATOM   1088  CB  ARG B 137      -6.744   5.066  18.254  1.00 62.45           C  
ATOM   1089  O   ARG B 137      -6.568   1.835  17.945  1.00 62.45           O  
ATOM   1090  CG  ARG B 137      -6.331   5.258  16.803  1.00 62.45           C  
ATOM   1091  CD  ARG B 137      -5.457   6.491  16.624  1.00 62.45           C  
ATOM   1092  NE  ARG B 137      -4.968   6.611  15.253  1.00 62.45           N  
ATOM   1093  NH1 ARG B 137      -3.877   8.618  15.598  1.00 62.45           N  
ATOM   1094  NH2 ARG B 137      -3.839   7.627  13.531  1.00 62.45           N  
ATOM   1095  CZ  ARG B 137      -4.229   7.618  14.797  1.00 62.45           C  
ATOM   1096  N   ARG B 138      -6.714   2.490  20.112  1.00 65.77           N  
ATOM   1097  CA  ARG B 138      -5.988   1.308  20.566  1.00 65.77           C  
ATOM   1098  C   ARG B 138      -6.792   0.039  20.309  1.00 65.77           C  
ATOM   1099  CB  ARG B 138      -5.649   1.423  22.054  1.00 65.77           C  
ATOM   1100  O   ARG B 138      -6.244  -0.970  19.861  1.00 65.77           O  
ATOM   1101  CG  ARG B 138      -4.519   2.394  22.355  1.00 65.77           C  
ATOM   1102  CD  ARG B 138      -4.114   2.349  23.822  1.00 65.77           C  
ATOM   1103  NE  ARG B 138      -5.018   3.137  24.656  1.00 65.77           N  
ATOM   1104  NH1 ARG B 138      -3.786   2.882  26.593  1.00 65.77           N  
ATOM   1105  NH2 ARG B 138      -5.727   4.101  26.615  1.00 65.77           N  
ATOM   1106  CZ  ARG B 138      -4.842   3.371  25.953  1.00 65.77           C  
ATOM   1107  N   VAL B 139      -7.967   0.235  20.640  1.00 67.32           N  
ATOM   1108  CA  VAL B 139      -8.849  -0.914  20.464  1.00 67.32           C  
ATOM   1109  C   VAL B 139      -8.960  -1.257  18.980  1.00 67.32           C  
ATOM   1110  CB  VAL B 139     -10.251  -0.651  21.056  1.00 67.32           C  
ATOM   1111  O   VAL B 139      -8.915  -2.430  18.602  1.00 67.32           O  
ATOM   1112  CG1 VAL B 139     -11.202  -1.799  20.725  1.00 67.32           C  
ATOM   1113  CG2 VAL B 139     -10.161  -0.446  22.568  1.00 67.32           C  
ATOM   1114  N   TRP B 140      -9.029  -0.289  18.177  1.00 70.89           N  
ATOM   1115  CA  TRP B 140      -9.144  -0.485  16.735  1.00 70.89           C  
ATOM   1116  C   TRP B 140      -7.895  -1.156  16.175  1.00 70.89           C  
ATOM   1117  CB  TRP B 140      -9.381   0.853  16.028  1.00 70.89           C  
ATOM   1118  O   TRP B 140      -7.990  -2.107  15.396  1.00 70.89           O  
ATOM   1119  CG  TRP B 140      -9.736   0.720  14.578  1.00 70.89           C  
ATOM   1120  CD1 TRP B 140      -8.892   0.838  13.509  1.00 70.89           C  
ATOM   1121  CD2 TRP B 140     -11.033   0.449  14.037  1.00 70.89           C  
ATOM   1122  CE2 TRP B 140     -10.901   0.416  12.631  1.00 70.89           C  
ATOM   1123  CE3 TRP B 140     -12.295   0.230  14.606  1.00 70.89           C  
ATOM   1124  NE1 TRP B 140      -9.586   0.656  12.335  1.00 70.89           N  
ATOM   1125  CH2 TRP B 140     -13.209  -0.040  12.368  1.00 70.89           C  
ATOM   1126  CZ2 TRP B 140     -11.986   0.172  11.786  1.00 70.89           C  
ATOM   1127  CZ3 TRP B 140     -13.372  -0.013  13.763  1.00 70.89           C  
ATOM   1128  N   THR B 141      -6.808  -0.677  16.635  1.00 71.98           N  
ATOM   1129  CA  THR B 141      -5.549  -1.251  16.172  1.00 71.98           C  
ATOM   1130  C   THR B 141      -5.418  -2.702  16.624  1.00 71.98           C  
ATOM   1131  CB  THR B 141      -4.344  -0.440  16.683  1.00 71.98           C  
ATOM   1132  O   THR B 141      -5.002  -3.565  15.847  1.00 71.98           O  
ATOM   1133  CG2 THR B 141      -3.052  -0.891  16.008  1.00 71.98           C  
ATOM   1134  OG1 THR B 141      -4.557   0.949  16.403  1.00 71.98           O  
ATOM   1135  N   LEU B 142      -5.797  -2.922  17.834  1.00 70.30           N  
ATOM   1136  CA  LEU B 142      -5.733  -4.277  18.369  1.00 70.30           C  
ATOM   1137  C   LEU B 142      -6.641  -5.216  17.582  1.00 70.30           C  
ATOM   1138  CB  LEU B 142      -6.127  -4.289  19.848  1.00 70.30           C  
ATOM   1139  O   LEU B 142      -6.242  -6.332  17.242  1.00 70.30           O  
ATOM   1140  CG  LEU B 142      -5.972  -5.622  20.581  1.00 70.30           C  
ATOM   1141  CD1 LEU B 142      -4.625  -5.681  21.294  1.00 70.30           C  
ATOM   1142  CD2 LEU B 142      -7.115  -5.826  21.569  1.00 70.30           C  
ATOM   1143  N   MET B 143      -7.761  -4.755  17.252  1.00 75.35           N  
ATOM   1144  CA  MET B 143      -8.707  -5.562  16.486  1.00 75.35           C  
ATOM   1145  C   MET B 143      -8.148  -5.890  15.105  1.00 75.35           C  
ATOM   1146  CB  MET B 143     -10.046  -4.837  16.350  1.00 75.35           C  
ATOM   1147  O   MET B 143      -8.296  -7.014  14.622  1.00 75.35           O  
ATOM   1148  CG  MET B 143     -10.903  -4.890  17.604  1.00 75.35           C  
ATOM   1149  SD  MET B 143     -11.271  -6.609  18.132  1.00 75.35           S  
ATOM   1150  CE  MET B 143     -10.166  -6.748  19.564  1.00 75.35           C  
ATOM   1151  N   ASN B 144      -7.469  -5.027  14.523  1.00 74.99           N  
ATOM   1152  CA  ASN B 144      -6.896  -5.246  13.199  1.00 74.99           C  
ATOM   1153  C   ASN B 144      -5.717  -6.213  13.252  1.00 74.99           C  
ATOM   1154  CB  ASN B 144      -6.466  -3.917  12.574  1.00 74.99           C  
ATOM   1155  O   ASN B 144      -5.513  -7.001  12.326  1.00 74.99           O  
ATOM   1156  CG  ASN B 144      -7.631  -3.139  11.995  1.00 74.99           C  
ATOM   1157  ND2 ASN B 144      -7.504  -1.818  11.961  1.00 74.99           N  
ATOM   1158  OD1 ASN B 144      -8.638  -3.721  11.583  1.00 74.99           O  
ATOM   1159  N   VAL B 145      -5.029  -6.098  14.386  1.00 71.77           N  
ATOM   1160  CA  VAL B 145      -3.929  -7.042  14.562  1.00 71.77           C  
ATOM   1161  C   VAL B 145      -4.481  -8.459  14.693  1.00 71.77           C  
ATOM   1162  CB  VAL B 145      -3.071  -6.688  15.797  1.00 71.77           C  
ATOM   1163  O   VAL B 145      -3.978  -9.389  14.057  1.00 71.77           O  
ATOM   1164  CG1 VAL B 145      -2.075  -7.806  16.101  1.00 71.77           C  
ATOM   1165  CG2 VAL B 145      -2.342  -5.363  15.578  1.00 71.77           C  
ATOM   1166  N   LEU B 146      -5.510  -8.596  15.437  1.00 71.59           N  
ATOM   1167  CA  LEU B 146      -6.135  -9.900  15.631  1.00 71.59           C  
ATOM   1168  C   LEU B 146      -6.709 -10.428  14.321  1.00 71.59           C  
ATOM   1169  CB  LEU B 146      -7.240  -9.812  16.688  1.00 71.59           C  
ATOM   1170  O   LEU B 146      -6.568 -11.613  14.010  1.00 71.59           O  
ATOM   1171  CG  LEU B 146      -6.783  -9.584  18.129  1.00 71.59           C  
ATOM   1172  CD1 LEU B 146      -7.986  -9.338  19.034  1.00 71.59           C  
ATOM   1173  CD2 LEU B 146      -5.968 -10.774  18.626  1.00 71.59           C  
ATOM   1174  N   THR B 147      -7.319  -9.533  13.602  1.00 74.09           N  
ATOM   1175  CA  THR B 147      -7.879  -9.920  12.312  1.00 74.09           C  
ATOM   1176  C   THR B 147      -6.776 -10.367  11.356  1.00 74.09           C  
ATOM   1177  CB  THR B 147      -8.673  -8.763  11.678  1.00 74.09           C  
ATOM   1178  O   THR B 147      -6.939 -11.348  10.628  1.00 74.09           O  
ATOM   1179  CG2 THR B 147      -9.344  -9.202  10.381  1.00 74.09           C  
ATOM   1180  OG1 THR B 147      -9.678  -8.320  12.598  1.00 74.09           O  
ATOM   1181  N   LEU B 148      -5.693  -9.694  11.401  1.00 72.00           N  
ATOM   1182  CA  LEU B 148      -4.567 -10.060  10.548  1.00 72.00           C  
ATOM   1183  C   LEU B 148      -4.036 -11.443  10.912  1.00 72.00           C  
ATOM   1184  CB  LEU B 148      -3.447  -9.024  10.664  1.00 72.00           C  
ATOM   1185  O   LEU B 148      -3.810 -12.277  10.033  1.00 72.00           O  
ATOM   1186  CG  LEU B 148      -2.194  -9.283   9.827  1.00 72.00           C  
ATOM   1187  CD1 LEU B 148      -2.512  -9.150   8.341  1.00 72.00           C  
ATOM   1188  CD2 LEU B 148      -1.075  -8.327  10.227  1.00 72.00           C  
ATOM   1189  N   VAL B 149      -3.876 -11.624  12.176  1.00 62.26           N  
ATOM   1190  CA  VAL B 149      -3.360 -12.904  12.649  1.00 62.26           C  
ATOM   1191  C   VAL B 149      -4.311 -14.027  12.242  1.00 62.26           C  
ATOM   1192  CB  VAL B 149      -3.162 -12.904  14.182  1.00 62.26           C  
ATOM   1193  O   VAL B 149      -3.872 -15.080  11.773  1.00 62.26           O  
ATOM   1194  CG1 VAL B 149      -2.823 -14.307  14.683  1.00 62.26           C  
ATOM   1195  CG2 VAL B 149      -2.067 -11.914  14.577  1.00 62.26           C  
ATOM   1196  N   TYR B 150      -5.541 -13.778  12.387  1.00 62.07           N  
ATOM   1197  CA  TYR B 150      -6.551 -14.760  12.008  1.00 62.07           C  
ATOM   1198  C   TYR B 150      -6.483 -15.064  10.516  1.00 62.07           C  
ATOM   1199  CB  TYR B 150      -7.951 -14.262  12.376  1.00 62.07           C  
ATOM   1200  O   TYR B 150      -6.514 -16.228  10.111  1.00 62.07           O  
ATOM   1201  CG  TYR B 150      -9.060 -15.185  11.933  1.00 62.07           C  
ATOM   1202  CD1 TYR B 150      -9.805 -14.911  10.788  1.00 62.07           C  
ATOM   1203  CD2 TYR B 150      -9.365 -16.332  12.657  1.00 62.07           C  
ATOM   1204  CE1 TYR B 150     -10.829 -15.758  10.377  1.00 62.07           C  
ATOM   1205  CE2 TYR B 150     -10.387 -17.186  12.256  1.00 62.07           C  
ATOM   1206  OH  TYR B 150     -12.125 -17.734  10.713  1.00 62.07           O  
ATOM   1207  CZ  TYR B 150     -11.112 -16.892  11.116  1.00 62.07           C  
ATOM   1208  N   LYS B 151      -6.319 -14.124   9.681  1.00 65.95           N  
ATOM   1209  CA  LYS B 151      -6.349 -14.281   8.230  1.00 65.95           C  
ATOM   1210  C   LYS B 151      -5.044 -14.882   7.716  1.00 65.95           C  
ATOM   1211  CB  LYS B 151      -6.611 -12.937   7.550  1.00 65.95           C  
ATOM   1212  O   LYS B 151      -5.034 -15.579   6.699  1.00 65.95           O  
ATOM   1213  CG  LYS B 151      -8.034 -12.426   7.715  1.00 65.95           C  
ATOM   1214  CD  LYS B 151      -9.020 -13.240   6.888  1.00 65.95           C  
ATOM   1215  CE  LYS B 151     -10.442 -12.716   7.036  1.00 65.95           C  
ATOM   1216  NZ  LYS B 151     -11.423 -13.556   6.286  1.00 65.95           N  
ATOM   1217  N   VAL B 152      -4.003 -14.599   8.485  1.00 57.14           N  
ATOM   1218  CA  VAL B 152      -2.727 -15.202   8.114  1.00 57.14           C  
ATOM   1219  C   VAL B 152      -2.808 -16.719   8.271  1.00 57.14           C  
ATOM   1220  CB  VAL B 152      -1.565 -14.639   8.963  1.00 57.14           C  
ATOM   1221  O   VAL B 152      -2.265 -17.463   7.451  1.00 57.14           O  
ATOM   1222  CG1 VAL B 152      -0.301 -15.475   8.770  1.00 57.14           C  
ATOM   1223  CG2 VAL B 152      -1.303 -13.178   8.606  1.00 57.14           C  
ATOM   1224  N   TYR B 153      -3.606 -17.135   9.223  1.00 51.92           N  
ATOM   1225  CA  TYR B 153      -3.681 -18.568   9.488  1.00 51.92           C  
ATOM   1226  C   TYR B 153      -4.772 -19.221   8.648  1.00 51.92           C  
ATOM   1227  CB  TYR B 153      -3.941 -18.827  10.975  1.00 51.92           C  
ATOM   1228  O   TYR B 153      -4.593 -20.331   8.141  1.00 51.92           O  
ATOM   1229  CG  TYR B 153      -2.694 -18.790  11.824  1.00 51.92           C  
ATOM   1230  CD1 TYR B 153      -1.843 -19.891  11.896  1.00 51.92           C  
ATOM   1231  CD2 TYR B 153      -2.364 -17.655  12.557  1.00 51.92           C  
ATOM   1232  CE1 TYR B 153      -0.694 -19.862  12.678  1.00 51.92           C  
ATOM   1233  CE2 TYR B 153      -1.217 -17.615  13.344  1.00 51.92           C  
ATOM   1234  OH  TYR B 153       0.747 -18.688  14.174  1.00 51.92           O  
ATOM   1235  CZ  TYR B 153      -0.389 -18.722  13.397  1.00 51.92           C  
ATOM   1236  N   TYR B 154      -5.825 -18.526   8.450  1.00 48.60           N  
ATOM   1237  CA  TYR B 154      -6.976 -19.188   7.847  1.00 48.60           C  
ATOM   1238  C   TYR B 154      -7.371 -18.511   6.540  1.00 48.60           C  
ATOM   1239  CB  TYR B 154      -8.164 -19.190   8.814  1.00 48.60           C  
ATOM   1240  O   TYR B 154      -8.213 -19.024   5.798  1.00 48.60           O  
ATOM   1241  CG  TYR B 154      -7.952 -20.052  10.034  1.00 48.60           C  
ATOM   1242  CD1 TYR B 154      -8.065 -21.439   9.960  1.00 48.60           C  
ATOM   1243  CD2 TYR B 154      -7.638 -19.483  11.264  1.00 48.60           C  
ATOM   1244  CE1 TYR B 154      -7.873 -22.237  11.083  1.00 48.60           C  
ATOM   1245  CE2 TYR B 154      -7.443 -20.271  12.393  1.00 48.60           C  
ATOM   1246  OH  TYR B 154      -7.370 -22.431  13.407  1.00 48.60           O  
ATOM   1247  CZ  TYR B 154      -7.562 -21.645  12.293  1.00 48.60           C  
ATOM   1248  N   GLY B 155      -6.737 -17.490   6.246  1.00 47.33           N  
ATOM   1249  CA  GLY B 155      -7.263 -16.690   5.152  1.00 47.33           C  
ATOM   1250  C   GLY B 155      -6.534 -16.919   3.841  1.00 47.33           C  
ATOM   1251  O   GLY B 155      -5.525 -17.625   3.801  1.00 47.33           O  
ATOM   1252  N   ASN B 156      -7.237 -16.420   2.770  1.00 54.55           N  
ATOM   1253  CA  ASN B 156      -6.645 -16.401   1.436  1.00 54.55           C  
ATOM   1254  C   ASN B 156      -5.661 -15.246   1.276  1.00 54.55           C  
ATOM   1255  CB  ASN B 156      -7.736 -16.321   0.366  1.00 54.55           C  
ATOM   1256  O   ASN B 156      -5.600 -14.354   2.125  1.00 54.55           O  
ATOM   1257  CG  ASN B 156      -8.571 -17.584   0.287  1.00 54.55           C  
ATOM   1258  ND2 ASN B 156      -9.780 -17.463  -0.248  1.00 54.55           N  
ATOM   1259  OD1 ASN B 156      -8.133 -18.659   0.705  1.00 54.55           O  
ATOM   1260  N   ALA B 157      -4.870 -15.314   0.297  1.00 57.05           N  
ATOM   1261  CA  ALA B 157      -3.855 -14.297   0.033  1.00 57.05           C  
ATOM   1262  C   ALA B 157      -4.481 -12.908  -0.056  1.00 57.05           C  
ATOM   1263  CB  ALA B 157      -3.100 -14.621  -1.253  1.00 57.05           C  
ATOM   1264  O   ALA B 157      -3.921 -11.934   0.454  1.00 57.05           O  
ATOM   1265  N   LEU B 158      -5.656 -12.808  -0.629  1.00 67.74           N  
ATOM   1266  CA  LEU B 158      -6.347 -11.531  -0.773  1.00 67.74           C  
ATOM   1267  C   LEU B 158      -6.742 -10.970   0.588  1.00 67.74           C  
ATOM   1268  CB  LEU B 158      -7.590 -11.691  -1.653  1.00 67.74           C  
ATOM   1269  O   LEU B 158      -6.512  -9.791   0.869  1.00 67.74           O  
ATOM   1270  CG  LEU B 158      -8.432 -10.433  -1.872  1.00 67.74           C  
ATOM   1271  CD1 LEU B 158      -7.661  -9.419  -2.711  1.00 67.74           C  
ATOM   1272  CD2 LEU B 158      -9.759 -10.786  -2.536  1.00 67.74           C  
ATOM   1273  N   ASP B 159      -7.213 -11.857   1.368  1.00 69.75           N  
ATOM   1274  CA  ASP B 159      -7.662 -11.436   2.692  1.00 69.75           C  
ATOM   1275  C   ASP B 159      -6.486 -10.982   3.553  1.00 69.75           C  
ATOM   1276  CB  ASP B 159      -8.417 -12.571   3.389  1.00 69.75           C  
ATOM   1277  O   ASP B 159      -6.610 -10.037   4.334  1.00 69.75           O  
ATOM   1278  CG  ASP B 159      -9.740 -12.901   2.721  1.00 69.75           C  
ATOM   1279  OD1 ASP B 159     -10.371 -11.994   2.136  1.00 69.75           O  
ATOM   1280  OD2 ASP B 159     -10.156 -14.078   2.781  1.00 69.75           O  
ATOM   1281  N   GLN B 160      -5.456 -11.627   3.332  1.00 68.74           N  
ATOM   1282  CA  GLN B 160      -4.255 -11.258   4.074  1.00 68.74           C  
ATOM   1283  C   GLN B 160      -3.768  -9.868   3.676  1.00 68.74           C  
ATOM   1284  CB  GLN B 160      -3.146 -12.287   3.849  1.00 68.74           C  
ATOM   1285  O   GLN B 160      -3.396  -9.065   4.534  1.00 68.74           O  
ATOM   1286  CG  GLN B 160      -3.376 -13.607   4.573  1.00 68.74           C  
ATOM   1287  CD  GLN B 160      -2.288 -14.627   4.294  1.00 68.74           C  
ATOM   1288  NE2 GLN B 160      -2.265 -15.698   5.079  1.00 68.74           N  
ATOM   1289  OE1 GLN B 160      -1.476 -14.453   3.380  1.00 68.74           O  
ATOM   1290  N   ALA B 161      -3.824  -9.656   2.427  1.00 73.61           N  
ATOM   1291  CA  ALA B 161      -3.361  -8.367   1.921  1.00 73.61           C  
ATOM   1292  C   ALA B 161      -4.250  -7.231   2.417  1.00 73.61           C  
ATOM   1293  CB  ALA B 161      -3.319  -8.379   0.394  1.00 73.61           C  
ATOM   1294  O   ALA B 161      -3.753  -6.187   2.845  1.00 73.61           O  
ATOM   1295  N   ILE B 162      -5.521  -7.443   2.383  1.00 80.68           N  
ATOM   1296  CA  ILE B 162      -6.470  -6.422   2.815  1.00 80.68           C  
ATOM   1297  C   ILE B 162      -6.331  -6.191   4.318  1.00 80.68           C  
ATOM   1298  CB  ILE B 162      -7.923  -6.817   2.465  1.00 80.68           C  
ATOM   1299  O   ILE B 162      -6.455  -5.060   4.792  1.00 80.68           O  
ATOM   1300  CG1 ILE B 162      -8.126  -6.815   0.946  1.00 80.68           C  
ATOM   1301  CG2 ILE B 162      -8.917  -5.877   3.153  1.00 80.68           C  
ATOM   1302  CD1 ILE B 162      -9.478  -7.355   0.502  1.00 80.68           C  
ATOM   1303  N   SER B 163      -6.076  -7.277   5.024  1.00 80.27           N  
ATOM   1304  CA  SER B 163      -5.861  -7.145   6.461  1.00 80.27           C  
ATOM   1305  C   SER B 163      -4.618  -6.313   6.760  1.00 80.27           C  
ATOM   1306  CB  SER B 163      -5.732  -8.522   7.113  1.00 80.27           C  
ATOM   1307  O   SER B 163      -4.597  -5.543   7.723  1.00 80.27           O  
ATOM   1308  OG  SER B 163      -4.579  -9.197   6.640  1.00 80.27           O  
ATOM   1309  N   MET B 164      -3.605  -6.521   5.984  1.00 77.05           N  
ATOM   1310  CA  MET B 164      -2.405  -5.702   6.129  1.00 77.05           C  
ATOM   1311  C   MET B 164      -2.711  -4.234   5.849  1.00 77.05           C  
ATOM   1312  CB  MET B 164      -1.301  -6.194   5.192  1.00 77.05           C  
ATOM   1313  O   MET B 164      -2.242  -3.350   6.567  1.00 77.05           O  
ATOM   1314  CG  MET B 164       0.050  -5.544   5.442  1.00 77.05           C  
ATOM   1315  SD  MET B 164       0.645  -5.797   7.159  1.00 77.05           S  
ATOM   1316  CE  MET B 164       2.197  -4.859   7.101  1.00 77.05           C  
ATOM   1317  N   TRP B 165      -3.445  -3.984   4.820  1.00 84.65           N  
ATOM   1318  CA  TRP B 165      -3.902  -2.632   4.513  1.00 84.65           C  
ATOM   1319  C   TRP B 165      -4.602  -2.007   5.715  1.00 84.65           C  
ATOM   1320  CB  TRP B 165      -4.846  -2.644   3.307  1.00 84.65           C  
ATOM   1321  O   TRP B 165      -4.318  -0.864   6.081  1.00 84.65           O  
ATOM   1322  CG  TRP B 165      -5.572  -1.351   3.089  1.00 84.65           C  
ATOM   1323  CD1 TRP B 165      -5.103  -0.241   2.442  1.00 84.65           C  
ATOM   1324  CD2 TRP B 165      -6.897  -1.031   3.524  1.00 84.65           C  
ATOM   1325  CE2 TRP B 165      -7.168   0.290   3.105  1.00 84.65           C  
ATOM   1326  CE3 TRP B 165      -7.884  -1.736   4.228  1.00 84.65           C  
ATOM   1327  NE1 TRP B 165      -6.058   0.749   2.448  1.00 84.65           N  
ATOM   1328  CH2 TRP B 165      -9.333   0.211   4.057  1.00 84.65           C  
ATOM   1329  CZ2 TRP B 165      -8.386   0.922   3.367  1.00 84.65           C  
ATOM   1330  CZ3 TRP B 165      -9.095  -1.105   4.487  1.00 84.65           C  
ATOM   1331  N   ALA B 166      -5.473  -2.762   6.295  1.00 82.57           N  
ATOM   1332  CA  ALA B 166      -6.237  -2.273   7.440  1.00 82.57           C  
ATOM   1333  C   ALA B 166      -5.315  -1.914   8.601  1.00 82.57           C  
ATOM   1334  CB  ALA B 166      -7.261  -3.316   7.880  1.00 82.57           C  
ATOM   1335  O   ALA B 166      -5.546  -0.926   9.303  1.00 82.57           O  
ATOM   1336  N   LEU B 167      -4.364  -2.693   8.721  1.00 78.13           N  
ATOM   1337  CA  LEU B 167      -3.408  -2.435   9.793  1.00 78.13           C  
ATOM   1338  C   LEU B 167      -2.626  -1.153   9.527  1.00 78.13           C  
ATOM   1339  CB  LEU B 167      -2.442  -3.613   9.946  1.00 78.13           C  
ATOM   1340  O   LEU B 167      -2.427  -0.342  10.434  1.00 78.13           O  
ATOM   1341  CG  LEU B 167      -1.538  -3.593  11.179  1.00 78.13           C  
ATOM   1342  CD1 LEU B 167      -1.582  -4.941  11.890  1.00 78.13           C  
ATOM   1343  CD2 LEU B 167      -0.108  -3.235  10.788  1.00 78.13           C  
ATOM   1344  N   ILE B 168      -2.249  -0.989   8.355  1.00 74.28           N  
ATOM   1345  CA  ILE B 168      -1.478   0.190   7.974  1.00 74.28           C  
ATOM   1346  C   ILE B 168      -2.307   1.449   8.217  1.00 74.28           C  
ATOM   1347  CB  ILE B 168      -1.031   0.119   6.497  1.00 74.28           C  
ATOM   1348  O   ILE B 168      -1.805   2.434   8.764  1.00 74.28           O  
ATOM   1349  CG1 ILE B 168      -0.017  -1.014   6.300  1.00 74.28           C  
ATOM   1350  CG2 ILE B 168      -0.447   1.461   6.045  1.00 74.28           C  
ATOM   1351  CD1 ILE B 168       0.330  -1.287   4.843  1.00 74.28           C  
ATOM   1352  N   ILE B 169      -3.551   1.436   7.856  1.00 76.84           N  
ATOM   1353  CA  ILE B 169      -4.430   2.593   7.995  1.00 76.84           C  
ATOM   1354  C   ILE B 169      -4.684   2.872   9.474  1.00 76.84           C  
ATOM   1355  CB  ILE B 169      -5.768   2.378   7.252  1.00 76.84           C  
ATOM   1356  O   ILE B 169      -4.809   4.030   9.881  1.00 76.84           O  
ATOM   1357  CG1 ILE B 169      -5.553   2.442   5.736  1.00 76.84           C  
ATOM   1358  CG2 ILE B 169      -6.806   3.410   7.702  1.00 76.84           C  
ATOM   1359  CD1 ILE B 169      -5.112   3.808   5.229  1.00 76.84           C  
ATOM   1360  N   SER B 170      -4.758   1.839  10.223  1.00 73.11           N  
ATOM   1361  CA  SER B 170      -5.028   2.015  11.647  1.00 73.11           C  
ATOM   1362  C   SER B 170      -3.906   2.788  12.331  1.00 73.11           C  
ATOM   1363  CB  SER B 170      -5.213   0.658  12.329  1.00 73.11           C  
ATOM   1364  O   SER B 170      -4.151   3.541  13.276  1.00 73.11           O  
ATOM   1365  OG  SER B 170      -3.992  -0.059  12.361  1.00 73.11           O  
ATOM   1366  N   VAL B 171      -2.774   2.671  11.717  1.00 64.94           N  
ATOM   1367  CA  VAL B 171      -1.612   3.302  12.335  1.00 64.94           C  
ATOM   1368  C   VAL B 171      -1.449   4.723  11.799  1.00 64.94           C  
ATOM   1369  CB  VAL B 171      -0.324   2.487  12.084  1.00 64.94           C  
ATOM   1370  O   VAL B 171      -0.978   5.611  12.512  1.00 64.94           O  
ATOM   1371  CG1 VAL B 171       0.892   3.207  12.665  1.00 64.94           C  
ATOM   1372  CG2 VAL B 171      -0.455   1.086  12.680  1.00 64.94           C  
ATOM   1373  N   THR B 172      -1.875   4.990  10.624  1.00 58.62           N  
ATOM   1374  CA  THR B 172      -1.525   6.228   9.937  1.00 58.62           C  
ATOM   1375  C   THR B 172      -2.634   7.265  10.091  1.00 58.62           C  
ATOM   1376  CB  THR B 172      -1.254   5.980   8.441  1.00 58.62           C  
ATOM   1377  O   THR B 172      -2.371   8.469  10.075  1.00 58.62           O  
ATOM   1378  CG2 THR B 172       0.234   6.091   8.126  1.00 58.62           C  
ATOM   1379  OG1 THR B 172      -1.709   4.667   8.091  1.00 58.62           O  
ATOM   1380  N   SER B 173      -3.916   6.806  10.337  1.00 59.87           N  
ATOM   1381  CA  SER B 173      -4.933   7.843  10.201  1.00 59.87           C  
ATOM   1382  C   SER B 173      -5.974   7.746  11.311  1.00 59.87           C  
ATOM   1383  CB  SER B 173      -5.620   7.745   8.838  1.00 59.87           C  
ATOM   1384  O   SER B 173      -6.188   6.671  11.876  1.00 59.87           O  
ATOM   1385  OG  SER B 173      -6.758   8.588   8.786  1.00 59.87           O  
ATOM   1386  N   ASN B 174      -6.446   8.971  11.674  1.00 60.80           N  
ATOM   1387  CA  ASN B 174      -7.567   9.067  12.603  1.00 60.80           C  
ATOM   1388  C   ASN B 174      -8.899   8.818  11.901  1.00 60.80           C  
ATOM   1389  CB  ASN B 174      -7.577  10.434  13.292  1.00 60.80           C  
ATOM   1390  O   ASN B 174      -9.918   8.596  12.557  1.00 60.80           O  
ATOM   1391  CG  ASN B 174      -6.463  10.583  14.309  1.00 60.80           C  
ATOM   1392  ND2 ASN B 174      -5.932  11.794  14.433  1.00 60.80           N  
ATOM   1393  OD1 ASN B 174      -6.083   9.618  14.977  1.00 60.80           O  
ATOM   1394  N   TYR B 175      -8.769   8.749  10.597  1.00 63.57           N  
ATOM   1395  CA  TYR B 175      -9.997   8.593   9.824  1.00 63.57           C  
ATOM   1396  C   TYR B 175     -10.125   7.174   9.284  1.00 63.57           C  
ATOM   1397  CB  TYR B 175     -10.035   9.597   8.667  1.00 63.57           C  
ATOM   1398  O   TYR B 175     -10.486   6.976   8.121  1.00 63.57           O  
ATOM   1399  CG  TYR B 175     -10.009  11.039   9.114  1.00 63.57           C  
ATOM   1400  CD1 TYR B 175     -11.164  11.666   9.576  1.00 63.57           C  
ATOM   1401  CD2 TYR B 175      -8.831  11.777   9.075  1.00 63.57           C  
ATOM   1402  CE1 TYR B 175     -11.146  12.995   9.986  1.00 63.57           C  
ATOM   1403  CE2 TYR B 175      -8.801  13.106   9.483  1.00 63.57           C  
ATOM   1404  OH  TYR B 175      -9.938  15.021  10.342  1.00 63.57           O  
ATOM   1405  CZ  TYR B 175      -9.962  13.705   9.937  1.00 63.57           C  
ATOM   1406  N   SER B 176      -9.847   6.205  10.211  1.00 66.28           N  
ATOM   1407  CA  SER B 176      -9.825   4.804   9.804  1.00 66.28           C  
ATOM   1408  C   SER B 176     -11.213   4.326   9.391  1.00 66.28           C  
ATOM   1409  CB  SER B 176      -9.290   3.925  10.936  1.00 66.28           C  
ATOM   1410  O   SER B 176     -11.350   3.535   8.456  1.00 66.28           O  
ATOM   1411  OG  SER B 176     -10.244   3.811  11.978  1.00 66.28           O  
ATOM   1412  N   GLY B 177     -12.258   4.953   9.998  1.00 69.24           N  
ATOM   1413  CA  GLY B 177     -13.610   4.529   9.672  1.00 69.24           C  
ATOM   1414  C   GLY B 177     -14.026   4.896   8.260  1.00 69.24           C  
ATOM   1415  O   GLY B 177     -14.526   4.051   7.515  1.00 69.24           O  
ATOM   1416  N   VAL B 178     -13.749   6.056   7.814  1.00 72.26           N  
ATOM   1417  CA  VAL B 178     -14.125   6.541   6.490  1.00 72.26           C  
ATOM   1418  C   VAL B 178     -13.332   5.793   5.421  1.00 72.26           C  
ATOM   1419  CB  VAL B 178     -13.896   8.063   6.357  1.00 72.26           C  
ATOM   1420  O   VAL B 178     -13.897   5.342   4.421  1.00 72.26           O  
ATOM   1421  CG1 VAL B 178     -14.201   8.533   4.936  1.00 72.26           C  
ATOM   1422  CG2 VAL B 178     -14.752   8.822   7.369  1.00 72.26           C  
ATOM   1423  N   VAL B 179     -12.116   5.605   5.681  1.00 82.68           N  
ATOM   1424  CA  VAL B 179     -11.242   4.959   4.707  1.00 82.68           C  
ATOM   1425  C   VAL B 179     -11.636   3.492   4.553  1.00 82.68           C  
ATOM   1426  CB  VAL B 179      -9.756   5.072   5.115  1.00 82.68           C  
ATOM   1427  O   VAL B 179     -11.605   2.947   3.447  1.00 82.68           O  
ATOM   1428  CG1 VAL B 179      -8.871   4.279   4.155  1.00 82.68           C  
ATOM   1429  CG2 VAL B 179      -9.325   6.537   5.157  1.00 82.68           C  
ATOM   1430  N   THR B 180     -12.059   2.915   5.668  1.00 82.03           N  
ATOM   1431  CA  THR B 180     -12.515   1.530   5.621  1.00 82.03           C  
ATOM   1432  C   THR B 180     -13.787   1.406   4.787  1.00 82.03           C  
ATOM   1433  CB  THR B 180     -12.770   0.978   7.036  1.00 82.03           C  
ATOM   1434  O   THR B 180     -13.952   0.442   4.037  1.00 82.03           O  
ATOM   1435  CG2 THR B 180     -13.099  -0.511   6.995  1.00 82.03           C  
ATOM   1436  OG1 THR B 180     -11.599   1.175   7.838  1.00 82.03           O  
ATOM   1437  N   THR B 181     -14.620   2.372   4.917  1.00 83.58           N  
ATOM   1438  CA  THR B 181     -15.843   2.372   4.122  1.00 83.58           C  
ATOM   1439  C   THR B 181     -15.521   2.463   2.633  1.00 83.58           C  
ATOM   1440  CB  THR B 181     -16.768   3.536   4.521  1.00 83.58           C  
ATOM   1441  O   THR B 181     -16.121   1.758   1.819  1.00 83.58           O  
ATOM   1442  CG2 THR B 181     -18.106   3.450   3.795  1.00 83.58           C  
ATOM   1443  OG1 THR B 181     -17.001   3.491   5.935  1.00 83.58           O  
ATOM   1444  N   VAL B 182     -14.625   3.239   2.328  1.00 87.97           N  
ATOM   1445  CA  VAL B 182     -14.226   3.397   0.933  1.00 87.97           C  
ATOM   1446  C   VAL B 182     -13.649   2.084   0.409  1.00 87.97           C  
ATOM   1447  CB  VAL B 182     -13.196   4.536   0.764  1.00 87.97           C  
ATOM   1448  O   VAL B 182     -13.923   1.688  -0.727  1.00 87.97           O  
ATOM   1449  CG1 VAL B 182     -12.676   4.584  -0.672  1.00 87.97           C  
ATOM   1450  CG2 VAL B 182     -13.815   5.877   1.156  1.00 87.97           C  
ATOM   1451  N   MET B 183     -12.895   1.478   1.259  1.00 89.41           N  
ATOM   1452  CA  MET B 183     -12.329   0.188   0.872  1.00 89.41           C  
ATOM   1453  C   MET B 183     -13.430  -0.841   0.641  1.00 89.41           C  
ATOM   1454  CB  MET B 183     -11.358  -0.316   1.941  1.00 89.41           C  
ATOM   1455  O   MET B 183     -13.372  -1.614  -0.317  1.00 89.41           O  
ATOM   1456  CG  MET B 183     -10.699  -1.641   1.594  1.00 89.41           C  
ATOM   1457  SD  MET B 183      -9.630  -1.527   0.107  1.00 89.41           S  
ATOM   1458  CE  MET B 183      -8.054  -1.071   0.880  1.00 89.41           C  
ATOM   1459  N   PHE B 184     -14.390  -0.826   1.525  1.00 86.44           N  
ATOM   1460  CA  PHE B 184     -15.510  -1.743   1.349  1.00 86.44           C  
ATOM   1461  C   PHE B 184     -16.251  -1.449   0.050  1.00 86.44           C  
ATOM   1462  CB  PHE B 184     -16.474  -1.650   2.536  1.00 86.44           C  
ATOM   1463  O   PHE B 184     -16.662  -2.370  -0.659  1.00 86.44           O  
ATOM   1464  CG  PHE B 184     -16.048  -2.464   3.728  1.00 86.44           C  
ATOM   1465  CD1 PHE B 184     -16.025  -3.852   3.666  1.00 86.44           C  
ATOM   1466  CD2 PHE B 184     -15.672  -1.842   4.911  1.00 86.44           C  
ATOM   1467  CE1 PHE B 184     -15.632  -4.609   4.768  1.00 86.44           C  
ATOM   1468  CE2 PHE B 184     -15.279  -2.591   6.016  1.00 86.44           C  
ATOM   1469  CZ  PHE B 184     -15.260  -3.974   5.942  1.00 86.44           C  
ATOM   1470  N   LEU B 185     -16.439  -0.223  -0.203  1.00 87.66           N  
ATOM   1471  CA  LEU B 185     -17.079   0.175  -1.452  1.00 87.66           C  
ATOM   1472  C   LEU B 185     -16.254  -0.275  -2.653  1.00 87.66           C  
ATOM   1473  CB  LEU B 185     -17.275   1.693  -1.493  1.00 87.66           C  
ATOM   1474  O   LEU B 185     -16.799  -0.817  -3.617  1.00 87.66           O  
ATOM   1475  CG  LEU B 185     -18.024   2.247  -2.706  1.00 87.66           C  
ATOM   1476  CD1 LEU B 185     -19.459   1.731  -2.724  1.00 87.66           C  
ATOM   1477  CD2 LEU B 185     -17.998   3.772  -2.700  1.00 87.66           C  
ATOM   1478  N   ALA B 186     -15.031  -0.095  -2.556  1.00 89.67           N  
ATOM   1479  CA  ALA B 186     -14.140  -0.512  -3.636  1.00 89.67           C  
ATOM   1480  C   ALA B 186     -14.237  -2.015  -3.877  1.00 89.67           C  
ATOM   1481  CB  ALA B 186     -12.699  -0.119  -3.318  1.00 89.67           C  
ATOM   1482  O   ALA B 186     -14.353  -2.460  -5.022  1.00 89.67           O  
ATOM   1483  N   ARG B 187     -14.188  -2.718  -2.821  1.00 83.33           N  
ATOM   1484  CA  ARG B 187     -14.319  -4.168  -2.931  1.00 83.33           C  
ATOM   1485  C   ARG B 187     -15.649  -4.551  -3.570  1.00 83.33           C  
ATOM   1486  CB  ARG B 187     -14.190  -4.825  -1.555  1.00 83.33           C  
ATOM   1487  O   ARG B 187     -15.702  -5.445  -4.417  1.00 83.33           O  
ATOM   1488  CG  ARG B 187     -13.889  -6.314  -1.610  1.00 83.33           C  
ATOM   1489  CD  ARG B 187     -13.681  -6.899  -0.220  1.00 83.33           C  
ATOM   1490  NE  ARG B 187     -13.571  -8.354  -0.258  1.00 83.33           N  
ATOM   1491  NH1 ARG B 187     -13.303  -8.601   2.023  1.00 83.33           N  
ATOM   1492  NH2 ARG B 187     -13.308 -10.443   0.660  1.00 83.33           N  
ATOM   1493  CZ  ARG B 187     -13.394  -9.130   0.808  1.00 83.33           C  
ATOM   1494  N   GLY B 188     -16.642  -3.913  -3.152  1.00 81.01           N  
ATOM   1495  CA  GLY B 188     -17.961  -4.164  -3.710  1.00 81.01           C  
ATOM   1496  C   GLY B 188     -18.038  -3.900  -5.202  1.00 81.01           C  
ATOM   1497  O   GLY B 188     -18.599  -4.702  -5.952  1.00 81.01           O  
ATOM   1498  N   ILE B 189     -17.445  -2.867  -5.609  1.00 83.01           N  
ATOM   1499  CA  ILE B 189     -17.463  -2.478  -7.015  1.00 83.01           C  
ATOM   1500  C   ILE B 189     -16.709  -3.513  -7.847  1.00 83.01           C  
ATOM   1501  CB  ILE B 189     -16.849  -1.075  -7.221  1.00 83.01           C  
ATOM   1502  O   ILE B 189     -17.188  -3.942  -8.899  1.00 83.01           O  
ATOM   1503  CG1 ILE B 189     -17.740  -0.004  -6.581  1.00 83.01           C  
ATOM   1504  CG2 ILE B 189     -16.636  -0.792  -8.711  1.00 83.01           C  
ATOM   1505  CD1 ILE B 189     -17.124   1.389  -6.573  1.00 83.01           C  
ATOM   1506  N   VAL B 190     -15.542  -3.895  -7.353  1.00 79.92           N  
ATOM   1507  CA  VAL B 190     -14.725  -4.854  -8.090  1.00 79.92           C  
ATOM   1508  C   VAL B 190     -15.451  -6.194  -8.175  1.00 79.92           C  
ATOM   1509  CB  VAL B 190     -13.338  -5.039  -7.436  1.00 79.92           C  
ATOM   1510  O   VAL B 190     -15.466  -6.834  -9.230  1.00 79.92           O  
ATOM   1511  CG1 VAL B 190     -12.590  -6.206  -8.077  1.00 79.92           C  
ATOM   1512  CG2 VAL B 190     -12.521  -3.753  -7.544  1.00 79.92           C  
ATOM   1513  N   PHE B 191     -16.015  -6.549  -7.055  1.00 70.01           N  
ATOM   1514  CA  PHE B 191     -16.743  -7.813  -7.040  1.00 70.01           C  
ATOM   1515  C   PHE B 191     -17.913  -7.775  -8.016  1.00 70.01           C  
ATOM   1516  CB  PHE B 191     -17.247  -8.128  -5.629  1.00 70.01           C  
ATOM   1517  O   PHE B 191     -18.173  -8.752  -8.720  1.00 70.01           O  
ATOM   1518  CG  PHE B 191     -17.880  -9.487  -5.499  1.00 70.01           C  
ATOM   1519  CD1 PHE B 191     -19.261  -9.632  -5.538  1.00 70.01           C  
ATOM   1520  CD2 PHE B 191     -17.093 -10.620  -5.339  1.00 70.01           C  
ATOM   1521  CE1 PHE B 191     -19.850 -10.889  -5.419  1.00 70.01           C  
ATOM   1522  CE2 PHE B 191     -17.674 -11.879  -5.219  1.00 70.01           C  
ATOM   1523  CZ  PHE B 191     -19.052 -12.012  -5.258  1.00 70.01           C  
ATOM   1524  N   MET B 192     -18.571  -6.693  -8.049  1.00 75.27           N  
ATOM   1525  CA  MET B 192     -19.686  -6.530  -8.977  1.00 75.27           C  
ATOM   1526  C   MET B 192     -19.197  -6.537 -10.422  1.00 75.27           C  
ATOM   1527  CB  MET B 192     -20.442  -5.231  -8.688  1.00 75.27           C  
ATOM   1528  O   MET B 192     -19.847  -7.111 -11.298  1.00 75.27           O  
ATOM   1529  CG  MET B 192     -21.325  -5.298  -7.452  1.00 75.27           C  
ATOM   1530  SD  MET B 192     -22.682  -6.521  -7.624  1.00 75.27           S  
ATOM   1531  CE  MET B 192     -23.845  -5.567  -8.639  1.00 75.27           C  
ATOM   1532  N   CYS B 193     -18.076  -5.995 -10.673  1.00 69.56           N  
ATOM   1533  CA  CYS B 193     -17.516  -5.922 -12.018  1.00 69.56           C  
ATOM   1534  C   CYS B 193     -17.062  -7.297 -12.495  1.00 69.56           C  
ATOM   1535  CB  CYS B 193     -16.340  -4.946 -12.056  1.00 69.56           C  
ATOM   1536  O   CYS B 193     -17.241  -7.643 -13.664  1.00 69.56           O  
ATOM   1537  SG  CYS B 193     -16.834  -3.210 -11.992  1.00 69.56           S  
ATOM   1538  N   VAL B 194     -16.458  -8.027 -11.644  1.00 60.62           N  
ATOM   1539  CA  VAL B 194     -15.995  -9.366 -11.994  1.00 60.62           C  
ATOM   1540  C   VAL B 194     -17.189 -10.248 -12.353  1.00 60.62           C  
ATOM   1541  CB  VAL B 194     -15.186 -10.007 -10.844  1.00 60.62           C  
ATOM   1542  O   VAL B 194     -17.104 -11.081 -13.258  1.00 60.62           O  
ATOM   1543  CG1 VAL B 194     -14.900 -11.478 -11.140  1.00 60.62           C  
ATOM   1544  CG2 VAL B 194     -13.885  -9.240 -10.617  1.00 60.62           C  
ATOM   1545  N   GLU B 195     -18.286  -9.990 -11.718  1.00 60.62           N  
ATOM   1546  CA  GLU B 195     -19.477 -10.797 -11.962  1.00 60.62           C  
ATOM   1547  C   GLU B 195     -20.178 -10.372 -13.250  1.00 60.62           C  
ATOM   1548  CB  GLU B 195     -20.445 -10.700 -10.780  1.00 60.62           C  
ATOM   1549  O   GLU B 195     -20.648 -11.216 -14.015  1.00 60.62           O  
ATOM   1550  CG  GLU B 195     -19.987 -11.462  -9.546  1.00 60.62           C  
ATOM   1551  CD  GLU B 195     -20.055 -12.972  -9.713  1.00 60.62           C  
ATOM   1552  OE1 GLU B 195     -19.395 -13.699  -8.936  1.00 60.62           O  
ATOM   1553  OE2 GLU B 195     -20.772 -13.431 -10.630  1.00 60.62           O  
ATOM   1554  N   TYR B 196     -20.197  -9.153 -13.552  1.00 63.91           N  
ATOM   1555  CA  TYR B 196     -20.981  -8.657 -14.678  1.00 63.91           C  
ATOM   1556  C   TYR B 196     -20.101  -8.448 -15.905  1.00 63.91           C  
ATOM   1557  CB  TYR B 196     -21.682  -7.346 -14.309  1.00 63.91           C  
ATOM   1558  O   TYR B 196     -20.558  -8.612 -17.039  1.00 63.91           O  
ATOM   1559  CG  TYR B 196     -22.826  -7.521 -13.341  1.00 63.91           C  
ATOM   1560  CD1 TYR B 196     -24.060  -8.005 -13.770  1.00 63.91           C  
ATOM   1561  CD2 TYR B 196     -22.677  -7.203 -11.995  1.00 63.91           C  
ATOM   1562  CE1 TYR B 196     -25.118  -8.167 -12.882  1.00 63.91           C  
ATOM   1563  CE2 TYR B 196     -23.728  -7.361 -11.098  1.00 63.91           C  
ATOM   1564  OH  TYR B 196     -25.987  -8.001 -10.666  1.00 63.91           O  
ATOM   1565  CZ  TYR B 196     -24.943  -7.843 -11.550  1.00 63.91           C  
ATOM   1566  N   CYS B 197     -18.794  -8.064 -15.713  1.00 60.79           N  
ATOM   1567  CA  CYS B 197     -17.882  -7.815 -16.823  1.00 60.79           C  
ATOM   1568  C   CYS B 197     -16.531  -8.477 -16.580  1.00 60.79           C  
ATOM   1569  CB  CYS B 197     -17.692  -6.313 -17.034  1.00 60.79           C  
ATOM   1570  O   CYS B 197     -15.520  -7.793 -16.410  1.00 60.79           O  
ATOM   1571  SG  CYS B 197     -19.224  -5.431 -17.407  1.00 60.79           S  
ATOM   1572  N   PRO B 198     -16.580  -9.824 -16.677  1.00 50.73           N  
ATOM   1573  CA  PRO B 198     -15.334 -10.534 -16.377  1.00 50.73           C  
ATOM   1574  C   PRO B 198     -14.219 -10.215 -17.372  1.00 50.73           C  
ATOM   1575  CB  PRO B 198     -15.738 -12.007 -16.464  1.00 50.73           C  
ATOM   1576  O   PRO B 198     -13.037 -10.326 -17.036  1.00 50.73           O  
ATOM   1577  CG  PRO B 198     -17.073 -11.999 -17.136  1.00 50.73           C  
ATOM   1578  CD  PRO B 198     -17.623 -10.602 -17.087  1.00 50.73           C  
ATOM   1579  N   ILE B 199     -14.676  -9.648 -18.452  1.00 52.77           N  
ATOM   1580  CA  ILE B 199     -13.717  -9.395 -19.522  1.00 52.77           C  
ATOM   1581  C   ILE B 199     -12.689  -8.365 -19.060  1.00 52.77           C  
ATOM   1582  CB  ILE B 199     -14.421  -8.909 -20.809  1.00 52.77           C  
ATOM   1583  O   ILE B 199     -11.504  -8.473 -19.384  1.00 52.77           O  
ATOM   1584  CG1 ILE B 199     -15.320 -10.015 -21.375  1.00 52.77           C  
ATOM   1585  CG2 ILE B 199     -13.392  -8.454 -21.848  1.00 52.77           C  
ATOM   1586  CD1 ILE B 199     -16.306  -9.531 -22.429  1.00 52.77           C  
ATOM   1587  N   PHE B 200     -13.177  -7.429 -18.259  1.00 50.96           N  
ATOM   1588  CA  PHE B 200     -12.322  -6.323 -17.845  1.00 50.96           C  
ATOM   1589  C   PHE B 200     -11.294  -6.788 -16.820  1.00 50.96           C  
ATOM   1590  CB  PHE B 200     -13.161  -5.180 -17.266  1.00 50.96           C  
ATOM   1591  O   PHE B 200     -10.207  -6.214 -16.719  1.00 50.96           O  
ATOM   1592  CG  PHE B 200     -13.701  -4.236 -18.305  1.00 50.96           C  
ATOM   1593  CD1 PHE B 200     -12.872  -3.299 -18.910  1.00 50.96           C  
ATOM   1594  CD2 PHE B 200     -15.038  -4.286 -18.679  1.00 50.96           C  
ATOM   1595  CE1 PHE B 200     -13.369  -2.423 -19.873  1.00 50.96           C  
ATOM   1596  CE2 PHE B 200     -15.541  -3.414 -19.640  1.00 50.96           C  
ATOM   1597  CZ  PHE B 200     -14.706  -2.483 -20.235  1.00 50.96           C  
ATOM   1598  N   PHE B 201     -11.598  -7.914 -16.187  1.00 46.02           N  
ATOM   1599  CA  PHE B 201     -10.751  -8.309 -15.068  1.00 46.02           C  
ATOM   1600  C   PHE B 201     -10.075  -9.646 -15.346  1.00 46.02           C  
ATOM   1601  CB  PHE B 201     -11.570  -8.394 -13.776  1.00 46.02           C  
ATOM   1602  O   PHE B 201      -9.471 -10.241 -14.451  1.00 46.02           O  
ATOM   1603  CG  PHE B 201     -11.796  -7.062 -13.112  1.00 46.02           C  
ATOM   1604  CD1 PHE B 201     -10.861  -6.546 -12.223  1.00 46.02           C  
ATOM   1605  CD2 PHE B 201     -12.943  -6.327 -13.378  1.00 46.02           C  
ATOM   1606  CE1 PHE B 201     -11.068  -5.313 -11.607  1.00 46.02           C  
ATOM   1607  CE2 PHE B 201     -13.157  -5.094 -12.766  1.00 46.02           C  
ATOM   1608  CZ  PHE B 201     -12.218  -4.590 -11.880  1.00 46.02           C  
ATOM   1609  N   ILE B 202     -10.229 -10.129 -16.560  1.00 46.24           N  
ATOM   1610  CA  ILE B 202      -9.733 -11.447 -16.938  1.00 46.24           C  
ATOM   1611  C   ILE B 202      -8.215 -11.494 -16.777  1.00 46.24           C  
ATOM   1612  CB  ILE B 202     -10.129 -11.806 -18.388  1.00 46.24           C  
ATOM   1613  O   ILE B 202      -7.662 -12.506 -16.343  1.00 46.24           O  
ATOM   1614  CG1 ILE B 202     -11.645 -12.006 -18.494  1.00 46.24           C  
ATOM   1615  CG2 ILE B 202      -9.378 -13.055 -18.860  1.00 46.24           C  
ATOM   1616  CD1 ILE B 202     -12.157 -12.114 -19.923  1.00 46.24           C  
ATOM   1617  N   THR B 203      -7.633 -10.255 -16.778  1.00 46.60           N  
ATOM   1618  CA  THR B 203      -6.188 -10.410 -16.898  1.00 46.60           C  
ATOM   1619  C   THR B 203      -5.485  -9.921 -15.636  1.00 46.60           C  
ATOM   1620  CB  THR B 203      -5.643  -9.648 -18.121  1.00 46.60           C  
ATOM   1621  O   THR B 203      -4.311 -10.227 -15.414  1.00 46.60           O  
ATOM   1622  CG2 THR B 203      -5.033 -10.606 -19.139  1.00 46.60           C  
ATOM   1623  OG1 THR B 203      -6.714  -8.927 -18.742  1.00 46.60           O  
ATOM   1624  N   GLY B 204      -6.293  -9.395 -14.643  1.00 48.86           N  
ATOM   1625  CA  GLY B 204      -5.568  -8.843 -13.509  1.00 48.86           C  
ATOM   1626  C   GLY B 204      -5.905  -9.525 -12.197  1.00 48.86           C  
ATOM   1627  O   GLY B 204      -6.858 -10.303 -12.122  1.00 48.86           O  
ATOM   1628  N   ASN B 205      -4.959  -9.518 -11.241  1.00 59.69           N  
ATOM   1629  CA  ASN B 205      -5.157  -9.961  -9.865  1.00 59.69           C  
ATOM   1630  C   ASN B 205      -6.241  -9.147  -9.164  1.00 59.69           C  
ATOM   1631  CB  ASN B 205      -3.845  -9.884  -9.081  1.00 59.69           C  
ATOM   1632  O   ASN B 205      -6.373  -7.945  -9.404  1.00 59.69           O  
ATOM   1633  CG  ASN B 205      -3.843 -10.777  -7.856  1.00 59.69           C  
ATOM   1634  ND2 ASN B 205      -2.663 -11.008  -7.293  1.00 59.69           N  
ATOM   1635  OD1 ASN B 205      -4.893 -11.255  -7.420  1.00 59.69           O  
ATOM   1636  N   THR B 206      -7.137  -9.753  -8.475  1.00 69.47           N  
ATOM   1637  CA  THR B 206      -8.258  -9.125  -7.786  1.00 69.47           C  
ATOM   1638  C   THR B 206      -7.769  -8.026  -6.847  1.00 69.47           C  
ATOM   1639  CB  THR B 206      -9.075 -10.159  -6.988  1.00 69.47           C  
ATOM   1640  O   THR B 206      -8.376  -6.955  -6.766  1.00 69.47           O  
ATOM   1641  CG2 THR B 206      -9.932 -11.015  -7.914  1.00 69.47           C  
ATOM   1642  OG1 THR B 206      -8.178 -11.010  -6.263  1.00 69.47           O  
ATOM   1643  N   LEU B 207      -6.661  -8.229  -6.180  1.00 77.27           N  
ATOM   1644  CA  LEU B 207      -6.136  -7.253  -5.232  1.00 77.27           C  
ATOM   1645  C   LEU B 207      -5.726  -5.969  -5.944  1.00 77.27           C  
ATOM   1646  CB  LEU B 207      -4.939  -7.834  -4.473  1.00 77.27           C  
ATOM   1647  O   LEU B 207      -6.032  -4.870  -5.477  1.00 77.27           O  
ATOM   1648  CG  LEU B 207      -4.303  -6.930  -3.416  1.00 77.27           C  
ATOM   1649  CD1 LEU B 207      -5.147  -6.925  -2.145  1.00 77.27           C  
ATOM   1650  CD2 LEU B 207      -2.878  -7.379  -3.115  1.00 77.27           C  
ATOM   1651  N   GLN B 208      -5.116  -6.153  -7.008  1.00 77.83           N  
ATOM   1652  CA  GLN B 208      -4.652  -4.995  -7.765  1.00 77.83           C  
ATOM   1653  C   GLN B 208      -5.825  -4.143  -8.242  1.00 77.83           C  
ATOM   1654  CB  GLN B 208      -3.805  -5.437  -8.959  1.00 77.83           C  
ATOM   1655  O   GLN B 208      -5.759  -2.913  -8.212  1.00 77.83           O  
ATOM   1656  CG  GLN B 208      -2.441  -5.992  -8.573  1.00 77.83           C  
ATOM   1657  CD  GLN B 208      -1.650  -6.490  -9.768  1.00 77.83           C  
ATOM   1658  NE2 GLN B 208      -0.376  -6.799  -9.549  1.00 77.83           N  
ATOM   1659  OE1 GLN B 208      -2.179  -6.596 -10.879  1.00 77.83           O  
ATOM   1660  N   CYS B 209      -6.796  -4.775  -8.595  1.00 79.01           N  
ATOM   1661  CA  CYS B 209      -7.983  -4.059  -9.049  1.00 79.01           C  
ATOM   1662  C   CYS B 209      -8.641  -3.309  -7.898  1.00 79.01           C  
ATOM   1663  CB  CYS B 209      -8.984  -5.027  -9.679  1.00 79.01           C  
ATOM   1664  O   CYS B 209      -9.039  -2.153  -8.051  1.00 79.01           O  
ATOM   1665  SG  CYS B 209      -8.449  -5.697 -11.268  1.00 79.01           S  
ATOM   1666  N   ILE B 210      -8.698  -3.974  -6.848  1.00 85.46           N  
ATOM   1667  CA  ILE B 210      -9.310  -3.359  -5.675  1.00 85.46           C  
ATOM   1668  C   ILE B 210      -8.521  -2.115  -5.274  1.00 85.46           C  
ATOM   1669  CB  ILE B 210      -9.386  -4.350  -4.492  1.00 85.46           C  
ATOM   1670  O   ILE B 210      -9.104  -1.064  -4.999  1.00 85.46           O  
ATOM   1671  CG1 ILE B 210     -10.379  -5.476  -4.802  1.00 85.46           C  
ATOM   1672  CG2 ILE B 210      -9.770  -3.621  -3.201  1.00 85.46           C  
ATOM   1673  CD1 ILE B 210     -10.387  -6.596  -3.770  1.00 85.46           C  
ATOM   1674  N   MET B 211      -7.207  -2.214  -5.237  1.00 88.96           N  
ATOM   1675  CA  MET B 211      -6.362  -1.097  -4.826  1.00 88.96           C  
ATOM   1676  C   MET B 211      -6.481   0.066  -5.805  1.00 88.96           C  
ATOM   1677  CB  MET B 211      -4.902  -1.540  -4.714  1.00 88.96           C  
ATOM   1678  O   MET B 211      -6.431   1.229  -5.403  1.00 88.96           O  
ATOM   1679  CG  MET B 211      -4.619  -2.423  -3.510  1.00 88.96           C  
ATOM   1680  SD  MET B 211      -5.041  -1.604  -1.923  1.00 88.96           S  
ATOM   1681  CE  MET B 211      -6.432  -2.638  -1.389  1.00 88.96           C  
ATOM   1682  N   LEU B 212      -6.631  -0.279  -7.048  1.00 87.62           N  
ATOM   1683  CA  LEU B 212      -6.798   0.764  -8.054  1.00 87.62           C  
ATOM   1684  C   LEU B 212      -8.112   1.511  -7.848  1.00 87.62           C  
ATOM   1685  CB  LEU B 212      -6.753   0.164  -9.462  1.00 87.62           C  
ATOM   1686  O   LEU B 212      -8.140   2.743  -7.867  1.00 87.62           O  
ATOM   1687  CG  LEU B 212      -5.363  -0.076 -10.052  1.00 87.62           C  
ATOM   1688  CD1 LEU B 212      -5.470  -0.847 -11.364  1.00 87.62           C  
ATOM   1689  CD2 LEU B 212      -4.635   1.247 -10.262  1.00 87.62           C  
ATOM   1690  N   VAL B 213      -9.171   0.737  -7.710  1.00 89.43           N  
ATOM   1691  CA  VAL B 213     -10.482   1.339  -7.490  1.00 89.43           C  
ATOM   1692  C   VAL B 213     -10.472   2.139  -6.189  1.00 89.43           C  
ATOM   1693  CB  VAL B 213     -11.598   0.272  -7.452  1.00 89.43           C  
ATOM   1694  O   VAL B 213     -11.027   3.238  -6.125  1.00 89.43           O  
ATOM   1695  CG1 VAL B 213     -12.938   0.904  -7.081  1.00 89.43           C  
ATOM   1696  CG2 VAL B 213     -11.696  -0.446  -8.797  1.00 89.43           C  
ATOM   1697  N   TYR B 214      -9.813   1.581  -5.189  1.00 92.94           N  
ATOM   1698  CA  TYR B 214      -9.680   2.252  -3.901  1.00 92.94           C  
ATOM   1699  C   TYR B 214      -9.017   3.615  -4.062  1.00 92.94           C  
ATOM   1700  CB  TYR B 214      -8.870   1.390  -2.927  1.00 92.94           C  
ATOM   1701  O   TYR B 214      -9.523   4.621  -3.560  1.00 92.94           O  
ATOM   1702  CG  TYR B 214      -8.529   2.091  -1.635  1.00 92.94           C  
ATOM   1703  CD1 TYR B 214      -7.220   2.475  -1.352  1.00 92.94           C  
ATOM   1704  CD2 TYR B 214      -9.514   2.372  -0.694  1.00 92.94           C  
ATOM   1705  CE1 TYR B 214      -6.900   3.119  -0.162  1.00 92.94           C  
ATOM   1706  CE2 TYR B 214      -9.206   3.016   0.500  1.00 92.94           C  
ATOM   1707  OH  TYR B 214      -7.588   4.024   1.936  1.00 92.94           O  
ATOM   1708  CZ  TYR B 214      -7.898   3.386   0.756  1.00 92.94           C  
ATOM   1709  N   CYS B 215      -7.995   3.672  -4.763  1.00 92.65           N  
ATOM   1710  CA  CYS B 215      -7.270   4.918  -4.985  1.00 92.65           C  
ATOM   1711  C   CYS B 215      -8.098   5.891  -5.815  1.00 92.65           C  
ATOM   1712  CB  CYS B 215      -5.937   4.646  -5.681  1.00 92.65           C  
ATOM   1713  O   CYS B 215      -8.085   7.097  -5.563  1.00 92.65           O  
ATOM   1714  SG  CYS B 215      -4.565   4.360  -4.541  1.00 92.65           S  
ATOM   1715  N   PHE B 216      -8.807   5.334  -6.767  1.00 90.88           N  
ATOM   1716  CA  PHE B 216      -9.667   6.164  -7.602  1.00 90.88           C  
ATOM   1717  C   PHE B 216     -10.771   6.806  -6.771  1.00 90.88           C  
ATOM   1718  CB  PHE B 216     -10.278   5.336  -8.737  1.00 90.88           C  
ATOM   1719  O   PHE B 216     -11.032   8.005  -6.896  1.00 90.88           O  
ATOM   1720  CG  PHE B 216      -9.512   5.418 -10.029  1.00 90.88           C  
ATOM   1721  CD1 PHE B 216      -9.596   6.548 -10.833  1.00 90.88           C  
ATOM   1722  CD2 PHE B 216      -8.705   4.365 -10.440  1.00 90.88           C  
ATOM   1723  CE1 PHE B 216      -8.888   6.627 -12.030  1.00 90.88           C  
ATOM   1724  CE2 PHE B 216      -7.994   4.436 -11.634  1.00 90.88           C  
ATOM   1725  CZ  PHE B 216      -8.088   5.568 -12.428  1.00 90.88           C  
ATOM   1726  N   LEU B 217     -11.388   5.998  -6.001  1.00 92.40           N  
ATOM   1727  CA  LEU B 217     -12.424   6.524  -5.119  1.00 92.40           C  
ATOM   1728  C   LEU B 217     -11.844   7.547  -4.148  1.00 92.40           C  
ATOM   1729  CB  LEU B 217     -13.093   5.388  -4.341  1.00 92.40           C  
ATOM   1730  O   LEU B 217     -12.467   8.577  -3.879  1.00 92.40           O  
ATOM   1731  CG  LEU B 217     -13.987   4.446  -5.150  1.00 92.40           C  
ATOM   1732  CD1 LEU B 217     -14.480   3.300  -4.274  1.00 92.40           C  
ATOM   1733  CD2 LEU B 217     -15.162   5.209  -5.752  1.00 92.40           C  
ATOM   1734  N   GLY B 218     -10.700   7.217  -3.627  1.00 91.60           N  
ATOM   1735  CA  GLY B 218     -10.025   8.169  -2.760  1.00 91.60           C  
ATOM   1736  C   GLY B 218      -9.746   9.499  -3.436  1.00 91.60           C  
ATOM   1737  O   GLY B 218      -9.878  10.556  -2.816  1.00 91.60           O  
ATOM   1738  N   TYR B 219      -9.355   9.405  -4.683  1.00 91.36           N  
ATOM   1739  CA  TYR B 219      -9.112  10.614  -5.463  1.00 91.36           C  
ATOM   1740  C   TYR B 219     -10.358  11.490  -5.513  1.00 91.36           C  
ATOM   1741  CB  TYR B 219      -8.668  10.257  -6.884  1.00 91.36           C  
ATOM   1742  O   TYR B 219     -10.285  12.699  -5.277  1.00 91.36           O  
ATOM   1743  CG  TYR B 219      -8.495  11.455  -7.785  1.00 91.36           C  
ATOM   1744  CD1 TYR B 219      -9.495  11.828  -8.680  1.00 91.36           C  
ATOM   1745  CD2 TYR B 219      -7.331  12.216  -7.744  1.00 91.36           C  
ATOM   1746  CE1 TYR B 219      -9.339  12.931  -9.514  1.00 91.36           C  
ATOM   1747  CE2 TYR B 219      -7.164  13.320  -8.573  1.00 91.36           C  
ATOM   1748  OH  TYR B 219      -8.012  14.762 -10.276  1.00 91.36           O  
ATOM   1749  CZ  TYR B 219      -8.172  13.670  -9.453  1.00 91.36           C  
ATOM   1750  N   PHE B 220     -11.444  10.927  -5.713  1.00 89.42           N  
ATOM   1751  CA  PHE B 220     -12.689  11.680  -5.821  1.00 89.42           C  
ATOM   1752  C   PHE B 220     -13.095  12.250  -4.467  1.00 89.42           C  
ATOM   1753  CB  PHE B 220     -13.808  10.794  -6.376  1.00 89.42           C  
ATOM   1754  O   PHE B 220     -13.751  13.291  -4.398  1.00 89.42           O  
ATOM   1755  CG  PHE B 220     -13.821  10.701  -7.878  1.00 89.42           C  
ATOM   1756  CD1 PHE B 220     -14.170  11.800  -8.653  1.00 89.42           C  
ATOM   1757  CD2 PHE B 220     -13.484   9.514  -8.514  1.00 89.42           C  
ATOM   1758  CE1 PHE B 220     -14.182  11.717 -10.043  1.00 89.42           C  
ATOM   1759  CE2 PHE B 220     -13.494   9.423  -9.903  1.00 89.42           C  
ATOM   1760  CZ  PHE B 220     -13.844  10.525 -10.666  1.00 89.42           C  
ATOM   1761  N   CYS B 221     -12.705  11.594  -3.487  1.00 87.55           N  
ATOM   1762  CA  CYS B 221     -13.032  12.079  -2.150  1.00 87.55           C  
ATOM   1763  C   CYS B 221     -12.161  13.272  -1.775  1.00 87.55           C  
ATOM   1764  CB  CYS B 221     -12.858  10.965  -1.118  1.00 87.55           C  
ATOM   1765  O   CYS B 221     -12.609  14.173  -1.063  1.00 87.55           O  
ATOM   1766  SG  CYS B 221     -14.106   9.664  -1.233  1.00 87.55           S  
ATOM   1767  N   THR B 222     -10.972  13.386  -2.305  1.00 87.69           N  
ATOM   1768  CA  THR B 222     -10.015  14.389  -1.851  1.00 87.69           C  
ATOM   1769  C   THR B 222      -9.892  15.518  -2.870  1.00 87.69           C  
ATOM   1770  CB  THR B 222      -8.629  13.766  -1.600  1.00 87.69           C  
ATOM   1771  O   THR B 222      -9.208  16.513  -2.622  1.00 87.69           O  
ATOM   1772  CG2 THR B 222      -8.678  12.757  -0.458  1.00 87.69           C  
ATOM   1773  OG1 THR B 222      -8.188  13.103  -2.791  1.00 87.69           O  
ATOM   1774  N   CYS B 223     -10.514  15.408  -4.038  1.00 86.73           N  
ATOM   1775  CA  CYS B 223     -10.423  16.431  -5.073  1.00 86.73           C  
ATOM   1776  C   CYS B 223     -11.262  17.651  -4.710  1.00 86.73           C  
ATOM   1777  CB  CYS B 223     -10.877  15.872  -6.421  1.00 86.73           C  
ATOM   1778  O   CYS B 223     -12.024  17.619  -3.742  1.00 86.73           O  
ATOM   1779  SG  CYS B 223      -9.777  14.606  -7.092  1.00 86.73           S  
ATOM   1780  N   TYR B 224     -10.920  18.644  -5.664  1.00 78.64           N  
ATOM   1781  CA  TYR B 224     -11.716  19.853  -5.487  1.00 78.64           C  
ATOM   1782  C   TYR B 224     -13.195  19.571  -5.722  1.00 78.64           C  
ATOM   1783  CB  TYR B 224     -11.237  20.957  -6.435  1.00 78.64           C  
ATOM   1784  O   TYR B 224     -13.558  18.893  -6.686  1.00 78.64           O  
ATOM   1785  CG  TYR B 224      -9.927  21.583  -6.024  1.00 78.64           C  
ATOM   1786  CD1 TYR B 224      -9.875  22.535  -5.009  1.00 78.64           C  
ATOM   1787  CD2 TYR B 224      -8.738  21.225  -6.652  1.00 78.64           C  
ATOM   1788  CE1 TYR B 224      -8.670  23.117  -4.629  1.00 78.64           C  
ATOM   1789  CE2 TYR B 224      -7.527  21.800  -6.280  1.00 78.64           C  
ATOM   1790  OH  TYR B 224      -6.308  23.315  -4.896  1.00 78.64           O  
ATOM   1791  CZ  TYR B 224      -7.503  22.743  -5.269  1.00 78.64           C  
ATOM   1792  N   PHE B 225     -13.984  19.613  -4.767  1.00 75.06           N  
ATOM   1793  CA  PHE B 225     -15.421  19.385  -4.858  1.00 75.06           C  
ATOM   1794  C   PHE B 225     -15.762  17.939  -4.519  1.00 75.06           C  
ATOM   1795  CB  PHE B 225     -15.935  19.732  -6.259  1.00 75.06           C  
ATOM   1796  O   PHE B 225     -16.817  17.436  -4.913  1.00 75.06           O  
ATOM   1797  CG  PHE B 225     -15.693  21.163  -6.657  1.00 75.06           C  
ATOM   1798  CD1 PHE B 225     -16.519  22.178  -6.188  1.00 75.06           C  
ATOM   1799  CD2 PHE B 225     -14.641  21.493  -7.500  1.00 75.06           C  
ATOM   1800  CE1 PHE B 225     -16.298  23.503  -6.555  1.00 75.06           C  
ATOM   1801  CE2 PHE B 225     -14.414  22.816  -7.871  1.00 75.06           C  
ATOM   1802  CZ  PHE B 225     -15.244  23.819  -7.398  1.00 75.06           C  
ATOM   1803  N   GLY B 226     -14.822  17.322  -4.040  1.00 78.02           N  
ATOM   1804  CA  GLY B 226     -15.037  15.940  -3.642  1.00 78.02           C  
ATOM   1805  C   GLY B 226     -15.849  15.805  -2.367  1.00 78.02           C  
ATOM   1806  O   GLY B 226     -16.349  16.799  -1.836  1.00 78.02           O  
ATOM   1807  N   LEU B 227     -16.003  14.636  -1.964  1.00 79.41           N  
ATOM   1808  CA  LEU B 227     -16.827  14.284  -0.812  1.00 79.41           C  
ATOM   1809  C   LEU B 227     -16.333  14.992   0.445  1.00 79.41           C  
ATOM   1810  CB  LEU B 227     -16.823  12.769  -0.594  1.00 79.41           C  
ATOM   1811  O   LEU B 227     -17.131  15.553   1.200  1.00 79.41           O  
ATOM   1812  CG  LEU B 227     -17.796  12.234   0.458  1.00 79.41           C  
ATOM   1813  CD1 LEU B 227     -19.179  12.031  -0.153  1.00 79.41           C  
ATOM   1814  CD2 LEU B 227     -17.274  10.932   1.057  1.00 79.41           C  
ATOM   1815  N   PHE B 228     -15.026  15.055   0.604  1.00 78.68           N  
ATOM   1816  CA  PHE B 228     -14.469  15.701   1.787  1.00 78.68           C  
ATOM   1817  C   PHE B 228     -14.784  17.192   1.790  1.00 78.68           C  
ATOM   1818  CB  PHE B 228     -12.954  15.485   1.855  1.00 78.68           C  
ATOM   1819  O   PHE B 228     -15.125  17.757   2.831  1.00 78.68           O  
ATOM   1820  CG  PHE B 228     -12.557  14.113   2.331  1.00 78.68           C  
ATOM   1821  CD1 PHE B 228     -13.521  13.190   2.717  1.00 78.68           C  
ATOM   1822  CD2 PHE B 228     -11.219  13.747   2.391  1.00 78.68           C  
ATOM   1823  CE1 PHE B 228     -13.156  11.920   3.158  1.00 78.68           C  
ATOM   1824  CE2 PHE B 228     -10.847  12.479   2.831  1.00 78.68           C  
ATOM   1825  CZ  PHE B 228     -11.817  11.568   3.214  1.00 78.68           C  
ATOM   1826  N   CYS B 229     -14.666  17.741   0.698  1.00 78.21           N  
ATOM   1827  CA  CYS B 229     -14.981  19.161   0.586  1.00 78.21           C  
ATOM   1828  C   CYS B 229     -16.461  19.414   0.845  1.00 78.21           C  
ATOM   1829  CB  CYS B 229     -14.599  19.686  -0.798  1.00 78.21           C  
ATOM   1830  O   CYS B 229     -16.818  20.341   1.574  1.00 78.21           O  
ATOM   1831  SG  CYS B 229     -14.432  21.483  -0.874  1.00 78.21           S  
ATOM   1832  N   LEU B 230     -17.248  18.626   0.288  1.00 78.02           N  
ATOM   1833  CA  LEU B 230     -18.692  18.770   0.435  1.00 78.02           C  
ATOM   1834  C   LEU B 230     -19.114  18.563   1.885  1.00 78.02           C  
ATOM   1835  CB  LEU B 230     -19.425  17.775  -0.470  1.00 78.02           C  
ATOM   1836  O   LEU B 230     -19.918  19.331   2.418  1.00 78.02           O  
ATOM   1837  CG  LEU B 230     -20.848  18.154  -0.881  1.00 78.02           C  
ATOM   1838  CD1 LEU B 230     -20.862  18.698  -2.305  1.00 78.02           C  
ATOM   1839  CD2 LEU B 230     -21.780  16.954  -0.752  1.00 78.02           C  
ATOM   1840  N   LEU B 231     -18.561  17.610   2.408  1.00 71.92           N  
ATOM   1841  CA  LEU B 231     -18.898  17.302   3.793  1.00 71.92           C  
ATOM   1842  C   LEU B 231     -18.437  18.417   4.726  1.00 71.92           C  
ATOM   1843  CB  LEU B 231     -18.267  15.973   4.216  1.00 71.92           C  
ATOM   1844  O   LEU B 231     -19.138  18.764   5.680  1.00 71.92           O  
ATOM   1845  CG  LEU B 231     -18.952  14.704   3.706  1.00 71.92           C  
ATOM   1846  CD1 LEU B 231     -18.043  13.496   3.901  1.00 71.92           C  
ATOM   1847  CD2 LEU B 231     -20.287  14.496   4.414  1.00 71.92           C  
ATOM   1848  N   ASN B 232     -17.308  18.962   4.414  1.00 68.26           N  
ATOM   1849  CA  ASN B 232     -16.808  20.076   5.213  1.00 68.26           C  
ATOM   1850  C   ASN B 232     -17.671  21.323   5.037  1.00 68.26           C  
ATOM   1851  CB  ASN B 232     -15.352  20.383   4.856  1.00 68.26           C  
ATOM   1852  O   ASN B 232     -17.920  22.051   5.999  1.00 68.26           O  
ATOM   1853  CG  ASN B 232     -14.368  19.535   5.638  1.00 68.26           C  
ATOM   1854  ND2 ASN B 232     -13.092  19.627   5.282  1.00 68.26           N  
ATOM   1855  OD1 ASN B 232     -14.752  18.804   6.555  1.00 68.26           O  
ATOM   1856  N   ARG B 233     -18.133  21.496   3.884  1.00 68.94           N  
ATOM   1857  CA  ARG B 233     -18.940  22.671   3.570  1.00 68.94           C  
ATOM   1858  C   ARG B 233     -20.327  22.565   4.193  1.00 68.94           C  
ATOM   1859  CB  ARG B 233     -19.058  22.853   2.055  1.00 68.94           C  
ATOM   1860  O   ARG B 233     -20.818  23.523   4.795  1.00 68.94           O  
ATOM   1861  CG  ARG B 233     -19.726  24.155   1.641  1.00 68.94           C  
ATOM   1862  CD  ARG B 233     -19.625  24.388   0.140  1.00 68.94           C  
ATOM   1863  NE  ARG B 233     -20.311  25.612  -0.262  1.00 68.94           N  
ATOM   1864  NH1 ARG B 233     -19.621  25.521  -2.465  1.00 68.94           N  
ATOM   1865  NH2 ARG B 233     -20.953  27.243  -1.747  1.00 68.94           N  
ATOM   1866  CZ  ARG B 233     -20.293  26.122  -1.490  1.00 68.94           C  
ATOM   1867  N   TYR B 234     -20.897  21.430   4.122  1.00 65.86           N  
ATOM   1868  CA  TYR B 234     -22.290  21.304   4.538  1.00 65.86           C  
ATOM   1869  C   TYR B 234     -22.388  20.924   6.010  1.00 65.86           C  
ATOM   1870  CB  TYR B 234     -23.015  20.262   3.681  1.00 65.86           C  
ATOM   1871  O   TYR B 234     -23.275  21.400   6.723  1.00 65.86           O  
ATOM   1872  CG  TYR B 234     -23.405  20.766   2.313  1.00 65.86           C  
ATOM   1873  CD1 TYR B 234     -24.484  21.632   2.150  1.00 65.86           C  
ATOM   1874  CD2 TYR B 234     -22.697  20.377   1.180  1.00 65.86           C  
ATOM   1875  CE1 TYR B 234     -24.848  22.098   0.891  1.00 65.86           C  
ATOM   1876  CE2 TYR B 234     -23.053  20.836  -0.083  1.00 65.86           C  
ATOM   1877  OH  TYR B 234     -24.485  22.154  -1.466  1.00 65.86           O  
ATOM   1878  CZ  TYR B 234     -24.128  21.696  -0.218  1.00 65.86           C  
ATOM   1879  N   PHE B 235     -21.455  20.046   6.414  1.00 62.82           N  
ATOM   1880  CA  PHE B 235     -21.591  19.539   7.774  1.00 62.82           C  
ATOM   1881  C   PHE B 235     -20.538  20.153   8.689  1.00 62.82           C  
ATOM   1882  CB  PHE B 235     -21.478  18.011   7.794  1.00 62.82           C  
ATOM   1883  O   PHE B 235     -20.547  19.919   9.899  1.00 62.82           O  
ATOM   1884  CG  PHE B 235     -22.633  17.308   7.133  1.00 62.82           C  
ATOM   1885  CD1 PHE B 235     -23.861  17.207   7.774  1.00 62.82           C  
ATOM   1886  CD2 PHE B 235     -22.489  16.748   5.870  1.00 62.82           C  
ATOM   1887  CE1 PHE B 235     -24.932  16.556   7.164  1.00 62.82           C  
ATOM   1888  CE2 PHE B 235     -23.554  16.097   5.255  1.00 62.82           C  
ATOM   1889  CZ  PHE B 235     -24.774  16.001   5.904  1.00 62.82           C  
ATOM   1890  N   ARG B 236     -19.667  21.040   8.321  1.00 62.15           N  
ATOM   1891  CA  ARG B 236     -18.594  21.680   9.076  1.00 62.15           C  
ATOM   1892  C   ARG B 236     -17.701  20.641   9.746  1.00 62.15           C  
ATOM   1893  CB  ARG B 236     -19.169  22.632  10.127  1.00 62.15           C  
ATOM   1894  O   ARG B 236     -17.348  20.781  10.918  1.00 62.15           O  
ATOM   1895  CG  ARG B 236     -19.769  23.902   9.545  1.00 62.15           C  
ATOM   1896  CD  ARG B 236     -20.141  24.900  10.633  1.00 62.15           C  
ATOM   1897  NE  ARG B 236     -20.996  25.965  10.117  1.00 62.15           N  
ATOM   1898  NH1 ARG B 236     -21.172  27.081  12.132  1.00 62.15           N  
ATOM   1899  NH2 ARG B 236     -22.237  27.892  10.271  1.00 62.15           N  
ATOM   1900  CZ  ARG B 236     -21.467  26.977  10.841  1.00 62.15           C  
ATOM   1901  N   LEU B 237     -17.545  19.529   8.932  1.00 61.37           N  
ATOM   1902  CA  LEU B 237     -16.626  18.505   9.416  1.00 61.37           C  
ATOM   1903  C   LEU B 237     -15.185  18.854   9.056  1.00 61.37           C  
ATOM   1904  CB  LEU B 237     -16.992  17.137   8.834  1.00 61.37           C  
ATOM   1905  O   LEU B 237     -14.944  19.715   8.208  1.00 61.37           O  
ATOM   1906  CG  LEU B 237     -18.362  16.579   9.223  1.00 61.37           C  
ATOM   1907  CD1 LEU B 237     -18.751  15.434   8.295  1.00 61.37           C  
ATOM   1908  CD2 LEU B 237     -18.358  16.119  10.677  1.00 61.37           C  
ATOM   1909  N   THR B 238     -14.138  18.521   9.853  1.00 62.10           N  
ATOM   1910  CA  THR B 238     -12.733  18.804   9.579  1.00 62.10           C  
ATOM   1911  C   THR B 238     -12.051  17.594   8.948  1.00 62.10           C  
ATOM   1912  CB  THR B 238     -11.984  19.208  10.863  1.00 62.10           C  
ATOM   1913  O   THR B 238     -10.976  17.181   9.389  1.00 62.10           O  
ATOM   1914  CG2 THR B 238     -12.517  20.524  11.420  1.00 62.10           C  
ATOM   1915  OG1 THR B 238     -12.151  18.182  11.849  1.00 62.10           O  
ATOM   1916  N   LEU B 239     -12.878  17.182   7.902  1.00 65.04           N  
ATOM   1917  CA  LEU B 239     -12.248  16.048   7.234  1.00 65.04           C  
ATOM   1918  C   LEU B 239     -11.066  16.506   6.386  1.00 65.04           C  
ATOM   1919  CB  LEU B 239     -13.264  15.309   6.359  1.00 65.04           C  
ATOM   1920  O   LEU B 239     -11.187  17.451   5.603  1.00 65.04           O  
ATOM   1921  CG  LEU B 239     -14.408  14.609   7.093  1.00 65.04           C  
ATOM   1922  CD1 LEU B 239     -15.506  14.215   6.110  1.00 65.04           C  
ATOM   1923  CD2 LEU B 239     -13.893  13.387   7.846  1.00 65.04           C  
ATOM   1924  N   GLY B 240     -10.004  15.848   6.588  1.00 64.12           N  
ATOM   1925  CA  GLY B 240      -8.809  16.238   5.856  1.00 64.12           C  
ATOM   1926  C   GLY B 240      -7.982  17.284   6.579  1.00 64.12           C  
ATOM   1927  O   GLY B 240      -6.959  17.739   6.063  1.00 64.12           O  
ATOM   1928  N   VAL B 241      -8.516  17.766   7.693  1.00 66.32           N  
ATOM   1929  CA  VAL B 241      -7.797  18.719   8.532  1.00 66.32           C  
ATOM   1930  C   VAL B 241      -7.289  18.020   9.791  1.00 66.32           C  
ATOM   1931  CB  VAL B 241      -8.688  19.923   8.914  1.00 66.32           C  
ATOM   1932  O   VAL B 241      -8.064  17.394  10.517  1.00 66.32           O  
ATOM   1933  CG1 VAL B 241      -7.906  20.926   9.761  1.00 66.32           C  
ATOM   1934  CG2 VAL B 241      -9.241  20.596   7.660  1.00 66.32           C  
ATOM   1935  N   TYR B 242      -5.989  18.100   9.990  1.00 63.28           N  
ATOM   1936  CA  TYR B 242      -5.386  17.386  11.110  1.00 63.28           C  
ATOM   1937  C   TYR B 242      -4.833  18.359  12.144  1.00 63.28           C  
ATOM   1938  CB  TYR B 242      -4.272  16.457  10.618  1.00 63.28           C  
ATOM   1939  O   TYR B 242      -4.148  19.323  11.793  1.00 63.28           O  
ATOM   1940  CG  TYR B 242      -4.737  15.430   9.614  1.00 63.28           C  
ATOM   1941  CD1 TYR B 242      -5.289  14.221  10.031  1.00 63.28           C  
ATOM   1942  CD2 TYR B 242      -4.623  15.666   8.249  1.00 63.28           C  
ATOM   1943  CE1 TYR B 242      -5.717  13.271   9.109  1.00 63.28           C  
ATOM   1944  CE2 TYR B 242      -5.048  14.723   7.318  1.00 63.28           C  
ATOM   1945  OH  TYR B 242      -6.014  12.594   6.841  1.00 63.28           O  
ATOM   1946  CZ  TYR B 242      -5.593  13.531   7.757  1.00 63.28           C  
ATOM   1947  N   ASP B 243      -5.403  18.187  13.384  1.00 67.53           N  
ATOM   1948  CA  ASP B 243      -4.860  18.998  14.469  1.00 67.53           C  
ATOM   1949  C   ASP B 243      -3.521  18.445  14.952  1.00 67.53           C  
ATOM   1950  CB  ASP B 243      -5.850  19.069  15.634  1.00 67.53           C  
ATOM   1951  O   ASP B 243      -3.377  17.237  15.149  1.00 67.53           O  
ATOM   1952  CG  ASP B 243      -7.137  19.792  15.274  1.00 67.53           C  
ATOM   1953  OD1 ASP B 243      -7.115  20.673  14.389  1.00 67.53           O  
ATOM   1954  OD2 ASP B 243      -8.182  19.479  15.885  1.00 67.53           O  
ATOM   1955  N   TYR B 244      -2.602  19.273  15.034  1.00 69.95           N  
ATOM   1956  CA  TYR B 244      -1.319  18.849  15.583  1.00 69.95           C  
ATOM   1957  C   TYR B 244      -1.259  19.100  17.085  1.00 69.95           C  
ATOM   1958  CB  TYR B 244      -0.167  19.581  14.886  1.00 69.95           C  
ATOM   1959  O   TYR B 244      -1.246  20.251  17.529  1.00 69.95           O  
ATOM   1960  CG  TYR B 244       1.196  19.026  15.222  1.00 69.95           C  
ATOM   1961  CD1 TYR B 244       2.001  19.638  16.179  1.00 69.95           C  
ATOM   1962  CD2 TYR B 244       1.681  17.891  14.582  1.00 69.95           C  
ATOM   1963  CE1 TYR B 244       3.259  19.132  16.491  1.00 69.95           C  
ATOM   1964  CE2 TYR B 244       2.937  17.376  14.885  1.00 69.95           C  
ATOM   1965  OH  TYR B 244       4.962  17.497  16.144  1.00 69.95           O  
ATOM   1966  CZ  TYR B 244       3.717  18.003  15.840  1.00 69.95           C  
ATOM   1967  N   LEU B 245      -1.227  17.999  17.975  1.00 73.83           N  
ATOM   1968  CA  LEU B 245      -1.224  18.104  19.430  1.00 73.83           C  
ATOM   1969  C   LEU B 245       0.164  17.819  19.993  1.00 73.83           C  
ATOM   1970  CB  LEU B 245      -2.243  17.137  20.039  1.00 73.83           C  
ATOM   1971  O   LEU B 245       0.869  16.935  19.499  1.00 73.83           O  
ATOM   1972  CG  LEU B 245      -3.705  17.358  19.649  1.00 73.83           C  
ATOM   1973  CD1 LEU B 245      -4.397  16.021  19.405  1.00 73.83           C  
ATOM   1974  CD2 LEU B 245      -4.432  18.153  20.729  1.00 73.83           C  
ATOM   1975  N   VAL B 246       0.587  18.614  21.010  1.00 75.54           N  
ATOM   1976  CA  VAL B 246       1.879  18.421  21.661  1.00 75.54           C  
ATOM   1977  C   VAL B 246       1.685  18.310  23.171  1.00 75.54           C  
ATOM   1978  CB  VAL B 246       2.857  19.571  21.332  1.00 75.54           C  
ATOM   1979  O   VAL B 246       0.742  18.879  23.726  1.00 75.54           O  
ATOM   1980  CG1 VAL B 246       4.230  19.305  21.946  1.00 75.54           C  
ATOM   1981  CG2 VAL B 246       2.972  19.758  19.820  1.00 75.54           C  
ATOM   1982  N   SER B 247       2.524  17.564  23.845  1.00 73.49           N  
ATOM   1983  CA  SER B 247       2.514  17.457  25.301  1.00 73.49           C  
ATOM   1984  C   SER B 247       3.056  18.725  25.952  1.00 73.49           C  
ATOM   1985  CB  SER B 247       3.336  16.250  25.755  1.00 73.49           C  
ATOM   1986  O   SER B 247       3.627  19.582  25.274  1.00 73.49           O  
ATOM   1987  OG  SER B 247       4.723  16.506  25.620  1.00 73.49           O  
ATOM   1988  N   THR B 248       2.756  18.816  27.270  1.00 79.12           N  
ATOM   1989  CA  THR B 248       3.241  19.975  28.012  1.00 79.12           C  
ATOM   1990  C   THR B 248       4.763  20.062  27.946  1.00 79.12           C  
ATOM   1991  CB  THR B 248       2.791  19.923  29.484  1.00 79.12           C  
ATOM   1992  O   THR B 248       5.319  21.142  27.739  1.00 79.12           O  
ATOM   1993  CG2 THR B 248       1.363  20.434  29.641  1.00 79.12           C  
ATOM   1994  OG1 THR B 248       2.856  18.569  29.950  1.00 79.12           O  
ATOM   1995  N   GLN B 249       5.371  18.914  28.144  1.00 80.30           N  
ATOM   1996  CA  GLN B 249       6.829  18.877  28.091  1.00 80.30           C  
ATOM   1997  C   GLN B 249       7.338  19.225  26.695  1.00 80.30           C  
ATOM   1998  CB  GLN B 249       7.347  17.500  28.510  1.00 80.30           C  
ATOM   1999  O   GLN B 249       8.319  19.958  26.551  1.00 80.30           O  
ATOM   2000  CG  GLN B 249       7.114  17.176  29.980  1.00 80.30           C  
ATOM   2001  CD  GLN B 249       7.566  15.776  30.351  1.00 80.30           C  
ATOM   2002  NE2 GLN B 249       7.492  15.451  31.637  1.00 80.30           N  
ATOM   2003  OE1 GLN B 249       7.977  14.993  29.489  1.00 80.30           O  
ATOM   2004  N   GLU B 250       6.712  18.687  25.809  1.00 80.41           N  
ATOM   2005  CA  GLU B 250       7.093  18.974  24.429  1.00 80.41           C  
ATOM   2006  C   GLU B 250       6.897  20.450  24.097  1.00 80.41           C  
ATOM   2007  CB  GLU B 250       6.290  18.105  23.458  1.00 80.41           C  
ATOM   2008  O   GLU B 250       7.714  21.048  23.393  1.00 80.41           O  
ATOM   2009  CG  GLU B 250       6.678  16.634  23.483  1.00 80.41           C  
ATOM   2010  CD  GLU B 250       5.792  15.765  22.605  1.00 80.41           C  
ATOM   2011  OE1 GLU B 250       6.128  14.578  22.390  1.00 80.41           O  
ATOM   2012  OE2 GLU B 250       4.753  16.275  22.128  1.00 80.41           O  
ATOM   2013  N   PHE B 251       5.815  20.956  24.610  1.00 84.65           N  
ATOM   2014  CA  PHE B 251       5.523  22.366  24.382  1.00 84.65           C  
ATOM   2015  C   PHE B 251       6.606  23.249  24.991  1.00 84.65           C  
ATOM   2016  CB  PHE B 251       4.156  22.735  24.967  1.00 84.65           C  
ATOM   2017  O   PHE B 251       7.047  24.218  24.369  1.00 84.65           O  
ATOM   2018  CG  PHE B 251       3.725  24.144  24.661  1.00 84.65           C  
ATOM   2019  CD1 PHE B 251       3.763  25.126  25.643  1.00 84.65           C  
ATOM   2020  CD2 PHE B 251       3.282  24.487  23.390  1.00 84.65           C  
ATOM   2021  CE1 PHE B 251       3.365  26.431  25.363  1.00 84.65           C  
ATOM   2022  CE2 PHE B 251       2.882  25.789  23.102  1.00 84.65           C  
ATOM   2023  CZ  PHE B 251       2.923  26.759  24.090  1.00 84.65           C  
ATOM   2024  N   ARG B 252       6.939  22.844  26.147  1.00 84.96           N  
ATOM   2025  CA  ARG B 252       8.011  23.588  26.800  1.00 84.96           C  
ATOM   2026  C   ARG B 252       9.302  23.512  25.991  1.00 84.96           C  
ATOM   2027  CB  ARG B 252       8.249  23.057  28.216  1.00 84.96           C  
ATOM   2028  O   ARG B 252      10.006  24.513  25.841  1.00 84.96           O  
ATOM   2029  CG  ARG B 252       7.989  24.081  29.309  1.00 84.96           C  
ATOM   2030  CD  ARG B 252       8.324  23.531  30.688  1.00 84.96           C  
ATOM   2031  NE  ARG B 252       7.201  23.668  31.611  1.00 84.96           N  
ATOM   2032  NH1 ARG B 252       8.170  22.427  33.301  1.00 84.96           N  
ATOM   2033  NH2 ARG B 252       6.081  23.327  33.587  1.00 84.96           N  
ATOM   2034  CZ  ARG B 252       7.153  23.140  32.831  1.00 84.96           C  
ATOM   2035  N   TYR B 253       9.589  22.309  25.560  1.00 85.26           N  
ATOM   2036  CA  TYR B 253      10.776  22.104  24.737  1.00 85.26           C  
ATOM   2037  C   TYR B 253      10.700  22.927  23.456  1.00 85.26           C  
ATOM   2038  CB  TYR B 253      10.943  20.620  24.395  1.00 85.26           C  
ATOM   2039  O   TYR B 253      11.691  23.531  23.040  1.00 85.26           O  
ATOM   2040  CG  TYR B 253      12.191  20.317  23.602  1.00 85.26           C  
ATOM   2041  CD1 TYR B 253      12.133  20.117  22.224  1.00 85.26           C  
ATOM   2042  CD2 TYR B 253      13.430  20.230  24.227  1.00 85.26           C  
ATOM   2043  CE1 TYR B 253      13.280  19.835  21.490  1.00 85.26           C  
ATOM   2044  CE2 TYR B 253      14.583  19.949  23.503  1.00 85.26           C  
ATOM   2045  OH  TYR B 253      15.637  19.476  21.414  1.00 85.26           O  
ATOM   2046  CZ  TYR B 253      14.499  19.754  22.136  1.00 85.26           C  
ATOM   2047  N   MET B 254       9.654  22.959  22.929  1.00 85.41           N  
ATOM   2048  CA  MET B 254       9.449  23.719  21.699  1.00 85.41           C  
ATOM   2049  C   MET B 254       9.702  25.206  21.930  1.00 85.41           C  
ATOM   2050  CB  MET B 254       8.033  23.506  21.164  1.00 85.41           C  
ATOM   2051  O   MET B 254      10.344  25.865  21.110  1.00 85.41           O  
ATOM   2052  CG  MET B 254       7.891  22.281  20.276  1.00 85.41           C  
ATOM   2053  SD  MET B 254       6.186  22.076  19.628  1.00 85.41           S  
ATOM   2054  CE  MET B 254       6.262  23.166  18.179  1.00 85.41           C  
ATOM   2055  N   ASN B 255       9.171  25.664  23.024  1.00 84.61           N  
ATOM   2056  CA  ASN B 255       9.331  27.077  23.350  1.00 84.61           C  
ATOM   2057  C   ASN B 255      10.782  27.416  23.678  1.00 84.61           C  
ATOM   2058  CB  ASN B 255       8.419  27.465  24.515  1.00 84.61           C  
ATOM   2059  O   ASN B 255      11.277  28.479  23.300  1.00 84.61           O  
ATOM   2060  CG  ASN B 255       7.053  27.935  24.055  1.00 84.61           C  
ATOM   2061  ND2 ASN B 255       6.162  28.191  25.007  1.00 84.61           N  
ATOM   2062  OD1 ASN B 255       6.799  28.067  22.855  1.00 84.61           O  
ATOM   2063  N   SER B 256      11.416  26.427  24.280  1.00 88.33           N  
ATOM   2064  CA  SER B 256      12.810  26.647  24.651  1.00 88.33           C  
ATOM   2065  C   SER B 256      13.714  26.659  23.422  1.00 88.33           C  
ATOM   2066  CB  SER B 256      13.281  25.571  25.630  1.00 88.33           C  
ATOM   2067  O   SER B 256      14.668  27.436  23.354  1.00 88.33           O  
ATOM   2068  OG  SER B 256      13.318  24.301  25.002  1.00 88.33           O  
ATOM   2069  N   GLN B 257      13.417  25.861  22.460  1.00 85.51           N  
ATOM   2070  CA  GLN B 257      14.240  25.757  21.260  1.00 85.51           C  
ATOM   2071  C   GLN B 257      13.734  26.689  20.162  1.00 85.51           C  
ATOM   2072  CB  GLN B 257      14.269  24.315  20.751  1.00 85.51           C  
ATOM   2073  O   GLN B 257      14.404  26.880  19.145  1.00 85.51           O  
ATOM   2074  CG  GLN B 257      14.982  23.347  21.686  1.00 85.51           C  
ATOM   2075  CD  GLN B 257      16.493  23.445  21.591  1.00 85.51           C  
ATOM   2076  NE2 GLN B 257      17.182  23.028  22.648  1.00 85.51           N  
ATOM   2077  OE1 GLN B 257      17.037  23.891  20.576  1.00 85.51           O  
ATOM   2078  N   GLY B 258      12.575  27.349  20.348  1.00 83.83           N  
ATOM   2079  CA  GLY B 258      11.979  28.259  19.383  1.00 83.83           C  
ATOM   2080  C   GLY B 258      11.392  27.550  18.178  1.00 83.83           C  
ATOM   2081  O   GLY B 258      11.463  28.057  17.057  1.00 83.83           O  
ATOM   2082  N   LEU B 259      10.863  26.366  18.418  1.00 83.63           N  
ATOM   2083  CA  LEU B 259      10.282  25.607  17.316  1.00 83.63           C  
ATOM   2084  C   LEU B 259       8.865  26.083  17.016  1.00 83.63           C  
ATOM   2085  CB  LEU B 259      10.272  24.111  17.642  1.00 83.63           C  
ATOM   2086  O   LEU B 259       8.074  26.311  17.934  1.00 83.63           O  
ATOM   2087  CG  LEU B 259      11.638  23.432  17.750  1.00 83.63           C  
ATOM   2088  CD1 LEU B 259      11.531  22.157  18.580  1.00 83.63           C  
ATOM   2089  CD2 LEU B 259      12.196  23.129  16.364  1.00 83.63           C  
ATOM   2090  N   LEU B 260       8.544  26.313  15.777  1.00 80.87           N  
ATOM   2091  CA  LEU B 260       7.247  26.817  15.340  1.00 80.87           C  
ATOM   2092  C   LEU B 260       6.284  25.669  15.059  1.00 80.87           C  
ATOM   2093  CB  LEU B 260       7.404  27.685  14.088  1.00 80.87           C  
ATOM   2094  O   LEU B 260       6.713  24.553  14.759  1.00 80.87           O  
ATOM   2095  CG  LEU B 260       8.106  29.030  14.280  1.00 80.87           C  
ATOM   2096  CD1 LEU B 260       8.889  29.402  13.025  1.00 80.87           C  
ATOM   2097  CD2 LEU B 260       7.094  30.117  14.627  1.00 80.87           C  
ATOM   2098  N   PRO B 261       4.992  25.953  15.214  1.00 80.75           N  
ATOM   2099  CA  PRO B 261       3.979  24.937  14.919  1.00 80.75           C  
ATOM   2100  C   PRO B 261       3.953  24.541  13.445  1.00 80.75           C  
ATOM   2101  CB  PRO B 261       2.669  25.617  15.325  1.00 80.75           C  
ATOM   2102  O   PRO B 261       4.231  25.369  12.574  1.00 80.75           O  
ATOM   2103  CG  PRO B 261       3.037  27.047  15.560  1.00 80.75           C  
ATOM   2104  CD  PRO B 261       4.533  27.169  15.505  1.00 80.75           C  
ATOM   2105  N   PRO B 262       3.711  23.301  13.269  1.00 75.30           N  
ATOM   2106  CA  PRO B 262       3.729  22.813  11.888  1.00 75.30           C  
ATOM   2107  C   PRO B 262       2.565  23.348  11.058  1.00 75.30           C  
ATOM   2108  CB  PRO B 262       3.631  21.294  12.051  1.00 75.30           C  
ATOM   2109  O   PRO B 262       1.448  23.480  11.566  1.00 75.30           O  
ATOM   2110  CG  PRO B 262       3.062  21.092  13.418  1.00 75.30           C  
ATOM   2111  CD  PRO B 262       3.330  22.325  14.233  1.00 75.30           C  
ATOM   2112  N   LYS B 263       2.919  23.798   9.831  1.00 66.88           N  
ATOM   2113  CA  LYS B 263       1.896  24.316   8.928  1.00 66.88           C  
ATOM   2114  C   LYS B 263       1.508  23.275   7.882  1.00 66.88           C  
ATOM   2115  CB  LYS B 263       2.383  25.593   8.241  1.00 66.88           C  
ATOM   2116  O   LYS B 263       0.395  23.305   7.351  1.00 66.88           O  
ATOM   2117  CG  LYS B 263       2.656  26.745   9.197  1.00 66.88           C  
ATOM   2118  CD  LYS B 263       3.088  28.000   8.450  1.00 66.88           C  
ATOM   2119  CE  LYS B 263       3.440  29.129   9.410  1.00 66.88           C  
ATOM   2120  NZ  LYS B 263       3.861  30.363   8.683  1.00 66.88           N  
ATOM   2121  N   ASN B 264       2.502  22.497   7.638  1.00 58.05           N  
ATOM   2122  CA  ASN B 264       2.320  21.463   6.624  1.00 58.05           C  
ATOM   2123  C   ASN B 264       2.687  20.082   7.160  1.00 58.05           C  
ATOM   2124  CB  ASN B 264       3.143  21.785   5.375  1.00 58.05           C  
ATOM   2125  O   ASN B 264       3.211  19.961   8.268  1.00 58.05           O  
ATOM   2126  CG  ASN B 264       2.801  23.138   4.783  1.00 58.05           C  
ATOM   2127  ND2 ASN B 264       3.656  23.629   3.894  1.00 58.05           N  
ATOM   2128  OD1 ASN B 264       1.777  23.737   5.122  1.00 58.05           O  
ATOM   2129  N   SER B 265       2.329  19.018   6.431  1.00 57.78           N  
ATOM   2130  CA  SER B 265       2.576  17.645   6.857  1.00 57.78           C  
ATOM   2131  C   SER B 265       4.068  17.375   7.016  1.00 57.78           C  
ATOM   2132  CB  SER B 265       1.974  16.656   5.858  1.00 57.78           C  
ATOM   2133  O   SER B 265       4.484  16.681   7.946  1.00 57.78           O  
ATOM   2134  OG  SER B 265       1.825  17.258   4.583  1.00 57.78           O  
ATOM   2135  N   ILE B 266       4.800  18.001   6.118  1.00 57.80           N  
ATOM   2136  CA  ILE B 266       6.240  17.774   6.183  1.00 57.80           C  
ATOM   2137  C   ILE B 266       6.816  18.460   7.420  1.00 57.80           C  
ATOM   2138  CB  ILE B 266       6.950  18.283   4.909  1.00 57.80           C  
ATOM   2139  O   ILE B 266       7.661  17.893   8.116  1.00 57.80           O  
ATOM   2140  CG1 ILE B 266       6.472  17.498   3.682  1.00 57.80           C  
ATOM   2141  CG2 ILE B 266       8.471  18.185   5.062  1.00 57.80           C  
ATOM   2142  CD1 ILE B 266       7.047  17.999   2.364  1.00 57.80           C  
ATOM   2143  N   ASP B 267       6.328  19.620   7.659  1.00 66.22           N  
ATOM   2144  CA  ASP B 267       6.761  20.327   8.860  1.00 66.22           C  
ATOM   2145  C   ASP B 267       6.397  19.544  10.119  1.00 66.22           C  
ATOM   2146  CB  ASP B 267       6.142  21.726   8.913  1.00 66.22           C  
ATOM   2147  O   ASP B 267       7.178  19.491  11.071  1.00 66.22           O  
ATOM   2148  CG  ASP B 267       6.815  22.708   7.970  1.00 66.22           C  
ATOM   2149  OD1 ASP B 267       7.908  22.400   7.448  1.00 66.22           O  
ATOM   2150  OD2 ASP B 267       6.249  23.800   7.750  1.00 66.22           O  
ATOM   2151  N   ALA B 268       5.174  18.898   9.989  1.00 65.67           N  
ATOM   2152  CA  ALA B 268       4.731  18.088  11.120  1.00 65.67           C  
ATOM   2153  C   ALA B 268       5.647  16.885  11.325  1.00 65.67           C  
ATOM   2154  CB  ALA B 268       3.290  17.627  10.913  1.00 65.67           C  
ATOM   2155  O   ALA B 268       6.004  16.554  12.459  1.00 65.67           O  
ATOM   2156  N   PHE B 269       5.988  16.332  10.212  1.00 59.85           N  
ATOM   2157  CA  PHE B 269       6.885  15.183  10.266  1.00 59.85           C  
ATOM   2158  C   PHE B 269       8.236  15.578  10.850  1.00 59.85           C  
ATOM   2159  CB  PHE B 269       7.073  14.580   8.870  1.00 59.85           C  
ATOM   2160  O   PHE B 269       8.754  14.902  11.741  1.00 59.85           O  
ATOM   2161  CG  PHE B 269       7.989  13.386   8.843  1.00 59.85           C  
ATOM   2162  CD1 PHE B 269       9.276  13.492   8.331  1.00 59.85           C  
ATOM   2163  CD2 PHE B 269       7.563  12.158   9.331  1.00 59.85           C  
ATOM   2164  CE1 PHE B 269      10.126  12.388   8.305  1.00 59.85           C  
ATOM   2165  CE2 PHE B 269       8.406  11.051   9.309  1.00 59.85           C  
ATOM   2166  CZ  PHE B 269       9.687  11.168   8.794  1.00 59.85           C  
ATOM   2167  N   LYS B 270       8.836  16.622  10.397  1.00 68.62           N  
ATOM   2168  CA  LYS B 270      10.113  17.123  10.900  1.00 68.62           C  
ATOM   2169  C   LYS B 270      10.032  17.435  12.391  1.00 68.62           C  
ATOM   2170  CB  LYS B 270      10.543  18.370  10.126  1.00 68.62           C  
ATOM   2171  O   LYS B 270      10.944  17.100  13.151  1.00 68.62           O  
ATOM   2172  CG  LYS B 270      11.113  18.076   8.746  1.00 68.62           C  
ATOM   2173  CD  LYS B 270      11.548  19.352   8.038  1.00 68.62           C  
ATOM   2174  CE  LYS B 270      11.954  19.081   6.595  1.00 68.62           C  
ATOM   2175  NZ  LYS B 270      12.315  20.340   5.876  1.00 68.62           N  
ATOM   2176  N   LEU B 271       9.039  18.045  12.739  1.00 72.39           N  
ATOM   2177  CA  LEU B 271       8.853  18.402  14.141  1.00 72.39           C  
ATOM   2178  C   LEU B 271       8.730  17.154  15.009  1.00 72.39           C  
ATOM   2179  CB  LEU B 271       7.611  19.281  14.311  1.00 72.39           C  
ATOM   2180  O   LEU B 271       9.254  17.113  16.124  1.00 72.39           O  
ATOM   2181  CG  LEU B 271       7.535  20.106  15.597  1.00 72.39           C  
ATOM   2182  CD1 LEU B 271       8.447  21.324  15.500  1.00 72.39           C  
ATOM   2183  CD2 LEU B 271       6.097  20.529  15.876  1.00 72.39           C  
ATOM   2184  N   ASN B 272       8.040  16.149  14.556  1.00 65.20           N  
ATOM   2185  CA  ASN B 272       7.885  14.898  15.290  1.00 65.20           C  
ATOM   2186  C   ASN B 272       9.233  14.232  15.554  1.00 65.20           C  
ATOM   2187  CB  ASN B 272       6.960  13.942  14.533  1.00 65.20           C  
ATOM   2188  O   ASN B 272       9.454  13.673  16.629  1.00 65.20           O  
ATOM   2189  CG  ASN B 272       5.500  14.134  14.894  1.00 65.20           C  
ATOM   2190  ND2 ASN B 272       4.610  13.605  14.063  1.00 65.20           N  
ATOM   2191  OD1 ASN B 272       5.176  14.754  15.910  1.00 65.20           O  
ATOM   2192  N   ILE B 273      10.073  14.335  14.573  1.00 60.87           N  
ATOM   2193  CA  ILE B 273      11.404  13.758  14.723  1.00 60.87           C  
ATOM   2194  C   ILE B 273      12.183  14.525  15.790  1.00 60.87           C  
ATOM   2195  CB  ILE B 273      12.178  13.767  13.385  1.00 60.87           C  
ATOM   2196  O   ILE B 273      12.869  13.923  16.619  1.00 60.87           O  
ATOM   2197  CG1 ILE B 273      11.509  12.826  12.376  1.00 60.87           C  
ATOM   2198  CG2 ILE B 273      13.643  13.381  13.606  1.00 60.87           C  
ATOM   2199  CD1 ILE B 273      12.170  12.820  11.004  1.00 60.87           C  
ATOM   2200  N   LYS B 274      12.093  15.807  15.808  1.00 74.48           N  
ATOM   2201  CA  LYS B 274      12.797  16.648  16.772  1.00 74.48           C  
ATOM   2202  C   LYS B 274      12.248  16.446  18.182  1.00 74.48           C  
ATOM   2203  CB  LYS B 274      12.695  18.121  16.376  1.00 74.48           C  
ATOM   2204  O   LYS B 274      12.993  16.519  19.161  1.00 74.48           O  
ATOM   2205  CG  LYS B 274      13.710  18.552  15.327  1.00 74.48           C  
ATOM   2206  CD  LYS B 274      13.585  20.035  15.004  1.00 74.48           C  
ATOM   2207  CE  LYS B 274      14.515  20.442  13.869  1.00 74.48           C  
ATOM   2208  NZ  LYS B 274      14.346  21.879  13.502  1.00 74.48           N  
ATOM   2209  N   LEU B 275      11.029  16.143  18.262  1.00 72.36           N  
ATOM   2210  CA  LEU B 275      10.381  15.992  19.560  1.00 72.36           C  
ATOM   2211  C   LEU B 275      10.479  14.551  20.052  1.00 72.36           C  
ATOM   2212  CB  LEU B 275       8.913  16.417  19.479  1.00 72.36           C  
ATOM   2213  O   LEU B 275      10.061  14.243  21.170  1.00 72.36           O  
ATOM   2214  CG  LEU B 275       8.650  17.908  19.263  1.00 72.36           C  
ATOM   2215  CD1 LEU B 275       7.202  18.135  18.842  1.00 72.36           C  
ATOM   2216  CD2 LEU B 275       8.976  18.698  20.526  1.00 72.36           C  
ATOM   2217  N   LEU B 276      11.111  13.842  19.165  1.00 66.38           N  
ATOM   2218  CA  LEU B 276      11.269  12.436  19.520  1.00 66.38           C  
ATOM   2219  C   LEU B 276      12.109  12.285  20.784  1.00 66.38           C  
ATOM   2220  CB  LEU B 276      11.914  11.662  18.368  1.00 66.38           C  
ATOM   2221  O   LEU B 276      13.192  12.866  20.887  1.00 66.38           O  
ATOM   2222  CG  LEU B 276      11.805  10.137  18.431  1.00 66.38           C  
ATOM   2223  CD1 LEU B 276      10.412   9.688  18.005  1.00 66.38           C  
ATOM   2224  CD2 LEU B 276      12.873   9.488  17.557  1.00 66.38           C  
ATOM   2225  N   GLY B 277      11.589  11.683  21.900  1.00 59.78           N  
ATOM   2226  CA  GLY B 277      12.322  11.446  23.133  1.00 59.78           C  
ATOM   2227  C   GLY B 277      11.812  12.273  24.298  1.00 59.78           C  
ATOM   2228  O   GLY B 277      12.131  11.989  25.455  1.00 59.78           O  
ATOM   2229  N   VAL B 278      11.280  13.546  24.032  1.00 65.17           N  
ATOM   2230  CA  VAL B 278      10.808  14.402  25.116  1.00 65.17           C  
ATOM   2231  C   VAL B 278       9.621  13.742  25.815  1.00 65.17           C  
ATOM   2232  CB  VAL B 278      10.411  15.803  24.601  1.00 65.17           C  
ATOM   2233  O   VAL B 278       9.551  13.721  27.046  1.00 65.17           O  
ATOM   2234  CG1 VAL B 278       9.918  16.681  25.750  1.00 65.17           C  
ATOM   2235  CG2 VAL B 278      11.590  16.463  23.888  1.00 65.17           C  
ATOM   2236  N   GLY B 279       8.906  12.811  25.136  1.00 57.68           N  
ATOM   2237  CA  GLY B 279       7.790  12.054  25.681  1.00 57.68           C  
ATOM   2238  C   GLY B 279       6.767  12.924  26.387  1.00 57.68           C  
ATOM   2239  O   GLY B 279       6.858  14.153  26.350  1.00 57.68           O  
ATOM   2240  N   GLY B 280       5.538  12.516  26.647  1.00 59.52           N  
ATOM   2241  CA  GLY B 280       4.430  13.176  27.319  1.00 59.52           C  
ATOM   2242  C   GLY B 280       3.102  12.979  26.613  1.00 59.52           C  
ATOM   2243  O   GLY B 280       3.066  12.596  25.442  1.00 59.52           O  
ATOM   2244  N   LYS B 281       2.046  13.068  27.388  1.00 60.86           N  
ATOM   2245  CA  LYS B 281       0.707  12.928  26.823  1.00 60.86           C  
ATOM   2246  C   LYS B 281       0.307  14.175  26.040  1.00 60.86           C  
ATOM   2247  CB  LYS B 281      -0.316  12.653  27.927  1.00 60.86           C  
ATOM   2248  O   LYS B 281       0.307  15.282  26.583  1.00 60.86           O  
ATOM   2249  CG  LYS B 281      -0.295  11.223  28.447  1.00 60.86           C  
ATOM   2250  CD  LYS B 281      -1.414  10.977  29.450  1.00 60.86           C  
ATOM   2251  CE  LYS B 281      -1.368   9.559  30.004  1.00 60.86           C  
ATOM   2252  NZ  LYS B 281      -2.445   9.323  31.011  1.00 60.86           N  
ATOM   2253  N   PRO B 282       0.188  14.074  24.777  1.00 65.13           N  
ATOM   2254  CA  PRO B 282      -0.210  15.222  23.957  1.00 65.13           C  
ATOM   2255  C   PRO B 282      -1.560  15.803  24.372  1.00 65.13           C  
ATOM   2256  CB  PRO B 282      -0.277  14.639  22.544  1.00 65.13           C  
ATOM   2257  O   PRO B 282      -2.575  15.104  24.334  1.00 65.13           O  
ATOM   2258  CG  PRO B 282      -0.297  13.157  22.742  1.00 65.13           C  
ATOM   2259  CD  PRO B 282       0.123  12.859  24.153  1.00 65.13           C  
ATOM   2260  N   CYS B 283      -1.535  17.039  24.833  1.00 69.26           N  
ATOM   2261  CA  CYS B 283      -2.779  17.615  25.331  1.00 69.26           C  
ATOM   2262  C   CYS B 283      -2.995  19.015  24.770  1.00 69.26           C  
ATOM   2263  CB  CYS B 283      -2.774  17.663  26.858  1.00 69.26           C  
ATOM   2264  O   CYS B 283      -4.103  19.550  24.835  1.00 69.26           O  
ATOM   2265  SG  CYS B 283      -1.339  16.861  27.607  1.00 69.26           S  
ATOM   2266  N   ILE B 284      -1.993  19.615  24.057  1.00 73.85           N  
ATOM   2267  CA  ILE B 284      -2.084  21.005  23.624  1.00 73.85           C  
ATOM   2268  C   ILE B 284      -2.082  21.071  22.099  1.00 73.85           C  
ATOM   2269  CB  ILE B 284      -0.928  21.853  24.200  1.00 73.85           C  
ATOM   2270  O   ILE B 284      -1.147  20.595  21.452  1.00 73.85           O  
ATOM   2271  CG1 ILE B 284      -0.905  21.756  25.729  1.00 73.85           C  
ATOM   2272  CG2 ILE B 284      -1.050  23.311  23.745  1.00 73.85           C  
ATOM   2273  CD1 ILE B 284       0.334  22.369  26.369  1.00 73.85           C  
ATOM   2274  N   LYS B 285      -3.224  21.681  21.567  1.00 76.00           N  
ATOM   2275  CA  LYS B 285      -3.296  21.883  20.123  1.00 76.00           C  
ATOM   2276  C   LYS B 285      -2.462  23.086  19.694  1.00 76.00           C  
ATOM   2277  CB  LYS B 285      -4.748  22.066  19.679  1.00 76.00           C  
ATOM   2278  O   LYS B 285      -2.725  24.213  20.117  1.00 76.00           O  
ATOM   2279  CG  LYS B 285      -4.957  21.935  18.177  1.00 76.00           C  
ATOM   2280  CD  LYS B 285      -6.421  22.123  17.798  1.00 76.00           C  
ATOM   2281  CE  LYS B 285      -6.612  22.122  16.287  1.00 76.00           C  
ATOM   2282  NZ  LYS B 285      -8.046  22.304  15.911  1.00 76.00           N  
ATOM   2283  N   VAL B 286      -1.520  22.810  18.815  1.00 75.06           N  
ATOM   2284  CA  VAL B 286      -0.597  23.882  18.455  1.00 75.06           C  
ATOM   2285  C   VAL B 286      -0.882  24.353  17.031  1.00 75.06           C  
ATOM   2286  CB  VAL B 286       0.875  23.429  18.582  1.00 75.06           C  
ATOM   2287  O   VAL B 286      -0.650  25.517  16.697  1.00 75.06           O  
ATOM   2288  CG1 VAL B 286       1.824  24.588  18.280  1.00 75.06           C  
ATOM   2289  CG2 VAL B 286       1.142  22.867  19.977  1.00 75.06           C  
ATOM   2290  N   ALA B 287      -1.459  23.481  16.197  1.00 72.56           N  
ATOM   2291  CA  ALA B 287      -1.690  23.867  14.807  1.00 72.56           C  
ATOM   2292  C   ALA B 287      -2.625  22.882  14.112  1.00 72.56           C  
ATOM   2293  CB  ALA B 287      -0.365  23.960  14.054  1.00 72.56           C  
ATOM   2294  O   ALA B 287      -2.962  21.836  14.672  1.00 72.56           O  
ATOM   2295  N   THR B 288      -3.211  23.341  12.998  1.00 65.67           N  
ATOM   2296  CA  THR B 288      -3.996  22.476  12.125  1.00 65.67           C  
ATOM   2297  C   THR B 288      -3.293  22.279  10.785  1.00 65.67           C  
ATOM   2298  CB  THR B 288      -5.405  23.050  11.889  1.00 65.67           C  
ATOM   2299  O   THR B 288      -2.761  23.232  10.211  1.00 65.67           O  
ATOM   2300  CG2 THR B 288      -6.212  23.078  13.183  1.00 65.67           C  
ATOM   2301  OG1 THR B 288      -5.291  24.385  11.381  1.00 65.67           O  
ATOM   2302  N   VAL B 289      -3.083  21.044  10.509  1.00 63.76           N  
ATOM   2303  CA  VAL B 289      -2.363  20.735   9.278  1.00 63.76           C  
ATOM   2304  C   VAL B 289      -3.340  20.221   8.223  1.00 63.76           C  
ATOM   2305  CB  VAL B 289      -1.245  19.697   9.519  1.00 63.76           C  
ATOM   2306  O   VAL B 289      -4.178  19.363   8.510  1.00 63.76           O  
ATOM   2307  CG1 VAL B 289      -0.454  19.446   8.237  1.00 63.76           C  
ATOM   2308  CG2 VAL B 289      -0.317  20.163  10.640  1.00 63.76           C  
ATOM   2309  N   GLN B 290      -3.374  21.024   7.138  1.00 60.00           N  
ATOM   2310  CA  GLN B 290      -4.157  20.567   5.995  1.00 60.00           C  
ATOM   2311  C   GLN B 290      -3.263  19.931   4.935  1.00 60.00           C  
ATOM   2312  CB  GLN B 290      -4.947  21.727   5.388  1.00 60.00           C  
ATOM   2313  O   GLN B 290      -2.224  20.489   4.575  1.00 60.00           O  
ATOM   2314  CG  GLN B 290      -6.390  21.807   5.869  1.00 60.00           C  
ATOM   2315  CD  GLN B 290      -7.159  22.948   5.231  1.00 60.00           C  
ATOM   2316  NE2 GLN B 290      -8.479  22.932   5.383  1.00 60.00           N  
ATOM   2317  OE1 GLN B 290      -6.572  23.839   4.608  1.00 60.00           O  
TER    2318      GLN B 290                                                      
ATOM   2319  N   MET C   1     -41.871 -42.942 -16.996  1.00 35.15           N  
ATOM   2320  CA  MET C   1     -40.968 -43.250 -15.892  1.00 35.15           C  
ATOM   2321  C   MET C   1     -39.660 -43.843 -16.407  1.00 35.15           C  
ATOM   2322  CB  MET C   1     -41.629 -44.219 -14.909  1.00 35.15           C  
ATOM   2323  O   MET C   1     -38.620 -43.719 -15.758  1.00 35.15           O  
ATOM   2324  CG  MET C   1     -42.794 -43.614 -14.143  1.00 35.15           C  
ATOM   2325  SD  MET C   1     -43.582 -44.814 -13.000  1.00 35.15           S  
ATOM   2326  CE  MET C   1     -42.519 -44.615 -11.543  1.00 35.15           C  
ATOM   2327  N   LYS C   2     -39.856 -44.764 -17.398  1.00 32.98           N  
ATOM   2328  CA  LYS C   2     -38.740 -45.468 -18.025  1.00 32.98           C  
ATOM   2329  C   LYS C   2     -37.911 -44.524 -18.891  1.00 32.98           C  
ATOM   2330  CB  LYS C   2     -39.249 -46.640 -18.865  1.00 32.98           C  
ATOM   2331  O   LYS C   2     -36.696 -44.690 -19.012  1.00 32.98           O  
ATOM   2332  CG  LYS C   2     -39.735 -47.825 -18.044  1.00 32.98           C  
ATOM   2333  CD  LYS C   2     -40.171 -48.981 -18.936  1.00 32.98           C  
ATOM   2334  CE  LYS C   2     -40.615 -50.185 -18.115  1.00 32.98           C  
ATOM   2335  NZ  LYS C   2     -41.091 -51.302 -18.984  1.00 32.98           N  
ATOM   2336  N   ILE C   3     -38.638 -43.635 -19.560  1.00 39.25           N  
ATOM   2337  CA  ILE C   3     -37.970 -42.725 -20.485  1.00 39.25           C  
ATOM   2338  C   ILE C   3     -37.078 -41.761 -19.706  1.00 39.25           C  
ATOM   2339  CB  ILE C   3     -38.989 -41.940 -21.341  1.00 39.25           C  
ATOM   2340  O   ILE C   3     -35.955 -41.470 -20.123  1.00 39.25           O  
ATOM   2341  CG1 ILE C   3     -39.776 -42.896 -22.245  1.00 39.25           C  
ATOM   2342  CG2 ILE C   3     -38.282 -40.862 -22.168  1.00 39.25           C  
ATOM   2343  CD1 ILE C   3     -40.974 -42.254 -22.931  1.00 39.25           C  
ATOM   2344  N   ILE C   4     -37.633 -41.272 -18.570  1.00 35.91           N  
ATOM   2345  CA  ILE C   4     -36.858 -40.339 -17.760  1.00 35.91           C  
ATOM   2346  C   ILE C   4     -35.624 -41.042 -17.201  1.00 35.91           C  
ATOM   2347  CB  ILE C   4     -37.706 -39.750 -16.610  1.00 35.91           C  
ATOM   2348  O   ILE C   4     -34.536 -40.463 -17.162  1.00 35.91           O  
ATOM   2349  CG1 ILE C   4     -38.874 -38.932 -17.173  1.00 35.91           C  
ATOM   2350  CG2 ILE C   4     -36.838 -38.897 -15.680  1.00 35.91           C  
ATOM   2351  CD1 ILE C   4     -39.830 -38.406 -16.111  1.00 35.91           C  
ATOM   2352  N   LEU C   5     -35.849 -42.352 -16.924  1.00 32.67           N  
ATOM   2353  CA  LEU C   5     -34.749 -43.149 -16.391  1.00 32.67           C  
ATOM   2354  C   LEU C   5     -33.621 -43.270 -17.410  1.00 32.67           C  
ATOM   2355  CB  LEU C   5     -35.242 -44.542 -15.989  1.00 32.67           C  
ATOM   2356  O   LEU C   5     -32.444 -43.194 -17.051  1.00 32.67           O  
ATOM   2357  CG  LEU C   5     -34.508 -45.211 -14.826  1.00 32.67           C  
ATOM   2358  CD1 LEU C   5     -35.311 -45.064 -13.538  1.00 32.67           C  
ATOM   2359  CD2 LEU C   5     -34.245 -46.681 -15.133  1.00 32.67           C  
ATOM   2360  N   PHE C   6     -34.143 -43.361 -18.689  1.00 32.83           N  
ATOM   2361  CA  PHE C   6     -33.162 -43.552 -19.751  1.00 32.83           C  
ATOM   2362  C   PHE C   6     -32.288 -42.314 -19.910  1.00 32.83           C  
ATOM   2363  CB  PHE C   6     -33.859 -43.877 -21.076  1.00 32.83           C  
ATOM   2364  O   PHE C   6     -31.072 -42.424 -20.079  1.00 32.83           O  
ATOM   2365  CG  PHE C   6     -33.468 -45.209 -21.657  1.00 32.83           C  
ATOM   2366  CD1 PHE C   6     -32.394 -45.313 -22.533  1.00 32.83           C  
ATOM   2367  CD2 PHE C   6     -34.175 -46.358 -21.327  1.00 32.83           C  
ATOM   2368  CE1 PHE C   6     -32.029 -46.544 -23.072  1.00 32.83           C  
ATOM   2369  CE2 PHE C   6     -33.817 -47.592 -21.862  1.00 32.83           C  
ATOM   2370  CZ  PHE C   6     -32.744 -47.683 -22.735  1.00 32.83           C  
ATOM   2371  N   LEU C   7     -33.059 -41.165 -19.936  1.00 30.32           N  
ATOM   2372  CA  LEU C   7     -32.302 -39.935 -20.144  1.00 30.32           C  
ATOM   2373  C   LEU C   7     -31.338 -39.688 -18.989  1.00 30.32           C  
ATOM   2374  CB  LEU C   7     -33.250 -38.743 -20.298  1.00 30.32           C  
ATOM   2375  O   LEU C   7     -30.260 -39.123 -19.185  1.00 30.32           O  
ATOM   2376  CG  LEU C   7     -33.656 -38.379 -21.727  1.00 30.32           C  
ATOM   2377  CD1 LEU C   7     -35.056 -37.774 -21.743  1.00 30.32           C  
ATOM   2378  CD2 LEU C   7     -32.645 -37.417 -22.342  1.00 30.32           C  
ATOM   2379  N   ALA C   8     -31.875 -40.059 -17.851  1.00 31.93           N  
ATOM   2380  CA  ALA C   8     -31.044 -39.854 -16.668  1.00 31.93           C  
ATOM   2381  C   ALA C   8     -29.767 -40.684 -16.743  1.00 31.93           C  
ATOM   2382  CB  ALA C   8     -31.826 -40.199 -15.402  1.00 31.93           C  
ATOM   2383  O   ALA C   8     -28.718 -40.268 -16.246  1.00 31.93           O  
ATOM   2384  N   LEU C   9     -29.968 -41.909 -17.319  1.00 29.34           N  
ATOM   2385  CA  LEU C   9     -28.821 -42.808 -17.383  1.00 29.34           C  
ATOM   2386  C   LEU C   9     -27.740 -42.245 -18.299  1.00 29.34           C  
ATOM   2387  CB  LEU C   9     -29.252 -44.193 -17.874  1.00 29.34           C  
ATOM   2388  O   LEU C   9     -26.549 -42.476 -18.076  1.00 29.34           O  
ATOM   2389  CG  LEU C   9     -28.535 -45.388 -17.246  1.00 29.34           C  
ATOM   2390  CD1 LEU C   9     -29.423 -46.045 -16.194  1.00 29.34           C  
ATOM   2391  CD2 LEU C   9     -28.132 -46.395 -18.318  1.00 29.34           C  
ATOM   2392  N   ILE C  10     -28.327 -41.659 -19.403  1.00 31.69           N  
ATOM   2393  CA  ILE C  10     -27.308 -41.186 -20.333  1.00 31.69           C  
ATOM   2394  C   ILE C  10     -26.496 -40.067 -19.684  1.00 31.69           C  
ATOM   2395  CB  ILE C  10     -27.935 -40.695 -21.657  1.00 31.69           C  
ATOM   2396  O   ILE C  10     -25.451 -39.669 -20.203  1.00 31.69           O  
ATOM   2397  CG1 ILE C  10     -28.662 -41.845 -22.363  1.00 31.69           C  
ATOM   2398  CG2 ILE C  10     -26.866 -40.082 -22.567  1.00 31.69           C  
ATOM   2399  CD1 ILE C  10     -29.471 -41.414 -23.578  1.00 31.69           C  
ATOM   2400  N   THR C  11     -27.214 -39.303 -18.856  1.00 32.64           N  
ATOM   2401  CA  THR C  11     -26.215 -38.332 -18.423  1.00 32.64           C  
ATOM   2402  C   THR C  11     -24.964 -39.037 -17.905  1.00 32.64           C  
ATOM   2403  CB  THR C  11     -26.776 -37.406 -17.328  1.00 32.64           C  
ATOM   2404  O   THR C  11     -24.983 -39.632 -16.826  1.00 32.64           O  
ATOM   2405  CG2 THR C  11     -27.915 -36.546 -17.865  1.00 32.64           C  
ATOM   2406  OG1 THR C  11     -27.263 -38.201 -16.240  1.00 32.64           O  
ATOM   2407  N   LEU C  12     -24.703 -40.160 -18.509  1.00 35.27           N  
ATOM   2408  CA  LEU C  12     -23.346 -40.629 -18.255  1.00 35.27           C  
ATOM   2409  C   LEU C  12     -22.373 -39.458 -18.165  1.00 35.27           C  
ATOM   2410  CB  LEU C  12     -22.898 -41.597 -19.353  1.00 35.27           C  
ATOM   2411  O   LEU C  12     -22.247 -38.677 -19.111  1.00 35.27           O  
ATOM   2412  CG  LEU C  12     -22.922 -43.084 -18.998  1.00 35.27           C  
ATOM   2413  CD1 LEU C  12     -23.872 -43.835 -19.925  1.00 35.27           C  
ATOM   2414  CD2 LEU C  12     -21.518 -43.675 -19.072  1.00 35.27           C  
ATOM   2415  N   ALA C  13     -22.362 -38.786 -17.027  1.00 35.17           N  
ATOM   2416  CA  ALA C  13     -21.594 -37.640 -16.547  1.00 35.17           C  
ATOM   2417  C   ALA C  13     -20.135 -37.734 -16.985  1.00 35.17           C  
ATOM   2418  CB  ALA C  13     -21.684 -37.537 -15.026  1.00 35.17           C  
ATOM   2419  O   ALA C  13     -19.464 -38.734 -16.718  1.00 35.17           O  
ATOM   2420  N   THR C  14     -19.933 -37.369 -18.289  1.00 40.46           N  
ATOM   2421  CA  THR C  14     -18.526 -37.152 -18.607  1.00 40.46           C  
ATOM   2422  C   THR C  14     -17.822 -36.415 -17.470  1.00 40.46           C  
ATOM   2423  CB  THR C  14     -18.365 -36.356 -19.915  1.00 40.46           C  
ATOM   2424  O   THR C  14     -18.297 -35.375 -17.010  1.00 40.46           O  
ATOM   2425  CG2 THR C  14     -18.941 -37.124 -21.100  1.00 40.46           C  
ATOM   2426  OG1 THR C  14     -19.050 -35.103 -19.793  1.00 40.46           O  
ATOM   2427  N   CYS C  15     -17.394 -37.160 -16.486  1.00 44.03           N  
ATOM   2428  CA  CYS C  15     -16.651 -36.626 -15.349  1.00 44.03           C  
ATOM   2429  C   CYS C  15     -15.451 -35.811 -15.816  1.00 44.03           C  
ATOM   2430  CB  CYS C  15     -16.186 -37.758 -14.434  1.00 44.03           C  
ATOM   2431  O   CYS C  15     -14.612 -36.309 -16.569  1.00 44.03           O  
ATOM   2432  SG  CYS C  15     -15.422 -37.186 -12.900  1.00 44.03           S  
ATOM   2433  N   GLU C  16     -15.719 -34.575 -16.101  1.00 46.87           N  
ATOM   2434  CA  GLU C  16     -14.587 -33.689 -16.356  1.00 46.87           C  
ATOM   2435  C   GLU C  16     -13.826 -33.382 -15.069  1.00 46.87           C  
ATOM   2436  CB  GLU C  16     -15.059 -32.389 -17.011  1.00 46.87           C  
ATOM   2437  O   GLU C  16     -14.426 -32.995 -14.064  1.00 46.87           O  
ATOM   2438  CG  GLU C  16     -15.514 -32.557 -18.454  1.00 46.87           C  
ATOM   2439  CD  GLU C  16     -15.947 -31.252 -19.102  1.00 46.87           C  
ATOM   2440  OE1 GLU C  16     -16.240 -31.247 -20.319  1.00 46.87           O  
ATOM   2441  OE2 GLU C  16     -15.993 -30.226 -18.387  1.00 46.87           O  
ATOM   2442  N   LEU C  17     -12.548 -33.816 -15.014  1.00 57.35           N  
ATOM   2443  CA  LEU C  17     -11.662 -33.503 -13.898  1.00 57.35           C  
ATOM   2444  C   LEU C  17     -10.883 -32.220 -14.166  1.00 57.35           C  
ATOM   2445  CB  LEU C  17     -10.691 -34.659 -13.643  1.00 57.35           C  
ATOM   2446  O   LEU C  17     -10.247 -32.082 -15.213  1.00 57.35           O  
ATOM   2447  CG  LEU C  17     -10.429 -35.014 -12.178  1.00 57.35           C  
ATOM   2448  CD1 LEU C  17     -11.611 -35.785 -11.600  1.00 57.35           C  
ATOM   2449  CD2 LEU C  17      -9.142 -35.821 -12.045  1.00 57.35           C  
ATOM   2450  N   TYR C  18     -11.081 -31.248 -13.330  1.00 52.94           N  
ATOM   2451  CA  TYR C  18     -10.364 -29.984 -13.459  1.00 52.94           C  
ATOM   2452  C   TYR C  18      -9.082 -29.999 -12.636  1.00 52.94           C  
ATOM   2453  CB  TYR C  18     -11.252 -28.815 -13.021  1.00 52.94           C  
ATOM   2454  O   TYR C  18      -9.083 -30.429 -11.480  1.00 52.94           O  
ATOM   2455  CG  TYR C  18     -12.061 -28.214 -14.145  1.00 52.94           C  
ATOM   2456  CD1 TYR C  18     -11.541 -27.189 -14.932  1.00 52.94           C  
ATOM   2457  CD2 TYR C  18     -13.347 -28.667 -14.420  1.00 52.94           C  
ATOM   2458  CE1 TYR C  18     -12.283 -26.631 -15.968  1.00 52.94           C  
ATOM   2459  CE2 TYR C  18     -14.098 -28.116 -15.453  1.00 52.94           C  
ATOM   2460  OH  TYR C  18     -14.298 -26.550 -17.243  1.00 52.94           O  
ATOM   2461  CZ  TYR C  18     -13.559 -27.100 -16.220  1.00 52.94           C  
ATOM   2462  N   HIS C  19      -7.940 -29.740 -13.349  1.00 55.64           N  
ATOM   2463  CA  HIS C  19      -6.643 -29.608 -12.695  1.00 55.64           C  
ATOM   2464  C   HIS C  19      -6.152 -28.165 -12.732  1.00 55.64           C  
ATOM   2465  CB  HIS C  19      -5.615 -30.530 -13.353  1.00 55.64           C  
ATOM   2466  O   HIS C  19      -6.038 -27.571 -13.806  1.00 55.64           O  
ATOM   2467  CG  HIS C  19      -5.983 -31.978 -13.295  1.00 55.64           C  
ATOM   2468  CD2 HIS C  19      -6.636 -32.766 -14.181  1.00 55.64           C  
ATOM   2469  ND1 HIS C  19      -5.675 -32.781 -12.218  1.00 55.64           N  
ATOM   2470  CE1 HIS C  19      -6.124 -34.004 -12.446  1.00 55.64           C  
ATOM   2471  NE2 HIS C  19      -6.711 -34.021 -13.630  1.00 55.64           N  
ATOM   2472  N   TYR C  20      -6.123 -27.603 -11.578  1.00 51.97           N  
ATOM   2473  CA  TYR C  20      -5.586 -26.251 -11.468  1.00 51.97           C  
ATOM   2474  C   TYR C  20      -4.155 -26.274 -10.946  1.00 51.97           C  
ATOM   2475  CB  TYR C  20      -6.464 -25.397 -10.548  1.00 51.97           C  
ATOM   2476  O   TYR C  20      -3.855 -26.960  -9.965  1.00 51.97           O  
ATOM   2477  CG  TYR C  20      -6.001 -23.966 -10.425  1.00 51.97           C  
ATOM   2478  CD1 TYR C  20      -5.202 -23.561  -9.358  1.00 51.97           C  
ATOM   2479  CD2 TYR C  20      -6.363 -23.015 -11.373  1.00 51.97           C  
ATOM   2480  CE1 TYR C  20      -4.775 -22.243  -9.239  1.00 51.97           C  
ATOM   2481  CE2 TYR C  20      -5.942 -21.694 -11.264  1.00 51.97           C  
ATOM   2482  OH  TYR C  20      -4.729 -20.012 -10.083  1.00 51.97           O  
ATOM   2483  CZ  TYR C  20      -5.149 -21.318 -10.196  1.00 51.97           C  
ATOM   2484  N   GLN C  21      -3.273 -25.674 -11.784  1.00 52.12           N  
ATOM   2485  CA  GLN C  21      -1.891 -25.527 -11.341  1.00 52.12           C  
ATOM   2486  C   GLN C  21      -1.412 -24.087 -11.505  1.00 52.12           C  
ATOM   2487  CB  GLN C  21      -0.975 -26.476 -12.115  1.00 52.12           C  
ATOM   2488  O   GLN C  21      -1.533 -23.506 -12.585  1.00 52.12           O  
ATOM   2489  CG  GLN C  21       0.466 -26.479 -11.621  1.00 52.12           C  
ATOM   2490  CD  GLN C  21       1.223 -27.729 -12.027  1.00 52.12           C  
ATOM   2491  NE2 GLN C  21       2.450 -27.865 -11.536  1.00 52.12           N  
ATOM   2492  OE1 GLN C  21       0.709 -28.567 -12.775  1.00 52.12           O  
ATOM   2493  N   GLU C  22      -1.004 -23.473 -10.366  1.00 54.20           N  
ATOM   2494  CA  GLU C  22      -0.312 -22.190 -10.445  1.00 54.20           C  
ATOM   2495  C   GLU C  22       1.165 -22.379 -10.776  1.00 54.20           C  
ATOM   2496  CB  GLU C  22      -0.462 -21.416  -9.133  1.00 54.20           C  
ATOM   2497  O   GLU C  22       1.813 -23.287 -10.251  1.00 54.20           O  
ATOM   2498  CG  GLU C  22      -1.630 -20.441  -9.124  1.00 54.20           C  
ATOM   2499  CD  GLU C  22      -1.744 -19.652  -7.829  1.00 54.20           C  
ATOM   2500  OE1 GLU C  22      -2.635 -18.779  -7.727  1.00 54.20           O  
ATOM   2501  OE2 GLU C  22      -0.935 -19.910  -6.910  1.00 54.20           O  
ATOM   2502  N   CYS C  23       1.529 -21.673 -11.857  1.00 54.09           N  
ATOM   2503  CA  CYS C  23       2.928 -21.797 -12.252  1.00 54.09           C  
ATOM   2504  C   CYS C  23       3.545 -20.428 -12.511  1.00 54.09           C  
ATOM   2505  CB  CYS C  23       3.057 -22.669 -13.501  1.00 54.09           C  
ATOM   2506  O   CYS C  23       2.827 -19.437 -12.663  1.00 54.09           O  
ATOM   2507  SG  CYS C  23       2.170 -22.022 -14.935  1.00 54.09           S  
ATOM   2508  N   VAL C  24       4.885 -20.418 -12.218  1.00 49.38           N  
ATOM   2509  CA  VAL C  24       5.617 -19.205 -12.569  1.00 49.38           C  
ATOM   2510  C   VAL C  24       5.678 -19.060 -14.088  1.00 49.38           C  
ATOM   2511  CB  VAL C  24       7.044 -19.212 -11.976  1.00 49.38           C  
ATOM   2512  O   VAL C  24       6.050 -20.001 -14.793  1.00 49.38           O  
ATOM   2513  CG1 VAL C  24       7.779 -17.918 -12.323  1.00 49.38           C  
ATOM   2514  CG2 VAL C  24       6.991 -19.410 -10.462  1.00 49.38           C  
ATOM   2515  N   ARG C  25       5.287 -17.864 -14.345  1.00 51.03           N  
ATOM   2516  CA  ARG C  25       5.284 -17.617 -15.783  1.00 51.03           C  
ATOM   2517  C   ARG C  25       6.637 -17.959 -16.399  1.00 51.03           C  
ATOM   2518  CB  ARG C  25       4.928 -16.158 -16.078  1.00 51.03           C  
ATOM   2519  O   ARG C  25       7.681 -17.562 -15.878  1.00 51.03           O  
ATOM   2520  CG  ARG C  25       4.308 -15.941 -17.450  1.00 51.03           C  
ATOM   2521  CD  ARG C  25       3.847 -14.503 -17.639  1.00 51.03           C  
ATOM   2522  NE  ARG C  25       3.471 -14.235 -19.024  1.00 51.03           N  
ATOM   2523  NH1 ARG C  25       2.276 -12.316 -18.546  1.00 51.03           N  
ATOM   2524  NH2 ARG C  25       2.450 -13.055 -20.709  1.00 51.03           N  
ATOM   2525  CZ  ARG C  25       2.733 -13.203 -19.423  1.00 51.03           C  
ATOM   2526  N   GLY C  26       6.730 -18.688 -17.271  1.00 50.18           N  
ATOM   2527  CA  GLY C  26       7.932 -19.027 -18.017  1.00 50.18           C  
ATOM   2528  C   GLY C  26       8.581 -20.316 -17.549  1.00 50.18           C  
ATOM   2529  O   GLY C  26       9.588 -20.751 -18.112  1.00 50.18           O  
ATOM   2530  N   THR C  27       8.000 -20.754 -16.444  1.00 52.59           N  
ATOM   2531  CA  THR C  27       8.583 -22.001 -15.959  1.00 52.59           C  
ATOM   2532  C   THR C  27       7.858 -23.204 -16.554  1.00 52.59           C  
ATOM   2533  CB  THR C  27       8.536 -22.078 -14.422  1.00 52.59           C  
ATOM   2534  O   THR C  27       6.715 -23.088 -17.002  1.00 52.59           O  
ATOM   2535  CG2 THR C  27       9.576 -21.158 -13.792  1.00 52.59           C  
ATOM   2536  OG1 THR C  27       7.233 -21.688 -13.969  1.00 52.59           O  
ATOM   2537  N   THR C  28       8.644 -24.068 -16.682  1.00 53.03           N  
ATOM   2538  CA  THR C  28       8.081 -25.323 -17.167  1.00 53.03           C  
ATOM   2539  C   THR C  28       7.382 -26.074 -16.037  1.00 53.03           C  
ATOM   2540  CB  THR C  28       9.169 -26.220 -17.787  1.00 53.03           C  
ATOM   2541  O   THR C  28       7.921 -26.188 -14.934  1.00 53.03           O  
ATOM   2542  CG2 THR C  28       9.569 -25.720 -19.172  1.00 53.03           C  
ATOM   2543  OG1 THR C  28      10.323 -26.219 -16.938  1.00 53.03           O  
ATOM   2544  N   VAL C  29       6.122 -26.049 -16.162  1.00 59.54           N  
ATOM   2545  CA  VAL C  29       5.321 -26.768 -15.177  1.00 59.54           C  
ATOM   2546  C   VAL C  29       5.085 -28.201 -15.649  1.00 59.54           C  
ATOM   2547  CB  VAL C  29       3.971 -26.062 -14.919  1.00 59.54           C  
ATOM   2548  O   VAL C  29       4.810 -28.435 -16.828  1.00 59.54           O  
ATOM   2549  CG1 VAL C  29       3.183 -26.786 -13.829  1.00 59.54           C  
ATOM   2550  CG2 VAL C  29       4.198 -24.601 -14.537  1.00 59.54           C  
ATOM   2551  N   LEU C  30       5.498 -29.005 -14.692  1.00 54.68           N  
ATOM   2552  CA  LEU C  30       5.250 -30.410 -14.994  1.00 54.68           C  
ATOM   2553  C   LEU C  30       3.862 -30.831 -14.523  1.00 54.68           C  
ATOM   2554  CB  LEU C  30       6.314 -31.295 -14.340  1.00 54.68           C  
ATOM   2555  O   LEU C  30       3.514 -30.642 -13.355  1.00 54.68           O  
ATOM   2556  CG  LEU C  30       7.497 -31.697 -15.222  1.00 54.68           C  
ATOM   2557  CD1 LEU C  30       8.802 -31.590 -14.439  1.00 54.68           C  
ATOM   2558  CD2 LEU C  30       7.306 -33.110 -15.763  1.00 54.68           C  
ATOM   2559  N   LEU C  31       3.125 -31.065 -15.478  1.00 59.85           N  
ATOM   2560  CA  LEU C  31       1.781 -31.515 -15.131  1.00 59.85           C  
ATOM   2561  C   LEU C  31       1.740 -33.031 -14.970  1.00 59.85           C  
ATOM   2562  CB  LEU C  31       0.776 -31.076 -16.200  1.00 59.85           C  
ATOM   2563  O   LEU C  31       2.359 -33.759 -15.750  1.00 59.85           O  
ATOM   2564  CG  LEU C  31       0.287 -29.630 -16.117  1.00 59.85           C  
ATOM   2565  CD1 LEU C  31       0.300 -28.986 -17.500  1.00 59.85           C  
ATOM   2566  CD2 LEU C  31      -1.110 -29.572 -15.508  1.00 59.85           C  
ATOM   2567  N   LYS C  32       1.321 -33.461 -13.729  1.00 56.06           N  
ATOM   2568  CA  LYS C  32       1.188 -34.901 -13.527  1.00 56.06           C  
ATOM   2569  C   LYS C  32       0.164 -35.498 -14.487  1.00 56.06           C  
ATOM   2570  CB  LYS C  32       0.791 -35.205 -12.081  1.00 56.06           C  
ATOM   2571  O   LYS C  32      -0.810 -34.838 -14.855  1.00 56.06           O  
ATOM   2572  CG  LYS C  32       1.263 -36.563 -11.583  1.00 56.06           C  
ATOM   2573  CD  LYS C  32       0.924 -36.767 -10.112  1.00 56.06           C  
ATOM   2574  CE  LYS C  32       1.358 -38.142  -9.623  1.00 56.06           C  
ATOM   2575  NZ  LYS C  32       1.083 -38.324  -8.166  1.00 56.06           N  
ATOM   2576  N   GLU C  33       0.402 -36.722 -14.994  1.00 56.75           N  
ATOM   2577  CA  GLU C  33      -0.262 -37.504 -16.032  1.00 56.75           C  
ATOM   2578  C   GLU C  33      -1.714 -37.794 -15.660  1.00 56.75           C  
ATOM   2579  CB  GLU C  33       0.488 -38.815 -16.283  1.00 56.75           C  
ATOM   2580  O   GLU C  33      -1.983 -38.619 -14.784  1.00 56.75           O  
ATOM   2581  CG  GLU C  33       1.623 -38.691 -17.289  1.00 56.75           C  
ATOM   2582  CD  GLU C  33       2.334 -40.007 -17.557  1.00 56.75           C  
ATOM   2583  OE1 GLU C  33       3.238 -40.044 -18.423  1.00 56.75           O  
ATOM   2584  OE2 GLU C  33       1.985 -41.011 -16.896  1.00 56.75           O  
ATOM   2585  N   PRO C  34      -2.473 -37.038 -16.298  1.00 57.08           N  
ATOM   2586  CA  PRO C  34      -3.834 -37.407 -15.901  1.00 57.08           C  
ATOM   2587  C   PRO C  34      -4.276 -38.748 -16.482  1.00 57.08           C  
ATOM   2588  CB  PRO C  34      -4.685 -36.263 -16.457  1.00 57.08           C  
ATOM   2589  O   PRO C  34      -5.100 -39.443 -15.883  1.00 57.08           O  
ATOM   2590  CG  PRO C  34      -3.815 -35.598 -17.474  1.00 57.08           C  
ATOM   2591  CD  PRO C  34      -2.389 -35.986 -17.208  1.00 57.08           C  
ATOM   2592  N   CYS C  35      -3.544 -39.185 -17.591  1.00 62.35           N  
ATOM   2593  CA  CYS C  35      -4.014 -40.397 -18.252  1.00 62.35           C  
ATOM   2594  C   CYS C  35      -2.948 -41.485 -18.219  1.00 62.35           C  
ATOM   2595  CB  CYS C  35      -4.409 -40.100 -19.699  1.00 62.35           C  
ATOM   2596  O   CYS C  35      -1.766 -41.196 -18.021  1.00 62.35           O  
ATOM   2597  SG  CYS C  35      -5.671 -38.818 -19.861  1.00 62.35           S  
ATOM   2598  N   SER C  36      -3.315 -42.696 -18.130  1.00 58.57           N  
ATOM   2599  CA  SER C  36      -2.387 -43.818 -18.235  1.00 58.57           C  
ATOM   2600  C   SER C  36      -1.583 -43.751 -19.529  1.00 58.57           C  
ATOM   2601  CB  SER C  36      -3.141 -45.146 -18.161  1.00 58.57           C  
ATOM   2602  O   SER C  36      -2.044 -43.189 -20.524  1.00 58.57           O  
ATOM   2603  OG  SER C  36      -4.382 -45.059 -18.839  1.00 58.57           O  
ATOM   2604  N   SER C  37      -0.294 -44.059 -19.564  1.00 52.98           N  
ATOM   2605  CA  SER C  37       0.786 -43.961 -20.540  1.00 52.98           C  
ATOM   2606  C   SER C  37       0.316 -44.379 -21.929  1.00 52.98           C  
ATOM   2607  CB  SER C  37       1.974 -44.826 -20.114  1.00 52.98           C  
ATOM   2608  O   SER C  37      -0.287 -45.442 -22.092  1.00 52.98           O  
ATOM   2609  OG  SER C  37       1.541 -46.118 -19.724  1.00 52.98           O  
ATOM   2610  N   GLY C  38       0.520 -43.410 -22.969  1.00 52.36           N  
ATOM   2611  CA  GLY C  38       0.459 -43.635 -24.405  1.00 52.36           C  
ATOM   2612  C   GLY C  38      -0.925 -43.419 -24.985  1.00 52.36           C  
ATOM   2613  O   GLY C  38      -1.177 -43.751 -26.145  1.00 52.36           O  
ATOM   2614  N   THR C  39      -1.951 -42.884 -24.181  1.00 52.22           N  
ATOM   2615  CA  THR C  39      -3.297 -42.830 -24.739  1.00 52.22           C  
ATOM   2616  C   THR C  39      -3.791 -41.389 -24.823  1.00 52.22           C  
ATOM   2617  CB  THR C  39      -4.283 -43.666 -23.902  1.00 52.22           C  
ATOM   2618  O   THR C  39      -4.982 -41.124 -24.646  1.00 52.22           O  
ATOM   2619  CG2 THR C  39      -4.448 -45.066 -24.482  1.00 52.22           C  
ATOM   2620  OG1 THR C  39      -3.791 -43.771 -22.560  1.00 52.22           O  
ATOM   2621  N   TYR C  40      -2.871 -40.466 -25.025  1.00 50.02           N  
ATOM   2622  CA  TYR C  40      -3.398 -39.105 -25.040  1.00 50.02           C  
ATOM   2623  C   TYR C  40      -4.072 -38.796 -26.371  1.00 50.02           C  
ATOM   2624  CB  TYR C  40      -2.280 -38.093 -24.772  1.00 50.02           C  
ATOM   2625  O   TYR C  40      -3.520 -39.084 -27.435  1.00 50.02           O  
ATOM   2626  CG  TYR C  40      -1.762 -38.121 -23.355  1.00 50.02           C  
ATOM   2627  CD1 TYR C  40      -2.395 -37.396 -22.347  1.00 50.02           C  
ATOM   2628  CD2 TYR C  40      -0.639 -38.870 -23.020  1.00 50.02           C  
ATOM   2629  CE1 TYR C  40      -1.920 -37.417 -21.040  1.00 50.02           C  
ATOM   2630  CE2 TYR C  40      -0.156 -38.898 -21.716  1.00 50.02           C  
ATOM   2631  OH  TYR C  40      -0.328 -38.194 -19.442  1.00 50.02           O  
ATOM   2632  CZ  TYR C  40      -0.802 -38.170 -20.735  1.00 50.02           C  
ATOM   2633  N   GLU C  41      -5.440 -38.826 -26.370  1.00 48.58           N  
ATOM   2634  CA  GLU C  41      -6.248 -38.347 -27.487  1.00 48.58           C  
ATOM   2635  C   GLU C  41      -6.803 -36.953 -27.210  1.00 48.58           C  
ATOM   2636  CB  GLU C  41      -7.394 -39.320 -27.778  1.00 48.58           C  
ATOM   2637  O   GLU C  41      -7.456 -36.731 -26.189  1.00 48.58           O  
ATOM   2638  CG  GLU C  41      -7.267 -40.037 -29.115  1.00 48.58           C  
ATOM   2639  CD  GLU C  41      -8.430 -40.971 -29.407  1.00 48.58           C  
ATOM   2640  OE1 GLU C  41      -8.475 -41.558 -30.512  1.00 48.58           O  
ATOM   2641  OE2 GLU C  41      -9.305 -41.117 -28.524  1.00 48.58           O  
ATOM   2642  N   GLY C  42      -5.764 -35.934 -27.403  1.00 50.58           N  
ATOM   2643  CA  GLY C  42      -6.258 -34.570 -27.311  1.00 50.58           C  
ATOM   2644  C   GLY C  42      -5.403 -33.573 -28.071  1.00 50.58           C  
ATOM   2645  O   GLY C  42      -4.409 -33.950 -28.696  1.00 50.58           O  
ATOM   2646  N   ASN C  43      -5.999 -32.341 -28.306  1.00 41.97           N  
ATOM   2647  CA  ASN C  43      -5.404 -31.216 -29.018  1.00 41.97           C  
ATOM   2648  C   ASN C  43      -4.251 -30.599 -28.230  1.00 41.97           C  
ATOM   2649  CB  ASN C  43      -6.463 -30.155 -29.327  1.00 41.97           C  
ATOM   2650  O   ASN C  43      -4.233 -29.391 -27.992  1.00 41.97           O  
ATOM   2651  CG  ASN C  43      -7.112 -30.355 -30.682  1.00 41.97           C  
ATOM   2652  ND2 ASN C  43      -8.238 -29.688 -30.905  1.00 41.97           N  
ATOM   2653  OD1 ASN C  43      -6.605 -31.104 -31.522  1.00 41.97           O  
ATOM   2654  N   SER C  44      -3.639 -31.378 -27.326  1.00 45.26           N  
ATOM   2655  CA  SER C  44      -2.647 -30.578 -26.616  1.00 45.26           C  
ATOM   2656  C   SER C  44      -1.441 -30.280 -27.501  1.00 45.26           C  
ATOM   2657  CB  SER C  44      -2.191 -31.294 -25.344  1.00 45.26           C  
ATOM   2658  O   SER C  44      -1.020 -31.127 -28.291  1.00 45.26           O  
ATOM   2659  OG  SER C  44      -1.195 -32.258 -25.639  1.00 45.26           O  
ATOM   2660  N   PRO C  45      -1.167 -28.973 -27.674  1.00 42.70           N  
ATOM   2661  CA  PRO C  45       0.051 -28.656 -28.424  1.00 42.70           C  
ATOM   2662  C   PRO C  45       1.306 -29.251 -27.790  1.00 42.70           C  
ATOM   2663  CB  PRO C  45       0.096 -27.126 -28.392  1.00 42.70           C  
ATOM   2664  O   PRO C  45       2.393 -29.166 -28.366  1.00 42.70           O  
ATOM   2665  CG  PRO C  45      -0.915 -26.735 -27.364  1.00 42.70           C  
ATOM   2666  CD  PRO C  45      -1.728 -27.947 -27.010  1.00 42.70           C  
ATOM   2667  N   PHE C  46       1.113 -29.880 -26.654  1.00 48.88           N  
ATOM   2668  CA  PHE C  46       2.334 -30.218 -25.932  1.00 48.88           C  
ATOM   2669  C   PHE C  46       2.562 -31.725 -25.932  1.00 48.88           C  
ATOM   2670  CB  PHE C  46       2.271 -29.696 -24.493  1.00 48.88           C  
ATOM   2671  O   PHE C  46       1.611 -32.502 -25.834  1.00 48.88           O  
ATOM   2672  CG  PHE C  46       2.017 -28.216 -24.395  1.00 48.88           C  
ATOM   2673  CD1 PHE C  46       3.037 -27.304 -24.635  1.00 48.88           C  
ATOM   2674  CD2 PHE C  46       0.757 -27.737 -24.062  1.00 48.88           C  
ATOM   2675  CE1 PHE C  46       2.805 -25.934 -24.544  1.00 48.88           C  
ATOM   2676  CE2 PHE C  46       0.517 -26.369 -23.970  1.00 48.88           C  
ATOM   2677  CZ  PHE C  46       1.543 -25.469 -24.210  1.00 48.88           C  
ATOM   2678  N   HIS C  47       3.641 -32.133 -26.393  1.00 46.31           N  
ATOM   2679  CA  HIS C  47       4.054 -33.529 -26.476  1.00 46.31           C  
ATOM   2680  C   HIS C  47       4.540 -34.041 -25.124  1.00 46.31           C  
ATOM   2681  CB  HIS C  47       5.152 -33.702 -27.528  1.00 46.31           C  
ATOM   2682  O   HIS C  47       5.351 -33.389 -24.463  1.00 46.31           O  
ATOM   2683  CG  HIS C  47       4.633 -33.786 -28.928  1.00 46.31           C  
ATOM   2684  CD2 HIS C  47       4.770 -32.944 -29.979  1.00 46.31           C  
ATOM   2685  ND1 HIS C  47       3.867 -34.841 -29.375  1.00 46.31           N  
ATOM   2686  CE1 HIS C  47       3.555 -34.643 -30.645  1.00 46.31           C  
ATOM   2687  NE2 HIS C  47       4.091 -33.499 -31.035  1.00 46.31           N  
ATOM   2688  N   PRO C  48       3.794 -35.127 -24.617  1.00 45.91           N  
ATOM   2689  CA  PRO C  48       4.285 -35.694 -23.358  1.00 45.91           C  
ATOM   2690  C   PRO C  48       5.745 -36.134 -23.440  1.00 45.91           C  
ATOM   2691  CB  PRO C  48       3.364 -36.895 -23.129  1.00 45.91           C  
ATOM   2692  O   PRO C  48       6.222 -36.508 -24.515  1.00 45.91           O  
ATOM   2693  CG  PRO C  48       2.681 -37.109 -24.441  1.00 45.91           C  
ATOM   2694  CD  PRO C  48       2.909 -35.898 -25.300  1.00 45.91           C  
ATOM   2695  N   LEU C  49       6.497 -35.810 -22.346  1.00 48.87           N  
ATOM   2696  CA  LEU C  49       7.870 -36.291 -22.238  1.00 48.87           C  
ATOM   2697  C   LEU C  49       7.902 -37.799 -22.015  1.00 48.87           C  
ATOM   2698  CB  LEU C  49       8.599 -35.579 -21.095  1.00 48.87           C  
ATOM   2699  O   LEU C  49       6.855 -38.427 -21.837  1.00 48.87           O  
ATOM   2700  CG  LEU C  49       9.277 -34.253 -21.445  1.00 48.87           C  
ATOM   2701  CD1 LEU C  49       8.339 -33.086 -21.156  1.00 48.87           C  
ATOM   2702  CD2 LEU C  49      10.583 -34.100 -20.673  1.00 48.87           C  
ATOM   2703  N   ALA C  50       9.078 -38.407 -22.093  1.00 47.22           N  
ATOM   2704  CA  ALA C  50       9.316 -39.844 -21.986  1.00 47.22           C  
ATOM   2705  C   ALA C  50       8.635 -40.422 -20.748  1.00 47.22           C  
ATOM   2706  CB  ALA C  50      10.814 -40.134 -21.949  1.00 47.22           C  
ATOM   2707  O   ALA C  50       8.148 -41.555 -20.772  1.00 47.22           O  
ATOM   2708  N   ASP C  51       8.390 -39.755 -19.676  1.00 49.32           N  
ATOM   2709  CA  ASP C  51       7.833 -40.263 -18.426  1.00 49.32           C  
ATOM   2710  C   ASP C  51       6.352 -39.913 -18.303  1.00 49.32           C  
ATOM   2711  CB  ASP C  51       8.606 -39.706 -17.229  1.00 49.32           C  
ATOM   2712  O   ASP C  51       5.788 -39.955 -17.207  1.00 49.32           O  
ATOM   2713  CG  ASP C  51      10.023 -40.247 -17.135  1.00 49.32           C  
ATOM   2714  OD1 ASP C  51      10.306 -41.318 -17.712  1.00 49.32           O  
ATOM   2715  OD2 ASP C  51      10.862 -39.596 -16.475  1.00 49.32           O  
ATOM   2716  N   ASN C  52       5.669 -39.646 -19.384  1.00 50.50           N  
ATOM   2717  CA  ASN C  52       4.250 -39.307 -19.400  1.00 50.50           C  
ATOM   2718  C   ASN C  52       3.976 -38.005 -18.652  1.00 50.50           C  
ATOM   2719  CB  ASN C  52       3.420 -40.446 -18.805  1.00 50.50           C  
ATOM   2720  O   ASN C  52       2.923 -37.852 -18.031  1.00 50.50           O  
ATOM   2721  CG  ASN C  52       3.171 -41.567 -19.796  1.00 50.50           C  
ATOM   2722  ND2 ASN C  52       2.693 -42.702 -19.300  1.00 50.50           N  
ATOM   2723  OD1 ASN C  52       3.408 -41.414 -20.997  1.00 50.50           O  
ATOM   2724  N   LYS C  53       5.032 -37.232 -18.582  1.00 54.39           N  
ATOM   2725  CA  LYS C  53       4.903 -35.900 -17.997  1.00 54.39           C  
ATOM   2726  C   LYS C  53       4.814 -34.830 -19.081  1.00 54.39           C  
ATOM   2727  CB  LYS C  53       6.080 -35.607 -17.066  1.00 54.39           C  
ATOM   2728  O   LYS C  53       5.333 -35.011 -20.184  1.00 54.39           O  
ATOM   2729  CG  LYS C  53       6.110 -36.472 -15.814  1.00 54.39           C  
ATOM   2730  CD  LYS C  53       7.264 -36.089 -14.897  1.00 54.39           C  
ATOM   2731  CE  LYS C  53       7.358 -37.020 -13.696  1.00 54.39           C  
ATOM   2732  NZ  LYS C  53       8.478 -36.638 -12.785  1.00 54.39           N  
ATOM   2733  N   PHE C  54       3.766 -33.900 -18.842  1.00 60.18           N  
ATOM   2734  CA  PHE C  54       3.669 -32.755 -19.741  1.00 60.18           C  
ATOM   2735  C   PHE C  54       4.463 -31.573 -19.198  1.00 60.18           C  
ATOM   2736  CB  PHE C  54       2.205 -32.355 -19.947  1.00 60.18           C  
ATOM   2737  O   PHE C  54       4.320 -31.206 -18.030  1.00 60.18           O  
ATOM   2738  CG  PHE C  54       1.404 -33.364 -20.724  1.00 60.18           C  
ATOM   2739  CD1 PHE C  54       1.325 -33.293 -22.109  1.00 60.18           C  
ATOM   2740  CD2 PHE C  54       0.728 -34.385 -20.068  1.00 60.18           C  
ATOM   2741  CE1 PHE C  54       0.584 -34.226 -22.831  1.00 60.18           C  
ATOM   2742  CE2 PHE C  54      -0.015 -35.321 -20.782  1.00 60.18           C  
ATOM   2743  CZ  PHE C  54      -0.086 -35.239 -22.163  1.00 60.18           C  
ATOM   2744  N   ALA C  55       5.540 -31.293 -19.993  1.00 56.03           N  
ATOM   2745  CA  ALA C  55       6.244 -30.060 -19.651  1.00 56.03           C  
ATOM   2746  C   ALA C  55       5.703 -28.880 -20.453  1.00 56.03           C  
ATOM   2747  CB  ALA C  55       7.744 -30.220 -19.892  1.00 56.03           C  
ATOM   2748  O   ALA C  55       5.759 -28.880 -21.685  1.00 56.03           O  
ATOM   2749  N   LEU C  56       4.962 -28.079 -19.633  1.00 60.62           N  
ATOM   2750  CA  LEU C  56       4.383 -26.906 -20.278  1.00 60.62           C  
ATOM   2751  C   LEU C  56       4.995 -25.623 -19.724  1.00 60.62           C  
ATOM   2752  CB  LEU C  56       2.864 -26.884 -20.087  1.00 60.62           C  
ATOM   2753  O   LEU C  56       5.416 -25.581 -18.566  1.00 60.62           O  
ATOM   2754  CG  LEU C  56       2.074 -27.979 -20.806  1.00 60.62           C  
ATOM   2755  CD1 LEU C  56       1.151 -28.696 -19.827  1.00 60.62           C  
ATOM   2756  CD2 LEU C  56       1.279 -27.391 -21.966  1.00 60.62           C  
ATOM   2757  N   THR C  57       5.306 -24.752 -20.712  1.00 54.18           N  
ATOM   2758  CA  THR C  57       5.666 -23.417 -20.248  1.00 54.18           C  
ATOM   2759  C   THR C  57       4.463 -22.719 -19.622  1.00 54.18           C  
ATOM   2760  CB  THR C  57       6.221 -22.556 -21.398  1.00 54.18           C  
ATOM   2761  O   THR C  57       3.353 -22.785 -20.156  1.00 54.18           O  
ATOM   2762  CG2 THR C  57       7.745 -22.517 -21.370  1.00 54.18           C  
ATOM   2763  OG1 THR C  57       5.792 -23.107 -22.649  1.00 54.18           O  
ATOM   2764  N   CYS C  58       4.801 -22.347 -18.397  1.00 60.52           N  
ATOM   2765  CA  CYS C  58       3.726 -21.759 -17.607  1.00 60.52           C  
ATOM   2766  C   CYS C  58       3.273 -20.432 -18.204  1.00 60.52           C  
ATOM   2767  CB  CYS C  58       4.176 -21.551 -16.161  1.00 60.52           C  
ATOM   2768  O   CYS C  58       3.932 -19.407 -18.020  1.00 60.52           O  
ATOM   2769  SG  CYS C  58       2.846 -21.039 -15.051  1.00 60.52           S  
ATOM   2770  N   PHE C  59       2.304 -20.584 -19.160  1.00 57.82           N  
ATOM   2771  CA  PHE C  59       1.516 -19.435 -19.589  1.00 57.82           C  
ATOM   2772  C   PHE C  59       0.050 -19.613 -19.212  1.00 57.82           C  
ATOM   2773  CB  PHE C  59       1.647 -19.226 -21.101  1.00 57.82           C  
ATOM   2774  O   PHE C  59      -0.437 -20.741 -19.106  1.00 57.82           O  
ATOM   2775  CG  PHE C  59       3.034 -18.845 -21.543  1.00 57.82           C  
ATOM   2776  CD1 PHE C  59       3.508 -17.552 -21.358  1.00 57.82           C  
ATOM   2777  CD2 PHE C  59       3.866 -19.781 -22.143  1.00 57.82           C  
ATOM   2778  CE1 PHE C  59       4.791 -17.197 -21.766  1.00 57.82           C  
ATOM   2779  CE2 PHE C  59       5.150 -19.434 -22.553  1.00 57.82           C  
ATOM   2780  CZ  PHE C  59       5.610 -18.141 -22.365  1.00 57.82           C  
ATOM   2781  N   SER C  60      -0.416 -18.628 -18.640  1.00 57.99           N  
ATOM   2782  CA  SER C  60      -1.834 -18.784 -18.330  1.00 57.99           C  
ATOM   2783  C   SER C  60      -2.594 -19.386 -19.507  1.00 57.99           C  
ATOM   2784  CB  SER C  60      -2.451 -17.438 -17.949  1.00 57.99           C  
ATOM   2785  O   SER C  60      -2.764 -18.736 -20.541  1.00 57.99           O  
ATOM   2786  OG  SER C  60      -1.649 -16.367 -18.417  1.00 57.99           O  
ATOM   2787  N   THR C  61      -2.737 -20.725 -19.407  1.00 59.37           N  
ATOM   2788  CA  THR C  61      -3.397 -21.444 -20.491  1.00 59.37           C  
ATOM   2789  C   THR C  61      -4.332 -22.516 -19.940  1.00 59.37           C  
ATOM   2790  CB  THR C  61      -2.369 -22.093 -21.437  1.00 59.37           C  
ATOM   2791  O   THR C  61      -4.156 -22.980 -18.811  1.00 59.37           O  
ATOM   2792  CG2 THR C  61      -1.481 -21.039 -22.091  1.00 59.37           C  
ATOM   2793  OG1 THR C  61      -1.547 -22.999 -20.691  1.00 59.37           O  
ATOM   2794  N   GLN C  62      -5.480 -22.646 -20.610  1.00 61.73           N  
ATOM   2795  CA  GLN C  62      -6.393 -23.750 -20.333  1.00 61.73           C  
ATOM   2796  C   GLN C  62      -6.363 -24.783 -21.456  1.00 61.73           C  
ATOM   2797  CB  GLN C  62      -7.818 -23.232 -20.133  1.00 61.73           C  
ATOM   2798  O   GLN C  62      -6.377 -24.426 -22.636  1.00 61.73           O  
ATOM   2799  CG  GLN C  62      -8.738 -24.219 -19.427  1.00 61.73           C  
ATOM   2800  CD  GLN C  62     -10.137 -23.671 -19.219  1.00 61.73           C  
ATOM   2801  NE2 GLN C  62     -11.012 -24.485 -18.639  1.00 61.73           N  
ATOM   2802  OE1 GLN C  62     -10.429 -22.524 -19.574  1.00 61.73           O  
ATOM   2803  N   PHE C  63      -6.114 -25.936 -21.045  1.00 65.43           N  
ATOM   2804  CA  PHE C  63      -6.147 -27.003 -22.039  1.00 65.43           C  
ATOM   2805  C   PHE C  63      -6.783 -28.262 -21.461  1.00 65.43           C  
ATOM   2806  CB  PHE C  63      -4.734 -27.312 -22.544  1.00 65.43           C  
ATOM   2807  O   PHE C  63      -6.897 -28.402 -20.242  1.00 65.43           O  
ATOM   2808  CG  PHE C  63      -3.794 -27.782 -21.467  1.00 65.43           C  
ATOM   2809  CD1 PHE C  63      -3.121 -26.867 -20.665  1.00 65.43           C  
ATOM   2810  CD2 PHE C  63      -3.582 -29.138 -21.256  1.00 65.43           C  
ATOM   2811  CE1 PHE C  63      -2.250 -27.299 -19.667  1.00 65.43           C  
ATOM   2812  CE2 PHE C  63      -2.713 -29.577 -20.261  1.00 65.43           C  
ATOM   2813  CZ  PHE C  63      -2.048 -28.655 -19.468  1.00 65.43           C  
ATOM   2814  N   ALA C  64      -7.333 -29.034 -22.376  1.00 66.39           N  
ATOM   2815  CA  ALA C  64      -8.013 -30.249 -21.933  1.00 66.39           C  
ATOM   2816  C   ALA C  64      -7.496 -31.472 -22.685  1.00 66.39           C  
ATOM   2817  CB  ALA C  64      -9.522 -30.112 -22.119  1.00 66.39           C  
ATOM   2818  O   ALA C  64      -7.048 -31.362 -23.829  1.00 66.39           O  
ATOM   2819  N   PHE C  65      -7.436 -32.582 -21.895  1.00 66.76           N  
ATOM   2820  CA  PHE C  65      -7.115 -33.869 -22.501  1.00 66.76           C  
ATOM   2821  C   PHE C  65      -8.195 -34.898 -22.191  1.00 66.76           C  
ATOM   2822  CB  PHE C  65      -5.754 -34.371 -22.010  1.00 66.76           C  
ATOM   2823  O   PHE C  65      -8.841 -34.831 -21.143  1.00 66.76           O  
ATOM   2824  CG  PHE C  65      -5.603 -34.350 -20.513  1.00 66.76           C  
ATOM   2825  CD1 PHE C  65      -5.172 -33.202 -19.860  1.00 66.76           C  
ATOM   2826  CD2 PHE C  65      -5.893 -35.479 -19.758  1.00 66.76           C  
ATOM   2827  CE1 PHE C  65      -5.031 -33.179 -18.474  1.00 66.76           C  
ATOM   2828  CE2 PHE C  65      -5.755 -35.464 -18.373  1.00 66.76           C  
ATOM   2829  CZ  PHE C  65      -5.323 -34.314 -17.733  1.00 66.76           C  
ATOM   2830  N   ALA C  66      -8.442 -35.755 -23.265  1.00 67.89           N  
ATOM   2831  CA  ALA C  66      -9.358 -36.872 -23.050  1.00 67.89           C  
ATOM   2832  C   ALA C  66      -8.597 -38.190 -22.930  1.00 67.89           C  
ATOM   2833  CB  ALA C  66     -10.377 -36.951 -24.183  1.00 67.89           C  
ATOM   2834  O   ALA C  66      -7.712 -38.479 -23.739  1.00 67.89           O  
ATOM   2835  N   CYS C  67      -8.895 -38.909 -21.872  1.00 67.17           N  
ATOM   2836  CA  CYS C  67      -8.304 -40.230 -21.692  1.00 67.17           C  
ATOM   2837  C   CYS C  67      -9.170 -41.307 -22.332  1.00 67.17           C  
ATOM   2838  CB  CYS C  67      -8.112 -40.534 -20.206  1.00 67.17           C  
ATOM   2839  O   CYS C  67     -10.345 -41.074 -22.622  1.00 67.17           O  
ATOM   2840  SG  CYS C  67      -6.925 -39.445 -19.388  1.00 67.17           S  
ATOM   2841  N   PRO C  68      -8.630 -42.424 -22.699  1.00 67.06           N  
ATOM   2842  CA  PRO C  68      -9.392 -43.526 -23.291  1.00 67.06           C  
ATOM   2843  C   PRO C  68     -10.551 -43.983 -22.408  1.00 67.06           C  
ATOM   2844  CB  PRO C  68      -8.349 -44.635 -23.441  1.00 67.06           C  
ATOM   2845  O   PRO C  68     -11.520 -44.562 -22.906  1.00 67.06           O  
ATOM   2846  CG  PRO C  68      -7.056 -44.002 -23.038  1.00 67.06           C  
ATOM   2847  CD  PRO C  68      -7.349 -42.643 -22.469  1.00 67.06           C  
ATOM   2848  N   ASP C  69     -10.414 -43.730 -21.092  1.00 66.34           N  
ATOM   2849  CA  ASP C  69     -11.475 -44.120 -20.168  1.00 66.34           C  
ATOM   2850  C   ASP C  69     -12.684 -43.196 -20.298  1.00 66.34           C  
ATOM   2851  CB  ASP C  69     -10.960 -44.112 -18.726  1.00 66.34           C  
ATOM   2852  O   ASP C  69     -13.725 -43.438 -19.683  1.00 66.34           O  
ATOM   2853  CG  ASP C  69      -9.796 -45.063 -18.508  1.00 66.34           C  
ATOM   2854  OD1 ASP C  69      -9.614 -46.000 -19.314  1.00 66.34           O  
ATOM   2855  OD2 ASP C  69      -9.056 -44.874 -17.518  1.00 66.34           O  
ATOM   2856  N   GLY C  70     -12.583 -42.257 -21.244  1.00 65.01           N  
ATOM   2857  CA  GLY C  70     -13.695 -41.353 -21.485  1.00 65.01           C  
ATOM   2858  C   GLY C  70     -13.720 -40.171 -20.534  1.00 65.01           C  
ATOM   2859  O   GLY C  70     -14.571 -39.287 -20.656  1.00 65.01           O  
ATOM   2860  N   VAL C  71     -12.658 -40.090 -19.671  1.00 67.85           N  
ATOM   2861  CA  VAL C  71     -12.634 -38.978 -18.727  1.00 67.85           C  
ATOM   2862  C   VAL C  71     -11.880 -37.799 -19.336  1.00 67.85           C  
ATOM   2863  CB  VAL C  71     -11.988 -39.388 -17.384  1.00 67.85           C  
ATOM   2864  O   VAL C  71     -10.775 -37.963 -19.858  1.00 67.85           O  
ATOM   2865  CG1 VAL C  71     -12.016 -38.225 -16.394  1.00 67.85           C  
ATOM   2866  CG2 VAL C  71     -12.698 -40.608 -16.801  1.00 67.85           C  
ATOM   2867  N   LYS C  72     -12.448 -36.624 -19.337  1.00 68.83           N  
ATOM   2868  CA  LYS C  72     -11.848 -35.386 -19.828  1.00 68.83           C  
ATOM   2869  C   LYS C  72     -11.168 -34.619 -18.698  1.00 68.83           C  
ATOM   2870  CB  LYS C  72     -12.904 -34.507 -20.498  1.00 68.83           C  
ATOM   2871  O   LYS C  72     -11.777 -34.369 -17.656  1.00 68.83           O  
ATOM   2872  CG  LYS C  72     -12.774 -34.427 -22.012  1.00 68.83           C  
ATOM   2873  CD  LYS C  72     -13.793 -33.466 -22.611  1.00 68.83           C  
ATOM   2874  CE  LYS C  72     -13.680 -33.405 -24.129  1.00 68.83           C  
ATOM   2875  NZ  LYS C  72     -14.620 -32.403 -24.714  1.00 68.83           N  
ATOM   2876  N   HIS C  73      -9.794 -34.403 -18.908  1.00 70.27           N  
ATOM   2877  CA  HIS C  73      -9.032 -33.617 -17.945  1.00 70.27           C  
ATOM   2878  C   HIS C  73      -8.802 -32.197 -18.453  1.00 70.27           C  
ATOM   2879  CB  HIS C  73      -7.692 -34.290 -17.644  1.00 70.27           C  
ATOM   2880  O   HIS C  73      -8.213 -32.002 -19.519  1.00 70.27           O  
ATOM   2881  CG  HIS C  73      -7.823 -35.573 -16.885  1.00 70.27           C  
ATOM   2882  CD2 HIS C  73      -7.970 -36.848 -17.314  1.00 70.27           C  
ATOM   2883  ND1 HIS C  73      -7.811 -35.627 -15.508  1.00 70.27           N  
ATOM   2884  CE1 HIS C  73      -7.946 -36.885 -15.122  1.00 70.27           C  
ATOM   2885  NE2 HIS C  73      -8.044 -37.646 -16.199  1.00 70.27           N  
ATOM   2886  N   VAL C  74      -9.358 -31.265 -17.757  1.00 64.24           N  
ATOM   2887  CA  VAL C  74      -9.184 -29.858 -18.102  1.00 64.24           C  
ATOM   2888  C   VAL C  74      -8.145 -29.224 -17.179  1.00 64.24           C  
ATOM   2889  CB  VAL C  74     -10.518 -29.082 -18.014  1.00 64.24           C  
ATOM   2890  O   VAL C  74      -8.255 -29.317 -15.954  1.00 64.24           O  
ATOM   2891  CG1 VAL C  74     -10.314 -27.614 -18.384  1.00 64.24           C  
ATOM   2892  CG2 VAL C  74     -11.567 -29.724 -18.920  1.00 64.24           C  
ATOM   2893  N   TYR C  75      -7.079 -28.761 -17.856  1.00 61.83           N  
ATOM   2894  CA  TYR C  75      -6.015 -28.106 -17.105  1.00 61.83           C  
ATOM   2895  C   TYR C  75      -6.122 -26.590 -17.218  1.00 61.83           C  
ATOM   2896  CB  TYR C  75      -4.642 -28.571 -17.599  1.00 61.83           C  
ATOM   2897  O   TYR C  75      -6.363 -26.058 -18.304  1.00 61.83           O  
ATOM   2898  CG  TYR C  75      -4.307 -29.991 -17.212  1.00 61.83           C  
ATOM   2899  CD1 TYR C  75      -3.620 -30.269 -16.033  1.00 61.83           C  
ATOM   2900  CD2 TYR C  75      -4.675 -31.057 -18.026  1.00 61.83           C  
ATOM   2901  CE1 TYR C  75      -3.308 -31.576 -15.673  1.00 61.83           C  
ATOM   2902  CE2 TYR C  75      -4.368 -32.368 -17.676  1.00 61.83           C  
ATOM   2903  OH  TYR C  75      -3.378 -33.913 -16.149  1.00 61.83           O  
ATOM   2904  CZ  TYR C  75      -3.685 -32.617 -16.500  1.00 61.83           C  
ATOM   2905  N   GLN C  76      -6.228 -25.961 -16.132  1.00 58.09           N  
ATOM   2906  CA  GLN C  76      -6.066 -24.512 -16.082  1.00 58.09           C  
ATOM   2907  C   GLN C  76      -4.733 -24.129 -15.445  1.00 58.09           C  
ATOM   2908  CB  GLN C  76      -7.220 -23.869 -15.311  1.00 58.09           C  
ATOM   2909  O   GLN C  76      -4.504 -24.398 -14.264  1.00 58.09           O  
ATOM   2910  CG  GLN C  76      -7.346 -22.367 -15.531  1.00 58.09           C  
ATOM   2911  CD  GLN C  76      -8.734 -21.954 -15.984  1.00 58.09           C  
ATOM   2912  NE2 GLN C  76      -8.886 -20.686 -16.349  1.00 58.09           N  
ATOM   2913  OE1 GLN C  76      -9.661 -22.769 -16.008  1.00 58.09           O  
ATOM   2914  N   LEU C  77      -3.911 -23.787 -16.502  1.00 55.73           N  
ATOM   2915  CA  LEU C  77      -2.647 -23.245 -16.018  1.00 55.73           C  
ATOM   2916  C   LEU C  77      -2.744 -21.736 -15.815  1.00 55.73           C  
ATOM   2917  CB  LEU C  77      -1.515 -23.568 -16.997  1.00 55.73           C  
ATOM   2918  O   LEU C  77      -3.135 -21.007 -16.728  1.00 55.73           O  
ATOM   2919  CG  LEU C  77      -0.782 -24.892 -16.773  1.00 55.73           C  
ATOM   2920  CD1 LEU C  77      -0.595 -25.624 -18.098  1.00 55.73           C  
ATOM   2921  CD2 LEU C  77       0.562 -24.652 -16.094  1.00 55.73           C  
ATOM   2922  N   ARG C  78      -2.736 -21.348 -14.709  1.00 50.61           N  
ATOM   2923  CA  ARG C  78      -2.655 -19.919 -14.421  1.00 50.61           C  
ATOM   2924  C   ARG C  78      -1.215 -19.497 -14.146  1.00 50.61           C  
ATOM   2925  CB  ARG C  78      -3.543 -19.560 -13.229  1.00 50.61           C  
ATOM   2926  O   ARG C  78      -0.597 -19.968 -13.189  1.00 50.61           O  
ATOM   2927  CG  ARG C  78      -3.922 -18.089 -13.164  1.00 50.61           C  
ATOM   2928  CD  ARG C  78      -4.825 -17.791 -11.975  1.00 50.61           C  
ATOM   2929  NE  ARG C  78      -6.043 -17.096 -12.384  1.00 50.61           N  
ATOM   2930  NH1 ARG C  78      -6.881 -16.872 -10.244  1.00 50.61           N  
ATOM   2931  NH2 ARG C  78      -8.059 -16.054 -12.032  1.00 50.61           N  
ATOM   2932  CZ  ARG C  78      -6.991 -16.675 -11.552  1.00 50.61           C  
ATOM   2933  N   ALA C  79      -0.745 -18.843 -15.279  1.00 45.65           N  
ATOM   2934  CA  ALA C  79       0.622 -18.349 -15.139  1.00 45.65           C  
ATOM   2935  C   ALA C  79       0.694 -17.216 -14.118  1.00 45.65           C  
ATOM   2936  CB  ALA C  79       1.159 -17.879 -16.489  1.00 45.65           C  
ATOM   2937  O   ALA C  79      -0.040 -16.231 -14.222  1.00 45.65           O  
ATOM   2938  N   ARG C  80       1.148 -17.656 -12.954  1.00 44.31           N  
ATOM   2939  CA  ARG C  80       1.397 -16.590 -11.990  1.00 44.31           C  
ATOM   2940  C   ARG C  80       2.703 -15.866 -12.299  1.00 44.31           C  
ATOM   2941  CB  ARG C  80       1.433 -17.150 -10.566  1.00 44.31           C  
ATOM   2942  O   ARG C  80       3.665 -16.481 -12.765  1.00 44.31           O  
ATOM   2943  CG  ARG C  80       0.855 -16.210  -9.520  1.00 44.31           C  
ATOM   2944  CD  ARG C  80       0.956 -16.795  -8.118  1.00 44.31           C  
ATOM   2945  NE  ARG C  80      -0.181 -16.406  -7.289  1.00 44.31           N  
ATOM   2946  NH1 ARG C  80       0.596 -17.441  -5.375  1.00 44.31           N  
ATOM   2947  NH2 ARG C  80      -1.400 -16.315  -5.345  1.00 44.31           N  
ATOM   2948  CZ  ARG C  80      -0.326 -16.722  -6.005  1.00 44.31           C  
ATOM   2949  N   SER C  81       2.664 -14.709 -12.572  1.00 36.18           N  
ATOM   2950  CA  SER C  81       3.964 -14.053 -12.478  1.00 36.18           C  
ATOM   2951  C   SER C  81       4.660 -14.392 -11.164  1.00 36.18           C  
ATOM   2952  CB  SER C  81       3.810 -12.537 -12.607  1.00 36.18           C  
ATOM   2953  O   SER C  81       4.005 -14.751 -10.183  1.00 36.18           O  
ATOM   2954  OG  SER C  81       3.077 -12.011 -11.513  1.00 36.18           O  
ATOM   2955  N   VAL C  82       5.911 -15.072 -11.203  1.00 34.41           N  
ATOM   2956  CA  VAL C  82       6.564 -15.610 -10.014  1.00 34.41           C  
ATOM   2957  C   VAL C  82       6.270 -14.715  -8.813  1.00 34.41           C  
ATOM   2958  CB  VAL C  82       8.089 -15.747 -10.217  1.00 34.41           C  
ATOM   2959  O   VAL C  82       6.610 -13.529  -8.816  1.00 34.41           O  
ATOM   2960  CG1 VAL C  82       8.746 -16.359  -8.980  1.00 34.41           C  
ATOM   2961  CG2 VAL C  82       8.390 -16.587 -11.456  1.00 34.41           C  
ATOM   2962  N   SER C  83       5.052 -14.440  -8.487  1.00 32.64           N  
ATOM   2963  CA  SER C  83       5.267 -13.917  -7.141  1.00 32.64           C  
ATOM   2964  C   SER C  83       5.980 -14.937  -6.260  1.00 32.64           C  
ATOM   2965  CB  SER C  83       3.935 -13.521  -6.502  1.00 32.64           C  
ATOM   2966  O   SER C  83       5.942 -16.138  -6.535  1.00 32.64           O  
ATOM   2967  OG  SER C  83       3.160 -14.668  -6.201  1.00 32.64           O  
ATOM   2968  N   PRO C  84       7.001 -14.699  -5.501  1.00 25.91           N  
ATOM   2969  CA  PRO C  84       7.558 -15.794  -4.703  1.00 25.91           C  
ATOM   2970  C   PRO C  84       6.483 -16.718  -4.137  1.00 25.91           C  
ATOM   2971  CB  PRO C  84       8.302 -15.068  -3.579  1.00 25.91           C  
ATOM   2972  O   PRO C  84       5.412 -16.253  -3.736  1.00 25.91           O  
ATOM   2973  CG  PRO C  84       7.886 -13.639  -3.707  1.00 25.91           C  
ATOM   2974  CD  PRO C  84       7.071 -13.489  -4.960  1.00 25.91           C  
ATOM   2975  N   LYS C  85       6.344 -17.882  -4.645  1.00 31.17           N  
ATOM   2976  CA  LYS C  85       5.558 -19.035  -4.214  1.00 31.17           C  
ATOM   2977  C   LYS C  85       5.546 -19.153  -2.692  1.00 31.17           C  
ATOM   2978  CB  LYS C  85       6.105 -20.320  -4.835  1.00 31.17           C  
ATOM   2979  O   LYS C  85       6.550 -19.535  -2.086  1.00 31.17           O  
ATOM   2980  CG  LYS C  85       5.577 -20.605  -6.234  1.00 31.17           C  
ATOM   2981  CD  LYS C  85       6.091 -21.936  -6.766  1.00 31.17           C  
ATOM   2982  CE  LYS C  85       5.614 -22.193  -8.189  1.00 31.17           C  
ATOM   2983  NZ  LYS C  85       6.110 -23.501  -8.712  1.00 31.17           N  
ATOM   2984  N   LEU C  86       5.198 -18.114  -2.032  1.00 24.23           N  
ATOM   2985  CA  LEU C  86       5.291 -18.553  -0.644  1.00 24.23           C  
ATOM   2986  C   LEU C  86       4.480 -19.826  -0.421  1.00 24.23           C  
ATOM   2987  CB  LEU C  86       4.803 -17.452   0.301  1.00 24.23           C  
ATOM   2988  O   LEU C  86       4.788 -20.615   0.475  1.00 24.23           O  
ATOM   2989  CG  LEU C  86       5.779 -17.016   1.395  1.00 24.23           C  
ATOM   2990  CD1 LEU C  86       6.561 -15.786   0.949  1.00 24.23           C  
ATOM   2991  CD2 LEU C  86       5.034 -16.739   2.697  1.00 24.23           C  
ATOM   2992  N   PHE C  87       3.133 -19.896  -0.995  1.00 24.99           N  
ATOM   2993  CA  PHE C  87       2.320 -20.953  -0.405  1.00 24.99           C  
ATOM   2994  C   PHE C  87       2.615 -22.295  -1.066  1.00 24.99           C  
ATOM   2995  CB  PHE C  87       0.830 -20.621  -0.532  1.00 24.99           C  
ATOM   2996  O   PHE C  87       2.054 -22.611  -2.117  1.00 24.99           O  
ATOM   2997  CG  PHE C  87       0.267 -19.895   0.660  1.00 24.99           C  
ATOM   2998  CD1 PHE C  87      -0.223 -20.598   1.753  1.00 24.99           C  
ATOM   2999  CD2 PHE C  87       0.228 -18.507   0.686  1.00 24.99           C  
ATOM   3000  CE1 PHE C  87      -0.745 -19.928   2.857  1.00 24.99           C  
ATOM   3001  CE2 PHE C  87      -0.292 -17.830   1.786  1.00 24.99           C  
ATOM   3002  CZ  PHE C  87      -0.779 -18.543   2.870  1.00 24.99           C  
ATOM   3003  N   ILE C  88       3.715 -22.670  -1.617  1.00 25.70           N  
ATOM   3004  CA  ILE C  88       3.778 -24.109  -1.848  1.00 25.70           C  
ATOM   3005  C   ILE C  88       3.040 -24.845  -0.732  1.00 25.70           C  
ATOM   3006  CB  ILE C  88       5.240 -24.603  -1.940  1.00 25.70           C  
ATOM   3007  O   ILE C  88       3.167 -24.491   0.442  1.00 25.70           O  
ATOM   3008  CG1 ILE C  88       5.974 -23.889  -3.081  1.00 25.70           C  
ATOM   3009  CG2 ILE C  88       5.285 -26.123  -2.126  1.00 25.70           C  
ATOM   3010  CD1 ILE C  88       7.473 -24.154  -3.114  1.00 25.70           C  
ATOM   3011  N   ARG C  89       2.090 -25.595  -1.128  1.00 25.76           N  
ATOM   3012  CA  ARG C  89       1.552 -26.576  -0.191  1.00 25.76           C  
ATOM   3013  C   ARG C  89       2.660 -27.178   0.667  1.00 25.76           C  
ATOM   3014  CB  ARG C  89       0.808 -27.684  -0.939  1.00 25.76           C  
ATOM   3015  O   ARG C  89       3.559 -27.845   0.151  1.00 25.76           O  
ATOM   3016  CG  ARG C  89      -0.553 -28.017  -0.350  1.00 25.76           C  
ATOM   3017  CD  ARG C  89      -1.226 -29.161  -1.096  1.00 25.76           C  
ATOM   3018  NE  ARG C  89      -2.675 -28.993  -1.148  1.00 25.76           N  
ATOM   3019  NH1 ARG C  89      -3.090 -31.069  -2.073  1.00 25.76           N  
ATOM   3020  NH2 ARG C  89      -4.828 -29.646  -1.611  1.00 25.76           N  
ATOM   3021  CZ  ARG C  89      -3.528 -29.903  -1.610  1.00 25.76           C  
ATOM   3022  N   GLN C  90       3.404 -26.474   1.432  1.00 25.80           N  
ATOM   3023  CA  GLN C  90       4.103 -27.309   2.403  1.00 25.80           C  
ATOM   3024  C   GLN C  90       3.212 -28.448   2.892  1.00 25.80           C  
ATOM   3025  CB  GLN C  90       4.580 -26.470   3.589  1.00 25.80           C  
ATOM   3026  O   GLN C  90       2.133 -28.208   3.437  1.00 25.80           O  
ATOM   3027  CG  GLN C  90       6.089 -26.489   3.789  1.00 25.80           C  
ATOM   3028  CD  GLN C  90       6.551 -25.531   4.871  1.00 25.80           C  
ATOM   3029  NE2 GLN C  90       7.462 -25.991   5.721  1.00 25.80           N  
ATOM   3030  OE1 GLN C  90       6.093 -24.386   4.941  1.00 25.80           O  
ATOM   3031  N   GLU C  91       2.990 -29.613   2.216  1.00 29.55           N  
ATOM   3032  CA  GLU C  91       2.417 -30.749   2.932  1.00 29.55           C  
ATOM   3033  C   GLU C  91       2.689 -30.652   4.430  1.00 29.55           C  
ATOM   3034  CB  GLU C  91       2.971 -32.066   2.381  1.00 29.55           C  
ATOM   3035  O   GLU C  91       1.775 -30.803   5.243  1.00 29.55           O  
ATOM   3036  CG  GLU C  91       1.926 -33.165   2.250  1.00 29.55           C  
ATOM   3037  CD  GLU C  91       2.479 -34.450   1.655  1.00 29.55           C  
ATOM   3038  OE1 GLU C  91       1.734 -35.453   1.578  1.00 29.55           O  
ATOM   3039  OE2 GLU C  91       3.667 -34.454   1.263  1.00 29.55           O  
ATOM   3040  N   GLU C  92       3.713 -31.482   4.996  1.00 28.46           N  
ATOM   3041  CA  GLU C  92       3.780 -31.952   6.376  1.00 28.46           C  
ATOM   3042  C   GLU C  92       3.996 -30.793   7.344  1.00 28.46           C  
ATOM   3043  CB  GLU C  92       4.897 -32.987   6.538  1.00 28.46           C  
ATOM   3044  O   GLU C  92       3.368 -30.737   8.404  1.00 28.46           O  
ATOM   3045  CG  GLU C  92       4.740 -33.875   7.764  1.00 28.46           C  
ATOM   3046  CD  GLU C  92       5.789 -34.972   7.849  1.00 28.46           C  
ATOM   3047  OE1 GLU C  92       5.798 -35.727   8.848  1.00 28.46           O  
ATOM   3048  OE2 GLU C  92       6.610 -35.076   6.910  1.00 28.46           O  
ATOM   3049  N   VAL C  93       5.265 -30.131   7.354  1.00 26.55           N  
ATOM   3050  CA  VAL C  93       5.671 -29.563   8.635  1.00 26.55           C  
ATOM   3051  C   VAL C  93       4.941 -28.243   8.870  1.00 26.55           C  
ATOM   3052  CB  VAL C  93       7.199 -29.347   8.701  1.00 26.55           C  
ATOM   3053  O   VAL C  93       5.149 -27.273   8.137  1.00 26.55           O  
ATOM   3054  CG1 VAL C  93       7.609 -28.799  10.067  1.00 26.55           C  
ATOM   3055  CG2 VAL C  93       7.936 -30.652   8.403  1.00 26.55           C  
ATOM   3056  N   GLN C  94       3.677 -28.128   8.921  1.00 30.44           N  
ATOM   3057  CA  GLN C  94       2.873 -27.067   9.519  1.00 30.44           C  
ATOM   3058  C   GLN C  94       3.621 -26.388  10.663  1.00 30.44           C  
ATOM   3059  CB  GLN C  94       1.539 -27.622  10.021  1.00 30.44           C  
ATOM   3060  O   GLN C  94       3.725 -26.942  11.760  1.00 30.44           O  
ATOM   3061  CG  GLN C  94       0.353 -26.704   9.756  1.00 30.44           C  
ATOM   3062  CD  GLN C  94      -0.975 -27.438   9.785  1.00 30.44           C  
ATOM   3063  NE2 GLN C  94      -2.032 -26.734  10.176  1.00 30.44           N  
ATOM   3064  OE1 GLN C  94      -1.050 -28.626   9.459  1.00 30.44           O  
ATOM   3065  N   GLU C  95       4.868 -26.004  10.513  1.00 28.15           N  
ATOM   3066  CA  GLU C  95       5.582 -25.592  11.717  1.00 28.15           C  
ATOM   3067  C   GLU C  95       4.806 -24.521  12.480  1.00 28.15           C  
ATOM   3068  CB  GLU C  95       6.980 -25.077  11.365  1.00 28.15           C  
ATOM   3069  O   GLU C  95       4.154 -23.669  11.873  1.00 28.15           O  
ATOM   3070  CG  GLU C  95       8.037 -26.169  11.294  1.00 28.15           C  
ATOM   3071  CD  GLU C  95       9.459 -25.633  11.355  1.00 28.15           C  
ATOM   3072  OE1 GLU C  95      10.410 -26.442  11.440  1.00 28.15           O  
ATOM   3073  OE2 GLU C  95       9.622 -24.393  11.320  1.00 28.15           O  
ATOM   3074  N   LEU C  96       4.408 -24.694  13.697  1.00 29.57           N  
ATOM   3075  CA  LEU C  96       3.910 -24.040  14.902  1.00 29.57           C  
ATOM   3076  C   LEU C  96       4.476 -22.630  15.028  1.00 29.57           C  
ATOM   3077  CB  LEU C  96       4.268 -24.859  16.144  1.00 29.57           C  
ATOM   3078  O   LEU C  96       3.992 -21.832  15.834  1.00 29.57           O  
ATOM   3079  CG  LEU C  96       3.367 -24.670  17.365  1.00 29.57           C  
ATOM   3080  CD1 LEU C  96       1.970 -25.213  17.081  1.00 29.57           C  
ATOM   3081  CD2 LEU C  96       3.972 -25.350  18.588  1.00 29.57           C  
ATOM   3082  N   TYR C  97       5.625 -22.292  14.285  1.00 31.89           N  
ATOM   3083  CA  TYR C  97       6.374 -21.127  14.741  1.00 31.89           C  
ATOM   3084  C   TYR C  97       5.712 -19.836  14.275  1.00 31.89           C  
ATOM   3085  CB  TYR C  97       7.819 -21.185  14.236  1.00 31.89           C  
ATOM   3086  O   TYR C  97       5.909 -18.777  14.876  1.00 31.89           O  
ATOM   3087  CG  TYR C  97       8.647 -22.267  14.887  1.00 31.89           C  
ATOM   3088  CD1 TYR C  97       9.199 -22.082  16.152  1.00 31.89           C  
ATOM   3089  CD2 TYR C  97       8.879 -23.474  14.238  1.00 31.89           C  
ATOM   3090  CE1 TYR C  97       9.964 -23.075  16.755  1.00 31.89           C  
ATOM   3091  CE2 TYR C  97       9.642 -24.475  14.831  1.00 31.89           C  
ATOM   3092  OH  TYR C  97      10.936 -25.253  16.680  1.00 31.89           O  
ATOM   3093  CZ  TYR C  97      10.179 -24.266  16.088  1.00 31.89           C  
ATOM   3094  N   SER C  98       4.915 -19.911  13.227  1.00 36.42           N  
ATOM   3095  CA  SER C  98       4.419 -18.671  12.639  1.00 36.42           C  
ATOM   3096  C   SER C  98       3.395 -17.999  13.547  1.00 36.42           C  
ATOM   3097  CB  SER C  98       3.799 -18.938  11.267  1.00 36.42           C  
ATOM   3098  O   SER C  98       3.440 -16.784  13.751  1.00 36.42           O  
ATOM   3099  OG  SER C  98       2.556 -18.270  11.138  1.00 36.42           O  
ATOM   3100  N   PRO C  99       2.560 -18.787  14.119  1.00 35.15           N  
ATOM   3101  CA  PRO C  99       1.701 -18.145  15.116  1.00 35.15           C  
ATOM   3102  C   PRO C  99       2.477 -17.655  16.336  1.00 35.15           C  
ATOM   3103  CB  PRO C  99       0.719 -19.254  15.502  1.00 35.15           C  
ATOM   3104  O   PRO C  99       2.141 -16.617  16.911  1.00 35.15           O  
ATOM   3105  CG  PRO C  99       1.341 -20.511  14.987  1.00 35.15           C  
ATOM   3106  CD  PRO C  99       2.384 -20.146  13.970  1.00 35.15           C  
ATOM   3107  N   ILE C 100       3.608 -18.359  16.626  1.00 36.58           N  
ATOM   3108  CA  ILE C 100       4.382 -17.993  17.807  1.00 36.58           C  
ATOM   3109  C   ILE C 100       5.060 -16.643  17.582  1.00 36.58           C  
ATOM   3110  CB  ILE C 100       5.434 -19.071  18.150  1.00 36.58           C  
ATOM   3111  O   ILE C 100       5.074 -15.792  18.474  1.00 36.58           O  
ATOM   3112  CG1 ILE C 100       4.747 -20.398  18.492  1.00 36.58           C  
ATOM   3113  CG2 ILE C 100       6.330 -18.605  19.302  1.00 36.58           C  
ATOM   3114  CD1 ILE C 100       5.705 -21.573  18.632  1.00 36.58           C  
ATOM   3115  N   PHE C 101       5.498 -16.423  16.385  1.00 37.29           N  
ATOM   3116  CA  PHE C 101       6.149 -15.148  16.107  1.00 37.29           C  
ATOM   3117  C   PHE C 101       5.139 -14.008  16.131  1.00 37.29           C  
ATOM   3118  CB  PHE C 101       6.860 -15.191  14.751  1.00 37.29           C  
ATOM   3119  O   PHE C 101       5.422 -12.931  16.660  1.00 37.29           O  
ATOM   3120  CG  PHE C 101       8.128 -14.382  14.704  1.00 37.29           C  
ATOM   3121  CD1 PHE C 101       8.110 -13.058  14.283  1.00 37.29           C  
ATOM   3122  CD2 PHE C 101       9.340 -14.947  15.082  1.00 37.29           C  
ATOM   3123  CE1 PHE C 101       9.283 -12.307  14.240  1.00 37.29           C  
ATOM   3124  CE2 PHE C 101      10.516 -14.203  15.041  1.00 37.29           C  
ATOM   3125  CZ  PHE C 101      10.485 -12.883  14.619  1.00 37.29           C  
ATOM   3126  N   LEU C 102       4.015 -14.307  15.656  1.00 36.95           N  
ATOM   3127  CA  LEU C 102       2.982 -13.277  15.676  1.00 36.95           C  
ATOM   3128  C   LEU C 102       2.509 -13.009  17.101  1.00 36.95           C  
ATOM   3129  CB  LEU C 102       1.796 -13.690  14.801  1.00 36.95           C  
ATOM   3130  O   LEU C 102       2.275 -11.857  17.476  1.00 36.95           O  
ATOM   3131  CG  LEU C 102       1.978 -13.529  13.291  1.00 36.95           C  
ATOM   3132  CD1 LEU C 102       0.798 -14.144  12.546  1.00 36.95           C  
ATOM   3133  CD2 LEU C 102       2.141 -12.058  12.925  1.00 36.95           C  
ATOM   3134  N   ILE C 103       2.479 -14.107  17.753  1.00 41.80           N  
ATOM   3135  CA  ILE C 103       2.109 -13.981  19.158  1.00 41.80           C  
ATOM   3136  C   ILE C 103       3.207 -13.239  19.917  1.00 41.80           C  
ATOM   3137  CB  ILE C 103       1.853 -15.362  19.801  1.00 41.80           C  
ATOM   3138  O   ILE C 103       2.922 -12.349  20.721  1.00 41.80           O  
ATOM   3139  CG1 ILE C 103       0.642 -16.039  19.147  1.00 41.80           C  
ATOM   3140  CG2 ILE C 103       1.653 -15.225  21.313  1.00 41.80           C  
ATOM   3141  CD1 ILE C 103       0.401 -17.466  19.621  1.00 41.80           C  
ATOM   3142  N   VAL C 104       4.473 -13.518  19.531  1.00 43.43           N  
ATOM   3143  CA  VAL C 104       5.593 -12.848  20.183  1.00 43.43           C  
ATOM   3144  C   VAL C 104       5.622 -11.376  19.776  1.00 43.43           C  
ATOM   3145  CB  VAL C 104       6.938 -13.524  19.838  1.00 43.43           C  
ATOM   3146  O   VAL C 104       5.826 -10.497  20.617  1.00 43.43           O  
ATOM   3147  CG1 VAL C 104       8.107 -12.727  20.415  1.00 43.43           C  
ATOM   3148  CG2 VAL C 104       6.961 -14.961  20.354  1.00 43.43           C  
ATOM   3149  N   ALA C 105       5.326 -11.129  18.590  1.00 44.94           N  
ATOM   3150  CA  ALA C 105       5.292  -9.748  18.117  1.00 44.94           C  
ATOM   3151  C   ALA C 105       4.138  -8.978  18.754  1.00 44.94           C  
ATOM   3152  CB  ALA C 105       5.177  -9.709  16.595  1.00 44.94           C  
ATOM   3153  O   ALA C 105       4.297  -7.818  19.143  1.00 44.94           O  
ATOM   3154  N   ALA C 106       3.051  -9.662  18.934  1.00 44.99           N  
ATOM   3155  CA  ALA C 106       1.911  -9.057  19.618  1.00 44.99           C  
ATOM   3156  C   ALA C 106       2.225  -8.806  21.091  1.00 44.99           C  
ATOM   3157  CB  ALA C 106       0.677  -9.946  19.485  1.00 44.99           C  
ATOM   3158  O   ALA C 106       1.899  -7.745  21.629  1.00 44.99           O  
ATOM   3159  N   ILE C 107       2.861  -9.751  21.649  1.00 47.56           N  
ATOM   3160  CA  ILE C 107       3.224  -9.626  23.056  1.00 47.56           C  
ATOM   3161  C   ILE C 107       4.252  -8.511  23.227  1.00 47.56           C  
ATOM   3162  CB  ILE C 107       3.776 -10.956  23.618  1.00 47.56           C  
ATOM   3163  O   ILE C 107       4.154  -7.704  24.155  1.00 47.56           O  
ATOM   3164  CG1 ILE C 107       2.682 -12.029  23.622  1.00 47.56           C  
ATOM   3165  CG2 ILE C 107       4.349 -10.752  25.023  1.00 47.56           C  
ATOM   3166  CD1 ILE C 107       3.174 -13.413  24.022  1.00 47.56           C  
ATOM   3167  N   VAL C 108       5.266  -8.413  22.383  1.00 46.46           N  
ATOM   3168  CA  VAL C 108       6.263  -7.349  22.439  1.00 46.46           C  
ATOM   3169  C   VAL C 108       5.585  -5.995  22.240  1.00 46.46           C  
ATOM   3170  CB  VAL C 108       7.369  -7.552  21.379  1.00 46.46           C  
ATOM   3171  O   VAL C 108       5.900  -5.028  22.937  1.00 46.46           O  
ATOM   3172  CG1 VAL C 108       8.316  -6.354  21.350  1.00 46.46           C  
ATOM   3173  CG2 VAL C 108       8.141  -8.841  21.655  1.00 46.46           C  
ATOM   3174  N   PHE C 109       4.631  -5.998  21.431  1.00 43.59           N  
ATOM   3175  CA  PHE C 109       3.870  -4.782  21.171  1.00 43.59           C  
ATOM   3176  C   PHE C 109       3.087  -4.359  22.408  1.00 43.59           C  
ATOM   3177  CB  PHE C 109       2.916  -4.985  19.990  1.00 43.59           C  
ATOM   3178  O   PHE C 109       3.107  -3.187  22.792  1.00 43.59           O  
ATOM   3179  CG  PHE C 109       2.135  -3.753  19.621  1.00 43.59           C  
ATOM   3180  CD1 PHE C 109       0.808  -3.613  20.007  1.00 43.59           C  
ATOM   3181  CD2 PHE C 109       2.729  -2.734  18.887  1.00 43.59           C  
ATOM   3182  CE1 PHE C 109       0.082  -2.473  19.667  1.00 43.59           C  
ATOM   3183  CE2 PHE C 109       2.010  -1.592  18.544  1.00 43.59           C  
ATOM   3184  CZ  PHE C 109       0.687  -1.464  18.934  1.00 43.59           C  
ATOM   3185  N   ILE C 110       2.463  -5.311  22.923  1.00 46.07           N  
ATOM   3186  CA  ILE C 110       1.684  -5.038  24.126  1.00 46.07           C  
ATOM   3187  C   ILE C 110       2.610  -4.567  25.245  1.00 46.07           C  
ATOM   3188  CB  ILE C 110       0.886  -6.282  24.577  1.00 46.07           C  
ATOM   3189  O   ILE C 110       2.292  -3.617  25.964  1.00 46.07           O  
ATOM   3190  CG1 ILE C 110      -0.175  -6.644  23.532  1.00 46.07           C  
ATOM   3191  CG2 ILE C 110       0.246  -6.045  25.948  1.00 46.07           C  
ATOM   3192  CD1 ILE C 110      -0.929  -7.931  23.836  1.00 46.07           C  
ATOM   3193  N   THR C 111       3.724  -5.308  25.381  1.00 46.43           N  
ATOM   3194  CA  THR C 111       4.694  -4.944  26.408  1.00 46.43           C  
ATOM   3195  C   THR C 111       5.245  -3.543  26.159  1.00 46.43           C  
ATOM   3196  CB  THR C 111       5.856  -5.953  26.462  1.00 46.43           C  
ATOM   3197  O   THR C 111       5.401  -2.756  27.095  1.00 46.43           O  
ATOM   3198  CG2 THR C 111       6.303  -6.201  27.899  1.00 46.43           C  
ATOM   3199  OG1 THR C 111       5.430  -7.194  25.885  1.00 46.43           O  
ATOM   3200  N   LEU C 112       5.574  -3.299  24.941  1.00 42.90           N  
ATOM   3201  CA  LEU C 112       6.100  -1.982  24.599  1.00 42.90           C  
ATOM   3202  C   LEU C 112       5.059  -0.898  24.855  1.00 42.90           C  
ATOM   3203  CB  LEU C 112       6.543  -1.946  23.134  1.00 42.90           C  
ATOM   3204  O   LEU C 112       5.394   0.192  25.325  1.00 42.90           O  
ATOM   3205  CG  LEU C 112       8.028  -1.683  22.881  1.00 42.90           C  
ATOM   3206  CD1 LEU C 112       8.590  -2.714  21.908  1.00 42.90           C  
ATOM   3207  CD2 LEU C 112       8.239  -0.269  22.351  1.00 42.90           C  
ATOM   3208  N   CYS C 113       3.837  -1.263  24.535  1.00 42.13           N  
ATOM   3209  CA  CYS C 113       2.745  -0.333  24.800  1.00 42.13           C  
ATOM   3210  C   CYS C 113       2.630  -0.037  26.291  1.00 42.13           C  
ATOM   3211  CB  CYS C 113       1.423  -0.895  24.279  1.00 42.13           C  
ATOM   3212  O   CYS C 113       2.401   1.108  26.685  1.00 42.13           O  
ATOM   3213  SG  CYS C 113       1.307  -0.931  22.477  1.00 42.13           S  
ATOM   3214  N   PHE C 114       2.738  -1.110  26.994  1.00 42.12           N  
ATOM   3215  CA  PHE C 114       2.608  -0.955  28.438  1.00 42.12           C  
ATOM   3216  C   PHE C 114       3.820  -0.235  29.017  1.00 42.12           C  
ATOM   3217  CB  PHE C 114       2.437  -2.320  29.113  1.00 42.12           C  
ATOM   3218  O   PHE C 114       3.687   0.567  29.944  1.00 42.12           O  
ATOM   3219  CG  PHE C 114       1.016  -2.816  29.129  1.00 42.12           C  
ATOM   3220  CD1 PHE C 114       0.085  -2.270  30.004  1.00 42.12           C  
ATOM   3221  CD2 PHE C 114       0.612  -3.828  28.269  1.00 42.12           C  
ATOM   3222  CE1 PHE C 114      -1.231  -2.727  30.022  1.00 42.12           C  
ATOM   3223  CE2 PHE C 114      -0.701  -4.290  28.280  1.00 42.12           C  
ATOM   3224  CZ  PHE C 114      -1.621  -3.738  29.158  1.00 42.12           C  
ATOM   3225  N   THR C 115       4.998  -0.616  28.539  1.00 42.57           N  
ATOM   3226  CA  THR C 115       6.196   0.046  29.042  1.00 42.57           C  
ATOM   3227  C   THR C 115       6.180   1.531  28.693  1.00 42.57           C  
ATOM   3228  CB  THR C 115       7.473  -0.603  28.475  1.00 42.57           C  
ATOM   3229  O   THR C 115       6.634   2.364  29.480  1.00 42.57           O  
ATOM   3230  CG2 THR C 115       7.815  -1.887  29.223  1.00 42.57           C  
ATOM   3231  OG1 THR C 115       7.271  -0.909  27.089  1.00 42.57           O  
ATOM   3232  N   LEU C 116       5.766   1.783  27.559  1.00 39.69           N  
ATOM   3233  CA  LEU C 116       5.694   3.187  27.169  1.00 39.69           C  
ATOM   3234  C   LEU C 116       4.634   3.924  27.981  1.00 39.69           C  
ATOM   3235  CB  LEU C 116       5.388   3.314  25.674  1.00 39.69           C  
ATOM   3236  O   LEU C 116       4.791   5.108  28.285  1.00 39.69           O  
ATOM   3237  CG  LEU C 116       6.528   2.961  24.717  1.00 39.69           C  
ATOM   3238  CD1 LEU C 116       6.016   2.908  23.281  1.00 39.69           C  
ATOM   3239  CD2 LEU C 116       7.667   3.966  24.847  1.00 39.69           C  
ATOM   3240  N   LYS C 117       3.613   3.230  28.258  1.00 40.50           N  
ATOM   3241  CA  LYS C 117       2.600   3.814  29.133  1.00 40.50           C  
ATOM   3242  C   LYS C 117       3.173   4.110  30.516  1.00 40.50           C  
ATOM   3243  CB  LYS C 117       1.393   2.883  29.253  1.00 40.50           C  
ATOM   3244  O   LYS C 117       2.845   5.130  31.124  1.00 40.50           O  
ATOM   3245  CG  LYS C 117       0.117   3.578  29.705  1.00 40.50           C  
ATOM   3246  CD  LYS C 117      -1.099   2.676  29.540  1.00 40.50           C  
ATOM   3247  CE  LYS C 117      -2.372   3.359  30.023  1.00 40.50           C  
ATOM   3248  NZ  LYS C 117      -3.572   2.490  29.834  1.00 40.50           N  
ATOM   3249  N   ARG C 118       3.986   3.140  30.952  1.00 41.33           N  
ATOM   3250  CA  ARG C 118       4.526   3.324  32.294  1.00 41.33           C  
ATOM   3251  C   ARG C 118       5.467   4.524  32.346  1.00 41.33           C  
ATOM   3252  CB  ARG C 118       5.259   2.063  32.757  1.00 41.33           C  
ATOM   3253  O   ARG C 118       5.500   5.250  33.341  1.00 41.33           O  
ATOM   3254  CG  ARG C 118       5.053   1.736  34.228  1.00 41.33           C  
ATOM   3255  CD  ARG C 118       5.761   0.447  34.623  1.00 41.33           C  
ATOM   3256  NE  ARG C 118       5.658   0.195  36.058  1.00 41.33           N  
ATOM   3257  NH1 ARG C 118       6.768  -1.831  35.989  1.00 41.33           N  
ATOM   3258  NH2 ARG C 118       5.990  -1.011  37.984  1.00 41.33           N  
ATOM   3259  CZ  ARG C 118       6.139  -0.882  36.674  1.00 41.33           C  
ATOM   3260  N   LYS C 119       6.166   4.647  31.246  1.00 38.62           N  
ATOM   3261  CA  LYS C 119       7.088   5.779  31.274  1.00 38.62           C  
ATOM   3262  C   LYS C 119       6.335   7.104  31.180  1.00 38.62           C  
ATOM   3263  CB  LYS C 119       8.105   5.672  30.137  1.00 38.62           C  
ATOM   3264  O   LYS C 119       6.792   8.122  31.704  1.00 38.62           O  
ATOM   3265  CG  LYS C 119       9.503   6.141  30.511  1.00 38.62           C  
ATOM   3266  CD  LYS C 119      10.504   5.859  29.398  1.00 38.62           C  
ATOM   3267  CE  LYS C 119      11.903   6.329  29.770  1.00 38.62           C  
ATOM   3268  NZ  LYS C 119      12.899   5.999  28.707  1.00 38.62           N  
ATOM   3269  N   THR C 120       5.164   6.983  30.649  1.00 34.85           N  
ATOM   3270  CA  THR C 120       4.403   8.219  30.501  1.00 34.85           C  
ATOM   3271  C   THR C 120       3.593   8.510  31.762  1.00 34.85           C  
ATOM   3272  CB  THR C 120       3.459   8.152  29.286  1.00 34.85           C  
ATOM   3273  O   THR C 120       3.192   9.651  31.999  1.00 34.85           O  
ATOM   3274  CG2 THR C 120       4.231   8.306  27.980  1.00 34.85           C  
ATOM   3275  OG1 THR C 120       2.783   6.888  29.283  1.00 34.85           O  
ATOM   3276  N   GLU C 121       3.474   7.469  32.586  1.00 33.17           N  
ATOM   3277  CA  GLU C 121       2.876   7.798  33.876  1.00 33.17           C  
ATOM   3278  C   GLU C 121       3.940   8.212  34.889  1.00 33.17           C  
ATOM   3279  CB  GLU C 121       2.071   6.613  34.415  1.00 33.17           C  
ATOM   3280  O   GLU C 121       3.716   9.114  35.698  1.00 33.17           O  
ATOM   3281  CG  GLU C 121       0.591   6.663  34.062  1.00 33.17           C  
ATOM   3282  CD  GLU C 121      -0.196   5.483  34.609  1.00 33.17           C  
ATOM   3283  OE1 GLU C 121      -1.441   5.471  34.477  1.00 33.17           O  
ATOM   3284  OE2 GLU C 121       0.437   4.564  35.174  1.00 33.17           O  
TER    3285      GLU C 121                                                      
ENDMDL                                                                          
END                                                                             
