# Supplementary material for: AI-guided pipeline for protein–protein interaction drug discovery identifies a SARS-CoV-2 inhibitor
Source: Mol Syst Biol. 2024 Mar 11;20(4):428–57. doi: 10.1038/s44320-024-00019-8 (PMC10987651; doi:10.1038/s44320-024-00019-8)
Supplement: Supplementary file 15 — Source Data Fig. 5 [file 44320_2024_19_MOESM15_ESM.zip › Source Data Figure 5/ColabFold/E-NSP6_9c8a7.result/E_NSP6_9c8a7_unrelaxed_rank_3_model_3.pdb]

MODEL     1                                                                     
ATOM      1  N   MET B   1       4.369  -0.673 -42.476  1.00 23.03           N  
ATOM      2  CA  MET B   1       4.252  -1.086 -41.081  1.00 23.03           C  
ATOM      3  C   MET B   1       4.665   0.044 -40.143  1.00 23.03           C  
ATOM      4  CB  MET B   1       5.106  -2.326 -40.813  1.00 23.03           C  
ATOM      5  O   MET B   1       4.349   0.014 -38.952  1.00 23.03           O  
ATOM      6  CG  MET B   1       4.347  -3.635 -40.955  1.00 23.03           C  
ATOM      7  SD  MET B   1       5.432  -5.102 -40.758  1.00 23.03           S  
ATOM      8  CE  MET B   1       4.254  -6.276 -40.032  1.00 23.03           C  
ATOM      9  N   TYR B   2       5.486   0.911 -40.551  1.00 30.65           N  
ATOM     10  CA  TYR B   2       6.048   2.060 -39.852  1.00 30.65           C  
ATOM     11  C   TYR B   2       5.012   3.167 -39.699  1.00 30.65           C  
ATOM     12  CB  TYR B   2       7.276   2.595 -40.595  1.00 30.65           C  
ATOM     13  O   TYR B   2       5.058   3.942 -38.740  1.00 30.65           O  
ATOM     14  CG  TYR B   2       8.506   1.734 -40.434  1.00 30.65           C  
ATOM     15  CD1 TYR B   2       9.314   1.843 -39.305  1.00 30.65           C  
ATOM     16  CD2 TYR B   2       8.862   0.810 -41.411  1.00 30.65           C  
ATOM     17  CE1 TYR B   2      10.449   1.053 -39.153  1.00 30.65           C  
ATOM     18  CE2 TYR B   2       9.994   0.015 -41.270  1.00 30.65           C  
ATOM     19  OH  TYR B   2      11.902  -0.641 -39.994  1.00 30.65           O  
ATOM     20  CZ  TYR B   2      10.780   0.143 -40.139  1.00 30.65           C  
ATOM     21  N   SER B   3       4.119   3.278 -40.681  1.00 31.25           N  
ATOM     22  CA  SER B   3       3.101   4.324 -40.669  1.00 31.25           C  
ATOM     23  C   SER B   3       2.107   4.115 -39.532  1.00 31.25           C  
ATOM     24  CB  SER B   3       2.359   4.366 -42.005  1.00 31.25           C  
ATOM     25  O   SER B   3       1.593   5.081 -38.965  1.00 31.25           O  
ATOM     26  OG  SER B   3       3.166   4.957 -43.010  1.00 31.25           O  
ATOM     27  N   PHE B   4       1.793   2.812 -39.181  1.00 34.29           N  
ATOM     28  CA  PHE B   4       0.863   2.438 -38.122  1.00 34.29           C  
ATOM     29  C   PHE B   4       1.445   2.759 -36.751  1.00 34.29           C  
ATOM     30  CB  PHE B   4       0.518   0.948 -38.210  1.00 34.29           C  
ATOM     31  O   PHE B   4       0.728   3.211 -35.857  1.00 34.29           O  
ATOM     32  CG  PHE B   4      -0.857   0.612 -37.700  1.00 34.29           C  
ATOM     33  CD1 PHE B   4      -1.045   0.197 -36.387  1.00 34.29           C  
ATOM     34  CD2 PHE B   4      -1.963   0.710 -38.534  1.00 34.29           C  
ATOM     35  CE1 PHE B   4      -2.317  -0.114 -35.912  1.00 34.29           C  
ATOM     36  CE2 PHE B   4      -3.237   0.400 -38.067  1.00 34.29           C  
ATOM     37  CZ  PHE B   4      -3.412  -0.013 -36.756  1.00 34.29           C  
ATOM     38  N   VAL B   5       2.751   2.633 -36.621  1.00 38.42           N  
ATOM     39  CA  VAL B   5       3.457   2.854 -35.363  1.00 38.42           C  
ATOM     40  C   VAL B   5       3.455   4.343 -35.024  1.00 38.42           C  
ATOM     41  CB  VAL B   5       4.907   2.324 -35.425  1.00 38.42           C  
ATOM     42  O   VAL B   5       3.274   4.722 -33.864  1.00 38.42           O  
ATOM     43  CG1 VAL B   5       5.659   2.655 -34.137  1.00 38.42           C  
ATOM     44  CG2 VAL B   5       4.914   0.818 -35.680  1.00 38.42           C  
ATOM     45  N   SER B   6       3.451   5.157 -36.048  1.00 36.25           N  
ATOM     46  CA  SER B   6       3.525   6.603 -35.864  1.00 36.25           C  
ATOM     47  C   SER B   6       2.188   7.169 -35.396  1.00 36.25           C  
ATOM     48  CB  SER B   6       3.952   7.288 -37.163  1.00 36.25           C  
ATOM     49  O   SER B   6       2.149   8.066 -34.551  1.00 36.25           O  
ATOM     50  OG  SER B   6       3.502   8.631 -37.194  1.00 36.25           O  
ATOM     51  N   GLU B   7       1.072   6.484 -35.868  1.00 40.57           N  
ATOM     52  CA  GLU B   7      -0.265   6.941 -35.501  1.00 40.57           C  
ATOM     53  C   GLU B   7      -0.587   6.598 -34.050  1.00 40.57           C  
ATOM     54  CB  GLU B   7      -1.316   6.329 -36.431  1.00 40.57           C  
ATOM     55  O   GLU B   7      -1.177   7.408 -33.331  1.00 40.57           O  
ATOM     56  CG  GLU B   7      -2.283   7.347 -37.020  1.00 40.57           C  
ATOM     57  CD  GLU B   7      -3.380   6.715 -37.862  1.00 40.57           C  
ATOM     58  OE1 GLU B   7      -4.385   7.398 -38.163  1.00 40.57           O  
ATOM     59  OE2 GLU B   7      -3.233   5.526 -38.224  1.00 40.57           O  
ATOM     60  N   GLU B   8      -0.048   5.410 -33.623  1.00 42.56           N  
ATOM     61  CA  GLU B   8      -0.288   4.961 -32.255  1.00 42.56           C  
ATOM     62  C   GLU B   8       0.512   5.790 -31.254  1.00 42.56           C  
ATOM     63  CB  GLU B   8       0.061   3.478 -32.107  1.00 42.56           C  
ATOM     64  O   GLU B   8       0.009   6.130 -30.180  1.00 42.56           O  
ATOM     65  CG  GLU B   8      -1.103   2.541 -32.398  1.00 42.56           C  
ATOM     66  CD  GLU B   8      -0.790   1.084 -32.095  1.00 42.56           C  
ATOM     67  OE1 GLU B   8      -1.732   0.262 -32.031  1.00 42.56           O  
ATOM     68  OE2 GLU B   8       0.406   0.762 -31.920  1.00 42.56           O  
ATOM     69  N   THR B   9       1.746   6.088 -31.678  1.00 40.48           N  
ATOM     70  CA  THR B   9       2.602   6.898 -30.819  1.00 40.48           C  
ATOM     71  C   THR B   9       2.040   8.309 -30.671  1.00 40.48           C  
ATOM     72  CB  THR B   9       4.039   6.969 -31.369  1.00 40.48           C  
ATOM     73  O   THR B   9       2.072   8.884 -29.581  1.00 40.48           O  
ATOM     74  CG2 THR B   9       5.059   6.618 -30.292  1.00 40.48           C  
ATOM     75  OG1 THR B   9       4.173   6.048 -32.458  1.00 40.48           O  
ATOM     76  N   GLY B  10       1.406   8.720 -31.771  1.00 40.71           N  
ATOM     77  CA  GLY B  10       0.797  10.040 -31.749  1.00 40.71           C  
ATOM     78  C   GLY B  10      -0.376  10.140 -30.793  1.00 40.71           C  
ATOM     79  O   GLY B  10      -0.499  11.118 -30.053  1.00 40.71           O  
ATOM     80  N   THR B  11      -1.175   9.064 -30.742  1.00 42.23           N  
ATOM     81  CA  THR B  11      -2.342   9.022 -29.868  1.00 42.23           C  
ATOM     82  C   THR B  11      -1.918   8.911 -28.406  1.00 42.23           C  
ATOM     83  CB  THR B  11      -3.267   7.845 -30.227  1.00 42.23           C  
ATOM     84  O   THR B  11      -2.522   9.533 -27.530  1.00 42.23           O  
ATOM     85  CG2 THR B  11      -4.627   8.342 -30.708  1.00 42.23           C  
ATOM     86  OG1 THR B  11      -2.661   7.068 -31.267  1.00 42.23           O  
ATOM     87  N   LEU B  12      -0.847   8.214 -28.181  1.00 39.71           N  
ATOM     88  CA  LEU B  12      -0.329   8.056 -26.827  1.00 39.71           C  
ATOM     89  C   LEU B  12       0.210   9.379 -26.293  1.00 39.71           C  
ATOM     90  CB  LEU B  12       0.772   6.993 -26.794  1.00 39.71           C  
ATOM     91  O   LEU B  12      -0.017   9.724 -25.131  1.00 39.71           O  
ATOM     92  CG  LEU B  12       0.362   5.607 -26.296  1.00 39.71           C  
ATOM     93  CD1 LEU B  12       1.156   4.526 -27.022  1.00 39.71           C  
ATOM     94  CD2 LEU B  12       0.560   5.500 -24.788  1.00 39.71           C  
ATOM     95  N   ILE B  13       0.883  10.094 -27.158  1.00 42.19           N  
ATOM     96  CA  ILE B  13       1.455  11.380 -26.775  1.00 42.19           C  
ATOM     97  C   ILE B  13       0.334  12.373 -26.473  1.00 42.19           C  
ATOM     98  CB  ILE B  13       2.382  11.938 -27.878  1.00 42.19           C  
ATOM     99  O   ILE B  13       0.382  13.085 -25.467  1.00 42.19           O  
ATOM    100  CG1 ILE B  13       3.634  11.063 -28.015  1.00 42.19           C  
ATOM    101  CG2 ILE B  13       2.760  13.392 -27.582  1.00 42.19           C  
ATOM    102  CD1 ILE B  13       4.466  11.363 -29.254  1.00 42.19           C  
ATOM    103  N   VAL B  14      -0.731  12.304 -27.310  1.00 42.98           N  
ATOM    104  CA  VAL B  14      -1.857  13.217 -27.142  1.00 42.98           C  
ATOM    105  C   VAL B  14      -2.602  12.885 -25.851  1.00 42.98           C  
ATOM    106  CB  VAL B  14      -2.823  13.154 -28.346  1.00 42.98           C  
ATOM    107  O   VAL B  14      -2.960  13.784 -25.085  1.00 42.98           O  
ATOM    108  CG1 VAL B  14      -4.082  13.975 -28.072  1.00 42.98           C  
ATOM    109  CG2 VAL B  14      -2.127  13.645 -29.614  1.00 42.98           C  
ATOM    110  N   ASN B  15      -2.711  11.575 -25.514  1.00 42.48           N  
ATOM    111  CA  ASN B  15      -3.400  11.150 -24.300  1.00 42.48           C  
ATOM    112  C   ASN B  15      -2.601  11.505 -23.049  1.00 42.48           C  
ATOM    113  CB  ASN B  15      -3.682   9.646 -24.342  1.00 42.48           C  
ATOM    114  O   ASN B  15      -3.172  11.928 -22.043  1.00 42.48           O  
ATOM    115  CG  ASN B  15      -5.085   9.328 -24.819  1.00 42.48           C  
ATOM    116  ND2 ASN B  15      -5.384   8.043 -24.967  1.00 42.48           N  
ATOM    117  OD1 ASN B  15      -5.894  10.230 -25.053  1.00 42.48           O  
ATOM    118  N   SER B  16      -1.362  11.418 -23.205  1.00 41.98           N  
ATOM    119  CA  SER B  16      -0.498  11.759 -22.079  1.00 41.98           C  
ATOM    120  C   SER B  16      -0.532  13.257 -21.792  1.00 41.98           C  
ATOM    121  CB  SER B  16       0.939  11.316 -22.353  1.00 41.98           C  
ATOM    122  O   SER B  16      -0.574  13.670 -20.631  1.00 41.98           O  
ATOM    123  OG  SER B  16       1.848  12.015 -21.520  1.00 41.98           O  
ATOM    124  N   VAL B  17      -0.527  14.108 -22.795  1.00 44.13           N  
ATOM    125  CA  VAL B  17      -0.576  15.560 -22.663  1.00 44.13           C  
ATOM    126  C   VAL B  17      -1.915  15.980 -22.062  1.00 44.13           C  
ATOM    127  CB  VAL B  17      -0.359  16.261 -24.023  1.00 44.13           C  
ATOM    128  O   VAL B  17      -1.964  16.836 -21.176  1.00 44.13           O  
ATOM    129  CG1 VAL B  17      -0.587  17.766 -23.897  1.00 44.13           C  
ATOM    130  CG2 VAL B  17       1.044  15.972 -24.554  1.00 44.13           C  
ATOM    131  N   LEU B  18      -3.005  15.223 -22.447  1.00 43.13           N  
ATOM    132  CA  LEU B  18      -4.336  15.530 -21.933  1.00 43.13           C  
ATOM    133  C   LEU B  18      -4.447  15.159 -20.458  1.00 43.13           C  
ATOM    134  CB  LEU B  18      -5.406  14.789 -22.740  1.00 43.13           C  
ATOM    135  O   LEU B  18      -5.022  15.911 -19.667  1.00 43.13           O  
ATOM    136  CG  LEU B  18      -5.951  15.516 -23.970  1.00 43.13           C  
ATOM    137  CD1 LEU B  18      -6.626  14.526 -24.914  1.00 43.13           C  
ATOM    138  CD2 LEU B  18      -6.922  16.616 -23.556  1.00 43.13           C  
ATOM    139  N   LEU B  19      -3.839  14.056 -20.104  1.00 42.07           N  
ATOM    140  CA  LEU B  19      -3.852  13.622 -18.711  1.00 42.07           C  
ATOM    141  C   LEU B  19      -3.041  14.574 -17.838  1.00 42.07           C  
ATOM    142  CB  LEU B  19      -3.299  12.200 -18.587  1.00 42.07           C  
ATOM    143  O   LEU B  19      -3.454  14.904 -16.724  1.00 42.07           O  
ATOM    144  CG  LEU B  19      -4.109  11.230 -17.725  1.00 42.07           C  
ATOM    145  CD1 LEU B  19      -4.046   9.823 -18.309  1.00 42.07           C  
ATOM    146  CD2 LEU B  19      -3.601  11.241 -16.287  1.00 42.07           C  
ATOM    147  N   PHE B  20      -1.948  15.016 -18.300  1.00 42.88           N  
ATOM    148  CA  PHE B  20      -1.117  15.980 -17.589  1.00 42.88           C  
ATOM    149  C   PHE B  20      -1.859  17.298 -17.397  1.00 42.88           C  
ATOM    150  CB  PHE B  20       0.195  16.221 -18.343  1.00 42.88           C  
ATOM    151  O   PHE B  20      -1.846  17.871 -16.306  1.00 42.88           O  
ATOM    152  CG  PHE B  20       1.151  17.133 -17.622  1.00 42.88           C  
ATOM    153  CD1 PHE B  20       1.282  18.464 -17.998  1.00 42.88           C  
ATOM    154  CD2 PHE B  20       1.919  16.658 -16.567  1.00 42.88           C  
ATOM    155  CE1 PHE B  20       2.166  19.310 -17.333  1.00 42.88           C  
ATOM    156  CE2 PHE B  20       2.805  17.497 -15.897  1.00 42.88           C  
ATOM    157  CZ  PHE B  20       2.928  18.823 -16.282  1.00 42.88           C  
ATOM    158  N   LEU B  21      -2.505  17.731 -18.414  1.00 44.64           N  
ATOM    159  CA  LEU B  21      -3.287  18.960 -18.342  1.00 44.64           C  
ATOM    160  C   LEU B  21      -4.423  18.822 -17.334  1.00 44.64           C  
ATOM    161  CB  LEU B  21      -3.852  19.318 -19.719  1.00 44.64           C  
ATOM    162  O   LEU B  21      -4.664  19.731 -16.536  1.00 44.64           O  
ATOM    163  CG  LEU B  21      -4.588  20.655 -19.823  1.00 44.64           C  
ATOM    164  CD1 LEU B  21      -3.592  21.795 -20.009  1.00 44.64           C  
ATOM    165  CD2 LEU B  21      -5.593  20.624 -20.969  1.00 44.64           C  
ATOM    166  N   ALA B  22      -5.043  17.610 -17.313  1.00 45.52           N  
ATOM    167  CA  ALA B  22      -6.126  17.352 -16.367  1.00 45.52           C  
ATOM    168  C   ALA B  22      -5.612  17.363 -14.930  1.00 45.52           C  
ATOM    169  CB  ALA B  22      -6.798  16.017 -16.678  1.00 45.52           C  
ATOM    170  O   ALA B  22      -6.263  17.909 -14.035  1.00 45.52           O  
ATOM    171  N   PHE B  23      -4.425  16.857 -14.774  1.00 45.52           N  
ATOM    172  CA  PHE B  23      -3.793  16.817 -13.460  1.00 45.52           C  
ATOM    173  C   PHE B  23      -3.455  18.223 -12.980  1.00 45.52           C  
ATOM    174  CB  PHE B  23      -2.527  15.956 -13.496  1.00 45.52           C  
ATOM    175  O   PHE B  23      -3.692  18.562 -11.818  1.00 45.52           O  
ATOM    176  CG  PHE B  23      -1.872  15.783 -12.153  1.00 45.52           C  
ATOM    177  CD1 PHE B  23      -0.719  16.490 -11.830  1.00 45.52           C  
ATOM    178  CD2 PHE B  23      -2.408  14.914 -11.212  1.00 45.52           C  
ATOM    179  CE1 PHE B  23      -0.110  16.332 -10.587  1.00 45.52           C  
ATOM    180  CE2 PHE B  23      -1.805  14.752  -9.968  1.00 45.52           C  
ATOM    181  CZ  PHE B  23      -0.656  15.461  -9.658  1.00 45.52           C  
ATOM    182  N   VAL B  24      -2.927  19.047 -13.778  1.00 45.02           N  
ATOM    183  CA  VAL B  24      -2.574  20.422 -13.444  1.00 45.02           C  
ATOM    184  C   VAL B  24      -3.832  21.201 -13.065  1.00 45.02           C  
ATOM    185  CB  VAL B  24      -1.848  21.122 -14.615  1.00 45.02           C  
ATOM    186  O   VAL B  24      -3.842  21.931 -12.071  1.00 45.02           O  
ATOM    187  CG1 VAL B  24      -1.651  22.608 -14.317  1.00 45.02           C  
ATOM    188  CG2 VAL B  24      -0.505  20.447 -14.888  1.00 45.02           C  
ATOM    189  N   VAL B  25      -4.900  20.956 -13.836  1.00 46.63           N  
ATOM    190  CA  VAL B  25      -6.167  21.622 -13.552  1.00 46.63           C  
ATOM    191  C   VAL B  25      -6.693  21.172 -12.191  1.00 46.63           C  
ATOM    192  CB  VAL B  25      -7.216  21.339 -14.650  1.00 46.63           C  
ATOM    193  O   VAL B  25      -7.146  21.994 -11.391  1.00 46.63           O  
ATOM    194  CG1 VAL B  25      -8.579  21.904 -14.253  1.00 46.63           C  
ATOM    195  CG2 VAL B  25      -6.761  21.922 -15.986  1.00 46.63           C  
ATOM    196  N   PHE B  26      -6.551  19.863 -11.981  1.00 44.37           N  
ATOM    197  CA  PHE B  26      -6.991  19.300 -10.710  1.00 44.37           C  
ATOM    198  C   PHE B  26      -6.207  19.902  -9.550  1.00 44.37           C  
ATOM    199  CB  PHE B  26      -6.835  17.776 -10.714  1.00 44.37           C  
ATOM    200  O   PHE B  26      -6.789  20.281  -8.532  1.00 44.37           O  
ATOM    201  CG  PHE B  26      -7.323  17.113  -9.454  1.00 44.37           C  
ATOM    202  CD1 PHE B  26      -6.425  16.698  -8.478  1.00 44.37           C  
ATOM    203  CD2 PHE B  26      -8.680  16.904  -9.246  1.00 44.37           C  
ATOM    204  CE1 PHE B  26      -6.874  16.084  -7.311  1.00 44.37           C  
ATOM    205  CE2 PHE B  26      -9.136  16.292  -8.082  1.00 44.37           C  
ATOM    206  CZ  PHE B  26      -8.231  15.881  -7.116  1.00 44.37           C  
ATOM    207  N   LEU B  27      -4.954  20.026  -9.718  1.00 43.82           N  
ATOM    208  CA  LEU B  27      -4.101  20.608  -8.687  1.00 43.82           C  
ATOM    209  C   LEU B  27      -4.458  22.071  -8.449  1.00 43.82           C  
ATOM    210  CB  LEU B  27      -2.626  20.486  -9.079  1.00 43.82           C  
ATOM    211  O   LEU B  27      -4.531  22.519  -7.303  1.00 43.82           O  
ATOM    212  CG  LEU B  27      -1.974  19.122  -8.849  1.00 43.82           C  
ATOM    213  CD1 LEU B  27      -0.552  19.116  -9.401  1.00 43.82           C  
ATOM    214  CD2 LEU B  27      -1.979  18.770  -7.366  1.00 43.82           C  
ATOM    215  N   LEU B  28      -4.683  22.790  -9.487  1.00 44.58           N  
ATOM    216  CA  LEU B  28      -5.027  24.204  -9.387  1.00 44.58           C  
ATOM    217  C   LEU B  28      -6.348  24.391  -8.649  1.00 44.58           C  
ATOM    218  CB  LEU B  28      -5.113  24.834 -10.779  1.00 44.58           C  
ATOM    219  O   LEU B  28      -6.465  25.267  -7.788  1.00 44.58           O  
ATOM    220  CG  LEU B  28      -3.782  25.174 -11.453  1.00 44.58           C  
ATOM    221  CD1 LEU B  28      -4.018  25.639 -12.886  1.00 44.58           C  
ATOM    222  CD2 LEU B  28      -3.035  26.238 -10.656  1.00 44.58           C  
ATOM    223  N   VAL B  29      -7.317  23.497  -9.007  1.00 46.72           N  
ATOM    224  CA  VAL B  29      -8.638  23.584  -8.393  1.00 46.72           C  
ATOM    225  C   VAL B  29      -8.540  23.255  -6.905  1.00 46.72           C  
ATOM    226  CB  VAL B  29      -9.647  22.639  -9.082  1.00 46.72           C  
ATOM    227  O   VAL B  29      -9.126  23.947  -6.070  1.00 46.72           O  
ATOM    228  CG1 VAL B  29     -10.976  22.624  -8.328  1.00 46.72           C  
ATOM    229  CG2 VAL B  29      -9.859  23.055 -10.537  1.00 46.72           C  
ATOM    230  N   THR B  30      -7.737  22.290  -6.651  1.00 45.81           N  
ATOM    231  CA  THR B  30      -7.565  21.891  -5.258  1.00 45.81           C  
ATOM    232  C   THR B  30      -6.875  22.993  -4.461  1.00 45.81           C  
ATOM    233  CB  THR B  30      -6.752  20.588  -5.147  1.00 45.81           C  
ATOM    234  O   THR B  30      -7.273  23.292  -3.333  1.00 45.81           O  
ATOM    235  CG2 THR B  30      -7.501  19.540  -4.330  1.00 45.81           C  
ATOM    236  OG1 THR B  30      -6.510  20.069  -6.461  1.00 45.81           O  
ATOM    237  N   LEU B  31      -5.926  23.572  -5.109  1.00 45.19           N  
ATOM    238  CA  LEU B  31      -5.223  24.670  -4.455  1.00 45.19           C  
ATOM    239  C   LEU B  31      -6.151  25.862  -4.246  1.00 45.19           C  
ATOM    240  CB  LEU B  31      -4.005  25.094  -5.280  1.00 45.19           C  
ATOM    241  O   LEU B  31      -6.103  26.516  -3.202  1.00 45.19           O  
ATOM    242  CG  LEU B  31      -2.717  24.305  -5.043  1.00 45.19           C  
ATOM    243  CD1 LEU B  31      -1.726  24.554  -6.175  1.00 45.19           C  
ATOM    244  CD2 LEU B  31      -2.102  24.675  -3.697  1.00 45.19           C  
ATOM    245  N   ALA B  32      -6.969  26.160  -5.221  1.00 46.97           N  
ATOM    246  CA  ALA B  32      -7.929  27.256  -5.123  1.00 46.97           C  
ATOM    247  C   ALA B  32      -8.911  27.024  -3.978  1.00 46.97           C  
ATOM    248  CB  ALA B  32      -8.681  27.424  -6.440  1.00 46.97           C  
ATOM    249  O   ALA B  32      -9.203  27.941  -3.207  1.00 46.97           O  
ATOM    250  N   ILE B  33      -9.393  25.780  -3.877  1.00 45.43           N  
ATOM    251  CA  ILE B  33     -10.359  25.437  -2.839  1.00 45.43           C  
ATOM    252  C   ILE B  33      -9.700  25.543  -1.465  1.00 45.43           C  
ATOM    253  CB  ILE B  33     -10.936  24.019  -3.048  1.00 45.43           C  
ATOM    254  O   ILE B  33     -10.285  26.092  -0.529  1.00 45.43           O  
ATOM    255  CG1 ILE B  33     -11.776  23.969  -4.329  1.00 45.43           C  
ATOM    256  CG2 ILE B  33     -11.762  23.587  -1.834  1.00 45.43           C  
ATOM    257  CD1 ILE B  33     -12.207  22.565  -4.732  1.00 45.43           C  
ATOM    258  N   LEU B  34      -8.507  25.160  -1.442  1.00 43.99           N  
ATOM    259  CA  LEU B  34      -7.783  25.196  -0.176  1.00 43.99           C  
ATOM    260  C   LEU B  34      -7.514  26.634   0.256  1.00 43.99           C  
ATOM    261  CB  LEU B  34      -6.462  24.431  -0.292  1.00 43.99           C  
ATOM    262  O   LEU B  34      -7.663  26.970   1.433  1.00 43.99           O  
ATOM    263  CG  LEU B  34      -5.742  24.118   1.021  1.00 43.99           C  
ATOM    264  CD1 LEU B  34      -6.573  23.157   1.865  1.00 43.99           C  
ATOM    265  CD2 LEU B  34      -4.359  23.537   0.747  1.00 43.99           C  
ATOM    266  N   THR B  35      -7.141  27.459  -0.635  1.00 44.84           N  
ATOM    267  CA  THR B  35      -6.913  28.871  -0.349  1.00 44.84           C  
ATOM    268  C   THR B  35      -8.205  29.547   0.100  1.00 44.84           C  
ATOM    269  CB  THR B  35      -6.345  29.605  -1.577  1.00 44.84           C  
ATOM    270  O   THR B  35      -8.193  30.381   1.008  1.00 44.84           O  
ATOM    271  CG2 THR B  35      -4.849  29.350  -1.728  1.00 44.84           C  
ATOM    272  OG1 THR B  35      -7.018  29.144  -2.755  1.00 44.84           O  
ATOM    273  N   ALA B  36      -9.314  29.180  -0.543  1.00 45.33           N  
ATOM    274  CA  ALA B  36     -10.617  29.730  -0.177  1.00 45.33           C  
ATOM    275  C   ALA B  36     -10.994  29.344   1.250  1.00 45.33           C  
ATOM    276  CB  ALA B  36     -11.689  29.256  -1.155  1.00 45.33           C  
ATOM    277  O   ALA B  36     -11.496  30.174   2.012  1.00 45.33           O  
ATOM    278  N   LEU B  37     -10.710  28.095   1.565  1.00 44.82           N  
ATOM    279  CA  LEU B  37     -11.035  27.612   2.903  1.00 44.82           C  
ATOM    280  C   LEU B  37     -10.186  28.318   3.956  1.00 44.82           C  
ATOM    281  CB  LEU B  37     -10.825  26.098   2.993  1.00 44.82           C  
ATOM    282  O   LEU B  37     -10.681  28.656   5.034  1.00 44.82           O  
ATOM    283  CG  LEU B  37     -11.937  25.225   2.410  1.00 44.82           C  
ATOM    284  CD1 LEU B  37     -11.471  23.777   2.300  1.00 44.82           C  
ATOM    285  CD2 LEU B  37     -13.197  25.323   3.264  1.00 44.82           C  
ATOM    286  N   ARG B  38      -8.963  28.555   3.625  1.00 42.90           N  
ATOM    287  CA  ARG B  38      -8.079  29.275   4.536  1.00 42.90           C  
ATOM    288  C   ARG B  38      -8.565  30.704   4.756  1.00 42.90           C  
ATOM    289  CB  ARG B  38      -6.646  29.285   3.999  1.00 42.90           C  
ATOM    290  O   ARG B  38      -8.537  31.209   5.880  1.00 42.90           O  
ATOM    291  CG  ARG B  38      -5.686  28.411   4.790  1.00 42.90           C  
ATOM    292  CD  ARG B  38      -4.239  28.653   4.384  1.00 42.90           C  
ATOM    293  NE  ARG B  38      -3.411  27.472   4.611  1.00 42.90           N  
ATOM    294  NH1 ARG B  38      -1.494  28.386   3.703  1.00 42.90           N  
ATOM    295  NH2 ARG B  38      -1.467  26.251   4.536  1.00 42.90           N  
ATOM    296  CZ  ARG B  38      -2.126  27.372   4.283  1.00 42.90           C  
ATOM    297  N   LEU B  39      -8.972  31.323   3.726  1.00 42.51           N  
ATOM    298  CA  LEU B  39      -9.477  32.689   3.818  1.00 42.51           C  
ATOM    299  C   LEU B  39     -10.745  32.743   4.664  1.00 42.51           C  
ATOM    300  CB  LEU B  39      -9.756  33.252   2.422  1.00 42.51           C  
ATOM    301  O   LEU B  39     -10.918  33.659   5.471  1.00 42.51           O  
ATOM    302  CG  LEU B  39      -9.536  34.755   2.241  1.00 42.51           C  
ATOM    303  CD1 LEU B  39      -8.269  35.011   1.431  1.00 42.51           C  
ATOM    304  CD2 LEU B  39     -10.745  35.396   1.569  1.00 42.51           C  
ATOM    305  N   CYS B  40     -11.594  31.722   4.444  1.00 46.47           N  
ATOM    306  CA  CYS B  40     -12.818  31.663   5.234  1.00 46.47           C  
ATOM    307  C   CYS B  40     -12.505  31.480   6.714  1.00 46.47           C  
ATOM    308  CB  CYS B  40     -13.714  30.524   4.749  1.00 46.47           C  
ATOM    309  O   CYS B  40     -13.109  32.134   7.566  1.00 46.47           O  
ATOM    310  SG  CYS B  40     -15.449  30.712   5.216  1.00 46.47           S  
ATOM    311  N   ALA B  41     -11.561  30.698   7.015  1.00 46.17           N  
ATOM    312  CA  ALA B  41     -11.167  30.457   8.401  1.00 46.17           C  
ATOM    313  C   ALA B  41     -10.601  31.723   9.038  1.00 46.17           C  
ATOM    314  CB  ALA B  41     -10.145  29.325   8.475  1.00 46.17           C  
ATOM    315  O   ALA B  41     -10.887  32.023  10.199  1.00 46.17           O  
ATOM    316  N   TYR B  42      -9.878  32.476   8.310  1.00 41.56           N  
ATOM    317  CA  TYR B  42      -9.309  33.734   8.778  1.00 41.56           C  
ATOM    318  C   TYR B  42     -10.403  34.756   9.062  1.00 41.56           C  
ATOM    319  CB  TYR B  42      -8.325  34.296   7.748  1.00 41.56           C  
ATOM    320  O   TYR B  42     -10.345  35.475  10.063  1.00 41.56           O  
ATOM    321  CG  TYR B  42      -6.878  34.020   8.077  1.00 41.56           C  
ATOM    322  CD1 TYR B  42      -6.203  34.780   9.030  1.00 41.56           C  
ATOM    323  CD2 TYR B  42      -6.182  33.000   7.436  1.00 41.56           C  
ATOM    324  CE1 TYR B  42      -4.869  34.531   9.335  1.00 41.56           C  
ATOM    325  CE2 TYR B  42      -4.848  32.742   7.733  1.00 41.56           C  
ATOM    326  OH  TYR B  42      -2.880  33.260   8.981  1.00 41.56           O  
ATOM    327  CZ  TYR B  42      -4.201  33.511   8.683  1.00 41.56           C  
ATOM    328  N   CYS B  43     -11.329  34.856   8.194  1.00 43.46           N  
ATOM    329  CA  CYS B  43     -12.424  35.805   8.365  1.00 43.46           C  
ATOM    330  C   CYS B  43     -13.236  35.482   9.613  1.00 43.46           C  
ATOM    331  CB  CYS B  43     -13.334  35.799   7.137  1.00 43.46           C  
ATOM    332  O   CYS B  43     -13.618  36.383  10.361  1.00 43.46           O  
ATOM    333  SG  CYS B  43     -12.630  36.646   5.705  1.00 43.46           S  
ATOM    334  N   CYS B  44     -13.489  34.181   9.787  1.00 44.98           N  
ATOM    335  CA  CYS B  44     -14.255  33.778  10.961  1.00 44.98           C  
ATOM    336  C   CYS B  44     -13.508  34.121  12.244  1.00 44.98           C  
ATOM    337  CB  CYS B  44     -14.552  32.279  10.919  1.00 44.98           C  
ATOM    338  O   CYS B  44     -14.120  34.523  13.235  1.00 44.98           O  
ATOM    339  SG  CYS B  44     -15.792  31.817   9.689  1.00 44.98           S  
ATOM    340  N   ASN B  45     -12.253  34.091  12.259  1.00 40.94           N  
ATOM    341  CA  ASN B  45     -11.432  34.435  13.416  1.00 40.94           C  
ATOM    342  C   ASN B  45     -11.502  35.927  13.729  1.00 40.94           C  
ATOM    343  CB  ASN B  45      -9.980  34.008  13.190  1.00 40.94           C  
ATOM    344  O   ASN B  45     -11.553  36.318  14.897  1.00 40.94           O  
ATOM    345  CG  ASN B  45      -9.575  32.834  14.059  1.00 40.94           C  
ATOM    346  ND2 ASN B  45      -8.707  31.978  13.533  1.00 40.94           N  
ATOM    347  OD1 ASN B  45     -10.039  32.696  15.194  1.00 40.94           O  
ATOM    348  N   ILE B  46     -11.499  36.804  12.754  1.00 38.42           N  
ATOM    349  CA  ILE B  46     -11.573  38.252  12.919  1.00 38.42           C  
ATOM    350  C   ILE B  46     -12.920  38.634  13.528  1.00 38.42           C  
ATOM    351  CB  ILE B  46     -11.365  38.985  11.574  1.00 38.42           C  
ATOM    352  O   ILE B  46     -12.986  39.482  14.421  1.00 38.42           O  
ATOM    353  CG1 ILE B  46      -9.921  38.813  11.090  1.00 38.42           C  
ATOM    354  CG2 ILE B  46     -11.725  40.468  11.707  1.00 38.42           C  
ATOM    355  CD1 ILE B  46      -9.680  39.312   9.672  1.00 38.42           C  
ATOM    356  N   VAL B  47     -13.994  38.060  13.034  1.00 39.21           N  
ATOM    357  CA  VAL B  47     -15.332  38.367  13.530  1.00 39.21           C  
ATOM    358  C   VAL B  47     -15.443  37.968  15.000  1.00 39.21           C  
ATOM    359  CB  VAL B  47     -16.423  37.654  12.700  1.00 39.21           C  
ATOM    360  O   VAL B  47     -16.029  38.696  15.804  1.00 39.21           O  
ATOM    361  CG1 VAL B  47     -17.804  37.885  13.311  1.00 39.21           C  
ATOM    362  CG2 VAL B  47     -16.389  38.133  11.250  1.00 39.21           C  
ATOM    363  N   ASN B  48     -14.844  36.870  15.304  1.00 40.54           N  
ATOM    364  CA  ASN B  48     -14.895  36.406  16.687  1.00 40.54           C  
ATOM    365  C   ASN B  48     -14.181  37.372  17.628  1.00 40.54           C  
ATOM    366  CB  ASN B  48     -14.290  35.005  16.805  1.00 40.54           C  
ATOM    367  O   ASN B  48     -14.695  37.693  18.701  1.00 40.54           O  
ATOM    368  CG  ASN B  48     -14.918  34.191  17.919  1.00 40.54           C  
ATOM    369  ND2 ASN B  48     -14.386  32.997  18.153  1.00 40.54           N  
ATOM    370  OD1 ASN B  48     -15.874  34.630  18.564  1.00 40.54           O  
ATOM    371  N   VAL B  49     -13.094  37.892  17.296  1.00 38.78           N  
ATOM    372  CA  VAL B  49     -12.291  38.764  18.146  1.00 38.78           C  
ATOM    373  C   VAL B  49     -12.890  40.169  18.158  1.00 38.78           C  
ATOM    374  CB  VAL B  49     -10.820  38.817  17.676  1.00 38.78           C  
ATOM    375  O   VAL B  49     -12.894  40.840  19.193  1.00 38.78           O  
ATOM    376  CG1 VAL B  49     -10.029  39.838  18.491  1.00 38.78           C  
ATOM    377  CG2 VAL B  49     -10.178  37.434  17.778  1.00 38.78           C  
ATOM    378  N   SER B  50     -13.359  40.706  17.021  1.00 35.58           N  
ATOM    379  CA  SER B  50     -13.832  42.082  16.906  1.00 35.58           C  
ATOM    380  C   SER B  50     -15.211  42.247  17.536  1.00 35.58           C  
ATOM    381  CB  SER B  50     -13.878  42.513  15.439  1.00 35.58           C  
ATOM    382  O   SER B  50     -15.500  43.277  18.148  1.00 35.58           O  
ATOM    383  OG  SER B  50     -12.569  42.715  14.933  1.00 35.58           O  
ATOM    384  N   LEU B  51     -16.108  41.270  17.257  1.00 31.47           N  
ATOM    385  CA  LEU B  51     -17.491  41.483  17.669  1.00 31.47           C  
ATOM    386  C   LEU B  51     -17.742  40.895  19.053  1.00 31.47           C  
ATOM    387  CB  LEU B  51     -18.454  40.862  16.655  1.00 31.47           C  
ATOM    388  O   LEU B  51     -18.366  41.536  19.901  1.00 31.47           O  
ATOM    389  CG  LEU B  51     -18.868  41.750  15.480  1.00 31.47           C  
ATOM    390  CD1 LEU B  51     -19.391  40.897  14.329  1.00 31.47           C  
ATOM    391  CD2 LEU B  51     -19.917  42.765  15.920  1.00 31.47           C  
ATOM    392  N   VAL B  52     -17.250  39.622  19.196  1.00 35.74           N  
ATOM    393  CA  VAL B  52     -17.735  38.875  20.351  1.00 35.74           C  
ATOM    394  C   VAL B  52     -17.057  39.387  21.620  1.00 35.74           C  
ATOM    395  CB  VAL B  52     -17.487  37.358  20.190  1.00 35.74           C  
ATOM    396  O   VAL B  52     -17.711  39.570  22.650  1.00 35.74           O  
ATOM    397  CG1 VAL B  52     -17.917  36.604  21.448  1.00 35.74           C  
ATOM    398  CG2 VAL B  52     -18.225  36.824  18.965  1.00 35.74           C  
ATOM    399  N   LYS B  53     -15.775  39.710  21.492  1.00 34.30           N  
ATOM    400  CA  LYS B  53     -15.049  40.059  22.709  1.00 34.30           C  
ATOM    401  C   LYS B  53     -15.497  41.415  23.247  1.00 34.30           C  
ATOM    402  CB  LYS B  53     -13.541  40.071  22.451  1.00 34.30           C  
ATOM    403  O   LYS B  53     -15.736  41.565  24.447  1.00 34.30           O  
ATOM    404  CG  LYS B  53     -12.823  38.814  22.919  1.00 34.30           C  
ATOM    405  CD  LYS B  53     -11.317  38.924  22.720  1.00 34.30           C  
ATOM    406  CE  LYS B  53     -10.598  37.663  23.182  1.00 34.30           C  
ATOM    407  NZ  LYS B  53      -9.118  37.779  23.019  1.00 34.30           N  
ATOM    408  N   PRO B  54     -15.629  42.425  22.305  1.00 31.06           N  
ATOM    409  CA  PRO B  54     -16.015  43.730  22.846  1.00 31.06           C  
ATOM    410  C   PRO B  54     -17.461  43.762  23.335  1.00 31.06           C  
ATOM    411  CB  PRO B  54     -15.820  44.676  21.657  1.00 31.06           C  
ATOM    412  O   PRO B  54     -17.775  44.466  24.299  1.00 31.06           O  
ATOM    413  CG  PRO B  54     -15.543  43.777  20.496  1.00 31.06           C  
ATOM    414  CD  PRO B  54     -15.376  42.374  21.007  1.00 31.06           C  
ATOM    415  N   SER B  55     -18.330  42.970  22.769  1.00 30.78           N  
ATOM    416  CA  SER B  55     -19.735  42.933  23.164  1.00 30.78           C  
ATOM    417  C   SER B  55     -19.898  42.382  24.576  1.00 30.78           C  
ATOM    418  CB  SER B  55     -20.546  42.087  22.181  1.00 30.78           C  
ATOM    419  O   SER B  55     -20.744  42.855  25.338  1.00 30.78           O  
ATOM    420  OG  SER B  55     -19.700  41.497  21.208  1.00 30.78           O  
ATOM    421  N   PHE B  56     -19.013  41.440  24.927  1.00 31.67           N  
ATOM    422  CA  PHE B  56     -19.073  40.866  26.266  1.00 31.67           C  
ATOM    423  C   PHE B  56     -18.613  41.877  27.309  1.00 31.67           C  
ATOM    424  CB  PHE B  56     -18.214  39.600  26.347  1.00 31.67           C  
ATOM    425  O   PHE B  56     -19.188  41.960  28.397  1.00 31.67           O  
ATOM    426  CG  PHE B  56     -18.647  38.642  27.424  1.00 31.67           C  
ATOM    427  CD1 PHE B  56     -18.027  38.646  28.668  1.00 31.67           C  
ATOM    428  CD2 PHE B  56     -19.674  37.736  27.193  1.00 31.67           C  
ATOM    429  CE1 PHE B  56     -18.425  37.761  29.667  1.00 31.67           C  
ATOM    430  CE2 PHE B  56     -20.077  36.848  28.186  1.00 31.67           C  
ATOM    431  CZ  PHE B  56     -19.451  36.861  29.422  1.00 31.67           C  
ATOM    432  N   TYR B  57     -17.653  42.749  26.874  1.00 31.56           N  
ATOM    433  CA  TYR B  57     -17.096  43.734  27.795  1.00 31.56           C  
ATOM    434  C   TYR B  57     -18.127  44.801  28.142  1.00 31.56           C  
ATOM    435  CB  TYR B  57     -15.850  44.389  27.192  1.00 31.56           C  
ATOM    436  O   TYR B  57     -18.280  45.170  29.308  1.00 31.56           O  
ATOM    437  CG  TYR B  57     -15.143  45.333  28.135  1.00 31.56           C  
ATOM    438  CD1 TYR B  57     -15.314  46.711  28.031  1.00 31.56           C  
ATOM    439  CD2 TYR B  57     -14.303  44.848  29.131  1.00 31.56           C  
ATOM    440  CE1 TYR B  57     -14.664  47.584  28.896  1.00 31.56           C  
ATOM    441  CE2 TYR B  57     -13.647  45.712  30.003  1.00 31.56           C  
ATOM    442  OH  TYR B  57     -13.188  47.936  30.738  1.00 31.56           O  
ATOM    443  CZ  TYR B  57     -13.834  47.076  29.878  1.00 31.56           C  
ATOM    444  N   VAL B  58     -18.910  45.257  27.147  1.00 32.10           N  
ATOM    445  CA  VAL B  58     -19.896  46.310  27.368  1.00 32.10           C  
ATOM    446  C   VAL B  58     -21.036  45.778  28.233  1.00 32.10           C  
ATOM    447  CB  VAL B  58     -20.450  46.857  26.033  1.00 32.10           C  
ATOM    448  O   VAL B  58     -21.516  46.472  29.133  1.00 32.10           O  
ATOM    449  CG1 VAL B  58     -21.538  47.898  26.287  1.00 32.10           C  
ATOM    450  CG2 VAL B  58     -19.322  47.452  25.192  1.00 32.10           C  
ATOM    451  N   TYR B  59     -21.418  44.515  28.056  1.00 30.77           N  
ATOM    452  CA  TYR B  59     -22.502  43.902  28.816  1.00 30.77           C  
ATOM    453  C   TYR B  59     -22.150  43.815  30.296  1.00 30.77           C  
ATOM    454  CB  TYR B  59     -22.817  42.505  28.272  1.00 30.77           C  
ATOM    455  O   TYR B  59     -22.977  44.127  31.156  1.00 30.77           O  
ATOM    456  CG  TYR B  59     -24.195  42.009  28.635  1.00 30.77           C  
ATOM    457  CD1 TYR B  59     -24.389  41.169  29.730  1.00 30.77           C  
ATOM    458  CD2 TYR B  59     -25.306  42.377  27.884  1.00 30.77           C  
ATOM    459  CE1 TYR B  59     -25.657  40.708  30.067  1.00 30.77           C  
ATOM    460  CE2 TYR B  59     -26.579  41.921  28.212  1.00 30.77           C  
ATOM    461  OH  TYR B  59     -28.002  40.635  29.633  1.00 30.77           O  
ATOM    462  CZ  TYR B  59     -26.744  41.089  29.304  1.00 30.77           C  
ATOM    463  N   SER B  60     -20.919  43.448  30.622  1.00 36.11           N  
ATOM    464  CA  SER B  60     -20.504  43.273  32.010  1.00 36.11           C  
ATOM    465  C   SER B  60     -20.423  44.611  32.735  1.00 36.11           C  
ATOM    466  CB  SER B  60     -19.152  42.562  32.080  1.00 36.11           C  
ATOM    467  O   SER B  60     -20.766  44.706  33.916  1.00 36.11           O  
ATOM    468  OG  SER B  60     -18.114  43.409  31.619  1.00 36.11           O  
ATOM    469  N   ARG B  61     -20.033  45.726  32.045  1.00 33.90           N  
ATOM    470  CA  ARG B  61     -19.886  47.047  32.648  1.00 33.90           C  
ATOM    471  C   ARG B  61     -21.247  47.659  32.963  1.00 33.90           C  
ATOM    472  CB  ARG B  61     -19.096  47.975  31.723  1.00 33.90           C  
ATOM    473  O   ARG B  61     -21.424  48.285  34.010  1.00 33.90           O  
ATOM    474  CG  ARG B  61     -17.718  48.342  32.250  1.00 33.90           C  
ATOM    475  CD  ARG B  61     -17.220  49.655  31.663  1.00 33.90           C  
ATOM    476  NE  ARG B  61     -16.525  50.463  32.660  1.00 33.90           N  
ATOM    477  NH1 ARG B  61     -15.295  51.674  31.125  1.00 33.90           N  
ATOM    478  NH2 ARG B  61     -15.054  52.079  33.368  1.00 33.90           N  
ATOM    479  CZ  ARG B  61     -15.626  51.403  32.382  1.00 33.90           C  
ATOM    480  N   VAL B  62     -22.201  47.492  32.070  1.00 35.50           N  
ATOM    481  CA  VAL B  62     -23.537  48.049  32.257  1.00 35.50           C  
ATOM    482  C   VAL B  62     -24.221  47.366  33.439  1.00 35.50           C  
ATOM    483  CB  VAL B  62     -24.399  47.897  30.983  1.00 35.50           C  
ATOM    484  O   VAL B  62     -24.877  48.024  34.250  1.00 35.50           O  
ATOM    485  CG1 VAL B  62     -25.849  48.289  31.262  1.00 35.50           C  
ATOM    486  CG2 VAL B  62     -23.823  48.740  29.847  1.00 35.50           C  
ATOM    487  N   LYS B  63     -24.021  46.110  33.615  1.00 36.93           N  
ATOM    488  CA  LYS B  63     -24.594  45.368  34.734  1.00 36.93           C  
ATOM    489  C   LYS B  63     -24.049  45.873  36.066  1.00 36.93           C  
ATOM    490  CB  LYS B  63     -24.312  43.872  34.586  1.00 36.93           C  
ATOM    491  O   LYS B  63     -24.797  46.015  37.036  1.00 36.93           O  
ATOM    492  CG  LYS B  63     -25.114  42.994  35.536  1.00 36.93           C  
ATOM    493  CD  LYS B  63     -24.835  41.515  35.300  1.00 36.93           C  
ATOM    494  CE  LYS B  63     -25.544  40.641  36.326  1.00 36.93           C  
ATOM    495  NZ  LYS B  63     -25.304  39.188  36.077  1.00 36.93           N  
ATOM    496  N   ASN B  64     -22.765  46.169  36.091  1.00 38.00           N  
ATOM    497  CA  ASN B  64     -22.135  46.658  37.313  1.00 38.00           C  
ATOM    498  C   ASN B  64     -22.631  48.054  37.678  1.00 38.00           C  
ATOM    499  CB  ASN B  64     -20.612  46.656  37.170  1.00 38.00           C  
ATOM    500  O   ASN B  64     -22.815  48.364  38.857  1.00 38.00           O  
ATOM    501  CG  ASN B  64     -19.992  45.325  37.548  1.00 38.00           C  
ATOM    502  ND2 ASN B  64     -18.833  45.025  36.973  1.00 38.00           N  
ATOM    503  OD1 ASN B  64     -20.550  44.572  38.351  1.00 38.00           O  
ATOM    504  N   LEU B  65     -22.812  48.958  36.679  1.00 34.47           N  
ATOM    505  CA  LEU B  65     -23.249  50.330  36.915  1.00 34.47           C  
ATOM    506  C   LEU B  65     -24.688  50.363  37.419  1.00 34.47           C  
ATOM    507  CB  LEU B  65     -23.124  51.161  35.636  1.00 34.47           C  
ATOM    508  O   LEU B  65     -25.029  51.173  38.283  1.00 34.47           O  
ATOM    509  CG  LEU B  65     -21.766  51.818  35.384  1.00 34.47           C  
ATOM    510  CD1 LEU B  65     -21.580  52.097  33.896  1.00 34.47           C  
ATOM    511  CD2 LEU B  65     -21.636  53.104  36.195  1.00 34.47           C  
ATOM    512  N   ASN B  66     -25.553  49.539  36.808  1.00 33.70           N  
ATOM    513  CA  ASN B  66     -26.948  49.491  37.230  1.00 33.70           C  
ATOM    514  C   ASN B  66     -27.083  48.985  38.664  1.00 33.70           C  
ATOM    515  CB  ASN B  66     -27.767  48.615  36.280  1.00 33.70           C  
ATOM    516  O   ASN B  66     -27.971  49.419  39.399  1.00 33.70           O  
ATOM    517  CG  ASN B  66     -28.797  49.406  35.498  1.00 33.70           C  
ATOM    518  ND2 ASN B  66     -29.505  48.733  34.598  1.00 33.70           N  
ATOM    519  OD1 ASN B  66     -28.955  50.613  35.700  1.00 33.70           O  
ATOM    520  N   SER B  67     -26.193  48.085  39.058  1.00 36.73           N  
ATOM    521  CA  SER B  67     -26.263  47.569  40.421  1.00 36.73           C  
ATOM    522  C   SER B  67     -25.885  48.641  41.438  1.00 36.73           C  
ATOM    523  CB  SER B  67     -25.347  46.355  40.583  1.00 36.73           C  
ATOM    524  O   SER B  67     -26.437  48.681  42.539  1.00 36.73           O  
ATOM    525  OG  SER B  67     -25.387  45.869  41.913  1.00 36.73           O  
ATOM    526  N   SER B  68     -24.893  49.533  41.081  1.00 38.43           N  
ATOM    527  CA  SER B  68     -24.426  50.536  42.032  1.00 38.43           C  
ATOM    528  C   SER B  68     -25.425  51.681  42.162  1.00 38.43           C  
ATOM    529  CB  SER B  68     -23.062  51.083  41.610  1.00 38.43           C  
ATOM    530  O   SER B  68     -25.377  52.447  43.127  1.00 38.43           O  
ATOM    531  OG  SER B  68     -22.117  50.035  41.485  1.00 38.43           O  
ATOM    532  N   ARG B  69     -26.183  52.007  41.086  1.00 35.11           N  
ATOM    533  CA  ARG B  69     -27.043  53.186  41.104  1.00 35.11           C  
ATOM    534  C   ARG B  69     -28.258  52.965  41.999  1.00 35.11           C  
ATOM    535  CB  ARG B  69     -27.496  53.542  39.686  1.00 35.11           C  
ATOM    536  O   ARG B  69     -28.980  53.911  42.320  1.00 35.11           O  
ATOM    537  CG  ARG B  69     -27.800  55.019  39.489  1.00 35.11           C  
ATOM    538  CD  ARG B  69     -28.071  55.349  38.028  1.00 35.11           C  
ATOM    539  NE  ARG B  69     -28.184  56.788  37.813  1.00 35.11           N  
ATOM    540  NH1 ARG B  69     -28.246  56.648  35.507  1.00 35.11           N  
ATOM    541  NH2 ARG B  69     -28.364  58.691  36.539  1.00 35.11           N  
ATOM    542  CZ  ARG B  69     -28.265  57.373  36.620  1.00 35.11           C  
ATOM    543  N   VAL B  70     -28.592  51.753  42.402  1.00 37.54           N  
ATOM    544  CA  VAL B  70     -29.876  51.658  43.089  1.00 37.54           C  
ATOM    545  C   VAL B  70     -29.784  52.337  44.453  1.00 37.54           C  
ATOM    546  CB  VAL B  70     -30.324  50.188  43.254  1.00 37.54           C  
ATOM    547  O   VAL B  70     -30.807  52.662  45.062  1.00 37.54           O  
ATOM    548  CG1 VAL B  70     -31.710  50.114  43.891  1.00 37.54           C  
ATOM    549  CG2 VAL B  70     -30.315  49.473  41.904  1.00 37.54           C  
ATOM    550  N   PRO B  71     -28.643  52.519  45.113  1.00 36.24           N  
ATOM    551  CA  PRO B  71     -28.884  52.810  46.528  1.00 36.24           C  
ATOM    552  C   PRO B  71     -29.531  54.175  46.749  1.00 36.24           C  
ATOM    553  CB  PRO B  71     -27.482  52.764  47.141  1.00 36.24           C  
ATOM    554  O   PRO B  71     -30.113  54.423  47.808  1.00 36.24           O  
ATOM    555  CG  PRO B  71     -26.553  52.787  45.970  1.00 36.24           C  
ATOM    556  CD  PRO B  71     -27.362  52.623  44.716  1.00 36.24           C  
ATOM    557  N   ASP B  72     -29.122  55.260  45.985  1.00 35.01           N  
ATOM    558  CA  ASP B  72     -29.320  56.542  46.655  1.00 35.01           C  
ATOM    559  C   ASP B  72     -30.802  56.905  46.718  1.00 35.01           C  
ATOM    560  CB  ASP B  72     -28.538  57.647  45.942  1.00 35.01           C  
ATOM    561  O   ASP B  72     -31.179  57.887  47.362  1.00 35.01           O  
ATOM    562  CG  ASP B  72     -27.065  57.663  46.311  1.00 35.01           C  
ATOM    563  OD1 ASP B  72     -26.714  57.246  47.435  1.00 35.01           O  
ATOM    564  OD2 ASP B  72     -26.249  58.101  45.471  1.00 35.01           O  
ATOM    565  N   LEU B  73     -31.650  56.433  45.803  1.00 29.53           N  
ATOM    566  CA  LEU B  73     -32.935  57.121  45.761  1.00 29.53           C  
ATOM    567  C   LEU B  73     -33.747  56.834  47.020  1.00 29.53           C  
ATOM    568  CB  LEU B  73     -33.728  56.701  44.521  1.00 29.53           C  
ATOM    569  O   LEU B  73     -34.814  57.418  47.223  1.00 29.53           O  
ATOM    570  CG  LEU B  73     -34.500  57.809  43.802  1.00 29.53           C  
ATOM    571  CD1 LEU B  73     -33.779  58.209  42.519  1.00 29.53           C  
ATOM    572  CD2 LEU B  73     -35.926  57.360  43.502  1.00 29.53           C  
ATOM    573  N   LEU B  74     -33.498  55.706  47.761  1.00 31.08           N  
ATOM    574  CA  LEU B  74     -34.516  55.456  48.775  1.00 31.08           C  
ATOM    575  C   LEU B  74     -34.436  56.491  49.892  1.00 31.08           C  
ATOM    576  CB  LEU B  74     -34.361  54.048  49.356  1.00 31.08           C  
ATOM    577  O   LEU B  74     -35.389  56.662  50.655  1.00 31.08           O  
ATOM    578  CG  LEU B  74     -35.173  52.942  48.678  1.00 31.08           C  
ATOM    579  CD1 LEU B  74     -34.436  51.610  48.774  1.00 31.08           C  
ATOM    580  CD2 LEU B  74     -36.560  52.838  49.302  1.00 31.08           C  
ATOM    581  N   VAL B  75     -33.342  57.285  50.100  1.00 26.63           N  
ATOM    582  CA  VAL B  75     -33.708  58.252  51.130  1.00 26.63           C  
ATOM    583  C   VAL B  75     -34.514  59.390  50.507  1.00 26.63           C  
ATOM    584  CB  VAL B  75     -32.461  58.814  51.849  1.00 26.63           C  
ATOM    585  O   VAL B  75     -35.559  59.779  51.035  1.00 26.63           O  
ATOM    586  CG1 VAL B  75     -32.858  59.902  52.846  1.00 26.63           C  
ATOM    587  CG2 VAL B  75     -31.701  57.692  52.553  1.00 26.63           C  
TER     588      VAL B  75                                                      
ATOM    589  N   SER C   1     -14.652  -9.191 -23.823  1.00 38.17           N  
ATOM    590  CA  SER C   1     -15.178  -7.934 -24.345  1.00 38.17           C  
ATOM    591  C   SER C   1     -14.332  -6.749 -23.889  1.00 38.17           C  
ATOM    592  CB  SER C   1     -16.629  -7.734 -23.906  1.00 38.17           C  
ATOM    593  O   SER C   1     -13.701  -6.801 -22.831  1.00 38.17           O  
ATOM    594  OG  SER C   1     -17.497  -8.579 -24.641  1.00 38.17           O  
ATOM    595  N   ALA C   2     -13.738  -5.894 -24.720  1.00 43.57           N  
ATOM    596  CA  ALA C   2     -12.923  -4.698 -24.525  1.00 43.57           C  
ATOM    597  C   ALA C   2     -13.467  -3.844 -23.384  1.00 43.57           C  
ATOM    598  CB  ALA C   2     -12.860  -3.882 -25.814  1.00 43.57           C  
ATOM    599  O   ALA C   2     -12.699  -3.259 -22.617  1.00 43.57           O  
ATOM    600  N   VAL C   3     -14.789  -3.846 -23.235  1.00 52.03           N  
ATOM    601  CA  VAL C   3     -15.449  -3.033 -22.219  1.00 52.03           C  
ATOM    602  C   VAL C   3     -15.164  -3.606 -20.832  1.00 52.03           C  
ATOM    603  CB  VAL C   3     -16.973  -2.951 -22.458  1.00 52.03           C  
ATOM    604  O   VAL C   3     -14.884  -2.861 -19.891  1.00 52.03           O  
ATOM    605  CG1 VAL C   3     -17.664  -2.231 -21.302  1.00 52.03           C  
ATOM    606  CG2 VAL C   3     -17.268  -2.248 -23.782  1.00 52.03           C  
ATOM    607  N   LYS C   4     -15.278  -4.825 -20.750  1.00 46.99           N  
ATOM    608  CA  LYS C   4     -15.034  -5.488 -19.472  1.00 46.99           C  
ATOM    609  C   LYS C   4     -13.594  -5.281 -19.011  1.00 46.99           C  
ATOM    610  CB  LYS C   4     -15.342  -6.982 -19.574  1.00 46.99           C  
ATOM    611  O   LYS C   4     -13.340  -5.077 -17.822  1.00 46.99           O  
ATOM    612  CG  LYS C   4     -16.821  -7.319 -19.458  1.00 46.99           C  
ATOM    613  CD  LYS C   4     -17.053  -8.825 -19.456  1.00 46.99           C  
ATOM    614  CE  LYS C   4     -18.538  -9.162 -19.430  1.00 46.99           C  
ATOM    615  NZ  LYS C   4     -18.771 -10.637 -19.457  1.00 46.99           N  
ATOM    616  N   ARG C   5     -12.700  -5.267 -19.987  1.00 47.75           N  
ATOM    617  CA  ARG C   5     -11.288  -5.057 -19.688  1.00 47.75           C  
ATOM    618  C   ARG C   5     -11.034  -3.626 -19.224  1.00 47.75           C  
ATOM    619  CB  ARG C   5     -10.426  -5.371 -20.912  1.00 47.75           C  
ATOM    620  O   ARG C   5     -10.235  -3.396 -18.313  1.00 47.75           O  
ATOM    621  CG  ARG C   5      -9.007  -5.800 -20.573  1.00 47.75           C  
ATOM    622  CD  ARG C   5      -8.231  -6.216 -21.816  1.00 47.75           C  
ATOM    623  NE  ARG C   5      -6.923  -6.767 -21.475  1.00 47.75           N  
ATOM    624  NH1 ARG C   5      -6.282  -7.145 -23.662  1.00 47.75           N  
ATOM    625  NH2 ARG C   5      -4.867  -7.680 -21.940  1.00 47.75           N  
ATOM    626  CZ  ARG C   5      -6.027  -7.196 -22.360  1.00 47.75           C  
ATOM    627  N   THR C   6     -11.760  -2.725 -19.854  1.00 53.64           N  
ATOM    628  CA  THR C   6     -11.621  -1.318 -19.494  1.00 53.64           C  
ATOM    629  C   THR C   6     -12.182  -1.059 -18.099  1.00 53.64           C  
ATOM    630  CB  THR C   6     -12.331  -0.408 -20.513  1.00 53.64           C  
ATOM    631  O   THR C   6     -11.599  -0.301 -17.320  1.00 53.64           O  
ATOM    632  CG2 THR C   6     -12.021   1.062 -20.247  1.00 53.64           C  
ATOM    633  OG1 THR C   6     -11.890  -0.746 -21.834  1.00 53.64           O  
ATOM    634  N   ILE C   7     -13.245  -1.744 -17.780  1.00 51.07           N  
ATOM    635  CA  ILE C   7     -13.892  -1.552 -16.487  1.00 51.07           C  
ATOM    636  C   ILE C   7     -13.013  -2.130 -15.380  1.00 51.07           C  
ATOM    637  CB  ILE C   7     -15.293  -2.202 -16.453  1.00 51.07           C  
ATOM    638  O   ILE C   7     -12.864  -1.523 -14.316  1.00 51.07           O  
ATOM    639  CG1 ILE C   7     -16.256  -1.442 -17.373  1.00 51.07           C  
ATOM    640  CG2 ILE C   7     -15.830  -2.254 -15.020  1.00 51.07           C  
ATOM    641  CD1 ILE C   7     -17.539  -2.199 -17.686  1.00 51.07           C  
ATOM    642  N   LYS C   8     -12.491  -3.221 -15.738  1.00 53.92           N  
ATOM    643  CA  LYS C   8     -11.619  -3.860 -14.757  1.00 53.92           C  
ATOM    644  C   LYS C   8     -10.379  -3.013 -14.490  1.00 53.92           C  
ATOM    645  CB  LYS C   8     -11.209  -5.255 -15.231  1.00 53.92           C  
ATOM    646  O   LYS C   8      -9.954  -2.869 -13.341  1.00 53.92           O  
ATOM    647  CG  LYS C   8     -12.278  -6.318 -15.026  1.00 53.92           C  
ATOM    648  CD  LYS C   8     -11.774  -7.701 -15.417  1.00 53.92           C  
ATOM    649  CE  LYS C   8     -12.885  -8.740 -15.355  1.00 53.92           C  
ATOM    650  NZ  LYS C   8     -12.416 -10.081 -15.818  1.00 53.92           N  
ATOM    651  N   GLY C   9      -9.892  -2.410 -15.519  1.00 62.96           N  
ATOM    652  CA  GLY C   9      -8.743  -1.530 -15.385  1.00 62.96           C  
ATOM    653  C   GLY C   9      -9.044  -0.272 -14.592  1.00 62.96           C  
ATOM    654  O   GLY C   9      -8.224   0.173 -13.787  1.00 62.96           O  
ATOM    655  N   THR C  10     -10.309   0.146 -14.805  1.00 60.74           N  
ATOM    656  CA  THR C  10     -10.709   1.365 -14.111  1.00 60.74           C  
ATOM    657  C   THR C  10     -10.901   1.101 -12.621  1.00 60.74           C  
ATOM    658  CB  THR C  10     -12.007   1.944 -14.704  1.00 60.74           C  
ATOM    659  O   THR C  10     -10.585   1.953 -11.788  1.00 60.74           O  
ATOM    660  CG2 THR C  10     -11.761   2.551 -16.081  1.00 60.74           C  
ATOM    661  OG1 THR C  10     -12.980   0.898 -14.822  1.00 60.74           O  
ATOM    662  N   HIS C  11     -11.391   0.010 -12.300  1.00 59.93           N  
ATOM    663  CA  HIS C  11     -11.594  -0.343 -10.899  1.00 59.93           C  
ATOM    664  C   HIS C  11     -10.263  -0.472 -10.165  1.00 59.93           C  
ATOM    665  CB  HIS C  11     -12.386  -1.647 -10.784  1.00 59.93           C  
ATOM    666  O   HIS C  11     -10.126  -0.004  -9.033  1.00 59.93           O  
ATOM    667  CG  HIS C  11     -13.620  -1.528  -9.948  1.00 59.93           C  
ATOM    668  CD2 HIS C  11     -13.898  -1.983  -8.703  1.00 59.93           C  
ATOM    669  ND1 HIS C  11     -14.752  -0.873 -10.381  1.00 59.93           N  
ATOM    670  CE1 HIS C  11     -15.676  -0.931  -9.437  1.00 59.93           C  
ATOM    671  NE2 HIS C  11     -15.183  -1.599  -8.408  1.00 59.93           N  
ATOM    672  N   HIS C  12      -9.241  -1.083 -10.794  1.00 69.74           N  
ATOM    673  CA  HIS C  12      -7.918  -1.218 -10.193  1.00 69.74           C  
ATOM    674  C   HIS C  12      -7.256   0.143 -10.005  1.00 69.74           C  
ATOM    675  CB  HIS C  12      -7.030  -2.120 -11.051  1.00 69.74           C  
ATOM    676  O   HIS C  12      -6.626   0.395  -8.975  1.00 69.74           O  
ATOM    677  CG  HIS C  12      -7.287  -3.580 -10.852  1.00 69.74           C  
ATOM    678  CD2 HIS C  12      -6.658  -4.497 -10.079  1.00 69.74           C  
ATOM    679  ND1 HIS C  12      -8.301  -4.252 -11.500  1.00 69.74           N  
ATOM    680  CE1 HIS C  12      -8.285  -5.522 -11.131  1.00 69.74           C  
ATOM    681  NE2 HIS C  12      -7.298  -5.697 -10.270  1.00 69.74           N  
ATOM    682  N   TRP C  13      -7.470   0.948 -10.936  1.00 74.24           N  
ATOM    683  CA  TRP C  13      -6.937   2.305 -10.868  1.00 74.24           C  
ATOM    684  C   TRP C  13      -7.535   3.066  -9.689  1.00 74.24           C  
ATOM    685  CB  TRP C  13      -7.215   3.058 -12.172  1.00 74.24           C  
ATOM    686  O   TRP C  13      -6.812   3.724  -8.936  1.00 74.24           O  
ATOM    687  CG  TRP C  13      -6.840   4.509 -12.129  1.00 74.24           C  
ATOM    688  CD1 TRP C  13      -5.580   5.036 -12.188  1.00 74.24           C  
ATOM    689  CD2 TRP C  13      -7.735   5.619 -12.012  1.00 74.24           C  
ATOM    690  CE2 TRP C  13      -6.947   6.792 -12.007  1.00 74.24           C  
ATOM    691  CE3 TRP C  13      -9.127   5.737 -11.911  1.00 74.24           C  
ATOM    692  NE1 TRP C  13      -5.637   6.409 -12.116  1.00 74.24           N  
ATOM    693  CH2 TRP C  13      -8.873   8.154 -11.808  1.00 74.24           C  
ATOM    694  CZ2 TRP C  13      -7.508   8.067 -11.906  1.00 74.24           C  
ATOM    695  CZ3 TRP C  13      -9.683   7.007 -11.810  1.00 74.24           C  
ATOM    696  N   LEU C  14      -8.857   2.963  -9.562  1.00 69.81           N  
ATOM    697  CA  LEU C  14      -9.543   3.645  -8.470  1.00 69.81           C  
ATOM    698  C   LEU C  14      -9.062   3.128  -7.118  1.00 69.81           C  
ATOM    699  CB  LEU C  14     -11.058   3.460  -8.589  1.00 69.81           C  
ATOM    700  O   LEU C  14      -8.799   3.915  -6.206  1.00 69.81           O  
ATOM    701  CG  LEU C  14     -11.916   4.221  -7.577  1.00 69.81           C  
ATOM    702  CD1 LEU C  14     -11.965   5.704  -7.932  1.00 69.81           C  
ATOM    703  CD2 LEU C  14     -13.322   3.634  -7.519  1.00 69.81           C  
ATOM    704  N   LEU C  15      -8.888   1.900  -7.035  1.00 71.66           N  
ATOM    705  CA  LEU C  15      -8.425   1.272  -5.802  1.00 71.66           C  
ATOM    706  C   LEU C  15      -7.017   1.740  -5.449  1.00 71.66           C  
ATOM    707  CB  LEU C  15      -8.451  -0.253  -5.935  1.00 71.66           C  
ATOM    708  O   LEU C  15      -6.755   2.124  -4.307  1.00 71.66           O  
ATOM    709  CG  LEU C  15      -8.105  -1.049  -4.675  1.00 71.66           C  
ATOM    710  CD1 LEU C  15      -9.286  -1.917  -4.255  1.00 71.66           C  
ATOM    711  CD2 LEU C  15      -6.863  -1.903  -4.907  1.00 71.66           C  
ATOM    712  N   LEU C  16      -6.181   1.755  -6.431  1.00 82.53           N  
ATOM    713  CA  LEU C  16      -4.803   2.184  -6.220  1.00 82.53           C  
ATOM    714  C   LEU C  16      -4.748   3.647  -5.791  1.00 82.53           C  
ATOM    715  CB  LEU C  16      -3.978   1.983  -7.494  1.00 82.53           C  
ATOM    716  O   LEU C  16      -3.959   4.012  -4.916  1.00 82.53           O  
ATOM    717  CG  LEU C  16      -2.471   1.797  -7.303  1.00 82.53           C  
ATOM    718  CD1 LEU C  16      -2.183   0.453  -6.643  1.00 82.53           C  
ATOM    719  CD2 LEU C  16      -1.745   1.909  -8.640  1.00 82.53           C  
ATOM    720  N   THR C  17      -5.622   4.434  -6.396  1.00 76.80           N  
ATOM    721  CA  THR C  17      -5.669   5.856  -6.076  1.00 76.80           C  
ATOM    722  C   THR C  17      -6.122   6.072  -4.635  1.00 76.80           C  
ATOM    723  CB  THR C  17      -6.610   6.613  -7.032  1.00 76.80           C  
ATOM    724  O   THR C  17      -5.529   6.869  -3.905  1.00 76.80           O  
ATOM    725  CG2 THR C  17      -6.548   8.117  -6.788  1.00 76.80           C  
ATOM    726  OG1 THR C  17      -6.225   6.343  -8.385  1.00 76.80           O  
ATOM    727  N   ILE C  18      -7.041   5.334  -4.216  1.00 72.12           N  
ATOM    728  CA  ILE C  18      -7.596   5.476  -2.874  1.00 72.12           C  
ATOM    729  C   ILE C  18      -6.576   5.005  -1.841  1.00 72.12           C  
ATOM    730  CB  ILE C  18      -8.916   4.688  -2.722  1.00 72.12           C  
ATOM    731  O   ILE C  18      -6.345   5.679  -0.834  1.00 72.12           O  
ATOM    732  CG1 ILE C  18     -10.033   5.355  -3.534  1.00 72.12           C  
ATOM    733  CG2 ILE C  18      -9.308   4.569  -1.246  1.00 72.12           C  
ATOM    734  CD1 ILE C  18     -11.291   4.508  -3.668  1.00 72.12           C  
ATOM    735  N   LEU C  19      -6.000   3.934  -2.154  1.00 78.62           N  
ATOM    736  CA  LEU C  19      -5.058   3.346  -1.207  1.00 78.62           C  
ATOM    737  C   LEU C  19      -3.810   4.211  -1.072  1.00 78.62           C  
ATOM    738  CB  LEU C  19      -4.668   1.932  -1.646  1.00 78.62           C  
ATOM    739  O   LEU C  19      -3.320   4.433   0.037  1.00 78.62           O  
ATOM    740  CG  LEU C  19      -5.544   0.793  -1.122  1.00 78.62           C  
ATOM    741  CD1 LEU C  19      -6.128  -0.005  -2.283  1.00 78.62           C  
ATOM    742  CD2 LEU C  19      -4.743  -0.113  -0.193  1.00 78.62           C  
ATOM    743  N   THR C  20      -3.366   4.643  -2.202  1.00 84.08           N  
ATOM    744  CA  THR C  20      -2.197   5.515  -2.179  1.00 84.08           C  
ATOM    745  C   THR C  20      -2.510   6.821  -1.455  1.00 84.08           C  
ATOM    746  CB  THR C  20      -1.701   5.822  -3.604  1.00 84.08           C  
ATOM    747  O   THR C  20      -1.691   7.318  -0.679  1.00 84.08           O  
ATOM    748  CG2 THR C  20      -0.211   6.148  -3.610  1.00 84.08           C  
ATOM    749  OG1 THR C  20      -1.932   4.681  -4.440  1.00 84.08           O  
ATOM    750  N   SER C  21      -3.665   7.327  -1.733  1.00 80.92           N  
ATOM    751  CA  SER C  21      -4.076   8.556  -1.062  1.00 80.92           C  
ATOM    752  C   SER C  21      -4.199   8.350   0.444  1.00 80.92           C  
ATOM    753  CB  SER C  21      -5.407   9.056  -1.626  1.00 80.92           C  
ATOM    754  O   SER C  21      -3.804   9.214   1.229  1.00 80.92           O  
ATOM    755  OG  SER C  21      -6.431   8.097  -1.423  1.00 80.92           O  
ATOM    756  N   LEU C  22      -4.716   7.247   0.811  1.00 75.01           N  
ATOM    757  CA  LEU C  22      -4.865   6.915   2.224  1.00 75.01           C  
ATOM    758  C   LEU C  22      -3.505   6.825   2.908  1.00 75.01           C  
ATOM    759  CB  LEU C  22      -5.620   5.593   2.387  1.00 75.01           C  
ATOM    760  O   LEU C  22      -3.327   7.339   4.014  1.00 75.01           O  
ATOM    761  CG  LEU C  22      -5.954   5.176   3.820  1.00 75.01           C  
ATOM    762  CD1 LEU C  22      -7.039   6.079   4.396  1.00 75.01           C  
ATOM    763  CD2 LEU C  22      -6.388   3.715   3.864  1.00 75.01           C  
ATOM    764  N   LEU C  23      -2.618   6.240   2.225  1.00 80.33           N  
ATOM    765  CA  LEU C  23      -1.271   6.097   2.768  1.00 80.33           C  
ATOM    766  C   LEU C  23      -0.628   7.462   2.991  1.00 80.33           C  
ATOM    767  CB  LEU C  23      -0.401   5.257   1.830  1.00 80.33           C  
ATOM    768  O   LEU C  23      -0.078   7.726   4.063  1.00 80.33           O  
ATOM    769  CG  LEU C  23       1.032   4.989   2.293  1.00 80.33           C  
ATOM    770  CD1 LEU C  23       1.035   4.030   3.479  1.00 80.33           C  
ATOM    771  CD2 LEU C  23       1.869   4.432   1.146  1.00 80.33           C  
ATOM    772  N   VAL C  24      -0.801   8.318   2.055  1.00 79.17           N  
ATOM    773  CA  VAL C  24      -0.181   9.637   2.119  1.00 79.17           C  
ATOM    774  C   VAL C  24      -0.858  10.476   3.201  1.00 79.17           C  
ATOM    775  CB  VAL C  24      -0.253  10.365   0.758  1.00 79.17           C  
ATOM    776  O   VAL C  24      -0.187  11.170   3.968  1.00 79.17           O  
ATOM    777  CG1 VAL C  24       0.257  11.799   0.884  1.00 79.17           C  
ATOM    778  CG2 VAL C  24       0.545   9.602  -0.298  1.00 79.17           C  
ATOM    779  N   LEU C  25      -2.073  10.321   3.269  1.00 71.17           N  
ATOM    780  CA  LEU C  25      -2.832  11.122   4.224  1.00 71.17           C  
ATOM    781  C   LEU C  25      -2.519  10.701   5.656  1.00 71.17           C  
ATOM    782  CB  LEU C  25      -4.334  10.992   3.958  1.00 71.17           C  
ATOM    783  O   LEU C  25      -2.327  11.550   6.529  1.00 71.17           O  
ATOM    784  CG  LEU C  25      -4.896  11.840   2.815  1.00 71.17           C  
ATOM    785  CD1 LEU C  25      -6.316  11.399   2.478  1.00 71.17           C  
ATOM    786  CD2 LEU C  25      -4.862  13.320   3.181  1.00 71.17           C  
ATOM    787  N   VAL C  26      -2.479   9.414   5.871  1.00 67.83           N  
ATOM    788  CA  VAL C  26      -2.206   8.902   7.210  1.00 67.83           C  
ATOM    789  C   VAL C  26      -0.790   9.287   7.632  1.00 67.83           C  
ATOM    790  CB  VAL C  26      -2.384   7.369   7.279  1.00 67.83           C  
ATOM    791  O   VAL C  26      -0.559   9.663   8.784  1.00 67.83           O  
ATOM    792  CG1 VAL C  26      -1.864   6.824   8.608  1.00 67.83           C  
ATOM    793  CG2 VAL C  26      -3.851   6.993   7.081  1.00 67.83           C  
ATOM    794  N   GLN C  27       0.071   9.271   6.688  1.00 70.94           N  
ATOM    795  CA  GLN C  27       1.463   9.582   6.994  1.00 70.94           C  
ATOM    796  C   GLN C  27       1.660  11.081   7.201  1.00 70.94           C  
ATOM    797  CB  GLN C  27       2.383   9.079   5.881  1.00 70.94           C  
ATOM    798  O   GLN C  27       2.477  11.497   8.025  1.00 70.94           O  
ATOM    799  CG  GLN C  27       2.506   7.563   5.822  1.00 70.94           C  
ATOM    800  CD  GLN C  27       3.509   7.095   4.784  1.00 70.94           C  
ATOM    801  NE2 GLN C  27       3.956   5.850   4.909  1.00 70.94           N  
ATOM    802  OE1 GLN C  27       3.878   7.846   3.875  1.00 70.94           O  
ATOM    803  N   SER C  28       0.882  11.816   6.470  1.00 66.16           N  
ATOM    804  CA  SER C  28       1.015  13.267   6.549  1.00 66.16           C  
ATOM    805  C   SER C  28       0.476  13.800   7.872  1.00 66.16           C  
ATOM    806  CB  SER C  28       0.285  13.937   5.385  1.00 66.16           C  
ATOM    807  O   SER C  28       0.951  14.820   8.376  1.00 66.16           O  
ATOM    808  OG  SER C  28      -1.119  13.850   5.555  1.00 66.16           O  
ATOM    809  N   THR C  29      -0.484  13.127   8.510  1.00 61.96           N  
ATOM    810  CA  THR C  29      -1.088  13.558   9.765  1.00 61.96           C  
ATOM    811  C   THR C  29      -0.068  13.514  10.899  1.00 61.96           C  
ATOM    812  CB  THR C  29      -2.303  12.685  10.130  1.00 61.96           C  
ATOM    813  O   THR C  29      -0.177  14.268  11.869  1.00 61.96           O  
ATOM    814  CG2 THR C  29      -3.490  12.989   9.222  1.00 61.96           C  
ATOM    815  OG1 THR C  29      -1.950  11.303   9.990  1.00 61.96           O  
ATOM    816  N   GLN C  30       0.955  12.823  10.713  1.00 59.89           N  
ATOM    817  CA  GLN C  30       1.921  12.654  11.794  1.00 59.89           C  
ATOM    818  C   GLN C  30       3.067  13.654  11.669  1.00 59.89           C  
ATOM    819  CB  GLN C  30       2.470  11.226  11.805  1.00 59.89           C  
ATOM    820  O   GLN C  30       3.857  13.820  12.601  1.00 59.89           O  
ATOM    821  CG  GLN C  30       1.410  10.162  12.057  1.00 59.89           C  
ATOM    822  CD  GLN C  30       0.967  10.107  13.507  1.00 59.89           C  
ATOM    823  NE2 GLN C  30      -0.259   9.648  13.736  1.00 59.89           N  
ATOM    824  OE1 GLN C  30       1.721  10.473  14.415  1.00 59.89           O  
ATOM    825  N   TRP C  31       3.025  14.271  10.541  1.00 59.39           N  
ATOM    826  CA  TRP C  31       4.054  15.288  10.350  1.00 59.39           C  
ATOM    827  C   TRP C  31       3.576  16.647  10.850  1.00 59.39           C  
ATOM    828  CB  TRP C  31       4.448  15.383   8.873  1.00 59.39           C  
ATOM    829  O   TRP C  31       2.523  17.134  10.432  1.00 59.39           O  
ATOM    830  CG  TRP C  31       5.342  14.273   8.409  1.00 59.39           C  
ATOM    831  CD1 TRP C  31       5.281  12.958   8.775  1.00 59.39           C  
ATOM    832  CD2 TRP C  31       6.437  14.385   7.494  1.00 59.39           C  
ATOM    833  CE2 TRP C  31       6.994  13.095   7.350  1.00 59.39           C  
ATOM    834  CE3 TRP C  31       7.000  15.451   6.780  1.00 59.39           C  
ATOM    835  NE1 TRP C  31       6.272  12.244   8.142  1.00 59.39           N  
ATOM    836  CH2 TRP C  31       8.622  13.903   5.834  1.00 59.39           C  
ATOM    837  CZ2 TRP C  31       8.090  12.843   6.521  1.00 59.39           C  
ATOM    838  CZ3 TRP C  31       8.090  15.198   5.954  1.00 59.39           C  
ATOM    839  N   SER C  32       4.349  17.158  11.810  1.00 54.78           N  
ATOM    840  CA  SER C  32       3.990  18.430  12.430  1.00 54.78           C  
ATOM    841  C   SER C  32       3.861  19.536  11.388  1.00 54.78           C  
ATOM    842  CB  SER C  32       5.029  18.826  13.480  1.00 54.78           C  
ATOM    843  O   SER C  32       3.067  20.464  11.556  1.00 54.78           O  
ATOM    844  OG  SER C  32       5.806  19.922  13.030  1.00 54.78           O  
ATOM    845  N   LEU C  33       4.621  19.358  10.299  1.00 55.23           N  
ATOM    846  CA  LEU C  33       4.652  20.380   9.258  1.00 55.23           C  
ATOM    847  C   LEU C  33       3.271  20.564   8.636  1.00 55.23           C  
ATOM    848  CB  LEU C  33       5.667  20.009   8.174  1.00 55.23           C  
ATOM    849  O   LEU C  33       2.921  21.666   8.207  1.00 55.23           O  
ATOM    850  CG  LEU C  33       7.142  20.189   8.537  1.00 55.23           C  
ATOM    851  CD1 LEU C  33       8.032  19.593   7.451  1.00 55.23           C  
ATOM    852  CD2 LEU C  33       7.465  21.665   8.749  1.00 55.23           C  
ATOM    853  N   PHE C  34       2.475  19.533   8.756  1.00 54.42           N  
ATOM    854  CA  PHE C  34       1.191  19.583   8.067  1.00 54.42           C  
ATOM    855  C   PHE C  34       0.060  19.861   9.049  1.00 54.42           C  
ATOM    856  CB  PHE C  34       0.928  18.271   7.321  1.00 54.42           C  
ATOM    857  O   PHE C  34      -1.112  19.885   8.665  1.00 54.42           O  
ATOM    858  CG  PHE C  34       1.863  18.031   6.166  1.00 54.42           C  
ATOM    859  CD1 PHE C  34       1.740  18.761   4.991  1.00 54.42           C  
ATOM    860  CD2 PHE C  34       2.867  17.075   6.257  1.00 54.42           C  
ATOM    861  CE1 PHE C  34       2.604  18.542   3.920  1.00 54.42           C  
ATOM    862  CE2 PHE C  34       3.734  16.850   5.192  1.00 54.42           C  
ATOM    863  CZ  PHE C  34       3.600  17.584   4.024  1.00 54.42           C  
ATOM    864  N   PHE C  35       0.505  20.009  10.238  1.00 58.39           N  
ATOM    865  CA  PHE C  35      -0.495  20.228  11.276  1.00 58.39           C  
ATOM    866  C   PHE C  35      -1.353  21.447  10.954  1.00 58.39           C  
ATOM    867  CB  PHE C  35       0.175  20.405  12.642  1.00 58.39           C  
ATOM    868  O   PHE C  35      -2.577  21.403  11.086  1.00 58.39           O  
ATOM    869  CG  PHE C  35      -0.759  20.214  13.806  1.00 58.39           C  
ATOM    870  CD1 PHE C  35      -1.328  21.309  14.446  1.00 58.39           C  
ATOM    871  CD2 PHE C  35      -1.069  18.939  14.262  1.00 58.39           C  
ATOM    872  CE1 PHE C  35      -2.193  21.135  15.524  1.00 58.39           C  
ATOM    873  CE2 PHE C  35      -1.932  18.758  15.338  1.00 58.39           C  
ATOM    874  CZ  PHE C  35      -2.493  19.857  15.968  1.00 58.39           C  
ATOM    875  N   PHE C  36      -0.642  22.413  10.557  1.00 53.94           N  
ATOM    876  CA  PHE C  36      -1.340  23.653  10.239  1.00 53.94           C  
ATOM    877  C   PHE C  36      -2.303  23.450   9.075  1.00 53.94           C  
ATOM    878  CB  PHE C  36      -0.340  24.764   9.904  1.00 53.94           C  
ATOM    879  O   PHE C  36      -3.432  23.943   9.104  1.00 53.94           O  
ATOM    880  CG  PHE C  36      -0.984  26.089   9.597  1.00 53.94           C  
ATOM    881  CD1 PHE C  36      -1.166  26.500   8.282  1.00 53.94           C  
ATOM    882  CD2 PHE C  36      -1.409  26.923  10.623  1.00 53.94           C  
ATOM    883  CE1 PHE C  36      -1.762  27.726   7.994  1.00 53.94           C  
ATOM    884  CE2 PHE C  36      -2.005  28.149  10.343  1.00 53.94           C  
ATOM    885  CZ  PHE C  36      -2.180  28.549   9.028  1.00 53.94           C  
ATOM    886  N   LEU C  37      -1.907  22.702   8.126  1.00 51.29           N  
ATOM    887  CA  LEU C  37      -2.719  22.433   6.944  1.00 51.29           C  
ATOM    888  C   LEU C  37      -3.933  21.582   7.302  1.00 51.29           C  
ATOM    889  CB  LEU C  37      -1.886  21.729   5.870  1.00 51.29           C  
ATOM    890  O   LEU C  37      -5.033  21.820   6.799  1.00 51.29           O  
ATOM    891  CG  LEU C  37      -2.202  22.094   4.419  1.00 51.29           C  
ATOM    892  CD1 LEU C  37      -1.826  23.547   4.145  1.00 51.29           C  
ATOM    893  CD2 LEU C  37      -1.475  21.158   3.461  1.00 51.29           C  
ATOM    894  N   TYR C  38      -3.758  20.698   8.286  1.00 54.45           N  
ATOM    895  CA  TYR C  38      -4.828  19.797   8.698  1.00 54.45           C  
ATOM    896  C   TYR C  38      -5.890  20.540   9.500  1.00 54.45           C  
ATOM    897  CB  TYR C  38      -4.265  18.637   9.526  1.00 54.45           C  
ATOM    898  O   TYR C  38      -7.082  20.244   9.388  1.00 54.45           O  
ATOM    899  CG  TYR C  38      -4.361  17.297   8.837  1.00 54.45           C  
ATOM    900  CD1 TYR C  38      -5.527  16.539   8.904  1.00 54.45           C  
ATOM    901  CD2 TYR C  38      -3.285  16.787   8.118  1.00 54.45           C  
ATOM    902  CE1 TYR C  38      -5.619  15.303   8.272  1.00 54.45           C  
ATOM    903  CE2 TYR C  38      -3.365  15.552   7.483  1.00 54.45           C  
ATOM    904  OH  TYR C  38      -4.620  13.596   6.938  1.00 54.45           O  
ATOM    905  CZ  TYR C  38      -4.535  14.819   7.565  1.00 54.45           C  
ATOM    906  N   GLU C  39      -5.400  21.524  10.238  1.00 53.99           N  
ATOM    907  CA  GLU C  39      -6.319  22.268  11.095  1.00 53.99           C  
ATOM    908  C   GLU C  39      -7.109  23.298  10.294  1.00 53.99           C  
ATOM    909  CB  GLU C  39      -5.556  22.956  12.230  1.00 53.99           C  
ATOM    910  O   GLU C  39      -8.279  23.555  10.587  1.00 53.99           O  
ATOM    911  CG  GLU C  39      -5.337  22.070  13.449  1.00 53.99           C  
ATOM    912  CD  GLU C  39      -4.889  22.843  14.679  1.00 53.99           C  
ATOM    913  OE1 GLU C  39      -4.760  22.234  15.765  1.00 53.99           O  
ATOM    914  OE2 GLU C  39      -4.667  24.069  14.557  1.00 53.99           O  
ATOM    915  N   ASN C  40      -6.477  23.792   9.212  1.00 51.79           N  
ATOM    916  CA  ASN C  40      -7.097  24.934   8.549  1.00 51.79           C  
ATOM    917  C   ASN C  40      -7.683  24.546   7.194  1.00 51.79           C  
ATOM    918  CB  ASN C  40      -6.087  26.072   8.384  1.00 51.79           C  
ATOM    919  O   ASN C  40      -8.660  25.143   6.742  1.00 51.79           O  
ATOM    920  CG  ASN C  40      -5.668  26.678   9.709  1.00 51.79           C  
ATOM    921  ND2 ASN C  40      -4.362  26.755   9.939  1.00 51.79           N  
ATOM    922  OD1 ASN C  40      -6.510  27.071  10.520  1.00 51.79           O  
ATOM    923  N   ALA C  41      -7.082  23.564   6.552  1.00 58.44           N  
ATOM    924  CA  ALA C  41      -7.485  23.258   5.182  1.00 58.44           C  
ATOM    925  C   ALA C  41      -7.377  21.762   4.899  1.00 58.44           C  
ATOM    926  CB  ALA C  41      -6.635  24.047   4.189  1.00 58.44           C  
ATOM    927  O   ALA C  41      -6.731  21.352   3.932  1.00 58.44           O  
ATOM    928  N   PHE C  42      -8.142  20.935   5.580  1.00 55.06           N  
ATOM    929  CA  PHE C  42      -8.033  19.488   5.435  1.00 55.06           C  
ATOM    930  C   PHE C  42      -8.596  19.034   4.094  1.00 55.06           C  
ATOM    931  CB  PHE C  42      -8.762  18.776   6.579  1.00 55.06           C  
ATOM    932  O   PHE C  42      -7.966  18.247   3.384  1.00 55.06           O  
ATOM    933  CG  PHE C  42      -8.808  17.279   6.430  1.00 55.06           C  
ATOM    934  CD1 PHE C  42      -9.971  16.643   6.014  1.00 55.06           C  
ATOM    935  CD2 PHE C  42      -7.687  16.507   6.707  1.00 55.06           C  
ATOM    936  CE1 PHE C  42     -10.016  15.257   5.876  1.00 55.06           C  
ATOM    937  CE2 PHE C  42      -7.724  15.122   6.571  1.00 55.06           C  
ATOM    938  CZ  PHE C  42      -8.890  14.499   6.156  1.00 55.06           C  
ATOM    939  N   LEU C  43      -9.684  19.600   3.770  1.00 59.55           N  
ATOM    940  CA  LEU C  43     -10.418  19.126   2.601  1.00 59.55           C  
ATOM    941  C   LEU C  43      -9.639  19.407   1.321  1.00 59.55           C  
ATOM    942  CB  LEU C  43     -11.797  19.788   2.529  1.00 59.55           C  
ATOM    943  O   LEU C  43      -9.443  18.508   0.499  1.00 59.55           O  
ATOM    944  CG  LEU C  43     -12.939  18.917   2.003  1.00 59.55           C  
ATOM    945  CD1 LEU C  43     -13.310  17.852   3.030  1.00 59.55           C  
ATOM    946  CD2 LEU C  43     -14.150  19.776   1.656  1.00 59.55           C  
ATOM    947  N   PRO C  44      -9.267  20.649   1.181  1.00 64.84           N  
ATOM    948  CA  PRO C  44      -8.481  20.908  -0.027  1.00 64.84           C  
ATOM    949  C   PRO C  44      -7.195  20.087  -0.082  1.00 64.84           C  
ATOM    950  CB  PRO C  44      -8.170  22.404   0.068  1.00 64.84           C  
ATOM    951  O   PRO C  44      -6.766  19.675  -1.163  1.00 64.84           O  
ATOM    952  CG  PRO C  44      -8.326  22.735   1.517  1.00 64.84           C  
ATOM    953  CD  PRO C  44      -9.284  21.754   2.130  1.00 64.84           C  
ATOM    954  N   PHE C  45      -6.631  19.851   0.966  1.00 61.36           N  
ATOM    955  CA  PHE C  45      -5.410  19.059   1.063  1.00 61.36           C  
ATOM    956  C   PHE C  45      -5.671  17.612   0.664  1.00 61.36           C  
ATOM    957  CB  PHE C  45      -4.841  19.119   2.484  1.00 61.36           C  
ATOM    958  O   PHE C  45      -4.930  17.040  -0.139  1.00 61.36           O  
ATOM    959  CG  PHE C  45      -3.573  18.328   2.663  1.00 61.36           C  
ATOM    960  CD1 PHE C  45      -3.589  17.102   3.317  1.00 61.36           C  
ATOM    961  CD2 PHE C  45      -2.365  18.812   2.178  1.00 61.36           C  
ATOM    962  CE1 PHE C  45      -2.416  16.368   3.484  1.00 61.36           C  
ATOM    963  CE2 PHE C  45      -1.190  18.084   2.341  1.00 61.36           C  
ATOM    964  CZ  PHE C  45      -1.217  16.863   2.996  1.00 61.36           C  
ATOM    965  N   ALA C  46      -6.725  17.057   1.227  1.00 62.92           N  
ATOM    966  CA  ALA C  46      -7.081  15.671   0.932  1.00 62.92           C  
ATOM    967  C   ALA C  46      -7.419  15.494  -0.545  1.00 62.92           C  
ATOM    968  CB  ALA C  46      -8.256  15.227   1.801  1.00 62.92           C  
ATOM    969  O   ALA C  46      -6.986  14.527  -1.176  1.00 62.92           O  
ATOM    970  N   MET C  47      -8.100  16.459  -1.029  1.00 71.26           N  
ATOM    971  CA  MET C  47      -8.484  16.401  -2.436  1.00 71.26           C  
ATOM    972  C   MET C  47      -7.259  16.509  -3.339  1.00 71.26           C  
ATOM    973  CB  MET C  47      -9.478  17.515  -2.769  1.00 71.26           C  
ATOM    974  O   MET C  47      -7.200  15.870  -4.391  1.00 71.26           O  
ATOM    975  CG  MET C  47     -10.883  17.258  -2.248  1.00 71.26           C  
ATOM    976  SD  MET C  47     -11.616  15.721  -2.933  1.00 71.26           S  
ATOM    977  CE  MET C  47     -12.495  16.398  -4.369  1.00 71.26           C  
ATOM    978  N   GLY C  48      -6.373  17.332  -2.972  1.00 70.39           N  
ATOM    979  CA  GLY C  48      -5.124  17.454  -3.705  1.00 70.39           C  
ATOM    980  C   GLY C  48      -4.327  16.163  -3.745  1.00 70.39           C  
ATOM    981  O   GLY C  48      -3.800  15.785  -4.793  1.00 70.39           O  
ATOM    982  N   ILE C  49      -4.348  15.527  -2.710  1.00 74.81           N  
ATOM    983  CA  ILE C  49      -3.605  14.277  -2.603  1.00 74.81           C  
ATOM    984  C   ILE C  49      -4.273  13.205  -3.461  1.00 74.81           C  
ATOM    985  CB  ILE C  49      -3.504  13.802  -1.136  1.00 74.81           C  
ATOM    986  O   ILE C  49      -3.593  12.431  -4.139  1.00 74.81           O  
ATOM    987  CG1 ILE C  49      -2.615  14.754  -0.327  1.00 74.81           C  
ATOM    988  CG2 ILE C  49      -2.975  12.367  -1.067  1.00 74.81           C  
ATOM    989  CD1 ILE C  49      -2.515  14.402   1.151  1.00 74.81           C  
ATOM    990  N   ILE C  50      -5.546  13.194  -3.399  1.00 72.54           N  
ATOM    991  CA  ILE C  50      -6.289  12.205  -4.173  1.00 72.54           C  
ATOM    992  C   ILE C  50      -6.067  12.445  -5.665  1.00 72.54           C  
ATOM    993  CB  ILE C  50      -7.797  12.245  -3.842  1.00 72.54           C  
ATOM    994  O   ILE C  50      -5.857  11.499  -6.428  1.00 72.54           O  
ATOM    995  CG1 ILE C  50      -8.041  11.782  -2.401  1.00 72.54           C  
ATOM    996  CG2 ILE C  50      -8.590  11.389  -4.834  1.00 72.54           C  
ATOM    997  CD1 ILE C  50      -9.452  12.047  -1.896  1.00 72.54           C  
ATOM    998  N   ALA C  51      -6.133  13.699  -5.985  1.00 72.41           N  
ATOM    999  CA  ALA C  51      -5.930  14.050  -7.389  1.00 72.41           C  
ATOM   1000  C   ALA C  51      -4.524  13.677  -7.849  1.00 72.41           C  
ATOM   1001  CB  ALA C  51      -6.181  15.540  -7.606  1.00 72.41           C  
ATOM   1002  O   ALA C  51      -4.350  13.094  -8.922  1.00 72.41           O  
ATOM   1003  N   MET C  52      -3.570  14.014  -7.057  1.00 78.60           N  
ATOM   1004  CA  MET C  52      -2.181  13.707  -7.387  1.00 78.60           C  
ATOM   1005  C   MET C  52      -1.960  12.200  -7.462  1.00 78.60           C  
ATOM   1006  CB  MET C  52      -1.234  14.324  -6.357  1.00 78.60           C  
ATOM   1007  O   MET C  52      -1.270  11.713  -8.359  1.00 78.60           O  
ATOM   1008  CG  MET C  52      -1.097  15.833  -6.477  1.00 78.60           C  
ATOM   1009  SD  MET C  52      -0.404  16.348  -8.097  1.00 78.60           S  
ATOM   1010  CE  MET C  52       1.186  15.475  -8.057  1.00 78.60           C  
ATOM   1011  N   SER C  53      -2.561  11.512  -6.531  1.00 80.88           N  
ATOM   1012  CA  SER C  53      -2.441  10.058  -6.514  1.00 80.88           C  
ATOM   1013  C   SER C  53      -3.102   9.434  -7.739  1.00 80.88           C  
ATOM   1014  CB  SER C  53      -3.063   9.483  -5.241  1.00 80.88           C  
ATOM   1015  O   SER C  53      -2.573   8.484  -8.320  1.00 80.88           O  
ATOM   1016  OG  SER C  53      -4.459   9.725  -5.210  1.00 80.88           O  
ATOM   1017  N   ALA C  54      -4.232  10.033  -8.035  1.00 75.33           N  
ATOM   1018  CA  ALA C  54      -4.946   9.537  -9.209  1.00 75.33           C  
ATOM   1019  C   ALA C  54      -4.102   9.694 -10.471  1.00 75.33           C  
ATOM   1020  CB  ALA C  54      -6.278  10.265  -9.368  1.00 75.33           C  
ATOM   1021  O   ALA C  54      -4.051   8.790 -11.308  1.00 75.33           O  
ATOM   1022  N   PHE C  55      -3.410  10.764 -10.537  1.00 74.18           N  
ATOM   1023  CA  PHE C  55      -2.556  11.036 -11.688  1.00 74.18           C  
ATOM   1024  C   PHE C  55      -1.350  10.104 -11.699  1.00 74.18           C  
ATOM   1025  CB  PHE C  55      -2.091  12.496 -11.681  1.00 74.18           C  
ATOM   1026  O   PHE C  55      -1.017   9.525 -12.735  1.00 74.18           O  
ATOM   1027  CG  PHE C  55      -1.277  12.879 -12.887  1.00 74.18           C  
ATOM   1028  CD1 PHE C  55       0.107  12.969 -12.810  1.00 74.18           C  
ATOM   1029  CD2 PHE C  55      -1.897  13.150 -14.100  1.00 74.18           C  
ATOM   1030  CE1 PHE C  55       0.863  13.323 -13.925  1.00 74.18           C  
ATOM   1031  CE2 PHE C  55      -1.149  13.504 -15.219  1.00 74.18           C  
ATOM   1032  CZ  PHE C  55       0.231  13.592 -15.129  1.00 74.18           C  
ATOM   1033  N   ALA C  56      -0.789   9.979 -10.678  1.00 75.98           N  
ATOM   1034  CA  ALA C  56       0.402   9.140 -10.565  1.00 75.98           C  
ATOM   1035  C   ALA C  56       0.084   7.687 -10.905  1.00 75.98           C  
ATOM   1036  CB  ALA C  56       0.990   9.238  -9.159  1.00 75.98           C  
ATOM   1037  O   ALA C  56       0.885   7.003 -11.546  1.00 75.98           O  
ATOM   1038  N   MET C  57      -1.106   7.203 -10.532  1.00 78.99           N  
ATOM   1039  CA  MET C  57      -1.476   5.800 -10.695  1.00 78.99           C  
ATOM   1040  C   MET C  57      -1.809   5.491 -12.151  1.00 78.99           C  
ATOM   1041  CB  MET C  57      -2.666   5.449  -9.801  1.00 78.99           C  
ATOM   1042  O   MET C  57      -1.822   4.327 -12.556  1.00 78.99           O  
ATOM   1043  CG  MET C  57      -2.343   5.468  -8.316  1.00 78.99           C  
ATOM   1044  SD  MET C  57      -0.953   4.350  -7.885  1.00 78.99           S  
ATOM   1045  CE  MET C  57      -0.788   4.712  -6.114  1.00 78.99           C  
ATOM   1046  N   MET C  58      -2.005   6.544 -12.943  1.00 72.41           N  
ATOM   1047  CA  MET C  58      -2.285   6.341 -14.361  1.00 72.41           C  
ATOM   1048  C   MET C  58      -1.047   5.835 -15.093  1.00 72.41           C  
ATOM   1049  CB  MET C  58      -2.779   7.639 -15.004  1.00 72.41           C  
ATOM   1050  O   MET C  58      -1.158   5.178 -16.130  1.00 72.41           O  
ATOM   1051  CG  MET C  58      -4.177   8.046 -14.567  1.00 72.41           C  
ATOM   1052  SD  MET C  58      -5.478   6.966 -15.279  1.00 72.41           S  
ATOM   1053  CE  MET C  58      -5.696   7.752 -16.899  1.00 72.41           C  
ATOM   1054  N   PHE C  59       0.097   6.061 -14.542  1.00 69.90           N  
ATOM   1055  CA  PHE C  59       1.353   5.753 -15.216  1.00 69.90           C  
ATOM   1056  C   PHE C  59       1.896   4.405 -14.758  1.00 69.90           C  
ATOM   1057  CB  PHE C  59       2.388   6.852 -14.957  1.00 69.90           C  
ATOM   1058  O   PHE C  59       2.921   3.939 -15.261  1.00 69.90           O  
ATOM   1059  CG  PHE C  59       2.070   8.157 -15.635  1.00 69.90           C  
ATOM   1060  CD1 PHE C  59       2.342   8.340 -16.985  1.00 69.90           C  
ATOM   1061  CD2 PHE C  59       1.498   9.202 -14.921  1.00 69.90           C  
ATOM   1062  CE1 PHE C  59       2.049   9.547 -17.615  1.00 69.90           C  
ATOM   1063  CE2 PHE C  59       1.202  10.412 -15.544  1.00 69.90           C  
ATOM   1064  CZ  PHE C  59       1.479  10.582 -16.891  1.00 69.90           C  
ATOM   1065  N   VAL C  60       1.184   3.787 -13.889  1.00 76.35           N  
ATOM   1066  CA  VAL C  60       1.671   2.510 -13.378  1.00 76.35           C  
ATOM   1067  C   VAL C  60       1.273   1.386 -14.331  1.00 76.35           C  
ATOM   1068  CB  VAL C  60       1.129   2.223 -11.960  1.00 76.35           C  
ATOM   1069  O   VAL C  60       0.084   1.149 -14.560  1.00 76.35           O  
ATOM   1070  CG1 VAL C  60       1.623   0.867 -11.457  1.00 76.35           C  
ATOM   1071  CG2 VAL C  60       1.541   3.335 -10.997  1.00 76.35           C  
ATOM   1072  N   LYS C  61       2.213   0.777 -14.926  1.00 70.03           N  
ATOM   1073  CA  LYS C  61       1.979  -0.319 -15.862  1.00 70.03           C  
ATOM   1074  C   LYS C  61       1.600  -1.600 -15.125  1.00 70.03           C  
ATOM   1075  CB  LYS C  61       3.216  -0.559 -16.728  1.00 70.03           C  
ATOM   1076  O   LYS C  61       0.639  -2.276 -15.499  1.00 70.03           O  
ATOM   1077  CG  LYS C  61       2.980  -1.508 -17.894  1.00 70.03           C  
ATOM   1078  CD  LYS C  61       4.204  -1.600 -18.797  1.00 70.03           C  
ATOM   1079  CE  LYS C  61       4.004  -2.618 -19.911  1.00 70.03           C  
ATOM   1080  NZ  LYS C  61       5.199  -2.708 -20.801  1.00 70.03           N  
ATOM   1081  N   HIS C  62       2.385  -1.944 -14.188  1.00 73.00           N  
ATOM   1082  CA  HIS C  62       2.156  -3.146 -13.395  1.00 73.00           C  
ATOM   1083  C   HIS C  62       1.405  -2.823 -12.108  1.00 73.00           C  
ATOM   1084  CB  HIS C  62       3.484  -3.834 -13.070  1.00 73.00           C  
ATOM   1085  O   HIS C  62       1.998  -2.803 -11.027  1.00 73.00           O  
ATOM   1086  CG  HIS C  62       4.288  -4.190 -14.280  1.00 73.00           C  
ATOM   1087  CD2 HIS C  62       5.453  -3.688 -14.752  1.00 73.00           C  
ATOM   1088  ND1 HIS C  62       3.904  -5.174 -15.165  1.00 73.00           N  
ATOM   1089  CE1 HIS C  62       4.803  -5.263 -16.131  1.00 73.00           C  
ATOM   1090  NE2 HIS C  62       5.753  -4.372 -15.904  1.00 73.00           N  
ATOM   1091  N   LYS C  63       0.027  -2.648 -12.232  1.00 73.22           N  
ATOM   1092  CA  LYS C  63      -0.799  -2.159 -11.133  1.00 73.22           C  
ATOM   1093  C   LYS C  63      -0.863  -3.177  -9.998  1.00 73.22           C  
ATOM   1094  CB  LYS C  63      -2.211  -1.834 -11.625  1.00 73.22           C  
ATOM   1095  O   LYS C  63      -0.794  -2.811  -8.823  1.00 73.22           O  
ATOM   1096  CG  LYS C  63      -2.262  -0.736 -12.677  1.00 73.22           C  
ATOM   1097  CD  LYS C  63      -3.681  -0.514 -13.185  1.00 73.22           C  
ATOM   1098  CE  LYS C  63      -3.723   0.538 -14.285  1.00 73.22           C  
ATOM   1099  NZ  LYS C  63      -5.089   0.667 -14.875  1.00 73.22           N  
ATOM   1100  N   HIS C  64      -0.888  -4.409 -10.373  1.00 66.59           N  
ATOM   1101  CA  HIS C  64      -1.022  -5.462  -9.372  1.00 66.59           C  
ATOM   1102  C   HIS C  64       0.270  -5.639  -8.582  1.00 66.59           C  
ATOM   1103  CB  HIS C  64      -1.420  -6.783 -10.033  1.00 66.59           C  
ATOM   1104  O   HIS C  64       0.238  -5.822  -7.363  1.00 66.59           O  
ATOM   1105  CG  HIS C  64      -1.931  -7.806  -9.070  1.00 66.59           C  
ATOM   1106  CD2 HIS C  64      -3.184  -8.062  -8.626  1.00 66.59           C  
ATOM   1107  ND1 HIS C  64      -1.106  -8.714  -8.441  1.00 66.59           N  
ATOM   1108  CE1 HIS C  64      -1.833  -9.486  -7.651  1.00 66.59           C  
ATOM   1109  NE2 HIS C  64      -3.097  -9.111  -7.745  1.00 66.59           N  
ATOM   1110  N   ALA C  65       1.344  -5.512  -9.296  1.00 70.63           N  
ATOM   1111  CA  ALA C  65       2.643  -5.636  -8.639  1.00 70.63           C  
ATOM   1112  C   ALA C  65       2.868  -4.496  -7.650  1.00 70.63           C  
ATOM   1113  CB  ALA C  65       3.763  -5.665  -9.676  1.00 70.63           C  
ATOM   1114  O   ALA C  65       3.326  -4.721  -6.527  1.00 70.63           O  
ATOM   1115  N   PHE C  66       2.519  -3.360  -8.063  1.00 81.10           N  
ATOM   1116  CA  PHE C  66       2.680  -2.204  -7.189  1.00 81.10           C  
ATOM   1117  C   PHE C  66       1.798  -2.333  -5.953  1.00 81.10           C  
ATOM   1118  CB  PHE C  66       2.348  -0.910  -7.939  1.00 81.10           C  
ATOM   1119  O   PHE C  66       2.236  -2.043  -4.838  1.00 81.10           O  
ATOM   1120  CG  PHE C  66       2.501   0.332  -7.104  1.00 81.10           C  
ATOM   1121  CD1 PHE C  66       1.385   1.032  -6.662  1.00 81.10           C  
ATOM   1122  CD2 PHE C  66       3.763   0.801  -6.761  1.00 81.10           C  
ATOM   1123  CE1 PHE C  66       1.525   2.182  -5.889  1.00 81.10           C  
ATOM   1124  CE2 PHE C  66       3.910   1.950  -5.989  1.00 81.10           C  
ATOM   1125  CZ  PHE C  66       2.790   2.639  -5.555  1.00 81.10           C  
ATOM   1126  N   LEU C  67       0.645  -2.752  -6.130  1.00 72.66           N  
ATOM   1127  CA  LEU C  67      -0.322  -2.888  -5.046  1.00 72.66           C  
ATOM   1128  C   LEU C  67       0.136  -3.936  -4.037  1.00 72.66           C  
ATOM   1129  CB  LEU C  67      -1.699  -3.262  -5.599  1.00 72.66           C  
ATOM   1130  O   LEU C  67       0.165  -3.674  -2.833  1.00 72.66           O  
ATOM   1131  CG  LEU C  67      -2.859  -3.237  -4.603  1.00 72.66           C  
ATOM   1132  CD1 LEU C  67      -4.147  -2.809  -5.299  1.00 72.66           C  
ATOM   1133  CD2 LEU C  67      -3.030  -4.603  -3.946  1.00 72.66           C  
ATOM   1134  N   CYS C  68       0.636  -5.028  -4.500  1.00 69.65           N  
ATOM   1135  CA  CYS C  68       0.922  -6.175  -3.646  1.00 69.65           C  
ATOM   1136  C   CYS C  68       2.311  -6.063  -3.030  1.00 69.65           C  
ATOM   1137  CB  CYS C  68       0.809  -7.476  -4.439  1.00 69.65           C  
ATOM   1138  O   CYS C  68       2.521  -6.463  -1.883  1.00 69.65           O  
ATOM   1139  SG  CYS C  68      -0.892  -8.019  -4.709  1.00 69.65           S  
ATOM   1140  N   LEU C  69       3.199  -5.426  -3.758  1.00 75.29           N  
ATOM   1141  CA  LEU C  69       4.589  -5.452  -3.317  1.00 75.29           C  
ATOM   1142  C   LEU C  69       4.939  -4.183  -2.548  1.00 75.29           C  
ATOM   1143  CB  LEU C  69       5.529  -5.613  -4.515  1.00 75.29           C  
ATOM   1144  O   LEU C  69       5.777  -4.211  -1.643  1.00 75.29           O  
ATOM   1145  CG  LEU C  69       5.477  -6.957  -5.241  1.00 75.29           C  
ATOM   1146  CD1 LEU C  69       6.265  -6.886  -6.545  1.00 75.29           C  
ATOM   1147  CD2 LEU C  69       6.014  -8.070  -4.347  1.00 75.29           C  
ATOM   1148  N   PHE C  70       4.229  -3.136  -2.856  1.00 82.69           N  
ATOM   1149  CA  PHE C  70       4.693  -1.875  -2.288  1.00 82.69           C  
ATOM   1150  C   PHE C  70       3.589  -1.208  -1.477  1.00 82.69           C  
ATOM   1151  CB  PHE C  70       5.176  -0.932  -3.394  1.00 82.69           C  
ATOM   1152  O   PHE C  70       3.781  -0.887  -0.303  1.00 82.69           O  
ATOM   1153  CG  PHE C  70       6.427  -1.400  -4.088  1.00 82.69           C  
ATOM   1154  CD1 PHE C  70       7.677  -1.177  -3.523  1.00 82.69           C  
ATOM   1155  CD2 PHE C  70       6.352  -2.063  -5.306  1.00 82.69           C  
ATOM   1156  CE1 PHE C  70       8.836  -1.610  -4.163  1.00 82.69           C  
ATOM   1157  CE2 PHE C  70       7.507  -2.498  -5.952  1.00 82.69           C  
ATOM   1158  CZ  PHE C  70       8.747  -2.269  -5.379  1.00 82.69           C  
ATOM   1159  N   LEU C  71       2.418  -1.097  -1.972  1.00 81.37           N  
ATOM   1160  CA  LEU C  71       1.363  -0.303  -1.351  1.00 81.37           C  
ATOM   1161  C   LEU C  71       0.766  -1.035  -0.153  1.00 81.37           C  
ATOM   1162  CB  LEU C  71       0.264   0.017  -2.367  1.00 81.37           C  
ATOM   1163  O   LEU C  71       0.777  -0.516   0.965  1.00 81.37           O  
ATOM   1164  CG  LEU C  71      -0.454   1.356  -2.190  1.00 81.37           C  
ATOM   1165  CD1 LEU C  71      -0.556   2.083  -3.526  1.00 81.37           C  
ATOM   1166  CD2 LEU C  71      -1.837   1.145  -1.583  1.00 81.37           C  
ATOM   1167  N   LEU C  72       0.392  -2.243  -0.306  1.00 74.53           N  
ATOM   1168  CA  LEU C  72      -0.295  -2.989   0.742  1.00 74.53           C  
ATOM   1169  C   LEU C  72       0.629  -3.235   1.930  1.00 74.53           C  
ATOM   1170  CB  LEU C  72      -0.813  -4.324   0.199  1.00 74.53           C  
ATOM   1171  O   LEU C  72       0.253  -2.981   3.077  1.00 74.53           O  
ATOM   1172  CG  LEU C  72      -2.126  -4.834   0.793  1.00 74.53           C  
ATOM   1173  CD1 LEU C  72      -3.150  -5.073  -0.311  1.00 74.53           C  
ATOM   1174  CD2 LEU C  72      -1.891  -6.109   1.596  1.00 74.53           C  
ATOM   1175  N   PRO C  73       1.803  -3.719   1.633  1.00 74.47           N  
ATOM   1176  CA  PRO C  73       2.723  -3.917   2.756  1.00 74.47           C  
ATOM   1177  C   PRO C  73       3.022  -2.622   3.509  1.00 74.47           C  
ATOM   1178  CB  PRO C  73       3.987  -4.461   2.085  1.00 74.47           C  
ATOM   1179  O   PRO C  73       3.156  -2.635   4.736  1.00 74.47           O  
ATOM   1180  CG  PRO C  73       3.512  -5.044   0.793  1.00 74.47           C  
ATOM   1181  CD  PRO C  73       2.301  -4.279   0.341  1.00 74.47           C  
ATOM   1182  N   SER C  74       3.187  -1.571   2.817  1.00 82.86           N  
ATOM   1183  CA  SER C  74       3.444  -0.280   3.446  1.00 82.86           C  
ATOM   1184  C   SER C  74       2.261   0.167   4.297  1.00 82.86           C  
ATOM   1185  CB  SER C  74       3.751   0.780   2.387  1.00 82.86           C  
ATOM   1186  O   SER C  74       2.441   0.648   5.418  1.00 82.86           O  
ATOM   1187  OG  SER C  74       2.679   0.896   1.467  1.00 82.86           O  
ATOM   1188  N   LEU C  75       1.104   0.025   3.752  1.00 73.66           N  
ATOM   1189  CA  LEU C  75      -0.101   0.408   4.480  1.00 73.66           C  
ATOM   1190  C   LEU C  75      -0.272  -0.444   5.733  1.00 73.66           C  
ATOM   1191  CB  LEU C  75      -1.335   0.271   3.584  1.00 73.66           C  
ATOM   1192  O   LEU C  75      -0.616   0.074   6.798  1.00 73.66           O  
ATOM   1193  CG  LEU C  75      -2.645   0.826   4.145  1.00 73.66           C  
ATOM   1194  CD1 LEU C  75      -2.582   2.347   4.233  1.00 73.66           C  
ATOM   1195  CD2 LEU C  75      -3.825   0.383   3.287  1.00 73.66           C  
ATOM   1196  N   ALA C  76       0.021  -1.690   5.580  1.00 69.25           N  
ATOM   1197  CA  ALA C  76      -0.094  -2.614   6.705  1.00 69.25           C  
ATOM   1198  C   ALA C  76       0.889  -2.252   7.815  1.00 69.25           C  
ATOM   1199  CB  ALA C  76       0.138  -4.050   6.241  1.00 69.25           C  
ATOM   1200  O   ALA C  76       0.538  -2.278   8.997  1.00 69.25           O  
ATOM   1201  N   THR C  77       2.045  -1.884   7.428  1.00 75.57           N  
ATOM   1202  CA  THR C  77       3.085  -1.548   8.393  1.00 75.57           C  
ATOM   1203  C   THR C  77       2.755  -0.244   9.113  1.00 75.57           C  
ATOM   1204  CB  THR C  77       4.461  -1.428   7.712  1.00 75.57           C  
ATOM   1205  O   THR C  77       2.903  -0.148  10.333  1.00 75.57           O  
ATOM   1206  CG2 THR C  77       5.572  -1.254   8.743  1.00 75.57           C  
ATOM   1207  OG1 THR C  77       4.715  -2.613   6.948  1.00 75.57           O  
ATOM   1208  N   VAL C  78       2.316   0.742   8.340  1.00 72.42           N  
ATOM   1209  CA  VAL C  78       1.979   2.035   8.925  1.00 72.42           C  
ATOM   1210  C   VAL C  78       0.779   1.885   9.856  1.00 72.42           C  
ATOM   1211  CB  VAL C  78       1.680   3.090   7.836  1.00 72.42           C  
ATOM   1212  O   VAL C  78       0.732   2.503  10.923  1.00 72.42           O  
ATOM   1213  CG1 VAL C  78       1.127   4.369   8.461  1.00 72.42           C  
ATOM   1214  CG2 VAL C  78       2.939   3.390   7.024  1.00 72.42           C  
ATOM   1215  N   ALA C  79      -0.157   1.173   9.405  1.00 63.46           N  
ATOM   1216  CA  ALA C  79      -1.333   0.923  10.235  1.00 63.46           C  
ATOM   1217  C   ALA C  79      -0.944   0.249  11.547  1.00 63.46           C  
ATOM   1218  CB  ALA C  79      -2.345   0.066   9.479  1.00 63.46           C  
ATOM   1219  O   ALA C  79      -1.446   0.614  12.613  1.00 63.46           O  
ATOM   1220  N   TYR C  80      -0.020  -0.671  11.374  1.00 61.52           N  
ATOM   1221  CA  TYR C  80       0.471  -1.367  12.558  1.00 61.52           C  
ATOM   1222  C   TYR C  80       1.179  -0.404  13.503  1.00 61.52           C  
ATOM   1223  CB  TYR C  80       1.421  -2.501  12.160  1.00 61.52           C  
ATOM   1224  O   TYR C  80       0.922  -0.405  14.709  1.00 61.52           O  
ATOM   1225  CG  TYR C  80       2.081  -3.181  13.335  1.00 61.52           C  
ATOM   1226  CD1 TYR C  80       3.380  -2.853  13.715  1.00 61.52           C  
ATOM   1227  CD2 TYR C  80       1.407  -4.153  14.067  1.00 61.52           C  
ATOM   1228  CE1 TYR C  80       3.993  -3.478  14.796  1.00 61.52           C  
ATOM   1229  CE2 TYR C  80       2.010  -4.785  15.149  1.00 61.52           C  
ATOM   1230  OH  TYR C  80       3.902  -5.063  16.577  1.00 61.52           O  
ATOM   1231  CZ  TYR C  80       3.301  -4.441  15.506  1.00 61.52           C  
ATOM   1232  N   PHE C  81       1.986   0.402  12.964  1.00 65.76           N  
ATOM   1233  CA  PHE C  81       2.767   1.346  13.754  1.00 65.76           C  
ATOM   1234  C   PHE C  81       1.860   2.360  14.439  1.00 65.76           C  
ATOM   1235  CB  PHE C  81       3.791   2.068  12.873  1.00 65.76           C  
ATOM   1236  O   PHE C  81       2.070   2.701  15.605  1.00 65.76           O  
ATOM   1237  CG  PHE C  81       4.735   2.953  13.641  1.00 65.76           C  
ATOM   1238  CD1 PHE C  81       4.529   4.326  13.702  1.00 65.76           C  
ATOM   1239  CD2 PHE C  81       5.830   2.413  14.302  1.00 65.76           C  
ATOM   1240  CE1 PHE C  81       5.401   5.148  14.412  1.00 65.76           C  
ATOM   1241  CE2 PHE C  81       6.706   3.228  15.014  1.00 65.76           C  
ATOM   1242  CZ  PHE C  81       6.490   4.595  15.067  1.00 65.76           C  
ATOM   1243  N   ASN C  82       0.883   2.887  13.733  1.00 62.30           N  
ATOM   1244  CA  ASN C  82      -0.029   3.883  14.286  1.00 62.30           C  
ATOM   1245  C   ASN C  82      -0.886   3.299  15.406  1.00 62.30           C  
ATOM   1246  CB  ASN C  82      -0.919   4.465  13.185  1.00 62.30           C  
ATOM   1247  O   ASN C  82      -1.199   3.989  16.377  1.00 62.30           O  
ATOM   1248  CG  ASN C  82      -0.213   5.524  12.363  1.00 62.30           C  
ATOM   1249  ND2 ASN C  82      -0.560   5.612  11.084  1.00 62.30           N  
ATOM   1250  OD1 ASN C  82       0.639   6.258  12.872  1.00 62.30           O  
ATOM   1251  N   MET C  83      -1.195   2.132  15.261  1.00 54.74           N  
ATOM   1252  CA  MET C  83      -2.053   1.463  16.235  1.00 54.74           C  
ATOM   1253  C   MET C  83      -1.281   1.139  17.509  1.00 54.74           C  
ATOM   1254  CB  MET C  83      -2.645   0.184  15.642  1.00 54.74           C  
ATOM   1255  O   MET C  83      -1.815   1.261  18.613  1.00 54.74           O  
ATOM   1256  CG  MET C  83      -3.647   0.432  14.526  1.00 54.74           C  
ATOM   1257  SD  MET C  83      -5.173   1.259  15.122  1.00 54.74           S  
ATOM   1258  CE  MET C  83      -6.313  -0.153  15.149  1.00 54.74           C  
ATOM   1259  N   VAL C  84      -0.082   0.770  17.334  1.00 53.52           N  
ATOM   1260  CA  VAL C  84       0.685   0.248  18.460  1.00 53.52           C  
ATOM   1261  C   VAL C  84       1.404   1.393  19.171  1.00 53.52           C  
ATOM   1262  CB  VAL C  84       1.704  -0.821  18.005  1.00 53.52           C  
ATOM   1263  O   VAL C  84       1.464   1.427  20.402  1.00 53.52           O  
ATOM   1264  CG1 VAL C  84       2.618  -1.222  19.162  1.00 53.52           C  
ATOM   1265  CG2 VAL C  84       0.980  -2.042  17.443  1.00 53.52           C  
ATOM   1266  N   TYR C  85       1.777   2.376  18.428  1.00 53.74           N  
ATOM   1267  CA  TYR C  85       2.750   3.268  19.049  1.00 53.74           C  
ATOM   1268  C   TYR C  85       2.222   4.696  19.107  1.00 53.74           C  
ATOM   1269  CB  TYR C  85       4.077   3.233  18.284  1.00 53.74           C  
ATOM   1270  O   TYR C  85       2.773   5.541  19.816  1.00 53.74           O  
ATOM   1271  CG  TYR C  85       4.846   1.946  18.460  1.00 53.74           C  
ATOM   1272  CD1 TYR C  85       5.655   1.743  19.575  1.00 53.74           C  
ATOM   1273  CD2 TYR C  85       4.765   0.932  17.512  1.00 53.74           C  
ATOM   1274  CE1 TYR C  85       6.367   0.560  19.741  1.00 53.74           C  
ATOM   1275  CE2 TYR C  85       5.472  -0.255  17.667  1.00 53.74           C  
ATOM   1276  OH  TYR C  85       6.972  -1.606  18.942  1.00 53.74           O  
ATOM   1277  CZ  TYR C  85       6.269  -0.432  18.783  1.00 53.74           C  
ATOM   1278  N   MET C  86       1.063   4.990  18.352  1.00 51.46           N  
ATOM   1279  CA  MET C  86       0.602   6.375  18.390  1.00 51.46           C  
ATOM   1280  C   MET C  86      -0.787   6.470  19.011  1.00 51.46           C  
ATOM   1281  CB  MET C  86       0.589   6.977  16.984  1.00 51.46           C  
ATOM   1282  O   MET C  86      -1.785   6.149  18.362  1.00 51.46           O  
ATOM   1283  CG  MET C  86       1.959   7.416  16.492  1.00 51.46           C  
ATOM   1284  SD  MET C  86       1.920   9.062  15.681  1.00 51.46           S  
ATOM   1285  CE  MET C  86       3.696   9.334  15.425  1.00 51.46           C  
ATOM   1286  N   PRO C  87      -0.872   6.778  20.291  1.00 47.78           N  
ATOM   1287  CA  PRO C  87      -2.156   6.846  20.992  1.00 47.78           C  
ATOM   1288  C   PRO C  87      -3.102   7.884  20.392  1.00 47.78           C  
ATOM   1289  CB  PRO C  87      -1.758   7.230  22.419  1.00 47.78           C  
ATOM   1290  O   PRO C  87      -4.323   7.720  20.453  1.00 47.78           O  
ATOM   1291  CG  PRO C  87      -0.339   7.688  22.311  1.00 47.78           C  
ATOM   1292  CD  PRO C  87       0.206   7.240  20.985  1.00 47.78           C  
ATOM   1293  N   ALA C  88      -2.459   8.936  19.786  1.00 43.75           N  
ATOM   1294  CA  ALA C  88      -3.222  10.094  19.329  1.00 43.75           C  
ATOM   1295  C   ALA C  88      -3.799   9.855  17.936  1.00 43.75           C  
ATOM   1296  CB  ALA C  88      -2.344  11.344  19.331  1.00 43.75           C  
ATOM   1297  O   ALA C  88      -4.473  10.725  17.380  1.00 43.75           O  
ATOM   1298  N   SER C  89      -3.649   8.678  17.460  1.00 41.96           N  
ATOM   1299  CA  SER C  89      -4.039   8.497  16.066  1.00 41.96           C  
ATOM   1300  C   SER C  89      -5.539   8.251  15.939  1.00 41.96           C  
ATOM   1301  CB  SER C  89      -3.268   7.335  15.440  1.00 41.96           C  
ATOM   1302  O   SER C  89      -6.201   7.902  16.919  1.00 41.96           O  
ATOM   1303  OG  SER C  89      -3.622   6.108  16.054  1.00 41.96           O  
ATOM   1304  N   TRP C  90      -6.190   8.960  14.933  1.00 40.72           N  
ATOM   1305  CA  TRP C  90      -7.605   8.780  14.625  1.00 40.72           C  
ATOM   1306  C   TRP C  90      -8.033   7.335  14.855  1.00 40.72           C  
ATOM   1307  CB  TRP C  90      -7.896   9.188  13.178  1.00 40.72           C  
ATOM   1308  O   TRP C  90      -9.155   7.076  15.296  1.00 40.72           O  
ATOM   1309  CG  TRP C  90      -7.881  10.669  12.948  1.00 40.72           C  
ATOM   1310  CD1 TRP C  90      -6.782  11.473  12.824  1.00 40.72           C  
ATOM   1311  CD2 TRP C  90      -9.020  11.525  12.818  1.00 40.72           C  
ATOM   1312  CE2 TRP C  90      -8.537  12.837  12.617  1.00 40.72           C  
ATOM   1313  CE3 TRP C  90     -10.404  11.310  12.852  1.00 40.72           C  
ATOM   1314  NE1 TRP C  90      -7.169  12.778  12.625  1.00 40.72           N  
ATOM   1315  CH2 TRP C  90     -10.740  13.692  12.487  1.00 40.72           C  
ATOM   1316  CZ2 TRP C  90      -9.391  13.930  12.450  1.00 40.72           C  
ATOM   1317  CZ3 TRP C  90     -11.252  12.399  12.686  1.00 40.72           C  
ATOM   1318  N   VAL C  91      -7.075   6.477  14.711  1.00 44.11           N  
ATOM   1319  CA  VAL C  91      -7.366   5.061  14.909  1.00 44.11           C  
ATOM   1320  C   VAL C  91      -7.764   4.813  16.362  1.00 44.11           C  
ATOM   1321  CB  VAL C  91      -6.160   4.175  14.527  1.00 44.11           C  
ATOM   1322  O   VAL C  91      -8.699   4.056  16.636  1.00 44.11           O  
ATOM   1323  CG1 VAL C  91      -6.468   2.701  14.788  1.00 44.11           C  
ATOM   1324  CG2 VAL C  91      -5.779   4.394  13.064  1.00 44.11           C  
ATOM   1325  N   MET C  92      -7.034   5.551  17.256  1.00 44.24           N  
ATOM   1326  CA  MET C  92      -7.395   5.445  18.667  1.00 44.24           C  
ATOM   1327  C   MET C  92      -8.797   5.995  18.912  1.00 44.24           C  
ATOM   1328  CB  MET C  92      -6.382   6.188  19.539  1.00 44.24           C  
ATOM   1329  O   MET C  92      -9.542   5.462  19.736  1.00 44.24           O  
ATOM   1330  CG  MET C  92      -5.270   5.301  20.076  1.00 44.24           C  
ATOM   1331  SD  MET C  92      -5.234   5.252  21.910  1.00 44.24           S  
ATOM   1332  CE  MET C  92      -4.110   6.636  22.246  1.00 44.24           C  
ATOM   1333  N   ARG C  93      -9.007   7.082  18.182  1.00 43.12           N  
ATOM   1334  CA  ARG C  93     -10.329   7.688  18.303  1.00 43.12           C  
ATOM   1335  C   ARG C  93     -11.419   6.716  17.864  1.00 43.12           C  
ATOM   1336  CB  ARG C  93     -10.410   8.973  17.476  1.00 43.12           C  
ATOM   1337  O   ARG C  93     -12.470   6.624  18.502  1.00 43.12           O  
ATOM   1338  CG  ARG C  93     -10.022  10.226  18.245  1.00 43.12           C  
ATOM   1339  CD  ARG C  93     -10.056  11.464  17.361  1.00 43.12           C  
ATOM   1340  NE  ARG C  93     -11.416  11.969  17.194  1.00 43.12           N  
ATOM   1341  NH1 ARG C  93     -10.890  13.410  15.466  1.00 43.12           N  
ATOM   1342  NH2 ARG C  93     -13.046  13.270  16.233  1.00 43.12           N  
ATOM   1343  CZ  ARG C  93     -11.781  12.882  16.298  1.00 43.12           C  
ATOM   1344  N   ILE C  94     -11.150   6.087  16.821  1.00 40.67           N  
ATOM   1345  CA  ILE C  94     -12.085   5.084  16.322  1.00 40.67           C  
ATOM   1346  C   ILE C  94     -12.157   3.913  17.299  1.00 40.67           C  
ATOM   1347  CB  ILE C  94     -11.681   4.586  14.916  1.00 40.67           C  
ATOM   1348  O   ILE C  94     -13.242   3.401  17.584  1.00 40.67           O  
ATOM   1349  CG1 ILE C  94     -11.815   5.717  13.890  1.00 40.67           C  
ATOM   1350  CG2 ILE C  94     -12.526   3.375  14.509  1.00 40.67           C  
ATOM   1351  CD1 ILE C  94     -11.194   5.401  12.536  1.00 40.67           C  
ATOM   1352  N   MET C  95     -10.972   3.488  17.775  1.00 40.20           N  
ATOM   1353  CA  MET C  95     -10.871   2.358  18.694  1.00 40.20           C  
ATOM   1354  C   MET C  95     -11.599   2.654  20.001  1.00 40.20           C  
ATOM   1355  CB  MET C  95      -9.406   2.023  18.977  1.00 40.20           C  
ATOM   1356  O   MET C  95     -12.240   1.770  20.574  1.00 40.20           O  
ATOM   1357  CG  MET C  95      -8.756   1.163  17.905  1.00 40.20           C  
ATOM   1358  SD  MET C  95      -8.477  -0.563  18.462  1.00 40.20           S  
ATOM   1359  CE  MET C  95      -6.773  -0.812  17.890  1.00 40.20           C  
ATOM   1360  N   THR C  96     -11.297   3.973  20.436  1.00 43.08           N  
ATOM   1361  CA  THR C  96     -12.013   4.426  21.623  1.00 43.08           C  
ATOM   1362  C   THR C  96     -13.522   4.351  21.407  1.00 43.08           C  
ATOM   1363  CB  THR C  96     -11.617   5.866  21.999  1.00 43.08           C  
ATOM   1364  O   THR C  96     -14.267   3.974  22.314  1.00 43.08           O  
ATOM   1365  CG2 THR C  96     -11.668   6.075  23.509  1.00 43.08           C  
ATOM   1366  OG1 THR C  96     -10.286   6.125  21.537  1.00 43.08           O  
ATOM   1367  N   TRP C  97     -13.808   4.828  20.233  1.00 35.75           N  
ATOM   1368  CA  TRP C  97     -15.222   4.772  19.877  1.00 35.75           C  
ATOM   1369  C   TRP C  97     -15.733   3.335  19.902  1.00 35.75           C  
ATOM   1370  CB  TRP C  97     -15.454   5.386  18.494  1.00 35.75           C  
ATOM   1371  O   TRP C  97     -16.846   3.073  20.363  1.00 35.75           O  
ATOM   1372  CG  TRP C  97     -16.882   5.754  18.223  1.00 35.75           C  
ATOM   1373  CD1 TRP C  97     -17.568   6.822  18.732  1.00 35.75           C  
ATOM   1374  CD2 TRP C  97     -17.800   5.051  17.380  1.00 35.75           C  
ATOM   1375  CE2 TRP C  97     -19.027   5.750  17.424  1.00 35.75           C  
ATOM   1376  CE3 TRP C  97     -17.704   3.898  16.591  1.00 35.75           C  
ATOM   1377  NE1 TRP C  97     -18.859   6.825  18.255  1.00 35.75           N  
ATOM   1378  CH2 TRP C  97     -20.030   4.200  15.943  1.00 35.75           C  
ATOM   1379  CZ2 TRP C  97     -20.151   5.332  16.708  1.00 35.75           C  
ATOM   1380  CZ3 TRP C  97     -18.824   3.483  15.878  1.00 35.75           C  
ATOM   1381  N   LEU C  98     -14.922   2.471  19.306  1.00 32.17           N  
ATOM   1382  CA  LEU C  98     -15.308   1.064  19.274  1.00 32.17           C  
ATOM   1383  C   LEU C  98     -15.184   0.435  20.657  1.00 32.17           C  
ATOM   1384  CB  LEU C  98     -14.445   0.294  18.271  1.00 32.17           C  
ATOM   1385  O   LEU C  98     -15.682  -0.669  20.888  1.00 32.17           O  
ATOM   1386  CG  LEU C  98     -15.181  -0.680  17.350  1.00 32.17           C  
ATOM   1387  CD1 LEU C  98     -15.360  -0.068  15.965  1.00 32.17           C  
ATOM   1388  CD2 LEU C  98     -14.430  -2.004  17.262  1.00 32.17           C  
ATOM   1389  N   ASP C  99     -15.484   1.139  21.707  1.00 37.85           N  
ATOM   1390  CA  ASP C  99     -15.386   0.772  23.116  1.00 37.85           C  
ATOM   1391  C   ASP C  99     -14.448  -0.417  23.310  1.00 37.85           C  
ATOM   1392  CB  ASP C  99     -16.770   0.448  23.683  1.00 37.85           C  
ATOM   1393  O   ASP C  99     -14.639  -1.223  24.224  1.00 37.85           O  
ATOM   1394  CG  ASP C  99     -17.131   1.299  24.888  1.00 37.85           C  
ATOM   1395  OD1 ASP C  99     -16.247   1.999  25.428  1.00 37.85           O  
ATOM   1396  OD2 ASP C  99     -18.310   1.266  25.304  1.00 37.85           O  
ATOM   1397  N   MET C 100     -13.758  -0.762  22.307  1.00 36.36           N  
ATOM   1398  CA  MET C 100     -12.896  -1.940  22.307  1.00 36.36           C  
ATOM   1399  C   MET C 100     -11.626  -1.686  23.112  1.00 36.36           C  
ATOM   1400  CB  MET C 100     -12.536  -2.344  20.876  1.00 36.36           C  
ATOM   1401  O   MET C 100     -10.792  -2.580  23.263  1.00 36.36           O  
ATOM   1402  CG  MET C 100     -13.652  -3.072  20.145  1.00 36.36           C  
ATOM   1403  SD  MET C 100     -13.809  -4.824  20.666  1.00 36.36           S  
ATOM   1404  CE  MET C 100     -14.586  -5.530  19.187  1.00 36.36           C  
ATOM   1405  N   VAL C 101     -11.341  -0.393  23.499  1.00 38.39           N  
ATOM   1406  CA  VAL C 101     -10.047  -0.055  24.083  1.00 38.39           C  
ATOM   1407  C   VAL C 101      -9.934  -0.667  25.478  1.00 38.39           C  
ATOM   1408  CB  VAL C 101      -9.837   1.474  24.153  1.00 38.39           C  
ATOM   1409  O   VAL C 101      -8.866  -1.145  25.868  1.00 38.39           O  
ATOM   1410  CG1 VAL C 101      -8.528   1.808  24.866  1.00 38.39           C  
ATOM   1411  CG2 VAL C 101      -9.855   2.080  22.751  1.00 38.39           C  
ATOM   1412  N   ASP C 102     -11.015  -0.427  26.249  1.00 36.56           N  
ATOM   1413  CA  ASP C 102     -10.773  -0.702  27.662  1.00 36.56           C  
ATOM   1414  C   ASP C 102     -10.568  -2.195  27.904  1.00 36.56           C  
ATOM   1415  CB  ASP C 102     -11.934  -0.185  28.515  1.00 36.56           C  
ATOM   1416  O   ASP C 102     -10.525  -2.643  29.051  1.00 36.56           O  
ATOM   1417  CG  ASP C 102     -11.737   1.247  28.979  1.00 36.56           C  
ATOM   1418  OD1 ASP C 102     -10.580   1.659  29.213  1.00 36.56           O  
ATOM   1419  OD2 ASP C 102     -12.748   1.970  29.114  1.00 36.56           O  
ATOM   1420  N   THR C 103     -10.956  -3.048  26.869  1.00 33.76           N  
ATOM   1421  CA  THR C 103     -10.819  -4.408  27.378  1.00 33.76           C  
ATOM   1422  C   THR C 103      -9.348  -4.781  27.538  1.00 33.76           C  
ATOM   1423  CB  THR C 103     -11.511  -5.425  26.451  1.00 33.76           C  
ATOM   1424  O   THR C 103      -8.596  -4.792  26.561  1.00 33.76           O  
ATOM   1425  CG2 THR C 103     -12.918  -5.749  26.943  1.00 33.76           C  
ATOM   1426  OG1 THR C 103     -11.594  -4.877  25.129  1.00 33.76           O  
ATOM   1427  N   SER C 104      -8.618  -4.028  28.383  1.00 34.52           N  
ATOM   1428  CA  SER C 104      -7.319  -4.575  28.763  1.00 34.52           C  
ATOM   1429  C   SER C 104      -7.441  -6.027  29.214  1.00 34.52           C  
ATOM   1430  CB  SER C 104      -6.690  -3.738  29.877  1.00 34.52           C  
ATOM   1431  O   SER C 104      -8.213  -6.337  30.123  1.00 34.52           O  
ATOM   1432  OG  SER C 104      -7.490  -3.773  31.046  1.00 34.52           O  
ATOM   1433  N   LEU C 105      -7.604  -7.098  28.453  1.00 31.27           N  
ATOM   1434  CA  LEU C 105      -7.388  -8.360  29.152  1.00 31.27           C  
ATOM   1435  C   LEU C 105      -6.163  -8.278  30.057  1.00 31.27           C  
ATOM   1436  CB  LEU C 105      -7.220  -9.506  28.150  1.00 31.27           C  
ATOM   1437  O   LEU C 105      -5.420  -7.295  30.014  1.00 31.27           O  
ATOM   1438  CG  LEU C 105      -8.508 -10.105  27.583  1.00 31.27           C  
ATOM   1439  CD1 LEU C 105      -8.198 -10.983  26.376  1.00 31.27           C  
ATOM   1440  CD2 LEU C 105      -9.245 -10.902  28.655  1.00 31.27           C  
ATOM   1441  N   SER C 106      -5.703  -9.486  30.910  1.00 32.25           N  
ATOM   1442  CA  SER C 106      -4.660  -9.822  31.873  1.00 32.25           C  
ATOM   1443  C   SER C 106      -3.282  -9.417  31.360  1.00 32.25           C  
ATOM   1444  CB  SER C 106      -4.677 -11.320  32.182  1.00 32.25           C  
ATOM   1445  O   SER C 106      -2.363 -10.237  31.319  1.00 32.25           O  
ATOM   1446  OG  SER C 106      -3.781 -11.626  33.237  1.00 32.25           O  
ATOM   1447  N   GLY C 107      -3.010  -8.098  31.041  1.00 32.20           N  
ATOM   1448  CA  GLY C 107      -1.758  -7.446  30.692  1.00 32.20           C  
ATOM   1449  C   GLY C 107      -1.539  -7.339  29.195  1.00 32.20           C  
ATOM   1450  O   GLY C 107      -0.549  -6.755  28.747  1.00 32.20           O  
ATOM   1451  N   PHE C 108      -1.762  -8.522  28.461  1.00 35.83           N  
ATOM   1452  CA  PHE C 108      -1.504  -8.371  27.033  1.00 35.83           C  
ATOM   1453  C   PHE C 108      -2.574  -7.505  26.379  1.00 35.83           C  
ATOM   1454  CB  PHE C 108      -1.446  -9.740  26.348  1.00 35.83           C  
ATOM   1455  O   PHE C 108      -3.769  -7.706  26.607  1.00 35.83           O  
ATOM   1456  CG  PHE C 108      -0.136 -10.457  26.534  1.00 35.83           C  
ATOM   1457  CD1 PHE C 108       0.959 -10.150  25.736  1.00 35.83           C  
ATOM   1458  CD2 PHE C 108      -0.000 -11.438  27.508  1.00 35.83           C  
ATOM   1459  CE1 PHE C 108       2.173 -10.812  25.906  1.00 35.83           C  
ATOM   1460  CE2 PHE C 108       1.210 -12.104  27.684  1.00 35.83           C  
ATOM   1461  CZ  PHE C 108       2.295 -11.790  26.881  1.00 35.83           C  
ATOM   1462  N   LYS C 109      -2.327  -6.258  26.134  1.00 40.26           N  
ATOM   1463  CA  LYS C 109      -3.258  -5.353  25.466  1.00 40.26           C  
ATOM   1464  C   LYS C 109      -3.838  -5.991  24.207  1.00 40.26           C  
ATOM   1465  CB  LYS C 109      -2.566  -4.035  25.114  1.00 40.26           C  
ATOM   1466  O   LYS C 109      -3.146  -6.730  23.504  1.00 40.26           O  
ATOM   1467  CG  LYS C 109      -2.154  -3.210  26.325  1.00 40.26           C  
ATOM   1468  CD  LYS C 109      -1.798  -1.782  25.932  1.00 40.26           C  
ATOM   1469  CE  LYS C 109      -1.383  -0.955  27.142  1.00 40.26           C  
ATOM   1470  NZ  LYS C 109      -1.094   0.463  26.772  1.00 40.26           N  
ATOM   1471  N   LEU C 110      -5.118  -6.430  24.134  1.00 37.20           N  
ATOM   1472  CA  LEU C 110      -5.848  -6.988  23.001  1.00 37.20           C  
ATOM   1473  C   LEU C 110      -5.233  -6.535  21.681  1.00 37.20           C  
ATOM   1474  CB  LEU C 110      -7.322  -6.576  23.058  1.00 37.20           C  
ATOM   1475  O   LEU C 110      -5.152  -7.315  20.729  1.00 37.20           O  
ATOM   1476  CG  LEU C 110      -8.308  -7.484  22.323  1.00 37.20           C  
ATOM   1477  CD1 LEU C 110      -8.497  -8.790  23.086  1.00 37.20           C  
ATOM   1478  CD2 LEU C 110      -9.644  -6.775  22.127  1.00 37.20           C  
ATOM   1479  N   LYS C 111      -4.671  -5.316  21.693  1.00 41.14           N  
ATOM   1480  CA  LYS C 111      -4.086  -4.716  20.497  1.00 41.14           C  
ATOM   1481  C   LYS C 111      -2.880  -5.517  20.014  1.00 41.14           C  
ATOM   1482  CB  LYS C 111      -3.678  -3.267  20.768  1.00 41.14           C  
ATOM   1483  O   LYS C 111      -2.728  -5.757  18.814  1.00 41.14           O  
ATOM   1484  CG  LYS C 111      -4.500  -2.240  20.005  1.00 41.14           C  
ATOM   1485  CD  LYS C 111      -4.037  -0.820  20.305  1.00 41.14           C  
ATOM   1486  CE  LYS C 111      -4.491   0.156  19.227  1.00 41.14           C  
ATOM   1487  NZ  LYS C 111      -4.207   1.572  19.607  1.00 41.14           N  
ATOM   1488  N   ASP C 112      -2.132  -5.860  21.100  1.00 43.60           N  
ATOM   1489  CA  ASP C 112      -0.936  -6.646  20.811  1.00 43.60           C  
ATOM   1490  C   ASP C 112      -1.304  -8.023  20.262  1.00 43.60           C  
ATOM   1491  CB  ASP C 112      -0.073  -6.793  22.066  1.00 43.60           C  
ATOM   1492  O   ASP C 112      -0.644  -8.531  19.353  1.00 43.60           O  
ATOM   1493  CG  ASP C 112       0.589  -5.492  22.486  1.00 43.60           C  
ATOM   1494  OD1 ASP C 112       0.754  -4.590  21.637  1.00 43.60           O  
ATOM   1495  OD2 ASP C 112       0.951  -5.370  23.676  1.00 43.60           O  
ATOM   1496  N   CYS C 113      -2.414  -8.515  20.797  1.00 40.91           N  
ATOM   1497  CA  CYS C 113      -2.895  -9.836  20.408  1.00 40.91           C  
ATOM   1498  C   CYS C 113      -3.412  -9.829  18.975  1.00 40.91           C  
ATOM   1499  CB  CYS C 113      -3.999 -10.305  21.355  1.00 40.91           C  
ATOM   1500  O   CYS C 113      -3.122 -10.743  18.201  1.00 40.91           O  
ATOM   1501  SG  CYS C 113      -4.452 -12.040  21.144  1.00 40.91           S  
ATOM   1502  N   VAL C 114      -4.215  -8.741  18.686  1.00 43.45           N  
ATOM   1503  CA  VAL C 114      -4.775  -8.610  17.345  1.00 43.45           C  
ATOM   1504  C   VAL C 114      -3.647  -8.456  16.327  1.00 43.45           C  
ATOM   1505  CB  VAL C 114      -5.746  -7.412  17.249  1.00 43.45           C  
ATOM   1506  O   VAL C 114      -3.672  -9.082  15.264  1.00 43.45           O  
ATOM   1507  CG1 VAL C 114      -6.186  -7.187  15.804  1.00 43.45           C  
ATOM   1508  CG2 VAL C 114      -6.958  -7.635  18.151  1.00 43.45           C  
ATOM   1509  N   MET C 115      -2.641  -7.652  16.637  1.00 42.13           N  
ATOM   1510  CA  MET C 115      -1.509  -7.415  15.747  1.00 42.13           C  
ATOM   1511  C   MET C 115      -0.720  -8.699  15.516  1.00 42.13           C  
ATOM   1512  CB  MET C 115      -0.591  -6.333  16.319  1.00 42.13           C  
ATOM   1513  O   MET C 115      -0.314  -8.990  14.389  1.00 42.13           O  
ATOM   1514  CG  MET C 115      -1.103  -4.918  16.103  1.00 42.13           C  
ATOM   1515  SD  MET C 115       0.230  -3.663  16.218  1.00 42.13           S  
ATOM   1516  CE  MET C 115       1.427  -4.561  17.245  1.00 42.13           C  
ATOM   1517  N   TYR C 116      -0.624  -9.387  16.681  1.00 44.35           N  
ATOM   1518  CA  TYR C 116       0.043 -10.682  16.606  1.00 44.35           C  
ATOM   1519  C   TYR C 116      -0.755 -11.658  15.750  1.00 44.35           C  
ATOM   1520  CB  TYR C 116       0.246 -11.264  18.008  1.00 44.35           C  
ATOM   1521  O   TYR C 116      -0.184 -12.401  14.948  1.00 44.35           O  
ATOM   1522  CG  TYR C 116       1.654 -11.742  18.269  1.00 44.35           C  
ATOM   1523  CD1 TYR C 116       2.049 -13.031  17.918  1.00 44.35           C  
ATOM   1524  CD2 TYR C 116       2.592 -10.907  18.867  1.00 44.35           C  
ATOM   1525  CE1 TYR C 116       3.344 -13.477  18.158  1.00 44.35           C  
ATOM   1526  CE2 TYR C 116       3.890 -11.342  19.112  1.00 44.35           C  
ATOM   1527  OH  TYR C 116       5.540 -13.063  18.994  1.00 44.35           O  
ATOM   1528  CZ  TYR C 116       4.256 -12.627  18.754  1.00 44.35           C  
ATOM   1529  N   ALA C 117      -2.051 -11.640  16.007  1.00 45.85           N  
ATOM   1530  CA  ALA C 117      -2.925 -12.523  15.239  1.00 45.85           C  
ATOM   1531  C   ALA C 117      -2.844 -12.214  13.747  1.00 45.85           C  
ATOM   1532  CB  ALA C 117      -4.367 -12.399  15.727  1.00 45.85           C  
ATOM   1533  O   ALA C 117      -2.793 -13.127  12.920  1.00 45.85           O  
ATOM   1534  N   SER C 118      -2.891 -10.848  13.365  1.00 44.27           N  
ATOM   1535  CA  SER C 118      -2.790 -10.423  11.973  1.00 44.27           C  
ATOM   1536  C   SER C 118      -1.469 -10.866  11.354  1.00 44.27           C  
ATOM   1537  CB  SER C 118      -2.930  -8.904  11.864  1.00 44.27           C  
ATOM   1538  O   SER C 118      -1.430 -11.293  10.198  1.00 44.27           O  
ATOM   1539  OG  SER C 118      -1.848  -8.252  12.506  1.00 44.27           O  
ATOM   1540  N   ALA C 119      -0.423 -10.704  12.210  1.00 44.07           N  
ATOM   1541  CA  ALA C 119       0.900 -11.147  11.777  1.00 44.07           C  
ATOM   1542  C   ALA C 119       0.907 -12.644  11.481  1.00 44.07           C  
ATOM   1543  CB  ALA C 119       1.946 -10.812  12.837  1.00 44.07           C  
ATOM   1544  O   ALA C 119       1.488 -13.083  10.485  1.00 44.07           O  
ATOM   1545  N   VAL C 120       0.243 -13.339  12.447  1.00 44.93           N  
ATOM   1546  CA  VAL C 120       0.148 -14.790  12.325  1.00 44.93           C  
ATOM   1547  C   VAL C 120      -0.638 -15.153  11.068  1.00 44.93           C  
ATOM   1548  CB  VAL C 120      -0.515 -15.422  13.570  1.00 44.93           C  
ATOM   1549  O   VAL C 120      -0.238 -16.044  10.314  1.00 44.93           O  
ATOM   1550  CG1 VAL C 120      -0.772 -16.911  13.347  1.00 44.93           C  
ATOM   1551  CG2 VAL C 120       0.356 -15.206  14.806  1.00 44.93           C  
ATOM   1552  N   VAL C 121      -1.815 -14.493  10.965  1.00 47.95           N  
ATOM   1553  CA  VAL C 121      -2.637 -14.754   9.788  1.00 47.95           C  
ATOM   1554  C   VAL C 121      -1.825 -14.494   8.521  1.00 47.95           C  
ATOM   1555  CB  VAL C 121      -3.918 -13.890   9.786  1.00 47.95           C  
ATOM   1556  O   VAL C 121      -1.849 -15.296   7.585  1.00 47.95           O  
ATOM   1557  CG1 VAL C 121      -4.655 -14.020   8.455  1.00 47.95           C  
ATOM   1558  CG2 VAL C 121      -4.830 -14.287  10.946  1.00 47.95           C  
ATOM   1559  N   LEU C 122      -1.167 -13.290   8.537  1.00 45.35           N  
ATOM   1560  CA  LEU C 122      -0.331 -12.919   7.400  1.00 45.35           C  
ATOM   1561  C   LEU C 122       0.749 -13.967   7.155  1.00 45.35           C  
ATOM   1562  CB  LEU C 122       0.314 -11.550   7.633  1.00 45.35           C  
ATOM   1563  O   LEU C 122       1.030 -14.318   6.006  1.00 45.35           O  
ATOM   1564  CG  LEU C 122      -0.537 -10.330   7.277  1.00 45.35           C  
ATOM   1565  CD1 LEU C 122       0.114  -9.057   7.808  1.00 45.35           C  
ATOM   1566  CD2 LEU C 122      -0.742 -10.243   5.768  1.00 45.35           C  
ATOM   1567  N   LEU C 123       1.241 -14.350   8.427  1.00 42.05           N  
ATOM   1568  CA  LEU C 123       2.252 -15.400   8.378  1.00 42.05           C  
ATOM   1569  C   LEU C 123       1.687 -16.670   7.750  1.00 42.05           C  
ATOM   1570  CB  LEU C 123       2.778 -15.703   9.784  1.00 42.05           C  
ATOM   1571  O   LEU C 123       2.358 -17.321   6.946  1.00 42.05           O  
ATOM   1572  CG  LEU C 123       4.040 -14.952  10.212  1.00 42.05           C  
ATOM   1573  CD1 LEU C 123       4.114 -14.865  11.733  1.00 42.05           C  
ATOM   1574  CD2 LEU C 123       5.284 -15.632   9.649  1.00 42.05           C  
ATOM   1575  N   ILE C 124       0.498 -17.007   8.289  1.00 44.76           N  
ATOM   1576  CA  ILE C 124      -0.181 -18.200   7.795  1.00 44.76           C  
ATOM   1577  C   ILE C 124      -0.465 -18.050   6.302  1.00 44.76           C  
ATOM   1578  CB  ILE C 124      -1.493 -18.464   8.566  1.00 44.76           C  
ATOM   1579  O   ILE C 124      -0.260 -18.987   5.527  1.00 44.76           O  
ATOM   1580  CG1 ILE C 124      -1.190 -18.835  10.023  1.00 44.76           C  
ATOM   1581  CG2 ILE C 124      -2.311 -19.562   7.880  1.00 44.76           C  
ATOM   1582  CD1 ILE C 124      -2.422 -18.890  10.916  1.00 44.76           C  
ATOM   1583  N   LEU C 125      -1.116 -16.864   5.978  1.00 44.20           N  
ATOM   1584  CA  LEU C 125      -1.433 -16.628   4.574  1.00 44.20           C  
ATOM   1585  C   LEU C 125      -0.180 -16.723   3.710  1.00 44.20           C  
ATOM   1586  CB  LEU C 125      -2.088 -15.256   4.395  1.00 44.20           C  
ATOM   1587  O   LEU C 125      -0.220 -17.284   2.612  1.00 44.20           O  
ATOM   1588  CG  LEU C 125      -3.550 -15.140   4.830  1.00 44.20           C  
ATOM   1589  CD1 LEU C 125      -3.985 -13.679   4.843  1.00 44.20           C  
ATOM   1590  CD2 LEU C 125      -4.448 -15.962   3.911  1.00 44.20           C  
ATOM   1591  N   MET C 126       0.841 -16.030   4.335  1.00 38.67           N  
ATOM   1592  CA  MET C 126       2.111 -15.975   3.616  1.00 38.67           C  
ATOM   1593  C   MET C 126       2.691 -17.373   3.431  1.00 38.67           C  
ATOM   1594  CB  MET C 126       3.112 -15.087   4.357  1.00 38.67           C  
ATOM   1595  O   MET C 126       3.304 -17.665   2.402  1.00 38.67           O  
ATOM   1596  CG  MET C 126       2.977 -13.609   4.032  1.00 38.67           C  
ATOM   1597  SD  MET C 126       3.761 -13.167   2.432  1.00 38.67           S  
ATOM   1598  CE  MET C 126       2.897 -11.613   2.071  1.00 38.67           C  
ATOM   1599  N   THR C 127       2.571 -18.063   4.652  1.00 35.19           N  
ATOM   1600  CA  THR C 127       3.106 -19.420   4.611  1.00 35.19           C  
ATOM   1601  C   THR C 127       2.259 -20.309   3.706  1.00 35.19           C  
ATOM   1602  CB  THR C 127       3.175 -20.035   6.021  1.00 35.19           C  
ATOM   1603  O   THR C 127       2.779 -21.221   3.059  1.00 35.19           O  
ATOM   1604  CG2 THR C 127       4.028 -21.300   6.029  1.00 35.19           C  
ATOM   1605  OG1 THR C 127       3.747 -19.082   6.925  1.00 35.19           O  
ATOM   1606  N   ALA C 128       0.998 -20.050   3.837  1.00 38.48           N  
ATOM   1607  CA  ALA C 128       0.162 -20.932   3.027  1.00 38.48           C  
ATOM   1608  C   ALA C 128       0.573 -20.879   1.558  1.00 38.48           C  
ATOM   1609  CB  ALA C 128      -1.310 -20.558   3.179  1.00 38.48           C  
ATOM   1610  O   ALA C 128       0.575 -21.903   0.871  1.00 38.48           O  
ATOM   1611  N   ARG C 129       0.755 -19.596   1.092  1.00 36.20           N  
ATOM   1612  CA  ARG C 129       1.095 -19.582  -0.327  1.00 36.20           C  
ATOM   1613  C   ARG C 129       2.473 -20.190  -0.566  1.00 36.20           C  
ATOM   1614  CB  ARG C 129       1.049 -18.155  -0.877  1.00 36.20           C  
ATOM   1615  O   ARG C 129       2.709 -20.820  -1.599  1.00 36.20           O  
ATOM   1616  CG  ARG C 129      -0.334 -17.712  -1.326  1.00 36.20           C  
ATOM   1617  CD  ARG C 129      -0.271 -16.475  -2.211  1.00 36.20           C  
ATOM   1618  NE  ARG C 129      -1.603 -15.959  -2.513  1.00 36.20           N  
ATOM   1619  NH1 ARG C 129      -0.854 -13.971  -3.420  1.00 36.20           N  
ATOM   1620  NH2 ARG C 129      -3.101 -14.411  -3.310  1.00 36.20           N  
ATOM   1621  CZ  ARG C 129      -1.850 -14.782  -3.080  1.00 36.20           C  
ATOM   1622  N   THR C 130       3.451 -19.473   0.268  1.00 36.56           N  
ATOM   1623  CA  THR C 130       4.822 -19.810  -0.101  1.00 36.56           C  
ATOM   1624  C   THR C 130       5.088 -21.298   0.108  1.00 36.56           C  
ATOM   1625  CB  THR C 130       5.838 -18.985   0.710  1.00 36.56           C  
ATOM   1626  O   THR C 130       6.174 -21.790  -0.205  1.00 36.56           O  
ATOM   1627  CG2 THR C 130       6.685 -18.104  -0.203  1.00 36.56           C  
ATOM   1628  OG1 THR C 130       5.135 -18.152   1.640  1.00 36.56           O  
ATOM   1629  N   VAL C 131       4.332 -21.944   0.674  1.00 35.00           N  
ATOM   1630  CA  VAL C 131       5.000 -23.235   0.801  1.00 35.00           C  
ATOM   1631  C   VAL C 131       5.299 -23.801  -0.586  1.00 35.00           C  
ATOM   1632  CB  VAL C 131       4.149 -24.237   1.613  1.00 35.00           C  
ATOM   1633  O   VAL C 131       4.464 -24.493  -1.174  1.00 35.00           O  
ATOM   1634  CG1 VAL C 131       4.860 -25.584   1.724  1.00 35.00           C  
ATOM   1635  CG2 VAL C 131       3.844 -23.675   3.000  1.00 35.00           C  
ATOM   1636  N   TYR C 132       5.171 -23.090  -1.756  1.00 34.71           N  
ATOM   1637  CA  TYR C 132       6.001 -23.916  -2.626  1.00 34.71           C  
ATOM   1638  C   TYR C 132       7.456 -23.895  -2.173  1.00 34.71           C  
ATOM   1639  CB  TYR C 132       5.898 -23.440  -4.078  1.00 34.71           C  
ATOM   1640  O   TYR C 132       8.002 -22.832  -1.868  1.00 34.71           O  
ATOM   1641  CG  TYR C 132       4.826 -24.144  -4.873  1.00 34.71           C  
ATOM   1642  CD1 TYR C 132       5.097 -25.334  -5.544  1.00 34.71           C  
ATOM   1643  CD2 TYR C 132       3.540 -23.620  -4.957  1.00 34.71           C  
ATOM   1644  CE1 TYR C 132       4.113 -25.985  -6.280  1.00 34.71           C  
ATOM   1645  CE2 TYR C 132       2.548 -24.263  -5.690  1.00 34.71           C  
ATOM   1646  OH  TYR C 132       1.865 -26.084  -7.074  1.00 34.71           O  
ATOM   1647  CZ  TYR C 132       2.844 -25.443  -6.347  1.00 34.71           C  
ATOM   1648  N   ASP C 133       7.920 -24.971  -1.505  1.00 38.78           N  
ATOM   1649  CA  ASP C 133       9.097 -25.367  -0.737  1.00 38.78           C  
ATOM   1650  C   ASP C 133      10.382 -25.044  -1.495  1.00 38.78           C  
ATOM   1651  CB  ASP C 133       9.043 -26.860  -0.404  1.00 38.78           C  
ATOM   1652  O   ASP C 133      10.914 -25.891  -2.215  1.00 38.78           O  
ATOM   1653  CG  ASP C 133       8.266 -27.157   0.866  1.00 38.78           C  
ATOM   1654  OD1 ASP C 133       8.314 -26.344   1.815  1.00 38.78           O  
ATOM   1655  OD2 ASP C 133       7.603 -28.215   0.921  1.00 38.78           O  
ATOM   1656  N   ASP C 134      10.514 -23.916  -2.331  1.00 40.10           N  
ATOM   1657  CA  ASP C 134      11.956 -23.856  -2.550  1.00 40.10           C  
ATOM   1658  C   ASP C 134      12.704 -23.656  -1.234  1.00 40.10           C  
ATOM   1659  CB  ASP C 134      12.304 -22.732  -3.529  1.00 40.10           C  
ATOM   1660  O   ASP C 134      12.204 -22.990  -0.325  1.00 40.10           O  
ATOM   1661  CG  ASP C 134      12.164 -23.148  -4.983  1.00 40.10           C  
ATOM   1662  OD1 ASP C 134      12.515 -24.297  -5.325  1.00 40.10           O  
ATOM   1663  OD2 ASP C 134      11.700 -22.317  -5.794  1.00 40.10           O  
ATOM   1664  N   GLY C 135      13.537 -24.543  -0.829  1.00 46.03           N  
ATOM   1665  CA  GLY C 135      14.363 -24.565   0.368  1.00 46.03           C  
ATOM   1666  C   GLY C 135      14.935 -23.205   0.722  1.00 46.03           C  
ATOM   1667  O   GLY C 135      14.935 -22.812   1.890  1.00 46.03           O  
ATOM   1668  N   ALA C 136      15.286 -22.348  -0.330  1.00 47.47           N  
ATOM   1669  CA  ALA C 136      15.917 -21.054  -0.085  1.00 47.47           C  
ATOM   1670  C   ALA C 136      14.917 -20.057   0.492  1.00 47.47           C  
ATOM   1671  CB  ALA C 136      16.526 -20.507  -1.374  1.00 47.47           C  
ATOM   1672  O   ALA C 136      15.243 -19.303   1.413  1.00 47.47           O  
ATOM   1673  N   ARG C 137      13.759 -19.962  -0.066  1.00 54.17           N  
ATOM   1674  CA  ARG C 137      12.717 -19.054   0.403  1.00 54.17           C  
ATOM   1675  C   ARG C 137      12.311 -19.379   1.836  1.00 54.17           C  
ATOM   1676  CB  ARG C 137      11.495 -19.118  -0.516  1.00 54.17           C  
ATOM   1677  O   ARG C 137      12.057 -18.476   2.636  1.00 54.17           O  
ATOM   1678  CG  ARG C 137      10.525 -17.961  -0.333  1.00 54.17           C  
ATOM   1679  CD  ARG C 137       9.427 -17.973  -1.387  1.00 54.17           C  
ATOM   1680  NE  ARG C 137       8.141 -17.564  -0.829  1.00 54.17           N  
ATOM   1681  NH1 ARG C 137       7.350 -16.640  -2.794  1.00 54.17           N  
ATOM   1682  NH2 ARG C 137       6.052 -16.612  -0.905  1.00 54.17           N  
ATOM   1683  CZ  ARG C 137       7.184 -16.940  -1.511  1.00 54.17           C  
ATOM   1684  N   ARG C 138      12.289 -20.658   2.084  1.00 56.81           N  
ATOM   1685  CA  ARG C 138      11.948 -21.085   3.437  1.00 56.81           C  
ATOM   1686  C   ARG C 138      12.998 -20.619   4.439  1.00 56.81           C  
ATOM   1687  CB  ARG C 138      11.802 -22.607   3.500  1.00 56.81           C  
ATOM   1688  O   ARG C 138      12.660 -20.172   5.537  1.00 56.81           O  
ATOM   1689  CG  ARG C 138      10.525 -23.130   2.862  1.00 56.81           C  
ATOM   1690  CD  ARG C 138      10.443 -24.649   2.928  1.00 56.81           C  
ATOM   1691  NE  ARG C 138      10.243 -25.119   4.295  1.00 56.81           N  
ATOM   1692  NH1 ARG C 138      10.542 -27.354   3.791  1.00 56.81           N  
ATOM   1693  NH2 ARG C 138      10.097 -26.710   5.946  1.00 56.81           N  
ATOM   1694  CZ  ARG C 138      10.294 -26.393   4.674  1.00 56.81           C  
ATOM   1695  N   VAL C 139      14.162 -20.746   3.951  1.00 56.71           N  
ATOM   1696  CA  VAL C 139      15.261 -20.339   4.820  1.00 56.71           C  
ATOM   1697  C   VAL C 139      15.206 -18.831   5.052  1.00 56.71           C  
ATOM   1698  CB  VAL C 139      16.631 -20.737   4.227  1.00 56.71           C  
ATOM   1699  O   VAL C 139      15.382 -18.363   6.179  1.00 56.71           O  
ATOM   1700  CG1 VAL C 139      17.770 -20.156   5.061  1.00 56.71           C  
ATOM   1701  CG2 VAL C 139      16.751 -22.258   4.138  1.00 56.71           C  
ATOM   1702  N   TRP C 140      14.895 -18.095   4.030  1.00 58.09           N  
ATOM   1703  CA  TRP C 140      14.810 -16.641   4.111  1.00 58.09           C  
ATOM   1704  C   TRP C 140      13.682 -16.212   5.043  1.00 58.09           C  
ATOM   1705  CB  TRP C 140      14.599 -16.036   2.720  1.00 58.09           C  
ATOM   1706  O   TRP C 140      13.870 -15.344   5.898  1.00 58.09           O  
ATOM   1707  CG  TRP C 140      14.603 -14.537   2.701  1.00 58.09           C  
ATOM   1708  CD1 TRP C 140      13.515 -13.710   2.733  1.00 58.09           C  
ATOM   1709  CD2 TRP C 140      15.752 -13.687   2.641  1.00 58.09           C  
ATOM   1710  CE2 TRP C 140      15.286 -12.353   2.640  1.00 58.09           C  
ATOM   1711  CE3 TRP C 140      17.132 -13.923   2.589  1.00 58.09           C  
ATOM   1712  NE1 TRP C 140      13.919 -12.395   2.696  1.00 58.09           N  
ATOM   1713  CH2 TRP C 140      17.498 -11.518   2.539  1.00 58.09           C  
ATOM   1714  CZ2 TRP C 140      16.153 -11.259   2.589  1.00 58.09           C  
ATOM   1715  CZ3 TRP C 140      17.993 -12.833   2.538  1.00 58.09           C  
ATOM   1716  N   THR C 141      12.578 -16.823   4.878  1.00 61.24           N  
ATOM   1717  CA  THR C 141      11.439 -16.514   5.734  1.00 61.24           C  
ATOM   1718  C   THR C 141      11.746 -16.860   7.188  1.00 61.24           C  
ATOM   1719  CB  THR C 141      10.177 -17.269   5.279  1.00 61.24           C  
ATOM   1720  O   THR C 141      11.418 -16.095   8.097  1.00 61.24           O  
ATOM   1721  CG2 THR C 141       8.944 -16.786   6.036  1.00 61.24           C  
ATOM   1722  OG1 THR C 141       9.978 -17.054   3.877  1.00 61.24           O  
ATOM   1723  N   LEU C 142      12.358 -17.982   7.362  1.00 59.57           N  
ATOM   1724  CA  LEU C 142      12.726 -18.405   8.709  1.00 59.57           C  
ATOM   1725  C   LEU C 142      13.683 -17.405   9.350  1.00 59.57           C  
ATOM   1726  CB  LEU C 142      13.367 -19.795   8.678  1.00 59.57           C  
ATOM   1727  O   LEU C 142      13.538 -17.067  10.527  1.00 59.57           O  
ATOM   1728  CG  LEU C 142      12.408 -20.985   8.752  1.00 59.57           C  
ATOM   1729  CD1 LEU C 142      13.080 -22.241   8.207  1.00 59.57           C  
ATOM   1730  CD2 LEU C 142      11.937 -21.203  10.185  1.00 59.57           C  
ATOM   1731  N   MET C 143      14.614 -16.911   8.570  1.00 64.55           N  
ATOM   1732  CA  MET C 143      15.582 -15.935   9.064  1.00 64.55           C  
ATOM   1733  C   MET C 143      14.888 -14.640   9.473  1.00 64.55           C  
ATOM   1734  CB  MET C 143      16.645 -15.646   8.002  1.00 64.55           C  
ATOM   1735  O   MET C 143      15.236 -14.040  10.492  1.00 64.55           O  
ATOM   1736  CG  MET C 143      18.071 -15.765   8.515  1.00 64.55           C  
ATOM   1737  SD  MET C 143      19.029 -14.215   8.294  1.00 64.55           S  
ATOM   1738  CE  MET C 143      18.711 -13.413   9.890  1.00 64.55           C  
ATOM   1739  N   ASN C 144      13.921 -14.191   8.756  1.00 63.81           N  
ATOM   1740  CA  ASN C 144      13.181 -12.973   9.068  1.00 63.81           C  
ATOM   1741  C   ASN C 144      12.324 -13.143  10.319  1.00 63.81           C  
ATOM   1742  CB  ASN C 144      12.311 -12.554   7.881  1.00 63.81           C  
ATOM   1743  O   ASN C 144      12.154 -12.199  11.093  1.00 63.81           O  
ATOM   1744  CG  ASN C 144      13.075 -11.741   6.855  1.00 63.81           C  
ATOM   1745  ND2 ASN C 144      12.562 -11.696   5.631  1.00 63.81           N  
ATOM   1746  OD1 ASN C 144      14.119 -11.158   7.159  1.00 63.81           O  
ATOM   1747  N   VAL C 145      11.834 -14.366  10.488  1.00 60.31           N  
ATOM   1748  CA  VAL C 145      11.060 -14.653  11.691  1.00 60.31           C  
ATOM   1749  C   VAL C 145      11.969 -14.596  12.917  1.00 60.31           C  
ATOM   1750  CB  VAL C 145      10.368 -16.032  11.604  1.00 60.31           C  
ATOM   1751  O   VAL C 145      11.604 -14.016  13.942  1.00 60.31           O  
ATOM   1752  CG1 VAL C 145       9.733 -16.403  12.944  1.00 60.31           C  
ATOM   1753  CG2 VAL C 145       9.319 -16.033  10.494  1.00 60.31           C  
ATOM   1754  N   LEU C 146      13.097 -15.151  12.787  1.00 58.54           N  
ATOM   1755  CA  LEU C 146      14.063 -15.151  13.880  1.00 58.54           C  
ATOM   1756  C   LEU C 146      14.486 -13.728  14.232  1.00 58.54           C  
ATOM   1757  CB  LEU C 146      15.292 -15.985  13.510  1.00 58.54           C  
ATOM   1758  O   LEU C 146      14.595 -13.382  15.410  1.00 58.54           O  
ATOM   1759  CG  LEU C 146      16.065 -16.607  14.674  1.00 58.54           C  
ATOM   1760  CD1 LEU C 146      15.349 -17.856  15.178  1.00 58.54           C  
ATOM   1761  CD2 LEU C 146      17.493 -16.937  14.253  1.00 58.54           C  
ATOM   1762  N   THR C 147      14.734 -12.958  13.193  1.00 60.20           N  
ATOM   1763  CA  THR C 147      15.108 -11.563  13.398  1.00 60.20           C  
ATOM   1764  C   THR C 147      13.992 -10.802  14.108  1.00 60.20           C  
ATOM   1765  CB  THR C 147      15.435 -10.871  12.062  1.00 60.20           C  
ATOM   1766  O   THR C 147      14.257  -9.968  14.976  1.00 60.20           O  
ATOM   1767  CG2 THR C 147      15.942  -9.450  12.288  1.00 60.20           C  
ATOM   1768  OG1 THR C 147      16.444 -11.622  11.375  1.00 60.20           O  
ATOM   1769  N   LEU C 148      12.782 -11.095  13.761  1.00 59.48           N  
ATOM   1770  CA  LEU C 148      11.636 -10.455  14.396  1.00 59.48           C  
ATOM   1771  C   LEU C 148      11.564 -10.814  15.876  1.00 59.48           C  
ATOM   1772  CB  LEU C 148      10.337 -10.864  13.696  1.00 59.48           C  
ATOM   1773  O   LEU C 148      11.367  -9.939  16.723  1.00 59.48           O  
ATOM   1774  CG  LEU C 148       9.048 -10.250  14.246  1.00 59.48           C  
ATOM   1775  CD1 LEU C 148       9.003  -8.755  13.947  1.00 59.48           C  
ATOM   1776  CD2 LEU C 148       7.828 -10.954  13.661  1.00 59.48           C  
ATOM   1777  N   VAL C 149      11.719 -12.061  16.159  1.00 54.73           N  
ATOM   1778  CA  VAL C 149      11.659 -12.536  17.537  1.00 54.73           C  
ATOM   1779  C   VAL C 149      12.756 -11.868  18.363  1.00 54.73           C  
ATOM   1780  CB  VAL C 149      11.796 -14.074  17.613  1.00 54.73           C  
ATOM   1781  O   VAL C 149      12.517 -11.443  19.496  1.00 54.73           O  
ATOM   1782  CG1 VAL C 149      11.892 -14.535  19.066  1.00 54.73           C  
ATOM   1783  CG2 VAL C 149      10.620 -14.749  16.911  1.00 54.73           C  
ATOM   1784  N   TYR C 150      13.893 -11.735  17.716  1.00 52.84           N  
ATOM   1785  CA  TYR C 150      15.020 -11.096  18.387  1.00 52.84           C  
ATOM   1786  C   TYR C 150      14.720  -9.630  18.679  1.00 52.84           C  
ATOM   1787  CB  TYR C 150      16.288 -11.210  17.536  1.00 52.84           C  
ATOM   1788  O   TYR C 150      14.985  -9.144  19.781  1.00 52.84           O  
ATOM   1789  CG  TYR C 150      17.500 -10.565  18.164  1.00 52.84           C  
ATOM   1790  CD1 TYR C 150      17.909  -9.289  17.785  1.00 52.84           C  
ATOM   1791  CD2 TYR C 150      18.238 -11.231  19.137  1.00 52.84           C  
ATOM   1792  CE1 TYR C 150      19.026  -8.691  18.359  1.00 52.84           C  
ATOM   1793  CE2 TYR C 150      19.357 -10.643  19.718  1.00 52.84           C  
ATOM   1794  OH  TYR C 150      20.849  -8.788  19.895  1.00 52.84           O  
ATOM   1795  CZ  TYR C 150      19.742  -9.375  19.324  1.00 52.84           C  
ATOM   1796  N   LYS C 151      14.122  -8.937  17.818  1.00 56.82           N  
ATOM   1797  CA  LYS C 151      13.875  -7.504  17.944  1.00 56.82           C  
ATOM   1798  C   LYS C 151      12.691  -7.230  18.867  1.00 56.82           C  
ATOM   1799  CB  LYS C 151      13.624  -6.878  16.571  1.00 56.82           C  
ATOM   1800  O   LYS C 151      12.652  -6.203  19.548  1.00 56.82           O  
ATOM   1801  CG  LYS C 151      14.888  -6.650  15.756  1.00 56.82           C  
ATOM   1802  CD  LYS C 151      14.607  -5.821  14.509  1.00 56.82           C  
ATOM   1803  CE  LYS C 151      15.875  -5.570  13.705  1.00 56.82           C  
ATOM   1804  NZ  LYS C 151      15.618  -4.695  12.523  1.00 56.82           N  
ATOM   1805  N   VAL C 152      11.766  -8.171  18.888  1.00 53.88           N  
ATOM   1806  CA  VAL C 152      10.636  -8.041  19.802  1.00 53.88           C  
ATOM   1807  C   VAL C 152      11.131  -8.085  21.246  1.00 53.88           C  
ATOM   1808  CB  VAL C 152       9.583  -9.147  19.565  1.00 53.88           C  
ATOM   1809  O   VAL C 152      10.618  -7.367  22.107  1.00 53.88           O  
ATOM   1810  CG1 VAL C 152       8.560  -9.171  20.699  1.00 53.88           C  
ATOM   1811  CG2 VAL C 152       8.889  -8.942  18.219  1.00 53.88           C  
ATOM   1812  N   TYR C 153      12.200  -8.815  21.487  1.00 51.91           N  
ATOM   1813  CA  TYR C 153      12.704  -8.967  22.847  1.00 51.91           C  
ATOM   1814  C   TYR C 153      13.673  -7.845  23.199  1.00 51.91           C  
ATOM   1815  CB  TYR C 153      13.393 -10.325  23.016  1.00 51.91           C  
ATOM   1816  O   TYR C 153      13.654  -7.329  24.318  1.00 51.91           O  
ATOM   1817  CG  TYR C 153      12.440 -11.457  23.312  1.00 51.91           C  
ATOM   1818  CD1 TYR C 153      11.978 -11.684  24.607  1.00 51.91           C  
ATOM   1819  CD2 TYR C 153      12.000 -12.302  22.299  1.00 51.91           C  
ATOM   1820  CE1 TYR C 153      11.101 -12.727  24.885  1.00 51.91           C  
ATOM   1821  CE2 TYR C 153      11.123 -13.349  22.566  1.00 51.91           C  
ATOM   1822  OH  TYR C 153       9.811 -14.587  24.130  1.00 51.91           O  
ATOM   1823  CZ  TYR C 153      10.679 -13.552  23.860  1.00 51.91           C  
ATOM   1824  N   TYR C 154      14.477  -7.379  22.204  1.00 48.73           N  
ATOM   1825  CA  TYR C 154      15.559  -6.452  22.517  1.00 48.73           C  
ATOM   1826  C   TYR C 154      15.323  -5.098  21.858  1.00 48.73           C  
ATOM   1827  CB  TYR C 154      16.906  -7.025  22.065  1.00 48.73           C  
ATOM   1828  O   TYR C 154      15.979  -4.111  22.201  1.00 48.73           O  
ATOM   1829  CG  TYR C 154      17.404  -8.157  22.931  1.00 48.73           C  
ATOM   1830  CD1 TYR C 154      18.036  -7.904  24.147  1.00 48.73           C  
ATOM   1831  CD2 TYR C 154      17.247  -9.480  22.534  1.00 48.73           C  
ATOM   1832  CE1 TYR C 154      18.499  -8.943  24.947  1.00 48.73           C  
ATOM   1833  CE2 TYR C 154      17.706 -10.528  23.326  1.00 48.73           C  
ATOM   1834  OH  TYR C 154      18.785 -11.283  25.317  1.00 48.73           O  
ATOM   1835  CZ  TYR C 154      18.329 -10.250  24.529  1.00 48.73           C  
ATOM   1836  N   GLY C 155      14.361  -5.120  20.995  1.00 47.75           N  
ATOM   1837  CA  GLY C 155      14.371  -3.992  20.077  1.00 47.75           C  
ATOM   1838  C   GLY C 155      13.372  -2.913  20.446  1.00 47.75           C  
ATOM   1839  O   GLY C 155      12.563  -3.094  21.358  1.00 47.75           O  
ATOM   1840  N   ASN C 156      13.678  -1.760  19.881  1.00 56.65           N  
ATOM   1841  CA  ASN C 156      12.799  -0.596  19.932  1.00 56.65           C  
ATOM   1842  C   ASN C 156      11.575  -0.780  19.040  1.00 56.65           C  
ATOM   1843  CB  ASN C 156      13.561   0.669  19.534  1.00 56.65           C  
ATOM   1844  O   ASN C 156      11.535  -1.692  18.213  1.00 56.65           O  
ATOM   1845  CG  ASN C 156      14.433   1.203  20.654  1.00 56.65           C  
ATOM   1846  ND2 ASN C 156      15.461   1.961  20.295  1.00 56.65           N  
ATOM   1847  OD1 ASN C 156      14.183   0.935  21.832  1.00 56.65           O  
ATOM   1848  N   ALA C 157      10.521  -0.140  19.273  1.00 58.14           N  
ATOM   1849  CA  ALA C 157       9.267  -0.199  18.526  1.00 58.14           C  
ATOM   1850  C   ALA C 157       9.512  -0.038  17.029  1.00 58.14           C  
ATOM   1851  CB  ALA C 157       8.301   0.874  19.023  1.00 58.14           C  
ATOM   1852  O   ALA C 157       8.894  -0.727  16.214  1.00 58.14           O  
ATOM   1853  N   LEU C 158      10.471   0.746  16.646  1.00 63.57           N  
ATOM   1854  CA  LEU C 158      10.793   1.006  15.247  1.00 63.57           C  
ATOM   1855  C   LEU C 158      11.394  -0.231  14.588  1.00 63.57           C  
ATOM   1856  CB  LEU C 158      11.764   2.184  15.131  1.00 63.57           C  
ATOM   1857  O   LEU C 158      10.998  -0.605  13.482  1.00 63.57           O  
ATOM   1858  CG  LEU C 158      12.164   2.595  13.713  1.00 63.57           C  
ATOM   1859  CD1 LEU C 158      10.970   3.195  12.978  1.00 63.57           C  
ATOM   1860  CD2 LEU C 158      13.326   3.582  13.750  1.00 63.57           C  
ATOM   1861  N   ASP C 159      12.217  -0.880  15.371  1.00 63.14           N  
ATOM   1862  CA  ASP C 159      12.894  -2.061  14.844  1.00 63.14           C  
ATOM   1863  C   ASP C 159      11.916  -3.219  14.663  1.00 63.14           C  
ATOM   1864  CB  ASP C 159      14.039  -2.480  15.768  1.00 63.14           C  
ATOM   1865  O   ASP C 159      12.053  -4.014  13.731  1.00 63.14           O  
ATOM   1866  CG  ASP C 159      15.204  -1.506  15.748  1.00 63.14           C  
ATOM   1867  OD1 ASP C 159      15.453  -0.874  14.699  1.00 63.14           O  
ATOM   1868  OD2 ASP C 159      15.881  -1.371  16.790  1.00 63.14           O  
ATOM   1869  N   GLN C 160      10.987  -3.122  15.523  1.00 65.58           N  
ATOM   1870  CA  GLN C 160       9.963  -4.157  15.435  1.00 65.58           C  
ATOM   1871  C   GLN C 160       9.101  -3.975  14.189  1.00 65.58           C  
ATOM   1872  CB  GLN C 160       9.084  -4.151  16.687  1.00 65.58           C  
ATOM   1873  O   GLN C 160       8.794  -4.945  13.493  1.00 65.58           O  
ATOM   1874  CG  GLN C 160       8.113  -5.321  16.762  1.00 65.58           C  
ATOM   1875  CD  GLN C 160       7.320  -5.344  18.055  1.00 65.58           C  
ATOM   1876  NE2 GLN C 160       6.365  -6.263  18.149  1.00 65.58           N  
ATOM   1877  OE1 GLN C 160       7.564  -4.543  18.963  1.00 65.58           O  
ATOM   1878  N   ALA C 161       8.775  -2.756  13.917  1.00 70.58           N  
ATOM   1879  CA  ALA C 161       7.938  -2.451  12.759  1.00 70.58           C  
ATOM   1880  C   ALA C 161       8.660  -2.787  11.458  1.00 70.58           C  
ATOM   1881  CB  ALA C 161       7.529  -0.980  12.772  1.00 70.58           C  
ATOM   1882  O   ALA C 161       8.066  -3.362  10.542  1.00 70.58           O  
ATOM   1883  N   ILE C 162       9.938  -2.540  11.438  1.00 71.73           N  
ATOM   1884  CA  ILE C 162      10.750  -2.791  10.252  1.00 71.73           C  
ATOM   1885  C   ILE C 162      10.894  -4.295  10.033  1.00 71.73           C  
ATOM   1886  CB  ILE C 162      12.142  -2.131  10.370  1.00 71.73           C  
ATOM   1887  O   ILE C 162      10.853  -4.770   8.896  1.00 71.73           O  
ATOM   1888  CG1 ILE C 162      12.010  -0.603  10.375  1.00 71.73           C  
ATOM   1889  CG2 ILE C 162      13.059  -2.597   9.236  1.00 71.73           C  
ATOM   1890  CD1 ILE C 162      13.312   0.130  10.669  1.00 71.73           C  
ATOM   1891  N   SER C 163      11.085  -4.936  11.195  1.00 69.81           N  
ATOM   1892  CA  SER C 163      11.214  -6.387  11.108  1.00 69.81           C  
ATOM   1893  C   SER C 163       9.922  -7.028  10.615  1.00 69.81           C  
ATOM   1894  CB  SER C 163      11.598  -6.973  12.468  1.00 69.81           C  
ATOM   1895  O   SER C 163       9.954  -7.989   9.844  1.00 69.81           O  
ATOM   1896  OG  SER C 163      10.505  -6.911  13.368  1.00 69.81           O  
ATOM   1897  N   MET C 164       8.830  -6.529  11.057  1.00 70.62           N  
ATOM   1898  CA  MET C 164       7.534  -7.025  10.602  1.00 70.62           C  
ATOM   1899  C   MET C 164       7.335  -6.747   9.116  1.00 70.62           C  
ATOM   1900  CB  MET C 164       6.401  -6.389  11.409  1.00 70.62           C  
ATOM   1901  O   MET C 164       6.819  -7.594   8.385  1.00 70.62           O  
ATOM   1902  CG  MET C 164       6.198  -7.014  12.780  1.00 70.62           C  
ATOM   1903  SD  MET C 164       5.701  -8.778  12.681  1.00 70.62           S  
ATOM   1904  CE  MET C 164       5.147  -9.050  14.388  1.00 70.62           C  
ATOM   1905  N   TRP C 165       7.704  -5.592   8.719  1.00 76.50           N  
ATOM   1906  CA  TRP C 165       7.665  -5.196   7.315  1.00 76.50           C  
ATOM   1907  C   TRP C 165       8.473  -6.162   6.454  1.00 76.50           C  
ATOM   1908  CB  TRP C 165       8.198  -3.771   7.142  1.00 76.50           C  
ATOM   1909  O   TRP C 165       7.982  -6.655   5.436  1.00 76.50           O  
ATOM   1910  CG  TRP C 165       8.170  -3.277   5.727  1.00 76.50           C  
ATOM   1911  CD1 TRP C 165       7.170  -3.457   4.812  1.00 76.50           C  
ATOM   1912  CD2 TRP C 165       9.190  -2.525   5.064  1.00 76.50           C  
ATOM   1913  CE2 TRP C 165       8.742  -2.282   3.747  1.00 76.50           C  
ATOM   1914  CE3 TRP C 165      10.442  -2.031   5.457  1.00 76.50           C  
ATOM   1915  NE1 TRP C 165       7.508  -2.861   3.619  1.00 76.50           N  
ATOM   1916  CH2 TRP C 165      10.723  -1.095   3.229  1.00 76.50           C  
ATOM   1917  CZ2 TRP C 165       9.502  -1.566   2.819  1.00 76.50           C  
ATOM   1918  CZ3 TRP C 165      11.197  -1.319   4.532  1.00 76.50           C  
ATOM   1919  N   ALA C 166       9.631  -6.504   6.908  1.00 72.87           N  
ATOM   1920  CA  ALA C 166      10.515  -7.419   6.190  1.00 72.87           C  
ATOM   1921  C   ALA C 166       9.893  -8.808   6.080  1.00 72.87           C  
ATOM   1922  CB  ALA C 166      11.873  -7.500   6.883  1.00 72.87           C  
ATOM   1923  O   ALA C 166      10.030  -9.477   5.052  1.00 72.87           O  
ATOM   1924  N   LEU C 167       9.258  -9.152   7.099  1.00 69.02           N  
ATOM   1925  CA  LEU C 167       8.622 -10.465   7.121  1.00 69.02           C  
ATOM   1926  C   LEU C 167       7.466 -10.525   6.128  1.00 69.02           C  
ATOM   1927  CB  LEU C 167       8.118 -10.793   8.529  1.00 69.02           C  
ATOM   1928  O   LEU C 167       7.313 -11.512   5.406  1.00 69.02           O  
ATOM   1929  CG  LEU C 167       7.899 -12.274   8.842  1.00 69.02           C  
ATOM   1930  CD1 LEU C 167       7.927 -12.507  10.349  1.00 69.02           C  
ATOM   1931  CD2 LEU C 167       6.582 -12.758   8.246  1.00 69.02           C  
ATOM   1932  N   ILE C 168       6.674  -9.522   6.072  1.00 68.23           N  
ATOM   1933  CA  ILE C 168       5.515  -9.464   5.187  1.00 68.23           C  
ATOM   1934  C   ILE C 168       5.973  -9.532   3.732  1.00 68.23           C  
ATOM   1935  CB  ILE C 168       4.683  -8.185   5.428  1.00 68.23           C  
ATOM   1936  O   ILE C 168       5.375 -10.240   2.918  1.00 68.23           O  
ATOM   1937  CG1 ILE C 168       4.004  -8.241   6.801  1.00 68.23           C  
ATOM   1938  CG2 ILE C 168       3.651  -7.994   4.313  1.00 68.23           C  
ATOM   1939  CD1 ILE C 168       3.310  -6.946   7.202  1.00 68.23           C  
ATOM   1940  N   ILE C 169       7.052  -8.835   3.433  1.00 67.25           N  
ATOM   1941  CA  ILE C 169       7.577  -8.788   2.073  1.00 67.25           C  
ATOM   1942  C   ILE C 169       8.123 -10.159   1.682  1.00 67.25           C  
ATOM   1943  CB  ILE C 169       8.677  -7.712   1.929  1.00 67.25           C  
ATOM   1944  O   ILE C 169       8.010 -10.573   0.526  1.00 67.25           O  
ATOM   1945  CG1 ILE C 169       8.075  -6.310   2.070  1.00 67.25           C  
ATOM   1946  CG2 ILE C 169       9.408  -7.863   0.592  1.00 67.25           C  
ATOM   1947  CD1 ILE C 169       9.110  -5.199   2.183  1.00 67.25           C  
ATOM   1948  N   SER C 170       8.708 -10.839   2.612  1.00 64.15           N  
ATOM   1949  CA  SER C 170       9.318 -12.135   2.331  1.00 64.15           C  
ATOM   1950  C   SER C 170       8.261 -13.184   2.001  1.00 64.15           C  
ATOM   1951  CB  SER C 170      10.158 -12.601   3.520  1.00 64.15           C  
ATOM   1952  O   SER C 170       8.504 -14.086   1.198  1.00 64.15           O  
ATOM   1953  OG  SER C 170       9.333 -12.889   4.637  1.00 64.15           O  
ATOM   1954  N   VAL C 171       7.101 -12.993   2.576  1.00 59.98           N  
ATOM   1955  CA  VAL C 171       6.063 -14.007   2.418  1.00 59.98           C  
ATOM   1956  C   VAL C 171       5.230 -13.705   1.175  1.00 59.98           C  
ATOM   1957  CB  VAL C 171       5.152 -14.085   3.664  1.00 59.98           C  
ATOM   1958  O   VAL C 171       4.726 -14.621   0.520  1.00 59.98           O  
ATOM   1959  CG1 VAL C 171       4.005 -15.067   3.433  1.00 59.98           C  
ATOM   1960  CG2 VAL C 171       5.964 -14.486   4.894  1.00 59.98           C  
ATOM   1961  N   THR C 172       4.999 -12.521   0.872  1.00 52.06           N  
ATOM   1962  CA  THR C 172       4.026 -12.106  -0.132  1.00 52.06           C  
ATOM   1963  C   THR C 172       4.645 -12.129  -1.527  1.00 52.06           C  
ATOM   1964  CB  THR C 172       3.480 -10.698   0.167  1.00 52.06           C  
ATOM   1965  O   THR C 172       3.943 -12.324  -2.521  1.00 52.06           O  
ATOM   1966  CG2 THR C 172       2.309 -10.356  -0.748  1.00 52.06           C  
ATOM   1967  OG1 THR C 172       3.039 -10.643   1.530  1.00 52.06           O  
ATOM   1968  N   SER C 173       6.035 -12.041  -1.717  1.00 48.31           N  
ATOM   1969  CA  SER C 173       6.497 -11.762  -3.073  1.00 48.31           C  
ATOM   1970  C   SER C 173       7.435 -12.856  -3.573  1.00 48.31           C  
ATOM   1971  CB  SER C 173       7.203 -10.407  -3.131  1.00 48.31           C  
ATOM   1972  O   SER C 173       8.241 -13.388  -2.807  1.00 48.31           O  
ATOM   1973  OG  SER C 173       8.603 -10.576  -3.275  1.00 48.31           O  
ATOM   1974  N   ASN C 174       6.970 -13.340  -4.721  1.00 53.02           N  
ATOM   1975  CA  ASN C 174       7.923 -14.180  -5.438  1.00 53.02           C  
ATOM   1976  C   ASN C 174       9.197 -13.414  -5.783  1.00 53.02           C  
ATOM   1977  CB  ASN C 174       7.287 -14.750  -6.708  1.00 53.02           C  
ATOM   1978  O   ASN C 174      10.252 -14.016  -5.990  1.00 53.02           O  
ATOM   1979  CG  ASN C 174       6.224 -15.790  -6.412  1.00 53.02           C  
ATOM   1980  ND2 ASN C 174       5.147 -15.774  -7.188  1.00 53.02           N  
ATOM   1981  OD1 ASN C 174       6.369 -16.600  -5.492  1.00 53.02           O  
ATOM   1982  N   TYR C 175       9.019 -12.109  -5.688  1.00 56.32           N  
ATOM   1983  CA  TYR C 175      10.109 -11.205  -6.037  1.00 56.32           C  
ATOM   1984  C   TYR C 175      10.759 -10.628  -4.785  1.00 56.32           C  
ATOM   1985  CB  TYR C 175       9.601 -10.071  -6.932  1.00 56.32           C  
ATOM   1986  O   TYR C 175      11.093  -9.441  -4.743  1.00 56.32           O  
ATOM   1987  CG  TYR C 175       8.967 -10.548  -8.215  1.00 56.32           C  
ATOM   1988  CD1 TYR C 175       9.749 -10.905  -9.312  1.00 56.32           C  
ATOM   1989  CD2 TYR C 175       7.584 -10.643  -8.335  1.00 56.32           C  
ATOM   1990  CE1 TYR C 175       9.168 -11.344 -10.497  1.00 56.32           C  
ATOM   1991  CE2 TYR C 175       6.993 -11.080  -9.516  1.00 56.32           C  
ATOM   1992  OH  TYR C 175       7.212 -11.862 -11.760  1.00 56.32           O  
ATOM   1993  CZ  TYR C 175       7.792 -11.428 -10.589  1.00 56.32           C  
ATOM   1994  N   SER C 176      10.953 -11.560  -3.755  1.00 55.42           N  
ATOM   1995  CA  SER C 176      11.402 -11.155  -2.427  1.00 55.42           C  
ATOM   1996  C   SER C 176      12.774 -10.491  -2.486  1.00 55.42           C  
ATOM   1997  CB  SER C 176      11.449 -12.359  -1.486  1.00 55.42           C  
ATOM   1998  O   SER C 176      13.029  -9.517  -1.775  1.00 55.42           O  
ATOM   1999  OG  SER C 176      12.062 -12.012  -0.256  1.00 55.42           O  
ATOM   2000  N   GLY C 177      13.499 -10.948  -3.528  1.00 60.32           N  
ATOM   2001  CA  GLY C 177      14.836 -10.383  -3.617  1.00 60.32           C  
ATOM   2002  C   GLY C 177      14.840  -8.916  -4.004  1.00 60.32           C  
ATOM   2003  O   GLY C 177      15.500  -8.100  -3.358  1.00 60.32           O  
ATOM   2004  N   VAL C 178      14.086  -8.491  -4.985  1.00 64.75           N  
ATOM   2005  CA  VAL C 178      14.031  -7.116  -5.471  1.00 64.75           C  
ATOM   2006  C   VAL C 178      13.384  -6.221  -4.416  1.00 64.75           C  
ATOM   2007  CB  VAL C 178      13.256  -7.015  -6.804  1.00 64.75           C  
ATOM   2008  O   VAL C 178      13.876  -5.125  -4.137  1.00 64.75           O  
ATOM   2009  CG1 VAL C 178      13.120  -5.558  -7.240  1.00 64.75           C  
ATOM   2010  CG2 VAL C 178      13.950  -7.838  -7.887  1.00 64.75           C  
ATOM   2011  N   VAL C 179      12.305  -6.711  -3.844  1.00 72.73           N  
ATOM   2012  CA  VAL C 179      11.564  -5.919  -2.868  1.00 72.73           C  
ATOM   2013  C   VAL C 179      12.430  -5.675  -1.635  1.00 72.73           C  
ATOM   2014  CB  VAL C 179      10.242  -6.609  -2.463  1.00 72.73           C  
ATOM   2015  O   VAL C 179      12.417  -4.581  -1.066  1.00 72.73           O  
ATOM   2016  CG1 VAL C 179       9.555  -5.841  -1.335  1.00 72.73           C  
ATOM   2017  CG2 VAL C 179       9.314  -6.734  -3.671  1.00 72.73           C  
ATOM   2018  N   THR C 180      13.249  -6.687  -1.306  1.00 68.90           N  
ATOM   2019  CA  THR C 180      14.153  -6.550  -0.169  1.00 68.90           C  
ATOM   2020  C   THR C 180      15.251  -5.534  -0.470  1.00 68.90           C  
ATOM   2021  CB  THR C 180      14.789  -7.902   0.204  1.00 68.90           C  
ATOM   2022  O   THR C 180      15.645  -4.760   0.405  1.00 68.90           O  
ATOM   2023  CG2 THR C 180      14.543  -8.239   1.671  1.00 68.90           C  
ATOM   2024  OG1 THR C 180      14.222  -8.932  -0.613  1.00 68.90           O  
ATOM   2025  N   THR C 181      15.678  -5.609  -1.677  1.00 73.77           N  
ATOM   2026  CA  THR C 181      16.698  -4.648  -2.084  1.00 73.77           C  
ATOM   2027  C   THR C 181      16.158  -3.223  -2.009  1.00 73.77           C  
ATOM   2028  CB  THR C 181      17.199  -4.936  -3.511  1.00 73.77           C  
ATOM   2029  O   THR C 181      16.846  -2.317  -1.532  1.00 73.77           O  
ATOM   2030  CG2 THR C 181      18.141  -6.135  -3.532  1.00 73.77           C  
ATOM   2031  OG1 THR C 181      16.077  -5.209  -4.359  1.00 73.77           O  
ATOM   2032  N   VAL C 182      14.962  -3.071  -2.499  1.00 78.87           N  
ATOM   2033  CA  VAL C 182      14.335  -1.753  -2.479  1.00 78.87           C  
ATOM   2034  C   VAL C 182      14.133  -1.299  -1.035  1.00 78.87           C  
ATOM   2035  CB  VAL C 182      12.985  -1.755  -3.230  1.00 78.87           C  
ATOM   2036  O   VAL C 182      14.287  -0.116  -0.722  1.00 78.87           O  
ATOM   2037  CG1 VAL C 182      12.287  -0.404  -3.089  1.00 78.87           C  
ATOM   2038  CG2 VAL C 182      13.196  -2.100  -4.704  1.00 78.87           C  
ATOM   2039  N   MET C 183      13.813  -2.242  -0.204  1.00 82.24           N  
ATOM   2040  CA  MET C 183      13.638  -1.947   1.215  1.00 82.24           C  
ATOM   2041  C   MET C 183      14.933  -1.423   1.826  1.00 82.24           C  
ATOM   2042  CB  MET C 183      13.169  -3.192   1.970  1.00 82.24           C  
ATOM   2043  O   MET C 183      14.930  -0.408   2.524  1.00 82.24           O  
ATOM   2044  CG  MET C 183      12.859  -2.939   3.437  1.00 82.24           C  
ATOM   2045  SD  MET C 183      12.538  -4.489   4.365  1.00 82.24           S  
ATOM   2046  CE  MET C 183      12.775  -3.899   6.064  1.00 82.24           C  
ATOM   2047  N   PHE C 184      16.017  -2.114   1.542  1.00 73.77           N  
ATOM   2048  CA  PHE C 184      17.310  -1.705   2.079  1.00 73.77           C  
ATOM   2049  C   PHE C 184      17.738  -0.363   1.497  1.00 73.77           C  
ATOM   2050  CB  PHE C 184      18.374  -2.768   1.787  1.00 73.77           C  
ATOM   2051  O   PHE C 184      18.337   0.459   2.194  1.00 73.77           O  
ATOM   2052  CG  PHE C 184      18.338  -3.939   2.732  1.00 73.77           C  
ATOM   2053  CD1 PHE C 184      18.677  -3.781   4.070  1.00 73.77           C  
ATOM   2054  CD2 PHE C 184      17.964  -5.198   2.281  1.00 73.77           C  
ATOM   2055  CE1 PHE C 184      18.645  -4.863   4.946  1.00 73.77           C  
ATOM   2056  CE2 PHE C 184      17.930  -6.284   3.151  1.00 73.77           C  
ATOM   2057  CZ  PHE C 184      18.271  -6.115   4.483  1.00 73.77           C  
ATOM   2058  N   LEU C 185      17.447  -0.233   0.264  1.00 76.96           N  
ATOM   2059  CA  LEU C 185      17.758   1.036  -0.385  1.00 76.96           C  
ATOM   2060  C   LEU C 185      16.974   2.179   0.252  1.00 76.96           C  
ATOM   2061  CB  LEU C 185      17.449   0.963  -1.883  1.00 76.96           C  
ATOM   2062  O   LEU C 185      17.535   3.240   0.534  1.00 76.96           O  
ATOM   2063  CG  LEU C 185      17.937   2.136  -2.734  1.00 76.96           C  
ATOM   2064  CD1 LEU C 185      19.101   1.702  -3.618  1.00 76.96           C  
ATOM   2065  CD2 LEU C 185      16.796   2.694  -3.579  1.00 76.96           C  
ATOM   2066  N   ALA C 186      15.713   1.945   0.496  1.00 77.78           N  
ATOM   2067  CA  ALA C 186      14.871   2.956   1.129  1.00 77.78           C  
ATOM   2068  C   ALA C 186      15.392   3.313   2.518  1.00 77.78           C  
ATOM   2069  CB  ALA C 186      13.427   2.468   1.215  1.00 77.78           C  
ATOM   2070  O   ALA C 186      15.495   4.492   2.866  1.00 77.78           O  
ATOM   2071  N   ARG C 187      15.709   2.302   3.236  1.00 75.23           N  
ATOM   2072  CA  ARG C 187      16.260   2.517   4.570  1.00 75.23           C  
ATOM   2073  C   ARG C 187      17.565   3.304   4.504  1.00 75.23           C  
ATOM   2074  CB  ARG C 187      16.490   1.181   5.279  1.00 75.23           C  
ATOM   2075  O   ARG C 187      17.795   4.205   5.313  1.00 75.23           O  
ATOM   2076  CG  ARG C 187      16.764   1.312   6.768  1.00 75.23           C  
ATOM   2077  CD  ARG C 187      16.911  -0.047   7.437  1.00 75.23           C  
ATOM   2078  NE  ARG C 187      17.286   0.081   8.843  1.00 75.23           N  
ATOM   2079  NH1 ARG C 187      16.940  -2.146   9.352  1.00 75.23           N  
ATOM   2080  NH2 ARG C 187      17.650  -0.690  10.975  1.00 75.23           N  
ATOM   2081  CZ  ARG C 187      17.291  -0.919   9.720  1.00 75.23           C  
ATOM   2082  N   GLY C 188      18.369   2.953   3.590  1.00 71.38           N  
ATOM   2083  CA  GLY C 188      19.639   3.638   3.408  1.00 71.38           C  
ATOM   2084  C   GLY C 188      19.480   5.106   3.059  1.00 71.38           C  
ATOM   2085  O   GLY C 188      20.187   5.959   3.602  1.00 71.38           O  
ATOM   2086  N   ILE C 189      18.546   5.370   2.167  1.00 70.64           N  
ATOM   2087  CA  ILE C 189      18.293   6.736   1.723  1.00 70.64           C  
ATOM   2088  C   ILE C 189      17.806   7.580   2.899  1.00 70.64           C  
ATOM   2089  CB  ILE C 189      17.262   6.775   0.573  1.00 70.64           C  
ATOM   2090  O   ILE C 189      18.269   8.705   3.098  1.00 70.64           O  
ATOM   2091  CG1 ILE C 189      17.854   6.151  -0.696  1.00 70.64           C  
ATOM   2092  CG2 ILE C 189      16.797   8.211   0.312  1.00 70.64           C  
ATOM   2093  CD1 ILE C 189      16.844   5.957  -1.819  1.00 70.64           C  
ATOM   2094  N   VAL C 190      16.915   7.054   3.719  1.00 71.41           N  
ATOM   2095  CA  VAL C 190      16.349   7.799   4.839  1.00 71.41           C  
ATOM   2096  C   VAL C 190      17.422   8.034   5.899  1.00 71.41           C  
ATOM   2097  CB  VAL C 190      15.140   7.061   5.457  1.00 71.41           C  
ATOM   2098  O   VAL C 190      17.511   9.123   6.471  1.00 71.41           O  
ATOM   2099  CG1 VAL C 190      14.681   7.757   6.738  1.00 71.41           C  
ATOM   2100  CG2 VAL C 190      13.995   6.977   4.451  1.00 71.41           C  
ATOM   2101  N   PHE C 191      18.159   7.026   6.123  1.00 65.25           N  
ATOM   2102  CA  PHE C 191      19.229   7.163   7.104  1.00 65.25           C  
ATOM   2103  C   PHE C 191      20.222   8.237   6.675  1.00 65.25           C  
ATOM   2104  CB  PHE C 191      19.953   5.828   7.303  1.00 65.25           C  
ATOM   2105  O   PHE C 191      20.687   9.026   7.501  1.00 65.25           O  
ATOM   2106  CG  PHE C 191      20.835   5.791   8.522  1.00 65.25           C  
ATOM   2107  CD1 PHE C 191      22.201   6.020   8.416  1.00 65.25           C  
ATOM   2108  CD2 PHE C 191      20.297   5.527   9.775  1.00 65.25           C  
ATOM   2109  CE1 PHE C 191      23.020   5.987   9.542  1.00 65.25           C  
ATOM   2110  CE2 PHE C 191      21.109   5.492  10.905  1.00 65.25           C  
ATOM   2111  CZ  PHE C 191      22.470   5.721  10.787  1.00 65.25           C  
ATOM   2112  N   MET C 192      20.498   8.256   5.449  1.00 62.29           N  
ATOM   2113  CA  MET C 192      21.411   9.264   4.918  1.00 62.29           C  
ATOM   2114  C   MET C 192      20.792  10.656   5.002  1.00 62.29           C  
ATOM   2115  CB  MET C 192      21.783   8.944   3.469  1.00 62.29           C  
ATOM   2116  O   MET C 192      21.485  11.631   5.298  1.00 62.29           O  
ATOM   2117  CG  MET C 192      22.801   7.824   3.331  1.00 62.29           C  
ATOM   2118  SD  MET C 192      24.433   8.265   4.046  1.00 62.29           S  
ATOM   2119  CE  MET C 192      25.314   8.772   2.543  1.00 62.29           C  
ATOM   2120  N   CYS C 193      19.470  10.710   4.762  1.00 59.78           N  
ATOM   2121  CA  CYS C 193      18.767  11.988   4.803  1.00 59.78           C  
ATOM   2122  C   CYS C 193      18.679  12.517   6.229  1.00 59.78           C  
ATOM   2123  CB  CYS C 193      17.364  11.846   4.214  1.00 59.78           C  
ATOM   2124  O   CYS C 193      18.805  13.721   6.458  1.00 59.78           O  
ATOM   2125  SG  CYS C 193      17.336  11.760   2.410  1.00 59.78           S  
ATOM   2126  N   VAL C 194      18.453  11.649   7.205  1.00 59.20           N  
ATOM   2127  CA  VAL C 194      18.365  12.037   8.609  1.00 59.20           C  
ATOM   2128  C   VAL C 194      19.720  12.554   9.088  1.00 59.20           C  
ATOM   2129  CB  VAL C 194      17.900  10.860   9.495  1.00 59.20           C  
ATOM   2130  O   VAL C 194      19.787  13.499   9.878  1.00 59.20           O  
ATOM   2131  CG1 VAL C 194      18.012  11.221  10.975  1.00 59.20           C  
ATOM   2132  CG2 VAL C 194      16.466  10.465   9.146  1.00 59.20           C  
ATOM   2133  N   GLU C 195      20.733  11.966   8.631  1.00 55.90           N  
ATOM   2134  CA  GLU C 195      22.076  12.375   9.033  1.00 55.90           C  
ATOM   2135  C   GLU C 195      22.441  13.731   8.436  1.00 55.90           C  
ATOM   2136  CB  GLU C 195      23.106  11.322   8.617  1.00 55.90           C  
ATOM   2137  O   GLU C 195      23.085  14.551   9.094  1.00 55.90           O  
ATOM   2138  CG  GLU C 195      23.072  10.059   9.465  1.00 55.90           C  
ATOM   2139  CD  GLU C 195      23.628  10.262  10.866  1.00 55.90           C  
ATOM   2140  OE1 GLU C 195      23.368   9.416  11.751  1.00 55.90           O  
ATOM   2141  OE2 GLU C 195      24.329  11.277  11.079  1.00 55.90           O  
ATOM   2142  N   TYR C 196      21.953  13.964   7.251  1.00 54.90           N  
ATOM   2143  CA  TYR C 196      22.368  15.179   6.559  1.00 54.90           C  
ATOM   2144  C   TYR C 196      21.360  16.301   6.776  1.00 54.90           C  
ATOM   2145  CB  TYR C 196      22.538  14.912   5.060  1.00 54.90           C  
ATOM   2146  O   TYR C 196      21.730  17.477   6.813  1.00 54.90           O  
ATOM   2147  CG  TYR C 196      23.778  14.122   4.721  1.00 54.90           C  
ATOM   2148  CD1 TYR C 196      25.026  14.739   4.659  1.00 54.90           C  
ATOM   2149  CD2 TYR C 196      23.706  12.758   4.461  1.00 54.90           C  
ATOM   2150  CE1 TYR C 196      26.172  14.016   4.345  1.00 54.90           C  
ATOM   2151  CE2 TYR C 196      24.845  12.025   4.145  1.00 54.90           C  
ATOM   2152  OH  TYR C 196      27.202  11.940   3.779  1.00 54.90           O  
ATOM   2153  CZ  TYR C 196      26.071  12.661   4.091  1.00 54.90           C  
ATOM   2154  N   CYS C 197      20.000  15.946   6.935  1.00 49.80           N  
ATOM   2155  CA  CYS C 197      18.969  16.961   7.123  1.00 49.80           C  
ATOM   2156  C   CYS C 197      18.060  16.605   8.293  1.00 49.80           C  
ATOM   2157  CB  CYS C 197      18.137  17.121   5.850  1.00 49.80           C  
ATOM   2158  O   CYS C 197      16.874  16.332   8.103  1.00 49.80           O  
ATOM   2159  SG  CYS C 197      18.963  18.074   4.557  1.00 49.80           S  
ATOM   2160  N   PRO C 198      18.629  16.741   9.484  1.00 50.33           N  
ATOM   2161  CA  PRO C 198      17.840  16.350  10.655  1.00 50.33           C  
ATOM   2162  C   PRO C 198      16.580  17.195  10.825  1.00 50.33           C  
ATOM   2163  CB  PRO C 198      18.807  16.569  11.821  1.00 50.33           C  
ATOM   2164  O   PRO C 198      15.587  16.723  11.384  1.00 50.33           O  
ATOM   2165  CG  PRO C 198      19.923  17.379  11.245  1.00 50.33           C  
ATOM   2166  CD  PRO C 198      19.830  17.323   9.747  1.00 50.33           C  
ATOM   2167  N   ILE C 199      16.610  18.252  10.185  1.00 48.71           N  
ATOM   2168  CA  ILE C 199      15.538  19.225  10.364  1.00 48.71           C  
ATOM   2169  C   ILE C 199      14.233  18.665   9.801  1.00 48.71           C  
ATOM   2170  CB  ILE C 199      15.878  20.572   9.688  1.00 48.71           C  
ATOM   2171  O   ILE C 199      13.165  18.855  10.387  1.00 48.71           O  
ATOM   2172  CG1 ILE C 199      17.093  21.217  10.365  1.00 48.71           C  
ATOM   2173  CG2 ILE C 199      14.670  21.513   9.720  1.00 48.71           C  
ATOM   2174  CD1 ILE C 199      17.781  22.280   9.519  1.00 48.71           C  
ATOM   2175  N   PHE C 200      14.399  18.066   8.666  1.00 46.55           N  
ATOM   2176  CA  PHE C 200      13.230  17.568   7.950  1.00 46.55           C  
ATOM   2177  C   PHE C 200      12.564  16.435   8.722  1.00 46.55           C  
ATOM   2178  CB  PHE C 200      13.620  17.090   6.548  1.00 46.55           C  
ATOM   2179  O   PHE C 200      11.341  16.287   8.685  1.00 46.55           O  
ATOM   2180  CG  PHE C 200      13.522  18.158   5.493  1.00 46.55           C  
ATOM   2181  CD1 PHE C 200      12.289  18.531   4.974  1.00 46.55           C  
ATOM   2182  CD2 PHE C 200      14.665  18.790   5.020  1.00 46.55           C  
ATOM   2183  CE1 PHE C 200      12.195  19.520   3.997  1.00 46.55           C  
ATOM   2184  CE2 PHE C 200      14.580  19.779   4.045  1.00 46.55           C  
ATOM   2185  CZ  PHE C 200      13.344  20.142   3.533  1.00 46.55           C  
ATOM   2186  N   PHE C 201      13.407  15.816   9.589  1.00 48.28           N  
ATOM   2187  CA  PHE C 201      12.920  14.588  10.205  1.00 48.28           C  
ATOM   2188  C   PHE C 201      12.632  14.802  11.686  1.00 48.28           C  
ATOM   2189  CB  PHE C 201      13.935  13.455  10.026  1.00 48.28           C  
ATOM   2190  O   PHE C 201      12.187  13.883  12.377  1.00 48.28           O  
ATOM   2191  CG  PHE C 201      13.622  12.534   8.878  1.00 48.28           C  
ATOM   2192  CD1 PHE C 201      12.825  11.412   9.066  1.00 48.28           C  
ATOM   2193  CD2 PHE C 201      14.125  12.792   7.609  1.00 48.28           C  
ATOM   2194  CE1 PHE C 201      12.533  10.558   8.005  1.00 48.28           C  
ATOM   2195  CE2 PHE C 201      13.838  11.943   6.544  1.00 48.28           C  
ATOM   2196  CZ  PHE C 201      13.042  10.826   6.744  1.00 48.28           C  
ATOM   2197  N   ILE C 202      13.076  15.951  12.130  1.00 48.56           N  
ATOM   2198  CA  ILE C 202      12.839  16.267  13.535  1.00 48.56           C  
ATOM   2199  C   ILE C 202      11.356  16.100  13.858  1.00 48.56           C  
ATOM   2200  CB  ILE C 202      13.306  17.699  13.879  1.00 48.56           C  
ATOM   2201  O   ILE C 202      11.000  15.589  14.923  1.00 48.56           O  
ATOM   2202  CG1 ILE C 202      14.834  17.795  13.807  1.00 48.56           C  
ATOM   2203  CG2 ILE C 202      12.795  18.115  15.262  1.00 48.56           C  
ATOM   2204  CD1 ILE C 202      15.365  19.222  13.807  1.00 48.56           C  
ATOM   2205  N   THR C 203      10.536  16.413  12.715  1.00 48.32           N  
ATOM   2206  CA  THR C 203       9.112  16.489  13.023  1.00 48.32           C  
ATOM   2207  C   THR C 203       8.418  15.168  12.705  1.00 48.32           C  
ATOM   2208  CB  THR C 203       8.432  17.630  12.244  1.00 48.32           C  
ATOM   2209  O   THR C 203       7.406  14.828  13.320  1.00 48.32           O  
ATOM   2210  CG2 THR C 203       7.019  17.882  12.759  1.00 48.32           C  
ATOM   2211  OG1 THR C 203       9.204  18.828  12.391  1.00 48.32           O  
ATOM   2212  N   GLY C 204       9.145  14.277  11.874  1.00 51.19           N  
ATOM   2213  CA  GLY C 204       8.443  13.076  11.449  1.00 51.19           C  
ATOM   2214  C   GLY C 204       9.069  11.800  11.979  1.00 51.19           C  
ATOM   2215  O   GLY C 204      10.182  11.821  12.508  1.00 51.19           O  
ATOM   2216  N   ASN C 205       8.193  10.667  12.262  1.00 63.76           N  
ATOM   2217  CA  ASN C 205       8.624   9.322  12.627  1.00 63.76           C  
ATOM   2218  C   ASN C 205       9.456   8.680  11.521  1.00 63.76           C  
ATOM   2219  CB  ASN C 205       7.416   8.444  12.961  1.00 63.76           C  
ATOM   2220  O   ASN C 205       9.133   8.812  10.339  1.00 63.76           O  
ATOM   2221  CG  ASN C 205       7.746   7.351  13.959  1.00 63.76           C  
ATOM   2222  ND2 ASN C 205       6.715   6.738  14.529  1.00 63.76           N  
ATOM   2223  OD1 ASN C 205       8.917   7.062  14.216  1.00 63.76           O  
ATOM   2224  N   THR C 206      10.748   8.282  11.737  1.00 71.59           N  
ATOM   2225  CA  THR C 206      11.699   7.672  10.813  1.00 71.59           C  
ATOM   2226  C   THR C 206      11.025   6.583   9.984  1.00 71.59           C  
ATOM   2227  CB  THR C 206      12.904   7.078  11.564  1.00 71.59           C  
ATOM   2228  O   THR C 206      11.275   6.464   8.783  1.00 71.59           O  
ATOM   2229  CG2 THR C 206      13.800   8.178  12.125  1.00 71.59           C  
ATOM   2230  OG1 THR C 206      12.433   6.264  12.645  1.00 71.59           O  
ATOM   2231  N   LEU C 207      10.089   5.823  10.531  1.00 73.84           N  
ATOM   2232  CA  LEU C 207       9.420   4.717   9.853  1.00 73.84           C  
ATOM   2233  C   LEU C 207       8.527   5.230   8.728  1.00 73.84           C  
ATOM   2234  CB  LEU C 207       8.590   3.902  10.848  1.00 73.84           C  
ATOM   2235  O   LEU C 207       8.513   4.662   7.633  1.00 73.84           O  
ATOM   2236  CG  LEU C 207       9.362   2.922  11.732  1.00 73.84           C  
ATOM   2237  CD1 LEU C 207       8.445   2.335  12.800  1.00 73.84           C  
ATOM   2238  CD2 LEU C 207       9.985   1.815  10.888  1.00 73.84           C  
ATOM   2239  N   GLN C 208       7.881   6.256   8.998  1.00 76.53           N  
ATOM   2240  CA  GLN C 208       6.962   6.816   8.013  1.00 76.53           C  
ATOM   2241  C   GLN C 208       7.713   7.324   6.785  1.00 76.53           C  
ATOM   2242  CB  GLN C 208       6.138   7.948   8.629  1.00 76.53           C  
ATOM   2243  O   GLN C 208       7.248   7.161   5.655  1.00 76.53           O  
ATOM   2244  CG  GLN C 208       5.098   7.474   9.636  1.00 76.53           C  
ATOM   2245  CD  GLN C 208       4.347   8.620  10.287  1.00 76.53           C  
ATOM   2246  NE2 GLN C 208       3.313   8.292  11.054  1.00 76.53           N  
ATOM   2247  OE1 GLN C 208       4.694   9.791  10.103  1.00 76.53           O  
ATOM   2248  N   CYS C 209       8.822   7.839   7.057  1.00 76.18           N  
ATOM   2249  CA  CYS C 209       9.646   8.336   5.961  1.00 76.18           C  
ATOM   2250  C   CYS C 209      10.174   7.187   5.110  1.00 76.18           C  
ATOM   2251  CB  CYS C 209      10.814   9.162   6.499  1.00 76.18           C  
ATOM   2252  O   CYS C 209      10.199   7.278   3.882  1.00 76.18           O  
ATOM   2253  SG  CYS C 209      10.353  10.835   7.000  1.00 76.18           S  
ATOM   2254  N   ILE C 210      10.543   6.213   5.819  1.00 83.05           N  
ATOM   2255  CA  ILE C 210      11.058   5.044   5.114  1.00 83.05           C  
ATOM   2256  C   ILE C 210       9.970   4.464   4.212  1.00 83.05           C  
ATOM   2257  CB  ILE C 210      11.567   3.968   6.099  1.00 83.05           C  
ATOM   2258  O   ILE C 210      10.234   4.105   3.063  1.00 83.05           O  
ATOM   2259  CG1 ILE C 210      12.807   4.472   6.846  1.00 83.05           C  
ATOM   2260  CG2 ILE C 210      11.866   2.659   5.363  1.00 83.05           C  
ATOM   2261  CD1 ILE C 210      13.248   3.572   7.992  1.00 83.05           C  
ATOM   2262  N   MET C 211       8.741   4.370   4.684  1.00 84.07           N  
ATOM   2263  CA  MET C 211       7.633   3.793   3.929  1.00 84.07           C  
ATOM   2264  C   MET C 211       7.305   4.645   2.707  1.00 84.07           C  
ATOM   2265  CB  MET C 211       6.394   3.651   4.815  1.00 84.07           C  
ATOM   2266  O   MET C 211       6.961   4.115   1.649  1.00 84.07           O  
ATOM   2267  CG  MET C 211       6.510   2.553   5.859  1.00 84.07           C  
ATOM   2268  SD  MET C 211       6.788   0.900   5.113  1.00 84.07           S  
ATOM   2269  CE  MET C 211       8.123   0.288   6.179  1.00 84.07           C  
ATOM   2270  N   LEU C 212       7.447   5.893   2.889  1.00 80.45           N  
ATOM   2271  CA  LEU C 212       7.177   6.797   1.776  1.00 80.45           C  
ATOM   2272  C   LEU C 212       8.220   6.632   0.677  1.00 80.45           C  
ATOM   2273  CB  LEU C 212       7.152   8.249   2.259  1.00 80.45           C  
ATOM   2274  O   LEU C 212       7.877   6.556  -0.505  1.00 80.45           O  
ATOM   2275  CG  LEU C 212       5.832   8.744   2.852  1.00 80.45           C  
ATOM   2276  CD1 LEU C 212       6.021  10.113   3.497  1.00 80.45           C  
ATOM   2277  CD2 LEU C 212       4.749   8.798   1.779  1.00 80.45           C  
ATOM   2278  N   VAL C 213       9.418   6.606   1.127  1.00 82.61           N  
ATOM   2279  CA  VAL C 213      10.509   6.437   0.173  1.00 82.61           C  
ATOM   2280  C   VAL C 213      10.393   5.076  -0.510  1.00 82.61           C  
ATOM   2281  CB  VAL C 213      11.888   6.573   0.857  1.00 82.61           C  
ATOM   2282  O   VAL C 213      10.617   4.960  -1.717  1.00 82.61           O  
ATOM   2283  CG1 VAL C 213      13.013   6.273  -0.131  1.00 82.61           C  
ATOM   2284  CG2 VAL C 213      12.053   7.971   1.451  1.00 82.61           C  
ATOM   2285  N   TYR C 214      10.031   4.118   0.295  1.00 86.61           N  
ATOM   2286  CA  TYR C 214       9.838   2.774  -0.237  1.00 86.61           C  
ATOM   2287  C   TYR C 214       8.770   2.765  -1.324  1.00 86.61           C  
ATOM   2288  CB  TYR C 214       9.452   1.803   0.882  1.00 86.61           C  
ATOM   2289  O   TYR C 214       8.982   2.215  -2.407  1.00 86.61           O  
ATOM   2290  CG  TYR C 214       9.108   0.417   0.392  1.00 86.61           C  
ATOM   2291  CD1 TYR C 214       7.787  -0.021   0.351  1.00 86.61           C  
ATOM   2292  CD2 TYR C 214      10.104  -0.457  -0.030  1.00 86.61           C  
ATOM   2293  CE1 TYR C 214       7.465  -1.298  -0.098  1.00 86.61           C  
ATOM   2294  CE2 TYR C 214       9.795  -1.736  -0.480  1.00 86.61           C  
ATOM   2295  OH  TYR C 214       8.163  -3.412  -0.957  1.00 86.61           O  
ATOM   2296  CZ  TYR C 214       8.475  -2.147  -0.511  1.00 86.61           C  
ATOM   2297  N   CYS C 215       7.696   3.338  -1.055  1.00 86.88           N  
ATOM   2298  CA  CYS C 215       6.597   3.387  -2.014  1.00 86.88           C  
ATOM   2299  C   CYS C 215       6.984   4.197  -3.245  1.00 86.88           C  
ATOM   2300  CB  CYS C 215       5.349   3.988  -1.368  1.00 86.88           C  
ATOM   2301  O   CYS C 215       6.593   3.859  -4.364  1.00 86.88           O  
ATOM   2302  SG  CYS C 215       4.240   2.759  -0.646  1.00 86.88           S  
ATOM   2303  N   PHE C 216       7.760   5.250  -2.978  1.00 82.58           N  
ATOM   2304  CA  PHE C 216       8.226   6.085  -4.080  1.00 82.58           C  
ATOM   2305  C   PHE C 216       9.152   5.298  -5.000  1.00 82.58           C  
ATOM   2306  CB  PHE C 216       8.947   7.327  -3.547  1.00 82.58           C  
ATOM   2307  O   PHE C 216       9.019   5.362  -6.224  1.00 82.58           O  
ATOM   2308  CG  PHE C 216       8.044   8.515  -3.350  1.00 82.58           C  
ATOM   2309  CD1 PHE C 216       7.597   9.253  -4.439  1.00 82.58           C  
ATOM   2310  CD2 PHE C 216       7.643   8.893  -2.076  1.00 82.58           C  
ATOM   2311  CE1 PHE C 216       6.761  10.353  -4.260  1.00 82.58           C  
ATOM   2312  CE2 PHE C 216       6.808   9.991  -1.889  1.00 82.58           C  
ATOM   2313  CZ  PHE C 216       6.369  10.720  -2.982  1.00 82.58           C  
ATOM   2314  N   LEU C 217      10.057   4.645  -4.399  1.00 83.08           N  
ATOM   2315  CA  LEU C 217      10.972   3.816  -5.176  1.00 83.08           C  
ATOM   2316  C   LEU C 217      10.216   2.713  -5.910  1.00 83.08           C  
ATOM   2317  CB  LEU C 217      12.041   3.201  -4.269  1.00 83.08           C  
ATOM   2318  O   LEU C 217      10.516   2.413  -7.068  1.00 83.08           O  
ATOM   2319  CG  LEU C 217      13.117   4.155  -3.747  1.00 83.08           C  
ATOM   2320  CD1 LEU C 217      13.994   3.451  -2.717  1.00 83.08           C  
ATOM   2321  CD2 LEU C 217      13.961   4.690  -4.899  1.00 83.08           C  
ATOM   2322  N   GLY C 218       9.259   2.091  -5.168  1.00 84.32           N  
ATOM   2323  CA  GLY C 218       8.429   1.072  -5.790  1.00 84.32           C  
ATOM   2324  C   GLY C 218       7.664   1.579  -6.998  1.00 84.32           C  
ATOM   2325  O   GLY C 218       7.502   0.859  -7.984  1.00 84.32           O  
ATOM   2326  N   TYR C 219       7.189   2.795  -6.879  1.00 82.26           N  
ATOM   2327  CA  TYR C 219       6.477   3.423  -7.986  1.00 82.26           C  
ATOM   2328  C   TYR C 219       7.349   3.476  -9.235  1.00 82.26           C  
ATOM   2329  CB  TYR C 219       6.028   4.837  -7.603  1.00 82.26           C  
ATOM   2330  O   TYR C 219       6.903   3.115 -10.327  1.00 82.26           O  
ATOM   2331  CG  TYR C 219       5.372   5.592  -8.733  1.00 82.26           C  
ATOM   2332  CD1 TYR C 219       6.079   6.548  -9.460  1.00 82.26           C  
ATOM   2333  CD2 TYR C 219       4.046   5.353  -9.076  1.00 82.26           C  
ATOM   2334  CE1 TYR C 219       5.479   7.249 -10.501  1.00 82.26           C  
ATOM   2335  CE2 TYR C 219       3.436   6.048 -10.116  1.00 82.26           C  
ATOM   2336  OH  TYR C 219       3.560   7.682 -11.851  1.00 82.26           O  
ATOM   2337  CZ  TYR C 219       4.159   6.992 -10.821  1.00 82.26           C  
ATOM   2338  N   PHE C 220       8.540   3.870  -9.074  1.00 80.00           N  
ATOM   2339  CA  PHE C 220       9.447   4.011 -10.207  1.00 80.00           C  
ATOM   2340  C   PHE C 220       9.813   2.647 -10.780  1.00 80.00           C  
ATOM   2341  CB  PHE C 220      10.716   4.763  -9.791  1.00 80.00           C  
ATOM   2342  O   PHE C 220      10.082   2.523 -11.977  1.00 80.00           O  
ATOM   2343  CG  PHE C 220      10.567   6.260  -9.808  1.00 80.00           C  
ATOM   2344  CD1 PHE C 220      10.486   6.951 -11.011  1.00 80.00           C  
ATOM   2345  CD2 PHE C 220      10.507   6.977  -8.621  1.00 80.00           C  
ATOM   2346  CE1 PHE C 220      10.348   8.337 -11.031  1.00 80.00           C  
ATOM   2347  CE2 PHE C 220      10.370   8.362  -8.632  1.00 80.00           C  
ATOM   2348  CZ  PHE C 220      10.291   9.040  -9.838  1.00 80.00           C  
ATOM   2349  N   CYS C 221       9.806   1.683  -9.932  1.00 78.19           N  
ATOM   2350  CA  CYS C 221      10.135   0.336 -10.386  1.00 78.19           C  
ATOM   2351  C   CYS C 221       8.992  -0.260 -11.200  1.00 78.19           C  
ATOM   2352  CB  CYS C 221      10.451  -0.568  -9.196  1.00 78.19           C  
ATOM   2353  O   CYS C 221       9.223  -1.044 -12.121  1.00 78.19           O  
ATOM   2354  SG  CYS C 221      12.000  -0.159  -8.362  1.00 78.19           S  
ATOM   2355  N   THR C 222       7.731   0.143 -10.937  1.00 75.13           N  
ATOM   2356  CA  THR C 222       6.571  -0.486 -11.558  1.00 75.13           C  
ATOM   2357  C   THR C 222       6.035   0.375 -12.698  1.00 75.13           C  
ATOM   2358  CB  THR C 222       5.452  -0.735 -10.529  1.00 75.13           C  
ATOM   2359  O   THR C 222       5.108  -0.027 -13.404  1.00 75.13           O  
ATOM   2360  CG2 THR C 222       5.894  -1.736  -9.468  1.00 75.13           C  
ATOM   2361  OG1 THR C 222       5.114   0.503  -9.891  1.00 75.13           O  
ATOM   2362  N   CYS C 223       6.583   1.466 -12.913  1.00 71.94           N  
ATOM   2363  CA  CYS C 223       6.133   2.347 -13.985  1.00 71.94           C  
ATOM   2364  C   CYS C 223       6.559   1.812 -15.347  1.00 71.94           C  
ATOM   2365  CB  CYS C 223       6.686   3.758 -13.786  1.00 71.94           C  
ATOM   2366  O   CYS C 223       7.336   0.858 -15.428  1.00 71.94           O  
ATOM   2367  SG  CYS C 223       5.851   4.690 -12.484  1.00 71.94           S  
ATOM   2368  N   TYR C 224       5.860   2.065 -16.450  1.00 59.65           N  
ATOM   2369  CA  TYR C 224       6.077   1.570 -17.804  1.00 59.65           C  
ATOM   2370  C   TYR C 224       7.565   1.503 -18.129  1.00 59.65           C  
ATOM   2371  CB  TYR C 224       5.359   2.459 -18.824  1.00 59.65           C  
ATOM   2372  O   TYR C 224       8.037   0.524 -18.710  1.00 59.65           O  
ATOM   2373  CG  TYR C 224       3.898   2.125 -18.998  1.00 59.65           C  
ATOM   2374  CD1 TYR C 224       3.495   1.083 -19.829  1.00 59.65           C  
ATOM   2375  CD2 TYR C 224       2.916   2.852 -18.333  1.00 59.65           C  
ATOM   2376  CE1 TYR C 224       2.149   0.773 -19.994  1.00 59.65           C  
ATOM   2377  CE2 TYR C 224       1.568   2.551 -18.490  1.00 59.65           C  
ATOM   2378  OH  TYR C 224      -0.140   1.209 -19.480  1.00 59.65           O  
ATOM   2379  CZ  TYR C 224       1.194   1.511 -19.321  1.00 59.65           C  
ATOM   2380  N   PHE C 225       8.427   2.562 -17.751  1.00 51.72           N  
ATOM   2381  CA  PHE C 225       9.856   2.599 -18.040  1.00 51.72           C  
ATOM   2382  C   PHE C 225      10.669   2.275 -16.792  1.00 51.72           C  
ATOM   2383  CB  PHE C 225      10.261   3.971 -18.587  1.00 51.72           C  
ATOM   2384  O   PHE C 225      11.850   2.618 -16.707  1.00 51.72           O  
ATOM   2385  CG  PHE C 225       9.748   4.246 -19.975  1.00 51.72           C  
ATOM   2386  CD1 PHE C 225      10.415   3.750 -21.089  1.00 51.72           C  
ATOM   2387  CD2 PHE C 225       8.598   5.001 -20.166  1.00 51.72           C  
ATOM   2388  CE1 PHE C 225       9.942   4.003 -22.374  1.00 51.72           C  
ATOM   2389  CE2 PHE C 225       8.119   5.258 -21.448  1.00 51.72           C  
ATOM   2390  CZ  PHE C 225       8.794   4.759 -22.551  1.00 51.72           C  
ATOM   2391  N   GLY C 226      10.103   1.432 -15.989  1.00 61.22           N  
ATOM   2392  CA  GLY C 226      10.754   1.183 -14.713  1.00 61.22           C  
ATOM   2393  C   GLY C 226      11.588  -0.084 -14.705  1.00 61.22           C  
ATOM   2394  O   GLY C 226      11.771  -0.719 -15.746  1.00 61.22           O  
ATOM   2395  N   LEU C 227      12.174  -0.389 -13.583  1.00 64.01           N  
ATOM   2396  CA  LEU C 227      13.116  -1.479 -13.352  1.00 64.01           C  
ATOM   2397  C   LEU C 227      12.486  -2.825 -13.693  1.00 64.01           C  
ATOM   2398  CB  LEU C 227      13.589  -1.479 -11.896  1.00 64.01           C  
ATOM   2399  O   LEU C 227      13.127  -3.676 -14.314  1.00 64.01           O  
ATOM   2400  CG  LEU C 227      15.091  -1.659 -11.670  1.00 64.01           C  
ATOM   2401  CD1 LEU C 227      15.642  -0.516 -10.825  1.00 64.01           C  
ATOM   2402  CD2 LEU C 227      15.375  -3.004 -11.010  1.00 64.01           C  
ATOM   2403  N   PHE C 228      11.238  -2.922 -13.433  1.00 62.65           N  
ATOM   2404  CA  PHE C 228      10.570  -4.195 -13.676  1.00 62.65           C  
ATOM   2405  C   PHE C 228      10.429  -4.456 -15.171  1.00 62.65           C  
ATOM   2406  CB  PHE C 228       9.192  -4.217 -13.007  1.00 62.65           C  
ATOM   2407  O   PHE C 228      10.543  -5.598 -15.620  1.00 62.65           O  
ATOM   2408  CG  PHE C 228       9.233  -4.563 -11.543  1.00 62.65           C  
ATOM   2409  CD1 PHE C 228      10.017  -5.615 -11.085  1.00 62.65           C  
ATOM   2410  CD2 PHE C 228       8.487  -3.836 -10.624  1.00 62.65           C  
ATOM   2411  CE1 PHE C 228      10.056  -5.939  -9.731  1.00 62.65           C  
ATOM   2412  CE2 PHE C 228       8.522  -4.153  -9.269  1.00 62.65           C  
ATOM   2413  CZ  PHE C 228       9.306  -5.206  -8.825  1.00 62.65           C  
ATOM   2414  N   CYS C 229      10.168  -3.444 -15.845  1.00 62.50           N  
ATOM   2415  CA  CYS C 229      10.094  -3.583 -17.295  1.00 62.50           C  
ATOM   2416  C   CYS C 229      11.447  -3.977 -17.875  1.00 62.50           C  
ATOM   2417  CB  CYS C 229       9.615  -2.280 -17.935  1.00 62.50           C  
ATOM   2418  O   CYS C 229      11.521  -4.816 -18.776  1.00 62.50           O  
ATOM   2419  SG  CYS C 229       8.435  -2.520 -19.280  1.00 62.50           S  
ATOM   2420  N   LEU C 230      12.422  -3.385 -17.365  1.00 57.72           N  
ATOM   2421  CA  LEU C 230      13.779  -3.660 -17.826  1.00 57.72           C  
ATOM   2422  C   LEU C 230      14.195  -5.083 -17.471  1.00 57.72           C  
ATOM   2423  CB  LEU C 230      14.765  -2.660 -17.217  1.00 57.72           C  
ATOM   2424  O   LEU C 230      14.811  -5.776 -18.284  1.00 57.72           O  
ATOM   2425  CG  LEU C 230      15.623  -1.867 -18.204  1.00 57.72           C  
ATOM   2426  CD1 LEU C 230      15.394  -0.370 -18.022  1.00 57.72           C  
ATOM   2427  CD2 LEU C 230      17.098  -2.212 -18.030  1.00 57.72           C  
ATOM   2428  N   LEU C 231      13.880  -5.414 -16.329  1.00 55.94           N  
ATOM   2429  CA  LEU C 231      14.234  -6.752 -15.868  1.00 55.94           C  
ATOM   2430  C   LEU C 231      13.517  -7.817 -16.690  1.00 55.94           C  
ATOM   2431  CB  LEU C 231      13.890  -6.916 -14.386  1.00 55.94           C  
ATOM   2432  O   LEU C 231      14.097  -8.859 -17.006  1.00 55.94           O  
ATOM   2433  CG  LEU C 231      14.960  -7.569 -13.510  1.00 55.94           C  
ATOM   2434  CD1 LEU C 231      15.631  -6.524 -12.624  1.00 55.94           C  
ATOM   2435  CD2 LEU C 231      14.353  -8.684 -12.665  1.00 55.94           C  
ATOM   2436  N   ASN C 232      12.263  -7.518 -16.948  1.00 52.46           N  
ATOM   2437  CA  ASN C 232      11.505  -8.437 -17.789  1.00 52.46           C  
ATOM   2438  C   ASN C 232      12.116  -8.555 -19.183  1.00 52.46           C  
ATOM   2439  CB  ASN C 232      10.043  -7.996 -17.887  1.00 52.46           C  
ATOM   2440  O   ASN C 232      12.159  -9.645 -19.756  1.00 52.46           O  
ATOM   2441  CG  ASN C 232       9.105  -9.147 -18.192  1.00 52.46           C  
ATOM   2442  ND2 ASN C 232       7.925  -8.828 -18.710  1.00 52.46           N  
ATOM   2443  OD1 ASN C 232       9.437 -10.312 -17.963  1.00 52.46           O  
ATOM   2444  N   ARG C 233      12.575  -7.477 -19.647  1.00 53.14           N  
ATOM   2445  CA  ARG C 233      13.155  -7.425 -20.985  1.00 53.14           C  
ATOM   2446  C   ARG C 233      14.512  -8.120 -21.021  1.00 53.14           C  
ATOM   2447  CB  ARG C 233      13.297  -5.975 -21.454  1.00 53.14           C  
ATOM   2448  O   ARG C 233      14.799  -8.886 -21.944  1.00 53.14           O  
ATOM   2449  CG  ARG C 233      13.720  -5.837 -22.908  1.00 53.14           C  
ATOM   2450  CD  ARG C 233      13.641  -4.393 -23.383  1.00 53.14           C  
ATOM   2451  NE  ARG C 233      13.892  -4.283 -24.818  1.00 53.14           N  
ATOM   2452  NH1 ARG C 233      13.684  -1.983 -24.887  1.00 53.14           N  
ATOM   2453  NH2 ARG C 233      14.145  -3.155 -26.802  1.00 53.14           N  
ATOM   2454  CZ  ARG C 233      13.906  -3.141 -25.499  1.00 53.14           C  
ATOM   2455  N   TYR C 234      15.259  -7.882 -19.991  1.00 47.46           N  
ATOM   2456  CA  TYR C 234      16.637  -8.358 -20.040  1.00 47.46           C  
ATOM   2457  C   TYR C 234      16.748  -9.767 -19.471  1.00 47.46           C  
ATOM   2458  CB  TYR C 234      17.561  -7.410 -19.268  1.00 47.46           C  
ATOM   2459  O   TYR C 234      17.490 -10.599 -19.998  1.00 47.46           O  
ATOM   2460  CG  TYR C 234      18.128  -6.295 -20.112  1.00 47.46           C  
ATOM   2461  CD1 TYR C 234      19.245  -6.503 -20.918  1.00 47.46           C  
ATOM   2462  CD2 TYR C 234      17.549  -5.030 -20.105  1.00 47.46           C  
ATOM   2463  CE1 TYR C 234      19.772  -5.478 -21.696  1.00 47.46           C  
ATOM   2464  CE2 TYR C 234      18.068  -3.997 -20.879  1.00 47.46           C  
ATOM   2465  OH  TYR C 234      19.695  -3.212 -22.439  1.00 47.46           O  
ATOM   2466  CZ  TYR C 234      19.177  -4.230 -21.671  1.00 47.46           C  
ATOM   2467  N   PHE C 235      16.077  -9.990 -18.339  1.00 43.86           N  
ATOM   2468  CA  PHE C 235      16.276 -11.267 -17.666  1.00 43.86           C  
ATOM   2469  C   PHE C 235      15.144 -12.234 -17.992  1.00 43.86           C  
ATOM   2470  CB  PHE C 235      16.375 -11.068 -16.150  1.00 43.86           C  
ATOM   2471  O   PHE C 235      15.220 -13.420 -17.666  1.00 43.86           O  
ATOM   2472  CG  PHE C 235      17.669 -10.442 -15.704  1.00 43.86           C  
ATOM   2473  CD1 PHE C 235      18.823 -11.206 -15.585  1.00 43.86           C  
ATOM   2474  CD2 PHE C 235      17.731  -9.087 -15.402  1.00 43.86           C  
ATOM   2475  CE1 PHE C 235      20.022 -10.629 -15.172  1.00 43.86           C  
ATOM   2476  CE2 PHE C 235      18.925  -8.504 -14.989  1.00 43.86           C  
ATOM   2477  CZ  PHE C 235      20.069  -9.277 -14.873  1.00 43.86           C  
ATOM   2478  N   ARG C 236      14.342 -11.985 -19.022  1.00 41.97           N  
ATOM   2479  CA  ARG C 236      13.201 -12.808 -19.411  1.00 41.97           C  
ATOM   2480  C   ARG C 236      12.446 -13.310 -18.185  1.00 41.97           C  
ATOM   2481  CB  ARG C 236      13.659 -13.991 -20.266  1.00 41.97           C  
ATOM   2482  O   ARG C 236      12.050 -14.476 -18.128  1.00 41.97           O  
ATOM   2483  CG  ARG C 236      13.990 -13.622 -21.703  1.00 41.97           C  
ATOM   2484  CD  ARG C 236      14.107 -14.853 -22.590  1.00 41.97           C  
ATOM   2485  NE  ARG C 236      14.763 -14.545 -23.857  1.00 41.97           N  
ATOM   2486  NH1 ARG C 236      14.270 -16.575 -24.844  1.00 41.97           N  
ATOM   2487  NH2 ARG C 236      15.447 -14.987 -26.005  1.00 41.97           N  
ATOM   2488  CZ  ARG C 236      14.825 -15.369 -24.899  1.00 41.97           C  
ATOM   2489  N   LEU C 237      12.664 -12.526 -17.146  1.00 39.63           N  
ATOM   2490  CA  LEU C 237      11.922 -12.861 -15.936  1.00 39.63           C  
ATOM   2491  C   LEU C 237      10.456 -12.461 -16.069  1.00 39.63           C  
ATOM   2492  CB  LEU C 237      12.542 -12.171 -14.718  1.00 39.63           C  
ATOM   2493  O   LEU C 237      10.118 -11.584 -16.867  1.00 39.63           O  
ATOM   2494  CG  LEU C 237      13.904 -12.697 -14.261  1.00 39.63           C  
ATOM   2495  CD1 LEU C 237      14.692 -11.593 -13.564  1.00 39.63           C  
ATOM   2496  CD2 LEU C 237      13.732 -13.901 -13.341  1.00 39.63           C  
ATOM   2497  N   THR C 238       9.532 -13.345 -16.198  1.00 38.46           N  
ATOM   2498  CA  THR C 238       8.106 -13.058 -16.305  1.00 38.46           C  
ATOM   2499  C   THR C 238       7.608 -12.317 -15.068  1.00 38.46           C  
ATOM   2500  CB  THR C 238       7.289 -14.350 -16.496  1.00 38.46           C  
ATOM   2501  O   THR C 238       6.954 -12.908 -14.206  1.00 38.46           O  
ATOM   2502  CG2 THR C 238       7.619 -15.017 -17.827  1.00 38.46           C  
ATOM   2503  OG1 THR C 238       7.589 -15.260 -15.431  1.00 38.46           O  
ATOM   2504  N   LEU C 239       8.427 -11.249 -14.773  1.00 37.55           N  
ATOM   2505  CA  LEU C 239       7.962 -10.455 -13.641  1.00 37.55           C  
ATOM   2506  C   LEU C 239       6.619  -9.803 -13.949  1.00 37.55           C  
ATOM   2507  CB  LEU C 239       8.993  -9.383 -13.278  1.00 37.55           C  
ATOM   2508  O   LEU C 239       6.446  -9.199 -15.010  1.00 37.55           O  
ATOM   2509  CG  LEU C 239      10.339  -9.885 -12.755  1.00 37.55           C  
ATOM   2510  CD1 LEU C 239      11.376  -8.768 -12.801  1.00 37.55           C  
ATOM   2511  CD2 LEU C 239      10.193 -10.429 -11.338  1.00 37.55           C  
ATOM   2512  N   GLY C 240       5.621 -10.252 -13.315  1.00 39.46           N  
ATOM   2513  CA  GLY C 240       4.261  -9.793 -13.547  1.00 39.46           C  
ATOM   2514  C   GLY C 240       3.401 -10.815 -14.264  1.00 39.46           C  
ATOM   2515  O   GLY C 240       2.209 -10.587 -14.485  1.00 39.46           O  
ATOM   2516  N   VAL C 241       4.089 -11.788 -14.859  1.00 40.23           N  
ATOM   2517  CA  VAL C 241       3.343 -12.882 -15.472  1.00 40.23           C  
ATOM   2518  C   VAL C 241       3.182 -14.024 -14.471  1.00 40.23           C  
ATOM   2519  CB  VAL C 241       4.036 -13.392 -16.756  1.00 40.23           C  
ATOM   2520  O   VAL C 241       4.170 -14.536 -13.939  1.00 40.23           O  
ATOM   2521  CG1 VAL C 241       3.222 -14.512 -17.401  1.00 40.23           C  
ATOM   2522  CG2 VAL C 241       4.246 -12.244 -17.741  1.00 40.23           C  
ATOM   2523  N   TYR C 242       2.090 -14.039 -13.792  1.00 35.22           N  
ATOM   2524  CA  TYR C 242       1.798 -15.061 -12.792  1.00 35.22           C  
ATOM   2525  C   TYR C 242       1.460 -16.391 -13.455  1.00 35.22           C  
ATOM   2526  CB  TYR C 242       0.640 -14.617 -11.893  1.00 35.22           C  
ATOM   2527  O   TYR C 242       0.577 -16.458 -14.313  1.00 35.22           O  
ATOM   2528  CG  TYR C 242       1.036 -13.598 -10.852  1.00 35.22           C  
ATOM   2529  CD1 TYR C 242       1.577 -13.995  -9.631  1.00 35.22           C  
ATOM   2530  CD2 TYR C 242       0.870 -12.238 -11.086  1.00 35.22           C  
ATOM   2531  CE1 TYR C 242       1.941 -13.061  -8.667  1.00 35.22           C  
ATOM   2532  CE2 TYR C 242       1.232 -11.294 -10.130  1.00 35.22           C  
ATOM   2533  OH  TYR C 242       2.125 -10.784  -7.976  1.00 35.22           O  
ATOM   2534  CZ  TYR C 242       1.766 -11.714  -8.926  1.00 35.22           C  
ATOM   2535  N   ASP C 243       2.547 -17.246 -13.631  1.00 37.05           N  
ATOM   2536  CA  ASP C 243       2.191 -18.564 -14.148  1.00 37.05           C  
ATOM   2537  C   ASP C 243       1.425 -19.375 -13.106  1.00 37.05           C  
ATOM   2538  CB  ASP C 243       3.444 -19.324 -14.589  1.00 37.05           C  
ATOM   2539  O   ASP C 243       1.879 -19.521 -11.969  1.00 37.05           O  
ATOM   2540  CG  ASP C 243       3.850 -19.019 -16.020  1.00 37.05           C  
ATOM   2541  OD1 ASP C 243       2.966 -18.738 -16.858  1.00 37.05           O  
ATOM   2542  OD2 ASP C 243       5.064 -19.062 -16.313  1.00 37.05           O  
ATOM   2543  N   TYR C 244       0.168 -19.319 -13.199  1.00 39.23           N  
ATOM   2544  CA  TYR C 244      -0.619 -20.101 -12.252  1.00 39.23           C  
ATOM   2545  C   TYR C 244      -0.390 -21.594 -12.453  1.00 39.23           C  
ATOM   2546  CB  TYR C 244      -2.110 -19.778 -12.396  1.00 39.23           C  
ATOM   2547  O   TYR C 244      -0.702 -22.139 -13.514  1.00 39.23           O  
ATOM   2548  CG  TYR C 244      -2.860 -19.776 -11.086  1.00 39.23           C  
ATOM   2549  CD1 TYR C 244      -3.546 -20.908 -10.652  1.00 39.23           C  
ATOM   2550  CD2 TYR C 244      -2.884 -18.643 -10.280  1.00 39.23           C  
ATOM   2551  CE1 TYR C 244      -4.240 -20.911  -9.447  1.00 39.23           C  
ATOM   2552  CE2 TYR C 244      -3.575 -18.635  -9.072  1.00 39.23           C  
ATOM   2553  OH  TYR C 244      -4.934 -19.769  -7.470  1.00 39.23           O  
ATOM   2554  CZ  TYR C 244      -4.248 -19.772  -8.665  1.00 39.23           C  
ATOM   2555  N   LEU C 245       0.445 -22.190 -11.566  1.00 43.46           N  
ATOM   2556  CA  LEU C 245       0.756 -23.612 -11.656  1.00 43.46           C  
ATOM   2557  C   LEU C 245      -0.247 -24.439 -10.857  1.00 43.46           C  
ATOM   2558  CB  LEU C 245       2.176 -23.884 -11.152  1.00 43.46           C  
ATOM   2559  O   LEU C 245      -0.625 -24.060  -9.747  1.00 43.46           O  
ATOM   2560  CG  LEU C 245       3.298 -23.749 -12.182  1.00 43.46           C  
ATOM   2561  CD1 LEU C 245       4.317 -22.711 -11.722  1.00 43.46           C  
ATOM   2562  CD2 LEU C 245       3.970 -25.097 -12.420  1.00 43.46           C  
ATOM   2563  N   VAL C 246      -0.944 -25.360 -11.469  1.00 50.88           N  
ATOM   2564  CA  VAL C 246      -1.901 -26.228 -10.791  1.00 50.88           C  
ATOM   2565  C   VAL C 246      -1.346 -27.649 -10.714  1.00 50.88           C  
ATOM   2566  CB  VAL C 246      -3.271 -26.230 -11.505  1.00 50.88           C  
ATOM   2567  O   VAL C 246      -0.595 -28.077 -11.593  1.00 50.88           O  
ATOM   2568  CG1 VAL C 246      -4.307 -26.997 -10.685  1.00 50.88           C  
ATOM   2569  CG2 VAL C 246      -3.741 -24.799 -11.760  1.00 50.88           C  
ATOM   2570  N   SER C 247      -1.492 -28.343  -9.586  1.00 47.30           N  
ATOM   2571  CA  SER C 247      -1.113 -29.744  -9.439  1.00 47.30           C  
ATOM   2572  C   SER C 247      -1.978 -30.646 -10.313  1.00 47.30           C  
ATOM   2573  CB  SER C 247      -1.224 -30.179  -7.977  1.00 47.30           C  
ATOM   2574  O   SER C 247      -3.020 -30.220 -10.814  1.00 47.30           O  
ATOM   2575  OG  SER C 247      -2.581 -30.264  -7.579  1.00 47.30           O  
ATOM   2576  N   THR C 248      -1.438 -31.846 -10.622  1.00 59.94           N  
ATOM   2577  CA  THR C 248      -2.163 -32.811 -11.440  1.00 59.94           C  
ATOM   2578  C   THR C 248      -3.546 -33.085 -10.855  1.00 59.94           C  
ATOM   2579  CB  THR C 248      -1.385 -34.134 -11.564  1.00 59.94           C  
ATOM   2580  O   THR C 248      -4.532 -33.162 -11.590  1.00 59.94           O  
ATOM   2581  CG2 THR C 248      -0.386 -34.078 -12.715  1.00 59.94           C  
ATOM   2582  OG1 THR C 248      -0.677 -34.383 -10.343  1.00 59.94           O  
ATOM   2583  N   GLN C 249      -3.576 -33.251  -9.504  1.00 58.08           N  
ATOM   2584  CA  GLN C 249      -4.835 -33.539  -8.824  1.00 58.08           C  
ATOM   2585  C   GLN C 249      -5.785 -32.347  -8.896  1.00 58.08           C  
ATOM   2586  CB  GLN C 249      -4.582 -33.921  -7.365  1.00 58.08           C  
ATOM   2587  O   GLN C 249      -6.994 -32.520  -9.066  1.00 58.08           O  
ATOM   2588  CG  GLN C 249      -3.893 -35.268  -7.192  1.00 58.08           C  
ATOM   2589  CD  GLN C 249      -3.545 -35.568  -5.746  1.00 58.08           C  
ATOM   2590  NE2 GLN C 249      -3.000 -36.755  -5.502  1.00 58.08           N  
ATOM   2591  OE1 GLN C 249      -3.764 -34.740  -4.856  1.00 58.08           O  
ATOM   2592  N   GLU C 250      -5.184 -31.200  -8.762  1.00 59.31           N  
ATOM   2593  CA  GLU C 250      -5.978 -29.977  -8.843  1.00 59.31           C  
ATOM   2594  C   GLU C 250      -6.533 -29.772 -10.249  1.00 59.31           C  
ATOM   2595  CB  GLU C 250      -5.142 -28.765  -8.425  1.00 59.31           C  
ATOM   2596  O   GLU C 250      -7.669 -29.323 -10.414  1.00 59.31           O  
ATOM   2597  CG  GLU C 250      -4.824 -28.721  -6.937  1.00 59.31           C  
ATOM   2598  CD  GLU C 250      -3.933 -27.552  -6.548  1.00 59.31           C  
ATOM   2599  OE1 GLU C 250      -3.792 -27.273  -5.336  1.00 59.31           O  
ATOM   2600  OE2 GLU C 250      -3.373 -26.908  -7.464  1.00 59.31           O  
ATOM   2601  N   PHE C 251      -5.679 -30.130 -11.187  1.00 66.43           N  
ATOM   2602  CA  PHE C 251      -6.093 -30.018 -12.580  1.00 66.43           C  
ATOM   2603  C   PHE C 251      -7.257 -30.956 -12.876  1.00 66.43           C  
ATOM   2604  CB  PHE C 251      -4.920 -30.326 -13.517  1.00 66.43           C  
ATOM   2605  O   PHE C 251      -8.204 -30.579 -13.569  1.00 66.43           O  
ATOM   2606  CG  PHE C 251      -5.225 -30.083 -14.970  1.00 66.43           C  
ATOM   2607  CD1 PHE C 251      -5.467 -31.146 -15.832  1.00 66.43           C  
ATOM   2608  CD2 PHE C 251      -5.269 -28.790 -15.476  1.00 66.43           C  
ATOM   2609  CE1 PHE C 251      -5.749 -30.924 -17.178  1.00 66.43           C  
ATOM   2610  CE2 PHE C 251      -5.550 -28.560 -16.820  1.00 66.43           C  
ATOM   2611  CZ  PHE C 251      -5.789 -29.628 -17.669  1.00 66.43           C  
ATOM   2612  N   ARG C 252      -7.093 -32.119 -12.348  1.00 66.42           N  
ATOM   2613  CA  ARG C 252      -8.165 -33.094 -12.524  1.00 66.42           C  
ATOM   2614  C   ARG C 252      -9.460 -32.604 -11.886  1.00 66.42           C  
ATOM   2615  CB  ARG C 252      -7.766 -34.446 -11.929  1.00 66.42           C  
ATOM   2616  O   ARG C 252     -10.544 -32.794 -12.443  1.00 66.42           O  
ATOM   2617  CG  ARG C 252      -7.267 -35.448 -12.957  1.00 66.42           C  
ATOM   2618  CD  ARG C 252      -6.960 -36.799 -12.325  1.00 66.42           C  
ATOM   2619  NE  ARG C 252      -5.995 -37.557 -13.116  1.00 66.42           N  
ATOM   2620  NH1 ARG C 252      -5.742 -39.249 -11.563  1.00 66.42           N  
ATOM   2621  NH2 ARG C 252      -4.572 -39.310 -13.534  1.00 66.42           N  
ATOM   2622  CZ  ARG C 252      -5.438 -38.704 -12.736  1.00 66.42           C  
ATOM   2623  N   TYR C 253      -9.243 -32.028 -10.732  1.00 64.02           N  
ATOM   2624  CA  TYR C 253     -10.394 -31.479 -10.023  1.00 64.02           C  
ATOM   2625  C   TYR C 253     -11.010 -30.320 -10.797  1.00 64.02           C  
ATOM   2626  CB  TYR C 253      -9.989 -31.014  -8.621  1.00 64.02           C  
ATOM   2627  O   TYR C 253     -12.234 -30.196 -10.872  1.00 64.02           O  
ATOM   2628  CG  TYR C 253     -11.151 -30.549  -7.777  1.00 64.02           C  
ATOM   2629  CD1 TYR C 253     -11.423 -29.192  -7.617  1.00 64.02           C  
ATOM   2630  CD2 TYR C 253     -11.978 -31.465  -7.136  1.00 64.02           C  
ATOM   2631  CE1 TYR C 253     -12.491 -28.759  -6.839  1.00 64.02           C  
ATOM   2632  CE2 TYR C 253     -13.049 -31.044  -6.355  1.00 64.02           C  
ATOM   2633  OH  TYR C 253     -14.356 -29.268  -5.441  1.00 64.02           O  
ATOM   2634  CZ  TYR C 253     -13.297 -29.691  -6.213  1.00 64.02           C  
ATOM   2635  N   MET C 254     -10.242 -29.591 -11.359  1.00 66.49           N  
ATOM   2636  CA  MET C 254     -10.693 -28.441 -12.137  1.00 66.49           C  
ATOM   2637  C   MET C 254     -11.496 -28.889 -13.354  1.00 66.49           C  
ATOM   2638  CB  MET C 254      -9.502 -27.590 -12.580  1.00 66.49           C  
ATOM   2639  O   MET C 254     -12.533 -28.302 -13.669  1.00 66.49           O  
ATOM   2640  CG  MET C 254      -9.779 -26.095 -12.569  1.00 66.49           C  
ATOM   2641  SD  MET C 254      -8.336 -25.109 -13.128  1.00 66.49           S  
ATOM   2642  CE  MET C 254      -9.185 -23.659 -13.811  1.00 66.49           C  
ATOM   2643  N   ASN C 255     -10.974 -29.906 -13.997  1.00 68.30           N  
ATOM   2644  CA  ASN C 255     -11.629 -30.421 -15.195  1.00 68.30           C  
ATOM   2645  C   ASN C 255     -12.953 -31.103 -14.861  1.00 68.30           C  
ATOM   2646  CB  ASN C 255     -10.706 -31.388 -15.938  1.00 68.30           C  
ATOM   2647  O   ASN C 255     -13.922 -30.989 -15.614  1.00 68.30           O  
ATOM   2648  CG  ASN C 255     -10.270 -30.858 -17.290  1.00 68.30           C  
ATOM   2649  ND2 ASN C 255      -9.857 -31.757 -18.174  1.00 68.30           N  
ATOM   2650  OD1 ASN C 255     -10.303 -29.649 -17.536  1.00 68.30           O  
ATOM   2651  N   SER C 256     -12.903 -31.683 -13.650  1.00 66.59           N  
ATOM   2652  CA  SER C 256     -14.106 -32.400 -13.239  1.00 66.59           C  
ATOM   2653  C   SER C 256     -15.210 -31.434 -12.822  1.00 66.59           C  
ATOM   2654  CB  SER C 256     -13.794 -33.358 -12.089  1.00 66.59           C  
ATOM   2655  O   SER C 256     -16.391 -31.690 -13.062  1.00 66.59           O  
ATOM   2656  OG  SER C 256     -13.395 -32.642 -10.933  1.00 66.59           O  
ATOM   2657  N   GLN C 257     -14.871 -30.345 -12.264  1.00 63.48           N  
ATOM   2658  CA  GLN C 257     -15.845 -29.371 -11.781  1.00 63.48           C  
ATOM   2659  C   GLN C 257     -16.086 -28.275 -12.815  1.00 63.48           C  
ATOM   2660  CB  GLN C 257     -15.378 -28.755 -10.461  1.00 63.48           C  
ATOM   2661  O   GLN C 257     -17.008 -27.470 -12.670  1.00 63.48           O  
ATOM   2662  CG  GLN C 257     -15.484 -29.698  -9.270  1.00 63.48           C  
ATOM   2663  CD  GLN C 257     -16.684 -29.402  -8.391  1.00 63.48           C  
ATOM   2664  NE2 GLN C 257     -17.161 -30.416  -7.677  1.00 63.48           N  
ATOM   2665  OE1 GLN C 257     -17.179 -28.271  -8.354  1.00 63.48           O  
ATOM   2666  N   GLY C 258     -15.348 -28.282 -14.029  1.00 65.32           N  
ATOM   2667  CA  GLY C 258     -15.480 -27.307 -15.100  1.00 65.32           C  
ATOM   2668  C   GLY C 258     -14.945 -25.937 -14.729  1.00 65.32           C  
ATOM   2669  O   GLY C 258     -15.507 -24.916 -15.131  1.00 65.32           O  
ATOM   2670  N   LEU C 259     -13.988 -25.982 -13.831  1.00 58.55           N  
ATOM   2671  CA  LEU C 259     -13.430 -24.702 -13.406  1.00 58.55           C  
ATOM   2672  C   LEU C 259     -12.494 -24.137 -14.468  1.00 58.55           C  
ATOM   2673  CB  LEU C 259     -12.681 -24.859 -12.080  1.00 58.55           C  
ATOM   2674  O   LEU C 259     -11.748 -24.884 -15.105  1.00 58.55           O  
ATOM   2675  CG  LEU C 259     -13.528 -25.234 -10.862  1.00 58.55           C  
ATOM   2676  CD1 LEU C 259     -12.653 -25.854  -9.778  1.00 58.55           C  
ATOM   2677  CD2 LEU C 259     -14.266 -24.012 -10.327  1.00 58.55           C  
ATOM   2678  N   LEU C 260     -12.668 -22.929 -14.914  1.00 53.08           N  
ATOM   2679  CA  LEU C 260     -11.907 -22.256 -15.961  1.00 53.08           C  
ATOM   2680  C   LEU C 260     -10.612 -21.674 -15.403  1.00 53.08           C  
ATOM   2681  CB  LEU C 260     -12.743 -21.147 -16.605  1.00 53.08           C  
ATOM   2682  O   LEU C 260     -10.524 -21.377 -14.209  1.00 53.08           O  
ATOM   2683  CG  LEU C 260     -13.669 -21.571 -17.745  1.00 53.08           C  
ATOM   2684  CD1 LEU C 260     -15.128 -21.450 -17.317  1.00 53.08           C  
ATOM   2685  CD2 LEU C 260     -13.401 -20.735 -18.992  1.00 53.08           C  
ATOM   2686  N   PRO C 261      -9.546 -21.710 -16.178  1.00 53.47           N  
ATOM   2687  CA  PRO C 261      -8.266 -21.118 -15.782  1.00 53.47           C  
ATOM   2688  C   PRO C 261      -8.394 -19.650 -15.382  1.00 53.47           C  
ATOM   2689  CB  PRO C 261      -7.404 -21.269 -17.038  1.00 53.47           C  
ATOM   2690  O   PRO C 261      -9.259 -18.938 -15.899  1.00 53.47           O  
ATOM   2691  CG  PRO C 261      -8.360 -21.682 -18.110  1.00 53.47           C  
ATOM   2692  CD  PRO C 261      -9.681 -22.003 -17.473  1.00 53.47           C  
ATOM   2693  N   PRO C 262      -7.710 -19.352 -14.313  1.00 46.53           N  
ATOM   2694  CA  PRO C 262      -7.812 -17.980 -13.810  1.00 46.53           C  
ATOM   2695  C   PRO C 262      -7.376 -16.940 -14.839  1.00 46.53           C  
ATOM   2696  CB  PRO C 262      -6.875 -17.978 -12.600  1.00 46.53           C  
ATOM   2697  O   PRO C 262      -6.353 -17.116 -15.505  1.00 46.53           O  
ATOM   2698  CG  PRO C 262      -6.040 -19.208 -12.761  1.00 46.53           C  
ATOM   2699  CD  PRO C 262      -6.696 -20.100 -13.775  1.00 46.53           C  
ATOM   2700  N   LYS C 263      -8.283 -15.993 -15.228  1.00 43.58           N  
ATOM   2701  CA  LYS C 263      -7.983 -14.921 -16.172  1.00 43.58           C  
ATOM   2702  C   LYS C 263      -7.412 -13.701 -15.454  1.00 43.58           C  
ATOM   2703  CB  LYS C 263      -9.236 -14.529 -16.956  1.00 43.58           C  
ATOM   2704  O   LYS C 263      -6.613 -12.956 -16.025  1.00 43.58           O  
ATOM   2705  CG  LYS C 263      -9.715 -15.595 -17.930  1.00 43.58           C  
ATOM   2706  CD  LYS C 263     -10.920 -15.119 -18.731  1.00 43.58           C  
ATOM   2707  CE  LYS C 263     -11.457 -16.216 -19.640  1.00 43.58           C  
ATOM   2708  NZ  LYS C 263     -12.634 -15.752 -20.433  1.00 43.58           N  
ATOM   2709  N   ASN C 264      -7.895 -13.647 -14.228  1.00 37.42           N  
ATOM   2710  CA  ASN C 264      -7.506 -12.496 -13.421  1.00 37.42           C  
ATOM   2711  C   ASN C 264      -6.989 -12.921 -12.050  1.00 37.42           C  
ATOM   2712  CB  ASN C 264      -8.679 -11.526 -13.269  1.00 37.42           C  
ATOM   2713  O   ASN C 264      -7.113 -14.087 -11.669  1.00 37.42           O  
ATOM   2714  CG  ASN C 264      -9.128 -10.939 -14.592  1.00 37.42           C  
ATOM   2715  ND2 ASN C 264      -9.950  -9.898 -14.532  1.00 37.42           N  
ATOM   2716  OD1 ASN C 264      -8.740 -11.418 -15.661  1.00 37.42           O  
ATOM   2717  N   SER C 265      -6.221 -12.093 -11.390  1.00 40.51           N  
ATOM   2718  CA  SER C 265      -5.661 -12.369 -10.071  1.00 40.51           C  
ATOM   2719  C   SER C 265      -6.746 -12.794  -9.087  1.00 40.51           C  
ATOM   2720  CB  SER C 265      -4.926 -11.140  -9.532  1.00 40.51           C  
ATOM   2721  O   SER C 265      -6.532 -13.689  -8.267  1.00 40.51           O  
ATOM   2722  OG  SER C 265      -5.694  -9.966  -9.734  1.00 40.51           O  
ATOM   2723  N   ILE C 266      -7.862 -12.151  -9.265  1.00 41.88           N  
ATOM   2724  CA  ILE C 266      -8.957 -12.453  -8.350  1.00 41.88           C  
ATOM   2725  C   ILE C 266      -9.486 -13.858  -8.624  1.00 41.88           C  
ATOM   2726  CB  ILE C 266     -10.097 -11.417  -8.471  1.00 41.88           C  
ATOM   2727  O   ILE C 266      -9.806 -14.601  -7.693  1.00 41.88           O  
ATOM   2728  CG1 ILE C 266      -9.602 -10.027  -8.052  1.00 41.88           C  
ATOM   2729  CG2 ILE C 266     -11.305 -11.844  -7.633  1.00 41.88           C  
ATOM   2730  CD1 ILE C 266     -10.597  -8.908  -8.327  1.00 41.88           C  
ATOM   2731  N   ASP C 267      -9.600 -14.096  -9.907  1.00 47.36           N  
ATOM   2732  CA  ASP C 267     -10.042 -15.435 -10.284  1.00 47.36           C  
ATOM   2733  C   ASP C 267      -9.075 -16.499  -9.770  1.00 47.36           C  
ATOM   2734  CB  ASP C 267     -10.185 -15.544 -11.804  1.00 47.36           C  
ATOM   2735  O   ASP C 267      -9.497 -17.577  -9.348  1.00 47.36           O  
ATOM   2736  CG  ASP C 267     -11.494 -14.974 -12.319  1.00 47.36           C  
ATOM   2737  OD1 ASP C 267     -12.457 -14.848 -11.531  1.00 47.36           O  
ATOM   2738  OD2 ASP C 267     -11.566 -14.651 -13.525  1.00 47.36           O  
ATOM   2739  N   ALA C 268      -7.734 -16.078  -9.802  1.00 43.84           N  
ATOM   2740  CA  ALA C 268      -6.724 -16.991  -9.273  1.00 43.84           C  
ATOM   2741  C   ALA C 268      -6.903 -17.197  -7.772  1.00 43.84           C  
ATOM   2742  CB  ALA C 268      -5.322 -16.464  -9.571  1.00 43.84           C  
ATOM   2743  O   ALA C 268      -6.768 -18.317  -7.272  1.00 43.84           O  
ATOM   2744  N   PHE C 269      -7.293 -16.129  -7.188  1.00 41.93           N  
ATOM   2745  CA  PHE C 269      -7.542 -16.182  -5.752  1.00 41.93           C  
ATOM   2746  C   PHE C 269      -8.740 -17.073  -5.443  1.00 41.93           C  
ATOM   2747  CB  PHE C 269      -7.776 -14.775  -5.194  1.00 41.93           C  
ATOM   2748  O   PHE C 269      -8.672 -17.927  -4.557  1.00 41.93           O  
ATOM   2749  CG  PHE C 269      -8.024 -14.744  -3.710  1.00 41.93           C  
ATOM   2750  CD1 PHE C 269      -9.303 -14.529  -3.209  1.00 41.93           C  
ATOM   2751  CD2 PHE C 269      -6.979 -14.930  -2.815  1.00 41.93           C  
ATOM   2752  CE1 PHE C 269      -9.535 -14.500  -1.836  1.00 41.93           C  
ATOM   2753  CE2 PHE C 269      -7.204 -14.903  -1.442  1.00 41.93           C  
ATOM   2754  CZ  PHE C 269      -8.482 -14.687  -0.954  1.00 41.93           C  
ATOM   2755  N   LYS C 270      -9.777 -16.823  -6.090  1.00 47.47           N  
ATOM   2756  CA  LYS C 270     -10.982 -17.631  -5.925  1.00 47.47           C  
ATOM   2757  C   LYS C 270     -10.695 -19.106  -6.192  1.00 47.47           C  
ATOM   2758  CB  LYS C 270     -12.092 -17.137  -6.853  1.00 47.47           C  
ATOM   2759  O   LYS C 270     -11.174 -19.978  -5.464  1.00 47.47           O  
ATOM   2760  CG  LYS C 270     -13.435 -16.945  -6.165  1.00 47.47           C  
ATOM   2761  CD  LYS C 270     -14.464 -16.334  -7.107  1.00 47.47           C  
ATOM   2762  CE  LYS C 270     -15.794 -16.093  -6.405  1.00 47.47           C  
ATOM   2763  NZ  LYS C 270     -16.780 -15.418  -7.301  1.00 47.47           N  
ATOM   2764  N   LEU C 271      -9.970 -19.304  -7.228  1.00 49.46           N  
ATOM   2765  CA  LEU C 271      -9.631 -20.674  -7.595  1.00 49.46           C  
ATOM   2766  C   LEU C 271      -8.760 -21.324  -6.526  1.00 49.46           C  
ATOM   2767  CB  LEU C 271      -8.909 -20.704  -8.945  1.00 49.46           C  
ATOM   2768  O   LEU C 271      -8.917 -22.510  -6.227  1.00 49.46           O  
ATOM   2769  CG  LEU C 271      -9.054 -21.989  -9.763  1.00 49.46           C  
ATOM   2770  CD1 LEU C 271     -10.282 -21.908 -10.664  1.00 49.46           C  
ATOM   2771  CD2 LEU C 271      -7.796 -22.243 -10.588  1.00 49.46           C  
ATOM   2772  N   ASN C 272      -7.836 -20.635  -5.934  1.00 47.36           N  
ATOM   2773  CA  ASN C 272      -6.968 -21.127  -4.869  1.00 47.36           C  
ATOM   2774  C   ASN C 272      -7.773 -21.576  -3.653  1.00 47.36           C  
ATOM   2775  CB  ASN C 272      -5.951 -20.058  -4.468  1.00 47.36           C  
ATOM   2776  O   ASN C 272      -7.439 -22.577  -3.016  1.00 47.36           O  
ATOM   2777  CG  ASN C 272      -4.595 -20.271  -5.112  1.00 47.36           C  
ATOM   2778  ND2 ASN C 272      -3.771 -19.229  -5.119  1.00 47.36           N  
ATOM   2779  OD1 ASN C 272      -4.290 -21.362  -5.600  1.00 47.36           O  
ATOM   2780  N   ILE C 273      -8.780 -20.836  -3.428  1.00 44.80           N  
ATOM   2781  CA  ILE C 273      -9.639 -21.169  -2.297  1.00 44.80           C  
ATOM   2782  C   ILE C 273     -10.404 -22.457  -2.592  1.00 44.80           C  
ATOM   2783  CB  ILE C 273     -10.624 -20.022  -1.978  1.00 44.80           C  
ATOM   2784  O   ILE C 273     -10.535 -23.322  -1.723  1.00 44.80           O  
ATOM   2785  CG1 ILE C 273      -9.862 -18.786  -1.486  1.00 44.80           C  
ATOM   2786  CG2 ILE C 273     -11.661 -20.472  -0.946  1.00 44.80           C  
ATOM   2787  CD1 ILE C 273     -10.749 -17.576  -1.223  1.00 44.80           C  
ATOM   2788  N   LYS C 274     -10.914 -22.468  -3.761  1.00 53.72           N  
ATOM   2789  CA  LYS C 274     -11.687 -23.639  -4.165  1.00 53.72           C  
ATOM   2790  C   LYS C 274     -10.807 -24.884  -4.229  1.00 53.72           C  
ATOM   2791  CB  LYS C 274     -12.356 -23.399  -5.519  1.00 53.72           C  
ATOM   2792  O   LYS C 274     -11.271 -25.993  -3.955  1.00 53.72           O  
ATOM   2793  CG  LYS C 274     -13.862 -23.616  -5.513  1.00 53.72           C  
ATOM   2794  CD  LYS C 274     -14.532 -22.919  -6.690  1.00 53.72           C  
ATOM   2795  CE  LYS C 274     -16.044 -23.095  -6.658  1.00 53.72           C  
ATOM   2796  NZ  LYS C 274     -16.714 -22.333  -7.755  1.00 53.72           N  
ATOM   2797  N   LEU C 275      -9.566 -24.608  -4.531  1.00 45.29           N  
ATOM   2798  CA  LEU C 275      -8.641 -25.727  -4.678  1.00 45.29           C  
ATOM   2799  C   LEU C 275      -7.945 -26.034  -3.356  1.00 45.29           C  
ATOM   2800  CB  LEU C 275      -7.600 -25.423  -5.758  1.00 45.29           C  
ATOM   2801  O   LEU C 275      -7.243 -27.041  -3.239  1.00 45.29           O  
ATOM   2802  CG  LEU C 275      -8.097 -25.446  -7.205  1.00 45.29           C  
ATOM   2803  CD1 LEU C 275      -7.145 -24.666  -8.105  1.00 45.29           C  
ATOM   2804  CD2 LEU C 275      -8.251 -26.881  -7.696  1.00 45.29           C  
ATOM   2805  N   LEU C 276      -8.451 -25.238  -2.494  1.00 40.54           N  
ATOM   2806  CA  LEU C 276      -7.900 -25.377  -1.150  1.00 40.54           C  
ATOM   2807  C   LEU C 276      -8.273 -26.726  -0.546  1.00 40.54           C  
ATOM   2808  CB  LEU C 276      -8.397 -24.245  -0.247  1.00 40.54           C  
ATOM   2809  O   LEU C 276      -9.442 -27.120  -0.570  1.00 40.54           O  
ATOM   2810  CG  LEU C 276      -7.737 -24.135   1.128  1.00 40.54           C  
ATOM   2811  CD1 LEU C 276      -6.310 -23.613   0.990  1.00 40.54           C  
ATOM   2812  CD2 LEU C 276      -8.555 -23.232   2.044  1.00 40.54           C  
ATOM   2813  N   GLY C 277      -7.382 -27.707  -0.603  1.00 38.85           N  
ATOM   2814  CA  GLY C 277      -7.605 -29.015  -0.009  1.00 38.85           C  
ATOM   2815  C   GLY C 277      -7.229 -30.161  -0.930  1.00 38.85           C  
ATOM   2816  O   GLY C 277      -7.101 -31.304  -0.488  1.00 38.85           O  
ATOM   2817  N   VAL C 278      -7.416 -29.895  -2.261  1.00 48.75           N  
ATOM   2818  CA  VAL C 278      -7.190 -30.983  -3.208  1.00 48.75           C  
ATOM   2819  C   VAL C 278      -5.723 -31.403  -3.171  1.00 48.75           C  
ATOM   2820  CB  VAL C 278      -7.593 -30.579  -4.644  1.00 48.75           C  
ATOM   2821  O   VAL C 278      -5.407 -32.590  -3.287  1.00 48.75           O  
ATOM   2822  CG1 VAL C 278      -7.286 -31.706  -5.628  1.00 48.75           C  
ATOM   2823  CG2 VAL C 278      -9.074 -30.207  -4.697  1.00 48.75           C  
ATOM   2824  N   GLY C 279      -4.785 -30.650  -2.326  1.00 43.55           N  
ATOM   2825  CA  GLY C 279      -3.397 -31.040  -2.140  1.00 43.55           C  
ATOM   2826  C   GLY C 279      -2.735 -31.518  -3.419  1.00 43.55           C  
ATOM   2827  O   GLY C 279      -3.361 -31.531  -4.481  1.00 43.55           O  
ATOM   2828  N   GLY C 280      -1.485 -31.345  -3.751  1.00 44.09           N  
ATOM   2829  CA  GLY C 280      -0.640 -31.802  -4.843  1.00 44.09           C  
ATOM   2830  C   GLY C 280       0.413 -30.787  -5.247  1.00 44.09           C  
ATOM   2831  O   GLY C 280       0.339 -29.620  -4.858  1.00 44.09           O  
ATOM   2832  N   LYS C 281       1.611 -31.235  -5.591  1.00 42.11           N  
ATOM   2833  CA  LYS C 281       2.708 -30.373  -6.021  1.00 42.11           C  
ATOM   2834  C   LYS C 281       2.373 -29.670  -7.334  1.00 42.11           C  
ATOM   2835  CB  LYS C 281       3.997 -31.180  -6.174  1.00 42.11           C  
ATOM   2836  O   LYS C 281       2.041 -30.321  -8.326  1.00 42.11           O  
ATOM   2837  CG  LYS C 281       4.671 -31.526  -4.854  1.00 42.11           C  
ATOM   2838  CD  LYS C 281       5.981 -32.271  -5.074  1.00 42.11           C  
ATOM   2839  CE  LYS C 281       6.646 -32.637  -3.754  1.00 42.11           C  
ATOM   2840  NZ  LYS C 281       7.877 -33.456  -3.961  1.00 42.11           N  
ATOM   2841  N   PRO C 282       2.151 -28.316  -7.269  1.00 46.20           N  
ATOM   2842  CA  PRO C 282       1.833 -27.562  -8.484  1.00 46.20           C  
ATOM   2843  C   PRO C 282       2.896 -27.716  -9.569  1.00 46.20           C  
ATOM   2844  CB  PRO C 282       1.761 -26.114  -7.992  1.00 46.20           C  
ATOM   2845  O   PRO C 282       4.052 -27.337  -9.364  1.00 46.20           O  
ATOM   2846  CG  PRO C 282       2.389 -26.140  -6.636  1.00 46.20           C  
ATOM   2847  CD  PRO C 282       2.511 -27.570  -6.194  1.00 46.20           C  
ATOM   2848  N   CYS C 283       2.637 -28.545 -10.572  1.00 47.65           N  
ATOM   2849  CA  CYS C 283       3.659 -28.806 -11.580  1.00 47.65           C  
ATOM   2850  C   CYS C 283       3.200 -28.335 -12.955  1.00 47.65           C  
ATOM   2851  CB  CYS C 283       3.998 -30.295 -11.627  1.00 47.65           C  
ATOM   2852  O   CYS C 283       4.008 -28.222 -13.878  1.00 47.65           O  
ATOM   2853  SG  CYS C 283       4.447 -30.991 -10.022  1.00 47.65           S  
ATOM   2854  N   ILE C 284       1.858 -28.181 -13.108  1.00 50.18           N  
ATOM   2855  CA  ILE C 284       1.355 -27.942 -14.456  1.00 50.18           C  
ATOM   2856  C   ILE C 284       0.978 -26.471 -14.614  1.00 50.18           C  
ATOM   2857  CB  ILE C 284       0.141 -28.844 -14.774  1.00 50.18           C  
ATOM   2858  O   ILE C 284       0.207 -25.932 -13.816  1.00 50.18           O  
ATOM   2859  CG1 ILE C 284       0.520 -30.322 -14.628  1.00 50.18           C  
ATOM   2860  CG2 ILE C 284      -0.395 -28.552 -16.179  1.00 50.18           C  
ATOM   2861  CD1 ILE C 284      -0.674 -31.265 -14.578  1.00 50.18           C  
ATOM   2862  N   LYS C 285       1.744 -25.737 -15.495  1.00 46.31           N  
ATOM   2863  CA  LYS C 285       1.401 -24.360 -15.840  1.00 46.31           C  
ATOM   2864  C   LYS C 285       0.104 -24.301 -16.643  1.00 46.31           C  
ATOM   2865  CB  LYS C 285       2.536 -23.706 -16.630  1.00 46.31           C  
ATOM   2866  O   LYS C 285      -0.030 -24.976 -17.666  1.00 46.31           O  
ATOM   2867  CG  LYS C 285       3.753 -23.354 -15.787  1.00 46.31           C  
ATOM   2868  CD  LYS C 285       4.845 -22.704 -16.627  1.00 46.31           C  
ATOM   2869  CE  LYS C 285       6.123 -22.501 -15.824  1.00 46.31           C  
ATOM   2870  NZ  LYS C 285       7.203 -21.882 -16.649  1.00 46.31           N  
ATOM   2871  N   VAL C 286      -0.906 -23.735 -16.086  1.00 46.96           N  
ATOM   2872  CA  VAL C 286      -2.230 -23.702 -16.698  1.00 46.96           C  
ATOM   2873  C   VAL C 286      -2.154 -23.009 -18.057  1.00 46.96           C  
ATOM   2874  CB  VAL C 286      -3.257 -22.988 -15.792  1.00 46.96           C  
ATOM   2875  O   VAL C 286      -2.901 -23.349 -18.977  1.00 46.96           O  
ATOM   2876  CG1 VAL C 286      -4.647 -23.015 -16.425  1.00 46.96           C  
ATOM   2877  CG2 VAL C 286      -3.285 -23.632 -14.407  1.00 46.96           C  
ATOM   2878  N   ALA C 287      -1.179 -22.115 -18.233  1.00 42.60           N  
ATOM   2879  CA  ALA C 287      -1.049 -21.395 -19.497  1.00 42.60           C  
ATOM   2880  C   ALA C 287      -0.672 -22.343 -20.632  1.00 42.60           C  
ATOM   2881  CB  ALA C 287      -0.012 -20.281 -19.371  1.00 42.60           C  
ATOM   2882  O   ALA C 287      -1.057 -22.127 -21.784  1.00 42.60           O  
ATOM   2883  N   THR C 288       0.159 -23.351 -20.248  1.00 39.08           N  
ATOM   2884  CA  THR C 288       0.648 -24.297 -21.246  1.00 39.08           C  
ATOM   2885  C   THR C 288      -0.487 -25.182 -21.754  1.00 39.08           C  
ATOM   2886  CB  THR C 288       1.774 -25.178 -20.675  1.00 39.08           C  
ATOM   2887  O   THR C 288      -0.488 -25.592 -22.916  1.00 39.08           O  
ATOM   2888  CG2 THR C 288       3.128 -24.785 -21.257  1.00 39.08           C  
ATOM   2889  OG1 THR C 288       1.817 -25.026 -19.251  1.00 39.08           O  
ATOM   2890  N   VAL C 289      -1.420 -25.402 -20.825  1.00 39.79           N  
ATOM   2891  CA  VAL C 289      -2.508 -26.300 -21.197  1.00 39.79           C  
ATOM   2892  C   VAL C 289      -3.504 -25.564 -22.091  1.00 39.79           C  
ATOM   2893  CB  VAL C 289      -3.227 -26.866 -19.952  1.00 39.79           C  
ATOM   2894  O   VAL C 289      -4.075 -26.154 -23.011  1.00 39.79           O  
ATOM   2895  CG1 VAL C 289      -4.327 -27.845 -20.361  1.00 39.79           C  
ATOM   2896  CG2 VAL C 289      -2.225 -27.544 -19.020  1.00 39.79           C  
ATOM   2897  N   GLN C 290      -3.490 -24.193 -21.979  1.00 35.63           N  
ATOM   2898  CA  GLN C 290      -4.368 -23.477 -22.898  1.00 35.63           C  
ATOM   2899  C   GLN C 290      -3.764 -23.409 -24.297  1.00 35.63           C  
ATOM   2900  CB  GLN C 290      -4.652 -22.066 -22.380  1.00 35.63           C  
ATOM   2901  O   GLN C 290      -4.478 -23.532 -25.294  1.00 35.63           O  
ATOM   2902  CG  GLN C 290      -5.762 -22.004 -21.340  1.00 35.63           C  
ATOM   2903  CD  GLN C 290      -6.094 -20.584 -20.919  1.00 35.63           C  
ATOM   2904  NE2 GLN C 290      -7.269 -20.401 -20.326  1.00 35.63           N  
ATOM   2905  OE1 GLN C 290      -5.300 -19.661 -21.124  1.00 35.63           O  
TER    2906      GLN C 290                                                      
ENDMDL                                                                          
END                                                                             
