# Supplementary material for: AI-guided pipeline for protein–protein interaction drug discovery identifies a SARS-CoV-2 inhibitor
Source: Mol Syst Biol. 2024 Mar 11;20(4):428–57. doi: 10.1038/s44320-024-00019-8 (PMC10987651; doi:10.1038/s44320-024-00019-8)
Supplement: Supplementary file 15 — Source Data Fig. 5 [file 44320_2024_19_MOESM15_ESM.zip › Source Data Figure 5/ColabFold/E-NSP6_9c8a7.result/E_NSP6_9c8a7_unrelaxed_rank_5_model_5.pdb]

MODEL     1                                                                     
ATOM      1  N   MET B   1       1.372  10.278  37.566  1.00 26.97           N  
ATOM      2  CA  MET B   1       0.814  10.443  36.227  1.00 26.97           C  
ATOM      3  C   MET B   1       1.716   9.802  35.178  1.00 26.97           C  
ATOM      4  CB  MET B   1       0.611  11.925  35.907  1.00 26.97           C  
ATOM      5  O   MET B   1       1.261   9.465  34.084  1.00 26.97           O  
ATOM      6  CG  MET B   1      -0.844  12.314  35.699  1.00 26.97           C  
ATOM      7  SD  MET B   1      -1.111  14.126  35.815  1.00 26.97           S  
ATOM      8  CE  MET B   1      -2.464  14.326  34.623  1.00 26.97           C  
ATOM      9  N   TYR B   2       3.059   9.755  35.338  1.00 33.90           N  
ATOM     10  CA  TYR B   2       4.118   9.176  34.519  1.00 33.90           C  
ATOM     11  C   TYR B   2       4.062   7.653  34.552  1.00 33.90           C  
ATOM     12  CB  TYR B   2       5.492   9.657  34.997  1.00 33.90           C  
ATOM     13  O   TYR B   2       4.396   6.992  33.566  1.00 33.90           O  
ATOM     14  CG  TYR B   2       5.870  11.024  34.479  1.00 33.90           C  
ATOM     15  CD1 TYR B   2       6.436  11.179  33.216  1.00 33.90           C  
ATOM     16  CD2 TYR B   2       5.662  12.161  35.252  1.00 33.90           C  
ATOM     17  CE1 TYR B   2       6.788  12.436  32.735  1.00 33.90           C  
ATOM     18  CE2 TYR B   2       6.010  13.423  34.781  1.00 33.90           C  
ATOM     19  OH  TYR B   2       6.917  14.798  33.053  1.00 33.90           O  
ATOM     20  CZ  TYR B   2       6.571  13.551  33.524  1.00 33.90           C  
ATOM     21  N   SER B   3       3.596   7.127  35.677  1.00 38.99           N  
ATOM     22  CA  SER B   3       3.586   5.678  35.850  1.00 38.99           C  
ATOM     23  C   SER B   3       2.541   5.021  34.955  1.00 38.99           C  
ATOM     24  CB  SER B   3       3.320   5.314  37.311  1.00 38.99           C  
ATOM     25  O   SER B   3       2.749   3.913  34.458  1.00 38.99           O  
ATOM     26  OG  SER B   3       1.935   5.393  37.605  1.00 38.99           O  
ATOM     27  N   PHE B   4       1.414   5.721  34.675  1.00 38.87           N  
ATOM     28  CA  PHE B   4       0.316   5.188  33.878  1.00 38.87           C  
ATOM     29  C   PHE B   4       0.681   5.169  32.398  1.00 38.87           C  
ATOM     30  CB  PHE B   4      -0.957   6.014  34.094  1.00 38.87           C  
ATOM     31  O   PHE B   4       0.369   4.210  31.689  1.00 38.87           O  
ATOM     32  CG  PHE B   4      -2.227   5.255  33.818  1.00 38.87           C  
ATOM     33  CD1 PHE B   4      -2.853   5.345  32.581  1.00 38.87           C  
ATOM     34  CD2 PHE B   4      -2.795   4.450  34.797  1.00 38.87           C  
ATOM     35  CE1 PHE B   4      -4.028   4.644  32.323  1.00 38.87           C  
ATOM     36  CE2 PHE B   4      -3.969   3.746  34.547  1.00 38.87           C  
ATOM     37  CZ  PHE B   4      -4.585   3.845  33.310  1.00 38.87           C  
ATOM     38  N   VAL B   5       1.403   6.167  31.884  1.00 41.07           N  
ATOM     39  CA  VAL B   5       1.828   6.262  30.491  1.00 41.07           C  
ATOM     40  C   VAL B   5       2.859   5.176  30.191  1.00 41.07           C  
ATOM     41  CB  VAL B   5       2.412   7.656  30.170  1.00 41.07           C  
ATOM     42  O   VAL B   5       2.817   4.547  29.130  1.00 41.07           O  
ATOM     43  CG1 VAL B   5       2.966   7.694  28.746  1.00 41.07           C  
ATOM     44  CG2 VAL B   5       1.350   8.736  30.363  1.00 41.07           C  
ATOM     45  N   SER B   6       3.617   4.812  31.261  1.00 42.19           N  
ATOM     46  CA  SER B   6       4.661   3.808  31.084  1.00 42.19           C  
ATOM     47  C   SER B   6       4.072   2.404  31.012  1.00 42.19           C  
ATOM     48  CB  SER B   6       5.677   3.885  32.224  1.00 42.19           C  
ATOM     49  O   SER B   6       4.556   1.559  30.255  1.00 42.19           O  
ATOM     50  OG  SER B   6       5.247   3.116  33.334  1.00 42.19           O  
ATOM     51  N   GLU B   7       2.891   2.252  31.683  1.00 43.12           N  
ATOM     52  CA  GLU B   7       2.248   0.941  31.704  1.00 43.12           C  
ATOM     53  C   GLU B   7       1.541   0.652  30.384  1.00 43.12           C  
ATOM     54  CB  GLU B   7       1.254   0.849  32.865  1.00 43.12           C  
ATOM     55  O   GLU B   7       1.603  -0.469  29.873  1.00 43.12           O  
ATOM     56  CG  GLU B   7       1.485  -0.346  33.779  1.00 43.12           C  
ATOM     57  CD  GLU B   7       0.458  -0.456  34.894  1.00 43.12           C  
ATOM     58  OE1 GLU B   7       0.432  -1.492  35.596  1.00 43.12           O  
ATOM     59  OE2 GLU B   7      -0.329   0.502  35.066  1.00 43.12           O  
ATOM     60  N   GLU B   8       0.991   1.770  29.791  1.00 44.31           N  
ATOM     61  CA  GLU B   8       0.285   1.618  28.522  1.00 44.31           C  
ATOM     62  C   GLU B   8       1.263   1.417  27.368  1.00 44.31           C  
ATOM     63  CB  GLU B   8      -0.605   2.834  28.252  1.00 44.31           C  
ATOM     64  O   GLU B   8       1.023   0.595  26.481  1.00 44.31           O  
ATOM     65  CG  GLU B   8      -1.892   2.846  29.063  1.00 44.31           C  
ATOM     66  CD  GLU B   8      -2.977   3.720  28.454  1.00 44.31           C  
ATOM     67  OE1 GLU B   8      -4.160   3.574  28.837  1.00 44.31           O  
ATOM     68  OE2 GLU B   8      -2.641   4.557  27.587  1.00 44.31           O  
ATOM     69  N   THR B   9       2.347   2.164  27.468  1.00 42.74           N  
ATOM     70  CA  THR B   9       3.382   2.026  26.449  1.00 42.74           C  
ATOM     71  C   THR B   9       4.031   0.647  26.522  1.00 42.74           C  
ATOM     72  CB  THR B   9       4.461   3.113  26.599  1.00 42.74           C  
ATOM     73  O   THR B   9       4.324   0.038  25.490  1.00 42.74           O  
ATOM     74  CG2 THR B   9       4.262   4.230  25.579  1.00 42.74           C  
ATOM     75  OG1 THR B   9       4.393   3.668  27.918  1.00 42.74           O  
ATOM     76  N   GLY B  10       4.115   0.185  27.774  1.00 44.03           N  
ATOM     77  CA  GLY B  10       4.669  -1.142  27.988  1.00 44.03           C  
ATOM     78  C   GLY B  10       3.802  -2.249  27.420  1.00 44.03           C  
ATOM     79  O   GLY B  10       4.307  -3.176  26.783  1.00 44.03           O  
ATOM     80  N   THR B  11       2.509  -2.113  27.499  1.00 44.71           N  
ATOM     81  CA  THR B  11       1.555  -3.100  27.007  1.00 44.71           C  
ATOM     82  C   THR B  11       1.508  -3.093  25.481  1.00 44.71           C  
ATOM     83  CB  THR B  11       0.144  -2.841  27.568  1.00 44.71           C  
ATOM     84  O   THR B  11       1.409  -4.149  24.853  1.00 44.71           O  
ATOM     85  CG2 THR B  11      -0.119  -3.691  28.807  1.00 44.71           C  
ATOM     86  OG1 THR B  11       0.022  -1.457  27.916  1.00 44.71           O  
ATOM     87  N   LEU B  12       1.642  -1.912  24.955  1.00 42.15           N  
ATOM     88  CA  LEU B  12       1.645  -1.767  23.504  1.00 42.15           C  
ATOM     89  C   LEU B  12       2.892  -2.403  22.897  1.00 42.15           C  
ATOM     90  CB  LEU B  12       1.570  -0.289  23.112  1.00 42.15           C  
ATOM     91  O   LEU B  12       2.810  -3.082  21.870  1.00 42.15           O  
ATOM     92  CG  LEU B  12       0.528   0.079  22.054  1.00 42.15           C  
ATOM     93  CD1 LEU B  12      -0.347   1.226  22.549  1.00 42.15           C  
ATOM     94  CD2 LEU B  12       1.208   0.447  20.740  1.00 42.15           C  
ATOM     95  N   ILE B  13       4.053  -2.235  23.566  1.00 42.57           N  
ATOM     96  CA  ILE B  13       5.310  -2.817  23.108  1.00 42.57           C  
ATOM     97  C   ILE B  13       5.240  -4.339  23.206  1.00 42.57           C  
ATOM     98  CB  ILE B  13       6.510  -2.282  23.923  1.00 42.57           C  
ATOM     99  O   ILE B  13       5.643  -5.046  22.279  1.00 42.57           O  
ATOM    100  CG1 ILE B  13       6.758  -0.804  23.600  1.00 42.57           C  
ATOM    101  CG2 ILE B  13       7.763  -3.120  23.652  1.00 42.57           C  
ATOM    102  CD1 ILE B  13       7.708  -0.110  24.567  1.00 42.57           C  
ATOM    103  N   VAL B  14       4.661  -4.776  24.274  1.00 43.87           N  
ATOM    104  CA  VAL B  14       4.565  -6.213  24.512  1.00 43.87           C  
ATOM    105  C   VAL B  14       3.610  -6.842  23.499  1.00 43.87           C  
ATOM    106  CB  VAL B  14       4.092  -6.519  25.951  1.00 43.87           C  
ATOM    107  O   VAL B  14       3.909  -7.890  22.923  1.00 43.87           O  
ATOM    108  CG1 VAL B  14       3.804  -8.010  26.119  1.00 43.87           C  
ATOM    109  CG2 VAL B  14       5.137  -6.056  26.964  1.00 43.87           C  
ATOM    110  N   ASN B  15       2.536  -6.112  23.162  1.00 45.35           N  
ATOM    111  CA  ASN B  15       1.559  -6.630  22.209  1.00 45.35           C  
ATOM    112  C   ASN B  15       2.104  -6.612  20.783  1.00 45.35           C  
ATOM    113  CB  ASN B  15       0.256  -5.833  22.290  1.00 45.35           C  
ATOM    114  O   ASN B  15       1.868  -7.545  20.013  1.00 45.35           O  
ATOM    115  CG  ASN B  15      -0.736  -6.433  23.267  1.00 45.35           C  
ATOM    116  ND2 ASN B  15      -1.885  -5.786  23.418  1.00 45.35           N  
ATOM    117  OD1 ASN B  15      -0.471  -7.470  23.881  1.00 45.35           O  
ATOM    118  N   SER B  16       2.861  -5.666  20.472  1.00 42.50           N  
ATOM    119  CA  SER B  16       3.475  -5.567  19.152  1.00 42.50           C  
ATOM    120  C   SER B  16       4.516  -6.662  18.943  1.00 42.50           C  
ATOM    121  CB  SER B  16       4.122  -4.195  18.962  1.00 42.50           C  
ATOM    122  O   SER B  16       4.588  -7.262  17.869  1.00 42.50           O  
ATOM    123  OG  SER B  16       5.331  -4.305  18.232  1.00 42.50           O  
ATOM    124  N   VAL B  17       5.309  -7.008  19.959  1.00 43.85           N  
ATOM    125  CA  VAL B  17       6.325  -8.054  19.904  1.00 43.85           C  
ATOM    126  C   VAL B  17       5.654  -9.420  19.775  1.00 43.85           C  
ATOM    127  CB  VAL B  17       7.238  -8.024  21.150  1.00 43.85           C  
ATOM    128  O   VAL B  17       6.091 -10.261  18.986  1.00 43.85           O  
ATOM    129  CG1 VAL B  17       8.171  -9.234  21.165  1.00 43.85           C  
ATOM    130  CG2 VAL B  17       8.041  -6.726  21.191  1.00 43.85           C  
ATOM    131  N   LEU B  18       4.534  -9.580  20.417  1.00 44.81           N  
ATOM    132  CA  LEU B  18       3.794 -10.837  20.369  1.00 44.81           C  
ATOM    133  C   LEU B  18       3.173 -11.050  18.992  1.00 44.81           C  
ATOM    134  CB  LEU B  18       2.703 -10.858  21.443  1.00 44.81           C  
ATOM    135  O   LEU B  18       3.201 -12.162  18.460  1.00 44.81           O  
ATOM    136  CG  LEU B  18       3.043 -11.591  22.741  1.00 44.81           C  
ATOM    137  CD1 LEU B  18       2.203 -11.048  23.892  1.00 44.81           C  
ATOM    138  CD2 LEU B  18       2.832 -13.092  22.579  1.00 44.81           C  
ATOM    139  N   LEU B  19       2.695  -9.991  18.415  1.00 42.42           N  
ATOM    140  CA  LEU B  19       2.098 -10.063  17.086  1.00 42.42           C  
ATOM    141  C   LEU B  19       3.158 -10.359  16.030  1.00 42.42           C  
ATOM    142  CB  LEU B  19       1.376  -8.756  16.750  1.00 42.42           C  
ATOM    143  O   LEU B  19       2.927 -11.159  15.120  1.00 42.42           O  
ATOM    144  CG  LEU B  19      -0.020  -8.889  16.139  1.00 42.42           C  
ATOM    145  CD1 LEU B  19      -0.962  -7.851  16.740  1.00 42.42           C  
ATOM    146  CD2 LEU B  19       0.044  -8.747  14.622  1.00 42.42           C  
ATOM    147  N   PHE B  20       4.278  -9.838  16.174  1.00 43.41           N  
ATOM    148  CA  PHE B  20       5.401 -10.090  15.278  1.00 43.41           C  
ATOM    149  C   PHE B  20       5.863 -11.538  15.385  1.00 43.41           C  
ATOM    150  CB  PHE B  20       6.564  -9.143  15.591  1.00 43.41           C  
ATOM    151  O   PHE B  20       6.097 -12.197  14.369  1.00 43.41           O  
ATOM    152  CG  PHE B  20       7.682  -9.203  14.586  1.00 43.41           C  
ATOM    153  CD1 PHE B  20       8.821  -9.959  14.836  1.00 43.41           C  
ATOM    154  CD2 PHE B  20       7.595  -8.502  13.390  1.00 43.41           C  
ATOM    155  CE1 PHE B  20       9.857 -10.016  13.907  1.00 43.41           C  
ATOM    156  CE2 PHE B  20       8.627  -8.554  12.457  1.00 43.41           C  
ATOM    157  CZ  PHE B  20       9.758  -9.311  12.718  1.00 43.41           C  
ATOM    158  N   LEU B  21       5.958 -12.024  16.581  1.00 45.07           N  
ATOM    159  CA  LEU B  21       6.371 -13.404  16.815  1.00 45.07           C  
ATOM    160  C   LEU B  21       5.351 -14.381  16.239  1.00 45.07           C  
ATOM    161  CB  LEU B  21       6.552 -13.662  18.313  1.00 45.07           C  
ATOM    162  O   LEU B  21       5.724 -15.375  15.612  1.00 45.07           O  
ATOM    163  CG  LEU B  21       7.604 -14.703  18.699  1.00 45.07           C  
ATOM    164  CD1 LEU B  21       8.779 -14.033  19.404  1.00 45.07           C  
ATOM    165  CD2 LEU B  21       6.989 -15.782  19.584  1.00 45.07           C  
ATOM    166  N   ALA B  22       4.070 -14.058  16.385  1.00 44.44           N  
ATOM    167  CA  ALA B  22       2.991 -14.879  15.842  1.00 44.44           C  
ATOM    168  C   ALA B  22       3.045 -14.916  14.317  1.00 44.44           C  
ATOM    169  CB  ALA B  22       1.635 -14.354  16.310  1.00 44.44           C  
ATOM    170  O   ALA B  22       2.858 -15.973  13.709  1.00 44.44           O  
ATOM    171  N   PHE B  23       3.408 -13.852  13.791  1.00 43.50           N  
ATOM    172  CA  PHE B  23       3.520 -13.725  12.342  1.00 43.50           C  
ATOM    173  C   PHE B  23       4.684 -14.555  11.814  1.00 43.50           C  
ATOM    174  CB  PHE B  23       3.699 -12.257  11.943  1.00 43.50           C  
ATOM    175  O   PHE B  23       4.549 -15.251  10.805  1.00 43.50           O  
ATOM    176  CG  PHE B  23       3.685 -12.026  10.456  1.00 43.50           C  
ATOM    177  CD1 PHE B  23       4.868 -11.806   9.761  1.00 43.50           C  
ATOM    178  CD2 PHE B  23       2.487 -12.030   9.752  1.00 43.50           C  
ATOM    179  CE1 PHE B  23       4.857 -11.592   8.385  1.00 43.50           C  
ATOM    180  CE2 PHE B  23       2.469 -11.817   8.377  1.00 43.50           C  
ATOM    181  CZ  PHE B  23       3.655 -11.598   7.695  1.00 43.50           C  
ATOM    182  N   VAL B  24       5.805 -14.553  12.456  1.00 43.56           N  
ATOM    183  CA  VAL B  24       6.986 -15.317  12.066  1.00 43.56           C  
ATOM    184  C   VAL B  24       6.686 -16.811  12.151  1.00 43.56           C  
ATOM    185  CB  VAL B  24       8.205 -14.966  12.947  1.00 43.56           C  
ATOM    186  O   VAL B  24       7.022 -17.571  11.240  1.00 43.56           O  
ATOM    187  CG1 VAL B  24       9.377 -15.898  12.642  1.00 43.56           C  
ATOM    188  CG2 VAL B  24       8.610 -13.508  12.742  1.00 43.56           C  
ATOM    189  N   VAL B  25       5.993 -17.223  13.143  1.00 46.57           N  
ATOM    190  CA  VAL B  25       5.631 -18.625  13.325  1.00 46.57           C  
ATOM    191  C   VAL B  25       4.677 -19.061  12.215  1.00 46.57           C  
ATOM    192  CB  VAL B  25       4.987 -18.869  14.708  1.00 46.57           C  
ATOM    193  O   VAL B  25       4.829 -20.145  11.647  1.00 46.57           O  
ATOM    194  CG1 VAL B  25       4.463 -20.300  14.814  1.00 46.57           C  
ATOM    195  CG2 VAL B  25       5.991 -18.581  15.822  1.00 46.57           C  
ATOM    196  N   PHE B  26       3.800 -18.212  11.912  1.00 43.89           N  
ATOM    197  CA  PHE B  26       2.825 -18.476  10.861  1.00 43.89           C  
ATOM    198  C   PHE B  26       3.513 -18.635   9.511  1.00 43.89           C  
ATOM    199  CB  PHE B  26       1.788 -17.350  10.793  1.00 43.89           C  
ATOM    200  O   PHE B  26       3.209 -19.563   8.759  1.00 43.89           O  
ATOM    201  CG  PHE B  26       0.691 -17.595   9.793  1.00 43.89           C  
ATOM    202  CD1 PHE B  26       0.735 -17.009   8.534  1.00 43.89           C  
ATOM    203  CD2 PHE B  26      -0.386 -18.412  10.112  1.00 43.89           C  
ATOM    204  CE1 PHE B  26      -0.279 -17.235   7.606  1.00 43.89           C  
ATOM    205  CE2 PHE B  26      -1.404 -18.642   9.191  1.00 43.89           C  
ATOM    206  CZ  PHE B  26      -1.349 -18.051   7.939  1.00 43.89           C  
ATOM    207  N   LEU B  27       4.467 -17.852   9.275  1.00 43.27           N  
ATOM    208  CA  LEU B  27       5.221 -17.910   8.028  1.00 43.27           C  
ATOM    209  C   LEU B  27       6.035 -19.197   7.945  1.00 43.27           C  
ATOM    210  CB  LEU B  27       6.148 -16.698   7.904  1.00 43.27           C  
ATOM    211  O   LEU B  27       6.076 -19.844   6.896  1.00 43.27           O  
ATOM    212  CG  LEU B  27       5.520 -15.419   7.349  1.00 43.27           C  
ATOM    213  CD1 LEU B  27       6.518 -14.267   7.413  1.00 43.27           C  
ATOM    214  CD2 LEU B  27       5.037 -15.636   5.919  1.00 43.27           C  
ATOM    215  N   LEU B  28       6.621 -19.613   9.006  1.00 44.48           N  
ATOM    216  CA  LEU B  28       7.449 -20.812   9.057  1.00 44.48           C  
ATOM    217  C   LEU B  28       6.609 -22.063   8.821  1.00 44.48           C  
ATOM    218  CB  LEU B  28       8.166 -20.912  10.406  1.00 44.48           C  
ATOM    219  O   LEU B  28       7.015 -22.957   8.075  1.00 44.48           O  
ATOM    220  CG  LEU B  28       9.453 -20.098  10.552  1.00 44.48           C  
ATOM    221  CD1 LEU B  28       9.945 -20.138  11.995  1.00 44.48           C  
ATOM    222  CD2 LEU B  28      10.525 -20.618   9.601  1.00 44.48           C  
ATOM    223  N   VAL B  29       5.418 -22.116   9.425  1.00 45.35           N  
ATOM    224  CA  VAL B  29       4.526 -23.265   9.305  1.00 45.35           C  
ATOM    225  C   VAL B  29       4.025 -23.383   7.867  1.00 45.35           C  
ATOM    226  CB  VAL B  29       3.331 -23.160  10.279  1.00 45.35           C  
ATOM    227  O   VAL B  29       3.994 -24.478   7.302  1.00 45.35           O  
ATOM    228  CG1 VAL B  29       2.325 -24.281  10.023  1.00 45.35           C  
ATOM    229  CG2 VAL B  29       3.818 -23.195  11.726  1.00 45.35           C  
ATOM    230  N   THR B  30       3.774 -22.290   7.278  1.00 42.84           N  
ATOM    231  CA  THR B  30       3.283 -22.265   5.905  1.00 42.84           C  
ATOM    232  C   THR B  30       4.364 -22.732   4.935  1.00 42.84           C  
ATOM    233  CB  THR B  30       2.806 -20.856   5.508  1.00 42.84           C  
ATOM    234  O   THR B  30       4.088 -23.500   4.012  1.00 42.84           O  
ATOM    235  CG2 THR B  30       1.376 -20.607   5.974  1.00 42.84           C  
ATOM    236  OG1 THR B  30       3.669 -19.880   6.106  1.00 42.84           O  
ATOM    237  N   LEU B  31       5.539 -22.310   5.221  1.00 45.37           N  
ATOM    238  CA  LEU B  31       6.660 -22.715   4.379  1.00 45.37           C  
ATOM    239  C   LEU B  31       6.923 -24.211   4.507  1.00 45.37           C  
ATOM    240  CB  LEU B  31       7.921 -21.930   4.751  1.00 45.37           C  
ATOM    241  O   LEU B  31       7.216 -24.881   3.514  1.00 45.37           O  
ATOM    242  CG  LEU B  31       8.116 -20.587   4.044  1.00 45.37           C  
ATOM    243  CD1 LEU B  31       9.175 -19.759   4.764  1.00 45.37           C  
ATOM    244  CD2 LEU B  31       8.499 -20.802   2.584  1.00 45.37           C  
ATOM    245  N   ALA B  32       6.804 -24.728   5.634  1.00 46.57           N  
ATOM    246  CA  ALA B  32       7.017 -26.151   5.885  1.00 46.57           C  
ATOM    247  C   ALA B  32       5.979 -26.998   5.154  1.00 46.57           C  
ATOM    248  CB  ALA B  32       6.975 -26.439   7.383  1.00 46.57           C  
ATOM    249  O   ALA B  32       6.317 -28.014   4.542  1.00 46.57           O  
ATOM    250  N   ILE B  33       4.736 -26.505   5.185  1.00 45.13           N  
ATOM    251  CA  ILE B  33       3.645 -27.235   4.548  1.00 45.13           C  
ATOM    252  C   ILE B  33       3.820 -27.205   3.032  1.00 45.13           C  
ATOM    253  CB  ILE B  33       2.270 -26.650   4.941  1.00 45.13           C  
ATOM    254  O   ILE B  33       3.651 -28.226   2.361  1.00 45.13           O  
ATOM    255  CG1 ILE B  33       2.006 -26.864   6.436  1.00 45.13           C  
ATOM    256  CG2 ILE B  33       1.157 -27.273   4.094  1.00 45.13           C  
ATOM    257  CD1 ILE B  33       0.774 -26.137   6.957  1.00 45.13           C  
ATOM    258  N   LEU B  34       4.257 -26.127   2.583  1.00 43.31           N  
ATOM    259  CA  LEU B  34       4.446 -25.966   1.146  1.00 43.31           C  
ATOM    260  C   LEU B  34       5.588 -26.845   0.645  1.00 43.31           C  
ATOM    261  CB  LEU B  34       4.727 -24.500   0.803  1.00 43.31           C  
ATOM    262  O   LEU B  34       5.479 -27.468  -0.413  1.00 43.31           O  
ATOM    263  CG  LEU B  34       4.747 -24.143  -0.684  1.00 43.31           C  
ATOM    264  CD1 LEU B  34       3.372 -24.373  -1.302  1.00 43.31           C  
ATOM    265  CD2 LEU B  34       5.192 -22.698  -0.881  1.00 43.31           C  
ATOM    266  N   THR B  35       6.645 -26.910   1.352  1.00 44.41           N  
ATOM    267  CA  THR B  35       7.784 -27.755   1.010  1.00 44.41           C  
ATOM    268  C   THR B  35       7.392 -29.230   1.044  1.00 44.41           C  
ATOM    269  CB  THR B  35       8.966 -27.513   1.966  1.00 44.41           C  
ATOM    270  O   THR B  35       7.822 -30.011   0.193  1.00 44.41           O  
ATOM    271  CG2 THR B  35       9.741 -26.259   1.577  1.00 44.41           C  
ATOM    272  OG1 THR B  35       8.470 -27.360   3.302  1.00 44.41           O  
ATOM    273  N   ALA B  36       6.542 -29.628   1.949  1.00 44.93           N  
ATOM    274  CA  ALA B  36       6.068 -31.005   2.065  1.00 44.93           C  
ATOM    275  C   ALA B  36       5.215 -31.394   0.861  1.00 44.93           C  
ATOM    276  CB  ALA B  36       5.274 -31.187   3.357  1.00 44.93           C  
ATOM    277  O   ALA B  36       5.347 -32.499   0.330  1.00 44.93           O  
ATOM    278  N   LEU B  37       4.402 -30.397   0.482  1.00 44.37           N  
ATOM    279  CA  LEU B  37       3.527 -30.646  -0.658  1.00 44.37           C  
ATOM    280  C   LEU B  37       4.338 -30.806  -1.940  1.00 44.37           C  
ATOM    281  CB  LEU B  37       2.517 -29.506  -0.818  1.00 44.37           C  
ATOM    282  O   LEU B  37       4.026 -31.659  -2.774  1.00 44.37           O  
ATOM    283  CG  LEU B  37       1.275 -29.571   0.072  1.00 44.37           C  
ATOM    284  CD1 LEU B  37       0.482 -28.273  -0.030  1.00 44.37           C  
ATOM    285  CD2 LEU B  37       0.407 -30.766  -0.307  1.00 44.37           C  
ATOM    286  N   ARG B  38       5.354 -30.013  -2.035  1.00 45.91           N  
ATOM    287  CA  ARG B  38       6.234 -30.116  -3.194  1.00 45.91           C  
ATOM    288  C   ARG B  38       6.933 -31.471  -3.233  1.00 45.91           C  
ATOM    289  CB  ARG B  38       7.272 -28.991  -3.183  1.00 45.91           C  
ATOM    290  O   ARG B  38       7.067 -32.076  -4.299  1.00 45.91           O  
ATOM    291  CG  ARG B  38       6.951 -27.847  -4.132  1.00 45.91           C  
ATOM    292  CD  ARG B  38       8.153 -26.938  -4.347  1.00 45.91           C  
ATOM    293  NE  ARG B  38       7.762 -25.655  -4.925  1.00 45.91           N  
ATOM    294  NH1 ARG B  38       9.901 -24.783  -4.955  1.00 45.91           N  
ATOM    295  NH2 ARG B  38       8.138 -23.536  -5.725  1.00 45.91           N  
ATOM    296  CZ  ARG B  38       8.601 -24.661  -5.200  1.00 45.91           C  
ATOM    297  N   LEU B  39       7.341 -31.955  -2.163  1.00 45.69           N  
ATOM    298  CA  LEU B  39       8.021 -33.241  -2.052  1.00 45.69           C  
ATOM    299  C   LEU B  39       7.076 -34.387  -2.398  1.00 45.69           C  
ATOM    300  CB  LEU B  39       8.579 -33.433  -0.639  1.00 45.69           C  
ATOM    301  O   LEU B  39       7.472 -35.343  -3.069  1.00 45.69           O  
ATOM    302  CG  LEU B  39       9.990 -34.015  -0.541  1.00 45.69           C  
ATOM    303  CD1 LEU B  39      10.946 -32.988   0.057  1.00 45.69           C  
ATOM    304  CD2 LEU B  39       9.985 -35.294   0.288  1.00 45.69           C  
ATOM    305  N   CYS B  40       5.838 -34.241  -1.939  1.00 46.66           N  
ATOM    306  CA  CYS B  40       4.834 -35.254  -2.241  1.00 46.66           C  
ATOM    307  C   CYS B  40       4.552 -35.312  -3.738  1.00 46.66           C  
ATOM    308  CB  CYS B  40       3.539 -34.970  -1.480  1.00 46.66           C  
ATOM    309  O   CYS B  40       4.447 -36.397  -4.313  1.00 46.66           O  
ATOM    310  SG  CYS B  40       2.571 -36.450  -1.114  1.00 46.66           S  
ATOM    311  N   ALA B  41       4.516 -34.131  -4.314  1.00 46.93           N  
ATOM    312  CA  ALA B  41       4.268 -34.051  -5.751  1.00 46.93           C  
ATOM    313  C   ALA B  41       5.403 -34.697  -6.541  1.00 46.93           C  
ATOM    314  CB  ALA B  41       4.087 -32.597  -6.180  1.00 46.93           C  
ATOM    315  O   ALA B  41       5.162 -35.391  -7.531  1.00 46.93           O  
ATOM    316  N   TYR B  42       6.553 -34.519  -6.058  1.00 46.61           N  
ATOM    317  CA  TYR B  42       7.730 -35.108  -6.687  1.00 46.61           C  
ATOM    318  C   TYR B  42       7.717 -36.626  -6.555  1.00 46.61           C  
ATOM    319  CB  TYR B  42       9.011 -34.542  -6.067  1.00 46.61           C  
ATOM    320  O   TYR B  42       8.048 -37.341  -7.505  1.00 46.61           O  
ATOM    321  CG  TYR B  42       9.632 -33.425  -6.870  1.00 46.61           C  
ATOM    322  CD1 TYR B  42      10.362 -33.694  -8.025  1.00 46.61           C  
ATOM    323  CD2 TYR B  42       9.491 -32.099  -6.475  1.00 46.61           C  
ATOM    324  CE1 TYR B  42      10.938 -32.669  -8.767  1.00 46.61           C  
ATOM    325  CE2 TYR B  42      10.062 -31.065  -7.209  1.00 46.61           C  
ATOM    326  OH  TYR B  42      11.351 -30.340  -9.084  1.00 46.61           O  
ATOM    327  CZ  TYR B  42      10.783 -31.359  -8.353  1.00 46.61           C  
ATOM    328  N   CYS B  43       7.312 -37.139  -5.438  1.00 47.14           N  
ATOM    329  CA  CYS B  43       7.258 -38.575  -5.187  1.00 47.14           C  
ATOM    330  C   CYS B  43       6.192 -39.239  -6.050  1.00 47.14           C  
ATOM    331  CB  CYS B  43       6.976 -38.851  -3.710  1.00 47.14           C  
ATOM    332  O   CYS B  43       6.410 -40.328  -6.583  1.00 47.14           O  
ATOM    333  SG  CYS B  43       8.409 -38.608  -2.638  1.00 47.14           S  
ATOM    334  N   CYS B  44       5.071 -38.483  -6.143  1.00 46.04           N  
ATOM    335  CA  CYS B  44       3.991 -39.008  -6.970  1.00 46.04           C  
ATOM    336  C   CYS B  44       4.413 -39.088  -8.432  1.00 46.04           C  
ATOM    337  CB  CYS B  44       2.742 -38.137  -6.837  1.00 46.04           C  
ATOM    338  O   CYS B  44       4.056 -40.035  -9.135  1.00 46.04           O  
ATOM    339  SG  CYS B  44       1.851 -38.374  -5.283  1.00 46.04           S  
ATOM    340  N   ASN B  45       5.227 -38.170  -8.812  1.00 47.91           N  
ATOM    341  CA  ASN B  45       5.729 -38.151 -10.182  1.00 47.91           C  
ATOM    342  C   ASN B  45       6.680 -39.314 -10.447  1.00 47.91           C  
ATOM    343  CB  ASN B  45       6.421 -36.820 -10.482  1.00 47.91           C  
ATOM    344  O   ASN B  45       6.659 -39.906 -11.528  1.00 47.91           O  
ATOM    345  CG  ASN B  45       5.959 -36.201 -11.786  1.00 47.91           C  
ATOM    346  ND2 ASN B  45       6.248 -34.919 -11.970  1.00 47.91           N  
ATOM    347  OD1 ASN B  45       5.345 -36.871 -12.622  1.00 47.91           O  
ATOM    348  N   ILE B  46       7.364 -39.710  -9.464  1.00 46.65           N  
ATOM    349  CA  ILE B  46       8.320 -40.807  -9.568  1.00 46.65           C  
ATOM    350  C   ILE B  46       7.574 -42.137  -9.646  1.00 46.65           C  
ATOM    351  CB  ILE B  46       9.304 -40.814  -8.377  1.00 46.65           C  
ATOM    352  O   ILE B  46       7.942 -43.018 -10.427  1.00 46.65           O  
ATOM    353  CG1 ILE B  46      10.228 -39.592  -8.440  1.00 46.65           C  
ATOM    354  CG2 ILE B  46      10.115 -42.113  -8.354  1.00 46.65           C  
ATOM    355  CD1 ILE B  46      11.072 -39.389  -7.189  1.00 46.65           C  
ATOM    356  N   VAL B  47       6.505 -42.267  -8.862  1.00 46.22           N  
ATOM    357  CA  VAL B  47       5.713 -43.492  -8.834  1.00 46.22           C  
ATOM    358  C   VAL B  47       4.979 -43.663 -10.162  1.00 46.22           C  
ATOM    359  CB  VAL B  47       4.705 -43.490  -7.664  1.00 46.22           C  
ATOM    360  O   VAL B  47       4.899 -44.772 -10.697  1.00 46.22           O  
ATOM    361  CG1 VAL B  47       3.763 -44.689  -7.761  1.00 46.22           C  
ATOM    362  CG2 VAL B  47       5.441 -43.492  -6.326  1.00 46.22           C  
ATOM    363  N   ASN B  48       4.598 -42.514 -10.633  1.00 46.98           N  
ATOM    364  CA  ASN B  48       3.882 -42.534 -11.904  1.00 46.98           C  
ATOM    365  C   ASN B  48       4.780 -43.001 -13.046  1.00 46.98           C  
ATOM    366  CB  ASN B  48       3.302 -41.152 -12.215  1.00 46.98           C  
ATOM    367  O   ASN B  48       4.362 -43.806 -13.880  1.00 46.98           O  
ATOM    368  CG  ASN B  48       2.023 -41.225 -13.025  1.00 46.98           C  
ATOM    369  ND2 ASN B  48       1.547 -40.074 -13.486  1.00 46.98           N  
ATOM    370  OD1 ASN B  48       1.467 -42.306 -13.235  1.00 46.98           O  
ATOM    371  N   VAL B  49       5.946 -42.638 -13.064  1.00 48.08           N  
ATOM    372  CA  VAL B  49       6.881 -42.942 -14.142  1.00 48.08           C  
ATOM    373  C   VAL B  49       7.439 -44.352 -13.960  1.00 48.08           C  
ATOM    374  CB  VAL B  49       8.034 -41.915 -14.199  1.00 48.08           C  
ATOM    375  O   VAL B  49       7.650 -45.074 -14.937  1.00 48.08           O  
ATOM    376  CG1 VAL B  49       9.081 -42.336 -15.229  1.00 48.08           C  
ATOM    377  CG2 VAL B  49       7.493 -40.523 -14.521  1.00 48.08           C  
ATOM    378  N   SER B  50       7.526 -44.831 -12.640  1.00 47.58           N  
ATOM    379  CA  SER B  50       8.198 -46.092 -12.348  1.00 47.58           C  
ATOM    380  C   SER B  50       7.217 -47.259 -12.365  1.00 47.58           C  
ATOM    381  CB  SER B  50       8.899 -46.024 -10.990  1.00 47.58           C  
ATOM    382  O   SER B  50       7.562 -48.362 -12.794  1.00 47.58           O  
ATOM    383  OG  SER B  50      10.128 -45.325 -11.093  1.00 47.58           O  
ATOM    384  N   LEU B  51       5.923 -46.975 -11.979  1.00 39.72           N  
ATOM    385  CA  LEU B  51       5.043 -48.120 -11.778  1.00 39.72           C  
ATOM    386  C   LEU B  51       3.925 -48.135 -12.815  1.00 39.72           C  
ATOM    387  CB  LEU B  51       4.446 -48.097 -10.368  1.00 39.72           C  
ATOM    388  O   LEU B  51       3.680 -49.159 -13.456  1.00 39.72           O  
ATOM    389  CG  LEU B  51       5.114 -49.005  -9.334  1.00 39.72           C  
ATOM    390  CD1 LEU B  51       5.079 -48.353  -7.956  1.00 39.72           C  
ATOM    391  CD2 LEU B  51       4.437 -50.371  -9.304  1.00 39.72           C  
ATOM    392  N   VAL B  52       3.342 -46.857 -12.901  1.00 44.56           N  
ATOM    393  CA  VAL B  52       2.063 -46.821 -13.603  1.00 44.56           C  
ATOM    394  C   VAL B  52       2.296 -46.928 -15.108  1.00 44.56           C  
ATOM    395  CB  VAL B  52       1.273 -45.533 -13.277  1.00 44.56           C  
ATOM    396  O   VAL B  52       1.602 -47.679 -15.798  1.00 44.56           O  
ATOM    397  CG1 VAL B  52      -0.002 -45.455 -14.113  1.00 44.56           C  
ATOM    398  CG2 VAL B  52       0.943 -45.474 -11.786  1.00 44.56           C  
ATOM    399  N   LYS B  53       3.322 -46.248 -15.506  1.00 47.43           N  
ATOM    400  CA  LYS B  53       3.551 -46.196 -16.947  1.00 47.43           C  
ATOM    401  C   LYS B  53       4.008 -47.551 -17.481  1.00 47.43           C  
ATOM    402  CB  LYS B  53       4.585 -45.123 -17.289  1.00 47.43           C  
ATOM    403  O   LYS B  53       3.515 -48.018 -18.510  1.00 47.43           O  
ATOM    404  CG  LYS B  53       3.982 -43.824 -17.803  1.00 47.43           C  
ATOM    405  CD  LYS B  53       5.062 -42.831 -18.215  1.00 47.43           C  
ATOM    406  CE  LYS B  53       4.460 -41.535 -18.741  1.00 47.43           C  
ATOM    407  NZ  LYS B  53       5.514 -40.567 -19.167  1.00 47.43           N  
ATOM    408  N   PRO B  54       4.879 -48.227 -16.775  1.00 45.15           N  
ATOM    409  CA  PRO B  54       5.336 -49.527 -17.271  1.00 45.15           C  
ATOM    410  C   PRO B  54       4.274 -50.616 -17.140  1.00 45.15           C  
ATOM    411  CB  PRO B  54       6.547 -49.837 -16.386  1.00 45.15           C  
ATOM    412  O   PRO B  54       4.197 -51.514 -17.982  1.00 45.15           O  
ATOM    413  CG  PRO B  54       6.531 -48.776 -15.333  1.00 45.15           C  
ATOM    414  CD  PRO B  54       5.487 -47.759 -15.696  1.00 45.15           C  
ATOM    415  N   SER B  55       3.323 -50.504 -16.149  1.00 40.37           N  
ATOM    416  CA  SER B  55       2.256 -51.472 -15.913  1.00 40.37           C  
ATOM    417  C   SER B  55       1.184 -51.385 -16.994  1.00 40.37           C  
ATOM    418  CB  SER B  55       1.625 -51.250 -14.538  1.00 40.37           C  
ATOM    419  O   SER B  55       0.650 -52.408 -17.430  1.00 40.37           O  
ATOM    420  OG  SER B  55       2.132 -50.071 -13.936  1.00 40.37           O  
ATOM    421  N   PHE B  56       0.964 -50.103 -17.422  1.00 43.26           N  
ATOM    422  CA  PHE B  56      -0.020 -49.882 -18.474  1.00 43.26           C  
ATOM    423  C   PHE B  56       0.495 -50.395 -19.814  1.00 43.26           C  
ATOM    424  CB  PHE B  56      -0.370 -48.394 -18.581  1.00 43.26           C  
ATOM    425  O   PHE B  56      -0.269 -50.951 -20.606  1.00 43.26           O  
ATOM    426  CG  PHE B  56      -1.689 -48.128 -19.256  1.00 43.26           C  
ATOM    427  CD1 PHE B  56      -1.743 -47.825 -20.611  1.00 43.26           C  
ATOM    428  CD2 PHE B  56      -2.874 -48.180 -18.534  1.00 43.26           C  
ATOM    429  CE1 PHE B  56      -2.962 -47.578 -21.238  1.00 43.26           C  
ATOM    430  CE2 PHE B  56      -4.096 -47.934 -19.154  1.00 43.26           C  
ATOM    431  CZ  PHE B  56      -4.138 -47.632 -20.506  1.00 43.26           C  
ATOM    432  N   TYR B  57       1.788 -50.333 -20.011  1.00 44.52           N  
ATOM    433  CA  TYR B  57       2.428 -50.793 -21.238  1.00 44.52           C  
ATOM    434  C   TYR B  57       2.357 -52.311 -21.354  1.00 44.52           C  
ATOM    435  CB  TYR B  57       3.888 -50.334 -21.288  1.00 44.52           C  
ATOM    436  O   TYR B  57       2.053 -52.845 -22.423  1.00 44.52           O  
ATOM    437  CG  TYR B  57       4.566 -50.608 -22.609  1.00 44.52           C  
ATOM    438  CD1 TYR B  57       5.369 -51.733 -22.782  1.00 44.52           C  
ATOM    439  CD2 TYR B  57       4.405 -49.742 -23.685  1.00 44.52           C  
ATOM    440  CE1 TYR B  57       5.997 -51.988 -23.997  1.00 44.52           C  
ATOM    441  CE2 TYR B  57       5.028 -49.988 -24.904  1.00 44.52           C  
ATOM    442  OH  TYR B  57       6.440 -51.359 -26.255  1.00 44.52           O  
ATOM    443  CZ  TYR B  57       5.821 -51.111 -25.050  1.00 44.52           C  
ATOM    444  N   VAL B  58       2.483 -53.030 -20.247  1.00 44.24           N  
ATOM    445  CA  VAL B  58       2.462 -54.488 -20.223  1.00 44.24           C  
ATOM    446  C   VAL B  58       1.033 -54.989 -20.420  1.00 44.24           C  
ATOM    447  CB  VAL B  58       3.044 -55.043 -18.903  1.00 44.24           C  
ATOM    448  O   VAL B  58       0.802 -55.954 -21.152  1.00 44.24           O  
ATOM    449  CG1 VAL B  58       2.889 -56.561 -18.840  1.00 44.24           C  
ATOM    450  CG2 VAL B  58       4.512 -54.645 -18.759  1.00 44.24           C  
ATOM    451  N   TYR B  59       0.097 -54.177 -19.843  1.00 42.27           N  
ATOM    452  CA  TYR B  59      -1.316 -54.525 -19.942  1.00 42.27           C  
ATOM    453  C   TYR B  59      -1.816 -54.372 -21.373  1.00 42.27           C  
ATOM    454  CB  TYR B  59      -2.152 -53.652 -19.001  1.00 42.27           C  
ATOM    455  O   TYR B  59      -2.532 -55.237 -21.883  1.00 42.27           O  
ATOM    456  CG  TYR B  59      -3.618 -54.014 -18.979  1.00 42.27           C  
ATOM    457  CD1 TYR B  59      -4.550 -53.268 -19.697  1.00 42.27           C  
ATOM    458  CD2 TYR B  59      -4.073 -55.100 -18.241  1.00 42.27           C  
ATOM    459  CE1 TYR B  59      -5.901 -53.596 -19.679  1.00 42.27           C  
ATOM    460  CE2 TYR B  59      -5.422 -55.438 -18.215  1.00 42.27           C  
ATOM    461  OH  TYR B  59      -7.664 -55.011 -18.914  1.00 42.27           O  
ATOM    462  CZ  TYR B  59      -6.327 -54.681 -18.936  1.00 42.27           C  
ATOM    463  N   SER B  60      -1.401 -53.302 -21.985  1.00 47.23           N  
ATOM    464  CA  SER B  60      -1.837 -53.019 -23.349  1.00 47.23           C  
ATOM    465  C   SER B  60      -1.225 -54.003 -24.340  1.00 47.23           C  
ATOM    466  CB  SER B  60      -1.469 -51.589 -23.744  1.00 47.23           C  
ATOM    467  O   SER B  60      -1.868 -54.388 -25.318  1.00 47.23           O  
ATOM    468  OG  SER B  60      -0.063 -51.437 -23.832  1.00 47.23           O  
ATOM    469  N   ARG B  61      -0.026 -54.574 -24.028  1.00 44.72           N  
ATOM    470  CA  ARG B  61       0.686 -55.523 -24.878  1.00 44.72           C  
ATOM    471  C   ARG B  61       0.089 -56.921 -24.757  1.00 44.72           C  
ATOM    472  CB  ARG B  61       2.173 -55.556 -24.520  1.00 44.72           C  
ATOM    473  O   ARG B  61      -0.027 -57.641 -25.751  1.00 44.72           O  
ATOM    474  CG  ARG B  61       3.098 -55.457 -25.723  1.00 44.72           C  
ATOM    475  CD  ARG B  61       4.563 -55.466 -25.310  1.00 44.72           C  
ATOM    476  NE  ARG B  61       5.444 -55.703 -26.450  1.00 44.72           N  
ATOM    477  NH1 ARG B  61       7.332 -54.843 -25.435  1.00 44.72           N  
ATOM    478  NH2 ARG B  61       7.446 -55.660 -27.574  1.00 44.72           N  
ATOM    479  CZ  ARG B  61       6.739 -55.402 -26.484  1.00 44.72           C  
ATOM    480  N   VAL B  62      -0.447 -57.283 -23.606  1.00 45.17           N  
ATOM    481  CA  VAL B  62      -1.041 -58.588 -23.337  1.00 45.17           C  
ATOM    482  C   VAL B  62      -2.437 -58.657 -23.954  1.00 45.17           C  
ATOM    483  CB  VAL B  62      -1.114 -58.878 -21.821  1.00 45.17           C  
ATOM    484  O   VAL B  62      -2.822 -59.684 -24.518  1.00 45.17           O  
ATOM    485  CG1 VAL B  62      -1.943 -60.132 -21.550  1.00 45.17           C  
ATOM    486  CG2 VAL B  62       0.291 -59.025 -21.239  1.00 45.17           C  
ATOM    487  N   LYS B  63      -3.128 -57.511 -23.906  1.00 45.04           N  
ATOM    488  CA  LYS B  63      -4.467 -57.416 -24.479  1.00 45.04           C  
ATOM    489  C   LYS B  63      -4.424 -57.537 -26.000  1.00 45.04           C  
ATOM    490  CB  LYS B  63      -5.131 -56.098 -24.077  1.00 45.04           C  
ATOM    491  O   LYS B  63      -5.287 -58.181 -26.601  1.00 45.04           O  
ATOM    492  CG  LYS B  63      -6.629 -56.054 -24.343  1.00 45.04           C  
ATOM    493  CD  LYS B  63      -7.241 -54.740 -23.875  1.00 45.04           C  
ATOM    494  CE  LYS B  63      -8.714 -54.644 -24.248  1.00 45.04           C  
ATOM    495  NZ  LYS B  63      -9.337 -53.391 -23.725  1.00 45.04           N  
ATOM    496  N   ASN B  64      -3.366 -57.015 -26.595  1.00 46.10           N  
ATOM    497  CA  ASN B  64      -3.184 -57.071 -28.042  1.00 46.10           C  
ATOM    498  C   ASN B  64      -2.810 -58.476 -28.505  1.00 46.10           C  
ATOM    499  CB  ASN B  64      -2.122 -56.064 -28.489  1.00 46.10           C  
ATOM    500  O   ASN B  64      -3.223 -58.909 -29.583  1.00 46.10           O  
ATOM    501  CG  ASN B  64      -2.684 -54.669 -28.678  1.00 46.10           C  
ATOM    502  ND2 ASN B  64      -1.828 -53.662 -28.544  1.00 46.10           N  
ATOM    503  OD1 ASN B  64      -3.876 -54.497 -28.942  1.00 46.10           O  
ATOM    504  N   LEU B  65      -2.098 -59.263 -27.641  1.00 42.56           N  
ATOM    505  CA  LEU B  65      -1.665 -60.619 -27.961  1.00 42.56           C  
ATOM    506  C   LEU B  65      -2.820 -61.605 -27.825  1.00 42.56           C  
ATOM    507  CB  LEU B  65      -0.509 -61.041 -27.050  1.00 42.56           C  
ATOM    508  O   LEU B  65      -2.922 -62.559 -28.600  1.00 42.56           O  
ATOM    509  CG  LEU B  65       0.879 -60.527 -27.435  1.00 42.56           C  
ATOM    510  CD1 LEU B  65       1.827 -60.618 -26.243  1.00 42.56           C  
ATOM    511  CD2 LEU B  65       1.429 -61.310 -28.622  1.00 42.56           C  
ATOM    512  N   ASN B  66      -3.672 -61.325 -26.804  1.00 42.17           N  
ATOM    513  CA  ASN B  66      -4.816 -62.197 -26.560  1.00 42.17           C  
ATOM    514  C   ASN B  66      -5.903 -62.004 -27.614  1.00 42.17           C  
ATOM    515  CB  ASN B  66      -5.386 -61.956 -25.161  1.00 42.17           C  
ATOM    516  O   ASN B  66      -6.600 -62.955 -27.974  1.00 42.17           O  
ATOM    517  CG  ASN B  66      -5.179 -63.138 -24.234  1.00 42.17           C  
ATOM    518  ND2 ASN B  66      -5.655 -63.016 -23.001  1.00 42.17           N  
ATOM    519  OD1 ASN B  66      -4.595 -64.153 -24.624  1.00 42.17           O  
ATOM    520  N   SER B  67      -6.047 -60.765 -28.078  1.00 45.59           N  
ATOM    521  CA  SER B  67      -7.034 -60.468 -29.110  1.00 45.59           C  
ATOM    522  C   SER B  67      -6.631 -61.072 -30.451  1.00 45.59           C  
ATOM    523  CB  SER B  67      -7.218 -58.957 -29.258  1.00 45.59           C  
ATOM    524  O   SER B  67      -7.488 -61.377 -31.283  1.00 45.59           O  
ATOM    525  OG  SER B  67      -6.025 -58.270 -28.919  1.00 45.59           O  
ATOM    526  N   SER B  68      -5.331 -61.279 -30.657  1.00 45.98           N  
ATOM    527  CA  SER B  68      -4.834 -61.868 -31.897  1.00 45.98           C  
ATOM    528  C   SER B  68      -4.983 -63.386 -31.885  1.00 45.98           C  
ATOM    529  CB  SER B  68      -3.369 -61.493 -32.119  1.00 45.98           C  
ATOM    530  O   SER B  68      -5.006 -64.021 -32.942  1.00 45.98           O  
ATOM    531  OG  SER B  68      -3.040 -60.309 -31.412  1.00 45.98           O  
ATOM    532  N   ARG B  69      -5.001 -64.017 -30.652  1.00 40.40           N  
ATOM    533  CA  ARG B  69      -5.082 -65.473 -30.578  1.00 40.40           C  
ATOM    534  C   ARG B  69      -6.526 -65.947 -30.697  1.00 40.40           C  
ATOM    535  CB  ARG B  69      -4.470 -65.980 -29.271  1.00 40.40           C  
ATOM    536  O   ARG B  69      -6.780 -67.095 -31.069  1.00 40.40           O  
ATOM    537  CG  ARG B  69      -3.640 -67.243 -29.428  1.00 40.40           C  
ATOM    538  CD  ARG B  69      -2.924 -67.613 -28.137  1.00 40.40           C  
ATOM    539  NE  ARG B  69      -1.957 -68.687 -28.344  1.00 40.40           N  
ATOM    540  NH1 ARG B  69      -1.019 -68.531 -26.239  1.00 40.40           N  
ATOM    541  NH2 ARG B  69      -0.241 -70.085 -27.733  1.00 40.40           N  
ATOM    542  CZ  ARG B  69      -1.075 -69.099 -27.438  1.00 40.40           C  
ATOM    543  N   VAL B  70      -7.498 -65.095 -30.314  1.00 41.44           N  
ATOM    544  CA  VAL B  70      -8.848 -65.647 -30.290  1.00 41.44           C  
ATOM    545  C   VAL B  70      -9.330 -65.894 -31.718  1.00 41.44           C  
ATOM    546  CB  VAL B  70      -9.831 -64.713 -29.549  1.00 41.44           C  
ATOM    547  O   VAL B  70     -10.278 -66.653 -31.937  1.00 41.44           O  
ATOM    548  CG1 VAL B  70     -11.220 -65.342 -29.472  1.00 41.44           C  
ATOM    549  CG2 VAL B  70      -9.308 -64.391 -28.150  1.00 41.44           C  
ATOM    550  N   PRO B  71      -8.873 -65.199 -32.704  1.00 41.42           N  
ATOM    551  CA  PRO B  71      -9.592 -65.458 -33.954  1.00 41.42           C  
ATOM    552  C   PRO B  71      -9.404 -66.887 -34.458  1.00 41.42           C  
ATOM    553  CB  PRO B  71      -8.978 -64.450 -34.929  1.00 41.42           C  
ATOM    554  O   PRO B  71     -10.142 -67.338 -35.337  1.00 41.42           O  
ATOM    555  CG  PRO B  71      -7.788 -63.900 -34.212  1.00 41.42           C  
ATOM    556  CD  PRO B  71      -7.774 -64.456 -32.817  1.00 41.42           C  
ATOM    557  N   ASP B  72      -8.226 -67.529 -34.173  1.00 39.69           N  
ATOM    558  CA  ASP B  72      -7.960 -68.763 -34.906  1.00 39.69           C  
ATOM    559  C   ASP B  72      -8.852 -69.899 -34.410  1.00 39.69           C  
ATOM    560  CB  ASP B  72      -6.487 -69.156 -34.777  1.00 39.69           C  
ATOM    561  O   ASP B  72      -9.035 -70.900 -35.106  1.00 39.69           O  
ATOM    562  CG  ASP B  72      -5.617 -68.566 -35.873  1.00 39.69           C  
ATOM    563  OD1 ASP B  72      -6.144 -68.234 -36.957  1.00 39.69           O  
ATOM    564  OD2 ASP B  72      -4.394 -68.433 -35.652  1.00 39.69           O  
ATOM    565  N   LEU B  73      -9.255 -69.863 -33.137  1.00 30.68           N  
ATOM    566  CA  LEU B  73      -9.987 -71.049 -32.705  1.00 30.68           C  
ATOM    567  C   LEU B  73     -11.386 -71.075 -33.312  1.00 30.68           C  
ATOM    568  CB  LEU B  73     -10.079 -71.095 -31.178  1.00 30.68           C  
ATOM    569  O   LEU B  73     -12.034 -72.124 -33.343  1.00 30.68           O  
ATOM    570  CG  LEU B  73      -8.976 -71.869 -30.455  1.00 30.68           C  
ATOM    571  CD1 LEU B  73      -8.612 -71.175 -29.147  1.00 30.68           C  
ATOM    572  CD2 LEU B  73      -9.410 -73.308 -30.201  1.00 30.68           C  
ATOM    573  N   LEU B  74     -11.991 -69.840 -33.471  1.00 31.78           N  
ATOM    574  CA  LEU B  74     -13.383 -69.957 -33.891  1.00 31.78           C  
ATOM    575  C   LEU B  74     -13.477 -70.441 -35.334  1.00 31.78           C  
ATOM    576  CB  LEU B  74     -14.103 -68.614 -33.743  1.00 31.78           C  
ATOM    577  O   LEU B  74     -14.527 -70.920 -35.766  1.00 31.78           O  
ATOM    578  CG  LEU B  74     -14.577 -68.250 -32.335  1.00 31.78           C  
ATOM    579  CD1 LEU B  74     -14.917 -66.766 -32.257  1.00 31.78           C  
ATOM    580  CD2 LEU B  74     -15.780 -69.101 -31.939  1.00 31.78           C  
ATOM    581  N   VAL B  75     -12.527 -70.233 -36.165  1.00 29.77           N  
ATOM    582  CA  VAL B  75     -12.787 -70.898 -37.437  1.00 29.77           C  
ATOM    583  C   VAL B  75     -12.367 -72.364 -37.349  1.00 29.77           C  
ATOM    584  CB  VAL B  75     -12.050 -70.201 -38.603  1.00 29.77           C  
ATOM    585  O   VAL B  75     -11.324 -72.684 -36.775  1.00 29.77           O  
ATOM    586  CG1 VAL B  75     -12.264 -70.963 -39.909  1.00 29.77           C  
ATOM    587  CG2 VAL B  75     -12.519 -68.754 -38.740  1.00 29.77           C  
TER     588      VAL B  75                                                      
ATOM    589  N   SER C   1      15.353  12.441  24.937  1.00 45.02           N  
ATOM    590  CA  SER C   1      16.598  11.687  24.843  1.00 45.02           C  
ATOM    591  C   SER C   1      16.930  11.345  23.394  1.00 45.02           C  
ATOM    592  CB  SER C   1      16.512  10.404  25.671  1.00 45.02           C  
ATOM    593  O   SER C   1      16.046  10.967  22.623  1.00 45.02           O  
ATOM    594  OG  SER C   1      16.577  10.694  27.057  1.00 45.02           O  
ATOM    595  N   ALA C   2      17.971  11.822  22.872  1.00 48.32           N  
ATOM    596  CA  ALA C   2      18.512  11.636  21.528  1.00 48.32           C  
ATOM    597  C   ALA C   2      18.452  10.170  21.111  1.00 48.32           C  
ATOM    598  CB  ALA C   2      19.949  12.148  21.458  1.00 48.32           C  
ATOM    599  O   ALA C   2      18.180   9.860  19.949  1.00 48.32           O  
ATOM    600  N   VAL C   3      18.684   9.284  22.111  1.00 56.26           N  
ATOM    601  CA  VAL C   3      18.692   7.848  21.851  1.00 56.26           C  
ATOM    602  C   VAL C   3      17.279   7.376  21.514  1.00 56.26           C  
ATOM    603  CB  VAL C   3      19.244   7.056  23.058  1.00 56.26           C  
ATOM    604  O   VAL C   3      17.088   6.581  20.591  1.00 56.26           O  
ATOM    605  CG1 VAL C   3      19.092   5.553  22.832  1.00 56.26           C  
ATOM    606  CG2 VAL C   3      20.708   7.417  23.307  1.00 56.26           C  
ATOM    607  N   LYS C   4      16.374   7.853  22.278  1.00 56.63           N  
ATOM    608  CA  LYS C   4      14.985   7.476  22.033  1.00 56.63           C  
ATOM    609  C   LYS C   4      14.524   7.939  20.654  1.00 56.63           C  
ATOM    610  CB  LYS C   4      14.072   8.058  23.114  1.00 56.63           C  
ATOM    611  O   LYS C   4      13.804   7.218  19.960  1.00 56.63           O  
ATOM    612  CG  LYS C   4      13.747   7.087  24.239  1.00 56.63           C  
ATOM    613  CD  LYS C   4      12.839   7.725  25.283  1.00 56.63           C  
ATOM    614  CE  LYS C   4      12.599   6.791  26.461  1.00 56.63           C  
ATOM    615  NZ  LYS C   4      11.723   7.418  27.496  1.00 56.63           N  
ATOM    616  N   ARG C   5      14.988   9.106  20.264  1.00 55.82           N  
ATOM    617  CA  ARG C   5      14.635   9.653  18.958  1.00 55.82           C  
ATOM    618  C   ARG C   5      15.261   8.834  17.834  1.00 55.82           C  
ATOM    619  CB  ARG C   5      15.077  11.114  18.850  1.00 55.82           C  
ATOM    620  O   ARG C   5      14.628   8.598  16.803  1.00 55.82           O  
ATOM    621  CG  ARG C   5      14.051  12.020  18.187  1.00 55.82           C  
ATOM    622  CD  ARG C   5      14.513  13.471  18.161  1.00 55.82           C  
ATOM    623  NE  ARG C   5      13.404  14.385  17.902  1.00 55.82           N  
ATOM    624  NH1 ARG C   5      14.700  16.297  17.938  1.00 55.82           N  
ATOM    625  NH2 ARG C   5      12.443  16.443  17.564  1.00 55.82           N  
ATOM    626  CZ  ARG C   5      13.518  15.706  17.802  1.00 55.82           C  
ATOM    627  N   THR C   6      16.474   8.427  18.094  1.00 58.57           N  
ATOM    628  CA  THR C   6      17.181   7.626  17.100  1.00 58.57           C  
ATOM    629  C   THR C   6      16.551   6.242  16.975  1.00 58.57           C  
ATOM    630  CB  THR C   6      18.672   7.484  17.456  1.00 58.57           C  
ATOM    631  O   THR C   6      16.417   5.713  15.869  1.00 58.57           O  
ATOM    632  CG2 THR C   6      19.460   6.887  16.294  1.00 58.57           C  
ATOM    633  OG1 THR C   6      19.208   8.776  17.768  1.00 58.57           O  
ATOM    634  N   ILE C   7      16.117   5.726  18.120  1.00 59.52           N  
ATOM    635  CA  ILE C   7      15.518   4.396  18.128  1.00 59.52           C  
ATOM    636  C   ILE C   7      14.173   4.431  17.406  1.00 59.52           C  
ATOM    637  CB  ILE C   7      15.340   3.865  19.568  1.00 59.52           C  
ATOM    638  O   ILE C   7      13.859   3.532  16.622  1.00 59.52           O  
ATOM    639  CG1 ILE C   7      16.705   3.607  20.215  1.00 59.52           C  
ATOM    640  CG2 ILE C   7      14.482   2.597  19.574  1.00 59.52           C  
ATOM    641  CD1 ILE C   7      16.644   3.375  21.719  1.00 59.52           C  
ATOM    642  N   LYS C   8      13.493   5.500  17.686  1.00 60.66           N  
ATOM    643  CA  LYS C   8      12.193   5.644  17.037  1.00 60.66           C  
ATOM    644  C   LYS C   8      12.348   5.814  15.528  1.00 60.66           C  
ATOM    645  CB  LYS C   8      11.429   6.833  17.622  1.00 60.66           C  
ATOM    646  O   LYS C   8      11.595   5.223  14.751  1.00 60.66           O  
ATOM    647  CG  LYS C   8      10.725   6.529  18.936  1.00 60.66           C  
ATOM    648  CD  LYS C   8       9.886   7.711  19.406  1.00 60.66           C  
ATOM    649  CE  LYS C   8       9.266   7.448  20.772  1.00 60.66           C  
ATOM    650  NZ  LYS C   8       8.463   8.614  21.249  1.00 60.66           N  
ATOM    651  N   GLY C   9      13.369   6.553  15.186  1.00 68.66           N  
ATOM    652  CA  GLY C   9      13.635   6.752  13.770  1.00 68.66           C  
ATOM    653  C   GLY C   9      14.056   5.481  13.058  1.00 68.66           C  
ATOM    654  O   GLY C   9      13.627   5.222  11.932  1.00 68.66           O  
ATOM    655  N   THR C  10      14.817   4.679  13.758  1.00 68.14           N  
ATOM    656  CA  THR C  10      15.295   3.430  13.177  1.00 68.14           C  
ATOM    657  C   THR C  10      14.148   2.437  13.009  1.00 68.14           C  
ATOM    658  CB  THR C  10      16.401   2.799  14.044  1.00 68.14           C  
ATOM    659  O   THR C  10      14.101   1.696  12.025  1.00 68.14           O  
ATOM    660  CG2 THR C  10      17.694   3.602  13.957  1.00 68.14           C  
ATOM    661  OG1 THR C  10      15.966   2.760  15.409  1.00 68.14           O  
ATOM    662  N   HIS C  11      13.245   2.392  13.877  1.00 69.12           N  
ATOM    663  CA  HIS C  11      12.097   1.496  13.799  1.00 69.12           C  
ATOM    664  C   HIS C  11      11.199   1.853  12.619  1.00 69.12           C  
ATOM    665  CB  HIS C  11      11.295   1.538  15.101  1.00 69.12           C  
ATOM    666  O   HIS C  11      10.727   0.968  11.902  1.00 69.12           O  
ATOM    667  CG  HIS C  11      10.270   0.454  15.209  1.00 69.12           C  
ATOM    668  CD2 HIS C  11      10.319  -0.760  15.807  1.00 69.12           C  
ATOM    669  ND1 HIS C  11       9.013   0.560  14.654  1.00 69.12           N  
ATOM    670  CE1 HIS C  11       8.332  -0.544  14.907  1.00 69.12           C  
ATOM    671  NE2 HIS C  11       9.102  -1.361  15.606  1.00 69.12           N  
ATOM    672  N   HIS C  12      10.991   3.137  12.422  1.00 74.49           N  
ATOM    673  CA  HIS C  12      10.182   3.585  11.293  1.00 74.49           C  
ATOM    674  C   HIS C  12      10.844   3.231   9.966  1.00 74.49           C  
ATOM    675  CB  HIS C  12       9.940   5.094  11.374  1.00 74.49           C  
ATOM    676  O   HIS C  12      10.172   2.791   9.030  1.00 74.49           O  
ATOM    677  CG  HIS C  12       8.758   5.468  12.210  1.00 74.49           C  
ATOM    678  CD2 HIS C  12       7.493   5.803  11.861  1.00 74.49           C  
ATOM    679  ND1 HIS C  12       8.809   5.530  13.585  1.00 74.49           N  
ATOM    680  CE1 HIS C  12       7.623   5.887  14.048  1.00 74.49           C  
ATOM    681  NE2 HIS C  12       6.806   6.059  13.023  1.00 74.49           N  
ATOM    682  N   TRP C  13      12.143   3.401   9.992  1.00 78.05           N  
ATOM    683  CA  TRP C  13      12.910   3.054   8.800  1.00 78.05           C  
ATOM    684  C   TRP C  13      12.796   1.564   8.494  1.00 78.05           C  
ATOM    685  CB  TRP C  13      14.381   3.441   8.975  1.00 78.05           C  
ATOM    686  O   TRP C  13      12.575   1.175   7.345  1.00 78.05           O  
ATOM    687  CG  TRP C  13      15.258   3.037   7.828  1.00 78.05           C  
ATOM    688  CD1 TRP C  13      15.382   3.670   6.623  1.00 78.05           C  
ATOM    689  CD2 TRP C  13      16.130   1.904   7.778  1.00 78.05           C  
ATOM    690  CE2 TRP C  13      16.753   1.911   6.511  1.00 78.05           C  
ATOM    691  CE3 TRP C  13      16.446   0.882   8.684  1.00 78.05           C  
ATOM    692  NE1 TRP C  13      16.280   2.998   5.826  1.00 78.05           N  
ATOM    693  CH2 TRP C  13      17.967  -0.053   7.031  1.00 78.05           C  
ATOM    694  CZ2 TRP C  13      17.676   0.935   6.126  1.00 78.05           C  
ATOM    695  CZ3 TRP C  13      17.364  -0.089   8.299  1.00 78.05           C  
ATOM    696  N   LEU C  14      12.909   0.762   9.485  1.00 77.04           N  
ATOM    697  CA  LEU C  14      12.810  -0.684   9.317  1.00 77.04           C  
ATOM    698  C   LEU C  14      11.419  -1.080   8.832  1.00 77.04           C  
ATOM    699  CB  LEU C  14      13.127  -1.399  10.633  1.00 77.04           C  
ATOM    700  O   LEU C  14      11.285  -1.910   7.930  1.00 77.04           O  
ATOM    701  CG  LEU C  14      13.235  -2.924  10.567  1.00 77.04           C  
ATOM    702  CD1 LEU C  14      14.691  -3.359  10.696  1.00 77.04           C  
ATOM    703  CD2 LEU C  14      12.380  -3.568  11.653  1.00 77.04           C  
ATOM    704  N   LEU C  15      10.450  -0.509   9.359  1.00 76.90           N  
ATOM    705  CA  LEU C  15       9.073  -0.784   8.964  1.00 76.90           C  
ATOM    706  C   LEU C  15       8.847  -0.426   7.499  1.00 76.90           C  
ATOM    707  CB  LEU C  15       8.096  -0.007   9.849  1.00 76.90           C  
ATOM    708  O   LEU C  15       8.283  -1.219   6.741  1.00 76.90           O  
ATOM    709  CG  LEU C  15       6.620  -0.391   9.729  1.00 76.90           C  
ATOM    710  CD1 LEU C  15       5.925  -0.254  11.080  1.00 76.90           C  
ATOM    711  CD2 LEU C  15       5.927   0.467   8.676  1.00 76.90           C  
ATOM    712  N   LEU C  16       9.335   0.704   7.182  1.00 81.94           N  
ATOM    713  CA  LEU C  16       9.184   1.157   5.804  1.00 81.94           C  
ATOM    714  C   LEU C  16       9.909   0.222   4.842  1.00 81.94           C  
ATOM    715  CB  LEU C  16       9.718   2.583   5.647  1.00 81.94           C  
ATOM    716  O   LEU C  16       9.390  -0.095   3.769  1.00 81.94           O  
ATOM    717  CG  LEU C  16       8.755   3.604   5.039  1.00 81.94           C  
ATOM    718  CD1 LEU C  16       8.113   4.447   6.136  1.00 81.94           C  
ATOM    719  CD2 LEU C  16       9.481   4.491   4.033  1.00 81.94           C  
ATOM    720  N   THR C  17      11.079  -0.218   5.269  1.00 78.57           N  
ATOM    721  CA  THR C  17      11.873  -1.117   4.440  1.00 78.57           C  
ATOM    722  C   THR C  17      11.165  -2.458   4.264  1.00 78.57           C  
ATOM    723  CB  THR C  17      13.271  -1.347   5.044  1.00 78.57           C  
ATOM    724  O   THR C  17      11.092  -2.987   3.153  1.00 78.57           O  
ATOM    725  CG2 THR C  17      14.286  -0.364   4.471  1.00 78.57           C  
ATOM    726  OG1 THR C  17      13.204  -1.174   6.465  1.00 78.57           O  
ATOM    727  N   ILE C  18      10.589  -2.934   5.231  1.00 74.97           N  
ATOM    728  CA  ILE C  18       9.921  -4.230   5.196  1.00 74.97           C  
ATOM    729  C   ILE C  18       8.656  -4.136   4.345  1.00 74.97           C  
ATOM    730  CB  ILE C  18       9.574  -4.726   6.618  1.00 74.97           C  
ATOM    731  O   ILE C  18       8.407  -4.995   3.496  1.00 74.97           O  
ATOM    732  CG1 ILE C  18      10.852  -5.085   7.385  1.00 74.97           C  
ATOM    733  CG2 ILE C  18       8.618  -5.921   6.555  1.00 74.97           C  
ATOM    734  CD1 ILE C  18      10.627  -5.370   8.864  1.00 74.97           C  
ATOM    735  N   LEU C  19       7.931  -3.100   4.527  1.00 82.16           N  
ATOM    736  CA  LEU C  19       6.666  -2.933   3.819  1.00 82.16           C  
ATOM    737  C   LEU C  19       6.902  -2.715   2.328  1.00 82.16           C  
ATOM    738  CB  LEU C  19       5.877  -1.757   4.401  1.00 82.16           C  
ATOM    739  O   LEU C  19       6.193  -3.283   1.494  1.00 82.16           O  
ATOM    740  CG  LEU C  19       4.506  -2.087   4.993  1.00 82.16           C  
ATOM    741  CD1 LEU C  19       4.574  -2.089   6.517  1.00 82.16           C  
ATOM    742  CD2 LEU C  19       3.458  -1.096   4.500  1.00 82.16           C  
ATOM    743  N   THR C  20       7.868  -1.913   2.100  1.00 83.14           N  
ATOM    744  CA  THR C  20       8.198  -1.658   0.702  1.00 83.14           C  
ATOM    745  C   THR C  20       8.699  -2.929   0.023  1.00 83.14           C  
ATOM    746  CB  THR C  20       9.260  -0.550   0.572  1.00 83.14           C  
ATOM    747  O   THR C  20       8.329  -3.218  -1.117  1.00 83.14           O  
ATOM    748  CG2 THR C  20       8.653   0.731   0.011  1.00 83.14           C  
ATOM    749  OG1 THR C  20       9.817  -0.277   1.863  1.00 83.14           O  
ATOM    750  N   SER C  21       9.584  -3.627   0.701  1.00 79.97           N  
ATOM    751  CA  SER C  21      10.091  -4.883   0.160  1.00 79.97           C  
ATOM    752  C   SER C  21       8.964  -5.886  -0.059  1.00 79.97           C  
ATOM    753  CB  SER C  21      11.144  -5.483   1.092  1.00 79.97           C  
ATOM    754  O   SER C  21       8.941  -6.591  -1.070  1.00 79.97           O  
ATOM    755  OG  SER C  21      10.584  -5.776   2.361  1.00 79.97           O  
ATOM    756  N   LEU C  22       8.041  -5.889   0.835  1.00 78.21           N  
ATOM    757  CA  LEU C  22       6.893  -6.783   0.728  1.00 78.21           C  
ATOM    758  C   LEU C  22       6.045  -6.434  -0.490  1.00 78.21           C  
ATOM    759  CB  LEU C  22       6.039  -6.713   1.997  1.00 78.21           C  
ATOM    760  O   LEU C  22       5.622  -7.323  -1.233  1.00 78.21           O  
ATOM    761  CG  LEU C  22       4.847  -7.669   2.065  1.00 78.21           C  
ATOM    762  CD1 LEU C  22       5.328  -9.104   2.251  1.00 78.21           C  
ATOM    763  CD2 LEU C  22       3.902  -7.267   3.192  1.00 78.21           C  
ATOM    764  N   LEU C  23       5.863  -5.227  -0.662  1.00 80.67           N  
ATOM    765  CA  LEU C  23       5.078  -4.771  -1.803  1.00 80.67           C  
ATOM    766  C   LEU C  23       5.733  -5.189  -3.115  1.00 80.67           C  
ATOM    767  CB  LEU C  23       4.909  -3.250  -1.765  1.00 80.67           C  
ATOM    768  O   LEU C  23       5.067  -5.727  -4.003  1.00 80.67           O  
ATOM    769  CG  LEU C  23       4.060  -2.633  -2.878  1.00 80.67           C  
ATOM    770  CD1 LEU C  23       2.579  -2.881  -2.614  1.00 80.67           C  
ATOM    771  CD2 LEU C  23       4.344  -1.140  -3.003  1.00 80.67           C  
ATOM    772  N   VAL C  24       7.022  -5.015  -3.162  1.00 76.00           N  
ATOM    773  CA  VAL C  24       7.757  -5.314  -4.387  1.00 76.00           C  
ATOM    774  C   VAL C  24       7.782  -6.822  -4.621  1.00 76.00           C  
ATOM    775  CB  VAL C  24       9.198  -4.759  -4.334  1.00 76.00           C  
ATOM    776  O   VAL C  24       7.579  -7.286  -5.745  1.00 76.00           O  
ATOM    777  CG1 VAL C  24      10.003  -5.229  -5.544  1.00 76.00           C  
ATOM    778  CG2 VAL C  24       9.179  -3.233  -4.261  1.00 76.00           C  
ATOM    779  N   LEU C  25       7.915  -7.493  -3.565  1.00 72.35           N  
ATOM    780  CA  LEU C  25       8.011  -8.944  -3.679  1.00 72.35           C  
ATOM    781  C   LEU C  25       6.673  -9.547  -4.096  1.00 72.35           C  
ATOM    782  CB  LEU C  25       8.470  -9.557  -2.354  1.00 72.35           C  
ATOM    783  O   LEU C  25       6.625 -10.425  -4.960  1.00 72.35           O  
ATOM    784  CG  LEU C  25       9.969  -9.492  -2.059  1.00 72.35           C  
ATOM    785  CD1 LEU C  25      10.245  -9.906  -0.618  1.00 72.35           C  
ATOM    786  CD2 LEU C  25      10.744 -10.374  -3.032  1.00 72.35           C  
ATOM    787  N   VAL C  26       5.622  -9.094  -3.495  1.00 68.62           N  
ATOM    788  CA  VAL C  26       4.292  -9.608  -3.805  1.00 68.62           C  
ATOM    789  C   VAL C  26       3.935  -9.278  -5.253  1.00 68.62           C  
ATOM    790  CB  VAL C  26       3.223  -9.033  -2.849  1.00 68.62           C  
ATOM    791  O   VAL C  26       3.369 -10.112  -5.965  1.00 68.62           O  
ATOM    792  CG1 VAL C  26       1.818  -9.384  -3.335  1.00 68.62           C  
ATOM    793  CG2 VAL C  26       3.446  -9.550  -1.429  1.00 68.62           C  
ATOM    794  N   GLN C  27       4.339  -8.166  -5.613  1.00 69.11           N  
ATOM    795  CA  GLN C  27       4.026  -7.738  -6.972  1.00 69.11           C  
ATOM    796  C   GLN C  27       4.894  -8.469  -7.992  1.00 69.11           C  
ATOM    797  CB  GLN C  27       4.207  -6.226  -7.115  1.00 69.11           C  
ATOM    798  O   GLN C  27       4.440  -8.774  -9.097  1.00 69.11           O  
ATOM    799  CG  GLN C  27       3.036  -5.413  -6.580  1.00 69.11           C  
ATOM    800  CD  GLN C  27       3.216  -3.921  -6.784  1.00 69.11           C  
ATOM    801  NE2 GLN C  27       2.149  -3.160  -6.565  1.00 69.11           N  
ATOM    802  OE1 GLN C  27       4.305  -3.455  -7.134  1.00 69.11           O  
ATOM    803  N   SER C  28       6.114  -8.749  -7.594  1.00 66.06           N  
ATOM    804  CA  SER C  28       7.060  -9.403  -8.493  1.00 66.06           C  
ATOM    805  C   SER C  28       6.686 -10.864  -8.721  1.00 66.06           C  
ATOM    806  CB  SER C  28       8.481  -9.312  -7.936  1.00 66.06           C  
ATOM    807  O   SER C  28       6.983 -11.428  -9.776  1.00 66.06           O  
ATOM    808  OG  SER C  28       8.670 -10.245  -6.886  1.00 66.06           O  
ATOM    809  N   THR C  29       5.973 -11.487  -7.765  1.00 61.62           N  
ATOM    810  CA  THR C  29       5.597 -12.892  -7.867  1.00 61.62           C  
ATOM    811  C   THR C  29       4.584 -13.101  -8.989  1.00 61.62           C  
ATOM    812  CB  THR C  29       5.011 -13.411  -6.540  1.00 61.62           C  
ATOM    813  O   THR C  29       4.537 -14.171  -9.598  1.00 61.62           O  
ATOM    814  CG2 THR C  29       6.111 -13.657  -5.513  1.00 61.62           C  
ATOM    815  OG1 THR C  29       4.093 -12.442  -6.019  1.00 61.62           O  
ATOM    816  N   GLN C  30       3.904 -12.094  -9.369  1.00 59.03           N  
ATOM    817  CA  GLN C  30       2.856 -12.231 -10.375  1.00 59.03           C  
ATOM    818  C   GLN C  30       3.388 -11.914 -11.770  1.00 59.03           C  
ATOM    819  CB  GLN C  30       1.672 -11.321 -10.045  1.00 59.03           C  
ATOM    820  O   GLN C  30       2.708 -12.158 -12.769  1.00 59.03           O  
ATOM    821  CG  GLN C  30       0.956 -11.688  -8.752  1.00 59.03           C  
ATOM    822  CD  GLN C  30       0.034 -12.883  -8.911  1.00 59.03           C  
ATOM    823  NE2 GLN C  30      -0.307 -13.521  -7.797  1.00 59.03           N  
ATOM    824  OE1 GLN C  30      -0.369 -13.229 -10.026  1.00 59.03           O  
ATOM    825  N   TRP C  31       4.613 -11.485 -11.751  1.00 57.19           N  
ATOM    826  CA  TRP C  31       5.220 -11.176 -13.042  1.00 57.19           C  
ATOM    827  C   TRP C  31       5.969 -12.384 -13.594  1.00 57.19           C  
ATOM    828  CB  TRP C  31       6.171  -9.983 -12.918  1.00 57.19           C  
ATOM    829  O   TRP C  31       6.853 -12.932 -12.930  1.00 57.19           O  
ATOM    830  CG  TRP C  31       5.490  -8.650 -12.999  1.00 57.19           C  
ATOM    831  CD1 TRP C  31       4.290  -8.303 -12.444  1.00 57.19           C  
ATOM    832  CD2 TRP C  31       5.968  -7.487 -13.682  1.00 57.19           C  
ATOM    833  CE2 TRP C  31       5.006  -6.469 -13.498  1.00 57.19           C  
ATOM    834  CE3 TRP C  31       7.117  -7.206 -14.432  1.00 57.19           C  
ATOM    835  NE1 TRP C  31       3.993  -6.992 -12.739  1.00 57.19           N  
ATOM    836  CH2 TRP C  31       6.293  -4.942 -14.767  1.00 57.19           C  
ATOM    837  CZ2 TRP C  31       5.159  -5.190 -14.037  1.00 57.19           C  
ATOM    838  CZ3 TRP C  31       7.269  -5.932 -14.968  1.00 57.19           C  
ATOM    839  N   SER C  32       5.512 -12.860 -14.729  1.00 53.58           N  
ATOM    840  CA  SER C  32       6.055 -14.047 -15.382  1.00 53.58           C  
ATOM    841  C   SER C  32       7.560 -13.922 -15.592  1.00 53.58           C  
ATOM    842  CB  SER C  32       5.363 -14.284 -16.725  1.00 53.58           C  
ATOM    843  O   SER C  32       8.283 -14.919 -15.543  1.00 53.58           O  
ATOM    844  OG  SER C  32       5.950 -13.490 -17.741  1.00 53.58           O  
ATOM    845  N   LEU C  33       7.972 -12.662 -15.749  1.00 53.16           N  
ATOM    846  CA  LEU C  33       9.381 -12.428 -16.048  1.00 53.16           C  
ATOM    847  C   LEU C  33      10.264 -12.868 -14.886  1.00 53.16           C  
ATOM    848  CB  LEU C  33       9.625 -10.949 -16.359  1.00 53.16           C  
ATOM    849  O   LEU C  33      11.400 -13.300 -15.092  1.00 53.16           O  
ATOM    850  CG  LEU C  33       9.183 -10.464 -17.740  1.00 53.16           C  
ATOM    851  CD1 LEU C  33       9.356  -8.953 -17.852  1.00 53.16           C  
ATOM    852  CD2 LEU C  33       9.968 -11.179 -18.835  1.00 53.16           C  
ATOM    853  N   PHE C  34       9.659 -12.845 -13.710  1.00 54.25           N  
ATOM    854  CA  PHE C  34      10.465 -13.146 -12.533  1.00 54.25           C  
ATOM    855  C   PHE C  34      10.258 -14.589 -12.089  1.00 54.25           C  
ATOM    856  CB  PHE C  34      10.122 -12.190 -11.386  1.00 54.25           C  
ATOM    857  O   PHE C  34      10.767 -15.002 -11.044  1.00 54.25           O  
ATOM    858  CG  PHE C  34      10.616 -10.784 -11.600  1.00 54.25           C  
ATOM    859  CD1 PHE C  34      11.949 -10.460 -11.378  1.00 54.25           C  
ATOM    860  CD2 PHE C  34       9.747  -9.787 -12.022  1.00 54.25           C  
ATOM    861  CE1 PHE C  34      12.409  -9.160 -11.575  1.00 54.25           C  
ATOM    862  CE2 PHE C  34      10.199  -8.485 -12.221  1.00 54.25           C  
ATOM    863  CZ  PHE C  34      11.530  -8.174 -11.996  1.00 54.25           C  
ATOM    864  N   PHE C  35       9.497 -15.184 -12.866  1.00 58.60           N  
ATOM    865  CA  PHE C  35       9.196 -16.566 -12.511  1.00 58.60           C  
ATOM    866  C   PHE C  35      10.472 -17.395 -12.433  1.00 58.60           C  
ATOM    867  CB  PHE C  35       8.228 -17.185 -13.524  1.00 58.60           C  
ATOM    868  O   PHE C  35      10.654 -18.179 -11.499  1.00 58.60           O  
ATOM    869  CG  PHE C  35       7.622 -18.485 -13.070  1.00 58.60           C  
ATOM    870  CD1 PHE C  35       8.141 -19.699 -13.503  1.00 58.60           C  
ATOM    871  CD2 PHE C  35       6.533 -18.493 -12.208  1.00 58.60           C  
ATOM    872  CE1 PHE C  35       7.582 -20.904 -13.084  1.00 58.60           C  
ATOM    873  CE2 PHE C  35       5.969 -19.693 -11.785  1.00 58.60           C  
ATOM    874  CZ  PHE C  35       6.495 -20.898 -12.224  1.00 58.60           C  
ATOM    875  N   PHE C  36      11.251 -17.192 -13.408  1.00 53.70           N  
ATOM    876  CA  PHE C  36      12.503 -17.939 -13.458  1.00 53.70           C  
ATOM    877  C   PHE C  36      13.385 -17.597 -12.264  1.00 53.70           C  
ATOM    878  CB  PHE C  36      13.251 -17.651 -14.763  1.00 53.70           C  
ATOM    879  O   PHE C  36      14.002 -18.482 -11.667  1.00 53.70           O  
ATOM    880  CG  PHE C  36      14.476 -18.501 -14.961  1.00 53.70           C  
ATOM    881  CD1 PHE C  36      15.740 -18.005 -14.663  1.00 53.70           C  
ATOM    882  CD2 PHE C  36      14.365 -19.798 -15.445  1.00 53.70           C  
ATOM    883  CE1 PHE C  36      16.876 -18.790 -14.845  1.00 53.70           C  
ATOM    884  CE2 PHE C  36      15.496 -20.589 -15.630  1.00 53.70           C  
ATOM    885  CZ  PHE C  36      16.750 -20.083 -15.330  1.00 53.70           C  
ATOM    886  N   LEU C  37      13.403 -16.344 -11.840  1.00 51.92           N  
ATOM    887  CA  LEU C  37      14.207 -15.881 -10.714  1.00 51.92           C  
ATOM    888  C   LEU C  37      13.663 -16.426  -9.397  1.00 51.92           C  
ATOM    889  CB  LEU C  37      14.241 -14.351 -10.671  1.00 51.92           C  
ATOM    890  O   LEU C  37      14.432 -16.825  -8.520  1.00 51.92           O  
ATOM    891  CG  LEU C  37      15.605 -13.710 -10.412  1.00 51.92           C  
ATOM    892  CD1 LEU C  37      16.287 -13.364 -11.732  1.00 51.92           C  
ATOM    893  CD2 LEU C  37      15.456 -12.468  -9.540  1.00 51.92           C  
ATOM    894  N   TYR C  38      12.371 -16.552  -9.380  1.00 56.46           N  
ATOM    895  CA  TYR C  38      11.718 -17.037  -8.169  1.00 56.46           C  
ATOM    896  C   TYR C  38      11.946 -18.533  -7.989  1.00 56.46           C  
ATOM    897  CB  TYR C  38      10.216 -16.740  -8.212  1.00 56.46           C  
ATOM    898  O   TYR C  38      12.126 -19.009  -6.865  1.00 56.46           O  
ATOM    899  CG  TYR C  38       9.751 -15.806  -7.120  1.00 56.46           C  
ATOM    900  CD1 TYR C  38       9.374 -16.296  -5.872  1.00 56.46           C  
ATOM    901  CD2 TYR C  38       9.686 -14.434  -7.335  1.00 56.46           C  
ATOM    902  CE1 TYR C  38       8.942 -15.440  -4.864  1.00 56.46           C  
ATOM    903  CE2 TYR C  38       9.256 -13.569  -6.334  1.00 56.46           C  
ATOM    904  OH  TYR C  38       8.461 -13.228  -4.110  1.00 56.46           O  
ATOM    905  CZ  TYR C  38       8.888 -14.080  -5.104  1.00 56.46           C  
ATOM    906  N   GLU C  39      12.038 -19.221  -9.097  1.00 54.33           N  
ATOM    907  CA  GLU C  39      12.198 -20.671  -9.050  1.00 54.33           C  
ATOM    908  C   GLU C  39      13.644 -21.058  -8.753  1.00 54.33           C  
ATOM    909  CB  GLU C  39      11.744 -21.305 -10.368  1.00 54.33           C  
ATOM    910  O   GLU C  39      13.898 -22.048  -8.064  1.00 54.33           O  
ATOM    911  CG  GLU C  39      10.271 -21.687 -10.392  1.00 54.33           C  
ATOM    912  CD  GLU C  39       9.922 -22.662 -11.505  1.00 54.33           C  
ATOM    913  OE1 GLU C  39       8.754 -23.105 -11.579  1.00 54.33           O  
ATOM    914  OE2 GLU C  39      10.825 -22.985 -12.309  1.00 54.33           O  
ATOM    915  N   ASN C  40      14.647 -20.205  -9.177  1.00 50.52           N  
ATOM    916  CA  ASN C  40      16.042 -20.625  -9.107  1.00 50.52           C  
ATOM    917  C   ASN C  40      16.797 -19.882  -8.008  1.00 50.52           C  
ATOM    918  CB  ASN C  40      16.733 -20.421 -10.457  1.00 50.52           C  
ATOM    919  O   ASN C  40      17.743 -20.417  -7.428  1.00 50.52           O  
ATOM    920  CG  ASN C  40      16.202 -21.350 -11.530  1.00 50.52           C  
ATOM    921  ND2 ASN C  40      15.937 -20.803 -12.711  1.00 50.52           N  
ATOM    922  OD1 ASN C  40      16.030 -22.550 -11.301  1.00 50.52           O  
ATOM    923  N   ALA C  41      16.433 -18.641  -7.742  1.00 54.42           N  
ATOM    924  CA  ALA C  41      17.223 -17.819  -6.828  1.00 54.42           C  
ATOM    925  C   ALA C  41      16.330 -16.875  -6.028  1.00 54.42           C  
ATOM    926  CB  ALA C  41      18.276 -17.027  -7.599  1.00 54.42           C  
ATOM    927  O   ALA C  41      16.537 -15.659  -6.038  1.00 54.42           O  
ATOM    928  N   PHE C  42      15.398 -17.404  -5.257  1.00 58.18           N  
ATOM    929  CA  PHE C  42      14.445 -16.572  -4.533  1.00 58.18           C  
ATOM    930  C   PHE C  42      15.143 -15.782  -3.432  1.00 58.18           C  
ATOM    931  CB  PHE C  42      13.327 -17.431  -3.934  1.00 58.18           C  
ATOM    932  O   PHE C  42      14.919 -14.579  -3.287  1.00 58.18           O  
ATOM    933  CG  PHE C  42      12.361 -16.659  -3.077  1.00 58.18           C  
ATOM    934  CD1 PHE C  42      12.421 -16.739  -1.691  1.00 58.18           C  
ATOM    935  CD2 PHE C  42      11.391 -15.851  -3.658  1.00 58.18           C  
ATOM    936  CE1 PHE C  42      11.528 -16.025  -0.895  1.00 58.18           C  
ATOM    937  CE2 PHE C  42      10.495 -15.135  -2.869  1.00 58.18           C  
ATOM    938  CZ  PHE C  42      10.565 -15.224  -1.488  1.00 58.18           C  
ATOM    939  N   LEU C  43      16.084 -16.434  -2.803  1.00 61.19           N  
ATOM    940  CA  LEU C  43      16.687 -15.838  -1.616  1.00 61.19           C  
ATOM    941  C   LEU C  43      17.557 -14.643  -1.990  1.00 61.19           C  
ATOM    942  CB  LEU C  43      17.521 -16.876  -0.861  1.00 61.19           C  
ATOM    943  O   LEU C  43      17.409 -13.560  -1.420  1.00 61.19           O  
ATOM    944  CG  LEU C  43      17.290 -16.963   0.649  1.00 61.19           C  
ATOM    945  CD1 LEU C  43      16.369 -18.133   0.977  1.00 61.19           C  
ATOM    946  CD2 LEU C  43      18.618 -17.098   1.386  1.00 61.19           C  
ATOM    947  N   PRO C  44      18.429 -14.825  -2.912  1.00 60.72           N  
ATOM    948  CA  PRO C  44      19.235 -13.666  -3.299  1.00 60.72           C  
ATOM    949  C   PRO C  44      18.392 -12.520  -3.855  1.00 60.72           C  
ATOM    950  CB  PRO C  44      20.168 -14.229  -4.375  1.00 60.72           C  
ATOM    951  O   PRO C  44      18.705 -11.349  -3.622  1.00 60.72           O  
ATOM    952  CG  PRO C  44      19.565 -15.543  -4.754  1.00 60.72           C  
ATOM    953  CD  PRO C  44      18.624 -15.968  -3.663  1.00 60.72           C  
ATOM    954  N   PHE C  45      17.448 -12.863  -4.484  1.00 61.95           N  
ATOM    955  CA  PHE C  45      16.547 -11.871  -5.058  1.00 61.95           C  
ATOM    956  C   PHE C  45      15.821 -11.100  -3.963  1.00 61.95           C  
ATOM    957  CB  PHE C  45      15.532 -12.541  -5.990  1.00 61.95           C  
ATOM    958  O   PHE C  45      15.777  -9.868  -3.988  1.00 61.95           O  
ATOM    959  CG  PHE C  45      14.561 -11.580  -6.621  1.00 61.95           C  
ATOM    960  CD1 PHE C  45      13.255 -11.485  -6.157  1.00 61.95           C  
ATOM    961  CD2 PHE C  45      14.955 -10.770  -7.679  1.00 61.95           C  
ATOM    962  CE1 PHE C  45      12.354 -10.596  -6.739  1.00 61.95           C  
ATOM    963  CE2 PHE C  45      14.060  -9.880  -8.265  1.00 61.95           C  
ATOM    964  CZ  PHE C  45      12.760  -9.795  -7.795  1.00 61.95           C  
ATOM    965  N   ALA C  46      15.306 -11.875  -3.041  1.00 63.25           N  
ATOM    966  CA  ALA C  46      14.591 -11.254  -1.929  1.00 63.25           C  
ATOM    967  C   ALA C  46      15.517 -10.355  -1.115  1.00 63.25           C  
ATOM    968  CB  ALA C  46      13.968 -12.322  -1.034  1.00 63.25           C  
ATOM    969  O   ALA C  46      15.141  -9.242  -0.740  1.00 63.25           O  
ATOM    970  N   MET C  47      16.685 -10.828  -0.894  1.00 69.28           N  
ATOM    971  CA  MET C  47      17.667 -10.052  -0.141  1.00 69.28           C  
ATOM    972  C   MET C  47      18.058  -8.788  -0.899  1.00 69.28           C  
ATOM    973  CB  MET C  47      18.910 -10.894   0.150  1.00 69.28           C  
ATOM    974  O   MET C  47      18.279  -7.739  -0.292  1.00 69.28           O  
ATOM    975  CG  MET C  47      18.704 -11.937   1.237  1.00 69.28           C  
ATOM    976  SD  MET C  47      18.226 -11.192   2.844  1.00 69.28           S  
ATOM    977  CE  MET C  47      19.823 -11.234   3.704  1.00 69.28           C  
ATOM    978  N   GLY C  48      18.178  -8.883  -2.142  1.00 70.38           N  
ATOM    979  CA  GLY C  48      18.469  -7.726  -2.972  1.00 70.38           C  
ATOM    980  C   GLY C  48      17.396  -6.655  -2.901  1.00 70.38           C  
ATOM    981  O   GLY C  48      17.705  -5.467  -2.792  1.00 70.38           O  
ATOM    982  N   ILE C  49      16.217  -7.129  -2.878  1.00 69.46           N  
ATOM    983  CA  ILE C  49      15.089  -6.205  -2.830  1.00 69.46           C  
ATOM    984  C   ILE C  49      15.040  -5.522  -1.465  1.00 69.46           C  
ATOM    985  CB  ILE C  49      13.754  -6.928  -3.116  1.00 69.46           C  
ATOM    986  O   ILE C  49      14.786  -4.318  -1.376  1.00 69.46           O  
ATOM    987  CG1 ILE C  49      13.701  -7.395  -4.575  1.00 69.46           C  
ATOM    988  CG2 ILE C  49      12.566  -6.019  -2.789  1.00 69.46           C  
ATOM    989  CD1 ILE C  49      12.456  -8.198  -4.924  1.00 69.46           C  
ATOM    990  N   ILE C  50      15.303  -6.274  -0.470  1.00 70.48           N  
ATOM    991  CA  ILE C  50      15.289  -5.724   0.881  1.00 70.48           C  
ATOM    992  C   ILE C  50      16.400  -4.686   1.026  1.00 70.48           C  
ATOM    993  CB  ILE C  50      15.449  -6.833   1.944  1.00 70.48           C  
ATOM    994  O   ILE C  50      16.185  -3.613   1.595  1.00 70.48           O  
ATOM    995  CG1 ILE C  50      14.217  -7.745   1.955  1.00 70.48           C  
ATOM    996  CG2 ILE C  50      15.692  -6.224   3.328  1.00 70.48           C  
ATOM    997  CD1 ILE C  50      14.386  -9.005   2.793  1.00 70.48           C  
ATOM    998  N   ALA C  51      17.534  -5.030   0.543  1.00 68.41           N  
ATOM    999  CA  ALA C  51      18.669  -4.114   0.621  1.00 68.41           C  
ATOM   1000  C   ALA C  51      18.394  -2.831  -0.158  1.00 68.41           C  
ATOM   1001  CB  ALA C  51      19.935  -4.789   0.099  1.00 68.41           C  
ATOM   1002  O   ALA C  51      18.653  -1.730   0.334  1.00 68.41           O  
ATOM   1003  N   MET C  52      17.888  -2.934  -1.328  1.00 75.36           N  
ATOM   1004  CA  MET C  52      17.574  -1.777  -2.161  1.00 75.36           C  
ATOM   1005  C   MET C  52      16.490  -0.920  -1.516  1.00 75.36           C  
ATOM   1006  CB  MET C  52      17.128  -2.222  -3.555  1.00 75.36           C  
ATOM   1007  O   MET C  52      16.576   0.309  -1.525  1.00 75.36           O  
ATOM   1008  CG  MET C  52      18.279  -2.587  -4.479  1.00 75.36           C  
ATOM   1009  SD  MET C  52      19.374  -1.158  -4.836  1.00 75.36           S  
ATOM   1010  CE  MET C  52      18.147   0.049  -5.411  1.00 75.36           C  
ATOM   1011  N   SER C  53      15.560  -1.671  -0.980  1.00 78.11           N  
ATOM   1012  CA  SER C  53      14.483  -0.958  -0.301  1.00 78.11           C  
ATOM   1013  C   SER C  53      14.999  -0.221   0.931  1.00 78.11           C  
ATOM   1014  CB  SER C  53      13.370  -1.925   0.103  1.00 78.11           C  
ATOM   1015  O   SER C  53      14.587   0.908   1.203  1.00 78.11           O  
ATOM   1016  OG  SER C  53      13.842  -2.869   1.049  1.00 78.11           O  
ATOM   1017  N   ALA C  54      15.860  -0.891   1.636  1.00 72.15           N  
ATOM   1018  CA  ALA C  54      16.447  -0.271   2.821  1.00 72.15           C  
ATOM   1019  C   ALA C  54      17.218   0.994   2.452  1.00 72.15           C  
ATOM   1020  CB  ALA C  54      17.364  -1.258   3.539  1.00 72.15           C  
ATOM   1021  O   ALA C  54      17.116   2.012   3.140  1.00 72.15           O  
ATOM   1022  N   PHE C  55      17.887   0.929   1.384  1.00 71.74           N  
ATOM   1023  CA  PHE C  55      18.649   2.078   0.909  1.00 71.74           C  
ATOM   1024  C   PHE C  55      17.718   3.192   0.447  1.00 71.74           C  
ATOM   1025  CB  PHE C  55      19.586   1.669  -0.233  1.00 71.74           C  
ATOM   1026  O   PHE C  55      17.921   4.359   0.787  1.00 71.74           O  
ATOM   1027  CG  PHE C  55      20.455   2.790  -0.735  1.00 71.74           C  
ATOM   1028  CD1 PHE C  55      20.137   3.462  -1.909  1.00 71.74           C  
ATOM   1029  CD2 PHE C  55      21.591   3.172  -0.033  1.00 71.74           C  
ATOM   1030  CE1 PHE C  55      20.940   4.500  -2.377  1.00 71.74           C  
ATOM   1031  CE2 PHE C  55      22.398   4.208  -0.494  1.00 71.74           C  
ATOM   1032  CZ  PHE C  55      22.072   4.870  -1.666  1.00 71.74           C  
ATOM   1033  N   ALA C  56      16.810   2.823  -0.200  1.00 71.90           N  
ATOM   1034  CA  ALA C  56      15.868   3.804  -0.732  1.00 71.90           C  
ATOM   1035  C   ALA C  56      15.122   4.515   0.393  1.00 71.90           C  
ATOM   1036  CB  ALA C  56      14.879   3.132  -1.681  1.00 71.90           C  
ATOM   1037  O   ALA C  56      14.883   5.723   0.322  1.00 71.90           O  
ATOM   1038  N   MET C  57      14.818   3.762   1.490  1.00 77.88           N  
ATOM   1039  CA  MET C  57      14.002   4.306   2.571  1.00 77.88           C  
ATOM   1040  C   MET C  57      14.816   5.257   3.442  1.00 77.88           C  
ATOM   1041  CB  MET C  57      13.422   3.180   3.428  1.00 77.88           C  
ATOM   1042  O   MET C  57      14.252   6.056   4.192  1.00 77.88           O  
ATOM   1043  CG  MET C  57      12.359   2.356   2.720  1.00 77.88           C  
ATOM   1044  SD  MET C  57      10.938   3.373   2.161  1.00 77.88           S  
ATOM   1045  CE  MET C  57       9.724   2.068   1.824  1.00 77.88           C  
ATOM   1046  N   MET C  58      16.091   5.228   3.242  1.00 71.01           N  
ATOM   1047  CA  MET C  58      16.945   6.153   3.982  1.00 71.01           C  
ATOM   1048  C   MET C  58      16.775   7.579   3.470  1.00 71.01           C  
ATOM   1049  CB  MET C  58      18.412   5.732   3.877  1.00 71.01           C  
ATOM   1050  O   MET C  58      16.968   8.539   4.218  1.00 71.01           O  
ATOM   1051  CG  MET C  58      18.849   4.757   4.959  1.00 71.01           C  
ATOM   1052  SD  MET C  58      20.672   4.707   5.165  1.00 71.01           S  
ATOM   1053  CE  MET C  58      21.033   3.093   4.420  1.00 71.01           C  
ATOM   1054  N   PHE C  59      16.301   7.708   2.280  1.00 66.76           N  
ATOM   1055  CA  PHE C  59      16.212   9.018   1.645  1.00 66.76           C  
ATOM   1056  C   PHE C  59      14.817   9.607   1.812  1.00 66.76           C  
ATOM   1057  CB  PHE C  59      16.566   8.920   0.158  1.00 66.76           C  
ATOM   1058  O   PHE C  59      14.559  10.735   1.388  1.00 66.76           O  
ATOM   1059  CG  PHE C  59      18.030   8.689  -0.104  1.00 66.76           C  
ATOM   1060  CD1 PHE C  59      18.929   9.749  -0.088  1.00 66.76           C  
ATOM   1061  CD2 PHE C  59      18.508   7.412  -0.366  1.00 66.76           C  
ATOM   1062  CE1 PHE C  59      20.285   9.538  -0.330  1.00 66.76           C  
ATOM   1063  CE2 PHE C  59      19.861   7.193  -0.609  1.00 66.76           C  
ATOM   1064  CZ  PHE C  59      20.747   8.258  -0.591  1.00 66.76           C  
ATOM   1065  N   VAL C  60      13.982   8.916   2.480  1.00 71.63           N  
ATOM   1066  CA  VAL C  60      12.619   9.413   2.640  1.00 71.63           C  
ATOM   1067  C   VAL C  60      12.558  10.382   3.819  1.00 71.63           C  
ATOM   1068  CB  VAL C  60      11.614   8.258   2.846  1.00 71.63           C  
ATOM   1069  O   VAL C  60      12.842  10.003   4.957  1.00 71.63           O  
ATOM   1070  CG1 VAL C  60      10.203   8.803   3.059  1.00 71.63           C  
ATOM   1071  CG2 VAL C  60      11.648   7.304   1.654  1.00 71.63           C  
ATOM   1072  N   LYS C  61      12.251  11.605   3.584  1.00 66.08           N  
ATOM   1073  CA  LYS C  61      12.175  12.653   4.597  1.00 66.08           C  
ATOM   1074  C   LYS C  61      10.890  12.539   5.411  1.00 66.08           C  
ATOM   1075  CB  LYS C  61      12.263  14.035   3.947  1.00 66.08           C  
ATOM   1076  O   LYS C  61      10.920  12.607   6.641  1.00 66.08           O  
ATOM   1077  CG  LYS C  61      12.424  15.177   4.940  1.00 66.08           C  
ATOM   1078  CD  LYS C  61      12.612  16.512   4.232  1.00 66.08           C  
ATOM   1079  CE  LYS C  61      12.705  17.664   5.223  1.00 66.08           C  
ATOM   1080  NZ  LYS C  61      12.882  18.976   4.532  1.00 66.08           N  
ATOM   1081  N   HIS C  62       9.746  12.416   4.727  1.00 71.15           N  
ATOM   1082  CA  HIS C  62       8.437  12.311   5.361  1.00 71.15           C  
ATOM   1083  C   HIS C  62       7.960  10.864   5.405  1.00 71.15           C  
ATOM   1084  CB  HIS C  62       7.414  13.179   4.625  1.00 71.15           C  
ATOM   1085  O   HIS C  62       7.133  10.453   4.587  1.00 71.15           O  
ATOM   1086  CG  HIS C  62       7.786  14.627   4.569  1.00 71.15           C  
ATOM   1087  CD2 HIS C  62       8.182  15.403   3.532  1.00 71.15           C  
ATOM   1088  ND1 HIS C  62       7.775  15.442   5.680  1.00 71.15           N  
ATOM   1089  CE1 HIS C  62       8.149  16.661   5.327  1.00 71.15           C  
ATOM   1090  NE2 HIS C  62       8.402  16.664   4.030  1.00 71.15           N  
ATOM   1091  N   LYS C  63       8.515  10.179   6.393  1.00 70.45           N  
ATOM   1092  CA  LYS C  63       8.318   8.734   6.470  1.00 70.45           C  
ATOM   1093  C   LYS C  63       6.855   8.392   6.741  1.00 70.45           C  
ATOM   1094  CB  LYS C  63       9.208   8.127   7.555  1.00 70.45           C  
ATOM   1095  O   LYS C  63       6.305   7.472   6.134  1.00 70.45           O  
ATOM   1096  CG  LYS C  63      10.699   8.275   7.287  1.00 70.45           C  
ATOM   1097  CD  LYS C  63      11.531   7.642   8.395  1.00 70.45           C  
ATOM   1098  CE  LYS C  63      13.021   7.865   8.173  1.00 70.45           C  
ATOM   1099  NZ  LYS C  63      13.837   7.310   9.293  1.00 70.45           N  
ATOM   1100  N   HIS C  64       6.239   9.202   7.570  1.00 64.03           N  
ATOM   1101  CA  HIS C  64       4.855   8.930   7.943  1.00 64.03           C  
ATOM   1102  C   HIS C  64       3.909   9.186   6.774  1.00 64.03           C  
ATOM   1103  CB  HIS C  64       4.447   9.783   9.145  1.00 64.03           C  
ATOM   1104  O   HIS C  64       2.996   8.396   6.525  1.00 64.03           O  
ATOM   1105  CG  HIS C  64       3.083   9.465   9.671  1.00 64.03           C  
ATOM   1106  CD2 HIS C  64       2.679   8.594  10.625  1.00 64.03           C  
ATOM   1107  ND1 HIS C  64       1.942  10.079   9.200  1.00 64.03           N  
ATOM   1108  CE1 HIS C  64       0.893   9.598   9.845  1.00 64.03           C  
ATOM   1109  NE2 HIS C  64       1.312   8.695  10.715  1.00 64.03           N  
ATOM   1110  N   ALA C  65       4.226  10.154   6.048  1.00 66.00           N  
ATOM   1111  CA  ALA C  65       3.391  10.494   4.898  1.00 66.00           C  
ATOM   1112  C   ALA C  65       3.492   9.425   3.813  1.00 66.00           C  
ATOM   1113  CB  ALA C  65       3.788  11.857   4.337  1.00 66.00           C  
ATOM   1114  O   ALA C  65       2.481   9.022   3.234  1.00 66.00           O  
ATOM   1115  N   PHE C  66       4.682   9.009   3.620  1.00 77.25           N  
ATOM   1116  CA  PHE C  66       4.882   7.973   2.613  1.00 77.25           C  
ATOM   1117  C   PHE C  66       4.184   6.681   3.020  1.00 77.25           C  
ATOM   1118  CB  PHE C  66       6.377   7.717   2.395  1.00 77.25           C  
ATOM   1119  O   PHE C  66       3.539   6.032   2.195  1.00 77.25           O  
ATOM   1120  CG  PHE C  66       6.667   6.670   1.353  1.00 77.25           C  
ATOM   1121  CD1 PHE C  66       7.139   5.416   1.720  1.00 77.25           C  
ATOM   1122  CD2 PHE C  66       6.467   6.941   0.005  1.00 77.25           C  
ATOM   1123  CE1 PHE C  66       7.408   4.445   0.758  1.00 77.25           C  
ATOM   1124  CE2 PHE C  66       6.734   5.976  -0.962  1.00 77.25           C  
ATOM   1125  CZ  PHE C  66       7.205   4.729  -0.583  1.00 77.25           C  
ATOM   1126  N   LEU C  67       4.292   6.371   4.193  1.00 73.66           N  
ATOM   1127  CA  LEU C  67       3.712   5.137   4.714  1.00 73.66           C  
ATOM   1128  C   LEU C  67       2.190   5.173   4.625  1.00 73.66           C  
ATOM   1129  CB  LEU C  67       4.145   4.912   6.165  1.00 73.66           C  
ATOM   1130  O   LEU C  67       1.572   4.243   4.101  1.00 73.66           O  
ATOM   1131  CG  LEU C  67       3.796   3.552   6.772  1.00 73.66           C  
ATOM   1132  CD1 LEU C  67       4.847   3.146   7.800  1.00 73.66           C  
ATOM   1133  CD2 LEU C  67       2.409   3.588   7.404  1.00 73.66           C  
ATOM   1134  N   CYS C  68       1.570   6.215   4.956  1.00 68.45           N  
ATOM   1135  CA  CYS C  68       0.121   6.302   5.092  1.00 68.45           C  
ATOM   1136  C   CYS C  68      -0.535   6.618   3.753  1.00 68.45           C  
ATOM   1137  CB  CYS C  68      -0.259   7.368   6.120  1.00 68.45           C  
ATOM   1138  O   CYS C  68      -1.622   6.121   3.456  1.00 68.45           O  
ATOM   1139  SG  CYS C  68      -0.072   6.826   7.833  1.00 68.45           S  
ATOM   1140  N   LEU C  69       0.172   7.298   2.923  1.00 73.23           N  
ATOM   1141  CA  LEU C  69      -0.465   7.794   1.708  1.00 73.23           C  
ATOM   1142  C   LEU C  69      -0.137   6.898   0.518  1.00 73.23           C  
ATOM   1143  CB  LEU C  69      -0.023   9.230   1.418  1.00 73.23           C  
ATOM   1144  O   LEU C  69      -0.942   6.770  -0.408  1.00 73.23           O  
ATOM   1145  CG  LEU C  69      -0.565  10.309   2.357  1.00 73.23           C  
ATOM   1146  CD1 LEU C  69       0.263  11.584   2.232  1.00 73.23           C  
ATOM   1147  CD2 LEU C  69      -2.034  10.588   2.061  1.00 73.23           C  
ATOM   1148  N   PHE C  70       0.962   6.209   0.628  1.00 81.49           N  
ATOM   1149  CA  PHE C  70       1.370   5.524  -0.593  1.00 81.49           C  
ATOM   1150  C   PHE C  70       1.585   4.038  -0.334  1.00 81.49           C  
ATOM   1151  CB  PHE C  70       2.649   6.149  -1.159  1.00 81.49           C  
ATOM   1152  O   PHE C  70       0.974   3.193  -0.992  1.00 81.49           O  
ATOM   1153  CG  PHE C  70       2.451   7.529  -1.726  1.00 81.49           C  
ATOM   1154  CD1 PHE C  70       1.938   7.703  -3.005  1.00 81.49           C  
ATOM   1155  CD2 PHE C  70       2.778   8.653  -0.978  1.00 81.49           C  
ATOM   1156  CE1 PHE C  70       1.754   8.979  -3.533  1.00 81.49           C  
ATOM   1157  CE2 PHE C  70       2.597   9.931  -1.499  1.00 81.49           C  
ATOM   1158  CZ  PHE C  70       2.086  10.092  -2.776  1.00 81.49           C  
ATOM   1159  N   LEU C  71       2.270   3.704   0.676  1.00 82.49           N  
ATOM   1160  CA  LEU C  71       2.673   2.318   0.884  1.00 82.49           C  
ATOM   1161  C   LEU C  71       1.508   1.487   1.411  1.00 82.49           C  
ATOM   1162  CB  LEU C  71       3.851   2.243   1.859  1.00 82.49           C  
ATOM   1163  O   LEU C  71       1.159   0.459   0.825  1.00 82.49           O  
ATOM   1164  CG  LEU C  71       4.795   1.051   1.691  1.00 82.49           C  
ATOM   1165  CD1 LEU C  71       6.241   1.485   1.911  1.00 82.49           C  
ATOM   1166  CD2 LEU C  71       4.416  -0.071   2.651  1.00 82.49           C  
ATOM   1167  N   LEU C  72       0.892   1.933   2.394  1.00 75.82           N  
ATOM   1168  CA  LEU C  72      -0.165   1.159   3.035  1.00 75.82           C  
ATOM   1169  C   LEU C  72      -1.357   0.988   2.100  1.00 75.82           C  
ATOM   1170  CB  LEU C  72      -0.613   1.837   4.333  1.00 75.82           C  
ATOM   1171  O   LEU C  72      -1.843  -0.128   1.904  1.00 75.82           O  
ATOM   1172  CG  LEU C  72      -1.224   0.925   5.398  1.00 75.82           C  
ATOM   1173  CD1 LEU C  72      -0.424   1.012   6.694  1.00 75.82           C  
ATOM   1174  CD2 LEU C  72      -2.685   1.289   5.640  1.00 75.82           C  
ATOM   1175  N   PRO C  73      -1.796   2.028   1.551  1.00 74.98           N  
ATOM   1176  CA  PRO C  73      -2.907   1.877   0.609  1.00 74.98           C  
ATOM   1177  C   PRO C  73      -2.571   0.948  -0.556  1.00 74.98           C  
ATOM   1178  CB  PRO C  73      -3.149   3.306   0.115  1.00 74.98           C  
ATOM   1179  O   PRO C  73      -3.433   0.198  -1.021  1.00 74.98           O  
ATOM   1180  CG  PRO C  73      -2.581   4.181   1.186  1.00 74.98           C  
ATOM   1181  CD  PRO C  73      -1.440   3.455   1.840  1.00 74.98           C  
ATOM   1182  N   SER C  74      -1.390   1.070  -1.086  1.00 82.72           N  
ATOM   1183  CA  SER C  74      -0.971   0.207  -2.186  1.00 82.72           C  
ATOM   1184  C   SER C  74      -0.944  -1.257  -1.760  1.00 82.72           C  
ATOM   1185  CB  SER C  74       0.408   0.623  -2.699  1.00 82.72           C  
ATOM   1186  O   SER C  74      -1.410  -2.131  -2.495  1.00 82.72           O  
ATOM   1187  OG  SER C  74       1.354   0.635  -1.645  1.00 82.72           O  
ATOM   1188  N   LEU C  75      -0.407  -1.467  -0.613  1.00 77.15           N  
ATOM   1189  CA  LEU C  75      -0.349  -2.831  -0.099  1.00 77.15           C  
ATOM   1190  C   LEU C  75      -1.750  -3.382   0.142  1.00 77.15           C  
ATOM   1191  CB  LEU C  75       0.463  -2.882   1.198  1.00 77.15           C  
ATOM   1192  O   LEU C  75      -2.038  -4.531  -0.200  1.00 77.15           O  
ATOM   1193  CG  LEU C  75       0.831  -4.274   1.714  1.00 77.15           C  
ATOM   1194  CD1 LEU C  75       2.288  -4.590   1.391  1.00 77.15           C  
ATOM   1195  CD2 LEU C  75       0.576  -4.373   3.214  1.00 77.15           C  
ATOM   1196  N   ALA C  76      -2.553  -2.568   0.655  1.00 70.35           N  
ATOM   1197  CA  ALA C  76      -3.930  -2.970   0.933  1.00 70.35           C  
ATOM   1198  C   ALA C  76      -4.680  -3.286  -0.357  1.00 70.35           C  
ATOM   1199  CB  ALA C  76      -4.655  -1.877   1.714  1.00 70.35           C  
ATOM   1200  O   ALA C  76      -5.420  -4.270  -0.428  1.00 70.35           O  
ATOM   1201  N   THR C  77      -4.446  -2.474  -1.325  1.00 75.03           N  
ATOM   1202  CA  THR C  77      -5.132  -2.646  -2.600  1.00 75.03           C  
ATOM   1203  C   THR C  77      -4.645  -3.906  -3.310  1.00 75.03           C  
ATOM   1204  CB  THR C  77      -4.926  -1.425  -3.515  1.00 75.03           C  
ATOM   1205  O   THR C  77      -5.448  -4.672  -3.848  1.00 75.03           O  
ATOM   1206  CG2 THR C  77      -5.859  -1.477  -4.720  1.00 75.03           C  
ATOM   1207  OG1 THR C  77      -5.189  -0.228  -2.772  1.00 75.03           O  
ATOM   1208  N   VAL C  78      -3.345  -4.093  -3.303  1.00 73.70           N  
ATOM   1209  CA  VAL C  78      -2.778  -5.268  -3.956  1.00 73.70           C  
ATOM   1210  C   VAL C  78      -3.214  -6.531  -3.217  1.00 73.70           C  
ATOM   1211  CB  VAL C  78      -1.236  -5.193  -4.019  1.00 73.70           C  
ATOM   1212  O   VAL C  78      -3.506  -7.554  -3.842  1.00 73.70           O  
ATOM   1213  CG1 VAL C  78      -0.651  -6.513  -4.518  1.00 73.70           C  
ATOM   1214  CG2 VAL C  78      -0.795  -4.037  -4.915  1.00 73.70           C  
ATOM   1215  N   ALA C  79      -3.201  -6.458  -1.960  1.00 63.11           N  
ATOM   1216  CA  ALA C  79      -3.667  -7.585  -1.157  1.00 63.11           C  
ATOM   1217  C   ALA C  79      -5.127  -7.910  -1.462  1.00 63.11           C  
ATOM   1218  CB  ALA C  79      -3.492  -7.288   0.330  1.00 63.11           C  
ATOM   1219  O   ALA C  79      -5.498  -9.081  -1.578  1.00 63.11           O  
ATOM   1220  N   TYR C  80      -5.875  -6.843  -1.605  1.00 62.63           N  
ATOM   1221  CA  TYR C  80      -7.281  -7.009  -1.958  1.00 62.63           C  
ATOM   1222  C   TYR C  80      -7.426  -7.673  -3.322  1.00 62.63           C  
ATOM   1223  CB  TYR C  80      -7.998  -5.655  -1.958  1.00 62.63           C  
ATOM   1224  O   TYR C  80      -8.209  -8.613  -3.481  1.00 62.63           O  
ATOM   1225  CG  TYR C  80      -9.410  -5.716  -2.487  1.00 62.63           C  
ATOM   1226  CD1 TYR C  80      -9.706  -5.308  -3.786  1.00 62.63           C  
ATOM   1227  CD2 TYR C  80     -10.451  -6.182  -1.690  1.00 62.63           C  
ATOM   1228  CE1 TYR C  80     -11.007  -5.361  -4.277  1.00 62.63           C  
ATOM   1229  CE2 TYR C  80     -11.755  -6.239  -2.171  1.00 62.63           C  
ATOM   1230  OH  TYR C  80     -13.311  -5.882  -3.945  1.00 62.63           O  
ATOM   1231  CZ  TYR C  80     -12.022  -5.827  -3.464  1.00 62.63           C  
ATOM   1232  N   PHE C  81      -6.665  -7.201  -4.232  1.00 66.70           N  
ATOM   1233  CA  PHE C  81      -6.733  -7.723  -5.591  1.00 66.70           C  
ATOM   1234  C   PHE C  81      -6.299  -9.183  -5.633  1.00 66.70           C  
ATOM   1235  CB  PHE C  81      -5.860  -6.889  -6.534  1.00 66.70           C  
ATOM   1236  O   PHE C  81      -6.907  -9.998  -6.331  1.00 66.70           O  
ATOM   1237  CG  PHE C  81      -6.065  -7.206  -7.990  1.00 66.70           C  
ATOM   1238  CD1 PHE C  81      -5.179  -8.037  -8.666  1.00 66.70           C  
ATOM   1239  CD2 PHE C  81      -7.143  -6.672  -8.685  1.00 66.70           C  
ATOM   1240  CE1 PHE C  81      -5.366  -8.332 -10.015  1.00 66.70           C  
ATOM   1241  CE2 PHE C  81      -7.336  -6.962 -10.032  1.00 66.70           C  
ATOM   1242  CZ  PHE C  81      -6.446  -7.791 -10.696  1.00 66.70           C  
ATOM   1243  N   ASN C  82      -5.246  -9.499  -4.952  1.00 62.16           N  
ATOM   1244  CA  ASN C  82      -4.754 -10.872  -4.922  1.00 62.16           C  
ATOM   1245  C   ASN C  82      -5.759 -11.813  -4.263  1.00 62.16           C  
ATOM   1246  CB  ASN C  82      -3.407 -10.944  -4.201  1.00 62.16           C  
ATOM   1247  O   ASN C  82      -5.894 -12.968  -4.671  1.00 62.16           O  
ATOM   1248  CG  ASN C  82      -2.234 -10.693  -5.129  1.00 62.16           C  
ATOM   1249  ND2 ASN C  82      -1.221  -9.995  -4.629  1.00 62.16           N  
ATOM   1250  OD1 ASN C  82      -2.238 -11.123  -6.285  1.00 62.16           O  
ATOM   1251  N   MET C  83      -6.403 -11.325  -3.388  1.00 53.16           N  
ATOM   1252  CA  MET C  83      -7.398 -12.123  -2.676  1.00 53.16           C  
ATOM   1253  C   MET C  83      -8.617 -12.383  -3.555  1.00 53.16           C  
ATOM   1254  CB  MET C  83      -7.824 -11.424  -1.384  1.00 53.16           C  
ATOM   1255  O   MET C  83      -9.175 -13.481  -3.540  1.00 53.16           O  
ATOM   1256  CG  MET C  83      -6.766 -11.454  -0.293  1.00 53.16           C  
ATOM   1257  SD  MET C  83      -6.418 -13.154   0.302  1.00 53.16           S  
ATOM   1258  CE  MET C  83      -6.657 -12.924   2.086  1.00 53.16           C  
ATOM   1259  N   VAL C  84      -8.972 -11.430  -4.369  1.00 54.96           N  
ATOM   1260  CA  VAL C  84     -10.190 -11.521  -5.166  1.00 54.96           C  
ATOM   1261  C   VAL C  84      -9.909 -12.294  -6.453  1.00 54.96           C  
ATOM   1262  CB  VAL C  84     -10.757 -10.123  -5.498  1.00 54.96           C  
ATOM   1263  O   VAL C  84     -10.704 -13.145  -6.859  1.00 54.96           O  
ATOM   1264  CG1 VAL C  84     -11.914 -10.230  -6.489  1.00 54.96           C  
ATOM   1265  CG2 VAL C  84     -11.206  -9.413  -4.222  1.00 54.96           C  
ATOM   1266  N   TYR C  85      -8.757 -12.070  -7.114  1.00 55.53           N  
ATOM   1267  CA  TYR C  85      -8.590 -12.594  -8.465  1.00 55.53           C  
ATOM   1268  C   TYR C  85      -7.614 -13.765  -8.478  1.00 55.53           C  
ATOM   1269  CB  TYR C  85      -8.099 -11.495  -9.411  1.00 55.53           C  
ATOM   1270  O   TYR C  85      -7.697 -14.640  -9.344  1.00 55.53           O  
ATOM   1271  CG  TYR C  85      -9.197 -10.587  -9.908  1.00 55.53           C  
ATOM   1272  CD1 TYR C  85      -9.980 -10.943 -11.004  1.00 55.53           C  
ATOM   1273  CD2 TYR C  85      -9.453  -9.370  -9.284  1.00 55.53           C  
ATOM   1274  CE1 TYR C  85     -10.993 -10.109 -11.466  1.00 55.53           C  
ATOM   1275  CE2 TYR C  85     -10.463  -8.528  -9.738  1.00 55.53           C  
ATOM   1276  OH  TYR C  85     -12.227  -8.075 -11.282  1.00 55.53           O  
ATOM   1277  CZ  TYR C  85     -11.226  -8.905 -10.828  1.00 55.53           C  
ATOM   1278  N   MET C  86      -6.440 -13.761  -7.673  1.00 49.25           N  
ATOM   1279  CA  MET C  86      -5.471 -14.853  -7.683  1.00 49.25           C  
ATOM   1280  C   MET C  86      -5.331 -15.469  -6.295  1.00 49.25           C  
ATOM   1281  CB  MET C  86      -4.110 -14.361  -8.177  1.00 49.25           C  
ATOM   1282  O   MET C  86      -4.469 -15.061  -5.515  1.00 49.25           O  
ATOM   1283  CG  MET C  86      -4.024 -14.208  -9.687  1.00 49.25           C  
ATOM   1284  SD  MET C  86      -2.291 -14.132 -10.288  1.00 49.25           S  
ATOM   1285  CE  MET C  86      -2.573 -14.153 -12.080  1.00 49.25           C  
ATOM   1286  N   PRO C  87      -6.197 -16.237  -5.951  1.00 42.40           N  
ATOM   1287  CA  PRO C  87      -6.033 -16.653  -4.556  1.00 42.40           C  
ATOM   1288  C   PRO C  87      -4.755 -17.457  -4.327  1.00 42.40           C  
ATOM   1289  CB  PRO C  87      -7.272 -17.514  -4.296  1.00 42.40           C  
ATOM   1290  O   PRO C  87      -4.477 -18.406  -5.064  1.00 42.40           O  
ATOM   1291  CG  PRO C  87      -7.811 -17.828  -5.655  1.00 42.40           C  
ATOM   1292  CD  PRO C  87      -7.165 -16.906  -6.649  1.00 42.40           C  
ATOM   1293  N   ALA C  88      -3.676 -16.854  -4.013  1.00 43.31           N  
ATOM   1294  CA  ALA C  88      -2.528 -17.613  -3.523  1.00 43.31           C  
ATOM   1295  C   ALA C  88      -2.978 -18.835  -2.727  1.00 43.31           C  
ATOM   1296  CB  ALA C  88      -1.629 -16.725  -2.666  1.00 43.31           C  
ATOM   1297  O   ALA C  88      -4.085 -18.857  -2.184  1.00 43.31           O  
ATOM   1298  N   SER C  89      -2.148 -20.059  -2.933  1.00 39.42           N  
ATOM   1299  CA  SER C  89      -2.468 -21.350  -2.333  1.00 39.42           C  
ATOM   1300  C   SER C  89      -2.919 -21.191  -0.885  1.00 39.42           C  
ATOM   1301  CB  SER C  89      -1.261 -22.286  -2.399  1.00 39.42           C  
ATOM   1302  O   SER C  89      -3.908 -21.796  -0.467  1.00 39.42           O  
ATOM   1303  OG  SER C  89      -0.140 -21.709  -1.752  1.00 39.42           O  
ATOM   1304  N   TRP C  90      -2.150 -20.402  -0.123  1.00 38.89           N  
ATOM   1305  CA  TRP C  90      -2.510 -20.325   1.289  1.00 38.89           C  
ATOM   1306  C   TRP C  90      -3.807 -19.546   1.479  1.00 38.89           C  
ATOM   1307  CB  TRP C  90      -1.384 -19.673   2.096  1.00 38.89           C  
ATOM   1308  O   TRP C  90      -4.629 -19.894   2.330  1.00 38.89           O  
ATOM   1309  CG  TRP C  90      -1.081 -18.262   1.688  1.00 38.89           C  
ATOM   1310  CD1 TRP C  90      -0.308 -17.857   0.636  1.00 38.89           C  
ATOM   1311  CD2 TRP C  90      -1.542 -17.069   2.329  1.00 38.89           C  
ATOM   1312  CE2 TRP C  90      -1.010 -15.976   1.611  1.00 38.89           C  
ATOM   1313  CE3 TRP C  90      -2.356 -16.819   3.442  1.00 38.89           C  
ATOM   1314  NE1 TRP C  90      -0.261 -16.483   0.584  1.00 38.89           N  
ATOM   1315  CH2 TRP C  90      -2.065 -14.433   3.064  1.00 38.89           C  
ATOM   1316  CZ2 TRP C  90      -1.266 -14.650   1.971  1.00 38.89           C  
ATOM   1317  CZ3 TRP C  90      -2.609 -15.499   3.799  1.00 38.89           C  
ATOM   1318  N   VAL C  91      -3.981 -18.549   0.740  1.00 41.38           N  
ATOM   1319  CA  VAL C  91      -5.221 -17.780   0.754  1.00 41.38           C  
ATOM   1320  C   VAL C  91      -6.368 -18.641   0.229  1.00 41.38           C  
ATOM   1321  CB  VAL C  91      -5.098 -16.488  -0.084  1.00 41.38           C  
ATOM   1322  O   VAL C  91      -7.484 -18.585   0.752  1.00 41.38           O  
ATOM   1323  CG1 VAL C  91      -6.424 -15.730  -0.106  1.00 41.38           C  
ATOM   1324  CG2 VAL C  91      -3.981 -15.602   0.465  1.00 41.38           C  
ATOM   1325  N   MET C  92      -6.036 -19.442  -0.704  1.00 44.70           N  
ATOM   1326  CA  MET C  92      -7.003 -20.433  -1.169  1.00 44.70           C  
ATOM   1327  C   MET C  92      -7.405 -21.374  -0.039  1.00 44.70           C  
ATOM   1328  CB  MET C  92      -6.431 -21.235  -2.340  1.00 44.70           C  
ATOM   1329  O   MET C  92      -8.569 -21.763   0.066  1.00 44.70           O  
ATOM   1330  CG  MET C  92      -6.822 -20.691  -3.704  1.00 44.70           C  
ATOM   1331  SD  MET C  92      -7.382 -22.009  -4.852  1.00 44.70           S  
ATOM   1332  CE  MET C  92      -5.952 -22.093  -5.965  1.00 44.70           C  
ATOM   1333  N   ARG C  93      -6.413 -21.754   0.683  1.00 42.94           N  
ATOM   1334  CA  ARG C  93      -6.677 -22.635   1.816  1.00 42.94           C  
ATOM   1335  C   ARG C  93      -7.578 -21.954   2.840  1.00 42.94           C  
ATOM   1336  CB  ARG C  93      -5.367 -23.069   2.477  1.00 42.94           C  
ATOM   1337  O   ARG C  93      -8.499 -22.576   3.375  1.00 42.94           O  
ATOM   1338  CG  ARG C  93      -5.036 -24.540   2.282  1.00 42.94           C  
ATOM   1339  CD  ARG C  93      -3.693 -24.903   2.900  1.00 42.94           C  
ATOM   1340  NE  ARG C  93      -3.524 -26.349   3.011  1.00 42.94           N  
ATOM   1341  NH1 ARG C  93      -1.971 -26.244   4.718  1.00 42.94           N  
ATOM   1342  NH2 ARG C  93      -2.633 -28.276   3.889  1.00 42.94           N  
ATOM   1343  CZ  ARG C  93      -2.710 -26.953   3.873  1.00 42.94           C  
ATOM   1344  N   ILE C  94      -7.256 -20.770   3.142  1.00 40.70           N  
ATOM   1345  CA  ILE C  94      -8.107 -19.994   4.038  1.00 40.70           C  
ATOM   1346  C   ILE C  94      -9.444 -19.707   3.359  1.00 40.70           C  
ATOM   1347  CB  ILE C  94      -7.426 -18.674   4.461  1.00 40.70           C  
ATOM   1348  O   ILE C  94     -10.502 -19.827   3.981  1.00 40.70           O  
ATOM   1349  CG1 ILE C  94      -6.182 -18.962   5.309  1.00 40.70           C  
ATOM   1350  CG2 ILE C  94      -8.410 -17.778   5.220  1.00 40.70           C  
ATOM   1351  CD1 ILE C  94      -5.287 -17.750   5.528  1.00 40.70           C  
ATOM   1352  N   MET C  95      -9.318 -19.341   2.120  1.00 42.86           N  
ATOM   1353  CA  MET C  95     -10.522 -19.044   1.349  1.00 42.86           C  
ATOM   1354  C   MET C  95     -11.359 -20.301   1.142  1.00 42.86           C  
ATOM   1355  CB  MET C  95     -10.157 -18.430  -0.003  1.00 42.86           C  
ATOM   1356  O   MET C  95     -12.589 -20.250   1.202  1.00 42.86           O  
ATOM   1357  CG  MET C  95     -10.149 -16.910  -0.004  1.00 42.86           C  
ATOM   1358  SD  MET C  95     -11.037 -16.203  -1.446  1.00 42.86           S  
ATOM   1359  CE  MET C  95     -10.187 -14.606  -1.593  1.00 42.86           C  
ATOM   1360  N   THR C  96     -10.650 -21.360   0.790  1.00 44.90           N  
ATOM   1361  CA  THR C  96     -11.344 -22.641   0.728  1.00 44.90           C  
ATOM   1362  C   THR C  96     -11.998 -22.968   2.068  1.00 44.90           C  
ATOM   1363  CB  THR C  96     -10.384 -23.778   0.332  1.00 44.90           C  
ATOM   1364  O   THR C  96     -13.103 -23.513   2.109  1.00 44.90           O  
ATOM   1365  CG2 THR C  96     -10.514 -24.116  -1.150  1.00 44.90           C  
ATOM   1366  OG1 THR C  96      -9.036 -23.373   0.601  1.00 44.90           O  
ATOM   1367  N   TRP C  97     -11.260 -22.734   3.097  1.00 42.61           N  
ATOM   1368  CA  TRP C  97     -11.855 -22.889   4.420  1.00 42.61           C  
ATOM   1369  C   TRP C  97     -13.053 -21.962   4.591  1.00 42.61           C  
ATOM   1370  CB  TRP C  97     -10.818 -22.610   5.512  1.00 42.61           C  
ATOM   1371  O   TRP C  97     -14.091 -22.370   5.120  1.00 42.61           O  
ATOM   1372  CG  TRP C  97     -11.120 -23.273   6.822  1.00 42.61           C  
ATOM   1373  CD1 TRP C  97     -10.911 -24.584   7.150  1.00 42.61           C  
ATOM   1374  CD2 TRP C  97     -11.692 -22.656   7.980  1.00 42.61           C  
ATOM   1375  CE2 TRP C  97     -11.801 -23.653   8.974  1.00 42.61           C  
ATOM   1376  CE3 TRP C  97     -12.123 -21.355   8.273  1.00 42.61           C  
ATOM   1377  NE1 TRP C  97     -11.318 -24.819   8.443  1.00 42.61           N  
ATOM   1378  CH2 TRP C  97     -12.737 -22.108  10.503  1.00 42.61           C  
ATOM   1379  CZ2 TRP C  97     -12.324 -23.389  10.243  1.00 42.61           C  
ATOM   1380  CZ3 TRP C  97     -12.643 -21.095   9.536  1.00 42.61           C  
ATOM   1381  N   LEU C  98     -12.891 -20.809   4.193  1.00 38.50           N  
ATOM   1382  CA  LEU C  98     -14.006 -19.868   4.217  1.00 38.50           C  
ATOM   1383  C   LEU C  98     -15.070 -20.259   3.197  1.00 38.50           C  
ATOM   1384  CB  LEU C  98     -13.513 -18.446   3.938  1.00 38.50           C  
ATOM   1385  O   LEU C  98     -16.267 -20.108   3.454  1.00 38.50           O  
ATOM   1386  CG  LEU C  98     -14.194 -17.325   4.726  1.00 38.50           C  
ATOM   1387  CD1 LEU C  98     -13.373 -16.971   5.961  1.00 38.50           C  
ATOM   1388  CD2 LEU C  98     -14.397 -16.098   3.843  1.00 38.50           C  
ATOM   1389  N   ASP C  99     -14.612 -20.711   2.044  1.00 43.72           N  
ATOM   1390  CA  ASP C  99     -15.513 -21.247   1.028  1.00 43.72           C  
ATOM   1391  C   ASP C  99     -16.263 -22.471   1.550  1.00 43.72           C  
ATOM   1392  CB  ASP C  99     -14.739 -21.605  -0.241  1.00 43.72           C  
ATOM   1393  O   ASP C  99     -17.412 -22.709   1.172  1.00 43.72           O  
ATOM   1394  CG  ASP C  99     -15.186 -20.808  -1.454  1.00 43.72           C  
ATOM   1395  OD1 ASP C  99     -16.180 -20.056  -1.357  1.00 43.72           O  
ATOM   1396  OD2 ASP C  99     -14.540 -20.934  -2.517  1.00 43.72           O  
ATOM   1397  N   MET C 100     -15.555 -23.279   2.187  1.00 39.33           N  
ATOM   1398  CA  MET C 100     -16.266 -24.412   2.773  1.00 39.33           C  
ATOM   1399  C   MET C 100     -17.446 -23.936   3.615  1.00 39.33           C  
ATOM   1400  CB  MET C 100     -15.321 -25.258   3.628  1.00 39.33           C  
ATOM   1401  O   MET C 100     -18.327 -24.726   3.958  1.00 39.33           O  
ATOM   1402  CG  MET C 100     -14.439 -26.196   2.820  1.00 39.33           C  
ATOM   1403  SD  MET C 100     -15.345 -27.679   2.231  1.00 39.33           S  
ATOM   1404  CE  MET C 100     -13.966 -28.656   1.570  1.00 39.33           C  
ATOM   1405  N   VAL C 101     -17.204 -22.807   4.300  1.00 35.41           N  
ATOM   1406  CA  VAL C 101     -18.416 -22.213   4.854  1.00 35.41           C  
ATOM   1407  C   VAL C 101     -19.286 -21.665   3.725  1.00 35.41           C  
ATOM   1408  CB  VAL C 101     -18.088 -21.092   5.866  1.00 35.41           C  
ATOM   1409  O   VAL C 101     -18.949 -20.651   3.110  1.00 35.41           O  
ATOM   1410  CG1 VAL C 101     -19.370 -20.478   6.426  1.00 35.41           C  
ATOM   1411  CG2 VAL C 101     -17.214 -21.634   6.996  1.00 35.41           C  
ATOM   1412  N   ASP C 102     -19.133 -22.100   2.614  1.00 38.27           N  
ATOM   1413  CA  ASP C 102     -19.865 -21.720   1.410  1.00 38.27           C  
ATOM   1414  C   ASP C 102     -21.366 -21.644   1.681  1.00 38.27           C  
ATOM   1415  CB  ASP C 102     -19.584 -22.708   0.276  1.00 38.27           C  
ATOM   1416  O   ASP C 102     -22.069 -22.653   1.593  1.00 38.27           O  
ATOM   1417  CG  ASP C 102     -18.404 -22.299  -0.588  1.00 38.27           C  
ATOM   1418  OD1 ASP C 102     -18.154 -21.084  -0.743  1.00 38.27           O  
ATOM   1419  OD2 ASP C 102     -17.721 -23.199  -1.123  1.00 38.27           O  
ATOM   1420  N   THR C 103     -21.698 -21.104   2.793  1.00 33.18           N  
ATOM   1421  CA  THR C 103     -23.130 -20.825   2.773  1.00 33.18           C  
ATOM   1422  C   THR C 103     -23.470 -19.825   1.671  1.00 33.18           C  
ATOM   1423  CB  THR C 103     -23.611 -20.281   4.130  1.00 33.18           C  
ATOM   1424  O   THR C 103     -22.866 -18.753   1.590  1.00 33.18           O  
ATOM   1425  CG2 THR C 103     -24.225 -21.389   4.980  1.00 33.18           C  
ATOM   1426  OG1 THR C 103     -22.499 -19.715   4.834  1.00 33.18           O  
ATOM   1427  N   SER C 104     -23.534 -20.318   0.400  1.00 35.03           N  
ATOM   1428  CA  SER C 104     -24.262 -19.485  -0.551  1.00 35.03           C  
ATOM   1429  C   SER C 104     -25.447 -18.792   0.113  1.00 35.03           C  
ATOM   1430  CB  SER C 104     -24.749 -20.323  -1.734  1.00 35.03           C  
ATOM   1431  O   SER C 104     -26.434 -19.441   0.465  1.00 35.03           O  
ATOM   1432  OG  SER C 104     -26.162 -20.283  -1.832  1.00 35.03           O  
ATOM   1433  N   LEU C 105     -25.313 -18.094   1.148  1.00 29.51           N  
ATOM   1434  CA  LEU C 105     -26.501 -17.340   1.534  1.00 29.51           C  
ATOM   1435  C   LEU C 105     -26.857 -16.305   0.472  1.00 29.51           C  
ATOM   1436  CB  LEU C 105     -26.282 -16.649   2.883  1.00 29.51           C  
ATOM   1437  O   LEU C 105     -25.999 -15.531   0.040  1.00 29.51           O  
ATOM   1438  CG  LEU C 105     -27.131 -17.156   4.050  1.00 29.51           C  
ATOM   1439  CD1 LEU C 105     -26.235 -17.629   5.190  1.00 29.51           C  
ATOM   1440  CD2 LEU C 105     -28.085 -16.067   4.529  1.00 29.51           C  
ATOM   1441  N   SER C 106     -28.122 -16.204  -0.133  1.00 35.68           N  
ATOM   1442  CA  SER C 106     -28.933 -15.491  -1.114  1.00 35.68           C  
ATOM   1443  C   SER C 106     -28.066 -14.882  -2.211  1.00 35.68           C  
ATOM   1444  CB  SER C 106     -29.755 -14.395  -0.435  1.00 35.68           C  
ATOM   1445  O   SER C 106     -28.200 -13.699  -2.530  1.00 35.68           O  
ATOM   1446  OG  SER C 106     -30.642 -13.786  -1.359  1.00 35.68           O  
ATOM   1447  N   GLY C 107     -26.949 -15.640  -2.948  1.00 35.39           N  
ATOM   1448  CA  GLY C 107     -26.248 -15.186  -4.138  1.00 35.39           C  
ATOM   1449  C   GLY C 107     -24.948 -14.469  -3.827  1.00 35.39           C  
ATOM   1450  O   GLY C 107     -24.230 -14.050  -4.738  1.00 35.39           O  
ATOM   1451  N   PHE C 108     -24.657 -13.953  -2.683  1.00 38.18           N  
ATOM   1452  CA  PHE C 108     -23.437 -13.188  -2.454  1.00 38.18           C  
ATOM   1453  C   PHE C 108     -22.315 -14.094  -1.962  1.00 38.18           C  
ATOM   1454  CB  PHE C 108     -23.688 -12.065  -1.442  1.00 38.18           C  
ATOM   1455  O   PHE C 108     -22.532 -14.949  -1.101  1.00 38.18           O  
ATOM   1456  CG  PHE C 108     -24.342 -10.847  -2.037  1.00 38.18           C  
ATOM   1457  CD1 PHE C 108     -23.589  -9.897  -2.715  1.00 38.18           C  
ATOM   1458  CD2 PHE C 108     -25.712 -10.653  -1.917  1.00 38.18           C  
ATOM   1459  CE1 PHE C 108     -24.192  -8.769  -3.266  1.00 38.18           C  
ATOM   1460  CE2 PHE C 108     -26.322  -9.528  -2.465  1.00 38.18           C  
ATOM   1461  CZ  PHE C 108     -25.560  -8.587  -3.139  1.00 38.18           C  
ATOM   1462  N   LYS C 109     -21.260 -14.416  -2.762  1.00 47.62           N  
ATOM   1463  CA  LYS C 109     -20.043 -15.154  -2.436  1.00 47.62           C  
ATOM   1464  C   LYS C 109     -19.399 -14.615  -1.162  1.00 47.62           C  
ATOM   1465  CB  LYS C 109     -19.048 -15.087  -3.595  1.00 47.62           C  
ATOM   1466  O   LYS C 109     -19.412 -13.407  -0.916  1.00 47.62           O  
ATOM   1467  CG  LYS C 109     -19.483 -15.863  -4.830  1.00 47.62           C  
ATOM   1468  CD  LYS C 109     -18.343 -16.006  -5.831  1.00 47.62           C  
ATOM   1469  CE  LYS C 109     -18.775 -16.788  -7.064  1.00 47.62           C  
ATOM   1470  NZ  LYS C 109     -17.679 -16.880  -8.074  1.00 47.62           N  
ATOM   1471  N   LEU C 110     -19.300 -15.338  -0.056  1.00 44.59           N  
ATOM   1472  CA  LEU C 110     -18.742 -15.015   1.253  1.00 44.59           C  
ATOM   1473  C   LEU C 110     -17.507 -14.132   1.114  1.00 44.59           C  
ATOM   1474  CB  LEU C 110     -18.387 -16.294   2.015  1.00 44.59           C  
ATOM   1475  O   LEU C 110     -17.304 -13.211   1.908  1.00 44.59           O  
ATOM   1476  CG  LEU C 110     -18.409 -16.201   3.542  1.00 44.59           C  
ATOM   1477  CD1 LEU C 110     -19.842 -16.277   4.057  1.00 44.59           C  
ATOM   1478  CD2 LEU C 110     -17.555 -17.305   4.157  1.00 44.59           C  
ATOM   1479  N   LYS C 111     -16.640 -14.396   0.084  1.00 48.74           N  
ATOM   1480  CA  LYS C 111     -15.463 -13.572  -0.176  1.00 48.74           C  
ATOM   1481  C   LYS C 111     -15.845 -12.104  -0.341  1.00 48.74           C  
ATOM   1482  CB  LYS C 111     -14.727 -14.065  -1.423  1.00 48.74           C  
ATOM   1483  O   LYS C 111     -15.182 -11.219   0.205  1.00 48.74           O  
ATOM   1484  CG  LYS C 111     -13.263 -13.654  -1.481  1.00 48.74           C  
ATOM   1485  CD  LYS C 111     -12.595 -14.146  -2.759  1.00 48.74           C  
ATOM   1486  CE  LYS C 111     -11.340 -13.345  -3.078  1.00 48.74           C  
ATOM   1487  NZ  LYS C 111     -10.624 -13.889  -4.270  1.00 48.74           N  
ATOM   1488  N   ASP C 112     -16.893 -11.995  -1.109  1.00 47.82           N  
ATOM   1489  CA  ASP C 112     -17.371 -10.639  -1.357  1.00 47.82           C  
ATOM   1490  C   ASP C 112     -17.902 -10.000  -0.076  1.00 47.82           C  
ATOM   1491  CB  ASP C 112     -18.458 -10.642  -2.434  1.00 47.82           C  
ATOM   1492  O   ASP C 112     -17.704  -8.806   0.158  1.00 47.82           O  
ATOM   1493  CG  ASP C 112     -17.914 -10.907  -3.826  1.00 47.82           C  
ATOM   1494  OD1 ASP C 112     -16.715 -10.652  -4.071  1.00 47.82           O  
ATOM   1495  OD2 ASP C 112     -18.691 -11.372  -4.687  1.00 47.82           O  
ATOM   1496  N   CYS C 113     -18.414 -10.807   0.745  1.00 46.30           N  
ATOM   1497  CA  CYS C 113     -18.971 -10.330   2.006  1.00 46.30           C  
ATOM   1498  C   CYS C 113     -17.871  -9.828   2.933  1.00 46.30           C  
ATOM   1499  CB  CYS C 113     -19.765 -11.439   2.695  1.00 46.30           C  
ATOM   1500  O   CYS C 113     -18.024  -8.791   3.581  1.00 46.30           O  
ATOM   1501  SG  CYS C 113     -20.937 -10.836   3.930  1.00 46.30           S  
ATOM   1502  N   VAL C 114     -16.840 -10.562   2.955  1.00 47.45           N  
ATOM   1503  CA  VAL C 114     -15.727 -10.181   3.818  1.00 47.45           C  
ATOM   1504  C   VAL C 114     -15.141  -8.851   3.349  1.00 47.45           C  
ATOM   1505  CB  VAL C 114     -14.629 -11.269   3.841  1.00 47.45           C  
ATOM   1506  O   VAL C 114     -14.840  -7.977   4.164  1.00 47.45           O  
ATOM   1507  CG1 VAL C 114     -13.398 -10.776   4.599  1.00 47.45           C  
ATOM   1508  CG2 VAL C 114     -15.166 -12.555   4.465  1.00 47.45           C  
ATOM   1509  N   MET C 115     -14.994  -8.724   2.066  1.00 48.09           N  
ATOM   1510  CA  MET C 115     -14.470  -7.477   1.517  1.00 48.09           C  
ATOM   1511  C   MET C 115     -15.387  -6.306   1.853  1.00 48.09           C  
ATOM   1512  CB  MET C 115     -14.297  -7.587   0.001  1.00 48.09           C  
ATOM   1513  O   MET C 115     -14.916  -5.229   2.223  1.00 48.09           O  
ATOM   1514  CG  MET C 115     -13.053  -8.353  -0.420  1.00 48.09           C  
ATOM   1515  SD  MET C 115     -11.548  -7.303  -0.420  1.00 48.09           S  
ATOM   1516  CE  MET C 115     -11.926  -6.201  -1.810  1.00 48.09           C  
ATOM   1517  N   TYR C 116     -16.664  -6.610   1.705  1.00 49.05           N  
ATOM   1518  CA  TYR C 116     -17.643  -5.578   2.028  1.00 49.05           C  
ATOM   1519  C   TYR C 116     -17.606  -5.238   3.513  1.00 49.05           C  
ATOM   1520  CB  TYR C 116     -19.051  -6.028   1.630  1.00 49.05           C  
ATOM   1521  O   TYR C 116     -17.689  -4.066   3.890  1.00 49.05           O  
ATOM   1522  CG  TYR C 116     -19.400  -5.730   0.192  1.00 49.05           C  
ATOM   1523  CD1 TYR C 116     -19.716  -4.436  -0.215  1.00 49.05           C  
ATOM   1524  CD2 TYR C 116     -19.415  -6.742  -0.762  1.00 49.05           C  
ATOM   1525  CE1 TYR C 116     -20.040  -4.157  -1.539  1.00 49.05           C  
ATOM   1526  CE2 TYR C 116     -19.738  -6.475  -2.089  1.00 49.05           C  
ATOM   1527  OH  TYR C 116     -20.367  -4.911  -3.779  1.00 49.05           O  
ATOM   1528  CZ  TYR C 116     -20.048  -5.181  -2.467  1.00 49.05           C  
ATOM   1529  N   ALA C 117     -17.448  -6.287   4.310  1.00 49.14           N  
ATOM   1530  CA  ALA C 117     -17.381  -6.077   5.753  1.00 49.14           C  
ATOM   1531  C   ALA C 117     -16.159  -5.244   6.130  1.00 49.14           C  
ATOM   1532  CB  ALA C 117     -17.355  -7.417   6.485  1.00 49.14           C  
ATOM   1533  O   ALA C 117     -16.248  -4.343   6.968  1.00 49.14           O  
ATOM   1534  N   SER C 118     -15.046  -5.574   5.566  1.00 48.55           N  
ATOM   1535  CA  SER C 118     -13.825  -4.813   5.813  1.00 48.55           C  
ATOM   1536  C   SER C 118     -13.993  -3.352   5.409  1.00 48.55           C  
ATOM   1537  CB  SER C 118     -12.647  -5.427   5.055  1.00 48.55           C  
ATOM   1538  O   SER C 118     -13.530  -2.451   6.111  1.00 48.55           O  
ATOM   1539  OG  SER C 118     -12.839  -5.321   3.655  1.00 48.55           O  
ATOM   1540  N   ALA C 119     -14.721  -3.160   4.269  1.00 48.16           N  
ATOM   1541  CA  ALA C 119     -14.993  -1.799   3.813  1.00 48.16           C  
ATOM   1542  C   ALA C 119     -15.853  -1.044   4.822  1.00 48.16           C  
ATOM   1543  CB  ALA C 119     -15.677  -1.822   2.448  1.00 48.16           C  
ATOM   1544  O   ALA C 119     -15.598   0.128   5.110  1.00 48.16           O  
ATOM   1545  N   VAL C 120     -16.887  -1.801   5.273  1.00 50.25           N  
ATOM   1546  CA  VAL C 120     -17.794  -1.205   6.250  1.00 50.25           C  
ATOM   1547  C   VAL C 120     -17.019  -0.824   7.509  1.00 50.25           C  
ATOM   1548  CB  VAL C 120     -18.953  -2.163   6.606  1.00 50.25           C  
ATOM   1549  O   VAL C 120     -17.215   0.261   8.061  1.00 50.25           O  
ATOM   1550  CG1 VAL C 120     -19.768  -1.612   7.775  1.00 50.25           C  
ATOM   1551  CG2 VAL C 120     -19.846  -2.394   5.389  1.00 50.25           C  
ATOM   1552  N   VAL C 121     -16.147  -1.700   7.950  1.00 50.87           N  
ATOM   1553  CA  VAL C 121     -15.362  -1.446   9.153  1.00 50.87           C  
ATOM   1554  C   VAL C 121     -14.474  -0.222   8.942  1.00 50.87           C  
ATOM   1555  CB  VAL C 121     -14.501  -2.670   9.538  1.00 50.87           C  
ATOM   1556  O   VAL C 121     -14.384   0.645   9.815  1.00 50.87           O  
ATOM   1557  CG1 VAL C 121     -13.528  -2.314  10.660  1.00 50.87           C  
ATOM   1558  CG2 VAL C 121     -15.392  -3.840   9.950  1.00 50.87           C  
ATOM   1559  N   LEU C 122     -13.919  -0.179   7.811  1.00 49.39           N  
ATOM   1560  CA  LEU C 122     -13.065   0.958   7.488  1.00 49.39           C  
ATOM   1561  C   LEU C 122     -13.868   2.254   7.475  1.00 49.39           C  
ATOM   1562  CB  LEU C 122     -12.386   0.750   6.132  1.00 49.39           C  
ATOM   1563  O   LEU C 122     -13.393   3.288   7.951  1.00 49.39           O  
ATOM   1564  CG  LEU C 122     -11.106  -0.087   6.136  1.00 49.39           C  
ATOM   1565  CD1 LEU C 122     -10.673  -0.399   4.707  1.00 49.39           C  
ATOM   1566  CD2 LEU C 122      -9.996   0.636   6.891  1.00 49.39           C  
ATOM   1567  N   LEU C 123     -15.099   2.061   6.903  1.00 50.14           N  
ATOM   1568  CA  LEU C 123     -16.002   3.207   6.872  1.00 50.14           C  
ATOM   1569  C   LEU C 123     -16.327   3.682   8.284  1.00 50.14           C  
ATOM   1570  CB  LEU C 123     -17.293   2.852   6.131  1.00 50.14           C  
ATOM   1571  O   LEU C 123     -16.350   4.886   8.549  1.00 50.14           O  
ATOM   1572  CG  LEU C 123     -17.551   3.600   4.822  1.00 50.14           C  
ATOM   1573  CD1 LEU C 123     -18.283   2.700   3.832  1.00 50.14           C  
ATOM   1574  CD2 LEU C 123     -18.347   4.875   5.082  1.00 50.14           C  
ATOM   1575  N   ILE C 124     -16.623   2.728   9.152  1.00 49.19           N  
ATOM   1576  CA  ILE C 124     -16.961   3.054  10.533  1.00 49.19           C  
ATOM   1577  C   ILE C 124     -15.772   3.731  11.210  1.00 49.19           C  
ATOM   1578  CB  ILE C 124     -17.381   1.794  11.323  1.00 49.19           C  
ATOM   1579  O   ILE C 124     -15.938   4.723  11.924  1.00 49.19           O  
ATOM   1580  CG1 ILE C 124     -18.691   1.225  10.765  1.00 49.19           C  
ATOM   1581  CG2 ILE C 124     -17.515   2.113  12.815  1.00 49.19           C  
ATOM   1582  CD1 ILE C 124     -19.053  -0.148  11.314  1.00 49.19           C  
ATOM   1583  N   LEU C 125     -14.653   3.218  11.042  1.00 50.18           N  
ATOM   1584  CA  LEU C 125     -13.452   3.766  11.665  1.00 50.18           C  
ATOM   1585  C   LEU C 125     -13.175   5.178  11.161  1.00 50.18           C  
ATOM   1586  CB  LEU C 125     -12.246   2.866  11.387  1.00 50.18           C  
ATOM   1587  O   LEU C 125     -12.798   6.057  11.940  1.00 50.18           O  
ATOM   1588  CG  LEU C 125     -12.128   1.606  12.245  1.00 50.18           C  
ATOM   1589  CD1 LEU C 125     -11.073   0.668  11.668  1.00 50.18           C  
ATOM   1590  CD2 LEU C 125     -11.794   1.971  13.688  1.00 50.18           C  
ATOM   1591  N   MET C 126     -13.504   5.256   9.896  1.00 47.74           N  
ATOM   1592  CA  MET C 126     -13.296   6.567   9.289  1.00 47.74           C  
ATOM   1593  C   MET C 126     -14.275   7.590   9.856  1.00 47.74           C  
ATOM   1594  CB  MET C 126     -13.445   6.487   7.769  1.00 47.74           C  
ATOM   1595  O   MET C 126     -13.912   8.747  10.076  1.00 47.74           O  
ATOM   1596  CG  MET C 126     -12.168   6.089   7.048  1.00 47.74           C  
ATOM   1597  SD  MET C 126     -10.917   7.432   7.040  1.00 47.74           S  
ATOM   1598  CE  MET C 126      -9.854   6.871   5.680  1.00 47.74           C  
ATOM   1599  N   THR C 127     -15.544   7.175   9.857  1.00 46.89           N  
ATOM   1600  CA  THR C 127     -16.563   8.051  10.425  1.00 46.89           C  
ATOM   1601  C   THR C 127     -16.212   8.427  11.861  1.00 46.89           C  
ATOM   1602  CB  THR C 127     -17.953   7.390  10.389  1.00 46.89           C  
ATOM   1603  O   THR C 127     -16.415   9.570  12.277  1.00 46.89           O  
ATOM   1604  CG2 THR C 127     -19.052   8.431  10.207  1.00 46.89           C  
ATOM   1605  OG1 THR C 127     -18.005   6.460   9.299  1.00 46.89           O  
ATOM   1606  N   ALA C 128     -15.659   7.473  12.535  1.00 48.74           N  
ATOM   1607  CA  ALA C 128     -15.303   7.749  13.924  1.00 48.74           C  
ATOM   1608  C   ALA C 128     -14.168   8.767  14.008  1.00 48.74           C  
ATOM   1609  CB  ALA C 128     -14.909   6.459  14.639  1.00 48.74           C  
ATOM   1610  O   ALA C 128     -14.159   9.624  14.895  1.00 48.74           O  
ATOM   1611  N   ARG C 129     -13.343   8.629  13.035  1.00 47.64           N  
ATOM   1612  CA  ARG C 129     -12.219   9.561  13.024  1.00 47.64           C  
ATOM   1613  C   ARG C 129     -12.651  10.933  12.517  1.00 47.64           C  
ATOM   1614  CB  ARG C 129     -11.079   9.018  12.161  1.00 47.64           C  
ATOM   1615  O   ARG C 129     -12.139  11.958  12.972  1.00 47.64           O  
ATOM   1616  CG  ARG C 129      -9.805   8.722  12.937  1.00 47.64           C  
ATOM   1617  CD  ARG C 129      -8.642   8.398  12.011  1.00 47.64           C  
ATOM   1618  NE  ARG C 129      -7.443   8.031  12.759  1.00 47.64           N  
ATOM   1619  NH1 ARG C 129      -6.110   7.760  10.892  1.00 47.64           N  
ATOM   1620  NH2 ARG C 129      -5.242   7.415  12.985  1.00 47.64           N  
ATOM   1621  CZ  ARG C 129      -6.268   7.736  12.210  1.00 47.64           C  
ATOM   1622  N   THR C 130     -13.640  10.788  11.533  1.00 41.07           N  
ATOM   1623  CA  THR C 130     -14.086  12.014  10.880  1.00 41.07           C  
ATOM   1624  C   THR C 130     -15.061  12.778  11.772  1.00 41.07           C  
ATOM   1625  CB  THR C 130     -14.754  11.714   9.525  1.00 41.07           C  
ATOM   1626  O   THR C 130     -15.440  13.909  11.461  1.00 41.07           O  
ATOM   1627  CG2 THR C 130     -13.710  11.436   8.448  1.00 41.07           C  
ATOM   1628  OG1 THR C 130     -15.602  10.568   9.660  1.00 41.07           O  
ATOM   1629  N   VAL C 131     -15.620  12.222  12.681  1.00 43.71           N  
ATOM   1630  CA  VAL C 131     -16.607  12.964  13.458  1.00 43.71           C  
ATOM   1631  C   VAL C 131     -16.017  14.301  13.900  1.00 43.71           C  
ATOM   1632  CB  VAL C 131     -17.083  12.159  14.688  1.00 43.71           C  
ATOM   1633  O   VAL C 131     -16.699  15.328  13.869  1.00 43.71           O  
ATOM   1634  CG1 VAL C 131     -17.977  13.016  15.582  1.00 43.71           C  
ATOM   1635  CG2 VAL C 131     -17.818  10.895  14.246  1.00 43.71           C  
ATOM   1636  N   TYR C 132     -14.737  14.365  14.281  1.00 43.95           N  
ATOM   1637  CA  TYR C 132     -14.251  15.650  14.773  1.00 43.95           C  
ATOM   1638  C   TYR C 132     -13.939  16.593  13.617  1.00 43.95           C  
ATOM   1639  CB  TYR C 132     -13.004  15.456  15.640  1.00 43.95           C  
ATOM   1640  O   TYR C 132     -13.860  17.810  13.805  1.00 43.95           O  
ATOM   1641  CG  TYR C 132     -13.229  15.758  17.102  1.00 43.95           C  
ATOM   1642  CD1 TYR C 132     -13.050  17.045  17.604  1.00 43.95           C  
ATOM   1643  CD2 TYR C 132     -13.619  14.756  17.985  1.00 43.95           C  
ATOM   1644  CE1 TYR C 132     -13.255  17.327  18.951  1.00 43.95           C  
ATOM   1645  CE2 TYR C 132     -13.826  15.026  19.333  1.00 43.95           C  
ATOM   1646  OH  TYR C 132     -13.846  16.586  21.140  1.00 43.95           O  
ATOM   1647  CZ  TYR C 132     -13.642  16.313  19.806  1.00 43.95           C  
ATOM   1648  N   ASP C 133     -13.765  15.985  12.347  1.00 46.80           N  
ATOM   1649  CA  ASP C 133     -13.331  16.885  11.283  1.00 46.80           C  
ATOM   1650  C   ASP C 133     -14.528  17.463  10.531  1.00 46.80           C  
ATOM   1651  CB  ASP C 133     -12.400  16.158  10.311  1.00 46.80           C  
ATOM   1652  O   ASP C 133     -15.663  17.028  10.733  1.00 46.80           O  
ATOM   1653  CG  ASP C 133     -10.930  16.375  10.623  1.00 46.80           C  
ATOM   1654  OD1 ASP C 133     -10.581  17.414  11.224  1.00 46.80           O  
ATOM   1655  OD2 ASP C 133     -10.112  15.501  10.261  1.00 46.80           O  
ATOM   1656  N   ASP C 134     -14.220  18.357   9.365  1.00 44.72           N  
ATOM   1657  CA  ASP C 134     -14.896  19.271   8.450  1.00 44.72           C  
ATOM   1658  C   ASP C 134     -15.917  18.531   7.589  1.00 44.72           C  
ATOM   1659  CB  ASP C 134     -13.880  19.991   7.561  1.00 44.72           C  
ATOM   1660  O   ASP C 134     -15.732  17.353   7.273  1.00 44.72           O  
ATOM   1661  CG  ASP C 134     -13.233  21.183   8.244  1.00 44.72           C  
ATOM   1662  OD1 ASP C 134     -13.919  21.892   9.012  1.00 44.72           O  
ATOM   1663  OD2 ASP C 134     -12.027  21.416   8.011  1.00 44.72           O  
ATOM   1664  N   GLY C 135     -17.296  18.834   7.566  1.00 48.64           N  
ATOM   1665  CA  GLY C 135     -18.392  18.426   6.702  1.00 48.64           C  
ATOM   1666  C   GLY C 135     -17.935  18.002   5.318  1.00 48.64           C  
ATOM   1667  O   GLY C 135     -18.421  17.007   4.776  1.00 48.64           O  
ATOM   1668  N   ALA C 136     -16.860  18.622   4.832  1.00 48.49           N  
ATOM   1669  CA  ALA C 136     -16.368  18.342   3.485  1.00 48.49           C  
ATOM   1670  C   ALA C 136     -15.741  16.953   3.407  1.00 48.49           C  
ATOM   1671  CB  ALA C 136     -15.357  19.404   3.057  1.00 48.49           C  
ATOM   1672  O   ALA C 136     -15.954  16.223   2.437  1.00 48.49           O  
ATOM   1673  N   ARG C 137     -15.009  16.603   4.363  1.00 55.74           N  
ATOM   1674  CA  ARG C 137     -14.358  15.297   4.398  1.00 55.74           C  
ATOM   1675  C   ARG C 137     -15.387  14.174   4.477  1.00 55.74           C  
ATOM   1676  CB  ARG C 137     -13.394  15.208   5.583  1.00 55.74           C  
ATOM   1677  O   ARG C 137     -15.204  13.114   3.875  1.00 55.74           O  
ATOM   1678  CG  ARG C 137     -12.211  14.282   5.346  1.00 55.74           C  
ATOM   1679  CD  ARG C 137     -11.189  14.374   6.471  1.00 55.74           C  
ATOM   1680  NE  ARG C 137     -10.035  13.516   6.222  1.00 55.74           N  
ATOM   1681  NH1 ARG C 137      -8.832  14.253   8.051  1.00 55.74           N  
ATOM   1682  NH2 ARG C 137      -7.949  12.659   6.660  1.00 55.74           N  
ATOM   1683  CZ  ARG C 137      -8.941  13.478   6.978  1.00 55.74           C  
ATOM   1684  N   ARG C 138     -16.470  14.484   5.146  1.00 58.17           N  
ATOM   1685  CA  ARG C 138     -17.544  13.501   5.251  1.00 58.17           C  
ATOM   1686  C   ARG C 138     -18.198  13.258   3.895  1.00 58.17           C  
ATOM   1687  CB  ARG C 138     -18.595  13.957   6.265  1.00 58.17           C  
ATOM   1688  O   ARG C 138     -18.507  12.117   3.544  1.00 58.17           O  
ATOM   1689  CG  ARG C 138     -18.128  13.886   7.710  1.00 58.17           C  
ATOM   1690  CD  ARG C 138     -19.237  14.265   8.681  1.00 58.17           C  
ATOM   1691  NE  ARG C 138     -18.786  14.198  10.068  1.00 58.17           N  
ATOM   1692  NH1 ARG C 138     -20.887  14.493  10.982  1.00 58.17           N  
ATOM   1693  NH2 ARG C 138     -19.064  14.232  12.348  1.00 58.17           N  
ATOM   1694  CZ  ARG C 138     -19.580  14.308  11.130  1.00 58.17           C  
ATOM   1695  N   VAL C 139     -18.323  14.318   3.261  1.00 56.09           N  
ATOM   1696  CA  VAL C 139     -18.961  14.226   1.952  1.00 56.09           C  
ATOM   1697  C   VAL C 139     -18.054  13.468   0.986  1.00 56.09           C  
ATOM   1698  CB  VAL C 139     -19.295  15.624   1.384  1.00 56.09           C  
ATOM   1699  O   VAL C 139     -18.522  12.623   0.219  1.00 56.09           O  
ATOM   1700  CG1 VAL C 139     -19.815  15.515  -0.048  1.00 56.09           C  
ATOM   1701  CG2 VAL C 139     -20.315  16.332   2.274  1.00 56.09           C  
ATOM   1702  N   TRP C 140     -16.757  13.728   1.048  1.00 60.15           N  
ATOM   1703  CA  TRP C 140     -15.794  13.059   0.180  1.00 60.15           C  
ATOM   1704  C   TRP C 140     -15.760  11.560   0.458  1.00 60.15           C  
ATOM   1705  CB  TRP C 140     -14.396  13.657   0.366  1.00 60.15           C  
ATOM   1706  O   TRP C 140     -15.781  10.750  -0.471  1.00 60.15           O  
ATOM   1707  CG  TRP C 140     -13.368  13.106  -0.576  1.00 60.15           C  
ATOM   1708  CD1 TRP C 140     -12.455  12.123  -0.315  1.00 60.15           C  
ATOM   1709  CD2 TRP C 140     -13.146  13.512  -1.930  1.00 60.15           C  
ATOM   1710  CE2 TRP C 140     -12.081  12.731  -2.431  1.00 60.15           C  
ATOM   1711  CE3 TRP C 140     -13.745  14.461  -2.769  1.00 60.15           C  
ATOM   1712  NE1 TRP C 140     -11.677  11.892  -1.427  1.00 60.15           N  
ATOM   1713  CH2 TRP C 140     -12.206  13.806  -4.536  1.00 60.15           C  
ATOM   1714  CZ2 TRP C 140     -11.602  12.870  -3.736  1.00 60.15           C  
ATOM   1715  CZ3 TRP C 140     -13.267  14.598  -4.068  1.00 60.15           C  
ATOM   1716  N   THR C 141     -15.768  11.245   1.746  1.00 62.24           N  
ATOM   1717  CA  THR C 141     -15.763   9.836   2.123  1.00 62.24           C  
ATOM   1718  C   THR C 141     -17.047   9.150   1.665  1.00 62.24           C  
ATOM   1719  CB  THR C 141     -15.600   9.665   3.644  1.00 62.24           C  
ATOM   1720  O   THR C 141     -17.009   8.030   1.150  1.00 62.24           O  
ATOM   1721  CG2 THR C 141     -14.386   8.803   3.974  1.00 62.24           C  
ATOM   1722  OG1 THR C 141     -15.437  10.953   4.249  1.00 62.24           O  
ATOM   1723  N   LEU C 142     -18.150   9.817   1.841  1.00 60.99           N  
ATOM   1724  CA  LEU C 142     -19.437   9.276   1.417  1.00 60.99           C  
ATOM   1725  C   LEU C 142     -19.466   9.064  -0.093  1.00 60.99           C  
ATOM   1726  CB  LEU C 142     -20.576  10.209   1.835  1.00 60.99           C  
ATOM   1727  O   LEU C 142     -19.959   8.039  -0.571  1.00 60.99           O  
ATOM   1728  CG  LEU C 142     -21.070  10.072   3.276  1.00 60.99           C  
ATOM   1729  CD1 LEU C 142     -22.035  11.204   3.615  1.00 60.99           C  
ATOM   1730  CD2 LEU C 142     -21.734   8.716   3.487  1.00 60.99           C  
ATOM   1731  N   MET C 143     -18.962   9.956  -0.841  1.00 63.14           N  
ATOM   1732  CA  MET C 143     -18.914   9.856  -2.297  1.00 63.14           C  
ATOM   1733  C   MET C 143     -18.051   8.677  -2.734  1.00 63.14           C  
ATOM   1734  CB  MET C 143     -18.377  11.152  -2.908  1.00 63.14           C  
ATOM   1735  O   MET C 143     -18.399   7.963  -3.676  1.00 63.14           O  
ATOM   1736  CG  MET C 143     -19.329  11.804  -3.898  1.00 63.14           C  
ATOM   1737  SD  MET C 143     -20.695  10.686  -4.400  1.00 63.14           S  
ATOM   1738  CE  MET C 143     -22.107  11.813  -4.234  1.00 63.14           C  
ATOM   1739  N   ASN C 144     -17.024   8.449  -2.080  1.00 67.36           N  
ATOM   1740  CA  ASN C 144     -16.139   7.338  -2.411  1.00 67.36           C  
ATOM   1741  C   ASN C 144     -16.786   5.992  -2.094  1.00 67.36           C  
ATOM   1742  CB  ASN C 144     -14.807   7.473  -1.671  1.00 67.36           C  
ATOM   1743  O   ASN C 144     -16.605   5.022  -2.832  1.00 67.36           O  
ATOM   1744  CG  ASN C 144     -13.824   8.371  -2.397  1.00 67.36           C  
ATOM   1745  ND2 ASN C 144     -12.853   8.902  -1.665  1.00 67.36           N  
ATOM   1746  OD1 ASN C 144     -13.938   8.585  -3.607  1.00 67.36           O  
ATOM   1747  N   VAL C 145     -17.557   6.018  -0.995  1.00 60.37           N  
ATOM   1748  CA  VAL C 145     -18.275   4.797  -0.643  1.00 60.37           C  
ATOM   1749  C   VAL C 145     -19.321   4.486  -1.711  1.00 60.37           C  
ATOM   1750  CB  VAL C 145     -18.948   4.915   0.743  1.00 60.37           C  
ATOM   1751  O   VAL C 145     -19.456   3.338  -2.140  1.00 60.37           O  
ATOM   1752  CG1 VAL C 145     -19.848   3.710   1.011  1.00 60.37           C  
ATOM   1753  CG2 VAL C 145     -17.892   5.052   1.838  1.00 60.37           C  
ATOM   1754  N   LEU C 146     -19.992   5.448  -2.128  1.00 60.55           N  
ATOM   1755  CA  LEU C 146     -21.016   5.280  -3.154  1.00 60.55           C  
ATOM   1756  C   LEU C 146     -20.398   4.808  -4.466  1.00 60.55           C  
ATOM   1757  CB  LEU C 146     -21.773   6.591  -3.375  1.00 60.55           C  
ATOM   1758  O   LEU C 146     -20.951   3.934  -5.138  1.00 60.55           O  
ATOM   1759  CG  LEU C 146     -23.295   6.527  -3.238  1.00 60.55           C  
ATOM   1760  CD1 LEU C 146     -23.750   7.305  -2.008  1.00 60.55           C  
ATOM   1761  CD2 LEU C 146     -23.969   7.064  -4.496  1.00 60.55           C  
ATOM   1762  N   THR C 147     -19.320   5.451  -4.761  1.00 62.39           N  
ATOM   1763  CA  THR C 147     -18.621   5.058  -5.980  1.00 62.39           C  
ATOM   1764  C   THR C 147     -18.171   3.602  -5.899  1.00 62.39           C  
ATOM   1765  CB  THR C 147     -17.401   5.961  -6.240  1.00 62.39           C  
ATOM   1766  O   THR C 147     -18.253   2.866  -6.885  1.00 62.39           O  
ATOM   1767  CG2 THR C 147     -16.791   5.680  -7.610  1.00 62.39           C  
ATOM   1768  OG1 THR C 147     -17.810   7.334  -6.185  1.00 62.39           O  
ATOM   1769  N   LEU C 148     -17.732   3.169  -4.748  1.00 63.98           N  
ATOM   1770  CA  LEU C 148     -17.308   1.788  -4.544  1.00 63.98           C  
ATOM   1771  C   LEU C 148     -18.480   0.828  -4.722  1.00 63.98           C  
ATOM   1772  CB  LEU C 148     -16.697   1.614  -3.152  1.00 63.98           C  
ATOM   1773  O   LEU C 148     -18.351  -0.199  -5.392  1.00 63.98           O  
ATOM   1774  CG  LEU C 148     -16.056   0.257  -2.857  1.00 63.98           C  
ATOM   1775  CD1 LEU C 148     -14.539   0.349  -2.988  1.00 63.98           C  
ATOM   1776  CD2 LEU C 148     -16.449  -0.230  -1.467  1.00 63.98           C  
ATOM   1777  N   VAL C 149     -19.575   1.149  -4.136  1.00 54.69           N  
ATOM   1778  CA  VAL C 149     -20.761   0.302  -4.217  1.00 54.69           C  
ATOM   1779  C   VAL C 149     -21.213   0.185  -5.671  1.00 54.69           C  
ATOM   1780  CB  VAL C 149     -21.911   0.850  -3.343  1.00 54.69           C  
ATOM   1781  O   VAL C 149     -21.567  -0.902  -6.132  1.00 54.69           O  
ATOM   1782  CG1 VAL C 149     -23.194   0.056  -3.580  1.00 54.69           C  
ATOM   1783  CG2 VAL C 149     -21.522   0.813  -1.866  1.00 54.69           C  
ATOM   1784  N   TYR C 150     -21.134   1.267  -6.324  1.00 54.80           N  
ATOM   1785  CA  TYR C 150     -21.528   1.285  -7.728  1.00 54.80           C  
ATOM   1786  C   TYR C 150     -20.600   0.413  -8.566  1.00 54.80           C  
ATOM   1787  CB  TYR C 150     -21.526   2.718  -8.268  1.00 54.80           C  
ATOM   1788  O   TYR C 150     -21.059  -0.360  -9.410  1.00 54.80           O  
ATOM   1789  CG  TYR C 150     -21.929   2.820  -9.719  1.00 54.80           C  
ATOM   1790  CD1 TYR C 150     -20.970   2.964 -10.720  1.00 54.80           C  
ATOM   1791  CD2 TYR C 150     -23.268   2.775 -10.093  1.00 54.80           C  
ATOM   1792  CE1 TYR C 150     -21.336   3.060 -12.058  1.00 54.80           C  
ATOM   1793  CE2 TYR C 150     -23.645   2.871 -11.428  1.00 54.80           C  
ATOM   1794  OH  TYR C 150     -23.042   3.107 -13.726  1.00 54.80           O  
ATOM   1795  CZ  TYR C 150     -22.674   3.012 -12.402  1.00 54.80           C  
ATOM   1796  N   LYS C 151     -19.365   0.429  -8.380  1.00 61.49           N  
ATOM   1797  CA  LYS C 151     -18.381  -0.290  -9.184  1.00 61.49           C  
ATOM   1798  C   LYS C 151     -18.362  -1.775  -8.832  1.00 61.49           C  
ATOM   1799  CB  LYS C 151     -16.989   0.312  -8.993  1.00 61.49           C  
ATOM   1800  O   LYS C 151     -18.085  -2.618  -9.687  1.00 61.49           O  
ATOM   1801  CG  LYS C 151     -16.757   1.596  -9.776  1.00 61.49           C  
ATOM   1802  CD  LYS C 151     -15.273   1.923  -9.887  1.00 61.49           C  
ATOM   1803  CE  LYS C 151     -15.039   3.199 -10.684  1.00 61.49           C  
ATOM   1804  NZ  LYS C 151     -13.584   3.516 -10.807  1.00 61.49           N  
ATOM   1805  N   VAL C 152     -18.720  -2.018  -7.610  1.00 56.10           N  
ATOM   1806  CA  VAL C 152     -18.806  -3.414  -7.194  1.00 56.10           C  
ATOM   1807  C   VAL C 152     -19.948  -4.105  -7.937  1.00 56.10           C  
ATOM   1808  CB  VAL C 152     -19.010  -3.540  -5.667  1.00 56.10           C  
ATOM   1809  O   VAL C 152     -19.824  -5.265  -8.336  1.00 56.10           O  
ATOM   1810  CG1 VAL C 152     -19.382  -4.972  -5.289  1.00 56.10           C  
ATOM   1811  CG2 VAL C 152     -17.752  -3.096  -4.923  1.00 56.10           C  
ATOM   1812  N   TYR C 153     -20.964  -3.377  -8.226  1.00 52.59           N  
ATOM   1813  CA  TYR C 153     -22.120  -3.969  -8.890  1.00 52.59           C  
ATOM   1814  C   TYR C 153     -21.945  -3.956 -10.404  1.00 52.59           C  
ATOM   1815  CB  TYR C 153     -23.401  -3.222  -8.506  1.00 52.59           C  
ATOM   1816  O   TYR C 153     -22.306  -4.919 -11.085  1.00 52.59           O  
ATOM   1817  CG  TYR C 153     -24.039  -3.726  -7.235  1.00 52.59           C  
ATOM   1818  CD1 TYR C 153     -24.893  -4.826  -7.249  1.00 52.59           C  
ATOM   1819  CD2 TYR C 153     -23.791  -3.102  -6.017  1.00 52.59           C  
ATOM   1820  CE1 TYR C 153     -25.485  -5.293  -6.081  1.00 52.59           C  
ATOM   1821  CE2 TYR C 153     -24.378  -3.560  -4.842  1.00 52.59           C  
ATOM   1822  OH  TYR C 153     -25.805  -5.112  -3.723  1.00 52.59           O  
ATOM   1823  CZ  TYR C 153     -25.222  -4.655  -4.883  1.00 52.59           C  
ATOM   1824  N   TYR C 154     -21.236  -2.909 -10.928  1.00 47.96           N  
ATOM   1825  CA  TYR C 154     -21.199  -2.753 -12.378  1.00 47.96           C  
ATOM   1826  C   TYR C 154     -19.767  -2.807 -12.895  1.00 47.96           C  
ATOM   1827  CB  TYR C 154     -21.855  -1.433 -12.793  1.00 47.96           C  
ATOM   1828  O   TYR C 154     -19.540  -2.914 -14.103  1.00 47.96           O  
ATOM   1829  CG  TYR C 154     -23.364  -1.473 -12.778  1.00 47.96           C  
ATOM   1830  CD1 TYR C 154     -24.077  -1.983 -13.860  1.00 47.96           C  
ATOM   1831  CD2 TYR C 154     -24.078  -1.000 -11.683  1.00 47.96           C  
ATOM   1832  CE1 TYR C 154     -25.468  -2.020 -13.852  1.00 47.96           C  
ATOM   1833  CE2 TYR C 154     -25.469  -1.032 -11.663  1.00 47.96           C  
ATOM   1834  OH  TYR C 154     -27.530  -1.578 -12.736  1.00 47.96           O  
ATOM   1835  CZ  TYR C 154     -26.153  -1.544 -12.750  1.00 47.96           C  
ATOM   1836  N   GLY C 155     -18.904  -2.775 -12.002  1.00 49.27           N  
ATOM   1837  CA  GLY C 155     -17.574  -2.411 -12.464  1.00 49.27           C  
ATOM   1838  C   GLY C 155     -16.676  -3.611 -12.701  1.00 49.27           C  
ATOM   1839  O   GLY C 155     -17.034  -4.739 -12.357  1.00 49.27           O  
ATOM   1840  N   ASN C 156     -15.652  -3.343 -13.563  1.00 57.59           N  
ATOM   1841  CA  ASN C 156     -14.540  -4.253 -13.822  1.00 57.59           C  
ATOM   1842  C   ASN C 156     -13.657  -4.423 -12.589  1.00 57.59           C  
ATOM   1843  CB  ASN C 156     -13.708  -3.760 -15.007  1.00 57.59           C  
ATOM   1844  O   ASN C 156     -13.731  -3.626 -11.652  1.00 57.59           O  
ATOM   1845  CG  ASN C 156     -14.268  -4.212 -16.342  1.00 57.59           C  
ATOM   1846  ND2 ASN C 156     -13.817  -3.579 -17.419  1.00 57.59           N  
ATOM   1847  OD1 ASN C 156     -15.099  -5.121 -16.404  1.00 57.59           O  
ATOM   1848  N   ALA C 157     -13.011  -5.512 -12.419  1.00 61.92           N  
ATOM   1849  CA  ALA C 157     -12.135  -5.852 -11.301  1.00 61.92           C  
ATOM   1850  C   ALA C 157     -11.140  -4.729 -11.023  1.00 61.92           C  
ATOM   1851  CB  ALA C 157     -11.394  -7.157 -11.584  1.00 61.92           C  
ATOM   1852  O   ALA C 157     -10.880  -4.394  -9.865  1.00 61.92           O  
ATOM   1853  N   LEU C 158     -10.607  -4.036 -12.033  1.00 68.10           N  
ATOM   1854  CA  LEU C 158      -9.636  -2.957 -11.894  1.00 68.10           C  
ATOM   1855  C   LEU C 158     -10.269  -1.738 -11.233  1.00 68.10           C  
ATOM   1856  CB  LEU C 158      -9.063  -2.572 -13.260  1.00 68.10           C  
ATOM   1857  O   LEU C 158      -9.688  -1.150 -10.317  1.00 68.10           O  
ATOM   1858  CG  LEU C 158      -7.736  -1.812 -13.249  1.00 68.10           C  
ATOM   1859  CD1 LEU C 158      -6.836  -2.302 -14.379  1.00 68.10           C  
ATOM   1860  CD2 LEU C 158      -7.977  -0.311 -13.364  1.00 68.10           C  
ATOM   1861  N   ASP C 159     -11.471  -1.489 -11.642  1.00 66.58           N  
ATOM   1862  CA  ASP C 159     -12.164  -0.312 -11.126  1.00 66.58           C  
ATOM   1863  C   ASP C 159     -12.555  -0.502  -9.663  1.00 66.58           C  
ATOM   1864  CB  ASP C 159     -13.405  -0.009 -11.968  1.00 66.58           C  
ATOM   1865  O   ASP C 159     -12.526   0.449  -8.879  1.00 66.58           O  
ATOM   1866  CG  ASP C 159     -13.069   0.500 -13.359  1.00 66.58           C  
ATOM   1867  OD1 ASP C 159     -12.017   1.151 -13.532  1.00 66.58           O  
ATOM   1868  OD2 ASP C 159     -13.866   0.250 -14.289  1.00 66.58           O  
ATOM   1869  N   GLN C 160     -12.790  -1.710  -9.402  1.00 67.39           N  
ATOM   1870  CA  GLN C 160     -13.129  -2.027  -8.019  1.00 67.39           C  
ATOM   1871  C   GLN C 160     -11.923  -1.845  -7.101  1.00 67.39           C  
ATOM   1872  CB  GLN C 160     -13.661  -3.456  -7.909  1.00 67.39           C  
ATOM   1873  O   GLN C 160     -12.051  -1.312  -5.997  1.00 67.39           O  
ATOM   1874  CG  GLN C 160     -15.096  -3.617  -8.394  1.00 67.39           C  
ATOM   1875  CD  GLN C 160     -15.584  -5.052  -8.317  1.00 67.39           C  
ATOM   1876  NE2 GLN C 160     -16.873  -5.254  -8.569  1.00 67.39           N  
ATOM   1877  OE1 GLN C 160     -14.809  -5.971  -8.034  1.00 67.39           O  
ATOM   1878  N   ALA C 161     -10.834  -2.246  -7.595  1.00 70.52           N  
ATOM   1879  CA  ALA C 161      -9.609  -2.140  -6.806  1.00 70.52           C  
ATOM   1880  C   ALA C 161      -9.221  -0.681  -6.588  1.00 70.52           C  
ATOM   1881  CB  ALA C 161      -8.470  -2.894  -7.488  1.00 70.52           C  
ATOM   1882  O   ALA C 161      -8.845  -0.291  -5.480  1.00 70.52           O  
ATOM   1883  N   ILE C 162      -9.338   0.112  -7.574  1.00 74.49           N  
ATOM   1884  CA  ILE C 162      -8.995   1.528  -7.498  1.00 74.49           C  
ATOM   1885  C   ILE C 162      -9.969   2.246  -6.567  1.00 74.49           C  
ATOM   1886  CB  ILE C 162      -9.005   2.187  -8.896  1.00 74.49           C  
ATOM   1887  O   ILE C 162      -9.584   3.175  -5.852  1.00 74.49           O  
ATOM   1888  CG1 ILE C 162      -7.866   1.630  -9.757  1.00 74.49           C  
ATOM   1889  CG2 ILE C 162      -8.905   3.711  -8.775  1.00 74.49           C  
ATOM   1890  CD1 ILE C 162      -7.974   1.987 -11.233  1.00 74.49           C  
ATOM   1891  N   SER C 163     -11.245   1.788  -6.631  1.00 72.38           N  
ATOM   1892  CA  SER C 163     -12.239   2.360  -5.729  1.00 72.38           C  
ATOM   1893  C   SER C 163     -11.906   2.052  -4.273  1.00 72.38           C  
ATOM   1894  CB  SER C 163     -13.634   1.834  -6.065  1.00 72.38           C  
ATOM   1895  O   SER C 163     -12.120   2.887  -3.392  1.00 72.38           O  
ATOM   1896  OG  SER C 163     -13.723   0.443  -5.808  1.00 72.38           O  
ATOM   1897  N   MET C 164     -11.458   0.848  -4.037  1.00 72.89           N  
ATOM   1898  CA  MET C 164     -11.011   0.488  -2.694  1.00 72.89           C  
ATOM   1899  C   MET C 164      -9.838   1.360  -2.259  1.00 72.89           C  
ATOM   1900  CB  MET C 164     -10.615  -0.988  -2.636  1.00 72.89           C  
ATOM   1901  O   MET C 164      -9.785   1.809  -1.112  1.00 72.89           O  
ATOM   1902  CG  MET C 164     -11.753  -1.913  -2.236  1.00 72.89           C  
ATOM   1903  SD  MET C 164     -12.392  -1.554  -0.554  1.00 72.89           S  
ATOM   1904  CE  MET C 164     -11.725  -2.978   0.352  1.00 72.89           C  
ATOM   1905  N   TRP C 165      -8.848   1.565  -3.158  1.00 78.43           N  
ATOM   1906  CA  TRP C 165      -7.728   2.466  -2.907  1.00 78.43           C  
ATOM   1907  C   TRP C 165      -8.224   3.855  -2.519  1.00 78.43           C  
ATOM   1908  CB  TRP C 165      -6.825   2.559  -4.140  1.00 78.43           C  
ATOM   1909  O   TRP C 165      -7.740   4.446  -1.551  1.00 78.43           O  
ATOM   1910  CG  TRP C 165      -5.736   3.583  -4.022  1.00 78.43           C  
ATOM   1911  CD1 TRP C 165      -4.528   3.432  -3.400  1.00 78.43           C  
ATOM   1912  CD2 TRP C 165      -5.760   4.918  -4.536  1.00 78.43           C  
ATOM   1913  CE2 TRP C 165      -4.530   5.521  -4.190  1.00 78.43           C  
ATOM   1914  CE3 TRP C 165      -6.702   5.663  -5.258  1.00 78.43           C  
ATOM   1915  NE1 TRP C 165      -3.798   4.594  -3.498  1.00 78.43           N  
ATOM   1916  CH2 TRP C 165      -5.158   7.543  -5.247  1.00 78.43           C  
ATOM   1917  CZ2 TRP C 165      -4.219   6.837  -4.541  1.00 78.43           C  
ATOM   1918  CZ3 TRP C 165      -6.390   6.972  -5.607  1.00 78.43           C  
ATOM   1919  N   ALA C 166      -9.215   4.317  -3.243  1.00 71.84           N  
ATOM   1920  CA  ALA C 166      -9.761   5.651  -3.004  1.00 71.84           C  
ATOM   1921  C   ALA C 166     -10.420   5.736  -1.630  1.00 71.84           C  
ATOM   1922  CB  ALA C 166     -10.763   6.019  -4.095  1.00 71.84           C  
ATOM   1923  O   ALA C 166     -10.323   6.761  -0.951  1.00 71.84           O  
ATOM   1924  N   LEU C 167     -10.986   4.677  -1.291  1.00 69.58           N  
ATOM   1925  CA  LEU C 167     -11.643   4.639   0.011  1.00 69.58           C  
ATOM   1926  C   LEU C 167     -10.618   4.676   1.139  1.00 69.58           C  
ATOM   1927  CB  LEU C 167     -12.512   3.384   0.136  1.00 69.58           C  
ATOM   1928  O   LEU C 167     -10.805   5.386   2.130  1.00 69.58           O  
ATOM   1929  CG  LEU C 167     -13.994   3.613   0.433  1.00 69.58           C  
ATOM   1930  CD1 LEU C 167     -14.791   2.340   0.166  1.00 69.58           C  
ATOM   1931  CD2 LEU C 167     -14.186   4.078   1.872  1.00 69.58           C  
ATOM   1932  N   ILE C 168      -9.577   3.996   0.990  1.00 68.46           N  
ATOM   1933  CA  ILE C 168      -8.532   3.922   2.006  1.00 68.46           C  
ATOM   1934  C   ILE C 168      -7.879   5.292   2.176  1.00 68.46           C  
ATOM   1935  CB  ILE C 168      -7.468   2.862   1.646  1.00 68.46           C  
ATOM   1936  O   ILE C 168      -7.636   5.735   3.301  1.00 68.46           O  
ATOM   1937  CG1 ILE C 168      -8.080   1.457   1.679  1.00 68.46           C  
ATOM   1938  CG2 ILE C 168      -6.267   2.958   2.592  1.00 68.46           C  
ATOM   1939  CD1 ILE C 168      -7.176   0.373   1.109  1.00 68.46           C  
ATOM   1940  N   ILE C 169      -7.621   5.965   1.113  1.00 69.22           N  
ATOM   1941  CA  ILE C 169      -6.962   7.267   1.134  1.00 69.22           C  
ATOM   1942  C   ILE C 169      -7.897   8.309   1.742  1.00 69.22           C  
ATOM   1943  CB  ILE C 169      -6.525   7.701  -0.283  1.00 69.22           C  
ATOM   1944  O   ILE C 169      -7.445   9.248   2.403  1.00 69.22           O  
ATOM   1945  CG1 ILE C 169      -5.266   6.937  -0.711  1.00 69.22           C  
ATOM   1946  CG2 ILE C 169      -6.291   9.214  -0.336  1.00 69.22           C  
ATOM   1947  CD1 ILE C 169      -5.123   6.776  -2.219  1.00 69.22           C  
ATOM   1948  N   SER C 170      -9.166   8.195   1.487  1.00 64.22           N  
ATOM   1949  CA  SER C 170     -10.139   9.149   2.010  1.00 64.22           C  
ATOM   1950  C   SER C 170     -10.170   9.127   3.535  1.00 64.22           C  
ATOM   1951  CB  SER C 170     -11.534   8.849   1.460  1.00 64.22           C  
ATOM   1952  O   SER C 170     -10.408  10.155   4.171  1.00 64.22           O  
ATOM   1953  OG  SER C 170     -12.022   7.620   1.970  1.00 64.22           O  
ATOM   1954  N   VAL C 171      -9.776   7.971   4.038  1.00 58.52           N  
ATOM   1955  CA  VAL C 171      -9.848   7.806   5.486  1.00 58.52           C  
ATOM   1956  C   VAL C 171      -8.544   8.277   6.125  1.00 58.52           C  
ATOM   1957  CB  VAL C 171     -10.134   6.339   5.876  1.00 58.52           C  
ATOM   1958  O   VAL C 171      -8.545   8.789   7.247  1.00 58.52           O  
ATOM   1959  CG1 VAL C 171     -10.100   6.167   7.394  1.00 58.52           C  
ATOM   1960  CG2 VAL C 171     -11.482   5.890   5.315  1.00 58.52           C  
ATOM   1961  N   THR C 172      -7.438   8.116   5.561  1.00 53.27           N  
ATOM   1962  CA  THR C 172      -6.123   8.294   6.165  1.00 53.27           C  
ATOM   1963  C   THR C 172      -5.642   9.733   6.001  1.00 53.27           C  
ATOM   1964  CB  THR C 172      -5.090   7.332   5.550  1.00 53.27           C  
ATOM   1965  O   THR C 172      -4.904  10.246   6.845  1.00 53.27           O  
ATOM   1966  CG2 THR C 172      -4.159   6.767   6.617  1.00 53.27           C  
ATOM   1967  OG1 THR C 172      -5.777   6.249   4.910  1.00 53.27           O  
ATOM   1968  N   SER C 173      -6.111  10.533   4.918  1.00 52.21           N  
ATOM   1969  CA  SER C 173      -5.260  11.706   4.752  1.00 52.21           C  
ATOM   1970  C   SER C 173      -6.089  12.955   4.469  1.00 52.21           C  
ATOM   1971  CB  SER C 173      -4.256  11.484   3.620  1.00 52.21           C  
ATOM   1972  O   SER C 173      -7.167  12.870   3.878  1.00 52.21           O  
ATOM   1973  OG  SER C 173      -4.448  12.432   2.584  1.00 52.21           O  
ATOM   1974  N   ASN C 174      -5.648  13.873   5.066  1.00 52.43           N  
ATOM   1975  CA  ASN C 174      -6.087  15.222   4.724  1.00 52.43           C  
ATOM   1976  C   ASN C 174      -5.585  15.642   3.345  1.00 52.43           C  
ATOM   1977  CB  ASN C 174      -5.625  16.222   5.785  1.00 52.43           C  
ATOM   1978  O   ASN C 174      -6.108  16.588   2.752  1.00 52.43           O  
ATOM   1979  CG  ASN C 174      -6.369  16.068   7.097  1.00 52.43           C  
ATOM   1980  ND2 ASN C 174      -5.641  16.142   8.204  1.00 52.43           N  
ATOM   1981  OD1 ASN C 174      -7.589  15.884   7.114  1.00 52.43           O  
ATOM   1982  N   TYR C 175      -4.755  14.788   2.753  1.00 53.34           N  
ATOM   1983  CA  TYR C 175      -4.123  15.134   1.485  1.00 53.34           C  
ATOM   1984  C   TYR C 175      -4.653  14.260   0.355  1.00 53.34           C  
ATOM   1985  CB  TYR C 175      -2.601  14.991   1.586  1.00 53.34           C  
ATOM   1986  O   TYR C 175      -3.894  13.842  -0.523  1.00 53.34           O  
ATOM   1987  CG  TYR C 175      -1.956  16.000   2.505  1.00 53.34           C  
ATOM   1988  CD1 TYR C 175      -1.606  17.267   2.045  1.00 53.34           C  
ATOM   1989  CD2 TYR C 175      -1.695  15.688   3.835  1.00 53.34           C  
ATOM   1990  CE1 TYR C 175      -1.010  18.199   2.888  1.00 53.34           C  
ATOM   1991  CE2 TYR C 175      -1.099  16.612   4.687  1.00 53.34           C  
ATOM   1992  OH  TYR C 175      -0.171  18.782   5.044  1.00 53.34           O  
ATOM   1993  CZ  TYR C 175      -0.761  17.863   4.205  1.00 53.34           C  
ATOM   1994  N   SER C 176      -6.037  14.035   0.353  1.00 57.14           N  
ATOM   1995  CA  SER C 176      -6.683  13.113  -0.576  1.00 57.14           C  
ATOM   1996  C   SER C 176      -6.625  13.639  -2.006  1.00 57.14           C  
ATOM   1997  CB  SER C 176      -8.137  12.875  -0.170  1.00 57.14           C  
ATOM   1998  O   SER C 176      -6.472  12.864  -2.953  1.00 57.14           O  
ATOM   1999  OG  SER C 176      -9.024  13.375  -1.156  1.00 57.14           O  
ATOM   2000  N   GLY C 177      -6.571  14.963  -2.134  1.00 57.52           N  
ATOM   2001  CA  GLY C 177      -6.527  15.533  -3.472  1.00 57.52           C  
ATOM   2002  C   GLY C 177      -5.217  15.271  -4.189  1.00 57.52           C  
ATOM   2003  O   GLY C 177      -5.210  14.852  -5.348  1.00 57.52           O  
ATOM   2004  N   VAL C 178      -4.101  15.406  -3.526  1.00 62.38           N  
ATOM   2005  CA  VAL C 178      -2.780  15.214  -4.118  1.00 62.38           C  
ATOM   2006  C   VAL C 178      -2.561  13.734  -4.422  1.00 62.38           C  
ATOM   2007  CB  VAL C 178      -1.661  15.739  -3.191  1.00 62.38           C  
ATOM   2008  O   VAL C 178      -2.069  13.381  -5.497  1.00 62.38           O  
ATOM   2009  CG1 VAL C 178      -0.285  15.448  -3.787  1.00 62.38           C  
ATOM   2010  CG2 VAL C 178      -1.834  17.237  -2.943  1.00 62.38           C  
ATOM   2011  N   VAL C 179      -2.970  12.911  -3.522  1.00 72.00           N  
ATOM   2012  CA  VAL C 179      -2.767  11.475  -3.684  1.00 72.00           C  
ATOM   2013  C   VAL C 179      -3.593  10.966  -4.863  1.00 72.00           C  
ATOM   2014  CB  VAL C 179      -3.137  10.701  -2.399  1.00 72.00           C  
ATOM   2015  O   VAL C 179      -3.134  10.116  -5.630  1.00 72.00           O  
ATOM   2016  CG1 VAL C 179      -3.054   9.194  -2.634  1.00 72.00           C  
ATOM   2017  CG2 VAL C 179      -2.225  11.117  -1.246  1.00 72.00           C  
ATOM   2018  N   THR C 180      -4.754  11.511  -5.024  1.00 70.21           N  
ATOM   2019  CA  THR C 180      -5.604  11.135  -6.148  1.00 70.21           C  
ATOM   2020  C   THR C 180      -4.978  11.572  -7.470  1.00 70.21           C  
ATOM   2021  CB  THR C 180      -7.010  11.749  -6.016  1.00 70.21           C  
ATOM   2022  O   THR C 180      -5.048  10.848  -8.465  1.00 70.21           O  
ATOM   2023  CG2 THR C 180      -8.040  10.939  -6.797  1.00 70.21           C  
ATOM   2024  OG1 THR C 180      -7.386  11.773  -4.633  1.00 70.21           O  
ATOM   2025  N   THR C 181      -4.380  12.722  -7.447  1.00 67.97           N  
ATOM   2026  CA  THR C 181      -3.701  13.212  -8.641  1.00 67.97           C  
ATOM   2027  C   THR C 181      -2.539  12.297  -9.017  1.00 67.97           C  
ATOM   2028  CB  THR C 181      -3.182  14.648  -8.440  1.00 67.97           C  
ATOM   2029  O   THR C 181      -2.337  11.992 -10.194  1.00 67.97           O  
ATOM   2030  CG2 THR C 181      -4.239  15.675  -8.835  1.00 67.97           C  
ATOM   2031  OG1 THR C 181      -2.840  14.837  -7.062  1.00 67.97           O  
ATOM   2032  N   VAL C 182      -1.828  11.907  -8.041  1.00 75.38           N  
ATOM   2033  CA  VAL C 182      -0.700  11.010  -8.271  1.00 75.38           C  
ATOM   2034  C   VAL C 182      -1.200   9.686  -8.844  1.00 75.38           C  
ATOM   2035  CB  VAL C 182       0.100  10.761  -6.973  1.00 75.38           C  
ATOM   2036  O   VAL C 182      -0.569   9.109  -9.733  1.00 75.38           O  
ATOM   2037  CG1 VAL C 182       1.192   9.717  -7.204  1.00 75.38           C  
ATOM   2038  CG2 VAL C 182       0.705  12.066  -6.460  1.00 75.38           C  
ATOM   2039  N   MET C 183      -2.335   9.279  -8.341  1.00 83.01           N  
ATOM   2040  CA  MET C 183      -2.921   8.040  -8.846  1.00 83.01           C  
ATOM   2041  C   MET C 183      -3.333   8.189 -10.307  1.00 83.01           C  
ATOM   2042  CB  MET C 183      -4.129   7.633  -8.001  1.00 83.01           C  
ATOM   2043  O   MET C 183      -3.114   7.283 -11.113  1.00 83.01           O  
ATOM   2044  CG  MET C 183      -4.550   6.185  -8.191  1.00 83.01           C  
ATOM   2045  SD  MET C 183      -4.804   5.753  -9.957  1.00 83.01           S  
ATOM   2046  CE  MET C 183      -5.323   4.022  -9.792  1.00 83.01           C  
ATOM   2047  N   PHE C 184      -3.916   9.280 -10.573  1.00 76.62           N  
ATOM   2048  CA  PHE C 184      -4.309   9.527 -11.955  1.00 76.62           C  
ATOM   2049  C   PHE C 184      -3.086   9.596 -12.862  1.00 76.62           C  
ATOM   2050  CB  PHE C 184      -5.115  10.826 -12.062  1.00 76.62           C  
ATOM   2051  O   PHE C 184      -3.113   9.096 -13.989  1.00 76.62           O  
ATOM   2052  CG  PHE C 184      -6.584  10.653 -11.782  1.00 76.62           C  
ATOM   2053  CD1 PHE C 184      -7.407  10.001 -12.693  1.00 76.62           C  
ATOM   2054  CD2 PHE C 184      -7.141  11.142 -10.608  1.00 76.62           C  
ATOM   2055  CE1 PHE C 184      -8.767   9.840 -12.437  1.00 76.62           C  
ATOM   2056  CE2 PHE C 184      -8.499  10.985 -10.345  1.00 76.62           C  
ATOM   2057  CZ  PHE C 184      -9.310  10.334 -11.261  1.00 76.62           C  
ATOM   2058  N   LEU C 185      -2.071  10.215 -12.415  1.00 74.88           N  
ATOM   2059  CA  LEU C 185      -0.822  10.273 -13.165  1.00 74.88           C  
ATOM   2060  C   LEU C 185      -0.232   8.878 -13.347  1.00 74.88           C  
ATOM   2061  CB  LEU C 185       0.189  11.178 -12.456  1.00 74.88           C  
ATOM   2062  O   LEU C 185       0.232   8.533 -14.436  1.00 74.88           O  
ATOM   2063  CG  LEU C 185       0.503  12.510 -13.139  1.00 74.88           C  
ATOM   2064  CD1 LEU C 185       0.628  13.621 -12.103  1.00 74.88           C  
ATOM   2065  CD2 LEU C 185       1.778  12.398 -13.968  1.00 74.88           C  
ATOM   2066  N   ALA C 186      -0.311   8.153 -12.334  1.00 77.82           N  
ATOM   2067  CA  ALA C 186       0.193   6.784 -12.400  1.00 77.82           C  
ATOM   2068  C   ALA C 186      -0.579   5.964 -13.431  1.00 77.82           C  
ATOM   2069  CB  ALA C 186       0.112   6.120 -11.028  1.00 77.82           C  
ATOM   2070  O   ALA C 186       0.019   5.245 -14.235  1.00 77.82           O  
ATOM   2071  N   ARG C 187      -1.845   6.062 -13.310  1.00 76.80           N  
ATOM   2072  CA  ARG C 187      -2.686   5.363 -14.276  1.00 76.80           C  
ATOM   2073  C   ARG C 187      -2.363   5.800 -15.701  1.00 76.80           C  
ATOM   2074  CB  ARG C 187      -4.166   5.606 -13.976  1.00 76.80           C  
ATOM   2075  O   ARG C 187      -2.314   4.974 -16.614  1.00 76.80           O  
ATOM   2076  CG  ARG C 187      -5.106   4.652 -14.695  1.00 76.80           C  
ATOM   2077  CD  ARG C 187      -6.555   4.869 -14.283  1.00 76.80           C  
ATOM   2078  NE  ARG C 187      -7.472   4.084 -15.104  1.00 76.80           N  
ATOM   2079  NH1 ARG C 187      -9.351   4.596 -13.861  1.00 76.80           N  
ATOM   2080  NH2 ARG C 187      -9.521   3.232 -15.695  1.00 76.80           N  
ATOM   2081  CZ  ARG C 187      -8.780   3.972 -14.885  1.00 76.80           C  
ATOM   2082  N   GLY C 188      -2.166   7.069 -15.885  1.00 72.68           N  
ATOM   2083  CA  GLY C 188      -1.810   7.609 -17.187  1.00 72.68           C  
ATOM   2084  C   GLY C 188      -0.490   7.078 -17.713  1.00 72.68           C  
ATOM   2085  O   GLY C 188      -0.380   6.728 -18.890  1.00 72.68           O  
ATOM   2086  N   ILE C 189       0.463   6.981 -16.848  1.00 69.03           N  
ATOM   2087  CA  ILE C 189       1.790   6.501 -17.217  1.00 69.03           C  
ATOM   2088  C   ILE C 189       1.714   5.029 -17.618  1.00 69.03           C  
ATOM   2089  CB  ILE C 189       2.801   6.691 -16.065  1.00 69.03           C  
ATOM   2090  O   ILE C 189       2.302   4.621 -18.622  1.00 69.03           O  
ATOM   2091  CG1 ILE C 189       3.046   8.182 -15.809  1.00 69.03           C  
ATOM   2092  CG2 ILE C 189       4.114   5.965 -16.373  1.00 69.03           C  
ATOM   2093  CD1 ILE C 189       3.853   8.471 -14.551  1.00 69.03           C  
ATOM   2094  N   VAL C 190       0.952   4.259 -16.850  1.00 71.13           N  
ATOM   2095  CA  VAL C 190       0.846   2.829 -17.122  1.00 71.13           C  
ATOM   2096  C   VAL C 190       0.113   2.607 -18.443  1.00 71.13           C  
ATOM   2097  CB  VAL C 190       0.120   2.085 -15.978  1.00 71.13           C  
ATOM   2098  O   VAL C 190       0.498   1.745 -19.237  1.00 71.13           O  
ATOM   2099  CG1 VAL C 190      -0.145   0.631 -16.363  1.00 71.13           C  
ATOM   2100  CG2 VAL C 190       0.938   2.160 -14.690  1.00 71.13           C  
ATOM   2101  N   PHE C 191      -0.885   3.402 -18.615  1.00 69.19           N  
ATOM   2102  CA  PHE C 191      -1.631   3.289 -19.863  1.00 69.19           C  
ATOM   2103  C   PHE C 191      -0.748   3.640 -21.055  1.00 69.19           C  
ATOM   2104  CB  PHE C 191      -2.864   4.196 -19.837  1.00 69.19           C  
ATOM   2105  O   PHE C 191      -0.806   2.978 -22.093  1.00 69.19           O  
ATOM   2106  CG  PHE C 191      -3.790   3.996 -21.007  1.00 69.19           C  
ATOM   2107  CD1 PHE C 191      -3.748   4.855 -22.099  1.00 69.19           C  
ATOM   2108  CD2 PHE C 191      -4.702   2.949 -21.015  1.00 69.19           C  
ATOM   2109  CE1 PHE C 191      -4.603   4.672 -23.184  1.00 69.19           C  
ATOM   2110  CE2 PHE C 191      -5.560   2.760 -22.095  1.00 69.19           C  
ATOM   2111  CZ  PHE C 191      -5.509   3.623 -23.178  1.00 69.19           C  
ATOM   2112  N   MET C 192       0.022   4.604 -20.930  1.00 63.41           N  
ATOM   2113  CA  MET C 192       0.932   5.014 -21.996  1.00 63.41           C  
ATOM   2114  C   MET C 192       2.001   3.953 -22.237  1.00 63.41           C  
ATOM   2115  CB  MET C 192       1.590   6.352 -21.657  1.00 63.41           C  
ATOM   2116  O   MET C 192       2.375   3.692 -23.381  1.00 63.41           O  
ATOM   2117  CG  MET C 192       0.674   7.551 -21.847  1.00 63.41           C  
ATOM   2118  SD  MET C 192       0.165   7.776 -23.596  1.00 63.41           S  
ATOM   2119  CE  MET C 192       0.846   9.427 -23.917  1.00 63.41           C  
ATOM   2120  N   CYS C 193       2.472   3.383 -21.154  1.00 61.69           N  
ATOM   2121  CA  CYS C 193       3.501   2.354 -21.259  1.00 61.69           C  
ATOM   2122  C   CYS C 193       2.951   1.099 -21.928  1.00 61.69           C  
ATOM   2123  CB  CYS C 193       4.054   2.006 -19.878  1.00 61.69           C  
ATOM   2124  O   CYS C 193       3.644   0.459 -22.720  1.00 61.69           O  
ATOM   2125  SG  CYS C 193       5.214   3.230 -19.229  1.00 61.69           S  
ATOM   2126  N   VAL C 194       1.756   0.672 -21.566  1.00 62.19           N  
ATOM   2127  CA  VAL C 194       1.127  -0.511 -22.142  1.00 62.19           C  
ATOM   2128  C   VAL C 194       0.937  -0.315 -23.645  1.00 62.19           C  
ATOM   2129  CB  VAL C 194      -0.230  -0.817 -21.470  1.00 62.19           C  
ATOM   2130  O   VAL C 194       1.083  -1.260 -24.424  1.00 62.19           O  
ATOM   2131  CG1 VAL C 194      -0.964  -1.930 -22.215  1.00 62.19           C  
ATOM   2132  CG2 VAL C 194      -0.025  -1.196 -20.004  1.00 62.19           C  
ATOM   2133  N   GLU C 195       0.661   0.856 -23.969  1.00 57.27           N  
ATOM   2134  CA  GLU C 195       0.452   1.140 -25.385  1.00 57.27           C  
ATOM   2135  C   GLU C 195       1.770   1.104 -26.155  1.00 57.27           C  
ATOM   2136  CB  GLU C 195      -0.225   2.501 -25.567  1.00 57.27           C  
ATOM   2137  O   GLU C 195       1.815   0.638 -27.295  1.00 57.27           O  
ATOM   2138  CG  GLU C 195      -1.743   2.450 -25.470  1.00 57.27           C  
ATOM   2139  CD  GLU C 195      -2.436   3.450 -26.382  1.00 57.27           C  
ATOM   2140  OE1 GLU C 195      -3.681   3.397 -26.506  1.00 57.27           O  
ATOM   2141  OE2 GLU C 195      -1.728   4.293 -26.977  1.00 57.27           O  
ATOM   2142  N   TYR C 196       2.798   1.527 -25.542  1.00 53.41           N  
ATOM   2143  CA  TYR C 196       4.068   1.637 -26.250  1.00 53.41           C  
ATOM   2144  C   TYR C 196       4.886   0.359 -26.105  1.00 53.41           C  
ATOM   2145  CB  TYR C 196       4.872   2.833 -25.731  1.00 53.41           C  
ATOM   2146  O   TYR C 196       5.570  -0.057 -27.043  1.00 53.41           O  
ATOM   2147  CG  TYR C 196       4.416   4.159 -26.289  1.00 53.41           C  
ATOM   2148  CD1 TYR C 196       4.843   4.594 -27.542  1.00 53.41           C  
ATOM   2149  CD2 TYR C 196       3.557   4.980 -25.566  1.00 53.41           C  
ATOM   2150  CE1 TYR C 196       4.427   5.816 -28.060  1.00 53.41           C  
ATOM   2151  CE2 TYR C 196       3.135   6.204 -26.074  1.00 53.41           C  
ATOM   2152  OH  TYR C 196       3.159   7.824 -27.827  1.00 53.41           O  
ATOM   2153  CZ  TYR C 196       3.574   6.613 -27.320  1.00 53.41           C  
ATOM   2154  N   CYS C 197       4.864  -0.287 -24.866  1.00 47.82           N  
ATOM   2155  CA  CYS C 197       5.624  -1.511 -24.637  1.00 47.82           C  
ATOM   2156  C   CYS C 197       4.736  -2.603 -24.051  1.00 47.82           C  
ATOM   2157  CB  CYS C 197       6.803  -1.243 -23.703  1.00 47.82           C  
ATOM   2158  O   CYS C 197       4.851  -2.934 -22.869  1.00 47.82           O  
ATOM   2159  SG  CYS C 197       8.067  -0.168 -24.416  1.00 47.82           S  
ATOM   2160  N   PRO C 198       3.918  -3.136 -24.959  1.00 48.43           N  
ATOM   2161  CA  PRO C 198       3.004  -4.170 -24.468  1.00 48.43           C  
ATOM   2162  C   PRO C 198       3.735  -5.388 -23.908  1.00 48.43           C  
ATOM   2163  CB  PRO C 198       2.194  -4.543 -25.713  1.00 48.43           C  
ATOM   2164  O   PRO C 198       3.171  -6.137 -23.108  1.00 48.43           O  
ATOM   2165  CG  PRO C 198       2.956  -3.953 -26.855  1.00 48.43           C  
ATOM   2166  CD  PRO C 198       3.940  -2.959 -26.309  1.00 48.43           C  
ATOM   2167  N   ILE C 199       4.884  -5.530 -24.262  1.00 47.19           N  
ATOM   2168  CA  ILE C 199       5.636  -6.728 -23.906  1.00 47.19           C  
ATOM   2169  C   ILE C 199       5.900  -6.744 -22.402  1.00 47.19           C  
ATOM   2170  CB  ILE C 199       6.968  -6.812 -24.685  1.00 47.19           C  
ATOM   2171  O   ILE C 199       5.797  -7.791 -21.758  1.00 47.19           O  
ATOM   2172  CG1 ILE C 199       6.702  -6.864 -26.194  1.00 47.19           C  
ATOM   2173  CG2 ILE C 199       7.784  -8.026 -24.231  1.00 47.19           C  
ATOM   2174  CD1 ILE C 199       7.928  -6.577 -27.049  1.00 47.19           C  
ATOM   2175  N   PHE C 200       6.272  -5.586 -21.938  1.00 44.72           N  
ATOM   2176  CA  PHE C 200       6.645  -5.492 -20.531  1.00 44.72           C  
ATOM   2177  C   PHE C 200       5.432  -5.704 -19.634  1.00 44.72           C  
ATOM   2178  CB  PHE C 200       7.288  -4.134 -20.233  1.00 44.72           C  
ATOM   2179  O   PHE C 200       5.545  -6.293 -18.557  1.00 44.72           O  
ATOM   2180  CG  PHE C 200       8.792  -4.152 -20.278  1.00 44.72           C  
ATOM   2181  CD1 PHE C 200       9.529  -4.580 -19.180  1.00 44.72           C  
ATOM   2182  CD2 PHE C 200       9.470  -3.741 -21.418  1.00 44.72           C  
ATOM   2183  CE1 PHE C 200      10.921  -4.597 -19.218  1.00 44.72           C  
ATOM   2184  CE2 PHE C 200      10.861  -3.755 -21.464  1.00 44.72           C  
ATOM   2185  CZ  PHE C 200      11.585  -4.183 -20.362  1.00 44.72           C  
ATOM   2186  N   PHE C 201       4.252  -5.328 -20.112  1.00 46.36           N  
ATOM   2187  CA  PHE C 201       3.050  -5.343 -19.286  1.00 46.36           C  
ATOM   2188  C   PHE C 201       2.166  -6.533 -19.640  1.00 46.36           C  
ATOM   2189  CB  PHE C 201       2.266  -4.038 -19.452  1.00 46.36           C  
ATOM   2190  O   PHE C 201       1.141  -6.765 -18.995  1.00 46.36           O  
ATOM   2191  CG  PHE C 201       2.158  -3.230 -18.187  1.00 46.36           C  
ATOM   2192  CD1 PHE C 201       1.085  -3.407 -17.322  1.00 46.36           C  
ATOM   2193  CD2 PHE C 201       3.131  -2.293 -17.863  1.00 46.36           C  
ATOM   2194  CE1 PHE C 201       0.983  -2.660 -16.150  1.00 46.36           C  
ATOM   2195  CE2 PHE C 201       3.035  -1.543 -16.694  1.00 46.36           C  
ATOM   2196  CZ  PHE C 201       1.960  -1.727 -15.840  1.00 46.36           C  
ATOM   2197  N   ILE C 202       2.435  -7.292 -20.685  1.00 47.76           N  
ATOM   2198  CA  ILE C 202       1.690  -8.484 -21.077  1.00 47.76           C  
ATOM   2199  C   ILE C 202       1.746  -9.519 -19.956  1.00 47.76           C  
ATOM   2200  CB  ILE C 202       2.236  -9.085 -22.391  1.00 47.76           C  
ATOM   2201  O   ILE C 202       0.764 -10.220 -19.700  1.00 47.76           O  
ATOM   2202  CG1 ILE C 202       1.938  -8.152 -23.570  1.00 47.76           C  
ATOM   2203  CG2 ILE C 202       1.648 -10.479 -22.632  1.00 47.76           C  
ATOM   2204  CD1 ILE C 202       2.704  -8.496 -24.840  1.00 47.76           C  
ATOM   2205  N   THR C 203       2.897  -9.481 -19.190  1.00 46.53           N  
ATOM   2206  CA  THR C 203       3.043 -10.577 -18.238  1.00 46.53           C  
ATOM   2207  C   THR C 203       2.461 -10.194 -16.880  1.00 46.53           C  
ATOM   2208  CB  THR C 203       4.520 -10.980 -18.072  1.00 46.53           C  
ATOM   2209  O   THR C 203       2.005 -11.058 -16.128  1.00 46.53           O  
ATOM   2210  CG2 THR C 203       4.648 -12.447 -17.678  1.00 46.53           C  
ATOM   2211  OG1 THR C 203       5.209 -10.766 -19.310  1.00 46.53           O  
ATOM   2212  N   GLY C 204       2.230  -8.767 -16.676  1.00 51.60           N  
ATOM   2213  CA  GLY C 204       1.763  -8.368 -15.358  1.00 51.60           C  
ATOM   2214  C   GLY C 204       0.370  -7.770 -15.374  1.00 51.60           C  
ATOM   2215  O   GLY C 204      -0.142  -7.404 -16.435  1.00 51.60           O  
ATOM   2216  N   ASN C 205      -0.500  -8.037 -14.244  1.00 63.94           N  
ATOM   2217  CA  ASN C 205      -1.797  -7.426 -13.973  1.00 63.94           C  
ATOM   2218  C   ASN C 205      -1.705  -5.903 -13.951  1.00 63.94           C  
ATOM   2219  CB  ASN C 205      -2.368  -7.943 -12.651  1.00 63.94           C  
ATOM   2220  O   ASN C 205      -0.776  -5.341 -13.369  1.00 63.94           O  
ATOM   2221  CG  ASN C 205      -3.884  -7.942 -12.629  1.00 63.94           C  
ATOM   2222  ND2 ASN C 205      -4.462  -8.450 -11.548  1.00 63.94           N  
ATOM   2223  OD1 ASN C 205      -4.530  -7.488 -13.577  1.00 63.94           O  
ATOM   2224  N   THR C 206      -2.447  -5.180 -14.818  1.00 70.03           N  
ATOM   2225  CA  THR C 206      -2.485  -3.730 -14.972  1.00 70.03           C  
ATOM   2226  C   THR C 206      -2.556  -3.044 -13.611  1.00 70.03           C  
ATOM   2227  CB  THR C 206      -3.682  -3.291 -15.834  1.00 70.03           C  
ATOM   2228  O   THR C 206      -1.888  -2.032 -13.385  1.00 70.03           O  
ATOM   2229  CG2 THR C 206      -3.483  -3.687 -17.294  1.00 70.03           C  
ATOM   2230  OG1 THR C 206      -4.874  -3.915 -15.340  1.00 70.03           O  
ATOM   2231  N   LEU C 207      -3.286  -3.602 -12.699  1.00 74.73           N  
ATOM   2232  CA  LEU C 207      -3.453  -3.010 -11.376  1.00 74.73           C  
ATOM   2233  C   LEU C 207      -2.136  -3.017 -10.607  1.00 74.73           C  
ATOM   2234  CB  LEU C 207      -4.524  -3.764 -10.584  1.00 74.73           C  
ATOM   2235  O   LEU C 207      -1.788  -2.029  -9.956  1.00 74.73           O  
ATOM   2236  CG  LEU C 207      -5.943  -3.196 -10.651  1.00 74.73           C  
ATOM   2237  CD1 LEU C 207      -6.915  -4.109  -9.909  1.00 74.73           C  
ATOM   2238  CD2 LEU C 207      -5.982  -1.785 -10.075  1.00 74.73           C  
ATOM   2239  N   GLN C 208      -1.456  -4.069 -10.673  1.00 75.15           N  
ATOM   2240  CA  GLN C 208      -0.189  -4.193  -9.960  1.00 75.15           C  
ATOM   2241  C   GLN C 208       0.833  -3.184 -10.476  1.00 75.15           C  
ATOM   2242  CB  GLN C 208       0.364  -5.613 -10.090  1.00 75.15           C  
ATOM   2243  O   GLN C 208       1.588  -2.602  -9.694  1.00 75.15           O  
ATOM   2244  CG  GLN C 208      -0.425  -6.654  -9.307  1.00 75.15           C  
ATOM   2245  CD  GLN C 208       0.097  -8.064  -9.514  1.00 75.15           C  
ATOM   2246  NE2 GLN C 208      -0.374  -8.997  -8.693  1.00 75.15           N  
ATOM   2247  OE1 GLN C 208       0.916  -8.312 -10.405  1.00 75.15           O  
ATOM   2248  N   CYS C 209       0.793  -2.967 -11.681  1.00 76.16           N  
ATOM   2249  CA  CYS C 209       1.705  -2.001 -12.283  1.00 76.16           C  
ATOM   2250  C   CYS C 209       1.357  -0.581 -11.851  1.00 76.16           C  
ATOM   2251  CB  CYS C 209       1.665  -2.104 -13.807  1.00 76.16           C  
ATOM   2252  O   CYS C 209       2.248   0.217 -11.555  1.00 76.16           O  
ATOM   2253  SG  CYS C 209       2.483  -3.577 -14.459  1.00 76.16           S  
ATOM   2254  N   ILE C 210       0.130  -0.364 -11.872  1.00 80.19           N  
ATOM   2255  CA  ILE C 210      -0.326   0.961 -11.467  1.00 80.19           C  
ATOM   2256  C   ILE C 210       0.095   1.233 -10.025  1.00 80.19           C  
ATOM   2257  CB  ILE C 210      -1.857   1.102 -11.614  1.00 80.19           C  
ATOM   2258  O   ILE C 210       0.576   2.324  -9.707  1.00 80.19           O  
ATOM   2259  CG1 ILE C 210      -2.259   1.058 -13.093  1.00 80.19           C  
ATOM   2260  CG2 ILE C 210      -2.347   2.393 -10.951  1.00 80.19           C  
ATOM   2261  CD1 ILE C 210      -3.761   0.968 -13.324  1.00 80.19           C  
ATOM   2262  N   MET C 211      -0.120   0.265  -9.183  1.00 83.53           N  
ATOM   2263  CA  MET C 211       0.205   0.436  -7.770  1.00 83.53           C  
ATOM   2264  C   MET C 211       1.707   0.613  -7.575  1.00 83.53           C  
ATOM   2265  CB  MET C 211      -0.291  -0.760  -6.955  1.00 83.53           C  
ATOM   2266  O   MET C 211       2.139   1.359  -6.694  1.00 83.53           O  
ATOM   2267  CG  MET C 211      -1.791  -0.756  -6.711  1.00 83.53           C  
ATOM   2268  SD  MET C 211      -2.357   0.755  -5.838  1.00 83.53           S  
ATOM   2269  CE  MET C 211      -3.906   0.146  -5.114  1.00 83.53           C  
ATOM   2270  N   LEU C 212       2.462  -0.053  -8.342  1.00 80.64           N  
ATOM   2271  CA  LEU C 212       3.912   0.090  -8.269  1.00 80.64           C  
ATOM   2272  C   LEU C 212       4.342   1.492  -8.688  1.00 80.64           C  
ATOM   2273  CB  LEU C 212       4.600  -0.954  -9.153  1.00 80.64           C  
ATOM   2274  O   LEU C 212       5.160   2.122  -8.015  1.00 80.64           O  
ATOM   2275  CG  LEU C 212       6.022  -1.350  -8.754  1.00 80.64           C  
ATOM   2276  CD1 LEU C 212       6.279  -2.814  -9.091  1.00 80.64           C  
ATOM   2277  CD2 LEU C 212       7.042  -0.450  -9.444  1.00 80.64           C  
ATOM   2278  N   VAL C 213       3.812   1.921  -9.783  1.00 80.34           N  
ATOM   2279  CA  VAL C 213       4.126   3.258 -10.274  1.00 80.34           C  
ATOM   2280  C   VAL C 213       3.650   4.303  -9.267  1.00 80.34           C  
ATOM   2281  CB  VAL C 213       3.486   3.520 -11.656  1.00 80.34           C  
ATOM   2282  O   VAL C 213       4.335   5.300  -9.027  1.00 80.34           O  
ATOM   2283  CG1 VAL C 213       3.718   4.965 -12.093  1.00 80.34           C  
ATOM   2284  CG2 VAL C 213       4.043   2.548 -12.694  1.00 80.34           C  
ATOM   2285  N   TYR C 214       2.470   4.033  -8.773  1.00 84.55           N  
ATOM   2286  CA  TYR C 214       1.931   4.914  -7.744  1.00 84.55           C  
ATOM   2287  C   TYR C 214       2.893   5.032  -6.568  1.00 84.55           C  
ATOM   2288  CB  TYR C 214       0.571   4.404  -7.257  1.00 84.55           C  
ATOM   2289  O   TYR C 214       3.188   6.137  -6.107  1.00 84.55           O  
ATOM   2290  CG  TYR C 214       0.019   5.174  -6.082  1.00 84.55           C  
ATOM   2291  CD1 TYR C 214       0.033   4.631  -4.800  1.00 84.55           C  
ATOM   2292  CD2 TYR C 214      -0.519   6.445  -6.253  1.00 84.55           C  
ATOM   2293  CE1 TYR C 214      -0.477   5.336  -3.714  1.00 84.55           C  
ATOM   2294  CE2 TYR C 214      -1.031   7.160  -5.175  1.00 84.55           C  
ATOM   2295  OH  TYR C 214      -1.512   7.301  -2.841  1.00 84.55           O  
ATOM   2296  CZ  TYR C 214      -1.006   6.598  -3.912  1.00 84.55           C  
ATOM   2297  N   CYS C 215       3.366   3.969  -6.108  1.00 85.29           N  
ATOM   2298  CA  CYS C 215       4.289   3.953  -4.979  1.00 85.29           C  
ATOM   2299  C   CYS C 215       5.605   4.632  -5.340  1.00 85.29           C  
ATOM   2300  CB  CYS C 215       4.553   2.519  -4.522  1.00 85.29           C  
ATOM   2301  O   CYS C 215       6.184   5.348  -4.521  1.00 85.29           O  
ATOM   2302  SG  CYS C 215       3.469   1.970  -3.185  1.00 85.29           S  
ATOM   2303  N   PHE C 216       6.048   4.424  -6.559  1.00 80.94           N  
ATOM   2304  CA  PHE C 216       7.271   5.055  -7.040  1.00 80.94           C  
ATOM   2305  C   PHE C 216       7.117   6.570  -7.087  1.00 80.94           C  
ATOM   2306  CB  PHE C 216       7.642   4.522  -8.428  1.00 80.94           C  
ATOM   2307  O   PHE C 216       8.009   7.304  -6.654  1.00 80.94           O  
ATOM   2308  CG  PHE C 216       8.594   3.357  -8.396  1.00 80.94           C  
ATOM   2309  CD1 PHE C 216       9.948   3.554  -8.157  1.00 80.94           C  
ATOM   2310  CD2 PHE C 216       8.133   2.063  -8.606  1.00 80.94           C  
ATOM   2311  CE1 PHE C 216      10.831   2.477  -8.127  1.00 80.94           C  
ATOM   2312  CE2 PHE C 216       9.010   0.982  -8.577  1.00 80.94           C  
ATOM   2313  CZ  PHE C 216      10.358   1.191  -8.339  1.00 80.94           C  
ATOM   2314  N   LEU C 217       6.044   6.973  -7.688  1.00 79.10           N  
ATOM   2315  CA  LEU C 217       5.777   8.406  -7.745  1.00 79.10           C  
ATOM   2316  C   LEU C 217       5.651   8.992  -6.343  1.00 79.10           C  
ATOM   2317  CB  LEU C 217       4.500   8.681  -8.543  1.00 79.10           C  
ATOM   2318  O   LEU C 217       6.128  10.098  -6.082  1.00 79.10           O  
ATOM   2319  CG  LEU C 217       4.603   8.530 -10.061  1.00 79.10           C  
ATOM   2320  CD1 LEU C 217       3.222   8.641 -10.700  1.00 79.10           C  
ATOM   2321  CD2 LEU C 217       5.551   9.575 -10.640  1.00 79.10           C  
ATOM   2322  N   GLY C 218       4.963   8.229  -5.508  1.00 80.58           N  
ATOM   2323  CA  GLY C 218       4.856   8.655  -4.122  1.00 80.58           C  
ATOM   2324  C   GLY C 218       6.203   8.819  -3.443  1.00 80.58           C  
ATOM   2325  O   GLY C 218       6.400   9.752  -2.661  1.00 80.58           O  
ATOM   2326  N   TYR C 219       7.115   7.889  -3.704  1.00 77.69           N  
ATOM   2327  CA  TYR C 219       8.470   7.957  -3.167  1.00 77.69           C  
ATOM   2328  C   TYR C 219       9.150   9.261  -3.567  1.00 77.69           C  
ATOM   2329  CB  TYR C 219       9.301   6.765  -3.651  1.00 77.69           C  
ATOM   2330  O   TYR C 219       9.748   9.939  -2.728  1.00 77.69           O  
ATOM   2331  CG  TYR C 219      10.745   6.815  -3.216  1.00 77.69           C  
ATOM   2332  CD1 TYR C 219      11.741   7.253  -4.087  1.00 77.69           C  
ATOM   2333  CD2 TYR C 219      11.118   6.425  -1.934  1.00 77.69           C  
ATOM   2334  CE1 TYR C 219      13.074   7.299  -3.691  1.00 77.69           C  
ATOM   2335  CE2 TYR C 219      12.447   6.467  -1.527  1.00 77.69           C  
ATOM   2336  OH  TYR C 219      14.734   6.949  -2.013  1.00 77.69           O  
ATOM   2337  CZ  TYR C 219      13.416   6.905  -2.411  1.00 77.69           C  
ATOM   2338  N   PHE C 220       9.015   9.623  -4.816  1.00 74.12           N  
ATOM   2339  CA  PHE C 220       9.652  10.836  -5.315  1.00 74.12           C  
ATOM   2340  C   PHE C 220       9.007  12.075  -4.707  1.00 74.12           C  
ATOM   2341  CB  PHE C 220       9.571  10.898  -6.843  1.00 74.12           C  
ATOM   2342  O   PHE C 220       9.675  13.090  -4.498  1.00 74.12           O  
ATOM   2343  CG  PHE C 220      10.703  10.194  -7.541  1.00 74.12           C  
ATOM   2344  CD1 PHE C 220      11.970  10.763  -7.589  1.00 74.12           C  
ATOM   2345  CD2 PHE C 220      10.501   8.961  -8.148  1.00 74.12           C  
ATOM   2346  CE1 PHE C 220      13.020  10.113  -8.234  1.00 74.12           C  
ATOM   2347  CE2 PHE C 220      11.546   8.306  -8.794  1.00 74.12           C  
ATOM   2348  CZ  PHE C 220      12.804   8.884  -8.837  1.00 74.12           C  
ATOM   2349  N   CYS C 221       7.764  11.948  -4.460  1.00 72.93           N  
ATOM   2350  CA  CYS C 221       7.056  13.081  -3.874  1.00 72.93           C  
ATOM   2351  C   CYS C 221       7.450  13.274  -2.414  1.00 72.93           C  
ATOM   2352  CB  CYS C 221       5.544  12.881  -3.981  1.00 72.93           C  
ATOM   2353  O   CYS C 221       7.501  14.404  -1.926  1.00 72.93           O  
ATOM   2354  SG  CYS C 221       4.905  13.052  -5.662  1.00 72.93           S  
ATOM   2355  N   THR C 222       7.859  12.233  -1.650  1.00 69.44           N  
ATOM   2356  CA  THR C 222       8.113  12.305  -0.215  1.00 69.44           C  
ATOM   2357  C   THR C 222       9.611  12.378   0.066  1.00 69.44           C  
ATOM   2358  CB  THR C 222       7.508  11.095   0.521  1.00 69.44           C  
ATOM   2359  O   THR C 222      10.025  12.530   1.217  1.00 69.44           O  
ATOM   2360  CG2 THR C 222       5.985  11.102   0.431  1.00 69.44           C  
ATOM   2361  OG1 THR C 222       8.005   9.887  -0.069  1.00 69.44           O  
ATOM   2362  N   CYS C 223      10.428  12.348  -0.841  1.00 65.60           N  
ATOM   2363  CA  CYS C 223      11.875  12.398  -0.661  1.00 65.60           C  
ATOM   2364  C   CYS C 223      12.344  13.827  -0.414  1.00 65.60           C  
ATOM   2365  CB  CYS C 223      12.588  11.822  -1.883  1.00 65.60           C  
ATOM   2366  O   CYS C 223      11.582  14.777  -0.602  1.00 65.60           O  
ATOM   2367  SG  CYS C 223      12.541  10.019  -1.970  1.00 65.60           S  
ATOM   2368  N   TYR C 224      13.444  14.115   0.354  1.00 56.39           N  
ATOM   2369  CA  TYR C 224      14.006  15.387   0.794  1.00 56.39           C  
ATOM   2370  C   TYR C 224      14.011  16.403  -0.341  1.00 56.39           C  
ATOM   2371  CB  TYR C 224      15.429  15.191   1.327  1.00 56.39           C  
ATOM   2372  O   TYR C 224      13.715  17.581  -0.130  1.00 56.39           O  
ATOM   2373  CG  TYR C 224      15.483  14.788   2.780  1.00 56.39           C  
ATOM   2374  CD1 TYR C 224      15.418  15.744   3.791  1.00 56.39           C  
ATOM   2375  CD2 TYR C 224      15.600  13.451   3.145  1.00 56.39           C  
ATOM   2376  CE1 TYR C 224      15.470  15.378   5.132  1.00 56.39           C  
ATOM   2377  CE2 TYR C 224      15.653  13.073   4.483  1.00 56.39           C  
ATOM   2378  OH  TYR C 224      15.639  13.673   6.793  1.00 56.39           O  
ATOM   2379  CZ  TYR C 224      15.587  14.042   5.467  1.00 56.39           C  
ATOM   2380  N   PHE C 225      14.010  15.963  -1.765  1.00 48.40           N  
ATOM   2381  CA  PHE C 225      14.011  16.834  -2.934  1.00 48.40           C  
ATOM   2382  C   PHE C 225      12.790  16.571  -3.807  1.00 48.40           C  
ATOM   2383  CB  PHE C 225      15.292  16.638  -3.750  1.00 48.40           C  
ATOM   2384  O   PHE C 225      12.818  16.820  -5.014  1.00 48.40           O  
ATOM   2385  CG  PHE C 225      16.525  17.194  -3.090  1.00 48.40           C  
ATOM   2386  CD1 PHE C 225      16.844  18.541  -3.204  1.00 48.40           C  
ATOM   2387  CD2 PHE C 225      17.364  16.368  -2.353  1.00 48.40           C  
ATOM   2388  CE1 PHE C 225      17.984  19.058  -2.594  1.00 48.40           C  
ATOM   2389  CE2 PHE C 225      18.505  16.878  -1.740  1.00 48.40           C  
ATOM   2390  CZ  PHE C 225      18.814  18.223  -1.862  1.00 48.40           C  
ATOM   2391  N   GLY C 226      11.819  16.131  -3.170  1.00 54.20           N  
ATOM   2392  CA  GLY C 226      10.639  15.740  -3.925  1.00 54.20           C  
ATOM   2393  C   GLY C 226       9.628  16.860  -4.075  1.00 54.20           C  
ATOM   2394  O   GLY C 226       9.874  17.988  -3.641  1.00 54.20           O  
ATOM   2395  N   LEU C 227       8.634  16.584  -4.866  1.00 55.64           N  
ATOM   2396  CA  LEU C 227       7.573  17.508  -5.252  1.00 55.64           C  
ATOM   2397  C   LEU C 227       6.946  18.160  -4.024  1.00 55.64           C  
ATOM   2398  CB  LEU C 227       6.497  16.781  -6.063  1.00 55.64           C  
ATOM   2399  O   LEU C 227       6.709  19.369  -4.011  1.00 55.64           O  
ATOM   2400  CG  LEU C 227       6.127  17.404  -7.410  1.00 55.64           C  
ATOM   2401  CD1 LEU C 227       5.935  16.317  -8.462  1.00 55.64           C  
ATOM   2402  CD2 LEU C 227       4.868  18.255  -7.277  1.00 55.64           C  
ATOM   2403  N   PHE C 228       6.877  17.419  -2.985  1.00 55.57           N  
ATOM   2404  CA  PHE C 228       6.242  17.968  -1.793  1.00 55.57           C  
ATOM   2405  C   PHE C 228       7.140  19.006  -1.130  1.00 55.57           C  
ATOM   2406  CB  PHE C 228       5.907  16.852  -0.798  1.00 55.57           C  
ATOM   2407  O   PHE C 228       6.655  20.018  -0.619  1.00 55.57           O  
ATOM   2408  CG  PHE C 228       4.571  16.204  -1.040  1.00 55.57           C  
ATOM   2409  CD1 PHE C 228       3.401  16.952  -0.989  1.00 55.57           C  
ATOM   2410  CD2 PHE C 228       4.485  14.846  -1.319  1.00 55.57           C  
ATOM   2411  CE1 PHE C 228       2.162  16.354  -1.213  1.00 55.57           C  
ATOM   2412  CE2 PHE C 228       3.251  14.242  -1.543  1.00 55.57           C  
ATOM   2413  CZ  PHE C 228       2.091  14.998  -1.489  1.00 55.57           C  
ATOM   2414  N   CYS C 229       8.348  18.742  -1.133  1.00 54.81           N  
ATOM   2415  CA  CYS C 229       9.302  19.706  -0.596  1.00 54.81           C  
ATOM   2416  C   CYS C 229       9.341  20.968  -1.449  1.00 54.81           C  
ATOM   2417  CB  CYS C 229      10.698  19.090  -0.516  1.00 54.81           C  
ATOM   2418  O   CYS C 229       9.395  22.079  -0.918  1.00 54.81           O  
ATOM   2419  SG  CYS C 229      11.606  19.537   0.980  1.00 54.81           S  
ATOM   2420  N   LEU C 230       9.350  20.707  -2.760  1.00 48.43           N  
ATOM   2421  CA  LEU C 230       9.384  21.833  -3.687  1.00 48.43           C  
ATOM   2422  C   LEU C 230       8.104  22.657  -3.588  1.00 48.43           C  
ATOM   2423  CB  LEU C 230       9.577  21.340  -5.123  1.00 48.43           C  
ATOM   2424  O   LEU C 230       8.151  23.889  -3.610  1.00 48.43           O  
ATOM   2425  CG  LEU C 230      10.594  22.105  -5.972  1.00 48.43           C  
ATOM   2426  CD1 LEU C 230      11.786  21.213  -6.303  1.00 48.43           C  
ATOM   2427  CD2 LEU C 230       9.941  22.629  -7.246  1.00 48.43           C  
ATOM   2428  N   LEU C 231       7.050  21.911  -3.599  1.00 47.44           N  
ATOM   2429  CA  LEU C 231       5.766  22.593  -3.485  1.00 47.44           C  
ATOM   2430  C   LEU C 231       5.696  23.407  -2.197  1.00 47.44           C  
ATOM   2431  CB  LEU C 231       4.617  21.583  -3.527  1.00 47.44           C  
ATOM   2432  O   LEU C 231       5.177  24.526  -2.192  1.00 47.44           O  
ATOM   2433  CG  LEU C 231       3.389  21.987  -4.346  1.00 47.44           C  
ATOM   2434  CD1 LEU C 231       3.318  21.169  -5.631  1.00 47.44           C  
ATOM   2435  CD2 LEU C 231       2.117  21.812  -3.524  1.00 47.44           C  
ATOM   2436  N   ASN C 232       6.235  22.791  -1.148  1.00 47.28           N  
ATOM   2437  CA  ASN C 232       6.304  23.495   0.128  1.00 47.28           C  
ATOM   2438  C   ASN C 232       7.208  24.722   0.043  1.00 47.28           C  
ATOM   2439  CB  ASN C 232       6.786  22.555   1.234  1.00 47.28           C  
ATOM   2440  O   ASN C 232       6.904  25.763   0.628  1.00 47.28           O  
ATOM   2441  CG  ASN C 232       6.236  22.927   2.597  1.00 47.28           C  
ATOM   2442  ND2 ASN C 232       6.817  22.358   3.647  1.00 47.28           N  
ATOM   2443  OD1 ASN C 232       5.296  23.719   2.706  1.00 47.28           O  
ATOM   2444  N   ARG C 233       8.269  24.458  -0.629  1.00 45.85           N  
ATOM   2445  CA  ARG C 233       9.246  25.533  -0.769  1.00 45.85           C  
ATOM   2446  C   ARG C 233       8.696  26.665  -1.629  1.00 45.85           C  
ATOM   2447  CB  ARG C 233      10.548  25.002  -1.372  1.00 45.85           C  
ATOM   2448  O   ARG C 233       8.854  27.841  -1.293  1.00 45.85           O  
ATOM   2449  CG  ARG C 233      11.686  26.010  -1.367  1.00 45.85           C  
ATOM   2450  CD  ARG C 233      13.012  25.365  -1.745  1.00 45.85           C  
ATOM   2451  NE  ARG C 233      14.128  26.292  -1.581  1.00 45.85           N  
ATOM   2452  NH1 ARG C 233      15.751  24.775  -2.216  1.00 45.85           N  
ATOM   2453  NH2 ARG C 233      16.340  26.911  -1.628  1.00 45.85           N  
ATOM   2454  CZ  ARG C 233      15.404  25.991  -1.809  1.00 45.85           C  
ATOM   2455  N   TYR C 234       8.115  26.217  -2.774  1.00 40.51           N  
ATOM   2456  CA  TYR C 234       7.706  27.245  -3.724  1.00 40.51           C  
ATOM   2457  C   TYR C 234       6.326  27.791  -3.376  1.00 40.51           C  
ATOM   2458  CB  TYR C 234       7.702  26.688  -5.151  1.00 40.51           C  
ATOM   2459  O   TYR C 234       6.077  28.992  -3.504  1.00 40.51           O  
ATOM   2460  CG  TYR C 234       9.025  26.833  -5.863  1.00 40.51           C  
ATOM   2461  CD1 TYR C 234       9.391  28.040  -6.454  1.00 40.51           C  
ATOM   2462  CD2 TYR C 234       9.911  25.765  -5.946  1.00 40.51           C  
ATOM   2463  CE1 TYR C 234      10.608  28.179  -7.113  1.00 40.51           C  
ATOM   2464  CE2 TYR C 234      11.131  25.892  -6.602  1.00 40.51           C  
ATOM   2465  OH  TYR C 234      12.676  27.232  -7.832  1.00 40.51           O  
ATOM   2466  CZ  TYR C 234      11.470  27.101  -7.181  1.00 40.51           C  
ATOM   2467  N   PHE C 235       5.399  26.782  -3.143  1.00 36.15           N  
ATOM   2468  CA  PHE C 235       4.042  27.252  -2.891  1.00 36.15           C  
ATOM   2469  C   PHE C 235       3.839  27.553  -1.411  1.00 36.15           C  
ATOM   2470  CB  PHE C 235       3.017  26.216  -3.362  1.00 36.15           C  
ATOM   2471  O   PHE C 235       2.851  28.184  -1.031  1.00 36.15           O  
ATOM   2472  CG  PHE C 235       2.795  26.213  -4.850  1.00 36.15           C  
ATOM   2473  CD1 PHE C 235       1.940  27.135  -5.441  1.00 36.15           C  
ATOM   2474  CD2 PHE C 235       3.442  25.288  -5.659  1.00 36.15           C  
ATOM   2475  CE1 PHE C 235       1.733  27.136  -6.819  1.00 36.15           C  
ATOM   2476  CE2 PHE C 235       3.240  25.282  -7.036  1.00 36.15           C  
ATOM   2477  CZ  PHE C 235       2.385  26.206  -7.614  1.00 36.15           C  
ATOM   2478  N   ARG C 236       4.788  27.871  -0.528  1.00 35.22           N  
ATOM   2479  CA  ARG C 236       4.677  28.112   0.907  1.00 35.22           C  
ATOM   2480  C   ARG C 236       3.445  27.423   1.484  1.00 35.22           C  
ATOM   2481  CB  ARG C 236       4.621  29.614   1.197  1.00 35.22           C  
ATOM   2482  O   ARG C 236       2.718  28.010   2.288  1.00 35.22           O  
ATOM   2483  CG  ARG C 236       5.982  30.292   1.199  1.00 35.22           C  
ATOM   2484  CD  ARG C 236       5.911  31.696   1.783  1.00 35.22           C  
ATOM   2485  NE  ARG C 236       7.096  32.480   1.446  1.00 35.22           N  
ATOM   2486  NH1 ARG C 236       6.630  34.199   2.917  1.00 35.22           N  
ATOM   2487  NH2 ARG C 236       8.513  34.280   1.611  1.00 35.22           N  
ATOM   2488  CZ  ARG C 236       7.410  33.651   1.992  1.00 35.22           C  
ATOM   2489  N   LEU C 237       2.993  26.309   0.750  1.00 28.66           N  
ATOM   2490  CA  LEU C 237       1.843  25.536   1.207  1.00 28.66           C  
ATOM   2491  C   LEU C 237       2.216  24.661   2.400  1.00 28.66           C  
ATOM   2492  CB  LEU C 237       1.298  24.665   0.072  1.00 28.66           C  
ATOM   2493  O   LEU C 237       3.287  24.051   2.417  1.00 28.66           O  
ATOM   2494  CG  LEU C 237       0.477  25.385  -0.999  1.00 28.66           C  
ATOM   2495  CD1 LEU C 237       0.563  24.636  -2.325  1.00 28.66           C  
ATOM   2496  CD2 LEU C 237      -0.975  25.529  -0.554  1.00 28.66           C  
ATOM   2497  N   THR C 238       2.080  25.079   3.700  1.00 28.93           N  
ATOM   2498  CA  THR C 238       2.407  24.342   4.915  1.00 28.93           C  
ATOM   2499  C   THR C 238       1.741  22.968   4.910  1.00 28.93           C  
ATOM   2500  CB  THR C 238       1.977  25.119   6.173  1.00 28.93           C  
ATOM   2501  O   THR C 238       0.531  22.859   5.117  1.00 28.93           O  
ATOM   2502  CG2 THR C 238       2.817  26.379   6.354  1.00 28.93           C  
ATOM   2503  OG1 THR C 238       0.599  25.490   6.051  1.00 28.93           O  
ATOM   2504  N   LEU C 239       1.979  22.177   3.981  1.00 29.07           N  
ATOM   2505  CA  LEU C 239       1.269  20.902   3.990  1.00 29.07           C  
ATOM   2506  C   LEU C 239       1.276  20.286   5.385  1.00 29.07           C  
ATOM   2507  CB  LEU C 239       1.897  19.931   2.987  1.00 29.07           C  
ATOM   2508  O   LEU C 239       0.316  19.620   5.779  1.00 29.07           O  
ATOM   2509  CG  LEU C 239       1.518  20.133   1.519  1.00 29.07           C  
ATOM   2510  CD1 LEU C 239       2.591  19.546   0.609  1.00 29.07           C  
ATOM   2511  CD2 LEU C 239       0.159  19.506   1.226  1.00 29.07           C  
ATOM   2512  N   GLY C 240       2.498  19.978   6.162  1.00 29.87           N  
ATOM   2513  CA  GLY C 240       2.651  19.332   7.456  1.00 29.87           C  
ATOM   2514  C   GLY C 240       2.607  20.307   8.617  1.00 29.87           C  
ATOM   2515  O   GLY C 240       2.686  21.521   8.420  1.00 29.87           O  
ATOM   2516  N   VAL C 241       1.734  20.048   9.711  1.00 28.93           N  
ATOM   2517  CA  VAL C 241       1.538  20.783  10.956  1.00 28.93           C  
ATOM   2518  C   VAL C 241       2.882  20.990  11.652  1.00 28.93           C  
ATOM   2519  CB  VAL C 241       0.557  20.052  11.900  1.00 28.93           C  
ATOM   2520  O   VAL C 241       3.538  20.023  12.048  1.00 28.93           O  
ATOM   2521  CG1 VAL C 241       0.315  20.870  13.167  1.00 28.93           C  
ATOM   2522  CG2 VAL C 241      -0.761  19.769  11.182  1.00 28.93           C  
ATOM   2523  N   TYR C 242       3.762  21.701  11.103  1.00 27.05           N  
ATOM   2524  CA  TYR C 242       4.911  21.866  11.985  1.00 27.05           C  
ATOM   2525  C   TYR C 242       4.535  22.664  13.228  1.00 27.05           C  
ATOM   2526  CB  TYR C 242       6.060  22.560  11.248  1.00 27.05           C  
ATOM   2527  O   TYR C 242       3.645  23.517  13.179  1.00 27.05           O  
ATOM   2528  CG  TYR C 242       6.896  21.625  10.408  1.00 27.05           C  
ATOM   2529  CD1 TYR C 242       7.971  20.933  10.961  1.00 27.05           C  
ATOM   2530  CD2 TYR C 242       6.612  21.431   9.060  1.00 27.05           C  
ATOM   2531  CE1 TYR C 242       8.745  20.072  10.190  1.00 27.05           C  
ATOM   2532  CE2 TYR C 242       7.379  20.572   8.280  1.00 27.05           C  
ATOM   2533  OH  TYR C 242       9.204  19.046   8.086  1.00 27.05           O  
ATOM   2534  CZ  TYR C 242       8.442  19.898   8.853  1.00 27.05           C  
ATOM   2535  N   ASP C 243       4.669  22.090  14.513  1.00 26.76           N  
ATOM   2536  CA  ASP C 243       4.492  22.796  15.778  1.00 26.76           C  
ATOM   2537  C   ASP C 243       5.175  24.162  15.745  1.00 26.76           C  
ATOM   2538  CB  ASP C 243       5.039  21.963  16.939  1.00 26.76           C  
ATOM   2539  O   ASP C 243       6.398  24.247  15.622  1.00 26.76           O  
ATOM   2540  CG  ASP C 243       3.988  21.069  17.574  1.00 26.76           C  
ATOM   2541  OD1 ASP C 243       2.780  21.361  17.445  1.00 26.76           O  
ATOM   2542  OD2 ASP C 243       4.372  20.064  18.211  1.00 26.76           O  
ATOM   2543  N   TYR C 244       4.755  25.015  14.941  1.00 27.65           N  
ATOM   2544  CA  TYR C 244       5.423  26.309  15.018  1.00 27.65           C  
ATOM   2545  C   TYR C 244       5.336  26.885  16.426  1.00 27.65           C  
ATOM   2546  CB  TYR C 244       4.811  27.291  14.014  1.00 27.65           C  
ATOM   2547  O   TYR C 244       4.247  26.986  16.996  1.00 27.65           O  
ATOM   2548  CG  TYR C 244       5.563  27.370  12.707  1.00 27.65           C  
ATOM   2549  CD1 TYR C 244       6.607  28.276  12.536  1.00 27.65           C  
ATOM   2550  CD2 TYR C 244       5.230  26.540  11.642  1.00 27.65           C  
ATOM   2551  CE1 TYR C 244       7.301  28.354  11.333  1.00 27.65           C  
ATOM   2552  CE2 TYR C 244       5.917  26.609  10.435  1.00 27.65           C  
ATOM   2553  OH  TYR C 244       7.634  27.590   9.097  1.00 27.65           O  
ATOM   2554  CZ  TYR C 244       6.950  27.518  10.290  1.00 27.65           C  
ATOM   2555  N   LEU C 245       6.245  26.522  17.360  1.00 27.27           N  
ATOM   2556  CA  LEU C 245       6.351  27.150  18.673  1.00 27.27           C  
ATOM   2557  C   LEU C 245       6.593  28.649  18.540  1.00 27.27           C  
ATOM   2558  CB  LEU C 245       7.480  26.508  19.484  1.00 27.27           C  
ATOM   2559  O   LEU C 245       7.623  29.071  18.009  1.00 27.27           O  
ATOM   2560  CG  LEU C 245       7.064  25.444  20.501  1.00 27.27           C  
ATOM   2561  CD1 LEU C 245       7.837  24.152  20.262  1.00 27.27           C  
ATOM   2562  CD2 LEU C 245       7.282  25.949  21.923  1.00 27.27           C  
ATOM   2563  N   VAL C 246       5.652  29.391  18.058  1.00 30.53           N  
ATOM   2564  CA  VAL C 246       5.927  30.819  17.941  1.00 30.53           C  
ATOM   2565  C   VAL C 246       6.087  31.431  19.331  1.00 30.53           C  
ATOM   2566  CB  VAL C 246       4.811  31.550  17.161  1.00 30.53           C  
ATOM   2567  O   VAL C 246       5.290  31.157  20.232  1.00 30.53           O  
ATOM   2568  CG1 VAL C 246       5.200  33.003  16.896  1.00 30.53           C  
ATOM   2569  CG2 VAL C 246       4.514  30.825  15.850  1.00 30.53           C  
ATOM   2570  N   SER C 247       7.250  31.869  19.716  1.00 28.06           N  
ATOM   2571  CA  SER C 247       7.518  32.600  20.950  1.00 28.06           C  
ATOM   2572  C   SER C 247       6.545  33.760  21.129  1.00 28.06           C  
ATOM   2573  CB  SER C 247       8.955  33.123  20.962  1.00 28.06           C  
ATOM   2574  O   SER C 247       5.894  34.184  20.171  1.00 28.06           O  
ATOM   2575  OG  SER C 247       9.085  34.255  20.119  1.00 28.06           O  
ATOM   2576  N   THR C 248       5.990  34.117  22.248  1.00 32.41           N  
ATOM   2577  CA  THR C 248       5.101  35.199  22.657  1.00 32.41           C  
ATOM   2578  C   THR C 248       5.421  36.481  21.893  1.00 32.41           C  
ATOM   2579  CB  THR C 248       5.200  35.463  24.171  1.00 32.41           C  
ATOM   2580  O   THR C 248       4.516  37.226  21.512  1.00 32.41           O  
ATOM   2581  CG2 THR C 248       4.371  34.455  24.960  1.00 32.41           C  
ATOM   2582  OG1 THR C 248       6.570  35.361  24.578  1.00 32.41           O  
ATOM   2583  N   GLN C 249       6.722  36.599  21.593  1.00 39.11           N  
ATOM   2584  CA  GLN C 249       7.208  37.832  20.983  1.00 39.11           C  
ATOM   2585  C   GLN C 249       6.786  37.926  19.520  1.00 39.11           C  
ATOM   2586  CB  GLN C 249       8.730  37.924  21.097  1.00 39.11           C  
ATOM   2587  O   GLN C 249       6.383  38.993  19.051  1.00 39.11           O  
ATOM   2588  CG  GLN C 249       9.213  38.549  22.400  1.00 39.11           C  
ATOM   2589  CD  GLN C 249      10.719  38.469  22.567  1.00 39.11           C  
ATOM   2590  NE2 GLN C 249      11.275  39.369  23.371  1.00 39.11           N  
ATOM   2591  OE1 GLN C 249      11.377  37.605  21.978  1.00 39.11           O  
ATOM   2592  N   GLU C 250       6.873  36.792  18.819  1.00 36.62           N  
ATOM   2593  CA  GLU C 250       6.513  36.784  17.405  1.00 36.62           C  
ATOM   2594  C   GLU C 250       5.005  36.922  17.218  1.00 36.62           C  
ATOM   2595  CB  GLU C 250       7.011  35.503  16.730  1.00 36.62           C  
ATOM   2596  O   GLU C 250       4.547  37.594  16.292  1.00 36.62           O  
ATOM   2597  CG  GLU C 250       8.481  35.547  16.338  1.00 36.62           C  
ATOM   2598  CD  GLU C 250       8.932  34.320  15.561  1.00 36.62           C  
ATOM   2599  OE1 GLU C 250      10.038  34.344  14.975  1.00 36.62           O  
ATOM   2600  OE2 GLU C 250       8.172  33.326  15.537  1.00 36.62           O  
ATOM   2601  N   PHE C 251       4.181  36.357  18.234  1.00 36.64           N  
ATOM   2602  CA  PHE C 251       2.735  36.547  18.256  1.00 36.64           C  
ATOM   2603  C   PHE C 251       2.385  38.019  18.438  1.00 36.64           C  
ATOM   2604  CB  PHE C 251       2.100  35.714  19.374  1.00 36.64           C  
ATOM   2605  O   PHE C 251       1.490  38.537  17.766  1.00 36.64           O  
ATOM   2606  CG  PHE C 251       0.609  35.556  19.241  1.00 36.64           C  
ATOM   2607  CD1 PHE C 251      -0.257  36.334  20.001  1.00 36.64           C  
ATOM   2608  CD2 PHE C 251       0.073  34.630  18.356  1.00 36.64           C  
ATOM   2609  CE1 PHE C 251      -1.637  36.190  19.880  1.00 36.64           C  
ATOM   2610  CE2 PHE C 251      -1.305  34.480  18.230  1.00 36.64           C  
ATOM   2611  CZ  PHE C 251      -2.158  35.260  18.993  1.00 36.64           C  
ATOM   2612  N   ARG C 252       3.158  38.649  19.273  1.00 41.50           N  
ATOM   2613  CA  ARG C 252       2.997  40.076  19.530  1.00 41.50           C  
ATOM   2614  C   ARG C 252       3.309  40.896  18.282  1.00 41.50           C  
ATOM   2615  CB  ARG C 252       3.895  40.520  20.687  1.00 41.50           C  
ATOM   2616  O   ARG C 252       2.617  41.872  17.985  1.00 41.50           O  
ATOM   2617  CG  ARG C 252       3.318  41.658  21.513  1.00 41.50           C  
ATOM   2618  CD  ARG C 252       4.250  42.060  22.648  1.00 41.50           C  
ATOM   2619  NE  ARG C 252       3.986  41.291  23.860  1.00 41.50           N  
ATOM   2620  NH1 ARG C 252       5.844  42.059  24.999  1.00 41.50           N  
ATOM   2621  NH2 ARG C 252       4.417  40.569  25.998  1.00 41.50           N  
ATOM   2622  CZ  ARG C 252       4.750  41.308  24.950  1.00 41.50           C  
ATOM   2623  N   TYR C 253       4.334  40.367  17.567  1.00 40.36           N  
ATOM   2624  CA  TYR C 253       4.750  41.045  16.344  1.00 40.36           C  
ATOM   2625  C   TYR C 253       3.692  40.905  15.256  1.00 40.36           C  
ATOM   2626  CB  TYR C 253       6.086  40.487  15.847  1.00 40.36           C  
ATOM   2627  O   TYR C 253       3.393  41.867  14.544  1.00 40.36           O  
ATOM   2628  CG  TYR C 253       6.737  41.330  14.777  1.00 40.36           C  
ATOM   2629  CD1 TYR C 253       6.598  41.008  13.429  1.00 40.36           C  
ATOM   2630  CD2 TYR C 253       7.491  42.449  15.112  1.00 40.36           C  
ATOM   2631  CE1 TYR C 253       7.197  41.781  12.440  1.00 40.36           C  
ATOM   2632  CE2 TYR C 253       8.095  43.229  14.131  1.00 40.36           C  
ATOM   2633  OH  TYR C 253       8.537  43.657  11.825  1.00 40.36           O  
ATOM   2634  CZ  TYR C 253       7.942  42.888  12.800  1.00 40.36           C  
ATOM   2635  N   MET C 254       3.130  39.758  15.223  1.00 36.08           N  
ATOM   2636  CA  MET C 254       2.098  39.529  14.216  1.00 36.08           C  
ATOM   2637  C   MET C 254       0.859  40.368  14.505  1.00 36.08           C  
ATOM   2638  CB  MET C 254       1.724  38.047  14.156  1.00 36.08           C  
ATOM   2639  O   MET C 254       0.251  40.922  13.588  1.00 36.08           O  
ATOM   2640  CG  MET C 254       2.374  37.296  13.005  1.00 36.08           C  
ATOM   2641  SD  MET C 254       1.717  35.593  12.817  1.00 36.08           S  
ATOM   2642  CE  MET C 254       2.929  34.909  11.653  1.00 36.08           C  
ATOM   2643  N   ASN C 255       0.570  40.414  15.868  1.00 36.90           N  
ATOM   2644  CA  ASN C 255      -0.562  41.225  16.306  1.00 36.90           C  
ATOM   2645  C   ASN C 255      -0.343  42.704  16.002  1.00 36.90           C  
ATOM   2646  CB  ASN C 255      -0.821  41.022  17.800  1.00 36.90           C  
ATOM   2647  O   ASN C 255      -1.289  43.421  15.672  1.00 36.90           O  
ATOM   2648  CG  ASN C 255      -2.293  41.101  18.153  1.00 36.90           C  
ATOM   2649  ND2 ASN C 255      -2.586  41.411  19.411  1.00 36.90           N  
ATOM   2650  OD1 ASN C 255      -3.161  40.884  17.303  1.00 36.90           O  
ATOM   2651  N   SER C 256       0.922  43.030  16.136  1.00 37.35           N  
ATOM   2652  CA  SER C 256       1.233  44.435  15.893  1.00 37.35           C  
ATOM   2653  C   SER C 256       1.152  44.771  14.408  1.00 37.35           C  
ATOM   2654  CB  SER C 256       2.625  44.776  16.426  1.00 37.35           C  
ATOM   2655  O   SER C 256       0.987  45.935  14.037  1.00 37.35           O  
ATOM   2656  OG  SER C 256       3.621  44.034  15.744  1.00 37.35           O  
ATOM   2657  N   GLN C 257       1.592  43.759  13.514  1.00 35.74           N  
ATOM   2658  CA  GLN C 257       1.541  44.045  12.084  1.00 35.74           C  
ATOM   2659  C   GLN C 257       0.118  43.920  11.548  1.00 35.74           C  
ATOM   2660  CB  GLN C 257       2.476  43.109  11.316  1.00 35.74           C  
ATOM   2661  O   GLN C 257      -0.131  44.178  10.369  1.00 35.74           O  
ATOM   2662  CG  GLN C 257       3.949  43.474  11.440  1.00 35.74           C  
ATOM   2663  CD  GLN C 257       4.681  43.419  10.112  1.00 35.74           C  
ATOM   2664  NE2 GLN C 257       5.906  43.933  10.088  1.00 35.74           N  
ATOM   2665  OE1 GLN C 257       4.150  42.919   9.115  1.00 35.74           O  
ATOM   2666  N   GLY C 258      -1.032  44.427  11.894  1.00 33.98           N  
ATOM   2667  CA  GLY C 258      -2.395  44.778  11.529  1.00 33.98           C  
ATOM   2668  C   GLY C 258      -3.066  43.734  10.656  1.00 33.98           C  
ATOM   2669  O   GLY C 258      -3.791  44.075   9.719  1.00 33.98           O  
ATOM   2670  N   LEU C 259      -2.835  42.486  10.607  1.00 31.72           N  
ATOM   2671  CA  LEU C 259      -3.562  41.615   9.690  1.00 31.72           C  
ATOM   2672  C   LEU C 259      -5.068  41.801   9.843  1.00 31.72           C  
ATOM   2673  CB  LEU C 259      -3.189  40.150   9.933  1.00 31.72           C  
ATOM   2674  O   LEU C 259      -5.591  41.772  10.959  1.00 31.72           O  
ATOM   2675  CG  LEU C 259      -1.804  39.714   9.451  1.00 31.72           C  
ATOM   2676  CD1 LEU C 259      -1.320  38.510  10.251  1.00 31.72           C  
ATOM   2677  CD2 LEU C 259      -1.833  39.396   7.960  1.00 31.72           C  
ATOM   2678  N   LEU C 260      -5.722  42.698   8.995  1.00 28.83           N  
ATOM   2679  CA  LEU C 260      -7.077  43.230   8.894  1.00 28.83           C  
ATOM   2680  C   LEU C 260      -8.087  42.108   8.679  1.00 28.83           C  
ATOM   2681  CB  LEU C 260      -7.171  44.244   7.751  1.00 28.83           C  
ATOM   2682  O   LEU C 260      -7.771  41.096   8.049  1.00 28.83           O  
ATOM   2683  CG  LEU C 260      -6.841  45.695   8.103  1.00 28.83           C  
ATOM   2684  CD1 LEU C 260      -5.736  46.223   7.193  1.00 28.83           C  
ATOM   2685  CD2 LEU C 260      -8.087  46.568   8.000  1.00 28.83           C  
ATOM   2686  N   PRO C 261      -9.264  41.927   9.497  1.00 31.17           N  
ATOM   2687  CA  PRO C 261     -10.380  40.987   9.371  1.00 31.17           C  
ATOM   2688  C   PRO C 261     -10.936  40.919   7.951  1.00 31.17           C  
ATOM   2689  CB  PRO C 261     -11.424  41.546  10.340  1.00 31.17           C  
ATOM   2690  O   PRO C 261     -10.863  41.901   7.208  1.00 31.17           O  
ATOM   2691  CG  PRO C 261     -10.959  42.934  10.644  1.00 31.17           C  
ATOM   2692  CD  PRO C 261      -9.559  43.092  10.124  1.00 31.17           C  
ATOM   2693  N   PRO C 262     -11.112  39.728   7.339  1.00 33.85           N  
ATOM   2694  CA  PRO C 262     -11.621  39.577   5.974  1.00 33.85           C  
ATOM   2695  C   PRO C 262     -12.892  40.385   5.725  1.00 33.85           C  
ATOM   2696  CB  PRO C 262     -11.899  38.075   5.865  1.00 33.85           C  
ATOM   2697  O   PRO C 262     -13.791  40.405   6.569  1.00 33.85           O  
ATOM   2698  CG  PRO C 262     -11.976  37.598   7.280  1.00 33.85           C  
ATOM   2699  CD  PRO C 262     -11.394  38.656   8.173  1.00 33.85           C  
ATOM   2700  N   LYS C 263     -12.843  41.509   4.958  1.00 30.28           N  
ATOM   2701  CA  LYS C 263     -13.986  42.391   4.737  1.00 30.28           C  
ATOM   2702  C   LYS C 263     -15.053  41.706   3.888  1.00 30.28           C  
ATOM   2703  CB  LYS C 263     -13.538  43.691   4.067  1.00 30.28           C  
ATOM   2704  O   LYS C 263     -16.250  41.910   4.103  1.00 30.28           O  
ATOM   2705  CG  LYS C 263     -12.829  44.658   5.004  1.00 30.28           C  
ATOM   2706  CD  LYS C 263     -12.510  45.976   4.310  1.00 30.28           C  
ATOM   2707  CE  LYS C 263     -11.743  46.920   5.226  1.00 30.28           C  
ATOM   2708  NZ  LYS C 263     -11.469  48.232   4.567  1.00 30.28           N  
ATOM   2709  N   ASN C 264     -14.791  41.188   2.574  1.00 29.48           N  
ATOM   2710  CA  ASN C 264     -15.761  40.677   1.613  1.00 29.48           C  
ATOM   2711  C   ASN C 264     -15.768  39.151   1.581  1.00 29.48           C  
ATOM   2712  CB  ASN C 264     -15.480  41.235   0.216  1.00 29.48           C  
ATOM   2713  O   ASN C 264     -14.835  38.511   2.069  1.00 29.48           O  
ATOM   2714  CG  ASN C 264     -16.165  42.565  -0.030  1.00 29.48           C  
ATOM   2715  ND2 ASN C 264     -16.008  43.099  -1.235  1.00 29.48           N  
ATOM   2716  OD1 ASN C 264     -16.829  43.108   0.856  1.00 29.48           O  
ATOM   2717  N   SER C 265     -16.936  38.415   1.132  1.00 35.87           N  
ATOM   2718  CA  SER C 265     -17.205  36.981   1.078  1.00 35.87           C  
ATOM   2719  C   SER C 265     -16.108  36.241   0.321  1.00 35.87           C  
ATOM   2720  CB  SER C 265     -18.560  36.715   0.420  1.00 35.87           C  
ATOM   2721  O   SER C 265     -15.735  35.126   0.691  1.00 35.87           O  
ATOM   2722  OG  SER C 265     -18.783  37.613  -0.654  1.00 35.87           O  
ATOM   2723  N   ILE C 266     -15.602  36.893  -0.695  1.00 37.59           N  
ATOM   2724  CA  ILE C 266     -14.607  36.260  -1.554  1.00 37.59           C  
ATOM   2725  C   ILE C 266     -13.271  36.173  -0.819  1.00 37.59           C  
ATOM   2726  CB  ILE C 266     -14.438  37.027  -2.884  1.00 37.59           C  
ATOM   2727  O   ILE C 266     -12.569  35.164  -0.911  1.00 37.59           O  
ATOM   2728  CG1 ILE C 266     -15.757  37.037  -3.666  1.00 37.59           C  
ATOM   2729  CG2 ILE C 266     -13.310  36.416  -3.721  1.00 37.59           C  
ATOM   2730  CD1 ILE C 266     -15.648  37.649  -5.056  1.00 37.59           C  
ATOM   2731  N   ASP C 267     -12.946  37.204  -0.002  1.00 38.16           N  
ATOM   2732  CA  ASP C 267     -11.706  37.205   0.768  1.00 38.16           C  
ATOM   2733  C   ASP C 267     -11.720  36.110   1.832  1.00 38.16           C  
ATOM   2734  CB  ASP C 267     -11.480  38.570   1.421  1.00 38.16           C  
ATOM   2735  O   ASP C 267     -10.703  35.455   2.070  1.00 38.16           O  
ATOM   2736  CG  ASP C 267     -10.792  39.562   0.499  1.00 38.16           C  
ATOM   2737  OD1 ASP C 267     -10.149  39.136  -0.484  1.00 38.16           O  
ATOM   2738  OD2 ASP C 267     -10.893  40.780   0.760  1.00 38.16           O  
ATOM   2739  N   ALA C 268     -12.957  35.893   2.493  1.00 38.01           N  
ATOM   2740  CA  ALA C 268     -13.153  34.790   3.430  1.00 38.01           C  
ATOM   2741  C   ALA C 268     -13.016  33.442   2.727  1.00 38.01           C  
ATOM   2742  CB  ALA C 268     -14.519  34.899   4.103  1.00 38.01           C  
ATOM   2743  O   ALA C 268     -12.417  32.510   3.269  1.00 38.01           O  
ATOM   2744  N   PHE C 269     -13.586  33.386   1.524  1.00 38.51           N  
ATOM   2745  CA  PHE C 269     -13.472  32.191   0.696  1.00 38.51           C  
ATOM   2746  C   PHE C 269     -12.019  31.935   0.313  1.00 38.51           C  
ATOM   2747  CB  PHE C 269     -14.331  32.325  -0.565  1.00 38.51           C  
ATOM   2748  O   PHE C 269     -11.537  30.804   0.404  1.00 38.51           O  
ATOM   2749  CG  PHE C 269     -14.307  31.107  -1.448  1.00 38.51           C  
ATOM   2750  CD1 PHE C 269     -13.584  31.105  -2.634  1.00 38.51           C  
ATOM   2751  CD2 PHE C 269     -15.009  29.963  -1.091  1.00 38.51           C  
ATOM   2752  CE1 PHE C 269     -13.560  29.979  -3.454  1.00 38.51           C  
ATOM   2753  CE2 PHE C 269     -14.990  28.833  -1.905  1.00 38.51           C  
ATOM   2754  CZ  PHE C 269     -14.266  28.844  -3.086  1.00 38.51           C  
ATOM   2755  N   LYS C 270     -11.224  32.901  -0.102  1.00 39.70           N  
ATOM   2756  CA  LYS C 270      -9.806  32.805  -0.436  1.00 39.70           C  
ATOM   2757  C   LYS C 270      -8.981  32.395   0.780  1.00 39.70           C  
ATOM   2758  CB  LYS C 270      -9.294  34.135  -0.992  1.00 39.70           C  
ATOM   2759  O   LYS C 270      -8.067  31.575   0.669  1.00 39.70           O  
ATOM   2760  CG  LYS C 270      -9.164  34.164  -2.508  1.00 39.70           C  
ATOM   2761  CD  LYS C 270      -8.682  35.521  -3.002  1.00 39.70           C  
ATOM   2762  CE  LYS C 270      -8.717  35.609  -4.522  1.00 39.70           C  
ATOM   2763  NZ  LYS C 270      -8.301  36.958  -5.009  1.00 39.70           N  
ATOM   2764  N   LEU C 271      -9.449  32.968   1.970  1.00 36.22           N  
ATOM   2765  CA  LEU C 271      -8.825  32.593   3.234  1.00 36.22           C  
ATOM   2766  C   LEU C 271      -9.155  31.148   3.595  1.00 36.22           C  
ATOM   2767  CB  LEU C 271      -9.283  33.528   4.357  1.00 36.22           C  
ATOM   2768  O   LEU C 271      -8.286  30.405   4.058  1.00 36.22           O  
ATOM   2769  CG  LEU C 271      -8.327  33.684   5.541  1.00 36.22           C  
ATOM   2770  CD1 LEU C 271      -7.451  34.918   5.356  1.00 36.22           C  
ATOM   2771  CD2 LEU C 271      -9.106  33.766   6.850  1.00 36.22           C  
ATOM   2772  N   ASN C 272     -10.457  30.726   3.312  1.00 36.97           N  
ATOM   2773  CA  ASN C 272     -10.898  29.357   3.555  1.00 36.97           C  
ATOM   2774  C   ASN C 272     -10.172  28.365   2.650  1.00 36.97           C  
ATOM   2775  CB  ASN C 272     -12.412  29.238   3.365  1.00 36.97           C  
ATOM   2776  O   ASN C 272      -9.785  27.283   3.094  1.00 36.97           O  
ATOM   2777  CG  ASN C 272     -13.157  29.109   4.679  1.00 36.97           C  
ATOM   2778  ND2 ASN C 272     -14.459  29.371   4.651  1.00 36.97           N  
ATOM   2779  OD1 ASN C 272     -12.568  28.778   5.711  1.00 36.97           O  
ATOM   2780  N   ILE C 273     -10.074  28.699   1.416  1.00 33.78           N  
ATOM   2781  CA  ILE C 273      -9.344  27.891   0.446  1.00 33.78           C  
ATOM   2782  C   ILE C 273      -7.866  27.838   0.826  1.00 33.78           C  
ATOM   2783  CB  ILE C 273      -9.508  28.444  -0.988  1.00 33.78           C  
ATOM   2784  O   ILE C 273      -7.238  26.779   0.753  1.00 33.78           O  
ATOM   2785  CG1 ILE C 273     -10.956  28.271  -1.464  1.00 33.78           C  
ATOM   2786  CG2 ILE C 273      -8.531  27.757  -1.947  1.00 33.78           C  
ATOM   2787  CD1 ILE C 273     -11.193  28.720  -2.899  1.00 33.78           C  
ATOM   2788  N   LYS C 274      -7.261  28.949   1.254  1.00 33.62           N  
ATOM   2789  CA  LYS C 274      -5.888  29.045   1.742  1.00 33.62           C  
ATOM   2790  C   LYS C 274      -5.713  28.275   3.047  1.00 33.62           C  
ATOM   2791  CB  LYS C 274      -5.490  30.509   1.940  1.00 33.62           C  
ATOM   2792  O   LYS C 274      -4.683  27.632   3.261  1.00 33.62           O  
ATOM   2793  CG  LYS C 274      -4.114  30.856   1.391  1.00 33.62           C  
ATOM   2794  CD  LYS C 274      -3.876  32.361   1.390  1.00 33.62           C  
ATOM   2795  CE  LYS C 274      -2.500  32.710   0.839  1.00 33.62           C  
ATOM   2796  NZ  LYS C 274      -2.269  34.185   0.819  1.00 33.62           N  
ATOM   2797  N   LEU C 275      -6.837  28.352   3.863  1.00 29.48           N  
ATOM   2798  CA  LEU C 275      -6.863  27.660   5.147  1.00 29.48           C  
ATOM   2799  C   LEU C 275      -7.263  26.199   4.969  1.00 29.48           C  
ATOM   2800  CB  LEU C 275      -7.830  28.353   6.110  1.00 29.48           C  
ATOM   2801  O   LEU C 275      -7.124  25.396   5.894  1.00 29.48           O  
ATOM   2802  CG  LEU C 275      -7.367  29.689   6.693  1.00 29.48           C  
ATOM   2803  CD1 LEU C 275      -8.542  30.429   7.322  1.00 29.48           C  
ATOM   2804  CD2 LEU C 275      -6.256  29.471   7.715  1.00 29.48           C  
ATOM   2805  N   LEU C 276      -7.989  25.879   3.880  1.00 32.03           N  
ATOM   2806  CA  LEU C 276      -8.474  24.531   3.604  1.00 32.03           C  
ATOM   2807  C   LEU C 276      -7.311  23.556   3.453  1.00 32.03           C  
ATOM   2808  CB  LEU C 276      -9.334  24.520   2.337  1.00 32.03           C  
ATOM   2809  O   LEU C 276      -7.465  22.358   3.698  1.00 32.03           O  
ATOM   2810  CG  LEU C 276     -10.284  23.332   2.174  1.00 32.03           C  
ATOM   2811  CD1 LEU C 276     -11.564  23.565   2.968  1.00 32.03           C  
ATOM   2812  CD2 LEU C 276     -10.598  23.097   0.700  1.00 32.03           C  
ATOM   2813  N   GLY C 277      -6.176  23.887   2.876  1.00 29.01           N  
ATOM   2814  CA  GLY C 277      -5.117  22.891   2.832  1.00 29.01           C  
ATOM   2815  C   GLY C 277      -4.687  22.416   4.207  1.00 29.01           C  
ATOM   2816  O   GLY C 277      -4.282  21.263   4.372  1.00 29.01           O  
ATOM   2817  N   VAL C 278      -4.402  23.388   5.156  1.00 28.78           N  
ATOM   2818  CA  VAL C 278      -3.833  22.986   6.438  1.00 28.78           C  
ATOM   2819  C   VAL C 278      -4.942  22.490   7.363  1.00 28.78           C  
ATOM   2820  CB  VAL C 278      -3.063  24.148   7.105  1.00 28.78           C  
ATOM   2821  O   VAL C 278      -5.893  23.221   7.651  1.00 28.78           O  
ATOM   2822  CG1 VAL C 278      -2.463  23.702   8.438  1.00 28.78           C  
ATOM   2823  CG2 VAL C 278      -1.972  24.669   6.172  1.00 28.78           C  
ATOM   2824  N   GLY C 279      -5.471  21.254   7.238  1.00 28.66           N  
ATOM   2825  CA  GLY C 279      -6.520  20.568   7.974  1.00 28.66           C  
ATOM   2826  C   GLY C 279      -6.562  20.945   9.443  1.00 28.66           C  
ATOM   2827  O   GLY C 279      -7.353  20.390  10.209  1.00 28.66           O  
ATOM   2828  N   GLY C 280      -5.241  21.105  10.046  1.00 29.11           N  
ATOM   2829  CA  GLY C 280      -5.188  20.937  11.490  1.00 29.11           C  
ATOM   2830  C   GLY C 280      -5.912  22.036  12.245  1.00 29.11           C  
ATOM   2831  O   GLY C 280      -6.302  23.047  11.657  1.00 29.11           O  
ATOM   2832  N   LYS C 281      -6.830  21.652  13.152  1.00 28.00           N  
ATOM   2833  CA  LYS C 281      -7.437  22.589  14.092  1.00 28.00           C  
ATOM   2834  C   LYS C 281      -6.404  23.575  14.630  1.00 28.00           C  
ATOM   2835  CB  LYS C 281      -8.096  21.838  15.250  1.00 28.00           C  
ATOM   2836  O   LYS C 281      -5.315  23.175  15.048  1.00 28.00           O  
ATOM   2837  CG  LYS C 281      -9.473  21.280  14.921  1.00 28.00           C  
ATOM   2838  CD  LYS C 281     -10.104  20.601  16.130  1.00 28.00           C  
ATOM   2839  CE  LYS C 281     -11.481  20.040  15.801  1.00 28.00           C  
ATOM   2840  NZ  LYS C 281     -12.039  19.243  16.935  1.00 28.00           N  
ATOM   2841  N   PRO C 282      -6.280  24.839  14.246  1.00 28.47           N  
ATOM   2842  CA  PRO C 282      -5.321  25.793  14.807  1.00 28.47           C  
ATOM   2843  C   PRO C 282      -5.284  25.764  16.334  1.00 28.47           C  
ATOM   2844  CB  PRO C 282      -5.831  27.145  14.300  1.00 28.47           C  
ATOM   2845  O   PRO C 282      -6.320  25.925  16.984  1.00 28.47           O  
ATOM   2846  CG  PRO C 282      -7.266  26.908  13.958  1.00 28.47           C  
ATOM   2847  CD  PRO C 282      -7.486  25.429  13.819  1.00 28.47           C  
ATOM   2848  N   CYS C 283      -4.786  24.652  16.937  1.00 27.73           N  
ATOM   2849  CA  CYS C 283      -4.793  24.736  18.393  1.00 27.73           C  
ATOM   2850  C   CYS C 283      -3.730  25.710  18.888  1.00 27.73           C  
ATOM   2851  CB  CYS C 283      -4.561  23.358  19.011  1.00 27.73           C  
ATOM   2852  O   CYS C 283      -2.560  25.601  18.517  1.00 27.73           O  
ATOM   2853  SG  CYS C 283      -6.033  22.310  19.026  1.00 27.73           S  
ATOM   2854  N   ILE C 284      -4.007  27.027  18.977  1.00 26.89           N  
ATOM   2855  CA  ILE C 284      -3.104  28.019  19.549  1.00 26.89           C  
ATOM   2856  C   ILE C 284      -2.785  27.654  20.997  1.00 26.89           C  
ATOM   2857  CB  ILE C 284      -3.706  29.440  19.474  1.00 26.89           C  
ATOM   2858  O   ILE C 284      -3.680  27.614  21.845  1.00 26.89           O  
ATOM   2859  CG1 ILE C 284      -4.017  29.813  18.020  1.00 26.89           C  
ATOM   2860  CG2 ILE C 284      -2.758  30.462  20.111  1.00 26.89           C  
ATOM   2861  CD1 ILE C 284      -4.973  30.989  17.874  1.00 26.89           C  
ATOM   2862  N   LYS C 285      -2.001  26.572  21.244  1.00 28.93           N  
ATOM   2863  CA  LYS C 285      -1.683  26.401  22.659  1.00 28.93           C  
ATOM   2864  C   LYS C 285      -0.896  27.594  23.193  1.00 28.93           C  
ATOM   2865  CB  LYS C 285      -0.893  25.110  22.880  1.00 28.93           C  
ATOM   2866  O   LYS C 285       0.100  28.006  22.594  1.00 28.93           O  
ATOM   2867  CG  LYS C 285      -1.764  23.882  23.103  1.00 28.93           C  
ATOM   2868  CD  LYS C 285      -0.922  22.640  23.366  1.00 28.93           C  
ATOM   2869  CE  LYS C 285      -1.788  21.395  23.498  1.00 28.93           C  
ATOM   2870  NZ  LYS C 285      -0.969  20.177  23.774  1.00 28.93           N  
ATOM   2871  N   VAL C 286      -1.504  28.652  23.694  1.00 25.76           N  
ATOM   2872  CA  VAL C 286      -0.868  29.751  24.412  1.00 25.76           C  
ATOM   2873  C   VAL C 286      -0.060  29.203  25.586  1.00 25.76           C  
ATOM   2874  CB  VAL C 286      -1.908  30.779  24.913  1.00 25.76           C  
ATOM   2875  O   VAL C 286      -0.582  28.442  26.405  1.00 25.76           O  
ATOM   2876  CG1 VAL C 286      -1.216  31.959  25.592  1.00 25.76           C  
ATOM   2877  CG2 VAL C 286      -2.782  31.260  23.757  1.00 25.76           C  
ATOM   2878  N   ALA C 287       1.228  28.923  25.382  1.00 27.19           N  
ATOM   2879  CA  ALA C 287       2.053  28.545  26.526  1.00 27.19           C  
ATOM   2880  C   ALA C 287       1.821  29.487  27.704  1.00 27.19           C  
ATOM   2881  CB  ALA C 287       3.530  28.537  26.138  1.00 27.19           C  
ATOM   2882  O   ALA C 287       1.843  30.710  27.543  1.00 27.19           O  
ATOM   2883  N   THR C 288       0.857  29.221  28.607  1.00 23.78           N  
ATOM   2884  CA  THR C 288       0.677  29.924  29.872  1.00 23.78           C  
ATOM   2885  C   THR C 288       1.975  29.935  30.674  1.00 23.78           C  
ATOM   2886  CB  THR C 288      -0.443  29.284  30.713  1.00 23.78           C  
ATOM   2887  O   THR C 288       1.975  30.266  31.862  1.00 23.78           O  
ATOM   2888  CG2 THR C 288      -1.819  29.666  30.177  1.00 23.78           C  
ATOM   2889  OG1 THR C 288      -0.306  27.858  30.673  1.00 23.78           O  
ATOM   2890  N   VAL C 289       3.157  29.853  30.264  1.00 23.09           N  
ATOM   2891  CA  VAL C 289       4.153  29.932  31.328  1.00 23.09           C  
ATOM   2892  C   VAL C 289       4.130  31.324  31.955  1.00 23.09           C  
ATOM   2893  CB  VAL C 289       5.569  29.605  30.806  1.00 23.09           C  
ATOM   2894  O   VAL C 289       4.161  32.332  31.244  1.00 23.09           O  
ATOM   2895  CG1 VAL C 289       6.561  29.502  31.963  1.00 23.09           C  
ATOM   2896  CG2 VAL C 289       5.553  28.311  29.994  1.00 23.09           C  
ATOM   2897  N   GLN C 290       3.715  31.339  33.206  1.00 23.45           N  
ATOM   2898  CA  GLN C 290       4.690  31.877  34.148  1.00 23.45           C  
ATOM   2899  C   GLN C 290       6.019  31.134  34.049  1.00 23.45           C  
ATOM   2900  CB  GLN C 290       4.153  31.803  35.578  1.00 23.45           C  
ATOM   2901  O   GLN C 290       6.043  29.908  33.925  1.00 23.45           O  
ATOM   2902  CG  GLN C 290       3.148  32.897  35.915  1.00 23.45           C  
ATOM   2903  CD  GLN C 290       2.756  32.903  37.381  1.00 23.45           C  
ATOM   2904  NE2 GLN C 290       2.005  33.920  37.790  1.00 23.45           N  
ATOM   2905  OE1 GLN C 290       3.126  32.001  38.140  1.00 23.45           O  
TER    2906      GLN C 290                                                      
ENDMDL                                                                          
END                                                                             
