# Supplementary material for: AI-guided pipeline for protein–protein interaction drug discovery identifies a SARS-CoV-2 inhibitor
Source: Mol Syst Biol. 2024 Mar 11;20(4):428–57. doi: 10.1038/s44320-024-00019-8 (PMC10987651; doi:10.1038/s44320-024-00019-8)
Supplement: Supplementary file 15 — Source Data Fig. 5 [file 44320_2024_19_MOESM15_ESM.zip › Source Data Figure 5/ColabFold/E-NSP6_9c8a7.result/E_NSP6_9c8a7_unrelaxed_rank_2_model_2.pdb]

MODEL     1                                                                     
ATOM      1  N   MET B   1      -5.755 -40.545  10.122  1.00 27.29           N  
ATOM      2  CA  MET B   1      -5.602 -39.459   9.158  1.00 27.29           C  
ATOM      3  C   MET B   1      -5.931 -38.114   9.796  1.00 27.29           C  
ATOM      4  CB  MET B   1      -6.496 -39.692   7.938  1.00 27.29           C  
ATOM      5  O   MET B   1      -5.624 -37.062   9.232  1.00 27.29           O  
ATOM      6  CG  MET B   1      -5.813 -40.455   6.815  1.00 27.29           C  
ATOM      7  SD  MET B   1      -6.927 -40.748   5.386  1.00 27.29           S  
ATOM      8  CE  MET B   1      -6.101 -39.740   4.124  1.00 27.29           C  
ATOM      9  N   TYR B   2      -6.751 -37.956  10.854  1.00 32.29           N  
ATOM     10  CA  TYR B   2      -7.185 -36.825  11.667  1.00 32.29           C  
ATOM     11  C   TYR B   2      -6.045 -36.309  12.537  1.00 32.29           C  
ATOM     12  CB  TYR B   2      -8.375 -37.220  12.547  1.00 32.29           C  
ATOM     13  O   TYR B   2      -6.043 -35.145  12.943  1.00 32.29           O  
ATOM     14  CG  TYR B   2      -9.689 -37.262  11.806  1.00 32.29           C  
ATOM     15  CD1 TYR B   2     -10.434 -36.102  11.602  1.00 32.29           C  
ATOM     16  CD2 TYR B   2     -10.190 -38.461  11.310  1.00 32.29           C  
ATOM     17  CE1 TYR B   2     -11.647 -36.136  10.922  1.00 32.29           C  
ATOM     18  CE2 TYR B   2     -11.402 -38.507  10.628  1.00 32.29           C  
ATOM     19  OH  TYR B   2     -13.322 -37.381   9.765  1.00 32.29           O  
ATOM     20  CZ  TYR B   2     -12.122 -37.341  10.439  1.00 32.29           C  
ATOM     21  N   SER B   3      -5.031 -37.197  12.785  1.00 33.64           N  
ATOM     22  CA  SER B   3      -3.990 -36.855  13.748  1.00 33.64           C  
ATOM     23  C   SER B   3      -2.949 -35.926  13.131  1.00 33.64           C  
ATOM     24  CB  SER B   3      -3.309 -38.119  14.274  1.00 33.64           C  
ATOM     25  O   SER B   3      -2.404 -35.056  13.812  1.00 33.64           O  
ATOM     26  OG  SER B   3      -4.070 -38.704  15.316  1.00 33.64           O  
ATOM     27  N   PHE B   4      -2.629 -36.041  11.819  1.00 33.81           N  
ATOM     28  CA  PHE B   4      -1.621 -35.231  11.145  1.00 33.81           C  
ATOM     29  C   PHE B   4      -2.138 -33.819  10.897  1.00 33.81           C  
ATOM     30  CB  PHE B   4      -1.208 -35.879   9.820  1.00 33.81           C  
ATOM     31  O   PHE B   4      -1.391 -32.847  11.028  1.00 33.81           O  
ATOM     32  CG  PHE B   4       0.231 -35.640   9.450  1.00 33.81           C  
ATOM     33  CD1 PHE B   4       0.584 -34.583   8.620  1.00 33.81           C  
ATOM     34  CD2 PHE B   4       1.232 -36.474   9.934  1.00 33.81           C  
ATOM     35  CE1 PHE B   4       1.915 -34.360   8.277  1.00 33.81           C  
ATOM     36  CE2 PHE B   4       2.564 -36.257   9.594  1.00 33.81           C  
ATOM     37  CZ  PHE B   4       2.904 -35.200   8.765  1.00 33.81           C  
ATOM     38  N   VAL B   5      -3.436 -33.673  10.564  1.00 38.32           N  
ATOM     39  CA  VAL B   5      -4.053 -32.372  10.324  1.00 38.32           C  
ATOM     40  C   VAL B   5      -4.095 -31.572  11.624  1.00 38.32           C  
ATOM     41  CB  VAL B   5      -5.477 -32.519   9.742  1.00 38.32           C  
ATOM     42  O   VAL B   5      -3.879 -30.358  11.620  1.00 38.32           O  
ATOM     43  CG1 VAL B   5      -6.134 -31.150   9.571  1.00 38.32           C  
ATOM     44  CG2 VAL B   5      -5.434 -33.265   8.410  1.00 38.32           C  
ATOM     45  N   SER B   6      -4.166 -32.282  12.790  1.00 39.11           N  
ATOM     46  CA  SER B   6      -4.281 -31.644  14.098  1.00 39.11           C  
ATOM     47  C   SER B   6      -2.937 -31.096  14.566  1.00 39.11           C  
ATOM     48  CB  SER B   6      -4.826 -32.633  15.130  1.00 39.11           C  
ATOM     49  O   SER B   6      -2.879 -30.045  15.207  1.00 39.11           O  
ATOM     50  OG  SER B   6      -3.767 -33.256  15.837  1.00 39.11           O  
ATOM     51  N   GLU B   7      -1.815 -31.789  14.053  1.00 42.67           N  
ATOM     52  CA  GLU B   7      -0.488 -31.381  14.507  1.00 42.67           C  
ATOM     53  C   GLU B   7      -0.003 -30.147  13.752  1.00 42.67           C  
ATOM     54  CB  GLU B   7       0.513 -32.527  14.341  1.00 42.67           C  
ATOM     55  O   GLU B   7       0.597 -29.247  14.343  1.00 42.67           O  
ATOM     56  CG  GLU B   7       1.273 -32.869  15.614  1.00 42.67           C  
ATOM     57  CD  GLU B   7       2.271 -34.001  15.432  1.00 42.67           C  
ATOM     58  OE1 GLU B   7       3.146 -34.186  16.308  1.00 42.67           O  
ATOM     59  OE2 GLU B   7       2.178 -34.708  14.403  1.00 42.67           O  
ATOM     60  N   GLU B   8      -0.414 -30.120  12.430  1.00 43.22           N  
ATOM     61  CA  GLU B   8      -0.015 -28.977  11.615  1.00 43.22           C  
ATOM     62  C   GLU B   8      -0.814 -27.730  11.985  1.00 43.22           C  
ATOM     63  CB  GLU B   8      -0.189 -29.290  10.127  1.00 43.22           C  
ATOM     64  O   GLU B   8      -0.269 -26.625  12.022  1.00 43.22           O  
ATOM     65  CG  GLU B   8       0.942 -30.120   9.537  1.00 43.22           C  
ATOM     66  CD  GLU B   8       0.946 -30.135   8.017  1.00 43.22           C  
ATOM     67  OE1 GLU B   8       1.975 -30.521   7.416  1.00 43.22           O  
ATOM     68  OE2 GLU B   8      -0.087 -29.756   7.421  1.00 43.22           O  
ATOM     69  N   THR B   9      -2.151 -27.963  12.222  1.00 41.88           N  
ATOM     70  CA  THR B   9      -3.006 -26.864  12.656  1.00 41.88           C  
ATOM     71  C   THR B   9      -2.567 -26.343  14.022  1.00 41.88           C  
ATOM     72  CB  THR B   9      -4.483 -27.297  12.720  1.00 41.88           C  
ATOM     73  O   THR B   9      -2.569 -25.134  14.261  1.00 41.88           O  
ATOM     74  CG2 THR B   9      -5.408 -26.164  12.288  1.00 41.88           C  
ATOM     75  OG1 THR B   9      -4.683 -28.420  11.852  1.00 41.88           O  
ATOM     76  N   GLY B  10      -2.059 -27.329  14.814  1.00 44.49           N  
ATOM     77  CA  GLY B  10      -1.576 -26.966  16.137  1.00 44.49           C  
ATOM     78  C   GLY B  10      -0.319 -26.117  16.101  1.00 44.49           C  
ATOM     79  O   GLY B  10      -0.206 -25.134  16.837  1.00 44.49           O  
ATOM     80  N   THR B  11       0.591 -26.434  15.091  1.00 46.51           N  
ATOM     81  CA  THR B  11       1.845 -25.699  14.966  1.00 46.51           C  
ATOM     82  C   THR B  11       1.605 -24.318  14.363  1.00 46.51           C  
ATOM     83  CB  THR B  11       2.860 -26.470  14.102  1.00 46.51           C  
ATOM     84  O   THR B  11       2.223 -23.336  14.779  1.00 46.51           O  
ATOM     85  CG2 THR B  11       4.132 -26.774  14.888  1.00 46.51           C  
ATOM     86  OG1 THR B  11       2.272 -27.703  13.670  1.00 46.51           O  
ATOM     87  N   LEU B  12       0.662 -24.307  13.422  1.00 41.69           N  
ATOM     88  CA  LEU B  12       0.311 -23.033  12.804  1.00 41.69           C  
ATOM     89  C   LEU B  12      -0.334 -22.096  13.820  1.00 41.69           C  
ATOM     90  CB  LEU B  12      -0.637 -23.254  11.623  1.00 41.69           C  
ATOM     91  O   LEU B  12      -0.039 -20.898  13.839  1.00 41.69           O  
ATOM     92  CG  LEU B  12      -0.377 -22.406  10.377  1.00 41.69           C  
ATOM     93  CD1 LEU B  12      -0.377 -23.283   9.129  1.00 41.69           C  
ATOM     94  CD2 LEU B  12      -1.418 -21.298  10.257  1.00 41.69           C  
ATOM     95  N   ILE B  13      -1.208 -22.653  14.689  1.00 44.90           N  
ATOM     96  CA  ILE B  13      -1.868 -21.885  15.738  1.00 44.90           C  
ATOM     97  C   ILE B  13      -0.832 -21.393  16.747  1.00 44.90           C  
ATOM     98  CB  ILE B  13      -2.956 -22.719  16.451  1.00 44.90           C  
ATOM     99  O   ILE B  13      -0.873 -20.237  17.175  1.00 44.90           O  
ATOM    100  CG1 ILE B  13      -4.155 -22.939  15.521  1.00 44.90           C  
ATOM    101  CG2 ILE B  13      -3.390 -22.040  17.753  1.00 44.90           C  
ATOM    102  CD1 ILE B  13      -5.114 -24.022  15.994  1.00 44.90           C  
ATOM    103  N   VAL B  14       0.173 -22.305  16.984  1.00 46.34           N  
ATOM    104  CA  VAL B  14       1.202 -21.969  17.963  1.00 46.34           C  
ATOM    105  C   VAL B  14       2.118 -20.885  17.399  1.00 46.34           C  
ATOM    106  CB  VAL B  14       2.030 -23.210  18.365  1.00 46.34           C  
ATOM    107  O   VAL B  14       2.462 -19.929  18.098  1.00 46.34           O  
ATOM    108  CG1 VAL B  14       3.211 -22.809  19.246  1.00 46.34           C  
ATOM    109  CG2 VAL B  14       1.147 -24.230  19.081  1.00 46.34           C  
ATOM    110  N   ASN B  15       2.429 -21.001  16.072  1.00 45.61           N  
ATOM    111  CA  ASN B  15       3.310 -20.024  15.440  1.00 45.61           C  
ATOM    112  C   ASN B  15       2.625 -18.669  15.286  1.00 45.61           C  
ATOM    113  CB  ASN B  15       3.790 -20.534  14.080  1.00 45.61           C  
ATOM    114  O   ASN B  15       3.252 -17.626  15.479  1.00 45.61           O  
ATOM    115  CG  ASN B  15       5.188 -21.119  14.137  1.00 45.61           C  
ATOM    116  ND2 ASN B  15       5.655 -21.649  13.012  1.00 45.61           N  
ATOM    117  OD1 ASN B  15       5.842 -21.096  15.183  1.00 45.61           O  
ATOM    118  N   SER B  16       1.358 -18.719  14.951  1.00 42.78           N  
ATOM    119  CA  SER B  16       0.585 -17.487  14.834  1.00 42.78           C  
ATOM    120  C   SER B  16       0.464 -16.781  16.181  1.00 42.78           C  
ATOM    121  CB  SER B  16      -0.809 -17.780  14.276  1.00 42.78           C  
ATOM    122  O   SER B  16       0.589 -15.557  16.259  1.00 42.78           O  
ATOM    123  OG  SER B  16      -1.294 -16.675  13.532  1.00 42.78           O  
ATOM    124  N   VAL B  17       0.278 -17.516  17.273  1.00 45.79           N  
ATOM    125  CA  VAL B  17       0.160 -16.984  18.626  1.00 45.79           C  
ATOM    126  C   VAL B  17       1.503 -16.411  19.075  1.00 45.79           C  
ATOM    127  CB  VAL B  17      -0.317 -18.065  19.622  1.00 45.79           C  
ATOM    128  O   VAL B  17       1.556 -15.340  19.684  1.00 45.79           O  
ATOM    129  CG1 VAL B  17      -0.275 -17.536  21.054  1.00 45.79           C  
ATOM    130  CG2 VAL B  17      -1.725 -18.535  19.264  1.00 45.79           C  
ATOM    131  N   LEU B  18       2.566 -17.079  18.602  1.00 45.70           N  
ATOM    132  CA  LEU B  18       3.903 -16.623  18.969  1.00 45.70           C  
ATOM    133  C   LEU B  18       4.254 -15.330  18.242  1.00 45.70           C  
ATOM    134  CB  LEU B  18       4.942 -17.701  18.650  1.00 45.70           C  
ATOM    135  O   LEU B  18       4.843 -14.421  18.832  1.00 45.70           O  
ATOM    136  CG  LEU B  18       5.278 -18.675  19.780  1.00 45.70           C  
ATOM    137  CD1 LEU B  18       5.812 -19.985  19.210  1.00 45.70           C  
ATOM    138  CD2 LEU B  18       6.287 -18.053  20.740  1.00 45.70           C  
ATOM    139  N   LEU B  19       3.875 -15.268  16.986  1.00 43.49           N  
ATOM    140  CA  LEU B  19       4.118 -14.061  16.203  1.00 43.49           C  
ATOM    141  C   LEU B  19       3.300 -12.891  16.740  1.00 43.49           C  
ATOM    142  CB  LEU B  19       3.780 -14.301  14.729  1.00 43.49           C  
ATOM    143  O   LEU B  19       3.793 -11.762  16.806  1.00 43.49           O  
ATOM    144  CG  LEU B  19       4.911 -14.063  13.727  1.00 43.49           C  
ATOM    145  CD1 LEU B  19       4.881 -15.125  12.633  1.00 43.49           C  
ATOM    146  CD2 LEU B  19       4.808 -12.666  13.126  1.00 43.49           C  
ATOM    147  N   PHE B  20       2.090 -13.131  17.149  1.00 43.38           N  
ATOM    148  CA  PHE B  20       1.234 -12.122  17.763  1.00 43.38           C  
ATOM    149  C   PHE B  20       1.824 -11.645  19.085  1.00 43.38           C  
ATOM    150  CB  PHE B  20      -0.177 -12.675  17.987  1.00 43.38           C  
ATOM    151  O   PHE B  20       1.852 -10.444  19.361  1.00 43.38           O  
ATOM    152  CG  PHE B  20      -1.201 -11.618  18.296  1.00 43.38           C  
ATOM    153  CD1 PHE B  20      -1.577 -11.356  19.608  1.00 43.38           C  
ATOM    154  CD2 PHE B  20      -1.790 -10.885  17.273  1.00 43.38           C  
ATOM    155  CE1 PHE B  20      -2.525 -10.377  19.896  1.00 43.38           C  
ATOM    156  CE2 PHE B  20      -2.738  -9.905  17.554  1.00 43.38           C  
ATOM    157  CZ  PHE B  20      -3.105  -9.654  18.866  1.00 43.38           C  
ATOM    158  N   LEU B  21       2.286 -12.598  19.833  1.00 45.99           N  
ATOM    159  CA  LEU B  21       2.899 -12.271  21.116  1.00 45.99           C  
ATOM    160  C   LEU B  21       4.170 -11.451  20.918  1.00 45.99           C  
ATOM    161  CB  LEU B  21       3.219 -13.548  21.898  1.00 45.99           C  
ATOM    162  O   LEU B  21       4.405 -10.479  21.639  1.00 45.99           O  
ATOM    163  CG  LEU B  21       3.483 -13.377  23.395  1.00 45.99           C  
ATOM    164  CD1 LEU B  21       2.166 -13.345  24.165  1.00 45.99           C  
ATOM    165  CD2 LEU B  21       4.382 -14.495  23.910  1.00 45.99           C  
ATOM    166  N   ALA B  22       4.929 -11.846  19.919  1.00 45.43           N  
ATOM    167  CA  ALA B  22       6.157 -11.118  19.609  1.00 45.43           C  
ATOM    168  C   ALA B  22       5.851  -9.692  19.161  1.00 45.43           C  
ATOM    169  CB  ALA B  22       6.953 -11.852  18.533  1.00 45.43           C  
ATOM    170  O   ALA B  22       6.549  -8.751  19.546  1.00 45.43           O  
ATOM    171  N   PHE B  23       4.755  -9.549  18.487  1.00 42.75           N  
ATOM    172  CA  PHE B  23       4.305  -8.248  18.006  1.00 42.75           C  
ATOM    173  C   PHE B  23       3.841  -7.373  19.164  1.00 42.75           C  
ATOM    174  CB  PHE B  23       3.174  -8.413  16.986  1.00 42.75           C  
ATOM    175  O   PHE B  23       4.169  -6.186  19.222  1.00 42.75           O  
ATOM    176  CG  PHE B  23       2.808  -7.138  16.275  1.00 42.75           C  
ATOM    177  CD1 PHE B  23       1.676  -6.421  16.642  1.00 42.75           C  
ATOM    178  CD2 PHE B  23       3.596  -6.657  15.237  1.00 42.75           C  
ATOM    179  CE1 PHE B  23       1.334  -5.241  15.986  1.00 42.75           C  
ATOM    180  CE2 PHE B  23       3.261  -5.479  14.576  1.00 42.75           C  
ATOM    181  CZ  PHE B  23       2.129  -4.773  14.951  1.00 42.75           C  
ATOM    182  N   VAL B  24       3.163  -7.920  20.050  1.00 45.03           N  
ATOM    183  CA  VAL B  24       2.681  -7.201  21.225  1.00 45.03           C  
ATOM    184  C   VAL B  24       3.865  -6.740  22.071  1.00 45.03           C  
ATOM    185  CB  VAL B  24       1.728  -8.074  22.073  1.00 45.03           C  
ATOM    186  O   VAL B  24       3.900  -5.595  22.529  1.00 45.03           O  
ATOM    187  CG1 VAL B  24       1.386  -7.378  23.389  1.00 45.03           C  
ATOM    188  CG2 VAL B  24       0.457  -8.393  21.287  1.00 45.03           C  
ATOM    189  N   VAL B  25       4.841  -7.604  22.184  1.00 45.97           N  
ATOM    190  CA  VAL B  25       6.030  -7.274  22.962  1.00 45.97           C  
ATOM    191  C   VAL B  25       6.805  -6.153  22.272  1.00 45.97           C  
ATOM    192  CB  VAL B  25       6.940  -8.507  23.160  1.00 45.97           C  
ATOM    193  O   VAL B  25       7.270  -5.217  22.927  1.00 45.97           O  
ATOM    194  CG1 VAL B  25       8.258  -8.106  23.819  1.00 45.97           C  
ATOM    195  CG2 VAL B  25       6.224  -9.569  23.993  1.00 45.97           C  
ATOM    196  N   PHE B  26       6.848  -6.294  20.977  1.00 44.24           N  
ATOM    197  CA  PHE B  26       7.530  -5.276  20.187  1.00 44.24           C  
ATOM    198  C   PHE B  26       6.836  -3.926  20.328  1.00 44.24           C  
ATOM    199  CB  PHE B  26       7.585  -5.686  18.712  1.00 44.24           C  
ATOM    200  O   PHE B  26       7.494  -2.901  20.516  1.00 44.24           O  
ATOM    201  CG  PHE B  26       8.416  -4.768  17.857  1.00 44.24           C  
ATOM    202  CD1 PHE B  26       7.816  -3.779  17.087  1.00 44.24           C  
ATOM    203  CD2 PHE B  26       9.799  -4.893  17.824  1.00 44.24           C  
ATOM    204  CE1 PHE B  26       8.582  -2.927  16.295  1.00 44.24           C  
ATOM    205  CE2 PHE B  26      10.572  -4.046  17.035  1.00 44.24           C  
ATOM    206  CZ  PHE B  26       9.962  -3.064  16.271  1.00 44.24           C  
ATOM    207  N   LEU B  27       5.555  -3.919  20.299  1.00 42.45           N  
ATOM    208  CA  LEU B  27       4.773  -2.699  20.466  1.00 42.45           C  
ATOM    209  C   LEU B  27       4.952  -2.127  21.868  1.00 42.45           C  
ATOM    210  CB  LEU B  27       3.291  -2.972  20.199  1.00 42.45           C  
ATOM    211  O   LEU B  27       5.092  -0.913  22.034  1.00 42.45           O  
ATOM    212  CG  LEU B  27       2.859  -2.997  18.731  1.00 42.45           C  
ATOM    213  CD1 LEU B  27       1.400  -3.424  18.615  1.00 42.45           C  
ATOM    214  CD2 LEU B  27       3.076  -1.632  18.087  1.00 42.45           C  
ATOM    215  N   LEU B  28       4.997  -2.984  22.818  1.00 45.09           N  
ATOM    216  CA  LEU B  28       5.145  -2.556  24.204  1.00 45.09           C  
ATOM    217  C   LEU B  28       6.517  -1.932  24.437  1.00 45.09           C  
ATOM    218  CB  LEU B  28       4.941  -3.738  25.155  1.00 45.09           C  
ATOM    219  O   LEU B  28       6.630  -0.902  25.105  1.00 45.09           O  
ATOM    220  CG  LEU B  28       3.493  -4.135  25.444  1.00 45.09           C  
ATOM    221  CD1 LEU B  28       3.447  -5.440  26.231  1.00 45.09           C  
ATOM    222  CD2 LEU B  28       2.774  -3.022  26.200  1.00 45.09           C  
ATOM    223  N   VAL B  29       7.517  -2.603  23.863  1.00 45.28           N  
ATOM    224  CA  VAL B  29       8.884  -2.119  24.026  1.00 45.28           C  
ATOM    225  C   VAL B  29       9.043  -0.772  23.325  1.00 45.28           C  
ATOM    226  CB  VAL B  29       9.913  -3.131  23.476  1.00 45.28           C  
ATOM    227  O   VAL B  29       9.658   0.149  23.868  1.00 45.28           O  
ATOM    228  CG1 VAL B  29      11.322  -2.541  23.509  1.00 45.28           C  
ATOM    229  CG2 VAL B  29       9.858  -4.434  24.271  1.00 45.28           C  
ATOM    230  N   THR B  30       8.417  -0.671  22.246  1.00 43.10           N  
ATOM    231  CA  THR B  30       8.471   0.574  21.489  1.00 43.10           C  
ATOM    232  C   THR B  30       7.745   1.692  22.233  1.00 43.10           C  
ATOM    233  CB  THR B  30       7.856   0.403  20.087  1.00 43.10           C  
ATOM    234  O   THR B  30       8.236   2.821  22.300  1.00 43.10           O  
ATOM    235  CG2 THR B  30       8.687   1.124  19.031  1.00 43.10           C  
ATOM    236  OG1 THR B  30       7.798  -0.992  19.765  1.00 43.10           O  
ATOM    237  N   LEU B  31       6.685   1.268  22.830  1.00 44.26           N  
ATOM    238  CA  LEU B  31       5.933   2.233  23.624  1.00 44.26           C  
ATOM    239  C   LEU B  31       6.721   2.653  24.860  1.00 44.26           C  
ATOM    240  CB  LEU B  31       4.581   1.648  24.040  1.00 44.26           C  
ATOM    241  O   LEU B  31       6.713   3.826  25.238  1.00 44.26           O  
ATOM    242  CG  LEU B  31       3.448   1.764  23.020  1.00 44.26           C  
ATOM    243  CD1 LEU B  31       2.263   0.903  23.443  1.00 44.26           C  
ATOM    244  CD2 LEU B  31       3.025   3.220  22.854  1.00 44.26           C  
ATOM    245  N   ALA B  32       7.350   1.704  25.465  1.00 44.44           N  
ATOM    246  CA  ALA B  32       8.164   1.990  26.643  1.00 44.44           C  
ATOM    247  C   ALA B  32       9.322   2.923  26.297  1.00 44.44           C  
ATOM    248  CB  ALA B  32       8.693   0.694  27.253  1.00 44.44           C  
ATOM    249  O   ALA B  32       9.611   3.866  27.038  1.00 44.44           O  
ATOM    250  N   ILE B  33       9.918   2.627  25.152  1.00 44.38           N  
ATOM    251  CA  ILE B  33      11.053   3.437  24.722  1.00 44.38           C  
ATOM    252  C   ILE B  33      10.577   4.842  24.360  1.00 44.38           C  
ATOM    253  CB  ILE B  33      11.786   2.793  23.524  1.00 44.38           C  
ATOM    254  O   ILE B  33      11.217   5.833  24.718  1.00 44.38           O  
ATOM    255  CG1 ILE B  33      12.444   1.475  23.945  1.00 44.38           C  
ATOM    256  CG2 ILE B  33      12.821   3.760  22.941  1.00 44.38           C  
ATOM    257  CD1 ILE B  33      13.023   0.674  22.787  1.00 44.38           C  
ATOM    258  N   LEU B  34       9.470   4.797  23.824  1.00 42.89           N  
ATOM    259  CA  LEU B  34       8.894   6.078  23.430  1.00 42.89           C  
ATOM    260  C   LEU B  34       8.484   6.890  24.654  1.00 42.89           C  
ATOM    261  CB  LEU B  34       7.684   5.864  22.517  1.00 42.89           C  
ATOM    262  O   LEU B  34       8.694   8.104  24.698  1.00 42.89           O  
ATOM    263  CG  LEU B  34       7.248   7.065  21.676  1.00 42.89           C  
ATOM    264  CD1 LEU B  34       8.270   7.344  20.580  1.00 42.89           C  
ATOM    265  CD2 LEU B  34       5.866   6.825  21.078  1.00 42.89           C  
ATOM    266  N   THR B  35       7.980   6.213  25.649  1.00 42.87           N  
ATOM    267  CA  THR B  35       7.617   6.848  26.911  1.00 42.87           C  
ATOM    268  C   THR B  35       8.858   7.362  27.634  1.00 42.87           C  
ATOM    269  CB  THR B  35       6.852   5.875  27.826  1.00 42.87           C  
ATOM    270  O   THR B  35       8.836   8.446  28.223  1.00 42.87           O  
ATOM    271  CG2 THR B  35       5.370   5.831  27.466  1.00 42.87           C  
ATOM    272  OG1 THR B  35       7.405   4.561  27.686  1.00 42.87           O  
ATOM    273  N   ALA B  36       9.907   6.622  27.623  1.00 43.98           N  
ATOM    274  CA  ALA B  36      11.165   7.007  28.258  1.00 43.98           C  
ATOM    275  C   ALA B  36      11.763   8.240  27.587  1.00 43.98           C  
ATOM    276  CB  ALA B  36      12.158   5.847  28.218  1.00 43.98           C  
ATOM    277  O   ALA B  36      12.274   9.136  28.264  1.00 43.98           O  
ATOM    278  N   LEU B  37      11.635   8.235  26.304  1.00 43.54           N  
ATOM    279  CA  LEU B  37      12.163   9.363  25.545  1.00 43.54           C  
ATOM    280  C   LEU B  37      11.347  10.625  25.809  1.00 43.54           C  
ATOM    281  CB  LEU B  37      12.165   9.048  24.047  1.00 43.54           C  
ATOM    282  O   LEU B  37      11.905  11.720  25.909  1.00 43.54           O  
ATOM    283  CG  LEU B  37      13.381   8.287  23.516  1.00 43.54           C  
ATOM    284  CD1 LEU B  37      13.122   7.800  22.094  1.00 43.54           C  
ATOM    285  CD2 LEU B  37      14.626   9.165  23.568  1.00 43.54           C  
ATOM    286  N   ARG B  38      10.051  10.344  25.987  1.00 42.55           N  
ATOM    287  CA  ARG B  38       9.159  11.446  26.337  1.00 42.55           C  
ATOM    288  C   ARG B  38       9.500  12.011  27.712  1.00 42.55           C  
ATOM    289  CB  ARG B  38       7.700  10.988  26.305  1.00 42.55           C  
ATOM    290  O   ARG B  38       9.488  13.228  27.909  1.00 42.55           O  
ATOM    291  CG  ARG B  38       6.932  11.461  25.081  1.00 42.55           C  
ATOM    292  CD  ARG B  38       5.440  11.186  25.210  1.00 42.55           C  
ATOM    293  NE  ARG B  38       4.778  11.184  23.909  1.00 42.55           N  
ATOM    294  NH1 ARG B  38       2.684  10.678  24.743  1.00 42.55           N  
ATOM    295  NH2 ARG B  38       2.986  10.967  22.489  1.00 42.55           N  
ATOM    296  CZ  ARG B  38       3.484  10.943  23.717  1.00 42.55           C  
ATOM    297  N   LEU B  39       9.764  11.222  28.611  1.00 43.04           N  
ATOM    298  CA  LEU B  39      10.121  11.622  29.968  1.00 43.04           C  
ATOM    299  C   LEU B  39      11.438  12.391  29.979  1.00 43.04           C  
ATOM    300  CB  LEU B  39      10.225  10.395  30.878  1.00 43.04           C  
ATOM    301  O   LEU B  39      11.576  13.382  30.699  1.00 43.04           O  
ATOM    302  CG  LEU B  39       9.783  10.589  32.330  1.00 43.04           C  
ATOM    303  CD1 LEU B  39       8.461   9.872  32.581  1.00 43.04           C  
ATOM    304  CD2 LEU B  39      10.859  10.089  33.288  1.00 43.04           C  
ATOM    305  N   CYS B  40      12.346  11.961  29.159  1.00 43.59           N  
ATOM    306  CA  CYS B  40      13.637  12.633  29.061  1.00 43.59           C  
ATOM    307  C   CYS B  40      13.486  14.015  28.437  1.00 43.59           C  
ATOM    308  CB  CYS B  40      14.616  11.796  28.238  1.00 43.59           C  
ATOM    309  O   CYS B  40      14.092  14.981  28.905  1.00 43.59           O  
ATOM    310  SG  CYS B  40      16.351  12.107  28.634  1.00 43.59           S  
ATOM    311  N   ALA B  41      12.618  14.117  27.454  1.00 43.16           N  
ATOM    312  CA  ALA B  41      12.371  15.389  26.780  1.00 43.16           C  
ATOM    313  C   ALA B  41      11.674  16.376  27.711  1.00 43.16           C  
ATOM    314  CB  ALA B  41      11.538  15.170  25.520  1.00 43.16           C  
ATOM    315  O   ALA B  41      11.994  17.567  27.715  1.00 43.16           O  
ATOM    316  N   TYR B  42      10.742  15.884  28.493  1.00 43.16           N  
ATOM    317  CA  TYR B  42      10.060  16.700  29.492  1.00 43.16           C  
ATOM    318  C   TYR B  42      11.046  17.241  30.520  1.00 43.16           C  
ATOM    319  CB  TYR B  42       8.966  15.889  30.193  1.00 43.16           C  
ATOM    320  O   TYR B  42      10.957  18.404  30.922  1.00 43.16           O  
ATOM    321  CG  TYR B  42       7.589  16.095  29.611  1.00 43.16           C  
ATOM    322  CD1 TYR B  42       6.855  17.244  29.897  1.00 43.16           C  
ATOM    323  CD2 TYR B  42       7.019  15.142  28.774  1.00 43.16           C  
ATOM    324  CE1 TYR B  42       5.585  17.437  29.364  1.00 43.16           C  
ATOM    325  CE2 TYR B  42       5.750  15.325  28.235  1.00 43.16           C  
ATOM    326  OH  TYR B  42       3.785  16.661  28.005  1.00 43.16           O  
ATOM    327  CZ  TYR B  42       5.042  16.474  28.535  1.00 43.16           C  
ATOM    328  N   CYS B  43      11.906  16.460  30.937  1.00 43.11           N  
ATOM    329  CA  CYS B  43      12.905  16.861  31.922  1.00 43.11           C  
ATOM    330  C   CYS B  43      13.823  17.939  31.360  1.00 43.11           C  
ATOM    331  CB  CYS B  43      13.732  15.656  32.369  1.00 43.11           C  
ATOM    332  O   CYS B  43      14.174  18.890  32.061  1.00 43.11           O  
ATOM    333  SG  CYS B  43      12.879  14.584  33.547  1.00 43.11           S  
ATOM    334  N   CYS B  44      14.091  17.775  30.046  1.00 43.37           N  
ATOM    335  CA  CYS B  44      14.962  18.756  29.409  1.00 43.37           C  
ATOM    336  C   CYS B  44      14.247  20.091  29.235  1.00 43.37           C  
ATOM    337  CB  CYS B  44      15.443  18.245  28.051  1.00 43.37           C  
ATOM    338  O   CYS B  44      14.860  21.151  29.369  1.00 43.37           O  
ATOM    339  SG  CYS B  44      16.675  16.928  28.164  1.00 43.37           S  
ATOM    340  N   ASN B  45      12.933  20.035  28.943  1.00 41.33           N  
ATOM    341  CA  ASN B  45      12.126  21.241  28.795  1.00 41.33           C  
ATOM    342  C   ASN B  45      12.016  22.007  30.110  1.00 41.33           C  
ATOM    343  CB  ASN B  45      10.733  20.894  28.265  1.00 41.33           C  
ATOM    344  O   ASN B  45      12.047  23.239  30.121  1.00 41.33           O  
ATOM    345  CG  ASN B  45      10.222  21.906  27.259  1.00 41.33           C  
ATOM    346  ND2 ASN B  45       9.442  21.439  26.291  1.00 41.33           N  
ATOM    347  OD1 ASN B  45      10.525  23.099  27.352  1.00 41.33           O  
ATOM    348  N   ILE B  46      11.852  21.354  31.172  1.00 41.32           N  
ATOM    349  CA  ILE B  46      11.780  21.969  32.493  1.00 41.32           C  
ATOM    350  C   ILE B  46      13.081  22.713  32.787  1.00 41.32           C  
ATOM    351  CB  ILE B  46      11.506  20.917  33.591  1.00 41.32           C  
ATOM    352  O   ILE B  46      13.060  23.819  33.333  1.00 41.32           O  
ATOM    353  CG1 ILE B  46      10.067  20.397  33.485  1.00 41.32           C  
ATOM    354  CG2 ILE B  46      11.775  21.503  34.980  1.00 41.32           C  
ATOM    355  CD1 ILE B  46       9.771  19.207  34.387  1.00 41.32           C  
ATOM    356  N   VAL B  47      14.158  22.075  32.387  1.00 40.90           N  
ATOM    357  CA  VAL B  47      15.458  22.689  32.634  1.00 40.90           C  
ATOM    358  C   VAL B  47      15.606  23.949  31.784  1.00 40.90           C  
ATOM    359  CB  VAL B  47      16.615  21.708  32.338  1.00 40.90           C  
ATOM    360  O   VAL B  47      16.147  24.956  32.245  1.00 40.90           O  
ATOM    361  CG1 VAL B  47      17.964  22.414  32.453  1.00 40.90           C  
ATOM    362  CG2 VAL B  47      16.552  20.510  33.284  1.00 40.90           C  
ATOM    363  N   ASN B  48      15.037  23.827  30.594  1.00 44.18           N  
ATOM    364  CA  ASN B  48      15.128  24.980  29.703  1.00 44.18           C  
ATOM    365  C   ASN B  48      14.293  26.150  30.214  1.00 44.18           C  
ATOM    366  CB  ASN B  48      14.697  24.598  28.286  1.00 44.18           C  
ATOM    367  O   ASN B  48      14.740  27.298  30.182  1.00 44.18           O  
ATOM    368  CG  ASN B  48      15.447  25.371  27.219  1.00 44.18           C  
ATOM    369  ND2 ASN B  48      15.041  25.200  25.967  1.00 44.18           N  
ATOM    370  OD1 ASN B  48      16.384  26.116  27.518  1.00 44.18           O  
ATOM    371  N   VAL B  49      13.062  25.909  30.563  1.00 43.33           N  
ATOM    372  CA  VAL B  49      12.164  26.964  31.021  1.00 43.33           C  
ATOM    373  C   VAL B  49      12.646  27.505  32.365  1.00 43.33           C  
ATOM    374  CB  VAL B  49      10.709  26.458  31.140  1.00 43.33           C  
ATOM    375  O   VAL B  49      12.543  28.705  32.631  1.00 43.33           O  
ATOM    376  CG1 VAL B  49       9.820  27.519  31.787  1.00 43.33           C  
ATOM    377  CG2 VAL B  49      10.166  26.068  29.767  1.00 43.33           C  
ATOM    378  N   SER B  50      13.047  26.566  33.266  1.00 41.37           N  
ATOM    379  CA  SER B  50      13.450  26.985  34.605  1.00 41.37           C  
ATOM    380  C   SER B  50      14.758  27.767  34.569  1.00 41.37           C  
ATOM    381  CB  SER B  50      13.596  25.773  35.526  1.00 41.37           C  
ATOM    382  O   SER B  50      14.950  28.702  35.348  1.00 41.37           O  
ATOM    383  OG  SER B  50      12.350  25.119  35.698  1.00 41.37           O  
ATOM    384  N   LEU B  51      15.701  27.294  33.749  1.00 35.83           N  
ATOM    385  CA  LEU B  51      17.009  27.933  33.832  1.00 35.83           C  
ATOM    386  C   LEU B  51      17.141  29.038  32.789  1.00 35.83           C  
ATOM    387  CB  LEU B  51      18.124  26.901  33.643  1.00 35.83           C  
ATOM    388  O   LEU B  51      17.697  30.102  33.072  1.00 35.83           O  
ATOM    389  CG  LEU B  51      18.634  26.214  34.911  1.00 35.83           C  
ATOM    390  CD1 LEU B  51      19.240  24.857  34.571  1.00 35.83           C  
ATOM    391  CD2 LEU B  51      19.653  27.097  35.624  1.00 35.83           C  
ATOM    392  N   VAL B  52      16.755  28.632  31.521  1.00 38.50           N  
ATOM    393  CA  VAL B  52      17.183  29.505  30.432  1.00 38.50           C  
ATOM    394  C   VAL B  52      16.282  30.736  30.372  1.00 38.50           C  
ATOM    395  CB  VAL B  52      17.169  28.767  29.075  1.00 38.50           C  
ATOM    396  O   VAL B  52      16.748  31.840  30.081  1.00 38.50           O  
ATOM    397  CG1 VAL B  52      17.575  29.710  27.944  1.00 38.50           C  
ATOM    398  CG2 VAL B  52      18.094  27.552  29.119  1.00 38.50           C  
ATOM    399  N   LYS B  53      14.954  30.549  30.615  1.00 39.77           N  
ATOM    400  CA  LYS B  53      14.073  31.692  30.397  1.00 39.77           C  
ATOM    401  C   LYS B  53      14.309  32.776  31.445  1.00 39.77           C  
ATOM    402  CB  LYS B  53      12.608  31.252  30.419  1.00 39.77           C  
ATOM    403  O   LYS B  53      14.287  33.967  31.129  1.00 39.77           O  
ATOM    404  CG  LYS B  53      12.009  31.027  29.038  1.00 39.77           C  
ATOM    405  CD  LYS B  53      10.524  30.698  29.120  1.00 39.77           C  
ATOM    406  CE  LYS B  53       9.917  30.500  27.737  1.00 39.77           C  
ATOM    407  NZ  LYS B  53       8.457  30.198  27.812  1.00 39.77           N  
ATOM    408  N   PRO B  54      14.428  32.362  32.748  1.00 36.68           N  
ATOM    409  CA  PRO B  54      14.607  33.485  33.672  1.00 36.68           C  
ATOM    410  C   PRO B  54      15.892  34.267  33.408  1.00 36.68           C  
ATOM    411  CB  PRO B  54      14.651  32.809  35.044  1.00 36.68           C  
ATOM    412  O   PRO B  54      15.987  35.444  33.765  1.00 36.68           O  
ATOM    413  CG  PRO B  54      14.659  31.344  34.749  1.00 36.68           C  
ATOM    414  CD  PRO B  54      14.504  31.156  33.267  1.00 36.68           C  
ATOM    415  N   SER B  55      16.894  33.637  32.828  1.00 32.79           N  
ATOM    416  CA  SER B  55      18.164  34.319  32.596  1.00 32.79           C  
ATOM    417  C   SER B  55      18.023  35.401  31.530  1.00 32.79           C  
ATOM    418  CB  SER B  55      19.242  33.318  32.178  1.00 32.79           C  
ATOM    419  O   SER B  55      18.686  36.438  31.600  1.00 32.79           O  
ATOM    420  OG  SER B  55      18.777  31.987  32.326  1.00 32.79           O  
ATOM    421  N   PHE B  56      17.101  35.120  30.562  1.00 34.92           N  
ATOM    422  CA  PHE B  56      16.966  36.094  29.486  1.00 34.92           C  
ATOM    423  C   PHE B  56      16.200  37.323  29.962  1.00 34.92           C  
ATOM    424  CB  PHE B  56      16.260  35.470  28.279  1.00 34.92           C  
ATOM    425  O   PHE B  56      16.482  38.442  29.529  1.00 34.92           O  
ATOM    426  CG  PHE B  56      16.587  36.139  26.971  1.00 34.92           C  
ATOM    427  CD1 PHE B  56      15.748  37.112  26.443  1.00 34.92           C  
ATOM    428  CD2 PHE B  56      17.735  35.794  26.270  1.00 34.92           C  
ATOM    429  CE1 PHE B  56      16.048  37.733  25.233  1.00 34.92           C  
ATOM    430  CE2 PHE B  56      18.042  36.410  25.060  1.00 34.92           C  
ATOM    431  CZ  PHE B  56      17.197  37.378  24.543  1.00 34.92           C  
ATOM    432  N   TYR B  57      15.241  37.125  30.948  1.00 34.73           N  
ATOM    433  CA  TYR B  57      14.445  38.250  31.427  1.00 34.73           C  
ATOM    434  C   TYR B  57      15.312  39.248  32.184  1.00 34.73           C  
ATOM    435  CB  TYR B  57      13.306  37.759  32.326  1.00 34.73           C  
ATOM    436  O   TYR B  57      15.146  40.461  32.037  1.00 34.73           O  
ATOM    437  CG  TYR B  57      12.372  38.856  32.775  1.00 34.73           C  
ATOM    438  CD1 TYR B  57      12.490  39.423  34.042  1.00 34.73           C  
ATOM    439  CD2 TYR B  57      11.368  39.326  31.935  1.00 34.73           C  
ATOM    440  CE1 TYR B  57      11.630  40.433  34.462  1.00 34.73           C  
ATOM    441  CE2 TYR B  57      10.503  40.335  32.344  1.00 34.73           C  
ATOM    442  OH  TYR B  57       9.787  41.881  34.016  1.00 34.73           O  
ATOM    443  CZ  TYR B  57      10.641  40.882  33.607  1.00 34.73           C  
ATOM    444  N   VAL B  58      16.271  38.796  32.954  1.00 34.39           N  
ATOM    445  CA  VAL B  58      17.116  39.695  33.732  1.00 34.39           C  
ATOM    446  C   VAL B  58      17.982  40.532  32.793  1.00 34.39           C  
ATOM    447  CB  VAL B  58      18.007  38.918  34.727  1.00 34.39           C  
ATOM    448  O   VAL B  58      18.214  41.717  33.044  1.00 34.39           O  
ATOM    449  CG1 VAL B  58      18.958  39.867  35.454  1.00 34.39           C  
ATOM    450  CG2 VAL B  58      17.144  38.151  35.727  1.00 34.39           C  
ATOM    451  N   TYR B  59      18.361  39.968  31.610  1.00 32.44           N  
ATOM    452  CA  TYR B  59      19.231  40.676  30.676  1.00 32.44           C  
ATOM    453  C   TYR B  59      18.492  41.830  30.011  1.00 32.44           C  
ATOM    454  CB  TYR B  59      19.769  39.717  29.610  1.00 32.44           C  
ATOM    455  O   TYR B  59      19.037  42.928  29.873  1.00 32.44           O  
ATOM    456  CG  TYR B  59      20.880  40.301  28.773  1.00 32.44           C  
ATOM    457  CD1 TYR B  59      20.620  40.845  27.517  1.00 32.44           C  
ATOM    458  CD2 TYR B  59      22.192  40.311  29.235  1.00 32.44           C  
ATOM    459  CE1 TYR B  59      21.641  41.384  26.741  1.00 32.44           C  
ATOM    460  CE2 TYR B  59      23.221  40.846  28.467  1.00 32.44           C  
ATOM    461  OH  TYR B  59      23.951  41.912  26.460  1.00 32.44           O  
ATOM    462  CZ  TYR B  59      22.936  41.380  27.224  1.00 32.44           C  
ATOM    463  N   SER B  60      17.215  41.607  29.589  1.00 38.85           N  
ATOM    464  CA  SER B  60      16.476  42.617  28.839  1.00 38.85           C  
ATOM    465  C   SER B  60      16.086  43.792  29.730  1.00 38.85           C  
ATOM    466  CB  SER B  60      15.223  42.008  28.208  1.00 38.85           C  
ATOM    467  O   SER B  60      16.028  44.934  29.270  1.00 38.85           O  
ATOM    468  OG  SER B  60      14.401  41.412  29.197  1.00 38.85           O  
ATOM    469  N   ARG B  61      15.762  43.498  31.057  1.00 37.96           N  
ATOM    470  CA  ARG B  61      15.361  44.566  31.968  1.00 37.96           C  
ATOM    471  C   ARG B  61      16.539  45.478  32.294  1.00 37.96           C  
ATOM    472  CB  ARG B  61      14.778  43.983  33.257  1.00 37.96           C  
ATOM    473  O   ARG B  61      16.367  46.687  32.461  1.00 37.96           O  
ATOM    474  CG  ARG B  61      13.461  44.617  33.678  1.00 37.96           C  
ATOM    475  CD  ARG B  61      12.920  43.994  34.957  1.00 37.96           C  
ATOM    476  NE  ARG B  61      12.185  44.967  35.761  1.00 37.96           N  
ATOM    477  NH1 ARG B  61      11.073  43.389  37.029  1.00 37.96           N  
ATOM    478  NH2 ARG B  61      10.711  45.623  37.396  1.00 37.96           N  
ATOM    479  CZ  ARG B  61      11.325  44.658  36.727  1.00 37.96           C  
ATOM    480  N   VAL B  62      17.730  44.952  32.402  1.00 38.75           N  
ATOM    481  CA  VAL B  62      18.903  45.754  32.733  1.00 38.75           C  
ATOM    482  C   VAL B  62      19.226  46.699  31.577  1.00 38.75           C  
ATOM    483  CB  VAL B  62      20.127  44.867  33.053  1.00 38.75           C  
ATOM    484  O   VAL B  62      19.642  47.839  31.796  1.00 38.75           O  
ATOM    485  CG1 VAL B  62      21.389  45.716  33.192  1.00 38.75           C  
ATOM    486  CG2 VAL B  62      19.880  44.058  34.325  1.00 38.75           C  
ATOM    487  N   LYS B  63      18.985  46.314  30.363  1.00 40.22           N  
ATOM    488  CA  LYS B  63      19.271  47.141  29.194  1.00 40.22           C  
ATOM    489  C   LYS B  63      18.301  48.316  29.101  1.00 40.22           C  
ATOM    490  CB  LYS B  63      19.205  46.305  27.916  1.00 40.22           C  
ATOM    491  O   LYS B  63      18.682  49.411  28.683  1.00 40.22           O  
ATOM    492  CG  LYS B  63      19.778  47.002  26.690  1.00 40.22           C  
ATOM    493  CD  LYS B  63      19.738  46.099  25.464  1.00 40.22           C  
ATOM    494  CE  LYS B  63      20.229  46.824  24.218  1.00 40.22           C  
ATOM    495  NZ  LYS B  63      20.263  45.921  23.029  1.00 40.22           N  
ATOM    496  N   ASN B  64      17.025  48.098  29.458  1.00 41.27           N  
ATOM    497  CA  ASN B  64      16.051  49.180  29.364  1.00 41.27           C  
ATOM    498  C   ASN B  64      16.325  50.273  30.393  1.00 41.27           C  
ATOM    499  CB  ASN B  64      14.629  48.639  29.531  1.00 41.27           C  
ATOM    500  O   ASN B  64      16.057  51.449  30.143  1.00 41.27           O  
ATOM    501  CG  ASN B  64      13.953  48.354  28.204  1.00 41.27           C  
ATOM    502  ND2 ASN B  64      13.093  47.343  28.182  1.00 41.27           N  
ATOM    503  OD1 ASN B  64      14.203  49.037  27.207  1.00 41.27           O  
ATOM    504  N   LEU B  65      16.728  49.969  31.642  1.00 36.63           N  
ATOM    505  CA  LEU B  65      16.978  50.964  32.679  1.00 36.63           C  
ATOM    506  C   LEU B  65      18.151  51.861  32.299  1.00 36.63           C  
ATOM    507  CB  LEU B  65      17.255  50.282  34.021  1.00 36.63           C  
ATOM    508  O   LEU B  65      18.208  53.023  32.709  1.00 36.63           O  
ATOM    509  CG  LEU B  65      16.030  49.869  34.838  1.00 36.63           C  
ATOM    510  CD1 LEU B  65      16.396  48.762  35.820  1.00 36.63           C  
ATOM    511  CD2 LEU B  65      15.447  51.071  35.573  1.00 36.63           C  
ATOM    512  N   ASN B  66      19.164  51.308  31.692  1.00 34.39           N  
ATOM    513  CA  ASN B  66      20.325  52.119  31.342  1.00 34.39           C  
ATOM    514  C   ASN B  66      20.001  53.111  30.229  1.00 34.39           C  
ATOM    515  CB  ASN B  66      21.499  51.227  30.933  1.00 34.39           C  
ATOM    516  O   ASN B  66      20.630  54.167  30.130  1.00 34.39           O  
ATOM    517  CG  ASN B  66      22.697  51.380  31.850  1.00 34.39           C  
ATOM    518  ND2 ASN B  66      23.757  50.632  31.570  1.00 34.39           N  
ATOM    519  OD1 ASN B  66      22.668  52.163  32.803  1.00 34.39           O  
ATOM    520  N   SER B  67      19.046  52.780  29.336  1.00 37.26           N  
ATOM    521  CA  SER B  67      18.791  53.677  28.213  1.00 37.26           C  
ATOM    522  C   SER B  67      18.009  54.910  28.657  1.00 37.26           C  
ATOM    523  CB  SER B  67      18.025  52.949  27.108  1.00 37.26           C  
ATOM    524  O   SER B  67      17.992  55.925  27.959  1.00 37.26           O  
ATOM    525  OG  SER B  67      18.777  52.923  25.908  1.00 37.26           O  
ATOM    526  N   SER B  68      17.179  54.836  29.746  1.00 37.66           N  
ATOM    527  CA  SER B  68      16.357  55.992  30.093  1.00 37.66           C  
ATOM    528  C   SER B  68      17.200  57.106  30.704  1.00 37.66           C  
ATOM    529  CB  SER B  68      15.248  55.589  31.065  1.00 37.66           C  
ATOM    530  O   SER B  68      16.700  58.206  30.951  1.00 37.66           O  
ATOM    531  OG  SER B  68      14.456  54.546  30.521  1.00 37.66           O  
ATOM    532  N   ARG B  69      18.423  56.893  31.249  1.00 33.08           N  
ATOM    533  CA  ARG B  69      19.102  57.999  31.916  1.00 33.08           C  
ATOM    534  C   ARG B  69      19.549  59.054  30.910  1.00 33.08           C  
ATOM    535  CB  ARG B  69      20.306  57.490  32.711  1.00 33.08           C  
ATOM    536  O   ARG B  69      20.085  60.096  31.292  1.00 33.08           O  
ATOM    537  CG  ARG B  69      20.407  58.068  34.114  1.00 33.08           C  
ATOM    538  CD  ARG B  69      21.588  57.488  34.879  1.00 33.08           C  
ATOM    539  NE  ARG B  69      21.620  57.961  36.260  1.00 33.08           N  
ATOM    540  NH1 ARG B  69      23.460  56.702  36.866  1.00 33.08           N  
ATOM    541  NH2 ARG B  69      22.446  58.071  38.400  1.00 33.08           N  
ATOM    542  CZ  ARG B  69      22.509  57.577  37.172  1.00 33.08           C  
ATOM    543  N   VAL B  70      19.537  58.881  29.631  1.00 31.49           N  
ATOM    544  CA  VAL B  70      20.240  59.898  28.854  1.00 31.49           C  
ATOM    545  C   VAL B  70      19.402  61.173  28.796  1.00 31.49           C  
ATOM    546  CB  VAL B  70      20.557  59.402  27.426  1.00 31.49           C  
ATOM    547  O   VAL B  70      19.935  62.263  28.575  1.00 31.49           O  
ATOM    548  CG1 VAL B  70      21.380  60.440  26.664  1.00 31.49           C  
ATOM    549  CG2 VAL B  70      21.294  58.065  27.477  1.00 31.49           C  
ATOM    550  N   PRO B  71      18.104  61.236  28.869  1.00 32.02           N  
ATOM    551  CA  PRO B  71      17.616  62.456  28.223  1.00 32.02           C  
ATOM    552  C   PRO B  71      17.904  63.713  29.041  1.00 32.02           C  
ATOM    553  CB  PRO B  71      16.109  62.214  28.104  1.00 32.02           C  
ATOM    554  O   PRO B  71      17.916  64.819  28.496  1.00 32.02           O  
ATOM    555  CG  PRO B  71      15.857  60.976  28.902  1.00 32.02           C  
ATOM    556  CD  PRO B  71      17.178  60.418  29.348  1.00 32.02           C  
ATOM    557  N   ASP B  72      17.656  63.757  30.415  1.00 31.94           N  
ATOM    558  CA  ASP B  72      17.297  65.070  30.943  1.00 31.94           C  
ATOM    559  C   ASP B  72      18.500  66.010  30.940  1.00 31.94           C  
ATOM    560  CB  ASP B  72      16.731  64.943  32.359  1.00 31.94           C  
ATOM    561  O   ASP B  72      18.411  67.141  31.423  1.00 31.94           O  
ATOM    562  CG  ASP B  72      15.218  64.822  32.384  1.00 31.94           C  
ATOM    563  OD1 ASP B  72      14.556  65.243  31.411  1.00 31.94           O  
ATOM    564  OD2 ASP B  72      14.682  64.304  33.388  1.00 31.94           O  
ATOM    565  N   LEU B  73      19.693  65.691  30.639  1.00 23.55           N  
ATOM    566  CA  LEU B  73      20.634  66.793  30.814  1.00 23.55           C  
ATOM    567  C   LEU B  73      20.320  67.933  29.852  1.00 23.55           C  
ATOM    568  CB  LEU B  73      22.071  66.310  30.601  1.00 23.55           C  
ATOM    569  O   LEU B  73      20.898  69.018  29.959  1.00 23.55           O  
ATOM    570  CG  LEU B  73      23.139  66.945  31.493  1.00 23.55           C  
ATOM    571  CD1 LEU B  73      23.493  66.010  32.644  1.00 23.55           C  
ATOM    572  CD2 LEU B  73      24.380  67.292  30.677  1.00 23.55           C  
ATOM    573  N   LEU B  74      19.741  67.716  28.685  1.00 24.03           N  
ATOM    574  CA  LEU B  74      19.759  68.867  27.790  1.00 24.03           C  
ATOM    575  C   LEU B  74      18.823  69.962  28.294  1.00 24.03           C  
ATOM    576  CB  LEU B  74      19.359  68.451  26.372  1.00 24.03           C  
ATOM    577  O   LEU B  74      19.142  71.149  28.198  1.00 24.03           O  
ATOM    578  CG  LEU B  74      20.445  67.778  25.532  1.00 24.03           C  
ATOM    579  CD1 LEU B  74      19.829  67.107  24.308  1.00 24.03           C  
ATOM    580  CD2 LEU B  74      21.505  68.792  25.115  1.00 24.03           C  
ATOM    581  N   VAL B  75      17.573  69.899  28.576  1.00 21.52           N  
ATOM    582  CA  VAL B  75      16.999  71.196  28.918  1.00 21.52           C  
ATOM    583  C   VAL B  75      17.261  71.505  30.390  1.00 21.52           C  
ATOM    584  CB  VAL B  75      15.482  71.240  28.626  1.00 21.52           C  
ATOM    585  O   VAL B  75      17.551  72.649  30.749  1.00 21.52           O  
ATOM    586  CG1 VAL B  75      14.889  72.581  29.055  1.00 21.52           C  
ATOM    587  CG2 VAL B  75      15.217  70.985  27.144  1.00 21.52           C  
TER     588      VAL B  75                                                      
ATOM    589  N   SER C   1     -15.808 -26.330  -6.740  1.00 41.13           N  
ATOM    590  CA  SER C   1     -17.197 -25.952  -6.979  1.00 41.13           C  
ATOM    591  C   SER C   1     -17.297 -24.537  -7.538  1.00 41.13           C  
ATOM    592  CB  SER C   1     -18.011 -26.058  -5.689  1.00 41.13           C  
ATOM    593  O   SER C   1     -16.521 -23.657  -7.158  1.00 41.13           O  
ATOM    594  OG  SER C   1     -17.558 -27.142  -4.896  1.00 41.13           O  
ATOM    595  N   ALA C   2     -17.729 -24.289  -8.715  1.00 46.41           N  
ATOM    596  CA  ALA C   2     -17.980 -23.043  -9.435  1.00 46.41           C  
ATOM    597  C   ALA C   2     -18.492 -21.958  -8.491  1.00 46.41           C  
ATOM    598  CB  ALA C   2     -18.978 -23.274 -10.566  1.00 46.41           C  
ATOM    599  O   ALA C   2     -18.146 -20.783  -8.640  1.00 46.41           O  
ATOM    600  N   VAL C   3     -19.294 -22.368  -7.488  1.00 56.47           N  
ATOM    601  CA  VAL C   3     -19.895 -21.429  -6.546  1.00 56.47           C  
ATOM    602  C   VAL C   3     -18.816 -20.851  -5.633  1.00 56.47           C  
ATOM    603  CB  VAL C   3     -21.002 -22.101  -5.703  1.00 56.47           C  
ATOM    604  O   VAL C   3     -18.812 -19.651  -5.349  1.00 56.47           O  
ATOM    605  CG1 VAL C   3     -21.525 -21.141  -4.636  1.00 56.47           C  
ATOM    606  CG2 VAL C   3     -22.141 -22.577  -6.603  1.00 56.47           C  
ATOM    607  N   LYS C   4     -17.966 -21.682  -5.182  1.00 49.97           N  
ATOM    608  CA  LYS C   4     -16.892 -21.232  -4.302  1.00 49.97           C  
ATOM    609  C   LYS C   4     -15.973 -20.244  -5.016  1.00 49.97           C  
ATOM    610  CB  LYS C   4     -16.082 -22.424  -3.790  1.00 49.97           C  
ATOM    611  O   LYS C   4     -15.527 -19.262  -4.420  1.00 49.97           O  
ATOM    612  CG  LYS C   4     -16.620 -23.032  -2.503  1.00 49.97           C  
ATOM    613  CD  LYS C   4     -15.733 -24.167  -2.007  1.00 49.97           C  
ATOM    614  CE  LYS C   4     -16.319 -24.836  -0.771  1.00 49.97           C  
ATOM    615  NZ  LYS C   4     -15.453 -25.949  -0.280  1.00 49.97           N  
ATOM    616  N   ARG C   5     -15.756 -20.502  -6.281  1.00 50.04           N  
ATOM    617  CA  ARG C   5     -14.915 -19.624  -7.088  1.00 50.04           C  
ATOM    618  C   ARG C   5     -15.582 -18.270  -7.301  1.00 50.04           C  
ATOM    619  CB  ARG C   5     -14.603 -20.272  -8.439  1.00 50.04           C  
ATOM    620  O   ARG C   5     -14.917 -17.232  -7.268  1.00 50.04           O  
ATOM    621  CG  ARG C   5     -13.288 -19.818  -9.051  1.00 50.04           C  
ATOM    622  CD  ARG C   5     -12.985 -20.554 -10.349  1.00 50.04           C  
ATOM    623  NE  ARG C   5     -11.656 -21.160 -10.327  1.00 50.04           N  
ATOM    624  NH1 ARG C   5     -11.859 -22.175 -12.392  1.00 50.04           N  
ATOM    625  NH2 ARG C   5      -9.931 -22.417 -11.175  1.00 50.04           N  
ATOM    626  CZ  ARG C   5     -11.152 -21.916 -11.298  1.00 50.04           C  
ATOM    627  N   THR C   6     -16.928 -18.347  -7.513  1.00 55.26           N  
ATOM    628  CA  THR C   6     -17.676 -17.113  -7.727  1.00 55.26           C  
ATOM    629  C   THR C   6     -17.722 -16.279  -6.450  1.00 55.26           C  
ATOM    630  CB  THR C   6     -19.111 -17.406  -8.204  1.00 55.26           C  
ATOM    631  O   THR C   6     -17.610 -15.052  -6.499  1.00 55.26           O  
ATOM    632  CG2 THR C   6     -19.630 -16.290  -9.105  1.00 55.26           C  
ATOM    633  OG1 THR C   6     -19.124 -18.639  -8.933  1.00 55.26           O  
ATOM    634  N   ILE C   7     -17.789 -16.943  -5.300  1.00 57.64           N  
ATOM    635  CA  ILE C   7     -17.864 -16.249  -4.019  1.00 57.64           C  
ATOM    636  C   ILE C   7     -16.520 -15.595  -3.706  1.00 57.64           C  
ATOM    637  CB  ILE C   7     -18.272 -17.209  -2.879  1.00 57.64           C  
ATOM    638  O   ILE C   7     -16.471 -14.449  -3.254  1.00 57.64           O  
ATOM    639  CG1 ILE C   7     -19.724 -17.665  -3.059  1.00 57.64           C  
ATOM    640  CG2 ILE C   7     -18.073 -16.542  -1.515  1.00 57.64           C  
ATOM    641  CD1 ILE C   7     -20.129 -18.816  -2.148  1.00 57.64           C  
ATOM    642  N   LYS C   8     -15.517 -16.386  -3.960  1.00 55.18           N  
ATOM    643  CA  LYS C   8     -14.181 -15.847  -3.722  1.00 55.18           C  
ATOM    644  C   LYS C   8     -13.907 -14.643  -4.618  1.00 55.18           C  
ATOM    645  CB  LYS C   8     -13.119 -16.923  -3.951  1.00 55.18           C  
ATOM    646  O   LYS C   8     -13.326 -13.651  -4.173  1.00 55.18           O  
ATOM    647  CG  LYS C   8     -12.956 -17.889  -2.786  1.00 55.18           C  
ATOM    648  CD  LYS C   8     -11.809 -18.864  -3.025  1.00 55.18           C  
ATOM    649  CE  LYS C   8     -11.711 -19.896  -1.910  1.00 55.18           C  
ATOM    650  NZ  LYS C   8     -10.604 -20.870  -2.153  1.00 55.18           N  
ATOM    651  N   GLY C   9     -14.380 -14.778  -5.809  1.00 64.45           N  
ATOM    652  CA  GLY C   9     -14.214 -13.675  -6.742  1.00 64.45           C  
ATOM    653  C   GLY C   9     -14.984 -12.431  -6.339  1.00 64.45           C  
ATOM    654  O   GLY C   9     -14.480 -11.314  -6.467  1.00 64.45           O  
ATOM    655  N   THR C  10     -16.134 -12.707  -5.805  1.00 66.89           N  
ATOM    656  CA  THR C  10     -16.972 -11.590  -5.382  1.00 66.89           C  
ATOM    657  C   THR C  10     -16.371 -10.893  -4.165  1.00 66.89           C  
ATOM    658  CB  THR C  10     -18.403 -12.057  -5.055  1.00 66.89           C  
ATOM    659  O   THR C  10     -16.428  -9.666  -4.054  1.00 66.89           O  
ATOM    660  CG2 THR C  10     -19.179 -12.384  -6.327  1.00 66.89           C  
ATOM    661  OG1 THR C  10     -18.340 -13.228  -4.232  1.00 66.89           O  
ATOM    662  N   HIS C  11     -15.782 -11.579  -3.259  1.00 67.41           N  
ATOM    663  CA  HIS C  11     -15.156 -11.013  -2.069  1.00 67.41           C  
ATOM    664  C   HIS C  11     -13.948 -10.157  -2.437  1.00 67.41           C  
ATOM    665  CB  HIS C  11     -14.738 -12.123  -1.103  1.00 67.41           C  
ATOM    666  O   HIS C  11     -13.752  -9.078  -1.874  1.00 67.41           O  
ATOM    667  CG  HIS C  11     -15.798 -12.485  -0.111  1.00 67.41           C  
ATOM    668  CD2 HIS C  11     -15.964 -12.125   1.183  1.00 67.41           C  
ATOM    669  ND1 HIS C  11     -16.850 -13.321  -0.418  1.00 67.41           N  
ATOM    670  CE1 HIS C  11     -17.620 -13.459   0.648  1.00 67.41           C  
ATOM    671  NE2 HIS C  11     -17.105 -12.743   1.633  1.00 67.41           N  
ATOM    672  N   HIS C  12     -13.164 -10.676  -3.378  1.00 72.99           N  
ATOM    673  CA  HIS C  12     -12.007  -9.916  -3.838  1.00 72.99           C  
ATOM    674  C   HIS C  12     -12.434  -8.614  -4.508  1.00 72.99           C  
ATOM    675  CB  HIS C  12     -11.166 -10.752  -4.804  1.00 72.99           C  
ATOM    676  O   HIS C  12     -11.816  -7.569  -4.294  1.00 72.99           O  
ATOM    677  CG  HIS C  12     -10.162 -11.626  -4.123  1.00 72.99           C  
ATOM    678  CD2 HIS C  12      -8.840 -11.447  -3.888  1.00 72.99           C  
ATOM    679  ND1 HIS C  12     -10.484 -12.857  -3.593  1.00 72.99           N  
ATOM    680  CE1 HIS C  12      -9.402 -13.397  -3.059  1.00 72.99           C  
ATOM    681  NE2 HIS C  12      -8.390 -12.562  -3.226  1.00 72.99           N  
ATOM    682  N   TRP C  13     -13.524  -8.746  -5.240  1.00 77.99           N  
ATOM    683  CA  TRP C  13     -14.071  -7.567  -5.902  1.00 77.99           C  
ATOM    684  C   TRP C  13     -14.537  -6.536  -4.880  1.00 77.99           C  
ATOM    685  CB  TRP C  13     -15.233  -7.955  -6.821  1.00 77.99           C  
ATOM    686  O   TRP C  13     -14.256  -5.343  -5.019  1.00 77.99           O  
ATOM    687  CG  TRP C  13     -15.919  -6.787  -7.462  1.00 77.99           C  
ATOM    688  CD1 TRP C  13     -15.468  -6.045  -8.518  1.00 77.99           C  
ATOM    689  CD2 TRP C  13     -17.179  -6.224  -7.084  1.00 77.99           C  
ATOM    690  CE2 TRP C  13     -17.431  -5.141  -7.956  1.00 77.99           C  
ATOM    691  CE3 TRP C  13     -18.120  -6.530  -6.093  1.00 77.99           C  
ATOM    692  NE1 TRP C  13     -16.373  -5.054  -8.820  1.00 77.99           N  
ATOM    693  CH2 TRP C  13     -19.492  -4.684  -6.886  1.00 77.99           C  
ATOM    694  CZ2 TRP C  13     -18.588  -4.363  -7.865  1.00 77.99           C  
ATOM    695  CZ3 TRP C  13     -19.271  -5.754  -6.004  1.00 77.99           C  
ATOM    696  N   LEU C  14     -15.215  -7.013  -3.924  1.00 76.78           N  
ATOM    697  CA  LEU C  14     -15.717  -6.122  -2.884  1.00 76.78           C  
ATOM    698  C   LEU C  14     -14.567  -5.450  -2.142  1.00 76.78           C  
ATOM    699  CB  LEU C  14     -16.596  -6.894  -1.896  1.00 76.78           C  
ATOM    700  O   LEU C  14     -14.611  -4.246  -1.880  1.00 76.78           O  
ATOM    701  CG  LEU C  14     -17.467  -6.051  -0.963  1.00 76.78           C  
ATOM    702  CD1 LEU C  14     -18.909  -6.546  -0.994  1.00 76.78           C  
ATOM    703  CD2 LEU C  14     -16.915  -6.084   0.458  1.00 76.78           C  
ATOM    704  N   LEU C  15     -13.587  -6.209  -1.842  1.00 76.54           N  
ATOM    705  CA  LEU C  15     -12.419  -5.682  -1.144  1.00 76.54           C  
ATOM    706  C   LEU C  15     -11.736  -4.597  -1.969  1.00 76.54           C  
ATOM    707  CB  LEU C  15     -11.427  -6.807  -0.837  1.00 76.54           C  
ATOM    708  O   LEU C  15     -11.411  -3.528  -1.449  1.00 76.54           O  
ATOM    709  CG  LEU C  15     -10.307  -6.472   0.150  1.00 76.54           C  
ATOM    710  CD1 LEU C  15     -10.053  -7.651   1.083  1.00 76.54           C  
ATOM    711  CD2 LEU C  15      -9.033  -6.090  -0.596  1.00 76.54           C  
ATOM    712  N   LEU C  16     -11.534  -4.857  -3.178  1.00 81.00           N  
ATOM    713  CA  LEU C  16     -10.888  -3.898  -4.068  1.00 81.00           C  
ATOM    714  C   LEU C  16     -11.716  -2.623  -4.185  1.00 81.00           C  
ATOM    715  CB  LEU C  16     -10.676  -4.512  -5.454  1.00 81.00           C  
ATOM    716  O   LEU C  16     -11.165  -1.520  -4.208  1.00 81.00           O  
ATOM    717  CG  LEU C  16      -9.427  -4.058  -6.212  1.00 81.00           C  
ATOM    718  CD1 LEU C  16      -8.205  -4.835  -5.734  1.00 81.00           C  
ATOM    719  CD2 LEU C  16      -9.622  -4.229  -7.715  1.00 81.00           C  
ATOM    720  N   THR C  17     -13.038  -2.810  -4.246  1.00 79.65           N  
ATOM    721  CA  THR C  17     -13.932  -1.664  -4.363  1.00 79.65           C  
ATOM    722  C   THR C  17     -13.868  -0.797  -3.109  1.00 79.65           C  
ATOM    723  CB  THR C  17     -15.385  -2.112  -4.607  1.00 79.65           C  
ATOM    724  O   THR C  17     -13.791   0.430  -3.199  1.00 79.65           O  
ATOM    725  CG2 THR C  17     -16.264  -0.933  -5.010  1.00 79.65           C  
ATOM    726  OG1 THR C  17     -15.408  -3.090  -5.654  1.00 79.65           O  
ATOM    727  N   ILE C  18     -13.832  -1.398  -2.006  1.00 76.97           N  
ATOM    728  CA  ILE C  18     -13.811  -0.678  -0.737  1.00 76.97           C  
ATOM    729  C   ILE C  18     -12.481   0.056  -0.582  1.00 76.97           C  
ATOM    730  CB  ILE C  18     -14.039  -1.631   0.457  1.00 76.97           C  
ATOM    731  O   ILE C  18     -12.454   1.235  -0.222  1.00 76.97           O  
ATOM    732  CG1 ILE C  18     -15.481  -2.151   0.458  1.00 76.97           C  
ATOM    733  CG2 ILE C  18     -13.709  -0.931   1.779  1.00 76.97           C  
ATOM    734  CD1 ILE C  18     -15.732  -3.281   1.447  1.00 76.97           C  
ATOM    735  N   LEU C  19     -11.450  -0.644  -0.875  1.00 78.47           N  
ATOM    736  CA  LEU C  19     -10.119  -0.073  -0.703  1.00 78.47           C  
ATOM    737  C   LEU C  19      -9.897   1.088  -1.667  1.00 78.47           C  
ATOM    738  CB  LEU C  19      -9.045  -1.142  -0.918  1.00 78.47           C  
ATOM    739  O   LEU C  19      -9.347   2.123  -1.283  1.00 78.47           O  
ATOM    740  CG  LEU C  19      -8.405  -1.723   0.344  1.00 78.47           C  
ATOM    741  CD1 LEU C  19      -8.625  -3.231   0.404  1.00 78.47           C  
ATOM    742  CD2 LEU C  19      -6.917  -1.392   0.390  1.00 78.47           C  
ATOM    743  N   THR C  20     -10.303   0.873  -2.849  1.00 82.67           N  
ATOM    744  CA  THR C  20     -10.173   1.932  -3.844  1.00 82.67           C  
ATOM    745  C   THR C  20     -11.026   3.139  -3.465  1.00 82.67           C  
ATOM    746  CB  THR C  20     -10.576   1.434  -5.245  1.00 82.67           C  
ATOM    747  O   THR C  20     -10.583   4.282  -3.589  1.00 82.67           O  
ATOM    748  CG2 THR C  20     -10.159   2.429  -6.323  1.00 82.67           C  
ATOM    749  OG1 THR C  20      -9.941   0.175  -5.500  1.00 82.67           O  
ATOM    750  N   SER C  21     -12.240   2.872  -3.019  1.00 78.23           N  
ATOM    751  CA  SER C  21     -13.122   3.954  -2.594  1.00 78.23           C  
ATOM    752  C   SER C  21     -12.541   4.705  -1.401  1.00 78.23           C  
ATOM    753  CB  SER C  21     -14.507   3.410  -2.240  1.00 78.23           C  
ATOM    754  O   SER C  21     -12.613   5.934  -1.338  1.00 78.23           O  
ATOM    755  OG  SER C  21     -14.431   2.517  -1.143  1.00 78.23           O  
ATOM    756  N   LEU C  22     -11.949   3.993  -0.518  1.00 72.77           N  
ATOM    757  CA  LEU C  22     -11.329   4.595   0.657  1.00 72.77           C  
ATOM    758  C   LEU C  22     -10.171   5.503   0.255  1.00 72.77           C  
ATOM    759  CB  LEU C  22     -10.832   3.509   1.616  1.00 72.77           C  
ATOM    760  O   LEU C  22     -10.041   6.615   0.773  1.00 72.77           O  
ATOM    761  CG  LEU C  22     -10.270   3.992   2.954  1.00 72.77           C  
ATOM    762  CD1 LEU C  22     -11.394   4.513   3.843  1.00 72.77           C  
ATOM    763  CD2 LEU C  22      -9.507   2.870   3.649  1.00 72.77           C  
ATOM    764  N   LEU C  23      -9.396   5.013  -0.589  1.00 77.06           N  
ATOM    765  CA  LEU C  23      -8.259   5.795  -1.061  1.00 77.06           C  
ATOM    766  C   LEU C  23      -8.724   7.098  -1.702  1.00 77.06           C  
ATOM    767  CB  LEU C  23      -7.431   4.986  -2.064  1.00 77.06           C  
ATOM    768  O   LEU C  23      -8.193   8.169  -1.396  1.00 77.06           O  
ATOM    769  CG  LEU C  23      -6.159   5.653  -2.587  1.00 77.06           C  
ATOM    770  CD1 LEU C  23      -5.068   5.624  -1.521  1.00 77.06           C  
ATOM    771  CD2 LEU C  23      -5.683   4.970  -3.864  1.00 77.06           C  
ATOM    772  N   VAL C  24      -9.753   7.054  -2.500  1.00 75.43           N  
ATOM    773  CA  VAL C  24     -10.249   8.220  -3.224  1.00 75.43           C  
ATOM    774  C   VAL C  24     -10.905   9.194  -2.248  1.00 75.43           C  
ATOM    775  CB  VAL C  24     -11.251   7.818  -4.330  1.00 75.43           C  
ATOM    776  O   VAL C  24     -10.695  10.406  -2.335  1.00 75.43           O  
ATOM    777  CG1 VAL C  24     -11.881   9.057  -4.964  1.00 75.43           C  
ATOM    778  CG2 VAL C  24     -10.559   6.963  -5.390  1.00 75.43           C  
ATOM    779  N   LEU C  25     -11.589   8.665  -1.356  1.00 70.20           N  
ATOM    780  CA  LEU C  25     -12.308   9.507  -0.407  1.00 70.20           C  
ATOM    781  C   LEU C  25     -11.339  10.236   0.517  1.00 70.20           C  
ATOM    782  CB  LEU C  25     -13.286   8.668   0.420  1.00 70.20           C  
ATOM    783  O   LEU C  25     -11.506  11.428   0.784  1.00 70.20           O  
ATOM    784  CG  LEU C  25     -14.651   8.398  -0.215  1.00 70.20           C  
ATOM    785  CD1 LEU C  25     -15.352   7.250   0.505  1.00 70.20           C  
ATOM    786  CD2 LEU C  25     -15.512   9.656  -0.190  1.00 70.20           C  
ATOM    787  N   VAL C  26     -10.337   9.486   1.023  1.00 65.31           N  
ATOM    788  CA  VAL C  26      -9.352  10.078   1.922  1.00 65.31           C  
ATOM    789  C   VAL C  26      -8.577  11.172   1.192  1.00 65.31           C  
ATOM    790  CB  VAL C  26      -8.378   9.015   2.477  1.00 65.31           C  
ATOM    791  O   VAL C  26      -8.315  12.238   1.755  1.00 65.31           O  
ATOM    792  CG1 VAL C  26      -7.209   9.679   3.202  1.00 65.31           C  
ATOM    793  CG2 VAL C  26      -9.113   8.054   3.409  1.00 65.31           C  
ATOM    794  N   GLN C  27      -8.295  10.914   0.002  1.00 67.86           N  
ATOM    795  CA  GLN C  27      -7.522  11.877  -0.776  1.00 67.86           C  
ATOM    796  C   GLN C  27      -8.378  13.076  -1.175  1.00 67.86           C  
ATOM    797  CB  GLN C  27      -6.934  11.214  -2.022  1.00 67.86           C  
ATOM    798  O   GLN C  27      -7.882  14.202  -1.251  1.00 67.86           O  
ATOM    799  CG  GLN C  27      -5.676  10.400  -1.751  1.00 67.86           C  
ATOM    800  CD  GLN C  27      -5.086   9.794  -3.010  1.00 67.86           C  
ATOM    801  NE2 GLN C  27      -3.907   9.194  -2.883  1.00 67.86           N  
ATOM    802  OE1 GLN C  27      -5.685   9.863  -4.088  1.00 67.86           O  
ATOM    803  N   SER C  28      -9.656  12.822  -1.345  1.00 66.04           N  
ATOM    804  CA  SER C  28     -10.569  13.881  -1.762  1.00 66.04           C  
ATOM    805  C   SER C  28     -10.851  14.850  -0.619  1.00 66.04           C  
ATOM    806  CB  SER C  28     -11.882  13.287  -2.273  1.00 66.04           C  
ATOM    807  O   SER C  28     -11.080  16.040  -0.849  1.00 66.04           O  
ATOM    808  OG  SER C  28     -12.820  14.311  -2.558  1.00 66.04           O  
ATOM    809  N   THR C  29     -10.795  14.410   0.611  1.00 60.73           N  
ATOM    810  CA  THR C  29     -11.055  15.250   1.775  1.00 60.73           C  
ATOM    811  C   THR C  29      -9.975  16.318   1.923  1.00 60.73           C  
ATOM    812  CB  THR C  29     -11.133  14.411   3.064  1.00 60.73           C  
ATOM    813  O   THR C  29     -10.230  17.394   2.468  1.00 60.73           O  
ATOM    814  CG2 THR C  29     -12.450  13.646   3.143  1.00 60.73           C  
ATOM    815  OG1 THR C  29     -10.047  13.476   3.084  1.00 60.73           O  
ATOM    816  N   GLN C  30      -8.881  16.096   1.378  1.00 57.80           N  
ATOM    817  CA  GLN C  30      -7.771  17.028   1.543  1.00 57.80           C  
ATOM    818  C   GLN C  30      -7.747  18.058   0.417  1.00 57.80           C  
ATOM    819  CB  GLN C  30      -6.440  16.276   1.595  1.00 57.80           C  
ATOM    820  O   GLN C  30      -7.016  19.048   0.490  1.00 57.80           O  
ATOM    821  CG  GLN C  30      -6.302  15.354   2.799  1.00 57.80           C  
ATOM    822  CD  GLN C  30      -6.052  16.110   4.091  1.00 57.80           C  
ATOM    823  NE2 GLN C  30      -6.393  15.490   5.216  1.00 57.80           N  
ATOM    824  OE1 GLN C  30      -5.556  17.241   4.078  1.00 57.80           O  
ATOM    825  N   TRP C  31      -8.629  17.820  -0.510  1.00 58.05           N  
ATOM    826  CA  TRP C  31      -8.705  18.755  -1.627  1.00 58.05           C  
ATOM    827  C   TRP C  31      -9.783  19.806  -1.385  1.00 58.05           C  
ATOM    828  CB  TRP C  31      -8.985  18.010  -2.935  1.00 58.05           C  
ATOM    829  O   TRP C  31     -10.950  19.469  -1.169  1.00 58.05           O  
ATOM    830  CG  TRP C  31      -7.756  17.707  -3.738  1.00 58.05           C  
ATOM    831  CD1 TRP C  31      -6.455  17.878  -3.351  1.00 58.05           C  
ATOM    832  CD2 TRP C  31      -7.713  17.183  -5.069  1.00 58.05           C  
ATOM    833  CE2 TRP C  31      -6.352  17.061  -5.427  1.00 58.05           C  
ATOM    834  CE3 TRP C  31      -8.694  16.804  -5.995  1.00 58.05           C  
ATOM    835  NE1 TRP C  31      -5.606  17.491  -4.362  1.00 58.05           N  
ATOM    836  CH2 TRP C  31      -6.928  16.211  -7.559  1.00 58.05           C  
ATOM    837  CZ2 TRP C  31      -5.948  16.575  -6.672  1.00 58.05           C  
ATOM    838  CZ3 TRP C  31      -8.290  16.321  -7.234  1.00 58.05           C  
ATOM    839  N   SER C  32      -9.305  21.032  -1.293  1.00 50.76           N  
ATOM    840  CA  SER C  32     -10.200  22.153  -1.025  1.00 50.76           C  
ATOM    841  C   SER C  32     -11.354  22.190  -2.022  1.00 50.76           C  
ATOM    842  CB  SER C  32      -9.432  23.475  -1.073  1.00 50.76           C  
ATOM    843  O   SER C  32     -12.454  22.636  -1.690  1.00 50.76           O  
ATOM    844  OG  SER C  32      -8.797  23.642  -2.329  1.00 50.76           O  
ATOM    845  N   LEU C  33     -11.133  21.709  -3.252  1.00 55.52           N  
ATOM    846  CA  LEU C  33     -12.134  21.742  -4.313  1.00 55.52           C  
ATOM    847  C   LEU C  33     -13.371  20.943  -3.918  1.00 55.52           C  
ATOM    848  CB  LEU C  33     -11.551  21.193  -5.617  1.00 55.52           C  
ATOM    849  O   LEU C  33     -14.488  21.280  -4.318  1.00 55.52           O  
ATOM    850  CG  LEU C  33     -10.682  22.154  -6.430  1.00 55.52           C  
ATOM    851  CD1 LEU C  33      -9.964  21.404  -7.547  1.00 55.52           C  
ATOM    852  CD2 LEU C  33     -11.527  23.289  -6.998  1.00 55.52           C  
ATOM    853  N   PHE C  34     -13.130  19.941  -3.038  1.00 53.23           N  
ATOM    854  CA  PHE C  34     -14.236  19.055  -2.695  1.00 53.23           C  
ATOM    855  C   PHE C  34     -14.820  19.420  -1.336  1.00 53.23           C  
ATOM    856  CB  PHE C  34     -13.775  17.594  -2.692  1.00 53.23           C  
ATOM    857  O   PHE C  34     -15.717  18.738  -0.836  1.00 53.23           O  
ATOM    858  CG  PHE C  34     -13.437  17.061  -4.058  1.00 53.23           C  
ATOM    859  CD1 PHE C  34     -14.442  16.738  -4.962  1.00 53.23           C  
ATOM    860  CD2 PHE C  34     -12.113  16.884  -4.440  1.00 53.23           C  
ATOM    861  CE1 PHE C  34     -14.133  16.244  -6.227  1.00 53.23           C  
ATOM    862  CE2 PHE C  34     -11.796  16.391  -5.703  1.00 53.23           C  
ATOM    863  CZ  PHE C  34     -12.807  16.071  -6.594  1.00 53.23           C  
ATOM    864  N   PHE C  35     -14.259  20.452  -0.798  1.00 56.27           N  
ATOM    865  CA  PHE C  35     -14.716  20.870   0.522  1.00 56.27           C  
ATOM    866  C   PHE C  35     -16.210  21.174   0.507  1.00 56.27           C  
ATOM    867  CB  PHE C  35     -13.936  22.099   0.998  1.00 56.27           C  
ATOM    868  O   PHE C  35     -16.939  20.775   1.417  1.00 56.27           O  
ATOM    869  CG  PHE C  35     -13.943  22.282   2.492  1.00 56.27           C  
ATOM    870  CD1 PHE C  35     -14.845  23.149   3.095  1.00 56.27           C  
ATOM    871  CD2 PHE C  35     -13.047  21.586   3.292  1.00 56.27           C  
ATOM    872  CE1 PHE C  35     -14.854  23.321   4.478  1.00 56.27           C  
ATOM    873  CE2 PHE C  35     -13.049  21.752   4.674  1.00 56.27           C  
ATOM    874  CZ  PHE C  35     -13.953  22.620   5.265  1.00 56.27           C  
ATOM    875  N   PHE C  36     -16.534  21.860  -0.498  1.00 52.74           N  
ATOM    876  CA  PHE C  36     -17.939  22.234  -0.613  1.00 52.74           C  
ATOM    877  C   PHE C  36     -18.819  20.997  -0.744  1.00 52.74           C  
ATOM    878  CB  PHE C  36     -18.153  23.160  -1.814  1.00 52.74           C  
ATOM    879  O   PHE C  36     -19.878  20.912  -0.118  1.00 52.74           O  
ATOM    880  CG  PHE C  36     -19.568  23.653  -1.956  1.00 52.74           C  
ATOM    881  CD1 PHE C  36     -20.438  23.060  -2.863  1.00 52.74           C  
ATOM    882  CD2 PHE C  36     -20.028  24.710  -1.182  1.00 52.74           C  
ATOM    883  CE1 PHE C  36     -21.748  23.514  -2.997  1.00 52.74           C  
ATOM    884  CE2 PHE C  36     -21.336  25.169  -1.310  1.00 52.74           C  
ATOM    885  CZ  PHE C  36     -22.194  24.570  -2.218  1.00 52.74           C  
ATOM    886  N   LEU C  37     -18.417  20.024  -1.488  1.00 52.63           N  
ATOM    887  CA  LEU C  37     -19.166  18.791  -1.705  1.00 52.63           C  
ATOM    888  C   LEU C  37     -19.241  17.969  -0.423  1.00 52.63           C  
ATOM    889  CB  LEU C  37     -18.524  17.963  -2.820  1.00 52.63           C  
ATOM    890  O   LEU C  37     -20.284  17.388  -0.114  1.00 52.63           O  
ATOM    891  CG  LEU C  37     -19.403  17.664  -4.036  1.00 52.63           C  
ATOM    892  CD1 LEU C  37     -18.925  18.462  -5.244  1.00 52.63           C  
ATOM    893  CD2 LEU C  37     -19.405  16.170  -4.341  1.00 52.63           C  
ATOM    894  N   TYR C  38     -18.160  18.057   0.384  1.00 53.80           N  
ATOM    895  CA  TYR C  38     -18.099  17.304   1.632  1.00 53.80           C  
ATOM    896  C   TYR C  38     -19.023  17.912   2.681  1.00 53.80           C  
ATOM    897  CB  TYR C  38     -16.664  17.259   2.163  1.00 53.80           C  
ATOM    898  O   TYR C  38     -19.650  17.188   3.458  1.00 53.80           O  
ATOM    899  CG  TYR C  38     -16.088  15.866   2.241  1.00 53.80           C  
ATOM    900  CD1 TYR C  38     -16.293  15.068   3.364  1.00 53.80           C  
ATOM    901  CD2 TYR C  38     -15.339  15.345   1.192  1.00 53.80           C  
ATOM    902  CE1 TYR C  38     -15.763  13.784   3.441  1.00 53.80           C  
ATOM    903  CE2 TYR C  38     -14.804  14.062   1.257  1.00 53.80           C  
ATOM    904  OH  TYR C  38     -14.495  12.020   2.454  1.00 53.80           O  
ATOM    905  CZ  TYR C  38     -15.022  13.291   2.384  1.00 53.80           C  
ATOM    906  N   GLU C  39     -19.146  19.227   2.635  1.00 53.35           N  
ATOM    907  CA  GLU C  39     -19.967  19.925   3.621  1.00 53.35           C  
ATOM    908  C   GLU C  39     -21.450  19.817   3.279  1.00 53.35           C  
ATOM    909  CB  GLU C  39     -19.555  21.396   3.719  1.00 53.35           C  
ATOM    910  O   GLU C  39     -22.293  19.719   4.174  1.00 53.35           O  
ATOM    911  CG  GLU C  39     -18.544  21.679   4.821  1.00 53.35           C  
ATOM    912  CD  GLU C  39     -18.589  23.115   5.321  1.00 53.35           C  
ATOM    913  OE1 GLU C  39     -18.005  23.403   6.390  1.00 53.35           O  
ATOM    914  OE2 GLU C  39     -19.214  23.957   4.638  1.00 53.35           O  
ATOM    915  N   ASN C  40     -21.738  19.759   2.006  1.00 53.63           N  
ATOM    916  CA  ASN C  40     -23.142  19.885   1.629  1.00 53.63           C  
ATOM    917  C   ASN C  40     -23.720  18.550   1.168  1.00 53.63           C  
ATOM    918  CB  ASN C  40     -23.312  20.942   0.536  1.00 53.63           C  
ATOM    919  O   ASN C  40     -24.914  18.295   1.333  1.00 53.63           O  
ATOM    920  CG  ASN C  40     -23.098  22.352   1.050  1.00 53.63           C  
ATOM    921  ND2 ASN C  40     -22.445  23.184   0.247  1.00 53.63           N  
ATOM    922  OD1 ASN C  40     -23.514  22.692   2.161  1.00 53.63           O  
ATOM    923  N   ALA C  41     -22.919  17.714   0.559  1.00 56.62           N  
ATOM    924  CA  ALA C  41     -23.437  16.496  -0.058  1.00 56.62           C  
ATOM    925  C   ALA C  41     -22.445  15.345   0.082  1.00 56.62           C  
ATOM    926  CB  ALA C  41     -23.759  16.740  -1.530  1.00 56.62           C  
ATOM    927  O   ALA C  41     -22.050  14.733  -0.913  1.00 56.62           O  
ATOM    928  N   PHE C  42     -22.127  14.920   1.297  1.00 56.03           N  
ATOM    929  CA  PHE C  42     -21.123  13.888   1.530  1.00 56.03           C  
ATOM    930  C   PHE C  42     -21.635  12.525   1.079  1.00 56.03           C  
ATOM    931  CB  PHE C  42     -20.733  13.839   3.010  1.00 56.03           C  
ATOM    932  O   PHE C  42     -20.927  11.787   0.390  1.00 56.03           O  
ATOM    933  CG  PHE C  42     -19.766  12.737   3.347  1.00 56.03           C  
ATOM    934  CD1 PHE C  42     -20.203  11.578   3.978  1.00 56.03           C  
ATOM    935  CD2 PHE C  42     -18.419  12.859   3.032  1.00 56.03           C  
ATOM    936  CE1 PHE C  42     -19.309  10.556   4.291  1.00 56.03           C  
ATOM    937  CE2 PHE C  42     -17.520  11.842   3.342  1.00 56.03           C  
ATOM    938  CZ  PHE C  42     -17.967  10.692   3.972  1.00 56.03           C  
ATOM    939  N   LEU C  43     -22.836  12.301   1.368  1.00 63.23           N  
ATOM    940  CA  LEU C  43     -23.373  10.963   1.145  1.00 63.23           C  
ATOM    941  C   LEU C  43     -23.469  10.658  -0.346  1.00 63.23           C  
ATOM    942  CB  LEU C  43     -24.751  10.822   1.796  1.00 63.23           C  
ATOM    943  O   LEU C  43     -22.991   9.617  -0.803  1.00 63.23           O  
ATOM    944  CG  LEU C  43     -25.073   9.460   2.412  1.00 63.23           C  
ATOM    945  CD1 LEU C  43     -24.629   9.419   3.870  1.00 63.23           C  
ATOM    946  CD2 LEU C  43     -26.563   9.158   2.293  1.00 63.23           C  
ATOM    947  N   PRO C  44     -24.115  11.574  -1.116  1.00 68.67           N  
ATOM    948  CA  PRO C  44     -24.170  11.288  -2.551  1.00 68.67           C  
ATOM    949  C   PRO C  44     -22.785  11.202  -3.189  1.00 68.67           C  
ATOM    950  CB  PRO C  44     -24.959  12.472  -3.116  1.00 68.67           C  
ATOM    951  O   PRO C  44     -22.571  10.400  -4.102  1.00 68.67           O  
ATOM    952  CG  PRO C  44     -24.959  13.489  -2.021  1.00 68.67           C  
ATOM    953  CD  PRO C  44     -24.634  12.797  -0.728  1.00 68.67           C  
ATOM    954  N   PHE C  45     -21.995  11.949  -2.733  1.00 62.41           N  
ATOM    955  CA  PHE C  45     -20.627  11.951  -3.237  1.00 62.41           C  
ATOM    956  C   PHE C  45     -19.934  10.629  -2.928  1.00 62.41           C  
ATOM    957  CB  PHE C  45     -19.833  13.114  -2.634  1.00 62.41           C  
ATOM    958  O   PHE C  45     -19.330  10.017  -3.812  1.00 62.41           O  
ATOM    959  CG  PHE C  45     -18.406  13.183  -3.106  1.00 62.41           C  
ATOM    960  CD1 PHE C  45     -17.365  12.772  -2.282  1.00 62.41           C  
ATOM    961  CD2 PHE C  45     -18.104  13.659  -4.376  1.00 62.41           C  
ATOM    962  CE1 PHE C  45     -16.043  12.835  -2.716  1.00 62.41           C  
ATOM    963  CE2 PHE C  45     -16.785  13.725  -4.817  1.00 62.41           C  
ATOM    964  CZ  PHE C  45     -15.757  13.314  -3.985  1.00 62.41           C  
ATOM    965  N   ALA C  46     -20.039  10.223  -1.700  1.00 63.93           N  
ATOM    966  CA  ALA C  46     -19.420   8.968  -1.281  1.00 63.93           C  
ATOM    967  C   ALA C  46     -20.003   7.786  -2.049  1.00 63.93           C  
ATOM    968  CB  ALA C  46     -19.597   8.763   0.221  1.00 63.93           C  
ATOM    969  O   ALA C  46     -19.267   6.903  -2.496  1.00 63.93           O  
ATOM    970  N   MET C  47     -21.249   7.806  -2.219  1.00 74.97           N  
ATOM    971  CA  MET C  47     -21.923   6.734  -2.946  1.00 74.97           C  
ATOM    972  C   MET C  47     -21.495   6.716  -4.409  1.00 74.97           C  
ATOM    973  CB  MET C  47     -23.442   6.890  -2.848  1.00 74.97           C  
ATOM    974  O   MET C  47     -21.383   5.648  -5.014  1.00 74.97           O  
ATOM    975  CG  MET C  47     -24.008   6.530  -1.484  1.00 74.97           C  
ATOM    976  SD  MET C  47     -23.854   4.740  -1.109  1.00 74.97           S  
ATOM    977  CE  MET C  47     -25.130   4.071  -2.212  1.00 74.97           C  
ATOM    978  N   GLY C  48     -21.337   7.843  -4.948  1.00 74.65           N  
ATOM    979  CA  GLY C  48     -20.857   7.940  -6.317  1.00 74.65           C  
ATOM    980  C   GLY C  48     -19.474   7.348  -6.508  1.00 74.65           C  
ATOM    981  O   GLY C  48     -19.230   6.627  -7.479  1.00 74.65           O  
ATOM    982  N   ILE C  49     -18.666   7.623  -5.574  1.00 71.54           N  
ATOM    983  CA  ILE C  49     -17.299   7.118  -5.639  1.00 71.54           C  
ATOM    984  C   ILE C  49     -17.303   5.598  -5.496  1.00 71.54           C  
ATOM    985  CB  ILE C  49     -16.408   7.758  -4.551  1.00 71.54           C  
ATOM    986  O   ILE C  49     -16.577   4.899  -6.208  1.00 71.54           O  
ATOM    987  CG1 ILE C  49     -16.209   9.251  -4.834  1.00 71.54           C  
ATOM    988  CG2 ILE C  49     -15.062   7.033  -4.461  1.00 71.54           C  
ATOM    989  CD1 ILE C  49     -15.400   9.980  -3.769  1.00 71.54           C  
ATOM    990  N   ILE C  50     -18.092   5.142  -4.623  1.00 76.77           N  
ATOM    991  CA  ILE C  50     -18.178   3.702  -4.404  1.00 76.77           C  
ATOM    992  C   ILE C  50     -18.706   3.019  -5.663  1.00 76.77           C  
ATOM    993  CB  ILE C  50     -19.078   3.368  -3.194  1.00 76.77           C  
ATOM    994  O   ILE C  50     -18.191   1.977  -6.074  1.00 76.77           O  
ATOM    995  CG1 ILE C  50     -18.436   3.869  -1.895  1.00 76.77           C  
ATOM    996  CG2 ILE C  50     -19.352   1.862  -3.124  1.00 76.77           C  
ATOM    997  CD1 ILE C  50     -19.345   3.773  -0.678  1.00 76.77           C  
ATOM    998  N   ALA C  51     -19.721   3.634  -6.197  1.00 78.96           N  
ATOM    999  CA  ALA C  51     -20.307   3.068  -7.409  1.00 78.96           C  
ATOM   1000  C   ALA C  51     -19.298   3.060  -8.554  1.00 78.96           C  
ATOM   1001  CB  ALA C  51     -21.556   3.848  -7.811  1.00 78.96           C  
ATOM   1002  O   ALA C  51     -19.155   2.058  -9.258  1.00 78.96           O  
ATOM   1003  N   MET C  52     -18.656   4.148  -8.757  1.00 79.41           N  
ATOM   1004  CA  MET C  52     -17.657   4.257  -9.816  1.00 79.41           C  
ATOM   1005  C   MET C  52     -16.516   3.270  -9.592  1.00 79.41           C  
ATOM   1006  CB  MET C  52     -17.108   5.682  -9.894  1.00 79.41           C  
ATOM   1007  O   MET C  52     -16.044   2.636 -10.537  1.00 79.41           O  
ATOM   1008  CG  MET C  52     -17.168   6.288 -11.287  1.00 79.41           C  
ATOM   1009  SD  MET C  52     -15.562   7.002 -11.813  1.00 79.41           S  
ATOM   1010  CE  MET C  52     -14.701   7.064 -10.217  1.00 79.41           C  
ATOM   1011  N   SER C  53     -16.129   3.163  -8.338  1.00 79.30           N  
ATOM   1012  CA  SER C  53     -15.059   2.230  -7.999  1.00 79.30           C  
ATOM   1013  C   SER C  53     -15.485   0.787  -8.247  1.00 79.30           C  
ATOM   1014  CB  SER C  53     -14.639   2.403  -6.539  1.00 79.30           C  
ATOM   1015  O   SER C  53     -14.699  -0.021  -8.746  1.00 79.30           O  
ATOM   1016  OG  SER C  53     -15.714   2.098  -5.667  1.00 79.30           O  
ATOM   1017  N   ALA C  54     -16.689   0.542  -7.864  1.00 78.15           N  
ATOM   1018  CA  ALA C  54     -17.219  -0.803  -8.074  1.00 78.15           C  
ATOM   1019  C   ALA C  54     -17.229  -1.164  -9.556  1.00 78.15           C  
ATOM   1020  CB  ALA C  54     -18.626  -0.917  -7.491  1.00 78.15           C  
ATOM   1021  O   ALA C  54     -16.875  -2.284  -9.932  1.00 78.15           O  
ATOM   1022  N   PHE C  55     -17.571  -0.203 -10.350  1.00 76.49           N  
ATOM   1023  CA  PHE C  55     -17.602  -0.419 -11.792  1.00 76.49           C  
ATOM   1024  C   PHE C  55     -16.192  -0.589 -12.345  1.00 76.49           C  
ATOM   1025  CB  PHE C  55     -18.305   0.746 -12.496  1.00 76.49           C  
ATOM   1026  O   PHE C  55     -15.935  -1.499 -13.136  1.00 76.49           O  
ATOM   1027  CG  PHE C  55     -18.463   0.551 -13.980  1.00 76.49           C  
ATOM   1028  CD1 PHE C  55     -17.598   1.173 -14.873  1.00 76.49           C  
ATOM   1029  CD2 PHE C  55     -19.477  -0.253 -14.483  1.00 76.49           C  
ATOM   1030  CE1 PHE C  55     -17.741   0.995 -16.247  1.00 76.49           C  
ATOM   1031  CE2 PHE C  55     -19.627  -0.436 -15.855  1.00 76.49           C  
ATOM   1032  CZ  PHE C  55     -18.759   0.190 -16.735  1.00 76.49           C  
ATOM   1033  N   ALA C  56     -15.402   0.190 -11.958  1.00 75.80           N  
ATOM   1034  CA  ALA C  56     -14.024   0.149 -12.440  1.00 75.80           C  
ATOM   1035  C   ALA C  56     -13.351  -1.169 -12.064  1.00 75.80           C  
ATOM   1036  CB  ALA C  56     -13.229   1.326 -11.881  1.00 75.80           C  
ATOM   1037  O   ALA C  56     -12.601  -1.739 -12.860  1.00 75.80           O  
ATOM   1038  N   MET C  57     -13.633  -1.681 -10.876  1.00 79.57           N  
ATOM   1039  CA  MET C  57     -12.969  -2.878 -10.368  1.00 79.57           C  
ATOM   1040  C   MET C  57     -13.476  -4.127 -11.082  1.00 79.57           C  
ATOM   1041  CB  MET C  57     -13.183  -3.014  -8.860  1.00 79.57           C  
ATOM   1042  O   MET C  57     -12.817  -5.168 -11.065  1.00 79.57           O  
ATOM   1043  CG  MET C  57     -12.453  -1.963  -8.039  1.00 79.57           C  
ATOM   1044  SD  MET C  57     -10.641  -1.975  -8.334  1.00 79.57           S  
ATOM   1045  CE  MET C  57     -10.149  -0.526  -7.359  1.00 79.57           C  
ATOM   1046  N   MET C  58     -14.573  -4.009 -11.772  1.00 70.73           N  
ATOM   1047  CA  MET C  58     -15.096  -5.136 -12.540  1.00 70.73           C  
ATOM   1048  C   MET C  58     -14.204  -5.437 -13.740  1.00 70.73           C  
ATOM   1049  CB  MET C  58     -16.524  -4.853 -13.008  1.00 70.73           C  
ATOM   1050  O   MET C  58     -14.141  -6.578 -14.201  1.00 70.73           O  
ATOM   1051  CG  MET C  58     -17.593  -5.322 -12.034  1.00 70.73           C  
ATOM   1052  SD  MET C  58     -19.249  -5.446 -12.813  1.00 70.73           S  
ATOM   1053  CE  MET C  58     -19.914  -3.806 -12.416  1.00 70.73           C  
ATOM   1054  N   PHE C  59     -13.430  -4.487 -14.171  1.00 69.77           N  
ATOM   1055  CA  PHE C  59     -12.631  -4.629 -15.383  1.00 69.77           C  
ATOM   1056  C   PHE C  59     -11.198  -5.023 -15.043  1.00 69.77           C  
ATOM   1057  CB  PHE C  59     -12.640  -3.327 -16.190  1.00 69.77           C  
ATOM   1058  O   PHE C  59     -10.373  -5.214 -15.939  1.00 69.77           O  
ATOM   1059  CG  PHE C  59     -13.956  -3.038 -16.859  1.00 69.77           C  
ATOM   1060  CD1 PHE C  59     -14.285  -3.640 -18.067  1.00 69.77           C  
ATOM   1061  CD2 PHE C  59     -14.866  -2.162 -16.280  1.00 69.77           C  
ATOM   1062  CE1 PHE C  59     -15.503  -3.374 -18.689  1.00 69.77           C  
ATOM   1063  CE2 PHE C  59     -16.085  -1.891 -16.895  1.00 69.77           C  
ATOM   1064  CZ  PHE C  59     -16.401  -2.497 -18.100  1.00 69.77           C  
ATOM   1065  N   VAL C  60     -10.935  -5.203 -13.827  1.00 71.24           N  
ATOM   1066  CA  VAL C  60      -9.571  -5.546 -13.437  1.00 71.24           C  
ATOM   1067  C   VAL C  60      -9.361  -7.053 -13.564  1.00 71.24           C  
ATOM   1068  CB  VAL C  60      -9.259  -5.084 -11.996  1.00 71.24           C  
ATOM   1069  O   VAL C  60     -10.042  -7.839 -12.900  1.00 71.24           O  
ATOM   1070  CG1 VAL C  60      -7.845  -5.496 -11.591  1.00 71.24           C  
ATOM   1071  CG2 VAL C  60      -9.434  -3.571 -11.872  1.00 71.24           C  
ATOM   1072  N   LYS C  61      -8.512  -7.496 -14.432  1.00 63.43           N  
ATOM   1073  CA  LYS C  61      -8.198  -8.904 -14.654  1.00 63.43           C  
ATOM   1074  C   LYS C  61      -7.266  -9.437 -13.570  1.00 63.43           C  
ATOM   1075  CB  LYS C  61      -7.566  -9.102 -16.032  1.00 63.43           C  
ATOM   1076  O   LYS C  61      -7.480 -10.531 -13.042  1.00 63.43           O  
ATOM   1077  CG  LYS C  61      -7.446 -10.559 -16.454  1.00 63.43           C  
ATOM   1078  CD  LYS C  61      -6.922 -10.687 -17.879  1.00 63.43           C  
ATOM   1079  CE  LYS C  61      -6.738 -12.145 -18.280  1.00 63.43           C  
ATOM   1080  NZ  LYS C  61      -6.220 -12.275 -19.674  1.00 63.43           N  
ATOM   1081  N   HIS C  62      -6.164  -8.716 -13.310  1.00 69.71           N  
ATOM   1082  CA  HIS C  62      -5.175  -9.088 -12.304  1.00 69.71           C  
ATOM   1083  C   HIS C  62      -5.446  -8.385 -10.978  1.00 69.71           C  
ATOM   1084  CB  HIS C  62      -3.764  -8.760 -12.794  1.00 69.71           C  
ATOM   1085  O   HIS C  62      -4.763  -7.419 -10.633  1.00 69.71           O  
ATOM   1086  CG  HIS C  62      -3.403  -9.432 -14.081  1.00 69.71           C  
ATOM   1087  CD2 HIS C  62      -3.253  -8.937 -15.331  1.00 69.71           C  
ATOM   1088  ND1 HIS C  62      -3.154 -10.785 -14.169  1.00 69.71           N  
ATOM   1089  CE1 HIS C  62      -2.865 -11.092 -15.422  1.00 69.71           C  
ATOM   1090  NE2 HIS C  62      -2.918  -9.989 -16.148  1.00 69.71           N  
ATOM   1091  N   LYS C  63      -6.391  -8.960 -10.243  1.00 68.07           N  
ATOM   1092  CA  LYS C  63      -6.889  -8.320  -9.028  1.00 68.07           C  
ATOM   1093  C   LYS C  63      -5.821  -8.303  -7.938  1.00 68.07           C  
ATOM   1094  CB  LYS C  63      -8.144  -9.032  -8.521  1.00 68.07           C  
ATOM   1095  O   LYS C  63      -5.643  -7.295  -7.252  1.00 68.07           O  
ATOM   1096  CG  LYS C  63      -9.332  -8.941  -9.468  1.00 68.07           C  
ATOM   1097  CD  LYS C  63     -10.550  -9.663  -8.906  1.00 68.07           C  
ATOM   1098  CE  LYS C  63     -11.726  -9.612  -9.873  1.00 68.07           C  
ATOM   1099  NZ  LYS C  63     -12.894 -10.392  -9.366  1.00 68.07           N  
ATOM   1100  N   HIS C  64      -5.073  -9.352  -7.866  1.00 65.89           N  
ATOM   1101  CA  HIS C  64      -4.062  -9.462  -6.820  1.00 65.89           C  
ATOM   1102  C   HIS C  64      -2.882  -8.536  -7.095  1.00 65.89           C  
ATOM   1103  CB  HIS C  64      -3.577 -10.907  -6.694  1.00 65.89           C  
ATOM   1104  O   HIS C  64      -2.372  -7.884  -6.180  1.00 65.89           O  
ATOM   1105  CG  HIS C  64      -2.695 -11.143  -5.509  1.00 65.89           C  
ATOM   1106  CD2 HIS C  64      -2.992 -11.497  -4.236  1.00 65.89           C  
ATOM   1107  ND1 HIS C  64      -1.324 -11.015  -5.564  1.00 65.89           N  
ATOM   1108  CE1 HIS C  64      -0.815 -11.281  -4.373  1.00 65.89           C  
ATOM   1109  NE2 HIS C  64      -1.806 -11.576  -3.550  1.00 65.89           N  
ATOM   1110  N   ALA C  65      -2.582  -8.434  -8.308  1.00 66.63           N  
ATOM   1111  CA  ALA C  65      -1.475  -7.560  -8.687  1.00 66.63           C  
ATOM   1112  C   ALA C  65      -1.818  -6.096  -8.425  1.00 66.63           C  
ATOM   1113  CB  ALA C  65      -1.116  -7.764 -10.157  1.00 66.63           C  
ATOM   1114  O   ALA C  65      -0.995  -5.344  -7.898  1.00 66.63           O  
ATOM   1115  N   PHE C  66      -3.015  -5.787  -8.780  1.00 76.18           N  
ATOM   1116  CA  PHE C  66      -3.443  -4.411  -8.560  1.00 76.18           C  
ATOM   1117  C   PHE C  66      -3.497  -4.093  -7.070  1.00 76.18           C  
ATOM   1118  CB  PHE C  66      -4.813  -4.163  -9.199  1.00 76.18           C  
ATOM   1119  O   PHE C  66      -3.071  -3.017  -6.644  1.00 76.18           O  
ATOM   1120  CG  PHE C  66      -5.302  -2.747  -9.059  1.00 76.18           C  
ATOM   1121  CD1 PHE C  66      -6.329  -2.435  -8.177  1.00 76.18           C  
ATOM   1122  CD2 PHE C  66      -4.733  -1.727  -9.810  1.00 76.18           C  
ATOM   1123  CE1 PHE C  66      -6.783  -1.125  -8.045  1.00 76.18           C  
ATOM   1124  CE2 PHE C  66      -5.181  -0.415  -9.684  1.00 76.18           C  
ATOM   1125  CZ  PHE C  66      -6.207  -0.116  -8.802  1.00 76.18           C  
ATOM   1126  N   LEU C  67      -3.942  -4.973  -6.356  1.00 73.61           N  
ATOM   1127  CA  LEU C  67      -4.083  -4.784  -4.916  1.00 73.61           C  
ATOM   1128  C   LEU C  67      -2.718  -4.672  -4.246  1.00 73.61           C  
ATOM   1129  CB  LEU C  67      -4.874  -5.940  -4.299  1.00 73.61           C  
ATOM   1130  O   LEU C  67      -2.478  -3.746  -3.467  1.00 73.61           O  
ATOM   1131  CG  LEU C  67      -5.322  -5.757  -2.848  1.00 73.61           C  
ATOM   1132  CD1 LEU C  67      -6.696  -6.383  -2.635  1.00 73.61           C  
ATOM   1133  CD2 LEU C  67      -4.299  -6.360  -1.891  1.00 73.61           C  
ATOM   1134  N   CYS C  68      -1.780  -5.465  -4.584  1.00 70.42           N  
ATOM   1135  CA  CYS C  68      -0.505  -5.580  -3.886  1.00 70.42           C  
ATOM   1136  C   CYS C  68       0.498  -4.559  -4.411  1.00 70.42           C  
ATOM   1137  CB  CYS C  68       0.064  -6.990  -4.036  1.00 70.42           C  
ATOM   1138  O   CYS C  68       1.300  -4.021  -3.646  1.00 70.42           O  
ATOM   1139  SG  CYS C  68      -0.777  -8.226  -3.022  1.00 70.42           S  
ATOM   1140  N   LEU C  69       0.354  -4.189  -5.614  1.00 74.40           N  
ATOM   1141  CA  LEU C  69       1.394  -3.366  -6.221  1.00 74.40           C  
ATOM   1142  C   LEU C  69       0.966  -1.904  -6.278  1.00 74.40           C  
ATOM   1143  CB  LEU C  69       1.722  -3.869  -7.629  1.00 74.40           C  
ATOM   1144  O   LEU C  69       1.808  -1.004  -6.251  1.00 74.40           O  
ATOM   1145  CG  LEU C  69       2.445  -5.214  -7.717  1.00 74.40           C  
ATOM   1146  CD1 LEU C  69       2.249  -5.832  -9.097  1.00 74.40           C  
ATOM   1147  CD2 LEU C  69       3.929  -5.046  -7.407  1.00 74.40           C  
ATOM   1148  N   PHE C  70      -0.298  -1.693  -6.236  1.00 80.69           N  
ATOM   1149  CA  PHE C  70      -0.715  -0.319  -6.489  1.00 80.69           C  
ATOM   1150  C   PHE C  70      -1.602   0.194  -5.361  1.00 80.69           C  
ATOM   1151  CB  PHE C  70      -1.455  -0.218  -7.827  1.00 80.69           C  
ATOM   1152  O   PHE C  70      -1.302   1.220  -4.747  1.00 80.69           O  
ATOM   1153  CG  PHE C  70      -0.578  -0.454  -9.026  1.00 80.69           C  
ATOM   1154  CD1 PHE C  70       0.221   0.564  -9.532  1.00 80.69           C  
ATOM   1155  CD2 PHE C  70      -0.551  -1.696  -9.648  1.00 80.69           C  
ATOM   1156  CE1 PHE C  70       1.035   0.348 -10.642  1.00 80.69           C  
ATOM   1157  CE2 PHE C  70       0.259  -1.919 -10.757  1.00 80.69           C  
ATOM   1158  CZ  PHE C  70       1.051  -0.896 -11.253  1.00 80.69           C  
ATOM   1159  N   LEU C  71      -2.576  -0.527  -4.991  1.00 81.58           N  
ATOM   1160  CA  LEU C  71      -3.573  -0.033  -4.048  1.00 81.58           C  
ATOM   1161  C   LEU C  71      -3.022  -0.028  -2.626  1.00 81.58           C  
ATOM   1162  CB  LEU C  71      -4.843  -0.886  -4.114  1.00 81.58           C  
ATOM   1163  O   LEU C  71      -3.023   1.008  -1.959  1.00 81.58           O  
ATOM   1164  CG  LEU C  71      -6.161  -0.163  -3.831  1.00 81.58           C  
ATOM   1165  CD1 LEU C  71      -7.017  -0.111  -5.092  1.00 81.58           C  
ATOM   1166  CD2 LEU C  71      -6.914  -0.848  -2.696  1.00 81.58           C  
ATOM   1167  N   LEU C  72      -2.489  -1.066  -2.194  1.00 73.79           N  
ATOM   1168  CA  LEU C  72      -2.035  -1.191  -0.813  1.00 73.79           C  
ATOM   1169  C   LEU C  72      -0.865  -0.251  -0.539  1.00 73.79           C  
ATOM   1170  CB  LEU C  72      -1.627  -2.635  -0.512  1.00 73.79           C  
ATOM   1171  O   LEU C  72      -0.877   0.489   0.447  1.00 73.79           O  
ATOM   1172  CG  LEU C  72      -1.932  -3.146   0.897  1.00 73.79           C  
ATOM   1173  CD1 LEU C  72      -2.878  -4.340   0.835  1.00 73.79           C  
ATOM   1174  CD2 LEU C  72      -0.642  -3.516   1.623  1.00 73.79           C  
ATOM   1175  N   PRO C  73       0.146  -0.331  -1.358  1.00 75.58           N  
ATOM   1176  CA  PRO C  73       1.255   0.599  -1.135  1.00 75.58           C  
ATOM   1177  C   PRO C  73       0.813   2.060  -1.156  1.00 75.58           C  
ATOM   1178  CB  PRO C  73       2.205   0.299  -2.298  1.00 75.58           C  
ATOM   1179  O   PRO C  73       1.351   2.882  -0.409  1.00 75.58           O  
ATOM   1180  CG  PRO C  73       1.872  -1.097  -2.713  1.00 75.58           C  
ATOM   1181  CD  PRO C  73       0.413  -1.338  -2.451  1.00 75.58           C  
ATOM   1182  N   SER C  74      -0.068   2.387  -2.011  1.00 81.84           N  
ATOM   1183  CA  SER C  74      -0.574   3.754  -2.078  1.00 81.84           C  
ATOM   1184  C   SER C  74      -1.322   4.130  -0.804  1.00 81.84           C  
ATOM   1185  CB  SER C  74      -1.492   3.928  -3.289  1.00 81.84           C  
ATOM   1186  O   SER C  74      -1.142   5.227  -0.272  1.00 81.84           O  
ATOM   1187  OG  SER C  74      -2.525   2.957  -3.280  1.00 81.84           O  
ATOM   1188  N   LEU C  75      -2.128   3.235  -0.371  1.00 74.19           N  
ATOM   1189  CA  LEU C  75      -2.870   3.486   0.859  1.00 74.19           C  
ATOM   1190  C   LEU C  75      -1.923   3.629   2.046  1.00 74.19           C  
ATOM   1191  CB  LEU C  75      -3.870   2.358   1.122  1.00 74.19           C  
ATOM   1192  O   LEU C  75      -2.100   4.515   2.884  1.00 74.19           O  
ATOM   1193  CG  LEU C  75      -4.938   2.632   2.183  1.00 74.19           C  
ATOM   1194  CD1 LEU C  75      -6.293   2.864   1.523  1.00 74.19           C  
ATOM   1195  CD2 LEU C  75      -5.013   1.478   3.177  1.00 74.19           C  
ATOM   1196  N   ALA C  76      -0.946   2.793   2.056  1.00 66.13           N  
ATOM   1197  CA  ALA C  76       0.032   2.825   3.140  1.00 66.13           C  
ATOM   1198  C   ALA C  76       0.815   4.135   3.133  1.00 66.13           C  
ATOM   1199  CB  ALA C  76       0.986   1.638   3.032  1.00 66.13           C  
ATOM   1200  O   ALA C  76       1.052   4.729   4.188  1.00 66.13           O  
ATOM   1201  N   THR C  77       1.176   4.550   1.991  1.00 73.80           N  
ATOM   1202  CA  THR C  77       1.955   5.776   1.855  1.00 73.80           C  
ATOM   1203  C   THR C  77       1.116   6.994   2.230  1.00 73.80           C  
ATOM   1204  CB  THR C  77       2.492   5.940   0.421  1.00 73.80           C  
ATOM   1205  O   THR C  77       1.593   7.891   2.929  1.00 73.80           O  
ATOM   1206  CG2 THR C  77       3.519   7.065   0.345  1.00 73.80           C  
ATOM   1207  OG1 THR C  77       3.109   4.716   0.005  1.00 73.80           O  
ATOM   1208  N   VAL C  78      -0.100   7.017   1.781  1.00 71.62           N  
ATOM   1209  CA  VAL C  78      -0.983   8.140   2.080  1.00 71.62           C  
ATOM   1210  C   VAL C  78      -1.290   8.171   3.575  1.00 71.62           C  
ATOM   1211  CB  VAL C  78      -2.295   8.062   1.267  1.00 71.62           C  
ATOM   1212  O   VAL C  78      -1.343   9.243   4.182  1.00 71.62           O  
ATOM   1213  CG1 VAL C  78      -3.288   9.120   1.743  1.00 71.62           C  
ATOM   1214  CG2 VAL C  78      -2.008   8.226  -0.224  1.00 71.62           C  
ATOM   1215  N   ALA C  79      -1.570   7.054   4.086  1.00 61.56           N  
ATOM   1216  CA  ALA C  79      -1.806   6.970   5.525  1.00 61.56           C  
ATOM   1217  C   ALA C  79      -0.600   7.479   6.309  1.00 61.56           C  
ATOM   1218  CB  ALA C  79      -2.132   5.534   5.929  1.00 61.56           C  
ATOM   1219  O   ALA C  79      -0.753   8.207   7.293  1.00 61.56           O  
ATOM   1220  N   TYR C  80       0.563   7.094   5.810  1.00 60.18           N  
ATOM   1221  CA  TYR C  80       1.803   7.560   6.422  1.00 60.18           C  
ATOM   1222  C   TYR C  80       1.918   9.077   6.332  1.00 60.18           C  
ATOM   1223  CB  TYR C  80       3.013   6.904   5.751  1.00 60.18           C  
ATOM   1224  O   TYR C  80       2.231   9.742   7.322  1.00 60.18           O  
ATOM   1225  CG  TYR C  80       4.337   7.476   6.195  1.00 60.18           C  
ATOM   1226  CD1 TYR C  80       5.016   8.404   5.409  1.00 60.18           C  
ATOM   1227  CD2 TYR C  80       4.913   7.089   7.401  1.00 60.18           C  
ATOM   1228  CE1 TYR C  80       6.238   8.933   5.813  1.00 60.18           C  
ATOM   1229  CE2 TYR C  80       6.134   7.611   7.815  1.00 60.18           C  
ATOM   1230  OH  TYR C  80       7.997   9.051   7.421  1.00 60.18           O  
ATOM   1231  CZ  TYR C  80       6.788   8.531   7.016  1.00 60.18           C  
ATOM   1232  N   PHE C  81       1.657   9.582   5.247  1.00 64.78           N  
ATOM   1233  CA  PHE C  81       1.767  11.016   5.012  1.00 64.78           C  
ATOM   1234  C   PHE C  81       0.760  11.783   5.861  1.00 64.78           C  
ATOM   1235  CB  PHE C  81       1.555  11.337   3.529  1.00 64.78           C  
ATOM   1236  O   PHE C  81       1.089  12.822   6.436  1.00 64.78           O  
ATOM   1237  CG  PHE C  81       1.837  12.771   3.172  1.00 64.78           C  
ATOM   1238  CD1 PHE C  81       0.801  13.691   3.060  1.00 64.78           C  
ATOM   1239  CD2 PHE C  81       3.139  13.200   2.948  1.00 64.78           C  
ATOM   1240  CE1 PHE C  81       1.059  15.020   2.730  1.00 64.78           C  
ATOM   1241  CE2 PHE C  81       3.404  14.526   2.617  1.00 64.78           C  
ATOM   1242  CZ  PHE C  81       2.363  15.434   2.508  1.00 64.78           C  
ATOM   1243  N   ASN C  82      -0.400  11.263   5.872  1.00 59.21           N  
ATOM   1244  CA  ASN C  82      -1.445  11.937   6.635  1.00 59.21           C  
ATOM   1245  C   ASN C  82      -1.156  11.903   8.133  1.00 59.21           C  
ATOM   1246  CB  ASN C  82      -2.811  11.311   6.344  1.00 59.21           C  
ATOM   1247  O   ASN C  82      -1.474  12.852   8.852  1.00 59.21           O  
ATOM   1248  CG  ASN C  82      -3.486  11.920   5.131  1.00 59.21           C  
ATOM   1249  ND2 ASN C  82      -4.137  11.082   4.332  1.00 59.21           N  
ATOM   1250  OD1 ASN C  82      -3.422  13.132   4.913  1.00 59.21           O  
ATOM   1251  N   MET C  83      -0.561  10.936   8.547  1.00 53.57           N  
ATOM   1252  CA  MET C  83      -0.252  10.774   9.964  1.00 53.57           C  
ATOM   1253  C   MET C  83       0.926  11.655  10.368  1.00 53.57           C  
ATOM   1254  CB  MET C  83       0.056   9.310  10.285  1.00 53.57           C  
ATOM   1255  O   MET C  83       0.922  12.246  11.450  1.00 53.57           O  
ATOM   1256  CG  MET C  83      -1.181   8.433  10.390  1.00 53.57           C  
ATOM   1257  SD  MET C  83      -2.044   8.623  11.998  1.00 53.57           S  
ATOM   1258  CE  MET C  83      -1.411   7.166  12.875  1.00 53.57           C  
ATOM   1259  N   VAL C  84       1.885  11.766   9.501  1.00 52.17           N  
ATOM   1260  CA  VAL C  84       3.135  12.428   9.860  1.00 52.17           C  
ATOM   1261  C   VAL C  84       3.041  13.918   9.541  1.00 52.17           C  
ATOM   1262  CB  VAL C  84       4.340  11.801   9.124  1.00 52.17           C  
ATOM   1263  O   VAL C  84       3.485  14.757  10.329  1.00 52.17           O  
ATOM   1264  CG1 VAL C  84       5.607  12.618   9.368  1.00 52.17           C  
ATOM   1265  CG2 VAL C  84       4.541  10.353   9.567  1.00 52.17           C  
ATOM   1266  N   TYR C  85       2.424  14.248   8.485  1.00 52.63           N  
ATOM   1267  CA  TYR C  85       2.578  15.623   8.024  1.00 52.63           C  
ATOM   1268  C   TYR C  85       1.255  16.375   8.097  1.00 52.63           C  
ATOM   1269  CB  TYR C  85       3.116  15.652   6.590  1.00 52.63           C  
ATOM   1270  O   TYR C  85       1.237  17.604   8.199  1.00 52.63           O  
ATOM   1271  CG  TYR C  85       4.550  15.196   6.470  1.00 52.63           C  
ATOM   1272  CD1 TYR C  85       5.603  16.059   6.767  1.00 52.63           C  
ATOM   1273  CD2 TYR C  85       4.855  13.903   6.060  1.00 52.63           C  
ATOM   1274  CE1 TYR C  85       6.926  15.644   6.656  1.00 52.63           C  
ATOM   1275  CE2 TYR C  85       6.174  13.477   5.945  1.00 52.63           C  
ATOM   1276  OH  TYR C  85       8.509  13.937   6.135  1.00 52.63           O  
ATOM   1277  CZ  TYR C  85       7.201  14.353   6.246  1.00 52.63           C  
ATOM   1278  N   MET C  86       0.141  15.774   7.930  1.00 48.65           N  
ATOM   1279  CA  MET C  86      -1.154  16.447   7.974  1.00 48.65           C  
ATOM   1280  C   MET C  86      -2.132  15.687   8.864  1.00 48.65           C  
ATOM   1281  CB  MET C  86      -1.734  16.591   6.565  1.00 48.65           C  
ATOM   1282  O   MET C  86      -3.005  14.973   8.367  1.00 48.65           O  
ATOM   1283  CG  MET C  86      -1.101  17.711   5.754  1.00 48.65           C  
ATOM   1284  SD  MET C  86      -2.262  18.435   4.531  1.00 48.65           S  
ATOM   1285  CE  MET C  86      -1.638  20.138   4.467  1.00 48.65           C  
ATOM   1286  N   PRO C  87      -1.886  15.766  10.119  1.00 43.08           N  
ATOM   1287  CA  PRO C  87      -2.812  14.913  10.867  1.00 43.08           C  
ATOM   1288  C   PRO C  87      -4.274  15.303  10.660  1.00 43.08           C  
ATOM   1289  CB  PRO C  87      -2.391  15.128  12.323  1.00 43.08           C  
ATOM   1290  O   PRO C  87      -4.623  16.481  10.768  1.00 43.08           O  
ATOM   1291  CG  PRO C  87      -1.521  16.343  12.293  1.00 43.08           C  
ATOM   1292  CD  PRO C  87      -1.143  16.624  10.867  1.00 43.08           C  
ATOM   1293  N   ALA C  88      -4.912  14.694   9.761  1.00 44.16           N  
ATOM   1294  CA  ALA C  88      -6.354  14.881   9.624  1.00 44.16           C  
ATOM   1295  C   ALA C  88      -7.018  15.038  10.989  1.00 44.16           C  
ATOM   1296  CB  ALA C  88      -6.973  13.709   8.866  1.00 44.16           C  
ATOM   1297  O   ALA C  88      -6.496  14.561  11.999  1.00 44.16           O  
ATOM   1298  N   SER C  89      -7.981  16.007  11.056  1.00 41.43           N  
ATOM   1299  CA  SER C  89      -8.738  16.252  12.279  1.00 41.43           C  
ATOM   1300  C   SER C  89      -9.155  14.944  12.943  1.00 41.43           C  
ATOM   1301  CB  SER C  89      -9.975  17.100  11.984  1.00 41.43           C  
ATOM   1302  O   SER C  89      -9.082  14.811  14.166  1.00 41.43           O  
ATOM   1303  OG  SER C  89     -10.792  16.476  11.008  1.00 41.43           O  
ATOM   1304  N   TRP C  90      -9.619  14.043  12.076  1.00 39.86           N  
ATOM   1305  CA  TRP C  90     -10.120  12.810  12.673  1.00 39.86           C  
ATOM   1306  C   TRP C  90      -8.977  11.976  13.241  1.00 39.86           C  
ATOM   1307  CB  TRP C  90     -10.903  11.992  11.642  1.00 39.86           C  
ATOM   1308  O   TRP C  90      -9.134  11.314  14.269  1.00 39.86           O  
ATOM   1309  CG  TRP C  90     -10.645  12.397  10.221  1.00 39.86           C  
ATOM   1310  CD1 TRP C  90     -10.840  13.632   9.668  1.00 39.86           C  
ATOM   1311  CD2 TRP C  90     -10.148  11.561   9.172  1.00 39.86           C  
ATOM   1312  CE2 TRP C  90     -10.065  12.356   8.007  1.00 39.86           C  
ATOM   1313  CE3 TRP C  90      -9.762  10.215   9.104  1.00 39.86           C  
ATOM   1314  NE1 TRP C  90     -10.493  13.613   8.336  1.00 39.86           N  
ATOM   1315  CH2 TRP C  90      -9.242  10.529   6.748  1.00 39.86           C  
ATOM   1316  CZ2 TRP C  90      -9.613  11.848   6.787  1.00 39.86           C  
ATOM   1317  CZ3 TRP C  90      -9.312   9.712   7.888  1.00 39.86           C  
ATOM   1318  N   VAL C  91      -7.870  12.027  12.569  1.00 42.43           N  
ATOM   1319  CA  VAL C  91      -6.693  11.360  13.113  1.00 42.43           C  
ATOM   1320  C   VAL C  91      -6.297  12.009  14.438  1.00 42.43           C  
ATOM   1321  CB  VAL C  91      -5.507  11.403  12.124  1.00 42.43           C  
ATOM   1322  O   VAL C  91      -5.945  11.316  15.395  1.00 42.43           O  
ATOM   1323  CG1 VAL C  91      -4.273  10.737  12.730  1.00 42.43           C  
ATOM   1324  CG2 VAL C  91      -5.888  10.730  10.806  1.00 42.43           C  
ATOM   1325  N   MET C  92      -6.355  13.321  14.340  1.00 43.41           N  
ATOM   1326  CA  MET C  92      -6.111  14.041  15.587  1.00 43.41           C  
ATOM   1327  C   MET C  92      -7.141  13.660  16.646  1.00 43.41           C  
ATOM   1328  CB  MET C  92      -6.140  15.552  15.349  1.00 43.41           C  
ATOM   1329  O   MET C  92      -6.809  13.545  17.827  1.00 43.41           O  
ATOM   1330  CG  MET C  92      -4.856  16.103  14.752  1.00 43.41           C  
ATOM   1331  SD  MET C  92      -3.911  17.131  15.942  1.00 43.41           S  
ATOM   1332  CE  MET C  92      -4.761  18.721  15.739  1.00 43.41           C  
ATOM   1333  N   ARG C  93      -8.383  13.528  16.219  1.00 43.91           N  
ATOM   1334  CA  ARG C  93      -9.451  13.151  17.140  1.00 43.91           C  
ATOM   1335  C   ARG C  93      -9.230  11.745  17.688  1.00 43.91           C  
ATOM   1336  CB  ARG C  93     -10.813  13.236  16.448  1.00 43.91           C  
ATOM   1337  O   ARG C  93      -9.430  11.499  18.879  1.00 43.91           O  
ATOM   1338  CG  ARG C  93     -11.652  14.427  16.882  1.00 43.91           C  
ATOM   1339  CD  ARG C  93     -12.968  14.498  16.120  1.00 43.91           C  
ATOM   1340  NE  ARG C  93     -13.822  15.572  16.620  1.00 43.91           N  
ATOM   1341  NH1 ARG C  93     -15.808  14.476  16.180  1.00 43.91           N  
ATOM   1342  NH2 ARG C  93     -15.831  16.569  17.113  1.00 43.91           N  
ATOM   1343  CZ  ARG C  93     -15.152  15.536  16.637  1.00 43.91           C  
ATOM   1344  N   ILE C  94      -8.930  10.864  16.890  1.00 40.20           N  
ATOM   1345  CA  ILE C  94      -8.622   9.505  17.324  1.00 40.20           C  
ATOM   1346  C   ILE C  94      -7.357   9.511  18.178  1.00 40.20           C  
ATOM   1347  CB  ILE C  94      -8.452   8.553  16.119  1.00 40.20           C  
ATOM   1348  O   ILE C  94      -7.294   8.838  19.210  1.00 40.20           O  
ATOM   1349  CG1 ILE C  94      -9.783   8.389  15.376  1.00 40.20           C  
ATOM   1350  CG2 ILE C  94      -7.910   7.195  16.577  1.00 40.20           C  
ATOM   1351  CD1 ILE C  94      -9.663   7.655  14.047  1.00 40.20           C  
ATOM   1352  N   MET C  95      -6.373  10.218  17.686  1.00 41.57           N  
ATOM   1353  CA  MET C  95      -5.136  10.351  18.449  1.00 41.57           C  
ATOM   1354  C   MET C  95      -5.397  11.008  19.800  1.00 41.57           C  
ATOM   1355  CB  MET C  95      -4.104  11.163  17.664  1.00 41.57           C  
ATOM   1356  O   MET C  95      -4.797  10.626  20.807  1.00 41.57           O  
ATOM   1357  CG  MET C  95      -3.194  10.316  16.790  1.00 41.57           C  
ATOM   1358  SD  MET C  95      -1.615  11.162  16.390  1.00 41.57           S  
ATOM   1359  CE  MET C  95      -1.026  10.115  15.030  1.00 41.57           C  
ATOM   1360  N   THR C  96      -6.182  12.079  19.695  1.00 43.52           N  
ATOM   1361  CA  THR C  96      -6.615  12.723  20.930  1.00 43.52           C  
ATOM   1362  C   THR C  96      -7.414  11.753  21.795  1.00 43.52           C  
ATOM   1363  CB  THR C  96      -7.464  13.975  20.640  1.00 43.52           C  
ATOM   1364  O   THR C  96      -7.270  11.741  23.019  1.00 43.52           O  
ATOM   1365  CG2 THR C  96      -7.041  15.143  21.523  1.00 43.52           C  
ATOM   1366  OG1 THR C  96      -7.302  14.346  19.265  1.00 43.52           O  
ATOM   1367  N   TRP C  97      -8.357  11.100  21.132  1.00 40.44           N  
ATOM   1368  CA  TRP C  97      -9.103  10.082  21.864  1.00 40.44           C  
ATOM   1369  C   TRP C  97      -8.161   9.045  22.467  1.00 40.44           C  
ATOM   1370  CB  TRP C  97     -10.118   9.395  20.946  1.00 40.44           C  
ATOM   1371  O   TRP C  97      -8.375   8.582  23.590  1.00 40.44           O  
ATOM   1372  CG  TRP C  97     -11.211   8.675  21.678  1.00 40.44           C  
ATOM   1373  CD1 TRP C  97     -12.278   9.235  22.323  1.00 40.44           C  
ATOM   1374  CD2 TRP C  97     -11.339   7.260  21.844  1.00 40.44           C  
ATOM   1375  CE2 TRP C  97     -12.510   7.032  22.600  1.00 40.44           C  
ATOM   1376  CE3 TRP C  97     -10.577   6.161  21.425  1.00 40.44           C  
ATOM   1377  NE1 TRP C  97     -13.064   8.252  22.880  1.00 40.44           N  
ATOM   1378  CH2 TRP C  97     -12.173   4.690  22.524  1.00 40.44           C  
ATOM   1379  CZ2 TRP C  97     -12.937   5.748  22.947  1.00 40.44           C  
ATOM   1380  CZ3 TRP C  97     -11.004   4.884  21.771  1.00 40.44           C  
ATOM   1381  N   LEU C  98      -7.226   8.596  21.672  1.00 34.87           N  
ATOM   1382  CA  LEU C  98      -6.221   7.672  22.186  1.00 34.87           C  
ATOM   1383  C   LEU C  98      -5.242   8.391  23.108  1.00 34.87           C  
ATOM   1384  CB  LEU C  98      -5.462   7.010  21.033  1.00 34.87           C  
ATOM   1385  O   LEU C  98      -4.466   7.748  23.818  1.00 34.87           O  
ATOM   1386  CG  LEU C  98      -5.190   5.512  21.172  1.00 34.87           C  
ATOM   1387  CD1 LEU C  98      -6.256   4.708  20.433  1.00 34.87           C  
ATOM   1388  CD2 LEU C  98      -3.799   5.170  20.650  1.00 34.87           C  
ATOM   1389  N   ASP C  99      -5.596   9.294  23.836  1.00 42.26           N  
ATOM   1390  CA  ASP C  99      -4.753  10.150  24.664  1.00 42.26           C  
ATOM   1391  C   ASP C  99      -3.314  10.163  24.153  1.00 42.26           C  
ATOM   1392  CB  ASP C  99      -4.788   9.689  26.123  1.00 42.26           C  
ATOM   1393  O   ASP C  99      -2.371  10.283  24.938  1.00 42.26           O  
ATOM   1394  CG  ASP C  99      -5.347  10.741  27.064  1.00 42.26           C  
ATOM   1395  OD1 ASP C  99      -5.556  11.896  26.633  1.00 42.26           O  
ATOM   1396  OD2 ASP C  99      -5.578  10.414  28.248  1.00 42.26           O  
ATOM   1397  N   MET C 100      -3.102   9.856  22.988  1.00 39.45           N  
ATOM   1398  CA  MET C 100      -1.787   9.626  22.398  1.00 39.45           C  
ATOM   1399  C   MET C 100      -1.148  10.941  21.963  1.00 39.45           C  
ATOM   1400  CB  MET C 100      -1.892   8.675  21.204  1.00 39.45           C  
ATOM   1401  O   MET C 100       0.008  10.963  21.537  1.00 39.45           O  
ATOM   1402  CG  MET C 100      -1.942   7.207  21.593  1.00 39.45           C  
ATOM   1403  SD  MET C 100      -0.313   6.379  21.425  1.00 39.45           S  
ATOM   1404  CE  MET C 100      -0.758   4.693  21.927  1.00 39.45           C  
ATOM   1405  N   VAL C 101      -1.885  12.007  21.677  1.00 41.53           N  
ATOM   1406  CA  VAL C 101      -1.299  13.232  21.142  1.00 41.53           C  
ATOM   1407  C   VAL C 101      -0.234  13.757  22.101  1.00 41.53           C  
ATOM   1408  CB  VAL C 101      -2.374  14.314  20.895  1.00 41.53           C  
ATOM   1409  O   VAL C 101       0.840  14.185  21.672  1.00 41.53           O  
ATOM   1410  CG1 VAL C 101      -1.727  15.630  20.468  1.00 41.53           C  
ATOM   1411  CG2 VAL C 101      -3.375  13.841  19.843  1.00 41.53           C  
ATOM   1412  N   ASP C 102      -0.671  14.141  23.356  1.00 39.69           N  
ATOM   1413  CA  ASP C 102       0.246  14.757  24.311  1.00 39.69           C  
ATOM   1414  C   ASP C 102       1.262  13.741  24.830  1.00 39.69           C  
ATOM   1415  CB  ASP C 102      -0.528  15.370  25.479  1.00 39.69           C  
ATOM   1416  O   ASP C 102       2.097  14.068  25.675  1.00 39.69           O  
ATOM   1417  CG  ASP C 102      -1.018  16.779  25.192  1.00 39.69           C  
ATOM   1418  OD1 ASP C 102      -0.320  17.534  24.481  1.00 39.69           O  
ATOM   1419  OD2 ASP C 102      -2.111  17.137  25.682  1.00 39.69           O  
ATOM   1420  N   THR C 103       0.984  12.470  24.541  1.00 37.65           N  
ATOM   1421  CA  THR C 103       1.884  11.566  25.249  1.00 37.65           C  
ATOM   1422  C   THR C 103       3.244  11.507  24.559  1.00 37.65           C  
ATOM   1423  CB  THR C 103       1.291  10.148  25.343  1.00 37.65           C  
ATOM   1424  O   THR C 103       3.329  11.192  23.370  1.00 37.65           O  
ATOM   1425  CG2 THR C 103       1.117   9.719  26.796  1.00 37.65           C  
ATOM   1426  OG1 THR C 103       0.013  10.126  24.694  1.00 37.65           O  
ATOM   1427  N   SER C 104       3.992  12.615  24.589  1.00 36.77           N  
ATOM   1428  CA  SER C 104       5.418  12.466  24.314  1.00 36.77           C  
ATOM   1429  C   SER C 104       6.026  11.340  25.143  1.00 36.77           C  
ATOM   1430  CB  SER C 104       6.158  13.774  24.594  1.00 36.77           C  
ATOM   1431  O   SER C 104       5.819  11.274  26.357  1.00 36.77           O  
ATOM   1432  OG  SER C 104       6.133  14.079  25.978  1.00 36.77           O  
ATOM   1433  N   LEU C 105       5.824  10.135  24.747  1.00 32.37           N  
ATOM   1434  CA  LEU C 105       6.547   9.094  25.470  1.00 32.37           C  
ATOM   1435  C   LEU C 105       8.054   9.266  25.308  1.00 32.37           C  
ATOM   1436  CB  LEU C 105       6.124   7.707  24.978  1.00 32.37           C  
ATOM   1437  O   LEU C 105       8.570   9.231  24.189  1.00 32.37           O  
ATOM   1438  CG  LEU C 105       5.778   6.681  26.059  1.00 32.37           C  
ATOM   1439  CD1 LEU C 105       4.386   6.106  25.817  1.00 32.37           C  
ATOM   1440  CD2 LEU C 105       6.822   5.571  26.096  1.00 32.37           C  
ATOM   1441  N   SER C 106       8.755   9.526  26.392  1.00 39.07           N  
ATOM   1442  CA  SER C 106      10.190   9.696  26.597  1.00 39.07           C  
ATOM   1443  C   SER C 106      10.797  10.601  25.529  1.00 39.07           C  
ATOM   1444  CB  SER C 106      10.898   8.340  26.590  1.00 39.07           C  
ATOM   1445  O   SER C 106      11.956  10.427  25.147  1.00 39.07           O  
ATOM   1446  OG  SER C 106      12.061   8.376  27.398  1.00 39.07           O  
ATOM   1447  N   GLY C 107      10.030  11.732  25.019  1.00 38.36           N  
ATOM   1448  CA  GLY C 107      10.536  12.683  24.041  1.00 38.36           C  
ATOM   1449  C   GLY C 107      10.153  12.334  22.616  1.00 38.36           C  
ATOM   1450  O   GLY C 107      10.521  13.043  21.677  1.00 38.36           O  
ATOM   1451  N   PHE C 108       9.844  11.116  22.406  1.00 39.49           N  
ATOM   1452  CA  PHE C 108       9.516  10.762  21.030  1.00 39.49           C  
ATOM   1453  C   PHE C 108       8.032  10.972  20.756  1.00 39.49           C  
ATOM   1454  CB  PHE C 108       9.903   9.308  20.741  1.00 39.49           C  
ATOM   1455  O   PHE C 108       7.189  10.652  21.597  1.00 39.49           O  
ATOM   1456  CG  PHE C 108      11.367   9.116  20.448  1.00 39.49           C  
ATOM   1457  CD1 PHE C 108      11.871   9.352  19.174  1.00 39.49           C  
ATOM   1458  CD2 PHE C 108      12.238   8.700  21.446  1.00 39.49           C  
ATOM   1459  CE1 PHE C 108      13.225   9.175  18.900  1.00 39.49           C  
ATOM   1460  CE2 PHE C 108      13.593   8.522  21.179  1.00 39.49           C  
ATOM   1461  CZ  PHE C 108      14.084   8.758  19.905  1.00 39.49           C  
ATOM   1462  N   LYS C 109       7.712  11.854  19.858  1.00 45.68           N  
ATOM   1463  CA  LYS C 109       6.355  12.084  19.370  1.00 45.68           C  
ATOM   1464  C   LYS C 109       5.703  10.779  18.924  1.00 45.68           C  
ATOM   1465  CB  LYS C 109       6.363  13.087  18.216  1.00 45.68           C  
ATOM   1466  O   LYS C 109       6.371   9.901  18.374  1.00 45.68           O  
ATOM   1467  CG  LYS C 109       6.715  14.508  18.632  1.00 45.68           C  
ATOM   1468  CD  LYS C 109       6.385  15.511  17.534  1.00 45.68           C  
ATOM   1469  CE  LYS C 109       6.729  16.933  17.953  1.00 45.68           C  
ATOM   1470  NZ  LYS C 109       6.455  17.914  16.860  1.00 45.68           N  
ATOM   1471  N   LEU C 110       4.649  10.297  19.505  1.00 44.21           N  
ATOM   1472  CA  LEU C 110       3.894   9.100  19.152  1.00 44.21           C  
ATOM   1473  C   LEU C 110       3.888   8.886  17.642  1.00 44.21           C  
ATOM   1474  CB  LEU C 110       2.457   9.201  19.670  1.00 44.21           C  
ATOM   1475  O   LEU C 110       3.975   7.749  17.172  1.00 44.21           O  
ATOM   1476  CG  LEU C 110       1.690   7.884  19.805  1.00 44.21           C  
ATOM   1477  CD1 LEU C 110       2.293   7.031  20.916  1.00 44.21           C  
ATOM   1478  CD2 LEU C 110       0.212   8.150  20.070  1.00 44.21           C  
ATOM   1479  N   LYS C 111       3.779  10.010  16.948  1.00 48.49           N  
ATOM   1480  CA  LYS C 111       3.864   9.954  15.492  1.00 48.49           C  
ATOM   1481  C   LYS C 111       5.135   9.239  15.042  1.00 48.49           C  
ATOM   1482  CB  LYS C 111       3.815  11.361  14.896  1.00 48.49           C  
ATOM   1483  O   LYS C 111       5.104   8.433  14.111  1.00 48.49           O  
ATOM   1484  CG  LYS C 111       3.353  11.404  13.447  1.00 48.49           C  
ATOM   1485  CD  LYS C 111       3.351  12.827  12.902  1.00 48.49           C  
ATOM   1486  CE  LYS C 111       3.029  12.857  11.414  1.00 48.49           C  
ATOM   1487  NZ  LYS C 111       2.835  14.252  10.918  1.00 48.49           N  
ATOM   1488  N   ASP C 112       6.147   9.621  15.776  1.00 46.58           N  
ATOM   1489  CA  ASP C 112       7.445   9.046  15.436  1.00 46.58           C  
ATOM   1490  C   ASP C 112       7.498   7.562  15.792  1.00 46.58           C  
ATOM   1491  CB  ASP C 112       8.569   9.799  16.149  1.00 46.58           C  
ATOM   1492  O   ASP C 112       8.105   6.767  15.072  1.00 46.58           O  
ATOM   1493  CG  ASP C 112       8.789  11.197  15.598  1.00 46.58           C  
ATOM   1494  OD1 ASP C 112       8.472  11.443  14.415  1.00 46.58           O  
ATOM   1495  OD2 ASP C 112       9.287  12.059  16.354  1.00 46.58           O  
ATOM   1496  N   CYS C 113       6.799   7.173  16.793  1.00 44.66           N  
ATOM   1497  CA  CYS C 113       6.791   5.785  17.243  1.00 44.66           C  
ATOM   1498  C   CYS C 113       6.084   4.889  16.234  1.00 44.66           C  
ATOM   1499  CB  CYS C 113       6.113   5.668  18.607  1.00 44.66           C  
ATOM   1500  O   CYS C 113       6.549   3.785  15.944  1.00 44.66           O  
ATOM   1501  SG  CYS C 113       6.577   4.184  19.526  1.00 44.66           S  
ATOM   1502  N   VAL C 114       4.964   5.418  15.820  1.00 47.41           N  
ATOM   1503  CA  VAL C 114       4.213   4.657  14.826  1.00 47.41           C  
ATOM   1504  C   VAL C 114       5.053   4.489  13.562  1.00 47.41           C  
ATOM   1505  CB  VAL C 114       2.869   5.339  14.487  1.00 47.41           C  
ATOM   1506  O   VAL C 114       5.082   3.409  12.967  1.00 47.41           O  
ATOM   1507  CG1 VAL C 114       2.176   4.621  13.330  1.00 47.41           C  
ATOM   1508  CG2 VAL C 114       1.964   5.374  15.717  1.00 47.41           C  
ATOM   1509  N   MET C 115       5.828   5.476  13.189  1.00 47.98           N  
ATOM   1510  CA  MET C 115       6.712   5.432  12.028  1.00 47.98           C  
ATOM   1511  C   MET C 115       7.795   4.374  12.209  1.00 47.98           C  
ATOM   1512  CB  MET C 115       7.352   6.800  11.786  1.00 47.98           C  
ATOM   1513  O   MET C 115       8.095   3.622  11.280  1.00 47.98           O  
ATOM   1514  CG  MET C 115       6.517   7.722  10.913  1.00 47.98           C  
ATOM   1515  SD  MET C 115       7.546   8.774   9.816  1.00 47.98           S  
ATOM   1516  CE  MET C 115       9.022   8.969  10.852  1.00 47.98           C  
ATOM   1517  N   TYR C 116       8.261   4.462  13.387  1.00 46.69           N  
ATOM   1518  CA  TYR C 116       9.331   3.514  13.672  1.00 46.69           C  
ATOM   1519  C   TYR C 116       8.805   2.084  13.682  1.00 46.69           C  
ATOM   1520  CB  TYR C 116       9.991   3.837  15.017  1.00 46.69           C  
ATOM   1521  O   TYR C 116       9.462   1.171  13.176  1.00 46.69           O  
ATOM   1522  CG  TYR C 116      10.927   5.020  14.965  1.00 46.69           C  
ATOM   1523  CD1 TYR C 116      12.112   4.964  14.235  1.00 46.69           C  
ATOM   1524  CD2 TYR C 116      10.629   6.195  15.647  1.00 46.69           C  
ATOM   1525  CE1 TYR C 116      12.978   6.051  14.186  1.00 46.69           C  
ATOM   1526  CE2 TYR C 116      11.488   7.288  15.606  1.00 46.69           C  
ATOM   1527  OH  TYR C 116      13.512   8.286  14.828  1.00 46.69           O  
ATOM   1528  CZ  TYR C 116      12.658   7.207  14.873  1.00 46.69           C  
ATOM   1529  N   ALA C 117       7.594   1.975  14.252  1.00 47.45           N  
ATOM   1530  CA  ALA C 117       7.002   0.642  14.325  1.00 47.45           C  
ATOM   1531  C   ALA C 117       6.716   0.092  12.930  1.00 47.45           C  
ATOM   1532  CB  ALA C 117       5.720   0.674  15.153  1.00 47.45           C  
ATOM   1533  O   ALA C 117       6.987  -1.079  12.651  1.00 47.45           O  
ATOM   1534  N   SER C 118       6.151   0.937  12.109  1.00 46.46           N  
ATOM   1535  CA  SER C 118       5.861   0.532  10.737  1.00 46.46           C  
ATOM   1536  C   SER C 118       7.138   0.171   9.986  1.00 46.46           C  
ATOM   1537  CB  SER C 118       5.120   1.644   9.994  1.00 46.46           C  
ATOM   1538  O   SER C 118       7.165  -0.801   9.227  1.00 46.46           O  
ATOM   1539  OG  SER C 118       5.959   2.771   9.809  1.00 46.46           O  
ATOM   1540  N   ALA C 119       8.193   0.900  10.249  1.00 48.03           N  
ATOM   1541  CA  ALA C 119       9.483   0.639   9.616  1.00 48.03           C  
ATOM   1542  C   ALA C 119      10.051  -0.705  10.062  1.00 48.03           C  
ATOM   1543  CB  ALA C 119      10.468   1.762   9.934  1.00 48.03           C  
ATOM   1544  O   ALA C 119      10.599  -1.454   9.251  1.00 48.03           O  
ATOM   1545  N   VAL C 120       9.879  -0.900  11.307  1.00 46.81           N  
ATOM   1546  CA  VAL C 120      10.384  -2.148  11.869  1.00 46.81           C  
ATOM   1547  C   VAL C 120       9.646  -3.331  11.248  1.00 46.81           C  
ATOM   1548  CB  VAL C 120      10.240  -2.178  13.407  1.00 46.81           C  
ATOM   1549  O   VAL C 120      10.264  -4.332  10.878  1.00 46.81           O  
ATOM   1550  CG1 VAL C 120      10.573  -3.565  13.954  1.00 46.81           C  
ATOM   1551  CG2 VAL C 120      11.135  -1.118  14.047  1.00 46.81           C  
ATOM   1552  N   VAL C 121       8.342  -3.209  11.186  1.00 50.63           N  
ATOM   1553  CA  VAL C 121       7.534  -4.282  10.616  1.00 50.63           C  
ATOM   1554  C   VAL C 121       7.947  -4.527   9.167  1.00 50.63           C  
ATOM   1555  CB  VAL C 121       6.025  -3.959  10.694  1.00 50.63           C  
ATOM   1556  O   VAL C 121       8.104  -5.676   8.745  1.00 50.63           O  
ATOM   1557  CG1 VAL C 121       5.212  -4.982   9.903  1.00 50.63           C  
ATOM   1558  CG2 VAL C 121       5.563  -3.914  12.149  1.00 50.63           C  
ATOM   1559  N   LEU C 122       8.196  -3.480   8.558  1.00 50.10           N  
ATOM   1560  CA  LEU C 122       8.606  -3.592   7.162  1.00 50.10           C  
ATOM   1561  C   LEU C 122       9.983  -4.238   7.050  1.00 50.10           C  
ATOM   1562  CB  LEU C 122       8.620  -2.215   6.495  1.00 50.10           C  
ATOM   1563  O   LEU C 122      10.219  -5.056   6.157  1.00 50.10           O  
ATOM   1564  CG  LEU C 122       7.274  -1.690   5.993  1.00 50.10           C  
ATOM   1565  CD1 LEU C 122       7.387  -0.218   5.611  1.00 50.10           C  
ATOM   1566  CD2 LEU C 122       6.785  -2.519   4.810  1.00 50.10           C  
ATOM   1567  N   LEU C 123      10.795  -3.834   7.947  1.00 48.35           N  
ATOM   1568  CA  LEU C 123      12.137  -4.405   7.964  1.00 48.35           C  
ATOM   1569  C   LEU C 123      12.086  -5.903   8.248  1.00 48.35           C  
ATOM   1570  CB  LEU C 123      13.005  -3.704   9.012  1.00 48.35           C  
ATOM   1571  O   LEU C 123      12.838  -6.678   7.651  1.00 48.35           O  
ATOM   1572  CG  LEU C 123      13.896  -2.569   8.505  1.00 48.35           C  
ATOM   1573  CD1 LEU C 123      14.156  -1.561   9.620  1.00 48.35           C  
ATOM   1574  CD2 LEU C 123      15.208  -3.121   7.959  1.00 48.35           C  
ATOM   1575  N   ILE C 124      11.283  -6.290   9.180  1.00 46.96           N  
ATOM   1576  CA  ILE C 124      11.141  -7.700   9.526  1.00 46.96           C  
ATOM   1577  C   ILE C 124      10.611  -8.476   8.322  1.00 46.96           C  
ATOM   1578  CB  ILE C 124      10.207  -7.893  10.741  1.00 46.96           C  
ATOM   1579  O   ILE C 124      11.100  -9.566   8.014  1.00 46.96           O  
ATOM   1580  CG1 ILE C 124      10.837  -7.288  12.001  1.00 46.96           C  
ATOM   1581  CG2 ILE C 124       9.887  -9.376  10.946  1.00 46.96           C  
ATOM   1582  CD1 ILE C 124       9.893  -7.217  13.193  1.00 46.96           C  
ATOM   1583  N   LEU C 125       9.689  -7.912   7.782  1.00 47.64           N  
ATOM   1584  CA  LEU C 125       9.105  -8.572   6.620  1.00 47.64           C  
ATOM   1585  C   LEU C 125      10.126  -8.693   5.494  1.00 47.64           C  
ATOM   1586  CB  LEU C 125       7.875  -7.804   6.129  1.00 47.64           C  
ATOM   1587  O   LEU C 125      10.174  -9.712   4.801  1.00 47.64           O  
ATOM   1588  CG  LEU C 125       6.589  -7.998   6.934  1.00 47.64           C  
ATOM   1589  CD1 LEU C 125       5.547  -6.961   6.527  1.00 47.64           C  
ATOM   1590  CD2 LEU C 125       6.047  -9.410   6.744  1.00 47.64           C  
ATOM   1591  N   MET C 126      10.913  -7.647   5.463  1.00 47.53           N  
ATOM   1592  CA  MET C 126      11.967  -7.621   4.452  1.00 47.53           C  
ATOM   1593  C   MET C 126      13.005  -8.705   4.720  1.00 47.53           C  
ATOM   1594  CB  MET C 126      12.642  -6.249   4.415  1.00 47.53           C  
ATOM   1595  O   MET C 126      13.488  -9.352   3.789  1.00 47.53           O  
ATOM   1596  CG  MET C 126      11.908  -5.228   3.560  1.00 47.53           C  
ATOM   1597  SD  MET C 126      12.805  -4.836   2.008  1.00 47.53           S  
ATOM   1598  CE  MET C 126      11.406  -4.446   0.920  1.00 47.53           C  
ATOM   1599  N   THR C 127      13.454  -8.718   5.910  1.00 44.50           N  
ATOM   1600  CA  THR C 127      14.442  -9.722   6.289  1.00 44.50           C  
ATOM   1601  C   THR C 127      13.911 -11.129   6.028  1.00 44.50           C  
ATOM   1602  CB  THR C 127      14.836  -9.587   7.772  1.00 44.50           C  
ATOM   1603  O   THR C 127      14.657 -12.009   5.594  1.00 44.50           O  
ATOM   1604  CG2 THR C 127      16.193  -8.908   7.920  1.00 44.50           C  
ATOM   1605  OG1 THR C 127      13.846  -8.806   8.453  1.00 44.50           O  
ATOM   1606  N   ALA C 128      12.743 -11.316   6.351  1.00 44.59           N  
ATOM   1607  CA  ALA C 128      12.154 -12.640   6.170  1.00 44.59           C  
ATOM   1608  C   ALA C 128      12.090 -13.016   4.693  1.00 44.59           C  
ATOM   1609  CB  ALA C 128      10.760 -12.691   6.790  1.00 44.59           C  
ATOM   1610  O   ALA C 128      12.312 -14.173   4.329  1.00 44.59           O  
ATOM   1611  N   ARG C 129      11.916 -11.968   3.935  1.00 46.95           N  
ATOM   1612  CA  ARG C 129      11.822 -12.228   2.502  1.00 46.95           C  
ATOM   1613  C   ARG C 129      13.206 -12.392   1.883  1.00 46.95           C  
ATOM   1614  CB  ARG C 129      11.063 -11.100   1.799  1.00 46.95           C  
ATOM   1615  O   ARG C 129      13.378 -13.153   0.928  1.00 46.95           O  
ATOM   1616  CG  ARG C 129      10.371 -11.530   0.515  1.00 46.95           C  
ATOM   1617  CD  ARG C 129       9.647 -10.368  -0.151  1.00 46.95           C  
ATOM   1618  NE  ARG C 129       8.525 -10.828  -0.964  1.00 46.95           N  
ATOM   1619  NH1 ARG C 129       7.722  -8.711  -1.424  1.00 46.95           N  
ATOM   1620  NH2 ARG C 129       6.654 -10.555  -2.268  1.00 46.95           N  
ATOM   1621  CZ  ARG C 129       7.636 -10.030  -1.550  1.00 46.95           C  
ATOM   1622  N   THR C 130      14.141 -11.542   2.370  1.00 42.65           N  
ATOM   1623  CA  THR C 130      15.507 -11.583   1.859  1.00 42.65           C  
ATOM   1624  C   THR C 130      16.108 -12.975   2.031  1.00 42.65           C  
ATOM   1625  CB  THR C 130      16.399 -10.545   2.565  1.00 42.65           C  
ATOM   1626  O   THR C 130      16.951 -13.395   1.235  1.00 42.65           O  
ATOM   1627  CG2 THR C 130      16.536  -9.277   1.728  1.00 42.65           C  
ATOM   1628  OG1 THR C 130      15.818 -10.207   3.831  1.00 42.65           O  
ATOM   1629  N   VAL C 131      15.743 -13.571   3.043  1.00 41.64           N  
ATOM   1630  CA  VAL C 131      16.339 -14.883   3.272  1.00 41.64           C  
ATOM   1631  C   VAL C 131      15.985 -15.819   2.118  1.00 41.64           C  
ATOM   1632  CB  VAL C 131      15.873 -15.492   4.613  1.00 41.64           C  
ATOM   1633  O   VAL C 131      16.795 -16.661   1.723  1.00 41.64           O  
ATOM   1634  CG1 VAL C 131      16.377 -16.927   4.759  1.00 41.64           C  
ATOM   1635  CG2 VAL C 131      16.352 -14.633   5.783  1.00 41.64           C  
ATOM   1636  N   TYR C 132      14.911 -15.588   1.461  1.00 41.18           N  
ATOM   1637  CA  TYR C 132      14.526 -16.541   0.426  1.00 41.18           C  
ATOM   1638  C   TYR C 132      14.845 -15.997  -0.962  1.00 41.18           C  
ATOM   1639  CB  TYR C 132      13.034 -16.872   0.527  1.00 41.18           C  
ATOM   1640  O   TYR C 132      14.836 -16.742  -1.944  1.00 41.18           O  
ATOM   1641  CG  TYR C 132      12.750 -18.188   1.209  1.00 41.18           C  
ATOM   1642  CD1 TYR C 132      12.735 -19.380   0.487  1.00 41.18           C  
ATOM   1643  CD2 TYR C 132      12.494 -18.243   2.575  1.00 41.18           C  
ATOM   1644  CE1 TYR C 132      12.472 -20.595   1.110  1.00 41.18           C  
ATOM   1645  CE2 TYR C 132      12.229 -19.453   3.208  1.00 41.18           C  
ATOM   1646  OH  TYR C 132      11.959 -21.822   3.092  1.00 41.18           O  
ATOM   1647  CZ  TYR C 132      12.220 -20.622   2.469  1.00 41.18           C  
ATOM   1648  N   ASP C 133      15.177 -14.696  -0.985  1.00 46.41           N  
ATOM   1649  CA  ASP C 133      15.200 -14.113  -2.323  1.00 46.41           C  
ATOM   1650  C   ASP C 133      16.625 -14.040  -2.866  1.00 46.41           C  
ATOM   1651  CB  ASP C 133      14.569 -12.719  -2.312  1.00 46.41           C  
ATOM   1652  O   ASP C 133      17.588 -14.257  -2.128  1.00 46.41           O  
ATOM   1653  CG  ASP C 133      13.093 -12.734  -2.673  1.00 46.41           C  
ATOM   1654  OD1 ASP C 133      12.649 -13.658  -3.388  1.00 46.41           O  
ATOM   1655  OD2 ASP C 133      12.369 -11.811  -2.240  1.00 46.41           O  
ATOM   1656  N   ASP C 134      16.777 -13.838  -4.177  1.00 47.58           N  
ATOM   1657  CA  ASP C 134      17.916 -13.667  -5.075  1.00 47.58           C  
ATOM   1658  C   ASP C 134      18.776 -12.480  -4.651  1.00 47.58           C  
ATOM   1659  CB  ASP C 134      17.439 -13.483  -6.517  1.00 47.58           C  
ATOM   1660  O   ASP C 134      18.299 -11.575  -3.963  1.00 47.58           O  
ATOM   1661  CG  ASP C 134      17.022 -14.787  -7.175  1.00 47.58           C  
ATOM   1662  OD1 ASP C 134      17.749 -15.796  -7.045  1.00 47.58           O  
ATOM   1663  OD2 ASP C 134      15.958 -14.805  -7.831  1.00 47.58           O  
ATOM   1664  N   GLY C 135      20.164 -12.631  -4.617  1.00 49.83           N  
ATOM   1665  CA  GLY C 135      21.153 -11.595  -4.364  1.00 49.83           C  
ATOM   1666  C   GLY C 135      20.762 -10.245  -4.933  1.00 49.83           C  
ATOM   1667  O   GLY C 135      20.935  -9.215  -4.278  1.00 49.83           O  
ATOM   1668  N   ALA C 136      20.140 -10.190  -6.117  1.00 50.80           N  
ATOM   1669  CA  ALA C 136      19.752  -8.946  -6.777  1.00 50.80           C  
ATOM   1670  C   ALA C 136      18.660  -8.226  -5.991  1.00 50.80           C  
ATOM   1671  CB  ALA C 136      19.282  -9.224  -8.203  1.00 50.80           C  
ATOM   1672  O   ALA C 136      18.700  -7.003  -5.839  1.00 50.80           O  
ATOM   1673  N   ARG C 137      17.814  -8.974  -5.458  1.00 57.56           N  
ATOM   1674  CA  ARG C 137      16.710  -8.405  -4.692  1.00 57.56           C  
ATOM   1675  C   ARG C 137      17.203  -7.824  -3.371  1.00 57.56           C  
ATOM   1676  CB  ARG C 137      15.635  -9.462  -4.431  1.00 57.56           C  
ATOM   1677  O   ARG C 137      16.691  -6.803  -2.906  1.00 57.56           O  
ATOM   1678  CG  ARG C 137      14.214  -8.930  -4.518  1.00 57.56           C  
ATOM   1679  CD  ARG C 137      13.186 -10.048  -4.420  1.00 57.56           C  
ATOM   1680  NE  ARG C 137      11.994  -9.755  -5.211  1.00 57.56           N  
ATOM   1681  NH1 ARG C 137      11.145 -11.901  -5.108  1.00 57.56           N  
ATOM   1682  NH2 ARG C 137      10.008 -10.268  -6.245  1.00 57.56           N  
ATOM   1683  CZ  ARG C 137      11.052 -10.642  -5.519  1.00 57.56           C  
ATOM   1684  N   ARG C 138      18.204  -8.446  -2.913  1.00 60.10           N  
ATOM   1685  CA  ARG C 138      18.808  -7.947  -1.681  1.00 60.10           C  
ATOM   1686  C   ARG C 138      19.480  -6.597  -1.908  1.00 60.10           C  
ATOM   1687  CB  ARG C 138      19.823  -8.953  -1.135  1.00 60.10           C  
ATOM   1688  O   ARG C 138      19.362  -5.692  -1.080  1.00 60.10           O  
ATOM   1689  CG  ARG C 138      19.192 -10.173  -0.483  1.00 60.10           C  
ATOM   1690  CD  ARG C 138      20.242 -11.102   0.111  1.00 60.10           C  
ATOM   1691  NE  ARG C 138      19.703 -12.436   0.358  1.00 60.10           N  
ATOM   1692  NH1 ARG C 138      21.466 -13.128   1.681  1.00 60.10           N  
ATOM   1693  NH2 ARG C 138      19.718 -14.549   1.259  1.00 60.10           N  
ATOM   1694  CZ  ARG C 138      20.297 -13.368   1.099  1.00 60.10           C  
ATOM   1695  N   VAL C 139      20.085  -6.570  -2.995  1.00 60.94           N  
ATOM   1696  CA  VAL C 139      20.786  -5.336  -3.330  1.00 60.94           C  
ATOM   1697  C   VAL C 139      19.777  -4.215  -3.564  1.00 60.94           C  
ATOM   1698  CB  VAL C 139      21.685  -5.513  -4.575  1.00 60.94           C  
ATOM   1699  O   VAL C 139      19.982  -3.083  -3.120  1.00 60.94           O  
ATOM   1700  CG1 VAL C 139      22.305  -4.179  -4.987  1.00 60.94           C  
ATOM   1701  CG2 VAL C 139      22.773  -6.550  -4.303  1.00 60.94           C  
ATOM   1702  N   TRP C 140      18.716  -4.532  -4.242  1.00 65.20           N  
ATOM   1703  CA  TRP C 140      17.672  -3.551  -4.519  1.00 65.20           C  
ATOM   1704  C   TRP C 140      17.051  -3.037  -3.225  1.00 65.20           C  
ATOM   1705  CB  TRP C 140      16.588  -4.156  -5.416  1.00 65.20           C  
ATOM   1706  O   TRP C 140      16.866  -1.830  -3.054  1.00 65.20           O  
ATOM   1707  CG  TRP C 140      15.529  -3.180  -5.833  1.00 65.20           C  
ATOM   1708  CD1 TRP C 140      14.319  -2.971  -5.232  1.00 65.20           C  
ATOM   1709  CD2 TRP C 140      15.584  -2.285  -6.948  1.00 65.20           C  
ATOM   1710  CE2 TRP C 140      14.372  -1.560  -6.962  1.00 65.20           C  
ATOM   1711  CE3 TRP C 140      16.543  -2.024  -7.936  1.00 65.20           C  
ATOM   1712  NE1 TRP C 140      13.618  -1.997  -5.907  1.00 65.20           N  
ATOM   1713  CH2 TRP C 140      15.048  -0.355  -8.884  1.00 65.20           C  
ATOM   1714  CZ2 TRP C 140      14.093  -0.591  -7.929  1.00 65.20           C  
ATOM   1715  CZ3 TRP C 140      16.263  -1.058  -8.897  1.00 65.20           C  
ATOM   1716  N   THR C 141      16.829  -3.934  -2.356  1.00 64.16           N  
ATOM   1717  CA  THR C 141      16.250  -3.552  -1.073  1.00 64.16           C  
ATOM   1718  C   THR C 141      17.227  -2.696  -0.272  1.00 64.16           C  
ATOM   1719  CB  THR C 141      15.853  -4.791  -0.248  1.00 64.16           C  
ATOM   1720  O   THR C 141      16.833  -1.694   0.330  1.00 64.16           O  
ATOM   1721  CG2 THR C 141      14.969  -4.405   0.934  1.00 64.16           C  
ATOM   1722  OG1 THR C 141      15.138  -5.707  -1.086  1.00 64.16           O  
ATOM   1723  N   LEU C 142      18.444  -3.079  -0.297  1.00 62.09           N  
ATOM   1724  CA  LEU C 142      19.476  -2.327   0.409  1.00 62.09           C  
ATOM   1725  C   LEU C 142      19.600  -0.915  -0.154  1.00 62.09           C  
ATOM   1726  CB  LEU C 142      20.823  -3.047   0.314  1.00 62.09           C  
ATOM   1727  O   LEU C 142      19.735   0.049   0.603  1.00 62.09           O  
ATOM   1728  CG  LEU C 142      21.130  -4.061   1.417  1.00 62.09           C  
ATOM   1729  CD1 LEU C 142      22.286  -4.964   1.001  1.00 62.09           C  
ATOM   1730  CD2 LEU C 142      21.446  -3.347   2.727  1.00 62.09           C  
ATOM   1731  N   MET C 143      19.523  -0.758  -1.419  1.00 67.61           N  
ATOM   1732  CA  MET C 143      19.614   0.543  -2.074  1.00 67.61           C  
ATOM   1733  C   MET C 143      18.423   1.422  -1.707  1.00 67.61           C  
ATOM   1734  CB  MET C 143      19.693   0.377  -3.593  1.00 67.61           C  
ATOM   1735  O   MET C 143      18.576   2.628  -1.501  1.00 67.61           O  
ATOM   1736  CG  MET C 143      21.113   0.276  -4.125  1.00 67.61           C  
ATOM   1737  SD  MET C 143      22.187   1.639  -3.528  1.00 67.61           S  
ATOM   1738  CE  MET C 143      23.086   0.783  -2.205  1.00 67.61           C  
ATOM   1739  N   ASN C 144      17.324   0.848  -1.589  1.00 68.95           N  
ATOM   1740  CA  ASN C 144      16.130   1.602  -1.223  1.00 68.95           C  
ATOM   1741  C   ASN C 144      16.184   2.067   0.229  1.00 68.95           C  
ATOM   1742  CB  ASN C 144      14.871   0.765  -1.466  1.00 68.95           C  
ATOM   1743  O   ASN C 144      15.730   3.167   0.551  1.00 68.95           O  
ATOM   1744  CG  ASN C 144      14.423   0.793  -2.914  1.00 68.95           C  
ATOM   1745  ND2 ASN C 144      13.679  -0.228  -3.323  1.00 68.95           N  
ATOM   1746  OD1 ASN C 144      14.742   1.724  -3.658  1.00 68.95           O  
ATOM   1747  N   VAL C 145      16.775   1.223   1.055  1.00 61.36           N  
ATOM   1748  CA  VAL C 145      16.941   1.600   2.455  1.00 61.36           C  
ATOM   1749  C   VAL C 145      17.920   2.767   2.564  1.00 61.36           C  
ATOM   1750  CB  VAL C 145      17.432   0.410   3.309  1.00 61.36           C  
ATOM   1751  O   VAL C 145      17.676   3.723   3.303  1.00 61.36           O  
ATOM   1752  CG1 VAL C 145      17.773   0.867   4.726  1.00 61.36           C  
ATOM   1753  CG2 VAL C 145      16.379  -0.696   3.338  1.00 61.36           C  
ATOM   1754  N   LEU C 146      18.951   2.698   1.842  1.00 59.70           N  
ATOM   1755  CA  LEU C 146      19.950   3.761   1.842  1.00 59.70           C  
ATOM   1756  C   LEU C 146      19.356   5.067   1.325  1.00 59.70           C  
ATOM   1757  CB  LEU C 146      21.157   3.363   0.988  1.00 59.70           C  
ATOM   1758  O   LEU C 146      19.624   6.137   1.875  1.00 59.70           O  
ATOM   1759  CG  LEU C 146      22.399   2.892   1.747  1.00 59.70           C  
ATOM   1760  CD1 LEU C 146      22.888   1.560   1.189  1.00 59.70           C  
ATOM   1761  CD2 LEU C 146      23.501   3.944   1.676  1.00 59.70           C  
ATOM   1762  N   THR C 147      18.592   4.935   0.260  1.00 65.31           N  
ATOM   1763  CA  THR C 147      17.933   6.109  -0.301  1.00 65.31           C  
ATOM   1764  C   THR C 147      16.964   6.720   0.708  1.00 65.31           C  
ATOM   1765  CB  THR C 147      17.176   5.760  -1.596  1.00 65.31           C  
ATOM   1766  O   THR C 147      16.875   7.944   0.827  1.00 65.31           O  
ATOM   1767  CG2 THR C 147      16.602   7.011  -2.253  1.00 65.31           C  
ATOM   1768  OG1 THR C 147      18.076   5.123  -2.512  1.00 65.31           O  
ATOM   1769  N   LEU C 148      16.299   5.873   1.428  1.00 63.74           N  
ATOM   1770  CA  LEU C 148      15.373   6.356   2.448  1.00 63.74           C  
ATOM   1771  C   LEU C 148      16.118   7.109   3.545  1.00 63.74           C  
ATOM   1772  CB  LEU C 148      14.589   5.190   3.055  1.00 63.74           C  
ATOM   1773  O   LEU C 148      15.695   8.191   3.958  1.00 63.74           O  
ATOM   1774  CG  LEU C 148      13.543   5.552   4.110  1.00 63.74           C  
ATOM   1775  CD1 LEU C 148      12.325   6.192   3.452  1.00 63.74           C  
ATOM   1776  CD2 LEU C 148      13.139   4.318   4.909  1.00 63.74           C  
ATOM   1777  N   VAL C 149      17.165   6.550   4.022  1.00 54.14           N  
ATOM   1778  CA  VAL C 149      17.959   7.167   5.080  1.00 54.14           C  
ATOM   1779  C   VAL C 149      18.481   8.523   4.610  1.00 54.14           C  
ATOM   1780  CB  VAL C 149      19.136   6.261   5.508  1.00 54.14           C  
ATOM   1781  O   VAL C 149      18.453   9.500   5.362  1.00 54.14           O  
ATOM   1782  CG1 VAL C 149      20.049   6.992   6.491  1.00 54.14           C  
ATOM   1783  CG2 VAL C 149      18.614   4.964   6.121  1.00 54.14           C  
ATOM   1784  N   TYR C 150      18.882   8.560   3.417  1.00 55.89           N  
ATOM   1785  CA  TYR C 150      19.390   9.805   2.852  1.00 55.89           C  
ATOM   1786  C   TYR C 150      18.290  10.857   2.772  1.00 55.89           C  
ATOM   1787  CB  TYR C 150      19.981   9.561   1.460  1.00 55.89           C  
ATOM   1788  O   TYR C 150      18.500  12.013   3.147  1.00 55.89           O  
ATOM   1789  CG  TYR C 150      20.507  10.810   0.796  1.00 55.89           C  
ATOM   1790  CD1 TYR C 150      19.755  11.482  -0.165  1.00 55.89           C  
ATOM   1791  CD2 TYR C 150      21.757  11.321   1.128  1.00 55.89           C  
ATOM   1792  CE1 TYR C 150      20.237  12.632  -0.780  1.00 55.89           C  
ATOM   1793  CE2 TYR C 150      22.249  12.471   0.519  1.00 55.89           C  
ATOM   1794  OH  TYR C 150      21.964  14.258  -1.038  1.00 55.89           O  
ATOM   1795  CZ  TYR C 150      21.482  13.119  -0.432  1.00 55.89           C  
ATOM   1796  N   LYS C 151      17.179  10.508   2.365  1.00 61.09           N  
ATOM   1797  CA  LYS C 151      16.077  11.441   2.149  1.00 61.09           C  
ATOM   1798  C   LYS C 151      15.452  11.870   3.474  1.00 61.09           C  
ATOM   1799  CB  LYS C 151      15.014  10.816   1.245  1.00 61.09           C  
ATOM   1800  O   LYS C 151      14.962  12.994   3.600  1.00 61.09           O  
ATOM   1801  CG  LYS C 151      15.390  10.792  -0.229  1.00 61.09           C  
ATOM   1802  CD  LYS C 151      14.205  10.401  -1.102  1.00 61.09           C  
ATOM   1803  CE  LYS C 151      14.563  10.440  -2.582  1.00 61.09           C  
ATOM   1804  NZ  LYS C 151      13.412  10.030  -3.441  1.00 61.09           N  
ATOM   1805  N   VAL C 152      15.490  10.925   4.408  1.00 52.49           N  
ATOM   1806  CA  VAL C 152      14.980  11.272   5.730  1.00 52.49           C  
ATOM   1807  C   VAL C 152      15.837  12.380   6.340  1.00 52.49           C  
ATOM   1808  CB  VAL C 152      14.950  10.044   6.668  1.00 52.49           C  
ATOM   1809  O   VAL C 152      15.317  13.283   7.000  1.00 52.49           O  
ATOM   1810  CG1 VAL C 152      14.686  10.472   8.110  1.00 52.49           C  
ATOM   1811  CG2 VAL C 152      13.895   9.043   6.202  1.00 52.49           C  
ATOM   1812  N   TYR C 153      17.074  12.369   6.040  1.00 49.01           N  
ATOM   1813  CA  TYR C 153      17.975  13.346   6.640  1.00 49.01           C  
ATOM   1814  C   TYR C 153      18.047  14.613   5.796  1.00 49.01           C  
ATOM   1815  CB  TYR C 153      19.377  12.752   6.810  1.00 49.01           C  
ATOM   1816  O   TYR C 153      18.122  15.721   6.333  1.00 49.01           O  
ATOM   1817  CG  TYR C 153      19.569  12.011   8.111  1.00 49.01           C  
ATOM   1818  CD1 TYR C 153      19.910  12.691   9.278  1.00 49.01           C  
ATOM   1819  CD2 TYR C 153      19.411  10.631   8.175  1.00 49.01           C  
ATOM   1820  CE1 TYR C 153      20.090  12.012  10.479  1.00 49.01           C  
ATOM   1821  CE2 TYR C 153      19.588   9.942   9.371  1.00 49.01           C  
ATOM   1822  OH  TYR C 153      20.103   9.963  11.701  1.00 49.01           O  
ATOM   1823  CZ  TYR C 153      19.927  10.640  10.515  1.00 49.01           C  
ATOM   1824  N   TYR C 154      17.873  14.472   4.476  1.00 48.34           N  
ATOM   1825  CA  TYR C 154      18.113  15.623   3.613  1.00 48.34           C  
ATOM   1826  C   TYR C 154      16.889  15.929   2.758  1.00 48.34           C  
ATOM   1827  CB  TYR C 154      19.329  15.377   2.714  1.00 48.34           C  
ATOM   1828  O   TYR C 154      16.838  16.959   2.082  1.00 48.34           O  
ATOM   1829  CG  TYR C 154      20.647  15.435   3.447  1.00 48.34           C  
ATOM   1830  CD1 TYR C 154      21.241  16.656   3.758  1.00 48.34           C  
ATOM   1831  CD2 TYR C 154      21.302  14.269   3.829  1.00 48.34           C  
ATOM   1832  CE1 TYR C 154      22.457  16.714   4.431  1.00 48.34           C  
ATOM   1833  CE2 TYR C 154      22.518  14.315   4.503  1.00 48.34           C  
ATOM   1834  OH  TYR C 154      24.290  15.591   5.467  1.00 48.34           O  
ATOM   1835  CZ  TYR C 154      23.086  15.540   4.800  1.00 48.34           C  
ATOM   1836  N   GLY C 155      15.994  15.074   2.860  1.00 52.45           N  
ATOM   1837  CA  GLY C 155      14.933  15.160   1.869  1.00 52.45           C  
ATOM   1838  C   GLY C 155      13.724  15.937   2.354  1.00 52.45           C  
ATOM   1839  O   GLY C 155      13.601  16.223   3.547  1.00 52.45           O  
ATOM   1840  N   ASN C 156      12.962  16.455   1.373  1.00 59.80           N  
ATOM   1841  CA  ASN C 156      11.656  17.068   1.590  1.00 59.80           C  
ATOM   1842  C   ASN C 156      10.604  16.027   1.963  1.00 59.80           C  
ATOM   1843  CB  ASN C 156      11.216  17.847   0.349  1.00 59.80           C  
ATOM   1844  O   ASN C 156      10.837  14.825   1.823  1.00 59.80           O  
ATOM   1845  CG  ASN C 156      11.906  19.191   0.228  1.00 59.80           C  
ATOM   1846  ND2 ASN C 156      11.937  19.735  -0.983  1.00 59.80           N  
ATOM   1847  OD1 ASN C 156      12.407  19.736   1.214  1.00 59.80           O  
ATOM   1848  N   ALA C 157       9.565  16.435   2.609  1.00 60.54           N  
ATOM   1849  CA  ALA C 157       8.471  15.572   3.045  1.00 60.54           C  
ATOM   1850  C   ALA C 157       7.997  14.671   1.908  1.00 60.54           C  
ATOM   1851  CB  ALA C 157       7.309  16.411   3.573  1.00 60.54           C  
ATOM   1852  O   ALA C 157       7.718  13.488   2.120  1.00 60.54           O  
ATOM   1853  N   LEU C 158       7.981  15.208   0.685  1.00 68.77           N  
ATOM   1854  CA  LEU C 158       7.538  14.458  -0.486  1.00 68.77           C  
ATOM   1855  C   LEU C 158       8.509  13.327  -0.806  1.00 68.77           C  
ATOM   1856  CB  LEU C 158       7.400  15.386  -1.696  1.00 68.77           C  
ATOM   1857  O   LEU C 158       8.090  12.192  -1.047  1.00 68.77           O  
ATOM   1858  CG  LEU C 158       6.859  14.751  -2.978  1.00 68.77           C  
ATOM   1859  CD1 LEU C 158       5.348  14.568  -2.882  1.00 68.77           C  
ATOM   1860  CD2 LEU C 158       7.223  15.601  -4.190  1.00 68.77           C  
ATOM   1861  N   ASP C 159       9.731  13.655  -0.735  1.00 68.21           N  
ATOM   1862  CA  ASP C 159      10.760  12.677  -1.073  1.00 68.21           C  
ATOM   1863  C   ASP C 159      10.811  11.554  -0.039  1.00 68.21           C  
ATOM   1864  CB  ASP C 159      12.128  13.353  -1.183  1.00 68.21           C  
ATOM   1865  O   ASP C 159      11.075  10.400  -0.381  1.00 68.21           O  
ATOM   1866  CG  ASP C 159      12.259  14.229  -2.417  1.00 68.21           C  
ATOM   1867  OD1 ASP C 159      11.613  13.934  -3.446  1.00 68.21           O  
ATOM   1868  OD2 ASP C 159      13.016  15.222  -2.360  1.00 68.21           O  
ATOM   1869  N   GLN C 160      10.502  11.920   1.138  1.00 66.93           N  
ATOM   1870  CA  GLN C 160      10.476  10.925   2.205  1.00 66.93           C  
ATOM   1871  C   GLN C 160       9.334   9.933   2.004  1.00 66.93           C  
ATOM   1872  CB  GLN C 160      10.347  11.604   3.570  1.00 66.93           C  
ATOM   1873  O   GLN C 160       9.509   8.729   2.200  1.00 66.93           O  
ATOM   1874  CG  GLN C 160      11.648  12.208   4.081  1.00 66.93           C  
ATOM   1875  CD  GLN C 160      11.481  12.923   5.408  1.00 66.93           C  
ATOM   1876  NE2 GLN C 160      12.593  13.360   5.990  1.00 66.93           N  
ATOM   1877  OE1 GLN C 160      10.363  13.082   5.907  1.00 66.93           O  
ATOM   1878  N   ALA C 161       8.245  10.507   1.611  1.00 69.46           N  
ATOM   1879  CA  ALA C 161       7.071   9.664   1.404  1.00 69.46           C  
ATOM   1880  C   ALA C 161       7.287   8.698   0.242  1.00 69.46           C  
ATOM   1881  CB  ALA C 161       5.835  10.524   1.154  1.00 69.46           C  
ATOM   1882  O   ALA C 161       6.939   7.519   0.334  1.00 69.46           O  
ATOM   1883  N   ILE C 162       7.853   9.166  -0.844  1.00 75.28           N  
ATOM   1884  CA  ILE C 162       8.100   8.353  -2.029  1.00 75.28           C  
ATOM   1885  C   ILE C 162       9.142   7.282  -1.713  1.00 75.28           C  
ATOM   1886  CB  ILE C 162       8.565   9.218  -3.222  1.00 75.28           C  
ATOM   1887  O   ILE C 162       9.065   6.162  -2.222  1.00 75.28           O  
ATOM   1888  CG1 ILE C 162       7.434  10.145  -3.682  1.00 75.28           C  
ATOM   1889  CG2 ILE C 162       9.051   8.334  -4.374  1.00 75.28           C  
ATOM   1890  CD1 ILE C 162       7.857  11.161  -4.734  1.00 75.28           C  
ATOM   1891  N   SER C 163      10.098   7.671  -0.878  1.00 72.41           N  
ATOM   1892  CA  SER C 163      11.108   6.703  -0.466  1.00 72.41           C  
ATOM   1893  C   SER C 163      10.491   5.574   0.352  1.00 72.41           C  
ATOM   1894  CB  SER C 163      12.209   7.388   0.345  1.00 72.41           C  
ATOM   1895  O   SER C 163      10.900   4.417   0.232  1.00 72.41           O  
ATOM   1896  OG  SER C 163      11.683   7.948   1.535  1.00 72.41           O  
ATOM   1897  N   MET C 164       9.584   5.917   1.201  1.00 71.24           N  
ATOM   1898  CA  MET C 164       8.870   4.902   1.972  1.00 71.24           C  
ATOM   1899  C   MET C 164       8.074   3.981   1.053  1.00 71.24           C  
ATOM   1900  CB  MET C 164       7.937   5.558   2.991  1.00 71.24           C  
ATOM   1901  O   MET C 164       8.027   2.769   1.272  1.00 71.24           O  
ATOM   1902  CG  MET C 164       8.625   5.952   4.288  1.00 71.24           C  
ATOM   1903  SD  MET C 164       9.347   4.512   5.166  1.00 71.24           S  
ATOM   1904  CE  MET C 164       8.106   4.277   6.469  1.00 71.24           C  
ATOM   1905  N   TRP C 165       7.373   4.558   0.084  1.00 79.71           N  
ATOM   1906  CA  TRP C 165       6.677   3.776  -0.932  1.00 79.71           C  
ATOM   1907  C   TRP C 165       7.623   2.779  -1.594  1.00 79.71           C  
ATOM   1908  CB  TRP C 165       6.063   4.696  -1.991  1.00 79.71           C  
ATOM   1909  O   TRP C 165       7.282   1.605  -1.756  1.00 79.71           O  
ATOM   1910  CG  TRP C 165       5.520   3.971  -3.186  1.00 79.71           C  
ATOM   1911  CD1 TRP C 165       4.313   3.336  -3.286  1.00 79.71           C  
ATOM   1912  CD2 TRP C 165       6.168   3.803  -4.451  1.00 79.71           C  
ATOM   1913  CE2 TRP C 165       5.295   3.055  -5.272  1.00 79.71           C  
ATOM   1914  CE3 TRP C 165       7.403   4.214  -4.970  1.00 79.71           C  
ATOM   1915  NE1 TRP C 165       4.172   2.783  -4.538  1.00 79.71           N  
ATOM   1916  CH2 TRP C 165       6.833   3.124  -7.069  1.00 79.71           C  
ATOM   1917  CZ2 TRP C 165       5.619   2.710  -6.586  1.00 79.71           C  
ATOM   1918  CZ3 TRP C 165       7.723   3.868  -6.278  1.00 79.71           C  
ATOM   1919  N   ALA C 166       8.781   3.264  -1.938  1.00 75.43           N  
ATOM   1920  CA  ALA C 166       9.764   2.427  -2.622  1.00 75.43           C  
ATOM   1921  C   ALA C 166      10.202   1.262  -1.740  1.00 75.43           C  
ATOM   1922  CB  ALA C 166      10.974   3.260  -3.038  1.00 75.43           C  
ATOM   1923  O   ALA C 166      10.423   0.152  -2.231  1.00 75.43           O  
ATOM   1924  N   LEU C 167      10.308   1.576  -0.521  1.00 71.29           N  
ATOM   1925  CA  LEU C 167      10.707   0.535   0.420  1.00 71.29           C  
ATOM   1926  C   LEU C 167       9.624  -0.532   0.543  1.00 71.29           C  
ATOM   1927  CB  LEU C 167      11.002   1.140   1.795  1.00 71.29           C  
ATOM   1928  O   LEU C 167       9.925  -1.727   0.578  1.00 71.29           O  
ATOM   1929  CG  LEU C 167      11.965   0.356   2.689  1.00 71.29           C  
ATOM   1930  CD1 LEU C 167      12.725   1.305   3.609  1.00 71.29           C  
ATOM   1931  CD2 LEU C 167      11.210  -0.692   3.498  1.00 71.29           C  
ATOM   1932  N   ILE C 168       8.419  -0.139   0.585  1.00 68.49           N  
ATOM   1933  CA  ILE C 168       7.288  -1.050   0.728  1.00 68.49           C  
ATOM   1934  C   ILE C 168       7.206  -1.965  -0.492  1.00 68.49           C  
ATOM   1935  CB  ILE C 168       5.961  -0.280   0.911  1.00 68.49           C  
ATOM   1936  O   ILE C 168       6.998  -3.173  -0.356  1.00 68.49           O  
ATOM   1937  CG1 ILE C 168       5.957   0.466   2.250  1.00 68.49           C  
ATOM   1938  CG2 ILE C 168       4.766  -1.233   0.811  1.00 68.49           C  
ATOM   1939  CD1 ILE C 168       4.793   1.433   2.415  1.00 68.49           C  
ATOM   1940  N   ILE C 169       7.363  -1.392  -1.668  1.00 69.91           N  
ATOM   1941  CA  ILE C 169       7.259  -2.150  -2.911  1.00 69.91           C  
ATOM   1942  C   ILE C 169       8.435  -3.116  -3.027  1.00 69.91           C  
ATOM   1943  CB  ILE C 169       7.210  -1.215  -4.140  1.00 69.91           C  
ATOM   1944  O   ILE C 169       8.290  -4.220  -3.557  1.00 69.91           O  
ATOM   1945  CG1 ILE C 169       5.870  -0.471  -4.192  1.00 69.91           C  
ATOM   1946  CG2 ILE C 169       7.448  -2.005  -5.430  1.00 69.91           C  
ATOM   1947  CD1 ILE C 169       4.766  -1.234  -4.910  1.00 69.91           C  
ATOM   1948  N   SER C 170       9.586  -2.708  -2.585  1.00 65.76           N  
ATOM   1949  CA  SER C 170      10.775  -3.550  -2.677  1.00 65.76           C  
ATOM   1950  C   SER C 170      10.616  -4.822  -1.849  1.00 65.76           C  
ATOM   1951  CB  SER C 170      12.013  -2.782  -2.214  1.00 65.76           C  
ATOM   1952  O   SER C 170      11.135  -5.878  -2.219  1.00 65.76           O  
ATOM   1953  OG  SER C 170      11.948  -2.513  -0.824  1.00 65.76           O  
ATOM   1954  N   VAL C 171       9.846  -4.673  -0.785  1.00 58.62           N  
ATOM   1955  CA  VAL C 171       9.682  -5.806   0.120  1.00 58.62           C  
ATOM   1956  C   VAL C 171       8.554  -6.707  -0.378  1.00 58.62           C  
ATOM   1957  CB  VAL C 171       9.393  -5.340   1.565  1.00 58.62           C  
ATOM   1958  O   VAL C 171       8.594  -7.924  -0.188  1.00 58.62           O  
ATOM   1959  CG1 VAL C 171       9.110  -6.537   2.471  1.00 58.62           C  
ATOM   1960  CG2 VAL C 171      10.564  -4.522   2.106  1.00 58.62           C  
ATOM   1961  N   THR C 172       7.569  -6.125  -1.057  1.00 53.55           N  
ATOM   1962  CA  THR C 172       6.333  -6.850  -1.329  1.00 53.55           C  
ATOM   1963  C   THR C 172       6.356  -7.452  -2.731  1.00 53.55           C  
ATOM   1964  CB  THR C 172       5.104  -5.935  -1.180  1.00 53.55           C  
ATOM   1965  O   THR C 172       5.730  -8.484  -2.980  1.00 53.55           O  
ATOM   1966  CG2 THR C 172       3.914  -6.699  -0.609  1.00 53.55           C  
ATOM   1967  OG1 THR C 172       5.426  -4.850  -0.301  1.00 53.55           O  
ATOM   1968  N   SER C 173       7.251  -6.875  -3.672  1.00 51.72           N  
ATOM   1969  CA  SER C 173       6.950  -7.309  -5.033  1.00 51.72           C  
ATOM   1970  C   SER C 173       8.220  -7.698  -5.782  1.00 51.72           C  
ATOM   1971  CB  SER C 173       6.215  -6.207  -5.797  1.00 51.72           C  
ATOM   1972  O   SER C 173       9.295  -7.156  -5.516  1.00 51.72           O  
ATOM   1973  OG  SER C 173       6.273  -6.439  -7.194  1.00 51.72           O  
ATOM   1974  N   ASN C 174       8.011  -8.731  -6.543  1.00 53.19           N  
ATOM   1975  CA  ASN C 174       9.035  -9.149  -7.495  1.00 53.19           C  
ATOM   1976  C   ASN C 174       9.087  -8.220  -8.705  1.00 53.19           C  
ATOM   1977  CB  ASN C 174       8.793 -10.592  -7.944  1.00 53.19           C  
ATOM   1978  O   ASN C 174      10.038  -8.267  -9.488  1.00 53.19           O  
ATOM   1979  CG  ASN C 174       9.059 -11.598  -6.842  1.00 53.19           C  
ATOM   1980  ND2 ASN C 174       8.283 -12.675  -6.823  1.00 53.19           N  
ATOM   1981  OD1 ASN C 174       9.954 -11.409  -6.014  1.00 53.19           O  
ATOM   1982  N   TYR C 175       8.111  -7.366  -8.735  1.00 53.37           N  
ATOM   1983  CA  TYR C 175       8.004  -6.496  -9.901  1.00 53.37           C  
ATOM   1984  C   TYR C 175       8.328  -5.052  -9.536  1.00 53.37           C  
ATOM   1985  CB  TYR C 175       6.600  -6.579 -10.508  1.00 53.37           C  
ATOM   1986  O   TYR C 175       7.651  -4.125  -9.986  1.00 53.37           O  
ATOM   1987  CG  TYR C 175       6.221  -7.964 -10.973  1.00 53.37           C  
ATOM   1988  CD1 TYR C 175       6.622  -8.436 -12.220  1.00 53.37           C  
ATOM   1989  CD2 TYR C 175       5.459  -8.803 -10.166  1.00 53.37           C  
ATOM   1990  CE1 TYR C 175       6.273  -9.710 -12.654  1.00 53.37           C  
ATOM   1991  CE2 TYR C 175       5.104 -10.079 -10.590  1.00 53.37           C  
ATOM   1992  OH  TYR C 175       5.167 -11.787 -12.257  1.00 53.37           O  
ATOM   1993  CZ  TYR C 175       5.516 -10.524 -11.833  1.00 53.37           C  
ATOM   1994  N   SER C 176       9.418  -4.928  -8.754  1.00 59.55           N  
ATOM   1995  CA  SER C 176       9.766  -3.619  -8.210  1.00 59.55           C  
ATOM   1996  C   SER C 176      10.213  -2.664  -9.311  1.00 59.55           C  
ATOM   1997  CB  SER C 176      10.868  -3.751  -7.158  1.00 59.55           C  
ATOM   1998  O   SER C 176       9.931  -1.465  -9.252  1.00 59.55           O  
ATOM   1999  OG  SER C 176      12.128  -3.958  -7.774  1.00 59.55           O  
ATOM   2000  N   GLY C 177      10.744  -3.235 -10.398  1.00 61.84           N  
ATOM   2001  CA  GLY C 177      11.213  -2.376 -11.474  1.00 61.84           C  
ATOM   2002  C   GLY C 177      10.086  -1.706 -12.236  1.00 61.84           C  
ATOM   2003  O   GLY C 177      10.122  -0.496 -12.471  1.00 61.84           O  
ATOM   2004  N   VAL C 178       9.051  -2.409 -12.607  1.00 65.51           N  
ATOM   2005  CA  VAL C 178       7.915  -1.892 -13.362  1.00 65.51           C  
ATOM   2006  C   VAL C 178       7.141  -0.888 -12.511  1.00 65.51           C  
ATOM   2007  CB  VAL C 178       6.978  -3.029 -13.828  1.00 65.51           C  
ATOM   2008  O   VAL C 178       6.757   0.180 -12.994  1.00 65.51           O  
ATOM   2009  CG1 VAL C 178       5.767  -2.463 -14.567  1.00 65.51           C  
ATOM   2010  CG2 VAL C 178       7.737  -4.014 -14.716  1.00 65.51           C  
ATOM   2011  N   VAL C 179       6.980  -1.215 -11.263  1.00 75.87           N  
ATOM   2012  CA  VAL C 179       6.210  -0.358 -10.367  1.00 75.87           C  
ATOM   2013  C   VAL C 179       6.948   0.962 -10.153  1.00 75.87           C  
ATOM   2014  CB  VAL C 179       5.947  -1.047  -9.010  1.00 75.87           C  
ATOM   2015  O   VAL C 179       6.326   2.024 -10.082  1.00 75.87           O  
ATOM   2016  CG1 VAL C 179       5.259  -0.088  -8.041  1.00 75.87           C  
ATOM   2017  CG2 VAL C 179       5.106  -2.307  -9.206  1.00 75.87           C  
ATOM   2018  N   THR C 180       8.248   0.867 -10.113  1.00 76.15           N  
ATOM   2019  CA  THR C 180       9.054   2.073  -9.959  1.00 76.15           C  
ATOM   2020  C   THR C 180       8.950   2.955 -11.199  1.00 76.15           C  
ATOM   2021  CB  THR C 180      10.531   1.727  -9.693  1.00 76.15           C  
ATOM   2022  O   THR C 180       8.897   4.182 -11.092  1.00 76.15           O  
ATOM   2023  CG2 THR C 180      11.322   2.968  -9.291  1.00 76.15           C  
ATOM   2024  OG1 THR C 180      10.607   0.762  -8.637  1.00 76.15           O  
ATOM   2025  N   THR C 181       8.919   2.310 -12.306  1.00 75.02           N  
ATOM   2026  CA  THR C 181       8.768   3.056 -13.550  1.00 75.02           C  
ATOM   2027  C   THR C 181       7.416   3.764 -13.596  1.00 75.02           C  
ATOM   2028  CB  THR C 181       8.909   2.134 -14.776  1.00 75.02           C  
ATOM   2029  O   THR C 181       7.331   4.924 -14.003  1.00 75.02           O  
ATOM   2030  CG2 THR C 181       8.965   2.942 -16.068  1.00 75.02           C  
ATOM   2031  OG1 THR C 181      10.113   1.367 -14.653  1.00 75.02           O  
ATOM   2032  N   VAL C 182       6.435   3.086 -13.242  1.00 80.47           N  
ATOM   2033  CA  VAL C 182       5.096   3.665 -13.218  1.00 80.47           C  
ATOM   2034  C   VAL C 182       5.063   4.852 -12.258  1.00 80.47           C  
ATOM   2035  CB  VAL C 182       4.033   2.620 -12.810  1.00 80.47           C  
ATOM   2036  O   VAL C 182       4.430   5.871 -12.544  1.00 80.47           O  
ATOM   2037  CG1 VAL C 182       2.664   3.278 -12.647  1.00 80.47           C  
ATOM   2038  CG2 VAL C 182       3.969   1.494 -13.841  1.00 80.47           C  
ATOM   2039  N   MET C 183       5.751   4.711 -11.148  1.00 83.80           N  
ATOM   2040  CA  MET C 183       5.817   5.797 -10.174  1.00 83.80           C  
ATOM   2041  C   MET C 183       6.531   7.011 -10.760  1.00 83.80           C  
ATOM   2042  CB  MET C 183       6.529   5.336  -8.901  1.00 83.80           C  
ATOM   2043  O   MET C 183       6.104   8.148 -10.553  1.00 83.80           O  
ATOM   2044  CG  MET C 183       6.532   6.374  -7.790  1.00 83.80           C  
ATOM   2045  SD  MET C 183       4.852   6.696  -7.125  1.00 83.80           S  
ATOM   2046  CE  MET C 183       5.233   7.982  -5.903  1.00 83.80           C  
ATOM   2047  N   PHE C 184       7.587   6.750 -11.456  1.00 79.47           N  
ATOM   2048  CA  PHE C 184       8.312   7.843 -12.092  1.00 79.47           C  
ATOM   2049  C   PHE C 184       7.449   8.524 -13.148  1.00 79.47           C  
ATOM   2050  CB  PHE C 184       9.610   7.332 -12.725  1.00 79.47           C  
ATOM   2051  O   PHE C 184       7.476   9.749 -13.284  1.00 79.47           O  
ATOM   2052  CG  PHE C 184      10.788   7.343 -11.789  1.00 79.47           C  
ATOM   2053  CD1 PHE C 184      11.402   8.538 -11.435  1.00 79.47           C  
ATOM   2054  CD2 PHE C 184      11.281   6.157 -11.261  1.00 79.47           C  
ATOM   2055  CE1 PHE C 184      12.492   8.551 -10.568  1.00 79.47           C  
ATOM   2056  CE2 PHE C 184      12.370   6.162 -10.394  1.00 79.47           C  
ATOM   2057  CZ  PHE C 184      12.974   7.360 -10.049  1.00 79.47           C  
ATOM   2058  N   LEU C 185       6.756   7.743 -13.866  1.00 78.61           N  
ATOM   2059  CA  LEU C 185       5.835   8.287 -14.857  1.00 78.61           C  
ATOM   2060  C   LEU C 185       4.744   9.118 -14.188  1.00 78.61           C  
ATOM   2061  CB  LEU C 185       5.202   7.159 -15.677  1.00 78.61           C  
ATOM   2062  O   LEU C 185       4.412  10.208 -14.658  1.00 78.61           O  
ATOM   2063  CG  LEU C 185       4.975   7.446 -17.162  1.00 78.61           C  
ATOM   2064  CD1 LEU C 185       5.729   6.435 -18.019  1.00 78.61           C  
ATOM   2065  CD2 LEU C 185       3.485   7.427 -17.489  1.00 78.61           C  
ATOM   2066  N   ALA C 186       4.239   8.604 -13.137  1.00 80.89           N  
ATOM   2067  CA  ALA C 186       3.211   9.331 -12.397  1.00 80.89           C  
ATOM   2068  C   ALA C 186       3.735  10.677 -11.907  1.00 80.89           C  
ATOM   2069  CB  ALA C 186       2.713   8.497 -11.218  1.00 80.89           C  
ATOM   2070  O   ALA C 186       3.059  11.700 -12.042  1.00 80.89           O  
ATOM   2071  N   ARG C 187       4.918  10.618 -11.356  1.00 78.99           N  
ATOM   2072  CA  ARG C 187       5.544  11.851 -10.889  1.00 78.99           C  
ATOM   2073  C   ARG C 187       5.741  12.834 -12.038  1.00 78.99           C  
ATOM   2074  CB  ARG C 187       6.887  11.552 -10.220  1.00 78.99           C  
ATOM   2075  O   ARG C 187       5.512  14.035 -11.880  1.00 78.99           O  
ATOM   2076  CG  ARG C 187       7.450  12.716  -9.421  1.00 78.99           C  
ATOM   2077  CD  ARG C 187       8.732  12.334  -8.694  1.00 78.99           C  
ATOM   2078  NE  ARG C 187       9.388  13.500  -8.110  1.00 78.99           N  
ATOM   2079  NH1 ARG C 187      10.705  12.286  -6.651  1.00 78.99           N  
ATOM   2080  NH2 ARG C 187      10.843  14.574  -6.693  1.00 78.99           N  
ATOM   2081  CZ  ARG C 187      10.311  13.450  -7.153  1.00 78.99           C  
ATOM   2082  N   GLY C 188       6.170  12.407 -13.092  1.00 74.94           N  
ATOM   2083  CA  GLY C 188       6.361  13.237 -14.271  1.00 74.94           C  
ATOM   2084  C   GLY C 188       5.079  13.884 -14.759  1.00 74.94           C  
ATOM   2085  O   GLY C 188       5.065  15.070 -15.094  1.00 74.94           O  
ATOM   2086  N   ILE C 189       4.025  13.121 -14.768  1.00 73.66           N  
ATOM   2087  CA  ILE C 189       2.729  13.608 -15.228  1.00 73.66           C  
ATOM   2088  C   ILE C 189       2.226  14.702 -14.289  1.00 73.66           C  
ATOM   2089  CB  ILE C 189       1.696  12.463 -15.320  1.00 73.66           C  
ATOM   2090  O   ILE C 189       1.746  15.744 -14.741  1.00 73.66           O  
ATOM   2091  CG1 ILE C 189       2.080  11.484 -16.435  1.00 73.66           C  
ATOM   2092  CG2 ILE C 189       0.288  13.023 -15.544  1.00 73.66           C  
ATOM   2093  CD1 ILE C 189       1.240  10.214 -16.462  1.00 73.66           C  
ATOM   2094  N   VAL C 190       2.364  14.468 -12.985  1.00 75.42           N  
ATOM   2095  CA  VAL C 190       1.877  15.433 -12.005  1.00 75.42           C  
ATOM   2096  C   VAL C 190       2.697  16.718 -12.094  1.00 75.42           C  
ATOM   2097  CB  VAL C 190       1.934  14.863 -10.570  1.00 75.42           C  
ATOM   2098  O   VAL C 190       2.145  17.819 -12.036  1.00 75.42           O  
ATOM   2099  CG1 VAL C 190       1.609  15.947  -9.544  1.00 75.42           C  
ATOM   2100  CG2 VAL C 190       0.975  13.682 -10.427  1.00 75.42           C  
ATOM   2101  N   PHE C 191       3.962  16.570 -12.235  1.00 69.72           N  
ATOM   2102  CA  PHE C 191       4.826  17.740 -12.339  1.00 69.72           C  
ATOM   2103  C   PHE C 191       4.503  18.543 -13.594  1.00 69.72           C  
ATOM   2104  CB  PHE C 191       6.300  17.322 -12.348  1.00 69.72           C  
ATOM   2105  O   PHE C 191       4.494  19.775 -13.564  1.00 69.72           O  
ATOM   2106  CG  PHE C 191       7.255  18.458 -12.099  1.00 69.72           C  
ATOM   2107  CD1 PHE C 191       7.882  19.103 -13.158  1.00 69.72           C  
ATOM   2108  CD2 PHE C 191       7.524  18.883 -10.804  1.00 69.72           C  
ATOM   2109  CE1 PHE C 191       8.767  20.155 -12.930  1.00 69.72           C  
ATOM   2110  CE2 PHE C 191       8.407  19.933 -10.568  1.00 69.72           C  
ATOM   2111  CZ  PHE C 191       9.028  20.567 -11.633  1.00 69.72           C  
ATOM   2112  N   MET C 192       4.248  17.958 -14.585  1.00 65.63           N  
ATOM   2113  CA  MET C 192       3.882  18.623 -15.833  1.00 65.63           C  
ATOM   2114  C   MET C 192       2.531  19.318 -15.703  1.00 65.63           C  
ATOM   2115  CB  MET C 192       3.845  17.619 -16.986  1.00 65.63           C  
ATOM   2116  O   MET C 192       2.340  20.416 -16.231  1.00 65.63           O  
ATOM   2117  CG  MET C 192       5.207  17.341 -17.602  1.00 65.63           C  
ATOM   2118  SD  MET C 192       5.850  18.769 -18.558  1.00 65.63           S  
ATOM   2119  CE  MET C 192       5.684  18.124 -20.246  1.00 65.63           C  
ATOM   2120  N   CYS C 193       1.627  18.653 -15.067  1.00 65.59           N  
ATOM   2121  CA  CYS C 193       0.298  19.222 -14.873  1.00 65.59           C  
ATOM   2122  C   CYS C 193       0.359  20.459 -13.984  1.00 65.59           C  
ATOM   2123  CB  CYS C 193      -0.644  18.187 -14.258  1.00 65.59           C  
ATOM   2124  O   CYS C 193      -0.352  21.436 -14.223  1.00 65.59           O  
ATOM   2125  SG  CYS C 193      -1.194  16.921 -15.423  1.00 65.59           S  
ATOM   2126  N   VAL C 194       1.176  20.374 -12.950  1.00 63.57           N  
ATOM   2127  CA  VAL C 194       1.331  21.505 -12.042  1.00 63.57           C  
ATOM   2128  C   VAL C 194       1.936  22.690 -12.790  1.00 63.57           C  
ATOM   2129  CB  VAL C 194       2.208  21.139 -10.824  1.00 63.57           C  
ATOM   2130  O   VAL C 194       1.579  23.842 -12.534  1.00 63.57           O  
ATOM   2131  CG1 VAL C 194       2.547  22.385 -10.008  1.00 63.57           C  
ATOM   2132  CG2 VAL C 194       1.504  20.100  -9.952  1.00 63.57           C  
ATOM   2133  N   GLU C 195       2.781  22.412 -13.634  1.00 58.57           N  
ATOM   2134  CA  GLU C 195       3.420  23.474 -14.406  1.00 58.57           C  
ATOM   2135  C   GLU C 195       2.439  24.108 -15.387  1.00 58.57           C  
ATOM   2136  CB  GLU C 195       4.640  22.934 -15.156  1.00 58.57           C  
ATOM   2137  O   GLU C 195       2.456  25.324 -15.592  1.00 58.57           O  
ATOM   2138  CG  GLU C 195       5.756  23.954 -15.328  1.00 58.57           C  
ATOM   2139  CD  GLU C 195       7.134  23.321 -15.449  1.00 58.57           C  
ATOM   2140  OE1 GLU C 195       8.133  24.063 -15.584  1.00 58.57           O  
ATOM   2141  OE2 GLU C 195       7.214  22.073 -15.409  1.00 58.57           O  
ATOM   2142  N   TYR C 196       1.556  23.328 -15.906  1.00 57.30           N  
ATOM   2143  CA  TYR C 196       0.665  23.833 -16.945  1.00 57.30           C  
ATOM   2144  C   TYR C 196      -0.665  24.282 -16.352  1.00 57.30           C  
ATOM   2145  CB  TYR C 196       0.425  22.764 -18.015  1.00 57.30           C  
ATOM   2146  O   TYR C 196      -1.290  25.219 -16.854  1.00 57.30           O  
ATOM   2147  CG  TYR C 196       1.590  22.575 -18.956  1.00 57.30           C  
ATOM   2148  CD1 TYR C 196       1.796  23.445 -20.025  1.00 57.30           C  
ATOM   2149  CD2 TYR C 196       2.486  21.526 -18.780  1.00 57.30           C  
ATOM   2150  CE1 TYR C 196       2.867  23.274 -20.896  1.00 57.30           C  
ATOM   2151  CE2 TYR C 196       3.561  21.346 -19.645  1.00 57.30           C  
ATOM   2152  OH  TYR C 196       4.804  22.049 -21.557  1.00 57.30           O  
ATOM   2153  CZ  TYR C 196       3.743  22.224 -20.698  1.00 57.30           C  
ATOM   2154  N   CYS C 197      -1.125  23.572 -15.234  1.00 49.43           N  
ATOM   2155  CA  CYS C 197      -2.390  23.915 -14.594  1.00 49.43           C  
ATOM   2156  C   CYS C 197      -2.231  23.996 -13.080  1.00 49.43           C  
ATOM   2157  CB  CYS C 197      -3.466  22.889 -14.948  1.00 49.43           C  
ATOM   2158  O   CYS C 197      -2.771  23.164 -12.349  1.00 49.43           O  
ATOM   2159  SG  CYS C 197      -3.965  22.928 -16.683  1.00 49.43           S  
ATOM   2160  N   PRO C 198      -1.540  25.059 -12.638  1.00 49.91           N  
ATOM   2161  CA  PRO C 198      -1.286  25.182 -11.201  1.00 49.91           C  
ATOM   2162  C   PRO C 198      -2.570  25.276 -10.380  1.00 49.91           C  
ATOM   2163  CB  PRO C 198      -0.474  26.476 -11.096  1.00 49.91           C  
ATOM   2164  O   PRO C 198      -2.579  24.920  -9.199  1.00 49.91           O  
ATOM   2165  CG  PRO C 198      -0.640  27.139 -12.425  1.00 49.91           C  
ATOM   2166  CD  PRO C 198      -1.179  26.131 -13.398  1.00 49.91           C  
ATOM   2167  N   ILE C 199      -3.567  25.685 -11.054  1.00 46.38           N  
ATOM   2168  CA  ILE C 199      -4.814  25.969 -10.353  1.00 46.38           C  
ATOM   2169  C   ILE C 199      -5.389  24.677  -9.778  1.00 46.38           C  
ATOM   2170  CB  ILE C 199      -5.845  26.645 -11.285  1.00 46.38           C  
ATOM   2171  O   ILE C 199      -5.908  24.665  -8.659  1.00 46.38           O  
ATOM   2172  CG1 ILE C 199      -5.286  27.964 -11.831  1.00 46.38           C  
ATOM   2173  CG2 ILE C 199      -7.169  26.873 -10.551  1.00 46.38           C  
ATOM   2174  CD1 ILE C 199      -6.047  28.508 -13.033  1.00 46.38           C  
ATOM   2175  N   PHE C 200      -5.305  23.622 -10.595  1.00 44.25           N  
ATOM   2176  CA  PHE C 200      -5.921  22.358 -10.211  1.00 44.25           C  
ATOM   2177  C   PHE C 200      -5.182  21.730  -9.036  1.00 44.25           C  
ATOM   2178  CB  PHE C 200      -5.943  21.388 -11.396  1.00 44.25           C  
ATOM   2179  O   PHE C 200      -5.785  21.032  -8.218  1.00 44.25           O  
ATOM   2180  CG  PHE C 200      -7.230  21.411 -12.177  1.00 44.25           C  
ATOM   2181  CD1 PHE C 200      -8.342  20.706 -11.732  1.00 44.25           C  
ATOM   2182  CD2 PHE C 200      -7.327  22.140 -13.355  1.00 44.25           C  
ATOM   2183  CE1 PHE C 200      -9.534  20.727 -12.453  1.00 44.25           C  
ATOM   2184  CE2 PHE C 200      -8.515  22.165 -14.080  1.00 44.25           C  
ATOM   2185  CZ  PHE C 200      -9.617  21.457 -13.628  1.00 44.25           C  
ATOM   2186  N   PHE C 201      -3.886  22.139  -8.909  1.00 43.68           N  
ATOM   2187  CA  PHE C 201      -3.058  21.442  -7.931  1.00 43.68           C  
ATOM   2188  C   PHE C 201      -2.681  22.369  -6.782  1.00 43.68           C  
ATOM   2189  CB  PHE C 201      -1.794  20.886  -8.594  1.00 43.68           C  
ATOM   2190  O   PHE C 201      -1.938  21.978  -5.880  1.00 43.68           O  
ATOM   2191  CG  PHE C 201      -1.718  19.383  -8.591  1.00 43.68           C  
ATOM   2192  CD1 PHE C 201      -1.083  18.707  -7.557  1.00 43.68           C  
ATOM   2193  CD2 PHE C 201      -2.281  18.646  -9.625  1.00 43.68           C  
ATOM   2194  CE1 PHE C 201      -1.011  17.316  -7.552  1.00 43.68           C  
ATOM   2195  CE2 PHE C 201      -2.213  17.256  -9.627  1.00 43.68           C  
ATOM   2196  CZ  PHE C 201      -1.577  16.593  -8.590  1.00 43.68           C  
ATOM   2197  N   ILE C 202      -3.043  23.563  -6.889  1.00 46.35           N  
ATOM   2198  CA  ILE C 202      -2.743  24.531  -5.840  1.00 46.35           C  
ATOM   2199  C   ILE C 202      -3.245  24.009  -4.496  1.00 46.35           C  
ATOM   2200  CB  ILE C 202      -3.371  25.909  -6.147  1.00 46.35           C  
ATOM   2201  O   ILE C 202      -2.564  24.144  -3.476  1.00 46.35           O  
ATOM   2202  CG1 ILE C 202      -2.667  26.562  -7.343  1.00 46.35           C  
ATOM   2203  CG2 ILE C 202      -3.312  26.817  -4.915  1.00 46.35           C  
ATOM   2204  CD1 ILE C 202      -3.389  27.783  -7.895  1.00 46.35           C  
ATOM   2205  N   THR C 203      -4.465  23.369  -4.489  1.00 45.39           N  
ATOM   2206  CA  THR C 203      -5.071  23.136  -3.183  1.00 45.39           C  
ATOM   2207  C   THR C 203      -4.747  21.732  -2.679  1.00 45.39           C  
ATOM   2208  CB  THR C 203      -6.599  23.326  -3.233  1.00 45.39           C  
ATOM   2209  O   THR C 203      -4.892  21.446  -1.488  1.00 45.39           O  
ATOM   2210  CG2 THR C 203      -7.040  24.476  -2.335  1.00 45.39           C  
ATOM   2211  OG1 THR C 203      -6.995  23.608  -4.581  1.00 45.39           O  
ATOM   2212  N   GLY C 204      -4.160  20.908  -3.636  1.00 50.84           N  
ATOM   2213  CA  GLY C 204      -3.932  19.550  -3.166  1.00 50.84           C  
ATOM   2214  C   GLY C 204      -2.470  19.251  -2.895  1.00 50.84           C  
ATOM   2215  O   GLY C 204      -1.586  19.978  -3.355  1.00 50.84           O  
ATOM   2216  N   ASN C 205      -2.165  18.444  -1.791  1.00 62.46           N  
ATOM   2217  CA  ASN C 205      -0.845  17.901  -1.490  1.00 62.46           C  
ATOM   2218  C   ASN C 205      -0.271  17.134  -2.678  1.00 62.46           C  
ATOM   2219  CB  ASN C 205      -0.903  17.000  -0.255  1.00 62.46           C  
ATOM   2220  O   ASN C 205      -0.962  16.315  -3.287  1.00 62.46           O  
ATOM   2221  CG  ASN C 205       0.421  16.934   0.482  1.00 62.46           C  
ATOM   2222  ND2 ASN C 205       0.405  16.356   1.677  1.00 62.46           N  
ATOM   2223  OD1 ASN C 205       1.448  17.398  -0.019  1.00 62.46           O  
ATOM   2224  N   THR C 206       0.841  17.569  -3.272  1.00 70.68           N  
ATOM   2225  CA  THR C 206       1.535  16.991  -4.417  1.00 70.68           C  
ATOM   2226  C   THR C 206       1.620  15.472  -4.288  1.00 70.68           C  
ATOM   2227  CB  THR C 206       2.952  17.575  -4.566  1.00 70.68           C  
ATOM   2228  O   THR C 206       1.438  14.750  -5.270  1.00 70.68           O  
ATOM   2229  CG2 THR C 206       2.902  19.028  -5.028  1.00 70.68           C  
ATOM   2230  OG1 THR C 206       3.624  17.510  -3.302  1.00 70.68           O  
ATOM   2231  N   LEU C 207       1.833  14.973  -3.116  1.00 73.58           N  
ATOM   2232  CA  LEU C 207       1.975  13.540  -2.881  1.00 73.58           C  
ATOM   2233  C   LEU C 207       0.666  12.810  -3.165  1.00 73.58           C  
ATOM   2234  CB  LEU C 207       2.418  13.275  -1.440  1.00 73.58           C  
ATOM   2235  O   LEU C 207       0.666  11.748  -3.791  1.00 73.58           O  
ATOM   2236  CG  LEU C 207       2.963  11.876  -1.144  1.00 73.58           C  
ATOM   2237  CD1 LEU C 207       4.157  11.961  -0.199  1.00 73.58           C  
ATOM   2238  CD2 LEU C 207       1.870  10.990  -0.555  1.00 73.58           C  
ATOM   2239  N   GLN C 208      -0.380  13.332  -2.713  1.00 75.61           N  
ATOM   2240  CA  GLN C 208      -1.685  12.705  -2.893  1.00 75.61           C  
ATOM   2241  C   GLN C 208      -2.045  12.598  -4.372  1.00 75.61           C  
ATOM   2242  CB  GLN C 208      -2.765  13.490  -2.145  1.00 75.61           C  
ATOM   2243  O   GLN C 208      -2.616  11.595  -4.806  1.00 75.61           O  
ATOM   2244  CG  GLN C 208      -2.671  13.375  -0.630  1.00 75.61           C  
ATOM   2245  CD  GLN C 208      -3.689  14.240   0.089  1.00 75.61           C  
ATOM   2246  NE2 GLN C 208      -3.911  13.956   1.368  1.00 75.61           N  
ATOM   2247  OE1 GLN C 208      -4.271  15.156  -0.500  1.00 75.61           O  
ATOM   2248  N   CYS C 209      -1.700  13.551  -5.087  1.00 77.42           N  
ATOM   2249  CA  CYS C 209      -1.961  13.544  -6.522  1.00 77.42           C  
ATOM   2250  C   CYS C 209      -1.115  12.490  -7.225  1.00 77.42           C  
ATOM   2251  CB  CYS C 209      -1.681  14.921  -7.125  1.00 77.42           C  
ATOM   2252  O   CYS C 209      -1.601  11.789  -8.115  1.00 77.42           O  
ATOM   2253  SG  CYS C 209      -2.978  16.135  -6.800  1.00 77.42           S  
ATOM   2254  N   ILE C 210       0.073  12.483  -6.818  1.00 82.05           N  
ATOM   2255  CA  ILE C 210       0.972  11.499  -7.410  1.00 82.05           C  
ATOM   2256  C   ILE C 210       0.433  10.092  -7.161  1.00 82.05           C  
ATOM   2257  CB  ILE C 210       2.405  11.632  -6.847  1.00 82.05           C  
ATOM   2258  O   ILE C 210       0.434   9.252  -8.064  1.00 82.05           O  
ATOM   2259  CG1 ILE C 210       3.038  12.951  -7.303  1.00 82.05           C  
ATOM   2260  CG2 ILE C 210       3.264  10.436  -7.269  1.00 82.05           C  
ATOM   2261  CD1 ILE C 210       4.362  13.270  -6.623  1.00 82.05           C  
ATOM   2262  N   MET C 211      -0.013   9.808  -5.940  1.00 83.77           N  
ATOM   2263  CA  MET C 211      -0.511   8.484  -5.580  1.00 83.77           C  
ATOM   2264  C   MET C 211      -1.776   8.146  -6.362  1.00 83.77           C  
ATOM   2265  CB  MET C 211      -0.787   8.403  -4.078  1.00 83.77           C  
ATOM   2266  O   MET C 211      -2.002   6.988  -6.715  1.00 83.77           O  
ATOM   2267  CG  MET C 211       0.469   8.309  -3.227  1.00 83.77           C  
ATOM   2268  SD  MET C 211       1.474   6.824  -3.620  1.00 83.77           S  
ATOM   2269  CE  MET C 211       2.998   7.222  -2.720  1.00 83.77           C  
ATOM   2270  N   LEU C 212      -2.570   9.116  -6.570  1.00 82.05           N  
ATOM   2271  CA  LEU C 212      -3.784   8.905  -7.352  1.00 82.05           C  
ATOM   2272  C   LEU C 212      -3.446   8.543  -8.794  1.00 82.05           C  
ATOM   2273  CB  LEU C 212      -4.666  10.156  -7.321  1.00 82.05           C  
ATOM   2274  O   LEU C 212      -4.020   7.607  -9.355  1.00 82.05           O  
ATOM   2275  CG  LEU C 212      -6.176   9.922  -7.385  1.00 82.05           C  
ATOM   2276  CD1 LEU C 212      -6.911  10.976  -6.564  1.00 82.05           C  
ATOM   2277  CD2 LEU C 212      -6.658   9.932  -8.832  1.00 82.05           C  
ATOM   2278  N   VAL C 213      -2.597   9.319  -9.380  1.00 81.77           N  
ATOM   2279  CA  VAL C 213      -2.174   9.051 -10.751  1.00 81.77           C  
ATOM   2280  C   VAL C 213      -1.502   7.682 -10.827  1.00 81.77           C  
ATOM   2281  CB  VAL C 213      -1.215  10.145 -11.272  1.00 81.77           C  
ATOM   2282  O   VAL C 213      -1.709   6.934 -11.785  1.00 81.77           O  
ATOM   2283  CG1 VAL C 213      -0.691   9.786 -12.662  1.00 81.77           C  
ATOM   2284  CG2 VAL C 213      -1.916  11.502 -11.296  1.00 81.77           C  
ATOM   2285  N   TYR C 214      -0.707   7.387  -9.794  1.00 85.64           N  
ATOM   2286  CA  TYR C 214      -0.052   6.087  -9.709  1.00 85.64           C  
ATOM   2287  C   TYR C 214      -1.075   4.958  -9.741  1.00 85.64           C  
ATOM   2288  CB  TYR C 214       0.791   5.992  -8.434  1.00 85.64           C  
ATOM   2289  O   TYR C 214      -0.922   3.994 -10.494  1.00 85.64           O  
ATOM   2290  CG  TYR C 214       1.375   4.621  -8.193  1.00 85.64           C  
ATOM   2291  CD1 TYR C 214       0.869   3.793  -7.194  1.00 85.64           C  
ATOM   2292  CD2 TYR C 214       2.433   4.151  -8.964  1.00 85.64           C  
ATOM   2293  CE1 TYR C 214       1.405   2.529  -6.967  1.00 85.64           C  
ATOM   2294  CE2 TYR C 214       2.977   2.889  -8.746  1.00 85.64           C  
ATOM   2295  OH  TYR C 214       2.991   0.837  -7.527  1.00 85.64           O  
ATOM   2296  CZ  TYR C 214       2.456   2.087  -7.747  1.00 85.64           C  
ATOM   2297  N   CYS C 215      -2.047   5.097  -8.981  1.00 86.32           N  
ATOM   2298  CA  CYS C 215      -3.088   4.078  -8.918  1.00 86.32           C  
ATOM   2299  C   CYS C 215      -3.853   3.999 -10.234  1.00 86.32           C  
ATOM   2300  CB  CYS C 215      -4.056   4.369  -7.772  1.00 86.32           C  
ATOM   2301  O   CYS C 215      -4.229   2.911 -10.674  1.00 86.32           O  
ATOM   2302  SG  CYS C 215      -3.542   3.667  -6.189  1.00 86.32           S  
ATOM   2303  N   PHE C 216      -4.065   5.160 -10.805  1.00 81.83           N  
ATOM   2304  CA  PHE C 216      -4.748   5.210 -12.092  1.00 81.83           C  
ATOM   2305  C   PHE C 216      -3.928   4.507 -13.168  1.00 81.83           C  
ATOM   2306  CB  PHE C 216      -5.019   6.661 -12.503  1.00 81.83           C  
ATOM   2307  O   PHE C 216      -4.467   3.727 -13.956  1.00 81.83           O  
ATOM   2308  CG  PHE C 216      -6.437   7.104 -12.267  1.00 81.83           C  
ATOM   2309  CD1 PHE C 216      -7.441   6.778 -13.170  1.00 81.83           C  
ATOM   2310  CD2 PHE C 216      -6.767   7.848 -11.141  1.00 81.83           C  
ATOM   2311  CE1 PHE C 216      -8.755   7.187 -12.955  1.00 81.83           C  
ATOM   2312  CE2 PHE C 216      -8.077   8.260 -10.919  1.00 81.83           C  
ATOM   2313  CZ  PHE C 216      -9.070   7.930 -11.827  1.00 81.83           C  
ATOM   2314  N   LEU C 217      -2.728   4.859 -13.232  1.00 80.53           N  
ATOM   2315  CA  LEU C 217      -1.841   4.210 -14.191  1.00 80.53           C  
ATOM   2316  C   LEU C 217      -1.769   2.708 -13.935  1.00 80.53           C  
ATOM   2317  CB  LEU C 217      -0.438   4.819 -14.123  1.00 80.53           C  
ATOM   2318  O   LEU C 217      -1.742   1.914 -14.878  1.00 80.53           O  
ATOM   2319  CG  LEU C 217      -0.270   6.204 -14.748  1.00 80.53           C  
ATOM   2320  CD1 LEU C 217       1.065   6.814 -14.334  1.00 80.53           C  
ATOM   2321  CD2 LEU C 217      -0.378   6.123 -16.267  1.00 80.53           C  
ATOM   2322  N   GLY C 218      -1.642   2.362 -12.653  1.00 80.89           N  
ATOM   2323  CA  GLY C 218      -1.650   0.954 -12.292  1.00 80.89           C  
ATOM   2324  C   GLY C 218      -2.897   0.225 -12.758  1.00 80.89           C  
ATOM   2325  O   GLY C 218      -2.826  -0.930 -13.181  1.00 80.89           O  
ATOM   2326  N   TYR C 219      -4.028   0.890 -12.637  1.00 79.31           N  
ATOM   2327  CA  TYR C 219      -5.288   0.327 -13.109  1.00 79.31           C  
ATOM   2328  C   TYR C 219      -5.204  -0.036 -14.587  1.00 79.31           C  
ATOM   2329  CB  TYR C 219      -6.437   1.314 -12.879  1.00 79.31           C  
ATOM   2330  O   TYR C 219      -5.610  -1.129 -14.988  1.00 79.31           O  
ATOM   2331  CG  TYR C 219      -7.761   0.844 -13.433  1.00 79.31           C  
ATOM   2332  CD1 TYR C 219      -8.240   1.327 -14.649  1.00 79.31           C  
ATOM   2333  CD2 TYR C 219      -8.535  -0.081 -12.742  1.00 79.31           C  
ATOM   2334  CE1 TYR C 219      -9.459   0.899 -15.162  1.00 79.31           C  
ATOM   2335  CE2 TYR C 219      -9.756  -0.517 -13.246  1.00 79.31           C  
ATOM   2336  OH  TYR C 219     -11.417  -0.449 -14.959  1.00 79.31           O  
ATOM   2337  CZ  TYR C 219     -10.209  -0.022 -14.455  1.00 79.31           C  
ATOM   2338  N   PHE C 220      -4.651   0.853 -15.338  1.00 74.44           N  
ATOM   2339  CA  PHE C 220      -4.564   0.623 -16.776  1.00 74.44           C  
ATOM   2340  C   PHE C 220      -3.583  -0.501 -17.086  1.00 74.44           C  
ATOM   2341  CB  PHE C 220      -4.140   1.904 -17.501  1.00 74.44           C  
ATOM   2342  O   PHE C 220      -3.742  -1.215 -18.079  1.00 74.44           O  
ATOM   2343  CG  PHE C 220      -5.296   2.758 -17.950  1.00 74.44           C  
ATOM   2344  CD1 PHE C 220      -6.035   2.416 -19.076  1.00 74.44           C  
ATOM   2345  CD2 PHE C 220      -5.643   3.903 -17.245  1.00 74.44           C  
ATOM   2346  CE1 PHE C 220      -7.105   3.204 -19.493  1.00 74.44           C  
ATOM   2347  CE2 PHE C 220      -6.711   4.695 -17.655  1.00 74.44           C  
ATOM   2348  CZ  PHE C 220      -7.440   4.345 -18.780  1.00 74.44           C  
ATOM   2349  N   CYS C 221      -2.667  -0.611 -16.268  1.00 74.00           N  
ATOM   2350  CA  CYS C 221      -1.684  -1.669 -16.476  1.00 74.00           C  
ATOM   2351  C   CYS C 221      -2.264  -3.031 -16.114  1.00 74.00           C  
ATOM   2352  CB  CYS C 221      -0.427  -1.403 -15.649  1.00 74.00           C  
ATOM   2353  O   CYS C 221      -1.878  -4.048 -16.693  1.00 74.00           O  
ATOM   2354  SG  CYS C 221       0.544   0.004 -16.232  1.00 74.00           S  
ATOM   2355  N   THR C 222      -3.218  -3.086 -15.202  1.00 72.71           N  
ATOM   2356  CA  THR C 222      -3.723  -4.358 -14.697  1.00 72.71           C  
ATOM   2357  C   THR C 222      -5.079  -4.686 -15.317  1.00 72.71           C  
ATOM   2358  CB  THR C 222      -3.849  -4.339 -13.163  1.00 72.71           C  
ATOM   2359  O   THR C 222      -5.623  -5.769 -15.095  1.00 72.71           O  
ATOM   2360  CG2 THR C 222      -2.481  -4.218 -12.500  1.00 72.71           C  
ATOM   2361  OG1 THR C 222      -4.659  -3.224 -12.769  1.00 72.71           O  
ATOM   2362  N   CYS C 223      -5.673  -3.850 -16.104  1.00 67.08           N  
ATOM   2363  CA  CYS C 223      -6.972  -4.085 -16.726  1.00 67.08           C  
ATOM   2364  C   CYS C 223      -6.850  -5.057 -17.893  1.00 67.08           C  
ATOM   2365  CB  CYS C 223      -7.581  -2.769 -17.209  1.00 67.08           C  
ATOM   2366  O   CYS C 223      -5.742  -5.385 -18.320  1.00 67.08           O  
ATOM   2367  SG  CYS C 223      -8.136  -1.689 -15.871  1.00 67.08           S  
ATOM   2368  N   TYR C 224      -8.126  -5.494 -18.172  1.00 57.03           N  
ATOM   2369  CA  TYR C 224      -8.184  -6.377 -19.332  1.00 57.03           C  
ATOM   2370  C   TYR C 224      -7.589  -5.701 -20.562  1.00 57.03           C  
ATOM   2371  CB  TYR C 224      -9.629  -6.798 -19.616  1.00 57.03           C  
ATOM   2372  O   TYR C 224      -7.898  -4.543 -20.853  1.00 57.03           O  
ATOM   2373  CG  TYR C 224     -10.104  -7.949 -18.762  1.00 57.03           C  
ATOM   2374  CD1 TYR C 224      -9.847  -9.267 -19.131  1.00 57.03           C  
ATOM   2375  CD2 TYR C 224     -10.812  -7.720 -17.587  1.00 57.03           C  
ATOM   2376  CE1 TYR C 224     -10.285 -10.331 -18.349  1.00 57.03           C  
ATOM   2377  CE2 TYR C 224     -11.255  -8.777 -16.798  1.00 57.03           C  
ATOM   2378  OH  TYR C 224     -11.422 -11.126 -16.408  1.00 57.03           O  
ATOM   2379  CZ  TYR C 224     -10.986 -10.076 -17.186  1.00 57.03           C  
ATOM   2380  N   PHE C 225      -6.475  -6.084 -21.087  1.00 49.40           N  
ATOM   2381  CA  PHE C 225      -5.817  -5.544 -22.271  1.00 49.40           C  
ATOM   2382  C   PHE C 225      -4.752  -4.526 -21.881  1.00 49.40           C  
ATOM   2383  CB  PHE C 225      -6.841  -4.899 -23.210  1.00 49.40           C  
ATOM   2384  O   PHE C 225      -4.375  -3.675 -22.689  1.00 49.40           O  
ATOM   2385  CG  PHE C 225      -7.700  -5.893 -23.946  1.00 49.40           C  
ATOM   2386  CD1 PHE C 225      -7.245  -6.495 -25.113  1.00 49.40           C  
ATOM   2387  CD2 PHE C 225      -8.962  -6.224 -23.470  1.00 49.40           C  
ATOM   2388  CE1 PHE C 225      -8.037  -7.414 -25.796  1.00 49.40           C  
ATOM   2389  CE2 PHE C 225      -9.759  -7.142 -24.148  1.00 49.40           C  
ATOM   2390  CZ  PHE C 225      -9.295  -7.735 -25.311  1.00 49.40           C  
ATOM   2391  N   GLY C 226      -4.523  -4.460 -20.698  1.00 55.88           N  
ATOM   2392  CA  GLY C 226      -3.528  -3.526 -20.196  1.00 55.88           C  
ATOM   2393  C   GLY C 226      -2.105  -3.939 -20.520  1.00 55.88           C  
ATOM   2394  O   GLY C 226      -1.885  -4.923 -21.229  1.00 55.88           O  
ATOM   2395  N   LEU C 227      -1.188  -3.075 -20.221  1.00 58.31           N  
ATOM   2396  CA  LEU C 227       0.238  -3.219 -20.492  1.00 58.31           C  
ATOM   2397  C   LEU C 227       0.752  -4.568 -20.003  1.00 58.31           C  
ATOM   2398  CB  LEU C 227       1.027  -2.087 -19.828  1.00 58.31           C  
ATOM   2399  O   LEU C 227       1.525  -5.232 -20.697  1.00 58.31           O  
ATOM   2400  CG  LEU C 227       1.852  -1.198 -20.759  1.00 58.31           C  
ATOM   2401  CD1 LEU C 227       1.774   0.257 -20.308  1.00 58.31           C  
ATOM   2402  CD2 LEU C 227       3.300  -1.671 -20.807  1.00 58.31           C  
ATOM   2403  N   PHE C 228       0.232  -4.976 -18.906  1.00 56.18           N  
ATOM   2404  CA  PHE C 228       0.702  -6.246 -18.364  1.00 56.18           C  
ATOM   2405  C   PHE C 228       0.239  -7.410 -19.231  1.00 56.18           C  
ATOM   2406  CB  PHE C 228       0.209  -6.433 -16.926  1.00 56.18           C  
ATOM   2407  O   PHE C 228       0.979  -8.376 -19.430  1.00 56.18           O  
ATOM   2408  CG  PHE C 228       1.125  -5.845 -15.887  1.00 56.18           C  
ATOM   2409  CD1 PHE C 228       2.462  -6.220 -15.827  1.00 56.18           C  
ATOM   2410  CD2 PHE C 228       0.650  -4.916 -14.971  1.00 56.18           C  
ATOM   2411  CE1 PHE C 228       3.313  -5.677 -14.867  1.00 56.18           C  
ATOM   2412  CE2 PHE C 228       1.494  -4.369 -14.009  1.00 56.18           C  
ATOM   2413  CZ  PHE C 228       2.825  -4.751 -13.958  1.00 56.18           C  
ATOM   2414  N   CYS C 229      -0.892  -7.307 -19.722  1.00 54.01           N  
ATOM   2415  CA  CYS C 229      -1.391  -8.331 -20.632  1.00 54.01           C  
ATOM   2416  C   CYS C 229      -0.590  -8.346 -21.929  1.00 54.01           C  
ATOM   2417  CB  CYS C 229      -2.871  -8.100 -20.940  1.00 54.01           C  
ATOM   2418  O   CYS C 229      -0.275  -9.415 -22.456  1.00 54.01           O  
ATOM   2419  SG  CYS C 229      -3.826  -9.623 -21.109  1.00 54.01           S  
ATOM   2420  N   LEU C 230      -0.328  -7.173 -22.370  1.00 49.27           N  
ATOM   2421  CA  LEU C 230       0.425  -7.052 -23.613  1.00 49.27           C  
ATOM   2422  C   LEU C 230       1.854  -7.555 -23.434  1.00 49.27           C  
ATOM   2423  CB  LEU C 230       0.440  -5.597 -24.091  1.00 49.27           C  
ATOM   2424  O   LEU C 230       2.392  -8.233 -24.312  1.00 49.27           O  
ATOM   2425  CG  LEU C 230       0.015  -5.355 -25.540  1.00 49.27           C  
ATOM   2426  CD1 LEU C 230      -1.179  -4.407 -25.590  1.00 49.27           C  
ATOM   2427  CD2 LEU C 230       1.179  -4.800 -26.354  1.00 49.27           C  
ATOM   2428  N   LEU C 231       2.378  -7.096 -22.372  1.00 49.44           N  
ATOM   2429  CA  LEU C 231       3.743  -7.528 -22.091  1.00 49.44           C  
ATOM   2430  C   LEU C 231       3.813  -9.044 -21.939  1.00 49.44           C  
ATOM   2431  CB  LEU C 231       4.270  -6.851 -20.823  1.00 49.44           C  
ATOM   2432  O   LEU C 231       4.778  -9.672 -22.379  1.00 49.44           O  
ATOM   2433  CG  LEU C 231       5.502  -5.960 -20.991  1.00 49.44           C  
ATOM   2434  CD1 LEU C 231       5.172  -4.522 -20.608  1.00 49.44           C  
ATOM   2435  CD2 LEU C 231       6.662  -6.489 -20.155  1.00 49.44           C  
ATOM   2436  N   ASN C 232       2.853  -9.540 -21.241  1.00 46.73           N  
ATOM   2437  CA  ASN C 232       2.789 -10.991 -21.096  1.00 46.73           C  
ATOM   2438  C   ASN C 232       2.629 -11.683 -22.446  1.00 46.73           C  
ATOM   2439  CB  ASN C 232       1.646 -11.386 -20.158  1.00 46.73           C  
ATOM   2440  O   ASN C 232       3.211 -12.744 -22.678  1.00 46.73           O  
ATOM   2441  CG  ASN C 232       2.123 -12.188 -18.963  1.00 46.73           C  
ATOM   2442  ND2 ASN C 232       1.183 -12.660 -18.152  1.00 46.73           N  
ATOM   2443  OD1 ASN C 232       3.326 -12.381 -18.769  1.00 46.73           O  
ATOM   2444  N   ARG C 233       1.872 -11.134 -23.259  1.00 45.99           N  
ATOM   2445  CA  ARG C 233       1.617 -11.701 -24.580  1.00 45.99           C  
ATOM   2446  C   ARG C 233       2.860 -11.618 -25.460  1.00 45.99           C  
ATOM   2447  CB  ARG C 233       0.447 -10.982 -25.257  1.00 45.99           C  
ATOM   2448  O   ARG C 233       3.201 -12.579 -26.153  1.00 45.99           O  
ATOM   2449  CG  ARG C 233      -0.074 -11.689 -26.498  1.00 45.99           C  
ATOM   2450  CD  ARG C 233      -1.393 -11.095 -26.972  1.00 45.99           C  
ATOM   2451  NE  ARG C 233      -1.832 -11.693 -28.230  1.00 45.99           N  
ATOM   2452  NH1 ARG C 233      -3.756 -10.425 -28.401  1.00 45.99           N  
ATOM   2453  NH2 ARG C 233      -3.248 -11.969 -30.017  1.00 45.99           N  
ATOM   2454  CZ  ARG C 233      -2.944 -11.361 -28.880  1.00 45.99           C  
ATOM   2455  N   TYR C 234       3.455 -10.445 -25.426  1.00 41.07           N  
ATOM   2456  CA  TYR C 234       4.528 -10.235 -26.392  1.00 41.07           C  
ATOM   2457  C   TYR C 234       5.864 -10.712 -25.835  1.00 41.07           C  
ATOM   2458  CB  TYR C 234       4.622  -8.756 -26.779  1.00 41.07           C  
ATOM   2459  O   TYR C 234       6.699 -11.240 -26.574  1.00 41.07           O  
ATOM   2460  CG  TYR C 234       3.763  -8.383 -27.962  1.00 41.07           C  
ATOM   2461  CD1 TYR C 234       4.205  -8.601 -29.265  1.00 41.07           C  
ATOM   2462  CD2 TYR C 234       2.509  -7.810 -27.780  1.00 41.07           C  
ATOM   2463  CE1 TYR C 234       3.418  -8.257 -30.359  1.00 41.07           C  
ATOM   2464  CE2 TYR C 234       1.713  -7.461 -28.867  1.00 41.07           C  
ATOM   2465  OH  TYR C 234       1.392  -7.346 -31.229  1.00 41.07           O  
ATOM   2466  CZ  TYR C 234       2.175  -7.689 -30.150  1.00 41.07           C  
ATOM   2467  N   PHE C 235       6.108 -10.364 -24.586  1.00 38.85           N  
ATOM   2468  CA  PHE C 235       7.420 -10.700 -24.046  1.00 38.85           C  
ATOM   2469  C   PHE C 235       7.369 -12.012 -23.273  1.00 38.85           C  
ATOM   2470  CB  PHE C 235       7.934  -9.576 -23.140  1.00 38.85           C  
ATOM   2471  O   PHE C 235       8.404 -12.531 -22.851  1.00 38.85           O  
ATOM   2472  CG  PHE C 235       8.512  -8.407 -23.891  1.00 38.85           C  
ATOM   2473  CD1 PHE C 235       9.814  -8.449 -24.374  1.00 38.85           C  
ATOM   2474  CD2 PHE C 235       7.752  -7.267 -24.115  1.00 38.85           C  
ATOM   2475  CE1 PHE C 235      10.352  -7.368 -25.069  1.00 38.85           C  
ATOM   2476  CE2 PHE C 235       8.283  -6.183 -24.809  1.00 38.85           C  
ATOM   2477  CZ  PHE C 235       9.583  -6.236 -25.285  1.00 38.85           C  
ATOM   2478  N   ARG C 236       6.517 -12.905 -23.544  1.00 37.92           N  
ATOM   2479  CA  ARG C 236       6.391 -14.159 -22.808  1.00 37.92           C  
ATOM   2480  C   ARG C 236       6.839 -13.991 -21.360  1.00 37.92           C  
ATOM   2481  CB  ARG C 236       7.206 -15.264 -23.483  1.00 37.92           C  
ATOM   2482  O   ARG C 236       7.526 -14.856 -20.812  1.00 37.92           O  
ATOM   2483  CG  ARG C 236       6.486 -15.943 -24.637  1.00 37.92           C  
ATOM   2484  CD  ARG C 236       7.219 -17.194 -25.102  1.00 37.92           C  
ATOM   2485  NE  ARG C 236       6.659 -17.716 -26.345  1.00 37.92           N  
ATOM   2486  NH1 ARG C 236       7.481 -19.856 -26.059  1.00 37.92           N  
ATOM   2487  NH2 ARG C 236       6.246 -19.337 -27.919  1.00 37.92           N  
ATOM   2488  CZ  ARG C 236       6.797 -18.968 -26.771  1.00 37.92           C  
ATOM   2489  N   LEU C 237       6.913 -12.743 -21.040  1.00 35.16           N  
ATOM   2490  CA  LEU C 237       7.227 -12.496 -19.637  1.00 35.16           C  
ATOM   2491  C   LEU C 237       6.060 -12.897 -18.741  1.00 35.16           C  
ATOM   2492  CB  LEU C 237       7.573 -11.022 -19.416  1.00 35.16           C  
ATOM   2493  O   LEU C 237       4.905 -12.877 -19.172  1.00 35.16           O  
ATOM   2494  CG  LEU C 237       8.992 -10.594 -19.794  1.00 35.16           C  
ATOM   2495  CD1 LEU C 237       8.999  -9.145 -20.271  1.00 35.16           C  
ATOM   2496  CD2 LEU C 237       9.938 -10.778 -18.613  1.00 35.16           C  
ATOM   2497  N   THR C 238       6.077 -14.019 -18.160  1.00 36.60           N  
ATOM   2498  CA  THR C 238       5.028 -14.448 -17.241  1.00 36.60           C  
ATOM   2499  C   THR C 238       4.769 -13.382 -16.181  1.00 36.60           C  
ATOM   2500  CB  THR C 238       5.395 -15.778 -16.557  1.00 36.60           C  
ATOM   2501  O   THR C 238       5.290 -13.467 -15.067  1.00 36.60           O  
ATOM   2502  CG2 THR C 238       5.407 -16.927 -17.559  1.00 36.60           C  
ATOM   2503  OG1 THR C 238       6.694 -15.661 -15.964  1.00 36.60           O  
ATOM   2504  N   LEU C 239       4.677 -12.189 -16.779  1.00 38.71           N  
ATOM   2505  CA  LEU C 239       4.289 -11.177 -15.803  1.00 38.71           C  
ATOM   2506  C   LEU C 239       2.911 -11.480 -15.224  1.00 38.71           C  
ATOM   2507  CB  LEU C 239       4.292  -9.786 -16.443  1.00 38.71           C  
ATOM   2508  O   LEU C 239       1.962 -11.735 -15.969  1.00 38.71           O  
ATOM   2509  CG  LEU C 239       5.663  -9.160 -16.697  1.00 38.71           C  
ATOM   2510  CD1 LEU C 239       5.563  -8.080 -17.770  1.00 38.71           C  
ATOM   2511  CD2 LEU C 239       6.237  -8.585 -15.406  1.00 38.71           C  
ATOM   2512  N   GLY C 240       2.853 -12.066 -14.105  1.00 40.70           N  
ATOM   2513  CA  GLY C 240       1.675 -12.512 -13.377  1.00 40.70           C  
ATOM   2514  C   GLY C 240       1.613 -14.018 -13.208  1.00 40.70           C  
ATOM   2515  O   GLY C 240       0.641 -14.547 -12.666  1.00 40.70           O  
ATOM   2516  N   VAL C 241       2.451 -14.707 -14.003  1.00 42.56           N  
ATOM   2517  CA  VAL C 241       2.574 -16.147 -13.798  1.00 42.56           C  
ATOM   2518  C   VAL C 241       3.820 -16.446 -12.968  1.00 42.56           C  
ATOM   2519  CB  VAL C 241       2.632 -16.909 -15.141  1.00 42.56           C  
ATOM   2520  O   VAL C 241       4.916 -15.984 -13.294  1.00 42.56           O  
ATOM   2521  CG1 VAL C 241       2.718 -18.415 -14.904  1.00 42.56           C  
ATOM   2522  CG2 VAL C 241       1.416 -16.568 -16.000  1.00 42.56           C  
ATOM   2523  N   TYR C 242       3.605 -16.579 -11.840  1.00 42.00           N  
ATOM   2524  CA  TYR C 242       4.694 -16.906 -10.926  1.00 42.00           C  
ATOM   2525  C   TYR C 242       4.999 -18.399 -10.953  1.00 42.00           C  
ATOM   2526  CB  TYR C 242       4.348 -16.469  -9.499  1.00 42.00           C  
ATOM   2527  O   TYR C 242       4.086 -19.226 -10.926  1.00 42.00           O  
ATOM   2528  CG  TYR C 242       4.562 -14.997  -9.246  1.00 42.00           C  
ATOM   2529  CD1 TYR C 242       5.806 -14.512  -8.848  1.00 42.00           C  
ATOM   2530  CD2 TYR C 242       3.521 -14.087  -9.404  1.00 42.00           C  
ATOM   2531  CE1 TYR C 242       6.007 -13.156  -8.611  1.00 42.00           C  
ATOM   2532  CE2 TYR C 242       3.712 -12.729  -9.171  1.00 42.00           C  
ATOM   2533  OH  TYR C 242       5.150 -10.931  -8.543  1.00 42.00           O  
ATOM   2534  CZ  TYR C 242       4.956 -12.274  -8.776  1.00 42.00           C  
ATOM   2535  N   ASP C 243       6.225 -18.674 -11.469  1.00 46.38           N  
ATOM   2536  CA  ASP C 243       6.639 -20.061 -11.285  1.00 46.38           C  
ATOM   2537  C   ASP C 243       6.937 -20.355  -9.817  1.00 46.38           C  
ATOM   2538  CB  ASP C 243       7.867 -20.373 -12.144  1.00 46.38           C  
ATOM   2539  O   ASP C 243       7.753 -19.672  -9.195  1.00 46.38           O  
ATOM   2540  CG  ASP C 243       7.524 -20.615 -13.603  1.00 46.38           C  
ATOM   2541  OD1 ASP C 243       6.376 -21.008 -13.903  1.00 46.38           O  
ATOM   2542  OD2 ASP C 243       8.411 -20.414 -14.461  1.00 46.38           O  
ATOM   2543  N   TYR C 244       6.160 -20.992  -9.246  1.00 48.16           N  
ATOM   2544  CA  TYR C 244       6.432 -21.390  -7.869  1.00 48.16           C  
ATOM   2545  C   TYR C 244       7.542 -22.432  -7.812  1.00 48.16           C  
ATOM   2546  CB  TYR C 244       5.164 -21.940  -7.208  1.00 48.16           C  
ATOM   2547  O   TYR C 244       7.378 -23.550  -8.306  1.00 48.16           O  
ATOM   2548  CG  TYR C 244       5.200 -21.899  -5.700  1.00 48.16           C  
ATOM   2549  CD1 TYR C 244       5.563 -23.022  -4.961  1.00 48.16           C  
ATOM   2550  CD2 TYR C 244       4.869 -20.737  -5.010  1.00 48.16           C  
ATOM   2551  CE1 TYR C 244       5.595 -22.990  -3.571  1.00 48.16           C  
ATOM   2552  CE2 TYR C 244       4.898 -20.693  -3.620  1.00 48.16           C  
ATOM   2553  OH  TYR C 244       5.292 -21.784  -1.534  1.00 48.16           O  
ATOM   2554  CZ  TYR C 244       5.262 -21.822  -2.910  1.00 48.16           C  
ATOM   2555  N   LEU C 245       8.757 -21.969  -7.407  1.00 51.79           N  
ATOM   2556  CA  LEU C 245       9.914 -22.852  -7.312  1.00 51.79           C  
ATOM   2557  C   LEU C 245      10.087 -23.370  -5.888  1.00 51.79           C  
ATOM   2558  CB  LEU C 245      11.183 -22.123  -7.760  1.00 51.79           C  
ATOM   2559  O   LEU C 245       9.914 -22.620  -4.924  1.00 51.79           O  
ATOM   2560  CG  LEU C 245      11.420 -22.038  -9.268  1.00 51.79           C  
ATOM   2561  CD1 LEU C 245      11.249 -20.602  -9.751  1.00 51.79           C  
ATOM   2562  CD2 LEU C 245      12.805 -22.566  -9.623  1.00 51.79           C  
ATOM   2563  N   VAL C 246      10.221 -24.617  -5.711  1.00 56.86           N  
ATOM   2564  CA  VAL C 246      10.441 -25.217  -4.399  1.00 56.86           C  
ATOM   2565  C   VAL C 246      11.812 -25.890  -4.363  1.00 56.86           C  
ATOM   2566  CB  VAL C 246       9.336 -26.239  -4.049  1.00 56.86           C  
ATOM   2567  O   VAL C 246      12.314 -26.347  -5.392  1.00 56.86           O  
ATOM   2568  CG1 VAL C 246       9.446 -26.673  -2.589  1.00 56.86           C  
ATOM   2569  CG2 VAL C 246       7.956 -25.648  -4.331  1.00 56.86           C  
ATOM   2570  N   SER C 247      12.539 -25.804  -3.282  1.00 51.72           N  
ATOM   2571  CA  SER C 247      13.795 -26.514  -3.062  1.00 51.72           C  
ATOM   2572  C   SER C 247      13.579 -28.023  -3.031  1.00 51.72           C  
ATOM   2573  CB  SER C 247      14.448 -26.057  -1.757  1.00 51.72           C  
ATOM   2574  O   SER C 247      12.447 -28.490  -2.883  1.00 51.72           O  
ATOM   2575  OG  SER C 247      14.033 -26.871  -0.675  1.00 51.72           O  
ATOM   2576  N   THR C 248      14.692 -28.819  -3.317  1.00 60.14           N  
ATOM   2577  CA  THR C 248      14.643 -30.277  -3.280  1.00 60.14           C  
ATOM   2578  C   THR C 248      14.051 -30.765  -1.960  1.00 60.14           C  
ATOM   2579  CB  THR C 248      16.043 -30.888  -3.475  1.00 60.14           C  
ATOM   2580  O   THR C 248      13.251 -31.703  -1.941  1.00 60.14           O  
ATOM   2581  CG2 THR C 248      16.284 -31.256  -4.935  1.00 60.14           C  
ATOM   2582  OG1 THR C 248      17.034 -29.938  -3.063  1.00 60.14           O  
ATOM   2583  N   GLN C 249      14.531 -30.171  -0.854  1.00 58.78           N  
ATOM   2584  CA  GLN C 249      14.048 -30.559   0.467  1.00 58.78           C  
ATOM   2585  C   GLN C 249      12.579 -30.186   0.647  1.00 58.78           C  
ATOM   2586  CB  GLN C 249      14.893 -29.905   1.561  1.00 58.78           C  
ATOM   2587  O   GLN C 249      11.810 -30.944   1.242  1.00 58.78           O  
ATOM   2588  CG  GLN C 249      16.249 -30.566   1.770  1.00 58.78           C  
ATOM   2589  CD  GLN C 249      17.030 -29.955   2.917  1.00 58.78           C  
ATOM   2590  NE2 GLN C 249      18.075 -30.647   3.358  1.00 58.78           N  
ATOM   2591  OE1 GLN C 249      16.698 -28.869   3.403  1.00 58.78           O  
ATOM   2592  N   GLU C 250      12.292 -29.021   0.069  1.00 61.60           N  
ATOM   2593  CA  GLU C 250      10.903 -28.577   0.136  1.00 61.60           C  
ATOM   2594  C   GLU C 250       9.994 -29.478  -0.696  1.00 61.60           C  
ATOM   2595  CB  GLU C 250      10.778 -27.126  -0.335  1.00 61.60           C  
ATOM   2596  O   GLU C 250       8.869 -29.776  -0.292  1.00 61.60           O  
ATOM   2597  CG  GLU C 250      11.352 -26.111   0.643  1.00 61.60           C  
ATOM   2598  CD  GLU C 250      11.227 -24.675   0.160  1.00 61.60           C  
ATOM   2599  OE1 GLU C 250      11.291 -23.745   0.996  1.00 61.60           O  
ATOM   2600  OE2 GLU C 250      11.061 -24.478  -1.065  1.00 61.60           O  
ATOM   2601  N   PHE C 251      10.516 -29.864  -1.854  1.00 66.92           N  
ATOM   2602  CA  PHE C 251       9.776 -30.764  -2.730  1.00 66.92           C  
ATOM   2603  C   PHE C 251       9.544 -32.109  -2.053  1.00 66.92           C  
ATOM   2604  CB  PHE C 251      10.523 -30.963  -4.053  1.00 66.92           C  
ATOM   2605  O   PHE C 251       8.458 -32.684  -2.157  1.00 66.92           O  
ATOM   2606  CG  PHE C 251       9.743 -31.739  -5.079  1.00 66.92           C  
ATOM   2607  CD1 PHE C 251      10.055 -33.065  -5.354  1.00 66.92           C  
ATOM   2608  CD2 PHE C 251       8.696 -31.142  -5.770  1.00 66.92           C  
ATOM   2609  CE1 PHE C 251       9.334 -33.786  -6.303  1.00 66.92           C  
ATOM   2610  CE2 PHE C 251       7.972 -31.856  -6.721  1.00 66.92           C  
ATOM   2611  CZ  PHE C 251       8.293 -33.177  -6.987  1.00 66.92           C  
ATOM   2612  N   ARG C 252      10.569 -32.543  -1.411  1.00 64.60           N  
ATOM   2613  CA  ARG C 252      10.442 -33.795  -0.673  1.00 64.60           C  
ATOM   2614  C   ARG C 252       9.399 -33.675   0.434  1.00 64.60           C  
ATOM   2615  CB  ARG C 252      11.790 -34.209  -0.080  1.00 64.60           C  
ATOM   2616  O   ARG C 252       8.630 -34.608   0.674  1.00 64.60           O  
ATOM   2617  CG  ARG C 252      12.279 -35.570  -0.552  1.00 64.60           C  
ATOM   2618  CD  ARG C 252      13.553 -35.991   0.166  1.00 64.60           C  
ATOM   2619  NE  ARG C 252      14.556 -36.496  -0.767  1.00 64.60           N  
ATOM   2620  NH1 ARG C 252      16.105 -37.029   0.862  1.00 64.60           N  
ATOM   2621  NH2 ARG C 252      16.581 -37.411  -1.347  1.00 64.60           N  
ATOM   2622  CZ  ARG C 252      15.745 -36.978  -0.415  1.00 64.60           C  
ATOM   2623  N   TYR C 253       9.495 -32.533   1.145  1.00 64.10           N  
ATOM   2624  CA  TYR C 253       8.517 -32.275   2.196  1.00 64.10           C  
ATOM   2625  C   TYR C 253       7.110 -32.171   1.618  1.00 64.10           C  
ATOM   2626  CB  TYR C 253       8.866 -30.990   2.952  1.00 64.10           C  
ATOM   2627  O   TYR C 253       6.150 -32.666   2.214  1.00 64.10           O  
ATOM   2628  CG  TYR C 253       8.007 -30.749   4.170  1.00 64.10           C  
ATOM   2629  CD1 TYR C 253       6.930 -29.866   4.123  1.00 64.10           C  
ATOM   2630  CD2 TYR C 253       8.270 -31.403   5.369  1.00 64.10           C  
ATOM   2631  CE1 TYR C 253       6.137 -29.640   5.243  1.00 64.10           C  
ATOM   2632  CE2 TYR C 253       7.483 -31.185   6.495  1.00 64.10           C  
ATOM   2633  OH  TYR C 253       5.638 -30.083   7.534  1.00 64.10           O  
ATOM   2634  CZ  TYR C 253       6.420 -30.303   6.422  1.00 64.10           C  
ATOM   2635  N   MET C 254       7.014 -31.557   0.503  1.00 66.84           N  
ATOM   2636  CA  MET C 254       5.724 -31.426  -0.169  1.00 66.84           C  
ATOM   2637  C   MET C 254       5.158 -32.794  -0.532  1.00 66.84           C  
ATOM   2638  CB  MET C 254       5.857 -30.564  -1.426  1.00 66.84           C  
ATOM   2639  O   MET C 254       3.961 -33.039  -0.369  1.00 66.84           O  
ATOM   2640  CG  MET C 254       4.616 -29.745  -1.741  1.00 66.84           C  
ATOM   2641  SD  MET C 254       4.828 -28.693  -3.229  1.00 66.84           S  
ATOM   2642  CE  MET C 254       3.092 -28.432  -3.687  1.00 66.84           C  
ATOM   2643  N   ASN C 255       6.011 -33.644  -1.063  1.00 66.50           N  
ATOM   2644  CA  ASN C 255       5.603 -34.983  -1.475  1.00 66.50           C  
ATOM   2645  C   ASN C 255       5.277 -35.864  -0.272  1.00 66.50           C  
ATOM   2646  CB  ASN C 255       6.690 -35.636  -2.332  1.00 66.50           C  
ATOM   2647  O   ASN C 255       4.353 -36.678  -0.326  1.00 66.50           O  
ATOM   2648  CG  ASN C 255       6.148 -36.204  -3.628  1.00 66.50           C  
ATOM   2649  ND2 ASN C 255       6.970 -36.981  -4.325  1.00 66.50           N  
ATOM   2650  OD1 ASN C 255       5.001 -35.948  -4.002  1.00 66.50           O  
ATOM   2651  N   SER C 256       6.029 -35.592   0.770  1.00 63.38           N  
ATOM   2652  CA  SER C 256       5.796 -36.379   1.976  1.00 63.38           C  
ATOM   2653  C   SER C 256       4.498 -35.968   2.663  1.00 63.38           C  
ATOM   2654  CB  SER C 256       6.967 -36.229   2.949  1.00 63.38           C  
ATOM   2655  O   SER C 256       3.801 -36.806   3.237  1.00 63.38           O  
ATOM   2656  OG  SER C 256       7.056 -34.898   3.427  1.00 63.38           O  
ATOM   2657  N   GLN C 257       4.250 -34.711   2.598  1.00 62.72           N  
ATOM   2658  CA  GLN C 257       3.051 -34.202   3.255  1.00 62.72           C  
ATOM   2659  C   GLN C 257       1.872 -34.153   2.286  1.00 62.72           C  
ATOM   2660  CB  GLN C 257       3.307 -32.813   3.841  1.00 62.72           C  
ATOM   2661  O   GLN C 257       0.726 -33.974   2.704  1.00 62.72           O  
ATOM   2662  CG  GLN C 257       4.231 -32.817   5.051  1.00 62.72           C  
ATOM   2663  CD  GLN C 257       3.506 -33.144   6.343  1.00 62.72           C  
ATOM   2664  NE2 GLN C 257       4.255 -33.582   7.349  1.00 62.72           N  
ATOM   2665  OE1 GLN C 257       2.282 -33.004   6.436  1.00 62.72           O  
ATOM   2666  N   GLY C 258       2.048 -34.537   0.904  1.00 63.77           N  
ATOM   2667  CA  GLY C 258       1.018 -34.514  -0.122  1.00 63.77           C  
ATOM   2668  C   GLY C 258       0.554 -33.112  -0.470  1.00 63.77           C  
ATOM   2669  O   GLY C 258      -0.623 -32.898  -0.769  1.00 63.77           O  
ATOM   2670  N   LEU C 259       1.446 -32.215  -0.264  1.00 61.79           N  
ATOM   2671  CA  LEU C 259       1.075 -30.837  -0.566  1.00 61.79           C  
ATOM   2672  C   LEU C 259       1.048 -30.599  -2.072  1.00 61.79           C  
ATOM   2673  CB  LEU C 259       2.049 -29.861   0.100  1.00 61.79           C  
ATOM   2674  O   LEU C 259       1.900 -31.112  -2.801  1.00 61.79           O  
ATOM   2675  CG  LEU C 259       2.002 -29.792   1.627  1.00 61.79           C  
ATOM   2676  CD1 LEU C 259       3.355 -29.354   2.179  1.00 61.79           C  
ATOM   2677  CD2 LEU C 259       0.899 -28.844   2.086  1.00 61.79           C  
ATOM   2678  N   LEU C 260      -0.045 -30.161  -2.651  1.00 60.15           N  
ATOM   2679  CA  LEU C 260      -0.259 -29.885  -4.068  1.00 60.15           C  
ATOM   2680  C   LEU C 260       0.379 -28.559  -4.466  1.00 60.15           C  
ATOM   2681  CB  LEU C 260      -1.756 -29.862  -4.389  1.00 60.15           C  
ATOM   2682  O   LEU C 260       0.551 -27.671  -3.627  1.00 60.15           O  
ATOM   2683  CG  LEU C 260      -2.410 -31.216  -4.668  1.00 60.15           C  
ATOM   2684  CD1 LEU C 260      -3.495 -31.503  -3.635  1.00 60.15           C  
ATOM   2685  CD2 LEU C 260      -2.986 -31.252  -6.079  1.00 60.15           C  
ATOM   2686  N   PRO C 261       0.867 -28.493  -5.702  1.00 62.16           N  
ATOM   2687  CA  PRO C 261       1.408 -27.245  -6.246  1.00 62.16           C  
ATOM   2688  C   PRO C 261       0.404 -26.096  -6.197  1.00 62.16           C  
ATOM   2689  CB  PRO C 261       1.750 -27.610  -7.693  1.00 62.16           C  
ATOM   2690  O   PRO C 261      -0.802 -26.318  -6.337  1.00 62.16           O  
ATOM   2691  CG  PRO C 261       1.249 -29.008  -7.863  1.00 62.16           C  
ATOM   2692  CD  PRO C 261       0.700 -29.481  -6.548  1.00 62.16           C  
ATOM   2693  N   PRO C 262       0.909 -25.015  -5.737  1.00 57.37           N  
ATOM   2694  CA  PRO C 262       0.000 -23.874  -5.607  1.00 57.37           C  
ATOM   2695  C   PRO C 262      -0.710 -23.533  -6.914  1.00 57.37           C  
ATOM   2696  CB  PRO C 262       0.926 -22.733  -5.175  1.00 57.37           C  
ATOM   2697  O   PRO C 262      -0.098 -23.581  -7.985  1.00 57.37           O  
ATOM   2698  CG  PRO C 262       2.306 -23.235  -5.454  1.00 57.37           C  
ATOM   2699  CD  PRO C 262       2.238 -24.719  -5.677  1.00 57.37           C  
ATOM   2700  N   LYS C 263      -2.094 -23.436  -6.924  1.00 54.44           N  
ATOM   2701  CA  LYS C 263      -2.897 -23.075  -8.089  1.00 54.44           C  
ATOM   2702  C   LYS C 263      -3.127 -21.568  -8.153  1.00 54.44           C  
ATOM   2703  CB  LYS C 263      -4.238 -23.809  -8.064  1.00 54.44           C  
ATOM   2704  O   LYS C 263      -3.224 -20.995  -9.240  1.00 54.44           O  
ATOM   2705  CG  LYS C 263      -4.132 -25.303  -8.331  1.00 54.44           C  
ATOM   2706  CD  LYS C 263      -5.505 -25.960  -8.390  1.00 54.44           C  
ATOM   2707  CE  LYS C 263      -5.397 -27.464  -8.602  1.00 54.44           C  
ATOM   2708  NZ  LYS C 263      -6.741 -28.113  -8.657  1.00 54.44           N  
ATOM   2709  N   ASN C 264      -3.237 -21.000  -7.019  1.00 43.31           N  
ATOM   2710  CA  ASN C 264      -3.519 -19.574  -6.887  1.00 43.31           C  
ATOM   2711  C   ASN C 264      -2.488 -18.878  -6.003  1.00 43.31           C  
ATOM   2712  CB  ASN C 264      -4.929 -19.355  -6.333  1.00 43.31           C  
ATOM   2713  O   ASN C 264      -1.701 -19.539  -5.323  1.00 43.31           O  
ATOM   2714  CG  ASN C 264      -6.011 -19.780  -7.306  1.00 43.31           C  
ATOM   2715  ND2 ASN C 264      -7.236 -19.331  -7.063  1.00 43.31           N  
ATOM   2716  OD1 ASN C 264      -5.748 -20.507  -8.268  1.00 43.31           O  
ATOM   2717  N   SER C 265      -2.404 -17.600  -6.125  1.00 46.06           N  
ATOM   2718  CA  SER C 265      -1.474 -16.786  -5.351  1.00 46.06           C  
ATOM   2719  C   SER C 265      -1.632 -17.037  -3.855  1.00 46.06           C  
ATOM   2720  CB  SER C 265      -1.682 -15.301  -5.652  1.00 46.06           C  
ATOM   2721  O   SER C 265      -0.644 -17.067  -3.118  1.00 46.06           O  
ATOM   2722  OG  SER C 265      -3.062 -14.978  -5.658  1.00 46.06           O  
ATOM   2723  N   ILE C 266      -2.856 -17.196  -3.453  1.00 45.62           N  
ATOM   2724  CA  ILE C 266      -3.097 -17.434  -2.034  1.00 45.62           C  
ATOM   2725  C   ILE C 266      -2.547 -18.803  -1.640  1.00 45.62           C  
ATOM   2726  CB  ILE C 266      -4.601 -17.342  -1.693  1.00 45.62           C  
ATOM   2727  O   ILE C 266      -1.966 -18.959  -0.563  1.00 45.62           O  
ATOM   2728  CG1 ILE C 266      -5.126 -15.929  -1.971  1.00 45.62           C  
ATOM   2729  CG2 ILE C 266      -4.849 -17.741  -0.235  1.00 45.62           C  
ATOM   2730  CD1 ILE C 266      -6.641 -15.802  -1.878  1.00 45.62           C  
ATOM   2731  N   ASP C 267      -2.751 -19.704  -2.527  1.00 53.84           N  
ATOM   2732  CA  ASP C 267      -2.213 -21.039  -2.287  1.00 53.84           C  
ATOM   2733  C   ASP C 267      -0.689 -21.009  -2.196  1.00 53.84           C  
ATOM   2734  CB  ASP C 267      -2.655 -22.003  -3.391  1.00 53.84           C  
ATOM   2735  O   ASP C 267      -0.095 -21.743  -1.403  1.00 53.84           O  
ATOM   2736  CG  ASP C 267      -4.040 -22.580  -3.154  1.00 53.84           C  
ATOM   2737  OD1 ASP C 267      -4.533 -22.531  -2.007  1.00 53.84           O  
ATOM   2738  OD2 ASP C 267      -4.641 -23.092  -4.123  1.00 53.84           O  
ATOM   2739  N   ALA C 268      -0.107 -20.111  -3.002  1.00 50.69           N  
ATOM   2740  CA  ALA C 268       1.345 -19.965  -2.958  1.00 50.69           C  
ATOM   2741  C   ALA C 268       1.796 -19.362  -1.630  1.00 50.69           C  
ATOM   2742  CB  ALA C 268       1.828 -19.103  -4.121  1.00 50.69           C  
ATOM   2743  O   ALA C 268       2.798 -19.792  -1.054  1.00 50.69           O  
ATOM   2744  N   PHE C 269       1.037 -18.489  -1.306  1.00 47.90           N  
ATOM   2745  CA  PHE C 269       1.326 -17.859  -0.024  1.00 47.90           C  
ATOM   2746  C   PHE C 269       1.216 -18.868   1.113  1.00 47.90           C  
ATOM   2747  CB  PHE C 269       0.377 -16.682   0.225  1.00 47.90           C  
ATOM   2748  O   PHE C 269       2.080 -18.918   1.991  1.00 47.90           O  
ATOM   2749  CG  PHE C 269       0.686 -15.907   1.477  1.00 47.90           C  
ATOM   2750  CD1 PHE C 269      -0.102 -16.051   2.613  1.00 47.90           C  
ATOM   2751  CD2 PHE C 269       1.765 -15.034   1.519  1.00 47.90           C  
ATOM   2752  CE1 PHE C 269       0.182 -15.335   3.773  1.00 47.90           C  
ATOM   2753  CE2 PHE C 269       2.055 -14.315   2.675  1.00 47.90           C  
ATOM   2754  CZ  PHE C 269       1.262 -14.466   3.801  1.00 47.90           C  
ATOM   2755  N   LYS C 270       0.208 -19.547   1.113  1.00 51.27           N  
ATOM   2756  CA  LYS C 270       0.012 -20.586   2.119  1.00 51.27           C  
ATOM   2757  C   LYS C 270       1.152 -21.601   2.092  1.00 51.27           C  
ATOM   2758  CB  LYS C 270      -1.326 -21.296   1.904  1.00 51.27           C  
ATOM   2759  O   LYS C 270       1.632 -22.031   3.143  1.00 51.27           O  
ATOM   2760  CG  LYS C 270      -2.484 -20.682   2.677  1.00 51.27           C  
ATOM   2761  CD  LYS C 270      -3.787 -21.427   2.417  1.00 51.27           C  
ATOM   2762  CE  LYS C 270      -4.976 -20.708   3.039  1.00 51.27           C  
ATOM   2763  NZ  LYS C 270      -6.266 -21.387   2.713  1.00 51.27           N  
ATOM   2764  N   LEU C 271       1.448 -21.930   0.901  1.00 54.24           N  
ATOM   2765  CA  LEU C 271       2.527 -22.898   0.737  1.00 54.24           C  
ATOM   2766  C   LEU C 271       3.851 -22.324   1.230  1.00 54.24           C  
ATOM   2767  CB  LEU C 271       2.654 -23.317  -0.730  1.00 54.24           C  
ATOM   2768  O   LEU C 271       4.666 -23.044   1.813  1.00 54.24           O  
ATOM   2769  CG  LEU C 271       3.267 -24.693  -0.992  1.00 54.24           C  
ATOM   2770  CD1 LEU C 271       2.181 -25.763  -1.008  1.00 54.24           C  
ATOM   2771  CD2 LEU C 271       4.044 -24.691  -2.304  1.00 54.24           C  
ATOM   2772  N   ASN C 272       4.102 -21.107   0.973  1.00 51.47           N  
ATOM   2773  CA  ASN C 272       5.315 -20.433   1.423  1.00 51.47           C  
ATOM   2774  C   ASN C 272       5.422 -20.427   2.945  1.00 51.47           C  
ATOM   2775  CB  ASN C 272       5.367 -19.003   0.881  1.00 51.47           C  
ATOM   2776  O   ASN C 272       6.512 -20.587   3.496  1.00 51.47           O  
ATOM   2777  CG  ASN C 272       6.252 -18.873  -0.342  1.00 51.47           C  
ATOM   2778  ND2 ASN C 272       6.074 -17.791  -1.091  1.00 51.47           N  
ATOM   2779  OD1 ASN C 272       7.089 -19.739  -0.613  1.00 51.47           O  
ATOM   2780  N   ILE C 273       4.373 -20.275   3.558  1.00 45.20           N  
ATOM   2781  CA  ILE C 273       4.348 -20.285   5.016  1.00 45.20           C  
ATOM   2782  C   ILE C 273       4.639 -21.695   5.527  1.00 45.20           C  
ATOM   2783  CB  ILE C 273       2.991 -19.787   5.562  1.00 45.20           C  
ATOM   2784  O   ILE C 273       5.367 -21.868   6.508  1.00 45.20           O  
ATOM   2785  CG1 ILE C 273       2.778 -18.313   5.199  1.00 45.20           C  
ATOM   2786  CG2 ILE C 273       2.910 -19.995   7.077  1.00 45.20           C  
ATOM   2787  CD1 ILE C 273       1.452 -17.742   5.681  1.00 45.20           C  
ATOM   2788  N   LYS C 274       4.037 -22.586   4.903  1.00 52.80           N  
ATOM   2789  CA  LYS C 274       4.234 -23.981   5.287  1.00 52.80           C  
ATOM   2790  C   LYS C 274       5.669 -24.427   5.022  1.00 52.80           C  
ATOM   2791  CB  LYS C 274       3.257 -24.887   4.537  1.00 52.80           C  
ATOM   2792  O   LYS C 274       6.204 -25.276   5.738  1.00 52.80           O  
ATOM   2793  CG  LYS C 274       2.098 -25.385   5.387  1.00 52.80           C  
ATOM   2794  CD  LYS C 274       1.107 -26.196   4.562  1.00 52.80           C  
ATOM   2795  CE  LYS C 274      -0.112 -26.594   5.383  1.00 52.80           C  
ATOM   2796  NZ  LYS C 274      -1.121 -27.324   4.558  1.00 52.80           N  
ATOM   2797  N   LEU C 275       6.185 -23.774   4.064  1.00 45.55           N  
ATOM   2798  CA  LEU C 275       7.546 -24.148   3.694  1.00 45.55           C  
ATOM   2799  C   LEU C 275       8.566 -23.313   4.460  1.00 45.55           C  
ATOM   2800  CB  LEU C 275       7.759 -23.979   2.188  1.00 45.55           C  
ATOM   2801  O   LEU C 275       9.772 -23.554   4.362  1.00 45.55           O  
ATOM   2802  CG  LEU C 275       7.054 -24.992   1.285  1.00 45.55           C  
ATOM   2803  CD1 LEU C 275       6.880 -24.422  -0.119  1.00 45.55           C  
ATOM   2804  CD2 LEU C 275       7.832 -26.303   1.243  1.00 45.55           C  
ATOM   2805  N   LEU C 276       7.891 -22.520   5.198  1.00 40.94           N  
ATOM   2806  CA  LEU C 276       8.714 -21.644   6.024  1.00 40.94           C  
ATOM   2807  C   LEU C 276       9.489 -22.447   7.063  1.00 40.94           C  
ATOM   2808  CB  LEU C 276       7.846 -20.591   6.719  1.00 40.94           C  
ATOM   2809  O   LEU C 276       8.916 -23.291   7.756  1.00 40.94           O  
ATOM   2810  CG  LEU C 276       8.558 -19.315   7.168  1.00 40.94           C  
ATOM   2811  CD1 LEU C 276       8.467 -18.247   6.083  1.00 40.94           C  
ATOM   2812  CD2 LEU C 276       7.967 -18.805   8.478  1.00 40.94           C  
ATOM   2813  N   GLY C 277      10.764 -22.692   6.859  1.00 41.11           N  
ATOM   2814  CA  GLY C 277      11.662 -23.417   7.744  1.00 41.11           C  
ATOM   2815  C   GLY C 277      12.466 -24.488   7.032  1.00 41.11           C  
ATOM   2816  O   GLY C 277      13.417 -25.034   7.594  1.00 41.11           O  
ATOM   2817  N   VAL C 278      11.857 -25.167   6.067  1.00 46.96           N  
ATOM   2818  CA  VAL C 278      12.514 -26.295   5.415  1.00 46.96           C  
ATOM   2819  C   VAL C 278      13.773 -25.815   4.696  1.00 46.96           C  
ATOM   2820  CB  VAL C 278      11.569 -27.004   4.419  1.00 46.96           C  
ATOM   2821  O   VAL C 278      14.795 -26.504   4.695  1.00 46.96           O  
ATOM   2822  CG1 VAL C 278      12.292 -28.146   3.709  1.00 46.96           C  
ATOM   2823  CG2 VAL C 278      10.325 -27.521   5.140  1.00 46.96           C  
ATOM   2824  N   GLY C 279      14.077 -24.410   4.643  1.00 43.32           N  
ATOM   2825  CA  GLY C 279      15.288 -23.922   4.003  1.00 43.32           C  
ATOM   2826  C   GLY C 279      15.702 -24.749   2.800  1.00 43.32           C  
ATOM   2827  O   GLY C 279      15.031 -25.722   2.448  1.00 43.32           O  
ATOM   2828  N   GLY C 280      16.299 -24.329   1.762  1.00 42.76           N  
ATOM   2829  CA  GLY C 280      16.856 -24.923   0.557  1.00 42.76           C  
ATOM   2830  C   GLY C 280      16.746 -24.022  -0.658  1.00 42.76           C  
ATOM   2831  O   GLY C 280      15.977 -23.058  -0.656  1.00 42.76           O  
ATOM   2832  N   LYS C 281      17.757 -23.984  -1.502  1.00 44.01           N  
ATOM   2833  CA  LYS C 281      17.775 -23.200  -2.734  1.00 44.01           C  
ATOM   2834  C   LYS C 281      16.664 -23.641  -3.682  1.00 44.01           C  
ATOM   2835  CB  LYS C 281      19.133 -23.320  -3.427  1.00 44.01           C  
ATOM   2836  O   LYS C 281      16.577 -24.817  -4.042  1.00 44.01           O  
ATOM   2837  CG  LYS C 281      20.000 -22.075  -3.310  1.00 44.01           C  
ATOM   2838  CD  LYS C 281      21.350 -22.268  -3.989  1.00 44.01           C  
ATOM   2839  CE  LYS C 281      22.232 -21.035  -3.842  1.00 44.01           C  
ATOM   2840  NZ  LYS C 281      23.596 -21.259  -4.409  1.00 44.01           N  
ATOM   2841  N   PRO C 282      15.662 -22.816  -3.921  1.00 48.44           N  
ATOM   2842  CA  PRO C 282      14.560 -23.143  -4.829  1.00 48.44           C  
ATOM   2843  C   PRO C 282      15.036 -23.462  -6.244  1.00 48.44           C  
ATOM   2844  CB  PRO C 282      13.702 -21.875  -4.814  1.00 48.44           C  
ATOM   2845  O   PRO C 282      15.681 -22.627  -6.885  1.00 48.44           O  
ATOM   2846  CG  PRO C 282      14.582 -20.826  -4.215  1.00 48.44           C  
ATOM   2847  CD  PRO C 282      15.771 -21.500  -3.592  1.00 48.44           C  
ATOM   2848  N   CYS C 283      15.018 -24.822  -6.665  1.00 50.85           N  
ATOM   2849  CA  CYS C 283      15.530 -25.181  -7.983  1.00 50.85           C  
ATOM   2850  C   CYS C 283      14.457 -25.874  -8.814  1.00 50.85           C  
ATOM   2851  CB  CYS C 283      16.754 -26.088  -7.854  1.00 50.85           C  
ATOM   2852  O   CYS C 283      14.605 -26.019 -10.029  1.00 50.85           O  
ATOM   2853  SG  CYS C 283      18.127 -25.334  -6.955  1.00 50.85           S  
ATOM   2854  N   ILE C 284      13.413 -26.405  -8.141  1.00 52.76           N  
ATOM   2855  CA  ILE C 284      12.450 -27.222  -8.872  1.00 52.76           C  
ATOM   2856  C   ILE C 284      11.155 -26.438  -9.071  1.00 52.76           C  
ATOM   2857  CB  ILE C 284      12.165 -28.552  -8.139  1.00 52.76           C  
ATOM   2858  O   ILE C 284      10.567 -25.943  -8.106  1.00 52.76           O  
ATOM   2859  CG1 ILE C 284      13.463 -29.344  -7.945  1.00 52.76           C  
ATOM   2860  CG2 ILE C 284      11.128 -29.379  -8.904  1.00 52.76           C  
ATOM   2861  CD1 ILE C 284      13.330 -30.529  -6.999  1.00 52.76           C  
ATOM   2862  N   LYS C 285      10.805 -26.197 -10.334  1.00 55.61           N  
ATOM   2863  CA  LYS C 285       9.555 -25.538 -10.699  1.00 55.61           C  
ATOM   2864  C   LYS C 285       8.358 -26.452 -10.451  1.00 55.61           C  
ATOM   2865  CB  LYS C 285       9.586 -25.102 -12.165  1.00 55.61           C  
ATOM   2866  O   LYS C 285       8.261 -27.530 -11.041  1.00 55.61           O  
ATOM   2867  CG  LYS C 285      10.031 -23.661 -12.373  1.00 55.61           C  
ATOM   2868  CD  LYS C 285      10.033 -23.285 -13.849  1.00 55.61           C  
ATOM   2869  CE  LYS C 285      10.567 -21.876 -14.066  1.00 55.61           C  
ATOM   2870  NZ  LYS C 285      10.631 -21.525 -15.517  1.00 55.61           N  
ATOM   2871  N   VAL C 286       7.468 -26.191  -9.418  1.00 57.05           N  
ATOM   2872  CA  VAL C 286       6.362 -27.073  -9.062  1.00 57.05           C  
ATOM   2873  C   VAL C 286       5.067 -26.557  -9.686  1.00 57.05           C  
ATOM   2874  CB  VAL C 286       6.204 -27.195  -7.530  1.00 57.05           C  
ATOM   2875  O   VAL C 286       4.198 -27.344 -10.068  1.00 57.05           O  
ATOM   2876  CG1 VAL C 286       5.137 -28.230  -7.178  1.00 57.05           C  
ATOM   2877  CG2 VAL C 286       7.539 -27.558  -6.883  1.00 57.05           C  
ATOM   2878  N   ALA C 287       4.883 -25.287  -9.834  1.00 51.40           N  
ATOM   2879  CA  ALA C 287       3.633 -24.750 -10.363  1.00 51.40           C  
ATOM   2880  C   ALA C 287       3.829 -23.338 -10.908  1.00 51.40           C  
ATOM   2881  CB  ALA C 287       2.552 -24.756  -9.285  1.00 51.40           C  
ATOM   2882  O   ALA C 287       4.811 -22.670 -10.577  1.00 51.40           O  
ATOM   2883  N   THR C 288       3.053 -23.070 -11.935  1.00 45.85           N  
ATOM   2884  CA  THR C 288       2.963 -21.710 -12.453  1.00 45.85           C  
ATOM   2885  C   THR C 288       1.701 -21.020 -11.944  1.00 45.85           C  
ATOM   2886  CB  THR C 288       2.974 -21.696 -13.993  1.00 45.85           C  
ATOM   2887  O   THR C 288       0.602 -21.569 -12.049  1.00 45.85           O  
ATOM   2888  CG2 THR C 288       4.313 -22.183 -14.538  1.00 45.85           C  
ATOM   2889  OG1 THR C 288       1.933 -22.552 -14.480  1.00 45.85           O  
ATOM   2890  N   VAL C 289       1.841 -20.255 -10.942  1.00 43.45           N  
ATOM   2891  CA  VAL C 289       0.691 -19.571 -10.360  1.00 43.45           C  
ATOM   2892  C   VAL C 289       0.423 -18.273 -11.119  1.00 43.45           C  
ATOM   2893  CB  VAL C 289       0.905 -19.276  -8.859  1.00 43.45           C  
ATOM   2894  O   VAL C 289       1.353 -17.525 -11.429  1.00 43.45           O  
ATOM   2895  CG1 VAL C 289      -0.346 -18.648  -8.248  1.00 43.45           C  
ATOM   2896  CG2 VAL C 289       1.283 -20.555  -8.113  1.00 43.45           C  
ATOM   2897  N   GLN C 290      -0.761 -18.195 -11.719  1.00 41.10           N  
ATOM   2898  CA  GLN C 290      -1.212 -16.959 -12.349  1.00 41.10           C  
ATOM   2899  C   GLN C 290      -1.673 -15.946 -11.306  1.00 41.10           C  
ATOM   2900  CB  GLN C 290      -2.341 -17.243 -13.342  1.00 41.10           C  
ATOM   2901  O   GLN C 290      -2.454 -16.279 -10.412  1.00 41.10           O  
ATOM   2902  CG  GLN C 290      -2.044 -16.777 -14.761  1.00 41.10           C  
ATOM   2903  CD  GLN C 290      -3.108 -17.204 -15.754  1.00 41.10           C  
ATOM   2904  NE2 GLN C 290      -3.041 -16.662 -16.965  1.00 41.10           N  
ATOM   2905  OE1 GLN C 290      -3.984 -18.015 -15.435  1.00 41.10           O  
TER    2906      GLN C 290                                                      
ENDMDL                                                                          
END                                                                             
