# Supplementary material for: AI-guided pipeline for protein–protein interaction drug discovery identifies a SARS-CoV-2 inhibitor
Source: Mol Syst Biol. 2024 Mar 11;20(4):428–57. doi: 10.1038/s44320-024-00019-8 (PMC10987651; doi:10.1038/s44320-024-00019-8)
Supplement: Supplementary file 15 — Source Data Fig. 5 [file 44320_2024_19_MOESM15_ESM.zip › Source Data Figure 5/ColabFold/E-NSP6_9c8a7.result/E_NSP6_9c8a7_unrelaxed_rank_1_model_4.pdb]

MODEL     1                                                                     
ATOM      1  N   MET B   1      28.177 -25.997  39.220  1.00 29.04           N  
ATOM      2  CA  MET B   1      27.118 -25.132  39.733  1.00 29.04           C  
ATOM      3  C   MET B   1      27.072 -23.815  38.966  1.00 29.04           C  
ATOM      4  CB  MET B   1      27.320 -24.862  41.225  1.00 29.04           C  
ATOM      5  O   MET B   1      26.158 -23.012  39.158  1.00 29.04           O  
ATOM      6  CG  MET B   1      26.666 -25.894  42.129  1.00 29.04           C  
ATOM      7  SD  MET B   1      26.912 -25.526  43.910  1.00 29.04           S  
ATOM      8  CE  MET B   1      25.231 -25.018  44.366  1.00 29.04           C  
ATOM      9  N   TYR B   2      28.178 -23.353  38.263  1.00 37.92           N  
ATOM     10  CA  TYR B   2      28.349 -22.119  37.505  1.00 37.92           C  
ATOM     11  C   TYR B   2      27.618 -22.193  36.170  1.00 37.92           C  
ATOM     12  CB  TYR B   2      29.835 -21.834  37.271  1.00 37.92           C  
ATOM     13  O   TYR B   2      27.172 -21.171  35.642  1.00 37.92           O  
ATOM     14  CG  TYR B   2      30.577 -21.416  38.517  1.00 37.92           C  
ATOM     15  CD1 TYR B   2      30.499 -20.108  38.992  1.00 37.92           C  
ATOM     16  CD2 TYR B   2      31.357 -22.326  39.222  1.00 37.92           C  
ATOM     17  CE1 TYR B   2      31.182 -19.718  40.139  1.00 37.92           C  
ATOM     18  CE2 TYR B   2      32.044 -21.947  40.370  1.00 37.92           C  
ATOM     19  OH  TYR B   2      32.629 -20.261  41.957  1.00 37.92           O  
ATOM     20  CZ  TYR B   2      31.951 -20.643  40.820  1.00 37.92           C  
ATOM     21  N   SER B   3      27.434 -23.351  35.566  1.00 44.77           N  
ATOM     22  CA  SER B   3      26.820 -23.489  34.249  1.00 44.77           C  
ATOM     23  C   SER B   3      25.306 -23.328  34.326  1.00 44.77           C  
ATOM     24  CB  SER B   3      27.167 -24.846  33.635  1.00 44.77           C  
ATOM     25  O   SER B   3      24.684 -22.806  33.399  1.00 44.77           O  
ATOM     26  OG  SER B   3      26.847 -25.899  34.528  1.00 44.77           O  
ATOM     27  N   PHE B   4      24.662 -23.805  35.381  1.00 42.60           N  
ATOM     28  CA  PHE B   4      23.219 -23.700  35.568  1.00 42.60           C  
ATOM     29  C   PHE B   4      22.815 -22.260  35.861  1.00 42.60           C  
ATOM     30  CB  PHE B   4      22.755 -24.618  36.703  1.00 42.60           C  
ATOM     31  O   PHE B   4      21.788 -21.786  35.370  1.00 42.60           O  
ATOM     32  CG  PHE B   4      21.298 -24.988  36.627  1.00 42.60           C  
ATOM     33  CD1 PHE B   4      20.350 -24.290  37.364  1.00 42.60           C  
ATOM     34  CD2 PHE B   4      20.877 -26.035  35.817  1.00 42.60           C  
ATOM     35  CE1 PHE B   4      19.001 -24.631  37.296  1.00 42.60           C  
ATOM     36  CE2 PHE B   4      19.531 -26.381  35.743  1.00 42.60           C  
ATOM     37  CZ  PHE B   4      18.595 -25.678  36.484  1.00 42.60           C  
ATOM     38  N   VAL B   5      23.691 -21.457  36.565  1.00 46.48           N  
ATOM     39  CA  VAL B   5      23.437 -20.065  36.922  1.00 46.48           C  
ATOM     40  C   VAL B   5      23.498 -19.191  35.671  1.00 46.48           C  
ATOM     41  CB  VAL B   5      24.445 -19.557  37.977  1.00 46.48           C  
ATOM     42  O   VAL B   5      22.677 -18.288  35.496  1.00 46.48           O  
ATOM     43  CG1 VAL B   5      24.219 -18.075  38.270  1.00 46.48           C  
ATOM     44  CG2 VAL B   5      24.337 -20.382  39.258  1.00 46.48           C  
ATOM     45  N   SER B   6      24.213 -19.696  34.605  1.00 46.54           N  
ATOM     46  CA  SER B   6      24.407 -18.891  33.403  1.00 46.54           C  
ATOM     47  C   SER B   6      23.226 -19.030  32.448  1.00 46.54           C  
ATOM     48  CB  SER B   6      25.699 -19.295  32.691  1.00 46.54           C  
ATOM     49  O   SER B   6      22.804 -18.052  31.829  1.00 46.54           O  
ATOM     50  OG  SER B   6      25.463 -19.528  31.313  1.00 46.54           O  
ATOM     51  N   GLU B   7      22.569 -20.245  32.401  1.00 49.15           N  
ATOM     52  CA  GLU B   7      21.419 -20.477  31.533  1.00 49.15           C  
ATOM     53  C   GLU B   7      20.174 -19.774  32.066  1.00 49.15           C  
ATOM     54  CB  GLU B   7      21.152 -21.978  31.384  1.00 49.15           C  
ATOM     55  O   GLU B   7      19.402 -19.199  31.297  1.00 49.15           O  
ATOM     56  CG  GLU B   7      21.194 -22.469  29.944  1.00 49.15           C  
ATOM     57  CD  GLU B   7      20.878 -23.950  29.807  1.00 49.15           C  
ATOM     58  OE1 GLU B   7      20.755 -24.440  28.661  1.00 49.15           O  
ATOM     59  OE2 GLU B   7      20.751 -24.625  30.853  1.00 49.15           O  
ATOM     60  N   GLU B   8      20.098 -19.762  33.398  1.00 52.06           N  
ATOM     61  CA  GLU B   8      18.968 -19.091  34.033  1.00 52.06           C  
ATOM     62  C   GLU B   8      19.076 -17.576  33.892  1.00 52.06           C  
ATOM     63  CB  GLU B   8      18.875 -19.477  35.511  1.00 52.06           C  
ATOM     64  O   GLU B   8      18.076 -16.897  33.649  1.00 52.06           O  
ATOM     65  CG  GLU B   8      18.037 -20.721  35.771  1.00 52.06           C  
ATOM     66  CD  GLU B   8      17.833 -21.008  37.250  1.00 52.06           C  
ATOM     67  OE1 GLU B   8      17.009 -21.889  37.589  1.00 52.06           O  
ATOM     68  OE2 GLU B   8      18.500 -20.347  38.076  1.00 52.06           O  
ATOM     69  N   THR B   9      20.331 -17.138  33.908  1.00 49.67           N  
ATOM     70  CA  THR B   9      20.585 -15.710  33.761  1.00 49.67           C  
ATOM     71  C   THR B   9      20.285 -15.250  32.337  1.00 49.67           C  
ATOM     72  CB  THR B   9      22.041 -15.361  34.120  1.00 49.67           C  
ATOM     73  O   THR B   9      19.739 -14.164  32.132  1.00 49.67           O  
ATOM     74  CG2 THR B   9      22.117 -14.609  35.444  1.00 49.67           C  
ATOM     75  OG1 THR B   9      22.803 -16.570  34.226  1.00 49.67           O  
ATOM     76  N   GLY B  10      20.535 -16.159  31.409  1.00 48.03           N  
ATOM     77  CA  GLY B  10      20.268 -15.843  30.015  1.00 48.03           C  
ATOM     78  C   GLY B  10      18.788 -15.726  29.702  1.00 48.03           C  
ATOM     79  O   GLY B  10      18.368 -14.806  28.996  1.00 48.03           O  
ATOM     80  N   THR B  11      18.033 -16.657  30.207  1.00 50.62           N  
ATOM     81  CA  THR B  11      16.589 -16.654  30.002  1.00 50.62           C  
ATOM     82  C   THR B  11      15.949 -15.447  30.682  1.00 50.62           C  
ATOM     83  CB  THR B  11      15.946 -17.948  30.536  1.00 50.62           C  
ATOM     84  O   THR B  11      15.019 -14.845  30.142  1.00 50.62           O  
ATOM     85  CG2 THR B  11      16.103 -19.091  29.538  1.00 50.62           C  
ATOM     86  OG1 THR B  11      16.577 -18.315  31.769  1.00 50.62           O  
ATOM     87  N   LEU B  12      16.535 -15.046  31.826  1.00 49.16           N  
ATOM     88  CA  LEU B  12      16.041 -13.883  32.556  1.00 49.16           C  
ATOM     89  C   LEU B  12      16.296 -12.600  31.772  1.00 49.16           C  
ATOM     90  CB  LEU B  12      16.704 -13.794  33.933  1.00 49.16           C  
ATOM     91  O   LEU B  12      15.431 -11.723  31.711  1.00 49.16           O  
ATOM     92  CG  LEU B  12      15.798 -13.389  35.097  1.00 49.16           C  
ATOM     93  CD1 LEU B  12      15.918 -14.395  36.237  1.00 49.16           C  
ATOM     94  CD2 LEU B  12      16.143 -11.984  35.579  1.00 49.16           C  
ATOM     95  N   ILE B  13      17.402 -12.627  31.055  1.00 49.79           N  
ATOM     96  CA  ILE B  13      17.785 -11.451  30.281  1.00 49.79           C  
ATOM     97  C   ILE B  13      16.882 -11.322  29.056  1.00 49.79           C  
ATOM     98  CB  ILE B  13      19.267 -11.516  29.850  1.00 49.79           C  
ATOM     99  O   ILE B  13      16.390 -10.233  28.752  1.00 49.79           O  
ATOM    100  CG1 ILE B  13      20.185 -11.336  31.064  1.00 49.79           C  
ATOM    101  CG2 ILE B  13      19.564 -10.464  28.777  1.00 49.79           C  
ATOM    102  CD1 ILE B  13      21.637 -11.712  30.803  1.00 49.79           C  
ATOM    103  N   VAL B  14      16.615 -12.472  28.435  1.00 47.59           N  
ATOM    104  CA  VAL B  14      15.791 -12.475  27.231  1.00 47.59           C  
ATOM    105  C   VAL B  14      14.351 -12.114  27.589  1.00 47.59           C  
ATOM    106  CB  VAL B  14      15.835 -13.844  26.516  1.00 47.59           C  
ATOM    107  O   VAL B  14      13.715 -11.315  26.898  1.00 47.59           O  
ATOM    108  CG1 VAL B  14      14.834 -13.884  25.363  1.00 47.59           C  
ATOM    109  CG2 VAL B  14      17.247 -14.136  26.011  1.00 47.59           C  
ATOM    110  N   ASN B  15      13.836 -12.644  28.686  1.00 48.66           N  
ATOM    111  CA  ASN B  15      12.479 -12.350  29.132  1.00 48.66           C  
ATOM    112  C   ASN B  15      12.325 -10.885  29.533  1.00 48.66           C  
ATOM    113  CB  ASN B  15      12.086 -13.263  30.295  1.00 48.66           C  
ATOM    114  O   ASN B  15      11.304 -10.261  29.241  1.00 48.66           O  
ATOM    115  CG  ASN B  15      11.461 -14.564  29.832  1.00 48.66           C  
ATOM    116  ND2 ASN B  15      11.208 -15.468  30.770  1.00 48.66           N  
ATOM    117  OD1 ASN B  15      11.208 -14.755  28.639  1.00 48.66           O  
ATOM    118  N   SER B  16      13.353 -10.314  30.043  1.00 50.22           N  
ATOM    119  CA  SER B  16      13.346  -8.912  30.447  1.00 50.22           C  
ATOM    120  C   SER B  16      13.299  -7.987  29.236  1.00 50.22           C  
ATOM    121  CB  SER B  16      14.576  -8.592  31.297  1.00 50.22           C  
ATOM    122  O   SER B  16      12.568  -6.995  29.234  1.00 50.22           O  
ATOM    123  OG  SER B  16      14.674  -7.199  31.536  1.00 50.22           O  
ATOM    124  N   VAL B  17      13.939  -8.322  28.104  1.00 48.59           N  
ATOM    125  CA  VAL B  17      13.997  -7.521  26.885  1.00 48.59           C  
ATOM    126  C   VAL B  17      12.649  -7.570  26.170  1.00 48.59           C  
ATOM    127  CB  VAL B  17      15.120  -8.007  25.941  1.00 48.59           C  
ATOM    128  O   VAL B  17      12.151  -6.544  25.700  1.00 48.59           O  
ATOM    129  CG1 VAL B  17      15.045  -7.284  24.597  1.00 48.59           C  
ATOM    130  CG2 VAL B  17      16.488  -7.798  26.588  1.00 48.59           C  
ATOM    131  N   LEU B  18      12.043  -8.740  26.195  1.00 45.36           N  
ATOM    132  CA  LEU B  18      10.750  -8.905  25.541  1.00 45.36           C  
ATOM    133  C   LEU B  18       9.664  -8.128  26.279  1.00 45.36           C  
ATOM    134  CB  LEU B  18      10.371 -10.386  25.466  1.00 45.36           C  
ATOM    135  O   LEU B  18       8.809  -7.500  25.651  1.00 45.36           O  
ATOM    136  CG  LEU B  18      10.799 -11.132  24.201  1.00 45.36           C  
ATOM    137  CD1 LEU B  18      10.875 -12.631  24.469  1.00 45.36           C  
ATOM    138  CD2 LEU B  18       9.836 -10.837  23.055  1.00 45.36           C  
ATOM    139  N   LEU B  19       9.717  -8.135  27.608  1.00 47.30           N  
ATOM    140  CA  LEU B  19       8.758  -7.391  28.417  1.00 47.30           C  
ATOM    141  C   LEU B  19       8.916  -5.889  28.204  1.00 47.30           C  
ATOM    142  CB  LEU B  19       8.932  -7.730  29.900  1.00 47.30           C  
ATOM    143  O   LEU B  19       7.923  -5.165  28.103  1.00 47.30           O  
ATOM    144  CG  LEU B  19       7.680  -8.205  30.638  1.00 47.30           C  
ATOM    145  CD1 LEU B  19       8.044  -9.270  31.668  1.00 47.30           C  
ATOM    146  CD2 LEU B  19       6.972  -7.030  31.304  1.00 47.30           C  
ATOM    147  N   PHE B  20      10.155  -5.453  28.001  1.00 48.64           N  
ATOM    148  CA  PHE B  20      10.442  -4.047  27.741  1.00 48.64           C  
ATOM    149  C   PHE B  20       9.881  -3.621  26.389  1.00 48.64           C  
ATOM    150  CB  PHE B  20      11.951  -3.786  27.789  1.00 48.64           C  
ATOM    151  O   PHE B  20       9.253  -2.567  26.276  1.00 48.64           O  
ATOM    152  CG  PHE B  20      12.316  -2.327  27.759  1.00 48.64           C  
ATOM    153  CD1 PHE B  20      12.716  -1.720  26.575  1.00 48.64           C  
ATOM    154  CD2 PHE B  20      12.259  -1.561  28.916  1.00 48.64           C  
ATOM    155  CE1 PHE B  20      13.054  -0.369  26.544  1.00 48.64           C  
ATOM    156  CE2 PHE B  20      12.596  -0.210  28.894  1.00 48.64           C  
ATOM    157  CZ  PHE B  20      12.994   0.383  27.707  1.00 48.64           C  
ATOM    158  N   LEU B  21      10.068  -4.527  25.397  1.00 45.32           N  
ATOM    159  CA  LEU B  21       9.567  -4.237  24.058  1.00 45.32           C  
ATOM    160  C   LEU B  21       8.043  -4.180  24.049  1.00 45.32           C  
ATOM    161  CB  LEU B  21      10.056  -5.292  23.063  1.00 45.32           C  
ATOM    162  O   LEU B  21       7.455  -3.292  23.427  1.00 45.32           O  
ATOM    163  CG  LEU B  21       9.986  -4.911  21.583  1.00 45.32           C  
ATOM    164  CD1 LEU B  21      11.144  -3.989  21.217  1.00 45.32           C  
ATOM    165  CD2 LEU B  21       9.993  -6.161  20.708  1.00 45.32           C  
ATOM    166  N   ALA B  22       7.369  -5.050  24.747  1.00 45.39           N  
ATOM    167  CA  ALA B  22       5.912  -5.075  24.854  1.00 45.39           C  
ATOM    168  C   ALA B  22       5.389  -3.803  25.516  1.00 45.39           C  
ATOM    169  CB  ALA B  22       5.457  -6.304  25.637  1.00 45.39           C  
ATOM    170  O   ALA B  22       4.385  -3.236  25.079  1.00 45.39           O  
ATOM    171  N   PHE B  23       6.114  -3.278  26.458  1.00 49.96           N  
ATOM    172  CA  PHE B  23       5.745  -2.064  27.176  1.00 49.96           C  
ATOM    173  C   PHE B  23       5.839  -0.846  26.265  1.00 49.96           C  
ATOM    174  CB  PHE B  23       6.639  -1.871  28.405  1.00 49.96           C  
ATOM    175  O   PHE B  23       4.943   0.002  26.258  1.00 49.96           O  
ATOM    176  CG  PHE B  23       6.158  -0.798  29.343  1.00 49.96           C  
ATOM    177  CD1 PHE B  23       6.767   0.450  29.366  1.00 49.96           C  
ATOM    178  CD2 PHE B  23       5.095  -1.038  30.204  1.00 49.96           C  
ATOM    179  CE1 PHE B  23       6.324   1.446  30.234  1.00 49.96           C  
ATOM    180  CE2 PHE B  23       4.646  -0.048  31.074  1.00 49.96           C  
ATOM    181  CZ  PHE B  23       5.262   1.192  31.088  1.00 49.96           C  
ATOM    182  N   VAL B  24       6.882  -0.857  25.461  1.00 47.44           N  
ATOM    183  CA  VAL B  24       7.096   0.266  24.555  1.00 47.44           C  
ATOM    184  C   VAL B  24       5.977   0.313  23.517  1.00 47.44           C  
ATOM    185  CB  VAL B  24       8.470   0.178  23.854  1.00 47.44           C  
ATOM    186  O   VAL B  24       5.411   1.377  23.252  1.00 47.44           O  
ATOM    187  CG1 VAL B  24       8.599   1.257  22.780  1.00 47.44           C  
ATOM    188  CG2 VAL B  24       9.598   0.299  24.876  1.00 47.44           C  
ATOM    189  N   VAL B  25       5.616  -0.894  23.044  1.00 46.27           N  
ATOM    190  CA  VAL B  25       4.553  -0.980  22.049  1.00 46.27           C  
ATOM    191  C   VAL B  25       3.227  -0.546  22.669  1.00 46.27           C  
ATOM    192  CB  VAL B  25       4.429  -2.409  21.473  1.00 46.27           C  
ATOM    193  O   VAL B  25       2.461   0.199  22.053  1.00 46.27           O  
ATOM    194  CG1 VAL B  25       3.200  -2.524  20.573  1.00 46.27           C  
ATOM    195  CG2 VAL B  25       5.695  -2.785  20.704  1.00 46.27           C  
ATOM    196  N   PHE B  26       3.022  -0.947  23.911  1.00 47.19           N  
ATOM    197  CA  PHE B  26       1.816  -0.577  24.642  1.00 47.19           C  
ATOM    198  C   PHE B  26       1.745   0.932  24.842  1.00 47.19           C  
ATOM    199  CB  PHE B  26       1.767  -1.289  25.997  1.00 47.19           C  
ATOM    200  O   PHE B  26       0.698   1.544  24.622  1.00 47.19           O  
ATOM    201  CG  PHE B  26       0.490  -1.058  26.759  1.00 47.19           C  
ATOM    202  CD1 PHE B  26       0.434  -0.118  27.780  1.00 47.19           C  
ATOM    203  CD2 PHE B  26      -0.655  -1.782  26.454  1.00 47.19           C  
ATOM    204  CE1 PHE B  26      -0.747   0.098  28.487  1.00 47.19           C  
ATOM    205  CE2 PHE B  26      -1.839  -1.572  27.155  1.00 47.19           C  
ATOM    206  CZ  PHE B  26      -1.882  -0.632  28.172  1.00 47.19           C  
ATOM    207  N   LEU B  27       2.923   1.527  25.187  1.00 47.12           N  
ATOM    208  CA  LEU B  27       2.979   2.969  25.402  1.00 47.12           C  
ATOM    209  C   LEU B  27       2.702   3.722  24.105  1.00 47.12           C  
ATOM    210  CB  LEU B  27       4.346   3.375  25.959  1.00 47.12           C  
ATOM    211  O   LEU B  27       1.958   4.706  24.101  1.00 47.12           O  
ATOM    212  CG  LEU B  27       4.537   3.214  27.468  1.00 47.12           C  
ATOM    213  CD1 LEU B  27       5.977   3.535  27.857  1.00 47.12           C  
ATOM    214  CD2 LEU B  27       3.561   4.104  28.230  1.00 47.12           C  
ATOM    215  N   LEU B  28       3.293   3.150  23.047  1.00 44.99           N  
ATOM    216  CA  LEU B  28       3.120   3.798  21.751  1.00 44.99           C  
ATOM    217  C   LEU B  28       1.663   3.742  21.306  1.00 44.99           C  
ATOM    218  CB  LEU B  28       4.014   3.138  20.698  1.00 44.99           C  
ATOM    219  O   LEU B  28       1.120   4.735  20.816  1.00 44.99           O  
ATOM    220  CG  LEU B  28       5.484   3.559  20.695  1.00 44.99           C  
ATOM    221  CD1 LEU B  28       6.280   2.698  19.720  1.00 44.99           C  
ATOM    222  CD2 LEU B  28       5.617   5.037  20.344  1.00 44.99           C  
ATOM    223  N   VAL B  29       1.051   2.542  21.605  1.00 46.52           N  
ATOM    224  CA  VAL B  29      -0.342   2.346  21.218  1.00 46.52           C  
ATOM    225  C   VAL B  29      -1.243   3.256  22.051  1.00 46.52           C  
ATOM    226  CB  VAL B  29      -0.775   0.872  21.382  1.00 46.52           C  
ATOM    227  O   VAL B  29      -2.156   3.891  21.520  1.00 46.52           O  
ATOM    228  CG1 VAL B  29      -2.277   0.721  21.150  1.00 46.52           C  
ATOM    229  CG2 VAL B  29       0.010  -0.023  20.426  1.00 46.52           C  
ATOM    230  N   THR B  30      -0.913   3.386  23.328  1.00 48.99           N  
ATOM    231  CA  THR B  30      -1.693   4.227  24.228  1.00 48.99           C  
ATOM    232  C   THR B  30      -1.565   5.698  23.842  1.00 48.99           C  
ATOM    233  CB  THR B  30      -1.253   4.038  25.692  1.00 48.99           C  
ATOM    234  O   THR B  30      -2.557   6.429  23.825  1.00 48.99           O  
ATOM    235  CG2 THR B  30      -1.860   2.773  26.290  1.00 48.99           C  
ATOM    236  OG1 THR B  30       0.176   3.941  25.746  1.00 48.99           O  
ATOM    237  N   LEU B  31      -0.256   6.036  23.535  1.00 49.14           N  
ATOM    238  CA  LEU B  31      -0.032   7.422  23.140  1.00 49.14           C  
ATOM    239  C   LEU B  31      -0.750   7.738  21.833  1.00 49.14           C  
ATOM    240  CB  LEU B  31       1.467   7.702  22.993  1.00 49.14           C  
ATOM    241  O   LEU B  31      -1.318   8.822  21.678  1.00 49.14           O  
ATOM    242  CG  LEU B  31       2.227   8.016  24.282  1.00 49.14           C  
ATOM    243  CD1 LEU B  31       3.729   8.037  24.019  1.00 49.14           C  
ATOM    244  CD2 LEU B  31       1.763   9.346  24.867  1.00 49.14           C  
ATOM    245  N   ALA B  32      -0.726   6.704  21.016  1.00 43.73           N  
ATOM    246  CA  ALA B  32      -1.423   6.875  19.744  1.00 43.73           C  
ATOM    247  C   ALA B  32      -2.925   7.042  19.959  1.00 43.73           C  
ATOM    248  CB  ALA B  32      -1.150   5.688  18.823  1.00 43.73           C  
ATOM    249  O   ALA B  32      -3.556   7.899  19.337  1.00 43.73           O  
ATOM    250  N   ILE B  33      -3.463   6.253  20.869  1.00 46.36           N  
ATOM    251  CA  ILE B  33      -4.888   6.315  21.174  1.00 46.36           C  
ATOM    252  C   ILE B  33      -5.219   7.657  21.824  1.00 46.36           C  
ATOM    253  CB  ILE B  33      -5.320   5.152  22.095  1.00 46.36           C  
ATOM    254  O   ILE B  33      -6.213   8.296  21.471  1.00 46.36           O  
ATOM    255  CG1 ILE B  33      -5.186   3.812  21.362  1.00 46.36           C  
ATOM    256  CG2 ILE B  33      -6.752   5.362  22.594  1.00 46.36           C  
ATOM    257  CD1 ILE B  33      -5.409   2.596  22.250  1.00 46.36           C  
ATOM    258  N   LEU B  34      -4.343   8.128  22.723  1.00 49.05           N  
ATOM    259  CA  LEU B  34      -4.584   9.387  23.421  1.00 49.05           C  
ATOM    260  C   LEU B  34      -4.546  10.562  22.450  1.00 49.05           C  
ATOM    261  CB  LEU B  34      -3.548   9.592  24.529  1.00 49.05           C  
ATOM    262  O   LEU B  34      -5.395  11.454  22.515  1.00 49.05           O  
ATOM    263  CG  LEU B  34      -3.767  10.794  25.448  1.00 49.05           C  
ATOM    264  CD1 LEU B  34      -5.067  10.633  26.230  1.00 49.05           C  
ATOM    265  CD2 LEU B  34      -2.585  10.966  26.396  1.00 49.05           C  
ATOM    266  N   THR B  35      -3.526  10.498  21.585  1.00 45.57           N  
ATOM    267  CA  THR B  35      -3.419  11.555  20.585  1.00 45.57           C  
ATOM    268  C   THR B  35      -4.637  11.555  19.666  1.00 45.57           C  
ATOM    269  CB  THR B  35      -2.138  11.402  19.745  1.00 45.57           C  
ATOM    270  O   THR B  35      -5.146  12.617  19.301  1.00 45.57           O  
ATOM    271  CG2 THR B  35      -0.922  11.943  20.491  1.00 45.57           C  
ATOM    272  OG1 THR B  35      -1.927  10.015  19.454  1.00 45.57           O  
ATOM    273  N   ALA B  36      -5.110  10.352  19.390  1.00 42.79           N  
ATOM    274  CA  ALA B  36      -6.293  10.221  18.543  1.00 42.79           C  
ATOM    275  C   ALA B  36      -7.529  10.788  19.236  1.00 42.79           C  
ATOM    276  CB  ALA B  36      -6.520   8.758  18.169  1.00 42.79           C  
ATOM    277  O   ALA B  36      -8.339  11.475  18.610  1.00 42.79           O  
ATOM    278  N   LEU B  37      -7.647  10.570  20.502  1.00 47.53           N  
ATOM    279  CA  LEU B  37      -8.779  11.067  21.277  1.00 47.53           C  
ATOM    280  C   LEU B  37      -8.744  12.589  21.376  1.00 47.53           C  
ATOM    281  CB  LEU B  37      -8.780  10.453  22.679  1.00 47.53           C  
ATOM    282  O   LEU B  37      -9.780  13.247  21.263  1.00 47.53           O  
ATOM    283  CG  LEU B  37      -9.389   9.056  22.806  1.00 47.53           C  
ATOM    284  CD1 LEU B  37      -9.085   8.468  24.181  1.00 47.53           C  
ATOM    285  CD2 LEU B  37     -10.894   9.104  22.561  1.00 47.53           C  
ATOM    286  N   ARG B  38      -7.545  13.148  21.658  1.00 48.11           N  
ATOM    287  CA  ARG B  38      -7.400  14.598  21.736  1.00 48.11           C  
ATOM    288  C   ARG B  38      -7.795  15.260  20.420  1.00 48.11           C  
ATOM    289  CB  ARG B  38      -5.964  14.977  22.104  1.00 48.11           C  
ATOM    290  O   ARG B  38      -8.466  16.294  20.416  1.00 48.11           O  
ATOM    291  CG  ARG B  38      -5.813  15.528  23.513  1.00 48.11           C  
ATOM    292  CD  ARG B  38      -4.388  15.985  23.790  1.00 48.11           C  
ATOM    293  NE  ARG B  38      -4.118  16.070  25.222  1.00 48.11           N  
ATOM    294  NH1 ARG B  38      -1.918  16.734  24.978  1.00 48.11           N  
ATOM    295  NH2 ARG B  38      -2.815  16.468  27.071  1.00 48.11           N  
ATOM    296  CZ  ARG B  38      -2.951  16.424  25.754  1.00 48.11           C  
ATOM    297  N   LEU B  39      -7.387  14.632  19.335  1.00 42.58           N  
ATOM    298  CA  LEU B  39      -7.724  15.155  18.016  1.00 42.58           C  
ATOM    299  C   LEU B  39      -9.229  15.105  17.778  1.00 42.58           C  
ATOM    300  CB  LEU B  39      -6.996  14.366  16.924  1.00 42.58           C  
ATOM    301  O   LEU B  39      -9.805  16.037  17.213  1.00 42.58           O  
ATOM    302  CG  LEU B  39      -6.306  15.190  15.837  1.00 42.58           C  
ATOM    303  CD1 LEU B  39      -4.793  15.013  15.918  1.00 42.58           C  
ATOM    304  CD2 LEU B  39      -6.822  14.796  14.457  1.00 42.58           C  
ATOM    305  N   CYS B  40      -9.781  14.004  18.180  1.00 46.16           N  
ATOM    306  CA  CYS B  40     -11.227  13.858  18.056  1.00 46.16           C  
ATOM    307  C   CYS B  40     -11.954  14.924  18.867  1.00 46.16           C  
ATOM    308  CB  CYS B  40     -11.668  12.468  18.512  1.00 46.16           C  
ATOM    309  O   CYS B  40     -12.925  15.517  18.393  1.00 46.16           O  
ATOM    310  SG  CYS B  40     -12.998  11.761  17.515  1.00 46.16           S  
ATOM    311  N   ALA B  41     -11.550  15.246  20.039  1.00 47.97           N  
ATOM    312  CA  ALA B  41     -12.156  16.260  20.899  1.00 47.97           C  
ATOM    313  C   ALA B  41     -12.038  17.648  20.277  1.00 47.97           C  
ATOM    314  CB  ALA B  41     -11.507  16.242  22.281  1.00 47.97           C  
ATOM    315  O   ALA B  41     -12.987  18.435  20.315  1.00 47.97           O  
ATOM    316  N   TYR B  42     -10.901  17.917  19.763  1.00 44.71           N  
ATOM    317  CA  TYR B  42     -10.673  19.199  19.106  1.00 44.71           C  
ATOM    318  C   TYR B  42     -11.620  19.384  17.927  1.00 44.71           C  
ATOM    319  CB  TYR B  42      -9.221  19.309  18.631  1.00 44.71           C  
ATOM    320  O   TYR B  42     -12.165  20.472  17.724  1.00 44.71           O  
ATOM    321  CG  TYR B  42      -8.315  20.018  19.608  1.00 44.71           C  
ATOM    322  CD1 TYR B  42      -8.360  21.404  19.750  1.00 44.71           C  
ATOM    323  CD2 TYR B  42      -7.411  19.306  20.389  1.00 44.71           C  
ATOM    324  CE1 TYR B  42      -7.525  22.062  20.647  1.00 44.71           C  
ATOM    325  CE2 TYR B  42      -6.572  19.954  21.290  1.00 44.71           C  
ATOM    326  OH  TYR B  42      -5.808  21.977  22.302  1.00 44.71           O  
ATOM    327  CZ  TYR B  42      -6.637  21.330  21.412  1.00 44.71           C  
ATOM    328  N   CYS B  43     -11.699  18.289  17.196  1.00 42.80           N  
ATOM    329  CA  CYS B  43     -12.587  18.335  16.040  1.00 42.80           C  
ATOM    330  C   CYS B  43     -14.028  18.585  16.469  1.00 42.80           C  
ATOM    331  CB  CYS B  43     -12.501  17.033  15.245  1.00 42.80           C  
ATOM    332  O   CYS B  43     -14.751  19.344  15.821  1.00 42.80           O  
ATOM    333  SG  CYS B  43     -10.997  16.882  14.256  1.00 42.80           S  
ATOM    334  N   CYS B  44     -14.374  17.958  17.549  1.00 46.95           N  
ATOM    335  CA  CYS B  44     -15.723  18.145  18.071  1.00 46.95           C  
ATOM    336  C   CYS B  44     -15.931  19.579  18.544  1.00 46.95           C  
ATOM    337  CB  CYS B  44     -15.993  17.175  19.221  1.00 46.95           C  
ATOM    338  O   CYS B  44     -17.005  20.151  18.351  1.00 46.95           O  
ATOM    339  SG  CYS B  44     -16.212  15.462  18.692  1.00 46.95           S  
ATOM    340  N   ASN B  45     -14.996  20.224  19.162  1.00 45.07           N  
ATOM    341  CA  ASN B  45     -15.076  21.598  19.645  1.00 45.07           C  
ATOM    342  C   ASN B  45     -15.243  22.588  18.496  1.00 45.07           C  
ATOM    343  CB  ASN B  45     -13.837  21.949  20.472  1.00 45.07           C  
ATOM    344  O   ASN B  45     -16.006  23.550  18.605  1.00 45.07           O  
ATOM    345  CG  ASN B  45     -14.165  22.228  21.926  1.00 45.07           C  
ATOM    346  ND2 ASN B  45     -13.174  22.079  22.796  1.00 45.07           N  
ATOM    347  OD1 ASN B  45     -15.300  22.574  22.263  1.00 45.07           O  
ATOM    348  N   ILE B  46     -14.475  22.253  17.446  1.00 42.63           N  
ATOM    349  CA  ILE B  46     -14.564  23.112  16.270  1.00 42.63           C  
ATOM    350  C   ILE B  46     -15.982  23.067  15.705  1.00 42.63           C  
ATOM    351  CB  ILE B  46     -13.543  22.696  15.187  1.00 42.63           C  
ATOM    352  O   ILE B  46     -16.535  24.099  15.316  1.00 42.63           O  
ATOM    353  CG1 ILE B  46     -12.115  22.989  15.660  1.00 42.63           C  
ATOM    354  CG2 ILE B  46     -13.839  23.409  13.864  1.00 42.63           C  
ATOM    355  CD1 ILE B  46     -11.033  22.390  14.772  1.00 42.63           C  
ATOM    356  N   VAL B  47     -16.495  21.872  15.702  1.00 41.78           N  
ATOM    357  CA  VAL B  47     -17.838  21.696  15.160  1.00 41.78           C  
ATOM    358  C   VAL B  47     -18.855  22.394  16.061  1.00 41.78           C  
ATOM    359  CB  VAL B  47     -18.198  20.201  15.010  1.00 41.78           C  
ATOM    360  O   VAL B  47     -19.791  23.032  15.573  1.00 41.78           O  
ATOM    361  CG1 VAL B  47     -19.662  20.036  14.605  1.00 41.78           C  
ATOM    362  CG2 VAL B  47     -17.280  19.531  13.989  1.00 41.78           C  
ATOM    363  N   ASN B  48     -18.607  22.400  17.320  1.00 45.42           N  
ATOM    364  CA  ASN B  48     -19.498  23.051  18.274  1.00 45.42           C  
ATOM    365  C   ASN B  48     -19.457  24.570  18.133  1.00 45.42           C  
ATOM    366  CB  ASN B  48     -19.143  22.641  19.705  1.00 45.42           C  
ATOM    367  O   ASN B  48     -20.497  25.229  18.176  1.00 45.42           O  
ATOM    368  CG  ASN B  48     -20.362  22.526  20.599  1.00 45.42           C  
ATOM    369  ND2 ASN B  48     -20.134  22.317  21.890  1.00 45.42           N  
ATOM    370  OD1 ASN B  48     -21.500  22.625  20.133  1.00 45.42           O  
ATOM    371  N   VAL B  49     -18.341  25.128  17.969  1.00 43.56           N  
ATOM    372  CA  VAL B  49     -18.181  26.575  17.867  1.00 43.56           C  
ATOM    373  C   VAL B  49     -18.725  27.062  16.526  1.00 43.56           C  
ATOM    374  CB  VAL B  49     -16.703  26.995  18.027  1.00 43.56           C  
ATOM    375  O   VAL B  49     -19.331  28.133  16.447  1.00 43.56           O  
ATOM    376  CG1 VAL B  49     -16.544  28.500  17.819  1.00 43.56           C  
ATOM    377  CG2 VAL B  49     -16.179  26.585  19.402  1.00 43.56           C  
ATOM    378  N   SER B  50     -18.503  26.281  15.430  1.00 39.58           N  
ATOM    379  CA  SER B  50     -18.954  26.675  14.100  1.00 39.58           C  
ATOM    380  C   SER B  50     -20.472  26.590  13.982  1.00 39.58           C  
ATOM    381  CB  SER B  50     -18.302  25.797  13.031  1.00 39.58           C  
ATOM    382  O   SER B  50     -21.096  27.421  13.319  1.00 39.58           O  
ATOM    383  OG  SER B  50     -16.954  26.180  12.819  1.00 39.58           O  
ATOM    384  N   LEU B  51     -21.099  25.551  14.580  1.00 36.96           N  
ATOM    385  CA  LEU B  51     -22.544  25.389  14.461  1.00 36.96           C  
ATOM    386  C   LEU B  51     -23.276  26.300  15.441  1.00 36.96           C  
ATOM    387  CB  LEU B  51     -22.942  23.931  14.707  1.00 36.96           C  
ATOM    388  O   LEU B  51     -24.317  26.869  15.106  1.00 36.96           O  
ATOM    389  CG  LEU B  51     -23.225  23.087  13.463  1.00 36.96           C  
ATOM    390  CD1 LEU B  51     -22.637  21.689  13.626  1.00 36.96           C  
ATOM    391  CD2 LEU B  51     -24.725  23.014  13.197  1.00 36.96           C  
ATOM    392  N   VAL B  52     -22.794  26.416  16.706  1.00 39.92           N  
ATOM    393  CA  VAL B  52     -23.568  27.117  17.725  1.00 39.92           C  
ATOM    394  C   VAL B  52     -23.391  28.625  17.564  1.00 39.92           C  
ATOM    395  CB  VAL B  52     -23.156  26.681  19.150  1.00 39.92           C  
ATOM    396  O   VAL B  52     -24.329  29.394  17.787  1.00 39.92           O  
ATOM    397  CG1 VAL B  52     -23.969  27.434  20.201  1.00 39.92           C  
ATOM    398  CG2 VAL B  52     -23.329  25.173  19.316  1.00 39.92           C  
ATOM    399  N   LYS B  53     -22.238  29.129  17.094  1.00 38.64           N  
ATOM    400  CA  LYS B  53     -22.060  30.578  17.066  1.00 38.64           C  
ATOM    401  C   LYS B  53     -22.937  31.219  15.994  1.00 38.64           C  
ATOM    402  CB  LYS B  53     -20.592  30.934  16.824  1.00 38.64           C  
ATOM    403  O   LYS B  53     -23.519  32.283  16.216  1.00 38.64           O  
ATOM    404  CG  LYS B  53     -19.808  31.226  18.095  1.00 38.64           C  
ATOM    405  CD  LYS B  53     -18.394  31.698  17.783  1.00 38.64           C  
ATOM    406  CE  LYS B  53     -17.616  32.014  19.053  1.00 38.64           C  
ATOM    407  NZ  LYS B  53     -16.245  32.525  18.751  1.00 38.64           N  
ATOM    408  N   PRO B  54     -23.096  30.473  14.762  1.00 36.28           N  
ATOM    409  CA  PRO B  54     -23.988  31.180  13.840  1.00 36.28           C  
ATOM    410  C   PRO B  54     -25.435  31.211  14.326  1.00 36.28           C  
ATOM    411  CB  PRO B  54     -23.864  30.376  12.543  1.00 36.28           C  
ATOM    412  O   PRO B  54     -26.201  32.098  13.940  1.00 36.28           O  
ATOM    413  CG  PRO B  54     -22.976  29.225  12.891  1.00 36.28           C  
ATOM    414  CD  PRO B  54     -22.564  29.358  14.329  1.00 36.28           C  
ATOM    415  N   SER B  55     -25.854  30.243  15.158  1.00 35.88           N  
ATOM    416  CA  SER B  55     -27.235  30.168  15.622  1.00 35.88           C  
ATOM    417  C   SER B  55     -27.530  31.246  16.659  1.00 35.88           C  
ATOM    418  CB  SER B  55     -27.529  28.787  16.211  1.00 35.88           C  
ATOM    419  O   SER B  55     -28.648  31.760  16.727  1.00 35.88           O  
ATOM    420  OG  SER B  55     -26.325  28.087  16.473  1.00 35.88           O  
ATOM    421  N   PHE B  56     -26.489  31.598  17.468  1.00 36.27           N  
ATOM    422  CA  PHE B  56     -26.693  32.632  18.476  1.00 36.27           C  
ATOM    423  C   PHE B  56     -26.767  34.010  17.830  1.00 36.27           C  
ATOM    424  CB  PHE B  56     -25.570  32.599  19.517  1.00 36.27           C  
ATOM    425  O   PHE B  56     -27.555  34.858  18.254  1.00 36.27           O  
ATOM    426  CG  PHE B  56     -25.957  33.190  20.846  1.00 36.27           C  
ATOM    427  CD1 PHE B  56     -25.663  34.514  21.145  1.00 36.27           C  
ATOM    428  CD2 PHE B  56     -26.614  32.420  21.796  1.00 36.27           C  
ATOM    429  CE1 PHE B  56     -26.020  35.064  22.375  1.00 36.27           C  
ATOM    430  CE2 PHE B  56     -26.974  32.962  23.027  1.00 36.27           C  
ATOM    431  CZ  PHE B  56     -26.675  34.284  23.315  1.00 36.27           C  
ATOM    432  N   TYR B  57     -26.039  34.174  16.652  1.00 34.81           N  
ATOM    433  CA  TYR B  57     -26.050  35.467  15.977  1.00 34.81           C  
ATOM    434  C   TYR B  57     -27.406  35.734  15.333  1.00 34.81           C  
ATOM    435  CB  TYR B  57     -24.948  35.529  14.915  1.00 34.81           C  
ATOM    436  O   TYR B  57     -27.933  36.845  15.420  1.00 34.81           O  
ATOM    437  CG  TYR B  57     -24.561  36.934  14.524  1.00 34.81           C  
ATOM    438  CD1 TYR B  57     -25.103  37.537  13.391  1.00 34.81           C  
ATOM    439  CD2 TYR B  57     -23.652  37.662  15.285  1.00 34.81           C  
ATOM    440  CE1 TYR B  57     -24.748  38.831  13.025  1.00 34.81           C  
ATOM    441  CE2 TYR B  57     -23.289  38.957  14.928  1.00 34.81           C  
ATOM    442  OH  TYR B  57     -23.487  40.814  13.442  1.00 34.81           O  
ATOM    443  CZ  TYR B  57     -23.842  39.532  13.799  1.00 34.81           C  
ATOM    444  N   VAL B  58     -28.062  34.656  14.776  1.00 39.49           N  
ATOM    445  CA  VAL B  58     -29.364  34.827  14.140  1.00 39.49           C  
ATOM    446  C   VAL B  58     -30.427  35.095  15.203  1.00 39.49           C  
ATOM    447  CB  VAL B  58     -29.751  33.591  13.298  1.00 39.49           C  
ATOM    448  O   VAL B  58     -31.303  35.942  15.015  1.00 39.49           O  
ATOM    449  CG1 VAL B  58     -31.158  33.749  12.722  1.00 39.49           C  
ATOM    450  CG2 VAL B  58     -28.735  33.368  12.180  1.00 39.49           C  
ATOM    451  N   TYR B  59     -30.217  34.452  16.403  1.00 36.65           N  
ATOM    452  CA  TYR B  59     -31.199  34.622  17.468  1.00 36.65           C  
ATOM    453  C   TYR B  59     -31.120  36.022  18.065  1.00 36.65           C  
ATOM    454  CB  TYR B  59     -30.988  33.574  18.566  1.00 36.65           C  
ATOM    455  O   TYR B  59     -32.148  36.663  18.299  1.00 36.65           O  
ATOM    456  CG  TYR B  59     -32.243  33.240  19.335  1.00 36.65           C  
ATOM    457  CD1 TYR B  59     -32.527  33.864  20.548  1.00 36.65           C  
ATOM    458  CD2 TYR B  59     -33.146  32.300  18.852  1.00 36.65           C  
ATOM    459  CE1 TYR B  59     -33.681  33.558  21.261  1.00 36.65           C  
ATOM    460  CE2 TYR B  59     -34.304  31.986  19.557  1.00 36.65           C  
ATOM    461  OH  TYR B  59     -35.706  32.313  21.461  1.00 36.65           O  
ATOM    462  CZ  TYR B  59     -34.562  32.620  20.759  1.00 36.65           C  
ATOM    463  N   SER B  60     -29.868  36.535  18.266  1.00 40.38           N  
ATOM    464  CA  SER B  60     -29.719  37.842  18.897  1.00 40.38           C  
ATOM    465  C   SER B  60     -30.152  38.963  17.958  1.00 40.38           C  
ATOM    466  CB  SER B  60     -28.270  38.064  19.335  1.00 40.38           C  
ATOM    467  O   SER B  60     -30.659  39.993  18.404  1.00 40.38           O  
ATOM    468  OG  SER B  60     -27.407  38.112  18.212  1.00 40.38           O  
ATOM    469  N   ARG B  61     -29.956  38.782  16.622  1.00 41.14           N  
ATOM    470  CA  ARG B  61     -30.363  39.783  15.642  1.00 41.14           C  
ATOM    471  C   ARG B  61     -31.882  39.842  15.518  1.00 41.14           C  
ATOM    472  CB  ARG B  61     -29.737  39.487  14.278  1.00 41.14           C  
ATOM    473  O   ARG B  61     -32.459  40.926  15.402  1.00 41.14           O  
ATOM    474  CG  ARG B  61     -29.026  40.677  13.654  1.00 41.14           C  
ATOM    475  CD  ARG B  61     -28.568  40.380  12.233  1.00 41.14           C  
ATOM    476  NE  ARG B  61     -28.544  41.586  11.411  1.00 41.14           N  
ATOM    477  NH1 ARG B  61     -27.220  40.677   9.751  1.00 41.14           N  
ATOM    478  NH2 ARG B  61     -27.949  42.844   9.584  1.00 41.14           N  
ATOM    479  CZ  ARG B  61     -27.904  41.700  10.251  1.00 41.14           C  
ATOM    480  N   VAL B  62     -32.580  38.692  15.634  1.00 45.83           N  
ATOM    481  CA  VAL B  62     -34.035  38.649  15.533  1.00 45.83           C  
ATOM    482  C   VAL B  62     -34.659  39.286  16.773  1.00 45.83           C  
ATOM    483  CB  VAL B  62     -34.550  37.203  15.360  1.00 45.83           C  
ATOM    484  O   VAL B  62     -35.638  40.029  16.671  1.00 45.83           O  
ATOM    485  CG1 VAL B  62     -36.074  37.156  15.465  1.00 45.83           C  
ATOM    486  CG2 VAL B  62     -34.086  36.628  14.023  1.00 45.83           C  
ATOM    487  N   LYS B  63     -34.027  39.162  17.950  1.00 42.74           N  
ATOM    488  CA  LYS B  63     -34.538  39.730  19.194  1.00 42.74           C  
ATOM    489  C   LYS B  63     -34.382  41.248  19.210  1.00 42.74           C  
ATOM    490  CB  LYS B  63     -33.822  39.117  20.398  1.00 42.74           C  
ATOM    491  O   LYS B  63     -35.273  41.964  19.672  1.00 42.74           O  
ATOM    492  CG  LYS B  63     -34.512  39.380  21.728  1.00 42.74           C  
ATOM    493  CD  LYS B  63     -33.779  38.707  22.881  1.00 42.74           C  
ATOM    494  CE  LYS B  63     -34.382  39.087  24.227  1.00 42.74           C  
ATOM    495  NZ  LYS B  63     -33.724  38.361  25.354  1.00 42.74           N  
ATOM    496  N   ASN B  64     -33.183  41.726  18.639  1.00 42.60           N  
ATOM    497  CA  ASN B  64     -32.981  43.170  18.585  1.00 42.60           C  
ATOM    498  C   ASN B  64     -33.986  43.842  17.654  1.00 42.60           C  
ATOM    499  CB  ASN B  64     -31.551  43.496  18.148  1.00 42.60           C  
ATOM    500  O   ASN B  64     -34.438  44.956  17.922  1.00 42.60           O  
ATOM    501  CG  ASN B  64     -30.619  43.723  19.322  1.00 42.60           C  
ATOM    502  ND2 ASN B  64     -29.318  43.626  19.074  1.00 42.60           N  
ATOM    503  OD1 ASN B  64     -31.064  43.984  20.442  1.00 42.60           O  
ATOM    504  N   LEU B  65     -34.364  43.162  16.552  1.00 41.81           N  
ATOM    505  CA  LEU B  65     -35.314  43.737  15.606  1.00 41.81           C  
ATOM    506  C   LEU B  65     -36.713  43.796  16.209  1.00 41.81           C  
ATOM    507  CB  LEU B  65     -35.338  42.923  14.309  1.00 41.81           C  
ATOM    508  O   LEU B  65     -37.455  44.753  15.974  1.00 41.81           O  
ATOM    509  CG  LEU B  65     -34.314  43.316  13.243  1.00 41.81           C  
ATOM    510  CD1 LEU B  65     -33.988  42.120  12.355  1.00 41.81           C  
ATOM    511  CD2 LEU B  65     -34.830  44.484  12.410  1.00 41.81           C  
ATOM    512  N   ASN B  66     -37.039  42.738  17.020  1.00 40.37           N  
ATOM    513  CA  ASN B  66     -38.378  42.699  17.599  1.00 40.37           C  
ATOM    514  C   ASN B  66     -38.513  43.673  18.766  1.00 40.37           C  
ATOM    515  CB  ASN B  66     -38.727  41.279  18.050  1.00 40.37           C  
ATOM    516  O   ASN B  66     -39.598  44.200  19.019  1.00 40.37           O  
ATOM    517  CG  ASN B  66     -39.989  40.752  17.395  1.00 40.37           C  
ATOM    518  ND2 ASN B  66     -40.400  39.550  17.781  1.00 40.37           N  
ATOM    519  OD1 ASN B  66     -40.589  41.420  16.549  1.00 40.37           O  
ATOM    520  N   SER B  67     -37.345  43.909  19.537  1.00 41.27           N  
ATOM    521  CA  SER B  67     -37.442  44.816  20.676  1.00 41.27           C  
ATOM    522  C   SER B  67     -37.625  46.259  20.219  1.00 41.27           C  
ATOM    523  CB  SER B  67     -36.198  44.705  21.557  1.00 41.27           C  
ATOM    524  O   SER B  67     -37.878  47.147  21.036  1.00 41.27           O  
ATOM    525  OG  SER B  67     -35.847  43.348  21.765  1.00 41.27           O  
ATOM    526  N   SER B  68     -37.219  46.621  18.935  1.00 41.69           N  
ATOM    527  CA  SER B  68     -37.396  47.999  18.489  1.00 41.69           C  
ATOM    528  C   SER B  68     -38.872  48.335  18.303  1.00 41.69           C  
ATOM    529  CB  SER B  68     -36.641  48.241  17.182  1.00 41.69           C  
ATOM    530  O   SER B  68     -39.230  49.498  18.107  1.00 41.69           O  
ATOM    531  OG  SER B  68     -35.287  47.840  17.301  1.00 41.69           O  
ATOM    532  N   ARG B  69     -39.758  47.236  18.139  1.00 38.49           N  
ATOM    533  CA  ARG B  69     -41.147  47.579  17.853  1.00 38.49           C  
ATOM    534  C   ARG B  69     -41.900  47.927  19.133  1.00 38.49           C  
ATOM    535  CB  ARG B  69     -41.847  46.427  17.130  1.00 38.49           C  
ATOM    536  O   ARG B  69     -43.090  48.246  19.092  1.00 38.49           O  
ATOM    537  CG  ARG B  69     -42.680  46.866  15.936  1.00 38.49           C  
ATOM    538  CD  ARG B  69     -43.296  45.677  15.210  1.00 38.49           C  
ATOM    539  NE  ARG B  69     -44.054  46.096  14.035  1.00 38.49           N  
ATOM    540  NH1 ARG B  69     -44.811  43.977  13.512  1.00 38.49           N  
ATOM    541  NH2 ARG B  69     -45.410  45.767  12.211  1.00 38.49           N  
ATOM    542  CZ  ARG B  69     -44.757  45.279  13.255  1.00 38.49           C  
ATOM    543  N   VAL B  70     -41.348  47.621  20.335  1.00 38.59           N  
ATOM    544  CA  VAL B  70     -42.255  47.935  21.434  1.00 38.59           C  
ATOM    545  C   VAL B  70     -42.366  49.449  21.597  1.00 38.59           C  
ATOM    546  CB  VAL B  70     -41.787  47.290  22.758  1.00 38.59           C  
ATOM    547  O   VAL B  70     -41.358  50.135  21.787  1.00 38.59           O  
ATOM    548  CG1 VAL B  70     -42.821  47.510  23.861  1.00 38.59           C  
ATOM    549  CG2 VAL B  70     -41.522  45.799  22.560  1.00 38.59           C  
ATOM    550  N   PRO B  71     -43.524  50.165  21.093  1.00 37.29           N  
ATOM    551  CA  PRO B  71     -43.878  51.582  21.210  1.00 37.29           C  
ATOM    552  C   PRO B  71     -43.784  52.097  22.644  1.00 37.29           C  
ATOM    553  CB  PRO B  71     -45.324  51.627  20.707  1.00 37.29           C  
ATOM    554  O   PRO B  71     -43.734  51.303  23.587  1.00 37.29           O  
ATOM    555  CG  PRO B  71     -45.749  50.196  20.638  1.00 37.29           C  
ATOM    556  CD  PRO B  71     -44.569  49.331  20.978  1.00 37.29           C  
ATOM    557  N   ASP B  72     -43.705  53.439  22.922  1.00 35.74           N  
ATOM    558  CA  ASP B  72     -43.700  54.408  24.014  1.00 35.74           C  
ATOM    559  C   ASP B  72     -44.942  54.254  24.890  1.00 35.74           C  
ATOM    560  CB  ASP B  72     -43.616  55.834  23.466  1.00 35.74           C  
ATOM    561  O   ASP B  72     -45.256  55.137  25.691  1.00 35.74           O  
ATOM    562  CG  ASP B  72     -42.188  56.329  23.319  1.00 35.74           C  
ATOM    563  OD1 ASP B  72     -41.280  55.777  23.977  1.00 35.74           O  
ATOM    564  OD2 ASP B  72     -41.969  57.282  22.541  1.00 35.74           O  
ATOM    565  N   LEU B  73     -45.698  53.200  24.853  1.00 29.07           N  
ATOM    566  CA  LEU B  73     -46.991  53.505  25.456  1.00 29.07           C  
ATOM    567  C   LEU B  73     -46.835  53.845  26.934  1.00 29.07           C  
ATOM    568  CB  LEU B  73     -47.952  52.324  25.290  1.00 29.07           C  
ATOM    569  O   LEU B  73     -47.816  54.165  27.609  1.00 29.07           O  
ATOM    570  CG  LEU B  73     -49.021  52.468  24.206  1.00 29.07           C  
ATOM    571  CD1 LEU B  73     -49.114  51.189  23.381  1.00 29.07           C  
ATOM    572  CD2 LEU B  73     -50.371  52.807  24.829  1.00 29.07           C  
ATOM    573  N   LEU B  74     -45.666  53.497  27.599  1.00 27.74           N  
ATOM    574  CA  LEU B  74     -45.874  53.664  29.033  1.00 27.74           C  
ATOM    575  C   LEU B  74     -45.991  55.140  29.397  1.00 27.74           C  
ATOM    576  CB  LEU B  74     -44.728  53.021  29.819  1.00 27.74           C  
ATOM    577  O   LEU B  74     -46.818  55.514  30.233  1.00 27.74           O  
ATOM    578  CG  LEU B  74     -44.938  51.571  30.259  1.00 27.74           C  
ATOM    579  CD1 LEU B  74     -43.597  50.855  30.378  1.00 27.74           C  
ATOM    580  CD2 LEU B  74     -45.697  51.518  31.580  1.00 27.74           C  
ATOM    581  N   VAL B  75     -45.062  56.085  29.016  1.00 26.10           N  
ATOM    582  CA  VAL B  75     -45.410  57.404  29.534  1.00 26.10           C  
ATOM    583  C   VAL B  75     -46.513  58.021  28.677  1.00 26.10           C  
ATOM    584  CB  VAL B  75     -44.180  58.340  29.574  1.00 26.10           C  
ATOM    585  O   VAL B  75     -46.460  57.961  27.447  1.00 26.10           O  
ATOM    586  CG1 VAL B  75     -44.581  59.737  30.045  1.00 26.10           C  
ATOM    587  CG2 VAL B  75     -43.097  57.757  30.480  1.00 26.10           C  
TER     588      VAL B  75                                                      
ATOM    589  N   SER C   1      13.523 -24.424  10.556  1.00 43.16           N  
ATOM    590  CA  SER C   1      13.846 -24.050  11.929  1.00 43.16           C  
ATOM    591  C   SER C   1      12.952 -22.915  12.417  1.00 43.16           C  
ATOM    592  CB  SER C   1      15.314 -23.638  12.041  1.00 43.16           C  
ATOM    593  O   SER C   1      12.499 -22.089  11.623  1.00 43.16           O  
ATOM    594  OG  SER C   1      15.670 -22.753  10.993  1.00 43.16           O  
ATOM    595  N   ALA C   2      12.202 -23.020  13.481  1.00 48.80           N  
ATOM    596  CA  ALA C   2      11.294 -22.085  14.141  1.00 48.80           C  
ATOM    597  C   ALA C   2      11.889 -20.680  14.182  1.00 48.80           C  
ATOM    598  CB  ALA C   2      10.971 -22.564  15.554  1.00 48.80           C  
ATOM    599  O   ALA C   2      11.177 -19.692  13.990  1.00 48.80           O  
ATOM    600  N   VAL C   3      13.217 -20.612  14.332  1.00 58.74           N  
ATOM    601  CA  VAL C   3      13.915 -19.335  14.449  1.00 58.74           C  
ATOM    602  C   VAL C   3      13.902 -18.614  13.103  1.00 58.74           C  
ATOM    603  CB  VAL C   3      15.368 -19.525  14.937  1.00 58.74           C  
ATOM    604  O   VAL C   3      13.671 -17.404  13.042  1.00 58.74           O  
ATOM    605  CG1 VAL C   3      16.122 -18.197  14.921  1.00 58.74           C  
ATOM    606  CG2 VAL C   3      15.384 -20.135  16.338  1.00 58.74           C  
ATOM    607  N   LYS C   4      14.181 -19.332  12.100  1.00 55.99           N  
ATOM    608  CA  LYS C   4      14.202 -18.742  10.765  1.00 55.99           C  
ATOM    609  C   LYS C   4      12.826 -18.208  10.378  1.00 55.99           C  
ATOM    610  CB  LYS C   4      14.676 -19.767   9.732  1.00 55.99           C  
ATOM    611  O   LYS C   4      12.717 -17.144   9.766  1.00 55.99           O  
ATOM    612  CG  LYS C   4      16.129 -19.598   9.314  1.00 55.99           C  
ATOM    613  CD  LYS C   4      16.544 -20.653   8.298  1.00 55.99           C  
ATOM    614  CE  LYS C   4      18.027 -20.558   7.965  1.00 55.99           C  
ATOM    615  NZ  LYS C   4      18.445 -21.608   6.989  1.00 55.99           N  
ATOM    616  N   ARG C   5      11.801 -18.931  10.794  1.00 53.34           N  
ATOM    617  CA  ARG C   5      10.431 -18.518  10.507  1.00 53.34           C  
ATOM    618  C   ARG C   5      10.072 -17.247  11.270  1.00 53.34           C  
ATOM    619  CB  ARG C   5       9.448 -19.636  10.858  1.00 53.34           C  
ATOM    620  O   ARG C   5       9.396 -16.366  10.735  1.00 53.34           O  
ATOM    621  CG  ARG C   5       8.148 -19.583  10.071  1.00 53.34           C  
ATOM    622  CD  ARG C   5       7.230 -20.747  10.418  1.00 53.34           C  
ATOM    623  NE  ARG C   5       6.427 -21.161   9.271  1.00 53.34           N  
ATOM    624  NH1 ARG C   5       5.429 -22.943  10.351  1.00 53.34           N  
ATOM    625  NH2 ARG C   5       4.908 -22.482   8.167  1.00 53.34           N  
ATOM    626  CZ  ARG C   5       5.590 -22.194   9.266  1.00 53.34           C  
ATOM    627  N   THR C   6      10.584 -17.240  12.517  1.00 56.67           N  
ATOM    628  CA  THR C   6      10.319 -16.072  13.349  1.00 56.67           C  
ATOM    629  C   THR C   6      11.056 -14.848  12.814  1.00 56.67           C  
ATOM    630  CB  THR C   6      10.729 -16.324  14.812  1.00 56.67           C  
ATOM    631  O   THR C   6      10.511 -13.742  12.810  1.00 56.67           O  
ATOM    632  CG2 THR C   6       9.825 -15.562  15.776  1.00 56.67           C  
ATOM    633  OG1 THR C   6      10.636 -17.725  15.094  1.00 56.67           O  
ATOM    634  N   ILE C   7      12.256 -15.057  12.270  1.00 57.57           N  
ATOM    635  CA  ILE C   7      13.071 -13.964  11.753  1.00 57.57           C  
ATOM    636  C   ILE C   7      12.442 -13.412  10.475  1.00 57.57           C  
ATOM    637  CB  ILE C   7      14.522 -14.419  11.483  1.00 57.57           C  
ATOM    638  O   ILE C   7      12.369 -12.195  10.288  1.00 57.57           O  
ATOM    639  CG1 ILE C   7      15.264 -14.650  12.804  1.00 57.57           C  
ATOM    640  CG2 ILE C   7      15.257 -13.394  10.614  1.00 57.57           C  
ATOM    641  CD1 ILE C   7      16.580 -15.401  12.652  1.00 57.57           C  
ATOM    642  N   LYS C   8      12.023 -14.361   9.707  1.00 60.27           N  
ATOM    643  CA  LYS C   8      11.392 -13.940   8.459  1.00 60.27           C  
ATOM    644  C   LYS C   8      10.106 -13.163   8.728  1.00 60.27           C  
ATOM    645  CB  LYS C   8      11.097 -15.151   7.572  1.00 60.27           C  
ATOM    646  O   LYS C   8       9.835 -12.155   8.072  1.00 60.27           O  
ATOM    647  CG  LYS C   8      12.317 -15.696   6.844  1.00 60.27           C  
ATOM    648  CD  LYS C   8      11.941 -16.824   5.891  1.00 60.27           C  
ATOM    649  CE  LYS C   8      13.172 -17.437   5.237  1.00 60.27           C  
ATOM    650  NZ  LYS C   8      12.811 -18.567   4.328  1.00 60.27           N  
ATOM    651  N   GLY C   9       9.385 -13.659   9.696  1.00 65.82           N  
ATOM    652  CA  GLY C   9       8.159 -12.973  10.072  1.00 65.82           C  
ATOM    653  C   GLY C   9       8.400 -11.584  10.631  1.00 65.82           C  
ATOM    654  O   GLY C   9       7.656 -10.649  10.327  1.00 65.82           O  
ATOM    655  N   THR C  10       9.482 -11.521  11.397  1.00 67.37           N  
ATOM    656  CA  THR C  10       9.817 -10.235  11.998  1.00 67.37           C  
ATOM    657  C   THR C  10      10.269  -9.241  10.932  1.00 67.37           C  
ATOM    658  CB  THR C  10      10.920 -10.386  13.063  1.00 67.37           C  
ATOM    659  O   THR C  10       9.953  -8.052  11.010  1.00 67.37           O  
ATOM    660  CG2 THR C  10      10.378 -11.050  14.325  1.00 67.37           C  
ATOM    661  OG1 THR C  10      11.981 -11.189  12.532  1.00 67.37           O  
ATOM    662  N   HIS C  11      10.980  -9.668   9.936  1.00 68.08           N  
ATOM    663  CA  HIS C  11      11.442  -8.806   8.854  1.00 68.08           C  
ATOM    664  C   HIS C  11      10.270  -8.268   8.039  1.00 68.08           C  
ATOM    665  CB  HIS C  11      12.411  -9.562   7.943  1.00 68.08           C  
ATOM    666  O   HIS C  11      10.250  -7.090   7.677  1.00 68.08           O  
ATOM    667  CG  HIS C  11      13.822  -9.564   8.439  1.00 68.08           C  
ATOM    668  CD2 HIS C  11      14.926  -8.927   7.982  1.00 68.08           C  
ATOM    669  ND1 HIS C  11      14.224 -10.293   9.538  1.00 68.08           N  
ATOM    670  CE1 HIS C  11      15.517 -10.102   9.736  1.00 68.08           C  
ATOM    671  NE2 HIS C  11      15.968  -9.278   8.806  1.00 68.08           N  
ATOM    672  N   HIS C  12       9.270  -9.099   7.794  1.00 73.08           N  
ATOM    673  CA  HIS C  12       8.083  -8.672   7.062  1.00 73.08           C  
ATOM    674  C   HIS C  12       7.290  -7.637   7.853  1.00 73.08           C  
ATOM    675  CB  HIS C  12       7.196  -9.874   6.733  1.00 73.08           C  
ATOM    676  O   HIS C  12       6.805  -6.655   7.286  1.00 73.08           O  
ATOM    677  CG  HIS C  12       7.600 -10.596   5.487  1.00 73.08           C  
ATOM    678  CD2 HIS C  12       7.105 -10.543   4.229  1.00 73.08           C  
ATOM    679  ND1 HIS C  12       8.636 -11.505   5.457  1.00 73.08           N  
ATOM    680  CE1 HIS C  12       8.760 -11.980   4.229  1.00 73.08           C  
ATOM    681  NE2 HIS C  12       7.843 -11.413   3.465  1.00 73.08           N  
ATOM    682  N   TRP C  13       7.255  -7.903   9.126  1.00 75.48           N  
ATOM    683  CA  TRP C  13       6.572  -6.974  10.019  1.00 75.48           C  
ATOM    684  C   TRP C  13       7.252  -5.609  10.009  1.00 75.48           C  
ATOM    685  CB  TRP C  13       6.534  -7.528  11.446  1.00 75.48           C  
ATOM    686  O   TRP C  13       6.584  -4.576   9.916  1.00 75.48           O  
ATOM    687  CG  TRP C  13       5.940  -6.587  12.450  1.00 75.48           C  
ATOM    688  CD1 TRP C  13       4.616  -6.292  12.621  1.00 75.48           C  
ATOM    689  CD2 TRP C  13       6.652  -5.812  13.420  1.00 75.48           C  
ATOM    690  CE2 TRP C  13       5.695  -5.070  14.146  1.00 75.48           C  
ATOM    691  CE3 TRP C  13       8.008  -5.674  13.746  1.00 75.48           C  
ATOM    692  NE1 TRP C  13       4.462  -5.381  13.639  1.00 75.48           N  
ATOM    693  CH2 TRP C  13       7.384  -4.084  15.479  1.00 75.48           C  
ATOM    694  CZ2 TRP C  13       6.052  -4.201  15.180  1.00 75.48           C  
ATOM    695  CZ3 TRP C  13       8.361  -4.809  14.775  1.00 75.48           C  
ATOM    696  N   LEU C  14       8.560  -5.652  10.147  1.00 72.74           N  
ATOM    697  CA  LEU C  14       9.329  -4.412  10.142  1.00 72.74           C  
ATOM    698  C   LEU C  14       9.149  -3.667   8.824  1.00 72.74           C  
ATOM    699  CB  LEU C  14      10.814  -4.701  10.379  1.00 72.74           C  
ATOM    700  O   LEU C  14       8.962  -2.448   8.816  1.00 72.74           O  
ATOM    701  CG  LEU C  14      11.722  -3.483  10.556  1.00 72.74           C  
ATOM    702  CD1 LEU C  14      11.953  -3.205  12.038  1.00 72.74           C  
ATOM    703  CD2 LEU C  14      13.048  -3.695   9.834  1.00 72.74           C  
ATOM    704  N   LEU C  15       9.116  -4.333   7.780  1.00 73.72           N  
ATOM    705  CA  LEU C  15       8.931  -3.741   6.460  1.00 73.72           C  
ATOM    706  C   LEU C  15       7.562  -3.079   6.349  1.00 73.72           C  
ATOM    707  CB  LEU C  15       9.088  -4.803   5.369  1.00 73.72           C  
ATOM    708  O   LEU C  15       7.454  -1.938   5.893  1.00 73.72           O  
ATOM    709  CG  LEU C  15       9.125  -4.293   3.927  1.00 73.72           C  
ATOM    710  CD1 LEU C  15      10.285  -4.931   3.170  1.00 73.72           C  
ATOM    711  CD2 LEU C  15       7.801  -4.577   3.226  1.00 73.72           C  
ATOM    712  N   LEU C  16       6.584  -3.772   6.792  1.00 79.74           N  
ATOM    713  CA  LEU C  16       5.224  -3.248   6.741  1.00 79.74           C  
ATOM    714  C   LEU C  16       5.090  -1.998   7.606  1.00 79.74           C  
ATOM    715  CB  LEU C  16       4.222  -4.310   7.201  1.00 79.74           C  
ATOM    716  O   LEU C  16       4.416  -1.040   7.220  1.00 79.74           O  
ATOM    717  CG  LEU C  16       2.810  -4.207   6.620  1.00 79.74           C  
ATOM    718  CD1 LEU C  16       2.809  -4.626   5.154  1.00 79.74           C  
ATOM    719  CD2 LEU C  16       1.837  -5.060   7.427  1.00 79.74           C  
ATOM    720  N   THR C  17       5.788  -2.053   8.729  1.00 76.91           N  
ATOM    721  CA  THR C  17       5.738  -0.921   9.647  1.00 76.91           C  
ATOM    722  C   THR C  17       6.411   0.304   9.034  1.00 76.91           C  
ATOM    723  CB  THR C  17       6.410  -1.260  10.990  1.00 76.91           C  
ATOM    724  O   THR C  17       5.878   1.413   9.106  1.00 76.91           O  
ATOM    725  CG2 THR C  17       5.483  -2.086  11.876  1.00 76.91           C  
ATOM    726  OG1 THR C  17       7.608  -2.007  10.743  1.00 76.91           O  
ATOM    727  N   ILE C  18       7.484   0.065   8.406  1.00 72.65           N  
ATOM    728  CA  ILE C  18       8.243   1.161   7.814  1.00 72.65           C  
ATOM    729  C   ILE C  18       7.470   1.745   6.633  1.00 72.65           C  
ATOM    730  CB  ILE C  18       9.645   0.696   7.359  1.00 72.65           C  
ATOM    731  O   ILE C  18       7.336   2.965   6.514  1.00 72.65           O  
ATOM    732  CG1 ILE C  18      10.525   0.385   8.575  1.00 72.65           C  
ATOM    733  CG2 ILE C  18      10.300   1.753   6.465  1.00 72.65           C  
ATOM    734  CD1 ILE C  18      11.835  -0.308   8.230  1.00 72.65           C  
ATOM    735  N   LEU C  19       6.918   0.913   5.877  1.00 77.62           N  
ATOM    736  CA  LEU C  19       6.214   1.353   4.677  1.00 77.62           C  
ATOM    737  C   LEU C  19       4.932   2.095   5.040  1.00 77.62           C  
ATOM    738  CB  LEU C  19       5.888   0.158   3.778  1.00 77.62           C  
ATOM    739  O   LEU C  19       4.626   3.137   4.456  1.00 77.62           O  
ATOM    740  CG  LEU C  19       5.771   0.447   2.281  1.00 77.62           C  
ATOM    741  CD1 LEU C  19       7.155   0.518   1.645  1.00 77.62           C  
ATOM    742  CD2 LEU C  19       4.916  -0.613   1.596  1.00 77.62           C  
ATOM    743  N   THR C  20       4.298   1.550   5.955  1.00 80.25           N  
ATOM    744  CA  THR C  20       3.070   2.194   6.407  1.00 80.25           C  
ATOM    745  C   THR C  20       3.373   3.541   7.056  1.00 80.25           C  
ATOM    746  CB  THR C  20       2.305   1.302   7.403  1.00 80.25           C  
ATOM    747  O   THR C  20       2.664   4.522   6.823  1.00 80.25           O  
ATOM    748  CG2 THR C  20       0.884   1.812   7.619  1.00 80.25           C  
ATOM    749  OG1 THR C  20       2.249  -0.035   6.891  1.00 80.25           O  
ATOM    750  N   SER C  21       4.398   3.561   7.881  1.00 73.83           N  
ATOM    751  CA  SER C  21       4.789   4.806   8.535  1.00 73.83           C  
ATOM    752  C   SER C  21       5.217   5.856   7.514  1.00 73.83           C  
ATOM    753  CB  SER C  21       5.923   4.557   9.529  1.00 73.83           C  
ATOM    754  O   SER C  21       4.880   7.034   7.649  1.00 73.83           O  
ATOM    755  OG  SER C  21       7.061   4.026   8.872  1.00 73.83           O  
ATOM    756  N   LEU C  22       5.891   5.373   6.506  1.00 73.14           N  
ATOM    757  CA  LEU C  22       6.340   6.265   5.443  1.00 73.14           C  
ATOM    758  C   LEU C  22       5.152   6.871   4.703  1.00 73.14           C  
ATOM    759  CB  LEU C  22       7.241   5.515   4.458  1.00 73.14           C  
ATOM    760  O   LEU C  22       5.135   8.073   4.427  1.00 73.14           O  
ATOM    761  CG  LEU C  22       7.877   6.353   3.347  1.00 73.14           C  
ATOM    762  CD1 LEU C  22       8.958   7.262   3.922  1.00 73.14           C  
ATOM    763  CD2 LEU C  22       8.452   5.451   2.260  1.00 73.14           C  
ATOM    764  N   LEU C  23       4.238   6.071   4.489  1.00 76.58           N  
ATOM    765  CA  LEU C  23       3.045   6.531   3.787  1.00 76.58           C  
ATOM    766  C   LEU C  23       2.318   7.600   4.595  1.00 76.58           C  
ATOM    767  CB  LEU C  23       2.102   5.359   3.505  1.00 76.58           C  
ATOM    768  O   LEU C  23       1.964   8.654   4.062  1.00 76.58           O  
ATOM    769  CG  LEU C  23       0.852   5.676   2.683  1.00 76.58           C  
ATOM    770  CD1 LEU C  23       0.948   5.034   1.303  1.00 76.58           C  
ATOM    771  CD2 LEU C  23      -0.402   5.205   3.412  1.00 76.58           C  
ATOM    772  N   VAL C  24       2.206   7.388   5.850  1.00 74.04           N  
ATOM    773  CA  VAL C  24       1.467   8.294   6.724  1.00 74.04           C  
ATOM    774  C   VAL C  24       2.245   9.596   6.895  1.00 74.04           C  
ATOM    775  CB  VAL C  24       1.191   7.653   8.102  1.00 74.04           C  
ATOM    776  O   VAL C  24       1.669  10.684   6.828  1.00 74.04           O  
ATOM    777  CG1 VAL C  24       0.580   8.674   9.060  1.00 74.04           C  
ATOM    778  CG2 VAL C  24       0.274   6.440   7.952  1.00 74.04           C  
ATOM    779  N   LEU C  25       3.498   9.424   7.018  1.00 70.63           N  
ATOM    780  CA  LEU C  25       4.330  10.596   7.270  1.00 70.63           C  
ATOM    781  C   LEU C  25       4.392  11.494   6.040  1.00 70.63           C  
ATOM    782  CB  LEU C  25       5.744  10.171   7.678  1.00 70.63           C  
ATOM    783  O   LEU C  25       4.293  12.718   6.154  1.00 70.63           O  
ATOM    784  CG  LEU C  25       5.967   9.898   9.166  1.00 70.63           C  
ATOM    785  CD1 LEU C  25       7.126   8.926   9.358  1.00 70.63           C  
ATOM    786  CD2 LEU C  25       6.224  11.200   9.917  1.00 70.63           C  
ATOM    787  N   VAL C  26       4.542  10.853   4.904  1.00 67.75           N  
ATOM    788  CA  VAL C  26       4.626  11.618   3.664  1.00 67.75           C  
ATOM    789  C   VAL C  26       3.302  12.335   3.409  1.00 67.75           C  
ATOM    790  CB  VAL C  26       4.983  10.714   2.463  1.00 67.75           C  
ATOM    791  O   VAL C  26       3.288  13.498   2.999  1.00 67.75           O  
ATOM    792  CG1 VAL C  26       4.815  11.473   1.148  1.00 67.75           C  
ATOM    793  CG2 VAL C  26       6.409  10.185   2.600  1.00 67.75           C  
ATOM    794  N   GLN C  27       2.275  11.657   3.734  1.00 69.23           N  
ATOM    795  CA  GLN C  27       0.956  12.231   3.485  1.00 69.23           C  
ATOM    796  C   GLN C  27       0.621  13.306   4.514  1.00 69.23           C  
ATOM    797  CB  GLN C  27      -0.116  11.140   3.497  1.00 69.23           C  
ATOM    798  O   GLN C  27      -0.053  14.289   4.197  1.00 69.23           O  
ATOM    799  CG  GLN C  27      -0.106  10.255   2.258  1.00 69.23           C  
ATOM    800  CD  GLN C  27      -1.221   9.226   2.263  1.00 69.23           C  
ATOM    801  NE2 GLN C  27      -1.339   8.474   1.174  1.00 69.23           N  
ATOM    802  OE1 GLN C  27      -1.970   9.108   3.237  1.00 69.23           O  
ATOM    803  N   SER C  28       1.148  13.156   5.688  1.00 65.83           N  
ATOM    804  CA  SER C  28       0.858  14.092   6.770  1.00 65.83           C  
ATOM    805  C   SER C  28       1.582  15.418   6.562  1.00 65.83           C  
ATOM    806  CB  SER C  28       1.254  13.491   8.119  1.00 65.83           C  
ATOM    807  O   SER C  28       1.099  16.468   6.991  1.00 65.83           O  
ATOM    808  OG  SER C  28       1.591  14.510   9.044  1.00 65.83           O  
ATOM    809  N   THR C  29       2.734  15.413   5.887  1.00 62.83           N  
ATOM    810  CA  THR C  29       3.524  16.618   5.660  1.00 62.83           C  
ATOM    811  C   THR C  29       2.774  17.594   4.757  1.00 62.83           C  
ATOM    812  CB  THR C  29       4.890  16.281   5.033  1.00 62.83           C  
ATOM    813  O   THR C  29       2.995  18.805   4.825  1.00 62.83           O  
ATOM    814  CG2 THR C  29       5.741  15.448   5.986  1.00 62.83           C  
ATOM    815  OG1 THR C  29       4.684  15.541   3.823  1.00 62.83           O  
ATOM    816  N   GLN C  30       1.839  17.123   4.031  1.00 60.35           N  
ATOM    817  CA  GLN C  30       1.133  17.971   3.076  1.00 60.35           C  
ATOM    818  C   GLN C  30      -0.130  18.563   3.694  1.00 60.35           C  
ATOM    819  CB  GLN C  30       0.780  17.181   1.815  1.00 60.35           C  
ATOM    820  O   GLN C  30      -0.737  19.474   3.127  1.00 60.35           O  
ATOM    821  CG  GLN C  30       1.992  16.650   1.061  1.00 60.35           C  
ATOM    822  CD  GLN C  30       2.746  17.739   0.321  1.00 60.35           C  
ATOM    823  NE2 GLN C  30       4.012  17.480   0.013  1.00 60.35           N  
ATOM    824  OE1 GLN C  30       2.195  18.805   0.028  1.00 60.35           O  
ATOM    825  N   TRP C  31      -0.400  18.097   4.847  1.00 61.45           N  
ATOM    826  CA  TRP C  31      -1.580  18.613   5.533  1.00 61.45           C  
ATOM    827  C   TRP C  31      -1.222  19.807   6.411  1.00 61.45           C  
ATOM    828  CB  TRP C  31      -2.231  17.517   6.382  1.00 61.45           C  
ATOM    829  O   TRP C  31      -0.321  19.721   7.249  1.00 61.45           O  
ATOM    830  CG  TRP C  31      -3.137  16.605   5.609  1.00 61.45           C  
ATOM    831  CD1 TRP C  31      -3.089  16.339   4.268  1.00 61.45           C  
ATOM    832  CD2 TRP C  31      -4.230  15.844   6.131  1.00 61.45           C  
ATOM    833  CE2 TRP C  31      -4.801  15.137   5.049  1.00 61.45           C  
ATOM    834  CE3 TRP C  31      -4.782  15.689   7.409  1.00 61.45           C  
ATOM    835  NE1 TRP C  31      -4.087  15.456   3.926  1.00 61.45           N  
ATOM    836  CH2 TRP C  31      -6.419  14.154   6.470  1.00 61.45           C  
ATOM    837  CZ2 TRP C  31      -5.898  14.287   5.209  1.00 61.45           C  
ATOM    838  CZ3 TRP C  31      -5.874  14.844   7.566  1.00 61.45           C  
ATOM    839  N   SER C  32      -1.913  20.926   6.130  1.00 56.63           N  
ATOM    840  CA  SER C  32      -1.653  22.162   6.860  1.00 56.63           C  
ATOM    841  C   SER C  32      -1.888  21.981   8.355  1.00 56.63           C  
ATOM    842  CB  SER C  32      -2.535  23.293   6.330  1.00 56.63           C  
ATOM    843  O   SER C  32      -1.229  22.624   9.175  1.00 56.63           O  
ATOM    844  OG  SER C  32      -3.901  23.038   6.607  1.00 56.63           O  
ATOM    845  N   LEU C  33      -2.773  21.088   8.637  1.00 57.89           N  
ATOM    846  CA  LEU C  33      -3.143  20.868  10.031  1.00 57.89           C  
ATOM    847  C   LEU C  33      -1.949  20.373  10.839  1.00 57.89           C  
ATOM    848  CB  LEU C  33      -4.293  19.862  10.128  1.00 57.89           C  
ATOM    849  O   LEU C  33      -1.834  20.669  12.031  1.00 57.89           O  
ATOM    850  CG  LEU C  33      -5.680  20.377   9.741  1.00 57.89           C  
ATOM    851  CD1 LEU C  33      -6.678  19.225   9.690  1.00 57.89           C  
ATOM    852  CD2 LEU C  33      -6.143  21.451  10.720  1.00 57.89           C  
ATOM    853  N   PHE C  34      -0.984  19.754  10.129  1.00 56.64           N  
ATOM    854  CA  PHE C  34       0.131  19.141  10.843  1.00 56.64           C  
ATOM    855  C   PHE C  34       1.389  19.992  10.714  1.00 56.64           C  
ATOM    856  CB  PHE C  34       0.396  17.728  10.316  1.00 56.64           C  
ATOM    857  O   PHE C  34       2.463  19.593  11.168  1.00 56.64           O  
ATOM    858  CG  PHE C  34      -0.697  16.745  10.637  1.00 56.64           C  
ATOM    859  CD1 PHE C  34      -0.835  16.232  11.921  1.00 56.64           C  
ATOM    860  CD2 PHE C  34      -1.587  16.333   9.654  1.00 56.64           C  
ATOM    861  CE1 PHE C  34      -1.846  15.323  12.221  1.00 56.64           C  
ATOM    862  CE2 PHE C  34      -2.600  15.424   9.946  1.00 56.64           C  
ATOM    863  CZ  PHE C  34      -2.727  14.919  11.230  1.00 56.64           C  
ATOM    864  N   PHE C  35       1.188  21.063  10.077  1.00 60.90           N  
ATOM    865  CA  PHE C  35       2.335  21.933   9.845  1.00 60.90           C  
ATOM    866  C   PHE C  35       2.980  22.343  11.164  1.00 60.90           C  
ATOM    867  CB  PHE C  35       1.916  23.178   9.057  1.00 60.90           C  
ATOM    868  O   PHE C  35       4.205  22.314  11.297  1.00 60.90           O  
ATOM    869  CG  PHE C  35       3.074  23.993   8.548  1.00 60.90           C  
ATOM    870  CD1 PHE C  35       3.482  25.140   9.218  1.00 60.90           C  
ATOM    871  CD2 PHE C  35       3.755  23.612   7.399  1.00 60.90           C  
ATOM    872  CE1 PHE C  35       4.554  25.896   8.750  1.00 60.90           C  
ATOM    873  CE2 PHE C  35       4.826  24.363   6.925  1.00 60.90           C  
ATOM    874  CZ  PHE C  35       5.224  25.505   7.601  1.00 60.90           C  
ATOM    875  N   PHE C  36       2.121  22.688  12.033  1.00 59.62           N  
ATOM    876  CA  PHE C  36       2.621  23.117  13.333  1.00 59.62           C  
ATOM    877  C   PHE C  36       3.372  21.985  14.025  1.00 59.62           C  
ATOM    878  CB  PHE C  36       1.470  23.601  14.220  1.00 59.62           C  
ATOM    879  O   PHE C  36       4.434  22.205  14.610  1.00 59.62           O  
ATOM    880  CG  PHE C  36       1.909  24.081  15.577  1.00 59.62           C  
ATOM    881  CD1 PHE C  36       1.807  23.254  16.689  1.00 59.62           C  
ATOM    882  CD2 PHE C  36       2.425  25.360  15.741  1.00 59.62           C  
ATOM    883  CE1 PHE C  36       2.213  23.695  17.946  1.00 59.62           C  
ATOM    884  CE2 PHE C  36       2.832  25.808  16.994  1.00 59.62           C  
ATOM    885  CZ  PHE C  36       2.725  24.974  18.096  1.00 59.62           C  
ATOM    886  N   LEU C  37       2.929  20.806  13.910  1.00 54.91           N  
ATOM    887  CA  LEU C  37       3.530  19.637  14.543  1.00 54.91           C  
ATOM    888  C   LEU C  37       4.865  19.291  13.890  1.00 54.91           C  
ATOM    889  CB  LEU C  37       2.583  18.437  14.463  1.00 54.91           C  
ATOM    890  O   LEU C  37       5.829  18.952  14.580  1.00 54.91           O  
ATOM    891  CG  LEU C  37       2.456  17.587  15.728  1.00 54.91           C  
ATOM    892  CD1 LEU C  37       1.240  18.023  16.539  1.00 54.91           C  
ATOM    893  CD2 LEU C  37       2.366  16.107  15.372  1.00 54.91           C  
ATOM    894  N   TYR C  38       4.922  19.508  12.584  1.00 55.72           N  
ATOM    895  CA  TYR C  38       6.131  19.175  11.839  1.00 55.72           C  
ATOM    896  C   TYR C  38       7.243  20.176  12.127  1.00 55.72           C  
ATOM    897  CB  TYR C  38       5.841  19.135  10.335  1.00 55.72           C  
ATOM    898  O   TYR C  38       8.417  19.806  12.197  1.00 55.72           O  
ATOM    899  CG  TYR C  38       5.715  17.738   9.779  1.00 55.72           C  
ATOM    900  CD1 TYR C  38       6.841  17.022   9.378  1.00 55.72           C  
ATOM    901  CD2 TYR C  38       4.470  17.131   9.651  1.00 55.72           C  
ATOM    902  CE1 TYR C  38       6.729  15.735   8.863  1.00 55.72           C  
ATOM    903  CE2 TYR C  38       4.346  15.844   9.137  1.00 55.72           C  
ATOM    904  OH  TYR C  38       5.363  13.881   8.237  1.00 55.72           O  
ATOM    905  CZ  TYR C  38       5.480  15.155   8.747  1.00 55.72           C  
ATOM    906  N   GLU C  39       6.797  21.408  12.407  1.00 58.73           N  
ATOM    907  CA  GLU C  39       7.780  22.458  12.657  1.00 58.73           C  
ATOM    908  C   GLU C  39       8.301  22.397  14.090  1.00 58.73           C  
ATOM    909  CB  GLU C  39       7.177  23.837  12.375  1.00 58.73           C  
ATOM    910  O   GLU C  39       9.478  22.662  14.340  1.00 58.73           O  
ATOM    911  CG  GLU C  39       7.226  24.242  10.909  1.00 58.73           C  
ATOM    912  CD  GLU C  39       6.985  25.726  10.688  1.00 58.73           C  
ATOM    913  OE1 GLU C  39       7.075  26.190   9.528  1.00 58.73           O  
ATOM    914  OE2 GLU C  39       6.704  26.432  11.682  1.00 58.73           O  
ATOM    915  N   ASN C  40       7.455  21.914  15.005  1.00 57.73           N  
ATOM    916  CA  ASN C  40       7.827  22.039  16.410  1.00 57.73           C  
ATOM    917  C   ASN C  40       8.160  20.682  17.025  1.00 57.73           C  
ATOM    918  CB  ASN C  40       6.710  22.721  17.203  1.00 57.73           C  
ATOM    919  O   ASN C  40       8.973  20.596  17.947  1.00 57.73           O  
ATOM    920  CG  ASN C  40       6.506  24.168  16.796  1.00 57.73           C  
ATOM    921  ND2 ASN C  40       5.249  24.588  16.711  1.00 57.73           N  
ATOM    922  OD1 ASN C  40       7.470  24.901  16.560  1.00 57.73           O  
ATOM    923  N   ALA C  41       7.494  19.624  16.546  1.00 61.61           N  
ATOM    924  CA  ALA C  41       7.622  18.330  17.209  1.00 61.61           C  
ATOM    925  C   ALA C  41       7.650  17.193  16.192  1.00 61.61           C  
ATOM    926  CB  ALA C  41       6.479  18.124  18.201  1.00 61.61           C  
ATOM    927  O   ALA C  41       6.908  16.216  16.322  1.00 61.61           O  
ATOM    928  N   PHE C  42       8.601  17.184  15.272  1.00 57.63           N  
ATOM    929  CA  PHE C  42       8.637  16.193  14.204  1.00 57.63           C  
ATOM    930  C   PHE C  42       8.991  14.817  14.754  1.00 57.63           C  
ATOM    931  CB  PHE C  42       9.644  16.602  13.124  1.00 57.63           C  
ATOM    932  O   PHE C  42       8.332  13.826  14.432  1.00 57.63           O  
ATOM    933  CG  PHE C  42       9.819  15.575  12.038  1.00 57.63           C  
ATOM    934  CD1 PHE C  42      10.940  14.754  12.012  1.00 57.63           C  
ATOM    935  CD2 PHE C  42       8.862  15.430  11.042  1.00 57.63           C  
ATOM    936  CE1 PHE C  42      11.105  13.802  11.008  1.00 57.63           C  
ATOM    937  CE2 PHE C  42       9.020  14.481  10.035  1.00 57.63           C  
ATOM    938  CZ  PHE C  42      10.142  13.669  10.020  1.00 57.63           C  
ATOM    939  N   LEU C  43      10.028  14.818  15.584  1.00 61.57           N  
ATOM    940  CA  LEU C  43      10.567  13.540  16.038  1.00 61.57           C  
ATOM    941  C   LEU C  43       9.533  12.774  16.857  1.00 61.57           C  
ATOM    942  CB  LEU C  43      11.834  13.759  16.870  1.00 61.57           C  
ATOM    943  O   LEU C  43       9.256  11.605  16.578  1.00 61.57           O  
ATOM    944  CG  LEU C  43      13.026  12.860  16.538  1.00 61.57           C  
ATOM    945  CD1 LEU C  43      14.156  13.682  15.927  1.00 61.57           C  
ATOM    946  CD2 LEU C  43      13.505  12.125  17.785  1.00 61.57           C  
ATOM    947  N   PRO C  44       8.959  13.461  17.867  1.00 62.07           N  
ATOM    948  CA  PRO C  44       7.945  12.733  18.634  1.00 62.07           C  
ATOM    949  C   PRO C  44       6.760  12.294  17.777  1.00 62.07           C  
ATOM    950  CB  PRO C  44       7.507  13.749  19.692  1.00 62.07           C  
ATOM    951  O   PRO C  44       6.200  11.217  17.997  1.00 62.07           O  
ATOM    952  CG  PRO C  44       8.023  15.062  19.198  1.00 62.07           C  
ATOM    953  CD  PRO C  44       9.121  14.801  18.208  1.00 62.07           C  
ATOM    954  N   PHE C  45       6.435  13.059  16.879  1.00 63.10           N  
ATOM    955  CA  PHE C  45       5.334  12.749  15.976  1.00 63.10           C  
ATOM    956  C   PHE C  45       5.664  11.534  15.116  1.00 63.10           C  
ATOM    957  CB  PHE C  45       5.014  13.952  15.083  1.00 63.10           C  
ATOM    958  O   PHE C  45       4.857  10.609  15.005  1.00 63.10           O  
ATOM    959  CG  PHE C  45       3.899  13.703  14.104  1.00 63.10           C  
ATOM    960  CD1 PHE C  45       4.173  13.475  12.761  1.00 63.10           C  
ATOM    961  CD2 PHE C  45       2.577  13.696  14.527  1.00 63.10           C  
ATOM    962  CE1 PHE C  45       3.143  13.244  11.852  1.00 63.10           C  
ATOM    963  CE2 PHE C  45       1.542  13.465  13.625  1.00 63.10           C  
ATOM    964  CZ  PHE C  45       1.827  13.241  12.288  1.00 63.10           C  
ATOM    965  N   ALA C  46       6.852  11.568  14.558  1.00 62.17           N  
ATOM    966  CA  ALA C  46       7.288  10.461  13.712  1.00 62.17           C  
ATOM    967  C   ALA C  46       7.356   9.158  14.503  1.00 62.17           C  
ATOM    968  CB  ALA C  46       8.647  10.772  13.087  1.00 62.17           C  
ATOM    969  O   ALA C  46       6.915   8.110  14.026  1.00 62.17           O  
ATOM    970  N   MET C  47       7.873   9.276  15.640  1.00 69.55           N  
ATOM    971  CA  MET C  47       7.986   8.096  16.493  1.00 69.55           C  
ATOM    972  C   MET C  47       6.608   7.559  16.864  1.00 69.55           C  
ATOM    973  CB  MET C  47       8.779   8.422  17.760  1.00 69.55           C  
ATOM    974  O   MET C  47       6.417   6.346  16.969  1.00 69.55           O  
ATOM    975  CG  MET C  47      10.269   8.604  17.521  1.00 69.55           C  
ATOM    976  SD  MET C  47      11.057   7.104  16.817  1.00 69.55           S  
ATOM    977  CE  MET C  47      11.249   6.108  18.322  1.00 69.55           C  
ATOM    978  N   GLY C  48       5.702   8.452  17.091  1.00 69.93           N  
ATOM    979  CA  GLY C  48       4.336   8.049  17.383  1.00 69.93           C  
ATOM    980  C   GLY C  48       3.684   7.284  16.246  1.00 69.93           C  
ATOM    981  O   GLY C  48       3.043   6.256  16.470  1.00 69.93           O  
ATOM    982  N   ILE C  49       3.962   7.767  15.111  1.00 72.51           N  
ATOM    983  CA  ILE C  49       3.384   7.136  13.929  1.00 72.51           C  
ATOM    984  C   ILE C  49       4.010   5.759  13.721  1.00 72.51           C  
ATOM    985  CB  ILE C  49       3.580   8.009  12.669  1.00 72.51           C  
ATOM    986  O   ILE C  49       3.310   4.792  13.415  1.00 72.51           O  
ATOM    987  CG1 ILE C  49       2.741   9.289  12.771  1.00 72.51           C  
ATOM    988  CG2 ILE C  49       3.225   7.221  11.405  1.00 72.51           C  
ATOM    989  CD1 ILE C  49       2.880  10.216  11.571  1.00 72.51           C  
ATOM    990  N   ILE C  50       5.255   5.677  13.899  1.00 71.22           N  
ATOM    991  CA  ILE C  50       5.958   4.411  13.723  1.00 71.22           C  
ATOM    992  C   ILE C  50       5.469   3.400  14.758  1.00 71.22           C  
ATOM    993  CB  ILE C  50       7.488   4.595  13.836  1.00 71.22           C  
ATOM    994  O   ILE C  50       5.221   2.238  14.430  1.00 71.22           O  
ATOM    995  CG1 ILE C  50       8.014   5.431  12.663  1.00 71.22           C  
ATOM    996  CG2 ILE C  50       8.192   3.236  13.898  1.00 71.22           C  
ATOM    997  CD1 ILE C  50       9.464   5.867  12.814  1.00 71.22           C  
ATOM    998  N   ALA C  51       5.340   3.880  15.951  1.00 71.02           N  
ATOM    999  CA  ALA C  51       4.885   3.001  17.025  1.00 71.02           C  
ATOM   1000  C   ALA C  51       3.468   2.500  16.761  1.00 71.02           C  
ATOM   1001  CB  ALA C  51       4.948   3.725  18.368  1.00 71.02           C  
ATOM   1002  O   ALA C  51       3.188   1.308  16.905  1.00 71.02           O  
ATOM   1003  N   MET C  52       2.604   3.429  16.374  1.00 74.62           N  
ATOM   1004  CA  MET C  52       1.221   3.066  16.081  1.00 74.62           C  
ATOM   1005  C   MET C  52       1.149   2.104  14.899  1.00 74.62           C  
ATOM   1006  CB  MET C  52       0.386   4.314  15.789  1.00 74.62           C  
ATOM   1007  O   MET C  52       0.388   1.135  14.928  1.00 74.62           O  
ATOM   1008  CG  MET C  52      -1.039   4.235  16.312  1.00 74.62           C  
ATOM   1009  SD  MET C  52      -1.154   3.337  17.908  1.00 74.62           S  
ATOM   1010  CE  MET C  52      -0.296   4.509  18.996  1.00 74.62           C  
ATOM   1011  N   SER C  53       1.998   2.393  13.957  1.00 74.06           N  
ATOM   1012  CA  SER C  53       2.040   1.528  12.782  1.00 74.06           C  
ATOM   1013  C   SER C  53       2.563   0.139  13.137  1.00 74.06           C  
ATOM   1014  CB  SER C  53       2.914   2.147  11.691  1.00 74.06           C  
ATOM   1015  O   SER C  53       2.049  -0.867  12.645  1.00 74.06           O  
ATOM   1016  OG  SER C  53       4.268   2.210  12.106  1.00 74.06           O  
ATOM   1017  N   ALA C  54       3.578   0.129  13.951  1.00 73.35           N  
ATOM   1018  CA  ALA C  54       4.153  -1.143  14.380  1.00 73.35           C  
ATOM   1019  C   ALA C  54       3.119  -1.994  15.111  1.00 73.35           C  
ATOM   1020  CB  ALA C  54       5.368  -0.903  15.272  1.00 73.35           C  
ATOM   1021  O   ALA C  54       3.031  -3.204  14.887  1.00 73.35           O  
ATOM   1022  N   PHE C  55       2.306  -1.332  15.881  1.00 69.73           N  
ATOM   1023  CA  PHE C  55       1.272  -2.033  16.634  1.00 69.73           C  
ATOM   1024  C   PHE C  55       0.177  -2.542  15.705  1.00 69.73           C  
ATOM   1025  CB  PHE C  55       0.670  -1.116  17.703  1.00 69.73           C  
ATOM   1026  O   PHE C  55      -0.250  -3.694  15.812  1.00 69.73           O  
ATOM   1027  CG  PHE C  55      -0.329  -1.800  18.597  1.00 69.73           C  
ATOM   1028  CD1 PHE C  55      -1.693  -1.640  18.390  1.00 69.73           C  
ATOM   1029  CD2 PHE C  55       0.098  -2.605  19.646  1.00 69.73           C  
ATOM   1030  CE1 PHE C  55      -2.619  -2.272  19.216  1.00 69.73           C  
ATOM   1031  CE2 PHE C  55      -0.822  -3.240  20.476  1.00 69.73           C  
ATOM   1032  CZ  PHE C  55      -2.180  -3.072  20.260  1.00 69.73           C  
ATOM   1033  N   ALA C  56      -0.186  -1.731  14.854  1.00 70.39           N  
ATOM   1034  CA  ALA C  56      -1.265  -2.077  13.932  1.00 70.39           C  
ATOM   1035  C   ALA C  56      -0.862  -3.237  13.026  1.00 70.39           C  
ATOM   1036  CB  ALA C  56      -1.658  -0.864  13.093  1.00 70.39           C  
ATOM   1037  O   ALA C  56      -1.672  -4.123  12.742  1.00 70.39           O  
ATOM   1038  N   MET C  57       0.437  -3.229  12.647  1.00 77.05           N  
ATOM   1039  CA  MET C  57       0.910  -4.227  11.692  1.00 77.05           C  
ATOM   1040  C   MET C  57       1.030  -5.597  12.350  1.00 77.05           C  
ATOM   1041  CB  MET C  57       2.258  -3.810  11.101  1.00 77.05           C  
ATOM   1042  O   MET C  57       1.056  -6.620  11.664  1.00 77.05           O  
ATOM   1043  CG  MET C  57       2.168  -2.641  10.134  1.00 77.05           C  
ATOM   1044  SD  MET C  57       1.030  -2.973   8.733  1.00 77.05           S  
ATOM   1045  CE  MET C  57       1.381  -1.532   7.688  1.00 77.05           C  
ATOM   1046  N   MET C  58       0.961  -5.614  13.649  1.00 72.30           N  
ATOM   1047  CA  MET C  58       1.018  -6.886  14.365  1.00 72.30           C  
ATOM   1048  C   MET C  58      -0.272  -7.676  14.174  1.00 72.30           C  
ATOM   1049  CB  MET C  58       1.275  -6.654  15.855  1.00 72.30           C  
ATOM   1050  O   MET C  58      -0.268  -8.906  14.239  1.00 72.30           O  
ATOM   1051  CG  MET C  58       2.747  -6.534  16.212  1.00 72.30           C  
ATOM   1052  SD  MET C  58       3.091  -7.016  17.949  1.00 72.30           S  
ATOM   1053  CE  MET C  58       2.990  -5.395  18.757  1.00 72.30           C  
ATOM   1054  N   PHE C  59      -1.313  -6.997  13.804  1.00 67.56           N  
ATOM   1055  CA  PHE C  59      -2.624  -7.630  13.723  1.00 67.56           C  
ATOM   1056  C   PHE C  59      -2.949  -8.020  12.286  1.00 67.56           C  
ATOM   1057  CB  PHE C  59      -3.708  -6.696  14.272  1.00 67.56           C  
ATOM   1058  O   PHE C  59      -4.002  -8.603  12.019  1.00 67.56           O  
ATOM   1059  CG  PHE C  59      -3.660  -6.521  15.766  1.00 67.56           C  
ATOM   1060  CD1 PHE C  59      -4.236  -7.464  16.609  1.00 67.56           C  
ATOM   1061  CD2 PHE C  59      -3.037  -5.414  16.327  1.00 67.56           C  
ATOM   1062  CE1 PHE C  59      -4.193  -7.305  17.992  1.00 67.56           C  
ATOM   1063  CE2 PHE C  59      -2.990  -5.249  17.709  1.00 67.56           C  
ATOM   1064  CZ  PHE C  59      -3.569  -6.194  18.539  1.00 67.56           C  
ATOM   1065  N   VAL C  60      -2.068  -7.754  11.395  1.00 71.00           N  
ATOM   1066  CA  VAL C  60      -2.336  -8.082   9.998  1.00 71.00           C  
ATOM   1067  C   VAL C  60      -2.029  -9.556   9.745  1.00 71.00           C  
ATOM   1068  CB  VAL C  60      -1.512  -7.194   9.039  1.00 71.00           C  
ATOM   1069  O   VAL C  60      -0.890  -9.997   9.913  1.00 71.00           O  
ATOM   1070  CG1 VAL C  60      -1.774  -7.582   7.585  1.00 71.00           C  
ATOM   1071  CG2 VAL C  60      -1.837  -5.719   9.267  1.00 71.00           C  
ATOM   1072  N   LYS C  61      -3.033 -10.306   9.429  1.00 66.63           N  
ATOM   1073  CA  LYS C  61      -2.882 -11.733   9.158  1.00 66.63           C  
ATOM   1074  C   LYS C  61      -2.300 -11.969   7.767  1.00 66.63           C  
ATOM   1075  CB  LYS C  61      -4.227 -12.450   9.292  1.00 66.63           C  
ATOM   1076  O   LYS C  61      -1.371 -12.763   7.605  1.00 66.63           O  
ATOM   1077  CG  LYS C  61      -4.131 -13.966   9.206  1.00 66.63           C  
ATOM   1078  CD  LYS C  61      -5.483 -14.626   9.444  1.00 66.63           C  
ATOM   1079  CE  LYS C  61      -5.405 -16.138   9.283  1.00 66.63           C  
ATOM   1080  NZ  LYS C  61      -6.727 -16.790   9.523  1.00 66.63           N  
ATOM   1081  N   HIS C  62      -2.887 -11.316   6.796  1.00 67.79           N  
ATOM   1082  CA  HIS C  62      -2.454 -11.449   5.409  1.00 67.79           C  
ATOM   1083  C   HIS C  62      -1.507 -10.320   5.017  1.00 67.79           C  
ATOM   1084  CB  HIS C  62      -3.662 -11.472   4.471  1.00 67.79           C  
ATOM   1085  O   HIS C  62      -1.919  -9.358   4.364  1.00 67.79           O  
ATOM   1086  CG  HIS C  62      -4.635 -12.566   4.772  1.00 67.79           C  
ATOM   1087  CD2 HIS C  62      -5.890 -12.525   5.280  1.00 67.79           C  
ATOM   1088  ND1 HIS C  62      -4.351 -13.897   4.552  1.00 67.79           N  
ATOM   1089  CE1 HIS C  62      -5.393 -14.629   4.911  1.00 67.79           C  
ATOM   1090  NE2 HIS C  62      -6.339 -13.821   5.357  1.00 67.79           N  
ATOM   1091  N   LYS C  63      -0.215 -10.493   5.445  1.00 69.33           N  
ATOM   1092  CA  LYS C  63       0.768  -9.420   5.322  1.00 69.33           C  
ATOM   1093  C   LYS C  63       1.109  -9.152   3.859  1.00 69.33           C  
ATOM   1094  CB  LYS C  63       2.038  -9.763   6.101  1.00 69.33           C  
ATOM   1095  O   LYS C  63       1.209  -7.996   3.441  1.00 69.33           O  
ATOM   1096  CG  LYS C  63       1.826  -9.902   7.602  1.00 69.33           C  
ATOM   1097  CD  LYS C  63       3.121 -10.261   8.319  1.00 69.33           C  
ATOM   1098  CE  LYS C  63       2.898 -10.458   9.812  1.00 69.33           C  
ATOM   1099  NZ  LYS C  63       3.998 -11.252  10.437  1.00 69.33           N  
ATOM   1100  N   HIS C  64       1.150 -10.189   3.073  1.00 62.74           N  
ATOM   1101  CA  HIS C  64       1.546 -10.054   1.676  1.00 62.74           C  
ATOM   1102  C   HIS C  64       0.439  -9.408   0.850  1.00 62.74           C  
ATOM   1103  CB  HIS C  64       1.911 -11.418   1.088  1.00 62.74           C  
ATOM   1104  O   HIS C  64       0.708  -8.546   0.010  1.00 62.74           O  
ATOM   1105  CG  HIS C  64       2.531 -11.340  -0.271  1.00 62.74           C  
ATOM   1106  CD2 HIS C  64       3.826 -11.252  -0.654  1.00 62.74           C  
ATOM   1107  ND1 HIS C  64       1.785 -11.343  -1.430  1.00 62.74           N  
ATOM   1108  CE1 HIS C  64       2.598 -11.262  -2.470  1.00 62.74           C  
ATOM   1109  NE2 HIS C  64       3.842 -11.206  -2.026  1.00 62.74           N  
ATOM   1110  N   ALA C  65      -0.752  -9.800   1.204  1.00 66.64           N  
ATOM   1111  CA  ALA C  65      -1.891  -9.219   0.498  1.00 66.64           C  
ATOM   1112  C   ALA C  65      -2.010  -7.725   0.785  1.00 66.64           C  
ATOM   1113  CB  ALA C  65      -3.181  -9.936   0.887  1.00 66.64           C  
ATOM   1114  O   ALA C  65      -2.255  -6.929  -0.125  1.00 66.64           O  
ATOM   1115  N   PHE C  66      -1.787  -7.422   1.961  1.00 74.67           N  
ATOM   1116  CA  PHE C  66      -1.869  -6.019   2.348  1.00 74.67           C  
ATOM   1117  C   PHE C  66      -0.765  -5.208   1.680  1.00 74.67           C  
ATOM   1118  CB  PHE C  66      -1.779  -5.873   3.871  1.00 74.67           C  
ATOM   1119  O   PHE C  66      -1.008  -4.102   1.193  1.00 74.67           O  
ATOM   1120  CG  PHE C  66      -1.902  -4.453   4.353  1.00 74.67           C  
ATOM   1121  CD1 PHE C  66      -0.789  -3.762   4.814  1.00 74.67           C  
ATOM   1122  CD2 PHE C  66      -3.133  -3.810   4.346  1.00 74.67           C  
ATOM   1123  CE1 PHE C  66      -0.900  -2.447   5.261  1.00 74.67           C  
ATOM   1124  CE2 PHE C  66      -3.252  -2.496   4.792  1.00 74.67           C  
ATOM   1125  CZ  PHE C  66      -2.134  -1.817   5.250  1.00 74.67           C  
ATOM   1126  N   LEU C  67       0.358  -5.727   1.649  1.00 71.86           N  
ATOM   1127  CA  LEU C  67       1.517  -5.042   1.086  1.00 71.86           C  
ATOM   1128  C   LEU C  67       1.355  -4.844  -0.417  1.00 71.86           C  
ATOM   1129  CB  LEU C  67       2.797  -5.831   1.374  1.00 71.86           C  
ATOM   1130  O   LEU C  67       1.535  -3.735  -0.924  1.00 71.86           O  
ATOM   1131  CG  LEU C  67       4.112  -5.158   0.978  1.00 71.86           C  
ATOM   1132  CD1 LEU C  67       5.125  -5.265   2.113  1.00 71.86           C  
ATOM   1133  CD2 LEU C  67       4.666  -5.776  -0.301  1.00 71.86           C  
ATOM   1134  N   CYS C  68       0.870  -5.798  -1.106  1.00 66.59           N  
ATOM   1135  CA  CYS C  68       0.855  -5.784  -2.564  1.00 66.59           C  
ATOM   1136  C   CYS C  68      -0.405  -5.107  -3.090  1.00 66.59           C  
ATOM   1137  CB  CYS C  68       0.948  -7.207  -3.115  1.00 66.59           C  
ATOM   1138  O   CYS C  68      -0.362  -4.408  -4.104  1.00 66.59           O  
ATOM   1139  SG  CYS C  68       2.630  -7.865  -3.149  1.00 66.59           S  
ATOM   1140  N   LEU C  69      -1.464  -5.189  -2.309  1.00 71.40           N  
ATOM   1141  CA  LEU C  69      -2.741  -4.721  -2.837  1.00 71.40           C  
ATOM   1142  C   LEU C  69      -3.062  -3.321  -2.323  1.00 71.40           C  
ATOM   1143  CB  LEU C  69      -3.865  -5.687  -2.456  1.00 71.40           C  
ATOM   1144  O   LEU C  69      -3.726  -2.541  -3.008  1.00 71.40           O  
ATOM   1145  CG  LEU C  69      -3.838  -7.059  -3.132  1.00 71.40           C  
ATOM   1146  CD1 LEU C  69      -4.755  -8.031  -2.398  1.00 71.40           C  
ATOM   1147  CD2 LEU C  69      -4.240  -6.941  -4.599  1.00 71.40           C  
ATOM   1148  N   PHE C  70      -2.455  -3.048  -1.212  1.00 77.44           N  
ATOM   1149  CA  PHE C  70      -2.919  -1.804  -0.612  1.00 77.44           C  
ATOM   1150  C   PHE C  70      -1.758  -0.841  -0.394  1.00 77.44           C  
ATOM   1151  CB  PHE C  70      -3.630  -2.079   0.717  1.00 77.44           C  
ATOM   1152  O   PHE C  70      -1.769   0.280  -0.906  1.00 77.44           O  
ATOM   1153  CG  PHE C  70      -4.952  -2.781   0.564  1.00 77.44           C  
ATOM   1154  CD1 PHE C  70      -6.099  -2.069   0.237  1.00 77.44           C  
ATOM   1155  CD2 PHE C  70      -5.048  -4.154   0.749  1.00 77.44           C  
ATOM   1156  CE1 PHE C  70      -7.325  -2.716   0.095  1.00 77.44           C  
ATOM   1157  CE2 PHE C  70      -6.269  -4.808   0.608  1.00 77.44           C  
ATOM   1158  CZ  PHE C  70      -7.406  -4.087   0.283  1.00 77.44           C  
ATOM   1159  N   LEU C  71      -0.698  -1.256   0.170  1.00 79.38           N  
ATOM   1160  CA  LEU C  71       0.377  -0.364   0.590  1.00 79.38           C  
ATOM   1161  C   LEU C  71       1.235   0.053  -0.600  1.00 79.38           C  
ATOM   1162  CB  LEU C  71       1.250  -1.039   1.652  1.00 79.38           C  
ATOM   1163  O   LEU C  71       1.402   1.246  -0.863  1.00 79.38           O  
ATOM   1164  CG  LEU C  71       1.876  -0.118   2.700  1.00 79.38           C  
ATOM   1165  CD1 LEU C  71       1.370  -0.480   4.093  1.00 79.38           C  
ATOM   1166  CD2 LEU C  71       3.398  -0.197   2.642  1.00 79.38           C  
ATOM   1167  N   LEU C  72       1.666  -0.852  -1.379  1.00 73.45           N  
ATOM   1168  CA  LEU C  72       2.584  -0.563  -2.476  1.00 73.45           C  
ATOM   1169  C   LEU C  72       1.912   0.305  -3.534  1.00 73.45           C  
ATOM   1170  CB  LEU C  72       3.087  -1.863  -3.110  1.00 73.45           C  
ATOM   1171  O   LEU C  72       2.466   1.325  -3.950  1.00 73.45           O  
ATOM   1172  CG  LEU C  72       4.466  -1.807  -3.769  1.00 73.45           C  
ATOM   1173  CD1 LEU C  72       5.562  -1.930  -2.715  1.00 73.45           C  
ATOM   1174  CD2 LEU C  72       4.602  -2.903  -4.820  1.00 73.45           C  
ATOM   1175  N   PRO C  73       0.733  -0.137  -3.932  1.00 70.24           N  
ATOM   1176  CA  PRO C  73       0.053   0.709  -4.915  1.00 70.24           C  
ATOM   1177  C   PRO C  73      -0.207   2.122  -4.398  1.00 70.24           C  
ATOM   1178  CB  PRO C  73      -1.264  -0.031  -5.167  1.00 70.24           C  
ATOM   1179  O   PRO C  73      -0.120   3.088  -5.160  1.00 70.24           O  
ATOM   1180  CG  PRO C  73      -0.982  -1.450  -4.792  1.00 70.24           C  
ATOM   1181  CD  PRO C  73       0.051  -1.459  -3.703  1.00 70.24           C  
ATOM   1182  N   SER C  74      -0.540   2.224  -3.203  1.00 76.58           N  
ATOM   1183  CA  SER C  74      -0.792   3.533  -2.609  1.00 76.58           C  
ATOM   1184  C   SER C  74       0.479   4.373  -2.562  1.00 76.58           C  
ATOM   1185  CB  SER C  74      -1.365   3.380  -1.199  1.00 76.58           C  
ATOM   1186  O   SER C  74       0.455   5.564  -2.880  1.00 76.58           O  
ATOM   1187  OG  SER C  74      -0.520   2.572  -0.398  1.00 76.58           O  
ATOM   1188  N   LEU C  75       1.533   3.713  -2.172  1.00 71.63           N  
ATOM   1189  CA  LEU C  75       2.812   4.413  -2.109  1.00 71.63           C  
ATOM   1190  C   LEU C  75       3.261   4.850  -3.499  1.00 71.63           C  
ATOM   1191  CB  LEU C  75       3.880   3.521  -1.471  1.00 71.63           C  
ATOM   1192  O   LEU C  75       3.765   5.962  -3.672  1.00 71.63           O  
ATOM   1193  CG  LEU C  75       5.150   4.224  -0.989  1.00 71.63           C  
ATOM   1194  CD1 LEU C  75       5.215   4.215   0.535  1.00 71.63           C  
ATOM   1195  CD2 LEU C  75       6.388   3.561  -1.585  1.00 71.63           C  
ATOM   1196  N   ALA C  76       3.017   4.030  -4.404  1.00 62.78           N  
ATOM   1197  CA  ALA C  76       3.388   4.336  -5.783  1.00 62.78           C  
ATOM   1198  C   ALA C  76       2.583   5.518  -6.317  1.00 62.78           C  
ATOM   1199  CB  ALA C  76       3.185   3.113  -6.674  1.00 62.78           C  
ATOM   1200  O   ALA C  76       3.130   6.399  -6.985  1.00 62.78           O  
ATOM   1201  N   THR C  77       1.342   5.554  -6.002  1.00 70.32           N  
ATOM   1202  CA  THR C  77       0.458   6.614  -6.476  1.00 70.32           C  
ATOM   1203  C   THR C  77       0.815   7.947  -5.825  1.00 70.32           C  
ATOM   1204  CB  THR C  77      -1.018   6.279  -6.192  1.00 70.32           C  
ATOM   1205  O   THR C  77       0.855   8.981  -6.496  1.00 70.32           O  
ATOM   1206  CG2 THR C  77      -1.950   7.258  -6.899  1.00 70.32           C  
ATOM   1207  OG1 THR C  77      -1.298   4.952  -6.652  1.00 70.32           O  
ATOM   1208  N   VAL C  78       1.086   7.887  -4.526  1.00 68.46           N  
ATOM   1209  CA  VAL C  78       1.433   9.105  -3.801  1.00 68.46           C  
ATOM   1210  C   VAL C  78       2.771   9.642  -4.304  1.00 68.46           C  
ATOM   1211  CB  VAL C  78       1.496   8.860  -2.277  1.00 68.46           C  
ATOM   1212  O   VAL C  78       2.948  10.854  -4.443  1.00 68.46           O  
ATOM   1213  CG1 VAL C  78       2.070  10.079  -1.557  1.00 68.46           C  
ATOM   1214  CG2 VAL C  78       0.110   8.518  -1.734  1.00 68.46           C  
ATOM   1215  N   ALA C  79       3.645   8.745  -4.483  1.00 57.16           N  
ATOM   1216  CA  ALA C  79       4.944   9.143  -5.019  1.00 57.16           C  
ATOM   1217  C   ALA C  79       4.795   9.792  -6.392  1.00 57.16           C  
ATOM   1218  CB  ALA C  79       5.877   7.937  -5.103  1.00 57.16           C  
ATOM   1219  O   ALA C  79       5.440  10.803  -6.681  1.00 57.16           O  
ATOM   1220  N   TYR C  80       3.877   9.184  -7.136  1.00 56.10           N  
ATOM   1221  CA  TYR C  80       3.603   9.726  -8.462  1.00 56.10           C  
ATOM   1222  C   TYR C  80       2.993  11.120  -8.366  1.00 56.10           C  
ATOM   1223  CB  TYR C  80       2.664   8.798  -9.239  1.00 56.10           C  
ATOM   1224  O   TYR C  80       3.415  12.039  -9.072  1.00 56.10           O  
ATOM   1225  CG  TYR C  80       2.234   9.351 -10.576  1.00 56.10           C  
ATOM   1226  CD1 TYR C  80       0.977   9.929 -10.740  1.00 56.10           C  
ATOM   1227  CD2 TYR C  80       3.082   9.295 -11.676  1.00 56.10           C  
ATOM   1228  CE1 TYR C  80       0.576  10.438 -11.971  1.00 56.10           C  
ATOM   1229  CE2 TYR C  80       2.691   9.801 -12.912  1.00 56.10           C  
ATOM   1230  OH  TYR C  80       1.046  10.872 -14.270  1.00 56.10           O  
ATOM   1231  CZ  TYR C  80       1.438  10.370 -13.049  1.00 56.10           C  
ATOM   1232  N   PHE C  81       2.081  11.261  -7.515  1.00 62.28           N  
ATOM   1233  CA  PHE C  81       1.373  12.525  -7.352  1.00 62.28           C  
ATOM   1234  C   PHE C  81       2.314  13.610  -6.840  1.00 62.28           C  
ATOM   1235  CB  PHE C  81       0.190  12.362  -6.394  1.00 62.28           C  
ATOM   1236  O   PHE C  81       2.256  14.754  -7.294  1.00 62.28           O  
ATOM   1237  CG  PHE C  81      -0.713  13.564  -6.333  1.00 62.28           C  
ATOM   1238  CD1 PHE C  81      -0.596  14.487  -5.301  1.00 62.28           C  
ATOM   1239  CD2 PHE C  81      -1.680  13.771  -7.308  1.00 62.28           C  
ATOM   1240  CE1 PHE C  81      -1.430  15.601  -5.242  1.00 62.28           C  
ATOM   1241  CE2 PHE C  81      -2.517  14.882  -7.256  1.00 62.28           C  
ATOM   1242  CZ  PHE C  81      -2.391  15.795  -6.222  1.00 62.28           C  
ATOM   1243  N   ASN C  82       3.176  13.248  -5.900  1.00 57.30           N  
ATOM   1244  CA  ASN C  82       4.103  14.213  -5.319  1.00 57.30           C  
ATOM   1245  C   ASN C  82       5.157  14.656  -6.329  1.00 57.30           C  
ATOM   1246  CB  ASN C  82       4.774  13.631  -4.073  1.00 57.30           C  
ATOM   1247  O   ASN C  82       5.597  15.807  -6.310  1.00 57.30           O  
ATOM   1248  CG  ASN C  82       3.897  13.725  -2.840  1.00 57.30           C  
ATOM   1249  ND2 ASN C  82       4.066  12.784  -1.919  1.00 57.30           N  
ATOM   1250  OD1 ASN C  82       3.075  14.636  -2.716  1.00 57.30           O  
ATOM   1251  N   MET C  83       5.506  13.787  -7.126  1.00 50.58           N  
ATOM   1252  CA  MET C  83       6.512  14.083  -8.143  1.00 50.58           C  
ATOM   1253  C   MET C  83       5.946  15.009  -9.215  1.00 50.58           C  
ATOM   1254  CB  MET C  83       7.024  12.792  -8.785  1.00 50.58           C  
ATOM   1255  O   MET C  83       6.634  15.919  -9.680  1.00 50.58           O  
ATOM   1256  CG  MET C  83       7.998  12.018  -7.911  1.00 50.58           C  
ATOM   1257  SD  MET C  83       9.637  12.835  -7.792  1.00 50.58           S  
ATOM   1258  CE  MET C  83      10.599  11.788  -8.920  1.00 50.58           C  
ATOM   1259  N   VAL C  84       4.655  14.819  -9.549  1.00 50.50           N  
ATOM   1260  CA  VAL C  84       4.064  15.527 -10.679  1.00 50.50           C  
ATOM   1261  C   VAL C  84       3.478  16.856 -10.207  1.00 50.50           C  
ATOM   1262  CB  VAL C  84       2.974  14.680 -11.373  1.00 50.50           C  
ATOM   1263  O   VAL C  84       3.623  17.879 -10.880  1.00 50.50           O  
ATOM   1264  CG1 VAL C  84       2.247  15.501 -12.436  1.00 50.50           C  
ATOM   1265  CG2 VAL C  84       3.586  13.424 -11.989  1.00 50.50           C  
ATOM   1266  N   TYR C  85       2.979  16.999  -8.940  1.00 50.58           N  
ATOM   1267  CA  TYR C  85       2.142  18.154  -8.635  1.00 50.58           C  
ATOM   1268  C   TYR C  85       2.750  18.986  -7.512  1.00 50.58           C  
ATOM   1269  CB  TYR C  85       0.729  17.707  -8.247  1.00 50.58           C  
ATOM   1270  O   TYR C  85       2.406  20.159  -7.344  1.00 50.58           O  
ATOM   1271  CG  TYR C  85      -0.123  17.300  -9.425  1.00 50.58           C  
ATOM   1272  CD1 TYR C  85      -0.808  18.252 -10.176  1.00 50.58           C  
ATOM   1273  CD2 TYR C  85      -0.246  15.963  -9.787  1.00 50.58           C  
ATOM   1274  CE1 TYR C  85      -1.596  17.881 -11.261  1.00 50.58           C  
ATOM   1275  CE2 TYR C  85      -1.031  15.580 -10.870  1.00 50.58           C  
ATOM   1276  OH  TYR C  85      -2.480  16.172 -12.672  1.00 50.58           O  
ATOM   1277  CZ  TYR C  85      -1.701  16.545 -11.600  1.00 50.58           C  
ATOM   1278  N   MET C  86       3.715  18.481  -6.513  1.00 50.34           N  
ATOM   1279  CA  MET C  86       4.246  19.301  -5.428  1.00 50.34           C  
ATOM   1280  C   MET C  86       5.713  19.640  -5.669  1.00 50.34           C  
ATOM   1281  CB  MET C  86       4.089  18.584  -4.086  1.00 50.34           C  
ATOM   1282  O   MET C  86       6.563  18.749  -5.700  1.00 50.34           O  
ATOM   1283  CG  MET C  86       2.685  18.664  -3.508  1.00 50.34           C  
ATOM   1284  SD  MET C  86       2.687  18.940  -1.694  1.00 50.34           S  
ATOM   1285  CE  MET C  86       0.976  19.494  -1.453  1.00 50.34           C  
ATOM   1286  N   PRO C  87       6.077  20.907  -6.051  1.00 42.41           N  
ATOM   1287  CA  PRO C  87       7.434  21.320  -6.418  1.00 42.41           C  
ATOM   1288  C   PRO C  87       8.410  21.245  -5.246  1.00 42.41           C  
ATOM   1289  CB  PRO C  87       7.249  22.766  -6.883  1.00 42.41           C  
ATOM   1290  O   PRO C  87       9.621  21.142  -5.453  1.00 42.41           O  
ATOM   1291  CG  PRO C  87       5.864  23.131  -6.456  1.00 42.41           C  
ATOM   1292  CD  PRO C  87       5.148  21.879  -6.038  1.00 42.41           C  
ATOM   1293  N   ALA C  88       8.007  21.373  -3.902  1.00 43.58           N  
ATOM   1294  CA  ALA C  88       8.886  21.604  -2.759  1.00 43.58           C  
ATOM   1295  C   ALA C  88       9.488  20.294  -2.257  1.00 43.58           C  
ATOM   1296  CB  ALA C  88       8.126  22.302  -1.635  1.00 43.58           C  
ATOM   1297  O   ALA C  88      10.326  20.296  -1.352  1.00 43.58           O  
ATOM   1298  N   SER C  89       9.261  19.148  -2.732  1.00 38.81           N  
ATOM   1299  CA  SER C  89       9.653  17.917  -2.054  1.00 38.81           C  
ATOM   1300  C   SER C  89      11.055  17.481  -2.467  1.00 38.81           C  
ATOM   1301  CB  SER C  89       8.654  16.798  -2.353  1.00 38.81           C  
ATOM   1302  O   SER C  89      11.600  17.980  -3.453  1.00 38.81           O  
ATOM   1303  OG  SER C  89       8.548  16.578  -3.749  1.00 38.81           O  
ATOM   1304  N   TRP C  90      11.875  16.819  -1.518  1.00 37.99           N  
ATOM   1305  CA  TRP C  90      13.196  16.250  -1.765  1.00 37.99           C  
ATOM   1306  C   TRP C  90      13.267  15.618  -3.151  1.00 37.99           C  
ATOM   1307  CB  TRP C  90      13.540  15.208  -0.697  1.00 37.99           C  
ATOM   1308  O   TRP C  90      14.308  15.670  -3.811  1.00 37.99           O  
ATOM   1309  CG  TRP C  90      12.353  14.455  -0.175  1.00 37.99           C  
ATOM   1310  CD1 TRP C  90      11.313  14.960   0.554  1.00 37.99           C  
ATOM   1311  CD2 TRP C  90      12.088  13.059  -0.339  1.00 37.99           C  
ATOM   1312  CE2 TRP C  90      10.867  12.785   0.317  1.00 37.99           C  
ATOM   1313  CE3 TRP C  90      12.764  12.011  -0.978  1.00 37.99           C  
ATOM   1314  NE1 TRP C  90      10.416  13.961   0.853  1.00 37.99           N  
ATOM   1315  CH2 TRP C  90      10.991  10.499  -0.282  1.00 37.99           C  
ATOM   1316  CZ2 TRP C  90      10.309  11.505   0.351  1.00 37.99           C  
ATOM   1317  CZ3 TRP C  90      12.207  10.738  -0.943  1.00 37.99           C  
ATOM   1318  N   VAL C  91      12.184  15.207  -3.692  1.00 40.54           N  
ATOM   1319  CA  VAL C  91      12.131  14.585  -5.011  1.00 40.54           C  
ATOM   1320  C   VAL C  91      12.361  15.640  -6.090  1.00 40.54           C  
ATOM   1321  CB  VAL C  91      10.784  13.866  -5.246  1.00 40.54           C  
ATOM   1322  O   VAL C  91      13.038  15.380  -7.088  1.00 40.54           O  
ATOM   1323  CG1 VAL C  91      10.736  13.252  -6.644  1.00 40.54           C  
ATOM   1324  CG2 VAL C  91      10.558  12.795  -4.180  1.00 40.54           C  
ATOM   1325  N   MET C  92      11.941  16.910  -5.873  1.00 41.20           N  
ATOM   1326  CA  MET C  92      12.234  18.004  -6.794  1.00 41.20           C  
ATOM   1327  C   MET C  92      13.733  18.282  -6.850  1.00 41.20           C  
ATOM   1328  CB  MET C  92      11.483  19.271  -6.381  1.00 41.20           C  
ATOM   1329  O   MET C  92      14.270  18.599  -7.913  1.00 41.20           O  
ATOM   1330  CG  MET C  92      10.264  19.568  -7.239  1.00 41.20           C  
ATOM   1331  SD  MET C  92       9.980  21.367  -7.458  1.00 41.20           S  
ATOM   1332  CE  MET C  92       8.774  21.665  -6.135  1.00 41.20           C  
ATOM   1333  N   ARG C  93      14.382  18.165  -5.718  1.00 42.58           N  
ATOM   1334  CA  ARG C  93      15.828  18.365  -5.717  1.00 42.58           C  
ATOM   1335  C   ARG C  93      16.525  17.327  -6.589  1.00 42.58           C  
ATOM   1336  CB  ARG C  93      16.378  18.305  -4.290  1.00 42.58           C  
ATOM   1337  O   ARG C  93      17.454  17.655  -7.330  1.00 42.58           O  
ATOM   1338  CG  ARG C  93      16.701  19.667  -3.697  1.00 42.58           C  
ATOM   1339  CD  ARG C  93      17.249  19.550  -2.281  1.00 42.58           C  
ATOM   1340  NE  ARG C  93      18.280  20.549  -2.018  1.00 42.58           N  
ATOM   1341  NH1 ARG C  93      19.190  19.434  -0.210  1.00 42.58           N  
ATOM   1342  NH2 ARG C  93      20.073  21.437  -0.890  1.00 42.58           N  
ATOM   1343  CZ  ARG C  93      19.179  20.471  -1.040  1.00 42.58           C  
ATOM   1344  N   ILE C  94      16.071  16.137  -6.583  1.00 38.28           N  
ATOM   1345  CA  ILE C  94      16.601  15.081  -7.440  1.00 38.28           C  
ATOM   1346  C   ILE C  94      16.138  15.303  -8.878  1.00 38.28           C  
ATOM   1347  CB  ILE C  94      16.169  13.682  -6.946  1.00 38.28           C  
ATOM   1348  O   ILE C  94      16.925  15.170  -9.818  1.00 38.28           O  
ATOM   1349  CG1 ILE C  94      16.809  13.374  -5.588  1.00 38.28           C  
ATOM   1350  CG2 ILE C  94      16.531  12.610  -7.978  1.00 38.28           C  
ATOM   1351  CD1 ILE C  94      16.243  12.137  -4.904  1.00 38.28           C  
ATOM   1352  N   MET C  95      14.868  15.717  -9.110  1.00 39.46           N  
ATOM   1353  CA  MET C  95      14.308  15.964 -10.435  1.00 39.46           C  
ATOM   1354  C   MET C  95      14.923  17.211 -11.062  1.00 39.46           C  
ATOM   1355  CB  MET C  95      12.788  16.114 -10.358  1.00 39.46           C  
ATOM   1356  O   MET C  95      15.181  17.242 -12.267  1.00 39.46           O  
ATOM   1357  CG  MET C  95      12.025  14.937 -10.945  1.00 39.46           C  
ATOM   1358  SD  MET C  95      10.250  15.313 -11.214  1.00 39.46           S  
ATOM   1359  CE  MET C  95       9.640  13.668 -11.677  1.00 39.46           C  
ATOM   1360  N   THR C  96      15.105  18.296 -10.235  1.00 42.39           N  
ATOM   1361  CA  THR C  96      15.828  19.464 -10.726  1.00 42.39           C  
ATOM   1362  C   THR C  96      17.239  19.080 -11.165  1.00 42.39           C  
ATOM   1363  CB  THR C  96      15.904  20.566  -9.653  1.00 42.39           C  
ATOM   1364  O   THR C  96      17.751  19.606 -12.155  1.00 42.39           O  
ATOM   1365  CG2 THR C  96      14.959  21.717  -9.980  1.00 42.39           C  
ATOM   1366  OG1 THR C  96      15.544  20.013  -8.381  1.00 42.39           O  
ATOM   1367  N   TRP C  97      17.877  18.174 -10.441  1.00 41.77           N  
ATOM   1368  CA  TRP C  97      19.162  17.650 -10.891  1.00 41.77           C  
ATOM   1369  C   TRP C  97      19.011  16.894 -12.207  1.00 41.77           C  
ATOM   1370  CB  TRP C  97      19.771  16.732  -9.828  1.00 41.77           C  
ATOM   1371  O   TRP C  97      19.841  17.034 -13.108  1.00 41.77           O  
ATOM   1372  CG  TRP C  97      21.258  16.572  -9.939  1.00 41.77           C  
ATOM   1373  CD1 TRP C  97      22.214  17.475  -9.565  1.00 41.77           C  
ATOM   1374  CD2 TRP C  97      21.958  15.442 -10.467  1.00 41.77           C  
ATOM   1375  CE2 TRP C  97      23.339  15.727 -10.380  1.00 41.77           C  
ATOM   1376  CE3 TRP C  97      21.552  14.213 -11.004  1.00 41.77           C  
ATOM   1377  NE1 TRP C  97      23.467  16.973  -9.827  1.00 41.77           N  
ATOM   1378  CH2 TRP C  97      23.891  13.633 -11.333  1.00 41.77           C  
ATOM   1379  CZ2 TRP C  97      24.316  14.827 -10.812  1.00 41.77           C  
ATOM   1380  CZ3 TRP C  97      22.526  13.318 -11.433  1.00 41.77           C  
ATOM   1381  N   LEU C  98      17.948  16.200 -12.424  1.00 38.86           N  
ATOM   1382  CA  LEU C  98      17.667  15.499 -13.672  1.00 38.86           C  
ATOM   1383  C   LEU C  98      17.152  16.465 -14.734  1.00 38.86           C  
ATOM   1384  CB  LEU C  98      16.646  14.382 -13.442  1.00 38.86           C  
ATOM   1385  O   LEU C  98      17.365  16.252 -15.929  1.00 38.86           O  
ATOM   1386  CG  LEU C  98      17.091  12.968 -13.819  1.00 38.86           C  
ATOM   1387  CD1 LEU C  98      17.159  12.086 -12.578  1.00 38.86           C  
ATOM   1388  CD2 LEU C  98      16.147  12.369 -14.856  1.00 38.86           C  
ATOM   1389  N   ASP C  99      16.398  17.512 -14.397  1.00 41.63           N  
ATOM   1390  CA  ASP C  99      15.941  18.569 -15.294  1.00 41.63           C  
ATOM   1391  C   ASP C  99      17.122  19.303 -15.925  1.00 41.63           C  
ATOM   1392  CB  ASP C  99      15.046  19.559 -14.546  1.00 41.63           C  
ATOM   1393  O   ASP C  99      16.967  19.979 -16.944  1.00 41.63           O  
ATOM   1394  CG  ASP C  99      13.598  19.512 -15.003  1.00 41.63           C  
ATOM   1395  OD1 ASP C  99      13.310  18.904 -16.056  1.00 41.63           O  
ATOM   1396  OD2 ASP C  99      12.738  20.091 -14.304  1.00 41.63           O  
ATOM   1397  N   MET C 100      18.261  19.382 -15.337  1.00 40.13           N  
ATOM   1398  CA  MET C 100      19.375  19.916 -16.115  1.00 40.13           C  
ATOM   1399  C   MET C 100      19.491  19.204 -17.458  1.00 40.13           C  
ATOM   1400  CB  MET C 100      20.686  19.785 -15.338  1.00 40.13           C  
ATOM   1401  O   MET C 100      20.197  19.670 -18.354  1.00 40.13           O  
ATOM   1402  CG  MET C 100      20.917  20.902 -14.333  1.00 40.13           C  
ATOM   1403  SD  MET C 100      21.986  22.236 -14.998  1.00 40.13           S  
ATOM   1404  CE  MET C 100      21.822  23.467 -13.675  1.00 40.13           C  
ATOM   1405  N   VAL C 101      18.887  17.907 -17.541  1.00 37.20           N  
ATOM   1406  CA  VAL C 101      18.695  17.330 -18.867  1.00 37.20           C  
ATOM   1407  C   VAL C 101      17.382  17.830 -19.464  1.00 37.20           C  
ATOM   1408  CB  VAL C 101      18.705  15.785 -18.821  1.00 37.20           C  
ATOM   1409  O   VAL C 101      16.301  17.420 -19.034  1.00 37.20           O  
ATOM   1410  CG1 VAL C 101      18.475  15.202 -20.214  1.00 37.20           C  
ATOM   1411  CG2 VAL C 101      20.022  15.278 -18.236  1.00 37.20           C  
ATOM   1412  N   ASP C 102      16.784  18.960 -19.127  1.00 42.51           N  
ATOM   1413  CA  ASP C 102      15.607  19.628 -19.674  1.00 42.51           C  
ATOM   1414  C   ASP C 102      15.582  19.536 -21.198  1.00 42.51           C  
ATOM   1415  CB  ASP C 102      15.568  21.093 -19.234  1.00 42.51           C  
ATOM   1416  O   ASP C 102      16.145  20.391 -21.885  1.00 42.51           O  
ATOM   1417  CG  ASP C 102      14.823  21.300 -17.927  1.00 42.51           C  
ATOM   1418  OD1 ASP C 102      13.948  20.475 -17.586  1.00 42.51           O  
ATOM   1419  OD2 ASP C 102      15.111  22.298 -17.233  1.00 42.51           O  
ATOM   1420  N   THR C 103      15.892  18.377 -21.761  1.00 38.02           N  
ATOM   1421  CA  THR C 103      15.671  18.341 -23.202  1.00 38.02           C  
ATOM   1422  C   THR C 103      14.182  18.440 -23.523  1.00 38.02           C  
ATOM   1423  CB  THR C 103      16.248  17.056 -23.824  1.00 38.02           C  
ATOM   1424  O   THR C 103      13.377  17.666 -23.003  1.00 38.02           O  
ATOM   1425  CG2 THR C 103      17.626  17.309 -24.429  1.00 38.02           C  
ATOM   1426  OG1 THR C 103      16.361  16.050 -22.810  1.00 38.02           O  
ATOM   1427  N   SER C 104      13.559  19.695 -23.389  1.00 38.62           N  
ATOM   1428  CA  SER C 104      12.259  19.867 -24.028  1.00 38.62           C  
ATOM   1429  C   SER C 104      12.212  19.170 -25.383  1.00 38.62           C  
ATOM   1430  CB  SER C 104      11.937  21.352 -24.198  1.00 38.62           C  
ATOM   1431  O   SER C 104      12.946  19.539 -26.302  1.00 38.62           O  
ATOM   1432  OG  SER C 104      12.691  21.912 -25.259  1.00 38.62           O  
ATOM   1433  N   LEU C 105      12.277  17.878 -25.430  1.00 31.32           N  
ATOM   1434  CA  LEU C 105      12.086  17.321 -26.765  1.00 31.32           C  
ATOM   1435  C   LEU C 105      10.629  17.438 -27.200  1.00 31.32           C  
ATOM   1436  CB  LEU C 105      12.526  15.855 -26.802  1.00 31.32           C  
ATOM   1437  O   LEU C 105       9.725  17.017 -26.474  1.00 31.32           O  
ATOM   1438  CG  LEU C 105      13.293  15.409 -28.048  1.00 31.32           C  
ATOM   1439  CD1 LEU C 105      14.796  15.515 -27.813  1.00 31.32           C  
ATOM   1440  CD2 LEU C 105      12.906  13.984 -28.432  1.00 31.32           C  
ATOM   1441  N   SER C 106      10.277  18.069 -28.327  1.00 37.58           N  
ATOM   1442  CA  SER C 106       9.190  18.396 -29.244  1.00 37.58           C  
ATOM   1443  C   SER C 106       7.865  18.540 -28.503  1.00 37.58           C  
ATOM   1444  CB  SER C 106       9.063  17.327 -30.330  1.00 37.58           C  
ATOM   1445  O   SER C 106       6.890  17.857 -28.825  1.00 37.58           O  
ATOM   1446  OG  SER C 106       8.058  17.676 -31.265  1.00 37.58           O  
ATOM   1447  N   GLY C 107       7.742  19.372 -27.223  1.00 37.57           N  
ATOM   1448  CA  GLY C 107       6.498  19.748 -26.570  1.00 37.57           C  
ATOM   1449  C   GLY C 107       6.078  18.779 -25.481  1.00 37.57           C  
ATOM   1450  O   GLY C 107       5.079  19.002 -24.796  1.00 37.57           O  
ATOM   1451  N   PHE C 108       6.577  17.539 -25.444  1.00 41.00           N  
ATOM   1452  CA  PHE C 108       6.163  16.602 -24.406  1.00 41.00           C  
ATOM   1453  C   PHE C 108       7.115  16.659 -23.216  1.00 41.00           C  
ATOM   1454  CB  PHE C 108       6.100  15.176 -24.960  1.00 41.00           C  
ATOM   1455  O   PHE C 108       8.335  16.689 -23.391  1.00 41.00           O  
ATOM   1456  CG  PHE C 108       4.896  14.913 -25.824  1.00 41.00           C  
ATOM   1457  CD1 PHE C 108       3.656  14.658 -25.252  1.00 41.00           C  
ATOM   1458  CD2 PHE C 108       5.005  14.923 -27.209  1.00 41.00           C  
ATOM   1459  CE1 PHE C 108       2.539  14.414 -26.049  1.00 41.00           C  
ATOM   1460  CE2 PHE C 108       3.894  14.680 -28.012  1.00 41.00           C  
ATOM   1461  CZ  PHE C 108       2.662  14.425 -27.430  1.00 41.00           C  
ATOM   1462  N   LYS C 109       6.713  17.191 -22.038  1.00 45.72           N  
ATOM   1463  CA  LYS C 109       7.488  17.225 -20.802  1.00 45.72           C  
ATOM   1464  C   LYS C 109       8.042  15.844 -20.462  1.00 45.72           C  
ATOM   1465  CB  LYS C 109       6.632  17.745 -19.645  1.00 45.72           C  
ATOM   1466  O   LYS C 109       7.336  14.840 -20.579  1.00 45.72           O  
ATOM   1467  CG  LYS C 109       6.328  19.233 -19.721  1.00 45.72           C  
ATOM   1468  CD  LYS C 109       5.725  19.748 -18.420  1.00 45.72           C  
ATOM   1469  CE  LYS C 109       5.432  21.240 -18.491  1.00 45.72           C  
ATOM   1470  NZ  LYS C 109       4.838  21.749 -17.218  1.00 45.72           N  
ATOM   1471  N   LEU C 110       9.290  15.522 -20.470  1.00 42.55           N  
ATOM   1472  CA  LEU C 110       9.996  14.277 -20.193  1.00 42.55           C  
ATOM   1473  C   LEU C 110       9.363  13.543 -19.016  1.00 42.55           C  
ATOM   1474  CB  LEU C 110      11.474  14.552 -19.902  1.00 42.55           C  
ATOM   1475  O   LEU C 110       9.267  12.314 -19.024  1.00 42.55           O  
ATOM   1476  CG  LEU C 110      12.438  13.387 -20.131  1.00 42.55           C  
ATOM   1477  CD1 LEU C 110      12.634  13.147 -21.625  1.00 42.55           C  
ATOM   1478  CD2 LEU C 110      13.775  13.656 -19.448  1.00 42.55           C  
ATOM   1479  N   LYS C 111       8.846  14.239 -18.038  1.00 47.92           N  
ATOM   1480  CA  LYS C 111       8.197  13.644 -16.873  1.00 47.92           C  
ATOM   1481  C   LYS C 111       6.965  12.842 -17.281  1.00 47.92           C  
ATOM   1482  CB  LYS C 111       7.808  14.726 -15.864  1.00 47.92           C  
ATOM   1483  O   LYS C 111       6.753  11.729 -16.794  1.00 47.92           O  
ATOM   1484  CG  LYS C 111       7.570  14.202 -14.456  1.00 47.92           C  
ATOM   1485  CD  LYS C 111       7.114  15.311 -13.516  1.00 47.92           C  
ATOM   1486  CE  LYS C 111       6.264  14.766 -12.377  1.00 47.92           C  
ATOM   1487  NZ  LYS C 111       6.109  15.762 -11.275  1.00 47.92           N  
ATOM   1488  N   ASP C 112       6.158  13.478 -18.074  1.00 45.87           N  
ATOM   1489  CA  ASP C 112       4.951  12.807 -18.548  1.00 45.87           C  
ATOM   1490  C   ASP C 112       5.299  11.572 -19.376  1.00 45.87           C  
ATOM   1491  CB  ASP C 112       4.092  13.768 -19.372  1.00 45.87           C  
ATOM   1492  O   ASP C 112       4.619  10.548 -19.286  1.00 45.87           O  
ATOM   1493  CG  ASP C 112       3.452  14.860 -18.532  1.00 45.87           C  
ATOM   1494  OD1 ASP C 112       3.265  14.662 -17.312  1.00 45.87           O  
ATOM   1495  OD2 ASP C 112       3.129  15.928 -19.096  1.00 45.87           O  
ATOM   1496  N   CYS C 113       6.385  11.650 -20.078  1.00 44.64           N  
ATOM   1497  CA  CYS C 113       6.835  10.543 -20.915  1.00 44.64           C  
ATOM   1498  C   CYS C 113       7.258   9.352 -20.063  1.00 44.64           C  
ATOM   1499  CB  CYS C 113       7.996  10.982 -21.807  1.00 44.64           C  
ATOM   1500  O   CYS C 113       6.939   8.207 -20.387  1.00 44.64           O  
ATOM   1501  SG  CYS C 113       8.209   9.959 -23.280  1.00 44.64           S  
ATOM   1502  N   VAL C 114       7.887   9.637 -18.966  1.00 44.94           N  
ATOM   1503  CA  VAL C 114       8.357   8.584 -18.072  1.00 44.94           C  
ATOM   1504  C   VAL C 114       7.164   7.888 -17.421  1.00 44.94           C  
ATOM   1505  CB  VAL C 114       9.306   9.142 -16.987  1.00 44.94           C  
ATOM   1506  O   VAL C 114       7.138   6.660 -17.311  1.00 44.94           O  
ATOM   1507  CG1 VAL C 114       9.649   8.062 -15.962  1.00 44.94           C  
ATOM   1508  CG2 VAL C 114      10.577   9.699 -17.626  1.00 44.94           C  
ATOM   1509  N   MET C 115       6.201   8.629 -17.049  1.00 46.34           N  
ATOM   1510  CA  MET C 115       4.998   8.060 -16.447  1.00 46.34           C  
ATOM   1511  C   MET C 115       4.264   7.166 -17.441  1.00 46.34           C  
ATOM   1512  CB  MET C 115       4.066   9.169 -15.955  1.00 46.34           C  
ATOM   1513  O   MET C 115       3.836   6.064 -17.092  1.00 46.34           O  
ATOM   1514  CG  MET C 115       4.303   9.571 -14.508  1.00 46.34           C  
ATOM   1515  SD  MET C 115       2.771   9.505 -13.500  1.00 46.34           S  
ATOM   1516  CE  MET C 115       1.554  10.044 -14.733  1.00 46.34           C  
ATOM   1517  N   TYR C 116       4.231   7.690 -18.652  1.00 47.30           N  
ATOM   1518  CA  TYR C 116       3.572   6.909 -19.693  1.00 47.30           C  
ATOM   1519  C   TYR C 116       4.374   5.656 -20.025  1.00 47.30           C  
ATOM   1520  CB  TYR C 116       3.375   7.753 -20.955  1.00 47.30           C  
ATOM   1521  O   TYR C 116       3.803   4.581 -20.222  1.00 47.30           O  
ATOM   1522  CG  TYR C 116       2.260   8.764 -20.842  1.00 47.30           C  
ATOM   1523  CD1 TYR C 116       0.932   8.357 -20.739  1.00 47.30           C  
ATOM   1524  CD2 TYR C 116       2.532  10.128 -20.839  1.00 47.30           C  
ATOM   1525  CE1 TYR C 116      -0.099   9.285 -20.637  1.00 47.30           C  
ATOM   1526  CE2 TYR C 116       1.509  11.065 -20.737  1.00 47.30           C  
ATOM   1527  OH  TYR C 116      -0.818  11.558 -20.535  1.00 47.30           O  
ATOM   1528  CZ  TYR C 116       0.199  10.635 -20.636  1.00 47.30           C  
ATOM   1529  N   ALA C 117       5.683   5.866 -20.003  1.00 47.46           N  
ATOM   1530  CA  ALA C 117       6.559   4.735 -20.298  1.00 47.46           C  
ATOM   1531  C   ALA C 117       6.438   3.653 -19.229  1.00 47.46           C  
ATOM   1532  CB  ALA C 117       8.008   5.201 -20.416  1.00 47.46           C  
ATOM   1533  O   ALA C 117       6.372   2.463 -19.546  1.00 47.46           O  
ATOM   1534  N   SER C 118       6.376   4.083 -18.021  1.00 43.98           N  
ATOM   1535  CA  SER C 118       6.220   3.140 -16.918  1.00 43.98           C  
ATOM   1536  C   SER C 118       4.880   2.416 -16.994  1.00 43.98           C  
ATOM   1537  CB  SER C 118       6.343   3.862 -15.575  1.00 43.98           C  
ATOM   1538  O   SER C 118       4.806   1.209 -16.756  1.00 43.98           O  
ATOM   1539  OG  SER C 118       5.268   4.766 -15.389  1.00 43.98           O  
ATOM   1540  N   ALA C 119       3.845   3.200 -17.390  1.00 45.15           N  
ATOM   1541  CA  ALA C 119       2.519   2.607 -17.540  1.00 45.15           C  
ATOM   1542  C   ALA C 119       2.505   1.569 -18.658  1.00 45.15           C  
ATOM   1543  CB  ALA C 119       1.479   3.692 -17.813  1.00 45.15           C  
ATOM   1544  O   ALA C 119       1.919   0.494 -18.509  1.00 45.15           O  
ATOM   1545  N   VAL C 120       3.194   1.941 -19.737  1.00 48.02           N  
ATOM   1546  CA  VAL C 120       3.273   1.035 -20.878  1.00 48.02           C  
ATOM   1547  C   VAL C 120       4.025  -0.233 -20.480  1.00 48.02           C  
ATOM   1548  CB  VAL C 120       3.962   1.706 -22.088  1.00 48.02           C  
ATOM   1549  O   VAL C 120       3.606  -1.343 -20.818  1.00 48.02           O  
ATOM   1550  CG1 VAL C 120       4.237   0.683 -23.188  1.00 48.02           C  
ATOM   1551  CG2 VAL C 120       3.106   2.852 -22.621  1.00 48.02           C  
ATOM   1552  N   VAL C 121       5.142  -0.123 -19.723  1.00 46.51           N  
ATOM   1553  CA  VAL C 121       5.949  -1.262 -19.297  1.00 46.51           C  
ATOM   1554  C   VAL C 121       5.132  -2.154 -18.364  1.00 46.51           C  
ATOM   1555  CB  VAL C 121       7.248  -0.806 -18.596  1.00 46.51           C  
ATOM   1556  O   VAL C 121       5.135  -3.379 -18.506  1.00 46.51           O  
ATOM   1557  CG1 VAL C 121       7.962  -1.996 -17.956  1.00 46.51           C  
ATOM   1558  CG2 VAL C 121       8.168  -0.097 -19.587  1.00 46.51           C  
ATOM   1559  N   LEU C 122       4.443  -1.504 -17.511  1.00 44.79           N  
ATOM   1560  CA  LEU C 122       3.604  -2.246 -16.577  1.00 44.79           C  
ATOM   1561  C   LEU C 122       2.491  -2.984 -17.313  1.00 44.79           C  
ATOM   1562  CB  LEU C 122       3.001  -1.302 -15.533  1.00 44.79           C  
ATOM   1563  O   LEU C 122       2.180  -4.132 -16.986  1.00 44.79           O  
ATOM   1564  CG  LEU C 122       3.892  -0.953 -14.340  1.00 44.79           C  
ATOM   1565  CD1 LEU C 122       3.275   0.184 -13.532  1.00 44.79           C  
ATOM   1566  CD2 LEU C 122       4.117  -2.179 -13.462  1.00 44.79           C  
ATOM   1567  N   LEU C 123       1.959  -2.193 -18.357  1.00 44.61           N  
ATOM   1568  CA  LEU C 123       0.919  -2.803 -19.178  1.00 44.61           C  
ATOM   1569  C   LEU C 123       1.462  -4.013 -19.932  1.00 44.61           C  
ATOM   1570  CB  LEU C 123       0.350  -1.783 -20.169  1.00 44.61           C  
ATOM   1571  O   LEU C 123       0.793  -5.045 -20.022  1.00 44.61           O  
ATOM   1572  CG  LEU C 123      -0.864  -0.983 -19.695  1.00 44.61           C  
ATOM   1573  CD1 LEU C 123      -1.009   0.295 -20.514  1.00 44.61           C  
ATOM   1574  CD2 LEU C 123      -2.130  -1.829 -19.785  1.00 44.61           C  
ATOM   1575  N   ILE C 124       2.706  -3.845 -20.471  1.00 45.36           N  
ATOM   1576  CA  ILE C 124       3.335  -4.933 -21.212  1.00 45.36           C  
ATOM   1577  C   ILE C 124       3.603  -6.109 -20.276  1.00 45.36           C  
ATOM   1578  CB  ILE C 124       4.648  -4.474 -21.884  1.00 45.36           C  
ATOM   1579  O   ILE C 124       3.336  -7.261 -20.624  1.00 45.36           O  
ATOM   1580  CG1 ILE C 124       4.354  -3.447 -22.985  1.00 45.36           C  
ATOM   1581  CG2 ILE C 124       5.416  -5.674 -22.446  1.00 45.36           C  
ATOM   1582  CD1 ILE C 124       5.596  -2.766 -23.544  1.00 45.36           C  
ATOM   1583  N   LEU C 125       4.146  -5.856 -19.137  1.00 43.97           N  
ATOM   1584  CA  LEU C 125       4.489  -6.906 -18.183  1.00 43.97           C  
ATOM   1585  C   LEU C 125       3.235  -7.618 -17.686  1.00 43.97           C  
ATOM   1586  CB  LEU C 125       5.262  -6.323 -16.998  1.00 43.97           C  
ATOM   1587  O   LEU C 125       3.227  -8.843 -17.544  1.00 43.97           O  
ATOM   1588  CG  LEU C 125       6.730  -5.977 -17.251  1.00 43.97           C  
ATOM   1589  CD1 LEU C 125       7.300  -5.190 -16.075  1.00 43.97           C  
ATOM   1590  CD2 LEU C 125       7.544  -7.243 -17.498  1.00 43.97           C  
ATOM   1591  N   MET C 126       2.201  -6.745 -17.559  1.00 40.53           N  
ATOM   1592  CA  MET C 126       0.945  -7.274 -17.035  1.00 40.53           C  
ATOM   1593  C   MET C 126       0.216  -8.094 -18.094  1.00 40.53           C  
ATOM   1594  CB  MET C 126       0.046  -6.139 -16.542  1.00 40.53           C  
ATOM   1595  O   MET C 126      -0.374  -9.131 -17.785  1.00 40.53           O  
ATOM   1596  CG  MET C 126       0.350  -5.688 -15.123  1.00 40.53           C  
ATOM   1597  SD  MET C 126      -0.319  -6.841 -13.861  1.00 40.53           S  
ATOM   1598  CE  MET C 126       0.021  -5.895 -12.351  1.00 40.53           C  
ATOM   1599  N   THR C 127       0.125  -7.512 -19.349  1.00 39.65           N  
ATOM   1600  CA  THR C 127      -0.521  -8.226 -20.445  1.00 39.65           C  
ATOM   1601  C   THR C 127       0.192  -9.546 -20.724  1.00 39.65           C  
ATOM   1602  CB  THR C 127      -0.548  -7.373 -21.727  1.00 39.65           C  
ATOM   1603  O   THR C 127      -0.447 -10.541 -21.073  1.00 39.65           O  
ATOM   1604  CG2 THR C 127      -1.843  -6.574 -21.828  1.00 39.65           C  
ATOM   1605  OG1 THR C 127       0.560  -6.466 -21.715  1.00 39.65           O  
ATOM   1606  N   ALA C 128       1.466  -9.645 -20.532  1.00 42.76           N  
ATOM   1607  CA  ALA C 128       2.198 -10.879 -20.802  1.00 42.76           C  
ATOM   1608  C   ALA C 128       1.829 -11.967 -19.798  1.00 42.76           C  
ATOM   1609  CB  ALA C 128       3.703 -10.623 -20.774  1.00 42.76           C  
ATOM   1610  O   ALA C 128       1.688 -13.137 -20.164  1.00 42.76           O  
ATOM   1611  N   ARG C 129       1.555 -11.596 -18.550  1.00 41.90           N  
ATOM   1612  CA  ARG C 129       1.230 -12.594 -17.536  1.00 41.90           C  
ATOM   1613  C   ARG C 129      -0.263 -12.907 -17.534  1.00 41.90           C  
ATOM   1614  CB  ARG C 129       1.666 -12.113 -16.150  1.00 41.90           C  
ATOM   1615  O   ARG C 129      -0.661 -14.053 -17.319  1.00 41.90           O  
ATOM   1616  CG  ARG C 129       2.393 -13.169 -15.332  1.00 41.90           C  
ATOM   1617  CD  ARG C 129       2.810 -12.637 -13.968  1.00 41.90           C  
ATOM   1618  NE  ARG C 129       3.673 -13.581 -13.263  1.00 41.90           N  
ATOM   1619  NH1 ARG C 129       4.032 -12.208 -11.439  1.00 41.90           N  
ATOM   1620  NH2 ARG C 129       5.001 -14.283 -11.526  1.00 41.90           N  
ATOM   1621  CZ  ARG C 129       4.233 -13.355 -12.078  1.00 41.90           C  
ATOM   1622  N   THR C 130      -1.108 -11.791 -17.674  1.00 39.14           N  
ATOM   1623  CA  THR C 130      -2.555 -11.920 -17.546  1.00 39.14           C  
ATOM   1624  C   THR C 130      -3.160 -12.511 -18.816  1.00 39.14           C  
ATOM   1625  CB  THR C 130      -3.213 -10.561 -17.245  1.00 39.14           C  
ATOM   1626  O   THR C 130      -4.289 -13.005 -18.800  1.00 39.14           O  
ATOM   1627  CG2 THR C 130      -2.855 -10.075 -15.844  1.00 39.14           C  
ATOM   1628  OG1 THR C 130      -2.761  -9.595 -18.203  1.00 39.14           O  
ATOM   1629  N   VAL C 131      -2.661 -12.242 -19.998  1.00 39.94           N  
ATOM   1630  CA  VAL C 131      -3.263 -12.672 -21.255  1.00 39.94           C  
ATOM   1631  C   VAL C 131      -3.524 -14.176 -21.216  1.00 39.94           C  
ATOM   1632  CB  VAL C 131      -2.367 -12.318 -22.464  1.00 39.94           C  
ATOM   1633  O   VAL C 131      -4.539 -14.650 -21.733  1.00 39.94           O  
ATOM   1634  CG1 VAL C 131      -2.936 -12.914 -23.750  1.00 39.94           C  
ATOM   1635  CG2 VAL C 131      -2.219 -10.803 -22.592  1.00 39.94           C  
ATOM   1636  N   TYR C 132      -2.747 -15.057 -20.394  1.00 40.50           N  
ATOM   1637  CA  TYR C 132      -2.947 -16.494 -20.547  1.00 40.50           C  
ATOM   1638  C   TYR C 132      -4.139 -16.970 -19.726  1.00 40.50           C  
ATOM   1639  CB  TYR C 132      -1.687 -17.259 -20.130  1.00 40.50           C  
ATOM   1640  O   TYR C 132      -4.795 -17.951 -20.084  1.00 40.50           O  
ATOM   1641  CG  TYR C 132      -0.904 -17.818 -21.293  1.00 40.50           C  
ATOM   1642  CD1 TYR C 132      -1.189 -19.081 -21.808  1.00 40.50           C  
ATOM   1643  CD2 TYR C 132       0.123 -17.086 -21.879  1.00 40.50           C  
ATOM   1644  CE1 TYR C 132      -0.469 -19.601 -22.878  1.00 40.50           C  
ATOM   1645  CE2 TYR C 132       0.850 -17.596 -22.950  1.00 40.50           C  
ATOM   1646  OH  TYR C 132       1.263 -19.362 -24.501  1.00 40.50           O  
ATOM   1647  CZ  TYR C 132       0.547 -18.852 -23.442  1.00 40.50           C  
ATOM   1648  N   ASP C 133      -4.643 -16.195 -18.604  1.00 46.53           N  
ATOM   1649  CA  ASP C 133      -5.503 -17.018 -17.759  1.00 46.53           C  
ATOM   1650  C   ASP C 133      -6.977 -16.734 -18.035  1.00 46.53           C  
ATOM   1651  CB  ASP C 133      -5.189 -16.779 -16.280  1.00 46.53           C  
ATOM   1652  O   ASP C 133      -7.800 -17.652 -18.046  1.00 46.53           O  
ATOM   1653  CG  ASP C 133      -4.183 -17.769 -15.720  1.00 46.53           C  
ATOM   1654  OD1 ASP C 133      -4.063 -18.889 -16.261  1.00 46.53           O  
ATOM   1655  OD2 ASP C 133      -3.505 -17.426 -14.727  1.00 46.53           O  
ATOM   1656  N   ASP C 134      -7.628 -15.322 -18.053  1.00 49.52           N  
ATOM   1657  CA  ASP C 134      -9.078 -15.149 -18.065  1.00 49.52           C  
ATOM   1658  C   ASP C 134      -9.481 -13.956 -18.928  1.00 49.52           C  
ATOM   1659  CB  ASP C 134      -9.609 -14.972 -16.641  1.00 49.52           C  
ATOM   1660  O   ASP C 134      -8.819 -12.916 -18.907  1.00 49.52           O  
ATOM   1661  CG  ASP C 134      -9.854 -16.291 -15.931  1.00 49.52           C  
ATOM   1662  OD1 ASP C 134     -10.191 -17.291 -16.601  1.00 49.52           O  
ATOM   1663  OD2 ASP C 134      -9.713 -16.331 -14.690  1.00 49.52           O  
ATOM   1664  N   GLY C 135     -10.366 -14.059 -20.073  1.00 50.87           N  
ATOM   1665  CA  GLY C 135     -10.970 -13.052 -20.930  1.00 50.87           C  
ATOM   1666  C   GLY C 135     -11.515 -11.863 -20.161  1.00 50.87           C  
ATOM   1667  O   GLY C 135     -11.361 -10.717 -20.589  1.00 50.87           O  
ATOM   1668  N   ALA C 136     -12.054 -12.015 -18.962  1.00 54.21           N  
ATOM   1669  CA  ALA C 136     -12.667 -10.970 -18.147  1.00 54.21           C  
ATOM   1670  C   ALA C 136     -11.622  -9.969 -17.662  1.00 54.21           C  
ATOM   1671  CB  ALA C 136     -13.404 -11.583 -16.959  1.00 54.21           C  
ATOM   1672  O   ALA C 136     -11.863  -8.759 -17.666  1.00 54.21           O  
ATOM   1673  N   ARG C 137     -10.520 -10.449 -17.328  1.00 58.22           N  
ATOM   1674  CA  ARG C 137      -9.454  -9.588 -16.828  1.00 58.22           C  
ATOM   1675  C   ARG C 137      -8.908  -8.694 -17.936  1.00 58.22           C  
ATOM   1676  CB  ARG C 137      -8.323 -10.426 -16.226  1.00 58.22           C  
ATOM   1677  O   ARG C 137      -8.570  -7.533 -17.694  1.00 58.22           O  
ATOM   1678  CG  ARG C 137      -7.539  -9.710 -15.138  1.00 58.22           C  
ATOM   1679  CD  ARG C 137      -6.552 -10.642 -14.449  1.00 58.22           C  
ATOM   1680  NE  ARG C 137      -5.887  -9.988 -13.326  1.00 58.22           N  
ATOM   1681  NH1 ARG C 137      -4.969 -11.928 -12.471  1.00 58.22           N  
ATOM   1682  NH2 ARG C 137      -4.590  -9.921 -11.431  1.00 58.22           N  
ATOM   1683  CZ  ARG C 137      -5.150 -10.614 -12.412  1.00 58.22           C  
ATOM   1684  N   ARG C 138      -8.898  -9.249 -19.124  1.00 61.92           N  
ATOM   1685  CA  ARG C 138      -8.448  -8.465 -20.270  1.00 61.92           C  
ATOM   1686  C   ARG C 138      -9.378  -7.283 -20.524  1.00 61.92           C  
ATOM   1687  CB  ARG C 138      -8.362  -9.342 -21.521  1.00 61.92           C  
ATOM   1688  O   ARG C 138      -8.918  -6.171 -20.789  1.00 61.92           O  
ATOM   1689  CG  ARG C 138      -7.179 -10.297 -21.523  1.00 61.92           C  
ATOM   1690  CD  ARG C 138      -7.088 -11.079 -22.826  1.00 61.92           C  
ATOM   1691  NE  ARG C 138      -6.011 -12.064 -22.790  1.00 61.92           N  
ATOM   1692  NH1 ARG C 138      -6.107 -12.559 -25.044  1.00 61.92           N  
ATOM   1693  NH2 ARG C 138      -4.583 -13.617 -23.698  1.00 61.92           N  
ATOM   1694  CZ  ARG C 138      -5.570 -12.744 -23.844  1.00 61.92           C  
ATOM   1695  N   VAL C 139     -10.579  -7.640 -20.391  1.00 63.28           N  
ATOM   1696  CA  VAL C 139     -11.580  -6.607 -20.638  1.00 63.28           C  
ATOM   1697  C   VAL C 139     -11.492  -5.534 -19.556  1.00 63.28           C  
ATOM   1698  CB  VAL C 139     -13.006  -7.199 -20.688  1.00 63.28           C  
ATOM   1699  O   VAL C 139     -11.568  -4.338 -19.851  1.00 63.28           O  
ATOM   1700  CG1 VAL C 139     -14.048  -6.088 -20.804  1.00 63.28           C  
ATOM   1701  CG2 VAL C 139     -13.136  -8.181 -21.851  1.00 63.28           C  
ATOM   1702  N   TRP C 140     -11.293  -5.948 -18.337  1.00 66.68           N  
ATOM   1703  CA  TRP C 140     -11.199  -5.023 -17.212  1.00 66.68           C  
ATOM   1704  C   TRP C 140      -9.988  -4.108 -17.360  1.00 66.68           C  
ATOM   1705  CB  TRP C 140     -11.117  -5.790 -15.890  1.00 66.68           C  
ATOM   1706  O   TRP C 140     -10.097  -2.891 -17.189  1.00 66.68           O  
ATOM   1707  CG  TRP C 140     -11.110  -4.911 -14.675  1.00 66.68           C  
ATOM   1708  CD1 TRP C 140     -10.016  -4.466 -13.987  1.00 66.68           C  
ATOM   1709  CD2 TRP C 140     -12.253  -4.375 -14.002  1.00 66.68           C  
ATOM   1710  CE2 TRP C 140     -11.777  -3.612 -12.913  1.00 66.68           C  
ATOM   1711  CE3 TRP C 140     -13.635  -4.465 -14.216  1.00 66.68           C  
ATOM   1712  NE1 TRP C 140     -10.410  -3.684 -12.926  1.00 66.68           N  
ATOM   1713  CH2 TRP C 140     -13.983  -3.046 -12.270  1.00 66.68           C  
ATOM   1714  CZ2 TRP C 140     -12.636  -2.942 -12.039  1.00 66.68           C  
ATOM   1715  CZ3 TRP C 140     -14.488  -3.797 -13.344  1.00 66.68           C  
ATOM   1716  N   THR C 141      -8.902  -4.712 -17.723  1.00 66.34           N  
ATOM   1717  CA  THR C 141      -7.680  -3.934 -17.899  1.00 66.34           C  
ATOM   1718  C   THR C 141      -7.820  -2.967 -19.072  1.00 66.34           C  
ATOM   1719  CB  THR C 141      -6.463  -4.849 -18.126  1.00 66.34           C  
ATOM   1720  O   THR C 141      -7.374  -1.821 -18.994  1.00 66.34           O  
ATOM   1721  CG2 THR C 141      -5.964  -5.438 -16.811  1.00 66.34           C  
ATOM   1722  OG1 THR C 141      -6.834  -5.918 -19.005  1.00 66.34           O  
ATOM   1723  N   LEU C 142      -8.408  -3.466 -20.143  1.00 64.94           N  
ATOM   1724  CA  LEU C 142      -8.637  -2.625 -21.313  1.00 64.94           C  
ATOM   1725  C   LEU C 142      -9.516  -1.430 -20.959  1.00 64.94           C  
ATOM   1726  CB  LEU C 142      -9.286  -3.435 -22.437  1.00 64.94           C  
ATOM   1727  O   LEU C 142      -9.237  -0.303 -21.377  1.00 64.94           O  
ATOM   1728  CG  LEU C 142      -9.388  -2.746 -23.799  1.00 64.94           C  
ATOM   1729  CD1 LEU C 142      -8.151  -3.046 -24.639  1.00 64.94           C  
ATOM   1730  CD2 LEU C 142     -10.654  -3.183 -24.527  1.00 64.94           C  
ATOM   1731  N   MET C 143     -10.541  -1.704 -20.125  1.00 70.76           N  
ATOM   1732  CA  MET C 143     -11.448  -0.639 -19.706  1.00 70.76           C  
ATOM   1733  C   MET C 143     -10.715   0.402 -18.867  1.00 70.76           C  
ATOM   1734  CB  MET C 143     -12.623  -1.215 -18.914  1.00 70.76           C  
ATOM   1735  O   MET C 143     -10.962   1.601 -19.004  1.00 70.76           O  
ATOM   1736  CG  MET C 143     -13.724  -1.797 -19.787  1.00 70.76           C  
ATOM   1737  SD  MET C 143     -14.389  -0.576 -20.985  1.00 70.76           S  
ATOM   1738  CE  MET C 143     -13.765  -1.279 -22.537  1.00 70.76           C  
ATOM   1739  N   ASN C 144      -9.798   0.021 -18.086  1.00 69.85           N  
ATOM   1740  CA  ASN C 144      -9.031   0.935 -17.246  1.00 69.85           C  
ATOM   1741  C   ASN C 144      -8.049   1.763 -18.070  1.00 69.85           C  
ATOM   1742  CB  ASN C 144      -8.288   0.163 -16.153  1.00 69.85           C  
ATOM   1743  O   ASN C 144      -7.825   2.939 -17.778  1.00 69.85           O  
ATOM   1744  CG  ASN C 144      -9.169  -0.152 -14.960  1.00 69.85           C  
ATOM   1745  ND2 ASN C 144      -8.791  -1.171 -14.197  1.00 69.85           N  
ATOM   1746  OD1 ASN C 144     -10.182   0.513 -14.727  1.00 69.85           O  
ATOM   1747  N   VAL C 145      -7.541   1.148 -19.109  1.00 64.91           N  
ATOM   1748  CA  VAL C 145      -6.641   1.869 -20.002  1.00 64.91           C  
ATOM   1749  C   VAL C 145      -7.414   2.949 -20.755  1.00 64.91           C  
ATOM   1750  CB  VAL C 145      -5.949   0.915 -21.002  1.00 64.91           C  
ATOM   1751  O   VAL C 145      -6.948   4.085 -20.876  1.00 64.91           O  
ATOM   1752  CG1 VAL C 145      -5.159   1.704 -22.044  1.00 64.91           C  
ATOM   1753  CG2 VAL C 145      -5.037  -0.062 -20.262  1.00 64.91           C  
ATOM   1754  N   LEU C 146      -8.576   2.561 -21.204  1.00 66.36           N  
ATOM   1755  CA  LEU C 146      -9.420   3.506 -21.926  1.00 66.36           C  
ATOM   1756  C   LEU C 146      -9.814   4.677 -21.031  1.00 66.36           C  
ATOM   1757  CB  LEU C 146     -10.676   2.808 -22.455  1.00 66.36           C  
ATOM   1758  O   LEU C 146      -9.801   5.830 -21.469  1.00 66.36           O  
ATOM   1759  CG  LEU C 146     -11.392   3.493 -23.620  1.00 66.36           C  
ATOM   1760  CD1 LEU C 146     -10.730   3.121 -24.942  1.00 66.36           C  
ATOM   1761  CD2 LEU C 146     -12.871   3.119 -23.633  1.00 66.36           C  
ATOM   1762  N   THR C 147     -10.147   4.357 -19.781  1.00 67.52           N  
ATOM   1763  CA  THR C 147     -10.516   5.394 -18.825  1.00 67.52           C  
ATOM   1764  C   THR C 147      -9.342   6.333 -18.565  1.00 67.52           C  
ATOM   1765  CB  THR C 147     -10.992   4.783 -17.493  1.00 67.52           C  
ATOM   1766  O   THR C 147      -9.522   7.549 -18.464  1.00 67.52           O  
ATOM   1767  CG2 THR C 147     -11.560   5.855 -16.568  1.00 67.52           C  
ATOM   1768  OG1 THR C 147     -12.009   3.809 -17.758  1.00 67.52           O  
ATOM   1769  N   LEU C 148      -8.183   5.784 -18.481  1.00 66.55           N  
ATOM   1770  CA  LEU C 148      -6.984   6.584 -18.258  1.00 66.55           C  
ATOM   1771  C   LEU C 148      -6.738   7.531 -19.428  1.00 66.55           C  
ATOM   1772  CB  LEU C 148      -5.766   5.680 -18.053  1.00 66.55           C  
ATOM   1773  O   LEU C 148      -6.447   8.712 -19.226  1.00 66.55           O  
ATOM   1774  CG  LEU C 148      -4.436   6.385 -17.780  1.00 66.55           C  
ATOM   1775  CD1 LEU C 148      -4.416   6.947 -16.362  1.00 66.55           C  
ATOM   1776  CD2 LEU C 148      -3.269   5.429 -17.998  1.00 66.55           C  
ATOM   1777  N   VAL C 149      -6.871   6.973 -20.642  1.00 60.05           N  
ATOM   1778  CA  VAL C 149      -6.647   7.770 -21.844  1.00 60.05           C  
ATOM   1779  C   VAL C 149      -7.659   8.912 -21.902  1.00 60.05           C  
ATOM   1780  CB  VAL C 149      -6.743   6.908 -23.123  1.00 60.05           C  
ATOM   1781  O   VAL C 149      -7.304  10.048 -22.226  1.00 60.05           O  
ATOM   1782  CG1 VAL C 149      -6.698   7.787 -24.371  1.00 60.05           C  
ATOM   1783  CG2 VAL C 149      -5.620   5.873 -23.153  1.00 60.05           C  
ATOM   1784  N   TYR C 150      -8.838   8.565 -21.503  1.00 59.99           N  
ATOM   1785  CA  TYR C 150      -9.896   9.569 -21.508  1.00 59.99           C  
ATOM   1786  C   TYR C 150      -9.602  10.675 -20.502  1.00 59.99           C  
ATOM   1787  CB  TYR C 150     -11.250   8.926 -21.196  1.00 59.99           C  
ATOM   1788  O   TYR C 150      -9.735  11.861 -20.816  1.00 59.99           O  
ATOM   1789  CG  TYR C 150     -12.391   9.912 -21.134  1.00 59.99           C  
ATOM   1790  CD1 TYR C 150     -12.871  10.376 -19.912  1.00 59.99           C  
ATOM   1791  CD2 TYR C 150     -12.992  10.381 -22.298  1.00 59.99           C  
ATOM   1792  CE1 TYR C 150     -13.924  11.284 -19.850  1.00 59.99           C  
ATOM   1793  CE2 TYR C 150     -14.045  11.288 -22.248  1.00 59.99           C  
ATOM   1794  OH  TYR C 150     -15.545  12.632 -20.967  1.00 59.99           O  
ATOM   1795  CZ  TYR C 150     -14.503  11.734 -21.022  1.00 59.99           C  
ATOM   1796  N   LYS C 151      -9.139  10.400 -19.396  1.00 65.43           N  
ATOM   1797  CA  LYS C 151      -8.927  11.358 -18.316  1.00 65.43           C  
ATOM   1798  C   LYS C 151      -7.657  12.172 -18.545  1.00 65.43           C  
ATOM   1799  CB  LYS C 151      -8.853  10.640 -16.968  1.00 65.43           C  
ATOM   1800  O   LYS C 151      -7.579  13.336 -18.146  1.00 65.43           O  
ATOM   1801  CG  LYS C 151     -10.207  10.220 -16.415  1.00 65.43           C  
ATOM   1802  CD  LYS C 151     -10.108   9.798 -14.954  1.00 65.43           C  
ATOM   1803  CE  LYS C 151     -11.471   9.431 -14.384  1.00 65.43           C  
ATOM   1804  NZ  LYS C 151     -11.374   8.975 -12.965  1.00 65.43           N  
ATOM   1805  N   VAL C 152      -6.734  11.546 -19.222  1.00 58.25           N  
ATOM   1806  CA  VAL C 152      -5.502  12.258 -19.547  1.00 58.25           C  
ATOM   1807  C   VAL C 152      -5.804  13.399 -20.515  1.00 58.25           C  
ATOM   1808  CB  VAL C 152      -4.443  11.310 -20.152  1.00 58.25           C  
ATOM   1809  O   VAL C 152      -5.214  14.477 -20.417  1.00 58.25           O  
ATOM   1810  CG1 VAL C 152      -3.286  12.107 -20.754  1.00 58.25           C  
ATOM   1811  CG2 VAL C 152      -3.931  10.336 -19.093  1.00 58.25           C  
ATOM   1812  N   TYR C 153      -6.806  13.165 -21.361  1.00 55.70           N  
ATOM   1813  CA  TYR C 153      -7.116  14.176 -22.366  1.00 55.70           C  
ATOM   1814  C   TYR C 153      -8.104  15.201 -21.823  1.00 55.70           C  
ATOM   1815  CB  TYR C 153      -7.684  13.521 -23.629  1.00 55.70           C  
ATOM   1816  O   TYR C 153      -7.981  16.397 -22.098  1.00 55.70           O  
ATOM   1817  CG  TYR C 153      -6.626  13.079 -24.612  1.00 55.70           C  
ATOM   1818  CD1 TYR C 153      -6.083  13.975 -25.530  1.00 55.70           C  
ATOM   1819  CD2 TYR C 153      -6.170  11.766 -24.625  1.00 55.70           C  
ATOM   1820  CE1 TYR C 153      -5.110  13.572 -26.438  1.00 55.70           C  
ATOM   1821  CE2 TYR C 153      -5.197  11.352 -25.530  1.00 55.70           C  
ATOM   1822  OH  TYR C 153      -3.711  11.856 -27.328  1.00 55.70           O  
ATOM   1823  CZ  TYR C 153      -4.674  12.261 -26.430  1.00 55.70           C  
ATOM   1824  N   TYR C 154      -9.021  14.742 -20.919  1.00 55.59           N  
ATOM   1825  CA  TYR C 154     -10.096  15.632 -20.494  1.00 55.59           C  
ATOM   1826  C   TYR C 154     -10.037  15.880 -18.992  1.00 55.59           C  
ATOM   1827  CB  TYR C 154     -11.460  15.048 -20.874  1.00 55.59           C  
ATOM   1828  O   TYR C 154     -10.707  16.779 -18.478  1.00 55.59           O  
ATOM   1829  CG  TYR C 154     -11.780  15.160 -22.344  1.00 55.59           C  
ATOM   1830  CD1 TYR C 154     -12.279  16.345 -22.881  1.00 55.59           C  
ATOM   1831  CD2 TYR C 154     -11.586  14.081 -23.200  1.00 55.59           C  
ATOM   1832  CE1 TYR C 154     -12.577  16.451 -24.235  1.00 55.59           C  
ATOM   1833  CE2 TYR C 154     -11.881  14.176 -24.556  1.00 55.59           C  
ATOM   1834  OH  TYR C 154     -12.668  15.464 -26.405  1.00 55.59           O  
ATOM   1835  CZ  TYR C 154     -12.374  15.364 -25.064  1.00 55.59           C  
ATOM   1836  N   GLY C 155      -9.158  15.139 -18.313  1.00 53.78           N  
ATOM   1837  CA  GLY C 155      -9.337  15.068 -16.871  1.00 53.78           C  
ATOM   1838  C   GLY C 155      -8.397  15.982 -16.108  1.00 53.78           C  
ATOM   1839  O   GLY C 155      -7.485  16.571 -16.691  1.00 53.78           O  
ATOM   1840  N   ASN C 156      -8.869  16.340 -14.896  1.00 58.04           N  
ATOM   1841  CA  ASN C 156      -8.080  17.051 -13.895  1.00 58.04           C  
ATOM   1842  C   ASN C 156      -6.933  16.191 -13.372  1.00 58.04           C  
ATOM   1843  CB  ASN C 156      -8.969  17.511 -12.738  1.00 58.04           C  
ATOM   1844  O   ASN C 156      -6.909  14.979 -13.593  1.00 58.04           O  
ATOM   1845  CG  ASN C 156      -9.837  18.699 -13.105  1.00 58.04           C  
ATOM   1846  ND2 ASN C 156     -10.941  18.871 -12.388  1.00 58.04           N  
ATOM   1847  OD1 ASN C 156      -9.518  19.455 -14.026  1.00 58.04           O  
ATOM   1848  N   ALA C 157      -5.875  16.706 -12.940  1.00 56.27           N  
ATOM   1849  CA  ALA C 157      -4.701  16.027 -12.397  1.00 56.27           C  
ATOM   1850  C   ALA C 157      -5.105  14.945 -11.399  1.00 56.27           C  
ATOM   1851  CB  ALA C 157      -3.763  17.034 -11.736  1.00 56.27           C  
ATOM   1852  O   ALA C 157      -4.533  13.853 -11.393  1.00 56.27           O  
ATOM   1853  N   LEU C 158      -6.105  15.184 -10.591  1.00 63.07           N  
ATOM   1854  CA  LEU C 158      -6.578  14.240  -9.585  1.00 63.07           C  
ATOM   1855  C   LEU C 158      -7.172  12.998 -10.241  1.00 63.07           C  
ATOM   1856  CB  LEU C 158      -7.620  14.900  -8.678  1.00 63.07           C  
ATOM   1857  O   LEU C 158      -6.870  11.872  -9.837  1.00 63.07           O  
ATOM   1858  CG  LEU C 158      -7.960  14.158  -7.384  1.00 63.07           C  
ATOM   1859  CD1 LEU C 158      -7.109  14.683  -6.233  1.00 63.07           C  
ATOM   1860  CD2 LEU C 158      -9.444  14.294  -7.064  1.00 63.07           C  
ATOM   1861  N   ASP C 159      -7.912  13.267 -11.273  1.00 65.10           N  
ATOM   1862  CA  ASP C 159      -8.573  12.163 -11.961  1.00 65.10           C  
ATOM   1863  C   ASP C 159      -7.558  11.278 -12.681  1.00 65.10           C  
ATOM   1864  CB  ASP C 159      -9.608  12.693 -12.956  1.00 65.10           C  
ATOM   1865  O   ASP C 159      -7.735  10.060 -12.762  1.00 65.10           O  
ATOM   1866  CG  ASP C 159     -10.831  13.286 -12.279  1.00 65.10           C  
ATOM   1867  OD1 ASP C 159     -11.166  12.869 -11.150  1.00 65.10           O  
ATOM   1868  OD2 ASP C 159     -11.467  14.178 -12.882  1.00 65.10           O  
ATOM   1869  N   GLN C 160      -6.533  11.926 -13.090  1.00 65.03           N  
ATOM   1870  CA  GLN C 160      -5.471  11.179 -13.756  1.00 65.03           C  
ATOM   1871  C   GLN C 160      -4.760  10.245 -12.781  1.00 65.03           C  
ATOM   1872  CB  GLN C 160      -4.464  12.134 -14.398  1.00 65.03           C  
ATOM   1873  O   GLN C 160      -4.463   9.097 -13.118  1.00 65.03           O  
ATOM   1874  CG  GLN C 160      -3.534  11.464 -15.401  1.00 65.03           C  
ATOM   1875  CD  GLN C 160      -2.620  12.450 -16.104  1.00 65.03           C  
ATOM   1876  NE2 GLN C 160      -1.706  11.935 -16.919  1.00 65.03           N  
ATOM   1877  OE1 GLN C 160      -2.734  13.666 -15.915  1.00 65.03           O  
ATOM   1878  N   ALA C 161      -4.566  10.761 -11.619  1.00 64.72           N  
ATOM   1879  CA  ALA C 161      -3.875   9.978 -10.598  1.00 64.72           C  
ATOM   1880  C   ALA C 161      -4.711   8.775 -10.170  1.00 64.72           C  
ATOM   1881  CB  ALA C 161      -3.547  10.851  -9.389  1.00 64.72           C  
ATOM   1882  O   ALA C 161      -4.186   7.670 -10.014  1.00 64.72           O  
ATOM   1883  N   ILE C 162      -5.967   8.966 -10.033  1.00 71.17           N  
ATOM   1884  CA  ILE C 162      -6.881   7.911  -9.609  1.00 71.17           C  
ATOM   1885  C   ILE C 162      -6.971   6.840 -10.694  1.00 71.17           C  
ATOM   1886  CB  ILE C 162      -8.286   8.473  -9.294  1.00 71.17           C  
ATOM   1887  O   ILE C 162      -7.011   5.645 -10.393  1.00 71.17           O  
ATOM   1888  CG1 ILE C 162      -8.231   9.389  -8.065  1.00 71.17           C  
ATOM   1889  CG2 ILE C 162      -9.289   7.335  -9.084  1.00 71.17           C  
ATOM   1890  CD1 ILE C 162      -9.515  10.167  -7.816  1.00 71.17           C  
ATOM   1891  N   SER C 163      -6.990   7.356 -11.947  1.00 69.33           N  
ATOM   1892  CA  SER C 163      -7.054   6.417 -13.062  1.00 69.33           C  
ATOM   1893  C   SER C 163      -5.792   5.564 -13.140  1.00 69.33           C  
ATOM   1894  CB  SER C 163      -7.257   7.163 -14.381  1.00 69.33           C  
ATOM   1895  O   SER C 163      -5.860   4.373 -13.451  1.00 69.33           O  
ATOM   1896  OG  SER C 163      -6.131   7.969 -14.682  1.00 69.33           O  
ATOM   1897  N   MET C 164      -4.663   6.161 -12.901  1.00 69.45           N  
ATOM   1898  CA  MET C 164      -3.406   5.419 -12.877  1.00 69.45           C  
ATOM   1899  C   MET C 164      -3.398   4.398 -11.744  1.00 69.45           C  
ATOM   1900  CB  MET C 164      -2.220   6.374 -12.727  1.00 69.45           C  
ATOM   1901  O   MET C 164      -2.927   3.273 -11.920  1.00 69.45           O  
ATOM   1902  CG  MET C 164      -1.732   6.956 -14.044  1.00 69.45           C  
ATOM   1903  SD  MET C 164      -1.120   5.668 -15.198  1.00 69.45           S  
ATOM   1904  CE  MET C 164       0.464   6.404 -15.689  1.00 69.45           C  
ATOM   1905  N   TRP C 165      -3.908   4.821 -10.628  1.00 75.14           N  
ATOM   1906  CA  TRP C 165      -4.048   3.939  -9.474  1.00 75.14           C  
ATOM   1907  C   TRP C 165      -4.898   2.721  -9.819  1.00 75.14           C  
ATOM   1908  CB  TRP C 165      -4.668   4.692  -8.294  1.00 75.14           C  
ATOM   1909  O   TRP C 165      -4.517   1.586  -9.521  1.00 75.14           O  
ATOM   1910  CG  TRP C 165      -4.744   3.888  -7.031  1.00 75.14           C  
ATOM   1911  CD1 TRP C 165      -3.779   3.068  -6.517  1.00 75.14           C  
ATOM   1912  CD2 TRP C 165      -5.849   3.824  -6.124  1.00 75.14           C  
ATOM   1913  CE2 TRP C 165      -5.483   2.945  -5.081  1.00 75.14           C  
ATOM   1914  CE3 TRP C 165      -7.114   4.426  -6.092  1.00 75.14           C  
ATOM   1915  NE1 TRP C 165      -4.217   2.498  -5.344  1.00 75.14           N  
ATOM   1916  CH2 TRP C 165      -7.571   3.256  -4.009  1.00 75.14           C  
ATOM   1917  CZ2 TRP C 165      -6.339   2.653  -4.016  1.00 75.14           C  
ATOM   1918  CZ3 TRP C 165      -7.964   4.135  -5.031  1.00 75.14           C  
ATOM   1919  N   ALA C 166      -5.973   3.001 -10.447  1.00 70.44           N  
ATOM   1920  CA  ALA C 166      -6.883   1.927 -10.835  1.00 70.44           C  
ATOM   1921  C   ALA C 166      -6.208   0.958 -11.802  1.00 70.44           C  
ATOM   1922  CB  ALA C 166      -8.150   2.504 -11.463  1.00 70.44           C  
ATOM   1923  O   ALA C 166      -6.415  -0.255 -11.720  1.00 70.44           O  
ATOM   1924  N   LEU C 167      -5.425   1.497 -12.665  1.00 68.99           N  
ATOM   1925  CA  LEU C 167      -4.725   0.669 -13.640  1.00 68.99           C  
ATOM   1926  C   LEU C 167      -3.678  -0.206 -12.959  1.00 68.99           C  
ATOM   1927  CB  LEU C 167      -4.059   1.544 -14.706  1.00 68.99           C  
ATOM   1928  O   LEU C 167      -3.551  -1.391 -13.277  1.00 68.99           O  
ATOM   1929  CG  LEU C 167      -3.548   0.822 -15.954  1.00 68.99           C  
ATOM   1930  CD1 LEU C 167      -3.736   1.698 -17.188  1.00 68.99           C  
ATOM   1931  CD2 LEU C 167      -2.082   0.436 -15.785  1.00 68.99           C  
ATOM   1932  N   ILE C 168      -3.004   0.371 -12.024  1.00 64.77           N  
ATOM   1933  CA  ILE C 168      -1.958  -0.349 -11.306  1.00 64.77           C  
ATOM   1934  C   ILE C 168      -2.572  -1.513 -10.531  1.00 64.77           C  
ATOM   1935  CB  ILE C 168      -1.185   0.584 -10.347  1.00 64.77           C  
ATOM   1936  O   ILE C 168      -2.025  -2.618 -10.522  1.00 64.77           O  
ATOM   1937  CG1 ILE C 168      -0.368   1.609 -11.143  1.00 64.77           C  
ATOM   1938  CG2 ILE C 168      -0.284  -0.228  -9.412  1.00 64.77           C  
ATOM   1939  CD1 ILE C 168       0.232   2.719 -10.291  1.00 64.77           C  
ATOM   1940  N   ILE C 169      -3.711  -1.263  -9.930  1.00 66.52           N  
ATOM   1941  CA  ILE C 169      -4.386  -2.280  -9.131  1.00 66.52           C  
ATOM   1942  C   ILE C 169      -4.905  -3.390 -10.042  1.00 66.52           C  
ATOM   1943  CB  ILE C 169      -5.546  -1.675  -8.309  1.00 66.52           C  
ATOM   1944  O   ILE C 169      -4.894  -4.565  -9.667  1.00 66.52           O  
ATOM   1945  CG1 ILE C 169      -5.001  -0.736  -7.227  1.00 66.52           C  
ATOM   1946  CG2 ILE C 169      -6.405  -2.782  -7.691  1.00 66.52           C  
ATOM   1947  CD1 ILE C 169      -6.072   0.084  -6.521  1.00 66.52           C  
ATOM   1948  N   SER C 170      -5.347  -3.037 -11.227  1.00 64.18           N  
ATOM   1949  CA  SER C 170      -5.926  -4.002 -12.156  1.00 64.18           C  
ATOM   1950  C   SER C 170      -4.865  -4.957 -12.693  1.00 64.18           C  
ATOM   1951  CB  SER C 170      -6.611  -3.283 -13.318  1.00 64.18           C  
ATOM   1952  O   SER C 170      -5.152  -6.128 -12.954  1.00 64.18           O  
ATOM   1953  OG  SER C 170      -5.655  -2.669 -14.164  1.00 64.18           O  
ATOM   1954  N   VAL C 171      -3.622  -4.462 -12.784  1.00 56.68           N  
ATOM   1955  CA  VAL C 171      -2.560  -5.263 -13.384  1.00 56.68           C  
ATOM   1956  C   VAL C 171      -1.903  -6.134 -12.315  1.00 56.68           C  
ATOM   1957  CB  VAL C 171      -1.501  -4.375 -14.074  1.00 56.68           C  
ATOM   1958  O   VAL C 171      -1.418  -7.229 -12.610  1.00 56.68           O  
ATOM   1959  CG1 VAL C 171      -0.346  -5.224 -14.602  1.00 56.68           C  
ATOM   1960  CG2 VAL C 171      -2.136  -3.569 -15.205  1.00 56.68           C  
ATOM   1961  N   THR C 172      -1.861  -5.738 -11.053  1.00 50.37           N  
ATOM   1962  CA  THR C 172      -1.064  -6.373 -10.010  1.00 50.37           C  
ATOM   1963  C   THR C 172      -1.873  -7.450  -9.292  1.00 50.37           C  
ATOM   1964  CB  THR C 172      -0.558  -5.340  -8.986  1.00 50.37           C  
ATOM   1965  O   THR C 172      -1.310  -8.420  -8.780  1.00 50.37           O  
ATOM   1966  CG2 THR C 172       0.631  -5.882  -8.199  1.00 50.37           C  
ATOM   1967  OG1 THR C 172      -0.157  -4.150  -9.676  1.00 50.37           O  
ATOM   1968  N   SER C 173      -3.307  -7.479  -9.416  1.00 49.86           N  
ATOM   1969  CA  SER C 173      -3.990  -8.381  -8.494  1.00 49.86           C  
ATOM   1970  C   SER C 173      -4.974  -9.283  -9.230  1.00 49.86           C  
ATOM   1971  CB  SER C 173      -4.724  -7.587  -7.413  1.00 49.86           C  
ATOM   1972  O   SER C 173      -5.569  -8.876 -10.230  1.00 49.86           O  
ATOM   1973  OG  SER C 173      -6.106  -7.491  -7.711  1.00 49.86           O  
ATOM   1974  N   ASN C 174      -4.824 -10.618  -8.924  1.00 51.30           N  
ATOM   1975  CA  ASN C 174      -5.864 -11.551  -9.343  1.00 51.30           C  
ATOM   1976  C   ASN C 174      -7.218 -11.191  -8.738  1.00 51.30           C  
ATOM   1977  CB  ASN C 174      -5.481 -12.985  -8.971  1.00 51.30           C  
ATOM   1978  O   ASN C 174      -8.262 -11.556  -9.280  1.00 51.30           O  
ATOM   1979  CG  ASN C 174      -4.430 -13.568  -9.894  1.00 51.30           C  
ATOM   1980  ND2 ASN C 174      -3.588 -14.443  -9.358  1.00 51.30           N  
ATOM   1981  OD1 ASN C 174      -4.374 -13.233 -11.081  1.00 51.30           O  
ATOM   1982  N   TYR C 175      -7.171 -10.341  -7.681  1.00 53.40           N  
ATOM   1983  CA  TYR C 175      -8.369  -9.912  -6.968  1.00 53.40           C  
ATOM   1984  C   TYR C 175      -8.699  -8.458  -7.281  1.00 53.40           C  
ATOM   1985  CB  TYR C 175      -8.189 -10.093  -5.457  1.00 53.40           C  
ATOM   1986  O   TYR C 175      -9.035  -7.683  -6.382  1.00 53.40           O  
ATOM   1987  CG  TYR C 175      -7.941 -11.523  -5.042  1.00 53.40           C  
ATOM   1988  CD1 TYR C 175      -8.998 -12.419  -4.895  1.00 53.40           C  
ATOM   1989  CD2 TYR C 175      -6.652 -11.980  -4.795  1.00 53.40           C  
ATOM   1990  CE1 TYR C 175      -8.774 -13.737  -4.510  1.00 53.40           C  
ATOM   1991  CE2 TYR C 175      -6.416 -13.296  -4.410  1.00 53.40           C  
ATOM   1992  OH  TYR C 175      -7.255 -15.469  -3.890  1.00 53.40           O  
ATOM   1993  CZ  TYR C 175      -7.482 -14.166  -4.271  1.00 53.40           C  
ATOM   1994  N   SER C 176      -8.594  -8.133  -8.579  1.00 56.82           N  
ATOM   1995  CA  SER C 176      -8.737  -6.754  -9.034  1.00 56.82           C  
ATOM   1996  C   SER C 176     -10.142  -6.226  -8.764  1.00 56.82           C  
ATOM   1997  CB  SER C 176      -8.421  -6.646 -10.526  1.00 56.82           C  
ATOM   1998  O   SER C 176     -10.314  -5.060  -8.405  1.00 56.82           O  
ATOM   1999  OG  SER C 176      -8.734  -5.353 -11.014  1.00 56.82           O  
ATOM   2000  N   GLY C 177     -11.066  -7.203  -8.741  1.00 57.21           N  
ATOM   2001  CA  GLY C 177     -12.429  -6.771  -8.479  1.00 57.21           C  
ATOM   2002  C   GLY C 177     -12.632  -6.259  -7.066  1.00 57.21           C  
ATOM   2003  O   GLY C 177     -13.217  -5.192  -6.865  1.00 57.21           O  
ATOM   2004  N   VAL C 178     -12.121  -6.890  -6.034  1.00 60.91           N  
ATOM   2005  CA  VAL C 178     -12.284  -6.511  -4.634  1.00 60.91           C  
ATOM   2006  C   VAL C 178     -11.516  -5.221  -4.355  1.00 60.91           C  
ATOM   2007  CB  VAL C 178     -11.808  -7.632  -3.684  1.00 60.91           C  
ATOM   2008  O   VAL C 178     -12.038  -4.306  -3.714  1.00 60.91           O  
ATOM   2009  CG1 VAL C 178     -11.917  -7.186  -2.226  1.00 60.91           C  
ATOM   2010  CG2 VAL C 178     -12.616  -8.908  -3.917  1.00 60.91           C  
ATOM   2011  N   VAL C 179     -10.347  -5.130  -4.917  1.00 67.74           N  
ATOM   2012  CA  VAL C 179      -9.496  -3.974  -4.655  1.00 67.74           C  
ATOM   2013  C   VAL C 179     -10.105  -2.728  -5.294  1.00 67.74           C  
ATOM   2014  CB  VAL C 179      -8.060  -4.196  -5.183  1.00 67.74           C  
ATOM   2015  O   VAL C 179     -10.079  -1.645  -4.704  1.00 67.74           O  
ATOM   2016  CG1 VAL C 179      -7.226  -2.926  -5.027  1.00 67.74           C  
ATOM   2017  CG2 VAL C 179      -7.400  -5.366  -4.456  1.00 67.74           C  
ATOM   2018  N   THR C 180     -10.715  -2.952  -6.445  1.00 67.48           N  
ATOM   2019  CA  THR C 180     -11.373  -1.838  -7.120  1.00 67.48           C  
ATOM   2020  C   THR C 180     -12.602  -1.382  -6.340  1.00 67.48           C  
ATOM   2021  CB  THR C 180     -11.784  -2.220  -8.554  1.00 67.48           C  
ATOM   2022  O   THR C 180     -12.896  -0.186  -6.278  1.00 67.48           O  
ATOM   2023  CG2 THR C 180     -10.600  -2.124  -9.510  1.00 67.48           C  
ATOM   2024  OG1 THR C 180     -12.282  -3.564  -8.561  1.00 67.48           O  
ATOM   2025  N   THR C 181     -13.268  -2.342  -5.783  1.00 69.42           N  
ATOM   2026  CA  THR C 181     -14.429  -2.013  -4.962  1.00 69.42           C  
ATOM   2027  C   THR C 181     -14.013  -1.203  -3.738  1.00 69.42           C  
ATOM   2028  CB  THR C 181     -15.174  -3.283  -4.513  1.00 69.42           C  
ATOM   2029  O   THR C 181     -14.675  -0.227  -3.378  1.00 69.42           O  
ATOM   2030  CG2 THR C 181     -16.606  -3.295  -5.037  1.00 69.42           C  
ATOM   2031  OG1 THR C 181     -14.484  -4.436  -5.011  1.00 69.42           O  
ATOM   2032  N   VAL C 182     -12.952  -1.614  -3.164  1.00 72.37           N  
ATOM   2033  CA  VAL C 182     -12.449  -0.912  -1.988  1.00 72.37           C  
ATOM   2034  C   VAL C 182     -12.021   0.502  -2.374  1.00 72.37           C  
ATOM   2035  CB  VAL C 182     -11.269  -1.668  -1.337  1.00 72.37           C  
ATOM   2036  O   VAL C 182     -12.239   1.451  -1.617  1.00 72.37           O  
ATOM   2037  CG1 VAL C 182     -10.664  -0.847  -0.199  1.00 72.37           C  
ATOM   2038  CG2 VAL C 182     -11.725  -3.035  -0.831  1.00 72.37           C  
ATOM   2039  N   MET C 183     -11.521   0.566  -3.568  1.00 78.13           N  
ATOM   2040  CA  MET C 183     -11.116   1.878  -4.065  1.00 78.13           C  
ATOM   2041  C   MET C 183     -12.323   2.795  -4.228  1.00 78.13           C  
ATOM   2042  CB  MET C 183     -10.377   1.744  -5.398  1.00 78.13           C  
ATOM   2043  O   MET C 183     -12.287   3.955  -3.814  1.00 78.13           O  
ATOM   2044  CG  MET C 183      -9.836   3.059  -5.934  1.00 78.13           C  
ATOM   2045  SD  MET C 183      -9.169   2.903  -7.636  1.00 78.13           S  
ATOM   2046  CE  MET C 183      -9.079   4.653  -8.106  1.00 78.13           C  
ATOM   2047  N   PHE C 184     -13.329   2.232  -4.806  1.00 73.00           N  
ATOM   2048  CA  PHE C 184     -14.537   3.023  -5.006  1.00 73.00           C  
ATOM   2049  C   PHE C 184     -15.183   3.373  -3.670  1.00 73.00           C  
ATOM   2050  CB  PHE C 184     -15.536   2.269  -5.890  1.00 73.00           C  
ATOM   2051  O   PHE C 184     -15.718   4.470  -3.502  1.00 73.00           O  
ATOM   2052  CG  PHE C 184     -15.221   2.341  -7.359  1.00 73.00           C  
ATOM   2053  CD1 PHE C 184     -15.320   3.544  -8.047  1.00 73.00           C  
ATOM   2054  CD2 PHE C 184     -14.825   1.205  -8.053  1.00 73.00           C  
ATOM   2055  CE1 PHE C 184     -15.029   3.614  -9.408  1.00 73.00           C  
ATOM   2056  CE2 PHE C 184     -14.532   1.267  -9.413  1.00 73.00           C  
ATOM   2057  CZ  PHE C 184     -14.636   2.472 -10.088  1.00 73.00           C  
ATOM   2058  N   LEU C 185     -15.121   2.460  -2.810  1.00 73.38           N  
ATOM   2059  CA  LEU C 185     -15.648   2.714  -1.474  1.00 73.38           C  
ATOM   2060  C   LEU C 185     -14.858   3.819  -0.780  1.00 73.38           C  
ATOM   2061  CB  LEU C 185     -15.610   1.437  -0.631  1.00 73.38           C  
ATOM   2062  O   LEU C 185     -15.444   4.717  -0.171  1.00 73.38           O  
ATOM   2063  CG  LEU C 185     -16.322   1.496   0.722  1.00 73.38           C  
ATOM   2064  CD1 LEU C 185     -17.769   1.037   0.579  1.00 73.38           C  
ATOM   2065  CD2 LEU C 185     -15.585   0.647   1.752  1.00 73.38           C  
ATOM   2066  N   ALA C 186     -13.599   3.778  -0.943  1.00 72.08           N  
ATOM   2067  CA  ALA C 186     -12.745   4.798  -0.340  1.00 72.08           C  
ATOM   2068  C   ALA C 186     -13.049   6.178  -0.918  1.00 72.08           C  
ATOM   2069  CB  ALA C 186     -11.273   4.450  -0.547  1.00 72.08           C  
ATOM   2070  O   ALA C 186     -13.176   7.154  -0.175  1.00 72.08           O  
ATOM   2071  N   ARG C 187     -13.174   6.147  -2.197  1.00 72.33           N  
ATOM   2072  CA  ARG C 187     -13.520   7.395  -2.869  1.00 72.33           C  
ATOM   2073  C   ARG C 187     -14.873   7.915  -2.395  1.00 72.33           C  
ATOM   2074  CB  ARG C 187     -13.536   7.202  -4.387  1.00 72.33           C  
ATOM   2075  O   ARG C 187     -15.036   9.114  -2.161  1.00 72.33           O  
ATOM   2076  CG  ARG C 187     -13.557   8.504  -5.173  1.00 72.33           C  
ATOM   2077  CD  ARG C 187     -13.466   8.258  -6.673  1.00 72.33           C  
ATOM   2078  NE  ARG C 187     -13.632   9.494  -7.432  1.00 72.33           N  
ATOM   2079  NH1 ARG C 187     -13.227   8.527  -9.491  1.00 72.33           N  
ATOM   2080  NH2 ARG C 187     -13.687  10.768  -9.342  1.00 72.33           N  
ATOM   2081  CZ  ARG C 187     -13.515   9.594  -8.753  1.00 72.33           C  
ATOM   2082  N   GLY C 188     -15.805   7.043  -2.275  1.00 68.70           N  
ATOM   2083  CA  GLY C 188     -17.128   7.412  -1.797  1.00 68.70           C  
ATOM   2084  C   GLY C 188     -17.118   7.984  -0.392  1.00 68.70           C  
ATOM   2085  O   GLY C 188     -17.782   8.985  -0.119  1.00 68.70           O  
ATOM   2086  N   ILE C 189     -16.377   7.412   0.479  1.00 68.56           N  
ATOM   2087  CA  ILE C 189     -16.285   7.837   1.871  1.00 68.56           C  
ATOM   2088  C   ILE C 189     -15.670   9.233   1.945  1.00 68.56           C  
ATOM   2089  CB  ILE C 189     -15.457   6.841   2.713  1.00 68.56           C  
ATOM   2090  O   ILE C 189     -16.166  10.098   2.671  1.00 68.56           O  
ATOM   2091  CG1 ILE C 189     -16.199   5.506   2.843  1.00 68.56           C  
ATOM   2092  CG2 ILE C 189     -15.142   7.429   4.091  1.00 68.56           C  
ATOM   2093  CD1 ILE C 189     -15.371   4.396   3.476  1.00 68.56           C  
ATOM   2094  N   VAL C 190     -14.631   9.464   1.151  1.00 68.42           N  
ATOM   2095  CA  VAL C 190     -13.939  10.749   1.188  1.00 68.42           C  
ATOM   2096  C   VAL C 190     -14.850  11.842   0.634  1.00 68.42           C  
ATOM   2097  CB  VAL C 190     -12.616  10.703   0.392  1.00 68.42           C  
ATOM   2098  O   VAL C 190     -14.911  12.945   1.182  1.00 68.42           O  
ATOM   2099  CG1 VAL C 190     -12.005  12.098   0.279  1.00 68.42           C  
ATOM   2100  CG2 VAL C 190     -11.632   9.737   1.049  1.00 68.42           C  
ATOM   2101  N   PHE C 191     -15.557  11.454  -0.381  1.00 67.36           N  
ATOM   2102  CA  PHE C 191     -16.472  12.420  -0.979  1.00 67.36           C  
ATOM   2103  C   PHE C 191     -17.582  12.790  -0.002  1.00 67.36           C  
ATOM   2104  CB  PHE C 191     -17.074  11.862  -2.272  1.00 67.36           C  
ATOM   2105  O   PHE C 191     -17.965  13.958   0.095  1.00 67.36           O  
ATOM   2106  CG  PHE C 191     -17.783  12.895  -3.106  1.00 67.36           C  
ATOM   2107  CD1 PHE C 191     -19.164  13.029  -3.046  1.00 67.36           C  
ATOM   2108  CD2 PHE C 191     -17.066  13.732  -3.952  1.00 67.36           C  
ATOM   2109  CE1 PHE C 191     -19.822  13.984  -3.818  1.00 67.36           C  
ATOM   2110  CE2 PHE C 191     -17.717  14.688  -4.726  1.00 67.36           C  
ATOM   2111  CZ  PHE C 191     -19.095  14.812  -4.658  1.00 67.36           C  
ATOM   2112  N   MET C 192     -18.022  11.828   0.653  1.00 66.02           N  
ATOM   2113  CA  MET C 192     -19.071  12.070   1.639  1.00 66.02           C  
ATOM   2114  C   MET C 192     -18.544  12.906   2.800  1.00 66.02           C  
ATOM   2115  CB  MET C 192     -19.636  10.748   2.160  1.00 66.02           C  
ATOM   2116  O   MET C 192     -19.248  13.777   3.314  1.00 66.02           O  
ATOM   2117  CG  MET C 192     -20.522  10.023   1.160  1.00 66.02           C  
ATOM   2118  SD  MET C 192     -22.012  10.993   0.708  1.00 66.02           S  
ATOM   2119  CE  MET C 192     -23.277   9.696   0.795  1.00 66.02           C  
ATOM   2120  N   CYS C 193     -17.356  12.679   3.178  1.00 61.65           N  
ATOM   2121  CA  CYS C 193     -16.750  13.402   4.290  1.00 61.65           C  
ATOM   2122  C   CYS C 193     -16.493  14.858   3.919  1.00 61.65           C  
ATOM   2123  CB  CYS C 193     -15.441  12.736   4.712  1.00 61.65           C  
ATOM   2124  O   CYS C 193     -16.679  15.755   4.744  1.00 61.65           O  
ATOM   2125  SG  CYS C 193     -15.670  11.206   5.645  1.00 61.65           S  
ATOM   2126  N   VAL C 194     -16.028  15.076   2.709  1.00 64.17           N  
ATOM   2127  CA  VAL C 194     -15.753  16.429   2.237  1.00 64.17           C  
ATOM   2128  C   VAL C 194     -17.044  17.243   2.218  1.00 64.17           C  
ATOM   2129  CB  VAL C 194     -15.107  16.420   0.833  1.00 64.17           C  
ATOM   2130  O   VAL C 194     -17.037  18.438   2.523  1.00 64.17           O  
ATOM   2131  CG1 VAL C 194     -15.024  17.837   0.268  1.00 64.17           C  
ATOM   2132  CG2 VAL C 194     -13.721  15.781   0.889  1.00 64.17           C  
ATOM   2133  N   GLU C 195     -18.093  16.604   1.880  1.00 59.40           N  
ATOM   2134  CA  GLU C 195     -19.380  17.289   1.822  1.00 59.40           C  
ATOM   2135  C   GLU C 195     -19.883  17.639   3.219  1.00 59.40           C  
ATOM   2136  CB  GLU C 195     -20.415  16.429   1.091  1.00 59.40           C  
ATOM   2137  O   GLU C 195     -20.462  18.707   3.427  1.00 59.40           O  
ATOM   2138  CG  GLU C 195     -21.213  17.187   0.040  1.00 59.40           C  
ATOM   2139  CD  GLU C 195     -22.092  16.285  -0.812  1.00 59.40           C  
ATOM   2140  OE1 GLU C 195     -22.874  16.806  -1.640  1.00 59.40           O  
ATOM   2141  OE2 GLU C 195     -21.999  15.048  -0.649  1.00 59.40           O  
ATOM   2142  N   TYR C 196     -19.547  16.820   4.128  1.00 56.72           N  
ATOM   2143  CA  TYR C 196     -20.092  17.011   5.468  1.00 56.72           C  
ATOM   2144  C   TYR C 196     -19.110  17.771   6.352  1.00 56.72           C  
ATOM   2145  CB  TYR C 196     -20.434  15.662   6.107  1.00 56.72           C  
ATOM   2146  O   TYR C 196     -19.517  18.585   7.185  1.00 56.72           O  
ATOM   2147  CG  TYR C 196     -21.710  15.049   5.584  1.00 56.72           C  
ATOM   2148  CD1 TYR C 196     -22.952  15.463   6.062  1.00 56.72           C  
ATOM   2149  CD2 TYR C 196     -21.678  14.054   4.613  1.00 56.72           C  
ATOM   2150  CE1 TYR C 196     -24.130  14.900   5.584  1.00 56.72           C  
ATOM   2151  CE2 TYR C 196     -22.850  13.484   4.128  1.00 56.72           C  
ATOM   2152  OH  TYR C 196     -25.233  13.351   4.142  1.00 56.72           O  
ATOM   2153  CZ  TYR C 196     -24.070  13.913   4.619  1.00 56.72           C  
ATOM   2154  N   CYS C 197     -17.790  17.527   6.176  1.00 51.88           N  
ATOM   2155  CA  CYS C 197     -16.768  18.200   6.969  1.00 51.88           C  
ATOM   2156  C   CYS C 197     -15.685  18.792   6.075  1.00 51.88           C  
ATOM   2157  CB  CYS C 197     -16.142  17.230   7.971  1.00 51.88           C  
ATOM   2158  O   CYS C 197     -14.536  18.348   6.109  1.00 51.88           O  
ATOM   2159  SG  CYS C 197     -17.317  16.562   9.169  1.00 51.88           S  
ATOM   2160  N   PRO C 198     -16.120  19.884   5.373  1.00 48.84           N  
ATOM   2161  CA  PRO C 198     -15.166  20.470   4.429  1.00 48.84           C  
ATOM   2162  C   PRO C 198     -13.917  21.018   5.115  1.00 48.84           C  
ATOM   2163  CB  PRO C 198     -15.967  21.597   3.772  1.00 48.84           C  
ATOM   2164  O   PRO C 198     -12.851  21.092   4.498  1.00 48.84           O  
ATOM   2165  CG  PRO C 198     -17.179  21.755   4.631  1.00 48.84           C  
ATOM   2166  CD  PRO C 198     -17.288  20.556   5.528  1.00 48.84           C  
ATOM   2167  N   ILE C 199     -14.001  21.285   6.362  1.00 50.62           N  
ATOM   2168  CA  ILE C 199     -12.926  21.937   7.101  1.00 50.62           C  
ATOM   2169  C   ILE C 199     -11.724  21.000   7.200  1.00 50.62           C  
ATOM   2170  CB  ILE C 199     -13.388  22.366   8.512  1.00 50.62           C  
ATOM   2171  O   ILE C 199     -10.578  21.434   7.068  1.00 50.62           O  
ATOM   2172  CG1 ILE C 199     -14.550  23.360   8.414  1.00 50.62           C  
ATOM   2173  CG2 ILE C 199     -12.221  22.963   9.305  1.00 50.62           C  
ATOM   2174  CD1 ILE C 199     -15.324  23.538   9.713  1.00 50.62           C  
ATOM   2175  N   PHE C 200     -11.935  19.716   7.385  1.00 46.85           N  
ATOM   2176  CA  PHE C 200     -10.873  18.735   7.578  1.00 46.85           C  
ATOM   2177  C   PHE C 200     -10.136  18.470   6.271  1.00 46.85           C  
ATOM   2178  CB  PHE C 200     -11.444  17.426   8.134  1.00 46.85           C  
ATOM   2179  O   PHE C 200      -8.932  18.206   6.275  1.00 46.85           O  
ATOM   2180  CG  PHE C 200     -11.467  17.364   9.637  1.00 46.85           C  
ATOM   2181  CD1 PHE C 200     -10.303  17.118  10.355  1.00 46.85           C  
ATOM   2182  CD2 PHE C 200     -12.655  17.551  10.333  1.00 46.85           C  
ATOM   2183  CE1 PHE C 200     -10.322  17.060  11.746  1.00 46.85           C  
ATOM   2184  CE2 PHE C 200     -12.681  17.494  11.723  1.00 46.85           C  
ATOM   2185  CZ  PHE C 200     -11.514  17.247  12.428  1.00 46.85           C  
ATOM   2186  N   PHE C 201     -10.810  18.718   5.171  1.00 47.86           N  
ATOM   2187  CA  PHE C 201     -10.248  18.321   3.886  1.00 47.86           C  
ATOM   2188  C   PHE C 201      -9.852  19.544   3.067  1.00 47.86           C  
ATOM   2189  CB  PHE C 201     -11.247  17.465   3.102  1.00 47.86           C  
ATOM   2190  O   PHE C 201      -9.242  19.414   2.003  1.00 47.86           O  
ATOM   2191  CG  PHE C 201     -10.941  15.992   3.134  1.00 47.86           C  
ATOM   2192  CD1 PHE C 201     -10.131  15.415   2.163  1.00 47.86           C  
ATOM   2193  CD2 PHE C 201     -11.463  15.183   4.135  1.00 47.86           C  
ATOM   2194  CE1 PHE C 201      -9.846  14.052   2.190  1.00 47.86           C  
ATOM   2195  CE2 PHE C 201     -11.182  13.820   4.169  1.00 47.86           C  
ATOM   2196  CZ  PHE C 201     -10.374  13.256   3.195  1.00 47.86           C  
ATOM   2197  N   ILE C 202     -10.187  20.782   3.494  1.00 49.65           N  
ATOM   2198  CA  ILE C 202      -9.834  22.017   2.802  1.00 49.65           C  
ATOM   2199  C   ILE C 202      -8.319  22.204   2.821  1.00 49.65           C  
ATOM   2200  CB  ILE C 202     -10.533  23.240   3.438  1.00 49.65           C  
ATOM   2201  O   ILE C 202      -7.732  22.671   1.842  1.00 49.65           O  
ATOM   2202  CG1 ILE C 202     -12.020  23.257   3.067  1.00 49.65           C  
ATOM   2203  CG2 ILE C 202      -9.846  24.539   3.007  1.00 49.65           C  
ATOM   2204  CD1 ILE C 202     -12.867  24.167   3.946  1.00 49.65           C  
ATOM   2205  N   THR C 203      -7.630  21.585   3.864  1.00 48.48           N  
ATOM   2206  CA  THR C 203      -6.203  21.855   4.002  1.00 48.48           C  
ATOM   2207  C   THR C 203      -5.379  20.765   3.322  1.00 48.48           C  
ATOM   2208  CB  THR C 203      -5.795  21.962   5.483  1.00 48.48           C  
ATOM   2209  O   THR C 203      -4.261  21.018   2.867  1.00 48.48           O  
ATOM   2210  CG2 THR C 203      -4.799  23.097   5.698  1.00 48.48           C  
ATOM   2211  OG1 THR C 203      -6.962  22.208   6.277  1.00 48.48           O  
ATOM   2212  N   GLY C 204      -6.083  19.508   3.002  1.00 51.19           N  
ATOM   2213  CA  GLY C 204      -5.345  18.404   2.407  1.00 51.19           C  
ATOM   2214  C   GLY C 204      -5.799  18.074   0.998  1.00 51.19           C  
ATOM   2215  O   GLY C 204      -6.858  18.528   0.558  1.00 51.19           O  
ATOM   2216  N   ASN C 205      -4.829  17.567   0.070  1.00 61.75           N  
ATOM   2217  CA  ASN C 205      -5.088  17.033  -1.263  1.00 61.75           C  
ATOM   2218  C   ASN C 205      -6.046  15.846  -1.216  1.00 61.75           C  
ATOM   2219  CB  ASN C 205      -3.777  16.630  -1.943  1.00 61.75           C  
ATOM   2220  O   ASN C 205      -5.908  14.965  -0.366  1.00 61.75           O  
ATOM   2221  CG  ASN C 205      -3.868  16.671  -3.456  1.00 61.75           C  
ATOM   2222  ND2 ASN C 205      -2.889  16.074  -4.125  1.00 61.75           N  
ATOM   2223  OD1 ASN C 205      -4.810  17.235  -4.019  1.00 61.75           O  
ATOM   2224  N   THR C 206      -7.259  15.905  -1.843  1.00 68.18           N  
ATOM   2225  CA  THR C 206      -8.304  14.889  -1.900  1.00 68.18           C  
ATOM   2226  C   THR C 206      -7.705  13.511  -2.165  1.00 68.18           C  
ATOM   2227  CB  THR C 206      -9.343  15.218  -2.988  1.00 68.18           C  
ATOM   2228  O   THR C 206      -8.128  12.519  -1.568  1.00 68.18           O  
ATOM   2229  CG2 THR C 206     -10.273  16.340  -2.539  1.00 68.18           C  
ATOM   2230  OG1 THR C 206      -8.664  15.625  -4.182  1.00 68.18           O  
ATOM   2231  N   LEU C 207      -6.677  13.440  -2.996  1.00 70.02           N  
ATOM   2232  CA  LEU C 207      -6.063  12.168  -3.364  1.00 70.02           C  
ATOM   2233  C   LEU C 207      -5.394  11.518  -2.158  1.00 70.02           C  
ATOM   2234  CB  LEU C 207      -5.038  12.372  -4.483  1.00 70.02           C  
ATOM   2235  O   LEU C 207      -5.521  10.310  -1.948  1.00 70.02           O  
ATOM   2236  CG  LEU C 207      -5.585  12.375  -5.911  1.00 70.02           C  
ATOM   2237  CD1 LEU C 207      -4.507  12.826  -6.891  1.00 70.02           C  
ATOM   2238  CD2 LEU C 207      -6.111  10.994  -6.286  1.00 70.02           C  
ATOM   2239  N   GLN C 208      -4.746  12.323  -1.415  1.00 72.28           N  
ATOM   2240  CA  GLN C 208      -4.032  11.798  -0.256  1.00 72.28           C  
ATOM   2241  C   GLN C 208      -5.001  11.216   0.770  1.00 72.28           C  
ATOM   2242  CB  GLN C 208      -3.178  12.890   0.389  1.00 72.28           C  
ATOM   2243  O   GLN C 208      -4.717  10.188   1.387  1.00 72.28           O  
ATOM   2244  CG  GLN C 208      -1.995  13.329  -0.463  1.00 72.28           C  
ATOM   2245  CD  GLN C 208      -1.213  14.470   0.161  1.00 72.28           C  
ATOM   2246  NE2 GLN C 208      -0.048  14.769  -0.403  1.00 72.28           N  
ATOM   2247  OE1 GLN C 208      -1.654  15.079   1.142  1.00 72.28           O  
ATOM   2248  N   CYS C 209      -6.041  11.857   0.889  1.00 73.82           N  
ATOM   2249  CA  CYS C 209      -7.054  11.381   1.823  1.00 73.82           C  
ATOM   2250  C   CYS C 209      -7.648  10.058   1.356  1.00 73.82           C  
ATOM   2251  CB  CYS C 209      -8.164  12.420   1.986  1.00 73.82           C  
ATOM   2252  O   CYS C 209      -7.866   9.151   2.162  1.00 73.82           O  
ATOM   2253  SG  CYS C 209      -7.694  13.833   3.008  1.00 73.82           S  
ATOM   2254  N   ILE C 210      -7.848  10.021   0.099  1.00 78.83           N  
ATOM   2255  CA  ILE C 210      -8.412   8.801  -0.467  1.00 78.83           C  
ATOM   2256  C   ILE C 210      -7.453   7.635  -0.239  1.00 78.83           C  
ATOM   2257  CB  ILE C 210      -8.711   8.963  -1.974  1.00 78.83           C  
ATOM   2258  O   ILE C 210      -7.878   6.535   0.121  1.00 78.83           O  
ATOM   2259  CG1 ILE C 210      -9.828   9.990  -2.190  1.00 78.83           C  
ATOM   2260  CG2 ILE C 210      -9.079   7.614  -2.599  1.00 78.83           C  
ATOM   2261  CD1 ILE C 210     -10.030  10.388  -3.646  1.00 78.83           C  
ATOM   2262  N   MET C 211      -6.168   7.869  -0.458  1.00 81.63           N  
ATOM   2263  CA  MET C 211      -5.166   6.817  -0.311  1.00 81.63           C  
ATOM   2264  C   MET C 211      -5.090   6.336   1.134  1.00 81.63           C  
ATOM   2265  CB  MET C 211      -3.794   7.313  -0.770  1.00 81.63           C  
ATOM   2266  O   MET C 211      -4.904   5.144   1.386  1.00 81.63           O  
ATOM   2267  CG  MET C 211      -3.666   7.455  -2.279  1.00 81.63           C  
ATOM   2268  SD  MET C 211      -3.883   5.858  -3.156  1.00 81.63           S  
ATOM   2269  CE  MET C 211      -5.351   6.237  -4.153  1.00 81.63           C  
ATOM   2270  N   LEU C 212      -5.232   7.276   2.001  1.00 79.89           N  
ATOM   2271  CA  LEU C 212      -5.199   6.917   3.415  1.00 79.89           C  
ATOM   2272  C   LEU C 212      -6.400   6.053   3.784  1.00 79.89           C  
ATOM   2273  CB  LEU C 212      -5.174   8.176   4.287  1.00 79.89           C  
ATOM   2274  O   LEU C 212      -6.255   5.048   4.485  1.00 79.89           O  
ATOM   2275  CG  LEU C 212      -3.802   8.809   4.523  1.00 79.89           C  
ATOM   2276  CD1 LEU C 212      -3.955  10.172   5.189  1.00 79.89           C  
ATOM   2277  CD2 LEU C 212      -2.926   7.891   5.368  1.00 79.89           C  
ATOM   2278  N   VAL C 213      -7.534   6.493   3.327  1.00 79.27           N  
ATOM   2279  CA  VAL C 213      -8.756   5.745   3.607  1.00 79.27           C  
ATOM   2280  C   VAL C 213      -8.676   4.364   2.961  1.00 79.27           C  
ATOM   2281  CB  VAL C 213     -10.009   6.496   3.106  1.00 79.27           C  
ATOM   2282  O   VAL C 213      -9.093   3.368   3.556  1.00 79.27           O  
ATOM   2283  CG1 VAL C 213     -11.261   5.639   3.287  1.00 79.27           C  
ATOM   2284  CG2 VAL C 213     -10.160   7.829   3.837  1.00 79.27           C  
ATOM   2285  N   TYR C 214      -8.113   4.375   1.783  1.00 82.80           N  
ATOM   2286  CA  TYR C 214      -7.927   3.114   1.073  1.00 82.80           C  
ATOM   2287  C   TYR C 214      -7.071   2.151   1.886  1.00 82.80           C  
ATOM   2288  CB  TYR C 214      -7.284   3.358  -0.296  1.00 82.80           C  
ATOM   2289  O   TYR C 214      -7.428   0.983   2.053  1.00 82.80           O  
ATOM   2290  CG  TYR C 214      -6.943   2.090  -1.041  1.00 82.80           C  
ATOM   2291  CD1 TYR C 214      -5.627   1.643  -1.129  1.00 82.80           C  
ATOM   2292  CD2 TYR C 214      -7.936   1.338  -1.658  1.00 82.80           C  
ATOM   2293  CE1 TYR C 214      -5.308   0.476  -1.816  1.00 82.80           C  
ATOM   2294  CE2 TYR C 214      -7.629   0.169  -2.348  1.00 82.80           C  
ATOM   2295  OH  TYR C 214      -6.005  -1.409  -3.102  1.00 82.80           O  
ATOM   2296  CZ  TYR C 214      -6.315  -0.253  -2.421  1.00 82.80           C  
ATOM   2297  N   CYS C 215      -6.006   2.631   2.337  1.00 82.64           N  
ATOM   2298  CA  CYS C 215      -5.098   1.801   3.119  1.00 82.64           C  
ATOM   2299  C   CYS C 215      -5.748   1.362   4.426  1.00 82.64           C  
ATOM   2300  CB  CYS C 215      -3.801   2.554   3.412  1.00 82.64           C  
ATOM   2301  O   CYS C 215      -5.534   0.239   4.885  1.00 82.64           O  
ATOM   2302  SG  CYS C 215      -2.579   2.444   2.086  1.00 82.64           S  
ATOM   2303  N   PHE C 216      -6.560   2.271   4.981  1.00 78.08           N  
ATOM   2304  CA  PHE C 216      -7.278   1.955   6.210  1.00 78.08           C  
ATOM   2305  C   PHE C 216      -8.294   0.844   5.972  1.00 78.08           C  
ATOM   2306  CB  PHE C 216      -7.981   3.200   6.760  1.00 78.08           C  
ATOM   2307  O   PHE C 216      -8.392  -0.095   6.765  1.00 78.08           O  
ATOM   2308  CG  PHE C 216      -8.453   3.053   8.181  1.00 78.08           C  
ATOM   2309  CD1 PHE C 216      -9.785   2.772   8.460  1.00 78.08           C  
ATOM   2310  CD2 PHE C 216      -7.564   3.196   9.238  1.00 78.08           C  
ATOM   2311  CE1 PHE C 216     -10.224   2.635   9.775  1.00 78.08           C  
ATOM   2312  CE2 PHE C 216      -7.996   3.061  10.555  1.00 78.08           C  
ATOM   2313  CZ  PHE C 216      -9.326   2.781  10.821  1.00 78.08           C  
ATOM   2314  N   LEU C 217      -9.023   1.030   4.942  1.00 78.36           N  
ATOM   2315  CA  LEU C 217      -9.998   0.002   4.592  1.00 78.36           C  
ATOM   2316  C   LEU C 217      -9.306  -1.322   4.285  1.00 78.36           C  
ATOM   2317  CB  LEU C 217     -10.835   0.445   3.388  1.00 78.36           C  
ATOM   2318  O   LEU C 217      -9.797  -2.387   4.667  1.00 78.36           O  
ATOM   2319  CG  LEU C 217     -11.888   1.522   3.654  1.00 78.36           C  
ATOM   2320  CD1 LEU C 217     -12.473   2.026   2.339  1.00 78.36           C  
ATOM   2321  CD2 LEU C 217     -12.987   0.983   4.563  1.00 78.36           C  
ATOM   2322  N   GLY C 218      -8.184  -1.184   3.535  1.00 77.28           N  
ATOM   2323  CA  GLY C 218      -7.403  -2.378   3.254  1.00 77.28           C  
ATOM   2324  C   GLY C 218      -6.940  -3.097   4.507  1.00 77.28           C  
ATOM   2325  O   GLY C 218      -6.926  -4.329   4.553  1.00 77.28           O  
ATOM   2326  N   TYR C 219      -6.570  -2.324   5.493  1.00 76.18           N  
ATOM   2327  CA  TYR C 219      -6.152  -2.894   6.769  1.00 76.18           C  
ATOM   2328  C   TYR C 219      -7.268  -3.730   7.384  1.00 76.18           C  
ATOM   2329  CB  TYR C 219      -5.734  -1.787   7.741  1.00 76.18           C  
ATOM   2330  O   TYR C 219      -7.032  -4.852   7.841  1.00 76.18           O  
ATOM   2331  CG  TYR C 219      -5.400  -2.288   9.125  1.00 76.18           C  
ATOM   2332  CD1 TYR C 219      -6.329  -2.202  10.161  1.00 76.18           C  
ATOM   2333  CD2 TYR C 219      -4.157  -2.847   9.401  1.00 76.18           C  
ATOM   2334  CE1 TYR C 219      -6.026  -2.660  11.438  1.00 76.18           C  
ATOM   2335  CE2 TYR C 219      -3.843  -3.309  10.675  1.00 76.18           C  
ATOM   2336  OH  TYR C 219      -4.477  -3.668  12.948  1.00 76.18           O  
ATOM   2337  CZ  TYR C 219      -4.783  -3.212  11.685  1.00 76.18           C  
ATOM   2338  N   PHE C 220      -8.458  -3.208   7.351  1.00 72.88           N  
ATOM   2339  CA  PHE C 220      -9.592  -3.895   7.956  1.00 72.88           C  
ATOM   2340  C   PHE C 220      -9.952  -5.147   7.164  1.00 72.88           C  
ATOM   2341  CB  PHE C 220     -10.804  -2.962   8.042  1.00 72.88           C  
ATOM   2342  O   PHE C 220     -10.450  -6.123   7.728  1.00 72.88           O  
ATOM   2343  CG  PHE C 220     -10.897  -2.206   9.340  1.00 72.88           C  
ATOM   2344  CD1 PHE C 220     -11.331  -2.838  10.499  1.00 72.88           C  
ATOM   2345  CD2 PHE C 220     -10.550  -0.863   9.401  1.00 72.88           C  
ATOM   2346  CE1 PHE C 220     -11.418  -2.141  11.702  1.00 72.88           C  
ATOM   2347  CE2 PHE C 220     -10.634  -0.160  10.600  1.00 72.88           C  
ATOM   2348  CZ  PHE C 220     -11.069  -0.801  11.749  1.00 72.88           C  
ATOM   2349  N   CYS C 221      -9.624  -5.094   5.917  1.00 72.09           N  
ATOM   2350  CA  CYS C 221      -9.928  -6.251   5.083  1.00 72.09           C  
ATOM   2351  C   CYS C 221      -8.920  -7.370   5.314  1.00 72.09           C  
ATOM   2352  CB  CYS C 221      -9.939  -5.859   3.605  1.00 72.09           C  
ATOM   2353  O   CYS C 221      -9.268  -8.550   5.244  1.00 72.09           O  
ATOM   2354  SG  CYS C 221     -11.358  -4.848   3.130  1.00 72.09           S  
ATOM   2355  N   THR C 222      -7.662  -7.019   5.684  1.00 70.19           N  
ATOM   2356  CA  THR C 222      -6.594  -8.010   5.757  1.00 70.19           C  
ATOM   2357  C   THR C 222      -6.309  -8.392   7.206  1.00 70.19           C  
ATOM   2358  CB  THR C 222      -5.304  -7.491   5.097  1.00 70.19           C  
ATOM   2359  O   THR C 222      -5.530  -9.310   7.470  1.00 70.19           O  
ATOM   2360  CG2 THR C 222      -5.505  -7.258   3.603  1.00 70.19           C  
ATOM   2361  OG1 THR C 222      -4.922  -6.256   5.714  1.00 70.19           O  
ATOM   2362  N   CYS C 223      -6.875  -7.763   8.185  1.00 66.11           N  
ATOM   2363  CA  CYS C 223      -6.632  -8.050   9.594  1.00 66.11           C  
ATOM   2364  C   CYS C 223      -7.300  -9.357  10.007  1.00 66.11           C  
ATOM   2365  CB  CYS C 223      -7.143  -6.907  10.470  1.00 66.11           C  
ATOM   2366  O   CYS C 223      -8.119  -9.902   9.265  1.00 66.11           O  
ATOM   2367  SG  CYS C 223      -8.901  -6.553  10.254  1.00 66.11           S  
ATOM   2368  N   TYR C 224      -6.739  -9.699  11.191  1.00 60.78           N  
ATOM   2369  CA  TYR C 224      -7.348 -10.895  11.762  1.00 60.78           C  
ATOM   2370  C   TYR C 224      -8.843 -10.694  11.980  1.00 60.78           C  
ATOM   2371  CB  TYR C 224      -6.673 -11.263  13.087  1.00 60.78           C  
ATOM   2372  O   TYR C 224      -9.269  -9.650  12.478  1.00 60.78           O  
ATOM   2373  CG  TYR C 224      -5.393 -12.045  12.918  1.00 60.78           C  
ATOM   2374  CD1 TYR C 224      -5.417 -13.423  12.719  1.00 60.78           C  
ATOM   2375  CD2 TYR C 224      -4.157 -11.408  12.959  1.00 60.78           C  
ATOM   2376  CE1 TYR C 224      -4.240 -14.149  12.566  1.00 60.78           C  
ATOM   2377  CE2 TYR C 224      -2.974 -12.123  12.807  1.00 60.78           C  
ATOM   2378  OH  TYR C 224      -1.857 -14.204  12.459  1.00 60.78           O  
ATOM   2379  CZ  TYR C 224      -3.025 -13.491  12.611  1.00 60.78           C  
ATOM   2380  N   PHE C 225      -9.706 -11.390  11.330  1.00 52.41           N  
ATOM   2381  CA  PHE C 225     -11.157 -11.298  11.441  1.00 52.41           C  
ATOM   2382  C   PHE C 225     -11.717 -10.309  10.426  1.00 52.41           C  
ATOM   2383  CB  PHE C 225     -11.563 -10.881  12.859  1.00 52.41           C  
ATOM   2384  O   PHE C 225     -12.804  -9.760  10.620  1.00 52.41           O  
ATOM   2385  CG  PHE C 225     -11.297 -11.934  13.900  1.00 52.41           C  
ATOM   2386  CD1 PHE C 225     -12.201 -12.969  14.109  1.00 52.41           C  
ATOM   2387  CD2 PHE C 225     -10.143 -11.889  14.672  1.00 52.41           C  
ATOM   2388  CE1 PHE C 225     -11.957 -13.945  15.073  1.00 52.41           C  
ATOM   2389  CE2 PHE C 225      -9.893 -12.860  15.637  1.00 52.41           C  
ATOM   2390  CZ  PHE C 225     -10.802 -13.887  15.836  1.00 52.41           C  
ATOM   2391  N   GLY C 226     -10.924  -9.910   9.603  1.00 56.54           N  
ATOM   2392  CA  GLY C 226     -11.332  -8.968   8.572  1.00 56.54           C  
ATOM   2393  C   GLY C 226     -12.224  -9.590   7.514  1.00 56.54           C  
ATOM   2394  O   GLY C 226     -12.591 -10.763   7.616  1.00 56.54           O  
ATOM   2395  N   LEU C 227     -12.635  -8.747   6.616  1.00 59.36           N  
ATOM   2396  CA  LEU C 227     -13.571  -9.107   5.557  1.00 59.36           C  
ATOM   2397  C   LEU C 227     -13.065 -10.311   4.770  1.00 59.36           C  
ATOM   2398  CB  LEU C 227     -13.793  -7.922   4.613  1.00 59.36           C  
ATOM   2399  O   LEU C 227     -13.829 -11.234   4.480  1.00 59.36           O  
ATOM   2400  CG  LEU C 227     -15.195  -7.312   4.609  1.00 59.36           C  
ATOM   2401  CD1 LEU C 227     -15.115  -5.800   4.426  1.00 59.36           C  
ATOM   2402  CD2 LEU C 227     -16.051  -7.943   3.515  1.00 59.36           C  
ATOM   2403  N   PHE C 228     -11.784 -10.335   4.553  1.00 59.25           N  
ATOM   2404  CA  PHE C 228     -11.221 -11.428   3.769  1.00 59.25           C  
ATOM   2405  C   PHE C 228     -11.312 -12.744   4.532  1.00 59.25           C  
ATOM   2406  CB  PHE C 228      -9.763 -11.133   3.403  1.00 59.25           C  
ATOM   2407  O   PHE C 228     -11.595 -13.790   3.944  1.00 59.25           O  
ATOM   2408  CG  PHE C 228      -9.607 -10.193   2.238  1.00 59.25           C  
ATOM   2409  CD1 PHE C 228     -10.506 -10.223   1.179  1.00 59.25           C  
ATOM   2410  CD2 PHE C 228      -8.562  -9.280   2.203  1.00 59.25           C  
ATOM   2411  CE1 PHE C 228     -10.364  -9.354   0.099  1.00 59.25           C  
ATOM   2412  CE2 PHE C 228      -8.414  -8.408   1.127  1.00 59.25           C  
ATOM   2413  CZ  PHE C 228      -9.316  -8.448   0.076  1.00 59.25           C  
ATOM   2414  N   CYS C 229     -11.073 -12.689   5.782  1.00 60.57           N  
ATOM   2415  CA  CYS C 229     -11.175 -13.881   6.617  1.00 60.57           C  
ATOM   2416  C   CYS C 229     -12.613 -14.381   6.680  1.00 60.57           C  
ATOM   2417  CB  CYS C 229     -10.663 -13.592   8.028  1.00 60.57           C  
ATOM   2418  O   CYS C 229     -12.860 -15.586   6.601  1.00 60.57           O  
ATOM   2419  SG  CYS C 229     -10.206 -15.074   8.954  1.00 60.57           S  
ATOM   2420  N   LEU C 230     -13.482 -13.423   6.840  1.00 55.17           N  
ATOM   2421  CA  LEU C 230     -14.895 -13.773   6.933  1.00 55.17           C  
ATOM   2422  C   LEU C 230     -15.400 -14.353   5.616  1.00 55.17           C  
ATOM   2423  CB  LEU C 230     -15.727 -12.545   7.315  1.00 55.17           C  
ATOM   2424  O   LEU C 230     -16.148 -15.333   5.611  1.00 55.17           O  
ATOM   2425  CG  LEU C 230     -16.968 -12.807   8.170  1.00 55.17           C  
ATOM   2426  CD1 LEU C 230     -16.611 -12.755   9.652  1.00 55.17           C  
ATOM   2427  CD2 LEU C 230     -18.065 -11.799   7.844  1.00 55.17           C  
ATOM   2428  N   LEU C 231     -14.994 -13.735   4.573  1.00 54.93           N  
ATOM   2429  CA  LEU C 231     -15.409 -14.200   3.255  1.00 54.93           C  
ATOM   2430  C   LEU C 231     -14.888 -15.608   2.986  1.00 54.93           C  
ATOM   2431  CB  LEU C 231     -14.913 -13.244   2.167  1.00 54.93           C  
ATOM   2432  O   LEU C 231     -15.597 -16.439   2.414  1.00 54.93           O  
ATOM   2433  CG  LEU C 231     -15.942 -12.812   1.122  1.00 54.93           C  
ATOM   2434  CD1 LEU C 231     -16.404 -11.384   1.393  1.00 54.93           C  
ATOM   2435  CD2 LEU C 231     -15.363 -12.935  -0.283  1.00 54.93           C  
ATOM   2436  N   ASN C 232     -13.623 -15.759   3.366  1.00 53.97           N  
ATOM   2437  CA  ASN C 232     -13.026 -17.079   3.200  1.00 53.97           C  
ATOM   2438  C   ASN C 232     -13.759 -18.134   4.024  1.00 53.97           C  
ATOM   2439  CB  ASN C 232     -11.543 -17.049   3.575  1.00 53.97           C  
ATOM   2440  O   ASN C 232     -13.937 -19.267   3.573  1.00 53.97           O  
ATOM   2441  CG  ASN C 232     -10.636 -16.947   2.365  1.00 53.97           C  
ATOM   2442  ND2 ASN C 232      -9.329 -16.979   2.598  1.00 53.97           N  
ATOM   2443  OD1 ASN C 232     -11.106 -16.840   1.229  1.00 53.97           O  
ATOM   2444  N   ARG C 233     -14.191 -17.733   5.165  1.00 53.05           N  
ATOM   2445  CA  ARG C 233     -14.863 -18.649   6.082  1.00 53.05           C  
ATOM   2446  C   ARG C 233     -16.265 -18.988   5.587  1.00 53.05           C  
ATOM   2447  CB  ARG C 233     -14.934 -18.047   7.487  1.00 53.05           C  
ATOM   2448  O   ARG C 233     -16.675 -20.150   5.616  1.00 53.05           O  
ATOM   2449  CG  ARG C 233     -15.402 -19.025   8.553  1.00 53.05           C  
ATOM   2450  CD  ARG C 233     -15.213 -18.464   9.955  1.00 53.05           C  
ATOM   2451  NE  ARG C 233     -15.696 -19.390  10.976  1.00 53.05           N  
ATOM   2452  NH1 ARG C 233     -14.851 -18.189  12.759  1.00 53.05           N  
ATOM   2453  NH2 ARG C 233     -15.995 -20.142  13.125  1.00 53.05           N  
ATOM   2454  CZ  ARG C 233     -15.513 -19.238  12.284  1.00 53.05           C  
ATOM   2455  N   TYR C 234     -16.990 -17.976   5.121  1.00 46.84           N  
ATOM   2456  CA  TYR C 234     -18.401 -18.184   4.816  1.00 46.84           C  
ATOM   2457  C   TYR C 234     -18.587 -18.628   3.370  1.00 46.84           C  
ATOM   2458  CB  TYR C 234     -19.201 -16.904   5.076  1.00 46.84           C  
ATOM   2459  O   TYR C 234     -19.445 -19.463   3.076  1.00 46.84           O  
ATOM   2460  CG  TYR C 234     -19.652 -16.750   6.508  1.00 46.84           C  
ATOM   2461  CD1 TYR C 234     -20.776 -17.424   6.982  1.00 46.84           C  
ATOM   2462  CD2 TYR C 234     -18.957 -15.931   7.391  1.00 46.84           C  
ATOM   2463  CE1 TYR C 234     -21.196 -17.285   8.300  1.00 46.84           C  
ATOM   2464  CE2 TYR C 234     -19.368 -15.784   8.712  1.00 46.84           C  
ATOM   2465  OH  TYR C 234     -20.898 -16.322  10.463  1.00 46.84           O  
ATOM   2466  CZ  TYR C 234     -20.487 -16.464   9.156  1.00 46.84           C  
ATOM   2467  N   PHE C 235     -17.851 -18.031   2.425  1.00 45.05           N  
ATOM   2468  CA  PHE C 235     -18.086 -18.321   1.015  1.00 45.05           C  
ATOM   2469  C   PHE C 235     -17.035 -19.286   0.479  1.00 45.05           C  
ATOM   2470  CB  PHE C 235     -18.082 -17.030   0.191  1.00 45.05           C  
ATOM   2471  O   PHE C 235     -17.124 -19.736  -0.665  1.00 45.05           O  
ATOM   2472  CG  PHE C 235     -19.285 -16.157   0.425  1.00 45.05           C  
ATOM   2473  CD1 PHE C 235     -20.501 -16.448  -0.181  1.00 45.05           C  
ATOM   2474  CD2 PHE C 235     -19.199 -15.044   1.251  1.00 45.05           C  
ATOM   2475  CE1 PHE C 235     -21.616 -15.641   0.034  1.00 45.05           C  
ATOM   2476  CE2 PHE C 235     -20.309 -14.233   1.470  1.00 45.05           C  
ATOM   2477  CZ  PHE C 235     -21.516 -14.533   0.860  1.00 45.05           C  
ATOM   2478  N   ARG C 236     -16.323 -19.980   1.217  1.00 44.00           N  
ATOM   2479  CA  ARG C 236     -15.258 -20.898   0.824  1.00 44.00           C  
ATOM   2480  C   ARG C 236     -14.412 -20.306  -0.298  1.00 44.00           C  
ATOM   2481  CB  ARG C 236     -15.842 -22.243   0.387  1.00 44.00           C  
ATOM   2482  O   ARG C 236     -14.059 -21.005  -1.250  1.00 44.00           O  
ATOM   2483  CG  ARG C 236     -16.290 -23.125   1.542  1.00 44.00           C  
ATOM   2484  CD  ARG C 236     -16.625 -24.535   1.077  1.00 44.00           C  
ATOM   2485  NE  ARG C 236     -17.246 -25.319   2.140  1.00 44.00           N  
ATOM   2486  NH1 ARG C 236     -17.455 -27.245   0.881  1.00 44.00           N  
ATOM   2487  NH2 ARG C 236     -18.182 -27.207   3.055  1.00 44.00           N  
ATOM   2488  CZ  ARG C 236     -17.626 -26.589   2.023  1.00 44.00           C  
ATOM   2489  N   LEU C 237     -14.394 -18.931  -0.216  1.00 42.98           N  
ATOM   2490  CA  LEU C 237     -13.534 -18.269  -1.191  1.00 42.98           C  
ATOM   2491  C   LEU C 237     -12.070 -18.351  -0.769  1.00 42.98           C  
ATOM   2492  CB  LEU C 237     -13.946 -16.804  -1.362  1.00 42.98           C  
ATOM   2493  O   LEU C 237     -11.770 -18.612   0.399  1.00 42.98           O  
ATOM   2494  CG  LEU C 237     -15.309 -16.555  -2.009  1.00 42.98           C  
ATOM   2495  CD1 LEU C 237     -15.842 -15.182  -1.611  1.00 42.98           C  
ATOM   2496  CD2 LEU C 237     -15.212 -16.676  -3.526  1.00 42.98           C  
ATOM   2497  N   THR C 238     -11.177 -18.725  -1.514  1.00 40.78           N  
ATOM   2498  CA  THR C 238      -9.749 -18.786  -1.223  1.00 40.78           C  
ATOM   2499  C   THR C 238      -9.098 -17.420  -1.417  1.00 40.78           C  
ATOM   2500  CB  THR C 238      -9.042 -19.825  -2.113  1.00 40.78           C  
ATOM   2501  O   THR C 238      -8.340 -17.217  -2.368  1.00 40.78           O  
ATOM   2502  CG2 THR C 238      -9.499 -21.241  -1.775  1.00 40.78           C  
ATOM   2503  OG1 THR C 238      -9.343 -19.553  -3.487  1.00 40.78           O  
ATOM   2504  N   LEU C 239      -9.795 -16.446  -0.578  1.00 46.45           N  
ATOM   2505  CA  LEU C 239      -9.177 -15.127  -0.669  1.00 46.45           C  
ATOM   2506  C   LEU C 239      -7.880 -15.079   0.131  1.00 46.45           C  
ATOM   2507  CB  LEU C 239     -10.141 -14.048  -0.167  1.00 46.45           C  
ATOM   2508  O   LEU C 239      -7.828 -15.554   1.267  1.00 46.45           O  
ATOM   2509  CG  LEU C 239     -11.409 -13.834  -0.994  1.00 46.45           C  
ATOM   2510  CD1 LEU C 239     -12.438 -13.044  -0.192  1.00 46.45           C  
ATOM   2511  CD2 LEU C 239     -11.082 -13.121  -2.302  1.00 46.45           C  
ATOM   2512  N   GLY C 240      -6.742 -14.901  -0.455  1.00 47.84           N  
ATOM   2513  CA  GLY C 240      -5.429 -14.898   0.170  1.00 47.84           C  
ATOM   2514  C   GLY C 240      -4.598 -16.118  -0.182  1.00 47.84           C  
ATOM   2515  O   GLY C 240      -3.435 -16.219   0.214  1.00 47.84           O  
ATOM   2516  N   VAL C 241      -5.232 -17.069  -0.837  1.00 51.30           N  
ATOM   2517  CA  VAL C 241      -4.508 -18.225  -1.356  1.00 51.30           C  
ATOM   2518  C   VAL C 241      -4.309 -18.077  -2.863  1.00 51.30           C  
ATOM   2519  CB  VAL C 241      -5.246 -19.545  -1.043  1.00 51.30           C  
ATOM   2520  O   VAL C 241      -5.260 -17.794  -3.595  1.00 51.30           O  
ATOM   2521  CG1 VAL C 241      -4.443 -20.745  -1.542  1.00 51.30           C  
ATOM   2522  CG2 VAL C 241      -5.513 -19.664   0.457  1.00 51.30           C  
ATOM   2523  N   TYR C 242      -3.054 -17.929  -3.195  1.00 50.35           N  
ATOM   2524  CA  TYR C 242      -2.733 -17.757  -4.608  1.00 50.35           C  
ATOM   2525  C   TYR C 242      -2.192 -19.050  -5.205  1.00 50.35           C  
ATOM   2526  CB  TYR C 242      -1.713 -16.630  -4.794  1.00 50.35           C  
ATOM   2527  O   TYR C 242      -1.353 -19.719  -4.597  1.00 50.35           O  
ATOM   2528  CG  TYR C 242      -2.306 -15.247  -4.668  1.00 50.35           C  
ATOM   2529  CD1 TYR C 242      -2.854 -14.600  -5.773  1.00 50.35           C  
ATOM   2530  CD2 TYR C 242      -2.319 -14.585  -3.445  1.00 50.35           C  
ATOM   2531  CE1 TYR C 242      -3.401 -13.326  -5.663  1.00 50.35           C  
ATOM   2532  CE2 TYR C 242      -2.863 -13.311  -3.323  1.00 50.35           C  
ATOM   2533  OH  TYR C 242      -3.940 -11.429  -4.321  1.00 50.35           O  
ATOM   2534  CZ  TYR C 242      -3.401 -12.690  -4.436  1.00 50.35           C  
ATOM   2535  N   ASP C 243      -2.994 -19.537  -6.221  1.00 54.37           N  
ATOM   2536  CA  ASP C 243      -2.467 -20.690  -6.945  1.00 54.37           C  
ATOM   2537  C   ASP C 243      -1.385 -20.268  -7.936  1.00 54.37           C  
ATOM   2538  CB  ASP C 243      -3.593 -21.425  -7.676  1.00 54.37           C  
ATOM   2539  O   ASP C 243      -1.579 -19.332  -8.715  1.00 54.37           O  
ATOM   2540  CG  ASP C 243      -4.490 -22.215  -6.741  1.00 54.37           C  
ATOM   2541  OD1 ASP C 243      -4.042 -22.587  -5.635  1.00 54.37           O  
ATOM   2542  OD2 ASP C 243      -5.656 -22.471  -7.114  1.00 54.37           O  
ATOM   2543  N   TYR C 244      -0.262 -20.818  -7.721  1.00 58.13           N  
ATOM   2544  CA  TYR C 244       0.815 -20.546  -8.666  1.00 58.13           C  
ATOM   2545  C   TYR C 244       0.775 -21.523  -9.835  1.00 58.13           C  
ATOM   2546  CB  TYR C 244       2.176 -20.624  -7.967  1.00 58.13           C  
ATOM   2547  O   TYR C 244       1.006 -22.721  -9.659  1.00 58.13           O  
ATOM   2548  CG  TYR C 244       3.303 -20.008  -8.761  1.00 58.13           C  
ATOM   2549  CD1 TYR C 244       4.159 -20.801  -9.521  1.00 58.13           C  
ATOM   2550  CD2 TYR C 244       3.514 -18.634  -8.752  1.00 58.13           C  
ATOM   2551  CE1 TYR C 244       5.200 -20.239 -10.253  1.00 58.13           C  
ATOM   2552  CE2 TYR C 244       4.551 -18.061  -9.479  1.00 58.13           C  
ATOM   2553  OH  TYR C 244       6.416 -18.308 -10.949  1.00 58.13           O  
ATOM   2554  CZ  TYR C 244       5.387 -18.870 -10.226  1.00 58.13           C  
ATOM   2555  N   LEU C 245       0.348 -20.931 -10.988  1.00 61.33           N  
ATOM   2556  CA  LEU C 245       0.225 -21.763 -12.180  1.00 61.33           C  
ATOM   2557  C   LEU C 245       1.423 -21.571 -13.103  1.00 61.33           C  
ATOM   2558  CB  LEU C 245      -1.069 -21.436 -12.930  1.00 61.33           C  
ATOM   2559  O   LEU C 245       1.911 -20.451 -13.270  1.00 61.33           O  
ATOM   2560  CG  LEU C 245      -2.375 -21.795 -12.218  1.00 61.33           C  
ATOM   2561  CD1 LEU C 245      -3.433 -20.730 -12.484  1.00 61.33           C  
ATOM   2562  CD2 LEU C 245      -2.867 -23.168 -12.662  1.00 61.33           C  
ATOM   2563  N   VAL C 246       2.020 -22.742 -13.583  1.00 66.63           N  
ATOM   2564  CA  VAL C 246       3.151 -22.689 -14.502  1.00 66.63           C  
ATOM   2565  C   VAL C 246       2.790 -23.394 -15.808  1.00 66.63           C  
ATOM   2566  CB  VAL C 246       4.415 -23.326 -13.884  1.00 66.63           C  
ATOM   2567  O   VAL C 246       1.951 -24.298 -15.820  1.00 66.63           O  
ATOM   2568  CG1 VAL C 246       5.610 -23.177 -14.824  1.00 66.63           C  
ATOM   2569  CG2 VAL C 246       4.719 -22.698 -12.525  1.00 66.63           C  
ATOM   2570  N   SER C 247       3.265 -22.950 -16.914  1.00 64.84           N  
ATOM   2571  CA  SER C 247       3.096 -23.589 -18.215  1.00 64.84           C  
ATOM   2572  C   SER C 247       3.891 -24.887 -18.302  1.00 64.84           C  
ATOM   2573  CB  SER C 247       3.526 -22.643 -19.337  1.00 64.84           C  
ATOM   2574  O   SER C 247       4.755 -25.149 -17.462  1.00 64.84           O  
ATOM   2575  OG  SER C 247       4.939 -22.592 -19.438  1.00 64.84           O  
ATOM   2576  N   THR C 248       3.466 -25.723 -19.280  1.00 74.23           N  
ATOM   2577  CA  THR C 248       4.153 -26.993 -19.492  1.00 74.23           C  
ATOM   2578  C   THR C 248       5.646 -26.769 -19.712  1.00 74.23           C  
ATOM   2579  CB  THR C 248       3.562 -27.754 -20.694  1.00 74.23           C  
ATOM   2580  O   THR C 248       6.476 -27.500 -19.167  1.00 74.23           O  
ATOM   2581  CG2 THR C 248       2.190 -28.329 -20.360  1.00 74.23           C  
ATOM   2582  OG1 THR C 248       3.435 -26.857 -21.804  1.00 74.23           O  
ATOM   2583  N   GLN C 249       5.955 -25.763 -20.559  1.00 71.60           N  
ATOM   2584  CA  GLN C 249       7.350 -25.455 -20.854  1.00 71.60           C  
ATOM   2585  C   GLN C 249       8.072 -24.934 -19.614  1.00 71.60           C  
ATOM   2586  CB  GLN C 249       7.447 -24.431 -21.986  1.00 71.60           C  
ATOM   2587  O   GLN C 249       9.231 -25.279 -19.374  1.00 71.60           O  
ATOM   2588  CG  GLN C 249       7.036 -24.977 -23.346  1.00 71.60           C  
ATOM   2589  CD  GLN C 249       7.049 -23.919 -24.433  1.00 71.60           C  
ATOM   2590  NE2 GLN C 249       7.128 -24.355 -25.685  1.00 71.60           N  
ATOM   2591  OE1 GLN C 249       6.987 -22.718 -24.149  1.00 71.60           O  
ATOM   2592  N   GLU C 250       7.354 -24.191 -18.891  1.00 73.23           N  
ATOM   2593  CA  GLU C 250       7.921 -23.662 -17.654  1.00 73.23           C  
ATOM   2594  C   GLU C 250       8.168 -24.775 -16.640  1.00 73.23           C  
ATOM   2595  CB  GLU C 250       7.001 -22.596 -17.052  1.00 73.23           C  
ATOM   2596  O   GLU C 250       9.173 -24.761 -15.926  1.00 73.23           O  
ATOM   2597  CG  GLU C 250       6.958 -21.300 -17.849  1.00 73.23           C  
ATOM   2598  CD  GLU C 250       6.013 -20.266 -17.260  1.00 73.23           C  
ATOM   2599  OE1 GLU C 250       6.081 -19.082 -17.663  1.00 73.23           O  
ATOM   2600  OE2 GLU C 250       5.198 -20.641 -16.389  1.00 73.23           O  
ATOM   2601  N   PHE C 251       7.194 -25.632 -16.607  1.00 79.41           N  
ATOM   2602  CA  PHE C 251       7.309 -26.765 -15.697  1.00 79.41           C  
ATOM   2603  C   PHE C 251       8.514 -27.627 -16.057  1.00 79.41           C  
ATOM   2604  CB  PHE C 251       6.032 -27.610 -15.724  1.00 79.41           C  
ATOM   2605  O   PHE C 251       9.252 -28.070 -15.174  1.00 79.41           O  
ATOM   2606  CG  PHE C 251       6.005 -28.703 -14.690  1.00 79.41           C  
ATOM   2607  CD1 PHE C 251       6.194 -30.030 -15.055  1.00 79.41           C  
ATOM   2608  CD2 PHE C 251       5.791 -28.402 -13.351  1.00 79.41           C  
ATOM   2609  CE1 PHE C 251       6.169 -31.043 -14.100  1.00 79.41           C  
ATOM   2610  CE2 PHE C 251       5.765 -29.409 -12.391  1.00 79.41           C  
ATOM   2611  CZ  PHE C 251       5.953 -30.729 -12.767  1.00 79.41           C  
ATOM   2612  N   ARG C 252       8.667 -27.757 -17.347  1.00 79.74           N  
ATOM   2613  CA  ARG C 252       9.823 -28.520 -17.808  1.00 79.74           C  
ATOM   2614  C   ARG C 252      11.125 -27.820 -17.433  1.00 79.74           C  
ATOM   2615  CB  ARG C 252       9.759 -28.732 -19.322  1.00 79.74           C  
ATOM   2616  O   ARG C 252      12.093 -28.470 -17.032  1.00 79.74           O  
ATOM   2617  CG  ARG C 252       9.400 -30.151 -19.730  1.00 79.74           C  
ATOM   2618  CD  ARG C 252       9.455 -30.335 -21.241  1.00 79.74           C  
ATOM   2619  NE  ARG C 252       8.324 -31.118 -21.730  1.00 79.74           N  
ATOM   2620  NH1 ARG C 252       8.796 -30.784 -23.967  1.00 79.74           N  
ATOM   2621  NH2 ARG C 252       6.983 -32.044 -23.349  1.00 79.74           N  
ATOM   2622  CZ  ARG C 252       8.037 -31.314 -23.014  1.00 79.74           C  
ATOM   2623  N   TYR C 253      11.068 -26.570 -17.662  1.00 76.68           N  
ATOM   2624  CA  TYR C 253      12.231 -25.766 -17.303  1.00 76.68           C  
ATOM   2625  C   TYR C 253      12.494 -25.827 -15.803  1.00 76.68           C  
ATOM   2626  CB  TYR C 253      12.036 -24.312 -17.741  1.00 76.68           C  
ATOM   2627  O   TYR C 253      13.644 -25.933 -15.372  1.00 76.68           O  
ATOM   2628  CG  TYR C 253      13.246 -23.440 -17.511  1.00 76.68           C  
ATOM   2629  CD1 TYR C 253      13.312 -22.581 -16.416  1.00 76.68           C  
ATOM   2630  CD2 TYR C 253      14.326 -23.474 -18.386  1.00 76.68           C  
ATOM   2631  CE1 TYR C 253      14.425 -21.775 -16.201  1.00 76.68           C  
ATOM   2632  CE2 TYR C 253      15.444 -22.672 -18.181  1.00 76.68           C  
ATOM   2633  OH  TYR C 253      16.589 -21.032 -16.879  1.00 76.68           O  
ATOM   2634  CZ  TYR C 253      15.484 -21.828 -17.087  1.00 76.68           C  
ATOM   2635  N   MET C 254      11.510 -25.817 -15.081  1.00 79.92           N  
ATOM   2636  CA  MET C 254      11.615 -25.878 -13.626  1.00 79.92           C  
ATOM   2637  C   MET C 254      12.223 -27.204 -13.180  1.00 79.92           C  
ATOM   2638  CB  MET C 254      10.243 -25.687 -12.978  1.00 79.92           C  
ATOM   2639  O   MET C 254      13.082 -27.232 -12.297  1.00 79.92           O  
ATOM   2640  CG  MET C 254      10.301 -25.086 -11.584  1.00 79.92           C  
ATOM   2641  SD  MET C 254       8.635 -24.762 -10.888  1.00 79.92           S  
ATOM   2642  CE  MET C 254       8.212 -26.419 -10.283  1.00 79.92           C  
ATOM   2643  N   ASN C 255      11.750 -28.212 -13.860  1.00 78.77           N  
ATOM   2644  CA  ASN C 255      12.226 -29.548 -13.518  1.00 78.77           C  
ATOM   2645  C   ASN C 255      13.675 -29.755 -13.950  1.00 78.77           C  
ATOM   2646  CB  ASN C 255      11.327 -30.616 -14.145  1.00 78.77           C  
ATOM   2647  O   ASN C 255      14.455 -30.390 -13.239  1.00 78.77           O  
ATOM   2648  CG  ASN C 255      10.849 -31.642 -13.136  1.00 78.77           C  
ATOM   2649  ND2 ASN C 255      10.613 -32.864 -13.600  1.00 78.77           N  
ATOM   2650  OD1 ASN C 255      10.691 -31.339 -11.951  1.00 78.77           O  
ATOM   2651  N   SER C 256      13.951 -29.098 -15.078  1.00 80.60           N  
ATOM   2652  CA  SER C 256      15.307 -29.244 -15.598  1.00 80.60           C  
ATOM   2653  C   SER C 256      16.311 -28.473 -14.748  1.00 80.60           C  
ATOM   2654  CB  SER C 256      15.380 -28.764 -17.048  1.00 80.60           C  
ATOM   2655  O   SER C 256      17.449 -28.912 -14.571  1.00 80.60           O  
ATOM   2656  OG  SER C 256      15.141 -27.369 -17.129  1.00 80.60           O  
ATOM   2657  N   GLN C 257      15.913 -27.355 -14.251  1.00 77.51           N  
ATOM   2658  CA  GLN C 257      16.794 -26.507 -13.455  1.00 77.51           C  
ATOM   2659  C   GLN C 257      16.678 -26.836 -11.969  1.00 77.51           C  
ATOM   2660  CB  GLN C 257      16.477 -25.030 -13.692  1.00 77.51           C  
ATOM   2661  O   GLN C 257      17.509 -26.405 -11.166  1.00 77.51           O  
ATOM   2662  CG  GLN C 257      16.821 -24.545 -15.094  1.00 77.51           C  
ATOM   2663  CD  GLN C 257      18.182 -23.879 -15.168  1.00 77.51           C  
ATOM   2664  NE2 GLN C 257      18.725 -23.770 -16.376  1.00 77.51           N  
ATOM   2665  OE1 GLN C 257      18.741 -23.464 -14.147  1.00 77.51           O  
ATOM   2666  N   GLY C 258      15.708 -27.691 -11.547  1.00 76.18           N  
ATOM   2667  CA  GLY C 258      15.489 -28.075 -10.161  1.00 76.18           C  
ATOM   2668  C   GLY C 258      14.849 -26.977  -9.332  1.00 76.18           C  
ATOM   2669  O   GLY C 258      15.158 -26.826  -8.149  1.00 76.18           O  
ATOM   2670  N   LEU C 259      14.031 -26.199 -10.001  1.00 74.23           N  
ATOM   2671  CA  LEU C 259      13.372 -25.106  -9.295  1.00 74.23           C  
ATOM   2672  C   LEU C 259      12.190 -25.620  -8.479  1.00 74.23           C  
ATOM   2673  CB  LEU C 259      12.898 -24.038 -10.284  1.00 74.23           C  
ATOM   2674  O   LEU C 259      11.441 -26.484  -8.940  1.00 74.23           O  
ATOM   2675  CG  LEU C 259      13.991 -23.245 -11.001  1.00 74.23           C  
ATOM   2676  CD1 LEU C 259      13.462 -22.680 -12.315  1.00 74.23           C  
ATOM   2677  CD2 LEU C 259      14.517 -22.128 -10.106  1.00 74.23           C  
ATOM   2678  N   LEU C 260      12.125 -25.280  -7.256  1.00 74.02           N  
ATOM   2679  CA  LEU C 260      11.086 -25.715  -6.329  1.00 74.02           C  
ATOM   2680  C   LEU C 260       9.869 -24.799  -6.407  1.00 74.02           C  
ATOM   2681  CB  LEU C 260      11.625 -25.746  -4.896  1.00 74.02           C  
ATOM   2682  O   LEU C 260       9.991 -23.628  -6.774  1.00 74.02           O  
ATOM   2683  CG  LEU C 260      12.317 -27.037  -4.460  1.00 74.02           C  
ATOM   2684  CD1 LEU C 260      13.829 -26.838  -4.410  1.00 74.02           C  
ATOM   2685  CD2 LEU C 260      11.789 -27.497  -3.105  1.00 74.02           C  
ATOM   2686  N   PRO C 261       8.702 -25.433  -6.230  1.00 70.82           N  
ATOM   2687  CA  PRO C 261       7.464 -24.652  -6.186  1.00 70.82           C  
ATOM   2688  C   PRO C 261       7.488 -23.567  -5.111  1.00 70.82           C  
ATOM   2689  CB  PRO C 261       6.394 -25.702  -5.877  1.00 70.82           C  
ATOM   2690  O   PRO C 261       8.143 -23.732  -4.078  1.00 70.82           O  
ATOM   2691  CG  PRO C 261       7.160 -26.912  -5.447  1.00 70.82           C  
ATOM   2692  CD  PRO C 261       8.611 -26.696  -5.767  1.00 70.82           C  
ATOM   2693  N   PRO C 262       6.991 -22.461  -5.522  1.00 62.02           N  
ATOM   2694  CA  PRO C 262       7.014 -21.345  -4.574  1.00 62.02           C  
ATOM   2695  C   PRO C 262       6.218 -21.633  -3.303  1.00 62.02           C  
ATOM   2696  CB  PRO C 262       6.382 -20.197  -5.365  1.00 62.02           C  
ATOM   2697  O   PRO C 262       5.151 -22.249  -3.364  1.00 62.02           O  
ATOM   2698  CG  PRO C 262       5.685 -20.860  -6.509  1.00 62.02           C  
ATOM   2699  CD  PRO C 262       6.240 -22.247  -6.666  1.00 62.02           C  
ATOM   2700  N   LYS C 263       6.845 -21.374  -2.086  1.00 60.49           N  
ATOM   2701  CA  LYS C 263       6.182 -21.564  -0.800  1.00 60.49           C  
ATOM   2702  C   LYS C 263       5.571 -20.259  -0.298  1.00 60.49           C  
ATOM   2703  CB  LYS C 263       7.164 -22.115   0.235  1.00 60.49           C  
ATOM   2704  O   LYS C 263       4.530 -20.268   0.362  1.00 60.49           O  
ATOM   2705  CG  LYS C 263       7.651 -23.526  -0.064  1.00 60.49           C  
ATOM   2706  CD  LYS C 263       8.587 -24.036   1.025  1.00 60.49           C  
ATOM   2707  CE  LYS C 263       9.139 -25.414   0.687  1.00 60.49           C  
ATOM   2708  NZ  LYS C 263      10.056 -25.919   1.752  1.00 60.49           N  
ATOM   2709  N   ASN C 264       6.277 -19.279  -0.685  1.00 49.42           N  
ATOM   2710  CA  ASN C 264       5.864 -17.957  -0.228  1.00 49.42           C  
ATOM   2711  C   ASN C 264       5.715 -16.982  -1.392  1.00 49.42           C  
ATOM   2712  CB  ASN C 264       6.859 -17.409   0.799  1.00 49.42           C  
ATOM   2713  O   ASN C 264       6.069 -17.306  -2.528  1.00 49.42           O  
ATOM   2714  CG  ASN C 264       6.946 -18.270   2.044  1.00 49.42           C  
ATOM   2715  ND2 ASN C 264       7.905 -17.965   2.909  1.00 49.42           N  
ATOM   2716  OD1 ASN C 264       6.158 -19.202   2.226  1.00 49.42           O  
ATOM   2717  N   SER C 265       5.139 -15.919  -1.163  1.00 48.45           N  
ATOM   2718  CA  SER C 265       4.915 -14.903  -2.186  1.00 48.45           C  
ATOM   2719  C   SER C 265       6.232 -14.436  -2.798  1.00 48.45           C  
ATOM   2720  CB  SER C 265       4.163 -13.708  -1.600  1.00 48.45           C  
ATOM   2721  O   SER C 265       6.313 -14.200  -4.005  1.00 48.45           O  
ATOM   2722  OG  SER C 265       4.722 -13.322  -0.356  1.00 48.45           O  
ATOM   2723  N   ILE C 266       7.195 -14.307  -1.917  1.00 49.18           N  
ATOM   2724  CA  ILE C 266       8.489 -13.840  -2.402  1.00 49.18           C  
ATOM   2725  C   ILE C 266       9.107 -14.893  -3.319  1.00 49.18           C  
ATOM   2726  CB  ILE C 266       9.448 -13.518  -1.233  1.00 49.18           C  
ATOM   2727  O   ILE C 266       9.684 -14.560  -4.357  1.00 49.18           O  
ATOM   2728  CG1 ILE C 266       8.868 -12.399  -0.360  1.00 49.18           C  
ATOM   2729  CG2 ILE C 266      10.834 -13.138  -1.762  1.00 49.18           C  
ATOM   2730  CD1 ILE C 266       9.661 -12.134   0.913  1.00 49.18           C  
ATOM   2731  N   ASP C 267       8.896 -16.098  -2.957  1.00 59.67           N  
ATOM   2732  CA  ASP C 267       9.405 -17.188  -3.783  1.00 59.67           C  
ATOM   2733  C   ASP C 267       8.711 -17.218  -5.142  1.00 59.67           C  
ATOM   2734  CB  ASP C 267       9.224 -18.530  -3.070  1.00 59.67           C  
ATOM   2735  O   ASP C 267       9.342 -17.506  -6.161  1.00 59.67           O  
ATOM   2736  CG  ASP C 267      10.273 -18.781  -2.001  1.00 59.67           C  
ATOM   2737  OD1 ASP C 267      11.318 -18.095  -2.000  1.00 59.67           O  
ATOM   2738  OD2 ASP C 267      10.055 -19.674  -1.155  1.00 59.67           O  
ATOM   2739  N   ALA C 268       7.468 -16.828  -5.063  1.00 55.13           N  
ATOM   2740  CA  ALA C 268       6.704 -16.785  -6.306  1.00 55.13           C  
ATOM   2741  C   ALA C 268       7.220 -15.685  -7.230  1.00 55.13           C  
ATOM   2742  CB  ALA C 268       5.220 -16.575  -6.012  1.00 55.13           C  
ATOM   2743  O   ALA C 268       7.342 -15.888  -8.440  1.00 55.13           O  
ATOM   2744  N   PHE C 269       7.583 -14.603  -6.550  1.00 52.44           N  
ATOM   2745  CA  PHE C 269       8.122 -13.484  -7.313  1.00 52.44           C  
ATOM   2746  C   PHE C 269       9.460 -13.852  -7.944  1.00 52.44           C  
ATOM   2747  CB  PHE C 269       8.285 -12.251  -6.419  1.00 52.44           C  
ATOM   2748  O   PHE C 269       9.688 -13.589  -9.127  1.00 52.44           O  
ATOM   2749  CG  PHE C 269       8.780 -11.032  -7.149  1.00 52.44           C  
ATOM   2750  CD1 PHE C 269      10.095 -10.605  -7.006  1.00 52.44           C  
ATOM   2751  CD2 PHE C 269       7.930 -10.313  -7.979  1.00 52.44           C  
ATOM   2752  CE1 PHE C 269      10.555  -9.477  -7.681  1.00 52.44           C  
ATOM   2753  CE2 PHE C 269       8.383  -9.184  -8.657  1.00 52.44           C  
ATOM   2754  CZ  PHE C 269       9.696  -8.768  -8.506  1.00 52.44           C  
ATOM   2755  N   LYS C 270      10.274 -14.413  -7.209  1.00 59.61           N  
ATOM   2756  CA  LYS C 270      11.579 -14.851  -7.695  1.00 59.61           C  
ATOM   2757  C   LYS C 270      11.433 -15.864  -8.827  1.00 59.61           C  
ATOM   2758  CB  LYS C 270      12.402 -15.454  -6.556  1.00 59.61           C  
ATOM   2759  O   LYS C 270      12.157 -15.798  -9.823  1.00 59.61           O  
ATOM   2760  CG  LYS C 270      13.142 -14.424  -5.714  1.00 59.61           C  
ATOM   2761  CD  LYS C 270      13.951 -15.085  -4.606  1.00 59.61           C  
ATOM   2762  CE  LYS C 270      14.488 -14.060  -3.617  1.00 59.61           C  
ATOM   2763  NZ  LYS C 270      15.224 -14.709  -2.491  1.00 59.61           N  
ATOM   2764  N   LEU C 271      10.541 -16.680  -8.564  1.00 64.69           N  
ATOM   2765  CA  LEU C 271      10.307 -17.695  -9.585  1.00 64.69           C  
ATOM   2766  C   LEU C 271       9.773 -17.064 -10.866  1.00 64.69           C  
ATOM   2767  CB  LEU C 271       9.324 -18.752  -9.075  1.00 64.69           C  
ATOM   2768  O   LEU C 271      10.129 -17.490 -11.968  1.00 64.69           O  
ATOM   2769  CG  LEU C 271       9.330 -20.094  -9.808  1.00 64.69           C  
ATOM   2770  CD1 LEU C 271      10.462 -20.976  -9.290  1.00 64.69           C  
ATOM   2771  CD2 LEU C 271       7.986 -20.796  -9.652  1.00 64.69           C  
ATOM   2772  N   ASN C 272       9.019 -16.055 -10.768  1.00 55.41           N  
ATOM   2773  CA  ASN C 272       8.479 -15.343 -11.922  1.00 55.41           C  
ATOM   2774  C   ASN C 272       9.586 -14.707 -12.757  1.00 55.41           C  
ATOM   2775  CB  ASN C 272       7.474 -14.279 -11.474  1.00 55.41           C  
ATOM   2776  O   ASN C 272       9.527 -14.721 -13.988  1.00 55.41           O  
ATOM   2777  CG  ASN C 272       6.063 -14.820 -11.356  1.00 55.41           C  
ATOM   2778  ND2 ASN C 272       5.213 -14.108 -10.626  1.00 55.41           N  
ATOM   2779  OD1 ASN C 272       5.740 -15.871 -11.916  1.00 55.41           O  
ATOM   2780  N   ILE C 273      10.565 -14.264 -12.066  1.00 51.08           N  
ATOM   2781  CA  ILE C 273      11.696 -13.628 -12.733  1.00 51.08           C  
ATOM   2782  C   ILE C 273      12.528 -14.683 -13.458  1.00 51.08           C  
ATOM   2783  CB  ILE C 273      12.576 -12.846 -11.732  1.00 51.08           C  
ATOM   2784  O   ILE C 273      12.965 -14.467 -14.591  1.00 51.08           O  
ATOM   2785  CG1 ILE C 273      11.786 -11.682 -11.123  1.00 51.08           C  
ATOM   2786  CG2 ILE C 273      13.853 -12.346 -12.412  1.00 51.08           C  
ATOM   2787  CD1 ILE C 273      12.551 -10.904 -10.061  1.00 51.08           C  
ATOM   2788  N   LYS C 274      12.692 -15.781 -12.802  1.00 64.80           N  
ATOM   2789  CA  LYS C 274      13.482 -16.865 -13.377  1.00 64.80           C  
ATOM   2790  C   LYS C 274      12.760 -17.503 -14.561  1.00 64.80           C  
ATOM   2791  CB  LYS C 274      13.790 -17.925 -12.319  1.00 64.80           C  
ATOM   2792  O   LYS C 274      13.399 -17.967 -15.507  1.00 64.80           O  
ATOM   2793  CG  LYS C 274      15.023 -17.623 -11.480  1.00 64.80           C  
ATOM   2794  CD  LYS C 274      15.261 -18.698 -10.427  1.00 64.80           C  
ATOM   2795  CE  LYS C 274      16.416 -18.332  -9.505  1.00 64.80           C  
ATOM   2796  NZ  LYS C 274      16.596 -19.339  -8.417  1.00 64.80           N  
ATOM   2797  N   LEU C 275      11.497 -17.433 -14.465  1.00 59.76           N  
ATOM   2798  CA  LEU C 275      10.699 -18.057 -15.515  1.00 59.76           C  
ATOM   2799  C   LEU C 275      10.383 -17.057 -16.623  1.00 59.76           C  
ATOM   2800  CB  LEU C 275       9.400 -18.624 -14.937  1.00 59.76           C  
ATOM   2801  O   LEU C 275       9.782 -17.418 -17.638  1.00 59.76           O  
ATOM   2802  CG  LEU C 275       9.536 -19.865 -14.054  1.00 59.76           C  
ATOM   2803  CD1 LEU C 275       8.274 -20.062 -13.220  1.00 59.76           C  
ATOM   2804  CD2 LEU C 275       9.820 -21.098 -14.904  1.00 59.76           C  
ATOM   2805  N   LEU C 276      11.088 -16.036 -16.337  1.00 55.42           N  
ATOM   2806  CA  LEU C 276      10.868 -14.971 -17.309  1.00 55.42           C  
ATOM   2807  C   LEU C 276      11.515 -15.315 -18.647  1.00 55.42           C  
ATOM   2808  CB  LEU C 276      11.425 -13.644 -16.786  1.00 55.42           C  
ATOM   2809  O   LEU C 276      12.678 -15.722 -18.693  1.00 55.42           O  
ATOM   2810  CG  LEU C 276      10.959 -12.380 -17.512  1.00 55.42           C  
ATOM   2811  CD1 LEU C 276       9.546 -12.009 -17.075  1.00 55.42           C  
ATOM   2812  CD2 LEU C 276      11.924 -11.228 -17.252  1.00 55.42           C  
ATOM   2813  N   GLY C 277      10.759 -15.591 -19.705  1.00 51.81           N  
ATOM   2814  CA  GLY C 277      11.279 -15.900 -21.028  1.00 51.81           C  
ATOM   2815  C   GLY C 277      10.854 -17.266 -21.532  1.00 51.81           C  
ATOM   2816  O   GLY C 277      10.994 -17.567 -22.719  1.00 51.81           O  
ATOM   2817  N   VAL C 278      10.562 -18.308 -20.663  1.00 54.18           N  
ATOM   2818  CA  VAL C 278      10.232 -19.679 -21.042  1.00 54.18           C  
ATOM   2819  C   VAL C 278       8.846 -19.719 -21.682  1.00 54.18           C  
ATOM   2820  CB  VAL C 278      10.286 -20.632 -19.827  1.00 54.18           C  
ATOM   2821  O   VAL C 278       8.604 -20.500 -22.605  1.00 54.18           O  
ATOM   2822  CG1 VAL C 278       9.899 -22.051 -20.237  1.00 54.18           C  
ATOM   2823  CG2 VAL C 278      11.678 -20.615 -19.198  1.00 54.18           C  
ATOM   2824  N   GLY C 279       8.154 -18.518 -21.840  1.00 50.96           N  
ATOM   2825  CA  GLY C 279       6.846 -18.412 -22.466  1.00 50.96           C  
ATOM   2826  C   GLY C 279       6.021 -19.680 -22.343  1.00 50.96           C  
ATOM   2827  O   GLY C 279       6.427 -20.627 -21.667  1.00 50.96           O  
ATOM   2828  N   GLY C 280       4.684 -19.778 -22.505  1.00 53.68           N  
ATOM   2829  CA  GLY C 280       3.744 -20.886 -22.446  1.00 53.68           C  
ATOM   2830  C   GLY C 280       2.499 -20.570 -21.638  1.00 53.68           C  
ATOM   2831  O   GLY C 280       2.487 -19.620 -20.853  1.00 53.68           O  
ATOM   2832  N   LYS C 281       1.358 -21.160 -21.964  1.00 54.27           N  
ATOM   2833  CA  LYS C 281       0.099 -20.982 -21.247  1.00 54.27           C  
ATOM   2834  C   LYS C 281       0.135 -21.683 -19.892  1.00 54.27           C  
ATOM   2835  CB  LYS C 281      -1.072 -21.509 -22.079  1.00 54.27           C  
ATOM   2836  O   LYS C 281       0.401 -22.884 -19.815  1.00 54.27           O  
ATOM   2837  CG  LYS C 281      -1.556 -20.541 -23.148  1.00 54.27           C  
ATOM   2838  CD  LYS C 281      -2.786 -21.075 -23.870  1.00 54.27           C  
ATOM   2839  CE  LYS C 281      -3.236 -20.136 -24.981  1.00 54.27           C  
ATOM   2840  NZ  LYS C 281      -4.394 -20.693 -25.742  1.00 54.27           N  
ATOM   2841  N   PRO C 282       0.032 -20.864 -18.806  1.00 56.01           N  
ATOM   2842  CA  PRO C 282       0.026 -21.457 -17.466  1.00 56.01           C  
ATOM   2843  C   PRO C 282      -1.157 -22.396 -17.242  1.00 56.01           C  
ATOM   2844  CB  PRO C 282      -0.059 -20.240 -16.542  1.00 56.01           C  
ATOM   2845  O   PRO C 282      -2.311 -21.967 -17.309  1.00 56.01           O  
ATOM   2846  CG  PRO C 282      -0.490 -19.116 -17.429  1.00 56.01           C  
ATOM   2847  CD  PRO C 282      -0.303 -19.538 -18.858  1.00 56.01           C  
ATOM   2848  N   CYS C 283      -0.835 -23.722 -17.198  1.00 60.47           N  
ATOM   2849  CA  CYS C 283      -1.934 -24.673 -17.076  1.00 60.47           C  
ATOM   2850  C   CYS C 283      -1.726 -25.596 -15.881  1.00 60.47           C  
ATOM   2851  CB  CYS C 283      -2.070 -25.501 -18.353  1.00 60.47           C  
ATOM   2852  O   CYS C 283      -2.665 -26.253 -15.428  1.00 60.47           O  
ATOM   2853  SG  CYS C 283      -2.496 -24.524 -19.812  1.00 60.47           S  
ATOM   2854  N   ILE C 284      -0.558 -25.570 -15.282  1.00 66.38           N  
ATOM   2855  CA  ILE C 284      -0.254 -26.546 -14.241  1.00 66.38           C  
ATOM   2856  C   ILE C 284      -0.071 -25.833 -12.903  1.00 66.38           C  
ATOM   2857  CB  ILE C 284       1.007 -27.368 -14.587  1.00 66.38           C  
ATOM   2858  O   ILE C 284       0.739 -24.909 -12.791  1.00 66.38           O  
ATOM   2859  CG1 ILE C 284       0.844 -28.047 -15.952  1.00 66.38           C  
ATOM   2860  CG2 ILE C 284       1.297 -28.400 -13.493  1.00 66.38           C  
ATOM   2861  CD1 ILE C 284       2.131 -28.645 -16.504  1.00 66.38           C  
ATOM   2862  N   LYS C 285      -0.945 -26.289 -12.010  1.00 64.31           N  
ATOM   2863  CA  LYS C 285      -0.831 -25.759 -10.655  1.00 64.31           C  
ATOM   2864  C   LYS C 285       0.357 -26.377  -9.922  1.00 64.31           C  
ATOM   2865  CB  LYS C 285      -2.119 -26.010  -9.869  1.00 64.31           C  
ATOM   2866  O   LYS C 285       0.409 -27.593  -9.726  1.00 64.31           O  
ATOM   2867  CG  LYS C 285      -2.197 -25.255  -8.551  1.00 64.31           C  
ATOM   2868  CD  LYS C 285      -3.488 -25.565  -7.804  1.00 64.31           C  
ATOM   2869  CE  LYS C 285      -3.515 -24.903  -6.433  1.00 64.31           C  
ATOM   2870  NZ  LYS C 285      -4.772 -25.219  -5.691  1.00 64.31           N  
ATOM   2871  N   VAL C 286       1.338 -25.550  -9.578  1.00 65.25           N  
ATOM   2872  CA  VAL C 286       2.556 -26.075  -8.971  1.00 65.25           C  
ATOM   2873  C   VAL C 286       2.510 -25.867  -7.458  1.00 65.25           C  
ATOM   2874  CB  VAL C 286       3.818 -25.409  -9.562  1.00 65.25           C  
ATOM   2875  O   VAL C 286       3.001 -26.703  -6.696  1.00 65.25           O  
ATOM   2876  CG1 VAL C 286       5.082 -26.006  -8.947  1.00 65.25           C  
ATOM   2877  CG2 VAL C 286       3.838 -25.560 -11.082  1.00 65.25           C  
ATOM   2878  N   ALA C 287       1.874 -24.825  -6.999  1.00 59.73           N  
ATOM   2879  CA  ALA C 287       1.876 -24.551  -5.564  1.00 59.73           C  
ATOM   2880  C   ALA C 287       0.769 -23.570  -5.191  1.00 59.73           C  
ATOM   2881  CB  ALA C 287       3.235 -24.005  -5.129  1.00 59.73           C  
ATOM   2882  O   ALA C 287       0.167 -22.941  -6.065  1.00 59.73           O  
ATOM   2883  N   THR C 288       0.304 -23.757  -4.057  1.00 53.20           N  
ATOM   2884  CA  THR C 288      -0.603 -22.778  -3.469  1.00 53.20           C  
ATOM   2885  C   THR C 288       0.143 -21.861  -2.503  1.00 53.20           C  
ATOM   2886  CB  THR C 288      -1.766 -23.466  -2.731  1.00 53.20           C  
ATOM   2887  O   THR C 288       0.846 -22.334  -1.608  1.00 53.20           O  
ATOM   2888  CG2 THR C 288      -2.626 -24.277  -3.696  1.00 53.20           C  
ATOM   2889  OG1 THR C 288      -1.237 -24.343  -1.729  1.00 53.20           O  
ATOM   2890  N   VAL C 289       0.376 -20.719  -2.928  1.00 49.32           N  
ATOM   2891  CA  VAL C 289       1.129 -19.769  -2.115  1.00 49.32           C  
ATOM   2892  C   VAL C 289       0.186 -19.049  -1.154  1.00 49.32           C  
ATOM   2893  CB  VAL C 289       1.882 -18.744  -2.992  1.00 49.32           C  
ATOM   2894  O   VAL C 289      -0.880 -18.577  -1.558  1.00 49.32           O  
ATOM   2895  CG1 VAL C 289       2.724 -17.808  -2.126  1.00 49.32           C  
ATOM   2896  CG2 VAL C 289       2.759 -19.461  -4.017  1.00 49.32           C  
ATOM   2897  N   GLN C 290       0.337 -19.318   0.150  1.00 51.90           N  
ATOM   2898  CA  GLN C 290      -0.420 -18.609   1.177  1.00 51.90           C  
ATOM   2899  C   GLN C 290       0.249 -17.287   1.540  1.00 51.90           C  
ATOM   2900  CB  GLN C 290      -0.576 -19.479   2.425  1.00 51.90           C  
ATOM   2901  O   GLN C 290       1.471 -17.225   1.693  1.00 51.90           O  
ATOM   2902  CG  GLN C 290      -1.897 -20.235   2.487  1.00 51.90           C  
ATOM   2903  CD  GLN C 290      -2.002 -21.134   3.704  1.00 51.90           C  
ATOM   2904  NE2 GLN C 290      -3.180 -21.712   3.915  1.00 51.90           N  
ATOM   2905  OE1 GLN C 290      -1.032 -21.310   4.448  1.00 51.90           O  
TER    2906      GLN C 290                                                      
ENDMDL                                                                          
END                                                                             
