# Supplementary material for: AI-guided pipeline for protein–protein interaction drug discovery identifies a SARS-CoV-2 inhibitor
Source: Mol Syst Biol. 2024 Mar 11;20(4):428–57. doi: 10.1038/s44320-024-00019-8 (PMC10987651; doi:10.1038/s44320-024-00019-8)
Supplement: Supplementary file 15 — Source Data Fig. 5 [file 44320_2024_19_MOESM15_ESM.zip › Source Data Figure 5/ColabFold/E-NSP6_9c8a7.result/E_NSP6_9c8a7_unrelaxed_rank_4_model_1.pdb]

MODEL     1                                                                     
ATOM      1  N   MET B   1      15.011 -22.452 -61.822  1.00 30.08           N  
ATOM      2  CA  MET B   1      14.082 -23.344 -61.134  1.00 30.08           C  
ATOM      3  C   MET B   1      14.405 -23.425 -59.646  1.00 30.08           C  
ATOM      4  CB  MET B   1      14.118 -24.742 -61.754  1.00 30.08           C  
ATOM      5  O   MET B   1      13.588 -23.897 -58.854  1.00 30.08           O  
ATOM      6  CG  MET B   1      12.786 -25.192 -62.331  1.00 30.08           C  
ATOM      7  SD  MET B   1      12.903 -26.807 -63.195  1.00 30.08           S  
ATOM      8  CE  MET B   1      11.561 -27.709 -62.371  1.00 30.08           C  
ATOM      9  N   TYR B   2      15.677 -23.199 -59.223  1.00 40.06           N  
ATOM     10  CA  TYR B   2      16.142 -23.212 -57.841  1.00 40.06           C  
ATOM     11  C   TYR B   2      15.614 -22.004 -57.077  1.00 40.06           C  
ATOM     12  CB  TYR B   2      17.672 -23.236 -57.789  1.00 40.06           C  
ATOM     13  O   TYR B   2      15.347 -22.089 -55.876  1.00 40.06           O  
ATOM     14  CG  TYR B   2      18.265 -24.609 -57.993  1.00 40.06           C  
ATOM     15  CD1 TYR B   2      18.367 -25.510 -56.936  1.00 40.06           C  
ATOM     16  CD2 TYR B   2      18.726 -25.007 -59.243  1.00 40.06           C  
ATOM     17  CE1 TYR B   2      18.914 -26.775 -57.119  1.00 40.06           C  
ATOM     18  CE2 TYR B   2      19.276 -26.270 -59.439  1.00 40.06           C  
ATOM     19  OH  TYR B   2      19.908 -28.397 -58.560  1.00 40.06           O  
ATOM     20  CZ  TYR B   2      19.365 -27.146 -58.372  1.00 40.06           C  
ATOM     21  N   SER B   3      15.431 -20.899 -57.673  1.00 43.25           N  
ATOM     22  CA  SER B   3      14.965 -19.670 -57.038  1.00 43.25           C  
ATOM     23  C   SER B   3      13.492 -19.771 -56.655  1.00 43.25           C  
ATOM     24  CB  SER B   3      15.178 -18.473 -57.965  1.00 43.25           C  
ATOM     25  O   SER B   3      13.089 -19.299 -55.590  1.00 43.25           O  
ATOM     26  OG  SER B   3      14.278 -17.425 -57.649  1.00 43.25           O  
ATOM     27  N   PHE B   4      12.686 -20.392 -57.422  1.00 43.03           N  
ATOM     28  CA  PHE B   4      11.263 -20.576 -57.167  1.00 43.03           C  
ATOM     29  C   PHE B   4      11.040 -21.554 -56.019  1.00 43.03           C  
ATOM     30  CB  PHE B   4      10.549 -21.075 -58.428  1.00 43.03           C  
ATOM     31  O   PHE B   4      10.157 -21.348 -55.184  1.00 43.03           O  
ATOM     32  CG  PHE B   4       9.087 -20.723 -58.477  1.00 43.03           C  
ATOM     33  CD1 PHE B   4       8.125 -21.626 -58.039  1.00 43.03           C  
ATOM     34  CD2 PHE B   4       8.674 -19.489 -58.961  1.00 43.03           C  
ATOM     35  CE1 PHE B   4       6.771 -21.303 -58.084  1.00 43.03           C  
ATOM     36  CE2 PHE B   4       7.322 -19.159 -59.009  1.00 43.03           C  
ATOM     37  CZ  PHE B   4       6.372 -20.067 -58.570  1.00 43.03           C  
ATOM     38  N   VAL B   5      11.841 -22.582 -55.898  1.00 44.14           N  
ATOM     39  CA  VAL B   5      11.763 -23.584 -54.840  1.00 44.14           C  
ATOM     40  C   VAL B   5      12.171 -22.960 -53.507  1.00 44.14           C  
ATOM     41  CB  VAL B   5      12.654 -24.807 -55.150  1.00 44.14           C  
ATOM     42  O   VAL B   5      11.549 -23.223 -52.475  1.00 44.14           O  
ATOM     43  CG1 VAL B   5      12.635 -25.798 -53.988  1.00 44.14           C  
ATOM     44  CG2 VAL B   5      12.198 -25.485 -56.441  1.00 44.14           C  
ATOM     45  N   SER B   6      13.032 -21.970 -53.578  1.00 46.61           N  
ATOM     46  CA  SER B   6      13.517 -21.317 -52.367  1.00 46.61           C  
ATOM     47  C   SER B   6      12.488 -20.334 -51.819  1.00 46.61           C  
ATOM     48  CB  SER B   6      14.834 -20.589 -52.639  1.00 46.61           C  
ATOM     49  O   SER B   6      12.333 -20.201 -50.603  1.00 46.61           O  
ATOM     50  OG  SER B   6      14.597 -19.329 -53.244  1.00 46.61           O  
ATOM     51  N   GLU B   7      11.738 -19.761 -52.731  1.00 46.52           N  
ATOM     52  CA  GLU B   7      10.704 -18.811 -52.330  1.00 46.52           C  
ATOM     53  C   GLU B   7       9.510 -19.526 -51.705  1.00 46.52           C  
ATOM     54  CB  GLU B   7      10.249 -17.974 -53.528  1.00 46.52           C  
ATOM     55  O   GLU B   7       8.939 -19.049 -50.722  1.00 46.52           O  
ATOM     56  CG  GLU B   7      10.105 -16.490 -53.222  1.00 46.52           C  
ATOM     57  CD  GLU B   7       9.757 -15.656 -54.445  1.00 46.52           C  
ATOM     58  OE1 GLU B   7       9.542 -14.431 -54.303  1.00 46.52           O  
ATOM     59  OE2 GLU B   7       9.699 -16.233 -55.554  1.00 46.52           O  
ATOM     60  N   GLU B   8       9.230 -20.677 -52.294  1.00 49.57           N  
ATOM     61  CA  GLU B   8       8.111 -21.463 -51.782  1.00 49.57           C  
ATOM     62  C   GLU B   8       8.440 -22.070 -50.421  1.00 49.57           C  
ATOM     63  CB  GLU B   8       7.732 -22.566 -52.773  1.00 49.57           C  
ATOM     64  O   GLU B   8       7.589 -22.109 -49.531  1.00 49.57           O  
ATOM     65  CG  GLU B   8       6.837 -22.092 -53.909  1.00 49.57           C  
ATOM     66  CD  GLU B   8       6.322 -23.226 -54.780  1.00 49.57           C  
ATOM     67  OE1 GLU B   8       5.449 -22.980 -55.643  1.00 49.57           O  
ATOM     68  OE2 GLU B   8       6.794 -24.370 -54.598  1.00 49.57           O  
ATOM     69  N   THR B   9       9.667 -22.490 -50.292  1.00 51.47           N  
ATOM     70  CA  THR B   9      10.122 -23.054 -49.026  1.00 51.47           C  
ATOM     71  C   THR B   9      10.158 -21.984 -47.939  1.00 51.47           C  
ATOM     72  CB  THR B   9      11.516 -23.693 -49.169  1.00 51.47           C  
ATOM     73  O   THR B   9       9.808 -22.250 -46.787  1.00 51.47           O  
ATOM     74  CG2 THR B   9      11.430 -25.215 -49.138  1.00 51.47           C  
ATOM     75  OG1 THR B   9      12.098 -23.283 -50.413  1.00 51.47           O  
ATOM     76  N   GLY B  10      10.473 -20.816 -48.352  1.00 49.34           N  
ATOM     77  CA  GLY B  10      10.517 -19.697 -47.424  1.00 49.34           C  
ATOM     78  C   GLY B  10       9.150 -19.309 -46.892  1.00 49.34           C  
ATOM     79  O   GLY B  10       8.992 -19.058 -45.696  1.00 49.34           O  
ATOM     80  N   THR B  11       8.251 -19.298 -47.751  1.00 52.28           N  
ATOM     81  CA  THR B  11       6.882 -18.960 -47.376  1.00 52.28           C  
ATOM     82  C   THR B  11       6.287 -20.035 -46.472  1.00 52.28           C  
ATOM     83  CB  THR B  11       5.991 -18.780 -48.619  1.00 52.28           C  
ATOM     84  O   THR B  11       5.575 -19.724 -45.515  1.00 52.28           O  
ATOM     85  CG2 THR B  11       5.096 -17.552 -48.481  1.00 52.28           C  
ATOM     86  OG1 THR B  11       6.821 -18.624 -49.777  1.00 52.28           O  
ATOM     87  N   LEU B  12       6.621 -21.242 -46.688  1.00 49.39           N  
ATOM     88  CA  LEU B  12       6.140 -22.355 -45.876  1.00 49.39           C  
ATOM     89  C   LEU B  12       6.711 -22.285 -44.464  1.00 49.39           C  
ATOM     90  CB  LEU B  12       6.511 -23.691 -46.525  1.00 49.39           C  
ATOM     91  O   LEU B  12       5.999 -22.535 -43.489  1.00 49.39           O  
ATOM     92  CG  LEU B  12       5.624 -24.886 -46.171  1.00 49.39           C  
ATOM     93  CD1 LEU B  12       4.900 -25.394 -47.413  1.00 49.39           C  
ATOM     94  CD2 LEU B  12       6.453 -25.998 -45.536  1.00 49.39           C  
ATOM     95  N   ILE B  13       7.945 -21.892 -44.434  1.00 50.39           N  
ATOM     96  CA  ILE B  13       8.617 -21.794 -43.143  1.00 50.39           C  
ATOM     97  C   ILE B  13       8.011 -20.651 -42.332  1.00 50.39           C  
ATOM     98  CB  ILE B  13      10.138 -21.585 -43.312  1.00 50.39           C  
ATOM     99  O   ILE B  13       7.740 -20.804 -41.138  1.00 50.39           O  
ATOM    100  CG1 ILE B  13      10.791 -22.849 -43.880  1.00 50.39           C  
ATOM    101  CG2 ILE B  13      10.780 -21.188 -41.979  1.00 50.39           C  
ATOM    102  CD1 ILE B  13      12.229 -22.650 -44.341  1.00 50.39           C  
ATOM    103  N   VAL B  14       7.706 -19.596 -43.006  1.00 52.11           N  
ATOM    104  CA  VAL B  14       7.145 -18.425 -42.341  1.00 52.11           C  
ATOM    105  C   VAL B  14       5.725 -18.729 -41.870  1.00 52.11           C  
ATOM    106  CB  VAL B  14       7.146 -17.190 -43.270  1.00 52.11           C  
ATOM    107  O   VAL B  14       5.349 -18.381 -40.748  1.00 52.11           O  
ATOM    108  CG1 VAL B  14       6.389 -16.030 -42.626  1.00 52.11           C  
ATOM    109  CG2 VAL B  14       8.577 -16.778 -43.607  1.00 52.11           C  
ATOM    110  N   ASN B  15       5.022 -19.433 -42.658  1.00 51.08           N  
ATOM    111  CA  ASN B  15       3.653 -19.792 -42.306  1.00 51.08           C  
ATOM    112  C   ASN B  15       3.613 -20.776 -41.140  1.00 51.08           C  
ATOM    113  CB  ASN B  15       2.923 -20.375 -43.518  1.00 51.08           C  
ATOM    114  O   ASN B  15       2.759 -20.666 -40.259  1.00 51.08           O  
ATOM    115  CG  ASN B  15       2.398 -19.304 -44.454  1.00 51.08           C  
ATOM    116  ND2 ASN B  15       1.928 -19.719 -45.625  1.00 51.08           N  
ATOM    117  OD1 ASN B  15       2.415 -18.115 -44.128  1.00 51.08           O  
ATOM    118  N   SER B  16       4.600 -21.648 -41.138  1.00 50.21           N  
ATOM    119  CA  SER B  16       4.681 -22.626 -40.058  1.00 50.21           C  
ATOM    120  C   SER B  16       5.017 -21.956 -38.730  1.00 50.21           C  
ATOM    121  CB  SER B  16       5.728 -23.694 -40.379  1.00 50.21           C  
ATOM    122  O   SER B  16       4.442 -22.296 -37.694  1.00 50.21           O  
ATOM    123  OG  SER B  16       6.956 -23.097 -40.756  1.00 50.21           O  
ATOM    124  N   VAL B  17       5.848 -20.988 -38.758  1.00 51.15           N  
ATOM    125  CA  VAL B  17       6.262 -20.260 -37.563  1.00 51.15           C  
ATOM    126  C   VAL B  17       5.101 -19.414 -37.045  1.00 51.15           C  
ATOM    127  CB  VAL B  17       7.491 -19.365 -37.842  1.00 51.15           C  
ATOM    128  O   VAL B  17       4.850 -19.366 -35.838  1.00 51.15           O  
ATOM    129  CG1 VAL B  17       7.782 -18.461 -36.645  1.00 51.15           C  
ATOM    130  CG2 VAL B  17       8.710 -20.222 -38.177  1.00 51.15           C  
ATOM    131  N   LEU B  18       4.384 -18.854 -37.923  1.00 50.52           N  
ATOM    132  CA  LEU B  18       3.245 -18.024 -37.546  1.00 50.52           C  
ATOM    133  C   LEU B  18       2.136 -18.871 -36.931  1.00 50.52           C  
ATOM    134  CB  LEU B  18       2.709 -17.265 -38.763  1.00 50.52           C  
ATOM    135  O   LEU B  18       1.504 -18.460 -35.955  1.00 50.52           O  
ATOM    136  CG  LEU B  18       3.378 -15.926 -39.075  1.00 50.52           C  
ATOM    137  CD1 LEU B  18       3.044 -15.485 -40.496  1.00 50.52           C  
ATOM    138  CD2 LEU B  18       2.949 -14.866 -38.066  1.00 50.52           C  
ATOM    139  N   LEU B  19       1.996 -20.045 -37.462  1.00 48.89           N  
ATOM    140  CA  LEU B  19       0.993 -20.963 -36.933  1.00 48.89           C  
ATOM    141  C   LEU B  19       1.372 -21.435 -35.533  1.00 48.89           C  
ATOM    142  CB  LEU B  19       0.826 -22.168 -37.862  1.00 48.89           C  
ATOM    143  O   LEU B  19       0.516 -21.520 -34.649  1.00 48.89           O  
ATOM    144  CG  LEU B  19      -0.579 -22.767 -37.950  1.00 48.89           C  
ATOM    145  CD1 LEU B  19      -0.943 -23.054 -39.403  1.00 48.89           C  
ATOM    146  CD2 LEU B  19      -0.673 -24.036 -37.109  1.00 48.89           C  
ATOM    147  N   PHE B  20       2.614 -21.651 -35.314  1.00 51.87           N  
ATOM    148  CA  PHE B  20       3.115 -22.073 -34.011  1.00 51.87           C  
ATOM    149  C   PHE B  20       2.926 -20.970 -32.976  1.00 51.87           C  
ATOM    150  CB  PHE B  20       4.594 -22.460 -34.102  1.00 51.87           C  
ATOM    151  O   PHE B  20       2.496 -21.235 -31.852  1.00 51.87           O  
ATOM    152  CG  PHE B  20       5.078 -23.285 -32.940  1.00 51.87           C  
ATOM    153  CD1 PHE B  20       5.744 -22.689 -31.876  1.00 51.87           C  
ATOM    154  CD2 PHE B  20       4.865 -24.657 -32.911  1.00 51.87           C  
ATOM    155  CE1 PHE B  20       6.193 -23.450 -30.799  1.00 51.87           C  
ATOM    156  CE2 PHE B  20       5.311 -25.424 -31.838  1.00 51.87           C  
ATOM    157  CZ  PHE B  20       5.975 -24.818 -30.784  1.00 51.87           C  
ATOM    158  N   LEU B  21       3.166 -19.771 -33.431  1.00 51.64           N  
ATOM    159  CA  LEU B  21       3.006 -18.627 -32.540  1.00 51.64           C  
ATOM    160  C   LEU B  21       1.538 -18.418 -32.182  1.00 51.64           C  
ATOM    161  CB  LEU B  21       3.571 -17.360 -33.188  1.00 51.64           C  
ATOM    162  O   LEU B  21       1.210 -18.148 -31.024  1.00 51.64           O  
ATOM    163  CG  LEU B  21       3.762 -16.154 -32.266  1.00 51.64           C  
ATOM    164  CD1 LEU B  21       5.025 -16.322 -31.428  1.00 51.64           C  
ATOM    165  CD2 LEU B  21       3.819 -14.864 -33.077  1.00 51.64           C  
ATOM    166  N   ALA B  22       0.678 -18.588 -33.068  1.00 53.27           N  
ATOM    167  CA  ALA B  22      -0.761 -18.466 -32.844  1.00 53.27           C  
ATOM    168  C   ALA B  22      -1.256 -19.527 -31.866  1.00 53.27           C  
ATOM    169  CB  ALA B  22      -1.515 -18.572 -34.167  1.00 53.27           C  
ATOM    170  O   ALA B  22      -2.072 -19.239 -30.988  1.00 53.27           O  
ATOM    171  N   PHE B  23      -0.638 -20.662 -31.896  1.00 52.23           N  
ATOM    172  CA  PHE B  23      -1.010 -21.766 -31.019  1.00 52.23           C  
ATOM    173  C   PHE B  23      -0.572 -21.491 -29.586  1.00 52.23           C  
ATOM    174  CB  PHE B  23      -0.394 -23.079 -31.514  1.00 52.23           C  
ATOM    175  O   PHE B  23      -1.323 -21.746 -28.642  1.00 52.23           O  
ATOM    176  CG  PHE B  23      -1.103 -24.309 -31.015  1.00 52.23           C  
ATOM    177  CD1 PHE B  23      -0.610 -25.018 -29.926  1.00 52.23           C  
ATOM    178  CD2 PHE B  23      -2.262 -24.755 -31.635  1.00 52.23           C  
ATOM    179  CE1 PHE B  23      -1.265 -26.157 -29.462  1.00 52.23           C  
ATOM    180  CE2 PHE B  23      -2.922 -25.893 -31.176  1.00 52.23           C  
ATOM    181  CZ  PHE B  23      -2.421 -26.592 -30.091  1.00 52.23           C  
ATOM    182  N   VAL B  24       0.541 -20.892 -29.514  1.00 51.13           N  
ATOM    183  CA  VAL B  24       1.074 -20.587 -28.190  1.00 51.13           C  
ATOM    184  C   VAL B  24       0.208 -19.526 -27.516  1.00 51.13           C  
ATOM    185  CB  VAL B  24       2.542 -20.108 -28.265  1.00 51.13           C  
ATOM    186  O   VAL B  24      -0.140 -19.655 -26.339  1.00 51.13           O  
ATOM    187  CG1 VAL B  24       3.015 -19.602 -26.904  1.00 51.13           C  
ATOM    188  CG2 VAL B  24       3.445 -21.235 -28.764  1.00 51.13           C  
ATOM    189  N   VAL B  25      -0.191 -18.569 -28.245  1.00 51.82           N  
ATOM    190  CA  VAL B  25      -1.034 -17.501 -27.718  1.00 51.82           C  
ATOM    191  C   VAL B  25      -2.394 -18.067 -27.316  1.00 51.82           C  
ATOM    192  CB  VAL B  25      -1.214 -16.361 -28.746  1.00 51.82           C  
ATOM    193  O   VAL B  25      -2.926 -17.726 -26.256  1.00 51.82           O  
ATOM    194  CG1 VAL B  25      -2.258 -15.356 -28.261  1.00 51.82           C  
ATOM    195  CG2 VAL B  25       0.120 -15.665 -29.010  1.00 51.82           C  
ATOM    196  N   PHE B  26      -2.865 -18.952 -28.080  1.00 49.18           N  
ATOM    197  CA  PHE B  26      -4.145 -19.594 -27.803  1.00 49.18           C  
ATOM    198  C   PHE B  26      -4.079 -20.396 -26.508  1.00 49.18           C  
ATOM    199  CB  PHE B  26      -4.554 -20.504 -28.964  1.00 49.18           C  
ATOM    200  O   PHE B  26      -4.985 -20.317 -25.676  1.00 49.18           O  
ATOM    201  CG  PHE B  26      -5.945 -21.064 -28.836  1.00 49.18           C  
ATOM    202  CD1 PHE B  26      -6.150 -22.350 -28.352  1.00 49.18           C  
ATOM    203  CD2 PHE B  26      -7.049 -20.303 -29.198  1.00 49.18           C  
ATOM    204  CE1 PHE B  26      -7.437 -22.871 -28.232  1.00 49.18           C  
ATOM    205  CE2 PHE B  26      -8.338 -20.816 -29.081  1.00 49.18           C  
ATOM    206  CZ  PHE B  26      -8.529 -22.101 -28.599  1.00 49.18           C  
ATOM    207  N   LEU B  27      -2.956 -21.063 -26.342  1.00 48.05           N  
ATOM    208  CA  LEU B  27      -2.773 -21.870 -25.140  1.00 48.05           C  
ATOM    209  C   LEU B  27      -2.675 -20.985 -23.902  1.00 48.05           C  
ATOM    210  CB  LEU B  27      -1.518 -22.738 -25.262  1.00 48.05           C  
ATOM    211  O   LEU B  27      -3.259 -21.298 -22.862  1.00 48.05           O  
ATOM    212  CG  LEU B  27      -1.649 -24.003 -26.112  1.00 48.05           C  
ATOM    213  CD1 LEU B  27      -0.300 -24.704 -26.230  1.00 48.05           C  
ATOM    214  CD2 LEU B  27      -2.695 -24.941 -25.518  1.00 48.05           C  
ATOM    215  N   LEU B  28      -1.997 -19.878 -24.089  1.00 51.20           N  
ATOM    216  CA  LEU B  28      -1.824 -18.957 -22.970  1.00 51.20           C  
ATOM    217  C   LEU B  28      -3.161 -18.355 -22.551  1.00 51.20           C  
ATOM    218  CB  LEU B  28      -0.842 -17.842 -23.340  1.00 51.20           C  
ATOM    219  O   LEU B  28      -3.453 -18.254 -21.357  1.00 51.20           O  
ATOM    220  CG  LEU B  28       0.644 -18.196 -23.268  1.00 51.20           C  
ATOM    221  CD1 LEU B  28       1.488 -17.057 -23.831  1.00 51.20           C  
ATOM    222  CD2 LEU B  28       1.050 -18.511 -21.833  1.00 51.20           C  
ATOM    223  N   VAL B  29      -3.977 -18.025 -23.511  1.00 48.71           N  
ATOM    224  CA  VAL B  29      -5.276 -17.415 -23.250  1.00 48.71           C  
ATOM    225  C   VAL B  29      -6.201 -18.430 -22.583  1.00 48.71           C  
ATOM    226  CB  VAL B  29      -5.922 -16.878 -24.547  1.00 48.71           C  
ATOM    227  O   VAL B  29      -6.908 -18.102 -21.627  1.00 48.71           O  
ATOM    228  CG1 VAL B  29      -7.353 -16.412 -24.286  1.00 48.71           C  
ATOM    229  CG2 VAL B  29      -5.084 -15.741 -25.129  1.00 48.71           C  
ATOM    230  N   THR B  30      -6.070 -19.642 -23.045  1.00 47.65           N  
ATOM    231  CA  THR B  30      -6.909 -20.696 -22.485  1.00 47.65           C  
ATOM    232  C   THR B  30      -6.524 -20.981 -21.036  1.00 47.65           C  
ATOM    233  CB  THR B  30      -6.806 -21.991 -23.312  1.00 47.65           C  
ATOM    234  O   THR B  30      -7.394 -21.153 -20.180  1.00 47.65           O  
ATOM    235  CG2 THR B  30      -7.667 -21.912 -24.568  1.00 47.65           C  
ATOM    236  OG1 THR B  30      -5.441 -22.199 -23.694  1.00 47.65           O  
ATOM    237  N   LEU B  31      -5.266 -20.952 -20.859  1.00 50.65           N  
ATOM    238  CA  LEU B  31      -4.785 -21.200 -19.505  1.00 50.65           C  
ATOM    239  C   LEU B  31      -5.184 -20.063 -18.570  1.00 50.65           C  
ATOM    240  CB  LEU B  31      -3.264 -21.371 -19.499  1.00 50.65           C  
ATOM    241  O   LEU B  31      -5.558 -20.301 -17.419  1.00 50.65           O  
ATOM    242  CG  LEU B  31      -2.732 -22.718 -19.991  1.00 50.65           C  
ATOM    243  CD1 LEU B  31      -1.211 -22.680 -20.098  1.00 50.65           C  
ATOM    244  CD2 LEU B  31      -3.179 -23.842 -19.062  1.00 50.65           C  
ATOM    245  N   ALA B  32      -5.182 -18.871 -19.100  1.00 45.60           N  
ATOM    246  CA  ALA B  32      -5.589 -17.705 -18.320  1.00 45.60           C  
ATOM    247  C   ALA B  32      -7.067 -17.783 -17.948  1.00 45.60           C  
ATOM    248  CB  ALA B  32      -5.306 -16.420 -19.095  1.00 45.60           C  
ATOM    249  O   ALA B  32      -7.444 -17.484 -16.812  1.00 45.60           O  
ATOM    250  N   ILE B  33      -7.862 -18.235 -18.848  1.00 46.84           N  
ATOM    251  CA  ILE B  33      -9.300 -18.353 -18.633  1.00 46.84           C  
ATOM    252  C   ILE B  33      -9.581 -19.441 -17.599  1.00 46.84           C  
ATOM    253  CB  ILE B  33     -10.045 -18.663 -19.952  1.00 46.84           C  
ATOM    254  O   ILE B  33     -10.403 -19.254 -16.699  1.00 46.84           O  
ATOM    255  CG1 ILE B  33      -9.945 -17.473 -20.913  1.00 46.84           C  
ATOM    256  CG2 ILE B  33     -11.507 -19.022 -19.674  1.00 46.84           C  
ATOM    257  CD1 ILE B  33     -10.480 -17.759 -22.309  1.00 46.84           C  
ATOM    258  N   LEU B  34      -8.804 -20.525 -17.774  1.00 44.72           N  
ATOM    259  CA  LEU B  34      -8.989 -21.633 -16.843  1.00 44.72           C  
ATOM    260  C   LEU B  34      -8.590 -21.226 -15.429  1.00 44.72           C  
ATOM    261  CB  LEU B  34      -8.173 -22.849 -17.288  1.00 44.72           C  
ATOM    262  O   LEU B  34      -9.287 -21.551 -14.465  1.00 44.72           O  
ATOM    263  CG  LEU B  34      -8.401 -24.142 -16.503  1.00 44.72           C  
ATOM    264  CD1 LEU B  34      -9.852 -24.592 -16.633  1.00 44.72           C  
ATOM    265  CD2 LEU B  34      -7.451 -25.234 -16.984  1.00 44.72           C  
ATOM    266  N   THR B  35      -7.514 -20.528 -15.336  1.00 45.96           N  
ATOM    267  CA  THR B  35      -7.058 -20.053 -14.034  1.00 45.96           C  
ATOM    268  C   THR B  35      -8.069 -19.085 -13.426  1.00 45.96           C  
ATOM    269  CB  THR B  35      -5.685 -19.363 -14.142  1.00 45.96           C  
ATOM    270  O   THR B  35      -8.325 -19.124 -12.221  1.00 45.96           O  
ATOM    271  CG2 THR B  35      -4.604 -20.177 -13.437  1.00 45.96           C  
ATOM    272  OG1 THR B  35      -5.335 -19.221 -15.524  1.00 45.96           O  
ATOM    273  N   ALA B  36      -8.683 -18.249 -14.249  1.00 42.73           N  
ATOM    274  CA  ALA B  36      -9.708 -17.309 -13.803  1.00 42.73           C  
ATOM    275  C   ALA B  36     -10.943 -18.047 -13.292  1.00 42.73           C  
ATOM    276  CB  ALA B  36     -10.091 -16.361 -14.937  1.00 42.73           C  
ATOM    277  O   ALA B  36     -11.515 -17.674 -12.265  1.00 42.73           O  
ATOM    278  N   LEU B  37     -11.274 -19.041 -14.003  1.00 45.89           N  
ATOM    279  CA  LEU B  37     -12.443 -19.827 -13.626  1.00 45.89           C  
ATOM    280  C   LEU B  37     -12.210 -20.546 -12.301  1.00 45.89           C  
ATOM    281  CB  LEU B  37     -12.782 -20.843 -14.719  1.00 45.89           C  
ATOM    282  O   LEU B  37     -13.107 -20.607 -11.457  1.00 45.89           O  
ATOM    283  CG  LEU B  37     -13.532 -20.303 -15.938  1.00 45.89           C  
ATOM    284  CD1 LEU B  37     -13.607 -21.366 -17.029  1.00 45.89           C  
ATOM    285  CD2 LEU B  37     -14.929 -19.836 -15.542  1.00 45.89           C  
ATOM    286  N   ARG B  38     -11.016 -21.114 -12.214  1.00 46.38           N  
ATOM    287  CA  ARG B  38     -10.661 -21.782 -10.966  1.00 46.38           C  
ATOM    288  C   ARG B  38     -10.698 -20.807  -9.794  1.00 46.38           C  
ATOM    289  CB  ARG B  38      -9.274 -22.420 -11.073  1.00 46.38           C  
ATOM    290  O   ARG B  38     -11.168 -21.152  -8.707  1.00 46.38           O  
ATOM    291  CG  ARG B  38      -9.297 -23.868 -11.536  1.00 46.38           C  
ATOM    292  CD  ARG B  38      -7.938 -24.534 -11.372  1.00 46.38           C  
ATOM    293  NE  ARG B  38      -7.838 -25.757 -12.164  1.00 46.38           N  
ATOM    294  NH1 ARG B  38      -5.611 -26.135 -11.678  1.00 46.38           N  
ATOM    295  NH2 ARG B  38      -6.755 -27.584 -13.037  1.00 46.38           N  
ATOM    296  CZ  ARG B  38      -6.735 -26.489 -12.291  1.00 46.38           C  
ATOM    297  N   LEU B  39     -10.240 -19.640  -9.985  1.00 41.43           N  
ATOM    298  CA  LEU B  39     -10.256 -18.606  -8.956  1.00 41.43           C  
ATOM    299  C   LEU B  39     -11.687 -18.239  -8.577  1.00 41.43           C  
ATOM    300  CB  LEU B  39      -9.508 -17.359  -9.436  1.00 41.43           C  
ATOM    301  O   LEU B  39     -11.992 -18.050  -7.397  1.00 41.43           O  
ATOM    302  CG  LEU B  39      -8.906 -16.469  -8.348  1.00 41.43           C  
ATOM    303  CD1 LEU B  39      -7.418 -16.763  -8.187  1.00 41.43           C  
ATOM    304  CD2 LEU B  39      -9.133 -14.997  -8.675  1.00 41.43           C  
ATOM    305  N   CYS B  40     -12.463 -18.074  -9.520  1.00 44.28           N  
ATOM    306  CA  CYS B  40     -13.870 -17.767  -9.285  1.00 44.28           C  
ATOM    307  C   CYS B  40     -14.537 -18.866  -8.466  1.00 44.28           C  
ATOM    308  CB  CYS B  40     -14.609 -17.587 -10.610  1.00 44.28           C  
ATOM    309  O   CYS B  40     -15.286 -18.580  -7.529  1.00 44.28           O  
ATOM    310  SG  CYS B  40     -16.227 -16.802 -10.441  1.00 44.28           S  
ATOM    311  N   ALA B  41     -14.267 -20.075  -8.846  1.00 45.87           N  
ATOM    312  CA  ALA B  41     -14.844 -21.208  -8.127  1.00 45.87           C  
ATOM    313  C   ALA B  41     -14.387 -21.224  -6.671  1.00 45.87           C  
ATOM    314  CB  ALA B  41     -14.472 -22.520  -8.813  1.00 45.87           C  
ATOM    315  O   ALA B  41     -15.183 -21.488  -5.767  1.00 45.87           O  
ATOM    316  N   TYR B  42     -13.136 -20.974  -6.481  1.00 44.73           N  
ATOM    317  CA  TYR B  42     -12.570 -20.932  -5.137  1.00 44.73           C  
ATOM    318  C   TYR B  42     -13.215 -19.828  -4.308  1.00 44.73           C  
ATOM    319  CB  TYR B  42     -11.054 -20.720  -5.199  1.00 44.73           C  
ATOM    320  O   TYR B  42     -13.547 -20.036  -3.138  1.00 44.73           O  
ATOM    321  CG  TYR B  42     -10.328 -21.164  -3.952  1.00 44.73           C  
ATOM    322  CD1 TYR B  42     -10.011 -20.254  -2.946  1.00 44.73           C  
ATOM    323  CD2 TYR B  42      -9.957 -22.493  -3.778  1.00 44.73           C  
ATOM    324  CE1 TYR B  42      -9.340 -20.658  -1.796  1.00 44.73           C  
ATOM    325  CE2 TYR B  42      -9.287 -22.908  -2.633  1.00 44.73           C  
ATOM    326  OH  TYR B  42      -8.319 -22.391  -0.513  1.00 44.73           O  
ATOM    327  CZ  TYR B  42      -8.983 -21.986  -1.649  1.00 44.73           C  
ATOM    328  N   CYS B  43     -13.436 -18.737  -4.909  1.00 41.90           N  
ATOM    329  CA  CYS B  43     -14.074 -17.610  -4.237  1.00 41.90           C  
ATOM    330  C   CYS B  43     -15.511 -17.946  -3.855  1.00 41.90           C  
ATOM    331  CB  CYS B  43     -14.051 -16.371  -5.131  1.00 41.90           C  
ATOM    332  O   CYS B  43     -15.963 -17.602  -2.761  1.00 41.90           O  
ATOM    333  SG  CYS B  43     -12.412 -15.632  -5.309  1.00 41.90           S  
ATOM    334  N   CYS B  44     -16.118 -18.496  -4.791  1.00 45.94           N  
ATOM    335  CA  CYS B  44     -17.499 -18.888  -4.532  1.00 45.94           C  
ATOM    336  C   CYS B  44     -17.578 -19.869  -3.368  1.00 45.94           C  
ATOM    337  CB  CYS B  44     -18.122 -19.513  -5.780  1.00 45.94           C  
ATOM    338  O   CYS B  44     -18.491 -19.789  -2.544  1.00 45.94           O  
ATOM    339  SG  CYS B  44     -18.484 -18.320  -7.088  1.00 45.94           S  
ATOM    340  N   ASN B  45     -16.683 -20.831  -3.341  1.00 46.03           N  
ATOM    341  CA  ASN B  45     -16.638 -21.809  -2.259  1.00 46.03           C  
ATOM    342  C   ASN B  45     -16.416 -21.139  -0.906  1.00 46.03           C  
ATOM    343  CB  ASN B  45     -15.548 -22.850  -2.522  1.00 46.03           C  
ATOM    344  O   ASN B  45     -17.019 -21.532   0.093  1.00 46.03           O  
ATOM    345  CG  ASN B  45     -16.107 -24.167  -3.025  1.00 46.03           C  
ATOM    346  ND2 ASN B  45     -15.410 -24.784  -3.971  1.00 46.03           N  
ATOM    347  OD1 ASN B  45     -17.158 -24.624  -2.568  1.00 46.03           O  
ATOM    348  N   ILE B  46     -15.584 -20.195  -0.933  1.00 42.37           N  
ATOM    349  CA  ILE B  46     -15.288 -19.461   0.292  1.00 42.37           C  
ATOM    350  C   ILE B  46     -16.530 -18.702   0.753  1.00 42.37           C  
ATOM    351  CB  ILE B  46     -14.106 -18.485   0.096  1.00 42.37           C  
ATOM    352  O   ILE B  46     -16.843 -18.677   1.945  1.00 42.37           O  
ATOM    353  CG1 ILE B  46     -12.798 -19.262  -0.096  1.00 42.37           C  
ATOM    354  CG2 ILE B  46     -14.000 -17.519   1.280  1.00 42.37           C  
ATOM    355  CD1 ILE B  46     -11.614 -18.391  -0.494  1.00 42.37           C  
ATOM    356  N   VAL B  47     -17.129 -18.096  -0.218  1.00 41.20           N  
ATOM    357  CA  VAL B  47     -18.341 -17.345   0.091  1.00 41.20           C  
ATOM    358  C   VAL B  47     -19.414 -18.293   0.623  1.00 41.20           C  
ATOM    359  CB  VAL B  47     -18.868 -16.584  -1.146  1.00 41.20           C  
ATOM    360  O   VAL B  47     -20.119 -17.967   1.582  1.00 41.20           O  
ATOM    361  CG1 VAL B  47     -20.238 -15.971  -0.859  1.00 41.20           C  
ATOM    362  CG2 VAL B  47     -17.874 -15.505  -1.571  1.00 41.20           C  
ATOM    363  N   ASN B  48     -19.512 -19.381   0.039  1.00 45.32           N  
ATOM    364  CA  ASN B  48     -20.504 -20.364   0.463  1.00 45.32           C  
ATOM    365  C   ASN B  48     -20.248 -20.839   1.890  1.00 45.32           C  
ATOM    366  CB  ASN B  48     -20.524 -21.554  -0.498  1.00 45.32           C  
ATOM    367  O   ASN B  48     -21.173 -20.913   2.700  1.00 45.32           O  
ATOM    368  CG  ASN B  48     -21.862 -22.267  -0.516  1.00 45.32           C  
ATOM    369  ND2 ASN B  48     -21.896 -23.450  -1.119  1.00 45.32           N  
ATOM    370  OD1 ASN B  48     -22.858 -21.759   0.006  1.00 45.32           O  
ATOM    371  N   VAL B  49     -19.058 -21.183   2.227  1.00 45.36           N  
ATOM    372  CA  VAL B  49     -18.698 -21.752   3.522  1.00 45.36           C  
ATOM    373  C   VAL B  49     -18.704 -20.657   4.587  1.00 45.36           C  
ATOM    374  CB  VAL B  49     -17.316 -22.441   3.474  1.00 45.36           C  
ATOM    375  O   VAL B  49     -19.134 -20.886   5.719  1.00 45.36           O  
ATOM    376  CG1 VAL B  49     -16.899 -22.912   4.866  1.00 45.36           C  
ATOM    377  CG2 VAL B  49     -17.339 -23.613   2.494  1.00 45.36           C  
ATOM    378  N   SER B  50     -18.248 -19.508   4.145  1.00 46.25           N  
ATOM    379  CA  SER B  50     -18.077 -18.436   5.120  1.00 46.25           C  
ATOM    380  C   SER B  50     -19.384 -17.687   5.353  1.00 46.25           C  
ATOM    381  CB  SER B  50     -16.995 -17.458   4.658  1.00 46.25           C  
ATOM    382  O   SER B  50     -19.664 -17.249   6.471  1.00 46.25           O  
ATOM    383  OG  SER B  50     -15.838 -17.569   5.468  1.00 46.25           O  
ATOM    384  N   LEU B  51     -20.178 -17.568   4.260  1.00 40.40           N  
ATOM    385  CA  LEU B  51     -21.338 -16.696   4.410  1.00 40.40           C  
ATOM    386  C   LEU B  51     -22.629 -17.506   4.420  1.00 40.40           C  
ATOM    387  CB  LEU B  51     -21.379 -15.661   3.283  1.00 40.40           C  
ATOM    388  O   LEU B  51     -23.498 -17.288   5.268  1.00 40.40           O  
ATOM    389  CG  LEU B  51     -20.953 -14.239   3.651  1.00 40.40           C  
ATOM    390  CD1 LEU B  51     -20.035 -13.666   2.577  1.00 40.40           C  
ATOM    391  CD2 LEU B  51     -22.175 -13.349   3.849  1.00 40.40           C  
ATOM    392  N   VAL B  52     -22.697 -18.380   3.421  1.00 42.08           N  
ATOM    393  CA  VAL B  52     -23.991 -19.008   3.175  1.00 42.08           C  
ATOM    394  C   VAL B  52     -24.284 -20.034   4.267  1.00 42.08           C  
ATOM    395  CB  VAL B  52     -24.041 -19.680   1.785  1.00 42.08           C  
ATOM    396  O   VAL B  52     -25.392 -20.078   4.806  1.00 42.08           O  
ATOM    397  CG1 VAL B  52     -25.361 -20.425   1.592  1.00 42.08           C  
ATOM    398  CG2 VAL B  52     -23.846 -18.640   0.683  1.00 42.08           C  
ATOM    399  N   LYS B  53     -23.306 -20.855   4.525  1.00 43.88           N  
ATOM    400  CA  LYS B  53     -23.557 -21.941   5.469  1.00 43.88           C  
ATOM    401  C   LYS B  53     -23.884 -21.398   6.857  1.00 43.88           C  
ATOM    402  CB  LYS B  53     -22.351 -22.878   5.543  1.00 43.88           C  
ATOM    403  O   LYS B  53     -24.824 -21.863   7.506  1.00 43.88           O  
ATOM    404  CG  LYS B  53     -22.415 -24.047   4.571  1.00 43.88           C  
ATOM    405  CD  LYS B  53     -21.252 -25.009   4.777  1.00 43.88           C  
ATOM    406  CE  LYS B  53     -21.315 -26.179   3.804  1.00 43.88           C  
ATOM    407  NZ  LYS B  53     -20.186 -27.135   4.014  1.00 43.88           N  
ATOM    408  N   PRO B  54     -23.110 -20.459   7.284  1.00 40.22           N  
ATOM    409  CA  PRO B  54     -23.436 -19.936   8.613  1.00 40.22           C  
ATOM    410  C   PRO B  54     -24.764 -19.184   8.641  1.00 40.22           C  
ATOM    411  CB  PRO B  54     -22.268 -18.993   8.917  1.00 40.22           C  
ATOM    412  O   PRO B  54     -25.488 -19.239   9.639  1.00 40.22           O  
ATOM    413  CG  PRO B  54     -21.459 -18.969   7.660  1.00 40.22           C  
ATOM    414  CD  PRO B  54     -22.028 -19.981   6.707  1.00 40.22           C  
ATOM    415  N   SER B  55     -25.080 -18.513   7.588  1.00 39.55           N  
ATOM    416  CA  SER B  55     -26.328 -17.761   7.513  1.00 39.55           C  
ATOM    417  C   SER B  55     -27.536 -18.693   7.516  1.00 39.55           C  
ATOM    418  CB  SER B  55     -26.353 -16.886   6.259  1.00 39.55           C  
ATOM    419  O   SER B  55     -28.560 -18.388   8.129  1.00 39.55           O  
ATOM    420  OG  SER B  55     -25.351 -17.292   5.343  1.00 39.55           O  
ATOM    421  N   PHE B  56     -27.442 -19.756   6.771  1.00 41.27           N  
ATOM    422  CA  PHE B  56     -28.528 -20.728   6.733  1.00 41.27           C  
ATOM    423  C   PHE B  56     -28.735 -21.363   8.103  1.00 41.27           C  
ATOM    424  CB  PHE B  56     -28.244 -21.812   5.689  1.00 41.27           C  
ATOM    425  O   PHE B  56     -29.872 -21.597   8.519  1.00 41.27           O  
ATOM    426  CG  PHE B  56     -29.444 -22.653   5.346  1.00 41.27           C  
ATOM    427  CD1 PHE B  56     -29.642 -23.887   5.954  1.00 41.27           C  
ATOM    428  CD2 PHE B  56     -30.373 -22.210   4.414  1.00 41.27           C  
ATOM    429  CE1 PHE B  56     -30.752 -24.668   5.638  1.00 41.27           C  
ATOM    430  CE2 PHE B  56     -31.484 -22.985   4.093  1.00 41.27           C  
ATOM    431  CZ  PHE B  56     -31.671 -24.214   4.705  1.00 41.27           C  
ATOM    432  N   TYR B  57     -27.641 -21.642   8.811  1.00 41.42           N  
ATOM    433  CA  TYR B  57     -27.704 -22.239  10.141  1.00 41.42           C  
ATOM    434  C   TYR B  57     -28.434 -21.324  11.116  1.00 41.42           C  
ATOM    435  CB  TYR B  57     -26.296 -22.540  10.662  1.00 41.42           C  
ATOM    436  O   TYR B  57     -29.271 -21.780  11.898  1.00 41.42           O  
ATOM    437  CG  TYR B  57     -26.278 -23.177  12.031  1.00 41.42           C  
ATOM    438  CD1 TYR B  57     -26.003 -22.421  13.168  1.00 41.42           C  
ATOM    439  CD2 TYR B  57     -26.536 -24.534  12.190  1.00 41.42           C  
ATOM    440  CE1 TYR B  57     -25.984 -23.003  14.431  1.00 41.42           C  
ATOM    441  CE2 TYR B  57     -26.520 -25.127  13.448  1.00 41.42           C  
ATOM    442  OH  TYR B  57     -26.226 -24.936  15.809  1.00 41.42           O  
ATOM    443  CZ  TYR B  57     -26.244 -24.354  14.561  1.00 41.42           C  
ATOM    444  N   VAL B  58     -28.143 -20.071  11.025  1.00 41.47           N  
ATOM    445  CA  VAL B  58     -28.773 -19.105  11.918  1.00 41.47           C  
ATOM    446  C   VAL B  58     -30.258 -18.983  11.583  1.00 41.47           C  
ATOM    447  CB  VAL B  58     -28.091 -17.721  11.829  1.00 41.47           C  
ATOM    448  O   VAL B  58     -31.099 -18.909  12.481  1.00 41.47           O  
ATOM    449  CG1 VAL B  58     -28.846 -16.692  12.669  1.00 41.47           C  
ATOM    450  CG2 VAL B  58     -26.634 -17.816  12.278  1.00 41.47           C  
ATOM    451  N   TYR B  59     -30.525 -18.973  10.258  1.00 40.05           N  
ATOM    452  CA  TYR B  59     -31.904 -18.854   9.795  1.00 40.05           C  
ATOM    453  C   TYR B  59     -32.740 -20.038  10.264  1.00 40.05           C  
ATOM    454  CB  TYR B  59     -31.951 -18.753   8.268  1.00 40.05           C  
ATOM    455  O   TYR B  59     -33.871 -19.864  10.725  1.00 40.05           O  
ATOM    456  CG  TYR B  59     -33.338 -18.530   7.717  1.00 40.05           C  
ATOM    457  CD1 TYR B  59     -34.080 -19.587   7.193  1.00 40.05           C  
ATOM    458  CD2 TYR B  59     -33.910 -17.262   7.718  1.00 40.05           C  
ATOM    459  CE1 TYR B  59     -35.358 -19.385   6.683  1.00 40.05           C  
ATOM    460  CE2 TYR B  59     -35.188 -17.049   7.210  1.00 40.05           C  
ATOM    461  OH  TYR B  59     -37.168 -17.910   6.192  1.00 40.05           O  
ATOM    462  CZ  TYR B  59     -35.903 -18.115   6.696  1.00 40.05           C  
ATOM    463  N   SER B  60     -32.260 -21.230  10.122  1.00 43.51           N  
ATOM    464  CA  SER B  60     -32.986 -22.439  10.495  1.00 43.51           C  
ATOM    465  C   SER B  60     -33.227 -22.497  12.000  1.00 43.51           C  
ATOM    466  CB  SER B  60     -32.221 -23.685  10.045  1.00 43.51           C  
ATOM    467  O   SER B  60     -34.286 -22.942  12.448  1.00 43.51           O  
ATOM    468  OG  SER B  60     -31.072 -23.887  10.849  1.00 43.51           O  
ATOM    469  N   ARG B  61     -32.246 -22.076  12.764  1.00 43.35           N  
ATOM    470  CA  ARG B  61     -32.353 -22.082  14.219  1.00 43.35           C  
ATOM    471  C   ARG B  61     -33.403 -21.084  14.695  1.00 43.35           C  
ATOM    472  CB  ARG B  61     -31.000 -21.765  14.859  1.00 43.35           C  
ATOM    473  O   ARG B  61     -34.154 -21.363  15.632  1.00 43.35           O  
ATOM    474  CG  ARG B  61     -30.615 -22.712  15.985  1.00 43.35           C  
ATOM    475  CD  ARG B  61     -29.179 -22.490  16.442  1.00 43.35           C  
ATOM    476  NE  ARG B  61     -28.926 -23.106  17.741  1.00 43.35           N  
ATOM    477  NH1 ARG B  61     -26.654 -23.361  17.408  1.00 43.35           N  
ATOM    478  NH2 ARG B  61     -27.615 -24.054  19.371  1.00 43.35           N  
ATOM    479  CZ  ARG B  61     -27.732 -23.506  18.170  1.00 43.35           C  
ATOM    480  N   VAL B  62     -33.449 -19.934  14.092  1.00 44.72           N  
ATOM    481  CA  VAL B  62     -34.403 -18.893  14.460  1.00 44.72           C  
ATOM    482  C   VAL B  62     -35.820 -19.342  14.109  1.00 44.72           C  
ATOM    483  CB  VAL B  62     -34.080 -17.553  13.761  1.00 44.72           C  
ATOM    484  O   VAL B  62     -36.758 -19.114  14.876  1.00 44.72           O  
ATOM    485  CG1 VAL B  62     -35.214 -16.550  13.966  1.00 44.72           C  
ATOM    486  CG2 VAL B  62     -32.760 -16.986  14.280  1.00 44.72           C  
ATOM    487  N   LYS B  63     -35.922 -19.953  12.966  1.00 44.93           N  
ATOM    488  CA  LYS B  63     -37.219 -20.457  12.526  1.00 44.93           C  
ATOM    489  C   LYS B  63     -37.746 -21.527  13.478  1.00 44.93           C  
ATOM    490  CB  LYS B  63     -37.123 -21.020  11.107  1.00 44.93           C  
ATOM    491  O   LYS B  63     -38.941 -21.564  13.779  1.00 44.93           O  
ATOM    492  CG  LYS B  63     -38.469 -21.358  10.482  1.00 44.93           C  
ATOM    493  CD  LYS B  63     -38.310 -21.875   9.058  1.00 44.93           C  
ATOM    494  CE  LYS B  63     -39.650 -22.268   8.453  1.00 44.93           C  
ATOM    495  NZ  LYS B  63     -39.512 -22.691   7.027  1.00 44.93           N  
ATOM    496  N   ASN B  64     -36.879 -22.429  13.934  1.00 48.31           N  
ATOM    497  CA  ASN B  64     -37.265 -23.488  14.860  1.00 48.31           C  
ATOM    498  C   ASN B  64     -37.701 -22.922  16.208  1.00 48.31           C  
ATOM    499  CB  ASN B  64     -36.117 -24.481  15.048  1.00 48.31           C  
ATOM    500  O   ASN B  64     -38.598 -23.467  16.855  1.00 48.31           O  
ATOM    501  CG  ASN B  64     -36.113 -25.575  13.998  1.00 48.31           C  
ATOM    502  ND2 ASN B  64     -34.949 -26.168  13.762  1.00 48.31           N  
ATOM    503  OD1 ASN B  64     -37.149 -25.884  13.402  1.00 48.31           O  
ATOM    504  N   LEU B  65     -37.005 -21.884  16.667  1.00 46.76           N  
ATOM    505  CA  LEU B  65     -37.310 -21.245  17.943  1.00 46.76           C  
ATOM    506  C   LEU B  65     -38.653 -20.526  17.884  1.00 46.76           C  
ATOM    507  CB  LEU B  65     -36.205 -20.257  18.326  1.00 46.76           C  
ATOM    508  O   LEU B  65     -39.402 -20.520  18.863  1.00 46.76           O  
ATOM    509  CG  LEU B  65     -35.024 -20.831  19.110  1.00 46.76           C  
ATOM    510  CD1 LEU B  65     -33.763 -20.017  18.841  1.00 46.76           C  
ATOM    511  CD2 LEU B  65     -35.338 -20.863  20.602  1.00 46.76           C  
ATOM    512  N   ASN B  66     -38.779 -19.817  16.805  1.00 45.15           N  
ATOM    513  CA  ASN B  66     -40.031 -19.086  16.635  1.00 45.15           C  
ATOM    514  C   ASN B  66     -41.217 -20.034  16.484  1.00 45.15           C  
ATOM    515  CB  ASN B  66     -39.945 -18.147  15.430  1.00 45.15           C  
ATOM    516  O   ASN B  66     -42.331 -19.712  16.901  1.00 45.15           O  
ATOM    517  CG  ASN B  66     -40.241 -16.704  15.792  1.00 45.15           C  
ATOM    518  ND2 ASN B  66     -40.263 -15.834  14.789  1.00 45.15           N  
ATOM    519  OD1 ASN B  66     -40.447 -16.375  16.963  1.00 45.15           O  
ATOM    520  N   SER B  67     -40.956 -21.113  15.788  1.00 45.14           N  
ATOM    521  CA  SER B  67     -42.024 -22.090  15.602  1.00 45.14           C  
ATOM    522  C   SER B  67     -42.400 -22.756  16.921  1.00 45.14           C  
ATOM    523  CB  SER B  67     -41.607 -23.154  14.585  1.00 45.14           C  
ATOM    524  O   SER B  67     -43.548 -23.165  17.111  1.00 45.14           O  
ATOM    525  OG  SER B  67     -42.720 -23.582  13.820  1.00 45.14           O  
ATOM    526  N   SER B  68     -41.478 -22.904  17.863  1.00 45.32           N  
ATOM    527  CA  SER B  68     -41.789 -23.478  19.168  1.00 45.32           C  
ATOM    528  C   SER B  68     -42.596 -22.505  20.022  1.00 45.32           C  
ATOM    529  CB  SER B  68     -40.505 -23.868  19.902  1.00 45.32           C  
ATOM    530  O   SER B  68     -43.248 -22.911  20.986  1.00 45.32           O  
ATOM    531  OG  SER B  68     -39.802 -24.870  19.187  1.00 45.32           O  
ATOM    532  N   ARG B  69     -42.314 -21.201  19.893  1.00 40.67           N  
ATOM    533  CA  ARG B  69     -43.068 -20.244  20.696  1.00 40.67           C  
ATOM    534  C   ARG B  69     -44.505 -20.123  20.200  1.00 40.67           C  
ATOM    535  CB  ARG B  69     -42.390 -18.872  20.676  1.00 40.67           C  
ATOM    536  O   ARG B  69     -45.369 -19.597  20.904  1.00 40.67           O  
ATOM    537  CG  ARG B  69     -42.425 -18.148  22.012  1.00 40.67           C  
ATOM    538  CD  ARG B  69     -41.599 -16.869  21.982  1.00 40.67           C  
ATOM    539  NE  ARG B  69     -41.480 -16.273  23.309  1.00 40.67           N  
ATOM    540  NH1 ARG B  69     -40.150 -14.512  22.625  1.00 40.67           N  
ATOM    541  NH2 ARG B  69     -40.751 -14.712  24.828  1.00 40.67           N  
ATOM    542  CZ  ARG B  69     -40.794 -15.167  23.585  1.00 40.67           C  
ATOM    543  N   VAL B  70     -44.769 -20.274  18.986  1.00 38.03           N  
ATOM    544  CA  VAL B  70     -46.137 -20.008  18.554  1.00 38.03           C  
ATOM    545  C   VAL B  70     -47.062 -21.117  19.052  1.00 38.03           C  
ATOM    546  CB  VAL B  70     -46.233 -19.885  17.017  1.00 38.03           C  
ATOM    547  O   VAL B  70     -48.169 -21.289  18.536  1.00 38.03           O  
ATOM    548  CG1 VAL B  70     -47.652 -19.512  16.592  1.00 38.03           C  
ATOM    549  CG2 VAL B  70     -45.230 -18.854  16.501  1.00 38.03           C  
ATOM    550  N   PRO B  71     -46.721 -21.884  20.130  1.00 37.70           N  
ATOM    551  CA  PRO B  71     -47.843 -22.805  20.324  1.00 37.70           C  
ATOM    552  C   PRO B  71     -49.157 -22.082  20.612  1.00 37.70           C  
ATOM    553  CB  PRO B  71     -47.407 -23.645  21.527  1.00 37.70           C  
ATOM    554  O   PRO B  71     -50.235 -22.649  20.412  1.00 37.70           O  
ATOM    555  CG  PRO B  71     -46.190 -22.954  22.053  1.00 37.70           C  
ATOM    556  CD  PRO B  71     -45.822 -21.849  21.106  1.00 37.70           C  
ATOM    557  N   ASP B  72     -49.077 -21.203  21.656  1.00 36.65           N  
ATOM    558  CA  ASP B  72     -50.269 -21.140  22.495  1.00 36.65           C  
ATOM    559  C   ASP B  72     -51.419 -20.448  21.765  1.00 36.65           C  
ATOM    560  CB  ASP B  72     -49.965 -20.412  23.806  1.00 36.65           C  
ATOM    561  O   ASP B  72     -52.550 -20.431  22.254  1.00 36.65           O  
ATOM    562  CG  ASP B  72     -49.168 -21.259  24.783  1.00 36.65           C  
ATOM    563  OD1 ASP B  72     -49.231 -22.505  24.702  1.00 36.65           O  
ATOM    564  OD2 ASP B  72     -48.474 -20.675  25.643  1.00 36.65           O  
ATOM    565  N   LEU B  73     -51.138 -19.455  21.034  1.00 29.92           N  
ATOM    566  CA  LEU B  73     -52.343 -18.694  20.725  1.00 29.92           C  
ATOM    567  C   LEU B  73     -53.227 -19.451  19.740  1.00 29.92           C  
ATOM    568  CB  LEU B  73     -51.978 -17.322  20.151  1.00 29.92           C  
ATOM    569  O   LEU B  73     -54.238 -18.922  19.272  1.00 29.92           O  
ATOM    570  CG  LEU B  73     -52.941 -16.176  20.468  1.00 29.92           C  
ATOM    571  CD1 LEU B  73     -52.493 -15.441  21.727  1.00 29.92           C  
ATOM    572  CD2 LEU B  73     -53.037 -15.216  19.288  1.00 29.92           C  
ATOM    573  N   LEU B  74     -52.754 -20.519  19.048  1.00 24.31           N  
ATOM    574  CA  LEU B  74     -53.854 -20.953  18.193  1.00 24.31           C  
ATOM    575  C   LEU B  74     -55.067 -21.351  19.027  1.00 24.31           C  
ATOM    576  CB  LEU B  74     -53.418 -22.128  17.313  1.00 24.31           C  
ATOM    577  O   LEU B  74     -54.932 -21.686  20.206  1.00 24.31           O  
ATOM    578  CG  LEU B  74     -52.722 -21.769  15.999  1.00 24.31           C  
ATOM    579  CD1 LEU B  74     -51.758 -22.877  15.590  1.00 24.31           C  
ATOM    580  CD2 LEU B  74     -53.750 -21.515  14.901  1.00 24.31           C  
ATOM    581  N   VAL B  75     -56.257 -22.040  18.319  1.00 23.28           N  
ATOM    582  CA  VAL B  75     -57.386 -22.861  18.746  1.00 23.28           C  
ATOM    583  C   VAL B  75     -56.878 -24.070  19.528  1.00 23.28           C  
ATOM    584  CB  VAL B  75     -58.238 -23.323  17.543  1.00 23.28           C  
ATOM    585  O   VAL B  75     -57.522 -24.515  20.481  1.00 23.28           O  
ATOM    586  CG1 VAL B  75     -59.336 -24.284  17.996  1.00 23.28           C  
ATOM    587  CG2 VAL B  75     -58.842 -22.119  16.823  1.00 23.28           C  
TER     588      VAL B  75                                                      
ATOM    589  N   SER C   1      -3.657  32.579  -5.273  1.00 43.86           N  
ATOM    590  CA  SER C   1      -2.554  32.758  -6.212  1.00 43.86           C  
ATOM    591  C   SER C   1      -2.288  31.482  -7.003  1.00 43.86           C  
ATOM    592  CB  SER C   1      -1.285  33.185  -5.474  1.00 43.86           C  
ATOM    593  O   SER C   1      -2.173  30.399  -6.424  1.00 43.86           O  
ATOM    594  OG  SER C   1      -0.342  32.127  -5.442  1.00 43.86           O  
ATOM    595  N   ALA C   2      -2.702  31.417  -8.273  1.00 54.05           N  
ATOM    596  CA  ALA C   2      -2.527  30.368  -9.274  1.00 54.05           C  
ATOM    597  C   ALA C   2      -1.128  29.764  -9.196  1.00 54.05           C  
ATOM    598  CB  ALA C   2      -2.788  30.919 -10.673  1.00 54.05           C  
ATOM    599  O   ALA C   2      -0.959  28.551  -9.342  1.00 54.05           O  
ATOM    600  N   VAL C   3      -0.122  30.611  -8.934  1.00 59.16           N  
ATOM    601  CA  VAL C   3       1.269  30.174  -8.869  1.00 59.16           C  
ATOM    602  C   VAL C   3       1.466  29.253  -7.668  1.00 59.16           C  
ATOM    603  CB  VAL C   3       2.238  31.375  -8.785  1.00 59.16           C  
ATOM    604  O   VAL C   3       2.140  28.225  -7.769  1.00 59.16           O  
ATOM    605  CG1 VAL C   3       3.679  30.895  -8.618  1.00 59.16           C  
ATOM    606  CG2 VAL C   3       2.105  32.255 -10.026  1.00 59.16           C  
ATOM    607  N   LYS C   4       0.917  29.669  -6.611  1.00 58.97           N  
ATOM    608  CA  LYS C   4       1.033  28.860  -5.401  1.00 58.97           C  
ATOM    609  C   LYS C   4       0.391  27.488  -5.593  1.00 58.97           C  
ATOM    610  CB  LYS C   4       0.392  29.576  -4.212  1.00 58.97           C  
ATOM    611  O   LYS C   4       0.924  26.478  -5.129  1.00 58.97           O  
ATOM    612  CG  LYS C   4       1.292  30.613  -3.555  1.00 58.97           C  
ATOM    613  CD  LYS C   4       0.638  31.218  -2.319  1.00 58.97           C  
ATOM    614  CE  LYS C   4       1.487  32.336  -1.728  1.00 58.97           C  
ATOM    615  NZ  LYS C   4       0.841  32.945  -0.527  1.00 58.97           N  
ATOM    616  N   ARG C   5      -0.699  27.497  -6.308  1.00 59.94           N  
ATOM    617  CA  ARG C   5      -1.397  26.249  -6.597  1.00 59.94           C  
ATOM    618  C   ARG C   5      -0.560  25.349  -7.500  1.00 59.94           C  
ATOM    619  CB  ARG C   5      -2.753  26.530  -7.250  1.00 59.94           C  
ATOM    620  O   ARG C   5      -0.516  24.133  -7.306  1.00 59.94           O  
ATOM    621  CG  ARG C   5      -3.776  25.424  -7.045  1.00 59.94           C  
ATOM    622  CD  ARG C   5      -5.107  25.758  -7.704  1.00 59.94           C  
ATOM    623  NE  ARG C   5      -6.001  26.458  -6.787  1.00 59.94           N  
ATOM    624  NH1 ARG C   5      -7.649  26.842  -8.360  1.00 59.94           N  
ATOM    625  NH2 ARG C   5      -7.921  27.576  -6.205  1.00 59.94           N  
ATOM    626  CZ  ARG C   5      -7.189  26.957  -7.119  1.00 59.94           C  
ATOM    627  N   THR C   6       0.094  26.029  -8.447  1.00 62.01           N  
ATOM    628  CA  THR C   6       0.937  25.283  -9.375  1.00 62.01           C  
ATOM    629  C   THR C   6       2.157  24.712  -8.658  1.00 62.01           C  
ATOM    630  CB  THR C   6       1.395  26.168 -10.549  1.00 62.01           C  
ATOM    631  O   THR C   6       2.561  23.577  -8.917  1.00 62.01           O  
ATOM    632  CG2 THR C   6       1.525  25.355 -11.833  1.00 62.01           C  
ATOM    633  OG1 THR C   6       0.437  27.213 -10.754  1.00 62.01           O  
ATOM    634  N   ILE C   7       2.680  25.475  -7.753  1.00 60.59           N  
ATOM    635  CA  ILE C   7       3.869  25.051  -7.022  1.00 60.59           C  
ATOM    636  C   ILE C   7       3.521  23.878  -6.108  1.00 60.59           C  
ATOM    637  CB  ILE C   7       4.470  26.213  -6.199  1.00 60.59           C  
ATOM    638  O   ILE C   7       4.265  22.898  -6.036  1.00 60.59           O  
ATOM    639  CG1 ILE C   7       5.024  27.297  -7.131  1.00 60.59           C  
ATOM    640  CG2 ILE C   7       5.557  25.697  -5.252  1.00 60.59           C  
ATOM    641  CD1 ILE C   7       5.423  28.581  -6.417  1.00 60.59           C  
ATOM    642  N   LYS C   8       2.368  24.070  -5.488  1.00 63.11           N  
ATOM    643  CA  LYS C   8       1.927  22.996  -4.603  1.00 63.11           C  
ATOM    644  C   LYS C   8       1.674  21.709  -5.383  1.00 63.11           C  
ATOM    645  CB  LYS C   8       0.662  23.408  -3.848  1.00 63.11           C  
ATOM    646  O   LYS C   8       2.055  20.624  -4.941  1.00 63.11           O  
ATOM    647  CG  LYS C   8       0.919  24.337  -2.670  1.00 63.11           C  
ATOM    648  CD  LYS C   8      -0.362  24.632  -1.901  1.00 63.11           C  
ATOM    649  CE  LYS C   8      -0.127  25.648  -0.791  1.00 63.11           C  
ATOM    650  NZ  LYS C   8      -1.388  25.966  -0.056  1.00 63.11           N  
ATOM    651  N   GLY C   9       1.099  21.913  -6.540  1.00 72.05           N  
ATOM    652  CA  GLY C   9       0.841  20.764  -7.393  1.00 72.05           C  
ATOM    653  C   GLY C   9       2.108  20.089  -7.884  1.00 72.05           C  
ATOM    654  O   GLY C   9       2.191  18.859  -7.915  1.00 72.05           O  
ATOM    655  N   THR C  10       3.094  20.943  -8.142  1.00 69.00           N  
ATOM    656  CA  THR C  10       4.360  20.413  -8.636  1.00 69.00           C  
ATOM    657  C   THR C  10       5.096  19.656  -7.535  1.00 69.00           C  
ATOM    658  CB  THR C  10       5.261  21.536  -9.181  1.00 69.00           C  
ATOM    659  O   THR C  10       5.716  18.621  -7.792  1.00 69.00           O  
ATOM    660  CG2 THR C  10       4.759  22.039 -10.530  1.00 69.00           C  
ATOM    661  OG1 THR C  10       5.271  22.626  -8.251  1.00 69.00           O  
ATOM    662  N   HIS C  11       5.016  20.118  -6.376  1.00 70.71           N  
ATOM    663  CA  HIS C  11       5.664  19.457  -5.249  1.00 70.71           C  
ATOM    664  C   HIS C  11       5.038  18.094  -4.975  1.00 70.71           C  
ATOM    665  CB  HIS C  11       5.585  20.332  -3.997  1.00 70.71           C  
ATOM    666  O   HIS C  11       5.750  17.118  -4.727  1.00 70.71           O  
ATOM    667  CG  HIS C  11       6.739  21.272  -3.848  1.00 70.71           C  
ATOM    668  CD2 HIS C  11       7.902  21.151  -3.166  1.00 70.71           C  
ATOM    669  ND1 HIS C  11       6.769  22.514  -4.445  1.00 70.71           N  
ATOM    670  CE1 HIS C  11       7.905  23.117  -4.137  1.00 70.71           C  
ATOM    671  NE2 HIS C  11       8.611  22.311  -3.361  1.00 70.71           N  
ATOM    672  N   HIS C  12       3.708  18.095  -5.027  1.00 77.71           N  
ATOM    673  CA  HIS C  12       3.020  16.825  -4.822  1.00 77.71           C  
ATOM    674  C   HIS C  12       3.372  15.824  -5.917  1.00 77.71           C  
ATOM    675  CB  HIS C  12       1.505  17.038  -4.773  1.00 77.71           C  
ATOM    676  O   HIS C  12       3.597  14.644  -5.636  1.00 77.71           O  
ATOM    677  CG  HIS C  12       0.996  17.417  -3.419  1.00 77.71           C  
ATOM    678  CD2 HIS C  12       0.467  16.666  -2.426  1.00 77.71           C  
ATOM    679  ND1 HIS C  12       0.997  18.717  -2.961  1.00 77.71           N  
ATOM    680  CE1 HIS C  12       0.490  18.748  -1.740  1.00 77.71           C  
ATOM    681  NE2 HIS C  12       0.160  17.516  -1.392  1.00 77.71           N  
ATOM    682  N   TRP C  13       3.449  16.327  -7.063  1.00 81.07           N  
ATOM    683  CA  TRP C  13       3.825  15.490  -8.198  1.00 81.07           C  
ATOM    684  C   TRP C  13       5.227  14.919  -8.014  1.00 81.07           C  
ATOM    685  CB  TRP C  13       3.753  16.289  -9.502  1.00 81.07           C  
ATOM    686  O   TRP C  13       5.450  13.724  -8.222  1.00 81.07           O  
ATOM    687  CG  TRP C  13       4.266  15.547 -10.700  1.00 81.07           C  
ATOM    688  CD1 TRP C  13       3.617  14.571 -11.405  1.00 81.07           C  
ATOM    689  CD2 TRP C  13       5.539  15.718 -11.330  1.00 81.07           C  
ATOM    690  CE2 TRP C  13       5.594  14.813 -12.413  1.00 81.07           C  
ATOM    691  CE3 TRP C  13       6.639  16.550 -11.084  1.00 81.07           C  
ATOM    692  NE1 TRP C  13       4.411  14.126 -12.437  1.00 81.07           N  
ATOM    693  CH2 TRP C  13       7.771  15.543 -12.987  1.00 81.07           C  
ATOM    694  CZ2 TRP C  13       6.709  14.717 -13.250  1.00 81.07           C  
ATOM    695  CZ3 TRP C  13       7.747  16.454 -11.918  1.00 81.07           C  
ATOM    696  N   LEU C  14       6.109  15.762  -7.634  1.00 79.25           N  
ATOM    697  CA  LEU C  14       7.488  15.334  -7.426  1.00 79.25           C  
ATOM    698  C   LEU C  14       7.570  14.279  -6.327  1.00 79.25           C  
ATOM    699  CB  LEU C  14       8.372  16.531  -7.067  1.00 79.25           C  
ATOM    700  O   LEU C  14       8.261  13.269  -6.481  1.00 79.25           O  
ATOM    701  CG  LEU C  14       9.875  16.262  -6.981  1.00 79.25           C  
ATOM    702  CD1 LEU C  14      10.586  16.829  -8.205  1.00 79.25           C  
ATOM    703  CD2 LEU C  14      10.453  16.853  -5.700  1.00 79.25           C  
ATOM    704  N   LEU C  15       6.861  14.522  -5.334  1.00 78.17           N  
ATOM    705  CA  LEU C  15       6.842  13.578  -4.223  1.00 78.17           C  
ATOM    706  C   LEU C  15       6.312  12.220  -4.672  1.00 78.17           C  
ATOM    707  CB  LEU C  15       5.985  14.118  -3.075  1.00 78.17           C  
ATOM    708  O   LEU C  15       6.919  11.186  -4.384  1.00 78.17           O  
ATOM    709  CG  LEU C  15       6.025  13.326  -1.767  1.00 78.17           C  
ATOM    710  CD1 LEU C  15       6.249  14.264  -0.586  1.00 78.17           C  
ATOM    711  CD2 LEU C  15       4.739  12.527  -1.586  1.00 78.17           C  
ATOM    712  N   LEU C  16       5.257  12.262  -5.367  1.00 85.29           N  
ATOM    713  CA  LEU C  16       4.660  11.024  -5.855  1.00 85.29           C  
ATOM    714  C   LEU C  16       5.623  10.281  -6.774  1.00 85.29           C  
ATOM    715  CB  LEU C  16       3.352  11.315  -6.596  1.00 85.29           C  
ATOM    716  O   LEU C  16       5.729   9.054  -6.707  1.00 85.29           O  
ATOM    717  CG  LEU C  16       2.060  11.008  -5.837  1.00 85.29           C  
ATOM    718  CD1 LEU C  16       1.385  12.302  -5.393  1.00 85.29           C  
ATOM    719  CD2 LEU C  16       1.117  10.176  -6.700  1.00 85.29           C  
ATOM    720  N   THR C  17       6.284  11.080  -7.596  1.00 81.48           N  
ATOM    721  CA  THR C  17       7.227  10.480  -8.533  1.00 81.48           C  
ATOM    722  C   THR C  17       8.387   9.825  -7.789  1.00 81.48           C  
ATOM    723  CB  THR C  17       7.773  11.527  -9.522  1.00 81.48           C  
ATOM    724  O   THR C  17       8.782   8.702  -8.110  1.00 81.48           O  
ATOM    725  CG2 THR C  17       6.728  11.890 -10.571  1.00 81.48           C  
ATOM    726  OG1 THR C  17       8.142  12.709  -8.801  1.00 81.48           O  
ATOM    727  N   ILE C  18       8.834  10.438  -6.809  1.00 77.40           N  
ATOM    728  CA  ILE C  18       9.971   9.925  -6.052  1.00 77.40           C  
ATOM    729  C   ILE C  18       9.559   8.666  -5.292  1.00 77.40           C  
ATOM    730  CB  ILE C  18      10.522  10.986  -5.073  1.00 77.40           C  
ATOM    731  O   ILE C  18      10.268   7.658  -5.319  1.00 77.40           O  
ATOM    732  CG1 ILE C  18      11.174  12.138  -5.846  1.00 77.40           C  
ATOM    733  CG2 ILE C  18      11.515  10.353  -4.094  1.00 77.40           C  
ATOM    734  CD1 ILE C  18      11.550  13.331  -4.978  1.00 77.40           C  
ATOM    735  N   LEU C  19       8.428   8.744  -4.702  1.00 80.85           N  
ATOM    736  CA  LEU C  19       7.968   7.625  -3.887  1.00 80.85           C  
ATOM    737  C   LEU C  19       7.663   6.410  -4.755  1.00 80.85           C  
ATOM    738  CB  LEU C  19       6.724   8.021  -3.087  1.00 80.85           C  
ATOM    739  O   LEU C  19       8.019   5.283  -4.401  1.00 80.85           O  
ATOM    740  CG  LEU C  19       6.971   8.658  -1.719  1.00 80.85           C  
ATOM    741  CD1 LEU C  19       6.176   9.952  -1.585  1.00 80.85           C  
ATOM    742  CD2 LEU C  19       6.609   7.684  -0.602  1.00 80.85           C  
ATOM    743  N   THR C  20       7.037   6.691  -5.787  1.00 85.86           N  
ATOM    744  CA  THR C  20       6.730   5.599  -6.704  1.00 85.86           C  
ATOM    745  C   THR C  20       8.011   4.978  -7.254  1.00 85.86           C  
ATOM    746  CB  THR C  20       5.848   6.081  -7.871  1.00 85.86           C  
ATOM    747  O   THR C  20       8.128   3.754  -7.336  1.00 85.86           O  
ATOM    748  CG2 THR C  20       5.359   4.907  -8.713  1.00 85.86           C  
ATOM    749  OG1 THR C  20       4.714   6.783  -7.346  1.00 85.86           O  
ATOM    750  N   SER C  21       8.919   5.833  -7.670  1.00 81.45           N  
ATOM    751  CA  SER C  21      10.190   5.340  -8.189  1.00 81.45           C  
ATOM    752  C   SER C  21      10.936   4.522  -7.140  1.00 81.45           C  
ATOM    753  CB  SER C  21      11.066   6.504  -8.657  1.00 81.45           C  
ATOM    754  O   SER C  21      11.514   3.480  -7.454  1.00 81.45           O  
ATOM    755  OG  SER C  21      11.348   7.384  -7.583  1.00 81.45           O  
ATOM    756  N   LEU C  22      10.870   4.983  -5.954  1.00 78.21           N  
ATOM    757  CA  LEU C  22      11.527   4.270  -4.863  1.00 78.21           C  
ATOM    758  C   LEU C  22      10.908   2.891  -4.665  1.00 78.21           C  
ATOM    759  CB  LEU C  22      11.435   5.075  -3.565  1.00 78.21           C  
ATOM    760  O   LEU C  22      11.626   1.901  -4.506  1.00 78.21           O  
ATOM    761  CG  LEU C  22      12.146   4.482  -2.347  1.00 78.21           C  
ATOM    762  CD1 LEU C  22      13.658   4.517  -2.548  1.00 78.21           C  
ATOM    763  CD2 LEU C  22      11.753   5.233  -1.080  1.00 78.21           C  
ATOM    764  N   LEU C  23       9.657   2.882  -4.696  1.00 82.65           N  
ATOM    765  CA  LEU C  23       8.951   1.616  -4.527  1.00 82.65           C  
ATOM    766  C   LEU C  23       9.340   0.627  -5.621  1.00 82.65           C  
ATOM    767  CB  LEU C  23       7.437   1.840  -4.540  1.00 82.65           C  
ATOM    768  O   LEU C  23       9.662  -0.528  -5.334  1.00 82.65           O  
ATOM    769  CG  LEU C  23       6.566   0.598  -4.343  1.00 82.65           C  
ATOM    770  CD1 LEU C  23       6.692   0.085  -2.912  1.00 82.65           C  
ATOM    771  CD2 LEU C  23       5.111   0.906  -4.680  1.00 82.65           C  
ATOM    772  N   VAL C  24       9.370   1.078  -6.830  1.00 80.35           N  
ATOM    773  CA  VAL C  24       9.674   0.216  -7.968  1.00 80.35           C  
ATOM    774  C   VAL C  24      11.128  -0.243  -7.896  1.00 80.35           C  
ATOM    775  CB  VAL C  24       9.407   0.933  -9.310  1.00 80.35           C  
ATOM    776  O   VAL C  24      11.428  -1.416  -8.127  1.00 80.35           O  
ATOM    777  CG1 VAL C  24       9.918   0.095 -10.481  1.00 80.35           C  
ATOM    778  CG2 VAL C  24       7.917   1.229  -9.470  1.00 80.35           C  
ATOM    779  N   LEU C  25      11.958   0.655  -7.544  1.00 74.39           N  
ATOM    780  CA  LEU C  25      13.380   0.333  -7.496  1.00 74.39           C  
ATOM    781  C   LEU C  25      13.670  -0.691  -6.404  1.00 74.39           C  
ATOM    782  CB  LEU C  25      14.208   1.599  -7.258  1.00 74.39           C  
ATOM    783  O   LEU C  25      14.419  -1.645  -6.625  1.00 74.39           O  
ATOM    784  CG  LEU C  25      14.435   2.499  -8.473  1.00 74.39           C  
ATOM    785  CD1 LEU C  25      15.069   3.818  -8.045  1.00 74.39           C  
ATOM    786  CD2 LEU C  25      15.306   1.793  -9.507  1.00 74.39           C  
ATOM    787  N   VAL C  26      13.053  -0.424  -5.265  1.00 70.24           N  
ATOM    788  CA  VAL C  26      13.279  -1.331  -4.144  1.00 70.24           C  
ATOM    789  C   VAL C  26      12.736  -2.717  -4.484  1.00 70.24           C  
ATOM    790  CB  VAL C  26      12.624  -0.805  -2.847  1.00 70.24           C  
ATOM    791  O   VAL C  26      13.374  -3.730  -4.189  1.00 70.24           O  
ATOM    792  CG1 VAL C  26      12.637  -1.879  -1.761  1.00 70.24           C  
ATOM    793  CG2 VAL C  26      13.336   0.457  -2.364  1.00 70.24           C  
ATOM    794  N   GLN C  27      11.678  -2.730  -5.110  1.00 73.51           N  
ATOM    795  CA  GLN C  27      11.049  -4.003  -5.447  1.00 73.51           C  
ATOM    796  C   GLN C  27      11.795  -4.701  -6.581  1.00 73.51           C  
ATOM    797  CB  GLN C  27       9.584  -3.794  -5.832  1.00 73.51           C  
ATOM    798  O   GLN C  27      11.883  -5.931  -6.609  1.00 73.51           O  
ATOM    799  CG  GLN C  27       8.683  -3.444  -4.656  1.00 73.51           C  
ATOM    800  CD  GLN C  27       7.220  -3.347  -5.046  1.00 73.51           C  
ATOM    801  NE2 GLN C  27       6.333  -3.633  -4.098  1.00 73.51           N  
ATOM    802  OE1 GLN C  27       6.889  -3.016  -6.189  1.00 73.51           O  
ATOM    803  N   SER C  28      12.344  -3.937  -7.453  1.00 71.26           N  
ATOM    804  CA  SER C  28      13.042  -4.489  -8.610  1.00 71.26           C  
ATOM    805  C   SER C  28      14.372  -5.116  -8.206  1.00 71.26           C  
ATOM    806  CB  SER C  28      13.279  -3.404  -9.661  1.00 71.26           C  
ATOM    807  O   SER C  28      14.839  -6.060  -8.847  1.00 71.26           O  
ATOM    808  OG  SER C  28      14.331  -2.541  -9.265  1.00 71.26           O  
ATOM    809  N   THR C  29      14.994  -4.630  -7.162  1.00 64.20           N  
ATOM    810  CA  THR C  29      16.281  -5.145  -6.709  1.00 64.20           C  
ATOM    811  C   THR C  29      16.151  -6.593  -6.245  1.00 64.20           C  
ATOM    812  CB  THR C  29      16.855  -4.287  -5.566  1.00 64.20           C  
ATOM    813  O   THR C  29      17.115  -7.359  -6.306  1.00 64.20           O  
ATOM    814  CG2 THR C  29      17.281  -2.913  -6.071  1.00 64.20           C  
ATOM    815  OG1 THR C  29      15.856  -4.123  -4.552  1.00 64.20           O  
ATOM    816  N   GLN C  30      14.997  -6.987  -5.931  1.00 62.87           N  
ATOM    817  CA  GLN C  30      14.811  -8.330  -5.393  1.00 62.87           C  
ATOM    818  C   GLN C  30      14.479  -9.325  -6.502  1.00 62.87           C  
ATOM    819  CB  GLN C  30      13.707  -8.337  -4.334  1.00 62.87           C  
ATOM    820  O   GLN C  30      14.527 -10.539  -6.289  1.00 62.87           O  
ATOM    821  CG  GLN C  30      14.007  -7.458  -3.128  1.00 62.87           C  
ATOM    822  CD  GLN C  30      15.075  -8.045  -2.224  1.00 62.87           C  
ATOM    823  NE2 GLN C  30      15.725  -7.191  -1.441  1.00 62.87           N  
ATOM    824  OE1 GLN C  30      15.314  -9.257  -2.230  1.00 62.87           O  
ATOM    825  N   TRP C  31      14.265  -8.762  -7.614  1.00 65.30           N  
ATOM    826  CA  TRP C  31      13.967  -9.633  -8.746  1.00 65.30           C  
ATOM    827  C   TRP C  31      15.239  -9.989  -9.509  1.00 65.30           C  
ATOM    828  CB  TRP C  31      12.961  -8.967  -9.688  1.00 65.30           C  
ATOM    829  O   TRP C  31      15.985  -9.102  -9.932  1.00 65.30           O  
ATOM    830  CG  TRP C  31      11.542  -9.033  -9.209  1.00 65.30           C  
ATOM    831  CD1 TRP C  31      11.086  -8.782  -7.945  1.00 65.30           C  
ATOM    832  CD2 TRP C  31      10.393  -9.379  -9.988  1.00 65.30           C  
ATOM    833  CE2 TRP C  31       9.272  -9.316  -9.131  1.00 65.30           C  
ATOM    834  CE3 TRP C  31      10.201  -9.735 -11.330  1.00 65.30           C  
ATOM    835  NE1 TRP C  31       9.722  -8.950  -7.891  1.00 65.30           N  
ATOM    836  CH2 TRP C  31       7.818  -9.942 -10.890  1.00 65.30           C  
ATOM    837  CZ2 TRP C  31       7.977  -9.596  -9.573  1.00 65.30           C  
ATOM    838  CZ3 TRP C  31       8.912 -10.014 -11.768  1.00 65.30           C  
ATOM    839  N   SER C  32      15.445 -11.272  -9.559  1.00 56.96           N  
ATOM    840  CA  SER C  32      16.646 -11.773 -10.220  1.00 56.96           C  
ATOM    841  C   SER C  32      16.726 -11.286 -11.663  1.00 56.96           C  
ATOM    842  CB  SER C  32      16.678 -13.301 -10.187  1.00 56.96           C  
ATOM    843  O   SER C  32      17.819 -11.082 -12.195  1.00 56.96           O  
ATOM    844  OG  SER C  32      15.619 -13.844 -10.956  1.00 56.96           O  
ATOM    845  N   LEU C  33      15.572 -11.055 -12.239  1.00 61.74           N  
ATOM    846  CA  LEU C  33      15.506 -10.654 -13.641  1.00 61.74           C  
ATOM    847  C   LEU C  33      16.230  -9.330 -13.861  1.00 61.74           C  
ATOM    848  CB  LEU C  33      14.050 -10.536 -14.097  1.00 61.74           C  
ATOM    849  O   LEU C  33      16.814  -9.107 -14.924  1.00 61.74           O  
ATOM    850  CG  LEU C  33      13.316 -11.850 -14.371  1.00 61.74           C  
ATOM    851  CD1 LEU C  33      11.830 -11.591 -14.595  1.00 61.74           C  
ATOM    852  CD2 LEU C  33      13.927 -12.562 -15.574  1.00 61.74           C  
ATOM    853  N   PHE C  34      16.304  -8.576 -12.830  1.00 63.19           N  
ATOM    854  CA  PHE C  34      16.864  -7.241 -13.007  1.00 63.19           C  
ATOM    855  C   PHE C  34      18.277  -7.168 -12.441  1.00 63.19           C  
ATOM    856  CB  PHE C  34      15.974  -6.191 -12.336  1.00 63.19           C  
ATOM    857  O   PHE C  34      18.879  -6.093 -12.398  1.00 63.19           O  
ATOM    858  CG  PHE C  34      14.625  -6.034 -12.983  1.00 63.19           C  
ATOM    859  CD1 PHE C  34      14.499  -5.407 -14.216  1.00 63.19           C  
ATOM    860  CD2 PHE C  34      13.482  -6.516 -12.358  1.00 63.19           C  
ATOM    861  CE1 PHE C  34      13.251  -5.261 -14.818  1.00 63.19           C  
ATOM    862  CE2 PHE C  34      12.232  -6.374 -12.954  1.00 63.19           C  
ATOM    863  CZ  PHE C  34      12.118  -5.745 -14.183  1.00 63.19           C  
ATOM    864  N   PHE C  35      18.661  -8.321 -12.038  1.00 62.08           N  
ATOM    865  CA  PHE C  35      19.985  -8.366 -11.429  1.00 62.08           C  
ATOM    866  C   PHE C  35      21.045  -7.865 -12.401  1.00 62.08           C  
ATOM    867  CB  PHE C  35      20.320  -9.790 -10.974  1.00 62.08           C  
ATOM    868  O   PHE C  35      21.914  -7.073 -12.027  1.00 62.08           O  
ATOM    869  CG  PHE C  35      21.549  -9.877 -10.110  1.00 62.08           C  
ATOM    870  CD1 PHE C  35      22.769 -10.266 -10.650  1.00 62.08           C  
ATOM    871  CD2 PHE C  35      21.484  -9.570  -8.757  1.00 62.08           C  
ATOM    872  CE1 PHE C  35      23.909 -10.347  -9.852  1.00 62.08           C  
ATOM    873  CE2 PHE C  35      22.619  -9.649  -7.954  1.00 62.08           C  
ATOM    874  CZ  PHE C  35      23.829 -10.039  -8.503  1.00 62.08           C  
ATOM    875  N   PHE C  36      20.953  -8.363 -13.587  1.00 60.68           N  
ATOM    876  CA  PHE C  36      21.928  -7.984 -14.603  1.00 60.68           C  
ATOM    877  C   PHE C  36      21.890  -6.481 -14.856  1.00 60.68           C  
ATOM    878  CB  PHE C  36      21.668  -8.743 -15.908  1.00 60.68           C  
ATOM    879  O   PHE C  36      22.936  -5.841 -14.981  1.00 60.68           O  
ATOM    880  CG  PHE C  36      22.670  -8.447 -16.992  1.00 60.68           C  
ATOM    881  CD1 PHE C  36      22.384  -7.524 -17.989  1.00 60.68           C  
ATOM    882  CD2 PHE C  36      23.899  -9.094 -17.012  1.00 60.68           C  
ATOM    883  CE1 PHE C  36      23.310  -7.248 -18.993  1.00 60.68           C  
ATOM    884  CE2 PHE C  36      24.829  -8.825 -18.012  1.00 60.68           C  
ATOM    885  CZ  PHE C  36      24.532  -7.902 -19.002  1.00 60.68           C  
ATOM    886  N   LEU C  37      20.738  -5.918 -14.913  1.00 62.38           N  
ATOM    887  CA  LEU C  37      20.566  -4.491 -15.166  1.00 62.38           C  
ATOM    888  C   LEU C  37      21.126  -3.664 -14.014  1.00 62.38           C  
ATOM    889  CB  LEU C  37      19.087  -4.158 -15.377  1.00 62.38           C  
ATOM    890  O   LEU C  37      21.757  -2.628 -14.238  1.00 62.38           O  
ATOM    891  CG  LEU C  37      18.772  -3.126 -16.461  1.00 62.38           C  
ATOM    892  CD1 LEU C  37      18.756  -3.787 -17.835  1.00 62.38           C  
ATOM    893  CD2 LEU C  37      17.439  -2.441 -16.176  1.00 62.38           C  
ATOM    894  N   TYR C  38      21.045  -4.200 -12.823  1.00 61.42           N  
ATOM    895  CA  TYR C  38      21.518  -3.480 -11.646  1.00 61.42           C  
ATOM    896  C   TYR C  38      23.040  -3.498 -11.571  1.00 61.42           C  
ATOM    897  CB  TYR C  38      20.925  -4.087 -10.370  1.00 61.42           C  
ATOM    898  O   TYR C  38      23.659  -2.512 -11.166  1.00 61.42           O  
ATOM    899  CG  TYR C  38      19.711  -3.353  -9.856  1.00 61.42           C  
ATOM    900  CD1 TYR C  38      19.844  -2.196  -9.091  1.00 61.42           C  
ATOM    901  CD2 TYR C  38      18.429  -3.814 -10.133  1.00 61.42           C  
ATOM    902  CE1 TYR C  38      18.728  -1.518  -8.613  1.00 61.42           C  
ATOM    903  CE2 TYR C  38      17.305  -3.144  -9.661  1.00 61.42           C  
ATOM    904  OH  TYR C  38      16.356  -1.330  -8.433  1.00 61.42           O  
ATOM    905  CZ  TYR C  38      17.465  -1.998  -8.903  1.00 61.42           C  
ATOM    906  N   GLU C  39      23.587  -4.574 -12.068  1.00 61.39           N  
ATOM    907  CA  GLU C  39      25.039  -4.711 -12.007  1.00 61.39           C  
ATOM    908  C   GLU C  39      25.715  -3.923 -13.126  1.00 61.39           C  
ATOM    909  CB  GLU C  39      25.445  -6.185 -12.083  1.00 61.39           C  
ATOM    910  O   GLU C  39      26.794  -3.359 -12.931  1.00 61.39           O  
ATOM    911  CG  GLU C  39      25.519  -6.872 -10.727  1.00 61.39           C  
ATOM    912  CD  GLU C  39      26.185  -8.238 -10.783  1.00 61.39           C  
ATOM    913  OE1 GLU C  39      26.346  -8.879  -9.719  1.00 61.39           O  
ATOM    914  OE2 GLU C  39      26.550  -8.670 -11.899  1.00 61.39           O  
ATOM    915  N   ASN C  40      25.068  -3.808 -14.284  1.00 61.21           N  
ATOM    916  CA  ASN C  40      25.757  -3.258 -15.446  1.00 61.21           C  
ATOM    917  C   ASN C  40      25.254  -1.857 -15.786  1.00 61.21           C  
ATOM    918  CB  ASN C  40      25.600  -4.185 -16.653  1.00 61.21           C  
ATOM    919  O   ASN C  40      25.994  -1.046 -16.345  1.00 61.21           O  
ATOM    920  CG  ASN C  40      26.284  -5.523 -16.454  1.00 61.21           C  
ATOM    921  ND2 ASN C  40      25.598  -6.601 -16.815  1.00 61.21           N  
ATOM    922  OD1 ASN C  40      27.421  -5.588 -15.978  1.00 61.21           O  
ATOM    923  N   ALA C  41      23.976  -1.579 -15.540  1.00 69.80           N  
ATOM    924  CA  ALA C  41      23.387  -0.318 -15.984  1.00 69.80           C  
ATOM    925  C   ALA C  41      22.397   0.218 -14.954  1.00 69.80           C  
ATOM    926  CB  ALA C  41      22.700  -0.498 -17.335  1.00 69.80           C  
ATOM    927  O   ALA C  41      21.241   0.498 -15.282  1.00 69.80           O  
ATOM    928  N   PHE C  42      22.816   0.481 -13.744  1.00 64.28           N  
ATOM    929  CA  PHE C  42      21.920   0.914 -12.679  1.00 64.28           C  
ATOM    930  C   PHE C  42      21.376   2.309 -12.963  1.00 64.28           C  
ATOM    931  CB  PHE C  42      22.642   0.898 -11.328  1.00 64.28           C  
ATOM    932  O   PHE C  42      20.169   2.541 -12.872  1.00 64.28           O  
ATOM    933  CG  PHE C  42      21.825   1.461 -10.196  1.00 64.28           C  
ATOM    934  CD1 PHE C  42      22.086   2.731  -9.697  1.00 64.28           C  
ATOM    935  CD2 PHE C  42      20.795   0.719  -9.632  1.00 64.28           C  
ATOM    936  CE1 PHE C  42      21.332   3.255  -8.650  1.00 64.28           C  
ATOM    937  CE2 PHE C  42      20.037   1.236  -8.585  1.00 64.28           C  
ATOM    938  CZ  PHE C  42      20.308   2.503  -8.095  1.00 64.28           C  
ATOM    939  N   LEU C  43      22.287   3.176 -13.431  1.00 67.35           N  
ATOM    940  CA  LEU C  43      21.918   4.582 -13.562  1.00 67.35           C  
ATOM    941  C   LEU C  43      20.876   4.769 -14.660  1.00 67.35           C  
ATOM    942  CB  LEU C  43      23.153   5.434 -13.864  1.00 67.35           C  
ATOM    943  O   LEU C  43      19.845   5.410 -14.440  1.00 67.35           O  
ATOM    944  CG  LEU C  43      23.209   6.807 -13.193  1.00 67.35           C  
ATOM    945  CD1 LEU C  43      24.261   6.815 -12.089  1.00 67.35           C  
ATOM    946  CD2 LEU C  43      23.500   7.894 -14.223  1.00 67.35           C  
ATOM    947  N   PRO C  44      21.173   4.176 -15.818  1.00 72.60           N  
ATOM    948  CA  PRO C  44      20.153   4.329 -16.858  1.00 72.60           C  
ATOM    949  C   PRO C  44      18.823   3.682 -16.480  1.00 72.60           C  
ATOM    950  CB  PRO C  44      20.777   3.627 -18.068  1.00 72.60           C  
ATOM    951  O   PRO C  44      17.759   4.208 -16.817  1.00 72.60           O  
ATOM    952  CG  PRO C  44      21.926   2.852 -17.509  1.00 72.60           C  
ATOM    953  CD  PRO C  44      22.252   3.397 -16.148  1.00 72.60           C  
ATOM    954  N   PHE C  45      18.873   2.683 -15.823  1.00 71.72           N  
ATOM    955  CA  PHE C  45      17.673   1.977 -15.389  1.00 71.72           C  
ATOM    956  C   PHE C  45      16.885   2.814 -14.389  1.00 71.72           C  
ATOM    957  CB  PHE C  45      18.038   0.624 -14.770  1.00 71.72           C  
ATOM    958  O   PHE C  45      15.674   2.990 -14.537  1.00 71.72           O  
ATOM    959  CG  PHE C  45      16.848  -0.173 -14.308  1.00 71.72           C  
ATOM    960  CD1 PHE C  45      16.568  -0.309 -12.954  1.00 71.72           C  
ATOM    961  CD2 PHE C  45      16.009  -0.787 -15.230  1.00 71.72           C  
ATOM    962  CE1 PHE C  45      15.467  -1.047 -12.525  1.00 71.72           C  
ATOM    963  CE2 PHE C  45      14.907  -1.525 -14.808  1.00 71.72           C  
ATOM    964  CZ  PHE C  45      14.638  -1.655 -13.455  1.00 71.72           C  
ATOM    965  N   ALA C  46      17.637   3.322 -13.435  1.00 67.35           N  
ATOM    966  CA  ALA C  46      16.993   4.150 -12.418  1.00 67.35           C  
ATOM    967  C   ALA C  46      16.372   5.398 -13.040  1.00 67.35           C  
ATOM    968  CB  ALA C  46      17.996   4.541 -11.336  1.00 67.35           C  
ATOM    969  O   ALA C  46      15.243   5.767 -12.709  1.00 67.35           O  
ATOM    970  N   MET C  47      17.075   5.979 -13.940  1.00 77.50           N  
ATOM    971  CA  MET C  47      16.574   7.175 -14.612  1.00 77.50           C  
ATOM    972  C   MET C  47      15.335   6.853 -15.441  1.00 77.50           C  
ATOM    973  CB  MET C  47      17.656   7.785 -15.504  1.00 77.50           C  
ATOM    974  O   MET C  47      14.407   7.661 -15.518  1.00 77.50           O  
ATOM    975  CG  MET C  47      18.747   8.512 -14.735  1.00 77.50           C  
ATOM    976  SD  MET C  47      18.096   9.920 -13.755  1.00 77.50           S  
ATOM    977  CE  MET C  47      18.449  11.291 -14.890  1.00 77.50           C  
ATOM    978  N   GLY C  48      15.351   5.752 -16.013  1.00 79.45           N  
ATOM    979  CA  GLY C  48      14.189   5.316 -16.771  1.00 79.45           C  
ATOM    980  C   GLY C  48      12.948   5.145 -15.915  1.00 79.45           C  
ATOM    981  O   GLY C  48      11.859   5.581 -16.295  1.00 79.45           O  
ATOM    982  N   ILE C  49      13.203   4.582 -14.819  1.00 79.10           N  
ATOM    983  CA  ILE C  49      12.088   4.346 -13.908  1.00 79.10           C  
ATOM    984  C   ILE C  49      11.540   5.680 -13.407  1.00 79.10           C  
ATOM    985  CB  ILE C  49      12.510   3.458 -12.717  1.00 79.10           C  
ATOM    986  O   ILE C  49      10.324   5.872 -13.336  1.00 79.10           O  
ATOM    987  CG1 ILE C  49      12.814   2.033 -13.194  1.00 79.10           C  
ATOM    988  CG2 ILE C  49      11.424   3.453 -11.636  1.00 79.10           C  
ATOM    989  CD1 ILE C  49      13.312   1.105 -12.094  1.00 79.10           C  
ATOM    990  N   ILE C  50      12.413   6.528 -13.089  1.00 79.73           N  
ATOM    991  CA  ILE C  50      11.998   7.837 -12.595  1.00 79.73           C  
ATOM    992  C   ILE C  50      11.218   8.575 -13.681  1.00 79.73           C  
ATOM    993  CB  ILE C  50      13.210   8.679 -12.139  1.00 79.73           C  
ATOM    994  O   ILE C  50      10.180   9.181 -13.406  1.00 79.73           O  
ATOM    995  CG1 ILE C  50      13.868   8.045 -10.908  1.00 79.73           C  
ATOM    996  CG2 ILE C  50      12.787  10.123 -11.852  1.00 79.73           C  
ATOM    997  CD1 ILE C  50      15.187   8.692 -10.509  1.00 79.73           C  
ATOM    998  N   ALA C  51      11.759   8.466 -14.868  1.00 81.93           N  
ATOM    999  CA  ALA C  51      11.094   9.143 -15.979  1.00 81.93           C  
ATOM   1000  C   ALA C  51       9.703   8.563 -16.220  1.00 81.93           C  
ATOM   1001  CB  ALA C  51      11.938   9.040 -17.247  1.00 81.93           C  
ATOM   1002  O   ALA C  51       8.734   9.307 -16.386  1.00 81.93           O  
ATOM   1003  N   MET C  52       9.616   7.299 -16.225  1.00 84.05           N  
ATOM   1004  CA  MET C  52       8.333   6.634 -16.436  1.00 84.05           C  
ATOM   1005  C   MET C  52       7.362   6.953 -15.304  1.00 84.05           C  
ATOM   1006  CB  MET C  52       8.523   5.121 -16.551  1.00 84.05           C  
ATOM   1007  O   MET C  52       6.183   7.215 -15.548  1.00 84.05           O  
ATOM   1008  CG  MET C  52       9.202   4.684 -17.839  1.00 84.05           C  
ATOM   1009  SD  MET C  52       8.290   5.230 -19.334  1.00 84.05           S  
ATOM   1010  CE  MET C  52       6.726   4.341 -19.098  1.00 84.05           C  
ATOM   1011  N   SER C  53       7.907   6.938 -14.146  1.00 84.13           N  
ATOM   1012  CA  SER C  53       7.071   7.256 -12.992  1.00 84.13           C  
ATOM   1013  C   SER C  53       6.579   8.698 -13.048  1.00 84.13           C  
ATOM   1014  CB  SER C  53       7.841   7.021 -11.692  1.00 84.13           C  
ATOM   1015  O   SER C  53       5.419   8.976 -12.737  1.00 84.13           O  
ATOM   1016  OG  SER C  53       8.986   7.853 -11.628  1.00 84.13           O  
ATOM   1017  N   ALA C  54       7.480   9.518 -13.432  1.00 82.78           N  
ATOM   1018  CA  ALA C  54       7.112  10.927 -13.542  1.00 82.78           C  
ATOM   1019  C   ALA C  54       5.985  11.122 -14.552  1.00 82.78           C  
ATOM   1020  CB  ALA C  54       8.326  11.765 -13.935  1.00 82.78           C  
ATOM   1021  O   ALA C  54       5.048  11.886 -14.306  1.00 82.78           O  
ATOM   1022  N   PHE C  55       6.075  10.387 -15.564  1.00 80.99           N  
ATOM   1023  CA  PHE C  55       5.049  10.485 -16.596  1.00 80.99           C  
ATOM   1024  C   PHE C  55       3.727   9.911 -16.101  1.00 80.99           C  
ATOM   1025  CB  PHE C  55       5.494   9.758 -17.869  1.00 80.99           C  
ATOM   1026  O   PHE C  55       2.672  10.521 -16.287  1.00 80.99           O  
ATOM   1027  CG  PHE C  55       4.518   9.876 -19.008  1.00 80.99           C  
ATOM   1028  CD1 PHE C  55       3.659   8.829 -19.317  1.00 80.99           C  
ATOM   1029  CD2 PHE C  55       4.459  11.036 -19.769  1.00 80.99           C  
ATOM   1030  CE1 PHE C  55       2.755   8.935 -20.371  1.00 80.99           C  
ATOM   1031  CE2 PHE C  55       3.557  11.150 -20.824  1.00 80.99           C  
ATOM   1032  CZ  PHE C  55       2.707  10.098 -21.124  1.00 80.99           C  
ATOM   1033  N   ALA C  56       3.827   8.890 -15.546  1.00 80.89           N  
ATOM   1034  CA  ALA C  56       2.625   8.219 -15.059  1.00 80.89           C  
ATOM   1035  C   ALA C  56       1.912   9.064 -14.007  1.00 80.89           C  
ATOM   1036  CB  ALA C  56       2.975   6.847 -14.487  1.00 80.89           C  
ATOM   1037  O   ALA C  56       0.681   9.136 -13.989  1.00 80.89           O  
ATOM   1038  N   MET C  57       2.681   9.741 -13.175  1.00 81.65           N  
ATOM   1039  CA  MET C  57       2.118  10.492 -12.057  1.00 81.65           C  
ATOM   1040  C   MET C  57       1.434  11.765 -12.545  1.00 81.65           C  
ATOM   1041  CB  MET C  57       3.207  10.841 -11.040  1.00 81.65           C  
ATOM   1042  O   MET C  57       0.615  12.347 -11.833  1.00 81.65           O  
ATOM   1043  CG  MET C  57       3.736   9.640 -10.273  1.00 81.65           C  
ATOM   1044  SD  MET C  57       2.418   8.761  -9.346  1.00 81.65           S  
ATOM   1045  CE  MET C  57       3.037   7.059  -9.447  1.00 81.65           C  
ATOM   1046  N   MET C  58       1.693  12.083 -13.792  1.00 79.61           N  
ATOM   1047  CA  MET C  58       1.031  13.253 -14.363  1.00 79.61           C  
ATOM   1048  C   MET C  58      -0.448  12.975 -14.609  1.00 79.61           C  
ATOM   1049  CB  MET C  58       1.709  13.671 -15.669  1.00 79.61           C  
ATOM   1050  O   MET C  58      -1.268  13.895 -14.594  1.00 79.61           O  
ATOM   1051  CG  MET C  58       2.982  14.477 -15.468  1.00 79.61           C  
ATOM   1052  SD  MET C  58       3.258  15.701 -16.807  1.00 79.61           S  
ATOM   1053  CE  MET C  58       3.959  14.623 -18.087  1.00 79.61           C  
ATOM   1054  N   PHE C  59      -0.793  11.768 -14.688  1.00 76.47           N  
ATOM   1055  CA  PHE C  59      -2.158  11.398 -15.042  1.00 76.47           C  
ATOM   1056  C   PHE C  59      -2.987  11.128 -13.792  1.00 76.47           C  
ATOM   1057  CB  PHE C  59      -2.164  10.166 -15.952  1.00 76.47           C  
ATOM   1058  O   PHE C  59      -4.191  10.877 -13.881  1.00 76.47           O  
ATOM   1059  CG  PHE C  59      -1.616  10.427 -17.329  1.00 76.47           C  
ATOM   1060  CD1 PHE C  59      -2.396  11.044 -18.299  1.00 76.47           C  
ATOM   1061  CD2 PHE C  59      -0.318  10.053 -17.654  1.00 76.47           C  
ATOM   1062  CE1 PHE C  59      -1.891  11.287 -19.574  1.00 76.47           C  
ATOM   1063  CE2 PHE C  59       0.194  10.291 -18.927  1.00 76.47           C  
ATOM   1064  CZ  PHE C  59      -0.594  10.907 -19.885  1.00 76.47           C  
ATOM   1065  N   VAL C  60      -2.398  11.240 -12.722  1.00 79.49           N  
ATOM   1066  CA  VAL C  60      -3.131  10.949 -11.494  1.00 79.49           C  
ATOM   1067  C   VAL C  60      -3.949  12.170 -11.079  1.00 79.49           C  
ATOM   1068  CB  VAL C  60      -2.180  10.530 -10.351  1.00 79.49           C  
ATOM   1069  O   VAL C  60      -3.391  13.240 -10.823  1.00 79.49           O  
ATOM   1070  CG1 VAL C  60      -2.963  10.273  -9.064  1.00 79.49           C  
ATOM   1071  CG2 VAL C  60      -1.380   9.292 -10.750  1.00 79.49           C  
ATOM   1072  N   LYS C  61      -5.218  12.025 -11.046  1.00 73.55           N  
ATOM   1073  CA  LYS C  61      -6.119  13.109 -10.664  1.00 73.55           C  
ATOM   1074  C   LYS C  61      -6.166  13.277  -9.148  1.00 73.55           C  
ATOM   1075  CB  LYS C  61      -7.526  12.854 -11.207  1.00 73.55           C  
ATOM   1076  O   LYS C  61      -6.063  14.395  -8.639  1.00 73.55           O  
ATOM   1077  CG  LYS C  61      -8.478  14.029 -11.037  1.00 73.55           C  
ATOM   1078  CD  LYS C  61      -9.837  13.742 -11.660  1.00 73.55           C  
ATOM   1079  CE  LYS C  61     -10.820  14.878 -11.409  1.00 73.55           C  
ATOM   1080  NZ  LYS C  61     -12.152  14.605 -12.026  1.00 73.55           N  
ATOM   1081  N   HIS C  62      -6.391  12.215  -8.467  1.00 75.05           N  
ATOM   1082  CA  HIS C  62      -6.480  12.218  -7.012  1.00 75.05           C  
ATOM   1083  C   HIS C  62      -5.144  11.842  -6.378  1.00 75.05           C  
ATOM   1084  CB  HIS C  62      -7.573  11.258  -6.539  1.00 75.05           C  
ATOM   1085  O   HIS C  62      -4.980  10.726  -5.881  1.00 75.05           O  
ATOM   1086  CG  HIS C  62      -8.919  11.546  -7.126  1.00 75.05           C  
ATOM   1087  CD2 HIS C  62      -9.656  10.867  -8.036  1.00 75.05           C  
ATOM   1088  ND1 HIS C  62      -9.657  12.657  -6.781  1.00 75.05           N  
ATOM   1089  CE1 HIS C  62     -10.795  12.649  -7.456  1.00 75.05           C  
ATOM   1090  NE2 HIS C  62     -10.818  11.573  -8.225  1.00 75.05           N  
ATOM   1091  N   LYS C  63      -4.285  12.847  -6.309  1.00 74.01           N  
ATOM   1092  CA  LYS C  63      -2.902  12.609  -5.908  1.00 74.01           C  
ATOM   1093  C   LYS C  63      -2.816  12.226  -4.433  1.00 74.01           C  
ATOM   1094  CB  LYS C  63      -2.043  13.845  -6.180  1.00 74.01           C  
ATOM   1095  O   LYS C  63      -2.080  11.307  -4.066  1.00 74.01           O  
ATOM   1096  CG  LYS C  63      -1.916  14.198  -7.654  1.00 74.01           C  
ATOM   1097  CD  LYS C  63      -1.065  15.445  -7.859  1.00 74.01           C  
ATOM   1098  CE  LYS C  63      -1.054  15.882  -9.317  1.00 74.01           C  
ATOM   1099  NZ  LYS C  63      -0.524  17.269  -9.476  1.00 74.01           N  
ATOM   1100  N   HIS C  64      -3.665  12.860  -3.645  1.00 68.89           N  
ATOM   1101  CA  HIS C  64      -3.626  12.611  -2.208  1.00 68.89           C  
ATOM   1102  C   HIS C  64      -4.164  11.223  -1.875  1.00 68.89           C  
ATOM   1103  CB  HIS C  64      -4.425  13.678  -1.458  1.00 68.89           C  
ATOM   1104  O   HIS C  64      -3.587  10.510  -1.051  1.00 68.89           O  
ATOM   1105  CG  HIS C  64      -4.180  13.683   0.018  1.00 68.89           C  
ATOM   1106  CD2 HIS C  64      -3.287  14.370   0.768  1.00 68.89           C  
ATOM   1107  ND1 HIS C  64      -4.905  12.907   0.895  1.00 68.89           N  
ATOM   1108  CE1 HIS C  64      -4.468  13.118   2.126  1.00 68.89           C  
ATOM   1109  NE2 HIS C  64      -3.486  14.001   2.076  1.00 68.89           N  
ATOM   1110  N   ALA C  65      -5.145  10.900  -2.560  1.00 71.35           N  
ATOM   1111  CA  ALA C  65      -5.722   9.577  -2.337  1.00 71.35           C  
ATOM   1112  C   ALA C  65      -4.750   8.478  -2.755  1.00 71.35           C  
ATOM   1113  CB  ALA C  65      -7.039   9.436  -3.097  1.00 71.35           C  
ATOM   1114  O   ALA C  65      -4.589   7.481  -2.047  1.00 71.35           O  
ATOM   1115  N   PHE C  66      -4.143   8.660  -3.841  1.00 79.93           N  
ATOM   1116  CA  PHE C  66      -3.185   7.668  -4.317  1.00 79.93           C  
ATOM   1117  C   PHE C  66      -2.017   7.535  -3.347  1.00 79.93           C  
ATOM   1118  CB  PHE C  66      -2.671   8.041  -5.711  1.00 79.93           C  
ATOM   1119  O   PHE C  66      -1.582   6.423  -3.040  1.00 79.93           O  
ATOM   1120  CG  PHE C  66      -1.706   7.041  -6.289  1.00 79.93           C  
ATOM   1121  CD1 PHE C  66      -0.361   7.356  -6.435  1.00 79.93           C  
ATOM   1122  CD2 PHE C  66      -2.146   5.785  -6.687  1.00 79.93           C  
ATOM   1123  CE1 PHE C  66       0.534   6.432  -6.970  1.00 79.93           C  
ATOM   1124  CE2 PHE C  66      -1.257   4.856  -7.223  1.00 79.93           C  
ATOM   1125  CZ  PHE C  66       0.082   5.182  -7.364  1.00 79.93           C  
ATOM   1126  N   LEU C  67      -1.610   8.619  -2.910  1.00 76.18           N  
ATOM   1127  CA  LEU C  67      -0.471   8.632  -1.998  1.00 76.18           C  
ATOM   1128  C   LEU C  67      -0.815   7.932  -0.688  1.00 76.18           C  
ATOM   1129  CB  LEU C  67      -0.023  10.069  -1.720  1.00 76.18           C  
ATOM   1130  O   LEU C  67      -0.091   7.037  -0.248  1.00 76.18           O  
ATOM   1131  CG  LEU C  67       1.211  10.236  -0.832  1.00 76.18           C  
ATOM   1132  CD1 LEU C  67       2.356  10.856  -1.626  1.00 76.18           C  
ATOM   1133  CD2 LEU C  67       0.880  11.084   0.390  1.00 76.18           C  
ATOM   1134  N   CYS C  68      -1.920   8.186  -0.135  1.00 71.15           N  
ATOM   1135  CA  CYS C  68      -2.273   7.738   1.207  1.00 71.15           C  
ATOM   1136  C   CYS C  68      -2.835   6.322   1.179  1.00 71.15           C  
ATOM   1137  CB  CYS C  68      -3.291   8.688   1.838  1.00 71.15           C  
ATOM   1138  O   CYS C  68      -2.582   5.531   2.090  1.00 71.15           O  
ATOM   1139  SG  CYS C  68      -2.565  10.214   2.477  1.00 71.15           S  
ATOM   1140  N   LEU C  69      -3.426   5.983   0.132  1.00 78.27           N  
ATOM   1141  CA  LEU C  69      -4.147   4.715   0.130  1.00 78.27           C  
ATOM   1142  C   LEU C  69      -3.331   3.627  -0.561  1.00 78.27           C  
ATOM   1143  CB  LEU C  69      -5.503   4.870  -0.565  1.00 78.27           C  
ATOM   1144  O   LEU C  69      -3.470   2.444  -0.241  1.00 78.27           O  
ATOM   1145  CG  LEU C  69      -6.533   5.749   0.148  1.00 78.27           C  
ATOM   1146  CD1 LEU C  69      -7.727   6.010  -0.764  1.00 78.27           C  
ATOM   1147  CD2 LEU C  69      -6.981   5.097   1.451  1.00 78.27           C  
ATOM   1148  N   PHE C  70      -2.456   3.997  -1.382  1.00 83.91           N  
ATOM   1149  CA  PHE C  70      -1.815   2.958  -2.180  1.00 83.91           C  
ATOM   1150  C   PHE C  70      -0.299   3.026  -2.040  1.00 83.91           C  
ATOM   1151  CB  PHE C  70      -2.212   3.088  -3.654  1.00 83.91           C  
ATOM   1152  O   PHE C  70       0.335   2.054  -1.622  1.00 83.91           O  
ATOM   1153  CG  PHE C  70      -3.667   2.808  -3.917  1.00 83.91           C  
ATOM   1154  CD1 PHE C  70      -4.138   1.502  -3.977  1.00 83.91           C  
ATOM   1155  CD2 PHE C  70      -4.564   3.852  -4.105  1.00 83.91           C  
ATOM   1156  CE1 PHE C  70      -5.485   1.240  -4.221  1.00 83.91           C  
ATOM   1157  CE2 PHE C  70      -5.911   3.598  -4.348  1.00 83.91           C  
ATOM   1158  CZ  PHE C  70      -6.369   2.291  -4.407  1.00 83.91           C  
ATOM   1159  N   LEU C  71       0.247   4.140  -2.221  1.00 83.66           N  
ATOM   1160  CA  LEU C  71       1.701   4.244  -2.278  1.00 83.66           C  
ATOM   1161  C   LEU C  71       2.311   4.094  -0.888  1.00 83.66           C  
ATOM   1162  CB  LEU C  71       2.119   5.584  -2.890  1.00 83.66           C  
ATOM   1163  O   LEU C  71       3.163   3.231  -0.670  1.00 83.66           O  
ATOM   1164  CG  LEU C  71       3.440   5.593  -3.661  1.00 83.66           C  
ATOM   1165  CD1 LEU C  71       3.179   5.733  -5.157  1.00 83.66           C  
ATOM   1166  CD2 LEU C  71       4.342   6.718  -3.164  1.00 83.66           C  
ATOM   1167  N   LEU C  72       1.852   4.834   0.035  1.00 75.71           N  
ATOM   1168  CA  LEU C  72       2.444   4.845   1.368  1.00 75.71           C  
ATOM   1169  C   LEU C  72       2.305   3.481   2.035  1.00 75.71           C  
ATOM   1170  CB  LEU C  72       1.789   5.921   2.237  1.00 75.71           C  
ATOM   1171  O   LEU C  72       3.285   2.930   2.541  1.00 75.71           O  
ATOM   1172  CG  LEU C  72       2.680   6.574   3.294  1.00 75.71           C  
ATOM   1173  CD1 LEU C  72       3.025   8.003   2.889  1.00 75.71           C  
ATOM   1174  CD2 LEU C  72       1.998   6.550   4.658  1.00 75.71           C  
ATOM   1175  N   PRO C  73       1.124   3.015   2.045  1.00 77.02           N  
ATOM   1176  CA  PRO C  73       0.982   1.691   2.658  1.00 77.02           C  
ATOM   1177  C   PRO C  73       1.846   0.631   1.977  1.00 77.02           C  
ATOM   1178  CB  PRO C  73      -0.506   1.379   2.482  1.00 77.02           C  
ATOM   1179  O   PRO C  73       2.382  -0.255   2.646  1.00 77.02           O  
ATOM   1180  CG  PRO C  73      -1.163   2.714   2.347  1.00 77.02           C  
ATOM   1181  CD  PRO C  73      -0.198   3.657   1.688  1.00 77.02           C  
ATOM   1182  N   SER C  74       1.902   0.669   0.728  1.00 84.50           N  
ATOM   1183  CA  SER C  74       2.736  -0.284   0.003  1.00 84.50           C  
ATOM   1184  C   SER C  74       4.205  -0.136   0.387  1.00 84.50           C  
ATOM   1185  CB  SER C  74       2.574  -0.099  -1.506  1.00 84.50           C  
ATOM   1186  O   SER C  74       4.892  -1.131   0.629  1.00 84.50           O  
ATOM   1187  OG  SER C  74       2.895   1.227  -1.888  1.00 84.50           O  
ATOM   1188  N   LEU C  75       4.644   1.041   0.401  1.00 76.89           N  
ATOM   1189  CA  LEU C  75       6.032   1.294   0.774  1.00 76.89           C  
ATOM   1190  C   LEU C  75       6.305   0.829   2.200  1.00 76.89           C  
ATOM   1191  CB  LEU C  75       6.361   2.782   0.637  1.00 76.89           C  
ATOM   1192  O   LEU C  75       7.331   0.199   2.467  1.00 76.89           O  
ATOM   1193  CG  LEU C  75       7.841   3.138   0.488  1.00 76.89           C  
ATOM   1194  CD1 LEU C  75       8.127   3.634  -0.926  1.00 76.89           C  
ATOM   1195  CD2 LEU C  75       8.246   4.186   1.519  1.00 76.89           C  
ATOM   1196  N   ALA C  76       5.384   1.109   3.052  1.00 70.97           N  
ATOM   1197  CA  ALA C  76       5.538   0.723   4.452  1.00 70.97           C  
ATOM   1198  C   ALA C  76       5.577  -0.796   4.601  1.00 70.97           C  
ATOM   1199  CB  ALA C  76       4.405   1.307   5.293  1.00 70.97           C  
ATOM   1200  O   ALA C  76       6.392  -1.331   5.356  1.00 70.97           O  
ATOM   1201  N   THR C  77       4.751  -1.427   3.875  1.00 77.71           N  
ATOM   1202  CA  THR C  77       4.673  -2.882   3.952  1.00 77.71           C  
ATOM   1203  C   THR C  77       5.938  -3.522   3.386  1.00 77.71           C  
ATOM   1204  CB  THR C  77       3.442  -3.416   3.196  1.00 77.71           C  
ATOM   1205  O   THR C  77       6.491  -4.449   3.982  1.00 77.71           O  
ATOM   1206  CG2 THR C  77       3.282  -4.919   3.398  1.00 77.71           C  
ATOM   1207  OG1 THR C  77       2.267  -2.753   3.678  1.00 77.71           O  
ATOM   1208  N   VAL C  78       6.356  -3.037   2.266  1.00 75.36           N  
ATOM   1209  CA  VAL C  78       7.560  -3.581   1.645  1.00 75.36           C  
ATOM   1210  C   VAL C  78       8.767  -3.319   2.543  1.00 75.36           C  
ATOM   1211  CB  VAL C  78       7.797  -2.977   0.243  1.00 75.36           C  
ATOM   1212  O   VAL C  78       9.636  -4.181   2.692  1.00 75.36           O  
ATOM   1213  CG1 VAL C  78       9.171  -3.378  -0.292  1.00 75.36           C  
ATOM   1214  CG2 VAL C  78       6.696  -3.417  -0.720  1.00 75.36           C  
ATOM   1215  N   ALA C  79       8.841  -2.172   3.048  1.00 64.83           N  
ATOM   1216  CA  ALA C  79       9.921  -1.849   3.977  1.00 64.83           C  
ATOM   1217  C   ALA C  79       9.913  -2.793   5.177  1.00 64.83           C  
ATOM   1218  CB  ALA C  79       9.807  -0.400   4.443  1.00 64.83           C  
ATOM   1219  O   ALA C  79      10.964  -3.281   5.598  1.00 64.83           O  
ATOM   1220  N   TYR C  80       8.694  -3.021   5.633  1.00 63.07           N  
ATOM   1221  CA  TYR C  80       8.541  -3.943   6.752  1.00 63.07           C  
ATOM   1222  C   TYR C  80       9.023  -5.340   6.378  1.00 63.07           C  
ATOM   1223  CB  TYR C  80       7.079  -3.999   7.206  1.00 63.07           C  
ATOM   1224  O   TYR C  80       9.776  -5.965   7.129  1.00 63.07           O  
ATOM   1225  CG  TYR C  80       6.798  -5.086   8.215  1.00 63.07           C  
ATOM   1226  CD1 TYR C  80       6.179  -6.275   7.833  1.00 63.07           C  
ATOM   1227  CD2 TYR C  80       7.151  -4.928   9.551  1.00 63.07           C  
ATOM   1228  CE1 TYR C  80       5.917  -7.279   8.760  1.00 63.07           C  
ATOM   1229  CE2 TYR C  80       6.893  -5.925  10.486  1.00 63.07           C  
ATOM   1230  OH  TYR C  80       6.019  -8.086  11.003  1.00 63.07           O  
ATOM   1231  CZ  TYR C  80       6.277  -7.095  10.081  1.00 63.07           C  
ATOM   1232  N   PHE C  81       8.615  -5.785   5.268  1.00 69.23           N  
ATOM   1233  CA  PHE C  81       8.972  -7.123   4.811  1.00 69.23           C  
ATOM   1234  C   PHE C  81      10.478  -7.242   4.612  1.00 69.23           C  
ATOM   1235  CB  PHE C  81       8.242  -7.459   3.507  1.00 69.23           C  
ATOM   1236  O   PHE C  81      11.082  -8.247   4.992  1.00 69.23           O  
ATOM   1237  CG  PHE C  81       8.426  -8.884   3.059  1.00 69.23           C  
ATOM   1238  CD1 PHE C  81       9.354  -9.204   2.076  1.00 69.23           C  
ATOM   1239  CD2 PHE C  81       7.669  -9.904   3.621  1.00 69.23           C  
ATOM   1240  CE1 PHE C  81       9.527 -10.522   1.659  1.00 69.23           C  
ATOM   1241  CE2 PHE C  81       7.836 -11.224   3.210  1.00 69.23           C  
ATOM   1242  CZ  PHE C  81       8.764 -11.530   2.228  1.00 69.23           C  
ATOM   1243  N   ASN C  82      11.040  -6.278   4.020  1.00 63.32           N  
ATOM   1244  CA  ASN C  82      12.475  -6.305   3.758  1.00 63.32           C  
ATOM   1245  C   ASN C  82      13.282  -6.257   5.053  1.00 63.32           C  
ATOM   1246  CB  ASN C  82      12.876  -5.149   2.840  1.00 63.32           C  
ATOM   1247  O   ASN C  82      14.341  -6.879   5.153  1.00 63.32           O  
ATOM   1248  CG  ASN C  82      12.567  -5.427   1.382  1.00 63.32           C  
ATOM   1249  ND2 ASN C  82      12.210  -4.384   0.642  1.00 63.32           N  
ATOM   1250  OD1 ASN C  82      12.648  -6.570   0.925  1.00 63.32           O  
ATOM   1251  N   MET C  83      12.812  -5.617   5.966  1.00 57.33           N  
ATOM   1252  CA  MET C  83      13.501  -5.477   7.246  1.00 57.33           C  
ATOM   1253  C   MET C  83      13.426  -6.771   8.049  1.00 57.33           C  
ATOM   1254  CB  MET C  83      12.904  -4.324   8.056  1.00 57.33           C  
ATOM   1255  O   MET C  83      14.402  -7.167   8.688  1.00 57.33           O  
ATOM   1256  CG  MET C  83      13.222  -2.949   7.492  1.00 57.33           C  
ATOM   1257  SD  MET C  83      15.008  -2.542   7.600  1.00 57.33           S  
ATOM   1258  CE  MET C  83      14.912  -0.851   8.252  1.00 57.33           C  
ATOM   1259  N   VAL C  84      12.321  -7.382   7.965  1.00 56.00           N  
ATOM   1260  CA  VAL C  84      12.082  -8.541   8.819  1.00 56.00           C  
ATOM   1261  C   VAL C  84      12.587  -9.805   8.128  1.00 56.00           C  
ATOM   1262  CB  VAL C  84      10.585  -8.687   9.172  1.00 56.00           C  
ATOM   1263  O   VAL C  84      13.207 -10.662   8.763  1.00 56.00           O  
ATOM   1264  CG1 VAL C  84      10.334  -9.988   9.933  1.00 56.00           C  
ATOM   1265  CG2 VAL C  84      10.109  -7.487   9.988  1.00 56.00           C  
ATOM   1266  N   TYR C  85      12.455  -9.928   6.887  1.00 57.88           N  
ATOM   1267  CA  TYR C  85      12.660 -11.234   6.271  1.00 57.88           C  
ATOM   1268  C   TYR C  85      13.862 -11.213   5.335  1.00 57.88           C  
ATOM   1269  CB  TYR C  85      11.408 -11.670   5.504  1.00 57.88           C  
ATOM   1270  O   TYR C  85      14.400 -12.265   4.980  1.00 57.88           O  
ATOM   1271  CG  TYR C  85      10.240 -12.017   6.395  1.00 57.88           C  
ATOM   1272  CD1 TYR C  85      10.169 -13.254   7.031  1.00 57.88           C  
ATOM   1273  CD2 TYR C  85       9.206 -11.111   6.601  1.00 57.88           C  
ATOM   1274  CE1 TYR C  85       9.093 -13.580   7.851  1.00 57.88           C  
ATOM   1275  CE2 TYR C  85       8.126 -11.425   7.419  1.00 57.88           C  
ATOM   1276  OH  TYR C  85       7.012 -12.977   8.850  1.00 57.88           O  
ATOM   1277  CZ  TYR C  85       8.079 -12.660   8.039  1.00 57.88           C  
ATOM   1278  N   MET C  86      14.279 -10.059   4.814  1.00 55.85           N  
ATOM   1279  CA  MET C  86      15.395 -10.085   3.873  1.00 55.85           C  
ATOM   1280  C   MET C  86      16.673  -9.575   4.531  1.00 55.85           C  
ATOM   1281  CB  MET C  86      15.074  -9.248   2.634  1.00 55.85           C  
ATOM   1282  O   MET C  86      16.741  -8.419   4.952  1.00 55.85           O  
ATOM   1283  CG  MET C  86      14.332 -10.014   1.552  1.00 55.85           C  
ATOM   1284  SD  MET C  86      14.461  -9.211  -0.093  1.00 55.85           S  
ATOM   1285  CE  MET C  86      14.521 -10.676  -1.161  1.00 55.85           C  
ATOM   1286  N   PRO C  87      17.570 -10.495   4.808  1.00 47.99           N  
ATOM   1287  CA  PRO C  87      18.820 -10.185   5.505  1.00 47.99           C  
ATOM   1288  C   PRO C  87      19.686  -9.182   4.744  1.00 47.99           C  
ATOM   1289  CB  PRO C  87      19.517 -11.544   5.602  1.00 47.99           C  
ATOM   1290  O   PRO C  87      20.407  -8.393   5.360  1.00 47.99           O  
ATOM   1291  CG  PRO C  87      18.760 -12.429   4.664  1.00 47.99           C  
ATOM   1292  CD  PRO C  87      17.465 -11.756   4.314  1.00 47.99           C  
ATOM   1293  N   ALA C  88      19.657  -9.241   3.444  1.00 45.36           N  
ATOM   1294  CA  ALA C  88      20.607  -8.491   2.627  1.00 45.36           C  
ATOM   1295  C   ALA C  88      20.097  -7.080   2.348  1.00 45.36           C  
ATOM   1296  CB  ALA C  88      20.876  -9.226   1.315  1.00 45.36           C  
ATOM   1297  O   ALA C  88      20.673  -6.356   1.533  1.00 45.36           O  
ATOM   1298  N   SER C  89      19.210  -6.661   3.173  1.00 46.08           N  
ATOM   1299  CA  SER C  89      18.650  -5.357   2.836  1.00 46.08           C  
ATOM   1300  C   SER C  89      19.510  -4.226   3.391  1.00 46.08           C  
ATOM   1301  CB  SER C  89      17.222  -5.232   3.371  1.00 46.08           C  
ATOM   1302  O   SER C  89      20.318  -4.441   4.296  1.00 46.08           O  
ATOM   1303  OG  SER C  89      17.210  -5.280   4.787  1.00 46.08           O  
ATOM   1304  N   TRP C  90      19.833  -3.259   2.549  1.00 43.28           N  
ATOM   1305  CA  TRP C  90      20.535  -2.051   2.970  1.00 43.28           C  
ATOM   1306  C   TRP C  90      20.198  -1.701   4.415  1.00 43.28           C  
ATOM   1307  CB  TRP C  90      20.182  -0.877   2.051  1.00 43.28           C  
ATOM   1308  O   TRP C  90      21.046  -1.192   5.151  1.00 43.28           O  
ATOM   1309  CG  TRP C  90      20.725  -1.008   0.660  1.00 43.28           C  
ATOM   1310  CD1 TRP C  90      20.188  -1.731  -0.369  1.00 43.28           C  
ATOM   1311  CD2 TRP C  90      21.914  -0.402   0.146  1.00 43.28           C  
ATOM   1312  CE2 TRP C  90      22.038  -0.801  -1.203  1.00 43.28           C  
ATOM   1313  CE3 TRP C  90      22.889   0.442   0.696  1.00 43.28           C  
ATOM   1314  NE1 TRP C  90      20.973  -1.611  -1.492  1.00 43.28           N  
ATOM   1315  CH2 TRP C  90      24.038   0.441  -1.448  1.00 43.28           C  
ATOM   1316  CZ2 TRP C  90      23.098  -0.384  -2.011  1.00 43.28           C  
ATOM   1317  CZ3 TRP C  90      23.944   0.855  -0.109  1.00 43.28           C  
ATOM   1318  N   VAL C  91      19.082  -2.165   4.939  1.00 45.40           N  
ATOM   1319  CA  VAL C  91      18.701  -1.887   6.320  1.00 45.40           C  
ATOM   1320  C   VAL C  91      19.614  -2.656   7.273  1.00 45.40           C  
ATOM   1321  CB  VAL C  91      17.224  -2.251   6.586  1.00 45.40           C  
ATOM   1322  O   VAL C  91      20.032  -2.126   8.305  1.00 45.40           O  
ATOM   1323  CG1 VAL C  91      16.864  -2.012   8.051  1.00 45.40           C  
ATOM   1324  CG2 VAL C  91      16.303  -1.448   5.668  1.00 45.40           C  
ATOM   1325  N   MET C  92      19.893  -3.924   6.840  1.00 48.52           N  
ATOM   1326  CA  MET C  92      20.840  -4.669   7.664  1.00 48.52           C  
ATOM   1327  C   MET C  92      22.204  -3.988   7.675  1.00 48.52           C  
ATOM   1328  CB  MET C  92      20.977  -6.107   7.161  1.00 48.52           C  
ATOM   1329  O   MET C  92      22.901  -4.001   8.691  1.00 48.52           O  
ATOM   1330  CG  MET C  92      19.995  -7.076   7.799  1.00 48.52           C  
ATOM   1331  SD  MET C  92      20.741  -8.025   9.181  1.00 48.52           S  
ATOM   1332  CE  MET C  92      21.548  -9.359   8.253  1.00 48.52           C  
ATOM   1333  N   ARG C  93      22.535  -3.447   6.537  1.00 48.86           N  
ATOM   1334  CA  ARG C  93      23.798  -2.718   6.474  1.00 48.86           C  
ATOM   1335  C   ARG C  93      23.773  -1.499   7.390  1.00 48.86           C  
ATOM   1336  CB  ARG C  93      24.099  -2.287   5.037  1.00 48.86           C  
ATOM   1337  O   ARG C  93      24.764  -1.197   8.057  1.00 48.86           O  
ATOM   1338  CG  ARG C  93      25.262  -3.033   4.401  1.00 48.86           C  
ATOM   1339  CD  ARG C  93      25.533  -2.551   2.982  1.00 48.86           C  
ATOM   1340  NE  ARG C  93      25.546  -3.659   2.031  1.00 48.86           N  
ATOM   1341  NH1 ARG C  93      26.733  -2.522   0.408  1.00 48.86           N  
ATOM   1342  NH2 ARG C  93      26.068  -4.685   0.044  1.00 48.86           N  
ATOM   1343  CZ  ARG C  93      26.115  -3.619   0.829  1.00 48.86           C  
ATOM   1344  N   ILE C  94      22.677  -0.867   7.387  1.00 44.85           N  
ATOM   1345  CA  ILE C  94      22.507   0.271   8.283  1.00 44.85           C  
ATOM   1346  C   ILE C  94      22.453  -0.214   9.730  1.00 44.85           C  
ATOM   1347  CB  ILE C  94      21.234   1.076   7.940  1.00 44.85           C  
ATOM   1348  O   ILE C  94      23.056   0.393  10.618  1.00 44.85           O  
ATOM   1349  CG1 ILE C  94      21.374   1.735   6.563  1.00 44.85           C  
ATOM   1350  CG2 ILE C  94      20.948   2.122   9.021  1.00 44.85           C  
ATOM   1351  CD1 ILE C  94      20.090   2.371   6.048  1.00 44.85           C  
ATOM   1352  N   MET C  95      21.703  -1.308   9.971  1.00 46.02           N  
ATOM   1353  CA  MET C  95      21.598  -1.867  11.316  1.00 46.02           C  
ATOM   1354  C   MET C  95      22.952  -2.373  11.801  1.00 46.02           C  
ATOM   1355  CB  MET C  95      20.573  -3.002  11.349  1.00 46.02           C  
ATOM   1356  O   MET C  95      23.285  -2.236  12.980  1.00 46.02           O  
ATOM   1357  CG  MET C  95      19.132  -2.524  11.430  1.00 46.02           C  
ATOM   1358  SD  MET C  95      18.231  -3.247  12.855  1.00 46.02           S  
ATOM   1359  CE  MET C  95      16.920  -4.147  11.982  1.00 46.02           C  
ATOM   1360  N   THR C  96      23.634  -3.111  10.857  1.00 49.27           N  
ATOM   1361  CA  THR C  96      24.996  -3.525  11.177  1.00 49.27           C  
ATOM   1362  C   THR C  96      25.871  -2.313  11.485  1.00 49.27           C  
ATOM   1363  CB  THR C  96      25.620  -4.332  10.023  1.00 49.27           C  
ATOM   1364  O   THR C  96      26.710  -2.360  12.386  1.00 49.27           O  
ATOM   1365  CG2 THR C  96      26.469  -5.483  10.553  1.00 49.27           C  
ATOM   1366  OG1 THR C  96      24.575  -4.864   9.200  1.00 49.27           O  
ATOM   1367  N   TRP C  97      25.644  -1.331  10.621  1.00 45.32           N  
ATOM   1368  CA  TRP C  97      26.365  -0.088  10.872  1.00 45.32           C  
ATOM   1369  C   TRP C  97      25.985   0.499  12.227  1.00 45.32           C  
ATOM   1370  CB  TRP C  97      26.084   0.931   9.764  1.00 45.32           C  
ATOM   1371  O   TRP C  97      26.838   1.028  12.943  1.00 45.32           O  
ATOM   1372  CG  TRP C  97      27.097   2.033   9.678  1.00 45.32           C  
ATOM   1373  CD1 TRP C  97      28.351   1.959   9.139  1.00 45.32           C  
ATOM   1374  CD2 TRP C  97      26.941   3.374  10.150  1.00 45.32           C  
ATOM   1375  CE2 TRP C  97      28.142   4.060   9.864  1.00 45.32           C  
ATOM   1376  CE3 TRP C  97      25.901   4.064  10.788  1.00 45.32           C  
ATOM   1377  NE1 TRP C  97      28.985   3.175   9.248  1.00 45.32           N  
ATOM   1378  CH2 TRP C  97      27.298   6.055  10.817  1.00 45.32           C  
ATOM   1379  CZ2 TRP C  97      28.331   5.404  10.194  1.00 45.32           C  
ATOM   1380  CZ3 TRP C  97      26.091   5.402  11.116  1.00 45.32           C  
ATOM   1381  N   LEU C  98      24.706   0.406  12.566  1.00 38.89           N  
ATOM   1382  CA  LEU C  98      24.232   0.888  13.859  1.00 38.89           C  
ATOM   1383  C   LEU C  98      24.562  -0.109  14.965  1.00 38.89           C  
ATOM   1384  CB  LEU C  98      22.723   1.141  13.816  1.00 38.89           C  
ATOM   1385  O   LEU C  98      24.442   0.210  16.150  1.00 38.89           O  
ATOM   1386  CG  LEU C  98      22.206   2.304  14.663  1.00 38.89           C  
ATOM   1387  CD1 LEU C  98      22.156   3.583  13.833  1.00 38.89           C  
ATOM   1388  CD2 LEU C  98      20.831   1.979  15.236  1.00 38.89           C  
ATOM   1389  N   ASP C  99      25.605  -0.824  14.899  1.00 44.22           N  
ATOM   1390  CA  ASP C  99      26.015  -1.858  15.844  1.00 44.22           C  
ATOM   1391  C   ASP C  99      24.811  -2.425  16.595  1.00 44.22           C  
ATOM   1392  CB  ASP C  99      27.039  -1.303  16.836  1.00 44.22           C  
ATOM   1393  O   ASP C  99      24.935  -2.852  17.744  1.00 44.22           O  
ATOM   1394  CG  ASP C  99      28.441  -1.839  16.602  1.00 44.22           C  
ATOM   1395  OD1 ASP C  99      28.595  -2.853  15.889  1.00 44.22           O  
ATOM   1396  OD2 ASP C  99      29.400  -1.242  17.138  1.00 44.22           O  
ATOM   1397  N   MET C 100      23.693  -2.281  16.171  1.00 41.60           N  
ATOM   1398  CA  MET C 100      22.449  -2.648  16.843  1.00 41.60           C  
ATOM   1399  C   MET C 100      22.043  -4.076  16.493  1.00 41.60           C  
ATOM   1400  CB  MET C 100      21.328  -1.678  16.466  1.00 41.60           C  
ATOM   1401  O   MET C 100      21.063  -4.596  17.029  1.00 41.60           O  
ATOM   1402  CG  MET C 100      21.409  -0.340  17.183  1.00 41.60           C  
ATOM   1403  SD  MET C 100      20.652  -0.391  18.854  1.00 41.60           S  
ATOM   1404  CE  MET C 100      20.271   1.368  19.086  1.00 41.60           C  
ATOM   1405  N   VAL C 101      22.610  -4.748  15.488  1.00 47.15           N  
ATOM   1406  CA  VAL C 101      22.143  -6.024  14.958  1.00 47.15           C  
ATOM   1407  C   VAL C 101      22.324  -7.118  16.009  1.00 47.15           C  
ATOM   1408  CB  VAL C 101      22.886  -6.405  13.658  1.00 47.15           C  
ATOM   1409  O   VAL C 101      21.466  -7.991  16.160  1.00 47.15           O  
ATOM   1410  CG1 VAL C 101      22.464  -7.794  13.182  1.00 47.15           C  
ATOM   1411  CG2 VAL C 101      22.629  -5.363  12.572  1.00 47.15           C  
ATOM   1412  N   ASP C 102      23.458  -7.133  16.679  1.00 44.78           N  
ATOM   1413  CA  ASP C 102      23.742  -8.243  17.584  1.00 44.78           C  
ATOM   1414  C   ASP C 102      23.045  -8.048  18.928  1.00 44.78           C  
ATOM   1415  CB  ASP C 102      25.251  -8.394  17.791  1.00 44.78           C  
ATOM   1416  O   ASP C 102      23.281  -8.805  19.872  1.00 44.78           O  
ATOM   1417  CG  ASP C 102      25.914  -9.240  16.718  1.00 44.78           C  
ATOM   1418  OD1 ASP C 102      25.256 -10.145  16.161  1.00 44.78           O  
ATOM   1419  OD2 ASP C 102      27.107  -9.001  16.430  1.00 44.78           O  
ATOM   1420  N   THR C 103      22.325  -6.908  19.048  1.00 40.17           N  
ATOM   1421  CA  THR C 103      21.825  -6.745  20.408  1.00 40.17           C  
ATOM   1422  C   THR C 103      20.493  -7.470  20.585  1.00 40.17           C  
ATOM   1423  CB  THR C 103      21.654  -5.257  20.766  1.00 40.17           C  
ATOM   1424  O   THR C 103      19.552  -7.244  19.822  1.00 40.17           O  
ATOM   1425  CG2 THR C 103      22.674  -4.823  21.814  1.00 40.17           C  
ATOM   1426  OG1 THR C 103      21.831  -4.465  19.585  1.00 40.17           O  
ATOM   1427  N   SER C 104      20.547  -8.779  20.645  1.00 41.27           N  
ATOM   1428  CA  SER C 104      19.376  -9.482  21.159  1.00 41.27           C  
ATOM   1429  C   SER C 104      18.935  -8.912  22.503  1.00 41.27           C  
ATOM   1430  CB  SER C 104      19.666 -10.976  21.299  1.00 41.27           C  
ATOM   1431  O   SER C 104      19.756  -8.730  23.405  1.00 41.27           O  
ATOM   1432  OG  SER C 104      20.616 -11.210  22.324  1.00 41.27           O  
ATOM   1433  N   LEU C 105      18.247  -7.843  22.522  1.00 31.30           N  
ATOM   1434  CA  LEU C 105      17.696  -7.420  23.804  1.00 31.30           C  
ATOM   1435  C   LEU C 105      16.674  -8.430  24.316  1.00 31.30           C  
ATOM   1436  CB  LEU C 105      17.048  -6.039  23.680  1.00 31.30           C  
ATOM   1437  O   LEU C 105      15.652  -8.668  23.668  1.00 31.30           O  
ATOM   1438  CG  LEU C 105      17.431  -5.012  24.747  1.00 31.30           C  
ATOM   1439  CD1 LEU C 105      18.313  -3.924  24.142  1.00 31.30           C  
ATOM   1440  CD2 LEU C 105      16.183  -4.405  25.379  1.00 31.30           C  
ATOM   1441  N   SER C 106      17.035  -9.036  25.403  1.00 37.23           N  
ATOM   1442  CA  SER C 106      16.255  -9.948  26.233  1.00 37.23           C  
ATOM   1443  C   SER C 106      15.617 -11.050  25.394  1.00 37.23           C  
ATOM   1444  CB  SER C 106      15.172  -9.186  26.997  1.00 37.23           C  
ATOM   1445  O   SER C 106      14.427 -11.338  25.539  1.00 37.23           O  
ATOM   1446  OG  SER C 106      14.509 -10.039  27.914  1.00 37.23           O  
ATOM   1447  N   GLY C 107      16.321 -11.617  24.271  1.00 40.57           N  
ATOM   1448  CA  GLY C 107      15.839 -12.743  23.487  1.00 40.57           C  
ATOM   1449  C   GLY C 107      15.045 -12.322  22.265  1.00 40.57           C  
ATOM   1450  O   GLY C 107      14.685 -13.158  21.434  1.00 40.57           O  
ATOM   1451  N   PHE C 108      14.550 -11.117  22.298  1.00 41.58           N  
ATOM   1452  CA  PHE C 108      13.825 -10.668  21.115  1.00 41.58           C  
ATOM   1453  C   PHE C 108      14.761  -9.966  20.139  1.00 41.58           C  
ATOM   1454  CB  PHE C 108      12.680  -9.730  21.510  1.00 41.58           C  
ATOM   1455  O   PHE C 108      15.655  -9.224  20.552  1.00 41.58           O  
ATOM   1456  CG  PHE C 108      11.514 -10.432  22.154  1.00 41.58           C  
ATOM   1457  CD1 PHE C 108      10.570 -11.094  21.379  1.00 41.58           C  
ATOM   1458  CD2 PHE C 108      11.364 -10.430  23.534  1.00 41.58           C  
ATOM   1459  CE1 PHE C 108       9.490 -11.745  21.972  1.00 41.58           C  
ATOM   1460  CE2 PHE C 108      10.288 -11.078  24.134  1.00 41.58           C  
ATOM   1461  CZ  PHE C 108       9.351 -11.734  23.351  1.00 41.58           C  
ATOM   1462  N   LYS C 109      14.831 -10.526  18.994  1.00 51.22           N  
ATOM   1463  CA  LYS C 109      15.604  -9.916  17.916  1.00 51.22           C  
ATOM   1464  C   LYS C 109      15.216  -8.453  17.721  1.00 51.22           C  
ATOM   1465  CB  LYS C 109      15.409 -10.689  16.611  1.00 51.22           C  
ATOM   1466  O   LYS C 109      14.040  -8.099  17.822  1.00 51.22           O  
ATOM   1467  CG  LYS C 109      16.046 -12.071  16.608  1.00 51.22           C  
ATOM   1468  CD  LYS C 109      16.047 -12.683  15.213  1.00 51.22           C  
ATOM   1469  CE  LYS C 109      16.688 -14.064  15.209  1.00 51.22           C  
ATOM   1470  NZ  LYS C 109      16.668 -14.680  13.848  1.00 51.22           N  
ATOM   1471  N   LEU C 110      16.048  -7.461  18.051  1.00 46.04           N  
ATOM   1472  CA  LEU C 110      15.830  -6.029  17.879  1.00 46.04           C  
ATOM   1473  C   LEU C 110      14.881  -5.759  16.716  1.00 46.04           C  
ATOM   1474  CB  LEU C 110      17.160  -5.307  17.647  1.00 46.04           C  
ATOM   1475  O   LEU C 110      14.037  -4.864  16.792  1.00 46.04           O  
ATOM   1476  CG  LEU C 110      17.210  -3.832  18.047  1.00 46.04           C  
ATOM   1477  CD1 LEU C 110      17.297  -3.696  19.563  1.00 46.04           C  
ATOM   1478  CD2 LEU C 110      18.387  -3.135  17.374  1.00 46.04           C  
ATOM   1479  N   LYS C 111      15.055  -6.673  15.745  1.00 51.38           N  
ATOM   1480  CA  LYS C 111      14.171  -6.554  14.588  1.00 51.38           C  
ATOM   1481  C   LYS C 111      12.707  -6.662  15.002  1.00 51.38           C  
ATOM   1482  CB  LYS C 111      14.503  -7.624  13.547  1.00 51.38           C  
ATOM   1483  O   LYS C 111      11.862  -5.906  14.517  1.00 51.38           O  
ATOM   1484  CG  LYS C 111      14.288  -9.049  14.034  1.00 51.38           C  
ATOM   1485  CD  LYS C 111      14.634 -10.067  12.955  1.00 51.38           C  
ATOM   1486  CE  LYS C 111      14.459 -11.494  13.455  1.00 51.38           C  
ATOM   1487  NZ  LYS C 111      13.738 -12.345  12.461  1.00 51.38           N  
ATOM   1488  N   ASP C 112      12.519  -7.624  15.836  1.00 50.89           N  
ATOM   1489  CA  ASP C 112      11.156  -7.856  16.305  1.00 50.89           C  
ATOM   1490  C   ASP C 112      10.669  -6.696  17.170  1.00 50.89           C  
ATOM   1491  CB  ASP C 112      11.073  -9.167  17.088  1.00 50.89           C  
ATOM   1492  O   ASP C 112       9.501  -6.308  17.098  1.00 50.89           O  
ATOM   1493  CG  ASP C 112      11.300 -10.392  16.219  1.00 50.89           C  
ATOM   1494  OD1 ASP C 112      11.060 -10.324  14.994  1.00 50.89           O  
ATOM   1495  OD2 ASP C 112      11.720 -11.435  16.765  1.00 50.89           O  
ATOM   1496  N   CYS C 113      11.580  -6.043  17.800  1.00 47.56           N  
ATOM   1497  CA  CYS C 113      11.240  -4.935  18.686  1.00 47.56           C  
ATOM   1498  C   CYS C 113      10.782  -3.720  17.888  1.00 47.56           C  
ATOM   1499  CB  CYS C 113      12.437  -4.560  19.559  1.00 47.56           C  
ATOM   1500  O   CYS C 113       9.801  -3.067  18.251  1.00 47.56           O  
ATOM   1501  SG  CYS C 113      12.035  -3.407  20.890  1.00 47.56           S  
ATOM   1502  N   VAL C 114      11.484  -3.504  16.863  1.00 49.58           N  
ATOM   1503  CA  VAL C 114      11.132  -2.359  16.030  1.00 49.58           C  
ATOM   1504  C   VAL C 114       9.749  -2.571  15.419  1.00 49.58           C  
ATOM   1505  CB  VAL C 114      12.176  -2.124  14.916  1.00 49.58           C  
ATOM   1506  O   VAL C 114       8.930  -1.649  15.386  1.00 49.58           O  
ATOM   1507  CG1 VAL C 114      11.705  -1.035  13.955  1.00 49.58           C  
ATOM   1508  CG2 VAL C 114      13.529  -1.757  15.523  1.00 49.58           C  
ATOM   1509  N   MET C 115       9.459  -3.714  15.029  1.00 50.34           N  
ATOM   1510  CA  MET C 115       8.153  -4.028  14.456  1.00 50.34           C  
ATOM   1511  C   MET C 115       7.045  -3.823  15.483  1.00 50.34           C  
ATOM   1512  CB  MET C 115       8.126  -5.466  13.937  1.00 50.34           C  
ATOM   1513  O   MET C 115       6.005  -3.239  15.173  1.00 50.34           O  
ATOM   1514  CG  MET C 115       8.667  -5.619  12.524  1.00 50.34           C  
ATOM   1515  SD  MET C 115       7.497  -6.493  11.413  1.00 50.34           S  
ATOM   1516  CE  MET C 115       6.831  -7.731  12.561  1.00 50.34           C  
ATOM   1517  N   TYR C 116       7.434  -4.317  16.657  1.00 49.25           N  
ATOM   1518  CA  TYR C 116       6.437  -4.187  17.713  1.00 49.25           C  
ATOM   1519  C   TYR C 116       6.227  -2.725  18.088  1.00 49.25           C  
ATOM   1520  CB  TYR C 116       6.855  -4.989  18.950  1.00 49.25           C  
ATOM   1521  O   TYR C 116       5.096  -2.295  18.327  1.00 49.25           O  
ATOM   1522  CG  TYR C 116       6.563  -6.466  18.843  1.00 49.25           C  
ATOM   1523  CD1 TYR C 116       5.253  -6.934  18.778  1.00 49.25           C  
ATOM   1524  CD2 TYR C 116       7.596  -7.396  18.808  1.00 49.25           C  
ATOM   1525  CE1 TYR C 116       4.979  -8.294  18.682  1.00 49.25           C  
ATOM   1526  CE2 TYR C 116       7.334  -8.759  18.712  1.00 49.25           C  
ATOM   1527  OH  TYR C 116       5.759 -10.545  18.554  1.00 49.25           O  
ATOM   1528  CZ  TYR C 116       6.025  -9.197  18.649  1.00 49.25           C  
ATOM   1529  N   ALA C 117       7.318  -2.043  17.998  1.00 49.65           N  
ATOM   1530  CA  ALA C 117       7.221  -0.622  18.320  1.00 49.65           C  
ATOM   1531  C   ALA C 117       6.381   0.119  17.283  1.00 49.65           C  
ATOM   1532  CB  ALA C 117       8.613  -0.001  18.414  1.00 49.65           C  
ATOM   1533  O   ALA C 117       5.540   0.950  17.636  1.00 49.65           O  
ATOM   1534  N   SER C 118       6.625  -0.241  16.114  1.00 51.01           N  
ATOM   1535  CA  SER C 118       5.852   0.385  15.046  1.00 51.01           C  
ATOM   1536  C   SER C 118       4.373   0.032  15.154  1.00 51.01           C  
ATOM   1537  CB  SER C 118       6.387  -0.039  13.677  1.00 51.01           C  
ATOM   1538  O   SER C 118       3.509   0.888  14.954  1.00 51.01           O  
ATOM   1539  OG  SER C 118       6.166  -1.421  13.457  1.00 51.01           O  
ATOM   1540  N   ALA C 119       4.112  -1.193  15.509  1.00 49.59           N  
ATOM   1541  CA  ALA C 119       2.729  -1.623  15.692  1.00 49.59           C  
ATOM   1542  C   ALA C 119       2.063  -0.857  16.831  1.00 49.59           C  
ATOM   1543  CB  ALA C 119       2.669  -3.125  15.959  1.00 49.59           C  
ATOM   1544  O   ALA C 119       0.907  -0.442  16.717  1.00 49.59           O  
ATOM   1545  N   VAL C 120       2.839  -0.671  17.837  1.00 50.84           N  
ATOM   1546  CA  VAL C 120       2.318   0.042  18.999  1.00 50.84           C  
ATOM   1547  C   VAL C 120       1.994   1.484  18.617  1.00 50.84           C  
ATOM   1548  CB  VAL C 120       3.318   0.014  20.177  1.00 50.84           C  
ATOM   1549  O   VAL C 120       0.941   2.009  18.987  1.00 50.84           O  
ATOM   1550  CG1 VAL C 120       2.864   0.954  21.292  1.00 50.84           C  
ATOM   1551  CG2 VAL C 120       3.479  -1.409  20.706  1.00 50.84           C  
ATOM   1552  N   VAL C 121       2.825   2.117  17.939  1.00 52.01           N  
ATOM   1553  CA  VAL C 121       2.615   3.500  17.524  1.00 52.01           C  
ATOM   1554  C   VAL C 121       1.365   3.594  16.652  1.00 52.01           C  
ATOM   1555  CB  VAL C 121       3.839   4.056  16.762  1.00 52.01           C  
ATOM   1556  O   VAL C 121       0.533   4.484  16.843  1.00 52.01           O  
ATOM   1557  CG1 VAL C 121       3.513   5.407  16.128  1.00 52.01           C  
ATOM   1558  CG2 VAL C 121       5.040   4.178  17.699  1.00 52.01           C  
ATOM   1559  N   LEU C 122       1.270   2.646  15.869  1.00 51.31           N  
ATOM   1560  CA  LEU C 122       0.102   2.641  14.996  1.00 51.31           C  
ATOM   1561  C   LEU C 122      -1.178   2.442  15.800  1.00 51.31           C  
ATOM   1562  CB  LEU C 122       0.228   1.542  13.937  1.00 51.31           C  
ATOM   1563  O   LEU C 122      -2.193   3.088  15.530  1.00 51.31           O  
ATOM   1564  CG  LEU C 122       1.153   1.842  12.756  1.00 51.31           C  
ATOM   1565  CD1 LEU C 122       1.328   0.599  11.891  1.00 51.31           C  
ATOM   1566  CD2 LEU C 122       0.606   3.002  11.930  1.00 51.31           C  
ATOM   1567  N   LEU C 123      -1.004   1.550  16.761  1.00 48.98           N  
ATOM   1568  CA  LEU C 123      -2.154   1.306  17.624  1.00 48.98           C  
ATOM   1569  C   LEU C 123      -2.529   2.564  18.400  1.00 48.98           C  
ATOM   1570  CB  LEU C 123      -1.861   0.160  18.597  1.00 48.98           C  
ATOM   1571  O   LEU C 123      -3.713   2.877  18.549  1.00 48.98           O  
ATOM   1572  CG  LEU C 123      -2.147  -1.253  18.086  1.00 48.98           C  
ATOM   1573  CD1 LEU C 123      -1.439  -2.284  18.958  1.00 48.98           C  
ATOM   1574  CD2 LEU C 123      -3.649  -1.515  18.050  1.00 48.98           C  
ATOM   1575  N   ILE C 124      -1.552   3.270  18.878  1.00 48.59           N  
ATOM   1576  CA  ILE C 124      -1.791   4.501  19.623  1.00 48.59           C  
ATOM   1577  C   ILE C 124      -2.459   5.532  18.715  1.00 48.59           C  
ATOM   1578  CB  ILE C 124      -0.479   5.072  20.207  1.00 48.59           C  
ATOM   1579  O   ILE C 124      -3.411   6.201  19.122  1.00 48.59           O  
ATOM   1580  CG1 ILE C 124       0.075   4.137  21.289  1.00 48.59           C  
ATOM   1581  CG2 ILE C 124      -0.703   6.481  20.763  1.00 48.59           C  
ATOM   1582  CD1 ILE C 124       1.468   4.511  21.776  1.00 48.59           C  
ATOM   1583  N   LEU C 125      -1.972   5.599  17.598  1.00 50.20           N  
ATOM   1584  CA  LEU C 125      -2.535   6.563  16.659  1.00 50.20           C  
ATOM   1585  C   LEU C 125      -3.972   6.198  16.302  1.00 50.20           C  
ATOM   1586  CB  LEU C 125      -1.684   6.634  15.389  1.00 50.20           C  
ATOM   1587  O   LEU C 125      -4.831   7.076  16.192  1.00 50.20           O  
ATOM   1588  CG  LEU C 125      -0.350   7.372  15.507  1.00 50.20           C  
ATOM   1589  CD1 LEU C 125       0.492   7.151  14.255  1.00 50.20           C  
ATOM   1590  CD2 LEU C 125      -0.581   8.861  15.745  1.00 50.20           C  
ATOM   1591  N   MET C 126      -4.113   4.916  16.215  1.00 48.34           N  
ATOM   1592  CA  MET C 126      -5.461   4.433  15.934  1.00 48.34           C  
ATOM   1593  C   MET C 126      -6.411   4.771  17.078  1.00 48.34           C  
ATOM   1594  CB  MET C 126      -5.452   2.922  15.691  1.00 48.34           C  
ATOM   1595  O   MET C 126      -7.562   5.144  16.846  1.00 48.34           O  
ATOM   1596  CG  MET C 126      -5.032   2.531  14.283  1.00 48.34           C  
ATOM   1597  SD  MET C 126      -6.378   2.762  13.058  1.00 48.34           S  
ATOM   1598  CE  MET C 126      -5.402   2.933  11.538  1.00 48.34           C  
ATOM   1599  N   THR C 127      -5.933   4.424  18.241  1.00 45.86           N  
ATOM   1600  CA  THR C 127      -6.749   4.722  19.412  1.00 45.86           C  
ATOM   1601  C   THR C 127      -7.040   6.217  19.502  1.00 45.86           C  
ATOM   1602  CB  THR C 127      -6.062   4.251  20.707  1.00 45.86           C  
ATOM   1603  O   THR C 127      -8.151   6.619  19.855  1.00 45.86           O  
ATOM   1604  CG2 THR C 127      -7.085   3.976  21.804  1.00 45.86           C  
ATOM   1605  OG1 THR C 127      -5.329   3.048  20.441  1.00 45.86           O  
ATOM   1606  N   ALA C 128      -6.159   7.011  19.156  1.00 46.24           N  
ATOM   1607  CA  ALA C 128      -6.336   8.459  19.225  1.00 46.24           C  
ATOM   1608  C   ALA C 128      -7.341   8.939  18.182  1.00 46.24           C  
ATOM   1609  CB  ALA C 128      -4.997   9.169  19.035  1.00 46.24           C  
ATOM   1610  O   ALA C 128      -8.137   9.843  18.447  1.00 46.24           O  
ATOM   1611  N   ARG C 129      -7.307   8.221  17.100  1.00 47.10           N  
ATOM   1612  CA  ARG C 129      -8.241   8.587  16.040  1.00 47.10           C  
ATOM   1613  C   ARG C 129      -9.643   8.071  16.343  1.00 47.10           C  
ATOM   1614  CB  ARG C 129      -7.763   8.045  14.691  1.00 47.10           C  
ATOM   1615  O   ARG C 129     -10.635   8.731  16.028  1.00 47.10           O  
ATOM   1616  CG  ARG C 129      -7.155   9.101  13.783  1.00 47.10           C  
ATOM   1617  CD  ARG C 129      -7.018   8.603  12.351  1.00 47.10           C  
ATOM   1618  NE  ARG C 129      -6.365   9.591  11.496  1.00 47.10           N  
ATOM   1619  NH1 ARG C 129      -5.995   8.133   9.742  1.00 47.10           N  
ATOM   1620  NH2 ARG C 129      -5.319  10.318   9.586  1.00 47.10           N  
ATOM   1621  CZ  ARG C 129      -5.895   9.345  10.277  1.00 47.10           C  
ATOM   1622  N   THR C 130      -9.629   6.784  16.882  1.00 42.17           N  
ATOM   1623  CA  THR C 130     -10.901   6.134  17.178  1.00 42.17           C  
ATOM   1624  C   THR C 130     -11.708   6.955  18.180  1.00 42.17           C  
ATOM   1625  CB  THR C 130     -10.687   4.712  17.728  1.00 42.17           C  
ATOM   1626  O   THR C 130     -12.940   6.943  18.151  1.00 42.17           O  
ATOM   1627  CG2 THR C 130     -10.453   3.715  16.598  1.00 42.17           C  
ATOM   1628  OG1 THR C 130      -9.548   4.709  18.597  1.00 42.17           O  
ATOM   1629  N   VAL C 131     -11.068   7.581  19.012  1.00 41.93           N  
ATOM   1630  CA  VAL C 131     -11.821   8.324  20.018  1.00 41.93           C  
ATOM   1631  C   VAL C 131     -12.748   9.325  19.333  1.00 41.93           C  
ATOM   1632  CB  VAL C 131     -10.882   9.055  21.004  1.00 41.93           C  
ATOM   1633  O   VAL C 131     -13.888   9.519  19.763  1.00 41.93           O  
ATOM   1634  CG1 VAL C 131     -11.682   9.950  21.948  1.00 41.93           C  
ATOM   1635  CG2 VAL C 131     -10.050   8.046  21.795  1.00 41.93           C  
ATOM   1636  N   TYR C 132     -12.399   9.768  18.129  1.00 41.22           N  
ATOM   1637  CA  TYR C 132     -13.194  10.830  17.523  1.00 41.22           C  
ATOM   1638  C   TYR C 132     -14.144  10.269  16.471  1.00 41.22           C  
ATOM   1639  CB  TYR C 132     -12.284  11.889  16.892  1.00 41.22           C  
ATOM   1640  O   TYR C 132     -15.124  10.919  16.100  1.00 41.22           O  
ATOM   1641  CG  TYR C 132     -11.939  13.026  17.824  1.00 41.22           C  
ATOM   1642  CD1 TYR C 132     -12.791  14.119  17.965  1.00 41.22           C  
ATOM   1643  CD2 TYR C 132     -10.762  13.009  18.564  1.00 41.22           C  
ATOM   1644  CE1 TYR C 132     -12.476  15.170  18.820  1.00 41.22           C  
ATOM   1645  CE2 TYR C 132     -10.437  14.054  19.422  1.00 41.22           C  
ATOM   1646  OH  TYR C 132     -10.983  16.165  20.393  1.00 41.22           O  
ATOM   1647  CZ  TYR C 132     -11.299  15.128  19.544  1.00 41.22           C  
ATOM   1648  N   ASP C 133     -13.822   8.977  16.062  1.00 48.18           N  
ATOM   1649  CA  ASP C 133     -14.663   8.526  14.958  1.00 48.18           C  
ATOM   1650  C   ASP C 133     -15.777   7.609  15.455  1.00 48.18           C  
ATOM   1651  CB  ASP C 133     -13.821   7.807  13.901  1.00 48.18           C  
ATOM   1652  O   ASP C 133     -15.791   7.217  16.624  1.00 48.18           O  
ATOM   1653  CG  ASP C 133     -13.394   8.716  12.763  1.00 48.18           C  
ATOM   1654  OD1 ASP C 133     -14.040   9.764  12.544  1.00 48.18           O  
ATOM   1655  OD2 ASP C 133     -12.405   8.381  12.077  1.00 48.18           O  
ATOM   1656  N   ASP C 134     -16.665   7.204  14.406  1.00 47.26           N  
ATOM   1657  CA  ASP C 134     -17.842   6.342  14.422  1.00 47.26           C  
ATOM   1658  C   ASP C 134     -17.489   4.939  14.911  1.00 47.26           C  
ATOM   1659  CB  ASP C 134     -18.474   6.270  13.030  1.00 47.26           C  
ATOM   1660  O   ASP C 134     -16.339   4.509  14.801  1.00 47.26           O  
ATOM   1661  CG  ASP C 134     -19.376   7.454  12.727  1.00 47.26           C  
ATOM   1662  OD1 ASP C 134     -20.006   7.996  13.660  1.00 47.26           O  
ATOM   1663  OD2 ASP C 134     -19.459   7.846  11.543  1.00 47.26           O  
ATOM   1664  N   GLY C 135     -18.247   4.394  15.900  1.00 50.63           N  
ATOM   1665  CA  GLY C 135     -18.199   3.046  16.446  1.00 50.63           C  
ATOM   1666  C   GLY C 135     -17.783   2.004  15.425  1.00 50.63           C  
ATOM   1667  O   GLY C 135     -16.992   1.110  15.730  1.00 50.63           O  
ATOM   1668  N   ALA C 136     -18.124   2.191  14.155  1.00 49.26           N  
ATOM   1669  CA  ALA C 136     -17.814   1.228  13.102  1.00 49.26           C  
ATOM   1670  C   ALA C 136     -16.315   1.187  12.819  1.00 49.26           C  
ATOM   1671  CB  ALA C 136     -18.584   1.567  11.828  1.00 49.26           C  
ATOM   1672  O   ALA C 136     -15.739   0.111  12.641  1.00 49.26           O  
ATOM   1673  N   ARG C 137     -15.709   2.271  12.829  1.00 57.71           N  
ATOM   1674  CA  ARG C 137     -14.278   2.344  12.551  1.00 57.71           C  
ATOM   1675  C   ARG C 137     -13.469   1.699  13.670  1.00 57.71           C  
ATOM   1676  CB  ARG C 137     -13.841   3.798  12.360  1.00 57.71           C  
ATOM   1677  O   ARG C 137     -12.448   1.057  13.415  1.00 57.71           O  
ATOM   1678  CG  ARG C 137     -12.722   3.977  11.347  1.00 57.71           C  
ATOM   1679  CD  ARG C 137     -12.403   5.447  11.112  1.00 57.71           C  
ATOM   1680  NE  ARG C 137     -11.644   5.644   9.880  1.00 57.71           N  
ATOM   1681  NH1 ARG C 137     -11.561   7.946  10.055  1.00 57.71           N  
ATOM   1682  NH2 ARG C 137     -10.575   6.890   8.275  1.00 57.71           N  
ATOM   1683  CZ  ARG C 137     -11.262   6.826   9.406  1.00 57.71           C  
ATOM   1684  N   ARG C 138     -14.070   1.796  14.828  1.00 62.20           N  
ATOM   1685  CA  ARG C 138     -13.405   1.177  15.970  1.00 62.20           C  
ATOM   1686  C   ARG C 138     -13.407  -0.343  15.847  1.00 62.20           C  
ATOM   1687  CB  ARG C 138     -14.081   1.597  17.278  1.00 62.20           C  
ATOM   1688  O   ARG C 138     -12.396  -0.994  16.119  1.00 62.20           O  
ATOM   1689  CG  ARG C 138     -13.835   3.048  17.659  1.00 62.20           C  
ATOM   1690  CD  ARG C 138     -14.348   3.358  19.059  1.00 62.20           C  
ATOM   1691  NE  ARG C 138     -15.791   3.575  19.068  1.00 62.20           N  
ATOM   1692  NH1 ARG C 138     -15.873   4.326  21.251  1.00 62.20           N  
ATOM   1693  NH2 ARG C 138     -17.794   4.191  20.008  1.00 62.20           N  
ATOM   1694  CZ  ARG C 138     -16.483   4.030  20.109  1.00 62.20           C  
ATOM   1695  N   VAL C 139     -14.500  -0.689  15.470  1.00 59.55           N  
ATOM   1696  CA  VAL C 139     -14.651  -2.135  15.351  1.00 59.55           C  
ATOM   1697  C   VAL C 139     -13.735  -2.662  14.250  1.00 59.55           C  
ATOM   1698  CB  VAL C 139     -16.116  -2.531  15.060  1.00 59.55           C  
ATOM   1699  O   VAL C 139     -13.079  -3.693  14.419  1.00 59.55           O  
ATOM   1700  CG1 VAL C 139     -16.226  -4.029  14.783  1.00 59.55           C  
ATOM   1701  CG2 VAL C 139     -17.018  -2.133  16.227  1.00 59.55           C  
ATOM   1702  N   TRP C 140     -13.628  -1.941  13.220  1.00 65.09           N  
ATOM   1703  CA  TRP C 140     -12.797  -2.348  12.092  1.00 65.09           C  
ATOM   1704  C   TRP C 140     -11.323  -2.370  12.481  1.00 65.09           C  
ATOM   1705  CB  TRP C 140     -13.009  -1.410  10.900  1.00 65.09           C  
ATOM   1706  O   TRP C 140     -10.610  -3.333  12.186  1.00 65.09           O  
ATOM   1707  CG  TRP C 140     -12.318  -1.853   9.646  1.00 65.09           C  
ATOM   1708  CD1 TRP C 140     -11.130  -1.389   9.152  1.00 65.09           C  
ATOM   1709  CD2 TRP C 140     -12.776  -2.846   8.723  1.00 65.09           C  
ATOM   1710  CE2 TRP C 140     -11.814  -2.933   7.692  1.00 65.09           C  
ATOM   1711  CE3 TRP C 140     -13.906  -3.672   8.668  1.00 65.09           C  
ATOM   1712  NE1 TRP C 140     -10.822  -2.034   7.977  1.00 65.09           N  
ATOM   1713  CH2 TRP C 140     -13.066  -4.611   6.588  1.00 65.09           C  
ATOM   1714  CZ2 TRP C 140     -11.950  -3.814   6.617  1.00 65.09           C  
ATOM   1715  CZ3 TRP C 140     -14.040  -4.548   7.598  1.00 65.09           C  
ATOM   1716  N   THR C 141     -10.974  -1.367  13.191  1.00 63.45           N  
ATOM   1717  CA  THR C 141      -9.582  -1.306  13.624  1.00 63.45           C  
ATOM   1718  C   THR C 141      -9.271  -2.431  14.607  1.00 63.45           C  
ATOM   1719  CB  THR C 141      -9.259   0.052  14.275  1.00 63.45           C  
ATOM   1720  O   THR C 141      -8.222  -3.071  14.516  1.00 63.45           O  
ATOM   1721  CG2 THR C 141      -7.757   0.220  14.480  1.00 63.45           C  
ATOM   1722  OG1 THR C 141      -9.736   1.106  13.429  1.00 63.45           O  
ATOM   1723  N   LEU C 142     -10.154  -2.644  15.487  1.00 63.37           N  
ATOM   1724  CA  LEU C 142      -9.968  -3.707  16.468  1.00 63.37           C  
ATOM   1725  C   LEU C 142      -9.860  -5.065  15.783  1.00 63.37           C  
ATOM   1726  CB  LEU C 142     -11.124  -3.719  17.472  1.00 63.37           C  
ATOM   1727  O   LEU C 142      -9.013  -5.884  16.148  1.00 63.37           O  
ATOM   1728  CG  LEU C 142     -11.023  -2.730  18.634  1.00 63.37           C  
ATOM   1729  CD1 LEU C 142     -12.333  -2.695  19.415  1.00 63.37           C  
ATOM   1730  CD2 LEU C 142      -9.859  -3.097  19.548  1.00 63.37           C  
ATOM   1731  N   MET C 143     -10.605  -5.259  14.788  1.00 69.86           N  
ATOM   1732  CA  MET C 143     -10.579  -6.518  14.049  1.00 69.86           C  
ATOM   1733  C   MET C 143      -9.241  -6.707  13.342  1.00 69.86           C  
ATOM   1734  CB  MET C 143     -11.720  -6.569  13.032  1.00 69.86           C  
ATOM   1735  O   MET C 143      -8.695  -7.811  13.323  1.00 69.86           O  
ATOM   1736  CG  MET C 143     -13.081  -6.845  13.651  1.00 69.86           C  
ATOM   1737  SD  MET C 143     -13.122  -8.423  14.586  1.00 69.86           S  
ATOM   1738  CE  MET C 143     -13.593  -7.809  16.228  1.00 69.86           C  
ATOM   1739  N   ASN C 144      -8.713  -5.678  12.891  1.00 69.35           N  
ATOM   1740  CA  ASN C 144      -7.435  -5.767  12.192  1.00 69.35           C  
ATOM   1741  C   ASN C 144      -6.283  -6.013  13.161  1.00 69.35           C  
ATOM   1742  CB  ASN C 144      -7.181  -4.499  11.375  1.00 69.35           C  
ATOM   1743  O   ASN C 144      -5.336  -6.732  12.837  1.00 69.35           O  
ATOM   1744  CG  ASN C 144      -7.949  -4.482  10.068  1.00 69.35           C  
ATOM   1745  ND2 ASN C 144      -8.230  -3.288   9.560  1.00 69.35           N  
ATOM   1746  OD1 ASN C 144      -8.288  -5.534   9.520  1.00 69.35           O  
ATOM   1747  N   VAL C 145      -6.457  -5.445  14.316  1.00 65.22           N  
ATOM   1748  CA  VAL C 145      -5.440  -5.688  15.334  1.00 65.22           C  
ATOM   1749  C   VAL C 145      -5.463  -7.158  15.747  1.00 65.22           C  
ATOM   1750  CB  VAL C 145      -5.645  -4.784  16.570  1.00 65.22           C  
ATOM   1751  O   VAL C 145      -4.414  -7.799  15.841  1.00 65.22           O  
ATOM   1752  CG1 VAL C 145      -4.716  -5.204  17.707  1.00 65.22           C  
ATOM   1753  CG2 VAL C 145      -5.416  -3.319  16.202  1.00 65.22           C  
ATOM   1754  N   LEU C 146      -6.590  -7.637  15.911  1.00 63.43           N  
ATOM   1755  CA  LEU C 146      -6.740  -9.034  16.303  1.00 63.43           C  
ATOM   1756  C   LEU C 146      -6.214  -9.964  15.215  1.00 63.43           C  
ATOM   1757  CB  LEU C 146      -8.208  -9.353  16.598  1.00 63.43           C  
ATOM   1758  O   LEU C 146      -5.533 -10.949  15.510  1.00 63.43           O  
ATOM   1759  CG  LEU C 146      -8.753  -8.858  17.939  1.00 63.43           C  
ATOM   1760  CD1 LEU C 146     -10.278  -8.902  17.939  1.00 63.43           C  
ATOM   1761  CD2 LEU C 146      -8.189  -9.690  19.086  1.00 63.43           C  
ATOM   1762  N   THR C 147      -6.547  -9.614  14.010  1.00 68.88           N  
ATOM   1763  CA  THR C 147      -6.070 -10.416  12.888  1.00 68.88           C  
ATOM   1764  C   THR C 147      -4.546 -10.393  12.815  1.00 68.88           C  
ATOM   1765  CB  THR C 147      -6.658  -9.916  11.555  1.00 68.88           C  
ATOM   1766  O   THR C 147      -3.917 -11.420  12.554  1.00 68.88           O  
ATOM   1767  CG2 THR C 147      -6.264 -10.833  10.402  1.00 68.88           C  
ATOM   1768  OG1 THR C 147      -8.087  -9.877  11.654  1.00 68.88           O  
ATOM   1769  N   LEU C 148      -3.973  -9.297  13.101  1.00 67.96           N  
ATOM   1770  CA  LEU C 148      -2.518  -9.191  13.087  1.00 67.96           C  
ATOM   1771  C   LEU C 148      -1.899 -10.060  14.177  1.00 67.96           C  
ATOM   1772  CB  LEU C 148      -2.085  -7.734  13.272  1.00 67.96           C  
ATOM   1773  O   LEU C 148      -0.941 -10.793  13.923  1.00 67.96           O  
ATOM   1774  CG  LEU C 148      -0.581  -7.463  13.230  1.00 67.96           C  
ATOM   1775  CD1 LEU C 148      -0.061  -7.577  11.801  1.00 67.96           C  
ATOM   1776  CD2 LEU C 148      -0.268  -6.088  13.810  1.00 67.96           C  
ATOM   1777  N   VAL C 149      -2.456  -9.933  15.359  1.00 61.45           N  
ATOM   1778  CA  VAL C 149      -1.937 -10.703  16.485  1.00 61.45           C  
ATOM   1779  C   VAL C 149      -2.038 -12.196  16.181  1.00 61.45           C  
ATOM   1780  CB  VAL C 149      -2.690 -10.373  17.793  1.00 61.45           C  
ATOM   1781  O   VAL C 149      -1.099 -12.953  16.438  1.00 61.45           O  
ATOM   1782  CG1 VAL C 149      -2.279 -11.332  18.909  1.00 61.45           C  
ATOM   1783  CG2 VAL C 149      -2.432  -8.925  18.206  1.00 61.45           C  
ATOM   1784  N   TYR C 150      -3.104 -12.542  15.585  1.00 59.16           N  
ATOM   1785  CA  TYR C 150      -3.310 -13.941  15.226  1.00 59.16           C  
ATOM   1786  C   TYR C 150      -2.288 -14.395  14.192  1.00 59.16           C  
ATOM   1787  CB  TYR C 150      -4.728 -14.154  14.687  1.00 59.16           C  
ATOM   1788  O   TYR C 150      -1.701 -15.472  14.321  1.00 59.16           O  
ATOM   1789  CG  TYR C 150      -4.998 -15.568  14.231  1.00 59.16           C  
ATOM   1790  CD1 TYR C 150      -4.962 -15.903  12.880  1.00 59.16           C  
ATOM   1791  CD2 TYR C 150      -5.290 -16.570  15.150  1.00 59.16           C  
ATOM   1792  CE1 TYR C 150      -5.211 -17.204  12.455  1.00 59.16           C  
ATOM   1793  CE2 TYR C 150      -5.541 -17.874  14.736  1.00 59.16           C  
ATOM   1794  OH  TYR C 150      -5.747 -19.470  12.974  1.00 59.16           O  
ATOM   1795  CZ  TYR C 150      -5.499 -18.181  13.389  1.00 59.16           C  
ATOM   1796  N   LYS C 151      -2.017 -13.656  13.255  1.00 67.90           N  
ATOM   1797  CA  LYS C 151      -1.138 -14.032  12.152  1.00 67.90           C  
ATOM   1798  C   LYS C 151       0.328 -13.977  12.574  1.00 67.90           C  
ATOM   1799  CB  LYS C 151      -1.370 -13.122  10.945  1.00 67.90           C  
ATOM   1800  O   LYS C 151       1.156 -14.733  12.062  1.00 67.90           O  
ATOM   1801  CG  LYS C 151      -2.672 -13.394  10.206  1.00 67.90           C  
ATOM   1802  CD  LYS C 151      -2.435 -14.194   8.931  1.00 67.90           C  
ATOM   1803  CE  LYS C 151      -3.739 -14.489   8.204  1.00 67.90           C  
ATOM   1804  NZ  LYS C 151      -3.505 -15.211   6.918  1.00 67.90           N  
ATOM   1805  N   VAL C 152       0.597 -13.132  13.565  1.00 60.67           N  
ATOM   1806  CA  VAL C 152       1.957 -13.075  14.089  1.00 60.67           C  
ATOM   1807  C   VAL C 152       2.296 -14.387  14.792  1.00 60.67           C  
ATOM   1808  CB  VAL C 152       2.143 -11.886  15.059  1.00 60.67           C  
ATOM   1809  O   VAL C 152       3.420 -14.884  14.685  1.00 60.67           O  
ATOM   1810  CG1 VAL C 152       3.475 -11.995  15.798  1.00 60.67           C  
ATOM   1811  CG2 VAL C 152       2.055 -10.562  14.302  1.00 60.67           C  
ATOM   1812  N   TYR C 153       1.278 -14.947  15.394  1.00 54.99           N  
ATOM   1813  CA  TYR C 153       1.536 -16.164  16.155  1.00 54.99           C  
ATOM   1814  C   TYR C 153       1.430 -17.397  15.264  1.00 54.99           C  
ATOM   1815  CB  TYR C 153       0.558 -16.282  17.327  1.00 54.99           C  
ATOM   1816  O   TYR C 153       2.224 -18.332  15.392  1.00 54.99           O  
ATOM   1817  CG  TYR C 153       1.014 -15.562  18.573  1.00 54.99           C  
ATOM   1818  CD1 TYR C 153       1.923 -16.152  19.449  1.00 54.99           C  
ATOM   1819  CD2 TYR C 153       0.537 -14.291  18.877  1.00 54.99           C  
ATOM   1820  CE1 TYR C 153       2.345 -15.492  20.599  1.00 54.99           C  
ATOM   1821  CE2 TYR C 153       0.952 -13.623  20.024  1.00 54.99           C  
ATOM   1822  OH  TYR C 153       2.269 -13.573  22.014  1.00 54.99           O  
ATOM   1823  CZ  TYR C 153       1.855 -14.230  20.877  1.00 54.99           C  
ATOM   1824  N   TYR C 154       0.524 -17.351  14.267  1.00 52.13           N  
ATOM   1825  CA  TYR C 154       0.237 -18.575  13.526  1.00 52.13           C  
ATOM   1826  C   TYR C 154       0.498 -18.385  12.037  1.00 52.13           C  
ATOM   1827  CB  TYR C 154      -1.213 -19.012  13.750  1.00 52.13           C  
ATOM   1828  O   TYR C 154       0.465 -19.347  11.266  1.00 52.13           O  
ATOM   1829  CG  TYR C 154      -1.488 -19.509  15.149  1.00 52.13           C  
ATOM   1830  CD1 TYR C 154      -1.100 -20.787  15.544  1.00 52.13           C  
ATOM   1831  CD2 TYR C 154      -2.137 -18.702  16.077  1.00 52.13           C  
ATOM   1832  CE1 TYR C 154      -1.352 -21.250  16.832  1.00 52.13           C  
ATOM   1833  CE2 TYR C 154      -2.395 -19.154  17.367  1.00 52.13           C  
ATOM   1834  OH  TYR C 154      -2.252 -20.880  19.010  1.00 52.13           O  
ATOM   1835  CZ  TYR C 154      -1.999 -20.427  17.735  1.00 52.13           C  
ATOM   1836  N   GLY C 155       0.802 -17.269  11.694  1.00 58.67           N  
ATOM   1837  CA  GLY C 155       0.748 -17.012  10.264  1.00 58.67           C  
ATOM   1838  C   GLY C 155       2.111 -17.053   9.598  1.00 58.67           C  
ATOM   1839  O   GLY C 155       3.133 -17.185  10.274  1.00 58.67           O  
ATOM   1840  N   ASN C 156       2.018 -17.205   8.254  1.00 65.82           N  
ATOM   1841  CA  ASN C 156       3.193 -17.114   7.394  1.00 65.82           C  
ATOM   1842  C   ASN C 156       3.671 -15.672   7.248  1.00 65.82           C  
ATOM   1843  CB  ASN C 156       2.900 -17.718   6.019  1.00 65.82           C  
ATOM   1844  O   ASN C 156       2.952 -14.736   7.602  1.00 65.82           O  
ATOM   1845  CG  ASN C 156       2.761 -19.227   6.062  1.00 65.82           C  
ATOM   1846  ND2 ASN C 156       2.106 -19.791   5.055  1.00 65.82           N  
ATOM   1847  OD1 ASN C 156       3.237 -19.881   6.994  1.00 65.82           O  
ATOM   1848  N   ALA C 157       4.891 -15.508   6.859  1.00 66.62           N  
ATOM   1849  CA  ALA C 157       5.505 -14.193   6.694  1.00 66.62           C  
ATOM   1850  C   ALA C 157       4.664 -13.306   5.781  1.00 66.62           C  
ATOM   1851  CB  ALA C 157       6.920 -14.333   6.138  1.00 66.62           C  
ATOM   1852  O   ALA C 157       4.491 -12.115   6.051  1.00 66.62           O  
ATOM   1853  N   LEU C 158       4.075 -13.851   4.771  1.00 73.18           N  
ATOM   1854  CA  LEU C 158       3.249 -13.101   3.830  1.00 73.18           C  
ATOM   1855  C   LEU C 158       1.991 -12.574   4.513  1.00 73.18           C  
ATOM   1856  CB  LEU C 158       2.866 -13.979   2.636  1.00 73.18           C  
ATOM   1857  O   LEU C 158       1.641 -11.401   4.357  1.00 73.18           O  
ATOM   1858  CG  LEU C 158       2.098 -13.290   1.507  1.00 73.18           C  
ATOM   1859  CD1 LEU C 158       2.976 -13.167   0.266  1.00 73.18           C  
ATOM   1860  CD2 LEU C 158       0.817 -14.053   1.188  1.00 73.18           C  
ATOM   1861  N   ASP C 159       1.465 -13.433   5.239  1.00 70.74           N  
ATOM   1862  CA  ASP C 159       0.220 -13.063   5.905  1.00 70.74           C  
ATOM   1863  C   ASP C 159       0.458 -11.976   6.950  1.00 70.74           C  
ATOM   1864  CB  ASP C 159      -0.424 -14.288   6.558  1.00 70.74           C  
ATOM   1865  O   ASP C 159      -0.387 -11.099   7.144  1.00 70.74           O  
ATOM   1866  CG  ASP C 159      -0.940 -15.297   5.546  1.00 70.74           C  
ATOM   1867  OD1 ASP C 159      -1.344 -14.894   4.434  1.00 70.74           O  
ATOM   1868  OD2 ASP C 159      -0.946 -16.505   5.866  1.00 70.74           O  
ATOM   1869  N   GLN C 160       1.548 -12.085   7.510  1.00 71.38           N  
ATOM   1870  CA  GLN C 160       1.894 -11.071   8.501  1.00 71.38           C  
ATOM   1871  C   GLN C 160       2.042  -9.697   7.854  1.00 71.38           C  
ATOM   1872  CB  GLN C 160       3.184 -11.451   9.230  1.00 71.38           C  
ATOM   1873  O   GLN C 160       1.560  -8.698   8.391  1.00 71.38           O  
ATOM   1874  CG  GLN C 160       3.011 -12.580  10.237  1.00 71.38           C  
ATOM   1875  CD  GLN C 160       4.314 -12.968  10.913  1.00 71.38           C  
ATOM   1876  NE2 GLN C 160       4.216 -13.744  11.987  1.00 71.38           N  
ATOM   1877  OE1 GLN C 160       5.398 -12.574  10.472  1.00 71.38           O  
ATOM   1878  N   ALA C 161       2.684  -9.712   6.724  1.00 74.28           N  
ATOM   1879  CA  ALA C 161       2.917  -8.457   6.016  1.00 74.28           C  
ATOM   1880  C   ALA C 161       1.602  -7.834   5.555  1.00 74.28           C  
ATOM   1881  CB  ALA C 161       3.842  -8.683   4.823  1.00 74.28           C  
ATOM   1882  O   ALA C 161       1.392  -6.628   5.707  1.00 74.28           O  
ATOM   1883  N   ILE C 162       0.751  -8.634   5.045  1.00 78.16           N  
ATOM   1884  CA  ILE C 162      -0.535  -8.153   4.550  1.00 78.16           C  
ATOM   1885  C   ILE C 162      -1.379  -7.644   5.717  1.00 78.16           C  
ATOM   1886  CB  ILE C 162      -1.294  -9.257   3.781  1.00 78.16           C  
ATOM   1887  O   ILE C 162      -2.110  -6.660   5.580  1.00 78.16           O  
ATOM   1888  CG1 ILE C 162      -0.558  -9.604   2.481  1.00 78.16           C  
ATOM   1889  CG2 ILE C 162      -2.734  -8.823   3.495  1.00 78.16           C  
ATOM   1890  CD1 ILE C 162      -1.121 -10.818   1.756  1.00 78.16           C  
ATOM   1891  N   SER C 163      -1.259  -8.351   6.833  1.00 75.93           N  
ATOM   1892  CA  SER C 163      -1.978  -7.902   8.021  1.00 75.93           C  
ATOM   1893  C   SER C 163      -1.489  -6.532   8.478  1.00 75.93           C  
ATOM   1894  CB  SER C 163      -1.822  -8.914   9.157  1.00 75.93           C  
ATOM   1895  O   SER C 163      -2.281  -5.705   8.934  1.00 75.93           O  
ATOM   1896  OG  SER C 163      -0.477  -8.968   9.600  1.00 75.93           O  
ATOM   1897  N   MET C 164      -0.224  -6.364   8.417  1.00 74.42           N  
ATOM   1898  CA  MET C 164       0.328  -5.053   8.745  1.00 74.42           C  
ATOM   1899  C   MET C 164      -0.201  -3.985   7.794  1.00 74.42           C  
ATOM   1900  CB  MET C 164       1.857  -5.086   8.697  1.00 74.42           C  
ATOM   1901  O   MET C 164      -0.539  -2.880   8.221  1.00 74.42           O  
ATOM   1902  CG  MET C 164       2.501  -5.562   9.988  1.00 74.42           C  
ATOM   1903  SD  MET C 164       2.134  -4.457  11.406  1.00 74.42           S  
ATOM   1904  CE  MET C 164       3.519  -4.871  12.502  1.00 74.42           C  
ATOM   1905  N   TRP C 165      -0.210  -4.272   6.517  1.00 81.34           N  
ATOM   1906  CA  TRP C 165      -0.803  -3.386   5.520  1.00 81.34           C  
ATOM   1907  C   TRP C 165      -2.225  -3.000   5.911  1.00 81.34           C  
ATOM   1908  CB  TRP C 165      -0.802  -4.051   4.141  1.00 81.34           C  
ATOM   1909  O   TRP C 165      -2.589  -1.823   5.872  1.00 81.34           O  
ATOM   1910  CG  TRP C 165      -1.576  -3.299   3.101  1.00 81.34           C  
ATOM   1911  CD1 TRP C 165      -1.136  -2.249   2.344  1.00 81.34           C  
ATOM   1912  CD2 TRP C 165      -2.931  -3.537   2.707  1.00 81.34           C  
ATOM   1913  CE2 TRP C 165      -3.247  -2.593   1.705  1.00 81.34           C  
ATOM   1914  CE3 TRP C 165      -3.910  -4.458   3.105  1.00 81.34           C  
ATOM   1915  NE1 TRP C 165      -2.136  -1.820   1.502  1.00 81.34           N  
ATOM   1916  CH2 TRP C 165      -5.441  -3.456   1.501  1.00 81.34           C  
ATOM   1917  CZ2 TRP C 165      -4.502  -2.544   1.094  1.00 81.34           C  
ATOM   1918  CZ3 TRP C 165      -5.159  -4.407   2.495  1.00 81.34           C  
ATOM   1919  N   ALA C 166      -2.987  -3.986   6.292  1.00 77.38           N  
ATOM   1920  CA  ALA C 166      -4.385  -3.761   6.651  1.00 77.38           C  
ATOM   1921  C   ALA C 166      -4.499  -2.833   7.857  1.00 77.38           C  
ATOM   1922  CB  ALA C 166      -5.082  -5.089   6.937  1.00 77.38           C  
ATOM   1923  O   ALA C 166      -5.393  -1.985   7.914  1.00 77.38           O  
ATOM   1924  N   LEU C 167      -3.635  -3.024   8.715  1.00 72.19           N  
ATOM   1925  CA  LEU C 167      -3.638  -2.184   9.908  1.00 72.19           C  
ATOM   1926  C   LEU C 167      -3.304  -0.738   9.556  1.00 72.19           C  
ATOM   1927  CB  LEU C 167      -2.639  -2.714  10.939  1.00 72.19           C  
ATOM   1928  O   LEU C 167      -3.948   0.190  10.051  1.00 72.19           O  
ATOM   1929  CG  LEU C 167      -2.794  -2.188  12.367  1.00 72.19           C  
ATOM   1930  CD1 LEU C 167      -2.330  -3.237  13.372  1.00 72.19           C  
ATOM   1931  CD2 LEU C 167      -2.017  -0.888  12.545  1.00 72.19           C  
ATOM   1932  N   ILE C 168      -2.370  -0.567   8.745  1.00 68.01           N  
ATOM   1933  CA  ILE C 168      -1.938   0.766   8.338  1.00 68.01           C  
ATOM   1934  C   ILE C 168      -3.087   1.489   7.640  1.00 68.01           C  
ATOM   1935  CB  ILE C 168      -0.703   0.702   7.412  1.00 68.01           C  
ATOM   1936  O   ILE C 168      -3.346   2.664   7.912  1.00 68.01           O  
ATOM   1937  CG1 ILE C 168       0.512   0.167   8.179  1.00 68.01           C  
ATOM   1938  CG2 ILE C 168      -0.408   2.079   6.809  1.00 68.01           C  
ATOM   1939  CD1 ILE C 168       1.722  -0.117   7.300  1.00 68.01           C  
ATOM   1940  N   ILE C 169      -3.773   0.821   6.783  1.00 72.32           N  
ATOM   1941  CA  ILE C 169      -4.864   1.415   6.019  1.00 72.32           C  
ATOM   1942  C   ILE C 169      -6.025   1.751   6.952  1.00 72.32           C  
ATOM   1943  CB  ILE C 169      -5.339   0.475   4.888  1.00 72.32           C  
ATOM   1944  O   ILE C 169      -6.726   2.745   6.748  1.00 72.32           O  
ATOM   1945  CG1 ILE C 169      -4.276   0.383   3.788  1.00 72.32           C  
ATOM   1946  CG2 ILE C 169      -6.678   0.952   4.317  1.00 72.32           C  
ATOM   1947  CD1 ILE C 169      -4.074   1.678   3.012  1.00 72.32           C  
ATOM   1948  N   SER C 170      -6.225   0.925   7.918  1.00 65.66           N  
ATOM   1949  CA  SER C 170      -7.333   1.152   8.840  1.00 65.66           C  
ATOM   1950  C   SER C 170      -7.161   2.463   9.599  1.00 65.66           C  
ATOM   1951  CB  SER C 170      -7.454  -0.008   9.829  1.00 65.66           C  
ATOM   1952  O   SER C 170      -8.144   3.129   9.930  1.00 65.66           O  
ATOM   1953  OG  SER C 170      -6.345  -0.035  10.710  1.00 65.66           O  
ATOM   1954  N   VAL C 171      -5.928   2.788   9.743  1.00 59.30           N  
ATOM   1955  CA  VAL C 171      -5.643   3.988  10.522  1.00 59.30           C  
ATOM   1956  C   VAL C 171      -5.685   5.216   9.615  1.00 59.30           C  
ATOM   1957  CB  VAL C 171      -4.271   3.895  11.228  1.00 59.30           C  
ATOM   1958  O   VAL C 171      -6.065   6.305  10.051  1.00 59.30           O  
ATOM   1959  CG1 VAL C 171      -3.947   5.199  11.954  1.00 59.30           C  
ATOM   1960  CG2 VAL C 171      -4.253   2.718  12.202  1.00 59.30           C  
ATOM   1961  N   THR C 172      -5.346   5.133   8.389  1.00 53.27           N  
ATOM   1962  CA  THR C 172      -5.084   6.272   7.516  1.00 53.27           C  
ATOM   1963  C   THR C 172      -6.343   6.667   6.749  1.00 53.27           C  
ATOM   1964  CB  THR C 172      -3.949   5.965   6.521  1.00 53.27           C  
ATOM   1965  O   THR C 172      -6.548   7.844   6.446  1.00 53.27           O  
ATOM   1966  CG2 THR C 172      -3.519   7.222   5.772  1.00 53.27           C  
ATOM   1967  OG1 THR C 172      -2.824   5.439   7.236  1.00 53.27           O  
ATOM   1968  N   SER C 173      -7.308   5.696   6.523  1.00 53.07           N  
ATOM   1969  CA  SER C 173      -8.325   6.099   5.557  1.00 53.07           C  
ATOM   1970  C   SER C 173      -9.714   5.647   5.996  1.00 53.07           C  
ATOM   1971  CB  SER C 173      -8.007   5.527   4.175  1.00 53.07           C  
ATOM   1972  O   SER C 173      -9.851   4.663   6.725  1.00 53.07           O  
ATOM   1973  OG  SER C 173      -9.198   5.255   3.457  1.00 53.07           O  
ATOM   1974  N   ASN C 174     -10.636   6.558   5.714  1.00 53.43           N  
ATOM   1975  CA  ASN C 174     -12.045   6.218   5.880  1.00 53.43           C  
ATOM   1976  C   ASN C 174     -12.517   5.242   4.807  1.00 53.43           C  
ATOM   1977  CB  ASN C 174     -12.907   7.482   5.864  1.00 53.43           C  
ATOM   1978  O   ASN C 174     -13.581   4.635   4.938  1.00 53.43           O  
ATOM   1979  CG  ASN C 174     -12.730   8.326   7.112  1.00 53.43           C  
ATOM   1980  ND2 ASN C 174     -12.726   9.642   6.941  1.00 53.43           N  
ATOM   1981  OD1 ASN C 174     -12.597   7.798   8.219  1.00 53.43           O  
ATOM   1982  N   TYR C 175     -11.582   5.076   3.832  1.00 55.63           N  
ATOM   1983  CA  TYR C 175     -11.974   4.241   2.702  1.00 55.63           C  
ATOM   1984  C   TYR C 175     -11.304   2.875   2.775  1.00 55.63           C  
ATOM   1985  CB  TYR C 175     -11.619   4.926   1.379  1.00 55.63           C  
ATOM   1986  O   TYR C 175     -10.862   2.337   1.757  1.00 55.63           O  
ATOM   1987  CG  TYR C 175     -12.343   6.232   1.159  1.00 55.63           C  
ATOM   1988  CD1 TYR C 175     -13.647   6.254   0.668  1.00 55.63           C  
ATOM   1989  CD2 TYR C 175     -11.725   7.446   1.439  1.00 55.63           C  
ATOM   1990  CE1 TYR C 175     -14.318   7.455   0.462  1.00 55.63           C  
ATOM   1991  CE2 TYR C 175     -12.386   8.653   1.236  1.00 55.63           C  
ATOM   1992  OH  TYR C 175     -14.339   9.840   0.546  1.00 55.63           O  
ATOM   1993  CZ  TYR C 175     -13.680   8.648   0.748  1.00 55.63           C  
ATOM   1994  N   SER C 176     -11.282   2.348   4.015  1.00 60.48           N  
ATOM   1995  CA  SER C 176     -10.572   1.097   4.259  1.00 60.48           C  
ATOM   1996  C   SER C 176     -11.239  -0.068   3.536  1.00 60.48           C  
ATOM   1997  CB  SER C 176     -10.502   0.804   5.759  1.00 60.48           C  
ATOM   1998  O   SER C 176     -10.558  -0.952   3.012  1.00 60.48           O  
ATOM   1999  OG  SER C 176     -10.051  -0.519   5.992  1.00 60.48           O  
ATOM   2000  N   GLY C 177     -12.547   0.105   3.318  1.00 62.26           N  
ATOM   2001  CA  GLY C 177     -13.247  -0.995   2.672  1.00 62.26           C  
ATOM   2002  C   GLY C 177     -12.889  -1.151   1.206  1.00 62.26           C  
ATOM   2003  O   GLY C 177     -12.582  -2.255   0.751  1.00 62.26           O  
ATOM   2004  N   VAL C 178     -12.833  -0.085   0.440  1.00 65.96           N  
ATOM   2005  CA  VAL C 178     -12.531  -0.111  -0.987  1.00 65.96           C  
ATOM   2006  C   VAL C 178     -11.080  -0.537  -1.201  1.00 65.96           C  
ATOM   2007  CB  VAL C 178     -12.785   1.263  -1.647  1.00 65.96           C  
ATOM   2008  O   VAL C 178     -10.792  -1.373  -2.061  1.00 65.96           O  
ATOM   2009  CG1 VAL C 178     -12.364   1.243  -3.115  1.00 65.96           C  
ATOM   2010  CG2 VAL C 178     -14.256   1.653  -1.515  1.00 65.96           C  
ATOM   2011  N   VAL C 179     -10.221  -0.030  -0.394  1.00 75.12           N  
ATOM   2012  CA  VAL C 179      -8.799  -0.323  -0.539  1.00 75.12           C  
ATOM   2013  C   VAL C 179      -8.541  -1.797  -0.234  1.00 75.12           C  
ATOM   2014  CB  VAL C 179      -7.938   0.570   0.381  1.00 75.12           C  
ATOM   2015  O   VAL C 179      -7.719  -2.439  -0.892  1.00 75.12           O  
ATOM   2016  CG1 VAL C 179      -6.470   0.152   0.321  1.00 75.12           C  
ATOM   2017  CG2 VAL C 179      -8.094   2.040  -0.004  1.00 75.12           C  
ATOM   2018  N   THR C 180      -9.292  -2.311   0.715  1.00 74.68           N  
ATOM   2019  CA  THR C 180      -9.161  -3.726   1.048  1.00 74.68           C  
ATOM   2020  C   THR C 180      -9.607  -4.600  -0.121  1.00 74.68           C  
ATOM   2021  CB  THR C 180      -9.982  -4.083   2.301  1.00 74.68           C  
ATOM   2022  O   THR C 180      -8.998  -5.636  -0.395  1.00 74.68           O  
ATOM   2023  CG2 THR C 180      -9.628  -5.476   2.811  1.00 74.68           C  
ATOM   2024  OG1 THR C 180      -9.709  -3.125   3.332  1.00 74.68           O  
ATOM   2025  N   THR C 181     -10.636  -4.167  -0.777  1.00 74.87           N  
ATOM   2026  CA  THR C 181     -11.108  -4.907  -1.942  1.00 74.87           C  
ATOM   2027  C   THR C 181     -10.046  -4.925  -3.038  1.00 74.87           C  
ATOM   2028  CB  THR C 181     -12.411  -4.302  -2.497  1.00 74.87           C  
ATOM   2029  O   THR C 181      -9.827  -5.955  -3.680  1.00 74.87           O  
ATOM   2030  CG2 THR C 181     -13.626  -4.824  -1.737  1.00 74.87           C  
ATOM   2031  OG1 THR C 181     -12.360  -2.875  -2.373  1.00 74.87           O  
ATOM   2032  N   VAL C 182      -9.431  -3.847  -3.225  1.00 79.58           N  
ATOM   2033  CA  VAL C 182      -8.385  -3.755  -4.239  1.00 79.58           C  
ATOM   2034  C   VAL C 182      -7.231  -4.687  -3.877  1.00 79.58           C  
ATOM   2035  CB  VAL C 182      -7.872  -2.306  -4.395  1.00 79.58           C  
ATOM   2036  O   VAL C 182      -6.665  -5.352  -4.748  1.00 79.58           O  
ATOM   2037  CG1 VAL C 182      -6.681  -2.255  -5.351  1.00 79.58           C  
ATOM   2038  CG2 VAL C 182      -8.994  -1.393  -4.886  1.00 79.58           C  
ATOM   2039  N   MET C 183      -6.959  -4.684  -2.618  1.00 83.79           N  
ATOM   2040  CA  MET C 183      -5.896  -5.575  -2.163  1.00 83.79           C  
ATOM   2041  C   MET C 183      -6.265  -7.034  -2.411  1.00 83.79           C  
ATOM   2042  CB  MET C 183      -5.607  -5.353  -0.678  1.00 83.79           C  
ATOM   2043  O   MET C 183      -5.427  -7.825  -2.846  1.00 83.79           O  
ATOM   2044  CG  MET C 183      -4.448  -6.183  -0.148  1.00 83.79           C  
ATOM   2045  SD  MET C 183      -2.847  -5.725  -0.919  1.00 83.79           S  
ATOM   2046  CE  MET C 183      -1.703  -6.640   0.153  1.00 83.79           C  
ATOM   2047  N   PHE C 184      -7.484  -7.303  -2.110  1.00 79.03           N  
ATOM   2048  CA  PHE C 184      -7.936  -8.665  -2.366  1.00 79.03           C  
ATOM   2049  C   PHE C 184      -7.850  -8.994  -3.852  1.00 79.03           C  
ATOM   2050  CB  PHE C 184      -9.372  -8.859  -1.868  1.00 79.03           C  
ATOM   2051  O   PHE C 184      -7.460 -10.102  -4.226  1.00 79.03           O  
ATOM   2052  CG  PHE C 184      -9.465  -9.222  -0.410  1.00 79.03           C  
ATOM   2053  CD1 PHE C 184      -9.050 -10.470   0.037  1.00 79.03           C  
ATOM   2054  CD2 PHE C 184      -9.967  -8.314   0.512  1.00 79.03           C  
ATOM   2055  CE1 PHE C 184      -9.135 -10.809   1.386  1.00 79.03           C  
ATOM   2056  CE2 PHE C 184     -10.055  -8.645   1.862  1.00 79.03           C  
ATOM   2057  CZ  PHE C 184      -9.639  -9.893   2.296  1.00 79.03           C  
ATOM   2058  N   LEU C 185      -8.246  -8.084  -4.645  1.00 79.77           N  
ATOM   2059  CA  LEU C 185      -8.150  -8.264  -6.090  1.00 79.77           C  
ATOM   2060  C   LEU C 185      -6.698  -8.447  -6.520  1.00 79.77           C  
ATOM   2061  CB  LEU C 185      -8.765  -7.068  -6.821  1.00 79.77           C  
ATOM   2062  O   LEU C 185      -6.390  -9.335  -7.318  1.00 79.77           O  
ATOM   2063  CG  LEU C 185      -8.864  -7.182  -8.343  1.00 79.77           C  
ATOM   2064  CD1 LEU C 185      -9.847  -8.282  -8.729  1.00 79.77           C  
ATOM   2065  CD2 LEU C 185      -9.280  -5.848  -8.954  1.00 79.77           C  
ATOM   2066  N   ALA C 186      -5.902  -7.678  -5.980  1.00 84.23           N  
ATOM   2067  CA  ALA C 186      -4.481  -7.786  -6.302  1.00 84.23           C  
ATOM   2068  C   ALA C 186      -3.936  -9.160  -5.926  1.00 84.23           C  
ATOM   2069  CB  ALA C 186      -3.690  -6.690  -5.591  1.00 84.23           C  
ATOM   2070  O   ALA C 186      -3.233  -9.794  -6.716  1.00 84.23           O  
ATOM   2071  N   ARG C 187      -4.271  -9.518  -4.756  1.00 80.23           N  
ATOM   2072  CA  ARG C 187      -3.841 -10.838  -4.308  1.00 80.23           C  
ATOM   2073  C   ARG C 187      -4.362 -11.929  -5.238  1.00 80.23           C  
ATOM   2074  CB  ARG C 187      -4.313 -11.101  -2.876  1.00 80.23           C  
ATOM   2075  O   ARG C 187      -3.634 -12.863  -5.577  1.00 80.23           O  
ATOM   2076  CG  ARG C 187      -3.620 -12.276  -2.204  1.00 80.23           C  
ATOM   2077  CD  ARG C 187      -4.051 -12.430  -0.752  1.00 80.23           C  
ATOM   2078  NE  ARG C 187      -3.504 -13.644  -0.154  1.00 80.23           N  
ATOM   2079  NH1 ARG C 187      -4.412 -13.270   1.937  1.00 80.23           N  
ATOM   2080  NH2 ARG C 187      -3.145 -15.141   1.551  1.00 80.23           N  
ATOM   2081  CZ  ARG C 187      -3.689 -14.016   1.110  1.00 80.23           C  
ATOM   2082  N   GLY C 188      -5.531 -11.796  -5.579  1.00 74.96           N  
ATOM   2083  CA  GLY C 188      -6.129 -12.756  -6.493  1.00 74.96           C  
ATOM   2084  C   GLY C 188      -5.424 -12.822  -7.835  1.00 74.96           C  
ATOM   2085  O   GLY C 188      -5.169 -13.911  -8.355  1.00 74.96           O  
ATOM   2086  N   ILE C 189      -5.097 -11.720  -8.357  1.00 74.49           N  
ATOM   2087  CA  ILE C 189      -4.435 -11.634  -9.654  1.00 74.49           C  
ATOM   2088  C   ILE C 189      -3.056 -12.287  -9.574  1.00 74.49           C  
ATOM   2089  CB  ILE C 189      -4.308 -10.169 -10.128  1.00 74.49           C  
ATOM   2090  O   ILE C 189      -2.677 -13.060 -10.456  1.00 74.49           O  
ATOM   2091  CG1 ILE C 189      -5.691  -9.589 -10.445  1.00 74.49           C  
ATOM   2092  CG2 ILE C 189      -3.382 -10.074 -11.344  1.00 74.49           C  
ATOM   2093  CD1 ILE C 189      -5.683  -8.094 -10.736  1.00 74.49           C  
ATOM   2094  N   VAL C 190      -2.329 -11.971  -8.515  1.00 76.74           N  
ATOM   2095  CA  VAL C 190      -0.981 -12.511  -8.368  1.00 76.74           C  
ATOM   2096  C   VAL C 190      -1.049 -14.027  -8.191  1.00 76.74           C  
ATOM   2097  CB  VAL C 190      -0.238 -11.868  -7.176  1.00 76.74           C  
ATOM   2098  O   VAL C 190      -0.253 -14.763  -8.780  1.00 76.74           O  
ATOM   2099  CG1 VAL C 190       1.077 -12.596  -6.904  1.00 76.74           C  
ATOM   2100  CG2 VAL C 190       0.013 -10.385  -7.442  1.00 76.74           C  
ATOM   2101  N   PHE C 191      -1.984 -14.386  -7.396  1.00 70.06           N  
ATOM   2102  CA  PHE C 191      -2.132 -15.820  -7.176  1.00 70.06           C  
ATOM   2103  C   PHE C 191      -2.474 -16.535  -8.478  1.00 70.06           C  
ATOM   2104  CB  PHE C 191      -3.213 -16.095  -6.127  1.00 70.06           C  
ATOM   2105  O   PHE C 191      -1.961 -17.623  -8.748  1.00 70.06           O  
ATOM   2106  CG  PHE C 191      -3.293 -17.536  -5.701  1.00 70.06           C  
ATOM   2107  CD1 PHE C 191      -4.242 -18.388  -6.252  1.00 70.06           C  
ATOM   2108  CD2 PHE C 191      -2.417 -18.040  -4.747  1.00 70.06           C  
ATOM   2109  CE1 PHE C 191      -4.318 -19.722  -5.860  1.00 70.06           C  
ATOM   2110  CE2 PHE C 191      -2.486 -19.372  -4.350  1.00 70.06           C  
ATOM   2111  CZ  PHE C 191      -3.438 -20.211  -4.907  1.00 70.06           C  
ATOM   2112  N   MET C 192      -3.301 -15.941  -9.203  1.00 69.88           N  
ATOM   2113  CA  MET C 192      -3.670 -16.518 -10.493  1.00 69.88           C  
ATOM   2114  C   MET C 192      -2.477 -16.536 -11.443  1.00 69.88           C  
ATOM   2115  CB  MET C 192      -4.827 -15.738 -11.120  1.00 69.88           C  
ATOM   2116  O   MET C 192      -2.291 -17.494 -12.195  1.00 69.88           O  
ATOM   2117  CG  MET C 192      -6.171 -16.000 -10.462  1.00 69.88           C  
ATOM   2118  SD  MET C 192      -6.687 -17.757 -10.592  1.00 69.88           S  
ATOM   2119  CE  MET C 192      -7.298 -17.786 -12.300  1.00 69.88           C  
ATOM   2120  N   CYS C 193      -1.680 -15.574 -11.415  1.00 66.46           N  
ATOM   2121  CA  CYS C 193      -0.510 -15.476 -12.280  1.00 66.46           C  
ATOM   2122  C   CYS C 193       0.547 -16.501 -11.888  1.00 66.46           C  
ATOM   2123  CB  CYS C 193       0.084 -14.069 -12.220  1.00 66.46           C  
ATOM   2124  O   CYS C 193       1.203 -17.084 -12.753  1.00 66.46           O  
ATOM   2125  SG  CYS C 193      -0.870 -12.836 -13.132  1.00 66.46           S  
ATOM   2126  N   VAL C 194       0.750 -16.657 -10.619  1.00 64.99           N  
ATOM   2127  CA  VAL C 194       1.729 -17.623 -10.132  1.00 64.99           C  
ATOM   2128  C   VAL C 194       1.322 -19.031 -10.561  1.00 64.99           C  
ATOM   2129  CB  VAL C 194       1.878 -17.556  -8.596  1.00 64.99           C  
ATOM   2130  O   VAL C 194       2.176 -19.855 -10.899  1.00 64.99           O  
ATOM   2131  CG1 VAL C 194       2.728 -18.718  -8.084  1.00 64.99           C  
ATOM   2132  CG2 VAL C 194       2.487 -16.219  -8.177  1.00 64.99           C  
ATOM   2133  N   GLU C 195       0.101 -19.251 -10.586  1.00 61.64           N  
ATOM   2134  CA  GLU C 195      -0.390 -20.572 -10.965  1.00 61.64           C  
ATOM   2135  C   GLU C 195      -0.267 -20.796 -12.469  1.00 61.64           C  
ATOM   2136  CB  GLU C 195      -1.846 -20.751 -10.524  1.00 61.64           C  
ATOM   2137  O   GLU C 195       0.077 -21.894 -12.912  1.00 61.64           O  
ATOM   2138  CG  GLU C 195      -2.002 -21.141  -9.062  1.00 61.64           C  
ATOM   2139  CD  GLU C 195      -3.411 -21.590  -8.708  1.00 61.64           C  
ATOM   2140  OE1 GLU C 195      -3.658 -21.941  -7.532  1.00 61.64           O  
ATOM   2141  OE2 GLU C 195      -4.274 -21.591  -9.614  1.00 61.64           O  
ATOM   2142  N   TYR C 196      -0.449 -19.846 -13.236  1.00 59.45           N  
ATOM   2143  CA  TYR C 196      -0.484 -20.023 -14.683  1.00 59.45           C  
ATOM   2144  C   TYR C 196       0.866 -19.692 -15.307  1.00 59.45           C  
ATOM   2145  CB  TYR C 196      -1.576 -19.148 -15.306  1.00 59.45           C  
ATOM   2146  O   TYR C 196       1.256 -20.288 -16.313  1.00 59.45           O  
ATOM   2147  CG  TYR C 196      -2.975 -19.665 -15.073  1.00 59.45           C  
ATOM   2148  CD1 TYR C 196      -3.480 -20.727 -15.820  1.00 59.45           C  
ATOM   2149  CD2 TYR C 196      -3.794 -19.092 -14.107  1.00 59.45           C  
ATOM   2150  CE1 TYR C 196      -4.769 -21.205 -15.609  1.00 59.45           C  
ATOM   2151  CE2 TYR C 196      -5.085 -19.562 -13.888  1.00 59.45           C  
ATOM   2152  OH  TYR C 196      -6.840 -21.087 -14.430  1.00 59.45           O  
ATOM   2153  CZ  TYR C 196      -5.563 -20.617 -14.642  1.00 59.45           C  
ATOM   2154  N   CYS C 197       1.645 -18.710 -14.759  1.00 57.25           N  
ATOM   2155  CA  CYS C 197       2.951 -18.323 -15.280  1.00 57.25           C  
ATOM   2156  C   CYS C 197       3.977 -18.218 -14.158  1.00 57.25           C  
ATOM   2157  CB  CYS C 197       2.858 -16.992 -16.025  1.00 57.25           C  
ATOM   2158  O   CYS C 197       4.445 -17.124 -13.840  1.00 57.25           O  
ATOM   2159  SG  CYS C 197       1.786 -17.044 -17.478  1.00 57.25           S  
ATOM   2160  N   PRO C 198       4.335 -19.427 -13.724  1.00 56.14           N  
ATOM   2161  CA  PRO C 198       5.269 -19.400 -12.596  1.00 56.14           C  
ATOM   2162  C   PRO C 198       6.613 -18.771 -12.958  1.00 56.14           C  
ATOM   2163  CB  PRO C 198       5.436 -20.879 -12.240  1.00 56.14           C  
ATOM   2164  O   PRO C 198       7.309 -18.247 -12.084  1.00 56.14           O  
ATOM   2165  CG  PRO C 198       4.875 -21.619 -13.411  1.00 56.14           C  
ATOM   2166  CD  PRO C 198       4.052 -20.665 -14.229  1.00 56.14           C  
ATOM   2167  N   ILE C 199       6.792 -18.758 -14.228  1.00 52.14           N  
ATOM   2168  CA  ILE C 199       8.104 -18.313 -14.684  1.00 52.14           C  
ATOM   2169  C   ILE C 199       8.309 -16.845 -14.314  1.00 52.14           C  
ATOM   2170  CB  ILE C 199       8.270 -18.510 -16.208  1.00 52.14           C  
ATOM   2171  O   ILE C 199       9.407 -16.445 -13.921  1.00 52.14           O  
ATOM   2172  CG1 ILE C 199       8.263 -20.002 -16.557  1.00 52.14           C  
ATOM   2173  CG2 ILE C 199       9.554 -17.837 -16.703  1.00 52.14           C  
ATOM   2174  CD1 ILE C 199       8.058 -20.290 -18.038  1.00 52.14           C  
ATOM   2175  N   PHE C 200       7.245 -16.104 -14.479  1.00 48.92           N  
ATOM   2176  CA  PHE C 200       7.344 -14.666 -14.256  1.00 48.92           C  
ATOM   2177  C   PHE C 200       7.556 -14.360 -12.778  1.00 48.92           C  
ATOM   2178  CB  PHE C 200       6.087 -13.954 -14.765  1.00 48.92           C  
ATOM   2179  O   PHE C 200       8.205 -13.372 -12.431  1.00 48.92           O  
ATOM   2180  CG  PHE C 200       6.120 -13.641 -16.236  1.00 48.92           C  
ATOM   2181  CD1 PHE C 200       6.886 -12.587 -16.719  1.00 48.92           C  
ATOM   2182  CD2 PHE C 200       5.384 -14.400 -17.136  1.00 48.92           C  
ATOM   2183  CE1 PHE C 200       6.918 -12.294 -18.081  1.00 48.92           C  
ATOM   2184  CE2 PHE C 200       5.411 -14.113 -18.498  1.00 48.92           C  
ATOM   2185  CZ  PHE C 200       6.178 -13.060 -18.968  1.00 48.92           C  
ATOM   2186  N   PHE C 201       7.174 -15.330 -11.965  1.00 49.13           N  
ATOM   2187  CA  PHE C 201       7.183 -15.033 -10.537  1.00 49.13           C  
ATOM   2188  C   PHE C 201       8.201 -15.903  -9.810  1.00 49.13           C  
ATOM   2189  CB  PHE C 201       5.789 -15.240  -9.935  1.00 49.13           C  
ATOM   2190  O   PHE C 201       8.293 -15.864  -8.581  1.00 49.13           O  
ATOM   2191  CG  PHE C 201       5.093 -13.959  -9.561  1.00 49.13           C  
ATOM   2192  CD1 PHE C 201       5.235 -13.421  -8.288  1.00 49.13           C  
ATOM   2193  CD2 PHE C 201       4.297 -13.293 -10.484  1.00 49.13           C  
ATOM   2194  CE1 PHE C 201       4.591 -12.235  -7.940  1.00 49.13           C  
ATOM   2195  CE2 PHE C 201       3.651 -12.108 -10.143  1.00 49.13           C  
ATOM   2196  CZ  PHE C 201       3.799 -11.581  -8.870  1.00 49.13           C  
ATOM   2197  N   ILE C 202       8.893 -16.774 -10.562  1.00 49.01           N  
ATOM   2198  CA  ILE C 202       9.868 -17.698  -9.994  1.00 49.01           C  
ATOM   2199  C   ILE C 202      10.937 -16.917  -9.233  1.00 49.01           C  
ATOM   2200  CB  ILE C 202      10.521 -18.574 -11.086  1.00 49.01           C  
ATOM   2201  O   ILE C 202      11.384 -17.342  -8.165  1.00 49.01           O  
ATOM   2202  CG1 ILE C 202       9.479 -19.503 -11.720  1.00 49.01           C  
ATOM   2203  CG2 ILE C 202      11.691 -19.377 -10.509  1.00 49.01           C  
ATOM   2204  CD1 ILE C 202       9.975 -20.239 -12.957  1.00 49.01           C  
ATOM   2205  N   THR C 203      11.123 -15.615  -9.642  1.00 49.41           N  
ATOM   2206  CA  THR C 203      12.319 -15.032  -9.043  1.00 49.41           C  
ATOM   2207  C   THR C 203      11.945 -13.964  -8.019  1.00 49.41           C  
ATOM   2208  CB  THR C 203      13.239 -14.420 -10.115  1.00 49.41           C  
ATOM   2209  O   THR C 203      12.760 -13.599  -7.170  1.00 49.41           O  
ATOM   2210  CG2 THR C 203      14.707 -14.682  -9.795  1.00 49.41           C  
ATOM   2211  OG1 THR C 203      12.929 -14.998 -11.390  1.00 49.41           O  
ATOM   2212  N   GLY C 204      10.617 -13.650  -7.908  1.00 54.73           N  
ATOM   2213  CA  GLY C 204      10.309 -12.584  -6.969  1.00 54.73           C  
ATOM   2214  C   GLY C 204       9.477 -13.050  -5.789  1.00 54.73           C  
ATOM   2215  O   GLY C 204       8.961 -14.169  -5.791  1.00 54.73           O  
ATOM   2216  N   ASN C 205       9.653 -12.402  -4.608  1.00 67.63           N  
ATOM   2217  CA  ASN C 205       8.837 -12.588  -3.413  1.00 67.63           C  
ATOM   2218  C   ASN C 205       7.366 -12.292  -3.687  1.00 67.63           C  
ATOM   2219  CB  ASN C 205       9.352 -11.711  -2.270  1.00 67.63           C  
ATOM   2220  O   ASN C 205       7.042 -11.340  -4.399  1.00 67.63           O  
ATOM   2221  CG  ASN C 205       9.085 -12.314  -0.905  1.00 67.63           C  
ATOM   2222  ND2 ASN C 205       9.599 -11.672   0.138  1.00 67.63           N  
ATOM   2223  OD1 ASN C 205       8.424 -13.349  -0.788  1.00 67.63           O  
ATOM   2224  N   THR C 206       6.459 -13.210  -3.397  1.00 74.70           N  
ATOM   2225  CA  THR C 206       5.020 -13.107  -3.616  1.00 74.70           C  
ATOM   2226  C   THR C 206       4.486 -11.778  -3.088  1.00 74.70           C  
ATOM   2227  CB  THR C 206       4.268 -14.270  -2.941  1.00 74.70           C  
ATOM   2228  O   THR C 206       3.656 -11.136  -3.734  1.00 74.70           O  
ATOM   2229  CG2 THR C 206       4.380 -15.548  -3.766  1.00 74.70           C  
ATOM   2230  OG1 THR C 206       4.826 -14.502  -1.642  1.00 74.70           O  
ATOM   2231  N   LEU C 207       4.980 -11.322  -1.992  1.00 78.27           N  
ATOM   2232  CA  LEU C 207       4.511 -10.083  -1.381  1.00 78.27           C  
ATOM   2233  C   LEU C 207       4.824  -8.885  -2.271  1.00 78.27           C  
ATOM   2234  CB  LEU C 207       5.148  -9.890  -0.003  1.00 78.27           C  
ATOM   2235  O   LEU C 207       3.973  -8.015  -2.471  1.00 78.27           O  
ATOM   2236  CG  LEU C 207       4.475  -8.872   0.919  1.00 78.27           C  
ATOM   2237  CD1 LEU C 207       4.517  -9.357   2.364  1.00 78.27           C  
ATOM   2238  CD2 LEU C 207       5.144  -7.508   0.788  1.00 78.27           C  
ATOM   2239  N   GLN C 208       5.962  -8.914  -2.775  1.00 79.33           N  
ATOM   2240  CA  GLN C 208       6.386  -7.802  -3.619  1.00 79.33           C  
ATOM   2241  C   GLN C 208       5.527  -7.706  -4.877  1.00 79.33           C  
ATOM   2242  CB  GLN C 208       7.860  -7.949  -4.001  1.00 79.33           C  
ATOM   2243  O   GLN C 208       5.171  -6.608  -5.310  1.00 79.33           O  
ATOM   2244  CG  GLN C 208       8.821  -7.720  -2.842  1.00 79.33           C  
ATOM   2245  CD  GLN C 208      10.272  -7.933  -3.231  1.00 79.33           C  
ATOM   2246  NE2 GLN C 208      11.186  -7.550  -2.346  1.00 79.33           N  
ATOM   2247  OE1 GLN C 208      10.568  -8.438  -4.319  1.00 79.33           O  
ATOM   2248  N   CYS C 209       5.234  -8.747  -5.350  1.00 79.55           N  
ATOM   2249  CA  CYS C 209       4.384  -8.770  -6.535  1.00 79.55           C  
ATOM   2250  C   CYS C 209       2.985  -8.259  -6.213  1.00 79.55           C  
ATOM   2251  CB  CYS C 209       4.300 -10.185  -7.107  1.00 79.55           C  
ATOM   2252  O   CYS C 209       2.412  -7.482  -6.979  1.00 79.55           O  
ATOM   2253  SG  CYS C 209       5.778 -10.693  -8.014  1.00 79.55           S  
ATOM   2254  N   ILE C 210       2.562  -8.715  -5.133  1.00 83.82           N  
ATOM   2255  CA  ILE C 210       1.228  -8.292  -4.722  1.00 83.82           C  
ATOM   2256  C   ILE C 210       1.197  -6.775  -4.553  1.00 83.82           C  
ATOM   2257  CB  ILE C 210       0.794  -8.986  -3.412  1.00 83.82           C  
ATOM   2258  O   ILE C 210       0.269  -6.111  -5.020  1.00 83.82           O  
ATOM   2259  CG1 ILE C 210       0.589 -10.488  -3.645  1.00 83.82           C  
ATOM   2260  CG2 ILE C 210      -0.478  -8.340  -2.854  1.00 83.82           C  
ATOM   2261  CD1 ILE C 210       0.346 -11.285  -2.371  1.00 83.82           C  
ATOM   2262  N   MET C 211       2.159  -6.238  -3.899  1.00 85.58           N  
ATOM   2263  CA  MET C 211       2.203  -4.803  -3.637  1.00 85.58           C  
ATOM   2264  C   MET C 211       2.310  -4.015  -4.938  1.00 85.58           C  
ATOM   2265  CB  MET C 211       3.378  -4.459  -2.719  1.00 85.58           C  
ATOM   2266  O   MET C 211       1.744  -2.927  -5.058  1.00 85.58           O  
ATOM   2267  CG  MET C 211       3.164  -4.868  -1.271  1.00 85.58           C  
ATOM   2268  SD  MET C 211       1.681  -4.081  -0.530  1.00 85.58           S  
ATOM   2269  CE  MET C 211       1.151  -5.399   0.599  1.00 85.58           C  
ATOM   2270  N   LEU C 212       3.045  -4.535  -5.839  1.00 84.41           N  
ATOM   2271  CA  LEU C 212       3.171  -3.879  -7.136  1.00 84.41           C  
ATOM   2272  C   LEU C 212       1.829  -3.843  -7.860  1.00 84.41           C  
ATOM   2273  CB  LEU C 212       4.212  -4.594  -8.000  1.00 84.41           C  
ATOM   2274  O   LEU C 212       1.431  -2.802  -8.387  1.00 84.41           O  
ATOM   2275  CG  LEU C 212       5.676  -4.245  -7.728  1.00 84.41           C  
ATOM   2276  CD1 LEU C 212       6.597  -5.171  -8.514  1.00 84.41           C  
ATOM   2277  CD2 LEU C 212       5.951  -2.786  -8.077  1.00 84.41           C  
ATOM   2278  N   VAL C 213       1.240  -5.001  -7.907  1.00 85.12           N  
ATOM   2279  CA  VAL C 213      -0.063  -5.082  -8.558  1.00 85.12           C  
ATOM   2280  C   VAL C 213      -1.056  -4.171  -7.841  1.00 85.12           C  
ATOM   2281  CB  VAL C 213      -0.594  -6.533  -8.585  1.00 85.12           C  
ATOM   2282  O   VAL C 213      -1.854  -3.484  -8.484  1.00 85.12           O  
ATOM   2283  CG1 VAL C 213      -2.015  -6.577  -9.144  1.00 85.12           C  
ATOM   2284  CG2 VAL C 213       0.334  -7.425  -9.406  1.00 85.12           C  
ATOM   2285  N   TYR C 214      -0.961  -4.203  -6.537  1.00 88.35           N  
ATOM   2286  CA  TYR C 214      -1.818  -3.346  -5.726  1.00 88.35           C  
ATOM   2287  C   TYR C 214      -1.653  -1.882  -6.119  1.00 88.35           C  
ATOM   2288  CB  TYR C 214      -1.506  -3.525  -4.238  1.00 88.35           C  
ATOM   2289  O   TYR C 214      -2.641  -1.178  -6.344  1.00 88.35           O  
ATOM   2290  CG  TYR C 214      -2.227  -2.546  -3.343  1.00 88.35           C  
ATOM   2291  CD1 TYR C 214      -1.537  -1.520  -2.702  1.00 88.35           C  
ATOM   2292  CD2 TYR C 214      -3.599  -2.646  -3.138  1.00 88.35           C  
ATOM   2293  CE1 TYR C 214      -2.198  -0.616  -1.876  1.00 88.35           C  
ATOM   2294  CE2 TYR C 214      -4.270  -1.748  -2.313  1.00 88.35           C  
ATOM   2295  OH  TYR C 214      -4.220   0.154  -0.871  1.00 88.35           O  
ATOM   2296  CZ  TYR C 214      -3.562  -0.738  -1.688  1.00 88.35           C  
ATOM   2297  N   CYS C 215      -0.488  -1.489  -6.214  1.00 87.57           N  
ATOM   2298  CA  CYS C 215      -0.200  -0.105  -6.572  1.00 87.57           C  
ATOM   2299  C   CYS C 215      -0.662   0.199  -7.992  1.00 87.57           C  
ATOM   2300  CB  CYS C 215       1.295   0.183  -6.440  1.00 87.57           C  
ATOM   2301  O   CYS C 215      -1.174   1.286  -8.264  1.00 87.57           O  
ATOM   2302  SG  CYS C 215       1.756   0.930  -4.862  1.00 87.57           S  
ATOM   2303  N   PHE C 216      -0.445  -0.744  -8.820  1.00 84.09           N  
ATOM   2304  CA  PHE C 216      -0.878  -0.585 -10.203  1.00 84.09           C  
ATOM   2305  C   PHE C 216      -2.392  -0.427 -10.282  1.00 84.09           C  
ATOM   2306  CB  PHE C 216      -0.430  -1.781 -11.049  1.00 84.09           C  
ATOM   2307  O   PHE C 216      -2.893   0.459 -10.977  1.00 84.09           O  
ATOM   2308  CG  PHE C 216       0.230  -1.394 -12.345  1.00 84.09           C  
ATOM   2309  CD1 PHE C 216      -0.528  -1.162 -13.486  1.00 84.09           C  
ATOM   2310  CD2 PHE C 216       1.611  -1.263 -12.422  1.00 84.09           C  
ATOM   2311  CE1 PHE C 216       0.080  -0.805 -14.687  1.00 84.09           C  
ATOM   2312  CE2 PHE C 216       2.226  -0.906 -13.619  1.00 84.09           C  
ATOM   2313  CZ  PHE C 216       1.459  -0.678 -14.750  1.00 84.09           C  
ATOM   2314  N   LEU C 217      -3.036  -1.300  -9.646  1.00 85.72           N  
ATOM   2315  CA  LEU C 217      -4.492  -1.211  -9.616  1.00 85.72           C  
ATOM   2316  C   LEU C 217      -4.943   0.106  -8.994  1.00 85.72           C  
ATOM   2317  CB  LEU C 217      -5.085  -2.387  -8.836  1.00 85.72           C  
ATOM   2318  O   LEU C 217      -5.897   0.727  -9.468  1.00 85.72           O  
ATOM   2319  CG  LEU C 217      -5.022  -3.754  -9.520  1.00 85.72           C  
ATOM   2320  CD1 LEU C 217      -5.503  -4.845  -8.568  1.00 85.72           C  
ATOM   2321  CD2 LEU C 217      -5.850  -3.751 -10.800  1.00 85.72           C  
ATOM   2322  N   GLY C 218      -4.300   0.431  -7.906  1.00 84.97           N  
ATOM   2323  CA  GLY C 218      -4.604   1.713  -7.290  1.00 84.97           C  
ATOM   2324  C   GLY C 218      -4.437   2.885  -8.237  1.00 84.97           C  
ATOM   2325  O   GLY C 218      -5.226   3.832  -8.207  1.00 84.97           O  
ATOM   2326  N   TYR C 219      -3.368   2.818  -9.005  1.00 82.91           N  
ATOM   2327  CA  TYR C 219      -3.122   3.852 -10.004  1.00 82.91           C  
ATOM   2328  C   TYR C 219      -4.316   4.002 -10.939  1.00 82.91           C  
ATOM   2329  CB  TYR C 219      -1.862   3.530 -10.813  1.00 82.91           C  
ATOM   2330  O   TYR C 219      -4.772   5.118 -11.200  1.00 82.91           O  
ATOM   2331  CG  TYR C 219      -1.591   4.509 -11.930  1.00 82.91           C  
ATOM   2332  CD1 TYR C 219      -1.932   4.206 -13.246  1.00 82.91           C  
ATOM   2333  CD2 TYR C 219      -0.993   5.738 -11.671  1.00 82.91           C  
ATOM   2334  CE1 TYR C 219      -1.683   5.104 -14.279  1.00 82.91           C  
ATOM   2335  CE2 TYR C 219      -0.739   6.643 -12.696  1.00 82.91           C  
ATOM   2336  OH  TYR C 219      -0.838   7.211 -15.012  1.00 82.91           O  
ATOM   2337  CZ  TYR C 219      -1.087   6.318 -13.994  1.00 82.91           C  
ATOM   2338  N   PHE C 220      -4.807   2.952 -11.390  1.00 78.45           N  
ATOM   2339  CA  PHE C 220      -5.921   2.991 -12.329  1.00 78.45           C  
ATOM   2340  C   PHE C 220      -7.186   3.501 -11.648  1.00 78.45           C  
ATOM   2341  CB  PHE C 220      -6.171   1.604 -12.928  1.00 78.45           C  
ATOM   2342  O   PHE C 220      -8.031   4.131 -12.288  1.00 78.45           O  
ATOM   2343  CG  PHE C 220      -5.330   1.305 -14.140  1.00 78.45           C  
ATOM   2344  CD1 PHE C 220      -5.575   1.946 -15.348  1.00 78.45           C  
ATOM   2345  CD2 PHE C 220      -4.294   0.383 -14.070  1.00 78.45           C  
ATOM   2346  CE1 PHE C 220      -4.799   1.672 -16.471  1.00 78.45           C  
ATOM   2347  CE2 PHE C 220      -3.514   0.104 -15.189  1.00 78.45           C  
ATOM   2348  CZ  PHE C 220      -3.768   0.749 -16.388  1.00 78.45           C  
ATOM   2349  N   CYS C 221      -7.279   3.243 -10.458  1.00 77.12           N  
ATOM   2350  CA  CYS C 221      -8.454   3.698  -9.724  1.00 77.12           C  
ATOM   2351  C   CYS C 221      -8.399   5.203  -9.485  1.00 77.12           C  
ATOM   2352  CB  CYS C 221      -8.568   2.965  -8.388  1.00 77.12           C  
ATOM   2353  O   CYS C 221      -9.436   5.866  -9.436  1.00 77.12           O  
ATOM   2354  SG  CYS C 221      -9.011   1.221  -8.550  1.00 77.12           S  
ATOM   2355  N   THR C 222      -7.260   5.785  -9.380  1.00 76.12           N  
ATOM   2356  CA  THR C 222      -7.120   7.188  -9.008  1.00 76.12           C  
ATOM   2357  C   THR C 222      -6.877   8.053 -10.241  1.00 76.12           C  
ATOM   2358  CB  THR C 222      -5.970   7.388  -8.003  1.00 76.12           C  
ATOM   2359  O   THR C 222      -6.829   9.281 -10.145  1.00 76.12           O  
ATOM   2360  CG2 THR C 222      -6.267   6.688  -6.681  1.00 76.12           C  
ATOM   2361  OG1 THR C 222      -4.762   6.849  -8.555  1.00 76.12           O  
ATOM   2362  N   CYS C 223      -6.792   7.523 -11.325  1.00 74.88           N  
ATOM   2363  CA  CYS C 223      -6.555   8.283 -12.547  1.00 74.88           C  
ATOM   2364  C   CYS C 223      -7.826   8.985 -13.008  1.00 74.88           C  
ATOM   2365  CB  CYS C 223      -6.037   7.366 -13.655  1.00 74.88           C  
ATOM   2366  O   CYS C 223      -8.911   8.722 -12.485  1.00 74.88           O  
ATOM   2367  SG  CYS C 223      -4.302   6.901 -13.463  1.00 74.88           S  
ATOM   2368  N   TYR C 224      -7.717  10.123 -13.795  1.00 65.39           N  
ATOM   2369  CA  TYR C 224      -8.807  10.980 -14.249  1.00 65.39           C  
ATOM   2370  C   TYR C 224      -9.975  10.148 -14.765  1.00 65.39           C  
ATOM   2371  CB  TYR C 224      -8.321  11.934 -15.344  1.00 65.39           C  
ATOM   2372  O   TYR C 224     -11.136  10.460 -14.491  1.00 65.39           O  
ATOM   2373  CG  TYR C 224      -7.653  13.179 -14.812  1.00 65.39           C  
ATOM   2374  CD1 TYR C 224      -8.408  14.253 -14.346  1.00 65.39           C  
ATOM   2375  CD2 TYR C 224      -6.267  13.284 -14.775  1.00 65.39           C  
ATOM   2376  CE1 TYR C 224      -7.797  15.403 -13.857  1.00 65.39           C  
ATOM   2377  CE2 TYR C 224      -5.645  14.429 -14.288  1.00 65.39           C  
ATOM   2378  OH  TYR C 224      -5.808  16.617 -13.348  1.00 65.39           O  
ATOM   2379  CZ  TYR C 224      -6.418  15.481 -13.831  1.00 65.39           C  
ATOM   2380  N   PHE C 225      -9.712   8.923 -15.377  1.00 57.69           N  
ATOM   2381  CA  PHE C 225     -10.774   8.076 -15.907  1.00 57.69           C  
ATOM   2382  C   PHE C 225     -10.858   6.766 -15.134  1.00 57.69           C  
ATOM   2383  CB  PHE C 225     -10.544   7.793 -17.395  1.00 57.69           C  
ATOM   2384  O   PHE C 225     -11.398   5.777 -15.634  1.00 57.69           O  
ATOM   2385  CG  PHE C 225     -10.762   8.990 -18.281  1.00 57.69           C  
ATOM   2386  CD1 PHE C 225     -12.042   9.355 -18.678  1.00 57.69           C  
ATOM   2387  CD2 PHE C 225      -9.684   9.750 -18.718  1.00 57.69           C  
ATOM   2388  CE1 PHE C 225     -12.246  10.463 -19.498  1.00 57.69           C  
ATOM   2389  CE2 PHE C 225      -9.881  10.858 -19.537  1.00 57.69           C  
ATOM   2390  CZ  PHE C 225     -11.162  11.212 -19.927  1.00 57.69           C  
ATOM   2391  N   GLY C 226     -10.553   6.914 -13.909  1.00 61.56           N  
ATOM   2392  CA  GLY C 226     -10.517   5.687 -13.129  1.00 61.56           C  
ATOM   2393  C   GLY C 226     -11.774   5.465 -12.309  1.00 61.56           C  
ATOM   2394  O   GLY C 226     -12.745   6.214 -12.436  1.00 61.56           O  
ATOM   2395  N   LEU C 227     -11.817   4.380 -11.563  1.00 62.90           N  
ATOM   2396  CA  LEU C 227     -12.945   3.902 -10.772  1.00 62.90           C  
ATOM   2397  C   LEU C 227     -13.389   4.957  -9.764  1.00 62.90           C  
ATOM   2398  CB  LEU C 227     -12.578   2.606 -10.044  1.00 62.90           C  
ATOM   2399  O   LEU C 227     -14.586   5.204  -9.604  1.00 62.90           O  
ATOM   2400  CG  LEU C 227     -13.250   1.329 -10.552  1.00 62.90           C  
ATOM   2401  CD1 LEU C 227     -12.279   0.155 -10.482  1.00 62.90           C  
ATOM   2402  CD2 LEU C 227     -14.513   1.034  -9.751  1.00 62.90           C  
ATOM   2403  N   PHE C 228     -12.448   5.644  -9.206  1.00 61.25           N  
ATOM   2404  CA  PHE C 228     -12.802   6.629  -8.192  1.00 61.25           C  
ATOM   2405  C   PHE C 228     -13.515   7.820  -8.820  1.00 61.25           C  
ATOM   2406  CB  PHE C 228     -11.554   7.101  -7.440  1.00 61.25           C  
ATOM   2407  O   PHE C 228     -14.438   8.382  -8.226  1.00 61.25           O  
ATOM   2408  CG  PHE C 228     -11.133   6.183  -6.325  1.00 61.25           C  
ATOM   2409  CD1 PHE C 228     -12.060   5.719  -5.400  1.00 61.25           C  
ATOM   2410  CD2 PHE C 228      -9.809   5.782  -6.202  1.00 61.25           C  
ATOM   2411  CE1 PHE C 228     -11.673   4.869  -4.366  1.00 61.25           C  
ATOM   2412  CE2 PHE C 228      -9.415   4.932  -5.172  1.00 61.25           C  
ATOM   2413  CZ  PHE C 228     -10.348   4.478  -4.255  1.00 61.25           C  
ATOM   2414  N   CYS C 229     -13.028   8.168  -9.931  1.00 62.88           N  
ATOM   2415  CA  CYS C 229     -13.715   9.237 -10.645  1.00 62.88           C  
ATOM   2416  C   CYS C 229     -15.136   8.823 -11.011  1.00 62.88           C  
ATOM   2417  CB  CYS C 229     -12.945   9.620 -11.908  1.00 62.88           C  
ATOM   2418  O   CYS C 229     -16.071   9.615 -10.879  1.00 62.88           O  
ATOM   2419  SG  CYS C 229     -13.379  11.247 -12.561  1.00 62.88           S  
ATOM   2420  N   LEU C 230     -15.216   7.607 -11.435  1.00 59.19           N  
ATOM   2421  CA  LEU C 230     -16.527   7.098 -11.821  1.00 59.19           C  
ATOM   2422  C   LEU C 230     -17.452   7.006 -10.612  1.00 59.19           C  
ATOM   2423  CB  LEU C 230     -16.396   5.725 -12.484  1.00 59.19           C  
ATOM   2424  O   LEU C 230     -18.629   7.365 -10.697  1.00 59.19           O  
ATOM   2425  CG  LEU C 230     -17.194   5.514 -13.772  1.00 59.19           C  
ATOM   2426  CD1 LEU C 230     -16.253   5.421 -14.969  1.00 59.19           C  
ATOM   2427  CD2 LEU C 230     -18.059   4.263 -13.667  1.00 59.19           C  
ATOM   2428  N   LEU C 231     -16.911   6.538  -9.633  1.00 56.62           N  
ATOM   2429  CA  LEU C 231     -17.707   6.394  -8.418  1.00 56.62           C  
ATOM   2430  C   LEU C 231     -18.150   7.755  -7.894  1.00 56.62           C  
ATOM   2431  CB  LEU C 231     -16.910   5.654  -7.341  1.00 56.62           C  
ATOM   2432  O   LEU C 231     -19.277   7.905  -7.418  1.00 56.62           O  
ATOM   2433  CG  LEU C 231     -17.265   4.182  -7.126  1.00 56.62           C  
ATOM   2434  CD1 LEU C 231     -15.999   3.335  -7.059  1.00 56.62           C  
ATOM   2435  CD2 LEU C 231     -18.096   4.011  -5.859  1.00 56.62           C  
ATOM   2436  N   ASN C 232     -17.224   8.692  -7.954  1.00 52.48           N  
ATOM   2437  CA  ASN C 232     -17.575  10.045  -7.535  1.00 52.48           C  
ATOM   2438  C   ASN C 232     -18.657  10.645  -8.427  1.00 52.48           C  
ATOM   2439  CB  ASN C 232     -16.335  10.942  -7.527  1.00 52.48           C  
ATOM   2440  O   ASN C 232     -19.539  11.359  -7.945  1.00 52.48           O  
ATOM   2441  CG  ASN C 232     -16.257  11.819  -6.292  1.00 52.48           C  
ATOM   2442  ND2 ASN C 232     -15.336  12.775  -6.302  1.00 52.48           N  
ATOM   2443  OD1 ASN C 232     -17.017  11.638  -5.338  1.00 52.48           O  
ATOM   2444  N   ARG C 233     -18.504  10.343  -9.646  1.00 54.83           N  
ATOM   2445  CA  ARG C 233     -19.462  10.879 -10.607  1.00 54.83           C  
ATOM   2446  C   ARG C 233     -20.833  10.233 -10.432  1.00 54.83           C  
ATOM   2447  CB  ARG C 233     -18.964  10.668 -12.039  1.00 54.83           C  
ATOM   2448  O   ARG C 233     -21.855  10.923 -10.436  1.00 54.83           O  
ATOM   2449  CG  ARG C 233     -19.716  11.483 -13.079  1.00 54.83           C  
ATOM   2450  CD  ARG C 233     -19.048  11.409 -14.445  1.00 54.83           C  
ATOM   2451  NE  ARG C 233     -19.748  12.225 -15.432  1.00 54.83           N  
ATOM   2452  NH1 ARG C 233     -18.189  11.903 -17.107  1.00 54.83           N  
ATOM   2453  NH2 ARG C 233     -20.039  13.202 -17.490  1.00 54.83           N  
ATOM   2454  CZ  ARG C 233     -19.324  12.442 -16.674  1.00 54.83           C  
ATOM   2455  N   TYR C 234     -20.832   8.963 -10.303  1.00 46.43           N  
ATOM   2456  CA  TYR C 234     -22.115   8.270 -10.301  1.00 46.43           C  
ATOM   2457  C   TYR C 234     -22.713   8.234  -8.900  1.00 46.43           C  
ATOM   2458  CB  TYR C 234     -21.958   6.845 -10.838  1.00 46.43           C  
ATOM   2459  O   TYR C 234     -23.926   8.384  -8.731  1.00 46.43           O  
ATOM   2460  CG  TYR C 234     -22.088   6.743 -12.339  1.00 46.43           C  
ATOM   2461  CD1 TYR C 234     -23.339   6.760 -12.951  1.00 46.43           C  
ATOM   2462  CD2 TYR C 234     -20.962   6.630 -13.146  1.00 46.43           C  
ATOM   2463  CE1 TYR C 234     -23.465   6.665 -14.333  1.00 46.43           C  
ATOM   2464  CE2 TYR C 234     -21.075   6.534 -14.529  1.00 46.43           C  
ATOM   2465  OH  TYR C 234     -22.447   6.458 -16.481  1.00 46.43           O  
ATOM   2466  CZ  TYR C 234     -22.329   6.553 -15.113  1.00 46.43           C  
ATOM   2467  N   PHE C 235     -21.838   7.968  -7.910  1.00 41.16           N  
ATOM   2468  CA  PHE C 235     -22.386   7.795  -6.570  1.00 41.16           C  
ATOM   2469  C   PHE C 235     -22.224   9.068  -5.749  1.00 41.16           C  
ATOM   2470  CB  PHE C 235     -21.707   6.621  -5.857  1.00 41.16           C  
ATOM   2471  O   PHE C 235     -22.807   9.197  -4.671  1.00 41.16           O  
ATOM   2472  CG  PHE C 235     -22.167   5.271  -6.337  1.00 41.16           C  
ATOM   2473  CD1 PHE C 235     -23.380   4.742  -5.911  1.00 41.16           C  
ATOM   2474  CD2 PHE C 235     -21.387   4.530  -7.216  1.00 41.16           C  
ATOM   2475  CE1 PHE C 235     -23.808   3.493  -6.354  1.00 41.16           C  
ATOM   2476  CE2 PHE C 235     -21.809   3.281  -7.662  1.00 41.16           C  
ATOM   2477  CZ  PHE C 235     -23.019   2.764  -7.230  1.00 41.16           C  
ATOM   2478  N   ARG C 236     -22.060  10.262  -6.308  1.00 41.81           N  
ATOM   2479  CA  ARG C 236     -21.849  11.522  -5.603  1.00 41.81           C  
ATOM   2480  C   ARG C 236     -21.087  11.299  -4.301  1.00 41.81           C  
ATOM   2481  CB  ARG C 236     -23.186  12.209  -5.317  1.00 41.81           C  
ATOM   2482  O   ARG C 236     -21.456  11.844  -3.259  1.00 41.81           O  
ATOM   2483  CG  ARG C 236     -23.801  12.889  -6.530  1.00 41.81           C  
ATOM   2484  CD  ARG C 236     -24.808  13.957  -6.127  1.00 41.81           C  
ATOM   2485  NE  ARG C 236     -25.703  14.297  -7.229  1.00 41.81           N  
ATOM   2486  NH1 ARG C 236     -26.839  15.943  -6.073  1.00 41.81           N  
ATOM   2487  NH2 ARG C 236     -27.406  15.460  -8.241  1.00 41.81           N  
ATOM   2488  CZ  ARG C 236     -26.647  15.233  -7.178  1.00 41.81           C  
ATOM   2489  N   LEU C 237     -20.357  10.170  -4.376  1.00 40.14           N  
ATOM   2490  CA  LEU C 237     -19.539   9.897  -3.199  1.00 40.14           C  
ATOM   2491  C   LEU C 237     -18.348  10.847  -3.132  1.00 40.14           C  
ATOM   2492  CB  LEU C 237     -19.049   8.446  -3.212  1.00 40.14           C  
ATOM   2493  O   LEU C 237     -17.913  11.378  -4.157  1.00 40.14           O  
ATOM   2494  CG  LEU C 237     -20.103   7.372  -2.940  1.00 40.14           C  
ATOM   2495  CD1 LEU C 237     -19.672   6.041  -3.547  1.00 40.14           C  
ATOM   2496  CD2 LEU C 237     -20.346   7.228  -1.441  1.00 40.14           C  
ATOM   2497  N   THR C 238     -18.335  11.777  -2.249  1.00 37.33           N  
ATOM   2498  CA  THR C 238     -17.207  12.686  -2.078  1.00 37.33           C  
ATOM   2499  C   THR C 238     -15.922  11.908  -1.807  1.00 37.33           C  
ATOM   2500  CB  THR C 238     -17.460  13.680  -0.929  1.00 37.33           C  
ATOM   2501  O   THR C 238     -15.496  11.783  -0.657  1.00 37.33           O  
ATOM   2502  CG2 THR C 238     -18.544  14.686  -1.302  1.00 37.33           C  
ATOM   2503  OG1 THR C 238     -17.873  12.959   0.238  1.00 37.33           O  
ATOM   2504  N   LEU C 239     -15.729  10.977  -2.721  1.00 38.41           N  
ATOM   2505  CA  LEU C 239     -14.460  10.278  -2.557  1.00 38.41           C  
ATOM   2506  C   LEU C 239     -13.285  11.216  -2.817  1.00 38.41           C  
ATOM   2507  CB  LEU C 239     -14.385   9.074  -3.500  1.00 38.41           C  
ATOM   2508  O   LEU C 239     -13.263  11.925  -3.825  1.00 38.41           O  
ATOM   2509  CG  LEU C 239     -15.270   7.879  -3.145  1.00 38.41           C  
ATOM   2510  CD1 LEU C 239     -15.501   7.006  -4.374  1.00 38.41           C  
ATOM   2511  CD2 LEU C 239     -14.644   7.066  -2.016  1.00 38.41           C  
ATOM   2512  N   GLY C 240     -12.518  11.539  -1.720  1.00 39.36           N  
ATOM   2513  CA  GLY C 240     -11.392  12.459  -1.769  1.00 39.36           C  
ATOM   2514  C   GLY C 240     -11.663  13.771  -1.059  1.00 39.36           C  
ATOM   2515  O   GLY C 240     -10.808  14.659  -1.038  1.00 39.36           O  
ATOM   2516  N   VAL C 241     -12.912  13.981  -0.686  1.00 39.14           N  
ATOM   2517  CA  VAL C 241     -13.229  15.167   0.103  1.00 39.14           C  
ATOM   2518  C   VAL C 241     -13.270  14.806   1.586  1.00 39.14           C  
ATOM   2519  CB  VAL C 241     -14.573  15.795  -0.330  1.00 39.14           C  
ATOM   2520  O   VAL C 241     -13.963  13.866   1.983  1.00 39.14           O  
ATOM   2521  CG1 VAL C 241     -14.861  17.062   0.473  1.00 39.14           C  
ATOM   2522  CG2 VAL C 241     -14.562  16.098  -1.827  1.00 39.14           C  
ATOM   2523  N   TYR C 242     -12.209  15.015   2.196  1.00 33.80           N  
ATOM   2524  CA  TYR C 242     -12.095  14.713   3.619  1.00 33.80           C  
ATOM   2525  C   TYR C 242     -13.015  15.606   4.442  1.00 33.80           C  
ATOM   2526  CB  TYR C 242     -10.647  14.880   4.090  1.00 33.80           C  
ATOM   2527  O   TYR C 242     -12.987  16.831   4.304  1.00 33.80           O  
ATOM   2528  CG  TYR C 242      -9.752  13.721   3.726  1.00 33.80           C  
ATOM   2529  CD1 TYR C 242      -9.677  12.591   4.538  1.00 33.80           C  
ATOM   2530  CD2 TYR C 242      -8.979  13.752   2.570  1.00 33.80           C  
ATOM   2531  CE1 TYR C 242      -8.853  11.521   4.207  1.00 33.80           C  
ATOM   2532  CE2 TYR C 242      -8.151  12.688   2.230  1.00 33.80           C  
ATOM   2533  OH  TYR C 242      -7.277  10.521   2.721  1.00 33.80           O  
ATOM   2534  CZ  TYR C 242      -8.095  11.578   3.053  1.00 33.80           C  
ATOM   2535  N   ASP C 243     -14.172  15.043   4.777  1.00 36.72           N  
ATOM   2536  CA  ASP C 243     -14.984  15.817   5.711  1.00 36.72           C  
ATOM   2537  C   ASP C 243     -14.328  15.878   7.088  1.00 36.72           C  
ATOM   2538  CB  ASP C 243     -16.389  15.221   5.822  1.00 36.72           C  
ATOM   2539  O   ASP C 243     -13.946  14.847   7.646  1.00 36.72           O  
ATOM   2540  CG  ASP C 243     -17.350  15.770   4.782  1.00 36.72           C  
ATOM   2541  OD1 ASP C 243     -17.145  16.905   4.301  1.00 36.72           O  
ATOM   2542  OD2 ASP C 243     -18.323  15.062   4.443  1.00 36.72           O  
ATOM   2543  N   TYR C 244     -13.540  16.833   7.294  1.00 34.37           N  
ATOM   2544  CA  TYR C 244     -12.966  16.959   8.629  1.00 34.37           C  
ATOM   2545  C   TYR C 244     -13.968  17.576   9.598  1.00 34.37           C  
ATOM   2546  CB  TYR C 244     -11.690  17.806   8.588  1.00 34.37           C  
ATOM   2547  O   TYR C 244     -14.567  18.613   9.304  1.00 34.37           O  
ATOM   2548  CG  TYR C 244     -10.444  17.045   8.970  1.00 34.37           C  
ATOM   2549  CD1 TYR C 244     -10.019  16.986  10.295  1.00 34.37           C  
ATOM   2550  CD2 TYR C 244      -9.689  16.385   8.007  1.00 34.37           C  
ATOM   2551  CE1 TYR C 244      -8.870  16.287  10.652  1.00 34.37           C  
ATOM   2552  CE2 TYR C 244      -8.538  15.684   8.352  1.00 34.37           C  
ATOM   2553  OH  TYR C 244      -6.999  14.947  10.021  1.00 34.37           O  
ATOM   2554  CZ  TYR C 244      -8.138  15.640   9.674  1.00 34.37           C  
ATOM   2555  N   LEU C 245     -14.482  16.706  10.512  1.00 42.75           N  
ATOM   2556  CA  LEU C 245     -15.428  17.136  11.536  1.00 42.75           C  
ATOM   2557  C   LEU C 245     -14.696  17.682  12.757  1.00 42.75           C  
ATOM   2558  CB  LEU C 245     -16.337  15.975  11.947  1.00 42.75           C  
ATOM   2559  O   LEU C 245     -13.815  17.017  13.307  1.00 42.75           O  
ATOM   2560  CG  LEU C 245     -17.811  16.098  11.559  1.00 42.75           C  
ATOM   2561  CD1 LEU C 245     -18.211  14.956  10.631  1.00 42.75           C  
ATOM   2562  CD2 LEU C 245     -18.692  16.116  12.804  1.00 42.75           C  
ATOM   2563  N   VAL C 246     -14.624  18.944  12.875  1.00 46.75           N  
ATOM   2564  CA  VAL C 246     -13.967  19.529  14.039  1.00 46.75           C  
ATOM   2565  C   VAL C 246     -15.007  19.862  15.107  1.00 46.75           C  
ATOM   2566  CB  VAL C 246     -13.167  20.796  13.663  1.00 46.75           C  
ATOM   2567  O   VAL C 246     -16.113  20.306  14.788  1.00 46.75           O  
ATOM   2568  CG1 VAL C 246     -12.441  21.359  14.883  1.00 46.75           C  
ATOM   2569  CG2 VAL C 246     -12.174  20.486  12.543  1.00 46.75           C  
ATOM   2570  N   SER C 247     -14.774  19.454  16.281  1.00 43.31           N  
ATOM   2571  CA  SER C 247     -15.618  19.838  17.408  1.00 43.31           C  
ATOM   2572  C   SER C 247     -15.696  21.355  17.549  1.00 43.31           C  
ATOM   2573  CB  SER C 247     -15.091  19.224  18.706  1.00 43.31           C  
ATOM   2574  O   SER C 247     -14.866  22.078  16.995  1.00 43.31           O  
ATOM   2575  OG  SER C 247     -13.996  19.972  19.208  1.00 43.31           O  
ATOM   2576  N   THR C 248     -16.844  21.799  18.174  1.00 50.28           N  
ATOM   2577  CA  THR C 248     -17.007  23.230  18.401  1.00 50.28           C  
ATOM   2578  C   THR C 248     -15.805  23.800  19.149  1.00 50.28           C  
ATOM   2579  CB  THR C 248     -18.295  23.527  19.192  1.00 50.28           C  
ATOM   2580  O   THR C 248     -15.317  24.882  18.817  1.00 50.28           O  
ATOM   2581  CG2 THR C 248     -19.493  23.672  18.259  1.00 50.28           C  
ATOM   2582  OG1 THR C 248     -18.544  22.454  20.108  1.00 50.28           O  
ATOM   2583  N   GLN C 249     -15.433  23.093  20.177  1.00 51.92           N  
ATOM   2584  CA  GLN C 249     -14.287  23.549  20.957  1.00 51.92           C  
ATOM   2585  C   GLN C 249     -13.023  23.592  20.104  1.00 51.92           C  
ATOM   2586  CB  GLN C 249     -14.070  22.644  22.171  1.00 51.92           C  
ATOM   2587  O   GLN C 249     -12.231  24.531  20.207  1.00 51.92           O  
ATOM   2588  CG  GLN C 249     -14.936  23.006  23.371  1.00 51.92           C  
ATOM   2589  CD  GLN C 249     -14.736  22.066  24.544  1.00 51.92           C  
ATOM   2590  NE2 GLN C 249     -15.306  22.419  25.691  1.00 51.92           N  
ATOM   2591  OE1 GLN C 249     -14.075  21.029  24.421  1.00 51.92           O  
ATOM   2592  N   GLU C 250     -12.857  22.579  19.380  1.00 52.64           N  
ATOM   2593  CA  GLU C 250     -11.708  22.548  18.480  1.00 52.64           C  
ATOM   2594  C   GLU C 250     -11.774  23.684  17.463  1.00 52.64           C  
ATOM   2595  CB  GLU C 250     -11.626  21.200  17.759  1.00 52.64           C  
ATOM   2596  O   GLU C 250     -10.752  24.287  17.131  1.00 52.64           O  
ATOM   2597  CG  GLU C 250     -11.126  20.062  18.637  1.00 52.64           C  
ATOM   2598  CD  GLU C 250     -11.137  18.714  17.936  1.00 52.64           C  
ATOM   2599  OE1 GLU C 250     -10.570  17.740  18.483  1.00 52.64           O  
ATOM   2600  OE2 GLU C 250     -11.716  18.630  16.830  1.00 52.64           O  
ATOM   2601  N   PHE C 251     -13.046  23.777  17.096  1.00 58.84           N  
ATOM   2602  CA  PHE C 251     -13.225  24.867  16.145  1.00 58.84           C  
ATOM   2603  C   PHE C 251     -12.861  26.204  16.778  1.00 58.84           C  
ATOM   2604  CB  PHE C 251     -14.669  24.904  15.634  1.00 58.84           C  
ATOM   2605  O   PHE C 251     -12.190  27.030  16.156  1.00 58.84           O  
ATOM   2606  CG  PHE C 251     -14.907  25.931  14.560  1.00 58.84           C  
ATOM   2607  CD1 PHE C 251     -15.582  27.112  14.846  1.00 58.84           C  
ATOM   2608  CD2 PHE C 251     -14.456  25.716  13.265  1.00 58.84           C  
ATOM   2609  CE1 PHE C 251     -15.804  28.065  13.855  1.00 58.84           C  
ATOM   2610  CE2 PHE C 251     -14.674  26.664  12.268  1.00 58.84           C  
ATOM   2611  CZ  PHE C 251     -15.349  27.837  12.565  1.00 58.84           C  
ATOM   2612  N   ARG C 252     -13.353  26.248  17.960  1.00 61.22           N  
ATOM   2613  CA  ARG C 252     -13.007  27.471  18.677  1.00 61.22           C  
ATOM   2614  C   ARG C 252     -11.498  27.591  18.859  1.00 61.22           C  
ATOM   2615  CB  ARG C 252     -13.704  27.512  20.038  1.00 61.22           C  
ATOM   2616  O   ARG C 252     -10.935  28.679  18.723  1.00 61.22           O  
ATOM   2617  CG  ARG C 252     -13.991  28.917  20.542  1.00 61.22           C  
ATOM   2618  CD  ARG C 252     -14.663  28.901  21.908  1.00 61.22           C  
ATOM   2619  NE  ARG C 252     -16.106  28.706  21.796  1.00 61.22           N  
ATOM   2620  NH1 ARG C 252     -16.449  28.401  24.060  1.00 61.22           N  
ATOM   2621  NH2 ARG C 252     -18.219  28.310  22.605  1.00 61.22           N  
ATOM   2622  CZ  ARG C 252     -16.921  28.473  22.821  1.00 61.22           C  
ATOM   2623  N   TYR C 253     -10.959  26.487  19.266  1.00 60.74           N  
ATOM   2624  CA  TYR C 253      -9.509  26.458  19.417  1.00 60.74           C  
ATOM   2625  C   TYR C 253      -8.817  26.788  18.100  1.00 60.74           C  
ATOM   2626  CB  TYR C 253      -9.048  25.086  19.918  1.00 60.74           C  
ATOM   2627  O   TYR C 253      -7.840  27.541  18.076  1.00 60.74           O  
ATOM   2628  CG  TYR C 253      -7.563  25.000  20.173  1.00 60.74           C  
ATOM   2629  CD1 TYR C 253      -6.709  24.418  19.239  1.00 60.74           C  
ATOM   2630  CD2 TYR C 253      -7.012  25.499  21.348  1.00 60.74           C  
ATOM   2631  CE1 TYR C 253      -5.340  24.335  19.471  1.00 60.74           C  
ATOM   2632  CE2 TYR C 253      -5.644  25.421  21.591  1.00 60.74           C  
ATOM   2633  OH  TYR C 253      -3.463  24.759  20.882  1.00 60.74           O  
ATOM   2634  CZ  TYR C 253      -4.818  24.839  20.648  1.00 60.74           C  
ATOM   2635  N   MET C 254      -9.295  26.308  17.129  1.00 61.99           N  
ATOM   2636  CA  MET C 254      -8.728  26.562  15.808  1.00 61.99           C  
ATOM   2637  C   MET C 254      -8.833  28.039  15.445  1.00 61.99           C  
ATOM   2638  CB  MET C 254      -9.432  25.712  14.748  1.00 61.99           C  
ATOM   2639  O   MET C 254      -7.891  28.618  14.900  1.00 61.99           O  
ATOM   2640  CG  MET C 254      -8.593  24.553  14.236  1.00 61.99           C  
ATOM   2641  SD  MET C 254      -9.433  23.612  12.903  1.00 61.99           S  
ATOM   2642  CE  MET C 254      -7.994  22.884  12.070  1.00 61.99           C  
ATOM   2643  N   ASN C 255     -10.003  28.527  15.776  1.00 62.83           N  
ATOM   2644  CA  ASN C 255     -10.208  29.940  15.476  1.00 62.83           C  
ATOM   2645  C   ASN C 255      -9.320  30.832  16.339  1.00 62.83           C  
ATOM   2646  CB  ASN C 255     -11.679  30.320  15.659  1.00 62.83           C  
ATOM   2647  O   ASN C 255      -8.804  31.846  15.866  1.00 62.83           O  
ATOM   2648  CG  ASN C 255     -12.420  30.441  14.342  1.00 62.83           C  
ATOM   2649  ND2 ASN C 255     -13.700  30.787  14.411  1.00 62.83           N  
ATOM   2650  OD1 ASN C 255     -11.846  30.226  13.271  1.00 62.83           O  
ATOM   2651  N   SER C 256      -9.151  30.295  17.550  1.00 63.12           N  
ATOM   2652  CA  SER C 256      -8.337  31.083  18.470  1.00 63.12           C  
ATOM   2653  C   SER C 256      -6.860  31.014  18.099  1.00 63.12           C  
ATOM   2654  CB  SER C 256      -8.533  30.599  19.908  1.00 63.12           C  
ATOM   2655  O   SER C 256      -6.124  31.988  18.276  1.00 63.12           O  
ATOM   2656  OG  SER C 256      -8.049  29.276  20.064  1.00 63.12           O  
ATOM   2657  N   GLN C 257      -6.480  29.911  17.610  1.00 60.72           N  
ATOM   2658  CA  GLN C 257      -5.074  29.728  17.264  1.00 60.72           C  
ATOM   2659  C   GLN C 257      -4.822  30.059  15.796  1.00 60.72           C  
ATOM   2660  CB  GLN C 257      -4.629  28.296  17.564  1.00 60.72           C  
ATOM   2661  O   GLN C 257      -3.672  30.110  15.355  1.00 60.72           O  
ATOM   2662  CG  GLN C 257      -4.496  27.992  19.050  1.00 60.72           C  
ATOM   2663  CD  GLN C 257      -3.166  28.441  19.625  1.00 60.72           C  
ATOM   2664  NE2 GLN C 257      -3.098  28.549  20.948  1.00 60.72           N  
ATOM   2665  OE1 GLN C 257      -2.207  28.689  18.887  1.00 60.72           O  
ATOM   2666  N   GLY C 258      -5.931  30.474  15.044  1.00 62.86           N  
ATOM   2667  CA  GLY C 258      -5.829  30.844  13.642  1.00 62.86           C  
ATOM   2668  C   GLY C 258      -5.575  29.659  12.729  1.00 62.86           C  
ATOM   2669  O   GLY C 258      -4.874  29.784  11.722  1.00 62.86           O  
ATOM   2670  N   LEU C 259      -6.107  28.645  13.270  1.00 58.41           N  
ATOM   2671  CA  LEU C 259      -5.859  27.459  12.458  1.00 58.41           C  
ATOM   2672  C   LEU C 259      -6.879  27.351  11.329  1.00 58.41           C  
ATOM   2673  CB  LEU C 259      -5.904  26.197  13.324  1.00 58.41           C  
ATOM   2674  O   LEU C 259      -8.058  27.656  11.520  1.00 58.41           O  
ATOM   2675  CG  LEU C 259      -4.669  25.920  14.182  1.00 58.41           C  
ATOM   2676  CD1 LEU C 259      -5.079  25.328  15.527  1.00 58.41           C  
ATOM   2677  CD2 LEU C 259      -3.708  24.988  13.452  1.00 58.41           C  
ATOM   2678  N   LEU C 260      -6.465  27.176  10.173  1.00 54.55           N  
ATOM   2679  CA  LEU C 260      -7.290  27.087   8.974  1.00 54.55           C  
ATOM   2680  C   LEU C 260      -7.845  25.677   8.799  1.00 54.55           C  
ATOM   2681  CB  LEU C 260      -6.483  27.487   7.736  1.00 54.55           C  
ATOM   2682  O   LEU C 260      -7.256  24.709   9.287  1.00 54.55           O  
ATOM   2683  CG  LEU C 260      -6.385  28.986   7.446  1.00 54.55           C  
ATOM   2684  CD1 LEU C 260      -4.924  29.422   7.399  1.00 54.55           C  
ATOM   2685  CD2 LEU C 260      -7.092  29.325   6.139  1.00 54.55           C  
ATOM   2686  N   PRO C 261      -8.974  25.512   8.340  1.00 54.60           N  
ATOM   2687  CA  PRO C 261      -9.577  24.206   8.064  1.00 54.60           C  
ATOM   2688  C   PRO C 261      -8.724  23.348   7.132  1.00 54.60           C  
ATOM   2689  CB  PRO C 261     -10.912  24.565   7.408  1.00 54.60           C  
ATOM   2690  O   PRO C 261      -8.070  23.875   6.228  1.00 54.60           O  
ATOM   2691  CG  PRO C 261     -10.827  26.034   7.148  1.00 54.60           C  
ATOM   2692  CD  PRO C 261      -9.587  26.565   7.809  1.00 54.60           C  
ATOM   2693  N   PRO C 262      -8.581  22.137   7.542  1.00 48.89           N  
ATOM   2694  CA  PRO C 262      -7.728  21.267   6.729  1.00 48.89           C  
ATOM   2695  C   PRO C 262      -8.245  21.101   5.302  1.00 48.89           C  
ATOM   2696  CB  PRO C 262      -7.763  19.935   7.481  1.00 48.89           C  
ATOM   2697  O   PRO C 262      -9.448  20.927   5.094  1.00 48.89           O  
ATOM   2698  CG  PRO C 262      -8.898  20.070   8.445  1.00 48.89           C  
ATOM   2699  CD  PRO C 262      -9.298  21.516   8.511  1.00 48.89           C  
ATOM   2700  N   LYS C 263      -7.413  21.480   4.415  1.00 46.70           N  
ATOM   2701  CA  LYS C 263      -7.789  21.324   3.013  1.00 46.70           C  
ATOM   2702  C   LYS C 263      -7.372  19.957   2.480  1.00 46.70           C  
ATOM   2703  CB  LYS C 263      -7.163  22.431   2.162  1.00 46.70           C  
ATOM   2704  O   LYS C 263      -8.012  19.414   1.577  1.00 46.70           O  
ATOM   2705  CG  LYS C 263      -7.677  23.826   2.486  1.00 46.70           C  
ATOM   2706  CD  LYS C 263      -7.089  24.870   1.545  1.00 46.70           C  
ATOM   2707  CE  LYS C 263      -7.533  26.277   1.922  1.00 46.70           C  
ATOM   2708  NZ  LYS C 263      -6.963  27.304   1.001  1.00 46.70           N  
ATOM   2709  N   ASN C 264      -6.361  19.517   3.153  1.00 40.99           N  
ATOM   2710  CA  ASN C 264      -5.786  18.256   2.698  1.00 40.99           C  
ATOM   2711  C   ASN C 264      -5.613  17.270   3.849  1.00 40.99           C  
ATOM   2712  CB  ASN C 264      -4.446  18.498   1.999  1.00 40.99           C  
ATOM   2713  O   ASN C 264      -5.799  17.629   5.013  1.00 40.99           O  
ATOM   2714  CG  ASN C 264      -4.588  19.316   0.731  1.00 40.99           C  
ATOM   2715  ND2 ASN C 264      -3.463  19.633   0.101  1.00 40.99           N  
ATOM   2716  OD1 ASN C 264      -5.700  19.661   0.322  1.00 40.99           O  
ATOM   2717  N   SER C 265      -5.483  15.968   3.496  1.00 43.93           N  
ATOM   2718  CA  SER C 265      -5.307  14.918   4.494  1.00 43.93           C  
ATOM   2719  C   SER C 265      -4.130  15.222   5.414  1.00 43.93           C  
ATOM   2720  CB  SER C 265      -5.099  13.564   3.816  1.00 43.93           C  
ATOM   2721  O   SER C 265      -4.203  14.988   6.622  1.00 43.93           O  
ATOM   2722  OG  SER C 265      -4.815  13.729   2.437  1.00 43.93           O  
ATOM   2723  N   ILE C 266      -3.129  15.750   4.783  1.00 46.41           N  
ATOM   2724  CA  ILE C 266      -1.954  16.050   5.595  1.00 46.41           C  
ATOM   2725  C   ILE C 266      -2.275  17.184   6.566  1.00 46.41           C  
ATOM   2726  CB  ILE C 266      -0.740  16.425   4.715  1.00 46.41           C  
ATOM   2727  O   ILE C 266      -1.885  17.137   7.735  1.00 46.41           O  
ATOM   2728  CG1 ILE C 266      -0.337  15.240   3.830  1.00 46.41           C  
ATOM   2729  CG2 ILE C 266       0.435  16.884   5.584  1.00 46.41           C  
ATOM   2730  CD1 ILE C 266       0.815  15.541   2.880  1.00 46.41           C  
ATOM   2731  N   ASP C 267      -2.981  18.136   6.040  1.00 49.75           N  
ATOM   2732  CA  ASP C 267      -3.386  19.240   6.904  1.00 49.75           C  
ATOM   2733  C   ASP C 267      -4.279  18.748   8.041  1.00 49.75           C  
ATOM   2734  CB  ASP C 267      -4.111  20.317   6.094  1.00 49.75           C  
ATOM   2735  O   ASP C 267      -4.166  19.219   9.175  1.00 49.75           O  
ATOM   2736  CG  ASP C 267      -3.161  21.274   5.396  1.00 49.75           C  
ATOM   2737  OD1 ASP C 267      -1.960  21.302   5.742  1.00 49.75           O  
ATOM   2738  OD2 ASP C 267      -3.618  22.008   4.493  1.00 49.75           O  
ATOM   2739  N   ALA C 268      -5.071  17.761   7.612  1.00 47.87           N  
ATOM   2740  CA  ALA C 268      -5.936  17.169   8.629  1.00 47.87           C  
ATOM   2741  C   ALA C 268      -5.117  16.427   9.681  1.00 47.87           C  
ATOM   2742  CB  ALA C 268      -6.947  16.224   7.983  1.00 47.87           C  
ATOM   2743  O   ALA C 268      -5.405  16.515  10.877  1.00 47.87           O  
ATOM   2744  N   PHE C 269      -4.168  15.784   9.178  1.00 47.27           N  
ATOM   2745  CA  PHE C 269      -3.270  15.070  10.078  1.00 47.27           C  
ATOM   2746  C   PHE C 269      -2.557  16.039  11.014  1.00 47.27           C  
ATOM   2747  CB  PHE C 269      -2.243  14.259   9.282  1.00 47.27           C  
ATOM   2748  O   PHE C 269      -2.503  15.814  12.224  1.00 47.27           O  
ATOM   2749  CG  PHE C 269      -1.304  13.457  10.142  1.00 47.27           C  
ATOM   2750  CD1 PHE C 269       0.024  13.840  10.291  1.00 47.27           C  
ATOM   2751  CD2 PHE C 269      -1.749  12.319  10.803  1.00 47.27           C  
ATOM   2752  CE1 PHE C 269       0.895  13.099  11.087  1.00 47.27           C  
ATOM   2753  CE2 PHE C 269      -0.885  11.574  11.600  1.00 47.27           C  
ATOM   2754  CZ  PHE C 269       0.437  11.965  11.740  1.00 47.27           C  
ATOM   2755  N   LYS C 270      -2.019  17.016  10.519  1.00 54.62           N  
ATOM   2756  CA  LYS C 270      -1.351  18.041  11.316  1.00 54.62           C  
ATOM   2757  C   LYS C 270      -2.307  18.655  12.335  1.00 54.62           C  
ATOM   2758  CB  LYS C 270      -0.775  19.133  10.414  1.00 54.62           C  
ATOM   2759  O   LYS C 270      -1.934  18.879  13.488  1.00 54.62           O  
ATOM   2760  CG  LYS C 270       0.657  18.876   9.967  1.00 54.62           C  
ATOM   2761  CD  LYS C 270       1.173  19.995   9.072  1.00 54.62           C  
ATOM   2762  CE  LYS C 270       2.533  19.654   8.478  1.00 54.62           C  
ATOM   2763  NZ  LYS C 270       3.014  20.720   7.548  1.00 54.62           N  
ATOM   2764  N   LEU C 271      -3.436  18.931  11.851  1.00 54.20           N  
ATOM   2765  CA  LEU C 271      -4.453  19.499  12.730  1.00 54.20           C  
ATOM   2766  C   LEU C 271      -4.790  18.538  13.864  1.00 54.20           C  
ATOM   2767  CB  LEU C 271      -5.719  19.836  11.937  1.00 54.20           C  
ATOM   2768  O   LEU C 271      -4.964  18.960  15.010  1.00 54.20           O  
ATOM   2769  CG  LEU C 271      -6.573  20.983  12.480  1.00 54.20           C  
ATOM   2770  CD1 LEU C 271      -6.377  22.236  11.633  1.00 54.20           C  
ATOM   2771  CD2 LEU C 271      -8.044  20.583  12.519  1.00 54.20           C  
ATOM   2772  N   ASN C 272      -4.911  17.330  13.588  1.00 48.56           N  
ATOM   2773  CA  ASN C 272      -5.206  16.306  14.585  1.00 48.56           C  
ATOM   2774  C   ASN C 272      -4.130  16.249  15.666  1.00 48.56           C  
ATOM   2775  CB  ASN C 272      -5.361  14.937  13.918  1.00 48.56           C  
ATOM   2776  O   ASN C 272      -4.440  16.084  16.847  1.00 48.56           O  
ATOM   2777  CG  ASN C 272      -6.812  14.549  13.713  1.00 48.56           C  
ATOM   2778  ND2 ASN C 272      -7.043  13.521  12.905  1.00 48.56           N  
ATOM   2779  OD1 ASN C 272      -7.719  15.168  14.276  1.00 48.56           O  
ATOM   2780  N   ILE C 273      -3.039  16.364  15.228  1.00 48.69           N  
ATOM   2781  CA  ILE C 273      -1.931  16.366  16.176  1.00 48.69           C  
ATOM   2782  C   ILE C 273      -2.031  17.590  17.084  1.00 48.69           C  
ATOM   2783  CB  ILE C 273      -0.566  16.348  15.451  1.00 48.69           C  
ATOM   2784  O   ILE C 273      -1.825  17.489  18.296  1.00 48.69           O  
ATOM   2785  CG1 ILE C 273      -0.379  15.024  14.700  1.00 48.69           C  
ATOM   2786  CG2 ILE C 273       0.576  16.581  16.443  1.00 48.69           C  
ATOM   2787  CD1 ILE C 273       0.918  14.941  13.906  1.00 48.69           C  
ATOM   2788  N   LYS C 274      -2.284  18.647  16.541  1.00 57.55           N  
ATOM   2789  CA  LYS C 274      -2.384  19.892  17.297  1.00 57.55           C  
ATOM   2790  C   LYS C 274      -3.592  19.873  18.229  1.00 57.55           C  
ATOM   2791  CB  LYS C 274      -2.473  21.090  16.350  1.00 57.55           C  
ATOM   2792  O   LYS C 274      -3.540  20.422  19.332  1.00 57.55           O  
ATOM   2793  CG  LYS C 274      -1.338  22.091  16.511  1.00 57.55           C  
ATOM   2794  CD  LYS C 274      -1.345  23.128  15.395  1.00 57.55           C  
ATOM   2795  CE  LYS C 274      -0.177  24.096  15.522  1.00 57.55           C  
ATOM   2796  NZ  LYS C 274      -0.143  25.075  14.395  1.00 57.55           N  
ATOM   2797  N   LEU C 275      -4.613  19.138  17.841  1.00 50.52           N  
ATOM   2798  CA  LEU C 275      -5.842  19.071  18.623  1.00 50.52           C  
ATOM   2799  C   LEU C 275      -5.755  17.975  19.680  1.00 50.52           C  
ATOM   2800  CB  LEU C 275      -7.046  18.822  17.710  1.00 50.52           C  
ATOM   2801  O   LEU C 275      -6.529  17.969  20.640  1.00 50.52           O  
ATOM   2802  CG  LEU C 275      -7.507  20.005  16.858  1.00 50.52           C  
ATOM   2803  CD1 LEU C 275      -8.441  19.528  15.751  1.00 50.52           C  
ATOM   2804  CD2 LEU C 275      -8.191  21.056  17.726  1.00 50.52           C  
ATOM   2805  N   LEU C 276      -5.102  16.935  19.485  1.00 47.24           N  
ATOM   2806  CA  LEU C 276      -4.936  15.816  20.406  1.00 47.24           C  
ATOM   2807  C   LEU C 276      -4.697  16.313  21.828  1.00 47.24           C  
ATOM   2808  CB  LEU C 276      -3.773  14.925  19.962  1.00 47.24           C  
ATOM   2809  O   LEU C 276      -5.101  15.662  22.794  1.00 47.24           O  
ATOM   2810  CG  LEU C 276      -3.730  13.518  20.560  1.00 47.24           C  
ATOM   2811  CD1 LEU C 276      -4.743  12.616  19.863  1.00 47.24           C  
ATOM   2812  CD2 LEU C 276      -2.325  12.934  20.455  1.00 47.24           C  
ATOM   2813  N   GLY C 277      -4.175  17.455  22.003  1.00 40.89           N  
ATOM   2814  CA  GLY C 277      -4.011  17.992  23.344  1.00 40.89           C  
ATOM   2815  C   GLY C 277      -5.304  18.518  23.938  1.00 40.89           C  
ATOM   2816  O   GLY C 277      -5.427  18.644  25.158  1.00 40.89           O  
ATOM   2817  N   VAL C 278      -6.317  19.007  23.150  1.00 41.29           N  
ATOM   2818  CA  VAL C 278      -7.537  19.597  23.690  1.00 41.29           C  
ATOM   2819  C   VAL C 278      -8.637  18.540  23.756  1.00 41.29           C  
ATOM   2820  CB  VAL C 278      -8.006  20.803  22.847  1.00 41.29           C  
ATOM   2821  O   VAL C 278      -8.862  17.809  22.789  1.00 41.29           O  
ATOM   2822  CG1 VAL C 278      -9.262  21.430  23.451  1.00 41.29           C  
ATOM   2823  CG2 VAL C 278      -6.890  21.840  22.733  1.00 41.29           C  
ATOM   2824  N   GLY C 279      -8.616  17.627  24.749  1.00 37.08           N  
ATOM   2825  CA  GLY C 279      -9.456  16.510  25.150  1.00 37.08           C  
ATOM   2826  C   GLY C 279     -10.936  16.771  24.940  1.00 37.08           C  
ATOM   2827  O   GLY C 279     -11.781  16.107  25.544  1.00 37.08           O  
ATOM   2828  N   GLY C 280     -11.393  17.750  24.125  1.00 36.27           N  
ATOM   2829  CA  GLY C 280     -12.820  18.005  24.248  1.00 36.27           C  
ATOM   2830  C   GLY C 280     -13.671  17.021  23.467  1.00 36.27           C  
ATOM   2831  O   GLY C 280     -13.143  16.173  22.745  1.00 36.27           O  
ATOM   2832  N   LYS C 281     -14.898  16.789  23.953  1.00 34.08           N  
ATOM   2833  CA  LYS C 281     -15.934  15.975  23.324  1.00 34.08           C  
ATOM   2834  C   LYS C 281     -16.215  16.446  21.900  1.00 34.08           C  
ATOM   2835  CB  LYS C 281     -17.221  16.010  24.150  1.00 34.08           C  
ATOM   2836  O   LYS C 281     -16.473  17.630  21.672  1.00 34.08           O  
ATOM   2837  CG  LYS C 281     -17.150  15.205  25.439  1.00 34.08           C  
ATOM   2838  CD  LYS C 281     -18.519  15.077  26.094  1.00 34.08           C  
ATOM   2839  CE  LYS C 281     -18.452  14.262  27.379  1.00 34.08           C  
ATOM   2840  NZ  LYS C 281     -19.782  14.178  28.052  1.00 34.08           N  
ATOM   2841  N   PRO C 282     -16.013  15.731  20.757  1.00 38.33           N  
ATOM   2842  CA  PRO C 282     -15.824  16.066  19.343  1.00 38.33           C  
ATOM   2843  C   PRO C 282     -17.114  16.530  18.669  1.00 38.33           C  
ATOM   2844  CB  PRO C 282     -15.330  14.753  18.732  1.00 38.33           C  
ATOM   2845  O   PRO C 282     -17.109  17.521  17.935  1.00 38.33           O  
ATOM   2846  CG  PRO C 282     -15.644  13.712  19.758  1.00 38.33           C  
ATOM   2847  CD  PRO C 282     -15.968  14.401  21.053  1.00 38.33           C  
ATOM   2848  N   CYS C 283     -18.261  16.348  18.257  1.00 38.14           N  
ATOM   2849  CA  CYS C 283     -18.464  15.891  16.887  1.00 38.14           C  
ATOM   2850  C   CYS C 283     -19.130  16.972  16.044  1.00 38.14           C  
ATOM   2851  CB  CYS C 283     -19.313  14.620  16.866  1.00 38.14           C  
ATOM   2852  O   CYS C 283     -20.347  17.154  16.109  1.00 38.14           O  
ATOM   2853  SG  CYS C 283     -18.376  13.125  16.482  1.00 38.14           S  
ATOM   2854  N   ILE C 284     -18.795  18.275  16.023  1.00 35.32           N  
ATOM   2855  CA  ILE C 284     -19.626  19.010  15.076  1.00 35.32           C  
ATOM   2856  C   ILE C 284     -19.133  18.759  13.653  1.00 35.32           C  
ATOM   2857  CB  ILE C 284     -19.628  20.524  15.383  1.00 35.32           C  
ATOM   2858  O   ILE C 284     -17.937  18.875  13.374  1.00 35.32           O  
ATOM   2859  CG1 ILE C 284     -20.125  20.779  16.811  1.00 35.32           C  
ATOM   2860  CG2 ILE C 284     -20.483  21.281  14.363  1.00 35.32           C  
ATOM   2861  CD1 ILE C 284     -19.906  22.205  17.298  1.00 35.32           C  
ATOM   2862  N   LYS C 285     -19.897  18.055  12.883  1.00 35.71           N  
ATOM   2863  CA  LYS C 285     -19.693  17.866  11.449  1.00 35.71           C  
ATOM   2864  C   LYS C 285     -19.430  19.197  10.751  1.00 35.71           C  
ATOM   2865  CB  LYS C 285     -20.904  17.174  10.822  1.00 35.71           C  
ATOM   2866  O   LYS C 285     -20.173  20.162  10.943  1.00 35.71           O  
ATOM   2867  CG  LYS C 285     -20.848  15.655  10.877  1.00 35.71           C  
ATOM   2868  CD  LYS C 285     -22.048  15.025  10.183  1.00 35.71           C  
ATOM   2869  CE  LYS C 285     -22.036  13.508  10.309  1.00 35.71           C  
ATOM   2870  NZ  LYS C 285     -23.201  12.884   9.614  1.00 35.71           N  
ATOM   2871  N   VAL C 286     -18.329  19.677  10.612  1.00 36.36           N  
ATOM   2872  CA  VAL C 286     -18.083  20.930   9.907  1.00 36.36           C  
ATOM   2873  C   VAL C 286     -18.735  20.883   8.527  1.00 36.36           C  
ATOM   2874  CB  VAL C 286     -16.571  21.218   9.773  1.00 36.36           C  
ATOM   2875  O   VAL C 286     -18.388  20.039   7.698  1.00 36.36           O  
ATOM   2876  CG1 VAL C 286     -16.336  22.562   9.086  1.00 36.36           C  
ATOM   2877  CG2 VAL C 286     -15.899  21.191  11.144  1.00 36.36           C  
ATOM   2878  N   ALA C 287     -20.112  20.593   8.417  1.00 32.45           N  
ATOM   2879  CA  ALA C 287     -20.603  20.748   7.050  1.00 32.45           C  
ATOM   2880  C   ALA C 287     -20.054  22.021   6.412  1.00 32.45           C  
ATOM   2881  CB  ALA C 287     -22.129  20.762   7.031  1.00 32.45           C  
ATOM   2882  O   ALA C 287     -19.490  22.874   7.100  1.00 32.45           O  
ATOM   2883  N   THR C 288     -20.424  22.227   4.950  1.00 28.31           N  
ATOM   2884  CA  THR C 288     -20.265  23.311   3.987  1.00 28.31           C  
ATOM   2885  C   THR C 288     -20.744  24.634   4.577  1.00 28.31           C  
ATOM   2886  CB  THR C 288     -21.033  23.018   2.684  1.00 28.31           C  
ATOM   2887  O   THR C 288     -21.882  24.737   5.040  1.00 28.31           O  
ATOM   2888  CG2 THR C 288     -20.222  22.118   1.758  1.00 28.31           C  
ATOM   2889  OG1 THR C 288     -22.270  22.367   3.002  1.00 28.31           O  
ATOM   2890  N   VAL C 289     -20.130  25.446   5.350  1.00 27.43           N  
ATOM   2891  CA  VAL C 289     -20.504  26.850   5.494  1.00 27.43           C  
ATOM   2892  C   VAL C 289     -20.785  27.453   4.120  1.00 27.43           C  
ATOM   2893  CB  VAL C 289     -19.404  27.659   6.217  1.00 27.43           C  
ATOM   2894  O   VAL C 289     -19.909  27.471   3.252  1.00 27.43           O  
ATOM   2895  CG1 VAL C 289     -19.827  29.118   6.381  1.00 27.43           C  
ATOM   2896  CG2 VAL C 289     -19.089  27.035   7.575  1.00 27.43           C  
ATOM   2897  N   GLN C 290     -22.061  27.265   3.540  1.00 22.72           N  
ATOM   2898  CA  GLN C 290     -22.602  28.534   3.065  1.00 22.72           C  
ATOM   2899  C   GLN C 290     -22.688  29.553   4.198  1.00 22.72           C  
ATOM   2900  CB  GLN C 290     -23.982  28.329   2.438  1.00 22.72           C  
ATOM   2901  O   GLN C 290     -23.124  29.226   5.303  1.00 22.72           O  
ATOM   2902  CG  GLN C 290     -23.936  27.837   0.998  1.00 22.72           C  
ATOM   2903  CD  GLN C 290     -25.264  27.993   0.281  1.00 22.72           C  
ATOM   2904  NE2 GLN C 290     -25.228  27.964  -1.047  1.00 22.72           N  
ATOM   2905  OE1 GLN C 290     -26.314  28.137   0.916  1.00 22.72           O  
TER    2906      GLN C 290                                                      
ENDMDL                                                                          
END                                                                             
