# Supplementary material for: AI-guided pipeline for protein–protein interaction drug discovery identifies a SARS-CoV-2 inhibitor
Source: Mol Syst Biol. 2024 Mar 11;20(4):428–57. doi: 10.1038/s44320-024-00019-8 (PMC10987651; doi:10.1038/s44320-024-00019-8)
Supplement: Supplementary file 15 — Source Data Fig. 5 [file 44320_2024_19_MOESM15_ESM.zip › Source Data Figure 5/ColabFold/ORF7b-M_904cd.result/ORF7b_M_904cd_unrelaxed_rank_4_model_4.pdb]

MODEL     1                                                                     
ATOM      1  N   MET B   1       9.539 -39.291 -15.799  1.00 46.54           N  
ATOM      2  CA  MET B   1      10.147 -38.976 -14.509  1.00 46.54           C  
ATOM      3  C   MET B   1      10.526 -37.500 -14.433  1.00 46.54           C  
ATOM      4  CB  MET B   1      11.382 -39.846 -14.269  1.00 46.54           C  
ATOM      5  O   MET B   1      10.550 -36.917 -13.347  1.00 46.54           O  
ATOM      6  CG  MET B   1      11.200 -40.877 -13.167  1.00 46.54           C  
ATOM      7  SD  MET B   1      12.780 -41.676 -12.684  1.00 46.54           S  
ATOM      8  CE  MET B   1      12.832 -43.035 -13.885  1.00 46.54           C  
ATOM      9  N   ILE B   2      10.756 -36.654 -15.568  1.00 51.47           N  
ATOM     10  CA  ILE B   2      11.123 -35.252 -15.733  1.00 51.47           C  
ATOM     11  C   ILE B   2       9.899 -34.368 -15.509  1.00 51.47           C  
ATOM     12  CB  ILE B   2      11.726 -34.987 -17.131  1.00 51.47           C  
ATOM     13  O   ILE B   2      10.008 -33.276 -14.945  1.00 51.47           O  
ATOM     14  CG1 ILE B   2      12.916 -35.919 -17.385  1.00 51.47           C  
ATOM     15  CG2 ILE B   2      12.141 -33.519 -17.271  1.00 51.47           C  
ATOM     16  CD1 ILE B   2      13.222 -36.145 -18.859  1.00 51.47           C  
ATOM     17  N   GLU B   3       8.701 -34.962 -15.779  1.00 52.07           N  
ATOM     18  CA  GLU B   3       7.483 -34.176 -15.609  1.00 52.07           C  
ATOM     19  C   GLU B   3       7.155 -33.978 -14.132  1.00 52.07           C  
ATOM     20  CB  GLU B   3       6.307 -34.845 -16.325  1.00 52.07           C  
ATOM     21  O   GLU B   3       6.739 -32.892 -13.723  1.00 52.07           O  
ATOM     22  CG  GLU B   3       6.481 -34.945 -17.833  1.00 52.07           C  
ATOM     23  CD  GLU B   3       5.734 -33.863 -18.596  1.00 52.07           C  
ATOM     24  OE1 GLU B   3       6.176 -33.488 -19.706  1.00 52.07           O  
ATOM     25  OE2 GLU B   3       4.699 -33.385 -18.080  1.00 52.07           O  
ATOM     26  N   LEU B   4       7.428 -35.017 -13.288  1.00 56.93           N  
ATOM     27  CA  LEU B   4       7.184 -34.941 -11.852  1.00 56.93           C  
ATOM     28  C   LEU B   4       8.137 -33.952 -11.190  1.00 56.93           C  
ATOM     29  CB  LEU B   4       7.336 -36.322 -11.209  1.00 56.93           C  
ATOM     30  O   LEU B   4       7.743 -33.215 -10.283  1.00 56.93           O  
ATOM     31  CG  LEU B   4       6.440 -36.611 -10.003  1.00 56.93           C  
ATOM     32  CD1 LEU B   4       5.124 -37.233 -10.456  1.00 56.93           C  
ATOM     33  CD2 LEU B   4       7.155 -37.523  -9.011  1.00 56.93           C  
ATOM     34  N   SER B   5       9.297 -33.814 -11.849  1.00 56.07           N  
ATOM     35  CA  SER B   5      10.290 -32.894 -11.302  1.00 56.07           C  
ATOM     36  C   SER B   5       9.919 -31.444 -11.593  1.00 56.07           C  
ATOM     37  CB  SER B   5      11.675 -33.200 -11.872  1.00 56.07           C  
ATOM     38  O   SER B   5      10.062 -30.576 -10.730  1.00 56.07           O  
ATOM     39  OG  SER B   5      12.362 -32.002 -12.195  1.00 56.07           O  
ATOM     40  N   LEU B   6       9.308 -31.244 -12.748  1.00 56.19           N  
ATOM     41  CA  LEU B   6       8.931 -29.889 -13.136  1.00 56.19           C  
ATOM     42  C   LEU B   6       7.765 -29.386 -12.292  1.00 56.19           C  
ATOM     43  CB  LEU B   6       8.561 -29.840 -14.621  1.00 56.19           C  
ATOM     44  O   LEU B   6       7.763 -28.234 -11.851  1.00 56.19           O  
ATOM     45  CG  LEU B   6       8.680 -28.477 -15.304  1.00 56.19           C  
ATOM     46  CD1 LEU B   6       9.842 -28.480 -16.293  1.00 56.19           C  
ATOM     47  CD2 LEU B   6       7.375 -28.114 -16.005  1.00 56.19           C  
ATOM     48  N   ILE B   7       6.831 -30.248 -12.072  1.00 56.62           N  
ATOM     49  CA  ILE B   7       5.683 -29.895 -11.245  1.00 56.62           C  
ATOM     50  C   ILE B   7       6.145 -29.587  -9.823  1.00 56.62           C  
ATOM     51  CB  ILE B   7       4.627 -31.024 -11.233  1.00 56.62           C  
ATOM     52  O   ILE B   7       5.667 -28.636  -9.200  1.00 56.62           O  
ATOM     53  CG1 ILE B   7       3.642 -30.847 -12.394  1.00 56.62           C  
ATOM     54  CG2 ILE B   7       3.891 -31.060  -9.890  1.00 56.62           C  
ATOM     55  CD1 ILE B   7       3.075 -32.155 -12.929  1.00 56.62           C  
ATOM     56  N   ASP B   8       7.086 -30.347  -9.338  1.00 57.70           N  
ATOM     57  CA  ASP B   8       7.633 -30.139  -8.001  1.00 57.70           C  
ATOM     58  C   ASP B   8       8.338 -28.788  -7.900  1.00 57.70           C  
ATOM     59  CB  ASP B   8       8.601 -31.266  -7.635  1.00 57.70           C  
ATOM     60  O   ASP B   8       8.200 -28.083  -6.899  1.00 57.70           O  
ATOM     61  CG  ASP B   8       8.406 -31.779  -6.219  1.00 57.70           C  
ATOM     62  OD1 ASP B   8       7.467 -31.326  -5.530  1.00 57.70           O  
ATOM     63  OD2 ASP B   8       9.201 -32.641  -5.787  1.00 57.70           O  
ATOM     64  N   PHE B   9       9.101 -28.417  -8.904  1.00 58.63           N  
ATOM     65  CA  PHE B   9       9.787 -27.131  -8.944  1.00 58.63           C  
ATOM     66  C   PHE B   9       8.785 -25.982  -8.916  1.00 58.63           C  
ATOM     67  CB  PHE B   9      10.668 -27.029 -10.192  1.00 58.63           C  
ATOM     68  O   PHE B   9       8.970 -25.009  -8.183  1.00 58.63           O  
ATOM     69  CG  PHE B   9      11.423 -25.731 -10.297  1.00 58.63           C  
ATOM     70  CD1 PHE B   9      10.953 -24.700 -11.102  1.00 58.63           C  
ATOM     71  CD2 PHE B   9      12.604 -25.543  -9.592  1.00 58.63           C  
ATOM     72  CE1 PHE B   9      11.650 -23.498 -11.201  1.00 58.63           C  
ATOM     73  CE2 PHE B   9      13.306 -24.344  -9.686  1.00 58.63           C  
ATOM     74  CZ  PHE B   9      12.828 -23.324 -10.492  1.00 58.63           C  
ATOM     75  N   TYR B  10       7.696 -26.162  -9.632  1.00 61.81           N  
ATOM     76  CA  TYR B  10       6.644 -25.155  -9.711  1.00 61.81           C  
ATOM     77  C   TYR B  10       5.978 -24.955  -8.355  1.00 61.81           C  
ATOM     78  CB  TYR B  10       5.595 -25.554 -10.754  1.00 61.81           C  
ATOM     79  O   TYR B  10       5.752 -23.820  -7.929  1.00 61.81           O  
ATOM     80  CG  TYR B  10       4.578 -24.474 -11.035  1.00 61.81           C  
ATOM     81  CD1 TYR B  10       3.315 -24.510 -10.447  1.00 61.81           C  
ATOM     82  CD2 TYR B  10       4.876 -23.418 -11.889  1.00 61.81           C  
ATOM     83  CE1 TYR B  10       2.374 -23.519 -10.705  1.00 61.81           C  
ATOM     84  CE2 TYR B  10       3.943 -22.422 -12.154  1.00 61.81           C  
ATOM     85  OH  TYR B  10       1.769 -21.496 -11.816  1.00 61.81           O  
ATOM     86  CZ  TYR B  10       2.697 -22.480 -11.558  1.00 61.81           C  
ATOM     87  N   LEU B  11       5.676 -25.978  -7.775  1.00 59.85           N  
ATOM     88  CA  LEU B  11       5.014 -25.929  -6.476  1.00 59.85           C  
ATOM     89  C   LEU B  11       5.917 -25.285  -5.430  1.00 59.85           C  
ATOM     90  CB  LEU B  11       4.613 -27.336  -6.025  1.00 59.85           C  
ATOM     91  O   LEU B  11       5.449 -24.514  -4.589  1.00 59.85           O  
ATOM     92  CG  LEU B  11       3.352 -27.919  -6.664  1.00 59.85           C  
ATOM     93  CD1 LEU B  11       3.159 -29.368  -6.228  1.00 59.85           C  
ATOM     94  CD2 LEU B  11       2.132 -27.079  -6.304  1.00 59.85           C  
ATOM     95  N   CYS B  12       7.200 -25.505  -5.555  1.00 62.49           N  
ATOM     96  CA  CYS B  12       8.162 -24.925  -4.626  1.00 62.49           C  
ATOM     97  C   CYS B  12       8.286 -23.420  -4.836  1.00 62.49           C  
ATOM     98  CB  CYS B  12       9.531 -25.585  -4.790  1.00 62.49           C  
ATOM     99  O   CYS B  12       8.321 -22.655  -3.870  1.00 62.49           O  
ATOM    100  SG  CYS B  12      10.717 -25.132  -3.505  1.00 62.49           S  
ATOM    101  N   PHE B  13       8.306 -23.089  -6.095  1.00 62.01           N  
ATOM    102  CA  PHE B  13       8.416 -21.677  -6.444  1.00 62.01           C  
ATOM    103  C   PHE B  13       7.178 -20.911  -5.997  1.00 62.01           C  
ATOM    104  CB  PHE B  13       8.621 -21.510  -7.953  1.00 62.01           C  
ATOM    105  O   PHE B  13       7.286 -19.822  -5.429  1.00 62.01           O  
ATOM    106  CG  PHE B  13       8.906 -20.093  -8.374  1.00 62.01           C  
ATOM    107  CD1 PHE B  13       7.919 -19.319  -8.971  1.00 62.01           C  
ATOM    108  CD2 PHE B  13      10.162 -19.536  -8.172  1.00 62.01           C  
ATOM    109  CE1 PHE B  13       8.180 -18.007  -9.361  1.00 62.01           C  
ATOM    110  CE2 PHE B  13      10.430 -18.226  -8.559  1.00 62.01           C  
ATOM    111  CZ  PHE B  13       9.438 -17.464  -9.155  1.00 62.01           C  
ATOM    112  N   LEU B  14       6.005 -21.505  -6.283  1.00 62.58           N  
ATOM    113  CA  LEU B  14       4.750 -20.901  -5.848  1.00 62.58           C  
ATOM    114  C   LEU B  14       4.707 -20.773  -4.329  1.00 62.58           C  
ATOM    115  CB  LEU B  14       3.559 -21.730  -6.336  1.00 62.58           C  
ATOM    116  O   LEU B  14       4.283 -19.743  -3.800  1.00 62.58           O  
ATOM    117  CG  LEU B  14       2.173 -21.122  -6.111  1.00 62.58           C  
ATOM    118  CD1 LEU B  14       1.822 -20.169  -7.249  1.00 62.58           C  
ATOM    119  CD2 LEU B  14       1.122 -22.220  -5.982  1.00 62.58           C  
ATOM    120  N   ALA B  15       5.128 -21.729  -3.615  1.00 59.34           N  
ATOM    121  CA  ALA B  15       5.189 -21.711  -2.155  1.00 59.34           C  
ATOM    122  C   ALA B  15       6.110 -20.600  -1.659  1.00 59.34           C  
ATOM    123  CB  ALA B  15       5.659 -23.063  -1.626  1.00 59.34           C  
ATOM    124  O   ALA B  15       5.785 -19.899  -0.697  1.00 59.34           O  
ATOM    125  N   PHE B  16       7.207 -20.412  -2.372  1.00 62.58           N  
ATOM    126  CA  PHE B  16       8.175 -19.385  -2.006  1.00 62.58           C  
ATOM    127  C   PHE B  16       7.579 -17.993  -2.183  1.00 62.58           C  
ATOM    128  CB  PHE B  16       9.448 -19.521  -2.847  1.00 62.58           C  
ATOM    129  O   PHE B  16       7.729 -17.133  -1.312  1.00 62.58           O  
ATOM    130  CG  PHE B  16      10.526 -18.538  -2.479  1.00 62.58           C  
ATOM    131  CD1 PHE B  16      10.743 -17.402  -3.249  1.00 62.58           C  
ATOM    132  CD2 PHE B  16      11.324 -18.750  -1.361  1.00 62.58           C  
ATOM    133  CE1 PHE B  16      11.741 -16.490  -2.911  1.00 62.58           C  
ATOM    134  CE2 PHE B  16      12.322 -17.843  -1.017  1.00 62.58           C  
ATOM    135  CZ  PHE B  16      12.530 -16.715  -1.794  1.00 62.58           C  
ATOM    136  N   LEU B  17       6.922 -17.800  -3.300  1.00 64.79           N  
ATOM    137  CA  LEU B  17       6.306 -16.505  -3.570  1.00 64.79           C  
ATOM    138  C   LEU B  17       5.221 -16.194  -2.545  1.00 64.79           C  
ATOM    139  CB  LEU B  17       5.714 -16.477  -4.982  1.00 64.79           C  
ATOM    140  O   LEU B  17       5.135 -15.070  -2.047  1.00 64.79           O  
ATOM    141  CG  LEU B  17       6.701 -16.241  -6.127  1.00 64.79           C  
ATOM    142  CD1 LEU B  17       5.977 -16.281  -7.468  1.00 64.79           C  
ATOM    143  CD2 LEU B  17       7.425 -14.911  -5.944  1.00 64.79           C  
ATOM    144  N   LEU B  18       4.433 -17.185  -2.218  1.00 61.40           N  
ATOM    145  CA  LEU B  18       3.399 -17.030  -1.200  1.00 61.40           C  
ATOM    146  C   LEU B  18       4.017 -16.714   0.158  1.00 61.40           C  
ATOM    147  CB  LEU B  18       2.547 -18.298  -1.103  1.00 61.40           C  
ATOM    148  O   LEU B  18       3.478 -15.905   0.917  1.00 61.40           O  
ATOM    149  CG  LEU B  18       1.452 -18.462  -2.158  1.00 61.40           C  
ATOM    150  CD1 LEU B  18       0.791 -19.830  -2.028  1.00 61.40           C  
ATOM    151  CD2 LEU B  18       0.418 -17.348  -2.032  1.00 61.40           C  
ATOM    152  N   PHE B  19       5.111 -17.345   0.414  1.00 64.41           N  
ATOM    153  CA  PHE B  19       5.840 -17.089   1.651  1.00 64.41           C  
ATOM    154  C   PHE B  19       6.302 -15.638   1.716  1.00 64.41           C  
ATOM    155  CB  PHE B  19       7.043 -18.029   1.772  1.00 64.41           C  
ATOM    156  O   PHE B  19       6.182 -14.989   2.757  1.00 64.41           O  
ATOM    157  CG  PHE B  19       7.833 -17.844   3.039  1.00 64.41           C  
ATOM    158  CD1 PHE B  19       9.046 -17.167   3.025  1.00 64.41           C  
ATOM    159  CD2 PHE B  19       7.362 -18.348   4.245  1.00 64.41           C  
ATOM    160  CE1 PHE B  19       9.780 -16.994   4.197  1.00 64.41           C  
ATOM    161  CE2 PHE B  19       8.090 -18.179   5.419  1.00 64.41           C  
ATOM    162  CZ  PHE B  19       9.299 -17.503   5.393  1.00 64.41           C  
ATOM    163  N   LEU B  20       6.793 -15.158   0.569  1.00 62.69           N  
ATOM    164  CA  LEU B  20       7.256 -13.776   0.517  1.00 62.69           C  
ATOM    165  C   LEU B  20       6.099 -12.806   0.732  1.00 62.69           C  
ATOM    166  CB  LEU B  20       7.936 -13.488  -0.824  1.00 62.69           C  
ATOM    167  O   LEU B  20       6.240 -11.814   1.450  1.00 62.69           O  
ATOM    168  CG  LEU B  20       9.396 -13.926  -0.952  1.00 62.69           C  
ATOM    169  CD1 LEU B  20       9.922 -13.615  -2.350  1.00 62.69           C  
ATOM    170  CD2 LEU B  20      10.253 -13.248   0.111  1.00 62.69           C  
ATOM    171  N   VAL B  21       4.991 -13.122   0.168  1.00 63.59           N  
ATOM    172  CA  VAL B  21       3.794 -12.304   0.334  1.00 63.59           C  
ATOM    173  C   VAL B  21       3.356 -12.318   1.797  1.00 63.59           C  
ATOM    174  CB  VAL B  21       2.641 -12.794  -0.572  1.00 63.59           C  
ATOM    175  O   VAL B  21       2.992 -11.279   2.352  1.00 63.59           O  
ATOM    176  CG1 VAL B  21       1.346 -12.054  -0.245  1.00 63.59           C  
ATOM    177  CG2 VAL B  21       3.007 -12.613  -2.044  1.00 63.59           C  
ATOM    178  N   LEU B  22       3.429 -13.526   2.402  1.00 63.68           N  
ATOM    179  CA  LEU B  22       3.044 -13.669   3.802  1.00 63.68           C  
ATOM    180  C   LEU B  22       3.934 -12.816   4.699  1.00 63.68           C  
ATOM    181  CB  LEU B  22       3.122 -15.136   4.232  1.00 63.68           C  
ATOM    182  O   LEU B  22       3.443 -12.142   5.608  1.00 63.68           O  
ATOM    183  CG  LEU B  22       2.165 -15.567   5.345  1.00 63.68           C  
ATOM    184  CD1 LEU B  22       1.416 -16.833   4.939  1.00 63.68           C  
ATOM    185  CD2 LEU B  22       2.924 -15.784   6.649  1.00 63.68           C  
ATOM    186  N   ILE B  23       5.228 -12.867   4.423  1.00 61.49           N  
ATOM    187  CA  ILE B  23       6.171 -12.081   5.211  1.00 61.49           C  
ATOM    188  C   ILE B  23       5.869 -10.594   5.045  1.00 61.49           C  
ATOM    189  CB  ILE B  23       7.632 -12.380   4.806  1.00 61.49           C  
ATOM    190  O   ILE B  23       5.888  -9.838   6.019  1.00 61.49           O  
ATOM    191  CG1 ILE B  23       8.029 -13.794   5.244  1.00 61.49           C  
ATOM    192  CG2 ILE B  23       8.581 -11.336   5.400  1.00 61.49           C  
ATOM    193  CD1 ILE B  23       9.370 -14.260   4.693  1.00 61.49           C  
ATOM    194  N   MET B  24       5.592 -10.250   3.865  1.00 62.78           N  
ATOM    195  CA  MET B  24       5.266  -8.854   3.590  1.00 62.78           C  
ATOM    196  C   MET B  24       4.003  -8.433   4.335  1.00 62.78           C  
ATOM    197  CB  MET B  24       5.087  -8.628   2.088  1.00 62.78           C  
ATOM    198  O   MET B  24       3.942  -7.335   4.890  1.00 62.78           O  
ATOM    199  CG  MET B  24       6.372  -8.252   1.368  1.00 62.78           C  
ATOM    200  SD  MET B  24       6.325  -6.547   0.690  1.00 62.78           S  
ATOM    201  CE  MET B  24       7.013  -5.626   2.094  1.00 62.78           C  
ATOM    202  N   LEU B  25       3.036  -9.353   4.406  1.00 62.88           N  
ATOM    203  CA  LEU B  25       1.783  -9.070   5.096  1.00 62.88           C  
ATOM    204  C   LEU B  25       2.010  -8.925   6.597  1.00 62.88           C  
ATOM    205  CB  LEU B  25       0.761 -10.178   4.827  1.00 62.88           C  
ATOM    206  O   LEU B  25       1.420  -8.051   7.237  1.00 62.88           O  
ATOM    207  CG  LEU B  25      -0.591  -9.732   4.267  1.00 62.88           C  
ATOM    208  CD1 LEU B  25      -1.064 -10.702   3.190  1.00 62.88           C  
ATOM    209  CD2 LEU B  25      -1.623  -9.620   5.384  1.00 62.88           C  
ATOM    210  N   ILE B  26       2.851  -9.794   7.189  1.00 60.61           N  
ATOM    211  CA  ILE B  26       3.163  -9.750   8.614  1.00 60.61           C  
ATOM    212  C   ILE B  26       3.841  -8.424   8.952  1.00 60.61           C  
ATOM    213  CB  ILE B  26       4.063 -10.934   9.032  1.00 60.61           C  
ATOM    214  O   ILE B  26       3.503  -7.785   9.951  1.00 60.61           O  
ATOM    215  CG1 ILE B  26       3.294 -12.255   8.921  1.00 60.61           C  
ATOM    216  CG2 ILE B  26       4.598 -10.730  10.453  1.00 60.61           C  
ATOM    217  CD1 ILE B  26       4.156 -13.493   9.128  1.00 60.61           C  
ATOM    218  N   ILE B  27       4.761  -8.020   8.128  1.00 57.98           N  
ATOM    219  CA  ILE B  27       5.462  -6.760   8.351  1.00 57.98           C  
ATOM    220  C   ILE B  27       4.472  -5.600   8.288  1.00 57.98           C  
ATOM    221  CB  ILE B  27       6.596  -6.554   7.321  1.00 57.98           C  
ATOM    222  O   ILE B  27       4.518  -4.691   9.119  1.00 57.98           O  
ATOM    223  CG1 ILE B  27       7.702  -7.595   7.529  1.00 57.98           C  
ATOM    224  CG2 ILE B  27       7.157  -5.132   7.413  1.00 57.98           C  
ATOM    225  CD1 ILE B  27       8.765  -7.594   6.439  1.00 57.98           C  
ATOM    226  N   PHE B  28       3.577  -5.655   7.399  1.00 58.45           N  
ATOM    227  CA  PHE B  28       2.554  -4.626   7.251  1.00 58.45           C  
ATOM    228  C   PHE B  28       1.652  -4.580   8.479  1.00 58.45           C  
ATOM    229  CB  PHE B  28       1.716  -4.876   5.993  1.00 58.45           C  
ATOM    230  O   PHE B  28       1.351  -3.502   8.995  1.00 58.45           O  
ATOM    231  CG  PHE B  28       0.715  -3.789   5.705  1.00 58.45           C  
ATOM    232  CD1 PHE B  28      -0.636  -3.984   5.961  1.00 58.45           C  
ATOM    233  CD2 PHE B  28       1.127  -2.572   5.177  1.00 58.45           C  
ATOM    234  CE1 PHE B  28      -1.565  -2.980   5.696  1.00 58.45           C  
ATOM    235  CE2 PHE B  28       0.205  -1.565   4.909  1.00 58.45           C  
ATOM    236  CZ  PHE B  28      -1.141  -1.771   5.168  1.00 58.45           C  
ATOM    237  N   TRP B  29       1.203  -5.791   8.875  1.00 56.64           N  
ATOM    238  CA  TRP B  29       0.359  -5.874  10.062  1.00 56.64           C  
ATOM    239  C   TRP B  29       1.071  -5.290  11.278  1.00 56.64           C  
ATOM    240  CB  TRP B  29      -0.042  -7.326  10.338  1.00 56.64           C  
ATOM    241  O   TRP B  29       0.483  -4.515  12.037  1.00 56.64           O  
ATOM    242  CG  TRP B  29      -1.059  -7.480  11.428  1.00 56.64           C  
ATOM    243  CD1 TRP B  29      -2.402  -7.241  11.343  1.00 56.64           C  
ATOM    244  CD2 TRP B  29      -0.812  -7.905  12.772  1.00 56.64           C  
ATOM    245  CE2 TRP B  29      -2.053  -7.901  13.446  1.00 56.64           C  
ATOM    246  CE3 TRP B  29       0.339  -8.291  13.472  1.00 56.64           C  
ATOM    247  NE1 TRP B  29      -3.006  -7.492  12.553  1.00 56.64           N  
ATOM    248  CH2 TRP B  29      -1.033  -8.640  15.450  1.00 56.64           C  
ATOM    249  CZ2 TRP B  29      -2.175  -8.268  14.789  1.00 56.64           C  
ATOM    250  CZ3 TRP B  29       0.216  -8.655  14.808  1.00 56.64           C  
ATOM    251  N   PHE B  30       2.290  -5.665  11.546  1.00 57.80           N  
ATOM    252  CA  PHE B  30       3.064  -5.180  12.682  1.00 57.80           C  
ATOM    253  C   PHE B  30       3.252  -3.669  12.604  1.00 57.80           C  
ATOM    254  CB  PHE B  30       4.427  -5.876  12.743  1.00 57.80           C  
ATOM    255  O   PHE B  30       3.177  -2.975  13.620  1.00 57.80           O  
ATOM    256  CG  PHE B  30       5.149  -5.684  14.049  1.00 57.80           C  
ATOM    257  CD1 PHE B  30       6.139  -4.717  14.177  1.00 57.80           C  
ATOM    258  CD2 PHE B  30       4.838  -6.471  15.151  1.00 57.80           C  
ATOM    259  CE1 PHE B  30       6.809  -4.537  15.385  1.00 57.80           C  
ATOM    260  CE2 PHE B  30       5.503  -6.296  16.361  1.00 57.80           C  
ATOM    261  CZ  PHE B  30       6.489  -5.330  16.475  1.00 57.80           C  
ATOM    262  N   SER B  31       3.449  -3.155  11.467  1.00 51.89           N  
ATOM    263  CA  SER B  31       3.635  -1.722  11.262  1.00 51.89           C  
ATOM    264  C   SER B  31       2.377  -0.943  11.632  1.00 51.89           C  
ATOM    265  CB  SER B  31       4.015  -1.433   9.809  1.00 51.89           C  
ATOM    266  O   SER B  31       2.459   0.125  12.242  1.00 51.89           O  
ATOM    267  OG  SER B  31       5.423  -1.395   9.655  1.00 51.89           O  
ATOM    268  N   LEU B  32       1.236  -1.560  11.284  1.00 54.74           N  
ATOM    269  CA  LEU B  32      -0.035  -0.921  11.606  1.00 54.74           C  
ATOM    270  C   LEU B  32      -0.292  -0.948  13.109  1.00 54.74           C  
ATOM    271  CB  LEU B  32      -1.184  -1.613  10.868  1.00 54.74           C  
ATOM    272  O   LEU B  32      -0.803   0.022  13.674  1.00 54.74           O  
ATOM    273  CG  LEU B  32      -1.461  -1.132   9.443  1.00 54.74           C  
ATOM    274  CD1 LEU B  32      -2.348  -2.132   8.708  1.00 54.74           C  
ATOM    275  CD2 LEU B  32      -2.107   0.250   9.460  1.00 54.74           C  
ATOM    276  N   GLU B  33       0.045  -2.108  13.734  1.00 56.08           N  
ATOM    277  CA  GLU B  33      -0.145  -2.254  15.174  1.00 56.08           C  
ATOM    278  C   GLU B  33       0.747  -1.289  15.950  1.00 56.08           C  
ATOM    279  CB  GLU B  33       0.136  -3.695  15.610  1.00 56.08           C  
ATOM    280  O   GLU B  33       0.324  -0.719  16.958  1.00 56.08           O  
ATOM    281  CG  GLU B  33      -0.313  -4.007  17.030  1.00 56.08           C  
ATOM    282  CD  GLU B  33      -1.823  -4.098  17.176  1.00 56.08           C  
ATOM    283  OE1 GLU B  33      -2.333  -3.964  18.312  1.00 56.08           O  
ATOM    284  OE2 GLU B  33      -2.503  -4.308  16.146  1.00 56.08           O  
ATOM    285  N   LEU B  34       1.934  -1.158  15.567  1.00 54.24           N  
ATOM    286  CA  LEU B  34       2.874  -0.250  16.214  1.00 54.24           C  
ATOM    287  C   LEU B  34       2.395   1.194  16.109  1.00 54.24           C  
ATOM    288  CB  LEU B  34       4.266  -0.384  15.591  1.00 54.24           C  
ATOM    289  O   LEU B  34       2.547   1.974  17.052  1.00 54.24           O  
ATOM    290  CG  LEU B  34       5.423  -0.628  16.561  1.00 54.24           C  
ATOM    291  CD1 LEU B  34       6.150  -1.920  16.204  1.00 54.24           C  
ATOM    292  CD2 LEU B  34       6.386   0.553  16.553  1.00 54.24           C  
ATOM    293  N   GLN B  35       1.734   1.564  15.092  1.00 49.21           N  
ATOM    294  CA  GLN B  35       1.204   2.909  14.894  1.00 49.21           C  
ATOM    295  C   GLN B  35       0.021   3.176  15.821  1.00 49.21           C  
ATOM    296  CB  GLN B  35       0.785   3.113  13.437  1.00 49.21           C  
ATOM    297  O   GLN B  35      -0.132   4.285  16.337  1.00 49.21           O  
ATOM    298  CG  GLN B  35       0.591   4.573  13.052  1.00 49.21           C  
ATOM    299  CD  GLN B  35       0.543   4.783  11.550  1.00 49.21           C  
ATOM    300  NE2 GLN B  35       0.257   6.011  11.131  1.00 49.21           N  
ATOM    301  OE1 GLN B  35       0.762   3.848  10.772  1.00 49.21           O  
ATOM    302  N   ASP B  36      -0.776   2.185  16.006  1.00 50.89           N  
ATOM    303  CA  ASP B  36      -1.940   2.297  16.880  1.00 50.89           C  
ATOM    304  C   ASP B  36      -1.518   2.463  18.338  1.00 50.89           C  
ATOM    305  CB  ASP B  36      -2.844   1.071  16.730  1.00 50.89           C  
ATOM    306  O   ASP B  36      -2.131   3.230  19.083  1.00 50.89           O  
ATOM    307  CG  ASP B  36      -4.293   1.432  16.454  1.00 50.89           C  
ATOM    308  OD1 ASP B  36      -4.582   2.612  16.160  1.00 50.89           O  
ATOM    309  OD2 ASP B  36      -5.153   0.529  16.535  1.00 50.89           O  
ATOM    310  N   HIS B  37      -0.513   1.733  18.724  1.00 50.57           N  
ATOM    311  CA  HIS B  37      -0.025   1.835  20.095  1.00 50.57           C  
ATOM    312  C   HIS B  37       0.581   3.208  20.364  1.00 50.57           C  
ATOM    313  CB  HIS B  37       1.006   0.741  20.379  1.00 50.57           C  
ATOM    314  O   HIS B  37       0.419   3.760  21.455  1.00 50.57           O  
ATOM    315  CG  HIS B  37       0.923   0.183  21.764  1.00 50.57           C  
ATOM    316  CD2 HIS B  37       1.880  -0.026  22.697  1.00 50.57           C  
ATOM    317  ND1 HIS B  37      -0.263  -0.239  22.326  1.00 50.57           N  
ATOM    318  CE1 HIS B  37      -0.030  -0.682  23.550  1.00 50.57           C  
ATOM    319  NE2 HIS B  37       1.263  -0.564  23.800  1.00 50.57           N  
ATOM    320  N   ASN B  38       1.238   3.729  19.432  1.00 46.79           N  
ATOM    321  CA  ASN B  38       1.849   5.046  19.572  1.00 46.79           C  
ATOM    322  C   ASN B  38       0.796   6.149  19.628  1.00 46.79           C  
ATOM    323  CB  ASN B  38       2.832   5.307  18.429  1.00 46.79           C  
ATOM    324  O   ASN B  38       0.973   7.147  20.329  1.00 46.79           O  
ATOM    325  CG  ASN B  38       4.139   5.906  18.908  1.00 46.79           C  
ATOM    326  ND2 ASN B  38       4.836   6.600  18.016  1.00 46.79           N  
ATOM    327  OD1 ASN B  38       4.520   5.747  20.071  1.00 46.79           O  
ATOM    328  N   GLU B  39      -0.344   5.960  18.929  1.00 44.36           N  
ATOM    329  CA  GLU B  39      -1.446   6.916  18.956  1.00 44.36           C  
ATOM    330  C   GLU B  39      -2.161   6.897  20.304  1.00 44.36           C  
ATOM    331  CB  GLU B  39      -2.440   6.624  17.829  1.00 44.36           C  
ATOM    332  O   GLU B  39      -2.624   7.934  20.782  1.00 44.36           O  
ATOM    333  CG  GLU B  39      -1.930   7.002  16.446  1.00 44.36           C  
ATOM    334  CD  GLU B  39      -3.042   7.365  15.475  1.00 44.36           C  
ATOM    335  OE1 GLU B  39      -2.817   8.217  14.586  1.00 44.36           O  
ATOM    336  OE2 GLU B  39      -4.148   6.794  15.605  1.00 44.36           O  
ATOM    337  N   THR B  40      -2.329   5.725  20.885  1.00 44.61           N  
ATOM    338  CA  THR B  40      -3.005   5.591  22.171  1.00 44.61           C  
ATOM    339  C   THR B  40      -2.152   6.170  23.295  1.00 44.61           C  
ATOM    340  CB  THR B  40      -3.332   4.117  22.478  1.00 44.61           C  
ATOM    341  O   THR B  40      -2.680   6.734  24.256  1.00 44.61           O  
ATOM    342  CG2 THR B  40      -4.452   3.603  21.579  1.00 44.61           C  
ATOM    343  OG1 THR B  40      -2.160   3.320  22.267  1.00 44.61           O  
ATOM    344  N   CYS B  41      -0.888   6.168  23.217  1.00 42.86           N  
ATOM    345  CA  CYS B  41      -0.028   6.683  24.277  1.00 42.86           C  
ATOM    346  C   CYS B  41       0.016   8.206  24.252  1.00 42.86           C  
ATOM    347  CB  CYS B  41       1.386   6.120  24.141  1.00 42.86           C  
ATOM    348  O   CYS B  41       0.132   8.845  25.299  1.00 42.86           O  
ATOM    349  SG  CYS B  41       1.681   4.642  25.137  1.00 42.86           S  
ATOM    350  N   HIS B  42      -0.337   8.777  23.040  1.00 38.47           N  
ATOM    351  CA  HIS B  42      -0.328  10.233  22.951  1.00 38.47           C  
ATOM    352  C   HIS B  42      -1.711  10.810  23.231  1.00 38.47           C  
ATOM    353  CB  HIS B  42       0.159  10.683  21.572  1.00 38.47           C  
ATOM    354  O   HIS B  42      -1.851  12.013  23.465  1.00 38.47           O  
ATOM    355  CG  HIS B  42       1.634  10.921  21.506  1.00 38.47           C  
ATOM    356  CD2 HIS B  42       2.639  10.150  21.028  1.00 38.47           C  
ATOM    357  ND1 HIS B  42       2.223  12.076  21.974  1.00 38.47           N  
ATOM    358  CE1 HIS B  42       3.530  12.004  21.785  1.00 38.47           C  
ATOM    359  NE2 HIS B  42       3.808  10.845  21.212  1.00 38.47           N  
ATOM    360  N   ALA B  43      -2.798   9.945  23.364  1.00 33.88           N  
ATOM    361  CA  ALA B  43      -4.111  10.434  23.775  1.00 33.88           C  
ATOM    362  C   ALA B  43      -4.240  10.448  25.295  1.00 33.88           C  
ATOM    363  CB  ALA B  43      -5.214   9.576  23.158  1.00 33.88           C  
ATOM    364  O   ALA B  43      -4.875  11.340  25.862  1.00 33.88           O  
TER     365      ALA B  43                                                      
ATOM    366  N   MET C   1     -25.243 -46.668  -7.633  1.00 35.92           N  
ATOM    367  CA  MET C   1     -24.732 -45.527  -8.387  1.00 35.92           C  
ATOM    368  C   MET C   1     -23.719 -44.738  -7.564  1.00 35.92           C  
ATOM    369  CB  MET C   1     -25.879 -44.612  -8.821  1.00 35.92           C  
ATOM    370  O   MET C   1     -24.092 -44.027  -6.629  1.00 35.92           O  
ATOM    371  CG  MET C   1     -26.430 -44.932 -10.201  1.00 35.92           C  
ATOM    372  SD  MET C   1     -27.834 -43.846 -10.666  1.00 35.92           S  
ATOM    373  CE  MET C   1     -27.594 -43.764 -12.463  1.00 35.92           C  
ATOM    374  N   ALA C   2     -22.514 -45.312  -7.228  1.00 37.27           N  
ATOM    375  CA  ALA C   2     -21.415 -45.021  -6.312  1.00 37.27           C  
ATOM    376  C   ALA C   2     -20.817 -43.645  -6.592  1.00 37.27           C  
ATOM    377  CB  ALA C   2     -20.336 -46.096  -6.416  1.00 37.27           C  
ATOM    378  O   ALA C   2     -20.911 -43.137  -7.712  1.00 37.27           O  
ATOM    379  N   ASP C   3     -20.622 -42.755  -5.602  1.00 33.82           N  
ATOM    380  CA  ASP C   3     -20.072 -41.403  -5.576  1.00 33.82           C  
ATOM    381  C   ASP C   3     -18.774 -41.323  -6.377  1.00 33.82           C  
ATOM    382  CB  ASP C   3     -19.830 -40.950  -4.135  1.00 33.82           C  
ATOM    383  O   ASP C   3     -17.813 -42.036  -6.083  1.00 33.82           O  
ATOM    384  CG  ASP C   3     -20.961 -40.100  -3.583  1.00 33.82           C  
ATOM    385  OD1 ASP C   3     -21.498 -39.245  -4.320  1.00 33.82           O  
ATOM    386  OD2 ASP C   3     -21.317 -40.285  -2.399  1.00 33.82           O  
ATOM    387  N   SER C   4     -18.841 -41.063  -7.738  1.00 38.54           N  
ATOM    388  CA  SER C   4     -17.753 -40.573  -8.578  1.00 38.54           C  
ATOM    389  C   SER C   4     -16.995 -39.440  -7.895  1.00 38.54           C  
ATOM    390  CB  SER C   4     -18.292 -40.096  -9.928  1.00 38.54           C  
ATOM    391  O   SER C   4     -17.555 -38.369  -7.651  1.00 38.54           O  
ATOM    392  OG  SER C   4     -17.682 -38.875 -10.310  1.00 38.54           O  
ATOM    393  N   ASN C   5     -16.254 -39.690  -6.764  1.00 37.73           N  
ATOM    394  CA  ASN C   5     -15.294 -38.701  -6.287  1.00 37.73           C  
ATOM    395  C   ASN C   5     -14.622 -37.968  -7.444  1.00 37.73           C  
ATOM    396  CB  ASN C   5     -14.242 -39.362  -5.393  1.00 37.73           C  
ATOM    397  O   ASN C   5     -13.999 -38.595  -8.303  1.00 37.73           O  
ATOM    398  CG  ASN C   5     -14.249 -38.814  -3.980  1.00 37.73           C  
ATOM    399  ND2 ASN C   5     -13.369 -39.339  -3.136  1.00 37.73           N  
ATOM    400  OD1 ASN C   5     -15.040 -37.927  -3.648  1.00 37.73           O  
ATOM    401  N   GLY C   6     -15.191 -36.937  -7.979  1.00 40.37           N  
ATOM    402  CA  GLY C   6     -14.745 -36.004  -9.001  1.00 40.37           C  
ATOM    403  C   GLY C   6     -13.266 -35.677  -8.906  1.00 40.37           C  
ATOM    404  O   GLY C   6     -12.894 -34.552  -8.566  1.00 40.37           O  
ATOM    405  N   THR C   7     -12.473 -36.500  -8.237  1.00 41.83           N  
ATOM    406  CA  THR C   7     -11.065 -36.135  -8.132  1.00 41.83           C  
ATOM    407  C   THR C   7     -10.463 -35.897  -9.514  1.00 41.83           C  
ATOM    408  CB  THR C   7     -10.259 -37.223  -7.399  1.00 41.83           C  
ATOM    409  O   THR C   7     -10.522 -36.771 -10.381  1.00 41.83           O  
ATOM    410  CG2 THR C   7      -9.069 -36.621  -6.658  1.00 41.83           C  
ATOM    411  OG1 THR C   7     -11.110 -37.885  -6.455  1.00 41.83           O  
ATOM    412  N   ILE C   8     -10.609 -34.720 -10.029  1.00 50.16           N  
ATOM    413  CA  ILE C   8      -9.890 -34.313 -11.232  1.00 50.16           C  
ATOM    414  C   ILE C   8      -8.475 -34.887 -11.206  1.00 50.16           C  
ATOM    415  CB  ILE C   8      -9.842 -32.775 -11.369  1.00 50.16           C  
ATOM    416  O   ILE C   8      -7.756 -34.738 -10.215  1.00 50.16           O  
ATOM    417  CG1 ILE C   8     -11.261 -32.194 -11.371  1.00 50.16           C  
ATOM    418  CG2 ILE C   8      -9.082 -32.369 -12.635  1.00 50.16           C  
ATOM    419  CD1 ILE C   8     -11.310 -30.680 -11.223  1.00 50.16           C  
ATOM    420  N   THR C   9      -8.112 -35.883 -11.975  1.00 51.65           N  
ATOM    421  CA  THR C   9      -6.755 -36.397 -12.125  1.00 51.65           C  
ATOM    422  C   THR C   9      -5.770 -35.259 -12.379  1.00 51.65           C  
ATOM    423  CB  THR C   9      -6.670 -37.420 -13.274  1.00 51.65           C  
ATOM    424  O   THR C   9      -6.157 -34.193 -12.862  1.00 51.65           O  
ATOM    425  CG2 THR C   9      -6.988 -38.828 -12.781  1.00 51.65           C  
ATOM    426  OG1 THR C   9      -7.607 -37.060 -14.296  1.00 51.65           O  
ATOM    427  N   VAL C  10      -4.694 -35.171 -11.682  1.00 55.41           N  
ATOM    428  CA  VAL C  10      -3.596 -34.222 -11.831  1.00 55.41           C  
ATOM    429  C   VAL C  10      -3.367 -33.924 -13.311  1.00 55.41           C  
ATOM    430  CB  VAL C  10      -2.296 -34.753 -11.187  1.00 55.41           C  
ATOM    431  O   VAL C  10      -3.157 -32.770 -13.693  1.00 55.41           O  
ATOM    432  CG1 VAL C  10      -1.137 -33.788 -11.434  1.00 55.41           C  
ATOM    433  CG2 VAL C  10      -2.496 -34.979  -9.690  1.00 55.41           C  
ATOM    434  N   GLU C  11      -3.495 -34.945 -14.228  1.00 58.17           N  
ATOM    435  CA  GLU C  11      -3.279 -34.763 -15.660  1.00 58.17           C  
ATOM    436  C   GLU C  11      -4.386 -33.915 -16.282  1.00 58.17           C  
ATOM    437  CB  GLU C  11      -3.193 -36.117 -16.368  1.00 58.17           C  
ATOM    438  O   GLU C  11      -4.118 -33.057 -17.125  1.00 58.17           O  
ATOM    439  CG  GLU C  11      -1.770 -36.620 -16.563  1.00 58.17           C  
ATOM    440  CD  GLU C  11      -1.704 -38.007 -17.182  1.00 58.17           C  
ATOM    441  OE1 GLU C  11      -0.644 -38.374 -17.738  1.00 58.17           O  
ATOM    442  OE2 GLU C  11      -2.720 -38.734 -17.110  1.00 58.17           O  
ATOM    443  N   GLU C  12      -5.578 -34.069 -15.836  1.00 55.95           N  
ATOM    444  CA  GLU C  12      -6.716 -33.295 -16.324  1.00 55.95           C  
ATOM    445  C   GLU C  12      -6.690 -31.871 -15.777  1.00 55.95           C  
ATOM    446  CB  GLU C  12      -8.033 -33.979 -15.948  1.00 55.95           C  
ATOM    447  O   GLU C  12      -7.029 -30.921 -16.486  1.00 55.95           O  
ATOM    448  CG  GLU C  12      -8.524 -34.980 -16.983  1.00 55.95           C  
ATOM    449  CD  GLU C  12      -9.862 -35.606 -16.625  1.00 55.95           C  
ATOM    450  OE1 GLU C  12     -10.628 -35.971 -17.547  1.00 55.95           O  
ATOM    451  OE2 GLU C  12     -10.148 -35.733 -15.414  1.00 55.95           O  
ATOM    452  N   LEU C  13      -6.262 -31.724 -14.526  1.00 52.47           N  
ATOM    453  CA  LEU C  13      -6.070 -30.407 -13.927  1.00 52.47           C  
ATOM    454  C   LEU C  13      -4.974 -29.634 -14.654  1.00 52.47           C  
ATOM    455  CB  LEU C  13      -5.720 -30.539 -12.443  1.00 52.47           C  
ATOM    456  O   LEU C  13      -5.124 -28.439 -14.919  1.00 52.47           O  
ATOM    457  CG  LEU C  13      -5.686 -29.240 -11.636  1.00 52.47           C  
ATOM    458  CD1 LEU C  13      -7.103 -28.739 -11.379  1.00 52.47           C  
ATOM    459  CD2 LEU C  13      -4.939 -29.445 -10.323  1.00 52.47           C  
ATOM    460  N   LYS C  14      -3.889 -30.255 -15.011  1.00 52.68           N  
ATOM    461  CA  LYS C  14      -2.809 -29.667 -15.798  1.00 52.68           C  
ATOM    462  C   LYS C  14      -3.305 -29.234 -17.175  1.00 52.68           C  
ATOM    463  CB  LYS C  14      -1.653 -30.656 -15.946  1.00 52.68           C  
ATOM    464  O   LYS C  14      -2.963 -28.149 -17.651  1.00 52.68           O  
ATOM    465  CG  LYS C  14      -0.290 -29.997 -16.104  1.00 52.68           C  
ATOM    466  CD  LYS C  14       0.822 -31.032 -16.211  1.00 52.68           C  
ATOM    467  CE  LYS C  14       2.172 -30.378 -16.477  1.00 52.68           C  
ATOM    468  NZ  LYS C  14       3.253 -31.392 -16.659  1.00 52.68           N  
ATOM    469  N   LYS C  15      -4.098 -30.030 -17.846  1.00 56.09           N  
ATOM    470  CA  LYS C  15      -4.674 -29.687 -19.143  1.00 56.09           C  
ATOM    471  C   LYS C  15      -5.653 -28.523 -19.019  1.00 56.09           C  
ATOM    472  CB  LYS C  15      -5.377 -30.899 -19.756  1.00 56.09           C  
ATOM    473  O   LYS C  15      -5.687 -27.640 -19.879  1.00 56.09           O  
ATOM    474  CG  LYS C  15      -4.520 -31.680 -20.741  1.00 56.09           C  
ATOM    475  CD  LYS C  15      -5.307 -32.808 -21.395  1.00 56.09           C  
ATOM    476  CE  LYS C  15      -4.431 -33.634 -22.328  1.00 56.09           C  
ATOM    477  NZ  LYS C  15      -5.176 -34.792 -22.907  1.00 56.09           N  
ATOM    478  N   LEU C  16      -6.388 -28.502 -17.952  1.00 53.70           N  
ATOM    479  CA  LEU C  16      -7.359 -27.444 -17.698  1.00 53.70           C  
ATOM    480  C   LEU C  16      -6.657 -26.131 -17.366  1.00 53.70           C  
ATOM    481  CB  LEU C  16      -8.296 -27.839 -16.554  1.00 53.70           C  
ATOM    482  O   LEU C  16      -7.062 -25.068 -17.843  1.00 53.70           O  
ATOM    483  CG  LEU C  16      -9.789 -27.610 -16.791  1.00 53.70           C  
ATOM    484  CD1 LEU C  16     -10.546 -28.932 -16.722  1.00 53.70           C  
ATOM    485  CD2 LEU C  16     -10.345 -26.616 -15.777  1.00 53.70           C  
ATOM    486  N   LEU C  17      -5.635 -26.263 -16.478  1.00 53.72           N  
ATOM    487  CA  LEU C  17      -4.854 -25.091 -16.099  1.00 53.72           C  
ATOM    488  C   LEU C  17      -4.096 -24.532 -17.298  1.00 53.72           C  
ATOM    489  CB  LEU C  17      -3.872 -25.441 -14.977  1.00 53.72           C  
ATOM    490  O   LEU C  17      -3.975 -23.314 -17.449  1.00 53.72           O  
ATOM    491  CG  LEU C  17      -3.889 -24.526 -13.752  1.00 53.72           C  
ATOM    492  CD1 LEU C  17      -4.383 -25.289 -12.527  1.00 53.72           C  
ATOM    493  CD2 LEU C  17      -2.502 -23.943 -13.501  1.00 53.72           C  
ATOM    494  N   GLU C  18      -3.595 -25.346 -18.182  1.00 54.56           N  
ATOM    495  CA  GLU C  18      -2.903 -24.938 -19.401  1.00 54.56           C  
ATOM    496  C   GLU C  18      -3.858 -24.255 -20.376  1.00 54.56           C  
ATOM    497  CB  GLU C  18      -2.240 -26.144 -20.072  1.00 54.56           C  
ATOM    498  O   GLU C  18      -3.500 -23.260 -21.009  1.00 54.56           O  
ATOM    499  CG  GLU C  18      -0.928 -25.815 -20.769  1.00 54.56           C  
ATOM    500  CD  GLU C  18      -0.212 -27.042 -21.310  1.00 54.56           C  
ATOM    501  OE1 GLU C  18       0.795 -26.886 -22.038  1.00 54.56           O  
ATOM    502  OE2 GLU C  18      -0.662 -28.169 -21.005  1.00 54.56           O  
ATOM    503  N   GLN C  19      -5.032 -24.765 -20.429  1.00 57.65           N  
ATOM    504  CA  GLN C  19      -5.991 -24.230 -21.390  1.00 57.65           C  
ATOM    505  C   GLN C  19      -6.650 -22.959 -20.861  1.00 57.65           C  
ATOM    506  CB  GLN C  19      -7.057 -25.275 -21.723  1.00 57.65           C  
ATOM    507  O   GLN C  19      -6.888 -22.016 -21.617  1.00 57.65           O  
ATOM    508  CG  GLN C  19      -7.101 -25.659 -23.196  1.00 57.65           C  
ATOM    509  CD  GLN C  19      -7.990 -26.859 -23.463  1.00 57.65           C  
ATOM    510  NE2 GLN C  19      -8.826 -26.761 -24.491  1.00 57.65           N  
ATOM    511  OE1 GLN C  19      -7.927 -27.866 -22.751  1.00 57.65           O  
ATOM    512  N   TRP C  20      -6.797 -22.956 -19.441  1.00 49.06           N  
ATOM    513  CA  TRP C  20      -7.595 -21.861 -18.899  1.00 49.06           C  
ATOM    514  C   TRP C  20      -6.709 -20.832 -18.205  1.00 49.06           C  
ATOM    515  CB  TRP C  20      -8.645 -22.393 -17.920  1.00 49.06           C  
ATOM    516  O   TRP C  20      -7.207 -19.932 -17.525  1.00 49.06           O  
ATOM    517  CG  TRP C  20      -9.895 -22.893 -18.579  1.00 49.06           C  
ATOM    518  CD1 TRP C  20     -10.024 -24.006 -19.363  1.00 49.06           C  
ATOM    519  CD2 TRP C  20     -11.192 -22.294 -18.516  1.00 49.06           C  
ATOM    520  CE2 TRP C  20     -12.062 -23.098 -19.285  1.00 49.06           C  
ATOM    521  CE3 TRP C  20     -11.704 -21.154 -17.882  1.00 49.06           C  
ATOM    522  NE1 TRP C  20     -11.326 -24.135 -19.790  1.00 49.06           N  
ATOM    523  CH2 TRP C  20     -13.893 -21.676 -18.807  1.00 49.06           C  
ATOM    524  CZ2 TRP C  20     -13.418 -22.797 -19.437  1.00 49.06           C  
ATOM    525  CZ3 TRP C  20     -13.054 -20.856 -18.035  1.00 49.06           C  
ATOM    526  N   ASN C  21      -5.373 -21.071 -18.251  1.00 55.38           N  
ATOM    527  CA  ASN C  21      -4.473 -20.130 -17.592  1.00 55.38           C  
ATOM    528  C   ASN C  21      -4.800 -18.687 -17.965  1.00 55.38           C  
ATOM    529  CB  ASN C  21      -3.017 -20.450 -17.935  1.00 55.38           C  
ATOM    530  O   ASN C  21      -4.836 -17.810 -17.100  1.00 55.38           O  
ATOM    531  CG  ASN C  21      -2.037 -19.831 -16.957  1.00 55.38           C  
ATOM    532  ND2 ASN C  21      -0.815 -19.589 -17.416  1.00 55.38           N  
ATOM    533  OD1 ASN C  21      -2.376 -19.574 -15.799  1.00 55.38           O  
ATOM    534  N   LEU C  22      -5.084 -18.550 -19.175  1.00 51.19           N  
ATOM    535  CA  LEU C  22      -5.374 -17.211 -19.675  1.00 51.19           C  
ATOM    536  C   LEU C  22      -6.704 -16.703 -19.128  1.00 51.19           C  
ATOM    537  CB  LEU C  22      -5.403 -17.204 -21.205  1.00 51.19           C  
ATOM    538  O   LEU C  22      -6.806 -15.550 -18.703  1.00 51.19           O  
ATOM    539  CG  LEU C  22      -4.274 -16.442 -21.901  1.00 51.19           C  
ATOM    540  CD1 LEU C  22      -4.205 -16.826 -23.375  1.00 51.19           C  
ATOM    541  CD2 LEU C  22      -4.468 -14.937 -21.744  1.00 51.19           C  
ATOM    542  N   VAL C  23      -7.629 -17.618 -19.106  1.00 52.57           N  
ATOM    543  CA  VAL C  23      -8.965 -17.229 -18.668  1.00 52.57           C  
ATOM    544  C   VAL C  23      -8.942 -16.888 -17.179  1.00 52.57           C  
ATOM    545  CB  VAL C  23      -9.999 -18.343 -18.943  1.00 52.57           C  
ATOM    546  O   VAL C  23      -9.523 -15.886 -16.757  1.00 52.57           O  
ATOM    547  CG1 VAL C  23     -11.360 -17.975 -18.353  1.00 52.57           C  
ATOM    548  CG2 VAL C  23     -10.117 -18.603 -20.444  1.00 52.57           C  
ATOM    549  N   ILE C  24      -8.249 -17.691 -16.464  1.00 57.03           N  
ATOM    550  CA  ILE C  24      -8.140 -17.463 -15.028  1.00 57.03           C  
ATOM    551  C   ILE C  24      -7.410 -16.147 -14.769  1.00 57.03           C  
ATOM    552  CB  ILE C  24      -7.409 -18.628 -14.324  1.00 57.03           C  
ATOM    553  O   ILE C  24      -7.758 -15.408 -13.845  1.00 57.03           O  
ATOM    554  CG1 ILE C  24      -8.392 -19.761 -14.006  1.00 57.03           C  
ATOM    555  CG2 ILE C  24      -6.709 -18.138 -13.053  1.00 57.03           C  
ATOM    556  CD1 ILE C  24      -7.761 -21.147 -14.007  1.00 57.03           C  
ATOM    557  N   GLY C  25      -6.409 -15.921 -15.633  1.00 53.21           N  
ATOM    558  CA  GLY C  25      -5.729 -14.639 -15.542  1.00 53.21           C  
ATOM    559  C   GLY C  25      -6.654 -13.456 -15.753  1.00 53.21           C  
ATOM    560  O   GLY C  25      -6.622 -12.491 -14.986  1.00 53.21           O  
ATOM    561  N   PHE C  26      -7.557 -13.616 -16.737  1.00 55.79           N  
ATOM    562  CA  PHE C  26      -8.505 -12.552 -17.046  1.00 55.79           C  
ATOM    563  C   PHE C  26      -9.516 -12.383 -15.917  1.00 55.79           C  
ATOM    564  CB  PHE C  26      -9.232 -12.843 -18.362  1.00 55.79           C  
ATOM    565  O   PHE C  26      -9.896 -11.260 -15.581  1.00 55.79           O  
ATOM    566  CG  PHE C  26      -8.768 -11.990 -19.512  1.00 55.79           C  
ATOM    567  CD1 PHE C  26      -9.300 -10.722 -19.714  1.00 55.79           C  
ATOM    568  CD2 PHE C  26      -7.801 -12.456 -20.393  1.00 55.79           C  
ATOM    569  CE1 PHE C  26      -8.873  -9.930 -20.778  1.00 55.79           C  
ATOM    570  CE2 PHE C  26      -7.369 -11.671 -21.458  1.00 55.79           C  
ATOM    571  CZ  PHE C  26      -7.907 -10.409 -21.649  1.00 55.79           C  
ATOM    572  N   LEU C  27      -9.913 -13.454 -15.334  1.00 61.17           N  
ATOM    573  CA  LEU C  27     -10.872 -13.403 -14.236  1.00 61.17           C  
ATOM    574  C   LEU C  27     -10.273 -12.697 -13.024  1.00 61.17           C  
ATOM    575  CB  LEU C  27     -11.320 -14.815 -13.849  1.00 61.17           C  
ATOM    576  O   LEU C  27     -10.927 -11.854 -12.406  1.00 61.17           O  
ATOM    577  CG  LEU C  27     -12.672 -15.272 -14.397  1.00 61.17           C  
ATOM    578  CD1 LEU C  27     -12.901 -16.747 -14.083  1.00 61.17           C  
ATOM    579  CD2 LEU C  27     -13.798 -14.417 -13.826  1.00 61.17           C  
ATOM    580  N   PHE C  28      -9.099 -13.060 -12.807  1.00 57.02           N  
ATOM    581  CA  PHE C  28      -8.412 -12.413 -11.696  1.00 57.02           C  
ATOM    582  C   PHE C  28      -8.227 -10.925 -11.967  1.00 57.02           C  
ATOM    583  CB  PHE C  28      -7.054 -13.074 -11.444  1.00 57.02           C  
ATOM    584  O   PHE C  28      -8.375 -10.101 -11.062  1.00 57.02           O  
ATOM    585  CG  PHE C  28      -7.113 -14.243 -10.498  1.00 57.02           C  
ATOM    586  CD1 PHE C  28      -7.567 -14.078  -9.195  1.00 57.02           C  
ATOM    587  CD2 PHE C  28      -6.715 -15.507 -10.913  1.00 57.02           C  
ATOM    588  CE1 PHE C  28      -7.623 -15.159  -8.318  1.00 57.02           C  
ATOM    589  CE2 PHE C  28      -6.768 -16.592 -10.041  1.00 57.02           C  
ATOM    590  CZ  PHE C  28      -7.222 -16.415  -8.744  1.00 57.02           C  
ATOM    591  N   LEU C  29      -7.981 -10.625 -13.240  1.00 55.03           N  
ATOM    592  CA  LEU C  29      -7.824  -9.230 -13.639  1.00 55.03           C  
ATOM    593  C   LEU C  29      -9.127  -8.460 -13.448  1.00 55.03           C  
ATOM    594  CB  LEU C  29      -7.374  -9.138 -15.099  1.00 55.03           C  
ATOM    595  O   LEU C  29      -9.118  -7.329 -12.958  1.00 55.03           O  
ATOM    596  CG  LEU C  29      -6.627  -7.865 -15.499  1.00 55.03           C  
ATOM    597  CD1 LEU C  29      -5.181  -8.189 -15.860  1.00 55.03           C  
ATOM    598  CD2 LEU C  29      -7.331  -7.174 -16.662  1.00 55.03           C  
ATOM    599  N   THR C  30     -10.291  -8.981 -13.818  1.00 58.30           N  
ATOM    600  CA  THR C  30     -11.596  -8.349 -13.654  1.00 58.30           C  
ATOM    601  C   THR C  30     -11.885  -8.081 -12.180  1.00 58.30           C  
ATOM    602  CB  THR C  30     -12.717  -9.220 -14.250  1.00 58.30           C  
ATOM    603  O   THR C  30     -12.374  -7.007 -11.823  1.00 58.30           O  
ATOM    604  CG2 THR C  30     -14.044  -8.469 -14.273  1.00 58.30           C  
ATOM    605  OG1 THR C  30     -12.366  -9.590 -15.589  1.00 58.30           O  
ATOM    606  N   TRP C  31     -11.556  -8.971 -11.324  1.00 58.88           N  
ATOM    607  CA  TRP C  31     -11.788  -8.829  -9.891  1.00 58.88           C  
ATOM    608  C   TRP C  31     -10.945  -7.697  -9.312  1.00 58.88           C  
ATOM    609  CB  TRP C  31     -11.474 -10.139  -9.163  1.00 58.88           C  
ATOM    610  O   TRP C  31     -11.433  -6.901  -8.507  1.00 58.88           O  
ATOM    611  CG  TRP C  31     -12.075 -10.233  -7.792  1.00 58.88           C  
ATOM    612  CD1 TRP C  31     -11.483  -9.895  -6.608  1.00 58.88           C  
ATOM    613  CD2 TRP C  31     -13.387 -10.701  -7.465  1.00 58.88           C  
ATOM    614  CE2 TRP C  31     -13.523 -10.619  -6.062  1.00 58.88           C  
ATOM    615  CE3 TRP C  31     -14.463 -11.182  -8.224  1.00 58.88           C  
ATOM    616  NE1 TRP C  31     -12.348 -10.125  -5.563  1.00 58.88           N  
ATOM    617  CH2 TRP C  31     -15.730 -11.467  -6.167  1.00 58.88           C  
ATOM    618  CZ2 TRP C  31     -14.693 -11.001  -5.401  1.00 58.88           C  
ATOM    619  CZ3 TRP C  31     -15.627 -11.561  -7.565  1.00 58.88           C  
ATOM    620  N   ILE C  32      -9.764  -7.652  -9.789  1.00 54.87           N  
ATOM    621  CA  ILE C  32      -8.865  -6.579  -9.380  1.00 54.87           C  
ATOM    622  C   ILE C  32      -9.458  -5.229  -9.779  1.00 54.87           C  
ATOM    623  CB  ILE C  32      -7.460  -6.752  -9.999  1.00 54.87           C  
ATOM    624  O   ILE C  32      -9.437  -4.279  -8.994  1.00 54.87           O  
ATOM    625  CG1 ILE C  32      -6.776  -8.000  -9.430  1.00 54.87           C  
ATOM    626  CG2 ILE C  32      -6.607  -5.502  -9.760  1.00 54.87           C  
ATOM    627  CD1 ILE C  32      -5.500  -8.394 -10.162  1.00 54.87           C  
ATOM    628  N   CYS C  33     -10.031  -5.168 -10.990  1.00 52.15           N  
ATOM    629  CA  CYS C  33     -10.624  -3.933 -11.490  1.00 52.15           C  
ATOM    630  C   CYS C  33     -11.826  -3.525 -10.646  1.00 52.15           C  
ATOM    631  CB  CYS C  33     -11.046  -4.093 -12.950  1.00 52.15           C  
ATOM    632  O   CYS C  33     -12.013  -2.342 -10.356  1.00 52.15           O  
ATOM    633  SG  CYS C  33      -9.981  -3.216 -14.116  1.00 52.15           S  
ATOM    634  N   LEU C  34     -12.622  -4.464 -10.320  1.00 57.90           N  
ATOM    635  CA  LEU C  34     -13.810  -4.191  -9.518  1.00 57.90           C  
ATOM    636  C   LEU C  34     -13.425  -3.685  -8.132  1.00 57.90           C  
ATOM    637  CB  LEU C  34     -14.673  -5.449  -9.393  1.00 57.90           C  
ATOM    638  O   LEU C  34     -14.048  -2.758  -7.610  1.00 57.90           O  
ATOM    639  CG  LEU C  34     -15.785  -5.614 -10.431  1.00 57.90           C  
ATOM    640  CD1 LEU C  34     -16.223  -7.073 -10.511  1.00 57.90           C  
ATOM    641  CD2 LEU C  34     -16.968  -4.713 -10.095  1.00 57.90           C  
ATOM    642  N   LEU C  35     -12.387  -4.353  -7.600  1.00 55.25           N  
ATOM    643  CA  LEU C  35     -11.930  -3.954  -6.273  1.00 55.25           C  
ATOM    644  C   LEU C  35     -11.304  -2.564  -6.309  1.00 55.25           C  
ATOM    645  CB  LEU C  35     -10.921  -4.967  -5.727  1.00 55.25           C  
ATOM    646  O   LEU C  35     -11.313  -1.849  -5.305  1.00 55.25           O  
ATOM    647  CG  LEU C  35     -11.501  -6.153  -4.954  1.00 55.25           C  
ATOM    648  CD1 LEU C  35     -10.538  -7.336  -4.998  1.00 55.25           C  
ATOM    649  CD2 LEU C  35     -11.803  -5.756  -3.513  1.00 55.25           C  
ATOM    650  N   GLN C  36     -10.833  -2.221  -7.450  1.00 49.40           N  
ATOM    651  CA  GLN C  36     -10.250  -0.892  -7.601  1.00 49.40           C  
ATOM    652  C   GLN C  36     -11.297   0.196  -7.379  1.00 49.40           C  
ATOM    653  CB  GLN C  36      -9.617  -0.737  -8.984  1.00 49.40           C  
ATOM    654  O   GLN C  36     -10.973   1.292  -6.917  1.00 49.40           O  
ATOM    655  CG  GLN C  36      -8.332   0.081  -8.985  1.00 49.40           C  
ATOM    656  CD  GLN C  36      -7.494  -0.144 -10.229  1.00 49.40           C  
ATOM    657  NE2 GLN C  36      -6.364   0.551 -10.316  1.00 49.40           N  
ATOM    658  OE1 GLN C  36      -7.857  -0.936 -11.104  1.00 49.40           O  
ATOM    659  N   PHE C  37     -12.582  -0.185  -7.585  1.00 46.95           N  
ATOM    660  CA  PHE C  37     -13.654   0.791  -7.431  1.00 46.95           C  
ATOM    661  C   PHE C  37     -14.116   0.864  -5.981  1.00 46.95           C  
ATOM    662  CB  PHE C  37     -14.835   0.442  -8.342  1.00 46.95           C  
ATOM    663  O   PHE C  37     -14.877   1.760  -5.611  1.00 46.95           O  
ATOM    664  CG  PHE C  37     -15.465   1.638  -9.004  1.00 46.95           C  
ATOM    665  CD1 PHE C  37     -16.563   2.269  -8.432  1.00 46.95           C  
ATOM    666  CD2 PHE C  37     -14.959   2.132 -10.199  1.00 46.95           C  
ATOM    667  CE1 PHE C  37     -17.148   3.376  -9.042  1.00 46.95           C  
ATOM    668  CE2 PHE C  37     -15.538   3.238 -10.815  1.00 46.95           C  
ATOM    669  CZ  PHE C  37     -16.633   3.857 -10.235  1.00 46.95           C  
ATOM    670  N   ALA C  38     -13.676  -0.095  -5.163  1.00 44.01           N  
ATOM    671  CA  ALA C  38     -14.089  -0.025  -3.763  1.00 44.01           C  
ATOM    672  C   ALA C  38     -13.376   1.112  -3.037  1.00 44.01           C  
ATOM    673  CB  ALA C  38     -13.818  -1.354  -3.062  1.00 44.01           C  
ATOM    674  O   ALA C  38     -12.150   1.226  -3.102  1.00 44.01           O  
ATOM    675  N   TYR C  39     -13.924   2.321  -2.880  1.00 45.36           N  
ATOM    676  CA  TYR C  39     -13.436   3.558  -2.281  1.00 45.36           C  
ATOM    677  C   TYR C  39     -12.996   3.330  -0.840  1.00 45.36           C  
ATOM    678  CB  TYR C  39     -14.516   4.643  -2.332  1.00 45.36           C  
ATOM    679  O   TYR C  39     -13.682   2.649  -0.075  1.00 45.36           O  
ATOM    680  CG  TYR C  39     -14.182   5.789  -3.255  1.00 45.36           C  
ATOM    681  CD1 TYR C  39     -13.485   6.903  -2.790  1.00 45.36           C  
ATOM    682  CD2 TYR C  39     -14.562   5.763  -4.592  1.00 45.36           C  
ATOM    683  CE1 TYR C  39     -13.177   7.963  -3.636  1.00 45.36           C  
ATOM    684  CE2 TYR C  39     -14.259   6.817  -5.447  1.00 45.36           C  
ATOM    685  OH  TYR C  39     -13.265   8.958  -5.803  1.00 45.36           O  
ATOM    686  CZ  TYR C  39     -13.567   7.911  -4.961  1.00 45.36           C  
ATOM    687  N   ALA C  40     -11.758   3.445  -0.615  1.00 43.40           N  
ATOM    688  CA  ALA C  40     -11.035   3.381   0.652  1.00 43.40           C  
ATOM    689  C   ALA C  40     -11.777   4.141   1.747  1.00 43.40           C  
ATOM    690  CB  ALA C  40      -9.622   3.936   0.487  1.00 43.40           C  
ATOM    691  O   ALA C  40     -11.432   4.039   2.927  1.00 43.40           O  
ATOM    692  N   ASN C  41     -12.542   5.203   1.355  1.00 42.48           N  
ATOM    693  CA  ASN C  41     -13.036   6.223   2.274  1.00 42.48           C  
ATOM    694  C   ASN C  41     -14.046   5.645   3.262  1.00 42.48           C  
ATOM    695  CB  ASN C  41     -13.656   7.388   1.500  1.00 42.48           C  
ATOM    696  O   ASN C  41     -14.177   6.140   4.382  1.00 42.48           O  
ATOM    697  CG  ASN C  41     -13.618   8.690   2.275  1.00 42.48           C  
ATOM    698  ND2 ASN C  41     -14.502   9.616   1.924  1.00 42.48           N  
ATOM    699  OD1 ASN C  41     -12.798   8.863   3.181  1.00 42.48           O  
ATOM    700  N   ARG C  42     -14.639   4.350   2.892  1.00 48.34           N  
ATOM    701  CA  ARG C  42     -15.742   3.971   3.768  1.00 48.34           C  
ATOM    702  C   ARG C  42     -15.325   2.857   4.723  1.00 48.34           C  
ATOM    703  CB  ARG C  42     -16.955   3.529   2.946  1.00 48.34           C  
ATOM    704  O   ARG C  42     -15.590   2.930   5.924  1.00 48.34           O  
ATOM    705  CG  ARG C  42     -18.249   3.468   3.741  1.00 48.34           C  
ATOM    706  CD  ARG C  42     -19.471   3.497   2.834  1.00 48.34           C  
ATOM    707  NE  ARG C  42     -20.142   2.201   2.792  1.00 48.34           N  
ATOM    708  NH1 ARG C  42     -21.881   2.913   1.449  1.00 48.34           N  
ATOM    709  NH2 ARG C  42     -21.797   0.737   2.165  1.00 48.34           N  
ATOM    710  CZ  ARG C  42     -21.272   1.953   2.136  1.00 48.34           C  
ATOM    711  N   ASN C  43     -14.697   1.794   4.220  1.00 46.09           N  
ATOM    712  CA  ASN C  43     -14.426   0.652   5.087  1.00 46.09           C  
ATOM    713  C   ASN C  43     -12.950   0.264   5.058  1.00 46.09           C  
ATOM    714  CB  ASN C  43     -15.296  -0.542   4.690  1.00 46.09           C  
ATOM    715  O   ASN C  43     -12.422  -0.107   4.008  1.00 46.09           O  
ATOM    716  CG  ASN C  43     -16.458  -0.760   5.640  1.00 46.09           C  
ATOM    717  ND2 ASN C  43     -17.263  -1.780   5.368  1.00 46.09           N  
ATOM    718  OD1 ASN C  43     -16.630  -0.017   6.610  1.00 46.09           O  
ATOM    719  N   ARG C  44     -12.178   0.543   6.082  1.00 48.05           N  
ATOM    720  CA  ARG C  44     -10.772   0.213   6.287  1.00 48.05           C  
ATOM    721  C   ARG C  44     -10.499  -1.251   5.956  1.00 48.05           C  
ATOM    722  CB  ARG C  44     -10.355   0.509   7.729  1.00 48.05           C  
ATOM    723  O   ARG C  44      -9.475  -1.575   5.350  1.00 48.05           O  
ATOM    724  CG  ARG C  44      -9.908   1.944   7.958  1.00 48.05           C  
ATOM    725  CD  ARG C  44      -9.203   2.109   9.298  1.00 48.05           C  
ATOM    726  NE  ARG C  44     -10.078   2.718  10.296  1.00 48.05           N  
ATOM    727  NH1 ARG C  44      -8.426   2.973  11.890  1.00 48.05           N  
ATOM    728  NH2 ARG C  44     -10.568   3.657  12.333  1.00 48.05           N  
ATOM    729  CZ  ARG C  44      -9.689   3.115  11.504  1.00 48.05           C  
ATOM    730  N   PHE C  45     -11.435  -2.105   6.305  1.00 51.19           N  
ATOM    731  CA  PHE C  45     -11.276  -3.546   6.141  1.00 51.19           C  
ATOM    732  C   PHE C  45     -11.192  -3.917   4.665  1.00 51.19           C  
ATOM    733  CB  PHE C  45     -12.436  -4.294   6.806  1.00 51.19           C  
ATOM    734  O   PHE C  45     -10.352  -4.727   4.271  1.00 51.19           O  
ATOM    735  CG  PHE C  45     -12.191  -4.632   8.251  1.00 51.19           C  
ATOM    736  CD1 PHE C  45     -11.450  -5.754   8.602  1.00 51.19           C  
ATOM    737  CD2 PHE C  45     -12.703  -3.828   9.261  1.00 51.19           C  
ATOM    738  CE1 PHE C  45     -11.221  -6.069   9.939  1.00 51.19           C  
ATOM    739  CE2 PHE C  45     -12.479  -4.136  10.600  1.00 51.19           C  
ATOM    740  CZ  PHE C  45     -11.739  -5.258  10.937  1.00 51.19           C  
ATOM    741  N   LEU C  46     -11.999  -3.244   3.900  1.00 53.43           N  
ATOM    742  CA  LEU C  46     -12.030  -3.544   2.472  1.00 53.43           C  
ATOM    743  C   LEU C  46     -10.742  -3.087   1.794  1.00 53.43           C  
ATOM    744  CB  LEU C  46     -13.236  -2.873   1.809  1.00 53.43           C  
ATOM    745  O   LEU C  46     -10.251  -3.748   0.876  1.00 53.43           O  
ATOM    746  CG  LEU C  46     -14.593  -3.538   2.041  1.00 53.43           C  
ATOM    747  CD1 LEU C  46     -15.714  -2.657   1.499  1.00 53.43           C  
ATOM    748  CD2 LEU C  46     -14.630  -4.918   1.392  1.00 53.43           C  
ATOM    749  N   TYR C  47     -10.141  -2.035   2.341  1.00 53.13           N  
ATOM    750  CA  TYR C  47      -8.870  -1.524   1.842  1.00 53.13           C  
ATOM    751  C   TYR C  47      -7.747  -2.527   2.081  1.00 53.13           C  
ATOM    752  CB  TYR C  47      -8.527  -0.189   2.509  1.00 53.13           C  
ATOM    753  O   TYR C  47      -6.914  -2.757   1.201  1.00 53.13           O  
ATOM    754  CG  TYR C  47      -7.394   0.551   1.841  1.00 53.13           C  
ATOM    755  CD1 TYR C  47      -6.111   0.534   2.382  1.00 53.13           C  
ATOM    756  CD2 TYR C  47      -7.605   1.268   0.668  1.00 53.13           C  
ATOM    757  CE1 TYR C  47      -5.064   1.216   1.770  1.00 53.13           C  
ATOM    758  CE2 TYR C  47      -6.565   1.954   0.048  1.00 53.13           C  
ATOM    759  OH  TYR C  47      -4.268   2.599  -0.004  1.00 53.13           O  
ATOM    760  CZ  TYR C  47      -5.300   1.922   0.605  1.00 53.13           C  
ATOM    761  N   ILE C  48      -7.769  -3.124   3.226  1.00 54.72           N  
ATOM    762  CA  ILE C  48      -6.750  -4.102   3.592  1.00 54.72           C  
ATOM    763  C   ILE C  48      -6.857  -5.323   2.682  1.00 54.72           C  
ATOM    764  CB  ILE C  48      -6.877  -4.523   5.073  1.00 54.72           C  
ATOM    765  O   ILE C  48      -5.842  -5.860   2.230  1.00 54.72           O  
ATOM    766  CG1 ILE C  48      -6.522  -3.350   5.994  1.00 54.72           C  
ATOM    767  CG2 ILE C  48      -5.991  -5.738   5.367  1.00 54.72           C  
ATOM    768  CD1 ILE C  48      -6.944  -3.552   7.443  1.00 54.72           C  
ATOM    769  N   ILE C  49      -8.079  -5.620   2.398  1.00 55.04           N  
ATOM    770  CA  ILE C  49      -8.308  -6.774   1.535  1.00 55.04           C  
ATOM    771  C   ILE C  49      -7.794  -6.476   0.128  1.00 55.04           C  
ATOM    772  CB  ILE C  49      -9.805  -7.156   1.488  1.00 55.04           C  
ATOM    773  O   ILE C  49      -7.191  -7.338  -0.515  1.00 55.04           O  
ATOM    774  CG1 ILE C  49     -10.241  -7.768   2.824  1.00 55.04           C  
ATOM    775  CG2 ILE C  49     -10.081  -8.118   0.329  1.00 55.04           C  
ATOM    776  CD1 ILE C  49     -11.749  -7.905   2.980  1.00 55.04           C  
ATOM    777  N   LYS C  50      -8.093  -5.324  -0.286  1.00 61.13           N  
ATOM    778  CA  LYS C  50      -7.590  -4.881  -1.583  1.00 61.13           C  
ATOM    779  C   LYS C  50      -6.067  -4.956  -1.638  1.00 61.13           C  
ATOM    780  CB  LYS C  50      -8.055  -3.454  -1.880  1.00 61.13           C  
ATOM    781  O   LYS C  50      -5.498  -5.419  -2.629  1.00 61.13           O  
ATOM    782  CG  LYS C  50      -7.634  -2.938  -3.248  1.00 61.13           C  
ATOM    783  CD  LYS C  50      -8.039  -1.483  -3.446  1.00 61.13           C  
ATOM    784  CE  LYS C  50      -7.361  -0.874  -4.666  1.00 61.13           C  
ATOM    785  NZ  LYS C  50      -7.867   0.503  -4.951  1.00 61.13           N  
ATOM    786  N   LEU C  51      -5.388  -4.483  -0.540  1.00 61.96           N  
ATOM    787  CA  LEU C  51      -3.931  -4.481  -0.473  1.00 61.96           C  
ATOM    788  C   LEU C  51      -3.382  -5.903  -0.522  1.00 61.96           C  
ATOM    789  CB  LEU C  51      -3.454  -3.781   0.802  1.00 61.96           C  
ATOM    790  O   LEU C  51      -2.391  -6.167  -1.207  1.00 61.96           O  
ATOM    791  CG  LEU C  51      -2.059  -3.155   0.751  1.00 61.96           C  
ATOM    792  CD1 LEU C  51      -2.149  -1.696   0.317  1.00 61.96           C  
ATOM    793  CD2 LEU C  51      -1.370  -3.274   2.106  1.00 61.96           C  
ATOM    794  N   ILE C  52      -4.019  -6.738   0.120  1.00 58.30           N  
ATOM    795  CA  ILE C  52      -3.613  -8.138   0.168  1.00 58.30           C  
ATOM    796  C   ILE C  52      -3.715  -8.753  -1.226  1.00 58.30           C  
ATOM    797  CB  ILE C  52      -4.470  -8.941   1.172  1.00 58.30           C  
ATOM    798  O   ILE C  52      -2.813  -9.472  -1.662  1.00 58.30           O  
ATOM    799  CG1 ILE C  52      -4.199  -8.467   2.604  1.00 58.30           C  
ATOM    800  CG2 ILE C  52      -4.201 -10.443   1.031  1.00 58.30           C  
ATOM    801  CD1 ILE C  52      -5.190  -9.000   3.630  1.00 58.30           C  
ATOM    802  N   PHE C  53      -4.721  -8.369  -1.921  1.00 57.54           N  
ATOM    803  CA  PHE C  53      -4.955  -8.913  -3.254  1.00 57.54           C  
ATOM    804  C   PHE C  53      -3.914  -8.397  -4.240  1.00 57.54           C  
ATOM    805  CB  PHE C  53      -6.363  -8.555  -3.742  1.00 57.54           C  
ATOM    806  O   PHE C  53      -3.399  -9.158  -5.062  1.00 57.54           O  
ATOM    807  CG  PHE C  53      -7.362  -9.670  -3.583  1.00 57.54           C  
ATOM    808  CD1 PHE C  53      -7.524 -10.624  -4.580  1.00 57.54           C  
ATOM    809  CD2 PHE C  53      -8.138  -9.764  -2.435  1.00 57.54           C  
ATOM    810  CE1 PHE C  53      -8.447 -11.657  -4.436  1.00 57.54           C  
ATOM    811  CE2 PHE C  53      -9.064 -10.793  -2.284  1.00 57.54           C  
ATOM    812  CZ  PHE C  53      -9.217 -11.738  -3.286  1.00 57.54           C  
ATOM    813  N   LEU C  54      -3.623  -7.131  -4.120  1.00 62.61           N  
ATOM    814  CA  LEU C  54      -2.625  -6.528  -4.997  1.00 62.61           C  
ATOM    815  C   LEU C  54      -1.257  -7.169  -4.786  1.00 62.61           C  
ATOM    816  CB  LEU C  54      -2.538  -5.019  -4.751  1.00 62.61           C  
ATOM    817  O   LEU C  54      -0.518  -7.395  -5.747  1.00 62.61           O  
ATOM    818  CG  LEU C  54      -2.334  -4.142  -5.987  1.00 62.61           C  
ATOM    819  CD1 LEU C  54      -3.441  -3.098  -6.084  1.00 62.61           C  
ATOM    820  CD2 LEU C  54      -0.964  -3.473  -5.949  1.00 62.61           C  
ATOM    821  N   TRP C  55      -1.032  -7.491  -3.532  1.00 64.32           N  
ATOM    822  CA  TRP C  55       0.240  -8.128  -3.207  1.00 64.32           C  
ATOM    823  C   TRP C  55       0.303  -9.541  -3.778  1.00 64.32           C  
ATOM    824  CB  TRP C  55       0.451  -8.167  -1.691  1.00 64.32           C  
ATOM    825  O   TRP C  55       1.338  -9.959  -4.304  1.00 64.32           O  
ATOM    826  CG  TRP C  55       1.636  -7.378  -1.220  1.00 64.32           C  
ATOM    827  CD1 TRP C  55       1.974  -6.104  -1.583  1.00 64.32           C  
ATOM    828  CD2 TRP C  55       2.642  -7.815  -0.302  1.00 64.32           C  
ATOM    829  CE2 TRP C  55       3.561  -6.753  -0.153  1.00 64.32           C  
ATOM    830  CE3 TRP C  55       2.857  -9.003   0.410  1.00 64.32           C  
ATOM    831  NE1 TRP C  55       3.131  -5.722  -0.944  1.00 64.32           N  
ATOM    832  CH2 TRP C  55       4.864  -8.016   1.366  1.00 64.32           C  
ATOM    833  CZ2 TRP C  55       4.678  -6.843   0.681  1.00 64.32           C  
ATOM    834  CZ3 TRP C  55       3.969  -9.091   1.240  1.00 64.32           C  
ATOM    835  N   LEU C  56      -0.780 -10.214  -3.783  1.00 61.46           N  
ATOM    836  CA  LEU C  56      -0.865 -11.604  -4.219  1.00 61.46           C  
ATOM    837  C   LEU C  56      -0.840 -11.698  -5.741  1.00 61.46           C  
ATOM    838  CB  LEU C  56      -2.137 -12.259  -3.676  1.00 61.46           C  
ATOM    839  O   LEU C  56      -0.265 -12.635  -6.300  1.00 61.46           O  
ATOM    840  CG  LEU C  56      -2.124 -13.786  -3.577  1.00 61.46           C  
ATOM    841  CD1 LEU C  56      -1.304 -14.232  -2.372  1.00 61.46           C  
ATOM    842  CD2 LEU C  56      -3.547 -14.328  -3.494  1.00 61.46           C  
ATOM    843  N   LEU C  57      -1.357 -10.742  -6.427  1.00 63.84           N  
ATOM    844  CA  LEU C  57      -1.519 -10.775  -7.876  1.00 63.84           C  
ATOM    845  C   LEU C  57      -0.166 -10.686  -8.576  1.00 63.84           C  
ATOM    846  CB  LEU C  57      -2.423  -9.631  -8.341  1.00 63.84           C  
ATOM    847  O   LEU C  57       0.050 -11.334  -9.602  1.00 63.84           O  
ATOM    848  CG  LEU C  57      -3.142  -9.834  -9.676  1.00 63.84           C  
ATOM    849  CD1 LEU C  57      -4.537 -10.405  -9.445  1.00 63.84           C  
ATOM    850  CD2 LEU C  57      -3.217  -8.522 -10.448  1.00 63.84           C  
ATOM    851  N   TRP C  58       0.811 -10.034  -7.885  1.00 67.15           N  
ATOM    852  CA  TRP C  58       2.117  -9.856  -8.510  1.00 67.15           C  
ATOM    853  C   TRP C  58       2.860 -11.184  -8.608  1.00 67.15           C  
ATOM    854  CB  TRP C  58       2.957  -8.845  -7.724  1.00 67.15           C  
ATOM    855  O   TRP C  58       3.344 -11.554  -9.681  1.00 67.15           O  
ATOM    856  CG  TRP C  58       3.071  -7.504  -8.385  1.00 67.15           C  
ATOM    857  CD1 TRP C  58       2.046  -6.698  -8.796  1.00 67.15           C  
ATOM    858  CD2 TRP C  58       4.281  -6.815  -8.716  1.00 67.15           C  
ATOM    859  CE2 TRP C  58       3.914  -5.595  -9.326  1.00 67.15           C  
ATOM    860  CE3 TRP C  58       5.641  -7.112  -8.556  1.00 67.15           C  
ATOM    861  NE1 TRP C  58       2.547  -5.548  -9.363  1.00 67.15           N  
ATOM    862  CH2 TRP C  58       6.184  -4.986  -9.606  1.00 67.15           C  
ATOM    863  CZ2 TRP C  58       4.860  -4.671  -9.776  1.00 67.15           C  
ATOM    864  CZ3 TRP C  58       6.581  -6.191  -9.004  1.00 67.15           C  
ATOM    865  N   PRO C  59       2.985 -11.932  -7.527  1.00 63.26           N  
ATOM    866  CA  PRO C  59       3.689 -13.214  -7.595  1.00 63.26           C  
ATOM    867  C   PRO C  59       2.997 -14.220  -8.512  1.00 63.26           C  
ATOM    868  CB  PRO C  59       3.677 -13.701  -6.143  1.00 63.26           C  
ATOM    869  O   PRO C  59       3.666 -14.990  -9.207  1.00 63.26           O  
ATOM    870  CG  PRO C  59       3.178 -12.534  -5.354  1.00 63.26           C  
ATOM    871  CD  PRO C  59       2.626 -11.513  -6.308  1.00 63.26           C  
ATOM    872  N   VAL C  60       1.678 -14.108  -8.594  1.00 60.34           N  
ATOM    873  CA  VAL C  60       0.910 -15.041  -9.411  1.00 60.34           C  
ATOM    874  C   VAL C  60       1.160 -14.759 -10.891  1.00 60.34           C  
ATOM    875  CB  VAL C  60      -0.602 -14.957  -9.101  1.00 60.34           C  
ATOM    876  O   VAL C  60       1.339 -15.687 -11.684  1.00 60.34           O  
ATOM    877  CG1 VAL C  60      -1.403 -15.805 -10.086  1.00 60.34           C  
ATOM    878  CG2 VAL C  60      -0.876 -15.397  -7.664  1.00 60.34           C  
ATOM    879  N   THR C  61       1.159 -13.486 -11.202  1.00 64.69           N  
ATOM    880  CA  THR C  61       1.423 -13.106 -12.586  1.00 64.69           C  
ATOM    881  C   THR C  61       2.826 -13.537 -13.006  1.00 64.69           C  
ATOM    882  CB  THR C  61       1.267 -11.588 -12.788  1.00 64.69           C  
ATOM    883  O   THR C  61       3.022 -14.030 -14.118  1.00 64.69           O  
ATOM    884  CG2 THR C  61       1.210 -11.233 -14.270  1.00 64.69           C  
ATOM    885  OG1 THR C  61       0.058 -11.150 -12.156  1.00 64.69           O  
ATOM    886  N   LEU C  62       3.771 -13.350 -12.112  1.00 66.25           N  
ATOM    887  CA  LEU C  62       5.143 -13.773 -12.370  1.00 66.25           C  
ATOM    888  C   LEU C  62       5.213 -15.279 -12.600  1.00 66.25           C  
ATOM    889  CB  LEU C  62       6.054 -13.380 -11.204  1.00 66.25           C  
ATOM    890  O   LEU C  62       5.886 -15.739 -13.525  1.00 66.25           O  
ATOM    891  CG  LEU C  62       7.008 -12.210 -11.453  1.00 66.25           C  
ATOM    892  CD1 LEU C  62       7.757 -11.856 -10.173  1.00 66.25           C  
ATOM    893  CD2 LEU C  62       7.984 -12.546 -12.575  1.00 66.25           C  
ATOM    894  N   ALA C  63       4.494 -16.119 -11.782  1.00 63.37           N  
ATOM    895  CA  ALA C  63       4.472 -17.575 -11.899  1.00 63.37           C  
ATOM    896  C   ALA C  63       3.883 -18.008 -13.239  1.00 63.37           C  
ATOM    897  CB  ALA C  63       3.678 -18.190 -10.749  1.00 63.37           C  
ATOM    898  O   ALA C  63       4.385 -18.941 -13.872  1.00 63.37           O  
ATOM    899  N   CYS C  64       2.822 -17.323 -13.701  1.00 65.61           N  
ATOM    900  CA  CYS C  64       2.161 -17.639 -14.963  1.00 65.61           C  
ATOM    901  C   CYS C  64       3.092 -17.390 -16.143  1.00 65.61           C  
ATOM    902  CB  CYS C  64       0.887 -16.810 -15.123  1.00 65.61           C  
ATOM    903  O   CYS C  64       3.138 -18.187 -17.082  1.00 65.61           O  
ATOM    904  SG  CYS C  64      -0.300 -17.518 -16.287  1.00 65.61           S  
ATOM    905  N   PHE C  65       3.904 -16.305 -16.125  1.00 66.11           N  
ATOM    906  CA  PHE C  65       4.828 -15.985 -17.207  1.00 66.11           C  
ATOM    907  C   PHE C  65       5.979 -16.984 -17.249  1.00 66.11           C  
ATOM    908  CB  PHE C  65       5.374 -14.562 -17.046  1.00 66.11           C  
ATOM    909  O   PHE C  65       6.428 -17.375 -18.328  1.00 66.11           O  
ATOM    910  CG  PHE C  65       4.514 -13.507 -17.687  1.00 66.11           C  
ATOM    911  CD1 PHE C  65       4.409 -13.420 -19.070  1.00 66.11           C  
ATOM    912  CD2 PHE C  65       3.810 -12.600 -16.906  1.00 66.11           C  
ATOM    913  CE1 PHE C  65       3.614 -12.444 -19.666  1.00 66.11           C  
ATOM    914  CE2 PHE C  65       3.013 -11.621 -17.494  1.00 66.11           C  
ATOM    915  CZ  PHE C  65       2.918 -11.545 -18.874  1.00 66.11           C  
ATOM    916  N   VAL C  66       6.379 -17.444 -16.073  1.00 63.80           N  
ATOM    917  CA  VAL C  66       7.459 -18.422 -15.988  1.00 63.80           C  
ATOM    918  C   VAL C  66       6.991 -19.760 -16.557  1.00 63.80           C  
ATOM    919  CB  VAL C  66       7.947 -18.603 -14.534  1.00 63.80           C  
ATOM    920  O   VAL C  66       7.730 -20.423 -17.289  1.00 63.80           O  
ATOM    921  CG1 VAL C  66       8.969 -19.735 -14.444  1.00 63.80           C  
ATOM    922  CG2 VAL C  66       8.541 -17.299 -14.004  1.00 63.80           C  
ATOM    923  N   LEU C  67       5.700 -20.048 -16.300  1.00 62.63           N  
ATOM    924  CA  LEU C  67       5.124 -21.291 -16.801  1.00 62.63           C  
ATOM    925  C   LEU C  67       4.998 -21.258 -18.320  1.00 62.63           C  
ATOM    926  CB  LEU C  67       3.753 -21.541 -16.168  1.00 62.63           C  
ATOM    927  O   LEU C  67       5.224 -22.269 -18.989  1.00 62.63           O  
ATOM    928  CG  LEU C  67       3.725 -22.472 -14.955  1.00 62.63           C  
ATOM    929  CD1 LEU C  67       2.527 -22.152 -14.068  1.00 62.63           C  
ATOM    930  CD2 LEU C  67       3.693 -23.930 -15.400  1.00 62.63           C  
ATOM    931  N   ALA C  68       4.654 -20.139 -18.830  1.00 59.54           N  
ATOM    932  CA  ALA C  68       4.515 -19.973 -20.275  1.00 59.54           C  
ATOM    933  C   ALA C  68       5.864 -20.105 -20.975  1.00 59.54           C  
ATOM    934  CB  ALA C  68       3.881 -18.622 -20.597  1.00 59.54           C  
ATOM    935  O   ALA C  68       5.939 -20.588 -22.107  1.00 59.54           O  
ATOM    936  N   ALA C  69       6.910 -19.665 -20.172  1.00 59.21           N  
ATOM    937  CA  ALA C  69       8.263 -19.739 -20.719  1.00 59.21           C  
ATOM    938  C   ALA C  69       8.773 -21.178 -20.727  1.00 59.21           C  
ATOM    939  CB  ALA C  69       9.209 -18.847 -19.919  1.00 59.21           C  
ATOM    940  O   ALA C  69       9.486 -21.585 -21.647  1.00 59.21           O  
ATOM    941  N   VAL C  70       8.428 -21.965 -19.629  1.00 58.02           N  
ATOM    942  CA  VAL C  70       8.964 -23.314 -19.471  1.00 58.02           C  
ATOM    943  C   VAL C  70       8.232 -24.273 -20.408  1.00 58.02           C  
ATOM    944  CB  VAL C  70       8.848 -23.803 -18.010  1.00 58.02           C  
ATOM    945  O   VAL C  70       8.839 -25.194 -20.961  1.00 58.02           O  
ATOM    946  CG1 VAL C  70       9.219 -25.281 -17.905  1.00 58.02           C  
ATOM    947  CG2 VAL C  70       9.732 -22.960 -17.094  1.00 58.02           C  
ATOM    948  N   TYR C  71       6.894 -24.059 -20.546  1.00 55.97           N  
ATOM    949  CA  TYR C  71       6.131 -24.954 -21.409  1.00 55.97           C  
ATOM    950  C   TYR C  71       6.191 -24.494 -22.861  1.00 55.97           C  
ATOM    951  CB  TYR C  71       4.672 -25.032 -20.947  1.00 55.97           C  
ATOM    952  O   TYR C  71       5.449 -24.995 -23.708  1.00 55.97           O  
ATOM    953  CG  TYR C  71       4.301 -26.360 -20.333  1.00 55.97           C  
ATOM    954  CD1 TYR C  71       3.823 -27.405 -21.122  1.00 55.97           C  
ATOM    955  CD2 TYR C  71       4.425 -26.573 -18.964  1.00 55.97           C  
ATOM    956  CE1 TYR C  71       3.478 -28.630 -20.560  1.00 55.97           C  
ATOM    957  CE2 TYR C  71       4.082 -27.794 -18.392  1.00 55.97           C  
ATOM    958  OH  TYR C  71       3.270 -30.025 -18.636  1.00 55.97           O  
ATOM    959  CZ  TYR C  71       3.611 -28.815 -19.197  1.00 55.97           C  
ATOM    960  N   ARG C  72       7.370 -23.991 -23.366  1.00 55.81           N  
ATOM    961  CA  ARG C  72       7.564 -23.284 -24.628  1.00 55.81           C  
ATOM    962  C   ARG C  72       7.556 -24.252 -25.805  1.00 55.81           C  
ATOM    963  CB  ARG C  72       8.875 -22.494 -24.606  1.00 55.81           C  
ATOM    964  O   ARG C  72       8.398 -25.150 -25.883  1.00 55.81           O  
ATOM    965  CG  ARG C  72       8.841 -21.221 -25.436  1.00 55.81           C  
ATOM    966  CD  ARG C  72      10.109 -20.398 -25.258  1.00 55.81           C  
ATOM    967  NE  ARG C  72      11.132 -20.768 -26.232  1.00 55.81           N  
ATOM    968  NH1 ARG C  72      12.874 -19.767 -25.091  1.00 55.81           N  
ATOM    969  NH2 ARG C  72      13.267 -20.847 -27.074  1.00 55.81           N  
ATOM    970  CZ  ARG C  72      12.422 -20.460 -26.130  1.00 55.81           C  
ATOM    971  N   ILE C  73       6.324 -24.335 -26.435  1.00 54.72           N  
ATOM    972  CA  ILE C  73       6.288 -25.152 -27.643  1.00 54.72           C  
ATOM    973  C   ILE C  73       7.190 -24.537 -28.710  1.00 54.72           C  
ATOM    974  CB  ILE C  73       4.847 -25.302 -28.181  1.00 54.72           C  
ATOM    975  O   ILE C  73       8.003 -25.234 -29.321  1.00 54.72           O  
ATOM    976  CG1 ILE C  73       4.375 -26.754 -28.046  1.00 54.72           C  
ATOM    977  CG2 ILE C  73       4.762 -24.831 -29.636  1.00 54.72           C  
ATOM    978  CD1 ILE C  73       3.012 -26.903 -27.384  1.00 54.72           C  
ATOM    979  N   ASN C  74       7.234 -23.057 -28.722  1.00 64.48           N  
ATOM    980  CA  ASN C  74       7.983 -22.309 -29.727  1.00 64.48           C  
ATOM    981  C   ASN C  74       9.028 -21.400 -29.086  1.00 64.48           C  
ATOM    982  CB  ASN C  74       7.033 -21.489 -30.604  1.00 64.48           C  
ATOM    983  O   ASN C  74       8.819 -20.885 -27.986  1.00 64.48           O  
ATOM    984  CG  ASN C  74       6.153 -22.358 -31.481  1.00 64.48           C  
ATOM    985  ND2 ASN C  74       4.917 -21.923 -31.694  1.00 64.48           N  
ATOM    986  OD1 ASN C  74       6.580 -23.411 -31.962  1.00 64.48           O  
ATOM    987  N   TRP C  75      10.331 -21.261 -29.502  1.00 59.49           N  
ATOM    988  CA  TRP C  75      11.468 -20.496 -28.999  1.00 59.49           C  
ATOM    989  C   TRP C  75      11.129 -19.011 -28.911  1.00 59.49           C  
ATOM    990  CB  TRP C  75      12.692 -20.700 -29.895  1.00 59.49           C  
ATOM    991  O   TRP C  75      11.538 -18.330 -27.968  1.00 59.49           O  
ATOM    992  CG  TRP C  75      13.937 -20.036 -29.387  1.00 59.49           C  
ATOM    993  CD1 TRP C  75      14.294 -18.726 -29.544  1.00 59.49           C  
ATOM    994  CD2 TRP C  75      14.991 -20.653 -28.642  1.00 59.49           C  
ATOM    995  CE2 TRP C  75      15.957 -19.657 -28.381  1.00 59.49           C  
ATOM    996  CE3 TRP C  75      15.213 -21.954 -28.170  1.00 59.49           C  
ATOM    997  NE1 TRP C  75      15.508 -18.491 -28.941  1.00 59.49           N  
ATOM    998  CH2 TRP C  75      17.320 -21.202 -27.215  1.00 59.49           C  
ATOM    999  CZ2 TRP C  75      17.128 -19.921 -27.666  1.00 59.49           C  
ATOM   1000  CZ3 TRP C  75      16.379 -22.215 -27.459  1.00 59.49           C  
ATOM   1001  N   ILE C  76      10.192 -18.520 -29.713  1.00 63.21           N  
ATOM   1002  CA  ILE C  76       9.863 -17.099 -29.759  1.00 63.21           C  
ATOM   1003  C   ILE C  76       8.948 -16.744 -28.589  1.00 63.21           C  
ATOM   1004  CB  ILE C  76       9.195 -16.717 -31.098  1.00 63.21           C  
ATOM   1005  O   ILE C  76       9.170 -15.746 -27.900  1.00 63.21           O  
ATOM   1006  CG1 ILE C  76      10.128 -17.040 -32.271  1.00 63.21           C  
ATOM   1007  CG2 ILE C  76       8.802 -15.237 -31.102  1.00 63.21           C  
ATOM   1008  CD1 ILE C  76       9.402 -17.313 -33.582  1.00 63.21           C  
ATOM   1009  N   THR C  77       7.971 -17.653 -28.434  1.00 65.47           N  
ATOM   1010  CA  THR C  77       7.012 -17.399 -27.364  1.00 65.47           C  
ATOM   1011  C   THR C  77       7.680 -17.524 -25.998  1.00 65.47           C  
ATOM   1012  CB  THR C  77       5.817 -18.368 -27.445  1.00 65.47           C  
ATOM   1013  O   THR C  77       7.374 -16.760 -25.080  1.00 65.47           O  
ATOM   1014  CG2 THR C  77       4.595 -17.794 -26.735  1.00 65.47           C  
ATOM   1015  OG1 THR C  77       5.490 -18.602 -28.820  1.00 65.47           O  
ATOM   1016  N   GLY C  78       8.640 -18.386 -26.015  1.00 67.80           N  
ATOM   1017  CA  GLY C  78       9.413 -18.551 -24.794  1.00 67.80           C  
ATOM   1018  C   GLY C  78      10.250 -17.334 -24.449  1.00 67.80           C  
ATOM   1019  O   GLY C  78      10.308 -16.922 -23.289  1.00 67.80           O  
ATOM   1020  N   GLY C  79      10.853 -16.747 -25.492  1.00 71.96           N  
ATOM   1021  CA  GLY C  79      11.653 -15.549 -25.295  1.00 71.96           C  
ATOM   1022  C   GLY C  79      10.840 -14.361 -24.818  1.00 71.96           C  
ATOM   1023  O   GLY C  79      11.262 -13.635 -23.915  1.00 71.96           O  
ATOM   1024  N   ILE C  80       9.669 -14.251 -25.355  1.00 72.16           N  
ATOM   1025  CA  ILE C  80       8.792 -13.141 -24.997  1.00 72.16           C  
ATOM   1026  C   ILE C  80       8.292 -13.320 -23.565  1.00 72.16           C  
ATOM   1027  CB  ILE C  80       7.598 -13.028 -25.971  1.00 72.16           C  
ATOM   1028  O   ILE C  80       8.217 -12.354 -22.802  1.00 72.16           O  
ATOM   1029  CG1 ILE C  80       8.091 -12.701 -27.385  1.00 72.16           C  
ATOM   1030  CG2 ILE C  80       6.600 -11.973 -25.482  1.00 72.16           C  
ATOM   1031  CD1 ILE C  80       7.050 -12.928 -28.472  1.00 72.16           C  
ATOM   1032  N   ALA C  81       8.030 -14.555 -23.278  1.00 67.72           N  
ATOM   1033  CA  ALA C  81       7.540 -14.856 -21.935  1.00 67.72           C  
ATOM   1034  C   ALA C  81       8.590 -14.520 -20.880  1.00 67.72           C  
ATOM   1035  CB  ALA C  81       7.137 -16.325 -21.832  1.00 67.72           C  
ATOM   1036  O   ALA C  81       8.271 -13.938 -19.841  1.00 67.72           O  
ATOM   1037  N   ILE C  82       9.858 -14.786 -21.157  1.00 74.39           N  
ATOM   1038  CA  ILE C  82      10.964 -14.512 -20.245  1.00 74.39           C  
ATOM   1039  C   ILE C  82      11.157 -13.004 -20.106  1.00 74.39           C  
ATOM   1040  CB  ILE C  82      12.272 -15.178 -20.727  1.00 74.39           C  
ATOM   1041  O   ILE C  82      11.373 -12.499 -19.002  1.00 74.39           O  
ATOM   1042  CG1 ILE C  82      12.147 -16.705 -20.669  1.00 74.39           C  
ATOM   1043  CG2 ILE C  82      13.463 -14.694 -19.894  1.00 74.39           C  
ATOM   1044  CD1 ILE C  82      13.222 -17.444 -21.453  1.00 74.39           C  
ATOM   1045  N   ALA C  83      11.017 -12.386 -21.226  1.00 78.09           N  
ATOM   1046  CA  ALA C  83      11.172 -10.934 -21.216  1.00 78.09           C  
ATOM   1047  C   ALA C  83      10.082 -10.272 -20.379  1.00 78.09           C  
ATOM   1048  CB  ALA C  83      11.150 -10.387 -22.642  1.00 78.09           C  
ATOM   1049  O   ALA C  83      10.365  -9.385 -19.570  1.00 78.09           O  
ATOM   1050  N   MET C  84       8.875 -10.778 -20.506  1.00 72.54           N  
ATOM   1051  CA  MET C  84       7.750 -10.219 -19.763  1.00 72.54           C  
ATOM   1052  C   MET C  84       7.861 -10.547 -18.278  1.00 72.54           C  
ATOM   1053  CB  MET C  84       6.424 -10.745 -20.317  1.00 72.54           C  
ATOM   1054  O   MET C  84       7.537  -9.715 -17.428  1.00 72.54           O  
ATOM   1055  CG  MET C  84       6.002 -10.089 -21.621  1.00 72.54           C  
ATOM   1056  SD  MET C  84       5.821  -8.269 -21.467  1.00 72.54           S  
ATOM   1057  CE  MET C  84       4.107  -8.167 -20.881  1.00 72.54           C  
ATOM   1058  N   ALA C  85       8.373 -11.697 -17.984  1.00 71.25           N  
ATOM   1059  CA  ALA C  85       8.600 -12.106 -16.600  1.00 71.25           C  
ATOM   1060  C   ALA C  85       9.611 -11.189 -15.917  1.00 71.25           C  
ATOM   1061  CB  ALA C  85       9.077 -13.555 -16.545  1.00 71.25           C  
ATOM   1062  O   ALA C  85       9.412 -10.781 -14.771  1.00 71.25           O  
ATOM   1063  N   CYS C  86      10.664 -10.856 -16.570  1.00 78.66           N  
ATOM   1064  CA  CYS C  86      11.690  -9.967 -16.039  1.00 78.66           C  
ATOM   1065  C   CYS C  86      11.131  -8.569 -15.801  1.00 78.66           C  
ATOM   1066  CB  CYS C  86      12.882  -9.893 -16.994  1.00 78.66           C  
ATOM   1067  O   CYS C  86      11.413  -7.950 -14.774  1.00 78.66           O  
ATOM   1068  SG  CYS C  86      14.006 -11.300 -16.866  1.00 78.66           S  
ATOM   1069  N   LEU C  87      10.288  -8.092 -16.718  1.00 78.22           N  
ATOM   1070  CA  LEU C  87       9.704  -6.761 -16.603  1.00 78.22           C  
ATOM   1071  C   LEU C  87       8.784  -6.674 -15.390  1.00 78.22           C  
ATOM   1072  CB  LEU C  87       8.927  -6.405 -17.873  1.00 78.22           C  
ATOM   1073  O   LEU C  87       8.869  -5.725 -14.607  1.00 78.22           O  
ATOM   1074  CG  LEU C  87       9.762  -5.969 -19.079  1.00 78.22           C  
ATOM   1075  CD1 LEU C  87       8.876  -5.823 -20.312  1.00 78.22           C  
ATOM   1076  CD2 LEU C  87      10.492  -4.664 -18.780  1.00 78.22           C  
ATOM   1077  N   VAL C  88       7.983  -7.677 -15.268  1.00 69.03           N  
ATOM   1078  CA  VAL C  88       7.057  -7.709 -14.140  1.00 69.03           C  
ATOM   1079  C   VAL C  88       7.838  -7.821 -12.833  1.00 69.03           C  
ATOM   1080  CB  VAL C  88       6.053  -8.877 -14.263  1.00 69.03           C  
ATOM   1081  O   VAL C  88       7.511  -7.154 -11.848  1.00 69.03           O  
ATOM   1082  CG1 VAL C  88       5.227  -9.015 -12.986  1.00 69.03           C  
ATOM   1083  CG2 VAL C  88       5.143  -8.672 -15.473  1.00 69.03           C  
ATOM   1084  N   GLY C  89       8.871  -8.662 -12.830  1.00 72.54           N  
ATOM   1085  CA  GLY C  89       9.730  -8.805 -11.666  1.00 72.54           C  
ATOM   1086  C   GLY C  89      10.403  -7.508 -11.257  1.00 72.54           C  
ATOM   1087  O   GLY C  89      10.449  -7.173 -10.072  1.00 72.54           O  
ATOM   1088  N   LEU C  90      10.870  -6.780 -12.263  1.00 76.77           N  
ATOM   1089  CA  LEU C  90      11.534  -5.508 -11.999  1.00 76.77           C  
ATOM   1090  C   LEU C  90      10.546  -4.481 -11.457  1.00 76.77           C  
ATOM   1091  CB  LEU C  90      12.195  -4.974 -13.273  1.00 76.77           C  
ATOM   1092  O   LEU C  90      10.875  -3.717 -10.546  1.00 76.77           O  
ATOM   1093  CG  LEU C  90      13.463  -5.696 -13.733  1.00 76.77           C  
ATOM   1094  CD1 LEU C  90      13.888  -5.196 -15.109  1.00 76.77           C  
ATOM   1095  CD2 LEU C  90      14.585  -5.505 -12.719  1.00 76.77           C  
ATOM   1096  N   MET C  91       9.405  -4.522 -12.000  1.00 71.54           N  
ATOM   1097  CA  MET C  91       8.374  -3.608 -11.517  1.00 71.54           C  
ATOM   1098  C   MET C  91       8.000  -3.924 -10.073  1.00 71.54           C  
ATOM   1099  CB  MET C  91       7.131  -3.680 -12.406  1.00 71.54           C  
ATOM   1100  O   MET C  91       7.823  -3.015  -9.260  1.00 71.54           O  
ATOM   1101  CG  MET C  91       7.110  -2.640 -13.515  1.00 71.54           C  
ATOM   1102  SD  MET C  91       5.495  -1.777 -13.638  1.00 71.54           S  
ATOM   1103  CE  MET C  91       6.033  -0.058 -13.425  1.00 71.54           C  
ATOM   1104  N   TRP C  92       7.914  -5.138  -9.846  1.00 71.24           N  
ATOM   1105  CA  TRP C  92       7.601  -5.580  -8.492  1.00 71.24           C  
ATOM   1106  C   TRP C  92       8.708  -5.185  -7.520  1.00 71.24           C  
ATOM   1107  CB  TRP C  92       7.391  -7.097  -8.456  1.00 71.24           C  
ATOM   1108  O   TRP C  92       8.435  -4.670  -6.433  1.00 71.24           O  
ATOM   1109  CG  TRP C  92       6.946  -7.619  -7.123  1.00 71.24           C  
ATOM   1110  CD1 TRP C  92       5.775  -7.337  -6.476  1.00 71.24           C  
ATOM   1111  CD2 TRP C  92       7.671  -8.511  -6.271  1.00 71.24           C  
ATOM   1112  CE2 TRP C  92       6.877  -8.728  -5.122  1.00 71.24           C  
ATOM   1113  CE3 TRP C  92       8.915  -9.149  -6.367  1.00 71.24           C  
ATOM   1114  NE1 TRP C  92       5.728  -8.001  -5.272  1.00 71.24           N  
ATOM   1115  CH2 TRP C  92       8.510 -10.171  -4.196  1.00 71.24           C  
ATOM   1116  CZ2 TRP C  92       7.289  -9.559  -4.077  1.00 71.24           C  
ATOM   1117  CZ3 TRP C  92       9.322  -9.975  -5.325  1.00 71.24           C  
ATOM   1118  N   LEU C  93       9.996  -5.420  -7.934  1.00 67.58           N  
ATOM   1119  CA  LEU C  93      11.153  -5.086  -7.111  1.00 67.58           C  
ATOM   1120  C   LEU C  93      11.220  -3.585  -6.850  1.00 67.58           C  
ATOM   1121  CB  LEU C  93      12.445  -5.556  -7.786  1.00 67.58           C  
ATOM   1122  O   LEU C  93      11.535  -3.157  -5.737  1.00 67.58           O  
ATOM   1123  CG  LEU C  93      13.711  -5.515  -6.929  1.00 67.58           C  
ATOM   1124  CD1 LEU C  93      13.579  -6.463  -5.742  1.00 67.58           C  
ATOM   1125  CD2 LEU C  93      14.936  -5.867  -7.767  1.00 67.58           C  
ATOM   1126  N   SER C  94      10.955  -2.842  -7.801  1.00 69.45           N  
ATOM   1127  CA  SER C  94      10.965  -1.389  -7.666  1.00 69.45           C  
ATOM   1128  C   SER C  94       9.960  -0.925  -6.618  1.00 69.45           C  
ATOM   1129  CB  SER C  94      10.659  -0.723  -9.008  1.00 69.45           C  
ATOM   1130  O   SER C  94      10.239  -0.004  -5.847  1.00 69.45           O  
ATOM   1131  OG  SER C  94       9.376  -0.121  -8.990  1.00 69.45           O  
ATOM   1132  N   TYR C  95       8.800  -1.537  -6.617  1.00 63.79           N  
ATOM   1133  CA  TYR C  95       7.788  -1.221  -5.615  1.00 63.79           C  
ATOM   1134  C   TYR C  95       8.308  -1.499  -4.209  1.00 63.79           C  
ATOM   1135  CB  TYR C  95       6.511  -2.027  -5.867  1.00 63.79           C  
ATOM   1136  O   TYR C  95       8.092  -0.703  -3.292  1.00 63.79           O  
ATOM   1137  CG  TYR C  95       5.433  -1.796  -4.836  1.00 63.79           C  
ATOM   1138  CD1 TYR C  95       5.235  -2.696  -3.792  1.00 63.79           C  
ATOM   1139  CD2 TYR C  95       4.610  -0.677  -4.905  1.00 63.79           C  
ATOM   1140  CE1 TYR C  95       4.242  -2.488  -2.841  1.00 63.79           C  
ATOM   1141  CE2 TYR C  95       3.613  -0.458  -3.959  1.00 63.79           C  
ATOM   1142  OH  TYR C  95       2.453  -1.156  -1.993  1.00 63.79           O  
ATOM   1143  CZ  TYR C  95       3.438  -1.367  -2.932  1.00 63.79           C  
ATOM   1144  N   PHE C  96       9.043  -2.637  -4.074  1.00 63.64           N  
ATOM   1145  CA  PHE C  96       9.581  -3.024  -2.775  1.00 63.64           C  
ATOM   1146  C   PHE C  96      10.623  -2.020  -2.299  1.00 63.64           C  
ATOM   1147  CB  PHE C  96      10.195  -4.426  -2.842  1.00 63.64           C  
ATOM   1148  O   PHE C  96      10.622  -1.621  -1.133  1.00 63.64           O  
ATOM   1149  CG  PHE C  96       9.578  -5.406  -1.881  1.00 63.64           C  
ATOM   1150  CD1 PHE C  96      10.085  -5.555  -0.596  1.00 63.64           C  
ATOM   1151  CD2 PHE C  96       8.489  -6.179  -2.263  1.00 63.64           C  
ATOM   1152  CE1 PHE C  96       9.516  -6.461   0.296  1.00 63.64           C  
ATOM   1153  CE2 PHE C  96       7.915  -7.087  -1.377  1.00 63.64           C  
ATOM   1154  CZ  PHE C  96       8.430  -7.227  -0.099  1.00 63.64           C  
ATOM   1155  N   ILE C  97      11.487  -1.658  -3.168  1.00 62.31           N  
ATOM   1156  CA  ILE C  97      12.557  -0.723  -2.836  1.00 62.31           C  
ATOM   1157  C   ILE C  97      11.959   0.624  -2.436  1.00 62.31           C  
ATOM   1158  CB  ILE C  97      13.538  -0.545  -4.016  1.00 62.31           C  
ATOM   1159  O   ILE C  97      12.396   1.238  -1.460  1.00 62.31           O  
ATOM   1160  CG1 ILE C  97      14.226  -1.875  -4.344  1.00 62.31           C  
ATOM   1161  CG2 ILE C  97      14.570   0.542  -3.701  1.00 62.31           C  
ATOM   1162  CD1 ILE C  97      14.951  -1.884  -5.683  1.00 62.31           C  
ATOM   1163  N   ALA C  98      11.032   1.049  -3.226  1.00 58.64           N  
ATOM   1164  CA  ALA C  98      10.364   2.311  -2.919  1.00 58.64           C  
ATOM   1165  C   ALA C  98       9.671   2.247  -1.560  1.00 58.64           C  
ATOM   1166  CB  ALA C  98       9.355   2.659  -4.011  1.00 58.64           C  
ATOM   1167  O   ALA C  98       9.690   3.219  -0.801  1.00 58.64           O  
ATOM   1168  N   SER C  99       9.147   1.157  -1.310  1.00 56.95           N  
ATOM   1169  CA  SER C  99       8.453   0.966  -0.041  1.00 56.95           C  
ATOM   1170  C   SER C  99       9.423   1.029   1.134  1.00 56.95           C  
ATOM   1171  CB  SER C  99       7.714  -0.373  -0.030  1.00 56.95           C  
ATOM   1172  O   SER C  99       9.120   1.633   2.165  1.00 56.95           O  
ATOM   1173  OG  SER C  99       6.501  -0.283  -0.757  1.00 56.95           O  
ATOM   1174  N   PHE C 100      10.619   0.399   0.983  1.00 58.29           N  
ATOM   1175  CA  PHE C 100      11.640   0.404   2.024  1.00 58.29           C  
ATOM   1176  C   PHE C 100      12.213   1.804   2.213  1.00 58.29           C  
ATOM   1177  CB  PHE C 100      12.763  -0.580   1.681  1.00 58.29           C  
ATOM   1178  O   PHE C 100      12.485   2.221   3.341  1.00 58.29           O  
ATOM   1179  CG  PHE C 100      13.220  -1.410   2.850  1.00 58.29           C  
ATOM   1180  CD1 PHE C 100      14.266  -0.981   3.658  1.00 58.29           C  
ATOM   1181  CD2 PHE C 100      12.604  -2.620   3.141  1.00 58.29           C  
ATOM   1182  CE1 PHE C 100      14.691  -1.748   4.741  1.00 58.29           C  
ATOM   1183  CE2 PHE C 100      13.023  -3.392   4.221  1.00 58.29           C  
ATOM   1184  CZ  PHE C 100      14.068  -2.954   5.019  1.00 58.29           C  
ATOM   1185  N   ARG C 101      12.398   2.417   1.114  1.00 59.81           N  
ATOM   1186  CA  ARG C 101      12.920   3.778   1.168  1.00 59.81           C  
ATOM   1187  C   ARG C 101      11.983   4.693   1.950  1.00 59.81           C  
ATOM   1188  CB  ARG C 101      13.134   4.329  -0.243  1.00 59.81           C  
ATOM   1189  O   ARG C 101      12.434   5.520   2.745  1.00 59.81           O  
ATOM   1190  CG  ARG C 101      14.461   5.046  -0.430  1.00 59.81           C  
ATOM   1191  CD  ARG C 101      14.586   5.648  -1.823  1.00 59.81           C  
ATOM   1192  NE  ARG C 101      15.900   5.390  -2.406  1.00 59.81           N  
ATOM   1193  NH1 ARG C 101      15.519   6.618  -4.325  1.00 59.81           N  
ATOM   1194  NH2 ARG C 101      17.529   5.561  -4.016  1.00 59.81           N  
ATOM   1195  CZ  ARG C 101      16.313   5.857  -3.581  1.00 59.81           C  
ATOM   1196  N   LEU C 102      10.760   4.561   1.548  1.00 57.10           N  
ATOM   1197  CA  LEU C 102       9.754   5.364   2.236  1.00 57.10           C  
ATOM   1198  C   LEU C 102       9.694   5.006   3.717  1.00 57.10           C  
ATOM   1199  CB  LEU C 102       8.379   5.164   1.594  1.00 57.10           C  
ATOM   1200  O   LEU C 102       9.522   5.884   4.566  1.00 57.10           O  
ATOM   1201  CG  LEU C 102       7.406   6.339   1.697  1.00 57.10           C  
ATOM   1202  CD1 LEU C 102       7.609   7.300   0.530  1.00 57.10           C  
ATOM   1203  CD2 LEU C 102       5.966   5.840   1.741  1.00 57.10           C  
ATOM   1204  N   PHE C 103       9.793   3.710   3.968  1.00 58.19           N  
ATOM   1205  CA  PHE C 103       9.798   3.228   5.344  1.00 58.19           C  
ATOM   1206  C   PHE C 103      10.988   3.792   6.111  1.00 58.19           C  
ATOM   1207  CB  PHE C 103       9.830   1.696   5.378  1.00 58.19           C  
ATOM   1208  O   PHE C 103      10.862   4.158   7.281  1.00 58.19           O  
ATOM   1209  CG  PHE C 103       9.739   1.118   6.765  1.00 58.19           C  
ATOM   1210  CD1 PHE C 103      10.873   0.639   7.409  1.00 58.19           C  
ATOM   1211  CD2 PHE C 103       8.518   1.054   7.424  1.00 58.19           C  
ATOM   1212  CE1 PHE C 103      10.791   0.104   8.693  1.00 58.19           C  
ATOM   1213  CE2 PHE C 103       8.429   0.521   8.706  1.00 58.19           C  
ATOM   1214  CZ  PHE C 103       9.566   0.045   9.338  1.00 58.19           C  
ATOM   1215  N   ALA C 104      12.141   3.772   5.478  1.00 56.27           N  
ATOM   1216  CA  ALA C 104      13.355   4.285   6.108  1.00 56.27           C  
ATOM   1217  C   ALA C 104      13.229   5.775   6.411  1.00 56.27           C  
ATOM   1218  CB  ALA C 104      14.567   4.028   5.216  1.00 56.27           C  
ATOM   1219  O   ALA C 104      13.762   6.259   7.413  1.00 56.27           O  
ATOM   1220  N   ARG C 105      12.462   6.443   5.540  1.00 52.52           N  
ATOM   1221  CA  ARG C 105      12.326   7.887   5.694  1.00 52.52           C  
ATOM   1222  C   ARG C 105      11.233   8.231   6.701  1.00 52.52           C  
ATOM   1223  CB  ARG C 105      12.022   8.546   4.346  1.00 52.52           C  
ATOM   1224  O   ARG C 105      11.386   9.158   7.498  1.00 52.52           O  
ATOM   1225  CG  ARG C 105      13.256   8.804   3.495  1.00 52.52           C  
ATOM   1226  CD  ARG C 105      12.906   9.521   2.199  1.00 52.52           C  
ATOM   1227  NE  ARG C 105      14.067   9.645   1.322  1.00 52.52           N  
ATOM   1228  NH1 ARG C 105      12.839  10.098  -0.582  1.00 52.52           N  
ATOM   1229  NH2 ARG C 105      15.127  10.006  -0.683  1.00 52.52           N  
ATOM   1230  CZ  ARG C 105      14.008   9.916   0.021  1.00 52.52           C  
ATOM   1231  N   THR C 106      10.112   7.592   6.600  1.00 49.70           N  
ATOM   1232  CA  THR C 106       8.955   7.997   7.390  1.00 49.70           C  
ATOM   1233  C   THR C 106       8.846   7.157   8.659  1.00 49.70           C  
ATOM   1234  CB  THR C 106       7.653   7.876   6.576  1.00 49.70           C  
ATOM   1235  O   THR C 106       8.287   7.608   9.661  1.00 49.70           O  
ATOM   1236  CG2 THR C 106       7.421   9.117   5.720  1.00 49.70           C  
ATOM   1237  OG1 THR C 106       7.735   6.728   5.722  1.00 49.70           O  
ATOM   1238  N   ARG C 107       9.871   6.255   8.912  1.00 47.39           N  
ATOM   1239  CA  ARG C 107       9.821   5.341  10.048  1.00 47.39           C  
ATOM   1240  C   ARG C 107       8.386   4.923  10.351  1.00 47.39           C  
ATOM   1241  CB  ARG C 107      10.452   5.985  11.285  1.00 47.39           C  
ATOM   1242  O   ARG C 107       8.040   4.667  11.506  1.00 47.39           O  
ATOM   1243  CG  ARG C 107      11.947   5.738  11.413  1.00 47.39           C  
ATOM   1244  CD  ARG C 107      12.437   5.975  12.835  1.00 47.39           C  
ATOM   1245  NE  ARG C 107      13.882   6.183  12.879  1.00 47.39           N  
ATOM   1246  NH1 ARG C 107      13.870   7.277  14.914  1.00 47.39           N  
ATOM   1247  NH2 ARG C 107      15.846   6.933  13.804  1.00 47.39           N  
ATOM   1248  CZ  ARG C 107      14.529   6.797  13.865  1.00 47.39           C  
ATOM   1249  N   SER C 108       7.478   5.186   9.495  1.00 46.01           N  
ATOM   1250  CA  SER C 108       6.092   4.784   9.709  1.00 46.01           C  
ATOM   1251  C   SER C 108       5.676   3.690   8.731  1.00 46.01           C  
ATOM   1252  CB  SER C 108       5.157   5.986   9.569  1.00 46.01           C  
ATOM   1253  O   SER C 108       6.136   3.665   7.587  1.00 46.01           O  
ATOM   1254  OG  SER C 108       3.816   5.563   9.391  1.00 46.01           O  
ATOM   1255  N   MET C 109       5.065   2.572   9.117  1.00 43.06           N  
ATOM   1256  CA  MET C 109       4.695   1.364   8.384  1.00 43.06           C  
ATOM   1257  C   MET C 109       3.592   1.657   7.374  1.00 43.06           C  
ATOM   1258  CB  MET C 109       4.243   0.267   9.349  1.00 43.06           C  
ATOM   1259  O   MET C 109       3.313   0.837   6.497  1.00 43.06           O  
ATOM   1260  CG  MET C 109       5.355  -0.263  10.240  1.00 43.06           C  
ATOM   1261  SD  MET C 109       5.049  -1.984  10.798  1.00 43.06           S  
ATOM   1262  CE  MET C 109       5.931  -2.902   9.505  1.00 43.06           C  
ATOM   1263  N   TRP C 110       2.987   2.858   7.389  1.00 48.49           N  
ATOM   1264  CA  TRP C 110       1.951   3.217   6.426  1.00 48.49           C  
ATOM   1265  C   TRP C 110       2.556   3.497   5.054  1.00 48.49           C  
ATOM   1266  CB  TRP C 110       1.166   4.438   6.911  1.00 48.49           C  
ATOM   1267  O   TRP C 110       1.830   3.675   4.073  1.00 48.49           O  
ATOM   1268  CG  TRP C 110      -0.159   4.104   7.529  1.00 48.49           C  
ATOM   1269  CD1 TRP C 110      -0.376   3.512   8.742  1.00 48.49           C  
ATOM   1270  CD2 TRP C 110      -1.451   4.340   6.960  1.00 48.49           C  
ATOM   1271  CE2 TRP C 110      -2.407   3.865   7.885  1.00 48.49           C  
ATOM   1272  CE3 TRP C 110      -1.893   4.907   5.758  1.00 48.49           C  
ATOM   1273  NE1 TRP C 110      -1.726   3.366   8.962  1.00 48.49           N  
ATOM   1274  CH2 TRP C 110      -4.186   4.500   6.459  1.00 48.49           C  
ATOM   1275  CZ2 TRP C 110      -3.781   3.941   7.644  1.00 48.49           C  
ATOM   1276  CZ3 TRP C 110      -3.260   4.981   5.519  1.00 48.49           C  
ATOM   1277  N   SER C 111       3.935   3.405   5.001  1.00 45.54           N  
ATOM   1278  CA  SER C 111       4.669   3.700   3.775  1.00 45.54           C  
ATOM   1279  C   SER C 111       4.519   2.574   2.757  1.00 45.54           C  
ATOM   1280  CB  SER C 111       6.150   3.929   4.079  1.00 45.54           C  
ATOM   1281  O   SER C 111       4.750   2.776   1.563  1.00 45.54           O  
ATOM   1282  OG  SER C 111       6.807   2.700   4.338  1.00 45.54           O  
ATOM   1283  N   PHE C 112       3.959   1.408   3.202  1.00 47.89           N  
ATOM   1284  CA  PHE C 112       3.871   0.257   2.312  1.00 47.89           C  
ATOM   1285  C   PHE C 112       2.498   0.184   1.655  1.00 47.89           C  
ATOM   1286  CB  PHE C 112       4.156  -1.039   3.078  1.00 47.89           C  
ATOM   1287  O   PHE C 112       2.202  -0.765   0.926  1.00 47.89           O  
ATOM   1288  CG  PHE C 112       5.620  -1.300   3.307  1.00 47.89           C  
ATOM   1289  CD1 PHE C 112       6.395  -1.902   2.323  1.00 47.89           C  
ATOM   1290  CD2 PHE C 112       6.222  -0.942   4.506  1.00 47.89           C  
ATOM   1291  CE1 PHE C 112       7.751  -2.144   2.532  1.00 47.89           C  
ATOM   1292  CE2 PHE C 112       7.576  -1.180   4.722  1.00 47.89           C  
ATOM   1293  CZ  PHE C 112       8.339  -1.783   3.734  1.00 47.89           C  
ATOM   1294  N   ASN C 113       1.502   1.002   1.776  1.00 46.72           N  
ATOM   1295  CA  ASN C 113       0.207   1.052   1.107  1.00 46.72           C  
ATOM   1296  C   ASN C 113       0.342   1.511  -0.342  1.00 46.72           C  
ATOM   1297  CB  ASN C 113      -0.755   1.967   1.867  1.00 46.72           C  
ATOM   1298  O   ASN C 113       0.917   2.567  -0.612  1.00 46.72           O  
ATOM   1299  CG  ASN C 113      -2.068   1.286   2.202  1.00 46.72           C  
ATOM   1300  ND2 ASN C 113      -2.663   1.667   3.326  1.00 46.72           N  
ATOM   1301  OD1 ASN C 113      -2.542   0.425   1.457  1.00 46.72           O  
ATOM   1302  N   PRO C 114       0.199   0.607  -1.302  1.00 43.50           N  
ATOM   1303  CA  PRO C 114       0.371   0.866  -2.734  1.00 43.50           C  
ATOM   1304  C   PRO C 114      -0.540   1.980  -3.245  1.00 43.50           C  
ATOM   1305  CB  PRO C 114       0.011  -0.473  -3.381  1.00 43.50           C  
ATOM   1306  O   PRO C 114      -0.229   2.623  -4.252  1.00 43.50           O  
ATOM   1307  CG  PRO C 114      -0.732  -1.222  -2.321  1.00 43.50           C  
ATOM   1308  CD  PRO C 114      -0.446  -0.580  -0.994  1.00 43.50           C  
ATOM   1309  N   GLU C 115      -1.634   2.201  -2.602  1.00 43.59           N  
ATOM   1310  CA  GLU C 115      -2.660   3.093  -3.134  1.00 43.59           C  
ATOM   1311  C   GLU C 115      -2.461   4.522  -2.638  1.00 43.59           C  
ATOM   1312  CB  GLU C 115      -4.056   2.593  -2.755  1.00 43.59           C  
ATOM   1313  O   GLU C 115      -2.861   5.478  -3.306  1.00 43.59           O  
ATOM   1314  CG  GLU C 115      -5.132   2.942  -3.773  1.00 43.59           C  
ATOM   1315  CD  GLU C 115      -6.482   2.318  -3.458  1.00 43.59           C  
ATOM   1316  OE1 GLU C 115      -7.431   2.490  -4.256  1.00 43.59           O  
ATOM   1317  OE2 GLU C 115      -6.591   1.652  -2.404  1.00 43.59           O  
ATOM   1318  N   THR C 116      -1.717   4.586  -1.383  1.00 49.74           N  
ATOM   1319  CA  THR C 116      -1.623   5.958  -0.896  1.00 49.74           C  
ATOM   1320  C   THR C 116      -0.175   6.439  -0.911  1.00 49.74           C  
ATOM   1321  CB  THR C 116      -2.194   6.086   0.529  1.00 49.74           C  
ATOM   1322  O   THR C 116       0.723   5.737  -0.440  1.00 49.74           O  
ATOM   1323  CG2 THR C 116      -3.716   6.171   0.505  1.00 49.74           C  
ATOM   1324  OG1 THR C 116      -1.802   4.943   1.299  1.00 49.74           O  
ATOM   1325  N   ASN C 117       0.141   7.236  -1.854  1.00 47.39           N  
ATOM   1326  CA  ASN C 117       1.491   7.779  -1.964  1.00 47.39           C  
ATOM   1327  C   ASN C 117       1.652   9.053  -1.139  1.00 47.39           C  
ATOM   1328  CB  ASN C 117       1.845   8.046  -3.428  1.00 47.39           C  
ATOM   1329  O   ASN C 117       2.732   9.646  -1.110  1.00 47.39           O  
ATOM   1330  CG  ASN C 117       1.976   6.772  -4.239  1.00 47.39           C  
ATOM   1331  ND2 ASN C 117       1.667   6.854  -5.528  1.00 47.39           N  
ATOM   1332  OD1 ASN C 117       2.352   5.722  -3.712  1.00 47.39           O  
ATOM   1333  N   ILE C 118       0.590   9.383  -0.304  1.00 52.66           N  
ATOM   1334  CA  ILE C 118       0.688  10.669   0.378  1.00 52.66           C  
ATOM   1335  C   ILE C 118       0.481  10.475   1.878  1.00 52.66           C  
ATOM   1336  CB  ILE C 118      -0.337  11.683  -0.178  1.00 52.66           C  
ATOM   1337  O   ILE C 118      -0.484   9.833   2.300  1.00 52.66           O  
ATOM   1338  CG1 ILE C 118      -0.215  11.785  -1.702  1.00 52.66           C  
ATOM   1339  CG2 ILE C 118      -0.151  13.054   0.479  1.00 52.66           C  
ATOM   1340  CD1 ILE C 118      -1.446  12.368  -2.384  1.00 52.66           C  
ATOM   1341  N   LEU C 119       1.432  10.617   2.598  1.00 59.22           N  
ATOM   1342  CA  LEU C 119       1.327  10.491   4.048  1.00 59.22           C  
ATOM   1343  C   LEU C 119       1.312  11.864   4.713  1.00 59.22           C  
ATOM   1344  CB  LEU C 119       2.485   9.656   4.599  1.00 59.22           C  
ATOM   1345  O   LEU C 119       2.078  12.751   4.331  1.00 59.22           O  
ATOM   1346  CG  LEU C 119       2.242   8.151   4.713  1.00 59.22           C  
ATOM   1347  CD1 LEU C 119       3.285   7.382   3.909  1.00 59.22           C  
ATOM   1348  CD2 LEU C 119       2.259   7.716   6.175  1.00 59.22           C  
ATOM   1349  N   LEU C 120       0.219  12.044   5.510  1.00 61.98           N  
ATOM   1350  CA  LEU C 120       0.095  13.283   6.270  1.00 61.98           C  
ATOM   1351  C   LEU C 120       0.726  13.139   7.651  1.00 61.98           C  
ATOM   1352  CB  LEU C 120      -1.376  13.684   6.408  1.00 61.98           C  
ATOM   1353  O   LEU C 120       0.430  12.187   8.376  1.00 61.98           O  
ATOM   1354  CG  LEU C 120      -1.655  14.999   7.137  1.00 61.98           C  
ATOM   1355  CD1 LEU C 120      -1.367  16.184   6.221  1.00 61.98           C  
ATOM   1356  CD2 LEU C 120      -3.096  15.039   7.634  1.00 61.98           C  
ATOM   1357  N   ASN C 121       1.786  13.972   7.843  1.00 62.26           N  
ATOM   1358  CA  ASN C 121       2.441  13.983   9.147  1.00 62.26           C  
ATOM   1359  C   ASN C 121       2.113  15.252   9.928  1.00 62.26           C  
ATOM   1360  CB  ASN C 121       3.956  13.834   8.987  1.00 62.26           C  
ATOM   1361  O   ASN C 121       2.410  16.359   9.476  1.00 62.26           O  
ATOM   1362  CG  ASN C 121       4.615  13.231  10.212  1.00 62.26           C  
ATOM   1363  ND2 ASN C 121       5.929  13.048  10.149  1.00 62.26           N  
ATOM   1364  OD1 ASN C 121       3.949  12.930  11.206  1.00 62.26           O  
ATOM   1365  N   VAL C 122       1.287  15.097  10.990  1.00 63.37           N  
ATOM   1366  CA  VAL C 122       0.910  16.250  11.802  1.00 63.37           C  
ATOM   1367  C   VAL C 122       1.593  16.167  13.165  1.00 63.37           C  
ATOM   1368  CB  VAL C 122      -0.622  16.344  11.978  1.00 63.37           C  
ATOM   1369  O   VAL C 122       1.426  15.184  13.891  1.00 63.37           O  
ATOM   1370  CG1 VAL C 122      -0.999  17.604  12.755  1.00 63.37           C  
ATOM   1371  CG2 VAL C 122      -1.317  16.323  10.618  1.00 63.37           C  
ATOM   1372  N   PRO C 123       2.510  17.155  13.415  1.00 61.43           N  
ATOM   1373  CA  PRO C 123       3.138  17.193  14.738  1.00 61.43           C  
ATOM   1374  C   PRO C 123       2.198  17.717  15.822  1.00 61.43           C  
ATOM   1375  CB  PRO C 123       4.324  18.140  14.539  1.00 61.43           C  
ATOM   1376  O   PRO C 123       1.740  18.860  15.747  1.00 61.43           O  
ATOM   1377  CG  PRO C 123       3.982  18.928  13.316  1.00 61.43           C  
ATOM   1378  CD  PRO C 123       2.912  18.195  12.559  1.00 61.43           C  
ATOM   1379  N   LEU C 124       1.583  16.703  16.501  1.00 59.90           N  
ATOM   1380  CA  LEU C 124       0.704  17.117  17.589  1.00 59.90           C  
ATOM   1381  C   LEU C 124       1.316  16.774  18.943  1.00 59.90           C  
ATOM   1382  CB  LEU C 124      -0.668  16.451  17.452  1.00 59.90           C  
ATOM   1383  O   LEU C 124       1.729  15.634  19.171  1.00 59.90           O  
ATOM   1384  CG  LEU C 124      -1.883  17.374  17.559  1.00 59.90           C  
ATOM   1385  CD1 LEU C 124      -2.249  17.929  16.186  1.00 59.90           C  
ATOM   1386  CD2 LEU C 124      -3.065  16.634  18.175  1.00 59.90           C  
ATOM   1387  N   HIS C 125       1.327  17.746  19.909  1.00 59.06           N  
ATOM   1388  CA  HIS C 125       1.730  17.588  21.302  1.00 59.06           C  
ATOM   1389  C   HIS C 125       3.048  16.828  21.411  1.00 59.06           C  
ATOM   1390  CB  HIS C 125       0.640  16.866  22.096  1.00 59.06           C  
ATOM   1391  O   HIS C 125       3.247  16.055  22.351  1.00 59.06           O  
ATOM   1392  CG  HIS C 125      -0.341  17.789  22.745  1.00 59.06           C  
ATOM   1393  CD2 HIS C 125      -0.331  18.384  23.962  1.00 59.06           C  
ATOM   1394  ND1 HIS C 125      -1.503  18.195  22.126  1.00 59.06           N  
ATOM   1395  CE1 HIS C 125      -2.168  19.002  22.936  1.00 59.06           C  
ATOM   1396  NE2 HIS C 125      -1.478  19.133  24.057  1.00 59.06           N  
ATOM   1397  N   GLY C 126       4.012  17.059  20.467  1.00 57.80           N  
ATOM   1398  CA  GLY C 126       5.311  16.412  20.573  1.00 57.80           C  
ATOM   1399  C   GLY C 126       5.365  15.066  19.875  1.00 57.80           C  
ATOM   1400  O   GLY C 126       6.418  14.426  19.830  1.00 57.80           O  
ATOM   1401  N   THR C 127       4.146  14.674  19.387  1.00 58.82           N  
ATOM   1402  CA  THR C 127       4.112  13.405  18.669  1.00 58.82           C  
ATOM   1403  C   THR C 127       3.677  13.613  17.222  1.00 58.82           C  
ATOM   1404  CB  THR C 127       3.166  12.401  19.353  1.00 58.82           C  
ATOM   1405  O   THR C 127       2.917  14.537  16.923  1.00 58.82           O  
ATOM   1406  CG2 THR C 127       3.855  11.702  20.520  1.00 58.82           C  
ATOM   1407  OG1 THR C 127       2.012  13.097  19.842  1.00 58.82           O  
ATOM   1408  N   ILE C 128       4.367  12.937  16.327  1.00 61.04           N  
ATOM   1409  CA  ILE C 128       4.044  13.014  14.907  1.00 61.04           C  
ATOM   1410  C   ILE C 128       3.031  11.929  14.548  1.00 61.04           C  
ATOM   1411  CB  ILE C 128       5.309  12.877  14.031  1.00 61.04           C  
ATOM   1412  O   ILE C 128       3.274  10.743  14.781  1.00 61.04           O  
ATOM   1413  CG1 ILE C 128       6.427  13.781  14.562  1.00 61.04           C  
ATOM   1414  CG2 ILE C 128       4.991  13.200  12.568  1.00 61.04           C  
ATOM   1415  CD1 ILE C 128       7.824  13.358  14.130  1.00 61.04           C  
ATOM   1416  N   LEU C 129       1.839  12.406  14.287  1.00 59.80           N  
ATOM   1417  CA  LEU C 129       0.801  11.474  13.861  1.00 59.80           C  
ATOM   1418  C   LEU C 129       0.716  11.413  12.339  1.00 59.80           C  
ATOM   1419  CB  LEU C 129      -0.556  11.880  14.443  1.00 59.80           C  
ATOM   1420  O   LEU C 129       0.704  12.450  11.672  1.00 59.80           O  
ATOM   1421  CG  LEU C 129      -1.141  10.953  15.510  1.00 59.80           C  
ATOM   1422  CD1 LEU C 129      -1.038  11.599  16.887  1.00 59.80           C  
ATOM   1423  CD2 LEU C 129      -2.589  10.606  15.182  1.00 59.80           C  
ATOM   1424  N   THR C 130       1.020  10.208  11.824  1.00 56.93           N  
ATOM   1425  CA  THR C 130       1.032  10.026  10.377  1.00 56.93           C  
ATOM   1426  C   THR C 130      -0.262   9.370   9.904  1.00 56.93           C  
ATOM   1427  CB  THR C 130       2.235   9.175   9.931  1.00 56.93           C  
ATOM   1428  O   THR C 130      -0.708   8.377  10.481  1.00 56.93           O  
ATOM   1429  CG2 THR C 130       3.305  10.038   9.272  1.00 56.93           C  
ATOM   1430  OG1 THR C 130       2.800   8.521  11.074  1.00 56.93           O  
ATOM   1431  N   ARG C 131      -1.091  10.084   9.149  1.00 55.76           N  
ATOM   1432  CA  ARG C 131      -2.302   9.511   8.570  1.00 55.76           C  
ATOM   1433  C   ARG C 131      -2.232   9.510   7.046  1.00 55.76           C  
ATOM   1434  CB  ARG C 131      -3.538  10.280   9.038  1.00 55.76           C  
ATOM   1435  O   ARG C 131      -1.687  10.437   6.444  1.00 55.76           O  
ATOM   1436  CG  ARG C 131      -3.968   9.951  10.458  1.00 55.76           C  
ATOM   1437  CD  ARG C 131      -5.008   8.839  10.490  1.00 55.76           C  
ATOM   1438  NE  ARG C 131      -5.374   8.483  11.858  1.00 55.76           N  
ATOM   1439  NH1 ARG C 131      -6.557   6.589  11.267  1.00 55.76           N  
ATOM   1440  NH2 ARG C 131      -6.376   7.191  13.471  1.00 55.76           N  
ATOM   1441  CZ  ARG C 131      -6.101   7.422  12.195  1.00 55.76           C  
ATOM   1442  N   PRO C 132      -2.521   8.400   6.474  1.00 48.98           N  
ATOM   1443  CA  PRO C 132      -2.520   8.293   5.013  1.00 48.98           C  
ATOM   1444  C   PRO C 132      -3.613   9.136   4.360  1.00 48.98           C  
ATOM   1445  CB  PRO C 132      -2.761   6.802   4.768  1.00 48.98           C  
ATOM   1446  O   PRO C 132      -4.738   9.192   4.863  1.00 48.98           O  
ATOM   1447  CG  PRO C 132      -3.317   6.288   6.057  1.00 48.98           C  
ATOM   1448  CD  PRO C 132      -2.973   7.262   7.147  1.00 48.98           C  
ATOM   1449  N   LEU C 133      -3.144  10.047   3.576  1.00 53.92           N  
ATOM   1450  CA  LEU C 133      -4.092  10.836   2.798  1.00 53.92           C  
ATOM   1451  C   LEU C 133      -4.292  10.235   1.411  1.00 53.92           C  
ATOM   1452  CB  LEU C 133      -3.611  12.285   2.675  1.00 53.92           C  
ATOM   1453  O   LEU C 133      -3.344   9.726   0.808  1.00 53.92           O  
ATOM   1454  CG  LEU C 133      -4.496  13.351   3.323  1.00 53.92           C  
ATOM   1455  CD1 LEU C 133      -3.796  13.955   4.535  1.00 53.92           C  
ATOM   1456  CD2 LEU C 133      -4.856  14.434   2.312  1.00 53.92           C  
ATOM   1457  N   LEU C 134      -5.472   9.870   1.052  1.00 49.57           N  
ATOM   1458  CA  LEU C 134      -5.796   9.255  -0.230  1.00 49.57           C  
ATOM   1459  C   LEU C 134      -5.488  10.205  -1.383  1.00 49.57           C  
ATOM   1460  CB  LEU C 134      -7.270   8.844  -0.271  1.00 49.57           C  
ATOM   1461  O   LEU C 134      -4.978   9.782  -2.422  1.00 49.57           O  
ATOM   1462  CG  LEU C 134      -7.554   7.357  -0.485  1.00 49.57           C  
ATOM   1463  CD1 LEU C 134      -7.370   6.589   0.819  1.00 49.57           C  
ATOM   1464  CD2 LEU C 134      -8.962   7.155  -1.036  1.00 49.57           C  
ATOM   1465  N   GLU C 135      -5.758  11.603  -1.168  1.00 48.41           N  
ATOM   1466  CA  GLU C 135      -5.584  12.549  -2.266  1.00 48.41           C  
ATOM   1467  C   GLU C 135      -4.732  13.740  -1.838  1.00 48.41           C  
ATOM   1468  CB  GLU C 135      -6.943  13.031  -2.780  1.00 48.41           C  
ATOM   1469  O   GLU C 135      -4.815  14.190  -0.693  1.00 48.41           O  
ATOM   1470  CG  GLU C 135      -7.368  12.386  -4.091  1.00 48.41           C  
ATOM   1471  CD  GLU C 135      -8.755  12.810  -4.547  1.00 48.41           C  
ATOM   1472  OE1 GLU C 135      -9.189  12.392  -5.644  1.00 48.41           O  
ATOM   1473  OE2 GLU C 135      -9.414  13.569  -3.800  1.00 48.41           O  
ATOM   1474  N   SER C 136      -3.614  13.979  -2.579  1.00 49.90           N  
ATOM   1475  CA  SER C 136      -2.787  15.155  -2.327  1.00 49.90           C  
ATOM   1476  C   SER C 136      -3.562  16.442  -2.589  1.00 49.90           C  
ATOM   1477  CB  SER C 136      -1.528  15.122  -3.195  1.00 49.90           C  
ATOM   1478  O   SER C 136      -4.073  16.652  -3.691  1.00 49.90           O  
ATOM   1479  OG  SER C 136      -1.864  15.197  -4.570  1.00 49.90           O  
ATOM   1480  N   GLU C 137      -4.298  16.849  -1.575  1.00 54.64           N  
ATOM   1481  CA  GLU C 137      -4.946  18.139  -1.796  1.00 54.64           C  
ATOM   1482  C   GLU C 137      -3.956  19.289  -1.633  1.00 54.64           C  
ATOM   1483  CB  GLU C 137      -6.125  18.320  -0.837  1.00 54.64           C  
ATOM   1484  O   GLU C 137      -2.950  19.154  -0.933  1.00 54.64           O  
ATOM   1485  CG  GLU C 137      -7.374  17.553  -1.247  1.00 54.64           C  
ATOM   1486  CD  GLU C 137      -8.576  17.849  -0.365  1.00 54.64           C  
ATOM   1487  OE1 GLU C 137      -9.726  17.645  -0.816  1.00 54.64           O  
ATOM   1488  OE2 GLU C 137      -8.367  18.289   0.788  1.00 54.64           O  
ATOM   1489  N   LEU C 138      -3.961  20.229  -2.580  1.00 58.58           N  
ATOM   1490  CA  LEU C 138      -3.143  21.437  -2.575  1.00 58.58           C  
ATOM   1491  C   LEU C 138      -3.321  22.209  -1.272  1.00 58.58           C  
ATOM   1492  CB  LEU C 138      -3.501  22.331  -3.765  1.00 58.58           C  
ATOM   1493  O   LEU C 138      -2.357  22.760  -0.736  1.00 58.58           O  
ATOM   1494  CG  LEU C 138      -2.334  22.807  -4.631  1.00 58.58           C  
ATOM   1495  CD1 LEU C 138      -2.318  22.056  -5.959  1.00 58.58           C  
ATOM   1496  CD2 LEU C 138      -2.418  24.311  -4.864  1.00 58.58           C  
ATOM   1497  N   VAL C 139      -4.528  22.070  -0.744  1.00 61.58           N  
ATOM   1498  CA  VAL C 139      -4.870  22.776   0.486  1.00 61.58           C  
ATOM   1499  C   VAL C 139      -5.548  21.817   1.462  1.00 61.58           C  
ATOM   1500  CB  VAL C 139      -5.786  23.989   0.208  1.00 61.58           C  
ATOM   1501  O   VAL C 139      -6.455  21.073   1.082  1.00 61.58           O  
ATOM   1502  CG1 VAL C 139      -6.158  24.694   1.512  1.00 61.58           C  
ATOM   1503  CG2 VAL C 139      -5.106  24.962  -0.754  1.00 61.58           C  
ATOM   1504  N   ILE C 140      -4.907  21.693   2.514  1.00 66.93           N  
ATOM   1505  CA  ILE C 140      -5.476  20.827   3.541  1.00 66.93           C  
ATOM   1506  C   ILE C 140      -6.249  21.668   4.554  1.00 66.93           C  
ATOM   1507  CB  ILE C 140      -4.383  20.000   4.253  1.00 66.93           C  
ATOM   1508  O   ILE C 140      -5.726  22.652   5.082  1.00 66.93           O  
ATOM   1509  CG1 ILE C 140      -3.612  19.147   3.239  1.00 66.93           C  
ATOM   1510  CG2 ILE C 140      -4.996  19.126   5.351  1.00 66.93           C  
ATOM   1511  CD1 ILE C 140      -2.304  18.581   3.773  1.00 66.93           C  
ATOM   1512  N   GLY C 141      -7.575  21.437   4.520  1.00 67.35           N  
ATOM   1513  CA  GLY C 141      -8.400  22.115   5.508  1.00 67.35           C  
ATOM   1514  C   GLY C 141      -8.477  21.374   6.830  1.00 67.35           C  
ATOM   1515  O   GLY C 141      -8.597  20.147   6.854  1.00 67.35           O  
ATOM   1516  N   ALA C 142      -8.080  22.035   7.873  1.00 71.86           N  
ATOM   1517  CA  ALA C 142      -8.190  21.470   9.216  1.00 71.86           C  
ATOM   1518  C   ALA C 142      -9.325  22.126   9.996  1.00 71.86           C  
ATOM   1519  CB  ALA C 142      -6.871  21.627   9.968  1.00 71.86           C  
ATOM   1520  O   ALA C 142      -9.515  23.342   9.922  1.00 71.86           O  
ATOM   1521  N   VAL C 143     -10.260  21.231  10.471  1.00 74.39           N  
ATOM   1522  CA  VAL C 143     -11.409  21.733  11.217  1.00 74.39           C  
ATOM   1523  C   VAL C 143     -11.306  21.300  12.678  1.00 74.39           C  
ATOM   1524  CB  VAL C 143     -12.741  21.242  10.608  1.00 74.39           C  
ATOM   1525  O   VAL C 143     -10.991  20.144  12.968  1.00 74.39           O  
ATOM   1526  CG1 VAL C 143     -13.929  21.766  11.413  1.00 74.39           C  
ATOM   1527  CG2 VAL C 143     -12.850  21.674   9.146  1.00 74.39           C  
ATOM   1528  N   ILE C 144     -11.406  22.353  13.536  1.00 74.38           N  
ATOM   1529  CA  ILE C 144     -11.452  22.068  14.966  1.00 74.38           C  
ATOM   1530  C   ILE C 144     -12.886  22.201  15.473  1.00 74.38           C  
ATOM   1531  CB  ILE C 144     -10.513  23.003  15.759  1.00 74.38           C  
ATOM   1532  O   ILE C 144     -13.499  23.264  15.347  1.00 74.38           O  
ATOM   1533  CG1 ILE C 144      -9.074  22.877  15.245  1.00 74.38           C  
ATOM   1534  CG2 ILE C 144     -10.588  22.699  17.258  1.00 74.38           C  
ATOM   1535  CD1 ILE C 144      -8.173  24.040  15.638  1.00 74.38           C  
ATOM   1536  N   LEU C 145     -13.425  21.030  15.801  1.00 74.27           N  
ATOM   1537  CA  LEU C 145     -14.778  21.037  16.347  1.00 74.27           C  
ATOM   1538  C   LEU C 145     -14.767  20.686  17.831  1.00 74.27           C  
ATOM   1539  CB  LEU C 145     -15.669  20.054  15.584  1.00 74.27           C  
ATOM   1540  O   LEU C 145     -14.350  19.589  18.210  1.00 74.27           O  
ATOM   1541  CG  LEU C 145     -16.844  20.660  14.814  1.00 74.27           C  
ATOM   1542  CD1 LEU C 145     -16.485  20.819  13.340  1.00 74.27           C  
ATOM   1543  CD2 LEU C 145     -18.091  19.798  14.976  1.00 74.27           C  
ATOM   1544  N   ARG C 146     -15.210  21.568  18.656  1.00 73.04           N  
ATOM   1545  CA  ARG C 146     -15.346  21.344  20.092  1.00 73.04           C  
ATOM   1546  C   ARG C 146     -14.055  20.788  20.684  1.00 73.04           C  
ATOM   1547  CB  ARG C 146     -16.508  20.391  20.380  1.00 73.04           C  
ATOM   1548  O   ARG C 146     -14.089  19.877  21.514  1.00 73.04           O  
ATOM   1549  CG  ARG C 146     -17.874  21.058  20.352  1.00 73.04           C  
ATOM   1550  CD  ARG C 146     -18.984  20.086  20.723  1.00 73.04           C  
ATOM   1551  NE  ARG C 146     -20.289  20.741  20.747  1.00 73.04           N  
ATOM   1552  NH1 ARG C 146     -21.402  18.951  21.692  1.00 73.04           N  
ATOM   1553  NH2 ARG C 146     -22.541  20.873  21.180  1.00 73.04           N  
ATOM   1554  CZ  ARG C 146     -21.408  20.187  21.206  1.00 73.04           C  
ATOM   1555  N   GLY C 147     -12.911  21.265  20.214  1.00 66.93           N  
ATOM   1556  CA  GLY C 147     -11.651  20.826  20.790  1.00 66.93           C  
ATOM   1557  C   GLY C 147     -11.060  19.621  20.083  1.00 66.93           C  
ATOM   1558  O   GLY C 147     -10.042  19.077  20.517  1.00 66.93           O  
ATOM   1559  N   HIS C 148     -11.793  19.081  19.017  1.00 69.74           N  
ATOM   1560  CA  HIS C 148     -11.290  17.928  18.280  1.00 69.74           C  
ATOM   1561  C   HIS C 148     -10.834  18.325  16.880  1.00 69.74           C  
ATOM   1562  CB  HIS C 148     -12.360  16.838  18.194  1.00 69.74           C  
ATOM   1563  O   HIS C 148     -11.580  18.971  16.140  1.00 69.74           O  
ATOM   1564  CG  HIS C 148     -12.587  16.118  19.485  1.00 69.74           C  
ATOM   1565  CD2 HIS C 148     -13.576  16.228  20.403  1.00 69.74           C  
ATOM   1566  ND1 HIS C 148     -11.728  15.150  19.958  1.00 69.74           N  
ATOM   1567  CE1 HIS C 148     -12.181  14.694  21.114  1.00 69.74           C  
ATOM   1568  NE2 HIS C 148     -13.301  15.332  21.406  1.00 69.74           N  
ATOM   1569  N   LEU C 149      -9.552  18.015  16.601  1.00 73.41           N  
ATOM   1570  CA  LEU C 149      -8.942  18.353  15.320  1.00 73.41           C  
ATOM   1571  C   LEU C 149      -9.250  17.289  14.273  1.00 73.41           C  
ATOM   1572  CB  LEU C 149      -7.427  18.511  15.473  1.00 73.41           C  
ATOM   1573  O   LEU C 149      -9.089  16.094  14.530  1.00 73.41           O  
ATOM   1574  CG  LEU C 149      -6.659  18.937  14.221  1.00 73.41           C  
ATOM   1575  CD1 LEU C 149      -6.940  20.401  13.899  1.00 73.41           C  
ATOM   1576  CD2 LEU C 149      -5.164  18.702  14.404  1.00 73.41           C  
ATOM   1577  N   ARG C 150      -9.964  17.845  13.257  1.00 68.27           N  
ATOM   1578  CA  ARG C 150     -10.230  16.974  12.116  1.00 68.27           C  
ATOM   1579  C   ARG C 150      -9.511  17.473  10.867  1.00 68.27           C  
ATOM   1580  CB  ARG C 150     -11.735  16.878  11.852  1.00 68.27           C  
ATOM   1581  O   ARG C 150      -9.687  18.623  10.461  1.00 68.27           O  
ATOM   1582  CG  ARG C 150     -12.482  16.014  12.854  1.00 68.27           C  
ATOM   1583  CD  ARG C 150     -13.927  15.783  12.433  1.00 68.27           C  
ATOM   1584  NE  ARG C 150     -14.595  14.819  13.303  1.00 68.27           N  
ATOM   1585  NH1 ARG C 150     -16.557  14.767  12.086  1.00 68.27           N  
ATOM   1586  NH2 ARG C 150     -16.339  13.484  13.972  1.00 68.27           N  
ATOM   1587  CZ  ARG C 150     -15.829  14.359  13.119  1.00 68.27           C  
ATOM   1588  N   ILE C 151      -8.490  16.683  10.450  1.00 65.50           N  
ATOM   1589  CA  ILE C 151      -7.765  17.069   9.245  1.00 65.50           C  
ATOM   1590  C   ILE C 151      -8.152  16.145   8.092  1.00 65.50           C  
ATOM   1591  CB  ILE C 151      -6.237  17.036   9.469  1.00 65.50           C  
ATOM   1592  O   ILE C 151      -8.090  14.921   8.222  1.00 65.50           O  
ATOM   1593  CG1 ILE C 151      -5.845  17.975  10.615  1.00 65.50           C  
ATOM   1594  CG2 ILE C 151      -5.494  17.404   8.181  1.00 65.50           C  
ATOM   1595  CD1 ILE C 151      -4.372  17.907  10.995  1.00 65.50           C  
ATOM   1596  N   ALA C 152      -8.524  16.688   6.831  1.00 61.05           N  
ATOM   1597  CA  ALA C 152      -8.875  15.934   5.630  1.00 61.05           C  
ATOM   1598  C   ALA C 152      -9.884  14.834   5.948  1.00 61.05           C  
ATOM   1599  CB  ALA C 152      -7.623  15.336   4.993  1.00 61.05           C  
ATOM   1600  O   ALA C 152      -9.858  13.764   5.336  1.00 61.05           O  
ATOM   1601  N   GLY C 153     -10.810  15.014   6.931  1.00 57.40           N  
ATOM   1602  CA  GLY C 153     -11.853  14.055   7.257  1.00 57.40           C  
ATOM   1603  C   GLY C 153     -11.436  13.059   8.323  1.00 57.40           C  
ATOM   1604  O   GLY C 153     -12.254  12.268   8.796  1.00 57.40           O  
ATOM   1605  N   HIS C 154     -10.173  13.184   8.870  1.00 60.39           N  
ATOM   1606  CA  HIS C 154      -9.692  12.247   9.879  1.00 60.39           C  
ATOM   1607  C   HIS C 154      -9.615  12.907  11.251  1.00 60.39           C  
ATOM   1608  CB  HIS C 154      -8.322  11.692   9.485  1.00 60.39           C  
ATOM   1609  O   HIS C 154      -9.198  14.062  11.367  1.00 60.39           O  
ATOM   1610  CG  HIS C 154      -8.393  10.529   8.548  1.00 60.39           C  
ATOM   1611  CD2 HIS C 154      -7.813  10.323   7.342  1.00 60.39           C  
ATOM   1612  ND1 HIS C 154      -9.136   9.400   8.817  1.00 60.39           N  
ATOM   1613  CE1 HIS C 154      -9.010   8.547   7.814  1.00 60.39           C  
ATOM   1614  NE2 HIS C 154      -8.212   9.083   6.906  1.00 60.39           N  
ATOM   1615  N   HIS C 155     -10.182  12.189  12.270  1.00 56.99           N  
ATOM   1616  CA  HIS C 155     -10.190  12.672  13.647  1.00 56.99           C  
ATOM   1617  C   HIS C 155      -8.815  12.526  14.290  1.00 56.99           C  
ATOM   1618  CB  HIS C 155     -11.238  11.921  14.471  1.00 56.99           C  
ATOM   1619  O   HIS C 155      -8.248  11.431  14.311  1.00 56.99           O  
ATOM   1620  CG  HIS C 155     -12.641  12.147  14.007  1.00 56.99           C  
ATOM   1621  CD2 HIS C 155     -13.469  11.372  13.267  1.00 56.99           C  
ATOM   1622  ND1 HIS C 155     -13.346  13.294  14.301  1.00 56.99           N  
ATOM   1623  CE1 HIS C 155     -14.551  13.214  13.761  1.00 56.99           C  
ATOM   1624  NE2 HIS C 155     -14.650  12.057  13.128  1.00 56.99           N  
ATOM   1625  N   LEU C 156      -8.062  13.651  14.545  1.00 64.85           N  
ATOM   1626  CA  LEU C 156      -6.687  13.596  15.029  1.00 64.85           C  
ATOM   1627  C   LEU C 156      -6.619  13.935  16.514  1.00 64.85           C  
ATOM   1628  CB  LEU C 156      -5.800  14.557  14.233  1.00 64.85           C  
ATOM   1629  O   LEU C 156      -5.581  13.742  17.152  1.00 64.85           O  
ATOM   1630  CG  LEU C 156      -4.905  13.928  13.165  1.00 64.85           C  
ATOM   1631  CD1 LEU C 156      -5.711  13.637  11.903  1.00 64.85           C  
ATOM   1632  CD2 LEU C 156      -3.723  14.838  12.852  1.00 64.85           C  
ATOM   1633  N   GLY C 157      -7.643  13.830  17.263  1.00 63.86           N  
ATOM   1634  CA  GLY C 157      -7.579  14.005  18.705  1.00 63.86           C  
ATOM   1635  C   GLY C 157      -7.928  15.413  19.151  1.00 63.86           C  
ATOM   1636  O   GLY C 157      -8.423  16.216  18.358  1.00 63.86           O  
ATOM   1637  N   ARG C 158      -7.694  15.683  20.483  1.00 63.11           N  
ATOM   1638  CA  ARG C 158      -8.042  16.935  21.147  1.00 63.11           C  
ATOM   1639  C   ARG C 158      -6.989  18.006  20.880  1.00 63.11           C  
ATOM   1640  CB  ARG C 158      -8.201  16.720  22.653  1.00 63.11           C  
ATOM   1641  O   ARG C 158      -5.792  17.758  21.033  1.00 63.11           O  
ATOM   1642  CG  ARG C 158      -9.388  17.453  23.258  1.00 63.11           C  
ATOM   1643  CD  ARG C 158      -9.700  16.957  24.663  1.00 63.11           C  
ATOM   1644  NE  ARG C 158     -10.189  18.034  25.519  1.00 63.11           N  
ATOM   1645  NH1 ARG C 158     -11.399  16.652  26.920  1.00 63.11           N  
ATOM   1646  NH2 ARG C 158     -11.369  18.916  27.281  1.00 63.11           N  
ATOM   1647  CZ  ARG C 158     -10.984  17.865  26.571  1.00 63.11           C  
ATOM   1648  N   CYS C 159      -7.329  18.971  20.091  1.00 64.31           N  
ATOM   1649  CA  CYS C 159      -6.392  20.055  19.818  1.00 64.31           C  
ATOM   1650  C   CYS C 159      -7.085  21.409  19.903  1.00 64.31           C  
ATOM   1651  CB  CYS C 159      -5.760  19.881  18.437  1.00 64.31           C  
ATOM   1652  O   CYS C 159      -8.261  21.533  19.556  1.00 64.31           O  
ATOM   1653  SG  CYS C 159      -4.051  20.457  18.341  1.00 64.31           S  
ATOM   1654  N   ASP C 160      -6.445  22.256  20.772  1.00 62.36           N  
ATOM   1655  CA  ASP C 160      -6.911  23.637  20.858  1.00 62.36           C  
ATOM   1656  C   ASP C 160      -6.376  24.471  19.696  1.00 62.36           C  
ATOM   1657  CB  ASP C 160      -6.493  24.262  22.190  1.00 62.36           C  
ATOM   1658  O   ASP C 160      -5.378  24.107  19.071  1.00 62.36           O  
ATOM   1659  CG  ASP C 160      -7.528  24.073  23.285  1.00 62.36           C  
ATOM   1660  OD1 ASP C 160      -8.737  24.006  22.976  1.00 62.36           O  
ATOM   1661  OD2 ASP C 160      -7.131  23.992  24.467  1.00 62.36           O  
ATOM   1662  N   ILE C 161      -7.156  25.434  19.232  1.00 64.17           N  
ATOM   1663  CA  ILE C 161      -6.825  26.309  18.113  1.00 64.17           C  
ATOM   1664  C   ILE C 161      -5.477  26.981  18.363  1.00 64.17           C  
ATOM   1665  CB  ILE C 161      -7.921  27.375  17.885  1.00 64.17           C  
ATOM   1666  O   ILE C 161      -4.742  27.282  17.420  1.00 64.17           O  
ATOM   1667  CG1 ILE C 161      -9.011  26.830  16.955  1.00 64.17           C  
ATOM   1668  CG2 ILE C 161      -7.313  28.662  17.322  1.00 64.17           C  
ATOM   1669  CD1 ILE C 161     -10.428  27.158  17.404  1.00 64.17           C  
ATOM   1670  N   LYS C 162      -5.109  27.194  19.643  1.00 63.67           N  
ATOM   1671  CA  LYS C 162      -3.864  27.869  19.999  1.00 63.67           C  
ATOM   1672  C   LYS C 162      -2.669  26.931  19.851  1.00 63.67           C  
ATOM   1673  CB  LYS C 162      -3.934  28.406  21.429  1.00 63.67           C  
ATOM   1674  O   LYS C 162      -1.539  27.384  19.654  1.00 63.67           O  
ATOM   1675  CG  LYS C 162      -4.905  29.564  21.607  1.00 63.67           C  
ATOM   1676  CD  LYS C 162      -4.876  30.103  23.032  1.00 63.67           C  
ATOM   1677  CE  LYS C 162      -5.909  31.204  23.236  1.00 63.67           C  
ATOM   1678  NZ  LYS C 162      -5.860  31.760  24.621  1.00 63.67           N  
ATOM   1679  N   ASP C 163      -3.054  25.588  19.733  1.00 62.81           N  
ATOM   1680  CA  ASP C 163      -1.996  24.584  19.663  1.00 62.81           C  
ATOM   1681  C   ASP C 163      -1.873  24.014  18.252  1.00 62.81           C  
ATOM   1682  CB  ASP C 163      -2.258  23.458  20.665  1.00 62.81           C  
ATOM   1683  O   ASP C 163      -1.291  22.944  18.058  1.00 62.81           O  
ATOM   1684  CG  ASP C 163      -1.898  23.836  22.091  1.00 62.81           C  
ATOM   1685  OD1 ASP C 163      -0.904  24.566  22.295  1.00 62.81           O  
ATOM   1686  OD2 ASP C 163      -2.613  23.399  23.018  1.00 62.81           O  
ATOM   1687  N   LEU C 164      -2.418  24.705  17.293  1.00 64.08           N  
ATOM   1688  CA  LEU C 164      -2.356  24.199  15.926  1.00 64.08           C  
ATOM   1689  C   LEU C 164      -0.922  24.209  15.407  1.00 64.08           C  
ATOM   1690  CB  LEU C 164      -3.250  25.034  15.004  1.00 64.08           C  
ATOM   1691  O   LEU C 164      -0.168  25.147  15.673  1.00 64.08           O  
ATOM   1692  CG  LEU C 164      -4.407  24.294  14.330  1.00 64.08           C  
ATOM   1693  CD1 LEU C 164      -5.534  24.053  15.329  1.00 64.08           C  
ATOM   1694  CD2 LEU C 164      -4.913  25.078  13.124  1.00 64.08           C  
ATOM   1695  N   PRO C 165      -0.552  23.141  14.831  1.00 63.17           N  
ATOM   1696  CA  PRO C 165       0.787  23.076  14.242  1.00 63.17           C  
ATOM   1697  C   PRO C 165       0.994  24.105  13.133  1.00 63.17           C  
ATOM   1698  CB  PRO C 165       0.859  21.652  13.686  1.00 63.17           C  
ATOM   1699  O   PRO C 165       0.067  24.394  12.372  1.00 63.17           O  
ATOM   1700  CG  PRO C 165      -0.549  21.153  13.730  1.00 63.17           C  
ATOM   1701  CD  PRO C 165      -1.364  22.099  14.565  1.00 63.17           C  
ATOM   1702  N   LYS C 166       2.042  24.819  13.178  1.00 63.89           N  
ATOM   1703  CA  LYS C 166       2.386  25.859  12.213  1.00 63.89           C  
ATOM   1704  C   LYS C 166       2.748  25.256  10.859  1.00 63.89           C  
ATOM   1705  CB  LYS C 166       3.545  26.711  12.733  1.00 63.89           C  
ATOM   1706  O   LYS C 166       2.422  25.824   9.814  1.00 63.89           O  
ATOM   1707  CG  LYS C 166       3.124  27.797  13.713  1.00 63.89           C  
ATOM   1708  CD  LYS C 166       4.314  28.632  14.168  1.00 63.89           C  
ATOM   1709  CE  LYS C 166       3.906  29.673  15.201  1.00 63.89           C  
ATOM   1710  NZ  LYS C 166       5.062  30.521  15.620  1.00 63.89           N  
ATOM   1711  N   GLU C 167       3.228  23.906  10.960  1.00 64.21           N  
ATOM   1712  CA  GLU C 167       3.697  23.300   9.717  1.00 64.21           C  
ATOM   1713  C   GLU C 167       3.334  21.819   9.654  1.00 64.21           C  
ATOM   1714  CB  GLU C 167       5.211  23.477   9.571  1.00 64.21           C  
ATOM   1715  O   GLU C 167       3.399  21.114  10.663  1.00 64.21           O  
ATOM   1716  CG  GLU C 167       5.654  24.930   9.483  1.00 64.21           C  
ATOM   1717  CD  GLU C 167       7.161  25.091   9.354  1.00 64.21           C  
ATOM   1718  OE1 GLU C 167       7.630  26.221   9.090  1.00 64.21           O  
ATOM   1719  OE2 GLU C 167       7.877  24.078   9.517  1.00 64.21           O  
ATOM   1720  N   ILE C 168       2.652  21.503   8.608  1.00 67.38           N  
ATOM   1721  CA  ILE C 168       2.301  20.107   8.372  1.00 67.38           C  
ATOM   1722  C   ILE C 168       3.112  19.562   7.199  1.00 67.38           C  
ATOM   1723  CB  ILE C 168       0.789  19.943   8.100  1.00 67.38           C  
ATOM   1724  O   ILE C 168       3.501  20.314   6.303  1.00 67.38           O  
ATOM   1725  CG1 ILE C 168      -0.029  20.588   9.225  1.00 67.38           C  
ATOM   1726  CG2 ILE C 168       0.426  18.464   7.939  1.00 67.38           C  
ATOM   1727  CD1 ILE C 168      -1.481  20.860   8.857  1.00 67.38           C  
ATOM   1728  N   THR C 169       3.600  18.345   7.446  1.00 62.36           N  
ATOM   1729  CA  THR C 169       4.410  17.742   6.394  1.00 62.36           C  
ATOM   1730  C   THR C 169       3.655  16.603   5.716  1.00 62.36           C  
ATOM   1731  CB  THR C 169       5.747  17.217   6.949  1.00 62.36           C  
ATOM   1732  O   THR C 169       2.956  15.833   6.379  1.00 62.36           O  
ATOM   1733  CG2 THR C 169       6.707  18.363   7.247  1.00 62.36           C  
ATOM   1734  OG1 THR C 169       5.501  16.487   8.158  1.00 62.36           O  
ATOM   1735  N   VAL C 170       3.505  16.769   4.448  1.00 61.91           N  
ATOM   1736  CA  VAL C 170       2.934  15.684   3.658  1.00 61.91           C  
ATOM   1737  C   VAL C 170       4.041  14.964   2.891  1.00 61.91           C  
ATOM   1738  CB  VAL C 170       1.856  16.201   2.679  1.00 61.91           C  
ATOM   1739  O   VAL C 170       4.795  15.591   2.143  1.00 61.91           O  
ATOM   1740  CG1 VAL C 170       1.281  15.052   1.853  1.00 61.91           C  
ATOM   1741  CG2 VAL C 170       0.747  16.924   3.440  1.00 61.91           C  
ATOM   1742  N   ALA C 171       4.302  13.713   3.300  1.00 56.82           N  
ATOM   1743  CA  ALA C 171       5.393  12.950   2.702  1.00 56.82           C  
ATOM   1744  C   ALA C 171       4.880  12.033   1.595  1.00 56.82           C  
ATOM   1745  CB  ALA C 171       6.120  12.134   3.769  1.00 56.82           C  
ATOM   1746  O   ALA C 171       3.867  11.350   1.766  1.00 56.82           O  
ATOM   1747  N   THR C 172       5.324  12.383   0.391  1.00 49.59           N  
ATOM   1748  CA  THR C 172       5.119  11.445  -0.708  1.00 49.59           C  
ATOM   1749  C   THR C 172       6.380  10.624  -0.960  1.00 49.59           C  
ATOM   1750  CB  THR C 172       4.714  12.178  -2.000  1.00 49.59           C  
ATOM   1751  O   THR C 172       7.425  10.879  -0.356  1.00 49.59           O  
ATOM   1752  CG2 THR C 172       4.225  11.196  -3.059  1.00 49.59           C  
ATOM   1753  OG1 THR C 172       3.663  13.107  -1.706  1.00 49.59           O  
ATOM   1754  N   SER C 173       6.316   9.362  -1.486  1.00 47.25           N  
ATOM   1755  CA  SER C 173       7.436   8.469  -1.761  1.00 47.25           C  
ATOM   1756  C   SER C 173       8.590   9.216  -2.420  1.00 47.25           C  
ATOM   1757  CB  SER C 173       6.991   7.311  -2.655  1.00 47.25           C  
ATOM   1758  O   SER C 173       9.758   8.937  -2.140  1.00 47.25           O  
ATOM   1759  OG  SER C 173       6.484   7.793  -3.888  1.00 47.25           O  
ATOM   1760  N   ARG C 174       8.324  10.316  -3.125  1.00 46.37           N  
ATOM   1761  CA  ARG C 174       9.370  10.955  -3.916  1.00 46.37           C  
ATOM   1762  C   ARG C 174       9.638  12.374  -3.425  1.00 46.37           C  
ATOM   1763  CB  ARG C 174       8.987  10.978  -5.397  1.00 46.37           C  
ATOM   1764  O   ARG C 174      10.780  12.838  -3.444  1.00 46.37           O  
ATOM   1765  CG  ARG C 174       9.508   9.787  -6.186  1.00 46.37           C  
ATOM   1766  CD  ARG C 174       9.209   9.921  -7.673  1.00 46.37           C  
ATOM   1767  NE  ARG C 174       8.101   9.062  -8.080  1.00 46.37           N  
ATOM   1768  NH1 ARG C 174       8.248   9.585 -10.325  1.00 46.37           N  
ATOM   1769  NH2 ARG C 174       6.652   8.114  -9.588  1.00 46.37           N  
ATOM   1770  CZ  ARG C 174       7.669   8.922  -9.330  1.00 46.37           C  
ATOM   1771  N   THR C 175       8.560  12.905  -2.837  1.00 53.31           N  
ATOM   1772  CA  THR C 175       8.731  14.324  -2.547  1.00 53.31           C  
ATOM   1773  C   THR C 175       8.102  14.682  -1.204  1.00 53.31           C  
ATOM   1774  CB  THR C 175       8.115  15.198  -3.655  1.00 53.31           C  
ATOM   1775  O   THR C 175       7.167  14.016  -0.753  1.00 53.31           O  
ATOM   1776  CG2 THR C 175       8.896  15.065  -4.959  1.00 53.31           C  
ATOM   1777  OG1 THR C 175       6.760  14.790  -3.879  1.00 53.31           O  
ATOM   1778  N   LEU C 176       8.893  15.429  -0.406  1.00 56.49           N  
ATOM   1779  CA  LEU C 176       8.393  15.978   0.850  1.00 56.49           C  
ATOM   1780  C   LEU C 176       7.815  17.373   0.642  1.00 56.49           C  
ATOM   1781  CB  LEU C 176       9.510  16.026   1.896  1.00 56.49           C  
ATOM   1782  O   LEU C 176       8.490  18.256   0.108  1.00 56.49           O  
ATOM   1783  CG  LEU C 176       9.193  15.400   3.255  1.00 56.49           C  
ATOM   1784  CD1 LEU C 176       9.408  13.891   3.206  1.00 56.49           C  
ATOM   1785  CD2 LEU C 176      10.049  16.032   4.348  1.00 56.49           C  
ATOM   1786  N   SER C 177       6.463  17.401   0.782  1.00 62.21           N  
ATOM   1787  CA  SER C 177       5.855  18.721   0.662  1.00 62.21           C  
ATOM   1788  C   SER C 177       5.490  19.289   2.030  1.00 62.21           C  
ATOM   1789  CB  SER C 177       4.608  18.659  -0.222  1.00 62.21           C  
ATOM   1790  O   SER C 177       5.022  18.558   2.906  1.00 62.21           O  
ATOM   1791  OG  SER C 177       4.898  18.028  -1.458  1.00 62.21           O  
ATOM   1792  N   TYR C 178       5.982  20.484   2.183  1.00 62.80           N  
ATOM   1793  CA  TYR C 178       5.733  21.175   3.443  1.00 62.80           C  
ATOM   1794  C   TYR C 178       4.551  22.130   3.316  1.00 62.80           C  
ATOM   1795  CB  TYR C 178       6.980  21.945   3.890  1.00 62.80           C  
ATOM   1796  O   TYR C 178       4.421  22.837   2.314  1.00 62.80           O  
ATOM   1797  CG  TYR C 178       8.167  21.060   4.181  1.00 62.80           C  
ATOM   1798  CD1 TYR C 178       8.374  20.535   5.455  1.00 62.80           C  
ATOM   1799  CD2 TYR C 178       9.085  20.746   3.185  1.00 62.80           C  
ATOM   1800  CE1 TYR C 178       9.467  19.721   5.729  1.00 62.80           C  
ATOM   1801  CE2 TYR C 178      10.182  19.933   3.447  1.00 62.80           C  
ATOM   1802  OH  TYR C 178      11.449  18.619   4.986  1.00 62.80           O  
ATOM   1803  CZ  TYR C 178      10.364  19.425   4.720  1.00 62.80           C  
ATOM   1804  N   TYR C 179       3.560  21.901   4.217  1.00 67.21           N  
ATOM   1805  CA  TYR C 179       2.392  22.774   4.229  1.00 67.21           C  
ATOM   1806  C   TYR C 179       2.447  23.743   5.404  1.00 67.21           C  
ATOM   1807  CB  TYR C 179       1.104  21.948   4.295  1.00 67.21           C  
ATOM   1808  O   TYR C 179       2.814  23.359   6.517  1.00 67.21           O  
ATOM   1809  CG  TYR C 179       0.737  21.290   2.986  1.00 67.21           C  
ATOM   1810  CD1 TYR C 179      -0.194  21.871   2.129  1.00 67.21           C  
ATOM   1811  CD2 TYR C 179       1.321  20.087   2.606  1.00 67.21           C  
ATOM   1812  CE1 TYR C 179      -0.537  21.267   0.923  1.00 67.21           C  
ATOM   1813  CE2 TYR C 179       0.987  19.474   1.402  1.00 67.21           C  
ATOM   1814  OH  TYR C 179      -0.276  19.469  -0.623  1.00 67.21           O  
ATOM   1815  CZ  TYR C 179       0.059  20.071   0.569  1.00 67.21           C  
ATOM   1816  N   LYS C 180       2.371  25.038   5.052  1.00 68.49           N  
ATOM   1817  CA  LYS C 180       2.336  26.071   6.083  1.00 68.49           C  
ATOM   1818  C   LYS C 180       0.905  26.524   6.358  1.00 68.49           C  
ATOM   1819  CB  LYS C 180       3.196  27.268   5.673  1.00 68.49           C  
ATOM   1820  O   LYS C 180       0.064  26.523   5.457  1.00 68.49           O  
ATOM   1821  CG  LYS C 180       3.462  28.254   6.801  1.00 68.49           C  
ATOM   1822  CD  LYS C 180       4.372  29.388   6.348  1.00 68.49           C  
ATOM   1823  CE  LYS C 180       4.584  30.411   7.456  1.00 68.49           C  
ATOM   1824  NZ  LYS C 180       5.497  31.512   7.025  1.00 68.49           N  
ATOM   1825  N   LEU C 181       0.698  26.823   7.696  1.00 73.12           N  
ATOM   1826  CA  LEU C 181      -0.608  27.324   8.113  1.00 73.12           C  
ATOM   1827  C   LEU C 181      -0.898  28.680   7.478  1.00 73.12           C  
ATOM   1828  CB  LEU C 181      -0.677  27.436   9.638  1.00 73.12           C  
ATOM   1829  O   LEU C 181      -0.130  29.629   7.654  1.00 73.12           O  
ATOM   1830  CG  LEU C 181      -2.070  27.615  10.242  1.00 73.12           C  
ATOM   1831  CD1 LEU C 181      -2.772  26.266  10.364  1.00 73.12           C  
ATOM   1832  CD2 LEU C 181      -1.980  28.300  11.601  1.00 73.12           C  
ATOM   1833  N   GLY C 182      -1.808  28.642   6.575  1.00 66.23           N  
ATOM   1834  CA  GLY C 182      -2.143  29.867   5.867  1.00 66.23           C  
ATOM   1835  C   GLY C 182      -3.132  30.739   6.617  1.00 66.23           C  
ATOM   1836  O   GLY C 182      -2.898  31.936   6.800  1.00 66.23           O  
ATOM   1837  N   ALA C 183      -4.330  30.201   6.864  1.00 68.05           N  
ATOM   1838  CA  ALA C 183      -5.415  30.978   7.459  1.00 68.05           C  
ATOM   1839  C   ALA C 183      -6.124  30.183   8.551  1.00 68.05           C  
ATOM   1840  CB  ALA C 183      -6.412  31.408   6.385  1.00 68.05           C  
ATOM   1841  O   ALA C 183      -6.270  28.963   8.445  1.00 68.05           O  
ATOM   1842  N   SER C 184      -6.050  30.816   9.731  1.00 71.47           N  
ATOM   1843  CA  SER C 184      -6.802  30.191  10.814  1.00 71.47           C  
ATOM   1844  C   SER C 184      -7.902  31.114  11.328  1.00 71.47           C  
ATOM   1845  CB  SER C 184      -5.869  29.808  11.963  1.00 71.47           C  
ATOM   1846  O   SER C 184      -7.701  32.325  11.441  1.00 71.47           O  
ATOM   1847  OG  SER C 184      -5.557  30.940  12.756  1.00 71.47           O  
ATOM   1848  N   GLN C 185      -9.107  30.689  11.115  1.00 72.61           N  
ATOM   1849  CA  GLN C 185     -10.215  31.492  11.621  1.00 72.61           C  
ATOM   1850  C   GLN C 185     -10.900  30.804  12.798  1.00 72.61           C  
ATOM   1851  CB  GLN C 185     -11.230  31.767  10.510  1.00 72.61           C  
ATOM   1852  O   GLN C 185     -11.174  29.603  12.748  1.00 72.61           O  
ATOM   1853  CG  GLN C 185     -12.143  32.953  10.791  1.00 72.61           C  
ATOM   1854  CD  GLN C 185     -13.053  33.283   9.623  1.00 72.61           C  
ATOM   1855  NE2 GLN C 185     -13.940  34.253   9.818  1.00 72.61           N  
ATOM   1856  OE1 GLN C 185     -12.960  32.672   8.554  1.00 72.61           O  
ATOM   1857  N   ARG C 186     -10.976  31.667  13.830  1.00 71.13           N  
ATOM   1858  CA  ARG C 186     -11.688  31.183  15.008  1.00 71.13           C  
ATOM   1859  C   ARG C 186     -13.176  31.502  14.917  1.00 71.13           C  
ATOM   1860  CB  ARG C 186     -11.097  31.793  16.281  1.00 71.13           C  
ATOM   1861  O   ARG C 186     -13.556  32.631  14.598  1.00 71.13           O  
ATOM   1862  CG  ARG C 186     -10.594  30.764  17.281  1.00 71.13           C  
ATOM   1863  CD  ARG C 186      -9.990  31.423  18.513  1.00 71.13           C  
ATOM   1864  NE  ARG C 186      -9.925  30.499  19.642  1.00 71.13           N  
ATOM   1865  NH1 ARG C 186      -8.539  31.833  20.921  1.00 71.13           N  
ATOM   1866  NH2 ARG C 186      -9.249  29.807  21.724  1.00 71.13           N  
ATOM   1867  CZ  ARG C 186      -9.238  30.715  20.759  1.00 71.13           C  
ATOM   1868  N   VAL C 187     -14.024  30.600  14.709  1.00 66.43           N  
ATOM   1869  CA  VAL C 187     -15.447  30.897  14.581  1.00 66.43           C  
ATOM   1870  C   VAL C 187     -16.058  31.103  15.965  1.00 66.43           C  
ATOM   1871  CB  VAL C 187     -16.196  29.774  13.829  1.00 66.43           C  
ATOM   1872  O   VAL C 187     -16.637  32.156  16.245  1.00 66.43           O  
ATOM   1873  CG1 VAL C 187     -17.686  30.093  13.728  1.00 66.43           C  
ATOM   1874  CG2 VAL C 187     -15.595  29.570  12.440  1.00 66.43           C  
ATOM   1875  N   ALA C 188     -16.434  30.024  16.773  1.00 64.68           N  
ATOM   1876  CA  ALA C 188     -17.144  30.083  18.048  1.00 64.68           C  
ATOM   1877  C   ALA C 188     -16.473  29.195  19.091  1.00 64.68           C  
ATOM   1878  CB  ALA C 188     -18.603  29.674  17.864  1.00 64.68           C  
ATOM   1879  O   ALA C 188     -16.231  28.011  18.845  1.00 64.68           O  
ATOM   1880  N   GLY C 189     -16.253  29.800  20.345  1.00 62.71           N  
ATOM   1881  CA  GLY C 189     -15.739  29.111  21.518  1.00 62.71           C  
ATOM   1882  C   GLY C 189     -14.445  28.365  21.253  1.00 62.71           C  
ATOM   1883  O   GLY C 189     -13.407  28.981  21.002  1.00 62.71           O  
ATOM   1884  N   ASP C 190     -14.559  27.027  21.064  1.00 62.77           N  
ATOM   1885  CA  ASP C 190     -13.452  26.089  20.905  1.00 62.77           C  
ATOM   1886  C   ASP C 190     -13.427  25.503  19.495  1.00 62.77           C  
ATOM   1887  CB  ASP C 190     -13.546  24.966  21.940  1.00 62.77           C  
ATOM   1888  O   ASP C 190     -12.812  24.460  19.262  1.00 62.77           O  
ATOM   1889  CG  ASP C 190     -12.461  25.044  22.999  1.00 62.77           C  
ATOM   1890  OD1 ASP C 190     -11.525  25.860  22.855  1.00 62.77           O  
ATOM   1891  OD2 ASP C 190     -12.540  24.279  23.985  1.00 62.77           O  
ATOM   1892  N   SER C 191     -14.200  26.178  18.525  1.00 70.27           N  
ATOM   1893  CA  SER C 191     -14.239  25.631  17.173  1.00 70.27           C  
ATOM   1894  C   SER C 191     -13.584  26.579  16.174  1.00 70.27           C  
ATOM   1895  CB  SER C 191     -15.681  25.347  16.750  1.00 70.27           C  
ATOM   1896  O   SER C 191     -13.670  27.800  16.321  1.00 70.27           O  
ATOM   1897  OG  SER C 191     -16.536  26.408  17.137  1.00 70.27           O  
ATOM   1898  N   GLY C 192     -12.719  26.045  15.393  1.00 73.85           N  
ATOM   1899  CA  GLY C 192     -12.032  26.856  14.400  1.00 73.85           C  
ATOM   1900  C   GLY C 192     -11.655  26.080  13.153  1.00 73.85           C  
ATOM   1901  O   GLY C 192     -11.898  24.875  13.068  1.00 73.85           O  
ATOM   1902  N   PHE C 193     -11.423  26.876  12.058  1.00 75.94           N  
ATOM   1903  CA  PHE C 193     -11.003  26.294  10.789  1.00 75.94           C  
ATOM   1904  C   PHE C 193      -9.625  26.808  10.388  1.00 75.94           C  
ATOM   1905  CB  PHE C 193     -12.021  26.609   9.688  1.00 75.94           C  
ATOM   1906  O   PHE C 193      -9.273  27.952  10.682  1.00 75.94           O  
ATOM   1907  CG  PHE C 193     -11.918  25.705   8.489  1.00 75.94           C  
ATOM   1908  CD1 PHE C 193     -11.100  26.040   7.417  1.00 75.94           C  
ATOM   1909  CD2 PHE C 193     -12.638  24.519   8.435  1.00 75.94           C  
ATOM   1910  CE1 PHE C 193     -11.003  25.206   6.306  1.00 75.94           C  
ATOM   1911  CE2 PHE C 193     -12.546  23.680   7.328  1.00 75.94           C  
ATOM   1912  CZ  PHE C 193     -11.729  24.025   6.264  1.00 75.94           C  
ATOM   1913  N   ALA C 194      -8.791  25.867   9.991  1.00 75.16           N  
ATOM   1914  CA  ALA C 194      -7.467  26.258   9.514  1.00 75.16           C  
ATOM   1915  C   ALA C 194      -7.177  25.656   8.142  1.00 75.16           C  
ATOM   1916  CB  ALA C 194      -6.394  25.835  10.515  1.00 75.16           C  
ATOM   1917  O   ALA C 194      -7.709  24.598   7.797  1.00 75.16           O  
ATOM   1918  N   ALA C 195      -6.566  26.443   7.332  1.00 72.36           N  
ATOM   1919  CA  ALA C 195      -6.176  25.960   6.009  1.00 72.36           C  
ATOM   1920  C   ALA C 195      -4.660  25.983   5.842  1.00 72.36           C  
ATOM   1921  CB  ALA C 195      -6.841  26.798   4.920  1.00 72.36           C  
ATOM   1922  O   ALA C 195      -4.004  26.964   6.199  1.00 72.36           O  
ATOM   1923  N   TYR C 196      -4.178  24.798   5.474  1.00 74.02           N  
ATOM   1924  CA  TYR C 196      -2.743  24.663   5.250  1.00 74.02           C  
ATOM   1925  C   TYR C 196      -2.419  24.685   3.761  1.00 74.02           C  
ATOM   1926  CB  TYR C 196      -2.220  23.368   5.879  1.00 74.02           C  
ATOM   1927  O   TYR C 196      -3.020  23.945   2.978  1.00 74.02           O  
ATOM   1928  CG  TYR C 196      -2.153  23.410   7.387  1.00 74.02           C  
ATOM   1929  CD1 TYR C 196      -1.003  23.846   8.041  1.00 74.02           C  
ATOM   1930  CD2 TYR C 196      -3.239  23.012   8.160  1.00 74.02           C  
ATOM   1931  CE1 TYR C 196      -0.936  23.884   9.430  1.00 74.02           C  
ATOM   1932  CE2 TYR C 196      -3.183  23.046   9.549  1.00 74.02           C  
ATOM   1933  OH  TYR C 196      -1.968  23.519  11.549  1.00 74.02           O  
ATOM   1934  CZ  TYR C 196      -2.029  23.483  10.174  1.00 74.02           C  
ATOM   1935  N   SER C 197      -1.643  25.702   3.360  1.00 66.78           N  
ATOM   1936  CA  SER C 197      -1.238  25.805   1.962  1.00 66.78           C  
ATOM   1937  C   SER C 197       0.184  25.294   1.759  1.00 66.78           C  
ATOM   1938  CB  SER C 197      -1.342  27.253   1.479  1.00 66.78           C  
ATOM   1939  O   SER C 197       1.039  25.458   2.632  1.00 66.78           O  
ATOM   1940  OG  SER C 197      -0.247  28.020   1.948  1.00 66.78           O  
ATOM   1941  N   ARG C 198       0.332  24.776   0.498  1.00 66.11           N  
ATOM   1942  CA  ARG C 198       1.616  24.185   0.139  1.00 66.11           C  
ATOM   1943  C   ARG C 198       2.654  25.264  -0.153  1.00 66.11           C  
ATOM   1944  CB  ARG C 198       1.464  23.262  -1.073  1.00 66.11           C  
ATOM   1945  O   ARG C 198       2.411  26.164  -0.960  1.00 66.11           O  
ATOM   1946  CG  ARG C 198       2.696  22.421  -1.365  1.00 66.11           C  
ATOM   1947  CD  ARG C 198       2.514  21.569  -2.613  1.00 66.11           C  
ATOM   1948  NE  ARG C 198       3.644  20.667  -2.820  1.00 66.11           N  
ATOM   1949  NH1 ARG C 198       2.807  19.729  -4.758  1.00 66.11           N  
ATOM   1950  NH2 ARG C 198       4.828  19.039  -3.925  1.00 66.11           N  
ATOM   1951  CZ  ARG C 198       3.757  19.814  -3.834  1.00 66.11           C  
ATOM   1952  N   TYR C 199       3.691  25.388   0.630  1.00 64.33           N  
ATOM   1953  CA  TYR C 199       4.668  26.450   0.419  1.00 64.33           C  
ATOM   1954  C   TYR C 199       5.978  25.888  -0.119  1.00 64.33           C  
ATOM   1955  CB  TYR C 199       4.923  27.214   1.722  1.00 64.33           C  
ATOM   1956  O   TYR C 199       6.709  26.576  -0.836  1.00 64.33           O  
ATOM   1957  CG  TYR C 199       5.733  26.438   2.731  1.00 64.33           C  
ATOM   1958  CD1 TYR C 199       5.115  25.578   3.637  1.00 64.33           C  
ATOM   1959  CD2 TYR C 199       7.117  26.563   2.783  1.00 64.33           C  
ATOM   1960  CE1 TYR C 199       5.858  24.862   4.570  1.00 64.33           C  
ATOM   1961  CE2 TYR C 199       7.870  25.852   3.712  1.00 64.33           C  
ATOM   1962  OH  TYR C 199       7.972  24.299   5.522  1.00 64.33           O  
ATOM   1963  CZ  TYR C 199       7.232  25.005   4.600  1.00 64.33           C  
ATOM   1964  N   ARG C 200       6.300  24.641   0.327  1.00 61.55           N  
ATOM   1965  CA  ARG C 200       7.590  24.093  -0.077  1.00 61.55           C  
ATOM   1966  C   ARG C 200       7.454  22.638  -0.516  1.00 61.55           C  
ATOM   1967  CB  ARG C 200       8.603  24.203   1.064  1.00 61.55           C  
ATOM   1968  O   ARG C 200       6.763  21.851   0.134  1.00 61.55           O  
ATOM   1969  CG  ARG C 200      10.051  24.249   0.601  1.00 61.55           C  
ATOM   1970  CD  ARG C 200      11.013  24.394   1.772  1.00 61.55           C  
ATOM   1971  NE  ARG C 200      12.380  24.636   1.319  1.00 61.55           N  
ATOM   1972  NH1 ARG C 200      13.305  24.614   3.436  1.00 61.55           N  
ATOM   1973  NH2 ARG C 200      14.636  24.957   1.602  1.00 61.55           N  
ATOM   1974  CZ  ARG C 200      13.437  24.735   2.120  1.00 61.55           C  
ATOM   1975  N   ILE C 201       7.923  22.496  -1.831  1.00 56.91           N  
ATOM   1976  CA  ILE C 201       8.011  21.125  -2.323  1.00 56.91           C  
ATOM   1977  C   ILE C 201       9.477  20.728  -2.485  1.00 56.91           C  
ATOM   1978  CB  ILE C 201       7.258  20.955  -3.662  1.00 56.91           C  
ATOM   1979  O   ILE C 201      10.210  21.341  -3.266  1.00 56.91           O  
ATOM   1980  CG1 ILE C 201       5.781  21.327  -3.494  1.00 56.91           C  
ATOM   1981  CG2 ILE C 201       7.407  19.524  -4.187  1.00 56.91           C  
ATOM   1982  CD1 ILE C 201       5.105  21.773  -4.783  1.00 56.91           C  
ATOM   1983  N   GLY C 202       9.875  19.741  -1.728  1.00 51.91           N  
ATOM   1984  CA  GLY C 202      11.268  19.328  -1.798  1.00 51.91           C  
ATOM   1985  C   GLY C 202      12.239  20.448  -1.477  1.00 51.91           C  
ATOM   1986  O   GLY C 202      12.197  21.019  -0.385  1.00 51.91           O  
ATOM   1987  N   ASN C 203      13.186  20.834  -2.311  1.00 49.91           N  
ATOM   1988  CA  ASN C 203      14.167  21.911  -2.238  1.00 49.91           C  
ATOM   1989  C   ASN C 203      13.667  23.174  -2.933  1.00 49.91           C  
ATOM   1990  CB  ASN C 203      15.500  21.465  -2.842  1.00 49.91           C  
ATOM   1991  O   ASN C 203      14.370  24.186  -2.973  1.00 49.91           O  
ATOM   1992  CG  ASN C 203      16.560  21.204  -1.791  1.00 49.91           C  
ATOM   1993  ND2 ASN C 203      17.724  20.735  -2.225  1.00 49.91           N  
ATOM   1994  OD1 ASN C 203      16.335  21.422  -0.597  1.00 49.91           O  
ATOM   1995  N   TYR C 204      12.446  23.043  -3.449  1.00 53.69           N  
ATOM   1996  CA  TYR C 204      11.929  24.167  -4.221  1.00 53.69           C  
ATOM   1997  C   TYR C 204      10.907  24.958  -3.414  1.00 53.69           C  
ATOM   1998  CB  TYR C 204      11.296  23.676  -5.527  1.00 53.69           C  
ATOM   1999  O   TYR C 204      10.007  24.379  -2.801  1.00 53.69           O  
ATOM   2000  CG  TYR C 204      12.171  23.878  -6.739  1.00 53.69           C  
ATOM   2001  CD1 TYR C 204      12.122  25.063  -7.469  1.00 53.69           C  
ATOM   2002  CD2 TYR C 204      13.049  22.884  -7.159  1.00 53.69           C  
ATOM   2003  CE1 TYR C 204      12.926  25.253  -8.588  1.00 53.69           C  
ATOM   2004  CE2 TYR C 204      13.857  23.062  -8.276  1.00 53.69           C  
ATOM   2005  OH  TYR C 204      14.587  24.431 -10.091  1.00 53.69           O  
ATOM   2006  CZ  TYR C 204      13.789  24.249  -8.983  1.00 53.69           C  
ATOM   2007  N   LYS C 205      11.345  26.240  -3.113  1.00 53.98           N  
ATOM   2008  CA  LYS C 205      10.447  27.161  -2.421  1.00 53.98           C  
ATOM   2009  C   LYS C 205       9.426  27.760  -3.384  1.00 53.98           C  
ATOM   2010  CB  LYS C 205      11.242  28.276  -1.740  1.00 53.98           C  
ATOM   2011  O   LYS C 205       9.781  28.199  -4.480  1.00 53.98           O  
ATOM   2012  CG  LYS C 205      11.687  27.942  -0.323  1.00 53.98           C  
ATOM   2013  CD  LYS C 205      12.436  29.105   0.316  1.00 53.98           C  
ATOM   2014  CE  LYS C 205      12.904  28.763   1.724  1.00 53.98           C  
ATOM   2015  NZ  LYS C 205      13.633  29.902   2.358  1.00 53.98           N  
ATOM   2016  N   LEU C 206       8.253  27.355  -3.210  1.00 49.60           N  
ATOM   2017  CA  LEU C 206       7.214  27.961  -4.035  1.00 49.60           C  
ATOM   2018  C   LEU C 206       7.072  29.447  -3.725  1.00 49.60           C  
ATOM   2019  CB  LEU C 206       5.875  27.251  -3.818  1.00 49.60           C  
ATOM   2020  O   LEU C 206       7.230  29.863  -2.575  1.00 49.60           O  
ATOM   2021  CG  LEU C 206       5.618  26.011  -4.675  1.00 49.60           C  
ATOM   2022  CD1 LEU C 206       4.854  24.962  -3.874  1.00 49.60           C  
ATOM   2023  CD2 LEU C 206       4.854  26.384  -5.941  1.00 49.60           C  
ATOM   2024  N   ASN C 207       7.680  30.328  -4.641  1.00 38.74           N  
ATOM   2025  CA  ASN C 207       7.567  31.775  -4.491  1.00 38.74           C  
ATOM   2026  C   ASN C 207       6.140  32.193  -4.147  1.00 38.74           C  
ATOM   2027  CB  ASN C 207       8.036  32.485  -5.763  1.00 38.74           C  
ATOM   2028  O   ASN C 207       5.278  32.256  -5.025  1.00 38.74           O  
ATOM   2029  CG  ASN C 207       9.413  33.102  -5.613  1.00 38.74           C  
ATOM   2030  ND2 ASN C 207      10.037  33.439  -6.735  1.00 38.74           N  
ATOM   2031  OD1 ASN C 207       9.911  33.275  -4.498  1.00 38.74           O  
ATOM   2032  N   THR C 208       5.612  31.557  -3.138  1.00 45.02           N  
ATOM   2033  CA  THR C 208       4.282  32.049  -2.795  1.00 45.02           C  
ATOM   2034  C   THR C 208       4.368  33.418  -2.126  1.00 45.02           C  
ATOM   2035  CB  THR C 208       3.545  31.067  -1.866  1.00 45.02           C  
ATOM   2036  O   THR C 208       4.699  33.518  -0.943  1.00 45.02           O  
ATOM   2037  CG2 THR C 208       2.844  29.974  -2.666  1.00 45.02           C  
ATOM   2038  OG1 THR C 208       4.491  30.460  -0.976  1.00 45.02           O  
ATOM   2039  N   ASP C 209       5.290  34.292  -2.574  1.00 36.42           N  
ATOM   2040  CA  ASP C 209       5.279  35.631  -1.994  1.00 36.42           C  
ATOM   2041  C   ASP C 209       3.890  36.259  -2.087  1.00 36.42           C  
ATOM   2042  CB  ASP C 209       6.308  36.526  -2.688  1.00 36.42           C  
ATOM   2043  O   ASP C 209       3.745  37.477  -1.971  1.00 36.42           O  
ATOM   2044  CG  ASP C 209       7.713  36.352  -2.138  1.00 36.42           C  
ATOM   2045  OD1 ASP C 209       7.863  36.037  -0.938  1.00 36.42           O  
ATOM   2046  OD2 ASP C 209       8.678  36.534  -2.911  1.00 36.42           O  
ATOM   2047  N   HIS C 210       2.835  35.541  -2.535  1.00 37.12           N  
ATOM   2048  CA  HIS C 210       1.662  36.403  -2.452  1.00 37.12           C  
ATOM   2049  C   HIS C 210       1.426  36.875  -1.021  1.00 37.12           C  
ATOM   2050  CB  HIS C 210       0.423  35.674  -2.975  1.00 37.12           C  
ATOM   2051  O   HIS C 210       1.406  36.066  -0.091  1.00 37.12           O  
ATOM   2052  CG  HIS C 210       0.204  35.843  -4.445  1.00 37.12           C  
ATOM   2053  CD2 HIS C 210       0.422  34.997  -5.479  1.00 37.12           C  
ATOM   2054  ND1 HIS C 210      -0.297  37.004  -4.994  1.00 37.12           N  
ATOM   2055  CE1 HIS C 210      -0.379  36.863  -6.307  1.00 37.12           C  
ATOM   2056  NE2 HIS C 210       0.051  35.654  -6.627  1.00 37.12           N  
ATOM   2057  N   SER C 211       1.900  38.040  -0.564  1.00 36.54           N  
ATOM   2058  CA  SER C 211       1.463  38.749   0.634  1.00 36.54           C  
ATOM   2059  C   SER C 211       0.003  38.445   0.954  1.00 36.54           C  
ATOM   2060  CB  SER C 211       1.652  40.257   0.464  1.00 36.54           C  
ATOM   2061  O   SER C 211      -0.354  38.244   2.117  1.00 36.54           O  
ATOM   2062  OG  SER C 211       0.922  40.733  -0.654  1.00 36.54           O  
ATOM   2063  N   SER C 212      -0.966  38.879   0.024  1.00 35.23           N  
ATOM   2064  CA  SER C 212      -2.368  39.213   0.256  1.00 35.23           C  
ATOM   2065  C   SER C 212      -3.207  37.958   0.469  1.00 35.23           C  
ATOM   2066  CB  SER C 212      -2.928  40.018  -0.917  1.00 35.23           C  
ATOM   2067  O   SER C 212      -4.437  38.028   0.517  1.00 35.23           O  
ATOM   2068  OG  SER C 212      -2.858  39.271  -2.119  1.00 35.23           O  
ATOM   2069  N   SER C 213      -2.707  36.732   0.250  1.00 35.87           N  
ATOM   2070  CA  SER C 213      -3.772  35.746   0.100  1.00 35.87           C  
ATOM   2071  C   SER C 213      -4.586  35.612   1.383  1.00 35.87           C  
ATOM   2072  CB  SER C 213      -3.192  34.385  -0.290  1.00 35.87           C  
ATOM   2073  O   SER C 213      -4.438  34.634   2.119  1.00 35.87           O  
ATOM   2074  OG  SER C 213      -3.983  33.770  -1.292  1.00 35.87           O  
ATOM   2075  N   SER C 214      -4.366  36.356   2.431  1.00 36.18           N  
ATOM   2076  CA  SER C 214      -5.415  36.348   3.446  1.00 36.18           C  
ATOM   2077  C   SER C 214      -6.796  36.483   2.814  1.00 36.18           C  
ATOM   2078  CB  SER C 214      -5.194  37.476   4.455  1.00 36.18           C  
ATOM   2079  O   SER C 214      -7.788  36.010   3.372  1.00 36.18           O  
ATOM   2080  OG  SER C 214      -3.976  37.293   5.156  1.00 36.18           O  
ATOM   2081  N   ASP C 215      -6.939  37.248   1.668  1.00 34.31           N  
ATOM   2082  CA  ASP C 215      -8.224  37.542   1.042  1.00 34.31           C  
ATOM   2083  C   ASP C 215      -8.750  36.332   0.273  1.00 34.31           C  
ATOM   2084  CB  ASP C 215      -8.103  38.747   0.108  1.00 34.31           C  
ATOM   2085  O   ASP C 215      -9.961  36.178   0.102  1.00 34.31           O  
ATOM   2086  CG  ASP C 215      -8.084  40.073   0.849  1.00 34.31           C  
ATOM   2087  OD1 ASP C 215      -8.718  40.181   1.920  1.00 34.31           O  
ATOM   2088  OD2 ASP C 215      -7.431  41.018   0.356  1.00 34.31           O  
ATOM   2089  N   ASN C 216      -7.998  35.478  -0.414  1.00 34.82           N  
ATOM   2090  CA  ASN C 216      -8.543  34.395  -1.225  1.00 34.82           C  
ATOM   2091  C   ASN C 216      -9.155  33.298  -0.359  1.00 34.82           C  
ATOM   2092  CB  ASN C 216      -7.462  33.810  -2.137  1.00 34.82           C  
ATOM   2093  O   ASN C 216     -10.045  32.572  -0.805  1.00 34.82           O  
ATOM   2094  CG  ASN C 216      -7.160  34.698  -3.328  1.00 34.82           C  
ATOM   2095  ND2 ASN C 216      -5.906  34.699  -3.764  1.00 34.82           N  
ATOM   2096  OD1 ASN C 216      -8.046  35.377  -3.852  1.00 34.82           O  
ATOM   2097  N   ILE C 217      -8.694  33.067   0.791  1.00 37.89           N  
ATOM   2098  CA  ILE C 217      -9.410  32.102   1.617  1.00 37.89           C  
ATOM   2099  C   ILE C 217     -10.801  32.637   1.948  1.00 37.89           C  
ATOM   2100  CB  ILE C 217      -8.635  31.785   2.916  1.00 37.89           C  
ATOM   2101  O   ILE C 217     -11.711  31.866   2.263  1.00 37.89           O  
ATOM   2102  CG1 ILE C 217      -7.232  31.262   2.587  1.00 37.89           C  
ATOM   2103  CG2 ILE C 217      -9.407  30.780   3.775  1.00 37.89           C  
ATOM   2104  CD1 ILE C 217      -6.331  31.098   3.803  1.00 37.89           C  
ATOM   2105  N   ALA C 218     -11.032  33.985   1.945  1.00 35.37           N  
ATOM   2106  CA  ALA C 218     -12.376  34.519   2.149  1.00 35.37           C  
ATOM   2107  C   ALA C 218     -13.324  34.056   1.046  1.00 35.37           C  
ATOM   2108  CB  ALA C 218     -12.339  36.044   2.210  1.00 35.37           C  
ATOM   2109  O   ALA C 218     -14.537  33.978   1.254  1.00 35.37           O  
ATOM   2110  N   LEU C 219     -12.816  33.792  -0.206  1.00 32.30           N  
ATOM   2111  CA  LEU C 219     -13.744  33.385  -1.255  1.00 32.30           C  
ATOM   2112  C   LEU C 219     -14.299  31.991  -0.978  1.00 32.30           C  
ATOM   2113  CB  LEU C 219     -13.054  33.410  -2.621  1.00 32.30           C  
ATOM   2114  O   LEU C 219     -15.458  31.707  -1.287  1.00 32.30           O  
ATOM   2115  CG  LEU C 219     -12.889  34.784  -3.272  1.00 32.30           C  
ATOM   2116  CD1 LEU C 219     -12.013  34.679  -4.516  1.00 32.30           C  
ATOM   2117  CD2 LEU C 219     -14.249  35.379  -3.618  1.00 32.30           C  
ATOM   2118  N   LEU C 220     -13.495  31.094  -0.493  1.00 33.70           N  
ATOM   2119  CA  LEU C 220     -14.065  29.758  -0.361  1.00 33.70           C  
ATOM   2120  C   LEU C 220     -15.103  29.718   0.755  1.00 33.70           C  
ATOM   2121  CB  LEU C 220     -12.965  28.730  -0.088  1.00 33.70           C  
ATOM   2122  O   LEU C 220     -16.058  28.940   0.694  1.00 33.70           O  
ATOM   2123  CG  LEU C 220     -12.146  28.275  -1.297  1.00 33.70           C  
ATOM   2124  CD1 LEU C 220     -10.895  27.532  -0.841  1.00 33.70           C  
ATOM   2125  CD2 LEU C 220     -12.991  27.398  -2.215  1.00 33.70           C  
ATOM   2126  N   VAL C 221     -14.997  30.560   1.868  1.00 35.15           N  
ATOM   2127  CA  VAL C 221     -15.970  30.456   2.951  1.00 35.15           C  
ATOM   2128  C   VAL C 221     -17.217  31.267   2.606  1.00 35.15           C  
ATOM   2129  CB  VAL C 221     -15.377  30.936   4.295  1.00 35.15           C  
ATOM   2130  O   VAL C 221     -18.316  30.955   3.070  1.00 35.15           O  
ATOM   2131  CG1 VAL C 221     -16.437  30.907   5.394  1.00 35.15           C  
ATOM   2132  CG2 VAL C 221     -14.175  30.077   4.684  1.00 35.15           C  
ATOM   2133  N   GLN C 222     -17.205  32.107   1.540  1.00 28.75           N  
ATOM   2134  CA  GLN C 222     -18.522  32.657   1.236  1.00 28.75           C  
ATOM   2135  C   GLN C 222     -19.322  31.709   0.348  1.00 28.75           C  
ATOM   2136  CB  GLN C 222     -18.391  34.023   0.561  1.00 28.75           C  
ATOM   2137  O   GLN C 222     -18.784  31.139  -0.604  1.00 28.75           O  
ATOM   2138  CG  GLN C 222     -19.508  34.995   0.916  1.00 28.75           C  
ATOM   2139  CD  GLN C 222     -19.270  36.389   0.369  1.00 28.75           C  
ATOM   2140  NE2 GLN C 222     -20.325  37.015  -0.141  1.00 28.75           N  
ATOM   2141  OE1 GLN C 222     -18.146  36.901   0.405  1.00 28.75           O  
TER    2142      GLN C 222                                                      
ENDMDL                                                                          
END                                                                             
